# Supplementary material for: Flexibility of intrinsically disordered degrons in AUX/IAA proteins reinforces auxin co-receptor assemblies
Source: Nat Commun. 2020 May 8;11:2277. doi: 10.1038/s41467-020-16147-2 (PMC7210949; doi:10.1038/s41467-020-16147-2)
Supplement: Supplementary file 9 — Supplementary Data 6 [file 41467_2020_16147_MOESM9_ESM.gz › haddock_files/IAA12/No_disorder_restraint/cluster11_3.pdb]

REMARK FILENAME="complex_239w.pdb0"
REMARK ===============================================================
REMARK HADDOCK run for complex
REMARK initial structure: complex_239.pdb
REMARK final NOE weights: unambig 50 amb: 50
REMARK ===============================================================
REMARK            total,bonds,angles,improper,dihe,vdw,elec,air,cdih,coup,rdcs,vean,dani,xpcs,rg
REMARK energies: -429.099, 0, 0, 0, 0, -28.1981, -402.541, 1.63975, 0, 0, 0, 0, 0, 0, 0
REMARK ===============================================================
REMARK            bonds,angles,impropers,dihe,air,cdih,coup,rdcs,vean,dani,xpcs
REMARK rms-dev.: 0,0,0,0,3.860933E-02,0,0, 0, 0, 0, 0
REMARK ===============================================================
REMARK               air,cdih,coup,rdcs,vean,dani,xpcs
REMARK               >0.3,>5,>1,>0,>5,>0.2,>0.2
REMARK violations.: 0, 0, 0, 0, 0, 0, 0
REMARK ===============================================================
REMARK                        CVpartition#,violations,rms
REMARK AIRs cross-validation: 1, 0, NaN
REMARK ===============================================================
REMARK NCS energy: 0
REMARK ===============================================================
REMARK Symmetry energy: 0
REMARK ===============================================================
REMARK Desolvation energy: 58.7558
REMARK Internal energy free molecules: -22008.9
REMARK Internal energy complex: -33463.6
REMARK Binding energy: -11826.8
REMARK ===============================================================
REMARK buried surface area: 1516.95
REMARK ===============================================================
REMARK water - chain1: 0 0 0
REMARK water - chain2: 0 0 0
REMARK water - chain3: 0 0 0
REMARK water - chain4: 0 0 0
REMARK water - chain5: 0 0 0
REMARK water - chain6: 0 0 0
REMARK ===============================================================
REMARK water - water: 0 0 0
REMARK ===============================================================
REMARK DATE:14-Feb-2019  05:48:35       created by user: enmr049
REMARK VERSION:1.3U
ATOM      1  N   PHE A   9     -27.812  15.538  13.085  1.00 10.00      A   
ATOM      2  HN  PHE A   9     -28.239  14.672  13.262  1.00 10.00      A   
ATOM      3  CA  PHE A   9     -27.574  15.935  11.703  1.00 10.00      A   
ATOM      4  CB  PHE A   9     -26.098  16.266  11.485  1.00 10.00      A   
ATOM      5  CG  PHE A   9     -25.681  17.595  12.040  1.00 10.00      A   
ATOM      6  CD1 PHE A   9     -24.689  17.679  13.001  1.00 10.00      A   
ATOM      7  CD2 PHE A   9     -26.282  18.762  11.598  1.00 10.00      A   
ATOM      8  CE1 PHE A   9     -24.305  18.904  13.511  1.00 10.00      A   
ATOM      9  CE2 PHE A   9     -25.904  19.989  12.103  1.00 10.00      A   
ATOM     10  CZ  PHE A   9     -24.914  20.060  13.060  1.00 10.00      A   
ATOM     11  C   PHE A   9     -28.000  14.838  10.738  1.00 10.00      A   
ATOM     12  O   PHE A   9     -27.742  13.657  10.979  1.00 10.00      A   
ATOM     13  N   PRO A  10     -28.685  15.211   9.646  1.00 10.00      A   
ATOM     14  CA  PRO A  10     -29.140  14.259   8.627  1.00 10.00      A   
ATOM     15  CB  PRO A  10     -29.923  15.134   7.638  1.00 10.00      A   
ATOM     16  CG  PRO A  10     -30.244  16.376   8.394  1.00 10.00      A   
ATOM     17  CD  PRO A  10     -29.094  16.587   9.331  1.00 10.00      A   
ATOM     18  C   PRO A  10     -27.963  13.586   7.922  1.00 10.00      A   
ATOM     19  O   PRO A  10     -26.852  14.126   7.899  1.00 10.00      A   
ATOM     20  N   GLU A  11     -28.216  12.413   7.346  1.00 10.00      A   
ATOM     21  HN  GLU A  11     -29.125  12.043   7.405  1.00 10.00      A   
ATOM     22  CA  GLU A  11     -27.186  11.646   6.644  1.00 10.00      A   
ATOM     23  CB  GLU A  11     -27.807  10.426   5.959  1.00 10.00      A   
ATOM     24  CG  GLU A  11     -28.909   9.748   6.754  1.00 10.00      A   
ATOM     25  CD  GLU A  11     -28.414   8.580   7.574  1.00 10.00      A   
ATOM     26  OE1 GLU A  11     -28.383   7.450   7.043  1.00 10.00      A   
ATOM     27  OE2 GLU A  11     -28.073   8.783   8.754  1.00 10.00      A   
ATOM     28  C   GLU A  11     -26.473  12.497   5.599  1.00 10.00      A   
ATOM     29  O   GLU A  11     -25.246  12.495   5.518  1.00 10.00      A   
ATOM     30  N   GLU A  12     -27.260  13.235   4.821  1.00 10.00      A   
ATOM     31  HN  GLU A  12     -28.229  13.189   4.958  1.00 10.00      A   
ATOM     32  CA  GLU A  12     -26.740  14.104   3.768  1.00 10.00      A   
ATOM     33  CB  GLU A  12     -27.895  14.864   3.115  1.00 10.00      A   
ATOM     34  CG  GLU A  12     -28.806  15.568   4.111  1.00 10.00      A   
ATOM     35  CD  GLU A  12     -30.206  15.786   3.579  1.00 10.00      A   
ATOM     36  OE1 GLU A  12     -31.025  14.845   3.648  1.00 10.00      A   
ATOM     37  OE2 GLU A  12     -30.496  16.899   3.096  1.00 10.00      A   
ATOM     38  C   GLU A  12     -25.701  15.090   4.301  1.00 10.00      A   
ATOM     39  O   GLU A  12     -24.706  15.380   3.636  1.00 10.00      A   
ATOM     40  N   VAL A  13     -25.931  15.593   5.507  1.00 10.00      A   
ATOM     41  HN  VAL A  13     -26.730  15.304   5.999  1.00 10.00      A   
ATOM     42  CA  VAL A  13     -25.018  16.546   6.126  1.00 10.00      A   
ATOM     43  CB  VAL A  13     -25.652  17.206   7.371  1.00 10.00      A   
ATOM     44  CG1 VAL A  13     -24.619  17.997   8.155  1.00 10.00      A   
ATOM     45  CG2 VAL A  13     -26.807  18.106   6.965  1.00 10.00      A   
ATOM     46  C   VAL A  13     -23.720  15.855   6.520  1.00 10.00      A   
ATOM     47  O   VAL A  13     -22.629  16.303   6.166  1.00 10.00      A   
ATOM     48  N   LEU A  14     -23.851  14.746   7.230  1.00 10.00      A   
ATOM     49  HN  LEU A  14     -24.753  14.430   7.462  1.00 10.00      A   
ATOM     50  CA  LEU A  14     -22.697  13.984   7.671  1.00 10.00      A   
ATOM     51  CB  LEU A  14     -23.132  12.819   8.557  1.00 10.00      A   
ATOM     52  CG  LEU A  14     -23.884  13.206   9.834  1.00 10.00      A   
ATOM     53  CD1 LEU A  14     -24.284  11.969  10.620  1.00 10.00      A   
ATOM     54  CD2 LEU A  14     -23.041  14.137  10.693  1.00 10.00      A   
ATOM     55  C   LEU A  14     -21.889  13.492   6.476  1.00 10.00      A   
ATOM     56  O   LEU A  14     -20.662  13.437   6.531  1.00 10.00      A   
ATOM     57  N   GLU A  15     -22.588  13.162   5.391  1.00 10.00      A   
ATOM     58  HN  GLU A  15     -23.571  13.211   5.423  1.00 10.00      A   
ATOM     59  CA  GLU A  15     -21.949  12.703   4.163  1.00 10.00      A   
ATOM     60  CB  GLU A  15     -23.020  12.340   3.126  1.00 10.00      A   
ATOM     61  CG  GLU A  15     -22.484  12.024   1.738  1.00 10.00      A   
ATOM     62  CD  GLU A  15     -21.909  10.628   1.632  1.00 10.00      A   
ATOM     63  OE1 GLU A  15     -22.604   9.664   2.017  1.00 10.00      A   
ATOM     64  OE2 GLU A  15     -20.773  10.483   1.131  1.00 10.00      A   
ATOM     65  C   GLU A  15     -21.027  13.789   3.608  1.00 10.00      A   
ATOM     66  O   GLU A  15     -19.953  13.502   3.080  1.00 10.00      A   
ATOM     67  N   HIS A  16     -21.449  15.039   3.737  1.00 10.00      A   
ATOM     68  HN  HIS A  16     -22.316  15.209   4.160  1.00 10.00      A   
ATOM     69  CA  HIS A  16     -20.656  16.164   3.259  1.00 10.00      A   
ATOM     70  CB  HIS A  16     -21.490  17.452   3.233  1.00 10.00      A   
ATOM     71  CG  HIS A  16     -20.989  18.489   2.269  1.00 10.00      A   
ATOM     72  ND1 HIS A  16     -21.790  18.986   1.266  1.00 10.00      A   
ATOM     73  CD2 HIS A  16     -19.770  19.079   2.194  1.00 10.00      A   
ATOM     74  CE1 HIS A  16     -21.045  19.859   0.607  1.00 10.00      A   
ATOM     75  NE2 HIS A  16     -19.819  19.946   1.135  1.00 10.00      A   
ATOM     76  HE2 HIS A  16     -19.077  20.522   0.813  1.00 10.00      A   
ATOM     77  C   HIS A  16     -19.422  16.352   4.134  1.00 10.00      A   
ATOM     78  O   HIS A  16     -18.326  16.585   3.631  1.00 10.00      A   
ATOM     79  N   VAL A  17     -19.603  16.240   5.445  1.00 10.00      A   
ATOM     80  HN  VAL A  17     -20.506  16.056   5.790  1.00 10.00      A   
ATOM     81  CA  VAL A  17     -18.496  16.394   6.386  1.00 10.00      A   
ATOM     82  CB  VAL A  17     -18.990  16.388   7.852  1.00 10.00      A   
ATOM     83  CG1 VAL A  17     -17.845  16.688   8.808  1.00 10.00      A   
ATOM     84  CG2 VAL A  17     -20.131  17.378   8.052  1.00 10.00      A   
ATOM     85  C   VAL A  17     -17.455  15.287   6.202  1.00 10.00      A   
ATOM     86  O   VAL A  17     -16.249  15.545   6.201  1.00 10.00      A   
ATOM     87  N   PHE A  18     -17.931  14.059   6.003  1.00 10.00      A   
ATOM     88  HN  PHE A  18     -18.902  13.925   5.962  1.00 10.00      A   
ATOM     89  CA  PHE A  18     -17.054  12.903   5.837  1.00 10.00      A   
ATOM     90  CB  PHE A  18     -17.854  11.599   5.924  1.00 10.00      A   
ATOM     91  CG  PHE A  18     -18.455  11.330   7.273  1.00 10.00      A   
ATOM     92  CD1 PHE A  18     -19.579  10.530   7.396  1.00 10.00      A   
ATOM     93  CD2 PHE A  18     -17.905  11.881   8.416  1.00 10.00      A   
ATOM     94  CE1 PHE A  18     -20.141  10.284   8.634  1.00 10.00      A   
ATOM     95  CE2 PHE A  18     -18.461  11.639   9.656  1.00 10.00      A   
ATOM     96  CZ  PHE A  18     -19.582  10.840   9.766  1.00 10.00      A   
ATOM     97  C   PHE A  18     -16.265  12.946   4.530  1.00 10.00      A   
ATOM     98  O   PHE A  18     -15.275  12.232   4.379  1.00 10.00      A   
ATOM     99  N   SER A  19     -16.694  13.776   3.586  1.00 10.00      A   
ATOM    100  HN  SER A  19     -17.494  14.319   3.748  1.00 10.00      A   
ATOM    101  CA  SER A  19     -16.001  13.879   2.306  1.00 10.00      A   
ATOM    102  CB  SER A  19     -16.824  14.675   1.283  1.00 10.00      A   
ATOM    103  OG  SER A  19     -16.818  16.064   1.571  1.00 10.00      A   
ATOM    104  HG  SER A  19     -17.430  16.248   2.300  1.00 10.00      A   
ATOM    105  C   SER A  19     -14.602  14.480   2.474  1.00 10.00      A   
ATOM    106  O   SER A  19     -13.681  14.153   1.718  1.00 10.00      A   
ATOM    107  N   PHE A  20     -14.446  15.349   3.478  1.00 10.00      A   
ATOM    108  HN  PHE A  20     -15.218  15.567   4.042  1.00 10.00      A   
ATOM    109  CA  PHE A  20     -13.166  15.995   3.751  1.00 10.00      A   
ATOM    110  CB  PHE A  20     -13.374  17.279   4.566  1.00 10.00      A   
ATOM    111  CG  PHE A  20     -14.090  18.374   3.825  1.00 10.00      A   
ATOM    112  CD1 PHE A  20     -15.335  18.810   4.242  1.00 10.00      A   
ATOM    113  CD2 PHE A  20     -13.513  18.971   2.716  1.00 10.00      A   
ATOM    114  CE1 PHE A  20     -15.994  19.820   3.570  1.00 10.00      A   
ATOM    115  CE2 PHE A  20     -14.167  19.984   2.035  1.00 10.00      A   
ATOM    116  CZ  PHE A  20     -15.410  20.409   2.464  1.00 10.00      A   
ATOM    117  C   PHE A  20     -12.226  15.053   4.497  1.00 10.00      A   
ATOM    118  O   PHE A  20     -11.003  15.162   4.392  1.00 10.00      A   
ATOM    119  N   ILE A  21     -12.801  14.121   5.239  1.00 10.00      A   
ATOM    120  HN  ILE A  21     -13.779  14.059   5.256  1.00 10.00      A   
ATOM    121  CA  ILE A  21     -12.016  13.168   6.008  1.00 10.00      A   
ATOM    122  CB  ILE A  21     -12.781  12.675   7.255  1.00 10.00      A   
ATOM    123  CG1 ILE A  21     -13.327  13.866   8.048  1.00 10.00      A   
ATOM    124  CG2 ILE A  21     -11.876  11.821   8.133  1.00 10.00      A   
ATOM    125  CD1 ILE A  21     -14.279  13.480   9.158  1.00 10.00      A   
ATOM    126  C   ILE A  21     -11.634  11.974   5.146  1.00 10.00      A   
ATOM    127  O   ILE A  21     -12.420  11.041   4.970  1.00 10.00      A   
ATOM    128  N   GLN A  22     -10.430  12.017   4.591  1.00 10.00      A   
ATOM    129  HN  GLN A  22      -9.855  12.794   4.751  1.00 10.00      A   
ATOM    130  CA  GLN A  22      -9.952  10.938   3.744  1.00 10.00      A   
ATOM    131  CB  GLN A  22      -9.470  11.465   2.390  1.00 10.00      A   
ATOM    132  CG  GLN A  22     -10.588  11.981   1.494  1.00 10.00      A   
ATOM    133  CD  GLN A  22     -11.682  10.950   1.280  1.00 10.00      A   
ATOM    134  OE1 GLN A  22     -11.426   9.748   1.230  1.00 10.00      A   
ATOM    135  NE2 GLN A  22     -12.912  11.413   1.156  1.00 10.00      A   
ATOM    136 HE21 GLN A  22     -13.051  12.386   1.210  1.00 10.00      A   
ATOM    137 HE22 GLN A  22     -13.636  10.767   1.032  1.00 10.00      A   
ATOM    138  C   GLN A  22      -8.863  10.130   4.431  1.00 10.00      A   
ATOM    139  O   GLN A  22      -8.444   9.089   3.926  1.00 10.00      A   
ATOM    140  N   LEU A  23      -8.405  10.606   5.588  1.00 10.00      A   
ATOM    141  HN  LEU A  23      -8.772  11.440   5.943  1.00 10.00      A   
ATOM    142  CA  LEU A  23      -7.377   9.901   6.343  1.00 10.00      A   
ATOM    143  CB  LEU A  23      -6.784  10.787   7.442  1.00 10.00      A   
ATOM    144  CG  LEU A  23      -5.449  11.473   7.132  1.00 10.00      A   
ATOM    145  CD1 LEU A  23      -5.645  12.629   6.164  1.00 10.00      A   
ATOM    146  CD2 LEU A  23      -4.783  11.952   8.415  1.00 10.00      A   
ATOM    147  C   LEU A  23      -7.968   8.644   6.961  1.00 10.00      A   
ATOM    148  O   LEU A  23      -8.935   8.717   7.724  1.00 10.00      A   
ATOM    149  N   ASP A  24      -7.382   7.498   6.635  1.00 10.00      A   
ATOM    150  HN  ASP A  24      -6.607   7.514   6.032  1.00 10.00      A   
ATOM    151  CA  ASP A  24      -7.857   6.210   7.140  1.00 10.00      A   
ATOM    152  CB  ASP A  24      -6.994   5.061   6.609  1.00 10.00      A   
ATOM    153  CG  ASP A  24      -6.844   5.086   5.101  1.00 10.00      A   
ATOM    154  OD1 ASP A  24      -7.873   5.066   4.389  1.00 10.00      A   
ATOM    155  OD2 ASP A  24      -5.697   5.139   4.619  1.00 10.00      A   
ATOM    156  C   ASP A  24      -7.896   6.187   8.664  1.00 10.00      A   
ATOM    157  O   ASP A  24      -8.820   5.639   9.261  1.00 10.00      A   
ATOM    158  N   LYS A  25      -6.893   6.803   9.283  1.00 10.00      A   
ATOM    159  HN  LYS A  25      -6.190   7.223   8.744  1.00 10.00      A   
ATOM    160  CA  LYS A  25      -6.807   6.867  10.738  1.00 10.00      A   
ATOM    161  CB  LYS A  25      -5.580   7.680  11.159  1.00 10.00      A   
ATOM    162  CG  LYS A  25      -4.276   6.895  11.154  1.00 10.00      A   
ATOM    163  CD  LYS A  25      -3.102   7.761  11.578  1.00 10.00      A   
ATOM    164  CE  LYS A  25      -1.902   6.916  11.986  1.00 10.00      A   
ATOM    165  NZ  LYS A  25      -2.120   6.225  13.286  1.00 10.00      A   
ATOM    166  HZ1 LYS A  25      -1.215   5.878  13.663  1.00 10.00      A   
ATOM    167  HZ2 LYS A  25      -2.763   5.409  13.160  1.00 10.00      A   
ATOM    168  HZ3 LYS A  25      -2.543   6.881  13.973  1.00 10.00      A   
ATOM    169  C   LYS A  25      -8.069   7.482  11.343  1.00 10.00      A   
ATOM    170  O   LYS A  25      -8.740   6.864  12.177  1.00 10.00      A   
ATOM    171  N   ASP A  26      -8.398   8.688  10.897  1.00 10.00      A   
ATOM    172  HN  ASP A  26      -7.834   9.116  10.219  1.00 10.00      A   
ATOM    173  CA  ASP A  26      -9.574   9.396  11.392  1.00 10.00      A   
ATOM    174  CB  ASP A  26      -9.647  10.814  10.820  1.00 10.00      A   
ATOM    175  CG  ASP A  26      -8.436  11.657  11.163  1.00 10.00      A   
ATOM    176  OD1 ASP A  26      -8.478  12.388  12.170  1.00 10.00      A   
ATOM    177  OD2 ASP A  26      -7.437  11.600  10.414  1.00 10.00      A   
ATOM    178  C   ASP A  26     -10.845   8.640  11.046  1.00 10.00      A   
ATOM    179  O   ASP A  26     -11.731   8.485  11.885  1.00 10.00      A   
ATOM    180  N   ARG A  27     -10.919   8.149   9.812  1.00 10.00      A   
ATOM    181  HN  ARG A  27     -10.168   8.292   9.195  1.00 10.00      A   
ATOM    182  CA  ARG A  27     -12.087   7.406   9.351  1.00 10.00      A   
ATOM    183  CB  ARG A  27     -11.932   6.969   7.892  1.00 10.00      A   
ATOM    184  CG  ARG A  27     -12.201   8.075   6.889  1.00 10.00      A   
ATOM    185  CD  ARG A  27     -13.000   7.555   5.708  1.00 10.00      A   
ATOM    186  NE  ARG A  27     -13.789   8.614   5.079  1.00 10.00      A   
ATOM    187  HE  ARG A  27     -13.325   9.459   4.870  1.00 10.00      A   
ATOM    188  CZ  ARG A  27     -15.083   8.503   4.788  1.00 10.00      A   
ATOM    189  NH1 ARG A  27     -15.737   7.383   5.066  1.00 10.00      A   
ATOM    190 HH11 ARG A  27     -16.751   7.294   4.837  1.00 10.00      A   
ATOM    191 HH12 ARG A  27     -15.238   6.576   5.525  1.00 10.00      A   
ATOM    192  NH2 ARG A  27     -15.734   9.521   4.247  1.00 10.00      A   
ATOM    193 HH21 ARG A  27     -15.237  10.422   4.052  1.00 10.00      A   
ATOM    194 HH22 ARG A  27     -16.745   9.430   4.014  1.00 10.00      A   
ATOM    195  C   ARG A  27     -12.380   6.204  10.243  1.00 10.00      A   
ATOM    196  O   ARG A  27     -13.538   5.929  10.566  1.00 10.00      A   
ATOM    197  N   ASN A  28     -11.329   5.492  10.640  1.00 10.00      A   
ATOM    198  HN  ASN A  28     -10.427   5.754  10.338  1.00 10.00      A   
ATOM    199  CA  ASN A  28     -11.483   4.329  11.506  1.00 10.00      A   
ATOM    200  CB  ASN A  28     -10.148   3.599  11.706  1.00 10.00      A   
ATOM    201  CG  ASN A  28      -9.648   2.912  10.450  1.00 10.00      A   
ATOM    202  OD1 ASN A  28     -10.431   2.553   9.569  1.00 10.00      A   
ATOM    203  ND2 ASN A  28      -8.338   2.717  10.361  1.00 10.00      A   
ATOM    204 HD21 ASN A  28      -7.774   3.026  11.101  1.00 10.00      A   
ATOM    205 HD22 ASN A  28      -7.989   2.278   9.559  1.00 10.00      A   
ATOM    206  C   ASN A  28     -12.062   4.757  12.851  1.00 10.00      A   
ATOM    207  O   ASN A  28     -12.971   4.118  13.384  1.00 10.00      A   
ATOM    208  N   SER A  29     -11.555   5.867  13.377  1.00 10.00      A   
ATOM    209  HN  SER A  29     -10.841   6.343  12.899  1.00 10.00      A   
ATOM    210  CA  SER A  29     -12.023   6.396  14.647  1.00 10.00      A   
ATOM    211  CB  SER A  29     -11.122   7.550  15.104  1.00 10.00      A   
ATOM    212  OG  SER A  29      -9.758   7.152  15.110  1.00 10.00      A   
ATOM    213  HG  SER A  29      -9.257   7.711  14.504  1.00 10.00      A   
ATOM    214  C   SER A  29     -13.481   6.848  14.533  1.00 10.00      A   
ATOM    215  O   SER A  29     -14.267   6.673  15.463  1.00 10.00      A   
ATOM    216  N   VAL A  30     -13.839   7.399  13.374  1.00 10.00      A   
ATOM    217  HN  VAL A  30     -13.164   7.502  12.667  1.00 10.00      A   
ATOM    218  CA  VAL A  30     -15.201   7.862  13.124  1.00 10.00      A   
ATOM    219  CB  VAL A  30     -15.321   8.576  11.754  1.00 10.00      A   
ATOM    220  CG1 VAL A  30     -16.779   8.846  11.401  1.00 10.00      A   
ATOM    221  CG2 VAL A  30     -14.531   9.876  11.756  1.00 10.00      A   
ATOM    222  C   VAL A  30     -16.182   6.692  13.174  1.00 10.00      A   
ATOM    223  O   VAL A  30     -17.251   6.788  13.779  1.00 10.00      A   
ATOM    224  N   SER A  31     -15.803   5.576  12.562  1.00 10.00      A   
ATOM    225  HN  SER A  31     -14.937   5.552  12.101  1.00 10.00      A   
ATOM    226  CA  SER A  31     -16.655   4.393  12.536  1.00 10.00      A   
ATOM    227  CB  SER A  31     -16.157   3.391  11.488  1.00 10.00      A   
ATOM    228  OG  SER A  31     -14.798   3.035  11.706  1.00 10.00      A   
ATOM    229  HG  SER A  31     -14.400   3.642  12.348  1.00 10.00      A   
ATOM    230  C   SER A  31     -16.768   3.727  13.912  1.00 10.00      A   
ATOM    231  O   SER A  31     -17.443   2.712  14.065  1.00 10.00      A   
ATOM    232  N   LEU A  32     -16.122   4.308  14.913  1.00 10.00      A   
ATOM    233  HN  LEU A  32     -15.614   5.129  14.743  1.00 10.00      A   
ATOM    234  CA  LEU A  32     -16.148   3.753  16.257  1.00 10.00      A   
ATOM    235  CB  LEU A  32     -14.721   3.498  16.740  1.00 10.00      A   
ATOM    236  CG  LEU A  32     -14.242   2.049  16.717  1.00 10.00      A   
ATOM    237  CD1 LEU A  32     -12.724   1.999  16.716  1.00 10.00      A   
ATOM    238  CD2 LEU A  32     -14.797   1.287  17.911  1.00 10.00      A   
ATOM    239  C   LEU A  32     -16.876   4.665  17.244  1.00 10.00      A   
ATOM    240  O   LEU A  32     -16.922   4.379  18.445  1.00 10.00      A   
ATOM    241  N   VAL A  33     -17.443   5.762  16.755  1.00 10.00      A   
ATOM    242  HN  VAL A  33     -17.387   5.951  15.794  1.00 10.00      A   
ATOM    243  CA  VAL A  33     -18.154   6.685  17.633  1.00 10.00      A   
ATOM    244  CB  VAL A  33     -18.175   8.137  17.108  1.00 10.00      A   
ATOM    245  CG1 VAL A  33     -16.764   8.623  16.837  1.00 10.00      A   
ATOM    246  CG2 VAL A  33     -19.045   8.283  15.872  1.00 10.00      A   
ATOM    247  C   VAL A  33     -19.566   6.199  17.945  1.00 10.00      A   
ATOM    248  O   VAL A  33     -20.050   6.366  19.070  1.00 10.00      A   
ATOM    249  N   CYS A  34     -20.207   5.580  16.954  1.00 10.00      A   
ATOM    250  HN  CYS A  34     -19.756   5.473  16.090  1.00 10.00      A   
ATOM    251  CA  CYS A  34     -21.560   5.054  17.100  1.00 10.00      A   
ATOM    252  CB  CYS A  34     -22.552   6.180  17.404  1.00 10.00      A   
ATOM    253  SG  CYS A  34     -22.554   7.526  16.197  1.00 10.00      A   
ATOM    254  HG  CYS A  34     -23.655   8.244  16.391  1.00 10.00      A   
ATOM    255  C   CYS A  34     -21.969   4.331  15.818  1.00 10.00      A   
ATOM    256  O   CYS A  34     -21.372   4.550  14.759  1.00 10.00      A   
ATOM    257  N   LYS A  35     -22.987   3.481  15.906  1.00 10.00      A   
ATOM    258  HN  LYS A  35     -23.441   3.366  16.779  1.00 10.00      A   
ATOM    259  CA  LYS A  35     -23.467   2.725  14.751  1.00 10.00      A   
ATOM    260  CB  LYS A  35     -24.501   1.679  15.188  1.00 10.00      A   
ATOM    261  CG  LYS A  35     -25.304   1.056  14.055  1.00 10.00      A   
ATOM    262  CD  LYS A  35     -24.652  -0.206  13.517  1.00 10.00      A   
ATOM    263  CE  LYS A  35     -25.491  -1.431  13.840  1.00 10.00      A   
ATOM    264  NZ  LYS A  35     -25.128  -2.599  12.991  1.00 10.00      A   
ATOM    265  HZ1 LYS A  35     -25.771  -3.394  13.183  1.00 10.00      A   
ATOM    266  HZ2 LYS A  35     -24.155  -2.902  13.197  1.00 10.00      A   
ATOM    267  HZ3 LYS A  35     -25.195  -2.349  11.981  1.00 10.00      A   
ATOM    268  C   LYS A  35     -24.059   3.655  13.696  1.00 10.00      A   
ATOM    269  O   LYS A  35     -23.966   3.391  12.496  1.00 10.00      A   
ATOM    270  N   SER A  36     -24.658   4.747  14.153  1.00 10.00      A   
ATOM    271  HN  SER A  36     -24.699   4.900  15.124  1.00 10.00      A   
ATOM    272  CA  SER A  36     -25.267   5.724  13.260  1.00 10.00      A   
ATOM    273  CB  SER A  36     -25.907   6.838  14.083  1.00 10.00      A   
ATOM    274  OG  SER A  36     -25.769   6.570  15.471  1.00 10.00      A   
ATOM    275  HG  SER A  36     -26.634   6.371  15.844  1.00 10.00      A   
ATOM    276  C   SER A  36     -24.235   6.301  12.290  1.00 10.00      A   
ATOM    277  O   SER A  36     -24.471   6.368  11.081  1.00 10.00      A   
ATOM    278  N   TRP A  37     -23.081   6.688  12.818  1.00 10.00      A   
ATOM    279  HN  TRP A  37     -22.936   6.591  13.785  1.00 10.00      A   
ATOM    280  CA  TRP A  37     -22.026   7.249  11.991  1.00 10.00      A   
ATOM    281  CB  TRP A  37     -21.062   8.097  12.823  1.00 10.00      A   
ATOM    282  CG  TRP A  37     -21.635   9.421  13.241  1.00 10.00      A   
ATOM    283  CD1 TRP A  37     -22.944   9.701  13.516  1.00 10.00      A   
ATOM    284  CD2 TRP A  37     -20.916  10.645  13.436  1.00 10.00      A   
ATOM    285  NE1 TRP A  37     -23.084  11.019  13.866  1.00 10.00      A   
ATOM    286  HE1 TRP A  37     -23.930  11.458  14.106  1.00 10.00      A   
ATOM    287  CE2 TRP A  37     -21.853  11.621  13.824  1.00 10.00      A   
ATOM    288  CE3 TRP A  37     -19.569  11.012  13.321  1.00 10.00      A   
ATOM    289  CZ2 TRP A  37     -21.490  12.938  14.097  1.00 10.00      A   
ATOM    290  CZ3 TRP A  37     -19.211  12.320  13.592  1.00 10.00      A   
ATOM    291  CH2 TRP A  37     -20.168  13.267  13.976  1.00 10.00      A   
ATOM    292  C   TRP A  37     -21.284   6.148  11.238  1.00 10.00      A   
ATOM    293  O   TRP A  37     -20.862   6.340  10.100  1.00 10.00      A   
ATOM    294  N   TYR A  38     -21.148   4.992  11.876  1.00 10.00      A   
ATOM    295  HN  TYR A  38     -21.502   4.910  12.788  1.00 10.00      A   
ATOM    296  CA  TYR A  38     -20.475   3.844  11.274  1.00 10.00      A   
ATOM    297  CB  TYR A  38     -20.455   2.679  12.277  1.00 10.00      A   
ATOM    298  CG  TYR A  38     -20.202   1.303  11.689  1.00 10.00      A   
ATOM    299  CD1 TYR A  38     -21.248   0.408  11.502  1.00 10.00      A   
ATOM    300  CD2 TYR A  38     -18.918   0.889  11.339  1.00 10.00      A   
ATOM    301  CE1 TYR A  38     -21.030  -0.855  10.985  1.00 10.00      A   
ATOM    302  CE2 TYR A  38     -18.693  -0.373  10.818  1.00 10.00      A   
ATOM    303  CZ  TYR A  38     -19.752  -1.241  10.645  1.00 10.00      A   
ATOM    304  OH  TYR A  38     -19.529  -2.501  10.131  1.00 10.00      A   
ATOM    305  HH  TYR A  38     -18.778  -2.908  10.589  1.00 10.00      A   
ATOM    306  C   TYR A  38     -21.172   3.430   9.978  1.00 10.00      A   
ATOM    307  O   TYR A  38     -20.521   3.091   8.988  1.00 10.00      A   
ATOM    308  N   GLU A  39     -22.499   3.477   9.999  1.00 10.00      A   
ATOM    309  HN  GLU A  39     -22.949   3.751  10.824  1.00 10.00      A   
ATOM    310  CA  GLU A  39     -23.310   3.119   8.844  1.00 10.00      A   
ATOM    311  CB  GLU A  39     -24.779   3.025   9.247  1.00 10.00      A   
ATOM    312  CG  GLU A  39     -25.189   1.652   9.753  1.00 10.00      A   
ATOM    313  CD  GLU A  39     -25.305   0.643   8.630  1.00 10.00      A   
ATOM    314  OE1 GLU A  39     -24.440  -0.252   8.531  1.00 10.00      A   
ATOM    315  OE2 GLU A  39     -26.263   0.744   7.837  1.00 10.00      A   
ATOM    316  C   GLU A  39     -23.129   4.114   7.697  1.00 10.00      A   
ATOM    317  O   GLU A  39     -23.185   3.745   6.527  1.00 10.00      A   
ATOM    318  N   ILE A  40     -22.901   5.373   8.030  1.00 10.00      A   
ATOM    319  HN  ILE A  40     -22.867   5.622   8.977  1.00 10.00      A   
ATOM    320  CA  ILE A  40     -22.705   6.396   7.010  1.00 10.00      A   
ATOM    321  CB  ILE A  40     -23.047   7.803   7.543  1.00 10.00      A   
ATOM    322  CG1 ILE A  40     -24.469   7.811   8.109  1.00 10.00      A   
ATOM    323  CG2 ILE A  40     -22.908   8.846   6.442  1.00 10.00      A   
ATOM    324  CD1 ILE A  40     -24.855   9.104   8.787  1.00 10.00      A   
ATOM    325  C   ILE A  40     -21.268   6.367   6.494  1.00 10.00      A   
ATOM    326  O   ILE A  40     -21.021   6.518   5.296  1.00 10.00      A   
ATOM    327  N   GLU A  41     -20.331   6.148   7.408  1.00 10.00      A   
ATOM    328  HN  GLU A  41     -20.603   6.032   8.348  1.00 10.00      A   
ATOM    329  CA  GLU A  41     -18.910   6.087   7.074  1.00 10.00      A   
ATOM    330  CB  GLU A  41     -18.086   5.867   8.351  1.00 10.00      A   
ATOM    331  CG  GLU A  41     -16.607   6.215   8.238  1.00 10.00      A   
ATOM    332  CD  GLU A  41     -15.769   5.099   7.647  1.00 10.00      A   
ATOM    333  OE1 GLU A  41     -15.662   4.028   8.278  1.00 10.00      A   
ATOM    334  OE2 GLU A  41     -15.205   5.296   6.553  1.00 10.00      A   
ATOM    335  C   GLU A  41     -18.635   4.972   6.066  1.00 10.00      A   
ATOM    336  O   GLU A  41     -17.925   5.174   5.074  1.00 10.00      A   
ATOM    337  N   ARG A  42     -19.230   3.808   6.307  1.00 10.00      A   
ATOM    338  HN  ARG A  42     -19.803   3.717   7.101  1.00 10.00      A   
ATOM    339  CA  ARG A  42     -19.039   2.657   5.434  1.00 10.00      A   
ATOM    340  CB  ARG A  42     -19.656   1.391   6.036  1.00 10.00      A   
ATOM    341  CG  ARG A  42     -21.161   1.443   6.225  1.00 10.00      A   
ATOM    342  CD  ARG A  42     -21.700   0.123   6.749  1.00 10.00      A   
ATOM    343  NE  ARG A  42     -21.760  -0.892   5.698  1.00 10.00      A   
ATOM    344  HE  ARG A  42     -20.960  -1.001   5.130  1.00 10.00      A   
ATOM    345  CZ  ARG A  42     -22.827  -1.655   5.461  1.00 10.00      A   
ATOM    346  NH1 ARG A  42     -23.921  -1.522   6.198  1.00 10.00      A   
ATOM    347 HH11 ARG A  42     -23.957  -0.819   6.978  1.00 10.00      A   
ATOM    348 HH12 ARG A  42     -24.759  -2.118   6.004  1.00 10.00      A   
ATOM    349  NH2 ARG A  42     -22.797  -2.566   4.497  1.00 10.00      A   
ATOM    350 HH21 ARG A  42     -23.636  -3.158   4.312  1.00 10.00      A   
ATOM    351 HH22 ARG A  42     -21.932  -2.699   3.920  1.00 10.00      A   
ATOM    352  C   ARG A  42     -19.545   2.902   4.013  1.00 10.00      A   
ATOM    353  O   ARG A  42     -19.059   2.296   3.060  1.00 10.00      A   
ATOM    354  N   TRP A  43     -20.493   3.812   3.868  1.00 10.00      A   
ATOM    355  HN  TRP A  43     -20.821   4.296   4.655  1.00 10.00      A   
ATOM    356  CA  TRP A  43     -21.054   4.113   2.561  1.00 10.00      A   
ATOM    357  CB  TRP A  43     -22.570   4.290   2.652  1.00 10.00      A   
ATOM    358  CG  TRP A  43     -23.335   3.002   2.689  1.00 10.00      A   
ATOM    359  CD1 TRP A  43     -23.758   2.330   3.799  1.00 10.00      A   
ATOM    360  CD2 TRP A  43     -23.776   2.230   1.564  1.00 10.00      A   
ATOM    361  NE1 TRP A  43     -24.443   1.196   3.437  1.00 10.00      A   
ATOM    362  HE1 TRP A  43     -24.854   0.552   4.058  1.00 10.00      A   
ATOM    363  CE2 TRP A  43     -24.463   1.108   2.071  1.00 10.00      A   
ATOM    364  CE3 TRP A  43     -23.658   2.377   0.177  1.00 10.00      A   
ATOM    365  CZ2 TRP A  43     -25.028   0.143   1.241  1.00 10.00      A   
ATOM    366  CZ3 TRP A  43     -24.221   1.419  -0.644  1.00 10.00      A   
ATOM    367  CH2 TRP A  43     -24.898   0.316  -0.110  1.00 10.00      A   
ATOM    368  C   TRP A  43     -20.411   5.342   1.922  1.00 10.00      A   
ATOM    369  O   TRP A  43     -20.891   5.838   0.904  1.00 10.00      A   
ATOM    370  N   CYS A  44     -19.331   5.840   2.515  1.00 10.00      A   
ATOM    371  HN  CYS A  44     -18.995   5.425   3.334  1.00 10.00      A   
ATOM    372  CA  CYS A  44     -18.655   7.009   1.970  1.00 10.00      A   
ATOM    373  CB  CYS A  44     -19.033   8.288   2.720  1.00 10.00      A   
ATOM    374  SG  CYS A  44     -18.731   8.233   4.499  1.00 10.00      A   
ATOM    375  HG  CYS A  44     -19.801   7.689   5.068  1.00 10.00      A   
ATOM    376  C   CYS A  44     -17.137   6.854   1.898  1.00 10.00      A   
ATOM    377  O   CYS A  44     -16.450   7.759   1.422  1.00 10.00      A   
ATOM    378  N   ARG A  45     -16.599   5.728   2.378  1.00 10.00      A   
ATOM    379  HN  ARG A  45     -17.173   5.039   2.775  1.00 10.00      A   
ATOM    380  CA  ARG A  45     -15.151   5.518   2.311  1.00 10.00      A   
ATOM    381  CB  ARG A  45     -14.664   4.440   3.287  1.00 10.00      A   
ATOM    382  CG  ARG A  45     -13.168   4.517   3.576  1.00 10.00      A   
ATOM    383  CD  ARG A  45     -12.697   3.424   4.525  1.00 10.00      A   
ATOM    384  NE  ARG A  45     -13.170   3.612   5.897  1.00 10.00      A   
ATOM    385  HE  ARG A  45     -14.073   4.009   6.020  1.00 10.00      A   
ATOM    386  CZ  ARG A  45     -12.458   3.300   6.982  1.00 10.00      A   
ATOM    387  NH1 ARG A  45     -11.233   2.802   6.865  1.00 10.00      A   
ATOM    388 HH11 ARG A  45     -10.812   2.651   5.920  1.00 10.00      A   
ATOM    389 HH12 ARG A  45     -10.684   2.564   7.723  1.00 10.00      A   
ATOM    390  NH2 ARG A  45     -12.988   3.446   8.189  1.00 10.00      A   
ATOM    391 HH21 ARG A  45     -13.976   3.805   8.297  1.00 10.00      A   
ATOM    392 HH22 ARG A  45     -12.432   3.205   9.038  1.00 10.00      A   
ATOM    393  C   ARG A  45     -14.757   5.185   0.877  1.00 10.00      A   
ATOM    394  O   ARG A  45     -15.138   4.144   0.340  1.00 10.00      A   
ATOM    395  N   ARG A  46     -13.999   6.082   0.268  1.00 10.00      A   
ATOM    396  HN  ARG A  46     -13.704   6.870   0.772  1.00 10.00      A   
ATOM    397  CA  ARG A  46     -13.584   5.935  -1.120  1.00 10.00      A   
ATOM    398  CB  ARG A  46     -13.402   7.318  -1.758  1.00 10.00      A   
ATOM    399  CG  ARG A  46     -14.591   8.252  -1.576  1.00 10.00      A   
ATOM    400  CD  ARG A  46     -14.291   9.655  -2.082  1.00 10.00      A   
ATOM    401  NE  ARG A  46     -15.397  10.578  -1.819  1.00 10.00      A   
ATOM    402  HE  ARG A  46     -16.202  10.206  -1.392  1.00 10.00      A   
ATOM    403  CZ  ARG A  46     -15.378  11.872  -2.128  1.00 10.00      A   
ATOM    404  NH1 ARG A  46     -14.314  12.406  -2.720  1.00 10.00      A   
ATOM    405 HH11 ARG A  46     -14.301  13.421  -2.962  1.00 10.00      A   
ATOM    406 HH12 ARG A  46     -13.485  11.812  -2.948  1.00 10.00      A   
ATOM    407  NH2 ARG A  46     -16.428  12.636  -1.843  1.00 10.00      A   
ATOM    408 HH21 ARG A  46     -17.266  12.222  -1.378  1.00 10.00      A   
ATOM    409 HH22 ARG A  46     -16.419  13.653  -2.082  1.00 10.00      A   
ATOM    410  C   ARG A  46     -12.308   5.113  -1.271  1.00 10.00      A   
ATOM    411  O   ARG A  46     -12.107   4.447  -2.291  1.00 10.00      A   
ATOM    412  N   LYS A  47     -11.452   5.153  -0.264  1.00 10.00      A   
ATOM    413  HN  LYS A  47     -11.673   5.676   0.538  1.00 10.00      A   
ATOM    414  CA  LYS A  47     -10.193   4.425  -0.321  1.00 10.00      A   
ATOM    415  CB  LYS A  47      -9.009   5.396  -0.432  1.00 10.00      A   
ATOM    416  CG  LYS A  47      -8.883   6.375   0.728  1.00 10.00      A   
ATOM    417  CD  LYS A  47      -7.655   7.259   0.581  1.00 10.00      A   
ATOM    418  CE  LYS A  47      -6.367   6.467   0.752  1.00 10.00      A   
ATOM    419  NZ  LYS A  47      -6.045   6.213   2.183  1.00 10.00      A   
ATOM    420  HZ1 LYS A  47      -6.889   5.878   2.697  1.00 10.00      A   
ATOM    421  HZ2 LYS A  47      -5.704   7.082   2.634  1.00 10.00      A   
ATOM    422  HZ3 LYS A  47      -5.301   5.487   2.259  1.00 10.00      A   
ATOM    423  C   LYS A  47     -10.008   3.496   0.873  1.00 10.00      A   
ATOM    424  O   LYS A  47     -10.375   3.829   2.000  1.00 10.00      A   
ATOM    425  N   VAL A  48      -9.447   2.320   0.615  1.00 10.00      A   
ATOM    426  HN  VAL A  48      -9.190   2.103  -0.311  1.00 10.00      A   
ATOM    427  CA  VAL A  48      -9.189   1.342   1.664  1.00 10.00      A   
ATOM    428  CB  VAL A  48     -10.201   0.168   1.662  1.00 10.00      A   
ATOM    429  CG1 VAL A  48     -11.579   0.629   2.112  1.00 10.00      A   
ATOM    430  CG2 VAL A  48     -10.271  -0.505   0.301  1.00 10.00      A   
ATOM    431  C   VAL A  48      -7.775   0.795   1.532  1.00 10.00      A   
ATOM    432  O   VAL A  48      -7.322   0.482   0.427  1.00 10.00      A   
ATOM    433  N   PHE A  49      -7.075   0.706   2.649  1.00 10.00      A   
ATOM    434  HN  PHE A  49      -7.480   0.983   3.497  1.00 10.00      A   
ATOM    435  CA  PHE A  49      -5.717   0.198   2.655  1.00 10.00      A   
ATOM    436  CB  PHE A  49      -4.735   1.278   3.120  1.00 10.00      A   
ATOM    437  CG  PHE A  49      -3.351   0.754   3.382  1.00 10.00      A   
ATOM    438  CD1 PHE A  49      -2.550   0.323   2.338  1.00 10.00      A   
ATOM    439  CD2 PHE A  49      -2.858   0.676   4.676  1.00 10.00      A   
ATOM    440  CE1 PHE A  49      -1.284  -0.177   2.574  1.00 10.00      A   
ATOM    441  CE2 PHE A  49      -1.592   0.180   4.919  1.00 10.00      A   
ATOM    442  CZ  PHE A  49      -0.805  -0.246   3.868  1.00 10.00      A   
ATOM    443  C   PHE A  49      -5.624  -1.025   3.553  1.00 10.00      A   
ATOM    444  O   PHE A  49      -6.102  -1.006   4.687  1.00 10.00      A   
ATOM    445  N   ILE A  50      -5.040  -2.090   3.030  1.00 10.00      A   
ATOM    446  HN  ILE A  50      -4.706  -2.048   2.105  1.00 10.00      A   
ATOM    447  CA  ILE A  50      -4.881  -3.325   3.786  1.00 10.00      A   
ATOM    448  CB  ILE A  50      -5.698  -4.486   3.176  1.00 10.00      A   
ATOM    449  CG1 ILE A  50      -7.190  -4.122   3.069  1.00 10.00      A   
ATOM    450  CG2 ILE A  50      -5.514  -5.762   3.985  1.00 10.00      A   
ATOM    451  CD1 ILE A  50      -7.893  -3.927   4.399  1.00 10.00      A   
ATOM    452  C   ILE A  50      -3.405  -3.712   3.838  1.00 10.00      A   
ATOM    453  O   ILE A  50      -2.804  -4.036   2.809  1.00 10.00      A   
ATOM    454  N   GLY A  51      -2.830  -3.649   5.036  1.00 10.00      A   
ATOM    455  HN  GLY A  51      -3.365  -3.364   5.805  1.00 10.00      A   
ATOM    456  CA  GLY A  51      -1.431  -3.987   5.226  1.00 10.00      A   
ATOM    457  C   GLY A  51      -1.135  -5.430   4.885  1.00 10.00      A   
ATOM    458  O   GLY A  51      -0.201  -5.719   4.143  1.00 10.00      A   
ATOM    459  N   ASN A  52      -1.920  -6.341   5.440  1.00 10.00      A   
ATOM    460  HN  ASN A  52      -2.635  -6.058   6.052  1.00 10.00      A   
ATOM    461  CA  ASN A  52      -1.737  -7.757   5.169  1.00 10.00      A   
ATOM    462  CB  ASN A  52      -1.370  -8.513   6.451  1.00 10.00      A   
ATOM    463  CG  ASN A  52      -0.817  -9.903   6.184  1.00 10.00      A   
ATOM    464  OD1 ASN A  52      -1.255 -10.599   5.268  1.00 10.00      A   
ATOM    465  ND2 ASN A  52       0.156 -10.315   6.982  1.00 10.00      A   
ATOM    466 HD21 ASN A  52       0.461  -9.711   7.691  1.00 10.00      A   
ATOM    467 HD22 ASN A  52       0.537 -11.204   6.827  1.00 10.00      A   
ATOM    468  C   ASN A  52      -2.999  -8.337   4.538  1.00 10.00      A   
ATOM    469  O   ASN A  52      -4.072  -8.335   5.147  1.00 10.00      A   
ATOM    470  N   CYS A  53      -2.864  -8.831   3.316  1.00 10.00      A   
ATOM    471  HN  CYS A  53      -1.979  -8.807   2.888  1.00 10.00      A   
ATOM    472  CA  CYS A  53      -3.981  -9.405   2.577  1.00 10.00      A   
ATOM    473  CB  CYS A  53      -3.528  -9.781   1.167  1.00 10.00      A   
ATOM    474  SG  CYS A  53      -2.016 -10.774   1.114  1.00 10.00      A   
ATOM    475  HG  CYS A  53      -2.303 -11.906   0.484  1.00 10.00      A   
ATOM    476  C   CYS A  53      -4.585 -10.621   3.282  1.00 10.00      A   
ATOM    477  O   CYS A  53      -5.747 -10.962   3.060  1.00 10.00      A   
ATOM    478  N   TYR A  54      -3.808 -11.264   4.146  1.00 10.00      A   
ATOM    479  HN  TYR A  54      -2.893 -10.936   4.310  1.00 10.00      A   
ATOM    480  CA  TYR A  54      -4.285 -12.439   4.863  1.00 10.00      A   
ATOM    481  CB  TYR A  54      -3.196 -13.509   4.943  1.00 10.00      A   
ATOM    482  CG  TYR A  54      -2.853 -14.110   3.598  1.00 10.00      A   
ATOM    483  CD1 TYR A  54      -1.541 -14.165   3.152  1.00 10.00      A   
ATOM    484  CD2 TYR A  54      -3.848 -14.612   2.771  1.00 10.00      A   
ATOM    485  CE1 TYR A  54      -1.226 -14.706   1.919  1.00 10.00      A   
ATOM    486  CE2 TYR A  54      -3.544 -15.156   1.537  1.00 10.00      A   
ATOM    487  CZ  TYR A  54      -2.233 -15.202   1.116  1.00 10.00      A   
ATOM    488  OH  TYR A  54      -1.924 -15.742  -0.117  1.00 10.00      A   
ATOM    489  HH  TYR A  54      -2.205 -16.678  -0.135  1.00 10.00      A   
ATOM    490  C   TYR A  54      -4.804 -12.081   6.249  1.00 10.00      A   
ATOM    491  O   TYR A  54      -5.053 -12.952   7.086  1.00 10.00      A   
ATOM    492  N   ALA A  55      -4.979 -10.793   6.486  1.00 10.00      A   
ATOM    493  HN  ALA A  55      -4.763 -10.139   5.782  1.00 10.00      A   
ATOM    494  CA  ALA A  55      -5.479 -10.324   7.763  1.00 10.00      A   
ATOM    495  CB  ALA A  55      -4.790  -9.032   8.169  1.00 10.00      A   
ATOM    496  C   ALA A  55      -6.994 -10.142   7.720  1.00 10.00      A   
ATOM    497  O   ALA A  55      -7.634  -9.954   8.754  1.00 10.00      A   
ATOM    498  N   VAL A  56      -7.566 -10.208   6.524  1.00 10.00      A   
ATOM    499  HN  VAL A  56      -7.010 -10.380   5.735  1.00 10.00      A   
ATOM    500  CA  VAL A  56      -9.005 -10.044   6.356  1.00 10.00      A   
ATOM    501  CB  VAL A  56      -9.396  -8.544   6.358  1.00 10.00      A   
ATOM    502  CG1 VAL A  56      -8.958  -7.858   5.073  1.00 10.00      A   
ATOM    503  CG2 VAL A  56     -10.886  -8.354   6.612  1.00 10.00      A   
ATOM    504  C   VAL A  56      -9.475 -10.715   5.061  1.00 10.00      A   
ATOM    505  O   VAL A  56      -8.672 -10.977   4.164  1.00 10.00      A   
ATOM    506  N   SER A  57     -10.766 -11.015   4.981  1.00 10.00      A   
ATOM    507  HN  SER A  57     -11.356 -10.802   5.735  1.00 10.00      A   
ATOM    508  CA  SER A  57     -11.337 -11.644   3.800  1.00 10.00      A   
ATOM    509  CB  SER A  57     -12.457 -12.599   4.220  1.00 10.00      A   
ATOM    510  OG  SER A  57     -12.088 -13.338   5.374  1.00 10.00      A   
ATOM    511  HG  SER A  57     -11.217 -13.727   5.238  1.00 10.00      A   
ATOM    512  C   SER A  57     -11.881 -10.580   2.842  1.00 10.00      A   
ATOM    513  O   SER A  57     -12.374  -9.537   3.282  1.00 10.00      A   
ATOM    514  N   PRO A  58     -11.785 -10.824   1.524  1.00 10.00      A   
ATOM    515  CA  PRO A  58     -12.256  -9.880   0.502  1.00 10.00      A   
ATOM    516  CB  PRO A  58     -12.056 -10.645  -0.814  1.00 10.00      A   
ATOM    517  CG  PRO A  58     -10.996 -11.645  -0.514  1.00 10.00      A   
ATOM    518  CD  PRO A  58     -11.196 -12.036   0.923  1.00 10.00      A   
ATOM    519  C   PRO A  58     -13.728  -9.509   0.671  1.00 10.00      A   
ATOM    520  O   PRO A  58     -14.074  -8.330   0.744  1.00 10.00      A   
ATOM    521  N   ALA A  59     -14.582 -10.525   0.756  1.00 10.00      A   
ATOM    522  HN  ALA A  59     -14.230 -11.443   0.730  1.00 10.00      A   
ATOM    523  CA  ALA A  59     -16.022 -10.322   0.893  1.00 10.00      A   
ATOM    524  CB  ALA A  59     -16.748 -11.658   0.962  1.00 10.00      A   
ATOM    525  C   ALA A  59     -16.373  -9.461   2.100  1.00 10.00      A   
ATOM    526  O   ALA A  59     -17.304  -8.659   2.045  1.00 10.00      A   
ATOM    527  N   THR A  60     -15.625  -9.627   3.181  1.00 10.00      A   
ATOM    528  HN  THR A  60     -14.895 -10.281   3.162  1.00 10.00      A   
ATOM    529  CA  THR A  60     -15.862  -8.874   4.404  1.00 10.00      A   
ATOM    530  CB  THR A  60     -14.900  -9.324   5.515  1.00 10.00      A   
ATOM    531  OG1 THR A  60     -14.657 -10.731   5.378  1.00 10.00      A   
ATOM    532  HG1 THR A  60     -15.065 -11.202   6.113  1.00 10.00      A   
ATOM    533  CG2 THR A  60     -15.510  -9.052   6.880  1.00 10.00      A   
ATOM    534  C   THR A  60     -15.702  -7.370   4.177  1.00 10.00      A   
ATOM    535  O   THR A  60     -16.580  -6.581   4.536  1.00 10.00      A   
ATOM    536  N   VAL A  61     -14.594  -6.979   3.561  1.00 10.00      A   
ATOM    537  HN  VAL A  61     -13.941  -7.654   3.276  1.00 10.00      A   
ATOM    538  CA  VAL A  61     -14.325  -5.569   3.296  1.00 10.00      A   
ATOM    539  CB  VAL A  61     -12.893  -5.351   2.760  1.00 10.00      A   
ATOM    540  CG1 VAL A  61     -12.570  -3.865   2.670  1.00 10.00      A   
ATOM    541  CG2 VAL A  61     -11.877  -6.071   3.630  1.00 10.00      A   
ATOM    542  C   VAL A  61     -15.325  -4.991   2.294  1.00 10.00      A   
ATOM    543  O   VAL A  61     -15.844  -3.890   2.483  1.00 10.00      A   
ATOM    544  N   ILE A  62     -15.594  -5.745   1.236  1.00 10.00      A   
ATOM    545  HN  ILE A  62     -15.149  -6.615   1.148  1.00 10.00      A   
ATOM    546  CA  ILE A  62     -16.522  -5.311   0.195  1.00 10.00      A   
ATOM    547  CB  ILE A  62     -16.519  -6.281  -1.008  1.00 10.00      A   
ATOM    548  CG1 ILE A  62     -15.092  -6.463  -1.537  1.00 10.00      A   
ATOM    549  CG2 ILE A  62     -17.435  -5.772  -2.112  1.00 10.00      A   
ATOM    550  CD1 ILE A  62     -14.969  -7.502  -2.630  1.00 10.00      A   
ATOM    551  C   ILE A  62     -17.946  -5.155   0.738  1.00 10.00      A   
ATOM    552  O   ILE A  62     -18.699  -4.284   0.300  1.00 10.00      A   
ATOM    553  N   ARG A  63     -18.311  -5.998   1.694  1.00 10.00      A   
ATOM    554  HN  ARG A  63     -17.677  -6.682   2.001  1.00 10.00      A   
ATOM    555  CA  ARG A  63     -19.639  -5.936   2.286  1.00 10.00      A   
ATOM    556  CB  ARG A  63     -19.944  -7.196   3.102  1.00 10.00      A   
ATOM    557  CG  ARG A  63     -21.345  -7.223   3.699  1.00 10.00      A   
ATOM    558  CD  ARG A  63     -21.944  -8.619   3.662  1.00 10.00      A   
ATOM    559  NE  ARG A  63     -21.112  -9.587   4.372  1.00 10.00      A   
ATOM    560  HE  ARG A  63     -20.605  -9.258   5.146  1.00 10.00      A   
ATOM    561  CZ  ARG A  63     -21.016 -10.871   4.030  1.00 10.00      A   
ATOM    562  NH1 ARG A  63     -21.696 -11.342   2.992  1.00 10.00      A   
ATOM    563 HH11 ARG A  63     -21.615 -12.352   2.727  1.00 10.00      A   
ATOM    564 HH12 ARG A  63     -22.315 -10.710   2.430  1.00 10.00      A   
ATOM    565  NH2 ARG A  63     -20.229 -11.685   4.721  1.00 10.00      A   
ATOM    566 HH21 ARG A  63     -19.687 -11.326   5.536  1.00 10.00      A   
ATOM    567 HH22 ARG A  63     -20.155 -12.692   4.451  1.00 10.00      A   
ATOM    568  C   ARG A  63     -19.782  -4.686   3.143  1.00 10.00      A   
ATOM    569  O   ARG A  63     -20.815  -4.011   3.113  1.00 10.00      A   
ATOM    570  N   ARG A  64     -18.735  -4.373   3.896  1.00 10.00      A   
ATOM    571  HN  ARG A  64     -17.936  -4.945   3.873  1.00 10.00      A   
ATOM    572  CA  ARG A  64     -18.748  -3.201   4.753  1.00 10.00      A   
ATOM    573  CB  ARG A  64     -17.610  -3.244   5.777  1.00 10.00      A   
ATOM    574  CG  ARG A  64     -17.684  -2.137   6.821  1.00 10.00      A   
ATOM    575  CD  ARG A  64     -16.579  -2.260   7.858  1.00 10.00      A   
ATOM    576  NE  ARG A  64     -16.188  -0.952   8.384  1.00 10.00      A   
ATOM    577  HE  ARG A  64     -16.718  -0.178   8.093  1.00 10.00      A   
ATOM    578  CZ  ARG A  64     -15.168  -0.751   9.219  1.00 10.00      A   
ATOM    579  NH1 ARG A  64     -14.427  -1.769   9.643  1.00 10.00      A   
ATOM    580 HH11 ARG A  64     -14.636  -2.756   9.326  1.00 10.00      A   
ATOM    581 HH12 ARG A  64     -13.631  -1.597  10.294  1.00 10.00      A   
ATOM    582  NH2 ARG A  64     -14.866   0.480   9.618  1.00 10.00      A   
ATOM    583 HH21 ARG A  64     -14.066   0.637  10.273  1.00 10.00      A   
ATOM    584 HH22 ARG A  64     -15.420   1.299   9.278  1.00 10.00      A   
ATOM    585  C   ARG A  64     -18.678  -1.929   3.915  1.00 10.00      A   
ATOM    586  O   ARG A  64     -19.451  -0.995   4.129  1.00 10.00      A   
ATOM    587  N   PHE A  65     -17.772  -1.912   2.944  1.00 10.00      A   
ATOM    588  HN  PHE A  65     -17.203  -2.706   2.801  1.00 10.00      A   
ATOM    589  CA  PHE A  65     -17.601  -0.757   2.071  1.00 10.00      A   
ATOM    590  CB  PHE A  65     -16.171  -0.220   2.177  1.00 10.00      A   
ATOM    591  CG  PHE A  65     -15.747   0.171   3.561  1.00 10.00      A   
ATOM    592  CD1 PHE A  65     -14.868  -0.620   4.279  1.00 10.00      A   
ATOM    593  CD2 PHE A  65     -16.225   1.331   4.146  1.00 10.00      A   
ATOM    594  CE1 PHE A  65     -14.474  -0.264   5.553  1.00 10.00      A   
ATOM    595  CE2 PHE A  65     -15.834   1.693   5.420  1.00 10.00      A   
ATOM    596  CZ  PHE A  65     -14.958   0.894   6.124  1.00 10.00      A   
ATOM    597  C   PHE A  65     -17.899  -1.128   0.619  1.00 10.00      A   
ATOM    598  O   PHE A  65     -17.044  -1.669  -0.078  1.00 10.00      A   
ATOM    599  N   PRO A  66     -19.121  -0.851   0.147  1.00 10.00      A   
ATOM    600  CA  PRO A  66     -19.534  -1.161  -1.214  1.00 10.00      A   
ATOM    601  CB  PRO A  66     -21.004  -1.540  -1.012  1.00 10.00      A   
ATOM    602  CG  PRO A  66     -21.450  -0.786   0.209  1.00 10.00      A   
ATOM    603  CD  PRO A  66     -20.220  -0.251   0.906  1.00 10.00      A   
ATOM    604  C   PRO A  66     -19.420   0.035  -2.168  1.00 10.00      A   
ATOM    605  O   PRO A  66     -20.006   0.027  -3.251  1.00 10.00      A   
ATOM    606  N   LYS A  67     -18.662   1.056  -1.773  1.00 10.00      A   
ATOM    607  HN  LYS A  67     -18.212   1.013  -0.900  1.00 10.00      A   
ATOM    608  CA  LYS A  67     -18.490   2.248  -2.605  1.00 10.00      A   
ATOM    609  CB  LYS A  67     -19.291   3.424  -2.038  1.00 10.00      A   
ATOM    610  CG  LYS A  67     -20.763   3.419  -2.411  1.00 10.00      A   
ATOM    611  CD  LYS A  67     -21.383   4.791  -2.210  1.00 10.00      A   
ATOM    612  CE  LYS A  67     -22.853   4.793  -2.593  1.00 10.00      A   
ATOM    613  NZ  LYS A  67     -23.458   6.143  -2.477  1.00 10.00      A   
ATOM    614  HZ1 LYS A  67     -23.030   6.789  -3.171  1.00 10.00      A   
ATOM    615  HZ2 LYS A  67     -23.302   6.525  -1.523  1.00 10.00      A   
ATOM    616  HZ3 LYS A  67     -24.481   6.091  -2.653  1.00 10.00      A   
ATOM    617  C   LYS A  67     -17.019   2.636  -2.733  1.00 10.00      A   
ATOM    618  O   LYS A  67     -16.697   3.788  -3.031  1.00 10.00      A   
ATOM    619  N   VAL A  68     -16.132   1.676  -2.504  1.00 10.00      A   
ATOM    620  HN  VAL A  68     -16.450   0.781  -2.258  1.00 10.00      A   
ATOM    621  CA  VAL A  68     -14.694   1.923  -2.601  1.00 10.00      A   
ATOM    622  CB  VAL A  68     -13.883   0.828  -1.880  1.00 10.00      A   
ATOM    623  CG1 VAL A  68     -12.395   1.106  -1.983  1.00 10.00      A   
ATOM    624  CG2 VAL A  68     -14.298   0.733  -0.426  1.00 10.00      A   
ATOM    625  C   VAL A  68     -14.239   2.013  -4.063  1.00 10.00      A   
ATOM    626  O   VAL A  68     -14.665   1.221  -4.904  1.00 10.00      A   
ATOM    627  N   ARG A  69     -13.386   2.994  -4.355  1.00 10.00      A   
ATOM    628  HN  ARG A  69     -13.100   3.604  -3.641  1.00 10.00      A   
ATOM    629  CA  ARG A  69     -12.865   3.194  -5.698  1.00 10.00      A   
ATOM    630  CB  ARG A  69     -13.223   4.588  -6.221  1.00 10.00      A   
ATOM    631  CG  ARG A  69     -14.694   4.789  -6.544  1.00 10.00      A   
ATOM    632  CD  ARG A  69     -14.917   6.107  -7.268  1.00 10.00      A   
ATOM    633  NE  ARG A  69     -16.334   6.390  -7.480  1.00 10.00      A   
ATOM    634  HE  ARG A  69     -16.905   6.454  -6.682  1.00 10.00      A   
ATOM    635  CZ  ARG A  69     -16.882   6.580  -8.679  1.00 10.00      A   
ATOM    636  NH1 ARG A  69     -16.129   6.514  -9.770  1.00 10.00      A   
ATOM    637 HH11 ARG A  69     -15.097   6.311  -9.692  1.00 10.00      A   
ATOM    638 HH12 ARG A  69     -16.554   6.665 -10.709  1.00 10.00      A   
ATOM    639  NH2 ARG A  69     -18.182   6.842  -8.787  1.00 10.00      A   
ATOM    640 HH21 ARG A  69     -18.611   6.993  -9.728  1.00 10.00      A   
ATOM    641 HH22 ARG A  69     -18.780   6.902  -7.933  1.00 10.00      A   
ATOM    642  C   ARG A  69     -11.350   3.009  -5.726  1.00 10.00      A   
ATOM    643  O   ARG A  69     -10.772   2.740  -6.780  1.00 10.00      A   
ATOM    644  N   SER A  70     -10.717   3.149  -4.564  1.00 10.00      A   
ATOM    645  HN  SER A  70     -11.237   3.355  -3.757  1.00 10.00      A   
ATOM    646  CA  SER A  70      -9.273   3.007  -4.449  1.00 10.00      A   
ATOM    647  CB  SER A  70      -8.662   4.336  -3.989  1.00 10.00      A   
ATOM    648  OG  SER A  70      -7.282   4.414  -4.302  1.00 10.00      A   
ATOM    649  HG  SER A  70      -7.151   5.048  -5.031  1.00 10.00      A   
ATOM    650  C   SER A  70      -8.929   1.899  -3.452  1.00 10.00      A   
ATOM    651  O   SER A  70      -9.191   2.027  -2.253  1.00 10.00      A   
ATOM    652  N   VAL A  71      -8.345   0.814  -3.946  1.00 10.00      A   
ATOM    653  HN  VAL A  71      -8.142   0.773  -4.908  1.00 10.00      A   
ATOM    654  CA  VAL A  71      -7.986  -0.319  -3.095  1.00 10.00      A   
ATOM    655  CB  VAL A  71      -8.712  -1.609  -3.543  1.00 10.00      A   
ATOM    656  CG1 VAL A  71      -8.351  -2.779  -2.641  1.00 10.00      A   
ATOM    657  CG2 VAL A  71     -10.220  -1.406  -3.571  1.00 10.00      A   
ATOM    658  C   VAL A  71      -6.477  -0.566  -3.101  1.00 10.00      A   
ATOM    659  O   VAL A  71      -5.871  -0.709  -4.164  1.00 10.00      A   
ATOM    660  N   GLU A  72      -5.880  -0.608  -1.913  1.00 10.00      A   
ATOM    661  HN  GLU A  72      -6.421  -0.474  -1.101  1.00 10.00      A   
ATOM    662  CA  GLU A  72      -4.448  -0.852  -1.765  1.00 10.00      A   
ATOM    663  CB  GLU A  72      -3.769   0.360  -1.125  1.00 10.00      A   
ATOM    664  CG  GLU A  72      -3.783   1.599  -1.999  1.00 10.00      A   
ATOM    665  CD  GLU A  72      -3.042   2.762  -1.382  1.00 10.00      A   
ATOM    666  OE1 GLU A  72      -3.667   3.824  -1.176  1.00 10.00      A   
ATOM    667  OE2 GLU A  72      -1.829   2.625  -1.107  1.00 10.00      A   
ATOM    668  C   GLU A  72      -4.222  -2.091  -0.905  1.00 10.00      A   
ATOM    669  O   GLU A  72      -4.807  -2.209   0.172  1.00 10.00      A   
ATOM    670  N   LEU A  73      -3.384  -3.013  -1.382  1.00 10.00      A   
ATOM    671  HN  LEU A  73      -2.935  -2.857  -2.240  1.00 10.00      A   
ATOM    672  CA  LEU A  73      -3.110  -4.249  -0.653  1.00 10.00      A   
ATOM    673  CB  LEU A  73      -3.935  -5.400  -1.247  1.00 10.00      A   
ATOM    674  CG  LEU A  73      -5.458  -5.247  -1.247  1.00 10.00      A   
ATOM    675  CD1 LEU A  73      -6.067  -5.984  -2.432  1.00 10.00      A   
ATOM    676  CD2 LEU A  73      -6.040  -5.773   0.050  1.00 10.00      A   
ATOM    677  C   LEU A  73      -1.629  -4.636  -0.715  1.00 10.00      A   
ATOM    678  O   LEU A  73      -0.995  -4.567  -1.774  1.00 10.00      A   
ATOM    679  N   LYS A  74      -1.092  -5.047   0.427  1.00 10.00      A   
ATOM    680  HN  LYS A  74      -1.648  -5.058   1.236  1.00 10.00      A   
ATOM    681  CA  LYS A  74       0.296  -5.496   0.520  1.00 10.00      A   
ATOM    682  CB  LYS A  74       1.065  -4.721   1.595  1.00 10.00      A   
ATOM    683  CG  LYS A  74       1.209  -3.229   1.334  1.00 10.00      A   
ATOM    684  CD  LYS A  74       2.122  -2.581   2.364  1.00 10.00      A   
ATOM    685  CE  LYS A  74       2.179  -1.068   2.199  1.00 10.00      A   
ATOM    686  NZ  LYS A  74       3.158  -0.439   3.126  1.00 10.00      A   
ATOM    687  HZ1 LYS A  74       3.047  -0.827   4.088  1.00 10.00      A   
ATOM    688  HZ2 LYS A  74       3.017   0.588   3.167  1.00 10.00      A   
ATOM    689  HZ3 LYS A  74       4.129  -0.633   2.805  1.00 10.00      A   
ATOM    690  C   LYS A  74       0.298  -6.991   0.842  1.00 10.00      A   
ATOM    691  O   LYS A  74      -0.579  -7.470   1.570  1.00 10.00      A   
ATOM    692  N   GLY A  75       1.266  -7.726   0.312  1.00 10.00      A   
ATOM    693  HN  GLY A  75       1.957  -7.294  -0.238  1.00 10.00      A   
ATOM    694  CA  GLY A  75       1.308  -9.160   0.545  1.00 10.00      A   
ATOM    695  C   GLY A  75       2.556  -9.643   1.257  1.00 10.00      A   
ATOM    696  O   GLY A  75       2.592  -9.697   2.484  1.00 10.00      A   
ATOM    697  N   LYS A  76       3.569 -10.014   0.484  1.00 10.00      A   
ATOM    698  HN  LYS A  76       3.475  -9.936  -0.495  1.00 10.00      A   
ATOM    699  CA  LYS A  76       4.823 -10.522   1.033  1.00 10.00      A   
ATOM    700  CB  LYS A  76       5.754 -10.974  -0.102  1.00 10.00      A   
ATOM    701  CG  LYS A  76       5.140 -11.988  -1.061  1.00 10.00      A   
ATOM    702  CD  LYS A  76       6.185 -12.547  -2.016  1.00 10.00      A   
ATOM    703  CE  LYS A  76       5.543 -13.161  -3.252  1.00 10.00      A   
ATOM    704  NZ  LYS A  76       6.542 -13.853  -4.111  1.00 10.00      A   
ATOM    705  HZ1 LYS A  76       6.756 -14.795  -3.723  1.00 10.00      A   
ATOM    706  HZ2 LYS A  76       7.421 -13.298  -4.153  1.00 10.00      A   
ATOM    707  HZ3 LYS A  76       6.177 -13.963  -5.084  1.00 10.00      A   
ATOM    708  C   LYS A  76       5.522  -9.480   1.910  1.00 10.00      A   
ATOM    709  O   LYS A  76       5.447  -8.281   1.640  1.00 10.00      A   
ATOM    710  N   PRO A  77       6.217  -9.935   2.972  1.00 10.00      A   
ATOM    711  CA  PRO A  77       6.938  -9.046   3.893  1.00 10.00      A   
ATOM    712  CB  PRO A  77       7.212  -9.951   5.097  1.00 10.00      A   
ATOM    713  CG  PRO A  77       7.305 -11.322   4.517  1.00 10.00      A   
ATOM    714  CD  PRO A  77       6.340 -11.355   3.363  1.00 10.00      A   
ATOM    715  C   PRO A  77       8.254  -8.532   3.299  1.00 10.00      A   
ATOM    716  O   PRO A  77       8.667  -8.949   2.215  1.00 10.00      A   
ATOM    717  N   HIS A  78       8.908  -7.635   4.028  1.00 10.00      A   
ATOM    718  HN  HIS A  78       8.524  -7.355   4.887  1.00 10.00      A   
ATOM    719  CA  HIS A  78      10.176  -7.038   3.605  1.00 10.00      A   
ATOM    720  CB  HIS A  78      10.676  -6.086   4.700  1.00 10.00      A   
ATOM    721  CG  HIS A  78      11.976  -5.390   4.419  1.00 10.00      A   
ATOM    722  ND1 HIS A  78      12.929  -5.138   5.382  1.00 10.00      A   
ATOM    723  HD1 HIS A  78      12.886  -5.410   6.336  1.00 10.00      A   
ATOM    724  CD2 HIS A  78      12.454  -4.853   3.270  1.00 10.00      A   
ATOM    725  CE1 HIS A  78      13.935  -4.474   4.800  1.00 10.00      A   
ATOM    726  NE2 HIS A  78      13.694  -4.272   3.517  1.00 10.00      A   
ATOM    727  C   HIS A  78      11.233  -8.103   3.302  1.00 10.00      A   
ATOM    728  O   HIS A  78      11.927  -8.037   2.285  1.00 10.00      A   
ATOM    729  N   PHE A  79      11.329  -9.104   4.170  1.00 10.00      A   
ATOM    730  HN  PHE A  79      10.722  -9.129   4.942  1.00 10.00      A   
ATOM    731  CA  PHE A  79      12.317 -10.170   4.005  1.00 10.00      A   
ATOM    732  CB  PHE A  79      12.464 -11.006   5.279  1.00 10.00      A   
ATOM    733  CG  PHE A  79      13.595 -10.547   6.156  1.00 10.00      A   
ATOM    734  CD1 PHE A  79      13.419  -9.515   7.060  1.00 10.00      A   
ATOM    735  CD2 PHE A  79      14.841 -11.141   6.064  1.00 10.00      A   
ATOM    736  CE1 PHE A  79      14.465  -9.086   7.857  1.00 10.00      A   
ATOM    737  CE2 PHE A  79      15.891 -10.718   6.857  1.00 10.00      A   
ATOM    738  CZ  PHE A  79      15.702  -9.688   7.754  1.00 10.00      A   
ATOM    739  C   PHE A  79      12.060 -11.051   2.780  1.00 10.00      A   
ATOM    740  O   PHE A  79      12.904 -11.866   2.404  1.00 10.00      A   
ATOM    741  N   ALA A  80      10.909 -10.883   2.146  1.00 10.00      A   
ATOM    742  HN  ALA A  80      10.268 -10.214   2.472  1.00 10.00      A   
ATOM    743  CA  ALA A  80      10.587 -11.666   0.960  1.00 10.00      A   
ATOM    744  CB  ALA A  80       9.105 -11.592   0.644  1.00 10.00      A   
ATOM    745  C   ALA A  80      11.418 -11.182  -0.222  1.00 10.00      A   
ATOM    746  O   ALA A  80      11.740 -11.951  -1.129  1.00 10.00      A   
ATOM    747  N   ASP A  81      11.786  -9.904  -0.181  1.00 10.00      A   
ATOM    748  HN  ASP A  81      11.510  -9.352   0.582  1.00 10.00      A   
ATOM    749  CA  ASP A  81      12.592  -9.295  -1.235  1.00 10.00      A   
ATOM    750  CB  ASP A  81      12.536  -7.763  -1.139  1.00 10.00      A   
ATOM    751  CG  ASP A  81      11.444  -7.155  -1.999  1.00 10.00      A   
ATOM    752  OD1 ASP A  81      11.300  -7.576  -3.167  1.00 10.00      A   
ATOM    753  OD2 ASP A  81      10.729  -6.247  -1.515  1.00 10.00      A   
ATOM    754  C   ASP A  81      14.034  -9.771  -1.136  1.00 10.00      A   
ATOM    755  O   ASP A  81      14.822  -9.613  -2.067  1.00 10.00      A   
ATOM    756  N   PHE A  82      14.372 -10.363   0.004  1.00 10.00      A   
ATOM    757  HN  PHE A  82      13.698 -10.456   0.709  1.00 10.00      A   
ATOM    758  CA  PHE A  82      15.716 -10.872   0.234  1.00 10.00      A   
ATOM    759  CB  PHE A  82      16.149 -10.620   1.678  1.00 10.00      A   
ATOM    760  CG  PHE A  82      16.139  -9.172   2.069  1.00 10.00      A   
ATOM    761  CD1 PHE A  82      16.639  -8.205   1.212  1.00 10.00      A   
ATOM    762  CD2 PHE A  82      15.630  -8.777   3.295  1.00 10.00      A   
ATOM    763  CE1 PHE A  82      16.630  -6.872   1.568  1.00 10.00      A   
ATOM    764  CE2 PHE A  82      15.618  -7.445   3.660  1.00 10.00      A   
ATOM    765  CZ  PHE A  82      16.119  -6.491   2.793  1.00 10.00      A   
ATOM    766  C   PHE A  82      15.802 -12.356  -0.104  1.00 10.00      A   
ATOM    767  O   PHE A  82      16.806 -13.010   0.179  1.00 10.00      A   
ATOM    768  N   ASN A  83      14.728 -12.874  -0.699  1.00 10.00      A   
ATOM    769  HN  ASN A  83      13.960 -12.290  -0.872  1.00 10.00      A   
ATOM    770  CA  ASN A  83      14.644 -14.278  -1.113  1.00 10.00      A   
ATOM    771  CB  ASN A  83      15.723 -14.641  -2.141  1.00 10.00      A   
ATOM    772  CG  ASN A  83      15.540 -13.923  -3.468  1.00 10.00      A   
ATOM    773  OD1 ASN A  83      14.423 -13.573  -3.853  1.00 10.00      A   
ATOM    774  ND2 ASN A  83      16.635 -13.702  -4.181  1.00 10.00      A   
ATOM    775 HD21 ASN A  83      17.492 -14.014  -3.820  1.00 10.00      A   
ATOM    776 HD22 ASN A  83      16.546 -13.237  -5.042  1.00 10.00      A   
ATOM    777  C   ASN A  83      14.645 -15.251   0.066  1.00 10.00      A   
ATOM    778  O   ASN A  83      14.943 -16.437  -0.091  1.00 10.00      A   
ATOM    779  N   LEU A  84      14.301 -14.755   1.248  1.00 10.00      A   
ATOM    780  HN  LEU A  84      14.086 -13.801   1.327  1.00 10.00      A   
ATOM    781  CA  LEU A  84      14.245 -15.606   2.431  1.00 10.00      A   
ATOM    782  CB  LEU A  84      14.477 -14.810   3.718  1.00 10.00      A   
ATOM    783  CG  LEU A  84      15.906 -14.305   3.972  1.00 10.00      A   
ATOM    784  CD1 LEU A  84      16.176 -14.219   5.464  1.00 10.00      A   
ATOM    785  CD2 LEU A  84      16.946 -15.189   3.297  1.00 10.00      A   
ATOM    786  C   LEU A  84      12.912 -16.340   2.480  1.00 10.00      A   
ATOM    787  O   LEU A  84      12.727 -17.287   3.251  1.00 10.00      A   
ATOM    788  N   VAL A  85      11.991 -15.898   1.635  1.00 10.00      A   
ATOM    789  HN  VAL A  85      12.213 -15.153   1.041  1.00 10.00      A   
ATOM    790  CA  VAL A  85      10.676 -16.497   1.543  1.00 10.00      A   
ATOM    791  CB  VAL A  85       9.576 -15.414   1.513  1.00 10.00      A   
ATOM    792  CG1 VAL A  85       8.205 -16.032   1.285  1.00 10.00      A   
ATOM    793  CG2 VAL A  85       9.591 -14.601   2.800  1.00 10.00      A   
ATOM    794  C   VAL A  85      10.603 -17.330   0.265  1.00 10.00      A   
ATOM    795  O   VAL A  85      10.800 -16.803  -0.832  1.00 10.00      A   
ATOM    796  N   PRO A  86      10.348 -18.641   0.396  1.00 10.00      A   
ATOM    797  CA  PRO A  86      10.258 -19.556  -0.751  1.00 10.00      A   
ATOM    798  CB  PRO A  86       9.958 -20.913  -0.107  1.00 10.00      A   
ATOM    799  CG  PRO A  86      10.385 -20.769   1.312  1.00 10.00      A   
ATOM    800  CD  PRO A  86      10.129 -19.338   1.671  1.00 10.00      A   
ATOM    801  C   PRO A  86       9.130 -19.177  -1.706  1.00 10.00      A   
ATOM    802  O   PRO A  86       8.086 -18.678  -1.284  1.00 10.00      A   
ATOM    803  N   ASP A  87       9.353 -19.421  -2.992  1.00 10.00      A   
ATOM    804  HN  ASP A  87      10.208 -19.820  -3.259  1.00 10.00      A   
ATOM    805  CA  ASP A  87       8.367 -19.115  -4.020  1.00 10.00      A   
ATOM    806  CB  ASP A  87       8.971 -19.323  -5.411  1.00 10.00      A   
ATOM    807  CG  ASP A  87       8.078 -18.804  -6.520  1.00 10.00      A   
ATOM    808  OD1 ASP A  87       7.288 -19.590  -7.082  1.00 10.00      A   
ATOM    809  OD2 ASP A  87       8.166 -17.600  -6.841  1.00 10.00      A   
ATOM    810  C   ASP A  87       7.137 -19.994  -3.858  1.00 10.00      A   
ATOM    811  O   ASP A  87       7.246 -21.218  -3.759  1.00 10.00      A   
ATOM    812  N   GLY A  88       5.973 -19.365  -3.812  1.00 10.00      A   
ATOM    813  HN  GLY A  88       5.949 -18.384  -3.886  1.00 10.00      A   
ATOM    814  CA  GLY A  88       4.740 -20.110  -3.665  1.00 10.00      A   
ATOM    815  C   GLY A  88       4.210 -20.086  -2.248  1.00 10.00      A   
ATOM    816  O   GLY A  88       3.318 -20.864  -1.904  1.00 10.00      A   
ATOM    817  N   TRP A  89       4.766 -19.203  -1.421  1.00 10.00      A   
ATOM    818  HN  TRP A  89       5.489 -18.626  -1.751  1.00 10.00      A   
ATOM    819  CA  TRP A  89       4.335 -19.079  -0.032  1.00 10.00      A   
ATOM    820  CB  TRP A  89       5.339 -18.246   0.779  1.00 10.00      A   
ATOM    821  CG  TRP A  89       4.794 -17.705   2.071  1.00 10.00      A   
ATOM    822  CD1 TRP A  89       4.570 -18.396   3.230  1.00 10.00      A   
ATOM    823  CD2 TRP A  89       4.403 -16.351   2.331  1.00 10.00      A   
ATOM    824  NE1 TRP A  89       4.058 -17.553   4.190  1.00 10.00      A   
ATOM    825  HE1 TRP A  89       3.805 -17.812   5.107  1.00 10.00      A   
ATOM    826  CE2 TRP A  89       3.946 -16.295   3.662  1.00 10.00      A   
ATOM    827  CE3 TRP A  89       4.393 -15.180   1.565  1.00 10.00      A   
ATOM    828  CZ2 TRP A  89       3.486 -15.117   4.242  1.00 10.00      A   
ATOM    829  CZ3 TRP A  89       3.935 -14.012   2.143  1.00 10.00      A   
ATOM    830  CH2 TRP A  89       3.487 -13.989   3.470  1.00 10.00      A   
ATOM    831  C   TRP A  89       2.937 -18.472   0.054  1.00 10.00      A   
ATOM    832  O   TRP A  89       2.113 -18.901   0.864  1.00 10.00      A   
ATOM    833  N   GLY A  90       2.676 -17.469  -0.773  1.00 10.00      A   
ATOM    834  HN  GLY A  90       3.376 -17.157  -1.390  1.00 10.00      A   
ATOM    835  CA  GLY A  90       1.378 -16.827  -0.769  1.00 10.00      A   
ATOM    836  C   GLY A  90       1.435 -15.430  -1.341  1.00 10.00      A   
ATOM    837  O   GLY A  90       2.441 -15.041  -1.938  1.00 10.00      A   
ATOM    838  N   GLY A  91       0.364 -14.674  -1.149  1.00 10.00      A   
ATOM    839  HN  GLY A  91      -0.405 -15.043  -0.655  1.00 10.00      A   
ATOM    840  CA  GLY A  91       0.306 -13.320  -1.659  1.00 10.00      A   
ATOM    841  C   GLY A  91      -0.439 -13.243  -2.976  1.00 10.00      A   
ATOM    842  O   GLY A  91      -0.121 -12.419  -3.830  1.00 10.00      A   
ATOM    843  N   TYR A  92      -1.444 -14.096  -3.136  1.00 10.00      A   
ATOM    844  HN  TYR A  92      -1.670 -14.707  -2.404  1.00 10.00      A   
ATOM    845  CA  TYR A  92      -2.235 -14.130  -4.364  1.00 10.00      A   
ATOM    846  CB  TYR A  92      -2.879 -15.505  -4.561  1.00 10.00      A   
ATOM    847  CG  TYR A  92      -1.902 -16.660  -4.521  1.00 10.00      A   
ATOM    848  CD1 TYR A  92      -1.878 -17.534  -3.442  1.00 10.00      A   
ATOM    849  CD2 TYR A  92      -0.997 -16.872  -5.555  1.00 10.00      A   
ATOM    850  CE1 TYR A  92      -0.981 -18.585  -3.395  1.00 10.00      A   
ATOM    851  CE2 TYR A  92      -0.099 -17.921  -5.516  1.00 10.00      A   
ATOM    852  CZ  TYR A  92      -0.094 -18.775  -4.434  1.00 10.00      A   
ATOM    853  OH  TYR A  92       0.805 -19.819  -4.388  1.00 10.00      A   
ATOM    854  HH  TYR A  92       0.421 -20.545  -3.878  1.00 10.00      A   
ATOM    855  C   TYR A  92      -3.310 -13.050  -4.346  1.00 10.00      A   
ATOM    856  O   TYR A  92      -3.868 -12.736  -3.293  1.00 10.00      A   
ATOM    857  N   VAL A  93      -3.591 -12.480  -5.505  1.00 10.00      A   
ATOM    858  HN  VAL A  93      -3.105 -12.765  -6.311  1.00 10.00      A   
ATOM    859  CA  VAL A  93      -4.596 -11.429  -5.612  1.00 10.00      A   
ATOM    860  CB  VAL A  93      -4.011 -10.152  -6.264  1.00 10.00      A   
ATOM    861  CG1 VAL A  93      -3.872 -10.307  -7.771  1.00 10.00      A   
ATOM    862  CG2 VAL A  93      -4.832  -8.923  -5.908  1.00 10.00      A   
ATOM    863  C   VAL A  93      -5.827 -11.906  -6.388  1.00 10.00      A   
ATOM    864  O   VAL A  93      -6.829 -11.193  -6.481  1.00 10.00      A   
ATOM    865  N   TYR A  94      -5.746 -13.123  -6.923  1.00 10.00      A   
ATOM    866  HN  TYR A  94      -4.921 -13.639  -6.798  1.00 10.00      A   
ATOM    867  CA  TYR A  94      -6.840 -13.713  -7.704  1.00 10.00      A   
ATOM    868  CB  TYR A  94      -6.528 -15.157  -8.109  1.00 10.00      A   
ATOM    869  CG  TYR A  94      -7.119 -15.564  -9.442  1.00 10.00      A   
ATOM    870  CD1 TYR A  94      -6.377 -15.450 -10.606  1.00 10.00      A   
ATOM    871  CD2 TYR A  94      -8.412 -16.067  -9.538  1.00 10.00      A   
ATOM    872  CE1 TYR A  94      -6.896 -15.822 -11.829  1.00 10.00      A   
ATOM    873  CE2 TYR A  94      -8.944 -16.443 -10.760  1.00 10.00      A   
ATOM    874  CZ  TYR A  94      -8.180 -16.318 -11.904  1.00 10.00      A   
ATOM    875  OH  TYR A  94      -8.693 -16.701 -13.127  1.00 10.00      A   
ATOM    876  HH  TYR A  94      -9.665 -16.758 -13.076  1.00 10.00      A   
ATOM    877  C   TYR A  94      -8.205 -13.622  -7.008  1.00 10.00      A   
ATOM    878  O   TYR A  94      -9.160 -13.129  -7.609  1.00 10.00      A   
ATOM    879  N   PRO A  95      -8.332 -14.089  -5.741  1.00 10.00      A   
ATOM    880  CA  PRO A  95      -9.609 -14.028  -5.009  1.00 10.00      A   
ATOM    881  CB  PRO A  95      -9.261 -14.561  -3.616  1.00 10.00      A   
ATOM    882  CG  PRO A  95      -8.042 -15.385  -3.823  1.00 10.00      A   
ATOM    883  CD  PRO A  95      -7.273 -14.726  -4.932  1.00 10.00      A   
ATOM    884  C   PRO A  95     -10.133 -12.603  -4.896  1.00 10.00      A   
ATOM    885  O   PRO A  95     -11.338 -12.363  -5.010  1.00 10.00      A   
ATOM    886  N   TRP A  96      -9.217 -11.661  -4.691  1.00 10.00      A   
ATOM    887  HN  TRP A  96      -8.272 -11.919  -4.634  1.00 10.00      A   
ATOM    888  CA  TRP A  96      -9.573 -10.254  -4.561  1.00 10.00      A   
ATOM    889  CB  TRP A  96      -8.356  -9.423  -4.141  1.00 10.00      A   
ATOM    890  CG  TRP A  96      -7.789  -9.816  -2.808  1.00 10.00      A   
ATOM    891  CD1 TRP A  96      -6.826 -10.754  -2.570  1.00 10.00      A   
ATOM    892  CD2 TRP A  96      -8.154  -9.281  -1.528  1.00 10.00      A   
ATOM    893  NE1 TRP A  96      -6.574 -10.840  -1.225  1.00 10.00      A   
ATOM    894  HE1 TRP A  96      -5.924 -11.446  -0.805  1.00 10.00      A   
ATOM    895  CE2 TRP A  96      -7.373  -9.946  -0.563  1.00 10.00      A   
ATOM    896  CE3 TRP A  96      -9.063  -8.305  -1.105  1.00 10.00      A   
ATOM    897  CZ2 TRP A  96      -7.474  -9.668   0.798  1.00 10.00      A   
ATOM    898  CZ3 TRP A  96      -9.161  -8.031   0.247  1.00 10.00      A   
ATOM    899  CH2 TRP A  96      -8.371  -8.710   1.182  1.00 10.00      A   
ATOM    900  C   TRP A  96     -10.147  -9.723  -5.866  1.00 10.00      A   
ATOM    901  O   TRP A  96     -11.193  -9.071  -5.875  1.00 10.00      A   
ATOM    902  N   ILE A  97      -9.470 -10.029  -6.966  1.00 10.00      A   
ATOM    903  HN  ILE A  97      -8.652 -10.567  -6.887  1.00 10.00      A   
ATOM    904  CA  ILE A  97      -9.902  -9.588  -8.285  1.00 10.00      A   
ATOM    905  CB  ILE A  97      -8.912 -10.032  -9.391  1.00 10.00      A   
ATOM    906  CG1 ILE A  97      -7.510  -9.465  -9.137  1.00 10.00      A   
ATOM    907  CG2 ILE A  97      -9.409  -9.634 -10.776  1.00 10.00      A   
ATOM    908  CD1 ILE A  97      -7.457  -7.954  -9.031  1.00 10.00      A   
ATOM    909  C   ILE A  97     -11.302 -10.114  -8.603  1.00 10.00      A   
ATOM    910  O   ILE A  97     -12.184  -9.343  -8.978  1.00 10.00      A   
ATOM    911  N   GLU A  98     -11.505 -11.418  -8.417  1.00 10.00      A   
ATOM    912  HN  GLU A  98     -10.764 -11.975  -8.084  1.00 10.00      A   
ATOM    913  CA  GLU A  98     -12.798 -12.047  -8.692  1.00 10.00      A   
ATOM    914  CB  GLU A  98     -12.741 -13.542  -8.363  1.00 10.00      A   
ATOM    915  CG  GLU A  98     -13.542 -14.427  -9.310  1.00 10.00      A   
ATOM    916  CD  GLU A  98     -15.038 -14.180  -9.243  1.00 10.00      A   
ATOM    917  OE1 GLU A  98     -15.627 -14.367  -8.158  1.00 10.00      A   
ATOM    918  OE2 GLU A  98     -15.632 -13.811 -10.280  1.00 10.00      A   
ATOM    919  C   GLU A  98     -13.918 -11.379  -7.895  1.00 10.00      A   
ATOM    920  O   GLU A  98     -14.930 -10.952  -8.460  1.00 10.00      A   
ATOM    921  N   ALA A  99     -13.715 -11.271  -6.589  1.00 10.00      A   
ATOM    922  HN  ALA A  99     -12.873 -11.609  -6.207  1.00 10.00      A   
ATOM    923  CA  ALA A  99     -14.702 -10.666  -5.705  1.00 10.00      A   
ATOM    924  CB  ALA A  99     -14.244 -10.754  -4.256  1.00 10.00      A   
ATOM    925  C   ALA A  99     -15.001  -9.220  -6.090  1.00 10.00      A   
ATOM    926  O   ALA A  99     -16.162  -8.819  -6.161  1.00 10.00      A   
ATOM    927  N   MET A 100     -13.951  -8.447  -6.353  1.00 10.00      A   
ATOM    928  HN  MET A 100     -13.046  -8.831  -6.297  1.00 10.00      A   
ATOM    929  CA  MET A 100     -14.104  -7.038  -6.715  1.00 10.00      A   
ATOM    930  CB  MET A 100     -12.760  -6.299  -6.676  1.00 10.00      A   
ATOM    931  CG  MET A 100     -12.188  -6.125  -5.278  1.00 10.00      A   
ATOM    932  SD  MET A 100     -10.822  -4.949  -5.221  1.00 10.00      A   
ATOM    933  CE  MET A 100      -9.585  -5.813  -6.188  1.00 10.00      A   
ATOM    934  C   MET A 100     -14.780  -6.853  -8.072  1.00 10.00      A   
ATOM    935  O   MET A 100     -15.541  -5.905  -8.266  1.00 10.00      A   
ATOM    936  N   SER A 101     -14.517  -7.768  -9.002  1.00 10.00      A   
ATOM    937  HN  SER A 101     -13.920  -8.513  -8.785  1.00 10.00      A   
ATOM    938  CA  SER A 101     -15.098  -7.691 -10.338  1.00 10.00      A   
ATOM    939  CB  SER A 101     -14.550  -8.808 -11.232  1.00 10.00      A   
ATOM    940  OG  SER A 101     -13.137  -8.764 -11.314  1.00 10.00      A   
ATOM    941  HG  SER A 101     -12.758  -8.920 -10.436  1.00 10.00      A   
ATOM    942  C   SER A 101     -16.618  -7.789 -10.288  1.00 10.00      A   
ATOM    943  O   SER A 101     -17.317  -7.214 -11.119  1.00 10.00      A   
ATOM    944  N   SER A 102     -17.126  -8.503  -9.295  1.00 10.00      A   
ATOM    945  HN  SER A 102     -16.523  -8.912  -8.639  1.00 10.00      A   
ATOM    946  CA  SER A 102     -18.558  -8.693  -9.156  1.00 10.00      A   
ATOM    947  CB  SER A 102     -18.849 -10.173  -8.877  1.00 10.00      A   
ATOM    948  OG  SER A 102     -18.066 -11.013  -9.721  1.00 10.00      A   
ATOM    949  HG  SER A 102     -17.263 -11.283  -9.254  1.00 10.00      A   
ATOM    950  C   SER A 102     -19.143  -7.809  -8.051  1.00 10.00      A   
ATOM    951  O   SER A 102     -20.157  -8.158  -7.438  1.00 10.00      A   
ATOM    952  N   SER A 103     -18.508  -6.665  -7.799  1.00 10.00      A   
ATOM    953  HN  SER A 103     -17.700  -6.436  -8.309  1.00 10.00      A   
ATOM    954  CA  SER A 103     -18.980  -5.752  -6.771  1.00 10.00      A   
ATOM    955  CB  SER A 103     -18.441  -6.182  -5.406  1.00 10.00      A   
ATOM    956  OG  SER A 103     -17.038  -6.396  -5.460  1.00 10.00      A   
ATOM    957  HG  SER A 103     -16.859  -7.346  -5.511  1.00 10.00      A   
ATOM    958  C   SER A 103     -18.597  -4.299  -7.070  1.00 10.00      A   
ATOM    959  O   SER A 103     -19.465  -3.449  -7.265  1.00 10.00      A   
ATOM    960  N   TYR A 104     -17.299  -4.020  -7.118  1.00 10.00      A   
ATOM    961  HN  TYR A 104     -16.648  -4.744  -6.979  1.00 10.00      A   
ATOM    962  CA  TYR A 104     -16.814  -2.669  -7.376  1.00 10.00      A   
ATOM    963  CB  TYR A 104     -15.392  -2.480  -6.841  1.00 10.00      A   
ATOM    964  CG  TYR A 104     -15.264  -2.550  -5.335  1.00 10.00      A   
ATOM    965  CD1 TYR A 104     -14.327  -3.387  -4.746  1.00 10.00      A   
ATOM    966  CD2 TYR A 104     -16.067  -1.779  -4.503  1.00 10.00      A   
ATOM    967  CE1 TYR A 104     -14.190  -3.457  -3.375  1.00 10.00      A   
ATOM    968  CE2 TYR A 104     -15.939  -1.846  -3.126  1.00 10.00      A   
ATOM    969  CZ  TYR A 104     -14.997  -2.688  -2.568  1.00 10.00      A   
ATOM    970  OH  TYR A 104     -14.850  -2.755  -1.199  1.00 10.00      A   
ATOM    971  HH  TYR A 104     -15.670  -2.468  -0.767  1.00 10.00      A   
ATOM    972  C   TYR A 104     -16.852  -2.321  -8.859  1.00 10.00      A   
ATOM    973  O   TYR A 104     -15.812  -2.202  -9.504  1.00 10.00      A   
ATOM    974  N   THR A 105     -18.051  -2.144  -9.396  1.00 10.00      A   
ATOM    975  HN  THR A 105     -18.854  -2.279  -8.841  1.00 10.00      A   
ATOM    976  CA  THR A 105     -18.216  -1.792 -10.800  1.00 10.00      A   
ATOM    977  CB  THR A 105     -19.699  -1.853 -11.196  1.00 10.00      A   
ATOM    978  OG1 THR A 105     -20.393  -2.688 -10.258  1.00 10.00      A   
ATOM    979  HG1 THR A 105     -21.218  -2.994 -10.650  1.00 10.00      A   
ATOM    980  CG2 THR A 105     -19.846  -2.429 -12.595  1.00 10.00      A   
ATOM    981  C   THR A 105     -17.682  -0.383 -11.079  1.00 10.00      A   
ATOM    982  O   THR A 105     -17.521   0.020 -12.236  1.00 10.00      A   
ATOM    983  N   TRP A 106     -17.395   0.355 -10.011  1.00 10.00      A   
ATOM    984  HN  TRP A 106     -17.527  -0.028  -9.120  1.00 10.00      A   
ATOM    985  CA  TRP A 106     -16.892   1.711 -10.129  1.00 10.00      A   
ATOM    986  CB  TRP A 106     -17.763   2.670  -9.319  1.00 10.00      A   
ATOM    987  CG  TRP A 106     -19.040   3.031 -10.009  1.00 10.00      A   
ATOM    988  CD1 TRP A 106     -20.306   2.679  -9.641  1.00 10.00      A   
ATOM    989  CD2 TRP A 106     -19.168   3.815 -11.196  1.00 10.00      A   
ATOM    990  NE1 TRP A 106     -21.216   3.199 -10.528  1.00 10.00      A   
ATOM    991  HE1 TRP A 106     -22.191   3.085 -10.481  1.00 10.00      A   
ATOM    992  CE2 TRP A 106     -20.541   3.900 -11.494  1.00 10.00      A   
ATOM    993  CE3 TRP A 106     -18.250   4.456 -12.035  1.00 10.00      A   
ATOM    994  CZ2 TRP A 106     -21.019   4.598 -12.596  1.00 10.00      A   
ATOM    995  CZ3 TRP A 106     -18.727   5.149 -13.129  1.00 10.00      A   
ATOM    996  CH2 TRP A 106     -20.098   5.214 -13.399  1.00 10.00      A   
ATOM    997  C   TRP A 106     -15.433   1.830  -9.700  1.00 10.00      A   
ATOM    998  O   TRP A 106     -14.923   2.940  -9.543  1.00 10.00      A   
ATOM    999  N   LEU A 107     -14.760   0.696  -9.521  1.00 10.00      A   
ATOM   1000  HN  LEU A 107     -15.206  -0.164  -9.681  1.00 10.00      A   
ATOM   1001  CA  LEU A 107     -13.362   0.709  -9.107  1.00 10.00      A   
ATOM   1002  CB  LEU A 107     -12.869  -0.705  -8.797  1.00 10.00      A   
ATOM   1003  CG  LEU A 107     -11.671  -0.801  -7.846  1.00 10.00      A   
ATOM   1004  CD1 LEU A 107     -12.071  -0.373  -6.446  1.00 10.00      A   
ATOM   1005  CD2 LEU A 107     -11.110  -2.212  -7.828  1.00 10.00      A   
ATOM   1006  C   LEU A 107     -12.494   1.342 -10.187  1.00 10.00      A   
ATOM   1007  O   LEU A 107     -12.664   1.055 -11.374  1.00 10.00      A   
ATOM   1008  N   GLU A 108     -11.575   2.210  -9.772  1.00 10.00      A   
ATOM   1009  HN  GLU A 108     -11.496   2.403  -8.816  1.00 10.00      A   
ATOM   1010  CA  GLU A 108     -10.696   2.887 -10.714  1.00 10.00      A   
ATOM   1011  CB  GLU A 108     -11.186   4.318 -10.992  1.00 10.00      A   
ATOM   1012  CG  GLU A 108     -11.569   5.129  -9.760  1.00 10.00      A   
ATOM   1013  CD  GLU A 108     -12.206   6.461 -10.124  1.00 10.00      A   
ATOM   1014  OE1 GLU A 108     -11.464   7.421 -10.420  1.00 10.00      A   
ATOM   1015  OE2 GLU A 108     -13.454   6.552 -10.131  1.00 10.00      A   
ATOM   1016  C   GLU A 108      -9.232   2.886 -10.275  1.00 10.00      A   
ATOM   1017  O   GLU A 108      -8.347   3.214 -11.071  1.00 10.00      A   
ATOM   1018  N   GLU A 109      -8.964   2.509  -9.026  1.00 10.00      A   
ATOM   1019  HN  GLU A 109      -9.695   2.233  -8.433  1.00 10.00      A   
ATOM   1020  CA  GLU A 109      -7.595   2.501  -8.524  1.00 10.00      A   
ATOM   1021  CB  GLU A 109      -7.366   3.671  -7.570  1.00 10.00      A   
ATOM   1022  CG  GLU A 109      -7.378   5.030  -8.244  1.00 10.00      A   
ATOM   1023  CD  GLU A 109      -7.239   6.173  -7.264  1.00 10.00      A   
ATOM   1024  OE1 GLU A 109      -6.511   6.023  -6.257  1.00 10.00      A   
ATOM   1025  OE2 GLU A 109      -7.847   7.234  -7.502  1.00 10.00      A   
ATOM   1026  C   GLU A 109      -7.222   1.194  -7.836  1.00 10.00      A   
ATOM   1027  O   GLU A 109      -7.912   0.738  -6.924  1.00 10.00      A   
ATOM   1028  N   ILE A 110      -6.124   0.601  -8.291  1.00 10.00      A   
ATOM   1029  HN  ILE A 110      -5.644   1.011  -9.046  1.00 10.00      A   
ATOM   1030  CA  ILE A 110      -5.608  -0.642  -7.725  1.00 10.00      A   
ATOM   1031  CB  ILE A 110      -5.896  -1.856  -8.641  1.00 10.00      A   
ATOM   1032  CG1 ILE A 110      -7.365  -2.274  -8.531  1.00 10.00      A   
ATOM   1033  CG2 ILE A 110      -4.978  -3.029  -8.309  1.00 10.00      A   
ATOM   1034  CD1 ILE A 110      -7.749  -3.429  -9.432  1.00 10.00      A   
ATOM   1035  C   ILE A 110      -4.101  -0.516  -7.490  1.00 10.00      A   
ATOM   1036  O   ILE A 110      -3.332  -0.297  -8.431  1.00 10.00      A   
ATOM   1037  N   ARG A 111      -3.690  -0.620  -6.233  1.00 10.00      A   
ATOM   1038  HN  ARG A 111      -4.355  -0.765  -5.523  1.00 10.00      A   
ATOM   1039  CA  ARG A 111      -2.278  -0.522  -5.873  1.00 10.00      A   
ATOM   1040  CB  ARG A 111      -1.996   0.799  -5.151  1.00 10.00      A   
ATOM   1041  CG  ARG A 111      -2.403   2.030  -5.946  1.00 10.00      A   
ATOM   1042  CD  ARG A 111      -2.213   3.308  -5.148  1.00 10.00      A   
ATOM   1043  NE  ARG A 111      -3.192   4.323  -5.520  1.00 10.00      A   
ATOM   1044  HE  ARG A 111      -4.132   4.152  -5.265  1.00 10.00      A   
ATOM   1045  CZ  ARG A 111      -2.896   5.450  -6.167  1.00 10.00      A   
ATOM   1046  NH1 ARG A 111      -1.640   5.714  -6.517  1.00 10.00      A   
ATOM   1047 HH11 ARG A 111      -1.409   6.598  -7.025  1.00 10.00      A   
ATOM   1048 HH12 ARG A 111      -0.881   5.042  -6.293  1.00 10.00      A   
ATOM   1049  NH2 ARG A 111      -3.858   6.307  -6.480  1.00 10.00      A   
ATOM   1050 HH21 ARG A 111      -3.629   7.191  -6.986  1.00 10.00      A   
ATOM   1051 HH22 ARG A 111      -4.861   6.100  -6.223  1.00 10.00      A   
ATOM   1052  C   ARG A 111      -1.870  -1.703  -5.001  1.00 10.00      A   
ATOM   1053  O   ARG A 111      -2.459  -1.939  -3.945  1.00 10.00      A   
ATOM   1054  N   LEU A 112      -0.867  -2.444  -5.448  1.00 10.00      A   
ATOM   1055  HN  LEU A 112      -0.430  -2.199  -6.294  1.00 10.00      A   
ATOM   1056  CA  LEU A 112      -0.391  -3.611  -4.716  1.00 10.00      A   
ATOM   1057  CB  LEU A 112      -0.754  -4.890  -5.479  1.00 10.00      A   
ATOM   1058  CG  LEU A 112      -2.233  -5.113  -5.798  1.00 10.00      A   
ATOM   1059  CD1 LEU A 112      -2.388  -6.167  -6.879  1.00 10.00      A   
ATOM   1060  CD2 LEU A 112      -2.990  -5.528  -4.550  1.00 10.00      A   
ATOM   1061  C   LEU A 112       1.120  -3.569  -4.515  1.00 10.00      A   
ATOM   1062  O   LEU A 112       1.861  -3.141  -5.404  1.00 10.00      A   
ATOM   1063  N   LYS A 113       1.570  -4.013  -3.344  1.00 10.00      A   
ATOM   1064  HN  LYS A 113       0.924  -4.313  -2.666  1.00 10.00      A   
ATOM   1065  CA  LYS A 113       2.993  -4.061  -3.039  1.00 10.00      A   
ATOM   1066  CB  LYS A 113       3.395  -3.014  -1.990  1.00 10.00      A   
ATOM   1067  CG  LYS A 113       4.905  -2.877  -1.835  1.00 10.00      A   
ATOM   1068  CD  LYS A 113       5.297  -2.027  -0.634  1.00 10.00      A   
ATOM   1069  CE  LYS A 113       6.813  -1.975  -0.492  1.00 10.00      A   
ATOM   1070  NZ  LYS A 113       7.251  -1.243   0.724  1.00 10.00      A   
ATOM   1071  HZ1 LYS A 113       6.783  -1.630   1.568  1.00 10.00      A   
ATOM   1072  HZ2 LYS A 113       7.013  -0.235   0.644  1.00 10.00      A   
ATOM   1073  HZ3 LYS A 113       8.286  -1.337   0.841  1.00 10.00      A   
ATOM   1074  C   LYS A 113       3.392  -5.459  -2.570  1.00 10.00      A   
ATOM   1075  O   LYS A 113       2.822  -5.984  -1.612  1.00 10.00      A   
ATOM   1076  N   ARG A 114       4.356  -6.061  -3.265  1.00 10.00      A   
ATOM   1077  HN  ARG A 114       4.741  -5.593  -4.045  1.00 10.00      A   
ATOM   1078  CA  ARG A 114       4.851  -7.397  -2.926  1.00 10.00      A   
ATOM   1079  CB  ARG A 114       5.525  -7.407  -1.542  1.00 10.00      A   
ATOM   1080  CG  ARG A 114       6.797  -6.570  -1.468  1.00 10.00      A   
ATOM   1081  CD  ARG A 114       7.323  -6.428  -0.044  1.00 10.00      A   
ATOM   1082  NE  ARG A 114       8.561  -5.640  -0.002  1.00 10.00      A   
ATOM   1083  HE  ARG A 114       9.270  -5.878  -0.654  1.00 10.00      A   
ATOM   1084  CZ  ARG A 114       8.793  -4.648   0.860  1.00 10.00      A   
ATOM   1085  NH1 ARG A 114       7.883  -4.327   1.768  1.00 10.00      A   
ATOM   1086 HH11 ARG A 114       8.067  -3.550   2.450  1.00 10.00      A   
ATOM   1087 HH12 ARG A 114       6.978  -4.850   1.817  1.00 10.00      A   
ATOM   1088  NH2 ARG A 114       9.926  -3.963   0.796  1.00 10.00      A   
ATOM   1089 HH21 ARG A 114      10.643  -4.201   0.078  1.00 10.00      A   
ATOM   1090 HH22 ARG A 114      10.101  -3.163   1.462  1.00 10.00      A   
ATOM   1091  C   ARG A 114       3.735  -8.442  -3.024  1.00 10.00      A   
ATOM   1092  O   ARG A 114       3.544  -9.260  -2.125  1.00 10.00      A   
ATOM   1093  N   MET A 115       3.006  -8.412  -4.132  1.00 10.00      A   
ATOM   1094  HN  MET A 115       3.226  -7.759  -4.830  1.00 10.00      A   
ATOM   1095  CA  MET A 115       1.900  -9.343  -4.348  1.00 10.00      A   
ATOM   1096  CB  MET A 115       0.569  -8.587  -4.408  1.00 10.00      A   
ATOM   1097  CG  MET A 115       0.037  -8.142  -3.057  1.00 10.00      A   
ATOM   1098  SD  MET A 115      -0.724  -9.486  -2.129  1.00 10.00      A   
ATOM   1099  CE  MET A 115      -2.322  -9.593  -2.931  1.00 10.00      A   
ATOM   1100  C   MET A 115       2.086 -10.143  -5.633  1.00 10.00      A   
ATOM   1101  O   MET A 115       2.820  -9.735  -6.532  1.00 10.00      A   
ATOM   1102  N   VAL A 116       1.416 -11.283  -5.710  1.00 10.00      A   
ATOM   1103  HN  VAL A 116       0.853 -11.561  -4.951  1.00 10.00      A   
ATOM   1104  CA  VAL A 116       1.485 -12.140  -6.883  1.00 10.00      A   
ATOM   1105  CB  VAL A 116       1.573 -13.634  -6.499  1.00 10.00      A   
ATOM   1106  CG1 VAL A 116       1.738 -14.505  -7.738  1.00 10.00      A   
ATOM   1107  CG2 VAL A 116       2.716 -13.868  -5.521  1.00 10.00      A   
ATOM   1108  C   VAL A 116       0.258 -11.914  -7.759  1.00 10.00      A   
ATOM   1109  O   VAL A 116      -0.852 -12.314  -7.406  1.00 10.00      A   
ATOM   1110  N   VAL A 117       0.466 -11.268  -8.895  1.00 10.00      A   
ATOM   1111  HN  VAL A 117       1.380 -10.997  -9.128  1.00 10.00      A   
ATOM   1112  CA  VAL A 117      -0.613 -10.975  -9.822  1.00 10.00      A   
ATOM   1113  CB  VAL A 117      -0.677  -9.467 -10.143  1.00 10.00      A   
ATOM   1114  CG1 VAL A 117      -1.947  -9.124 -10.910  1.00 10.00      A   
ATOM   1115  CG2 VAL A 117      -0.572  -8.640  -8.871  1.00 10.00      A   
ATOM   1116  C   VAL A 117      -0.409 -11.742 -11.120  1.00 10.00      A   
ATOM   1117  O   VAL A 117       0.531 -11.478 -11.859  1.00 10.00      A   
ATOM   1118  N   THR A 118      -1.273 -12.704 -11.380  1.00 10.00      A   
ATOM   1119  HN  THR A 118      -1.986 -12.895 -10.743  1.00 10.00      A   
ATOM   1120  CA  THR A 118      -1.184 -13.494 -12.593  1.00 10.00      A   
ATOM   1121  CB  THR A 118      -1.946 -14.821 -12.429  1.00 10.00      A   
ATOM   1122  OG1 THR A 118      -3.055 -14.631 -11.533  1.00 10.00      A   
ATOM   1123  HG1 THR A 118      -3.434 -15.494 -11.307  1.00 10.00      A   
ATOM   1124  CG2 THR A 118      -1.022 -15.888 -11.861  1.00 10.00      A   
ATOM   1125  C   THR A 118      -1.741 -12.718 -13.788  1.00 10.00      A   
ATOM   1126  O   THR A 118      -2.496 -11.754 -13.617  1.00 10.00      A   
ATOM   1127  N   ASP A 119      -1.369 -13.147 -14.993  1.00 10.00      A   
ATOM   1128  HN  ASP A 119      -0.770 -13.920 -15.055  1.00 10.00      A   
ATOM   1129  CA  ASP A 119      -1.826 -12.498 -16.226  1.00 10.00      A   
ATOM   1130  CB  ASP A 119      -1.314 -13.245 -17.471  1.00 10.00      A   
ATOM   1131  CG  ASP A 119       0.184 -13.129 -17.693  1.00 10.00      A   
ATOM   1132  OD1 ASP A 119       0.665 -12.020 -18.005  1.00 10.00      A   
ATOM   1133  OD2 ASP A 119       0.887 -14.156 -17.579  1.00 10.00      A   
ATOM   1134  C   ASP A 119      -3.346 -12.447 -16.267  1.00 10.00      A   
ATOM   1135  O   ASP A 119      -3.938 -11.438 -16.652  1.00 10.00      A   
ATOM   1136  N   ASP A 120      -3.965 -13.543 -15.834  1.00 10.00      A   
ATOM   1137  HN  ASP A 120      -3.420 -14.297 -15.517  1.00 10.00      A   
ATOM   1138  CA  ASP A 120      -5.423 -13.676 -15.817  1.00 10.00      A   
ATOM   1139  CB  ASP A 120      -5.830 -15.037 -15.242  1.00 10.00      A   
ATOM   1140  CG  ASP A 120      -4.943 -16.171 -15.713  1.00 10.00      A   
ATOM   1141  OD1 ASP A 120      -5.349 -16.909 -16.633  1.00 10.00      A   
ATOM   1142  OD2 ASP A 120      -3.828 -16.325 -15.165  1.00 10.00      A   
ATOM   1143  C   ASP A 120      -6.080 -12.562 -15.006  1.00 10.00      A   
ATOM   1144  O   ASP A 120      -7.124 -12.031 -15.392  1.00 10.00      A   
ATOM   1145  N   CYS A 121      -5.460 -12.206 -13.884  1.00 10.00      A   
ATOM   1146  HN  CYS A 121      -4.627 -12.655 -13.638  1.00 10.00      A   
ATOM   1147  CA  CYS A 121      -5.981 -11.158 -13.018  1.00 10.00      A   
ATOM   1148  CB  CYS A 121      -5.081 -10.982 -11.789  1.00 10.00      A   
ATOM   1149  SG  CYS A 121      -4.938 -12.448 -10.738  1.00 10.00      A   
ATOM   1150  HG  CYS A 121      -4.148 -13.327 -11.350  1.00 10.00      A   
ATOM   1151  C   CYS A 121      -6.095  -9.843 -13.775  1.00 10.00      A   
ATOM   1152  O   CYS A 121      -7.112  -9.157 -13.690  1.00 10.00      A   
ATOM   1153  N   LEU A 122      -5.059  -9.517 -14.545  1.00 10.00      A   
ATOM   1154  HN  LEU A 122      -4.290 -10.129 -14.600  1.00 10.00      A   
ATOM   1155  CA  LEU A 122      -5.040  -8.280 -15.318  1.00 10.00      A   
ATOM   1156  CB  LEU A 122      -3.668  -8.068 -15.958  1.00 10.00      A   
ATOM   1157  CG  LEU A 122      -2.493  -7.926 -14.986  1.00 10.00      A   
ATOM   1158  CD1 LEU A 122      -1.176  -7.862 -15.743  1.00 10.00      A   
ATOM   1159  CD2 LEU A 122      -2.671  -6.700 -14.099  1.00 10.00      A   
ATOM   1160  C   LEU A 122      -6.139  -8.282 -16.377  1.00 10.00      A   
ATOM   1161  O   LEU A 122      -6.798  -7.265 -16.609  1.00 10.00      A   
ATOM   1162  N   GLU A 123      -6.346  -9.436 -17.004  1.00 10.00      A   
ATOM   1163  HN  GLU A 123      -5.789 -10.211 -16.774  1.00 10.00      A   
ATOM   1164  CA  GLU A 123      -7.374  -9.577 -18.029  1.00 10.00      A   
ATOM   1165  CB  GLU A 123      -7.292 -10.950 -18.697  1.00 10.00      A   
ATOM   1166  CG  GLU A 123      -5.899 -11.336 -19.151  1.00 10.00      A   
ATOM   1167  CD  GLU A 123      -5.910 -12.184 -20.400  1.00 10.00      A   
ATOM   1168  OE1 GLU A 123      -6.041 -13.417 -20.287  1.00 10.00      A   
ATOM   1169  OE2 GLU A 123      -5.779 -11.613 -21.502  1.00 10.00      A   
ATOM   1170  C   GLU A 123      -8.759  -9.373 -17.427  1.00 10.00      A   
ATOM   1171  O   GLU A 123      -9.629  -8.743 -18.031  1.00 10.00      A   
ATOM   1172  N   LEU A 124      -8.952  -9.911 -16.230  1.00 10.00      A   
ATOM   1173  HN  LEU A 124      -8.219 -10.422 -15.811  1.00 10.00      A   
ATOM   1174  CA  LEU A 124     -10.221  -9.781 -15.526  1.00 10.00      A   
ATOM   1175  CB  LEU A 124     -10.246 -10.671 -14.282  1.00 10.00      A   
ATOM   1176  CG  LEU A 124     -10.213 -12.181 -14.532  1.00 10.00      A   
ATOM   1177  CD1 LEU A 124     -10.118 -12.936 -13.215  1.00 10.00      A   
ATOM   1178  CD2 LEU A 124     -11.438 -12.623 -15.315  1.00 10.00      A   
ATOM   1179  C   LEU A 124     -10.474  -8.329 -15.141  1.00 10.00      A   
ATOM   1180  O   LEU A 124     -11.610  -7.858 -15.169  1.00 10.00      A   
ATOM   1181  N   ILE A 125      -9.406  -7.618 -14.797  1.00 10.00      A   
ATOM   1182  HN  ILE A 125      -8.525  -8.055 -14.785  1.00 10.00      A   
ATOM   1183  CA  ILE A 125      -9.507  -6.210 -14.425  1.00 10.00      A   
ATOM   1184  CB  ILE A 125      -8.143  -5.650 -13.957  1.00 10.00      A   
ATOM   1185  CG1 ILE A 125      -7.733  -6.273 -12.621  1.00 10.00      A   
ATOM   1186  CG2 ILE A 125      -8.178  -4.131 -13.846  1.00 10.00      A   
ATOM   1187  CD1 ILE A 125      -6.310  -5.958 -12.213  1.00 10.00      A   
ATOM   1188  C   ILE A 125     -10.006  -5.386 -15.606  1.00 10.00      A   
ATOM   1189  O   ILE A 125     -10.930  -4.584 -15.477  1.00 10.00      A   
ATOM   1190  N   ALA A 126      -9.406  -5.623 -16.760  1.00 10.00      A   
ATOM   1191  HN  ALA A 126      -8.702  -6.307 -16.794  1.00 10.00      A   
ATOM   1192  CA  ALA A 126      -9.748  -4.899 -17.975  1.00 10.00      A   
ATOM   1193  CB  ALA A 126      -8.797  -5.294 -19.096  1.00 10.00      A   
ATOM   1194  C   ALA A 126     -11.203  -5.105 -18.401  1.00 10.00      A   
ATOM   1195  O   ALA A 126     -11.878  -4.157 -18.802  1.00 10.00      A   
ATOM   1196  N   LYS A 127     -11.690  -6.334 -18.298  1.00 10.00      A   
ATOM   1197  HN  LYS A 127     -11.120  -7.051 -17.940  1.00 10.00      A   
ATOM   1198  CA  LYS A 127     -13.057  -6.641 -18.709  1.00 10.00      A   
ATOM   1199  CB  LYS A 127     -13.202  -8.126 -19.069  1.00 10.00      A   
ATOM   1200  CG  LYS A 127     -13.105  -9.080 -17.885  1.00 10.00      A   
ATOM   1201  CD  LYS A 127     -13.138 -10.537 -18.333  1.00 10.00      A   
ATOM   1202  CE  LYS A 127     -14.497 -10.931 -18.898  1.00 10.00      A   
ATOM   1203  NZ  LYS A 127     -15.396 -11.521 -17.867  1.00 10.00      A   
ATOM   1204  HZ1 LYS A 127     -16.315 -11.756 -18.291  1.00 10.00      A   
ATOM   1205  HZ2 LYS A 127     -15.550 -10.846 -17.090  1.00 10.00      A   
ATOM   1206  HZ3 LYS A 127     -14.975 -12.391 -17.478  1.00 10.00      A   
ATOM   1207  C   LYS A 127     -14.102  -6.235 -17.670  1.00 10.00      A   
ATOM   1208  O   LYS A 127     -15.276  -6.056 -17.999  1.00 10.00      A   
ATOM   1209  N   SER A 128     -13.685  -6.068 -16.427  1.00 10.00      A   
ATOM   1210  HN  SER A 128     -12.733  -6.179 -16.215  1.00 10.00      A   
ATOM   1211  CA  SER A 128     -14.626  -5.713 -15.373  1.00 10.00      A   
ATOM   1212  CB  SER A 128     -14.412  -6.588 -14.138  1.00 10.00      A   
ATOM   1213  OG  SER A 128     -14.283  -7.955 -14.503  1.00 10.00      A   
ATOM   1214  HG  SER A 128     -13.361  -8.139 -14.732  1.00 10.00      A   
ATOM   1215  C   SER A 128     -14.590  -4.232 -15.008  1.00 10.00      A   
ATOM   1216  O   SER A 128     -15.635  -3.594 -14.896  1.00 10.00      A   
ATOM   1217  N   PHE A 129     -13.399  -3.679 -14.839  1.00 10.00      A   
ATOM   1218  HN  PHE A 129     -12.588  -4.214 -14.983  1.00 10.00      A   
ATOM   1219  CA  PHE A 129     -13.268  -2.279 -14.462  1.00 10.00      A   
ATOM   1220  CB  PHE A 129     -12.111  -2.074 -13.480  1.00 10.00      A   
ATOM   1221  CG  PHE A 129     -12.164  -2.988 -12.287  1.00 10.00      A   
ATOM   1222  CD1 PHE A 129     -11.009  -3.565 -11.794  1.00 10.00      A   
ATOM   1223  CD2 PHE A 129     -13.369  -3.273 -11.665  1.00 10.00      A   
ATOM   1224  CE1 PHE A 129     -11.048  -4.409 -10.702  1.00 10.00      A   
ATOM   1225  CE2 PHE A 129     -13.417  -4.117 -10.573  1.00 10.00      A   
ATOM   1226  CZ  PHE A 129     -12.254  -4.687 -10.090  1.00 10.00      A   
ATOM   1227  C   PHE A 129     -13.115  -1.374 -15.679  1.00 10.00      A   
ATOM   1228  O   PHE A 129     -12.005  -1.110 -16.139  1.00 10.00      A   
ATOM   1229  N   LYS A 130     -14.239  -0.893 -16.190  1.00 10.00      A   
ATOM   1230  HN  LYS A 130     -15.095  -1.138 -15.775  1.00 10.00      A   
ATOM   1231  CA  LYS A 130     -14.240  -0.009 -17.352  1.00 10.00      A   
ATOM   1232  CB  LYS A 130     -15.609  -0.035 -18.044  1.00 10.00      A   
ATOM   1233  CG  LYS A 130     -15.896  -1.293 -18.856  1.00 10.00      A   
ATOM   1234  CD  LYS A 130     -16.560  -2.372 -18.011  1.00 10.00      A   
ATOM   1235  CE  LYS A 130     -17.205  -3.440 -18.882  1.00 10.00      A   
ATOM   1236  NZ  LYS A 130     -17.610  -4.638 -18.099  1.00 10.00      A   
ATOM   1237  HZ1 LYS A 130     -18.267  -5.226 -18.657  1.00 10.00      A   
ATOM   1238  HZ2 LYS A 130     -18.082  -4.352 -17.218  1.00 10.00      A   
ATOM   1239  HZ3 LYS A 130     -16.771  -5.206 -17.859  1.00 10.00      A   
ATOM   1240  C   LYS A 130     -13.900   1.421 -16.930  1.00 10.00      A   
ATOM   1241  O   LYS A 130     -13.690   2.308 -17.762  1.00 10.00      A   
ATOM   1242  N   ASN A 131     -13.857   1.635 -15.623  1.00 10.00      A   
ATOM   1243  HN  ASN A 131     -14.038   0.886 -15.017  1.00 10.00      A   
ATOM   1244  CA  ASN A 131     -13.550   2.946 -15.056  1.00 10.00      A   
ATOM   1245  CB  ASN A 131     -14.543   3.268 -13.928  1.00 10.00      A   
ATOM   1246  CG  ASN A 131     -14.398   4.677 -13.383  1.00 10.00      A   
ATOM   1247  OD1 ASN A 131     -14.245   5.635 -14.139  1.00 10.00      A   
ATOM   1248  ND2 ASN A 131     -14.440   4.805 -12.065  1.00 10.00      A   
ATOM   1249 HD21 ASN A 131     -14.562   3.996 -11.523  1.00 10.00      A   
ATOM   1250 HD22 ASN A 131     -14.321   5.701 -11.679  1.00 10.00      A   
ATOM   1251  C   ASN A 131     -12.117   2.978 -14.520  1.00 10.00      A   
ATOM   1252  O   ASN A 131     -11.675   3.976 -13.956  1.00 10.00      A   
ATOM   1253  N   PHE A 132     -11.392   1.883 -14.729  1.00 10.00      A   
ATOM   1254  HN  PHE A 132     -11.793   1.141 -15.225  1.00 10.00      A   
ATOM   1255  CA  PHE A 132     -10.011   1.753 -14.259  1.00 10.00      A   
ATOM   1256  CB  PHE A 132      -9.445   0.403 -14.688  1.00 10.00      A   
ATOM   1257  CG  PHE A 132      -8.289  -0.057 -13.857  1.00 10.00      A   
ATOM   1258  CD1 PHE A 132      -8.422  -0.206 -12.486  1.00 10.00      A   
ATOM   1259  CD2 PHE A 132      -7.072  -0.347 -14.447  1.00 10.00      A   
ATOM   1260  CE1 PHE A 132      -7.360  -0.635 -11.720  1.00 10.00      A   
ATOM   1261  CE2 PHE A 132      -6.007  -0.776 -13.686  1.00 10.00      A   
ATOM   1262  CZ  PHE A 132      -6.150  -0.922 -12.320  1.00 10.00      A   
ATOM   1263  C   PHE A 132      -9.117   2.882 -14.774  1.00 10.00      A   
ATOM   1264  O   PHE A 132      -9.151   3.224 -15.959  1.00 10.00      A   
ATOM   1265  N   LYS A 133      -8.312   3.451 -13.877  1.00 10.00      A   
ATOM   1266  HN  LYS A 133      -8.321   3.125 -12.950  1.00 10.00      A   
ATOM   1267  CA  LYS A 133      -7.423   4.549 -14.234  1.00 10.00      A   
ATOM   1268  CB  LYS A 133      -7.985   5.874 -13.717  1.00 10.00      A   
ATOM   1269  CG  LYS A 133      -9.361   6.240 -14.239  1.00 10.00      A   
ATOM   1270  CD  LYS A 133      -9.854   7.510 -13.574  1.00 10.00      A   
ATOM   1271  CE  LYS A 133     -11.348   7.688 -13.748  1.00 10.00      A   
ATOM   1272  NZ  LYS A 133     -11.885   8.683 -12.785  1.00 10.00      A   
ATOM   1273  HZ1 LYS A 133     -11.417   9.600 -12.912  1.00 10.00      A   
ATOM   1274  HZ2 LYS A 133     -11.714   8.354 -11.807  1.00 10.00      A   
ATOM   1275  HZ3 LYS A 133     -12.907   8.803 -12.926  1.00 10.00      A   
ATOM   1276  C   LYS A 133      -6.018   4.367 -13.663  1.00 10.00      A   
ATOM   1277  O   LYS A 133      -5.029   4.552 -14.366  1.00 10.00      A   
ATOM   1278  N   VAL A 134      -5.922   4.013 -12.389  1.00 10.00      A   
ATOM   1279  HN  VAL A 134      -6.737   3.840 -11.869  1.00 10.00      A   
ATOM   1280  CA  VAL A 134      -4.621   3.865 -11.750  1.00 10.00      A   
ATOM   1281  CB  VAL A 134      -4.525   4.709 -10.460  1.00 10.00      A   
ATOM   1282  CG1 VAL A 134      -3.156   4.559  -9.812  1.00 10.00      A   
ATOM   1283  CG2 VAL A 134      -4.810   6.173 -10.762  1.00 10.00      A   
ATOM   1284  C   VAL A 134      -4.269   2.413 -11.443  1.00 10.00      A   
ATOM   1285  O   VAL A 134      -4.975   1.733 -10.692  1.00 10.00      A   
ATOM   1286  N   LEU A 135      -3.161   1.958 -12.022  1.00 10.00      A   
ATOM   1287  HN  LEU A 135      -2.642   2.562 -12.602  1.00 10.00      A   
ATOM   1288  CA  LEU A 135      -2.671   0.604 -11.813  1.00 10.00      A   
ATOM   1289  CB  LEU A 135      -2.724  -0.213 -13.111  1.00 10.00      A   
ATOM   1290  CG  LEU A 135      -2.235  -1.665 -13.021  1.00 10.00      A   
ATOM   1291  CD1 LEU A 135      -2.997  -2.435 -11.949  1.00 10.00      A   
ATOM   1292  CD2 LEU A 135      -2.366  -2.355 -14.369  1.00 10.00      A   
ATOM   1293  C   LEU A 135      -1.242   0.663 -11.296  1.00 10.00      A   
ATOM   1294  O   LEU A 135      -0.313   0.996 -12.036  1.00 10.00      A   
ATOM   1295  N   VAL A 136      -1.071   0.360 -10.021  1.00 10.00      A   
ATOM   1296  HN  VAL A 136      -1.852   0.102  -9.481  1.00 10.00      A   
ATOM   1297  CA  VAL A 136       0.244   0.389  -9.401  1.00 10.00      A   
ATOM   1298  CB  VAL A 136       0.318   1.420  -8.255  1.00 10.00      A   
ATOM   1299  CG1 VAL A 136       1.694   1.410  -7.606  1.00 10.00      A   
ATOM   1300  CG2 VAL A 136      -0.017   2.811  -8.770  1.00 10.00      A   
ATOM   1301  C   VAL A 136       0.639  -0.987  -8.881  1.00 10.00      A   
ATOM   1302  O   VAL A 136       0.019  -1.521  -7.957  1.00 10.00      A   
ATOM   1303  N   LEU A 137       1.669  -1.553  -9.485  1.00 10.00      A   
ATOM   1304  HN  LEU A 137       2.120  -1.071 -10.218  1.00 10.00      A   
ATOM   1305  CA  LEU A 137       2.168  -2.858  -9.095  1.00 10.00      A   
ATOM   1306  CB  LEU A 137       2.037  -3.854 -10.252  1.00 10.00      A   
ATOM   1307  CG  LEU A 137       0.614  -4.146 -10.728  1.00 10.00      A   
ATOM   1308  CD1 LEU A 137       0.630  -5.019 -11.973  1.00 10.00      A   
ATOM   1309  CD2 LEU A 137      -0.201  -4.797  -9.623  1.00 10.00      A   
ATOM   1310  C   LEU A 137       3.619  -2.749  -8.664  1.00 10.00      A   
ATOM   1311  O   LEU A 137       4.517  -2.642  -9.496  1.00 10.00      A   
ATOM   1312  N   SER A 138       3.837  -2.743  -7.364  1.00 10.00      A   
ATOM   1313  HN  SER A 138       3.071  -2.808  -6.748  1.00 10.00      A   
ATOM   1314  CA  SER A 138       5.178  -2.645  -6.813  1.00 10.00      A   
ATOM   1315  CB  SER A 138       5.201  -1.588  -5.706  1.00 10.00      A   
ATOM   1316  OG  SER A 138       4.465  -0.441  -6.099  1.00 10.00      A   
ATOM   1317  HG  SER A 138       4.475  -0.374  -7.056  1.00 10.00      A   
ATOM   1318  C   SER A 138       5.624  -3.994  -6.262  1.00 10.00      A   
ATOM   1319  O   SER A 138       4.894  -4.628  -5.498  1.00 10.00      A   
ATOM   1320  N   SER A 139       6.806  -4.435  -6.677  1.00 10.00      A   
ATOM   1321  HN  SER A 139       7.320  -3.883  -7.306  1.00 10.00      A   
ATOM   1322  CA  SER A 139       7.369  -5.711  -6.230  1.00 10.00      A   
ATOM   1323  CB  SER A 139       7.761  -5.640  -4.747  1.00 10.00      A   
ATOM   1324  OG  SER A 139       8.161  -4.325  -4.387  1.00 10.00      A   
ATOM   1325  HG  SER A 139       9.068  -4.345  -4.057  1.00 10.00      A   
ATOM   1326  C   SER A 139       6.404  -6.873  -6.483  1.00 10.00      A   
ATOM   1327  O   SER A 139       6.299  -7.802  -5.680  1.00 10.00      A   
ATOM   1328  N   CYS A 140       5.700  -6.809  -7.605  1.00 10.00      A   
ATOM   1329  HN  CYS A 140       5.834  -6.049  -8.212  1.00 10.00      A   
ATOM   1330  CA  CYS A 140       4.745  -7.836  -7.971  1.00 10.00      A   
ATOM   1331  CB  CYS A 140       3.458  -7.199  -8.491  1.00 10.00      A   
ATOM   1332  SG  CYS A 140       2.662  -6.101  -7.297  1.00 10.00      A   
ATOM   1333  HG  CYS A 140       3.617  -5.531  -6.572  1.00 10.00      A   
ATOM   1334  C   CYS A 140       5.334  -8.791  -9.001  1.00 10.00      A   
ATOM   1335  O   CYS A 140       6.242  -8.430  -9.751  1.00 10.00      A   
ATOM   1336  N   GLU A 141       4.815 -10.007  -9.024  1.00 10.00      A   
ATOM   1337  HN  GLU A 141       4.094 -10.225  -8.395  1.00 10.00      A   
ATOM   1338  CA  GLU A 141       5.280 -11.031  -9.952  1.00 10.00      A   
ATOM   1339  CB  GLU A 141       6.418 -11.829  -9.316  1.00 10.00      A   
ATOM   1340  CG  GLU A 141       6.198 -12.139  -7.842  1.00 10.00      A   
ATOM   1341  CD  GLU A 141       6.761 -13.480  -7.433  1.00 10.00      A   
ATOM   1342  OE1 GLU A 141       6.071 -14.215  -6.698  1.00 10.00      A   
ATOM   1343  OE2 GLU A 141       7.897 -13.805  -7.834  1.00 10.00      A   
ATOM   1344  C   GLU A 141       4.142 -11.975 -10.322  1.00 10.00      A   
ATOM   1345  O   GLU A 141       3.056 -11.893  -9.753  1.00 10.00      A   
ATOM   1346  N   GLY A 142       4.395 -12.859 -11.282  1.00 10.00      A   
ATOM   1347  HN  GLY A 142       5.273 -12.855 -11.722  1.00 10.00      A   
ATOM   1348  CA  GLY A 142       3.387 -13.819 -11.695  1.00 10.00      A   
ATOM   1349  C   GLY A 142       2.714 -13.444 -12.999  1.00 10.00      A   
ATOM   1350  O   GLY A 142       1.827 -14.156 -13.471  1.00 10.00      A   
ATOM   1351  N   PHE A 143       3.137 -12.336 -13.593  1.00 10.00      A   
ATOM   1352  HN  PHE A 143       3.858 -11.815 -13.181  1.00 10.00      A   
ATOM   1353  CA  PHE A 143       2.549 -11.878 -14.849  1.00 10.00      A   
ATOM   1354  CB  PHE A 143       1.610 -10.682 -14.631  1.00 10.00      A   
ATOM   1355  CG  PHE A 143       2.266  -9.453 -14.061  1.00 10.00      A   
ATOM   1356  CD1 PHE A 143       2.479  -8.335 -14.853  1.00 10.00      A   
ATOM   1357  CD2 PHE A 143       2.665  -9.409 -12.733  1.00 10.00      A   
ATOM   1358  CE1 PHE A 143       3.076  -7.201 -14.337  1.00 10.00      A   
ATOM   1359  CE2 PHE A 143       3.263  -8.279 -12.211  1.00 10.00      A   
ATOM   1360  CZ  PHE A 143       3.470  -7.173 -13.012  1.00 10.00      A   
ATOM   1361  C   PHE A 143       3.609 -11.557 -15.892  1.00 10.00      A   
ATOM   1362  O   PHE A 143       4.788 -11.364 -15.569  1.00 10.00      A   
ATOM   1363  N   SER A 144       3.186 -11.501 -17.141  1.00 10.00      A   
ATOM   1364  HN  SER A 144       2.226 -11.652 -17.333  1.00 10.00      A   
ATOM   1365  CA  SER A 144       4.085 -11.210 -18.238  1.00 10.00      A   
ATOM   1366  CB  SER A 144       4.165 -12.423 -19.167  1.00 10.00      A   
ATOM   1367  OG  SER A 144       2.879 -12.780 -19.651  1.00 10.00      A   
ATOM   1368  HG  SER A 144       2.237 -12.762 -18.918  1.00 10.00      A   
ATOM   1369  C   SER A 144       3.606  -9.978 -19.002  1.00 10.00      A   
ATOM   1370  O   SER A 144       2.658  -9.308 -18.587  1.00 10.00      A   
ATOM   1371  N   THR A 145       4.254  -9.680 -20.118  1.00 10.00      A   
ATOM   1372  HN  THR A 145       5.016 -10.235 -20.399  1.00 10.00      A   
ATOM   1373  CA  THR A 145       3.876  -8.538 -20.936  1.00 10.00      A   
ATOM   1374  CB  THR A 145       4.962  -8.238 -21.985  1.00 10.00      A   
ATOM   1375  OG1 THR A 145       5.439  -9.476 -22.538  1.00 10.00      A   
ATOM   1376  HG1 THR A 145       4.920  -9.690 -23.326  1.00 10.00      A   
ATOM   1377  CG2 THR A 145       6.131  -7.500 -21.341  1.00 10.00      A   
ATOM   1378  C   THR A 145       2.526  -8.782 -21.619  1.00 10.00      A   
ATOM   1379  O   THR A 145       1.844  -7.843 -22.036  1.00 10.00      A   
ATOM   1380  N   ASP A 146       2.136 -10.054 -21.701  1.00 10.00      A   
ATOM   1381  HN  ASP A 146       2.715 -10.753 -21.331  1.00 10.00      A   
ATOM   1382  CA  ASP A 146       0.868 -10.434 -22.318  1.00 10.00      A   
ATOM   1383  CB  ASP A 146       0.753 -11.958 -22.420  1.00 10.00      A   
ATOM   1384  CG  ASP A 146      -0.309 -12.410 -23.404  1.00 10.00      A   
ATOM   1385  OD1 ASP A 146      -1.488 -12.494 -23.015  1.00 10.00      A   
ATOM   1386  OD2 ASP A 146       0.035 -12.693 -24.574  1.00 10.00      A   
ATOM   1387  C   ASP A 146      -0.296  -9.876 -21.509  1.00 10.00      A   
ATOM   1388  O   ASP A 146      -1.268  -9.358 -22.067  1.00 10.00      A   
ATOM   1389  N   GLY A 147      -0.189  -9.980 -20.188  1.00 10.00      A   
ATOM   1390  HN  GLY A 147       0.598 -10.425 -19.800  1.00 10.00      A   
ATOM   1391  CA  GLY A 147      -1.223  -9.463 -19.317  1.00 10.00      A   
ATOM   1392  C   GLY A 147      -1.249  -7.949 -19.352  1.00 10.00      A   
ATOM   1393  O   GLY A 147      -2.306  -7.330 -19.233  1.00 10.00      A   
ATOM   1394  N   LEU A 148      -0.077  -7.350 -19.526  1.00 10.00      A   
ATOM   1395  HN  LEU A 148       0.734  -7.900 -19.592  1.00 10.00      A   
ATOM   1396  CA  LEU A 148       0.040  -5.899 -19.602  1.00 10.00      A   
ATOM   1397  CB  LEU A 148       1.513  -5.479 -19.608  1.00 10.00      A   
ATOM   1398  CG  LEU A 148       2.314  -5.803 -18.344  1.00 10.00      A   
ATOM   1399  CD1 LEU A 148       3.791  -5.499 -18.550  1.00 10.00      A   
ATOM   1400  CD2 LEU A 148       1.768  -5.032 -17.151  1.00 10.00      A   
ATOM   1401  C   LEU A 148      -0.661  -5.378 -20.851  1.00 10.00      A   
ATOM   1402  O   LEU A 148      -1.313  -4.333 -20.824  1.00 10.00      A   
ATOM   1403  N   ALA A 149      -0.527  -6.125 -21.942  1.00 10.00      A   
ATOM   1404  HN  ALA A 149       0.021  -6.938 -21.895  1.00 10.00      A   
ATOM   1405  CA  ALA A 149      -1.150  -5.767 -23.209  1.00 10.00      A   
ATOM   1406  CB  ALA A 149      -0.716  -6.740 -24.295  1.00 10.00      A   
ATOM   1407  C   ALA A 149      -2.670  -5.757 -23.077  1.00 10.00      A   
ATOM   1408  O   ALA A 149      -3.353  -4.972 -23.736  1.00 10.00      A   
ATOM   1409  N   ALA A 150      -3.188  -6.625 -22.209  1.00 10.00      A   
ATOM   1410  HN  ALA A 150      -2.582  -7.215 -21.711  1.00 10.00      A   
ATOM   1411  CA  ALA A 150      -4.626  -6.720 -21.969  1.00 10.00      A   
ATOM   1412  CB  ALA A 150      -4.926  -7.852 -20.999  1.00 10.00      A   
ATOM   1413  C   ALA A 150      -5.153  -5.404 -21.414  1.00 10.00      A   
ATOM   1414  O   ALA A 150      -6.208  -4.918 -21.822  1.00 10.00      A   
ATOM   1415  N   ILE A 151      -4.400  -4.836 -20.482  1.00 10.00      A   
ATOM   1416  HN  ILE A 151      -3.570  -5.284 -20.206  1.00 10.00      A   
ATOM   1417  CA  ILE A 151      -4.759  -3.570 -19.861  1.00 10.00      A   
ATOM   1418  CB  ILE A 151      -3.871  -3.286 -18.625  1.00 10.00      A   
ATOM   1419  CG1 ILE A 151      -4.107  -4.339 -17.537  1.00 10.00      A   
ATOM   1420  CG2 ILE A 151      -4.111  -1.885 -18.078  1.00 10.00      A   
ATOM   1421  CD1 ILE A 151      -5.497  -4.303 -16.941  1.00 10.00      A   
ATOM   1422  C   ILE A 151      -4.595  -2.439 -20.868  1.00 10.00      A   
ATOM   1423  O   ILE A 151      -5.472  -1.586 -21.011  1.00 10.00      A   
ATOM   1424  N   ALA A 152      -3.478  -2.474 -21.584  1.00 10.00      A   
ATOM   1425  HN  ALA A 152      -2.847  -3.212 -21.435  1.00 10.00      A   
ATOM   1426  CA  ALA A 152      -3.147  -1.462 -22.580  1.00 10.00      A   
ATOM   1427  CB  ALA A 152      -1.807  -1.793 -23.217  1.00 10.00      A   
ATOM   1428  C   ALA A 152      -4.214  -1.319 -23.664  1.00 10.00      A   
ATOM   1429  O   ALA A 152      -4.565  -0.208 -24.060  1.00 10.00      A   
ATOM   1430  N   ALA A 153      -4.731  -2.442 -24.137  1.00 10.00      A   
ATOM   1431  HN  ALA A 153      -4.426  -3.301 -23.772  1.00 10.00      A   
ATOM   1432  CA  ALA A 153      -5.732  -2.430 -25.194  1.00 10.00      A   
ATOM   1433  CB  ALA A 153      -5.569  -3.655 -26.082  1.00 10.00      A   
ATOM   1434  C   ALA A 153      -7.163  -2.349 -24.664  1.00 10.00      A   
ATOM   1435  O   ALA A 153      -8.114  -2.560 -25.422  1.00 10.00      A   
ATOM   1436  N   THR A 154      -7.333  -2.030 -23.384  1.00 10.00      A   
ATOM   1437  HN  THR A 154      -6.552  -1.843 -22.818  1.00 10.00      A   
ATOM   1438  CA  THR A 154      -8.670  -1.949 -22.813  1.00 10.00      A   
ATOM   1439  CB  THR A 154      -9.001  -3.190 -21.963  1.00 10.00      A   
ATOM   1440  OG1 THR A 154      -8.689  -4.378 -22.706  1.00 10.00      A   
ATOM   1441  HG1 THR A 154      -7.758  -4.606 -22.562  1.00 10.00      A   
ATOM   1442  CG2 THR A 154     -10.475  -3.204 -21.588  1.00 10.00      A   
ATOM   1443  C   THR A 154      -8.893  -0.684 -21.982  1.00 10.00      A   
ATOM   1444  O   THR A 154      -9.804   0.100 -22.266  1.00 10.00      A   
ATOM   1445  N   CYS A 155      -8.064  -0.483 -20.965  1.00 10.00      A   
ATOM   1446  HN  CYS A 155      -7.333  -1.120 -20.807  1.00 10.00      A   
ATOM   1447  CA  CYS A 155      -8.198   0.670 -20.082  1.00 10.00      A   
ATOM   1448  CB  CYS A 155      -7.413   0.449 -18.788  1.00 10.00      A   
ATOM   1449  SG  CYS A 155      -7.743  -1.140 -17.988  1.00 10.00      A   
ATOM   1450  HG  CYS A 155      -8.965  -1.094 -17.479  1.00 10.00      A   
ATOM   1451  C   CYS A 155      -7.774   1.968 -20.762  1.00 10.00      A   
ATOM   1452  O   CYS A 155      -6.605   2.346 -20.739  1.00 10.00      A   
ATOM   1453  N   ARG A 156      -8.742   2.642 -21.369  1.00 10.00      A   
ATOM   1454  HN  ARG A 156      -9.657   2.279 -21.354  1.00 10.00      A   
ATOM   1455  CA  ARG A 156      -8.491   3.901 -22.054  1.00 10.00      A   
ATOM   1456  CB  ARG A 156      -9.536   4.144 -23.149  1.00 10.00      A   
ATOM   1457  CG  ARG A 156     -10.979   3.994 -22.686  1.00 10.00      A   
ATOM   1458  CD  ARG A 156     -11.955   4.565 -23.706  1.00 10.00      A   
ATOM   1459  NE  ARG A 156     -11.896   6.025 -23.761  1.00 10.00      A   
ATOM   1460  HE  ARG A 156     -11.046   6.452 -23.498  1.00 10.00      A   
ATOM   1461  CZ  ARG A 156     -12.916   6.805 -24.136  1.00 10.00      A   
ATOM   1462  NH1 ARG A 156     -14.072   6.261 -24.492  1.00 10.00      A   
ATOM   1463 HH11 ARG A 156     -14.871   6.868 -24.783  1.00 10.00      A   
ATOM   1464 HH12 ARG A 156     -14.186   5.229 -24.487  1.00 10.00      A   
ATOM   1465  NH2 ARG A 156     -12.769   8.124 -24.165  1.00 10.00      A   
ATOM   1466 HH21 ARG A 156     -11.857   8.557 -23.898  1.00 10.00      A   
ATOM   1467 HH22 ARG A 156     -13.562   8.736 -24.457  1.00 10.00      A   
ATOM   1468  C   ARG A 156      -8.490   5.052 -21.055  1.00 10.00      A   
ATOM   1469  O   ARG A 156      -7.994   6.143 -21.343  1.00 10.00      A   
ATOM   1470  N   ASN A 157      -9.047   4.793 -19.874  1.00 10.00      A   
ATOM   1471  HN  ASN A 157      -9.427   3.900 -19.709  1.00 10.00      A   
ATOM   1472  CA  ASN A 157      -9.119   5.793 -18.816  1.00 10.00      A   
ATOM   1473  CB  ASN A 157     -10.375   5.584 -17.962  1.00 10.00      A   
ATOM   1474  CG  ASN A 157     -11.664   5.905 -18.700  1.00 10.00      A   
ATOM   1475  OD1 ASN A 157     -11.707   6.802 -19.544  1.00 10.00      A   
ATOM   1476  ND2 ASN A 157     -12.729   5.181 -18.380  1.00 10.00      A   
ATOM   1477 HD21 ASN A 157     -12.633   4.488 -17.693  1.00 10.00      A   
ATOM   1478 HD22 ASN A 157     -13.570   5.360 -18.854  1.00 10.00      A   
ATOM   1479  C   ASN A 157      -7.881   5.730 -17.932  1.00 10.00      A   
ATOM   1480  O   ASN A 157      -7.741   6.508 -16.989  1.00 10.00      A   
ATOM   1481  N   LEU A 158      -6.986   4.806 -18.260  1.00 10.00      A   
ATOM   1482  HN  LEU A 158      -7.160   4.240 -19.040  1.00 10.00      A   
ATOM   1483  CA  LEU A 158      -5.751   4.614 -17.510  1.00 10.00      A   
ATOM   1484  CB  LEU A 158      -4.937   3.465 -18.118  1.00 10.00      A   
ATOM   1485  CG  LEU A 158      -3.809   2.891 -17.255  1.00 10.00      A   
ATOM   1486  CD1 LEU A 158      -4.374   1.976 -16.178  1.00 10.00      A   
ATOM   1487  CD2 LEU A 158      -2.795   2.153 -18.117  1.00 10.00      A   
ATOM   1488  C   LEU A 158      -4.918   5.892 -17.495  1.00 10.00      A   
ATOM   1489  O   LEU A 158      -4.776   6.565 -18.517  1.00 10.00      A   
ATOM   1490  N   LYS A 159      -4.375   6.220 -16.334  1.00 10.00      A   
ATOM   1491  HN  LYS A 159      -4.526   5.635 -15.556  1.00 10.00      A   
ATOM   1492  CA  LYS A 159      -3.562   7.421 -16.178  1.00 10.00      A   
ATOM   1493  CB  LYS A 159      -4.281   8.450 -15.301  1.00 10.00      A   
ATOM   1494  CG  LYS A 159      -5.763   8.604 -15.605  1.00 10.00      A   
ATOM   1495  CD  LYS A 159      -6.335   9.875 -14.993  1.00 10.00      A   
ATOM   1496  CE  LYS A 159      -5.961  11.099 -15.813  1.00 10.00      A   
ATOM   1497  NZ  LYS A 159      -6.619  12.331 -15.300  1.00 10.00      A   
ATOM   1498  HZ1 LYS A 159      -6.247  12.573 -14.360  1.00 10.00      A   
ATOM   1499  HZ2 LYS A 159      -7.645  12.188 -15.227  1.00 10.00      A   
ATOM   1500  HZ3 LYS A 159      -6.445  13.129 -15.945  1.00 10.00      A   
ATOM   1501  C   LYS A 159      -2.194   7.101 -15.584  1.00 10.00      A   
ATOM   1502  O   LYS A 159      -1.171   7.582 -16.071  1.00 10.00      A   
ATOM   1503  N   GLU A 160      -2.178   6.294 -14.532  1.00 10.00      A   
ATOM   1504  HN  GLU A 160      -3.022   5.925 -14.200  1.00 10.00      A   
ATOM   1505  CA  GLU A 160      -0.936   5.932 -13.868  1.00 10.00      A   
ATOM   1506  CB  GLU A 160      -0.994   6.309 -12.385  1.00 10.00      A   
ATOM   1507  CG  GLU A 160      -1.024   7.806 -12.125  1.00 10.00      A   
ATOM   1508  CD  GLU A 160      -0.856   8.149 -10.659  1.00 10.00      A   
ATOM   1509  OE1 GLU A 160      -1.790   8.729 -10.069  1.00 10.00      A   
ATOM   1510  OE2 GLU A 160       0.214   7.848 -10.090  1.00 10.00      A   
ATOM   1511  C   GLU A 160      -0.635   4.443 -14.015  1.00 10.00      A   
ATOM   1512  O   GLU A 160      -1.451   3.595 -13.650  1.00 10.00      A   
ATOM   1513  N   LEU A 161       0.535   4.141 -14.555  1.00 10.00      A   
ATOM   1514  HN  LEU A 161       1.134   4.870 -14.842  1.00 10.00      A   
ATOM   1515  CA  LEU A 161       0.968   2.766 -14.743  1.00 10.00      A   
ATOM   1516  CB  LEU A 161       0.972   2.409 -16.234  1.00 10.00      A   
ATOM   1517  CG  LEU A 161       1.161   0.931 -16.581  1.00 10.00      A   
ATOM   1518  CD1 LEU A 161       0.029   0.093 -16.004  1.00 10.00      A   
ATOM   1519  CD2 LEU A 161       1.247   0.749 -18.085  1.00 10.00      A   
ATOM   1520  C   LEU A 161       2.364   2.588 -14.149  1.00 10.00      A   
ATOM   1521  O   LEU A 161       3.368   2.913 -14.786  1.00 10.00      A   
ATOM   1522  N   ASP A 162       2.418   2.084 -12.925  1.00 10.00      A   
ATOM   1523  HN  ASP A 162       1.582   1.829 -12.476  1.00 10.00      A   
ATOM   1524  CA  ASP A 162       3.689   1.882 -12.233  1.00 10.00      A   
ATOM   1525  CB  ASP A 162       3.661   2.606 -10.883  1.00 10.00      A   
ATOM   1526  CG  ASP A 162       5.016   2.684 -10.204  1.00 10.00      A   
ATOM   1527  OD1 ASP A 162       5.991   2.105 -10.724  1.00 10.00      A   
ATOM   1528  OD2 ASP A 162       5.113   3.339  -9.144  1.00 10.00      A   
ATOM   1529  C   ASP A 162       3.963   0.395 -12.022  1.00 10.00      A   
ATOM   1530  O   ASP A 162       3.102  -0.333 -11.530  1.00 10.00      A   
ATOM   1531  N   LEU A 163       5.157  -0.047 -12.398  1.00 10.00      A   
ATOM   1532  HN  LEU A 163       5.796   0.586 -12.789  1.00 10.00      A   
ATOM   1533  CA  LEU A 163       5.548  -1.445 -12.249  1.00 10.00      A   
ATOM   1534  CB  LEU A 163       5.653  -2.109 -13.625  1.00 10.00      A   
ATOM   1535  CG  LEU A 163       4.358  -2.245 -14.429  1.00 10.00      A   
ATOM   1536  CD1 LEU A 163       4.661  -2.602 -15.877  1.00 10.00      A   
ATOM   1537  CD2 LEU A 163       3.450  -3.293 -13.805  1.00 10.00      A   
ATOM   1538  C   LEU A 163       6.898  -1.544 -11.540  1.00 10.00      A   
ATOM   1539  O   LEU A 163       7.662  -2.483 -11.761  1.00 10.00      A   
ATOM   1540  N   ARG A 164       7.190  -0.560 -10.699  1.00 10.00      A   
ATOM   1541  HN  ARG A 164       6.535   0.164 -10.571  1.00 10.00      A   
ATOM   1542  CA  ARG A 164       8.457  -0.512  -9.967  1.00 10.00      A   
ATOM   1543  CB  ARG A 164       8.551   0.756  -9.115  1.00 10.00      A   
ATOM   1544  CG  ARG A 164       7.551   0.825  -7.974  1.00 10.00      A   
ATOM   1545  CD  ARG A 164       7.583   2.185  -7.304  1.00 10.00      A   
ATOM   1546  NE  ARG A 164       7.077   2.133  -5.939  1.00 10.00      A   
ATOM   1547  HE  ARG A 164       7.660   1.716  -5.259  1.00 10.00      A   
ATOM   1548  CZ  ARG A 164       5.888   2.604  -5.563  1.00 10.00      A   
ATOM   1549  NH1 ARG A 164       5.062   3.153  -6.454  1.00 10.00      A   
ATOM   1550 HH11 ARG A 164       5.338   3.221  -7.465  1.00 10.00      A   
ATOM   1551 HH12 ARG A 164       4.135   3.517  -6.149  1.00 10.00      A   
ATOM   1552  NH2 ARG A 164       5.520   2.528  -4.292  1.00 10.00      A   
ATOM   1553 HH21 ARG A 164       4.591   2.895  -3.988  1.00 10.00      A   
ATOM   1554 HH22 ARG A 164       6.161   2.099  -3.587  1.00 10.00      A   
ATOM   1555  C   ARG A 164       8.706  -1.755  -9.111  1.00 10.00      A   
ATOM   1556  O   ARG A 164       7.799  -2.270  -8.453  1.00 10.00      A   
ATOM   1557  N   GLU A 165       9.950  -2.239  -9.162  1.00 10.00      A   
ATOM   1558  HN  GLU A 165      10.602  -1.786  -9.733  1.00 10.00      A   
ATOM   1559  CA  GLU A 165      10.391  -3.409  -8.397  1.00 10.00      A   
ATOM   1560  CB  GLU A 165      10.316  -3.155  -6.886  1.00 10.00      A   
ATOM   1561  CG  GLU A 165      11.558  -2.502  -6.293  1.00 10.00      A   
ATOM   1562  CD  GLU A 165      11.792  -1.092  -6.802  1.00 10.00      A   
ATOM   1563  OE1 GLU A 165      11.265  -0.140  -6.184  1.00 10.00      A   
ATOM   1564  OE2 GLU A 165      12.513  -0.924  -7.813  1.00 10.00      A   
ATOM   1565  C   GLU A 165       9.661  -4.700  -8.774  1.00 10.00      A   
ATOM   1566  O   GLU A 165       9.897  -5.751  -8.181  1.00 10.00      A   
ATOM   1567  N   SER A 166       8.790  -4.633  -9.767  1.00 10.00      A   
ATOM   1568  HN  SER A 166       8.642  -3.779 -10.224  1.00 10.00      A   
ATOM   1569  CA  SER A 166       8.049  -5.802 -10.195  1.00 10.00      A   
ATOM   1570  CB  SER A 166       6.663  -5.399 -10.690  1.00 10.00      A   
ATOM   1571  OG  SER A 166       5.878  -4.894  -9.622  1.00 10.00      A   
ATOM   1572  HG  SER A 166       5.572  -3.996  -9.836  1.00 10.00      A   
ATOM   1573  C   SER A 166       8.806  -6.572 -11.270  1.00 10.00      A   
ATOM   1574  O   SER A 166       9.032  -6.066 -12.370  1.00 10.00      A   
ATOM   1575  N   ASP A 167       9.207  -7.791 -10.939  1.00 10.00      A   
ATOM   1576  HN  ASP A 167       8.994  -8.137 -10.049  1.00 10.00      A   
ATOM   1577  CA  ASP A 167       9.933  -8.638 -11.876  1.00 10.00      A   
ATOM   1578  CB  ASP A 167      10.756  -9.699 -11.137  1.00 10.00      A   
ATOM   1579  CG  ASP A 167      11.702 -10.452 -12.055  1.00 10.00      A   
ATOM   1580  OD1 ASP A 167      12.431  -9.802 -12.831  1.00 10.00      A   
ATOM   1581  OD2 ASP A 167      11.736 -11.701 -11.990  1.00 10.00      A   
ATOM   1582  C   ASP A 167       8.959  -9.291 -12.845  1.00 10.00      A   
ATOM   1583  O   ASP A 167       8.515 -10.422 -12.642  1.00 10.00      A   
ATOM   1584  N   VAL A 168       8.608  -8.548 -13.879  1.00 10.00      A   
ATOM   1585  HN  VAL A 168       8.995  -7.654 -13.969  1.00 10.00      A   
ATOM   1586  CA  VAL A 168       7.677  -9.019 -14.894  1.00 10.00      A   
ATOM   1587  CB  VAL A 168       7.013  -7.833 -15.638  1.00 10.00      A   
ATOM   1588  CG1 VAL A 168       5.814  -8.293 -16.456  1.00 10.00      A   
ATOM   1589  CG2 VAL A 168       6.620  -6.723 -14.674  1.00 10.00      A   
ATOM   1590  C   VAL A 168       8.407  -9.884 -15.916  1.00 10.00      A   
ATOM   1591  O   VAL A 168       9.591  -9.667 -16.190  1.00 10.00      A   
ATOM   1592  N   ASP A 169       7.707 -10.871 -16.462  1.00 10.00      A   
ATOM   1593  HN  ASP A 169       6.776 -11.012 -16.181  1.00 10.00      A   
ATOM   1594  CA  ASP A 169       8.293 -11.746 -17.466  1.00 10.00      A   
ATOM   1595  CB  ASP A 169       7.512 -13.054 -17.602  1.00 10.00      A   
ATOM   1596  CG  ASP A 169       8.287 -14.096 -18.390  1.00 10.00      A   
ATOM   1597  OD1 ASP A 169       8.130 -14.159 -19.625  1.00 10.00      A   
ATOM   1598  OD2 ASP A 169       9.069 -14.853 -17.774  1.00 10.00      A   
ATOM   1599  C   ASP A 169       8.367 -11.028 -18.808  1.00 10.00      A   
ATOM   1600  O   ASP A 169       7.338 -10.664 -19.389  1.00 10.00      A   
ATOM   1601  N   ASP A 170       9.585 -10.805 -19.278  1.00 10.00      A   
ATOM   1602  HN  ASP A 170      10.359 -11.114 -18.759  1.00 10.00      A   
ATOM   1603  CA  ASP A 170       9.808 -10.115 -20.542  1.00 10.00      A   
ATOM   1604  CB  ASP A 170      11.234  -9.557 -20.618  1.00 10.00      A   
ATOM   1605  CG  ASP A 170      11.465  -8.379 -19.693  1.00 10.00      A   
ATOM   1606  OD1 ASP A 170      11.020  -7.262 -20.028  1.00 10.00      A   
ATOM   1607  OD2 ASP A 170      12.112  -8.557 -18.638  1.00 10.00      A   
ATOM   1608  C   ASP A 170       9.554 -11.032 -21.729  1.00 10.00      A   
ATOM   1609  O   ASP A 170      10.418 -11.822 -22.111  1.00 10.00      A   
ATOM   1610  N   VAL A 171       8.361 -10.945 -22.296  1.00 10.00      A   
ATOM   1611  HN  VAL A 171       7.696 -10.327 -21.924  1.00 10.00      A   
ATOM   1612  CA  VAL A 171       8.012 -11.757 -23.454  1.00 10.00      A   
ATOM   1613  CB  VAL A 171       6.553 -12.261 -23.404  1.00 10.00      A   
ATOM   1614  CG1 VAL A 171       6.296 -13.257 -24.526  1.00 10.00      A   
ATOM   1615  CG2 VAL A 171       6.249 -12.887 -22.053  1.00 10.00      A   
ATOM   1616  C   VAL A 171       8.227 -10.957 -24.731  1.00 10.00      A   
ATOM   1617  O   VAL A 171       8.943 -11.389 -25.636  1.00 10.00      A   
ATOM   1618  N   SER A 172       7.622  -9.778 -24.784  1.00 10.00      A   
ATOM   1619  HN  SER A 172       7.080  -9.482 -24.019  1.00 10.00      A   
ATOM   1620  CA  SER A 172       7.742  -8.904 -25.939  1.00 10.00      A   
ATOM   1621  CB  SER A 172       6.830  -9.389 -27.073  1.00 10.00      A   
ATOM   1622  OG  SER A 172       6.988  -8.600 -28.240  1.00 10.00      A   
ATOM   1623  HG  SER A 172       6.638  -9.083 -29.000  1.00 10.00      A   
ATOM   1624  C   SER A 172       7.387  -7.476 -25.551  1.00 10.00      A   
ATOM   1625  O   SER A 172       6.562  -7.255 -24.667  1.00 10.00      A   
ATOM   1626  N   GLY A 173       8.003  -6.511 -26.224  1.00 10.00      A   
ATOM   1627  HN  GLY A 173       8.637  -6.752 -26.934  1.00 10.00      A   
ATOM   1628  CA  GLY A 173       7.740  -5.116 -25.936  1.00 10.00      A   
ATOM   1629  C   GLY A 173       6.626  -4.567 -26.801  1.00 10.00      A   
ATOM   1630  O   GLY A 173       6.362  -3.362 -26.810  1.00 10.00      A   
ATOM   1631  N   HIS A 174       5.967  -5.456 -27.530  1.00 10.00      A   
ATOM   1632  HN  HIS A 174       6.230  -6.400 -27.477  1.00 10.00      A   
ATOM   1633  CA  HIS A 174       4.871  -5.076 -28.413  1.00 10.00      A   
ATOM   1634  CB  HIS A 174       4.603  -6.186 -29.435  1.00 10.00      A   
ATOM   1635  CG  HIS A 174       3.667  -5.799 -30.540  1.00 10.00      A   
ATOM   1636  ND1 HIS A 174       3.954  -4.757 -31.391  1.00 10.00      A   
ATOM   1637  CD2 HIS A 174       2.471  -6.338 -30.882  1.00 10.00      A   
ATOM   1638  CE1 HIS A 174       2.934  -4.684 -32.227  1.00 10.00      A   
ATOM   1639  NE2 HIS A 174       2.016  -5.618 -31.956  1.00 10.00      A   
ATOM   1640  HE2 HIS A 174       1.168  -5.759 -32.432  1.00 10.00      A   
ATOM   1641  C   HIS A 174       3.602  -4.758 -27.619  1.00 10.00      A   
ATOM   1642  O   HIS A 174       2.631  -4.236 -28.164  1.00 10.00      A   
ATOM   1643  N   TRP A 175       3.630  -5.051 -26.323  1.00 10.00      A   
ATOM   1644  HN  TRP A 175       4.439  -5.457 -25.945  1.00 10.00      A   
ATOM   1645  CA  TRP A 175       2.491  -4.801 -25.447  1.00 10.00      A   
ATOM   1646  CB  TRP A 175       2.794  -5.305 -24.030  1.00 10.00      A   
ATOM   1647  CG  TRP A 175       3.836  -4.508 -23.295  1.00 10.00      A   
ATOM   1648  CD1 TRP A 175       5.192  -4.641 -23.390  1.00 10.00      A   
ATOM   1649  CD2 TRP A 175       3.604  -3.455 -22.349  1.00 10.00      A   
ATOM   1650  NE1 TRP A 175       5.818  -3.737 -22.566  1.00 10.00      A   
ATOM   1651  HE1 TRP A 175       6.792  -3.639 -22.461  1.00 10.00      A   
ATOM   1652  CE2 TRP A 175       4.865  -2.999 -21.915  1.00 10.00      A   
ATOM   1653  CE3 TRP A 175       2.454  -2.854 -21.828  1.00 10.00      A   
ATOM   1654  CZ2 TRP A 175       5.005  -1.973 -20.986  1.00 10.00      A   
ATOM   1655  CZ3 TRP A 175       2.597  -1.836 -20.908  1.00 10.00      A   
ATOM   1656  CH2 TRP A 175       3.862  -1.405 -20.495  1.00 10.00      A   
ATOM   1657  C   TRP A 175       2.123  -3.316 -25.412  1.00 10.00      A   
ATOM   1658  O   TRP A 175       0.956  -2.953 -25.249  1.00 10.00      A   
ATOM   1659  N   LEU A 176       3.125  -2.460 -25.585  1.00 10.00      A   
ATOM   1660  HN  LEU A 176       4.029  -2.810 -25.733  1.00 10.00      A   
ATOM   1661  CA  LEU A 176       2.918  -1.021 -25.556  1.00 10.00      A   
ATOM   1662  CB  LEU A 176       4.257  -0.300 -25.382  1.00 10.00      A   
ATOM   1663  CG  LEU A 176       4.189   1.210 -25.149  1.00 10.00      A   
ATOM   1664  CD1 LEU A 176       3.688   1.514 -23.747  1.00 10.00      A   
ATOM   1665  CD2 LEU A 176       5.548   1.844 -25.382  1.00 10.00      A   
ATOM   1666  C   LEU A 176       2.216  -0.536 -26.819  1.00 10.00      A   
ATOM   1667  O   LEU A 176       1.533   0.489 -26.810  1.00 10.00      A   
ATOM   1668  N   SER A 177       2.347  -1.298 -27.892  1.00 10.00      A   
ATOM   1669  HN  SER A 177       2.860  -2.135 -27.827  1.00 10.00      A   
ATOM   1670  CA  SER A 177       1.733  -0.934 -29.165  1.00 10.00      A   
ATOM   1671  CB  SER A 177       2.443  -1.645 -30.314  1.00 10.00      A   
ATOM   1672  OG  SER A 177       3.717  -2.121 -29.908  1.00 10.00      A   
ATOM   1673  HG  SER A 177       3.869  -2.989 -30.308  1.00 10.00      A   
ATOM   1674  C   SER A 177       0.240  -1.263 -29.188  1.00 10.00      A   
ATOM   1675  O   SER A 177      -0.436  -1.081 -30.202  1.00 10.00      A   
ATOM   1676  N   HIS A 178      -0.274  -1.759 -28.071  1.00 10.00      A   
ATOM   1677  HN  HIS A 178       0.312  -1.909 -27.299  1.00 10.00      A   
ATOM   1678  CA  HIS A 178      -1.685  -2.102 -27.972  1.00 10.00      A   
ATOM   1679  CB  HIS A 178      -1.902  -3.286 -27.028  1.00 10.00      A   
ATOM   1680  CG  HIS A 178      -1.557  -4.610 -27.638  1.00 10.00      A   
ATOM   1681  ND1 HIS A 178      -2.435  -5.263 -28.473  1.00 10.00      A   
ATOM   1682  CD2 HIS A 178      -0.432  -5.357 -27.501  1.00 10.00      A   
ATOM   1683  CE1 HIS A 178      -1.832  -6.386 -28.821  1.00 10.00      A   
ATOM   1684  NE2 HIS A 178      -0.622  -6.484 -28.260  1.00 10.00      A   
ATOM   1685  HE2 HIS A 178       0.008  -7.234 -28.361  1.00 10.00      A   
ATOM   1686  C   HIS A 178      -2.519  -0.903 -27.545  1.00 10.00      A   
ATOM   1687  O   HIS A 178      -3.742  -0.912 -27.673  1.00 10.00      A   
ATOM   1688  N   PHE A 179      -1.850   0.125 -27.036  1.00 10.00      A   
ATOM   1689  HN  PHE A 179      -0.877   0.063 -26.951  1.00 10.00      A   
ATOM   1690  CA  PHE A 179      -2.525   1.342 -26.603  1.00 10.00      A   
ATOM   1691  CB  PHE A 179      -1.547   2.275 -25.874  1.00 10.00      A   
ATOM   1692  CG  PHE A 179      -1.322   1.948 -24.423  1.00 10.00      A   
ATOM   1693  CD1 PHE A 179      -0.116   1.411 -23.996  1.00 10.00      A   
ATOM   1694  CD2 PHE A 179      -2.309   2.193 -23.482  1.00 10.00      A   
ATOM   1695  CE1 PHE A 179       0.098   1.123 -22.660  1.00 10.00      A   
ATOM   1696  CE2 PHE A 179      -2.103   1.904 -22.146  1.00 10.00      A   
ATOM   1697  CZ  PHE A 179      -0.897   1.369 -21.735  1.00 10.00      A   
ATOM   1698  C   PHE A 179      -3.119   2.071 -27.804  1.00 10.00      A   
ATOM   1699  O   PHE A 179      -2.384   2.508 -28.694  1.00 10.00      A   
ATOM   1700  N   PRO A 180      -4.453   2.213 -27.850  1.00 10.00      A   
ATOM   1701  CA  PRO A 180      -5.139   2.899 -28.949  1.00 10.00      A   
ATOM   1702  CB  PRO A 180      -6.625   2.778 -28.586  1.00 10.00      A   
ATOM   1703  CG  PRO A 180      -6.645   2.509 -27.120  1.00 10.00      A   
ATOM   1704  CD  PRO A 180      -5.398   1.726 -26.830  1.00 10.00      A   
ATOM   1705  C   PRO A 180      -4.732   4.368 -29.021  1.00 10.00      A   
ATOM   1706  O   PRO A 180      -4.403   4.981 -28.002  1.00 10.00      A   
ATOM   1707  N   ASP A 181      -4.773   4.935 -30.220  1.00 10.00      A   
ATOM   1708  HN  ASP A 181      -5.065   4.402 -30.991  1.00 10.00      A   
ATOM   1709  CA  ASP A 181      -4.397   6.333 -30.420  1.00 10.00      A   
ATOM   1710  CB  ASP A 181      -4.361   6.701 -31.908  1.00 10.00      A   
ATOM   1711  CG  ASP A 181      -3.302   7.740 -32.225  1.00 10.00      A   
ATOM   1712  OD1 ASP A 181      -3.650   8.926 -32.381  1.00 10.00      A   
ATOM   1713  OD2 ASP A 181      -2.112   7.373 -32.320  1.00 10.00      A   
ATOM   1714  C   ASP A 181      -5.322   7.267 -29.647  1.00 10.00      A   
ATOM   1715  O   ASP A 181      -4.965   8.403 -29.351  1.00 10.00      A   
ATOM   1716  N   THR A 182      -6.508   6.772 -29.313  1.00 10.00      A   
ATOM   1717  HN  THR A 182      -6.746   5.864 -29.604  1.00 10.00      A   
ATOM   1718  CA  THR A 182      -7.483   7.545 -28.554  1.00 10.00      A   
ATOM   1719  CB  THR A 182      -8.867   6.887 -28.640  1.00 10.00      A   
ATOM   1720  OG1 THR A 182      -8.709   5.476 -28.876  1.00 10.00      A   
ATOM   1721  HG1 THR A 182      -9.178   4.984 -28.188  1.00 10.00      A   
ATOM   1722  CG2 THR A 182      -9.667   7.502 -29.777  1.00 10.00      A   
ATOM   1723  C   THR A 182      -7.075   7.670 -27.083  1.00 10.00      A   
ATOM   1724  O   THR A 182      -7.684   8.415 -26.315  1.00 10.00      A   
ATOM   1725  N   TYR A 183      -6.048   6.928 -26.697  1.00 10.00      A   
ATOM   1726  HN  TYR A 183      -5.608   6.349 -27.357  1.00 10.00      A   
ATOM   1727  CA  TYR A 183      -5.547   6.956 -25.333  1.00 10.00      A   
ATOM   1728  CB  TYR A 183      -4.827   5.640 -25.013  1.00 10.00      A   
ATOM   1729  CG  TYR A 183      -4.235   5.571 -23.624  1.00 10.00      A   
ATOM   1730  CD1 TYR A 183      -5.020   5.251 -22.526  1.00 10.00      A   
ATOM   1731  CD2 TYR A 183      -2.888   5.830 -23.412  1.00 10.00      A   
ATOM   1732  CE1 TYR A 183      -4.477   5.196 -21.257  1.00 10.00      A   
ATOM   1733  CE2 TYR A 183      -2.336   5.775 -22.146  1.00 10.00      A   
ATOM   1734  CZ  TYR A 183      -3.136   5.459 -21.072  1.00 10.00      A   
ATOM   1735  OH  TYR A 183      -2.599   5.408 -19.804  1.00 10.00      A   
ATOM   1736  HH  TYR A 183      -3.196   5.857 -19.186  1.00 10.00      A   
ATOM   1737  C   TYR A 183      -4.604   8.144 -25.147  1.00 10.00      A   
ATOM   1738  O   TYR A 183      -3.452   8.113 -25.587  1.00 10.00      A   
ATOM   1739  N   THR A 184      -5.104   9.195 -24.515  1.00 10.00      A   
ATOM   1740  HN  THR A 184      -6.039   9.176 -24.215  1.00 10.00      A   
ATOM   1741  CA  THR A 184      -4.314  10.397 -24.282  1.00 10.00      A   
ATOM   1742  CB  THR A 184      -4.850  11.550 -25.157  1.00 10.00      A   
ATOM   1743  OG1 THR A 184      -6.285  11.556 -25.101  1.00 10.00      A   
ATOM   1744  HG1 THR A 184      -6.638  11.220 -25.934  1.00 10.00      A   
ATOM   1745  CG2 THR A 184      -4.423  11.361 -26.604  1.00 10.00      A   
ATOM   1746  C   THR A 184      -4.366  10.818 -22.810  1.00 10.00      A   
ATOM   1747  O   THR A 184      -4.055  11.959 -22.468  1.00 10.00      A   
ATOM   1748  N   SER A 185      -4.750   9.890 -21.941  1.00 10.00      A   
ATOM   1749  HN  SER A 185      -4.976   8.996 -22.263  1.00 10.00      A   
ATOM   1750  CA  SER A 185      -4.866  10.176 -20.517  1.00 10.00      A   
ATOM   1751  CB  SER A 185      -6.133   9.517 -19.973  1.00 10.00      A   
ATOM   1752  OG  SER A 185      -6.687   8.625 -20.931  1.00 10.00      A   
ATOM   1753  HG  SER A 185      -6.654   7.724 -20.588  1.00 10.00      A   
ATOM   1754  C   SER A 185      -3.644   9.716 -19.717  1.00 10.00      A   
ATOM   1755  O   SER A 185      -3.708   9.591 -18.496  1.00 10.00      A   
ATOM   1756  N   LEU A 186      -2.534   9.479 -20.402  1.00 10.00      A   
ATOM   1757  HN  LEU A 186      -2.533   9.620 -21.367  1.00 10.00      A   
ATOM   1758  CA  LEU A 186      -1.309   9.028 -19.745  1.00 10.00      A   
ATOM   1759  CB  LEU A 186      -0.293   8.526 -20.773  1.00 10.00      A   
ATOM   1760  CG  LEU A 186       1.058   8.053 -20.222  1.00 10.00      A   
ATOM   1761  CD1 LEU A 186       0.877   6.895 -19.251  1.00 10.00      A   
ATOM   1762  CD2 LEU A 186       1.995   7.667 -21.360  1.00 10.00      A   
ATOM   1763  C   LEU A 186      -0.699  10.130 -18.883  1.00 10.00      A   
ATOM   1764  O   LEU A 186      -0.464  11.245 -19.357  1.00 10.00      A   
ATOM   1765  N   VAL A 187      -0.465   9.813 -17.613  1.00 10.00      A   
ATOM   1766  HN  VAL A 187      -0.691   8.910 -17.300  1.00 10.00      A   
ATOM   1767  CA  VAL A 187       0.109  10.764 -16.670  1.00 10.00      A   
ATOM   1768  CB  VAL A 187      -0.865  11.066 -15.506  1.00 10.00      A   
ATOM   1769  CG1 VAL A 187      -0.230  12.004 -14.489  1.00 10.00      A   
ATOM   1770  CG2 VAL A 187      -2.166  11.650 -16.032  1.00 10.00      A   
ATOM   1771  C   VAL A 187       1.432  10.252 -16.098  1.00 10.00      A   
ATOM   1772  O   VAL A 187       2.402  11.007 -15.979  1.00 10.00      A   
ATOM   1773  N   SER A 188       1.473   8.971 -15.755  1.00 10.00      A   
ATOM   1774  HN  SER A 188       0.679   8.410 -15.891  1.00 10.00      A   
ATOM   1775  CA  SER A 188       2.672   8.375 -15.188  1.00 10.00      A   
ATOM   1776  CB  SER A 188       2.544   8.301 -13.662  1.00 10.00      A   
ATOM   1777  OG  SER A 188       3.736   7.822 -13.065  1.00 10.00      A   
ATOM   1778  HG  SER A 188       3.610   7.756 -12.111  1.00 10.00      A   
ATOM   1779  C   SER A 188       2.918   6.987 -15.773  1.00 10.00      A   
ATOM   1780  O   SER A 188       2.021   6.141 -15.786  1.00 10.00      A   
ATOM   1781  N   LEU A 189       4.136   6.766 -16.254  1.00 10.00      A   
ATOM   1782  HN  LEU A 189       4.806   7.486 -16.204  1.00 10.00      A   
ATOM   1783  CA  LEU A 189       4.520   5.491 -16.841  1.00 10.00      A   
ATOM   1784  CB  LEU A 189       4.530   5.589 -18.372  1.00 10.00      A   
ATOM   1785  CG  LEU A 189       4.965   4.330 -19.137  1.00 10.00      A   
ATOM   1786  CD1 LEU A 189       3.969   3.199 -18.931  1.00 10.00      A   
ATOM   1787  CD2 LEU A 189       5.131   4.634 -20.620  1.00 10.00      A   
ATOM   1788  C   LEU A 189       5.895   5.063 -16.333  1.00 10.00      A   
ATOM   1789  O   LEU A 189       6.901   5.729 -16.591  1.00 10.00      A   
ATOM   1790  N   ASN A 190       5.931   3.962 -15.595  1.00 10.00      A   
ATOM   1791  HN  ASN A 190       5.090   3.485 -15.405  1.00 10.00      A   
ATOM   1792  CA  ASN A 190       7.185   3.447 -15.057  1.00 10.00      A   
ATOM   1793  CB  ASN A 190       7.267   3.622 -13.543  1.00 10.00      A   
ATOM   1794  CG  ASN A 190       8.526   3.009 -12.948  1.00 10.00      A   
ATOM   1795  OD1 ASN A 190       9.571   2.943 -13.596  1.00 10.00      A   
ATOM   1796  ND2 ASN A 190       8.433   2.540 -11.718  1.00 10.00      A   
ATOM   1797 HD21 ASN A 190       7.557   2.604 -11.253  1.00 10.00      A   
ATOM   1798 HD22 ASN A 190       9.235   2.153 -11.309  1.00 10.00      A   
ATOM   1799  C   ASN A 190       7.406   1.987 -15.430  1.00 10.00      A   
ATOM   1800  O   ASN A 190       6.824   1.079 -14.830  1.00 10.00      A   
ATOM   1801  N   ILE A 191       8.259   1.772 -16.419  1.00 10.00      A   
ATOM   1802  HN  ILE A 191       8.688   2.544 -16.851  1.00 10.00      A   
ATOM   1803  CA  ILE A 191       8.583   0.430 -16.888  1.00 10.00      A   
ATOM   1804  CB  ILE A 191       7.942   0.137 -18.261  1.00 10.00      A   
ATOM   1805  CG1 ILE A 191       8.095   1.338 -19.205  1.00 10.00      A   
ATOM   1806  CG2 ILE A 191       6.478  -0.233 -18.088  1.00 10.00      A   
ATOM   1807  CD1 ILE A 191       7.539   1.107 -20.595  1.00 10.00      A   
ATOM   1808  C   ILE A 191      10.097   0.258 -16.970  1.00 10.00      A   
ATOM   1809  O   ILE A 191      10.635  -0.289 -17.935  1.00 10.00      A   
ATOM   1810  N   SER A 192      10.768   0.724 -15.932  1.00 10.00      A   
ATOM   1811  HN  SER A 192      10.267   1.125 -15.192  1.00 10.00      A   
ATOM   1812  CA  SER A 192      12.218   0.669 -15.848  1.00 10.00      A   
ATOM   1813  CB  SER A 192      12.700   1.677 -14.803  1.00 10.00      A   
ATOM   1814  OG  SER A 192      11.992   2.901 -14.916  1.00 10.00      A   
ATOM   1815  HG  SER A 192      11.201   2.871 -14.360  1.00 10.00      A   
ATOM   1816  C   SER A 192      12.727  -0.724 -15.488  1.00 10.00      A   
ATOM   1817  O   SER A 192      13.880  -1.055 -15.760  1.00 10.00      A   
ATOM   1818  N   CYS A 193      11.875  -1.535 -14.866  1.00 10.00      A   
ATOM   1819  HN  CYS A 193      10.966  -1.222 -14.672  1.00 10.00      A   
ATOM   1820  CA  CYS A 193      12.266  -2.882 -14.458  1.00 10.00      A   
ATOM   1821  CB  CYS A 193      11.322  -3.403 -13.371  1.00 10.00      A   
ATOM   1822  SG  CYS A 193       9.594  -3.531 -13.891  1.00 10.00      A   
ATOM   1823  HG  CYS A 193       9.088  -4.628 -13.338  1.00 10.00      A   
ATOM   1824  C   CYS A 193      12.287  -3.848 -15.640  1.00 10.00      A   
ATOM   1825  O   CYS A 193      13.046  -4.819 -15.648  1.00 10.00      A   
ATOM   1826  N   LEU A 194      11.454  -3.574 -16.634  1.00 10.00      A   
ATOM   1827  HN  LEU A 194      10.893  -2.777 -16.575  1.00 10.00      A   
ATOM   1828  CA  LEU A 194      11.363  -4.421 -17.817  1.00 10.00      A   
ATOM   1829  CB  LEU A 194      10.158  -4.015 -18.674  1.00 10.00      A   
ATOM   1830  CG  LEU A 194       8.778  -4.349 -18.095  1.00 10.00      A   
ATOM   1831  CD1 LEU A 194       7.676  -3.702 -18.918  1.00 10.00      A   
ATOM   1832  CD2 LEU A 194       8.577  -5.855 -18.032  1.00 10.00      A   
ATOM   1833  C   LEU A 194      12.645  -4.365 -18.644  1.00 10.00      A   
ATOM   1834  O   LEU A 194      13.331  -3.342 -18.677  1.00 10.00      A   
ATOM   1835  N   ALA A 195      12.962  -5.469 -19.303  1.00 10.00      A   
ATOM   1836  HN  ALA A 195      12.367  -6.257 -19.230  1.00 10.00      A   
ATOM   1837  CA  ALA A 195      14.153  -5.556 -20.141  1.00 10.00      A   
ATOM   1838  CB  ALA A 195      14.942  -6.814 -19.814  1.00 10.00      A   
ATOM   1839  C   ALA A 195      13.754  -5.543 -21.612  1.00 10.00      A   
ATOM   1840  O   ALA A 195      14.552  -5.202 -22.488  1.00 10.00      A   
ATOM   1841  N   SER A 196      12.507  -5.915 -21.868  1.00 10.00      A   
ATOM   1842  HN  SER A 196      11.923  -6.176 -21.118  1.00 10.00      A   
ATOM   1843  CA  SER A 196      11.975  -5.952 -23.221  1.00 10.00      A   
ATOM   1844  CB  SER A 196      10.576  -6.574 -23.228  1.00 10.00      A   
ATOM   1845  OG  SER A 196       9.837  -6.182 -22.083  1.00 10.00      A   
ATOM   1846  HG  SER A 196      10.164  -6.669 -21.306  1.00 10.00      A   
ATOM   1847  C   SER A 196      11.943  -4.554 -23.829  1.00 10.00      A   
ATOM   1848  O   SER A 196      11.419  -3.612 -23.226  1.00 10.00      A   
ATOM   1849  N   GLU A 197      12.515  -4.427 -25.015  1.00 10.00      A   
ATOM   1850  HN  GLU A 197      12.906  -5.216 -25.441  1.00 10.00      A   
ATOM   1851  CA  GLU A 197      12.566  -3.151 -25.706  1.00 10.00      A   
ATOM   1852  CB  GLU A 197      13.693  -3.151 -26.738  1.00 10.00      A   
ATOM   1853  CG  GLU A 197      13.935  -1.799 -27.398  1.00 10.00      A   
ATOM   1854  CD  GLU A 197      14.664  -1.916 -28.719  1.00 10.00      A   
ATOM   1855  OE1 GLU A 197      15.240  -2.991 -28.989  1.00 10.00      A   
ATOM   1856  OE2 GLU A 197      14.663  -0.938 -29.497  1.00 10.00      A   
ATOM   1857  C   GLU A 197      11.243  -2.847 -26.391  1.00 10.00      A   
ATOM   1858  O   GLU A 197      10.795  -3.595 -27.267  1.00 10.00      A   
ATOM   1859  N   VAL A 198      10.613  -1.758 -25.980  1.00 10.00      A   
ATOM   1860  HN  VAL A 198      11.013  -1.213 -25.268  1.00 10.00      A   
ATOM   1861  CA  VAL A 198       9.350  -1.346 -26.563  1.00 10.00      A   
ATOM   1862  CB  VAL A 198       8.564  -0.393 -25.632  1.00 10.00      A   
ATOM   1863  CG1 VAL A 198       8.164  -1.104 -24.347  1.00 10.00      A   
ATOM   1864  CG2 VAL A 198       9.369   0.865 -25.327  1.00 10.00      A   
ATOM   1865  C   VAL A 198       9.602  -0.655 -27.897  1.00 10.00      A   
ATOM   1866  O   VAL A 198      10.733  -0.283 -28.210  1.00 10.00      A   
ATOM   1867  N   SER A 199       8.560  -0.489 -28.683  1.00 10.00      A   
ATOM   1868  HN  SER A 199       7.682  -0.804 -28.390  1.00 10.00      A   
ATOM   1869  CA  SER A 199       8.688   0.159 -29.974  1.00 10.00      A   
ATOM   1870  CB  SER A 199       7.530  -0.247 -30.888  1.00 10.00      A   
ATOM   1871  OG  SER A 199       7.282  -1.645 -30.794  1.00 10.00      A   
ATOM   1872  HG  SER A 199       6.778  -1.825 -29.990  1.00 10.00      A   
ATOM   1873  C   SER A 199       8.751   1.678 -29.810  1.00 10.00      A   
ATOM   1874  O   SER A 199       7.745   2.322 -29.497  1.00 10.00      A   
ATOM   1875  N   PHE A 200       9.941   2.242 -30.017  1.00 10.00      A   
ATOM   1876  HN  PHE A 200      10.698   1.671 -30.271  1.00 10.00      A   
ATOM   1877  CA  PHE A 200      10.157   3.682 -29.886  1.00 10.00      A   
ATOM   1878  CB  PHE A 200      11.613   4.047 -30.205  1.00 10.00      A   
ATOM   1879  CG  PHE A 200      11.926   5.508 -30.048  1.00 10.00      A   
ATOM   1880  CD1 PHE A 200      12.018   6.082 -28.789  1.00 10.00      A   
ATOM   1881  CD2 PHE A 200      12.124   6.310 -31.162  1.00 10.00      A   
ATOM   1882  CE1 PHE A 200      12.301   7.426 -28.645  1.00 10.00      A   
ATOM   1883  CE2 PHE A 200      12.407   7.653 -31.026  1.00 10.00      A   
ATOM   1884  CZ  PHE A 200      12.495   8.211 -29.765  1.00 10.00      A   
ATOM   1885  C   PHE A 200       9.207   4.463 -30.785  1.00 10.00      A   
ATOM   1886  O   PHE A 200       8.748   5.546 -30.423  1.00 10.00      A   
ATOM   1887  N   SER A 201       8.899   3.890 -31.943  1.00 10.00      A   
ATOM   1888  HN  SER A 201       9.289   3.014 -32.161  1.00 10.00      A   
ATOM   1889  CA  SER A 201       7.997   4.516 -32.900  1.00 10.00      A   
ATOM   1890  CB  SER A 201       7.871   3.622 -34.133  1.00 10.00      A   
ATOM   1891  OG  SER A 201       8.167   2.269 -33.802  1.00 10.00      A   
ATOM   1892  HG  SER A 201       8.970   1.991 -34.266  1.00 10.00      A   
ATOM   1893  C   SER A 201       6.622   4.765 -32.272  1.00 10.00      A   
ATOM   1894  O   SER A 201       6.022   5.822 -32.462  1.00 10.00      A   
ATOM   1895  N   ALA A 202       6.145   3.792 -31.503  1.00 10.00      A   
ATOM   1896  HN  ALA A 202       6.678   2.980 -31.381  1.00 10.00      A   
ATOM   1897  CA  ALA A 202       4.854   3.901 -30.834  1.00 10.00      A   
ATOM   1898  CB  ALA A 202       4.277   2.516 -30.571  1.00 10.00      A   
ATOM   1899  C   ALA A 202       5.002   4.667 -29.526  1.00 10.00      A   
ATOM   1900  O   ALA A 202       4.125   5.440 -29.139  1.00 10.00      A   
ATOM   1901  N   LEU A 203       6.126   4.450 -28.859  1.00 10.00      A   
ATOM   1902  HN  LEU A 203       6.785   3.817 -29.228  1.00 10.00      A   
ATOM   1903  CA  LEU A 203       6.411   5.108 -27.594  1.00 10.00      A   
ATOM   1904  CB  LEU A 203       7.752   4.624 -27.036  1.00 10.00      A   
ATOM   1905  CG  LEU A 203       8.228   5.288 -25.743  1.00 10.00      A   
ATOM   1906  CD1 LEU A 203       7.298   4.949 -24.589  1.00 10.00      A   
ATOM   1907  CD2 LEU A 203       9.658   4.877 -25.426  1.00 10.00      A   
ATOM   1908  C   LEU A 203       6.419   6.625 -27.761  1.00 10.00      A   
ATOM   1909  O   LEU A 203       5.788   7.347 -26.988  1.00 10.00      A   
ATOM   1910  N   GLU A 204       7.118   7.099 -28.788  1.00 10.00      A   
ATOM   1911  HN  GLU A 204       7.592   6.470 -29.376  1.00 10.00      A   
ATOM   1912  CA  GLU A 204       7.202   8.526 -29.064  1.00 10.00      A   
ATOM   1913  CB  GLU A 204       8.144   8.797 -30.240  1.00 10.00      A   
ATOM   1914  CG  GLU A 204       8.511  10.265 -30.416  1.00 10.00      A   
ATOM   1915  CD  GLU A 204       8.927  10.608 -31.830  1.00 10.00      A   
ATOM   1916  OE1 GLU A 204       8.815   9.739 -32.717  1.00 10.00      A   
ATOM   1917  OE2 GLU A 204       9.350  11.757 -32.063  1.00 10.00      A   
ATOM   1918  C   GLU A 204       5.820   9.082 -29.371  1.00 10.00      A   
ATOM   1919  O   GLU A 204       5.429  10.124 -28.843  1.00 10.00      A   
ATOM   1920  N   ARG A 205       5.081   8.367 -30.213  1.00 10.00      A   
ATOM   1921  HN  ARG A 205       5.456   7.546 -30.597  1.00 10.00      A   
ATOM   1922  CA  ARG A 205       3.734   8.774 -30.594  1.00 10.00      A   
ATOM   1923  CB  ARG A 205       3.136   7.772 -31.588  1.00 10.00      A   
ATOM   1924  CG  ARG A 205       2.022   8.350 -32.447  1.00 10.00      A   
ATOM   1925  CD  ARG A 205       0.874   7.368 -32.613  1.00 10.00      A   
ATOM   1926  NE  ARG A 205       1.251   6.185 -33.389  1.00 10.00      A   
ATOM   1927  HE  ARG A 205       2.213   5.972 -33.450  1.00 10.00      A   
ATOM   1928  CZ  ARG A 205       0.380   5.385 -34.011  1.00 10.00      A   
ATOM   1929  NH1 ARG A 205      -0.928   5.631 -33.949  1.00 10.00      A   
ATOM   1930 HH11 ARG A 205      -1.288   6.461 -33.406  1.00 10.00      A   
ATOM   1931 HH12 ARG A 205      -1.607   5.002 -34.435  1.00 10.00      A   
ATOM   1932  NH2 ARG A 205       0.822   4.328 -34.691  1.00 10.00      A   
ATOM   1933 HH21 ARG A 205       0.153   3.696 -35.180  1.00 10.00      A   
ATOM   1934 HH22 ARG A 205       1.849   4.124 -34.734  1.00 10.00      A   
ATOM   1935  C   ARG A 205       2.842   8.890 -29.357  1.00 10.00      A   
ATOM   1936  O   ARG A 205       2.049   9.824 -29.231  1.00 10.00      A   
ATOM   1937  N   LEU A 206       3.002   7.945 -28.436  1.00 10.00      A   
ATOM   1938  HN  LEU A 206       3.663   7.235 -28.594  1.00 10.00      A   
ATOM   1939  CA  LEU A 206       2.224   7.919 -27.204  1.00 10.00      A   
ATOM   1940  CB  LEU A 206       2.512   6.629 -26.429  1.00 10.00      A   
ATOM   1941  CG  LEU A 206       1.320   5.699 -26.186  1.00 10.00      A   
ATOM   1942  CD1 LEU A 206       1.791   4.270 -25.956  1.00 10.00      A   
ATOM   1943  CD2 LEU A 206       0.490   6.186 -25.009  1.00 10.00      A   
ATOM   1944  C   LEU A 206       2.526   9.134 -26.332  1.00 10.00      A   
ATOM   1945  O   LEU A 206       1.615   9.815 -25.869  1.00 10.00      A   
ATOM   1946  N   VAL A 207       3.808   9.403 -26.130  1.00 10.00      A   
ATOM   1947  HN  VAL A 207       4.488   8.820 -26.536  1.00 10.00      A   
ATOM   1948  CA  VAL A 207       4.242  10.532 -25.312  1.00 10.00      A   
ATOM   1949  CB  VAL A 207       5.778  10.513 -25.115  1.00 10.00      A   
ATOM   1950  CG1 VAL A 207       6.254  11.732 -24.336  1.00 10.00      A   
ATOM   1951  CG2 VAL A 207       6.211   9.232 -24.411  1.00 10.00      A   
ATOM   1952  C   VAL A 207       3.806  11.868 -25.930  1.00 10.00      A   
ATOM   1953  O   VAL A 207       3.369  12.779 -25.229  1.00 10.00      A   
ATOM   1954  N   THR A 208       3.894  11.961 -27.250  1.00 10.00      A   
ATOM   1955  HN  THR A 208       4.218  11.190 -27.762  1.00 10.00      A   
ATOM   1956  CA  THR A 208       3.528  13.182 -27.963  1.00 10.00      A   
ATOM   1957  CB  THR A 208       3.880  13.079 -29.459  1.00 10.00      A   
ATOM   1958  OG1 THR A 208       5.231  12.624 -29.605  1.00 10.00      A   
ATOM   1959  HG1 THR A 208       5.302  11.710 -29.298  1.00 10.00      A   
ATOM   1960  CG2 THR A 208       3.732  14.432 -30.140  1.00 10.00      A   
ATOM   1961  C   THR A 208       2.042  13.522 -27.821  1.00 10.00      A   
ATOM   1962  O   THR A 208       1.673  14.691 -27.716  1.00 10.00      A   
ATOM   1963  N   ARG A 209       1.194  12.504 -27.803  1.00 10.00      A   
ATOM   1964  HN  ARG A 209       1.540  11.586 -27.857  1.00 10.00      A   
ATOM   1965  CA  ARG A 209      -0.244  12.724 -27.700  1.00 10.00      A   
ATOM   1966  CB  ARG A 209      -1.034  11.632 -28.434  1.00 10.00      A   
ATOM   1967  CG  ARG A 209      -0.962  10.257 -27.787  1.00 10.00      A   
ATOM   1968  CD  ARG A 209      -1.690   9.213 -28.619  1.00 10.00      A   
ATOM   1969  NE  ARG A 209      -1.769   7.929 -27.925  1.00 10.00      A   
ATOM   1970  HE  ARG A 209      -2.039   7.948 -26.978  1.00 10.00      A   
ATOM   1971  CZ  ARG A 209      -1.517   6.753 -28.499  1.00 10.00      A   
ATOM   1972  NH1 ARG A 209      -1.178   6.695 -29.779  1.00 10.00      A   
ATOM   1973 HH11 ARG A 209      -1.110   7.567 -30.351  1.00 10.00      A   
ATOM   1974 HH12 ARG A 209      -0.983   5.776 -30.224  1.00 10.00      A   
ATOM   1975  NH2 ARG A 209      -1.618   5.630 -27.792  1.00 10.00      A   
ATOM   1976 HH21 ARG A 209      -1.893   5.663 -26.787  1.00 10.00      A   
ATOM   1977 HH22 ARG A 209      -1.427   4.708 -28.241  1.00 10.00      A   
ATOM   1978  C   ARG A 209      -0.726  12.866 -26.258  1.00 10.00      A   
ATOM   1979  O   ARG A 209      -1.903  13.130 -26.023  1.00 10.00      A   
ATOM   1980  N   CYS A 210       0.171  12.698 -25.296  1.00 10.00      A   
ATOM   1981  HN  CYS A 210       1.104  12.498 -25.529  1.00 10.00      A   
ATOM   1982  CA  CYS A 210      -0.207  12.812 -23.894  1.00 10.00      A   
ATOM   1983  CB  CYS A 210       0.078  11.510 -23.150  1.00 10.00      A   
ATOM   1984  SG  CYS A 210      -0.624  10.043 -23.938  1.00 10.00      A   
ATOM   1985  HG  CYS A 210       0.271   9.591 -24.810  1.00 10.00      A   
ATOM   1986  C   CYS A 210       0.489  13.988 -23.207  1.00 10.00      A   
ATOM   1987  O   CYS A 210       1.590  13.850 -22.677  1.00 10.00      A   
ATOM   1988  N   PRO A 211      -0.164  15.162 -23.183  1.00 10.00      A   
ATOM   1989  CA  PRO A 211       0.390  16.367 -22.556  1.00 10.00      A   
ATOM   1990  CB  PRO A 211      -0.418  17.486 -23.209  1.00 10.00      A   
ATOM   1991  CG  PRO A 211      -1.748  16.870 -23.475  1.00 10.00      A   
ATOM   1992  CD  PRO A 211      -1.500  15.408 -23.757  1.00 10.00      A   
ATOM   1993  C   PRO A 211       0.149  16.364 -21.049  1.00 10.00      A   
ATOM   1994  O   PRO A 211       0.366  17.366 -20.364  1.00 10.00      A   
ATOM   1995  N   ASN A 212      -0.324  15.229 -20.550  1.00 10.00      A   
ATOM   1996  HN  ASN A 212      -0.494  14.483 -21.159  1.00 10.00      A   
ATOM   1997  CA  ASN A 212      -0.603  15.061 -19.130  1.00 10.00      A   
ATOM   1998  CB  ASN A 212      -1.964  14.383 -18.936  1.00 10.00      A   
ATOM   1999  CG  ASN A 212      -3.127  15.269 -19.339  1.00 10.00      A   
ATOM   2000  OD1 ASN A 212      -3.152  16.462 -19.039  1.00 10.00      A   
ATOM   2001  ND2 ASN A 212      -4.098  14.690 -20.028  1.00 10.00      A   
ATOM   2002 HD21 ASN A 212      -4.014  13.734 -20.235  1.00 10.00      A   
ATOM   2003 HD22 ASN A 212      -4.860  15.244 -20.312  1.00 10.00      A   
ATOM   2004  C   ASN A 212       0.486  14.224 -18.474  1.00 10.00      A   
ATOM   2005  O   ASN A 212       0.480  14.017 -17.263  1.00 10.00      A   
ATOM   2006  N   LEU A 213       1.419  13.749 -19.288  1.00 10.00      A   
ATOM   2007  HN  LEU A 213       1.369  13.963 -20.240  1.00 10.00      A   
ATOM   2008  CA  LEU A 213       2.520  12.929 -18.804  1.00 10.00      A   
ATOM   2009  CB  LEU A 213       3.261  12.291 -19.984  1.00 10.00      A   
ATOM   2010  CG  LEU A 213       4.377  11.302 -19.638  1.00 10.00      A   
ATOM   2011  CD1 LEU A 213       3.812  10.081 -18.929  1.00 10.00      A   
ATOM   2012  CD2 LEU A 213       5.129  10.895 -20.895  1.00 10.00      A   
ATOM   2013  C   LEU A 213       3.482  13.766 -17.971  1.00 10.00      A   
ATOM   2014  O   LEU A 213       4.148  14.659 -18.488  1.00 10.00      A   
ATOM   2015  N   LYS A 214       3.533  13.483 -16.681  1.00 10.00      A   
ATOM   2016  HN  LYS A 214       2.968  12.758 -16.326  1.00 10.00      A   
ATOM   2017  CA  LYS A 214       4.405  14.215 -15.776  1.00 10.00      A   
ATOM   2018  CB  LYS A 214       3.601  14.832 -14.630  1.00 10.00      A   
ATOM   2019  CG  LYS A 214       2.899  16.128 -15.003  1.00 10.00      A   
ATOM   2020  CD  LYS A 214       2.210  16.753 -13.796  1.00 10.00      A   
ATOM   2021  CE  LYS A 214       1.633  18.123 -14.124  1.00 10.00      A   
ATOM   2022  NZ  LYS A 214       2.687  19.118 -14.471  1.00 10.00      A   
ATOM   2023  HZ1 LYS A 214       2.254  20.042 -14.675  1.00 10.00      A   
ATOM   2024  HZ2 LYS A 214       3.213  18.808 -15.311  1.00 10.00      A   
ATOM   2025  HZ3 LYS A 214       3.358  19.229 -13.674  1.00 10.00      A   
ATOM   2026  C   LYS A 214       5.513  13.321 -15.233  1.00 10.00      A   
ATOM   2027  O   LYS A 214       6.574  13.804 -14.834  1.00 10.00      A   
ATOM   2028  N   SER A 215       5.269  12.022 -15.229  1.00 10.00      A   
ATOM   2029  HN  SER A 215       4.407  11.693 -15.559  1.00 10.00      A   
ATOM   2030  CA  SER A 215       6.246  11.068 -14.741  1.00 10.00      A   
ATOM   2031  CB  SER A 215       5.744  10.413 -13.454  1.00 10.00      A   
ATOM   2032  OG  SER A 215       6.825  10.006 -12.632  1.00 10.00      A   
ATOM   2033  HG  SER A 215       6.901  10.612 -11.877  1.00 10.00      A   
ATOM   2034  C   SER A 215       6.536  10.013 -15.805  1.00 10.00      A   
ATOM   2035  O   SER A 215       5.654   9.243 -16.194  1.00 10.00      A   
ATOM   2036  N   LEU A 216       7.770   9.984 -16.281  1.00 10.00      A   
ATOM   2037  HN  LEU A 216       8.438  10.616 -15.929  1.00 10.00      A   
ATOM   2038  CA  LEU A 216       8.165   9.028 -17.305  1.00 10.00      A   
ATOM   2039  CB  LEU A 216       8.268   9.717 -18.668  1.00 10.00      A   
ATOM   2040  CG  LEU A 216       8.566   8.820 -19.871  1.00 10.00      A   
ATOM   2041  CD1 LEU A 216       7.407   7.873 -20.138  1.00 10.00      A   
ATOM   2042  CD2 LEU A 216       8.864   9.666 -21.099  1.00 10.00      A   
ATOM   2043  C   LEU A 216       9.487   8.366 -16.946  1.00 10.00      A   
ATOM   2044  O   LEU A 216      10.534   9.015 -16.920  1.00 10.00      A   
ATOM   2045  N   LYS A 217       9.435   7.075 -16.662  1.00 10.00      A   
ATOM   2046  HN  LYS A 217       8.571   6.605 -16.701  1.00 10.00      A   
ATOM   2047  CA  LYS A 217      10.626   6.328 -16.307  1.00 10.00      A   
ATOM   2048  CB  LYS A 217      10.509   5.759 -14.888  1.00 10.00      A   
ATOM   2049  CG  LYS A 217      10.310   6.822 -13.813  1.00 10.00      A   
ATOM   2050  CD  LYS A 217      10.059   6.204 -12.449  1.00 10.00      A   
ATOM   2051  CE  LYS A 217       9.736   7.272 -11.417  1.00 10.00      A   
ATOM   2052  NZ  LYS A 217       9.468   6.685 -10.074  1.00 10.00      A   
ATOM   2053  HZ1 LYS A 217       9.231   7.438  -9.394  1.00 10.00      A   
ATOM   2054  HZ2 LYS A 217      10.306   6.176  -9.728  1.00 10.00      A   
ATOM   2055  HZ3 LYS A 217       8.671   6.018 -10.125  1.00 10.00      A   
ATOM   2056  C   LYS A 217      10.882   5.232 -17.335  1.00 10.00      A   
ATOM   2057  O   LYS A 217      10.081   4.304 -17.489  1.00 10.00      A   
ATOM   2058  N   LEU A 218      11.996   5.359 -18.042  1.00 10.00      A   
ATOM   2059  HN  LEU A 218      12.598   6.110 -17.849  1.00 10.00      A   
ATOM   2060  CA  LEU A 218      12.369   4.414 -19.084  1.00 10.00      A   
ATOM   2061  CB  LEU A 218      13.020   5.148 -20.262  1.00 10.00      A   
ATOM   2062  CG  LEU A 218      12.188   6.243 -20.940  1.00 10.00      A   
ATOM   2063  CD1 LEU A 218      12.366   7.583 -20.242  1.00 10.00      A   
ATOM   2064  CD2 LEU A 218      12.562   6.356 -22.408  1.00 10.00      A   
ATOM   2065  C   LEU A 218      13.321   3.347 -18.557  1.00 10.00      A   
ATOM   2066  O   LEU A 218      13.811   3.437 -17.431  1.00 10.00      A   
ATOM   2067  N   ASN A 219      13.587   2.347 -19.386  1.00 10.00      A   
ATOM   2068  HN  ASN A 219      13.186   2.349 -20.283  1.00 10.00      A   
ATOM   2069  CA  ASN A 219      14.471   1.255 -19.013  1.00 10.00      A   
ATOM   2070  CB  ASN A 219      13.777  -0.100 -19.212  1.00 10.00      A   
ATOM   2071  CG  ASN A 219      13.587  -0.488 -20.670  1.00 10.00      A   
ATOM   2072  OD1 ASN A 219      13.508   0.360 -21.557  1.00 10.00      A   
ATOM   2073  ND2 ASN A 219      13.501  -1.782 -20.926  1.00 10.00      A   
ATOM   2074 HD21 ASN A 219      13.565  -2.409 -20.168  1.00 10.00      A   
ATOM   2075 HD22 ASN A 219      13.370  -2.063 -21.857  1.00 10.00      A   
ATOM   2076  C   ASN A 219      15.783   1.315 -19.790  1.00 10.00      A   
ATOM   2077  O   ASN A 219      15.972   2.183 -20.645  1.00 10.00      A   
ATOM   2078  N   ARG A 220      16.672   0.373 -19.505  1.00 10.00      A   
ATOM   2079  HN  ARG A 220      16.439  -0.313 -18.843  1.00 10.00      A   
ATOM   2080  CA  ARG A 220      17.981   0.311 -20.148  1.00 10.00      A   
ATOM   2081  CB  ARG A 220      18.840  -0.766 -19.477  1.00 10.00      A   
ATOM   2082  CG  ARG A 220      20.136  -1.088 -20.207  1.00 10.00      A   
ATOM   2083  CD  ARG A 220      20.854  -2.265 -19.571  1.00 10.00      A   
ATOM   2084  NE  ARG A 220      21.795  -1.844 -18.537  1.00 10.00      A   
ATOM   2085  HE  ARG A 220      22.427  -1.128 -18.776  1.00 10.00      A   
ATOM   2086  CZ  ARG A 220      21.841  -2.364 -17.311  1.00 10.00      A   
ATOM   2087  NH1 ARG A 220      20.991  -3.329 -16.958  1.00 10.00      A   
ATOM   2088 HH11 ARG A 220      21.026  -3.739 -16.002  1.00 10.00      A   
ATOM   2089 HH12 ARG A 220      20.282  -3.682 -17.638  1.00 10.00      A   
ATOM   2090  NH2 ARG A 220      22.747  -1.929 -16.437  1.00 10.00      A   
ATOM   2091 HH21 ARG A 220      22.783  -2.334 -15.473  1.00 10.00      A   
ATOM   2092 HH22 ARG A 220      23.433  -1.176 -16.715  1.00 10.00      A   
ATOM   2093  C   ARG A 220      17.882   0.045 -21.652  1.00 10.00      A   
ATOM   2094  O   ARG A 220      18.796   0.381 -22.409  1.00 10.00      A   
ATOM   2095  N   ALA A 221      16.773  -0.546 -22.084  1.00 10.00      A   
ATOM   2096  HN  ALA A 221      16.075  -0.779 -21.439  1.00 10.00      A   
ATOM   2097  CA  ALA A 221      16.571  -0.862 -23.497  1.00 10.00      A   
ATOM   2098  CB  ALA A 221      15.324  -1.707 -23.687  1.00 10.00      A   
ATOM   2099  C   ALA A 221      16.511   0.397 -24.363  1.00 10.00      A   
ATOM   2100  O   ALA A 221      16.664   0.331 -25.585  1.00 10.00      A   
ATOM   2101  N   VAL A 222      16.281   1.538 -23.728  1.00 10.00      A   
ATOM   2102  HN  VAL A 222      16.158   1.530 -22.756  1.00 10.00      A   
ATOM   2103  CA  VAL A 222      16.213   2.803 -24.441  1.00 10.00      A   
ATOM   2104  CB  VAL A 222      15.140   3.741 -23.848  1.00 10.00      A   
ATOM   2105  CG1 VAL A 222      15.018   5.011 -24.680  1.00 10.00      A   
ATOM   2106  CG2 VAL A 222      13.799   3.028 -23.757  1.00 10.00      A   
ATOM   2107  C   VAL A 222      17.571   3.497 -24.403  1.00 10.00      A   
ATOM   2108  O   VAL A 222      18.063   3.848 -23.329  1.00 10.00      A   
ATOM   2109  N   PRO A 223      18.201   3.678 -25.573  1.00 10.00      A   
ATOM   2110  CA  PRO A 223      19.513   4.324 -25.676  1.00 10.00      A   
ATOM   2111  CB  PRO A 223      19.902   4.122 -27.143  1.00 10.00      A   
ATOM   2112  CG  PRO A 223      18.612   3.929 -27.858  1.00 10.00      A   
ATOM   2113  CD  PRO A 223      17.685   3.257 -26.885  1.00 10.00      A   
ATOM   2114  C   PRO A 223      19.464   5.813 -25.333  1.00 10.00      A   
ATOM   2115  O   PRO A 223      18.398   6.435 -25.328  1.00 10.00      A   
ATOM   2116  N   LEU A 224      20.633   6.375 -25.064  1.00 10.00      A   
ATOM   2117  HN  LEU A 224      21.444   5.823 -25.115  1.00 10.00      A   
ATOM   2118  CA  LEU A 224      20.767   7.779 -24.693  1.00 10.00      A   
ATOM   2119  CB  LEU A 224      22.213   8.056 -24.270  1.00 10.00      A   
ATOM   2120  CG  LEU A 224      22.497   9.411 -23.623  1.00 10.00      A   
ATOM   2121  CD1 LEU A 224      21.594   9.635 -22.421  1.00 10.00      A   
ATOM   2122  CD2 LEU A 224      23.958   9.499 -23.213  1.00 10.00      A   
ATOM   2123  C   LEU A 224      20.357   8.727 -25.820  1.00 10.00      A   
ATOM   2124  O   LEU A 224      19.668   9.719 -25.587  1.00 10.00      A   
ATOM   2125  N   GLU A 225      20.772   8.412 -27.040  1.00 10.00      A   
ATOM   2126  HN  GLU A 225      21.320   7.598 -27.168  1.00 10.00      A   
ATOM   2127  CA  GLU A 225      20.468   9.248 -28.198  1.00 10.00      A   
ATOM   2128  CB  GLU A 225      21.205   8.751 -29.443  1.00 10.00      A   
ATOM   2129  CG  GLU A 225      22.710   8.636 -29.267  1.00 10.00      A   
ATOM   2130  CD  GLU A 225      23.149   7.236 -28.894  1.00 10.00      A   
ATOM   2131  OE1 GLU A 225      22.584   6.662 -27.938  1.00 10.00      A   
ATOM   2132  OE2 GLU A 225      24.062   6.705 -29.562  1.00 10.00      A   
ATOM   2133  C   GLU A 225      18.970   9.365 -28.477  1.00 10.00      A   
ATOM   2134  O   GLU A 225      18.521  10.350 -29.063  1.00 10.00      A   
ATOM   2135  N   LYS A 226      18.196   8.379 -28.041  1.00 10.00      A   
ATOM   2136  HN  LYS A 226      18.599   7.635 -27.545  1.00 10.00      A   
ATOM   2137  CA  LYS A 226      16.756   8.393 -28.272  1.00 10.00      A   
ATOM   2138  CB  LYS A 226      16.189   6.972 -28.309  1.00 10.00      A   
ATOM   2139  CG  LYS A 226      16.644   6.150 -29.508  1.00 10.00      A   
ATOM   2140  CD  LYS A 226      15.953   6.592 -30.788  1.00 10.00      A   
ATOM   2141  CE  LYS A 226      16.446   5.801 -31.992  1.00 10.00      A   
ATOM   2142  NZ  LYS A 226      16.055   4.366 -31.931  1.00 10.00      A   
ATOM   2143  HZ1 LYS A 226      16.363   3.942 -31.031  1.00 10.00      A   
ATOM   2144  HZ2 LYS A 226      16.496   3.842 -32.713  1.00 10.00      A   
ATOM   2145  HZ3 LYS A 226      15.024   4.274 -32.007  1.00 10.00      A   
ATOM   2146  C   LYS A 226      16.027   9.238 -27.231  1.00 10.00      A   
ATOM   2147  O   LYS A 226      14.864   9.594 -27.413  1.00 10.00      A   
ATOM   2148  N   LEU A 227      16.721   9.571 -26.149  1.00 10.00      A   
ATOM   2149  HN  LEU A 227      17.653   9.268 -26.064  1.00 10.00      A   
ATOM   2150  CA  LEU A 227      16.130  10.375 -25.081  1.00 10.00      A   
ATOM   2151  CB  LEU A 227      17.030  10.395 -23.845  1.00 10.00      A   
ATOM   2152  CG  LEU A 227      16.756   9.327 -22.786  1.00 10.00      A   
ATOM   2153  CD1 LEU A 227      17.768   9.428 -21.656  1.00 10.00      A   
ATOM   2154  CD2 LEU A 227      15.339   9.456 -22.246  1.00 10.00      A   
ATOM   2155  C   LEU A 227      15.862  11.801 -25.541  1.00 10.00      A   
ATOM   2156  O   LEU A 227      14.841  12.390 -25.196  1.00 10.00      A   
ATOM   2157  N   ALA A 228      16.780  12.340 -26.333  1.00 10.00      A   
ATOM   2158  HN  ALA A 228      17.558  11.803 -26.590  1.00 10.00      A   
ATOM   2159  CA  ALA A 228      16.662  13.705 -26.836  1.00 10.00      A   
ATOM   2160  CB  ALA A 228      17.849  14.044 -27.725  1.00 10.00      A   
ATOM   2161  C   ALA A 228      15.353  13.916 -27.589  1.00 10.00      A   
ATOM   2162  O   ALA A 228      14.732  14.974 -27.495  1.00 10.00      A   
ATOM   2163  N   THR A 229      14.932  12.896 -28.316  1.00 10.00      A   
ATOM   2164  HN  THR A 229      15.462  12.072 -28.336  1.00 10.00      A   
ATOM   2165  CA  THR A 229      13.704  12.964 -29.088  1.00 10.00      A   
ATOM   2166  CB  THR A 229      13.585  11.747 -30.018  1.00 10.00      A   
ATOM   2167  OG1 THR A 229      14.899  11.365 -30.459  1.00 10.00      A   
ATOM   2168  HG1 THR A 229      15.433  12.161 -30.595  1.00 10.00      A   
ATOM   2169  CG2 THR A 229      12.733  12.089 -31.228  1.00 10.00      A   
ATOM   2170  C   THR A 229      12.477  13.039 -28.177  1.00 10.00      A   
ATOM   2171  O   THR A 229      11.565  13.835 -28.406  1.00 10.00      A   
ATOM   2172  N   LEU A 230      12.474  12.222 -27.129  1.00 10.00      A   
ATOM   2173  HN  LEU A 230      13.239  11.620 -26.990  1.00 10.00      A   
ATOM   2174  CA  LEU A 230      11.360  12.186 -26.183  1.00 10.00      A   
ATOM   2175  CB  LEU A 230      11.413  10.919 -25.326  1.00 10.00      A   
ATOM   2176  CG  LEU A 230      11.065   9.611 -26.039  1.00 10.00      A   
ATOM   2177  CD1 LEU A 230      11.259   8.424 -25.110  1.00 10.00      A   
ATOM   2178  CD2 LEU A 230       9.641   9.652 -26.573  1.00 10.00      A   
ATOM   2179  C   LEU A 230      11.315  13.430 -25.299  1.00 10.00      A   
ATOM   2180  O   LEU A 230      10.238  13.932 -24.973  1.00 10.00      A   
ATOM   2181  N   LEU A 231      12.483  13.937 -24.933  1.00 10.00      A   
ATOM   2182  HN  LEU A 231      13.309  13.504 -25.240  1.00 10.00      A   
ATOM   2183  CA  LEU A 231      12.571  15.124 -24.087  1.00 10.00      A   
ATOM   2184  CB  LEU A 231      14.020  15.397 -23.688  1.00 10.00      A   
ATOM   2185  CG  LEU A 231      14.671  14.345 -22.791  1.00 10.00      A   
ATOM   2186  CD1 LEU A 231      16.143  14.650 -22.582  1.00 10.00      A   
ATOM   2187  CD2 LEU A 231      13.946  14.256 -21.458  1.00 10.00      A   
ATOM   2188  C   LEU A 231      11.982  16.343 -24.786  1.00 10.00      A   
ATOM   2189  O   LEU A 231      11.555  17.298 -24.137  1.00 10.00      A   
ATOM   2190  N   GLN A 232      11.966  16.312 -26.112  1.00 10.00      A   
ATOM   2191  HN  GLN A 232      12.340  15.535 -26.579  1.00 10.00      A   
ATOM   2192  CA  GLN A 232      11.420  17.412 -26.893  1.00 10.00      A   
ATOM   2193  CB  GLN A 232      12.174  17.554 -28.218  1.00 10.00      A   
ATOM   2194  CG  GLN A 232      13.651  17.891 -28.064  1.00 10.00      A   
ATOM   2195  CD  GLN A 232      13.899  19.325 -27.630  1.00 10.00      A   
ATOM   2196  OE1 GLN A 232      13.088  19.933 -26.928  1.00 10.00      A   
ATOM   2197  NE2 GLN A 232      15.030  19.877 -28.044  1.00 10.00      A   
ATOM   2198 HE21 GLN A 232      15.628  19.338 -28.604  1.00 10.00      A   
ATOM   2199 HE22 GLN A 232      15.222  20.802 -27.779  1.00 10.00      A   
ATOM   2200  C   GLN A 232       9.928  17.209 -27.149  1.00 10.00      A   
ATOM   2201  O   GLN A 232       9.246  18.093 -27.667  1.00 10.00      A   
ATOM   2202  N   ARG A 233       9.428  16.035 -26.787  1.00 10.00      A   
ATOM   2203  HN  ARG A 233      10.023  15.364 -26.390  1.00 10.00      A   
ATOM   2204  CA  ARG A 233       8.019  15.717 -26.971  1.00 10.00      A   
ATOM   2205  CB  ARG A 233       7.828  14.224 -27.251  1.00 10.00      A   
ATOM   2206  CG  ARG A 233       8.441  13.739 -28.555  1.00 10.00      A   
ATOM   2207  CD  ARG A 233       8.014  14.605 -29.728  1.00 10.00      A   
ATOM   2208  NE  ARG A 233       8.008  13.868 -30.989  1.00 10.00      A   
ATOM   2209  HE  ARG A 233       8.608  13.083 -31.062  1.00 10.00      A   
ATOM   2210  CZ  ARG A 233       7.247  14.196 -32.034  1.00 10.00      A   
ATOM   2211  NH1 ARG A 233       6.441  15.250 -31.968  1.00 10.00      A   
ATOM   2212 HH11 ARG A 233       5.845  15.510 -32.783  1.00 10.00      A   
ATOM   2213 HH12 ARG A 233       6.401  15.824 -31.098  1.00 10.00      A   
ATOM   2214  NH2 ARG A 233       7.289  13.461 -33.138  1.00 10.00      A   
ATOM   2215 HH21 ARG A 233       7.918  12.627 -33.186  1.00 10.00      A   
ATOM   2216 HH22 ARG A 233       6.696  13.709 -33.959  1.00 10.00      A   
ATOM   2217  C   ARG A 233       7.202  16.115 -25.750  1.00 10.00      A   
ATOM   2218  O   ARG A 233       6.089  16.628 -25.872  1.00 10.00      A   
ATOM   2219  N   ALA A 234       7.763  15.887 -24.570  1.00 10.00      A   
ATOM   2220  HN  ALA A 234       8.660  15.492 -24.533  1.00 10.00      A   
ATOM   2221  CA  ALA A 234       7.081  16.217 -23.325  1.00 10.00      A   
ATOM   2222  CB  ALA A 234       6.656  14.950 -22.598  1.00 10.00      A   
ATOM   2223  C   ALA A 234       7.961  17.077 -22.425  1.00 10.00      A   
ATOM   2224  O   ALA A 234       8.665  16.562 -21.558  1.00 10.00      A   
ATOM   2225  N   PRO A 235       7.939  18.404 -22.623  1.00 10.00      A   
ATOM   2226  CA  PRO A 235       8.740  19.336 -21.827  1.00 10.00      A   
ATOM   2227  CB  PRO A 235       8.774  20.586 -22.706  1.00 10.00      A   
ATOM   2228  CG  PRO A 235       7.485  20.552 -23.451  1.00 10.00      A   
ATOM   2229  CD  PRO A 235       7.143  19.100 -23.655  1.00 10.00      A   
ATOM   2230  C   PRO A 235       8.094  19.651 -20.478  1.00 10.00      A   
ATOM   2231  O   PRO A 235       8.669  20.368 -19.657  1.00 10.00      A   
ATOM   2232  N   GLN A 236       6.898  19.110 -20.257  1.00 10.00      A   
ATOM   2233  HN  GLN A 236       6.496  18.549 -20.954  1.00 10.00      A   
ATOM   2234  CA  GLN A 236       6.163  19.330 -19.014  1.00 10.00      A   
ATOM   2235  CB  GLN A 236       4.658  19.493 -19.289  1.00 10.00      A   
ATOM   2236  CG  GLN A 236       3.890  18.190 -19.482  1.00 10.00      A   
ATOM   2237  CD  GLN A 236       4.192  17.494 -20.796  1.00 10.00      A   
ATOM   2238  OE1 GLN A 236       4.474  18.133 -21.810  1.00 10.00      A   
ATOM   2239  NE2 GLN A 236       4.153  16.174 -20.784  1.00 10.00      A   
ATOM   2240 HE21 GLN A 236       3.937  15.724 -19.934  1.00 10.00      A   
ATOM   2241 HE22 GLN A 236       4.342  15.697 -21.616  1.00 10.00      A   
ATOM   2242  C   GLN A 236       6.411  18.200 -18.016  1.00 10.00      A   
ATOM   2243  O   GLN A 236       5.741  18.104 -16.988  1.00 10.00      A   
ATOM   2244  N   LEU A 237       7.382  17.354 -18.329  1.00 10.00      A   
ATOM   2245  HN  LEU A 237       7.889  17.499 -19.153  1.00 10.00      A   
ATOM   2246  CA  LEU A 237       7.727  16.222 -17.478  1.00 10.00      A   
ATOM   2247  CB  LEU A 237       8.688  15.292 -18.221  1.00 10.00      A   
ATOM   2248  CG  LEU A 237       8.556  13.799 -17.926  1.00 10.00      A   
ATOM   2249  CD1 LEU A 237       7.235  13.269 -18.458  1.00 10.00      A   
ATOM   2250  CD2 LEU A 237       9.724  13.033 -18.527  1.00 10.00      A   
ATOM   2251  C   LEU A 237       8.368  16.699 -16.179  1.00 10.00      A   
ATOM   2252  O   LEU A 237       9.315  17.482 -16.200  1.00 10.00      A   
ATOM   2253  N   GLU A 238       7.854  16.215 -15.056  1.00 10.00      A   
ATOM   2254  HN  GLU A 238       7.114  15.573 -15.109  1.00 10.00      A   
ATOM   2255  CA  GLU A 238       8.367  16.598 -13.744  1.00 10.00      A   
ATOM   2256  CB  GLU A 238       7.217  16.810 -12.754  1.00 10.00      A   
ATOM   2257  CG  GLU A 238       6.251  17.916 -13.155  1.00 10.00      A   
ATOM   2258  CD  GLU A 238       5.260  18.256 -12.058  1.00 10.00      A   
ATOM   2259  OE1 GLU A 238       5.398  17.727 -10.935  1.00 10.00      A   
ATOM   2260  OE2 GLU A 238       4.337  19.060 -12.319  1.00 10.00      A   
ATOM   2261  C   GLU A 238       9.338  15.551 -13.206  1.00 10.00      A   
ATOM   2262  O   GLU A 238      10.273  15.867 -12.470  1.00 10.00      A   
ATOM   2263  N   GLU A 239       9.100  14.302 -13.569  1.00 10.00      A   
ATOM   2264  HN  GLU A 239       8.326  14.112 -14.142  1.00 10.00      A   
ATOM   2265  CA  GLU A 239       9.947  13.197 -13.140  1.00 10.00      A   
ATOM   2266  CB  GLU A 239       9.195  12.302 -12.153  1.00 10.00      A   
ATOM   2267  CG  GLU A 239       8.810  12.990 -10.850  1.00 10.00      A   
ATOM   2268  CD  GLU A 239       7.357  12.774 -10.478  1.00 10.00      A   
ATOM   2269  OE1 GLU A 239       6.904  11.606 -10.489  1.00 10.00      A   
ATOM   2270  OE2 GLU A 239       6.664  13.765 -10.167  1.00 10.00      A   
ATOM   2271  C   GLU A 239      10.403  12.390 -14.354  1.00 10.00      A   
ATOM   2272  O   GLU A 239       9.580  11.897 -15.127  1.00 10.00      A   
ATOM   2273  N   LEU A 240      11.712  12.267 -14.530  1.00 10.00      A   
ATOM   2274  HN  LEU A 240      12.329  12.675 -13.884  1.00 10.00      A   
ATOM   2275  CA  LEU A 240      12.254  11.533 -15.665  1.00 10.00      A   
ATOM   2276  CB  LEU A 240      12.946  12.490 -16.641  1.00 10.00      A   
ATOM   2277  CG  LEU A 240      13.807  11.843 -17.728  1.00 10.00      A   
ATOM   2278  CD1 LEU A 240      12.945  11.255 -18.833  1.00 10.00      A   
ATOM   2279  CD2 LEU A 240      14.810  12.838 -18.287  1.00 10.00      A   
ATOM   2280  C   LEU A 240      13.226  10.443 -15.235  1.00 10.00      A   
ATOM   2281  O   LEU A 240      14.126  10.674 -14.428  1.00 10.00      A   
ATOM   2282  N   GLY A 241      13.026   9.256 -15.779  1.00 10.00      A   
ATOM   2283  HN  GLY A 241      12.268   9.134 -16.396  1.00 10.00      A   
ATOM   2284  CA  GLY A 241      13.893   8.136 -15.483  1.00 10.00      A   
ATOM   2285  C   GLY A 241      14.687   7.738 -16.709  1.00 10.00      A   
ATOM   2286  O   GLY A 241      14.186   7.018 -17.568  1.00 10.00      A   
ATOM   2287  N   THR A 242      15.916   8.223 -16.797  1.00 10.00      A   
ATOM   2288  HN  THR A 242      16.260   8.777 -16.066  1.00 10.00      A   
ATOM   2289  CA  THR A 242      16.779   7.932 -17.935  1.00 10.00      A   
ATOM   2290  CB  THR A 242      18.060   8.799 -17.897  1.00 10.00      A   
ATOM   2291  OG1 THR A 242      18.696   8.668 -16.621  1.00 10.00      A   
ATOM   2292  HG1 THR A 242      18.028   8.565 -15.933  1.00 10.00      A   
ATOM   2293  CG2 THR A 242      17.723  10.264 -18.128  1.00 10.00      A   
ATOM   2294  C   THR A 242      17.162   6.453 -17.974  1.00 10.00      A   
ATOM   2295  O   THR A 242      17.444   5.852 -16.941  1.00 10.00      A   
ATOM   2296  N   GLY A 243      17.154   5.867 -19.162  1.00 10.00      A   
ATOM   2297  HN  GLY A 243      16.907   6.384 -19.957  1.00 10.00      A   
ATOM   2298  CA  GLY A 243      17.508   4.470 -19.289  1.00 10.00      A   
ATOM   2299  C   GLY A 243      18.997   4.278 -19.492  1.00 10.00      A   
ATOM   2300  O   GLY A 243      19.795   4.501 -18.575  1.00 10.00      A   
ATOM   2301  N   GLY A 244      19.373   3.872 -20.697  1.00 10.00      A   
ATOM   2302  HN  GLY A 244      18.693   3.730 -21.393  1.00 10.00      A   
ATOM   2303  CA  GLY A 244      20.771   3.662 -21.004  1.00 10.00      A   
ATOM   2304  C   GLY A 244      21.505   4.976 -21.155  1.00 10.00      A   
ATOM   2305  O   GLY A 244      21.340   5.671 -22.152  1.00 10.00      A   
ATOM   2306  N   TYR A 245      22.312   5.322 -20.164  1.00 10.00      A   
ATOM   2307  HN  TYR A 245      22.405   4.723 -19.392  1.00 10.00      A   
ATOM   2308  CA  TYR A 245      23.059   6.569 -20.190  1.00 10.00      A   
ATOM   2309  CB  TYR A 245      23.092   7.188 -18.792  1.00 10.00      A   
ATOM   2310  CG  TYR A 245      23.081   8.699 -18.791  1.00 10.00      A   
ATOM   2311  CD1 TYR A 245      21.889   9.404 -18.902  1.00 10.00      A   
ATOM   2312  CD2 TYR A 245      24.261   9.420 -18.675  1.00 10.00      A   
ATOM   2313  CE1 TYR A 245      21.875  10.784 -18.898  1.00 10.00      A   
ATOM   2314  CE2 TYR A 245      24.255  10.797 -18.670  1.00 10.00      A   
ATOM   2315  CZ  TYR A 245      23.062  11.475 -18.782  1.00 10.00      A   
ATOM   2316  OH  TYR A 245      23.060  12.851 -18.775  1.00 10.00      A   
ATOM   2317  HH  TYR A 245      23.956  13.171 -18.960  1.00 10.00      A   
ATOM   2318  C   TYR A 245      24.473   6.355 -20.732  1.00 10.00      A   
ATOM   2319  O   TYR A 245      25.413   7.068 -20.377  1.00 10.00      A   
ATOM   2320  N   THR A 246      24.611   5.372 -21.604  1.00 10.00      A   
ATOM   2321  HN  THR A 246      23.826   4.843 -21.857  1.00 10.00      A   
ATOM   2322  CA  THR A 246      25.892   5.061 -22.208  1.00 10.00      A   
ATOM   2323  CB  THR A 246      26.426   3.679 -21.756  1.00 10.00      A   
ATOM   2324  OG1 THR A 246      27.627   3.352 -22.468  1.00 10.00      A   
ATOM   2325  HG1 THR A 246      27.423   2.695 -23.148  1.00 10.00      A   
ATOM   2326  CG2 THR A 246      25.389   2.587 -21.967  1.00 10.00      A   
ATOM   2327  C   THR A 246      25.801   5.133 -23.730  1.00 10.00      A   
ATOM   2328  O   THR A 246      24.830   4.658 -24.325  1.00 10.00      A   
ATOM   2329  N   ALA A 247      26.804   5.751 -24.344  1.00 10.00      A   
ATOM   2330  HN  ALA A 247      27.543   6.110 -23.808  1.00 10.00      A   
ATOM   2331  CA  ALA A 247      26.856   5.906 -25.790  1.00 10.00      A   
ATOM   2332  CB  ALA A 247      25.805   6.909 -26.249  1.00 10.00      A   
ATOM   2333  C   ALA A 247      28.241   6.384 -26.204  1.00 10.00      A   
ATOM   2334  O   ALA A 247      29.095   6.648 -25.350  1.00 10.00      A   
ATOM   2335  N   GLU A 248      28.458   6.493 -27.505  1.00 10.00      A   
ATOM   2336  HN  GLU A 248      27.737   6.267 -28.128  1.00 10.00      A   
ATOM   2337  CA  GLU A 248      29.733   6.957 -28.037  1.00 10.00      A   
ATOM   2338  CB  GLU A 248      29.814   6.659 -29.536  1.00 10.00      A   
ATOM   2339  CG  GLU A 248      31.151   6.995 -30.170  1.00 10.00      A   
ATOM   2340  CD  GLU A 248      31.324   6.366 -31.533  1.00 10.00      A   
ATOM   2341  OE1 GLU A 248      31.823   5.225 -31.603  1.00 10.00      A   
ATOM   2342  OE2 GLU A 248      30.977   7.013 -32.543  1.00 10.00      A   
ATOM   2343  C   GLU A 248      29.867   8.456 -27.791  1.00 10.00      A   
ATOM   2344  O   GLU A 248      28.899   9.196 -27.957  1.00 10.00      A   
ATOM   2345  N   VAL A 249      31.060   8.894 -27.402  1.00 10.00      A   
ATOM   2346  HN  VAL A 249      31.802   8.258 -27.326  1.00 10.00      A   
ATOM   2347  CA  VAL A 249      31.304  10.300 -27.106  1.00 10.00      A   
ATOM   2348  CB  VAL A 249      32.643  10.524 -26.380  1.00 10.00      A   
ATOM   2349  CG1 VAL A 249      32.706  11.933 -25.816  1.00 10.00      A   
ATOM   2350  CG2 VAL A 249      32.821   9.502 -25.268  1.00 10.00      A   
ATOM   2351  C   VAL A 249      31.252  11.162 -28.358  1.00 10.00      A   
ATOM   2352  O   VAL A 249      32.213  11.230 -29.128  1.00 10.00      A   
ATOM   2353  N   ARG A 250      30.111  11.800 -28.562  1.00 10.00      A   
ATOM   2354  HN  ARG A 250      29.369  11.664 -27.928  1.00 10.00      A   
ATOM   2355  CA  ARG A 250      29.905  12.673 -29.697  1.00 10.00      A   
ATOM   2356  CB  ARG A 250      28.892  12.052 -30.655  1.00 10.00      A   
ATOM   2357  CG  ARG A 250      29.447  10.946 -31.534  1.00 10.00      A   
ATOM   2358  CD  ARG A 250      28.340  10.298 -32.348  1.00 10.00      A   
ATOM   2359  NE  ARG A 250      27.588  11.275 -33.139  1.00 10.00      A   
ATOM   2360  HE  ARG A 250      27.500  12.191 -32.768  1.00 10.00      A   
ATOM   2361  CZ  ARG A 250      27.038  11.012 -34.321  1.00 10.00      A   
ATOM   2362  NH1 ARG A 250      27.158   9.808 -34.863  1.00 10.00      A   
ATOM   2363 HH11 ARG A 250      26.730   9.607 -35.791  1.00 10.00      A   
ATOM   2364 HH12 ARG A 250      27.684   9.060 -34.366  1.00 10.00      A   
ATOM   2365  NH2 ARG A 250      26.337  11.948 -34.947  1.00 10.00      A   
ATOM   2366 HH21 ARG A 250      26.208  12.895 -34.505  1.00 10.00      A   
ATOM   2367 HH22 ARG A 250      25.909  11.752 -35.876  1.00 10.00      A   
ATOM   2368  C   ARG A 250      29.397  14.034 -29.228  1.00 10.00      A   
ATOM   2369  O   ARG A 250      28.379  14.115 -28.536  1.00 10.00      A   
ATOM   2370  N   PRO A 251      30.099  15.115 -29.606  1.00 10.00      A   
ATOM   2371  CA  PRO A 251      29.730  16.488 -29.224  1.00 10.00      A   
ATOM   2372  CB  PRO A 251      30.793  17.354 -29.920  1.00 10.00      A   
ATOM   2373  CG  PRO A 251      31.364  16.480 -30.985  1.00 10.00      A   
ATOM   2374  CD  PRO A 251      31.315  15.087 -30.434  1.00 10.00      A   
ATOM   2375  C   PRO A 251      28.330  16.871 -29.704  1.00 10.00      A   
ATOM   2376  O   PRO A 251      27.600  17.587 -29.015  1.00 10.00      A   
ATOM   2377  N   ASP A 252      27.952  16.365 -30.871  1.00 10.00      A   
ATOM   2378  HN  ASP A 252      28.564  15.775 -31.357  1.00 10.00      A   
ATOM   2379  CA  ASP A 252      26.643  16.654 -31.444  1.00 10.00      A   
ATOM   2380  CB  ASP A 252      26.556  16.177 -32.903  1.00 10.00      A   
ATOM   2381  CG  ASP A 252      26.427  14.673 -33.051  1.00 10.00      A   
ATOM   2382  OD1 ASP A 252      25.476  14.216 -33.721  1.00 10.00      A   
ATOM   2383  OD2 ASP A 252      27.268  13.940 -32.493  1.00 10.00      A   
ATOM   2384  C   ASP A 252      25.529  16.054 -30.590  1.00 10.00      A   
ATOM   2385  O   ASP A 252      24.527  16.714 -30.306  1.00 10.00      A   
ATOM   2386  N   VAL A 253      25.718  14.810 -30.164  1.00 10.00      A   
ATOM   2387  HN  VAL A 253      26.536  14.336 -30.432  1.00 10.00      A   
ATOM   2388  CA  VAL A 253      24.738  14.125 -29.327  1.00 10.00      A   
ATOM   2389  CB  VAL A 253      25.081  12.629 -29.156  1.00 10.00      A   
ATOM   2390  CG1 VAL A 253      24.057  11.931 -28.268  1.00 10.00      A   
ATOM   2391  CG2 VAL A 253      25.160  11.944 -30.511  1.00 10.00      A   
ATOM   2392  C   VAL A 253      24.684  14.792 -27.957  1.00 10.00      A   
ATOM   2393  O   VAL A 253      23.605  14.991 -27.393  1.00 10.00      A   
ATOM   2394  N   TYR A 254      25.860  15.153 -27.448  1.00 10.00      A   
ATOM   2395  HN  TYR A 254      26.676  14.963 -27.962  1.00 10.00      A   
ATOM   2396  CA  TYR A 254      25.982  15.814 -26.153  1.00 10.00      A   
ATOM   2397  CB  TYR A 254      27.462  16.090 -25.843  1.00 10.00      A   
ATOM   2398  CG  TYR A 254      27.716  16.924 -24.603  1.00 10.00      A   
ATOM   2399  CD1 TYR A 254      27.694  16.353 -23.334  1.00 10.00      A   
ATOM   2400  CD2 TYR A 254      27.986  18.282 -24.704  1.00 10.00      A   
ATOM   2401  CE1 TYR A 254      27.933  17.117 -22.205  1.00 10.00      A   
ATOM   2402  CE2 TYR A 254      28.227  19.050 -23.581  1.00 10.00      A   
ATOM   2403  CZ  TYR A 254      28.200  18.465 -22.335  1.00 10.00      A   
ATOM   2404  OH  TYR A 254      28.433  19.230 -21.215  1.00 10.00      A   
ATOM   2405  HH  TYR A 254      29.214  18.893 -20.752  1.00 10.00      A   
ATOM   2406  C   TYR A 254      25.174  17.109 -26.135  1.00 10.00      A   
ATOM   2407  O   TYR A 254      24.387  17.349 -25.216  1.00 10.00      A   
ATOM   2408  N   SER A 255      25.360  17.925 -27.167  1.00 10.00      A   
ATOM   2409  HN  SER A 255      26.001  17.671 -27.867  1.00 10.00      A   
ATOM   2410  CA  SER A 255      24.656  19.192 -27.285  1.00 10.00      A   
ATOM   2411  CB  SER A 255      25.205  19.992 -28.469  1.00 10.00      A   
ATOM   2412  OG  SER A 255      26.620  20.095 -28.392  1.00 10.00      A   
ATOM   2413  HG  SER A 255      27.024  19.359 -28.873  1.00 10.00      A   
ATOM   2414  C   SER A 255      23.148  18.980 -27.426  1.00 10.00      A   
ATOM   2415  O   SER A 255      22.357  19.675 -26.785  1.00 10.00      A   
ATOM   2416  N   GLY A 256      22.760  18.008 -28.248  1.00 10.00      A   
ATOM   2417  HN  GLY A 256      23.441  17.480 -28.725  1.00 10.00      A   
ATOM   2418  CA  GLY A 256      21.352  17.722 -28.459  1.00 10.00      A   
ATOM   2419  C   GLY A 256      20.625  17.385 -27.171  1.00 10.00      A   
ATOM   2420  O   GLY A 256      19.532  17.898 -26.917  1.00 10.00      A   
ATOM   2421  N   LEU A 257      21.241  16.534 -26.353  1.00 10.00      A   
ATOM   2422  HN  LEU A 257      22.115  16.167 -26.617  1.00 10.00      A   
ATOM   2423  CA  LEU A 257      20.655  16.122 -25.080  1.00 10.00      A   
ATOM   2424  CB  LEU A 257      21.484  15.010 -24.445  1.00 10.00      A   
ATOM   2425  CG  LEU A 257      21.433  13.652 -25.146  1.00 10.00      A   
ATOM   2426  CD1 LEU A 257      22.578  12.768 -24.676  1.00 10.00      A   
ATOM   2427  CD2 LEU A 257      20.098  12.970 -24.888  1.00 10.00      A   
ATOM   2428  C   LEU A 257      20.535  17.297 -24.116  1.00 10.00      A   
ATOM   2429  O   LEU A 257      19.512  17.463 -23.449  1.00 10.00      A   
ATOM   2430  N   SER A 258      21.577  18.116 -24.063  1.00 10.00      A   
ATOM   2431  HN  SER A 258      22.358  17.929 -24.624  1.00 10.00      A   
ATOM   2432  CA  SER A 258      21.597  19.279 -23.186  1.00 10.00      A   
ATOM   2433  CB  SER A 258      22.936  20.018 -23.299  1.00 10.00      A   
ATOM   2434  OG  SER A 258      23.041  21.037 -22.322  1.00 10.00      A   
ATOM   2435  HG  SER A 258      23.958  21.109 -22.036  1.00 10.00      A   
ATOM   2436  C   SER A 258      20.439  20.221 -23.504  1.00 10.00      A   
ATOM   2437  O   SER A 258      19.714  20.655 -22.605  1.00 10.00      A   
ATOM   2438  N   VAL A 259      20.256  20.519 -24.785  1.00 10.00      A   
ATOM   2439  HN  VAL A 259      20.865  20.137 -25.457  1.00 10.00      A   
ATOM   2440  CA  VAL A 259      19.184  21.411 -25.218  1.00 10.00      A   
ATOM   2441  CB  VAL A 259      19.244  21.695 -26.735  1.00 10.00      A   
ATOM   2442  CG1 VAL A 259      18.089  22.594 -27.162  1.00 10.00      A   
ATOM   2443  CG2 VAL A 259      20.573  22.335 -27.107  1.00 10.00      A   
ATOM   2444  C   VAL A 259      17.815  20.839 -24.854  1.00 10.00      A   
ATOM   2445  O   VAL A 259      16.938  21.557 -24.358  1.00 10.00      A   
ATOM   2446  N   ALA A 260      17.655  19.538 -25.071  1.00 10.00      A   
ATOM   2447  HN  ALA A 260      18.409  19.018 -25.429  1.00 10.00      A   
ATOM   2448  CA  ALA A 260      16.404  18.857 -24.778  1.00 10.00      A   
ATOM   2449  CB  ALA A 260      16.493  17.398 -25.200  1.00 10.00      A   
ATOM   2450  C   ALA A 260      16.053  18.976 -23.298  1.00 10.00      A   
ATOM   2451  O   ALA A 260      14.906  19.254 -22.946  1.00 10.00      A   
ATOM   2452  N   LEU A 261      17.053  18.789 -22.442  1.00 10.00      A   
ATOM   2453  HN  LEU A 261      17.944  18.567 -22.792  1.00 10.00      A   
ATOM   2454  CA  LEU A 261      16.864  18.880 -20.999  1.00 10.00      A   
ATOM   2455  CB  LEU A 261      18.112  18.394 -20.259  1.00 10.00      A   
ATOM   2456  CG  LEU A 261      18.329  16.881 -20.228  1.00 10.00      A   
ATOM   2457  CD1 LEU A 261      19.779  16.553 -19.908  1.00 10.00      A   
ATOM   2458  CD2 LEU A 261      17.397  16.228 -19.221  1.00 10.00      A   
ATOM   2459  C   LEU A 261      16.513  20.303 -20.567  1.00 10.00      A   
ATOM   2460  O   LEU A 261      15.617  20.507 -19.747  1.00 10.00      A   
ATOM   2461  N   SER A 262      17.203  21.289 -21.133  1.00 10.00      A   
ATOM   2462  HN  SER A 262      17.907  21.073 -21.786  1.00 10.00      A   
ATOM   2463  CA  SER A 262      16.952  22.685 -20.791  1.00 10.00      A   
ATOM   2464  CB  SER A 262      18.039  23.594 -21.369  1.00 10.00      A   
ATOM   2465  OG  SER A 262      18.382  23.217 -22.694  1.00 10.00      A   
ATOM   2466  HG  SER A 262      17.654  22.716 -23.087  1.00 10.00      A   
ATOM   2467  C   SER A 262      15.562  23.146 -21.233  1.00 10.00      A   
ATOM   2468  O   SER A 262      15.046  24.145 -20.736  1.00 10.00      A   
ATOM   2469  N   GLY A 263      14.959  22.409 -22.161  1.00 10.00      A   
ATOM   2470  HN  GLY A 263      15.416  21.617 -22.520  1.00 10.00      A   
ATOM   2471  CA  GLY A 263      13.636  22.760 -22.641  1.00 10.00      A   
ATOM   2472  C   GLY A 263      12.562  22.452 -21.617  1.00 10.00      A   
ATOM   2473  O   GLY A 263      11.481  23.039 -21.643  1.00 10.00      A   
ATOM   2474  N   CYS A 264      12.869  21.545 -20.701  1.00 10.00      A   
ATOM   2475  HN  CYS A 264      13.762  21.135 -20.712  1.00 10.00      A   
ATOM   2476  CA  CYS A 264      11.925  21.154 -19.666  1.00 10.00      A   
ATOM   2477  CB  CYS A 264      11.955  19.638 -19.482  1.00 10.00      A   
ATOM   2478  SG  CYS A 264      12.001  18.704 -21.024  1.00 10.00      A   
ATOM   2479  HG  CYS A 264      12.846  19.317 -21.841  1.00 10.00      A   
ATOM   2480  C   CYS A 264      12.256  21.842 -18.347  1.00 10.00      A   
ATOM   2481  O   CYS A 264      13.271  21.546 -17.717  1.00 10.00      A   
ATOM   2482  N   LYS A 265      11.406  22.766 -17.929  1.00 10.00      A   
ATOM   2483  HN  LYS A 265      10.615  22.976 -18.475  1.00 10.00      A   
ATOM   2484  CA  LYS A 265      11.623  23.486 -16.678  1.00 10.00      A   
ATOM   2485  CB  LYS A 265      11.225  24.957 -16.812  1.00 10.00      A   
ATOM   2486  CG  LYS A 265      12.329  25.867 -17.327  1.00 10.00      A   
ATOM   2487  CD  LYS A 265      12.560  25.685 -18.818  1.00 10.00      A   
ATOM   2488  CE  LYS A 265      13.434  26.795 -19.378  1.00 10.00      A   
ATOM   2489  NZ  LYS A 265      13.747  26.585 -20.816  1.00 10.00      A   
ATOM   2490  HZ1 LYS A 265      12.869  26.407 -21.351  1.00 10.00      A   
ATOM   2491  HZ2 LYS A 265      14.384  25.767 -20.930  1.00 10.00      A   
ATOM   2492  HZ3 LYS A 265      14.214  27.426 -21.211  1.00 10.00      A   
ATOM   2493  C   LYS A 265      10.848  22.839 -15.537  1.00 10.00      A   
ATOM   2494  O   LYS A 265      11.029  23.189 -14.371  1.00 10.00      A   
ATOM   2495  N   GLU A 266       9.999  21.883 -15.881  1.00 10.00      A   
ATOM   2496  HN  GLU A 266       9.904  21.644 -16.826  1.00 10.00      A   
ATOM   2497  CA  GLU A 266       9.189  21.186 -14.894  1.00 10.00      A   
ATOM   2498  CB  GLU A 266       7.943  20.598 -15.557  1.00 10.00      A   
ATOM   2499  CG  GLU A 266       7.299  21.506 -16.593  1.00 10.00      A   
ATOM   2500  CD  GLU A 266       6.699  22.762 -15.997  1.00 10.00      A   
ATOM   2501  OE1 GLU A 266       7.031  23.870 -16.472  1.00 10.00      A   
ATOM   2502  OE2 GLU A 266       5.879  22.650 -15.062  1.00 10.00      A   
ATOM   2503  C   GLU A 266       9.985  20.075 -14.217  1.00 10.00      A   
ATOM   2504  O   GLU A 266       9.512  19.466 -13.259  1.00 10.00      A   
ATOM   2505  N   LEU A 267      11.194  19.829 -14.721  1.00 10.00      A   
ATOM   2506  HN  LEU A 267      11.504  20.358 -15.481  1.00 10.00      A   
ATOM   2507  CA  LEU A 267      12.070  18.790 -14.183  1.00 10.00      A   
ATOM   2508  CB  LEU A 267      13.414  18.796 -14.919  1.00 10.00      A   
ATOM   2509  CG  LEU A 267      13.365  18.643 -16.442  1.00 10.00      A   
ATOM   2510  CD1 LEU A 267      14.761  18.742 -17.034  1.00 10.00      A   
ATOM   2511  CD2 LEU A 267      12.723  17.327 -16.835  1.00 10.00      A   
ATOM   2512  C   LEU A 267      12.314  18.978 -12.687  1.00 10.00      A   
ATOM   2513  O   LEU A 267      12.741  20.048 -12.254  1.00 10.00      A   
ATOM   2514  N   ARG A 268      12.025  17.943 -11.907  1.00 10.00      A   
ATOM   2515  HN  ARG A 268      11.652  17.130 -12.317  1.00 10.00      A   
ATOM   2516  CA  ARG A 268      12.218  17.986 -10.460  1.00 10.00      A   
ATOM   2517  CB  ARG A 268      10.880  18.177  -9.734  1.00 10.00      A   
ATOM   2518  CG  ARG A 268      10.242  19.542  -9.931  1.00 10.00      A   
ATOM   2519  CD  ARG A 268      11.156  20.661  -9.453  1.00 10.00      A   
ATOM   2520  NE  ARG A 268      10.522  21.972  -9.579  1.00 10.00      A   
ATOM   2521  HE  ARG A 268      10.107  22.346  -8.773  1.00 10.00      A   
ATOM   2522  CZ  ARG A 268      10.485  22.678 -10.710  1.00 10.00      A   
ATOM   2523  NH1 ARG A 268      11.049  22.202 -11.814  1.00 10.00      A   
ATOM   2524 HH11 ARG A 268      11.529  21.270 -11.804  1.00 10.00      A   
ATOM   2525 HH12 ARG A 268      11.011  22.753 -12.702  1.00 10.00      A   
ATOM   2526  NH2 ARG A 268       9.890  23.866 -10.739  1.00 10.00      A   
ATOM   2527 HH21 ARG A 268       9.862  24.416 -11.625  1.00 10.00      A   
ATOM   2528 HH22 ARG A 268       9.449  24.258  -9.874  1.00 10.00      A   
ATOM   2529  C   ARG A 268      12.898  16.720  -9.942  1.00 10.00      A   
ATOM   2530  O   ARG A 268      13.548  16.738  -8.894  1.00 10.00      A   
ATOM   2531  N   CYS A 269      12.735  15.617 -10.664  1.00 10.00      A   
ATOM   2532  HN  CYS A 269      12.210  15.656 -11.492  1.00 10.00      A   
ATOM   2533  CA  CYS A 269      13.325  14.351 -10.254  1.00 10.00      A   
ATOM   2534  CB  CYS A 269      12.276  13.463  -9.573  1.00 10.00      A   
ATOM   2535  SG  CYS A 269      12.900  11.869  -8.987  1.00 10.00      A   
ATOM   2536  HG  CYS A 269      13.311  11.176 -10.042  1.00 10.00      A   
ATOM   2537  C   CYS A 269      13.955  13.613 -11.427  1.00 10.00      A   
ATOM   2538  O   CYS A 269      13.363  13.513 -12.503  1.00 10.00      A   
ATOM   2539  N   LEU A 270      15.157  13.099 -11.209  1.00 10.00      A   
ATOM   2540  HN  LEU A 270      15.573  13.215 -10.324  1.00 10.00      A   
ATOM   2541  CA  LEU A 270      15.878  12.356 -12.236  1.00 10.00      A   
ATOM   2542  CB  LEU A 270      17.097  13.143 -12.732  1.00 10.00      A   
ATOM   2543  CG  LEU A 270      16.814  14.360 -13.619  1.00 10.00      A   
ATOM   2544  CD1 LEU A 270      18.114  15.049 -14.002  1.00 10.00      A   
ATOM   2545  CD2 LEU A 270      16.046  13.952 -14.866  1.00 10.00      A   
ATOM   2546  C   LEU A 270      16.316  11.001 -11.695  1.00 10.00      A   
ATOM   2547  O   LEU A 270      16.968  10.923 -10.652  1.00 10.00      A   
ATOM   2548  N   SER A 271      15.942   9.944 -12.395  1.00 10.00      A   
ATOM   2549  HN  SER A 271      15.406  10.074 -13.208  1.00 10.00      A   
ATOM   2550  CA  SER A 271      16.291   8.592 -11.989  1.00 10.00      A   
ATOM   2551  CB  SER A 271      15.048   7.876 -11.454  1.00 10.00      A   
ATOM   2552  OG  SER A 271      14.313   8.714 -10.575  1.00 10.00      A   
ATOM   2553  HG  SER A 271      13.674   8.186 -10.090  1.00 10.00      A   
ATOM   2554  C   SER A 271      16.886   7.815 -13.161  1.00 10.00      A   
ATOM   2555  O   SER A 271      17.001   8.347 -14.270  1.00 10.00      A   
ATOM   2556  N   GLY A 272      17.266   6.564 -12.913  1.00 10.00      A   
ATOM   2557  HN  GLY A 272      17.166   6.201 -12.009  1.00 10.00      A   
ATOM   2558  CA  GLY A 272      17.838   5.735 -13.956  1.00 10.00      A   
ATOM   2559  C   GLY A 272      19.343   5.863 -14.035  1.00 10.00      A   
ATOM   2560  O   GLY A 272      20.051   5.469 -13.107  1.00 10.00      A   
ATOM   2561  N   PHE A 273      19.820   6.411 -15.152  1.00 10.00      A   
ATOM   2562  HN  PHE A 273      19.185   6.681 -15.853  1.00 10.00      A   
ATOM   2563  CA  PHE A 273      21.250   6.618 -15.384  1.00 10.00      A   
ATOM   2564  CB  PHE A 273      21.853   7.567 -14.344  1.00 10.00      A   
ATOM   2565  CG  PHE A 273      21.307   8.964 -14.406  1.00 10.00      A   
ATOM   2566  CD1 PHE A 273      20.179   9.318 -13.687  1.00 10.00      A   
ATOM   2567  CD2 PHE A 273      21.926   9.927 -15.186  1.00 10.00      A   
ATOM   2568  CE1 PHE A 273      19.681  10.606 -13.745  1.00 10.00      A   
ATOM   2569  CE2 PHE A 273      21.433  11.216 -15.249  1.00 10.00      A   
ATOM   2570  CZ  PHE A 273      20.309  11.557 -14.527  1.00 10.00      A   
ATOM   2571  C   PHE A 273      22.015   5.301 -15.419  1.00 10.00      A   
ATOM   2572  O   PHE A 273      23.112   5.190 -14.866  1.00 10.00      A   
ATOM   2573  N   TRP A 274      21.433   4.314 -16.085  1.00 10.00      A   
ATOM   2574  HN  TRP A 274      20.568   4.478 -16.521  1.00 10.00      A   
ATOM   2575  CA  TRP A 274      22.043   2.998 -16.201  1.00 10.00      A   
ATOM   2576  CB  TRP A 274      21.091   2.037 -16.912  1.00 10.00      A   
ATOM   2577  CG  TRP A 274      20.172   1.295 -15.995  1.00 10.00      A   
ATOM   2578  CD1 TRP A 274      20.463   0.171 -15.283  1.00 10.00      A   
ATOM   2579  CD2 TRP A 274      18.809   1.615 -15.702  1.00 10.00      A   
ATOM   2580  NE1 TRP A 274      19.368  -0.232 -14.565  1.00 10.00      A   
ATOM   2581  HE1 TRP A 274      19.328  -1.016 -13.978  1.00 10.00      A   
ATOM   2582  CE2 TRP A 274      18.337   0.639 -14.802  1.00 10.00      A   
ATOM   2583  CE3 TRP A 274      17.944   2.632 -16.109  1.00 10.00      A   
ATOM   2584  CZ2 TRP A 274      17.037   0.650 -14.304  1.00 10.00      A   
ATOM   2585  CZ3 TRP A 274      16.655   2.642 -15.615  1.00 10.00      A   
ATOM   2586  CH2 TRP A 274      16.214   1.659 -14.723  1.00 10.00      A   
ATOM   2587  C   TRP A 274      23.353   3.071 -16.974  1.00 10.00      A   
ATOM   2588  O   TRP A 274      23.357   3.390 -18.167  1.00 10.00      A   
ATOM   2589  N   ASP A 275      24.458   2.787 -16.281  1.00 10.00      A   
ATOM   2590  HN  ASP A 275      24.375   2.571 -15.326  1.00 10.00      A   
ATOM   2591  CA  ASP A 275      25.791   2.803 -16.888  1.00 10.00      A   
ATOM   2592  CB  ASP A 275      25.901   1.748 -17.998  1.00 10.00      A   
ATOM   2593  CG  ASP A 275      25.710   0.330 -17.493  1.00 10.00      A   
ATOM   2594  OD1 ASP A 275      26.711  -0.307 -17.104  1.00 10.00      A   
ATOM   2595  OD2 ASP A 275      24.556  -0.163 -17.502  1.00 10.00      A   
ATOM   2596  C   ASP A 275      26.121   4.192 -17.428  1.00 10.00      A   
ATOM   2597  O   ASP A 275      26.707   4.338 -18.501  1.00 10.00      A   
ATOM   2598  N   ALA A 276      25.736   5.201 -16.658  1.00 10.00      A   
ATOM   2599  HN  ALA A 276      25.279   4.998 -15.815  1.00 10.00      A   
ATOM   2600  CA  ALA A 276      25.948   6.600 -17.016  1.00 10.00      A   
ATOM   2601  CB  ALA A 276      25.437   7.501 -15.905  1.00 10.00      A   
ATOM   2602  C   ALA A 276      27.404   6.926 -17.335  1.00 10.00      A   
ATOM   2603  O   ALA A 276      28.305   6.655 -16.538  1.00 10.00      A   
ATOM   2604  N   VAL A 277      27.621   7.498 -18.515  1.00 10.00      A   
ATOM   2605  HN  VAL A 277      26.860   7.653 -19.117  1.00 10.00      A   
ATOM   2606  CA  VAL A 277      28.951   7.895 -18.950  1.00 10.00      A   
ATOM   2607  CB  VAL A 277      29.068   7.880 -20.493  1.00 10.00      A   
ATOM   2608  CG1 VAL A 277      30.452   8.324 -20.946  1.00 10.00      A   
ATOM   2609  CG2 VAL A 277      28.759   6.496 -21.031  1.00 10.00      A   
ATOM   2610  C   VAL A 277      29.255   9.300 -18.439  1.00 10.00      A   
ATOM   2611  O   VAL A 277      28.497  10.236 -18.700  1.00 10.00      A   
ATOM   2612  N   PRO A 278      30.374   9.463 -17.715  1.00 10.00      A   
ATOM   2613  CA  PRO A 278      30.791  10.756 -17.148  1.00 10.00      A   
ATOM   2614  CB  PRO A 278      32.164  10.451 -16.546  1.00 10.00      A   
ATOM   2615  CG  PRO A 278      32.129   8.990 -16.264  1.00 10.00      A   
ATOM   2616  CD  PRO A 278      31.323   8.386 -17.375  1.00 10.00      A   
ATOM   2617  C   PRO A 278      30.911  11.859 -18.199  1.00 10.00      A   
ATOM   2618  O   PRO A 278      30.780  13.038 -17.884  1.00 10.00      A   
ATOM   2619  N   ALA A 279      31.146  11.476 -19.447  1.00 10.00      A   
ATOM   2620  HN  ALA A 279      31.242  10.523 -19.642  1.00 10.00      A   
ATOM   2621  CA  ALA A 279      31.276  12.446 -20.530  1.00 10.00      A   
ATOM   2622  CB  ALA A 279      31.852  11.785 -21.772  1.00 10.00      A   
ATOM   2623  C   ALA A 279      29.936  13.116 -20.847  1.00 10.00      A   
ATOM   2624  O   ALA A 279      29.892  14.234 -21.361  1.00 10.00      A   
ATOM   2625  N   TYR A 280      28.848  12.431 -20.525  1.00 10.00      A   
ATOM   2626  HN  TYR A 280      28.947  11.554 -20.093  1.00 10.00      A   
ATOM   2627  CA  TYR A 280      27.508  12.951 -20.777  1.00 10.00      A   
ATOM   2628  CB  TYR A 280      26.667  11.917 -21.529  1.00 10.00      A   
ATOM   2629  CG  TYR A 280      26.967  11.863 -23.010  1.00 10.00      A   
ATOM   2630  CD1 TYR A 280      28.091  11.205 -23.491  1.00 10.00      A   
ATOM   2631  CD2 TYR A 280      26.131  12.485 -23.926  1.00 10.00      A   
ATOM   2632  CE1 TYR A 280      28.373  11.170 -24.843  1.00 10.00      A   
ATOM   2633  CE2 TYR A 280      26.403  12.453 -25.277  1.00 10.00      A   
ATOM   2634  CZ  TYR A 280      27.526  11.796 -25.731  1.00 10.00      A   
ATOM   2635  OH  TYR A 280      27.804  11.772 -27.078  1.00 10.00      A   
ATOM   2636  HH  TYR A 280      27.714  12.661 -27.442  1.00 10.00      A   
ATOM   2637  C   TYR A 280      26.841  13.344 -19.466  1.00 10.00      A   
ATOM   2638  O   TYR A 280      25.649  13.650 -19.418  1.00 10.00      A   
ATOM   2639  N   LEU A 281      27.636  13.342 -18.410  1.00 10.00      A   
ATOM   2640  HN  LEU A 281      28.581  13.102 -18.531  1.00 10.00      A   
ATOM   2641  CA  LEU A 281      27.164  13.688 -17.074  1.00 10.00      A   
ATOM   2642  CB  LEU A 281      28.229  13.325 -16.028  1.00 10.00      A   
ATOM   2643  CG  LEU A 281      27.760  13.166 -14.581  1.00 10.00      A   
ATOM   2644  CD1 LEU A 281      28.581  12.093 -13.887  1.00 10.00      A   
ATOM   2645  CD2 LEU A 281      27.874  14.485 -13.831  1.00 10.00      A   
ATOM   2646  C   LEU A 281      26.759  15.169 -16.952  1.00 10.00      A   
ATOM   2647  O   LEU A 281      25.669  15.470 -16.465  1.00 10.00      A   
ATOM   2648  N   PRO A 282      27.620  16.123 -17.396  1.00 10.00      A   
ATOM   2649  CA  PRO A 282      27.336  17.573 -17.312  1.00 10.00      A   
ATOM   2650  CB  PRO A 282      28.626  18.229 -17.824  1.00 10.00      A   
ATOM   2651  CG  PRO A 282      29.664  17.172 -17.711  1.00 10.00      A   
ATOM   2652  CD  PRO A 282      28.953  15.885 -17.983  1.00 10.00      A   
ATOM   2653  C   PRO A 282      26.148  18.042 -18.162  1.00 10.00      A   
ATOM   2654  O   PRO A 282      25.893  19.244 -18.273  1.00 10.00      A   
ATOM   2655  N   ALA A 283      25.424  17.102 -18.754  1.00 10.00      A   
ATOM   2656  HN  ALA A 283      25.670  16.163 -18.631  1.00 10.00      A   
ATOM   2657  CA  ALA A 283      24.271  17.431 -19.574  1.00 10.00      A   
ATOM   2658  CB  ALA A 283      23.913  16.264 -20.480  1.00 10.00      A   
ATOM   2659  C   ALA A 283      23.082  17.818 -18.701  1.00 10.00      A   
ATOM   2660  O   ALA A 283      22.280  18.672 -19.071  1.00 10.00      A   
ATOM   2661  N   VAL A 284      22.995  17.216 -17.521  1.00 10.00      A   
ATOM   2662  HN  VAL A 284      23.686  16.571 -17.256  1.00 10.00      A   
ATOM   2663  CA  VAL A 284      21.897  17.497 -16.605  1.00 10.00      A   
ATOM   2664  CB  VAL A 284      21.547  16.264 -15.738  1.00 10.00      A   
ATOM   2665  CG1 VAL A 284      21.078  15.105 -16.609  1.00 10.00      A   
ATOM   2666  CG2 VAL A 284      22.736  15.843 -14.888  1.00 10.00      A   
ATOM   2667  C   VAL A 284      22.217  18.689 -15.699  1.00 10.00      A   
ATOM   2668  O   VAL A 284      21.475  18.987 -14.764  1.00 10.00      A   
ATOM   2669  N   TYR A 285      23.312  19.382 -16.008  1.00 10.00      A   
ATOM   2670  HN  TYR A 285      23.834  19.112 -16.791  1.00 10.00      A   
ATOM   2671  CA  TYR A 285      23.757  20.537 -15.227  1.00 10.00      A   
ATOM   2672  CB  TYR A 285      25.019  21.152 -15.837  1.00 10.00      A   
ATOM   2673  CG  TYR A 285      26.315  20.637 -15.257  1.00 10.00      A   
ATOM   2674  CD1 TYR A 285      26.328  19.605 -14.326  1.00 10.00      A   
ATOM   2675  CD2 TYR A 285      27.530  21.188 -15.640  1.00 10.00      A   
ATOM   2676  CE1 TYR A 285      27.513  19.137 -13.796  1.00 10.00      A   
ATOM   2677  CE2 TYR A 285      28.719  20.727 -15.115  1.00 10.00      A   
ATOM   2678  CZ  TYR A 285      28.706  19.702 -14.193  1.00 10.00      A   
ATOM   2679  OH  TYR A 285      29.890  19.241 -13.670  1.00 10.00      A   
ATOM   2680  HH  TYR A 285      30.385  19.985 -13.304  1.00 10.00      A   
ATOM   2681  C   TYR A 285      22.677  21.603 -15.121  1.00 10.00      A   
ATOM   2682  O   TYR A 285      22.488  22.200 -14.063  1.00 10.00      A   
ATOM   2683  N   SER A 286      21.960  21.816 -16.211  1.00 10.00      A   
ATOM   2684  HN  SER A 286      22.149  21.292 -17.019  1.00 10.00      A   
ATOM   2685  CA  SER A 286      20.905  22.815 -16.259  1.00 10.00      A   
ATOM   2686  CB  SER A 286      20.618  23.168 -17.719  1.00 10.00      A   
ATOM   2687  OG  SER A 286      21.707  22.782 -18.548  1.00 10.00      A   
ATOM   2688  HG  SER A 286      21.477  22.944 -19.474  1.00 10.00      A   
ATOM   2689  C   SER A 286      19.625  22.351 -15.554  1.00 10.00      A   
ATOM   2690  O   SER A 286      18.622  23.058 -15.554  1.00 10.00      A   
ATOM   2691  N   VAL A 287      19.666  21.168 -14.952  1.00 10.00      A   
ATOM   2692  HN  VAL A 287      20.491  20.640 -14.992  1.00 10.00      A   
ATOM   2693  CA  VAL A 287      18.510  20.624 -14.249  1.00 10.00      A   
ATOM   2694  CB  VAL A 287      18.250  19.163 -14.679  1.00 10.00      A   
ATOM   2695  CG1 VAL A 287      16.927  18.657 -14.125  1.00 10.00      A   
ATOM   2696  CG2 VAL A 287      18.293  19.031 -16.195  1.00 10.00      A   
ATOM   2697  C   VAL A 287      18.716  20.670 -12.731  1.00 10.00      A   
ATOM   2698  O   VAL A 287      17.764  20.823 -11.968  1.00 10.00      A   
ATOM   2699  N   CYS A 288      19.970  20.566 -12.309  1.00 10.00      A   
ATOM   2700  HN  CYS A 288      20.686  20.480 -12.972  1.00 10.00      A   
ATOM   2701  CA  CYS A 288      20.319  20.560 -10.889  1.00 10.00      A   
ATOM   2702  CB  CYS A 288      21.832  20.501 -10.704  1.00 10.00      A   
ATOM   2703  SG  CYS A 288      22.723  19.728 -12.064  1.00 10.00      A   
ATOM   2704  HG  CYS A 288      23.163  20.694 -12.856  1.00 10.00      A   
ATOM   2705  C   CYS A 288      19.753  21.754 -10.123  1.00 10.00      A   
ATOM   2706  O   CYS A 288      19.419  21.633  -8.944  1.00 10.00      A   
ATOM   2707  N   SER A 289      19.628  22.893 -10.797  1.00 10.00      A   
ATOM   2708  HN  SER A 289      19.895  22.921 -11.741  1.00 10.00      A   
ATOM   2709  CA  SER A 289      19.115  24.111 -10.179  1.00 10.00      A   
ATOM   2710  CB  SER A 289      19.164  25.252 -11.191  1.00 10.00      A   
ATOM   2711  OG  SER A 289      20.172  25.013 -12.163  1.00 10.00      A   
ATOM   2712  HG  SER A 289      21.038  25.084 -11.744  1.00 10.00      A   
ATOM   2713  C   SER A 289      17.693  23.948  -9.633  1.00 10.00      A   
ATOM   2714  O   SER A 289      17.260  24.718  -8.771  1.00 10.00      A   
ATOM   2715  N   ARG A 290      16.973  22.944 -10.131  1.00 10.00      A   
ATOM   2716  HN  ARG A 290      17.373  22.357 -10.813  1.00 10.00      A   
ATOM   2717  CA  ARG A 290      15.604  22.688  -9.691  1.00 10.00      A   
ATOM   2718  CB  ARG A 290      14.598  23.127 -10.766  1.00 10.00      A   
ATOM   2719  CG  ARG A 290      14.888  22.595 -12.163  1.00 10.00      A   
ATOM   2720  CD  ARG A 290      14.095  23.352 -13.217  1.00 10.00      A   
ATOM   2721  NE  ARG A 290      14.373  22.874 -14.575  1.00 10.00      A   
ATOM   2722  HE  ARG A 290      13.845  22.115 -14.895  1.00 10.00      A   
ATOM   2723  CZ  ARG A 290      15.304  23.398 -15.375  1.00 10.00      A   
ATOM   2724  NH1 ARG A 290      16.051  24.409 -14.956  1.00 10.00      A   
ATOM   2725 HH11 ARG A 290      16.782  24.815 -15.582  1.00 10.00      A   
ATOM   2726 HH12 ARG A 290      15.917  24.799 -13.999  1.00 10.00      A   
ATOM   2727  NH2 ARG A 290      15.470  22.930 -16.608  1.00 10.00      A   
ATOM   2728 HH21 ARG A 290      16.203  23.341 -17.231  1.00 10.00      A   
ATOM   2729 HH22 ARG A 290      14.867  22.152 -16.966  1.00 10.00      A   
ATOM   2730  C   ARG A 290      15.402  21.218  -9.316  1.00 10.00      A   
ATOM   2731  O   ARG A 290      14.275  20.757  -9.145  1.00 10.00      A   
ATOM   2732  N   LEU A 291      16.505  20.494  -9.170  1.00 10.00      A   
ATOM   2733  HN  LEU A 291      17.376  20.921  -9.299  1.00 10.00      A   
ATOM   2734  CA  LEU A 291      16.452  19.080  -8.816  1.00 10.00      A   
ATOM   2735  CB  LEU A 291      17.767  18.382  -9.168  1.00 10.00      A   
ATOM   2736  CG  LEU A 291      17.832  17.705 -10.537  1.00 10.00      A   
ATOM   2737  CD1 LEU A 291      19.205  17.085 -10.756  1.00 10.00      A   
ATOM   2738  CD2 LEU A 291      16.736  16.657 -10.672  1.00 10.00      A   
ATOM   2739  C   LEU A 291      16.157  18.889  -7.335  1.00 10.00      A   
ATOM   2740  O   LEU A 291      16.879  19.396  -6.478  1.00 10.00      A   
ATOM   2741  N   THR A 292      15.096  18.156  -7.040  1.00 10.00      A   
ATOM   2742  HN  THR A 292      14.552  17.779  -7.768  1.00 10.00      A   
ATOM   2743  CA  THR A 292      14.714  17.890  -5.664  1.00 10.00      A   
ATOM   2744  CB  THR A 292      13.200  18.099  -5.473  1.00 10.00      A   
ATOM   2745  OG1 THR A 292      12.803  19.273  -6.196  1.00 10.00      A   
ATOM   2746  HG1 THR A 292      13.591  19.736  -6.506  1.00 10.00      A   
ATOM   2747  CG2 THR A 292      12.872  18.286  -4.000  1.00 10.00      A   
ATOM   2748  C   THR A 292      15.087  16.458  -5.278  1.00 10.00      A   
ATOM   2749  O   THR A 292      15.464  16.183  -4.135  1.00 10.00      A   
ATOM   2750  N   THR A 293      14.973  15.547  -6.239  1.00 10.00      A   
ATOM   2751  HN  THR A 293      14.658  15.823  -7.128  1.00 10.00      A   
ATOM   2752  CA  THR A 293      15.304  14.144  -6.012  1.00 10.00      A   
ATOM   2753  CB  THR A 293      14.029  13.282  -5.899  1.00 10.00      A   
ATOM   2754  OG1 THR A 293      13.146  13.861  -4.926  1.00 10.00      A   
ATOM   2755  HG1 THR A 293      13.552  14.651  -4.559  1.00 10.00      A   
ATOM   2756  CG2 THR A 293      14.374  11.860  -5.478  1.00 10.00      A   
ATOM   2757  C   THR A 293      16.185  13.612  -7.143  1.00 10.00      A   
ATOM   2758  O   THR A 293      15.851  13.745  -8.321  1.00 10.00      A   
ATOM   2759  N   LEU A 294      17.317  13.031  -6.779  1.00 10.00      A   
ATOM   2760  HN  LEU A 294      17.536  12.959  -5.820  1.00 10.00      A   
ATOM   2761  CA  LEU A 294      18.246  12.490  -7.759  1.00 10.00      A   
ATOM   2762  CB  LEU A 294      19.514  13.345  -7.795  1.00 10.00      A   
ATOM   2763  CG  LEU A 294      20.525  13.031  -8.899  1.00 10.00      A   
ATOM   2764  CD1 LEU A 294      19.892  13.185 -10.275  1.00 10.00      A   
ATOM   2765  CD2 LEU A 294      21.745  13.928  -8.767  1.00 10.00      A   
ATOM   2766  C   LEU A 294      18.585  11.037  -7.431  1.00 10.00      A   
ATOM   2767  O   LEU A 294      19.029  10.730  -6.322  1.00 10.00      A   
ATOM   2768  N   ASN A 295      18.358  10.150  -8.387  1.00 10.00      A   
ATOM   2769  HN  ASN A 295      17.991  10.460  -9.252  1.00 10.00      A   
ATOM   2770  CA  ASN A 295      18.638   8.729  -8.205  1.00 10.00      A   
ATOM   2771  CB  ASN A 295      17.366   7.902  -8.451  1.00 10.00      A   
ATOM   2772  CG  ASN A 295      17.518   6.430  -8.095  1.00 10.00      A   
ATOM   2773  OD1 ASN A 295      18.627   5.928  -7.895  1.00 10.00      A   
ATOM   2774  ND2 ASN A 295      16.400   5.717  -8.042  1.00 10.00      A   
ATOM   2775 HD21 ASN A 295      15.551   6.169  -8.231  1.00 10.00      A   
ATOM   2776 HD22 ASN A 295      16.466   4.765  -7.821  1.00 10.00      A   
ATOM   2777  C   ASN A 295      19.740   8.283  -9.158  1.00 10.00      A   
ATOM   2778  O   ASN A 295      19.518   8.155 -10.358  1.00 10.00      A   
ATOM   2779  N   LEU A 296      20.930   8.062  -8.615  1.00 10.00      A   
ATOM   2780  HN  LEU A 296      21.043   8.195  -7.647  1.00 10.00      A   
ATOM   2781  CA  LEU A 296      22.076   7.631  -9.408  1.00 10.00      A   
ATOM   2782  CB  LEU A 296      23.211   8.661  -9.314  1.00 10.00      A   
ATOM   2783  CG  LEU A 296      22.930  10.055  -9.881  1.00 10.00      A   
ATOM   2784  CD1 LEU A 296      23.999  11.035  -9.427  1.00 10.00      A   
ATOM   2785  CD2 LEU A 296      22.862  10.014 -11.398  1.00 10.00      A   
ATOM   2786  C   LEU A 296      22.576   6.279  -8.912  1.00 10.00      A   
ATOM   2787  O   LEU A 296      23.771   5.984  -8.978  1.00 10.00      A   
ATOM   2788  N   SER A 297      21.653   5.454  -8.435  1.00 10.00      A   
ATOM   2789  HN  SER A 297      20.715   5.742  -8.433  1.00 10.00      A   
ATOM   2790  CA  SER A 297      21.990   4.134  -7.907  1.00 10.00      A   
ATOM   2791  CB  SER A 297      20.819   3.568  -7.102  1.00 10.00      A   
ATOM   2792  OG  SER A 297      20.292   4.545  -6.217  1.00 10.00      A   
ATOM   2793  HG  SER A 297      19.652   5.096  -6.686  1.00 10.00      A   
ATOM   2794  C   SER A 297      22.404   3.151  -9.008  1.00 10.00      A   
ATOM   2795  O   SER A 297      22.731   1.994  -8.732  1.00 10.00      A   
ATOM   2796  N   TYR A 298      22.382   3.606 -10.255  1.00 10.00      A   
ATOM   2797  HN  TYR A 298      22.089   4.528 -10.427  1.00 10.00      A   
ATOM   2798  CA  TYR A 298      22.767   2.759 -11.373  1.00 10.00      A   
ATOM   2799  CB  TYR A 298      21.555   2.450 -12.250  1.00 10.00      A   
ATOM   2800  CG  TYR A 298      20.563   1.513 -11.600  1.00 10.00      A   
ATOM   2801  CD1 TYR A 298      19.378   1.987 -11.053  1.00 10.00      A   
ATOM   2802  CD2 TYR A 298      20.815   0.148 -11.531  1.00 10.00      A   
ATOM   2803  CE1 TYR A 298      18.473   1.128 -10.455  1.00 10.00      A   
ATOM   2804  CE2 TYR A 298      19.917  -0.715 -10.937  1.00 10.00      A   
ATOM   2805  CZ  TYR A 298      18.747  -0.222 -10.398  1.00 10.00      A   
ATOM   2806  OH  TYR A 298      17.849  -1.085  -9.806  1.00 10.00      A   
ATOM   2807  HH  TYR A 298      16.949  -0.765  -9.955  1.00 10.00      A   
ATOM   2808  C   TYR A 298      23.868   3.413 -12.199  1.00 10.00      A   
ATOM   2809  O   TYR A 298      24.207   2.943 -13.287  1.00 10.00      A   
ATOM   2810  N   ALA A 299      24.432   4.489 -11.669  1.00 10.00      A   
ATOM   2811  HN  ALA A 299      24.145   4.792 -10.783  1.00 10.00      A   
ATOM   2812  CA  ALA A 299      25.485   5.215 -12.358  1.00 10.00      A   
ATOM   2813  CB  ALA A 299      25.243   6.716 -12.255  1.00 10.00      A   
ATOM   2814  C   ALA A 299      26.854   4.857 -11.795  1.00 10.00      A   
ATOM   2815  O   ALA A 299      27.228   5.303 -10.705  1.00 10.00      A   
ATOM   2816  N   THR A 300      27.592   4.044 -12.534  1.00 10.00      A   
ATOM   2817  HN  THR A 300      27.230   3.702 -13.381  1.00 10.00      A   
ATOM   2818  CA  THR A 300      28.923   3.626 -12.125  1.00 10.00      A   
ATOM   2819  CB  THR A 300      29.326   2.334 -12.860  1.00 10.00      A   
ATOM   2820  OG1 THR A 300      28.339   2.031 -13.860  1.00 10.00      A   
ATOM   2821  HG1 THR A 300      28.777   1.682 -14.642  1.00 10.00      A   
ATOM   2822  CG2 THR A 300      29.426   1.173 -11.882  1.00 10.00      A   
ATOM   2823  C   THR A 300      29.945   4.719 -12.432  1.00 10.00      A   
ATOM   2824  O   THR A 300      30.737   4.598 -13.365  1.00 10.00      A   
ATOM   2825  N   VAL A 301      29.908   5.793 -11.656  1.00 10.00      A   
ATOM   2826  HN  VAL A 301      29.242   5.840 -10.934  1.00 10.00      A   
ATOM   2827  CA  VAL A 301      30.833   6.904 -11.851  1.00 10.00      A   
ATOM   2828  CB  VAL A 301      30.088   8.248 -12.006  1.00 10.00      A   
ATOM   2829  CG1 VAL A 301      29.379   8.306 -13.352  1.00 10.00      A   
ATOM   2830  CG2 VAL A 301      29.094   8.443 -10.871  1.00 10.00      A   
ATOM   2831  C   VAL A 301      31.833   6.995 -10.698  1.00 10.00      A   
ATOM   2832  O   VAL A 301      31.957   6.064  -9.900  1.00 10.00      A   
ATOM   2833  N   GLN A 302      32.552   8.109 -10.622  1.00 10.00      A   
ATOM   2834  HN  GLN A 302      32.412   8.814 -11.286  1.00 10.00      A   
ATOM   2835  CA  GLN A 302      33.537   8.313  -9.569  1.00 10.00      A   
ATOM   2836  CB  GLN A 302      34.886   8.710 -10.169  1.00 10.00      A   
ATOM   2837  CG  GLN A 302      35.514   7.648 -11.057  1.00 10.00      A   
ATOM   2838  CD  GLN A 302      35.932   6.416 -10.286  1.00 10.00      A   
ATOM   2839  OE1 GLN A 302      37.047   6.344  -9.775  1.00 10.00      A   
ATOM   2840  NE2 GLN A 302      35.045   5.439 -10.201  1.00 10.00      A   
ATOM   2841 HE21 GLN A 302      34.175   5.563 -10.634  1.00 10.00      A   
ATOM   2842 HE22 GLN A 302      35.297   4.626  -9.714  1.00 10.00      A   
ATOM   2843  C   GLN A 302      33.064   9.382  -8.592  1.00 10.00      A   
ATOM   2844  O   GLN A 302      32.112  10.111  -8.870  1.00 10.00      A   
ATOM   2845  N   SER A 303      33.746   9.475  -7.457  1.00 10.00      A   
ATOM   2846  HN  SER A 303      34.507   8.875  -7.309  1.00 10.00      A   
ATOM   2847  CA  SER A 303      33.406  10.442  -6.425  1.00 10.00      A   
ATOM   2848  CB  SER A 303      34.333  10.257  -5.220  1.00 10.00      A   
ATOM   2849  OG  SER A 303      34.049  11.180  -4.183  1.00 10.00      A   
ATOM   2850  HG  SER A 303      33.355  10.815  -3.612  1.00 10.00      A   
ATOM   2851  C   SER A 303      33.479  11.875  -6.955  1.00 10.00      A   
ATOM   2852  O   SER A 303      32.533  12.647  -6.806  1.00 10.00      A   
ATOM   2853  N   TYR A 304      34.593  12.210  -7.603  1.00 10.00      A   
ATOM   2854  HN  TYR A 304      35.302  11.539  -7.702  1.00 10.00      A   
ATOM   2855  CA  TYR A 304      34.799  13.548  -8.156  1.00 10.00      A   
ATOM   2856  CB  TYR A 304      36.181  13.654  -8.813  1.00 10.00      A   
ATOM   2857  CG  TYR A 304      36.551  15.057  -9.243  1.00 10.00      A   
ATOM   2858  CD1 TYR A 304      36.599  16.096  -8.320  1.00 10.00      A   
ATOM   2859  CD2 TYR A 304      36.844  15.344 -10.569  1.00 10.00      A   
ATOM   2860  CE1 TYR A 304      36.924  17.383  -8.707  1.00 10.00      A   
ATOM   2861  CE2 TYR A 304      37.174  16.627 -10.963  1.00 10.00      A   
ATOM   2862  CZ  TYR A 304      37.211  17.641 -10.032  1.00 10.00      A   
ATOM   2863  OH  TYR A 304      37.528  18.920 -10.431  1.00 10.00      A   
ATOM   2864  HH  TYR A 304      37.050  19.126 -11.249  1.00 10.00      A   
ATOM   2865  C   TYR A 304      33.697  13.922  -9.148  1.00 10.00      A   
ATOM   2866  O   TYR A 304      33.263  15.074  -9.207  1.00 10.00      A   
ATOM   2867  N   ASP A 305      33.237  12.937  -9.910  1.00 10.00      A   
ATOM   2868  HN  ASP A 305      33.616  12.040  -9.808  1.00 10.00      A   
ATOM   2869  CA  ASP A 305      32.184  13.162 -10.892  1.00 10.00      A   
ATOM   2870  CB  ASP A 305      32.085  11.994 -11.874  1.00 10.00      A   
ATOM   2871  CG  ASP A 305      33.317  11.882 -12.747  1.00 10.00      A   
ATOM   2872  OD1 ASP A 305      33.510  12.746 -13.633  1.00 10.00      A   
ATOM   2873  OD2 ASP A 305      34.112  10.941 -12.539  1.00 10.00      A   
ATOM   2874  C   ASP A 305      30.851  13.413 -10.204  1.00 10.00      A   
ATOM   2875  O   ASP A 305      30.048  14.231 -10.657  1.00 10.00      A   
ATOM   2876  N   LEU A 306      30.628  12.717  -9.098  1.00 10.00      A   
ATOM   2877  HN  LEU A 306      31.307  12.078  -8.790  1.00 10.00      A   
ATOM   2878  CA  LEU A 306      29.404  12.879  -8.330  1.00 10.00      A   
ATOM   2879  CB  LEU A 306      29.289  11.779  -7.275  1.00 10.00      A   
ATOM   2880  CG  LEU A 306      28.878  10.398  -7.785  1.00 10.00      A   
ATOM   2881  CD1 LEU A 306      29.366   9.312  -6.840  1.00 10.00      A   
ATOM   2882  CD2 LEU A 306      27.371  10.320  -7.950  1.00 10.00      A   
ATOM   2883  C   LEU A 306      29.390  14.254  -7.674  1.00 10.00      A   
ATOM   2884  O   LEU A 306      28.371  14.946  -7.677  1.00 10.00      A   
ATOM   2885  N   VAL A 307      30.540  14.648  -7.137  1.00 10.00      A   
ATOM   2886  HN  VAL A 307      31.315  14.040  -7.171  1.00 10.00      A   
ATOM   2887  CA  VAL A 307      30.688  15.947  -6.487  1.00 10.00      A   
ATOM   2888  CB  VAL A 307      32.116  16.138  -5.923  1.00 10.00      A   
ATOM   2889  CG1 VAL A 307      32.307  17.544  -5.372  1.00 10.00      A   
ATOM   2890  CG2 VAL A 307      32.413  15.107  -4.848  1.00 10.00      A   
ATOM   2891  C   VAL A 307      30.372  17.076  -7.464  1.00 10.00      A   
ATOM   2892  O   VAL A 307      29.677  18.029  -7.115  1.00 10.00      A   
ATOM   2893  N   LYS A 308      30.877  16.951  -8.688  1.00 10.00      A   
ATOM   2894  HN  LYS A 308      31.423  16.164  -8.896  1.00 10.00      A   
ATOM   2895  CA  LYS A 308      30.655  17.953  -9.729  1.00 10.00      A   
ATOM   2896  CB  LYS A 308      31.311  17.519 -11.042  1.00 10.00      A   
ATOM   2897  CG  LYS A 308      32.816  17.720 -11.090  1.00 10.00      A   
ATOM   2898  CD  LYS A 308      33.374  17.382 -12.464  1.00 10.00      A   
ATOM   2899  CE  LYS A 308      33.392  15.881 -12.699  1.00 10.00      A   
ATOM   2900  NZ  LYS A 308      33.503  15.540 -14.143  1.00 10.00      A   
ATOM   2901  HZ1 LYS A 308      33.541  14.505 -14.265  1.00 10.00      A   
ATOM   2902  HZ2 LYS A 308      34.369  15.952 -14.544  1.00 10.00      A   
ATOM   2903  HZ3 LYS A 308      32.681  15.913 -14.663  1.00 10.00      A   
ATOM   2904  C   LYS A 308      29.165  18.210  -9.950  1.00 10.00      A   
ATOM   2905  O   LYS A 308      28.747  19.342 -10.191  1.00 10.00      A   
ATOM   2906  N   LEU A 309      28.369  17.152  -9.857  1.00 10.00      A   
ATOM   2907  HN  LEU A 309      28.761  16.278  -9.658  1.00 10.00      A   
ATOM   2908  CA  LEU A 309      26.927  17.256 -10.045  1.00 10.00      A   
ATOM   2909  CB  LEU A 309      26.339  15.871 -10.360  1.00 10.00      A   
ATOM   2910  CG  LEU A 309      25.265  15.800 -11.456  1.00 10.00      A   
ATOM   2911  CD1 LEU A 309      24.843  14.359 -11.706  1.00 10.00      A   
ATOM   2912  CD2 LEU A 309      24.058  16.648 -11.094  1.00 10.00      A   
ATOM   2913  C   LEU A 309      26.263  17.829  -8.793  1.00 10.00      A   
ATOM   2914  O   LEU A 309      25.467  18.767  -8.867  1.00 10.00      A   
ATOM   2915  N   LEU A 310      26.629  17.272  -7.644  1.00 10.00      A   
ATOM   2916  HN  LEU A 310      27.299  16.553  -7.659  1.00 10.00      A   
ATOM   2917  CA  LEU A 310      26.068  17.684  -6.359  1.00 10.00      A   
ATOM   2918  CB  LEU A 310      26.570  16.773  -5.239  1.00 10.00      A   
ATOM   2919  CG  LEU A 310      26.275  15.281  -5.421  1.00 10.00      A   
ATOM   2920  CD1 LEU A 310      26.867  14.470  -4.283  1.00 10.00      A   
ATOM   2921  CD2 LEU A 310      24.779  15.031  -5.544  1.00 10.00      A   
ATOM   2922  C   LEU A 310      26.344  19.148  -6.035  1.00 10.00      A   
ATOM   2923  O   LEU A 310      25.566  19.785  -5.327  1.00 10.00      A   
ATOM   2924  N   CYS A 311      27.445  19.683  -6.555  1.00 10.00      A   
ATOM   2925  HN  CYS A 311      28.045  19.118  -7.094  1.00 10.00      A   
ATOM   2926  CA  CYS A 311      27.796  21.082  -6.320  1.00 10.00      A   
ATOM   2927  CB  CYS A 311      29.180  21.408  -6.884  1.00 10.00      A   
ATOM   2928  SG  CYS A 311      30.547  20.663  -5.968  1.00 10.00      A   
ATOM   2929  HG  CYS A 311      30.411  19.345  -6.048  1.00 10.00      A   
ATOM   2930  C   CYS A 311      26.753  22.028  -6.907  1.00 10.00      A   
ATOM   2931  O   CYS A 311      26.680  23.197  -6.531  1.00 10.00      A   
ATOM   2932  N   GLN A 312      25.944  21.516  -7.827  1.00 10.00      A   
ATOM   2933  HN  GLN A 312      26.044  20.572  -8.085  1.00 10.00      A   
ATOM   2934  CA  GLN A 312      24.909  22.317  -8.454  1.00 10.00      A   
ATOM   2935  CB  GLN A 312      24.919  22.123  -9.972  1.00 10.00      A   
ATOM   2936  CG  GLN A 312      26.112  22.742 -10.677  1.00 10.00      A   
ATOM   2937  CD  GLN A 312      25.799  23.126 -12.110  1.00 10.00      A   
ATOM   2938  OE1 GLN A 312      26.656  23.025 -12.990  1.00 10.00      A   
ATOM   2939  NE2 GLN A 312      24.575  23.579 -12.352  1.00 10.00      A   
ATOM   2940 HE21 GLN A 312      23.943  23.641 -11.602  1.00 10.00      A   
ATOM   2941 HE22 GLN A 312      24.352  23.848 -13.269  1.00 10.00      A   
ATOM   2942  C   GLN A 312      23.529  21.972  -7.900  1.00 10.00      A   
ATOM   2943  O   GLN A 312      22.516  22.404  -8.445  1.00 10.00      A   
ATOM   2944  N   CYS A 313      23.489  21.206  -6.816  1.00 10.00      A   
ATOM   2945  HN  CYS A 313      24.331  20.902  -6.406  1.00 10.00      A   
ATOM   2946  CA  CYS A 313      22.219  20.808  -6.213  1.00 10.00      A   
ATOM   2947  CB  CYS A 313      22.165  19.289  -6.030  1.00 10.00      A   
ATOM   2948  SG  CYS A 313      22.450  18.338  -7.542  1.00 10.00      A   
ATOM   2949  HG  CYS A 313      22.330  19.159  -8.574  1.00 10.00      A   
ATOM   2950  C   CYS A 313      21.973  21.513  -4.876  1.00 10.00      A   
ATOM   2951  O   CYS A 313      22.312  20.987  -3.815  1.00 10.00      A   
ATOM   2952  N   PRO A 314      21.389  22.722  -4.906  1.00 10.00      A   
ATOM   2953  CA  PRO A 314      21.093  23.479  -3.702  1.00 10.00      A   
ATOM   2954  CB  PRO A 314      21.250  24.918  -4.190  1.00 10.00      A   
ATOM   2955  CG  PRO A 314      20.805  24.883  -5.618  1.00 10.00      A   
ATOM   2956  CD  PRO A 314      20.991  23.467  -6.112  1.00 10.00      A   
ATOM   2957  C   PRO A 314      19.662  23.237  -3.220  1.00 10.00      A   
ATOM   2958  O   PRO A 314      19.246  23.771  -2.195  1.00 10.00      A   
ATOM   2959  N   LYS A 315      18.912  22.421  -3.962  1.00 10.00      A   
ATOM   2960  HN  LYS A 315      19.302  22.014  -4.770  1.00 10.00      A   
ATOM   2961  CA  LYS A 315      17.528  22.111  -3.612  1.00 10.00      A   
ATOM   2962  CB  LYS A 315      16.577  22.610  -4.704  1.00 10.00      A   
ATOM   2963  CG  LYS A 315      16.509  24.119  -4.856  1.00 10.00      A   
ATOM   2964  CD  LYS A 315      15.394  24.511  -5.810  1.00 10.00      A   
ATOM   2965  CE  LYS A 315      15.227  26.019  -5.890  1.00 10.00      A   
ATOM   2966  NZ  LYS A 315      16.287  26.663  -6.715  1.00 10.00      A   
ATOM   2967  HZ1 LYS A 315      16.046  27.660  -6.886  1.00 10.00      A   
ATOM   2968  HZ2 LYS A 315      16.379  26.176  -7.632  1.00 10.00      A   
ATOM   2969  HZ3 LYS A 315      17.200  26.624  -6.223  1.00 10.00      A   
ATOM   2970  C   LYS A 315      17.349  20.609  -3.436  1.00 10.00      A   
ATOM   2971  O   LYS A 315      16.227  20.112  -3.307  1.00 10.00      A   
ATOM   2972  N   LEU A 316      18.461  19.894  -3.431  1.00 10.00      A   
ATOM   2973  HN  LEU A 316      19.321  20.355  -3.515  1.00 10.00      A   
ATOM   2974  CA  LEU A 316      18.443  18.447  -3.290  1.00 10.00      A   
ATOM   2975  CB  LEU A 316      19.826  17.872  -3.588  1.00 10.00      A   
ATOM   2976  CG  LEU A 316      19.921  16.352  -3.684  1.00 10.00      A   
ATOM   2977  CD1 LEU A 316      19.092  15.833  -4.849  1.00 10.00      A   
ATOM   2978  CD2 LEU A 316      21.372  15.926  -3.823  1.00 10.00      A   
ATOM   2979  C   LEU A 316      17.987  18.032  -1.897  1.00 10.00      A   
ATOM   2980  O   LEU A 316      18.623  18.365  -0.897  1.00 10.00      A   
ATOM   2981  N   GLN A 317      16.872  17.318  -1.837  1.00 10.00      A   
ATOM   2982  HN  GLN A 317      16.399  17.099  -2.668  1.00 10.00      A   
ATOM   2983  CA  GLN A 317      16.331  16.860  -0.566  1.00 10.00      A   
ATOM   2984  CB  GLN A 317      14.871  17.284  -0.410  1.00 10.00      A   
ATOM   2985  CG  GLN A 317      14.686  18.770  -0.167  1.00 10.00      A   
ATOM   2986  CD  GLN A 317      13.231  19.158  -0.023  1.00 10.00      A   
ATOM   2987  OE1 GLN A 317      12.347  18.547  -0.620  1.00 10.00      A   
ATOM   2988  NE2 GLN A 317      12.969  20.181   0.769  1.00 10.00      A   
ATOM   2989 HE21 GLN A 317      13.728  20.634   1.220  1.00 10.00      A   
ATOM   2990 HE22 GLN A 317      12.035  20.444   0.889  1.00 10.00      A   
ATOM   2991  C   GLN A 317      16.451  15.350  -0.437  1.00 10.00      A   
ATOM   2992  O   GLN A 317      16.560  14.816   0.664  1.00 10.00      A   
ATOM   2993  N   ARG A 318      16.419  14.661  -1.564  1.00 10.00      A   
ATOM   2994  HN  ARG A 318      16.327  15.137  -2.416  1.00 10.00      A   
ATOM   2995  CA  ARG A 318      16.525  13.212  -1.567  1.00 10.00      A   
ATOM   2996  CB  ARG A 318      15.188  12.569  -1.934  1.00 10.00      A   
ATOM   2997  CG  ARG A 318      14.236  12.416  -0.762  1.00 10.00      A   
ATOM   2998  CD  ARG A 318      13.834  10.965  -0.570  1.00 10.00      A   
ATOM   2999  NE  ARG A 318      12.607  10.637  -1.288  1.00 10.00      A   
ATOM   3000  HE  ARG A 318      12.291  11.288  -1.955  1.00 10.00      A   
ATOM   3001  CZ  ARG A 318      11.911   9.517  -1.103  1.00 10.00      A   
ATOM   3002  NH1 ARG A 318      12.316   8.602  -0.233  1.00 10.00      A   
ATOM   3003 HH11 ARG A 318      11.760   7.728  -0.095  1.00 10.00      A   
ATOM   3004 HH12 ARG A 318      13.200   8.746   0.313  1.00 10.00      A   
ATOM   3005  NH2 ARG A 318      10.794   9.323  -1.790  1.00 10.00      A   
ATOM   3006 HH21 ARG A 318      10.467  10.040  -2.474  1.00 10.00      A   
ATOM   3007 HH22 ARG A 318      10.235   8.450  -1.655  1.00 10.00      A   
ATOM   3008  C   ARG A 318      17.610  12.755  -2.527  1.00 10.00      A   
ATOM   3009  O   ARG A 318      17.495  12.938  -3.741  1.00 10.00      A   
ATOM   3010  N   LEU A 319      18.665  12.172  -1.981  1.00 10.00      A   
ATOM   3011  HN  LEU A 319      18.705  12.052  -1.005  1.00 10.00      A   
ATOM   3012  CA  LEU A 319      19.765  11.702  -2.794  1.00 10.00      A   
ATOM   3013  CB  LEU A 319      21.050  12.466  -2.469  1.00 10.00      A   
ATOM   3014  CG  LEU A 319      22.265  12.102  -3.327  1.00 10.00      A   
ATOM   3015  CD1 LEU A 319      22.071  12.580  -4.756  1.00 10.00      A   
ATOM   3016  CD2 LEU A 319      23.542  12.675  -2.735  1.00 10.00      A   
ATOM   3017  C   LEU A 319      19.995  10.211  -2.616  1.00 10.00      A   
ATOM   3018  O   LEU A 319      20.257   9.735  -1.509  1.00 10.00      A   
ATOM   3019  N   TRP A 320      19.860   9.479  -3.708  1.00 10.00      A   
ATOM   3020  HN  TRP A 320      19.599   9.921  -4.550  1.00 10.00      A   
ATOM   3021  CA  TRP A 320      20.089   8.043  -3.712  1.00 10.00      A   
ATOM   3022  CB  TRP A 320      18.871   7.303  -4.290  1.00 10.00      A   
ATOM   3023  CG  TRP A 320      17.635   7.350  -3.433  1.00 10.00      A   
ATOM   3024  CD1 TRP A 320      17.463   8.036  -2.263  1.00 10.00      A   
ATOM   3025  CD2 TRP A 320      16.390   6.682  -3.688  1.00 10.00      A   
ATOM   3026  NE1 TRP A 320      16.193   7.838  -1.775  1.00 10.00      A   
ATOM   3027  HE1 TRP A 320      15.826   8.227  -0.939  1.00 10.00      A   
ATOM   3028  CE2 TRP A 320      15.515   7.012  -2.630  1.00 10.00      A   
ATOM   3029  CE3 TRP A 320      15.927   5.840  -4.706  1.00 10.00      A   
ATOM   3030  CZ2 TRP A 320      14.210   6.530  -2.563  1.00 10.00      A   
ATOM   3031  CZ3 TRP A 320      14.631   5.363  -4.635  1.00 10.00      A   
ATOM   3032  CH2 TRP A 320      13.787   5.709  -3.571  1.00 10.00      A   
ATOM   3033  C   TRP A 320      21.318   7.775  -4.575  1.00 10.00      A   
ATOM   3034  O   TRP A 320      21.275   7.956  -5.792  1.00 10.00      A   
ATOM   3035  N   VAL A 321      22.411   7.376  -3.949  1.00 10.00      A   
ATOM   3036  HN  VAL A 321      22.381   7.226  -2.980  1.00 10.00      A   
ATOM   3037  CA  VAL A 321      23.654   7.121  -4.668  1.00 10.00      A   
ATOM   3038  CB  VAL A 321      24.663   8.280  -4.485  1.00 10.00      A   
ATOM   3039  CG1 VAL A 321      24.318   9.454  -5.385  1.00 10.00      A   
ATOM   3040  CG2 VAL A 321      24.749   8.717  -3.028  1.00 10.00      A   
ATOM   3041  C   VAL A 321      24.311   5.833  -4.206  1.00 10.00      A   
ATOM   3042  O   VAL A 321      23.798   5.137  -3.329  1.00 10.00      A   
ATOM   3043  N   LEU A 322      25.453   5.534  -4.801  1.00 10.00      A   
ATOM   3044  HN  LEU A 322      25.802   6.138  -5.491  1.00 10.00      A   
ATOM   3045  CA  LEU A 322      26.210   4.346  -4.464  1.00 10.00      A   
ATOM   3046  CB  LEU A 322      26.764   3.691  -5.735  1.00 10.00      A   
ATOM   3047  CG  LEU A 322      25.729   3.119  -6.710  1.00 10.00      A   
ATOM   3048  CD1 LEU A 322      26.379   2.768  -8.038  1.00 10.00      A   
ATOM   3049  CD2 LEU A 322      25.053   1.895  -6.114  1.00 10.00      A   
ATOM   3050  C   LEU A 322      27.351   4.708  -3.517  1.00 10.00      A   
ATOM   3051  O   LEU A 322      27.533   5.874  -3.161  1.00 10.00      A   
ATOM   3052  N   ASP A 323      28.125   3.709  -3.133  1.00 10.00      A   
ATOM   3053  HN  ASP A 323      27.932   2.803  -3.465  1.00 10.00      A   
ATOM   3054  CA  ASP A 323      29.256   3.901  -2.234  1.00 10.00      A   
ATOM   3055  CB  ASP A 323      29.735   2.557  -1.656  1.00 10.00      A   
ATOM   3056  CG  ASP A 323      30.101   1.528  -2.713  1.00 10.00      A   
ATOM   3057  OD1 ASP A 323      29.350   1.386  -3.701  1.00 10.00      A   
ATOM   3058  OD2 ASP A 323      31.126   0.838  -2.548  1.00 10.00      A   
ATOM   3059  C   ASP A 323      30.399   4.646  -2.926  1.00 10.00      A   
ATOM   3060  O   ASP A 323      31.365   5.065  -2.282  1.00 10.00      A   
ATOM   3061  N   TYR A 324      30.260   4.838  -4.239  1.00 10.00      A   
ATOM   3062  HN  TYR A 324      29.459   4.490  -4.683  1.00 10.00      A   
ATOM   3063  CA  TYR A 324      31.263   5.539  -5.040  1.00 10.00      A   
ATOM   3064  CB  TYR A 324      30.925   5.437  -6.528  1.00 10.00      A   
ATOM   3065  CG  TYR A 324      31.366   4.150  -7.180  1.00 10.00      A   
ATOM   3066  CD1 TYR A 324      30.436   3.244  -7.671  1.00 10.00      A   
ATOM   3067  CD2 TYR A 324      32.714   3.843  -7.313  1.00 10.00      A   
ATOM   3068  CE1 TYR A 324      30.837   2.067  -8.277  1.00 10.00      A   
ATOM   3069  CE2 TYR A 324      33.123   2.670  -7.914  1.00 10.00      A   
ATOM   3070  CZ  TYR A 324      32.182   1.785  -8.396  1.00 10.00      A   
ATOM   3071  OH  TYR A 324      32.590   0.615  -8.996  1.00 10.00      A   
ATOM   3072  HH  TYR A 324      33.113   0.100  -8.368  1.00 10.00      A   
ATOM   3073  C   TYR A 324      31.373   7.011  -4.651  1.00 10.00      A   
ATOM   3074  O   TYR A 324      32.295   7.704  -5.081  1.00 10.00      A   
ATOM   3075  N   ILE A 325      30.421   7.489  -3.854  1.00 10.00      A   
ATOM   3076  HN  ILE A 325      29.701   6.892  -3.556  1.00 10.00      A   
ATOM   3077  CA  ILE A 325      30.424   8.878  -3.412  1.00 10.00      A   
ATOM   3078  CB  ILE A 325      29.097   9.268  -2.715  1.00 10.00      A   
ATOM   3079  CG1 ILE A 325      29.074  10.760  -2.365  1.00 10.00      A   
ATOM   3080  CG2 ILE A 325      28.842   8.415  -1.480  1.00 10.00      A   
ATOM   3081  CD1 ILE A 325      29.134  11.674  -3.571  1.00 10.00      A   
ATOM   3082  C   ILE A 325      31.615   9.150  -2.491  1.00 10.00      A   
ATOM   3083  O   ILE A 325      32.187  10.242  -2.505  1.00 10.00      A   
ATOM   3084  N   GLU A 326      31.985   8.132  -1.709  1.00 10.00      A   
ATOM   3085  HN  GLU A 326      31.483   7.291  -1.769  1.00 10.00      A   
ATOM   3086  CA  GLU A 326      33.107   8.212  -0.773  1.00 10.00      A   
ATOM   3087  CB  GLU A 326      34.434   8.438  -1.504  1.00 10.00      A   
ATOM   3088  CG  GLU A 326      34.693   7.444  -2.624  1.00 10.00      A   
ATOM   3089  CD  GLU A 326      36.148   7.374  -3.023  1.00 10.00      A   
ATOM   3090  OE1 GLU A 326      36.743   8.430  -3.329  1.00 10.00      A   
ATOM   3091  OE2 GLU A 326      36.705   6.257  -3.043  1.00 10.00      A   
ATOM   3092  C   GLU A 326      32.884   9.256   0.324  1.00 10.00      A   
ATOM   3093  O   GLU A 326      31.874   9.964   0.332  1.00 10.00      A   
ATOM   3094  N   ASP A 327      33.831   9.339   1.256  1.00 10.00      A   
ATOM   3095  HN  ASP A 327      34.615   8.748   1.195  1.00 10.00      A   
ATOM   3096  CA  ASP A 327      33.738  10.286   2.366  1.00 10.00      A   
ATOM   3097  CB  ASP A 327      34.819  10.013   3.421  1.00 10.00      A   
ATOM   3098  CG  ASP A 327      34.636   8.701   4.154  1.00 10.00      A   
ATOM   3099  OD1 ASP A 327      33.505   8.388   4.571  1.00 10.00      A   
ATOM   3100  OD2 ASP A 327      35.636   7.971   4.330  1.00 10.00      A   
ATOM   3101  C   ASP A 327      33.859  11.722   1.871  1.00 10.00      A   
ATOM   3102  O   ASP A 327      33.091  12.594   2.272  1.00 10.00      A   
ATOM   3103  N   ALA A 328      34.819  11.956   0.982  1.00 10.00      A   
ATOM   3104  HN  ALA A 328      35.389  11.211   0.696  1.00 10.00      A   
ATOM   3105  CA  ALA A 328      35.057  13.284   0.426  1.00 10.00      A   
ATOM   3106  CB  ALA A 328      36.227  13.246  -0.546  1.00 10.00      A   
ATOM   3107  C   ALA A 328      33.813  13.834  -0.262  1.00 10.00      A   
ATOM   3108  O   ALA A 328      33.448  14.994  -0.069  1.00 10.00      A   
ATOM   3109  N   GLY A 329      33.160  12.992  -1.053  1.00 10.00      A   
ATOM   3110  HN  GLY A 329      33.498  12.079  -1.162  1.00 10.00      A   
ATOM   3111  CA  GLY A 329      31.963  13.406  -1.757  1.00 10.00      A   
ATOM   3112  C   GLY A 329      30.835  13.780  -0.815  1.00 10.00      A   
ATOM   3113  O   GLY A 329      30.126  14.765  -1.043  1.00 10.00      A   
ATOM   3114  N   LEU A 330      30.677  13.005   0.253  1.00 10.00      A   
ATOM   3115  HN  LEU A 330      31.286  12.245   0.386  1.00 10.00      A   
ATOM   3116  CA  LEU A 330      29.629  13.256   1.235  1.00 10.00      A   
ATOM   3117  CB  LEU A 330      29.464  12.058   2.174  1.00 10.00      A   
ATOM   3118  CG  LEU A 330      28.852  10.799   1.552  1.00 10.00      A   
ATOM   3119  CD1 LEU A 330      28.793   9.674   2.572  1.00 10.00      A   
ATOM   3120  CD2 LEU A 330      27.463  11.094   1.006  1.00 10.00      A   
ATOM   3121  C   LEU A 330      29.913  14.526   2.030  1.00 10.00      A   
ATOM   3122  O   LEU A 330      28.992  15.242   2.432  1.00 10.00      A   
ATOM   3123  N   GLU A 331      31.194  14.804   2.243  1.00 10.00      A   
ATOM   3124  HN  GLU A 331      31.880  14.185   1.903  1.00 10.00      A   
ATOM   3125  CA  GLU A 331      31.608  15.992   2.975  1.00 10.00      A   
ATOM   3126  CB  GLU A 331      33.118  15.979   3.217  1.00 10.00      A   
ATOM   3127  CG  GLU A 331      33.594  16.974   4.259  1.00 10.00      A   
ATOM   3128  CD  GLU A 331      35.102  17.011   4.373  1.00 10.00      A   
ATOM   3129  OE1 GLU A 331      35.737  17.802   3.646  1.00 10.00      A   
ATOM   3130  OE2 GLU A 331      35.663  16.248   5.189  1.00 10.00      A   
ATOM   3131  C   GLU A 331      31.198  17.251   2.217  1.00 10.00      A   
ATOM   3132  O   GLU A 331      30.612  18.172   2.791  1.00 10.00      A   
ATOM   3133  N   VAL A 332      31.493  17.276   0.920  1.00 10.00      A   
ATOM   3134  HN  VAL A 332      31.964  16.510   0.523  1.00 10.00      A   
ATOM   3135  CA  VAL A 332      31.144  18.414   0.073  1.00 10.00      A   
ATOM   3136  CB  VAL A 332      31.801  18.306  -1.322  1.00 10.00      A   
ATOM   3137  CG1 VAL A 332      31.547  19.566  -2.138  1.00 10.00      A   
ATOM   3138  CG2 VAL A 332      33.294  18.041  -1.201  1.00 10.00      A   
ATOM   3139  C   VAL A 332      29.628  18.491  -0.088  1.00 10.00      A   
ATOM   3140  O   VAL A 332      29.055  19.574  -0.239  1.00 10.00      A   
ATOM   3141  N   LEU A 333      28.986  17.329  -0.043  1.00 10.00      A   
ATOM   3142  HN  LEU A 333      29.508  16.503   0.067  1.00 10.00      A   
ATOM   3143  CA  LEU A 333      27.535  17.235  -0.170  1.00 10.00      A   
ATOM   3144  CB  LEU A 333      27.098  15.768  -0.150  1.00 10.00      A   
ATOM   3145  CG  LEU A 333      25.595  15.501  -0.198  1.00 10.00      A   
ATOM   3146  CD1 LEU A 333      25.019  15.884  -1.553  1.00 10.00      A   
ATOM   3147  CD2 LEU A 333      25.305  14.045   0.125  1.00 10.00      A   
ATOM   3148  C   LEU A 333      26.848  18.012   0.949  1.00 10.00      A   
ATOM   3149  O   LEU A 333      25.944  18.807   0.702  1.00 10.00      A   
ATOM   3150  N   ALA A 334      27.326  17.810   2.171  1.00 10.00      A   
ATOM   3151  HN  ALA A 334      28.071  17.181   2.291  1.00 10.00      A   
ATOM   3152  CA  ALA A 334      26.773  18.481   3.342  1.00 10.00      A   
ATOM   3153  CB  ALA A 334      27.350  17.870   4.607  1.00 10.00      A   
ATOM   3154  C   ALA A 334      27.060  19.978   3.307  1.00 10.00      A   
ATOM   3155  O   ALA A 334      26.433  20.761   4.023  1.00 10.00      A   
ATOM   3156  N   SER A 335      28.013  20.374   2.475  1.00 10.00      A   
ATOM   3157  HN  SER A 335      28.472  19.709   1.918  1.00 10.00      A   
ATOM   3158  CA  SER A 335      28.374  21.771   2.352  1.00 10.00      A   
ATOM   3159  CB  SER A 335      29.848  21.904   1.960  1.00 10.00      A   
ATOM   3160  OG  SER A 335      30.664  21.056   2.757  1.00 10.00      A   
ATOM   3161  HG  SER A 335      30.156  20.281   3.031  1.00 10.00      A   
ATOM   3162  C   SER A 335      27.479  22.464   1.327  1.00 10.00      A   
ATOM   3163  O   SER A 335      27.200  23.658   1.433  1.00 10.00      A   
ATOM   3164  N   THR A 336      27.007  21.695   0.353  1.00 10.00      A   
ATOM   3165  HN  THR A 336      27.232  20.741   0.346  1.00 10.00      A   
ATOM   3166  CA  THR A 336      26.159  22.229  -0.698  1.00 10.00      A   
ATOM   3167  CB  THR A 336      26.454  21.544  -2.046  1.00 10.00      A   
ATOM   3168  OG1 THR A 336      27.880  21.396  -2.203  1.00 10.00      A   
ATOM   3169  HG1 THR A 336      28.202  20.699  -1.615  1.00 10.00      A   
ATOM   3170  CG2 THR A 336      25.898  22.374  -3.195  1.00 10.00      A   
ATOM   3171  C   THR A 336      24.678  22.075  -0.355  1.00 10.00      A   
ATOM   3172  O   THR A 336      23.934  23.053  -0.334  1.00 10.00      A   
ATOM   3173  N   CYS A 337      24.264  20.853  -0.059  1.00 10.00      A   
ATOM   3174  HN  CYS A 337      24.911  20.114  -0.051  1.00 10.00      A   
ATOM   3175  CA  CYS A 337      22.874  20.576   0.273  1.00 10.00      A   
ATOM   3176  CB  CYS A 337      22.495  19.167  -0.183  1.00 10.00      A   
ATOM   3177  SG  CYS A 337      23.001  18.791  -1.876  1.00 10.00      A   
ATOM   3178  HG  CYS A 337      22.775  19.869  -2.616  1.00 10.00      A   
ATOM   3179  C   CYS A 337      22.628  20.742   1.769  1.00 10.00      A   
ATOM   3180  O   CYS A 337      23.111  19.956   2.584  1.00 10.00      A   
ATOM   3181  N   LYS A 338      21.882  21.775   2.123  1.00 10.00      A   
ATOM   3182  HN  LYS A 338      21.528  22.368   1.425  1.00 10.00      A   
ATOM   3183  CA  LYS A 338      21.574  22.052   3.515  1.00 10.00      A   
ATOM   3184  CB  LYS A 338      21.780  23.537   3.821  1.00 10.00      A   
ATOM   3185  CG  LYS A 338      23.202  24.032   3.602  1.00 10.00      A   
ATOM   3186  CD  LYS A 338      24.174  23.360   4.556  1.00 10.00      A   
ATOM   3187  CE  LYS A 338      25.578  23.906   4.382  1.00 10.00      A   
ATOM   3188  NZ  LYS A 338      26.545  23.265   5.314  1.00 10.00      A   
ATOM   3189  HZ1 LYS A 338      27.488  23.689   5.196  1.00 10.00      A   
ATOM   3190  HZ2 LYS A 338      26.615  22.244   5.122  1.00 10.00      A   
ATOM   3191  HZ3 LYS A 338      26.238  23.399   6.299  1.00 10.00      A   
ATOM   3192  C   LYS A 338      20.147  21.636   3.860  1.00 10.00      A   
ATOM   3193  O   LYS A 338      19.775  21.574   5.033  1.00 10.00      A   
ATOM   3194  N   ASP A 339      19.355  21.335   2.839  1.00 10.00      A   
ATOM   3195  HN  ASP A 339      19.709  21.393   1.925  1.00 10.00      A   
ATOM   3196  CA  ASP A 339      17.965  20.935   3.043  1.00 10.00      A   
ATOM   3197  CB  ASP A 339      17.020  21.789   2.192  1.00 10.00      A   
ATOM   3198  CG  ASP A 339      15.681  22.031   2.870  1.00 10.00      A   
ATOM   3199  OD1 ASP A 339      15.624  22.844   3.822  1.00 10.00      A   
ATOM   3200  OD2 ASP A 339      14.676  21.415   2.462  1.00 10.00      A   
ATOM   3201  C   ASP A 339      17.747  19.456   2.744  1.00 10.00      A   
ATOM   3202  O   ASP A 339      16.611  19.012   2.579  1.00 10.00      A   
ATOM   3203  N   LEU A 340      18.836  18.696   2.678  1.00 10.00      A   
ATOM   3204  HN  LEU A 340      19.713  19.108   2.812  1.00 10.00      A   
ATOM   3205  CA  LEU A 340      18.753  17.265   2.408  1.00 10.00      A   
ATOM   3206  CB  LEU A 340      20.151  16.659   2.275  1.00 10.00      A   
ATOM   3207  CG  LEU A 340      20.216  15.239   1.706  1.00 10.00      A   
ATOM   3208  CD1 LEU A 340      20.127  15.258   0.190  1.00 10.00      A   
ATOM   3209  CD2 LEU A 340      21.475  14.524   2.167  1.00 10.00      A   
ATOM   3210  C   LEU A 340      17.986  16.567   3.521  1.00 10.00      A   
ATOM   3211  O   LEU A 340      18.359  16.656   4.689  1.00 10.00      A   
ATOM   3212  N   ARG A 341      16.910  15.892   3.153  1.00 10.00      A   
ATOM   3213  HN  ARG A 341      16.670  15.860   2.202  1.00 10.00      A   
ATOM   3214  CA  ARG A 341      16.076  15.193   4.118  1.00 10.00      A   
ATOM   3215  CB  ARG A 341      14.599  15.328   3.740  1.00 10.00      A   
ATOM   3216  CG  ARG A 341      14.185  16.719   3.299  1.00 10.00      A   
ATOM   3217  CD  ARG A 341      14.009  17.652   4.481  1.00 10.00      A   
ATOM   3218  NE  ARG A 341      13.725  19.015   4.039  1.00 10.00      A   
ATOM   3219  HE  ARG A 341      14.437  19.483   3.540  1.00 10.00      A   
ATOM   3220  CZ  ARG A 341      12.572  19.649   4.252  1.00 10.00      A   
ATOM   3221  NH1 ARG A 341      11.579  19.044   4.906  1.00 10.00      A   
ATOM   3222 HH11 ARG A 341      10.682  19.545   5.068  1.00 10.00      A   
ATOM   3223 HH12 ARG A 341      11.692  18.063   5.255  1.00 10.00      A   
ATOM   3224  NH2 ARG A 341      12.407  20.887   3.798  1.00 10.00      A   
ATOM   3225 HH21 ARG A 341      13.185  21.361   3.268  1.00 10.00      A   
ATOM   3226 HH22 ARG A 341      11.507  21.393   3.959  1.00 10.00      A   
ATOM   3227  C   ARG A 341      16.432  13.720   4.186  1.00 10.00      A   
ATOM   3228  O   ARG A 341      16.462  13.127   5.266  1.00 10.00      A   
ATOM   3229  N   GLU A 342      16.697  13.129   3.029  1.00 10.00      A   
ATOM   3230  HN  GLU A 342      16.677  13.656   2.201  1.00 10.00      A   
ATOM   3231  CA  GLU A 342      17.027  11.720   2.964  1.00 10.00      A   
ATOM   3232  CB  GLU A 342      15.828  10.910   2.469  1.00 10.00      A   
ATOM   3233  CG  GLU A 342      16.061   9.409   2.460  1.00 10.00      A   
ATOM   3234  CD  GLU A 342      14.918   8.638   1.844  1.00 10.00      A   
ATOM   3235  OE1 GLU A 342      13.942   8.332   2.555  1.00 10.00      A   
ATOM   3236  OE2 GLU A 342      14.998   8.321   0.643  1.00 10.00      A   
ATOM   3237  C   GLU A 342      18.242  11.446   2.091  1.00 10.00      A   
ATOM   3238  O   GLU A 342      18.403  12.027   1.016  1.00 10.00      A   
ATOM   3239  N   LEU A 343      19.081  10.542   2.574  1.00 10.00      A   
ATOM   3240  HN  LEU A 343      18.876  10.130   3.443  1.00 10.00      A   
ATOM   3241  CA  LEU A 343      20.286  10.132   1.875  1.00 10.00      A   
ATOM   3242  CB  LEU A 343      21.517  10.818   2.478  1.00 10.00      A   
ATOM   3243  CG  LEU A 343      22.871  10.448   1.863  1.00 10.00      A   
ATOM   3244  CD1 LEU A 343      22.898  10.768   0.379  1.00 10.00      A   
ATOM   3245  CD2 LEU A 343      24.001  11.163   2.585  1.00 10.00      A   
ATOM   3246  C   LEU A 343      20.438   8.615   1.953  1.00 10.00      A   
ATOM   3247  O   LEU A 343      20.698   8.060   3.025  1.00 10.00      A   
ATOM   3248  N   ARG A 344      20.254   7.950   0.821  1.00 10.00      A   
ATOM   3249  HN  ARG A 344      20.041   8.450   0.000  1.00 10.00      A   
ATOM   3250  CA  ARG A 344      20.376   6.499   0.756  1.00 10.00      A   
ATOM   3251  CB  ARG A 344      19.116   5.861   0.157  1.00 10.00      A   
ATOM   3252  CG  ARG A 344      17.857   6.046   0.993  1.00 10.00      A   
ATOM   3253  CD  ARG A 344      16.721   5.142   0.523  1.00 10.00      A   
ATOM   3254  NE  ARG A 344      15.414   5.651   0.945  1.00 10.00      A   
ATOM   3255  HE  ARG A 344      15.314   6.632   1.001  1.00 10.00      A   
ATOM   3256  CZ  ARG A 344      14.352   4.893   1.238  1.00 10.00      A   
ATOM   3257  NH1 ARG A 344      14.414   3.563   1.148  1.00 10.00      A   
ATOM   3258 HH11 ARG A 344      15.294   3.095   0.848  1.00 10.00      A   
ATOM   3259 HH12 ARG A 344      13.575   2.981   1.381  1.00 10.00      A   
ATOM   3260  NH2 ARG A 344      13.230   5.470   1.649  1.00 10.00      A   
ATOM   3261 HH21 ARG A 344      13.179   6.510   1.754  1.00 10.00      A   
ATOM   3262 HH22 ARG A 344      12.387   4.887   1.878  1.00 10.00      A   
ATOM   3263  C   ARG A 344      21.605   6.106  -0.053  1.00 10.00      A   
ATOM   3264  O   ARG A 344      21.716   6.445  -1.231  1.00 10.00      A   
ATOM   3265  N   VAL A 345      22.532   5.407   0.584  1.00 10.00      A   
ATOM   3266  HN  VAL A 345      22.396   5.173   1.527  1.00 10.00      A   
ATOM   3267  CA  VAL A 345      23.749   4.967  -0.083  1.00 10.00      A   
ATOM   3268  CB  VAL A 345      25.012   5.389   0.696  1.00 10.00      A   
ATOM   3269  CG1 VAL A 345      26.269   4.941  -0.034  1.00 10.00      A   
ATOM   3270  CG2 VAL A 345      25.031   6.895   0.906  1.00 10.00      A   
ATOM   3271  C   VAL A 345      23.742   3.453  -0.259  1.00 10.00      A   
ATOM   3272  O   VAL A 345      23.666   2.709   0.717  1.00 10.00      A   
ATOM   3273  N   PHE A 346      23.810   3.012  -1.508  1.00 10.00      A   
ATOM   3274  HN  PHE A 346      23.872   3.669  -2.240  1.00 10.00      A   
ATOM   3275  CA  PHE A 346      23.807   1.590  -1.834  1.00 10.00      A   
ATOM   3276  CB  PHE A 346      22.855   1.318  -3.008  1.00 10.00      A   
ATOM   3277  CG  PHE A 346      21.413   1.621  -2.710  1.00 10.00      A   
ATOM   3278  CD1 PHE A 346      20.830   2.797  -3.156  1.00 10.00      A   
ATOM   3279  CD2 PHE A 346      20.641   0.734  -1.980  1.00 10.00      A   
ATOM   3280  CE1 PHE A 346      19.506   3.079  -2.879  1.00 10.00      A   
ATOM   3281  CE2 PHE A 346      19.317   1.008  -1.700  1.00 10.00      A   
ATOM   3282  CZ  PHE A 346      18.749   2.183  -2.149  1.00 10.00      A   
ATOM   3283  C   PHE A 346      25.216   1.122  -2.188  1.00 10.00      A   
ATOM   3284  O   PHE A 346      25.960   1.830  -2.865  1.00 10.00      A   
ATOM   3285  N   PRO A 347      25.609  -0.071  -1.731  1.00 10.00      A   
ATOM   3286  CA  PRO A 347      26.932  -0.615  -2.009  1.00 10.00      A   
ATOM   3287  CB  PRO A 347      27.111  -1.660  -0.903  1.00 10.00      A   
ATOM   3288  CG  PRO A 347      25.729  -2.118  -0.571  1.00 10.00      A   
ATOM   3289  CD  PRO A 347      24.797  -0.978  -0.901  1.00 10.00      A   
ATOM   3290  C   PRO A 347      26.998  -1.271  -3.390  1.00 10.00      A   
ATOM   3291  O   PRO A 347      26.193  -2.154  -3.708  1.00 10.00      A   
ATOM   3292  N   SER A 348      27.944  -0.823  -4.211  1.00 10.00      A   
ATOM   3293  HN  SER A 348      28.532  -0.085  -3.911  1.00 10.00      A   
ATOM   3294  CA  SER A 348      28.130  -1.373  -5.551  1.00 10.00      A   
ATOM   3295  CB  SER A 348      29.191  -0.569  -6.309  1.00 10.00      A   
ATOM   3296  OG  SER A 348      30.302  -0.280  -5.476  1.00 10.00      A   
ATOM   3297  HG  SER A 348      30.052   0.403  -4.828  1.00 10.00      A   
ATOM   3298  C   SER A 348      28.530  -2.845  -5.475  1.00 10.00      A   
ATOM   3299  O   SER A 348      27.877  -3.715  -6.058  1.00 10.00      A   
ATOM   3300  N   GLU A 349      29.598  -3.112  -4.735  1.00 10.00      A   
ATOM   3301  HN  GLU A 349      30.073  -2.369  -4.309  1.00 10.00      A   
ATOM   3302  CA  GLU A 349      30.096  -4.467  -4.553  1.00 10.00      A   
ATOM   3303  CB  GLU A 349      31.516  -4.592  -5.104  1.00 10.00      A   
ATOM   3304  CG  GLU A 349      31.590  -4.724  -6.616  1.00 10.00      A   
ATOM   3305  CD  GLU A 349      31.287  -6.133  -7.089  1.00 10.00      A   
ATOM   3306  OE1 GLU A 349      32.235  -6.845  -7.488  1.00 10.00      A   
ATOM   3307  OE2 GLU A 349      30.106  -6.537  -7.063  1.00 10.00      A   
ATOM   3308  C   GLU A 349      30.065  -4.860  -3.077  1.00 10.00      A   
ATOM   3309  O   GLU A 349      31.091  -4.827  -2.394  1.00 10.00      A   
ATOM   3310  N   PRO A 350      28.884  -5.248  -2.560  1.00 10.00      A   
ATOM   3311  CA  PRO A 350      28.730  -5.644  -1.159  1.00 10.00      A   
ATOM   3312  CB  PRO A 350      27.220  -5.548  -0.943  1.00 10.00      A   
ATOM   3313  CG  PRO A 350      26.637  -5.862  -2.277  1.00 10.00      A   
ATOM   3314  CD  PRO A 350      27.608  -5.330  -3.301  1.00 10.00      A   
ATOM   3315  C   PRO A 350      29.203  -7.074  -0.926  1.00 10.00      A   
ATOM   3316  O   PRO A 350      29.232  -7.557   0.202  1.00 10.00      A   
ATOM   3317  N   PHE A 351      29.573  -7.747  -2.004  1.00 10.00      A   
ATOM   3318  HN  PHE A 351      29.524  -7.311  -2.880  1.00 10.00      A   
ATOM   3319  CA  PHE A 351      30.047  -9.117  -1.917  1.00 10.00      A   
ATOM   3320  CB  PHE A 351      29.564  -9.922  -3.124  1.00 10.00      A   
ATOM   3321  CG  PHE A 351      28.065 -10.010  -3.225  1.00 10.00      A   
ATOM   3322  CD1 PHE A 351      27.355  -9.148  -4.050  1.00 10.00      A   
ATOM   3323  CD2 PHE A 351      27.365 -10.958  -2.498  1.00 10.00      A   
ATOM   3324  CE1 PHE A 351      25.979  -9.235  -4.142  1.00 10.00      A   
ATOM   3325  CE2 PHE A 351      25.990 -11.048  -2.584  1.00 10.00      A   
ATOM   3326  CZ  PHE A 351      25.296 -10.185  -3.407  1.00 10.00      A   
ATOM   3327  C   PHE A 351      31.567  -9.148  -1.822  1.00 10.00      A   
ATOM   3328  O   PHE A 351      32.180 -10.213  -1.722  1.00 10.00      A   
ATOM   3329  N   VAL A 352      32.165  -7.964  -1.853  1.00 10.00      A   
ATOM   3330  HN  VAL A 352      31.616  -7.155  -1.915  1.00 10.00      A   
ATOM   3331  CA  VAL A 352      33.607  -7.829  -1.769  1.00 10.00      A   
ATOM   3332  CB  VAL A 352      34.147  -6.834  -2.819  1.00 10.00      A   
ATOM   3333  CG1 VAL A 352      35.662  -6.715  -2.727  1.00 10.00      A   
ATOM   3334  CG2 VAL A 352      33.736  -7.262  -4.218  1.00 10.00      A   
ATOM   3335  C   VAL A 352      33.991  -7.363  -0.371  1.00 10.00      A   
ATOM   3336  O   VAL A 352      33.662  -6.241   0.034  1.00 10.00      A   
ATOM   3337  N   MET A 353      34.672  -8.239   0.355  1.00 10.00      A   
ATOM   3338  HN  MET A 353      34.883  -9.112  -0.039  1.00 10.00      A   
ATOM   3339  CA  MET A 353      35.112  -7.963   1.717  1.00 10.00      A   
ATOM   3340  CB  MET A 353      35.806  -9.205   2.289  1.00 10.00      A   
ATOM   3341  CG  MET A 353      36.302  -9.068   3.720  1.00 10.00      A   
ATOM   3342  SD  MET A 353      36.707 -10.668   4.453  1.00 10.00      A   
ATOM   3343  CE  MET A 353      37.463 -10.156   5.994  1.00 10.00      A   
ATOM   3344  C   MET A 353      36.051  -6.762   1.769  1.00 10.00      A   
ATOM   3345  O   MET A 353      35.983  -5.952   2.695  1.00 10.00      A   
ATOM   3346  N   GLU A 354      36.914  -6.655   0.768  1.00 10.00      A   
ATOM   3347  HN  GLU A 354      36.909  -7.333   0.065  1.00 10.00      A   
ATOM   3348  CA  GLU A 354      37.871  -5.562   0.684  1.00 10.00      A   
ATOM   3349  CB  GLU A 354      38.950  -5.887  -0.354  1.00 10.00      A   
ATOM   3350  CG  GLU A 354      39.584  -7.260  -0.188  1.00 10.00      A   
ATOM   3351  CD  GLU A 354      40.234  -7.432   1.165  1.00 10.00      A   
ATOM   3352  OE1 GLU A 354      41.380  -6.969   1.342  1.00 10.00      A   
ATOM   3353  OE2 GLU A 354      39.604  -8.031   2.060  1.00 10.00      A   
ATOM   3354  C   GLU A 354      37.175  -4.253   0.317  1.00 10.00      A   
ATOM   3355  O   GLU A 354      36.235  -4.243  -0.480  1.00 10.00      A   
ATOM   3356  N   PRO A 355      37.605  -3.135   0.917  1.00 10.00      A   
ATOM   3357  CA  PRO A 355      37.031  -1.814   0.634  1.00 10.00      A   
ATOM   3358  CB  PRO A 355      37.739  -0.882   1.627  1.00 10.00      A   
ATOM   3359  CG  PRO A 355      38.337  -1.789   2.653  1.00 10.00      A   
ATOM   3360  CD  PRO A 355      38.659  -3.067   1.936  1.00 10.00      A   
ATOM   3361  C   PRO A 355      37.311  -1.378  -0.808  1.00 10.00      A   
ATOM   3362  O   PRO A 355      38.457  -1.116  -1.182  1.00 10.00      A   
ATOM   3363  N   ASN A 356      36.260  -1.318  -1.620  1.00 10.00      A   
ATOM   3364  HN  ASN A 356      35.374  -1.545  -1.271  1.00 10.00      A   
ATOM   3365  CA  ASN A 356      36.391  -0.929  -3.021  1.00 10.00      A   
ATOM   3366  CB  ASN A 356      35.263  -1.537  -3.870  1.00 10.00      A   
ATOM   3367  CG  ASN A 356      33.881  -1.062  -3.458  1.00 10.00      A   
ATOM   3368  OD1 ASN A 356      33.351  -1.484  -2.433  1.00 10.00      A   
ATOM   3369  ND2 ASN A 356      33.272  -0.210  -4.263  1.00 10.00      A   
ATOM   3370 HD21 ASN A 356      33.734   0.067  -5.083  1.00 10.00      A   
ATOM   3371 HD22 ASN A 356      32.378   0.120  -4.001  1.00 10.00      A   
ATOM   3372  C   ASN A 356      36.416   0.585  -3.177  1.00 10.00      A   
ATOM   3373  O   ASN A 356      36.848   1.103  -4.206  1.00 10.00      A   
ATOM   3374  N   VAL A 357      35.964   1.291  -2.151  1.00 10.00      A   
ATOM   3375  HN  VAL A 357      35.658   0.824  -1.349  1.00 10.00      A   
ATOM   3376  CA  VAL A 357      35.931   2.751  -2.174  1.00 10.00      A   
ATOM   3377  CB  VAL A 357      34.502   3.291  -2.420  1.00 10.00      A   
ATOM   3378  CG1 VAL A 357      34.056   3.042  -3.855  1.00 10.00      A   
ATOM   3379  CG2 VAL A 357      33.517   2.681  -1.432  1.00 10.00      A   
ATOM   3380  C   VAL A 357      36.429   3.310  -0.848  1.00 10.00      A   
ATOM   3381  O   VAL A 357      36.485   2.592   0.153  1.00 10.00      A   
ATOM   3382  N   ALA A 358      36.780   4.588  -0.839  1.00 10.00      A   
ATOM   3383  HN  ALA A 358      36.718   5.113  -1.673  1.00 10.00      A   
ATOM   3384  CA  ALA A 358      37.253   5.237   0.372  1.00 10.00      A   
ATOM   3385  CB  ALA A 358      38.293   6.297   0.047  1.00 10.00      A   
ATOM   3386  C   ALA A 358      36.075   5.836   1.129  1.00 10.00      A   
ATOM   3387  O   ALA A 358      35.972   7.052   1.295  1.00 10.00      A   
ATOM   3388  N   LEU A 359      35.180   4.964   1.564  1.00 10.00      A   
ATOM   3389  HN  LEU A 359      35.326   4.010   1.389  1.00 10.00      A   
ATOM   3390  CA  LEU A 359      33.997   5.375   2.299  1.00 10.00      A   
ATOM   3391  CB  LEU A 359      32.728   5.023   1.519  1.00 10.00      A   
ATOM   3392  CG  LEU A 359      31.396   5.327   2.211  1.00 10.00      A   
ATOM   3393  CD1 LEU A 359      31.234   6.820   2.448  1.00 10.00      A   
ATOM   3394  CD2 LEU A 359      30.234   4.781   1.398  1.00 10.00      A   
ATOM   3395  C   LEU A 359      33.975   4.726   3.677  1.00 10.00      A   
ATOM   3396  O   LEU A 359      34.028   3.500   3.804  1.00 10.00      A   
ATOM   3397  N   THR A 360      33.912   5.559   4.701  1.00 10.00      A   
ATOM   3398  HN  THR A 360      33.876   6.530   4.525  1.00 10.00      A   
ATOM   3399  CA  THR A 360      33.881   5.096   6.076  1.00 10.00      A   
ATOM   3400  CB  THR A 360      35.102   5.627   6.859  1.00 10.00      A   
ATOM   3401  OG1 THR A 360      35.134   7.060   6.803  1.00 10.00      A   
ATOM   3402  HG1 THR A 360      35.119   7.349   5.873  1.00 10.00      A   
ATOM   3403  CG2 THR A 360      36.393   5.075   6.276  1.00 10.00      A   
ATOM   3404  C   THR A 360      32.596   5.574   6.743  1.00 10.00      A   
ATOM   3405  O   THR A 360      31.581   5.768   6.076  1.00 10.00      A   
ATOM   3406  N   GLU A 361      32.629   5.751   8.051  1.00 10.00      A   
ATOM   3407  HN  GLU A 361      33.460   5.557   8.548  1.00 10.00      A   
ATOM   3408  CA  GLU A 361      31.463   6.227   8.777  1.00 10.00      A   
ATOM   3409  CB  GLU A 361      31.401   5.597  10.168  1.00 10.00      A   
ATOM   3410  CG  GLU A 361      32.581   5.947  11.059  1.00 10.00      A   
ATOM   3411  CD  GLU A 361      33.736   4.976  10.935  1.00 10.00      A   
ATOM   3412  OE1 GLU A 361      33.958   4.201  11.882  1.00 10.00      A   
ATOM   3413  OE2 GLU A 361      34.441   4.994   9.901  1.00 10.00      A   
ATOM   3414  C   GLU A 361      31.508   7.749   8.884  1.00 10.00      A   
ATOM   3415  O   GLU A 361      30.515   8.395   9.227  1.00 10.00      A   
ATOM   3416  N   GLN A 362      32.668   8.317   8.560  1.00 10.00      A   
ATOM   3417  HN  GLN A 362      33.411   7.747   8.263  1.00 10.00      A   
ATOM   3418  CA  GLN A 362      32.865   9.761   8.625  1.00 10.00      A   
ATOM   3419  CB  GLN A 362      34.331  10.134   8.379  1.00 10.00      A   
ATOM   3420  CG  GLN A 362      34.636  11.616   8.547  1.00 10.00      A   
ATOM   3421  CD  GLN A 362      34.161  12.173   9.877  1.00 10.00      A   
ATOM   3422  OE1 GLN A 362      34.158  11.479  10.892  1.00 10.00      A   
ATOM   3423  NE2 GLN A 362      33.743  13.429   9.874  1.00 10.00      A   
ATOM   3424 HE21 GLN A 362      33.764  13.923   9.026  1.00 10.00      A   
ATOM   3425 HE22 GLN A 362      33.426  13.816  10.718  1.00 10.00      A   
ATOM   3426  C   GLN A 362      31.942  10.491   7.655  1.00 10.00      A   
ATOM   3427  O   GLN A 362      31.549  11.633   7.905  1.00 10.00      A   
ATOM   3428  N   GLY A 363      31.607   9.835   6.549  1.00 10.00      A   
ATOM   3429  HN  GLY A 363      31.981   8.946   6.384  1.00 10.00      A   
ATOM   3430  CA  GLY A 363      30.720  10.433   5.575  1.00 10.00      A   
ATOM   3431  C   GLY A 363      29.403  10.846   6.203  1.00 10.00      A   
ATOM   3432  O   GLY A 363      28.974  11.992   6.058  1.00 10.00      A   
ATOM   3433  N   LEU A 364      28.785   9.924   6.935  1.00 10.00      A   
ATOM   3434  HN  LEU A 364      29.197   9.035   7.029  1.00 10.00      A   
ATOM   3435  CA  LEU A 364      27.513  10.190   7.600  1.00 10.00      A   
ATOM   3436  CB  LEU A 364      26.988   8.921   8.291  1.00 10.00      A   
ATOM   3437  CG  LEU A 364      25.482   8.642   8.170  1.00 10.00      A   
ATOM   3438  CD1 LEU A 364      25.103   7.387   8.941  1.00 10.00      A   
ATOM   3439  CD2 LEU A 364      24.656   9.830   8.645  1.00 10.00      A   
ATOM   3440  C   LEU A 364      27.666  11.314   8.620  1.00 10.00      A   
ATOM   3441  O   LEU A 364      26.822  12.204   8.704  1.00 10.00      A   
ATOM   3442  N   VAL A 365      28.751  11.273   9.384  1.00 10.00      A   
ATOM   3443  HN  VAL A 365      29.391  10.537   9.259  1.00 10.00      A   
ATOM   3444  CA  VAL A 365      29.022  12.289  10.403  1.00 10.00      A   
ATOM   3445  CB  VAL A 365      30.336  11.996  11.160  1.00 10.00      A   
ATOM   3446  CG1 VAL A 365      30.552  13.010  12.274  1.00 10.00      A   
ATOM   3447  CG2 VAL A 365      30.330  10.584  11.718  1.00 10.00      A   
ATOM   3448  C   VAL A 365      29.100  13.680   9.773  1.00 10.00      A   
ATOM   3449  O   VAL A 365      28.573  14.657  10.310  1.00 10.00      A   
ATOM   3450  N   SER A 366      29.750  13.755   8.620  1.00 10.00      A   
ATOM   3451  HN  SER A 366      30.151  12.940   8.242  1.00 10.00      A   
ATOM   3452  CA  SER A 366      29.891  15.017   7.909  1.00 10.00      A   
ATOM   3453  CB  SER A 366      30.848  14.849   6.725  1.00 10.00      A   
ATOM   3454  OG  SER A 366      32.034  14.181   7.121  1.00 10.00      A   
ATOM   3455  HG  SER A 366      31.828  13.261   7.337  1.00 10.00      A   
ATOM   3456  C   SER A 366      28.534  15.531   7.426  1.00 10.00      A   
ATOM   3457  O   SER A 366      28.236  16.721   7.533  1.00 10.00      A   
ATOM   3458  N   VAL A 367      27.710  14.624   6.912  1.00 10.00      A   
ATOM   3459  HN  VAL A 367      27.996  13.686   6.875  1.00 10.00      A   
ATOM   3460  CA  VAL A 367      26.389  14.982   6.401  1.00 10.00      A   
ATOM   3461  CB  VAL A 367      25.773  13.840   5.561  1.00 10.00      A   
ATOM   3462  CG1 VAL A 367      24.412  14.239   5.006  1.00 10.00      A   
ATOM   3463  CG2 VAL A 367      26.712  13.455   4.429  1.00 10.00      A   
ATOM   3464  C   VAL A 367      25.437  15.381   7.530  1.00 10.00      A   
ATOM   3465  O   VAL A 367      24.758  16.402   7.441  1.00 10.00      A   
ATOM   3466  N   SER A 368      25.418  14.597   8.602  1.00 10.00      A   
ATOM   3467  HN  SER A 368      26.009  13.810   8.634  1.00 10.00      A   
ATOM   3468  CA  SER A 368      24.536  14.876   9.734  1.00 10.00      A   
ATOM   3469  CB  SER A 368      24.584  13.738  10.758  1.00 10.00      A   
ATOM   3470  OG  SER A 368      25.914  13.306  10.986  1.00 10.00      A   
ATOM   3471  HG  SER A 368      26.187  12.709  10.277  1.00 10.00      A   
ATOM   3472  C   SER A 368      24.841  16.224  10.390  1.00 10.00      A   
ATOM   3473  O   SER A 368      23.945  16.884  10.915  1.00 10.00      A   
ATOM   3474  N   MET A 369      26.100  16.630  10.342  1.00 10.00      A   
ATOM   3475  HN  MET A 369      26.769  16.057   9.912  1.00 10.00      A   
ATOM   3476  CA  MET A 369      26.520  17.895  10.931  1.00 10.00      A   
ATOM   3477  CB  MET A 369      28.015  17.863  11.259  1.00 10.00      A   
ATOM   3478  CG  MET A 369      28.369  17.077  12.511  1.00 10.00      A   
ATOM   3479  SD  MET A 369      30.132  17.132  12.893  1.00 10.00      A   
ATOM   3480  CE  MET A 369      30.392  18.898  13.046  1.00 10.00      A   
ATOM   3481  C   MET A 369      26.228  19.076  10.012  1.00 10.00      A   
ATOM   3482  O   MET A 369      26.106  20.216  10.473  1.00 10.00      A   
ATOM   3483  N   GLY A 370      26.115  18.801   8.717  1.00 10.00      A   
ATOM   3484  HN  GLY A 370      26.201  17.872   8.411  1.00 10.00      A   
ATOM   3485  CA  GLY A 370      25.866  19.857   7.756  1.00 10.00      A   
ATOM   3486  C   GLY A 370      24.405  20.015   7.390  1.00 10.00      A   
ATOM   3487  O   GLY A 370      23.950  21.123   7.103  1.00 10.00      A   
ATOM   3488  N   CYS A 371      23.673  18.915   7.386  1.00 10.00      A   
ATOM   3489  HN  CYS A 371      24.095  18.057   7.616  1.00 10.00      A   
ATOM   3490  CA  CYS A 371      22.260  18.941   7.041  1.00 10.00      A   
ATOM   3491  CB  CYS A 371      21.936  17.826   6.045  1.00 10.00      A   
ATOM   3492  SG  CYS A 371      23.096  17.719   4.668  1.00 10.00      A   
ATOM   3493  HG  CYS A 371      23.128  18.900   4.062  1.00 10.00      A   
ATOM   3494  C   CYS A 371      21.376  18.813   8.276  1.00 10.00      A   
ATOM   3495  O   CYS A 371      21.273  17.740   8.874  1.00 10.00      A   
ATOM   3496  N   PRO A 372      20.719  19.912   8.671  1.00 10.00      A   
ATOM   3497  CA  PRO A 372      19.829  19.924   9.829  1.00 10.00      A   
ATOM   3498  CB  PRO A 372      19.799  21.403  10.205  1.00 10.00      A   
ATOM   3499  CG  PRO A 372      19.952  22.120   8.905  1.00 10.00      A   
ATOM   3500  CD  PRO A 372      20.800  21.237   8.025  1.00 10.00      A   
ATOM   3501  C   PRO A 372      18.426  19.452   9.453  1.00 10.00      A   
ATOM   3502  O   PRO A 372      17.532  19.377  10.295  1.00 10.00      A   
ATOM   3503  N   LYS A 373      18.246  19.132   8.179  1.00 10.00      A   
ATOM   3504  HN  LYS A 373      19.003  19.199   7.562  1.00 10.00      A   
ATOM   3505  CA  LYS A 373      16.956  18.677   7.674  1.00 10.00      A   
ATOM   3506  CB  LYS A 373      16.624  19.374   6.352  1.00 10.00      A   
ATOM   3507  CG  LYS A 373      16.638  20.893   6.420  1.00 10.00      A   
ATOM   3508  CD  LYS A 373      15.722  21.413   7.516  1.00 10.00      A   
ATOM   3509  CE  LYS A 373      15.631  22.929   7.483  1.00 10.00      A   
ATOM   3510  NZ  LYS A 373      14.875  23.414   6.300  1.00 10.00      A   
ATOM   3511  HZ1 LYS A 373      13.884  23.102   6.352  1.00 10.00      A   
ATOM   3512  HZ2 LYS A 373      15.298  23.041   5.420  1.00 10.00      A   
ATOM   3513  HZ3 LYS A 373      14.896  24.452   6.265  1.00 10.00      A   
ATOM   3514  C   LYS A 373      16.948  17.167   7.480  1.00 10.00      A   
ATOM   3515  O   LYS A 373      15.963  16.596   7.012  1.00 10.00      A   
ATOM   3516  N   LEU A 374      18.057  16.532   7.833  1.00 10.00      A   
ATOM   3517  HN  LEU A 374      18.805  17.047   8.192  1.00 10.00      A   
ATOM   3518  CA  LEU A 374      18.184  15.087   7.703  1.00 10.00      A   
ATOM   3519  CB  LEU A 374      19.618  14.646   8.008  1.00 10.00      A   
ATOM   3520  CG  LEU A 374      20.359  13.903   6.892  1.00 10.00      A   
ATOM   3521  CD1 LEU A 374      21.750  13.510   7.362  1.00 10.00      A   
ATOM   3522  CD2 LEU A 374      19.583  12.670   6.449  1.00 10.00      A   
ATOM   3523  C   LEU A 374      17.227  14.389   8.654  1.00 10.00      A   
ATOM   3524  O   LEU A 374      17.135  14.748   9.827  1.00 10.00      A   
ATOM   3525  N   GLU A 375      16.505  13.408   8.139  1.00 10.00      A   
ATOM   3526  HN  GLU A 375      16.602  13.197   7.186  1.00 10.00      A   
ATOM   3527  CA  GLU A 375      15.561  12.651   8.945  1.00 10.00      A   
ATOM   3528  CB  GLU A 375      14.160  13.257   8.869  1.00 10.00      A   
ATOM   3529  CG  GLU A 375      13.535  13.236   7.485  1.00 10.00      A   
ATOM   3530  CD  GLU A 375      12.027  13.313   7.542  1.00 10.00      A   
ATOM   3531  OE1 GLU A 375      11.415  12.447   8.209  1.00 10.00      A   
ATOM   3532  OE2 GLU A 375      11.447  14.229   6.919  1.00 10.00      A   
ATOM   3533  C   GLU A 375      15.538  11.178   8.539  1.00 10.00      A   
ATOM   3534  O   GLU A 375      15.233  10.303   9.352  1.00 10.00      A   
ATOM   3535  N   SER A 376      15.865  10.918   7.282  1.00 10.00      A   
ATOM   3536  HN  SER A 376      16.097  11.660   6.686  1.00 10.00      A   
ATOM   3537  CA  SER A 376      15.895   9.565   6.756  1.00 10.00      A   
ATOM   3538  CB  SER A 376      14.805   9.398   5.694  1.00 10.00      A   
ATOM   3539  OG  SER A 376      14.718   8.059   5.236  1.00 10.00      A   
ATOM   3540  HG  SER A 376      14.313   8.050   4.353  1.00 10.00      A   
ATOM   3541  C   SER A 376      17.267   9.292   6.156  1.00 10.00      A   
ATOM   3542  O   SER A 376      17.722  10.019   5.273  1.00 10.00      A   
ATOM   3543  N   VAL A 377      17.942   8.265   6.640  1.00 10.00      A   
ATOM   3544  HN  VAL A 377      17.548   7.717   7.356  1.00 10.00      A   
ATOM   3545  CA  VAL A 377      19.266   7.944   6.133  1.00 10.00      A   
ATOM   3546  CB  VAL A 377      20.371   8.647   6.960  1.00 10.00      A   
ATOM   3547  CG1 VAL A 377      20.291   8.266   8.430  1.00 10.00      A   
ATOM   3548  CG2 VAL A 377      21.753   8.366   6.394  1.00 10.00      A   
ATOM   3549  C   VAL A 377      19.528   6.439   6.060  1.00 10.00      A   
ATOM   3550  O   VAL A 377      19.205   5.686   6.980  1.00 10.00      A   
ATOM   3551  N   LEU A 378      20.098   6.018   4.940  1.00 10.00      A   
ATOM   3552  HN  LEU A 378      20.292   6.674   4.233  1.00 10.00      A   
ATOM   3553  CA  LEU A 378      20.453   4.628   4.717  1.00 10.00      A   
ATOM   3554  CB  LEU A 378      19.728   4.090   3.483  1.00 10.00      A   
ATOM   3555  CG  LEU A 378      20.097   2.675   3.045  1.00 10.00      A   
ATOM   3556  CD1 LEU A 378      19.481   1.643   3.975  1.00 10.00      A   
ATOM   3557  CD2 LEU A 378      19.663   2.437   1.610  1.00 10.00      A   
ATOM   3558  C   LEU A 378      21.964   4.548   4.519  1.00 10.00      A   
ATOM   3559  O   LEU A 378      22.509   5.173   3.602  1.00 10.00      A   
ATOM   3560  N   TYR A 379      22.639   3.806   5.382  1.00 10.00      A   
ATOM   3561  HN  TYR A 379      22.151   3.321   6.091  1.00 10.00      A   
ATOM   3562  CA  TYR A 379      24.087   3.691   5.302  1.00 10.00      A   
ATOM   3563  CB  TYR A 379      24.719   4.329   6.538  1.00 10.00      A   
ATOM   3564  CG  TYR A 379      25.993   5.097   6.271  1.00 10.00      A   
ATOM   3565  CD1 TYR A 379      26.062   6.040   5.254  1.00 10.00      A   
ATOM   3566  CD2 TYR A 379      27.121   4.897   7.054  1.00 10.00      A   
ATOM   3567  CE1 TYR A 379      27.219   6.761   5.024  1.00 10.00      A   
ATOM   3568  CE2 TYR A 379      28.283   5.609   6.830  1.00 10.00      A   
ATOM   3569  CZ  TYR A 379      28.326   6.540   5.815  1.00 10.00      A   
ATOM   3570  OH  TYR A 379      29.476   7.261   5.600  1.00 10.00      A   
ATOM   3571  HH  TYR A 379      30.242   6.668   5.661  1.00 10.00      A   
ATOM   3572  C   TYR A 379      24.545   2.243   5.182  1.00 10.00      A   
ATOM   3573  O   TYR A 379      24.129   1.380   5.957  1.00 10.00      A   
ATOM   3574  N   PHE A 380      25.400   1.993   4.204  1.00 10.00      A   
ATOM   3575  HN  PHE A 380      25.681   2.729   3.620  1.00 10.00      A   
ATOM   3576  CA  PHE A 380      25.949   0.669   3.965  1.00 10.00      A   
ATOM   3577  CB  PHE A 380      25.418   0.088   2.649  1.00 10.00      A   
ATOM   3578  CG  PHE A 380      24.163  -0.728   2.786  1.00 10.00      A   
ATOM   3579  CD1 PHE A 380      22.919  -0.120   2.760  1.00 10.00      A   
ATOM   3580  CD2 PHE A 380      24.231  -2.105   2.934  1.00 10.00      A   
ATOM   3581  CE1 PHE A 380      21.766  -0.867   2.881  1.00 10.00      A   
ATOM   3582  CE2 PHE A 380      23.081  -2.859   3.055  1.00 10.00      A   
ATOM   3583  CZ  PHE A 380      21.846  -2.238   3.028  1.00 10.00      A   
ATOM   3584  C   PHE A 380      27.468   0.758   3.909  1.00 10.00      A   
ATOM   3585  O   PHE A 380      28.058   0.847   2.829  1.00 10.00      A   
ATOM   3586  N   CYS A 381      28.100   0.759   5.071  1.00 10.00      A   
ATOM   3587  HN  CYS A 381      27.582   0.689   5.900  1.00 10.00      A   
ATOM   3588  CA  CYS A 381      29.545   0.859   5.148  1.00 10.00      A   
ATOM   3589  CB  CYS A 381      29.937   2.020   6.058  1.00 10.00      A   
ATOM   3590  SG  CYS A 381      29.080   2.035   7.649  1.00 10.00      A   
ATOM   3591  HG  CYS A 381      30.005   2.052   8.604  1.00 10.00      A   
ATOM   3592  C   CYS A 381      30.173  -0.438   5.644  1.00 10.00      A   
ATOM   3593  O   CYS A 381      29.482  -1.335   6.118  1.00 10.00      A   
ATOM   3594  N   ARG A 382      31.490  -0.530   5.524  1.00 10.00      A   
ATOM   3595  HN  ARG A 382      31.985   0.210   5.112  1.00 10.00      A   
ATOM   3596  CA  ARG A 382      32.217  -1.712   5.967  1.00 10.00      A   
ATOM   3597  CB  ARG A 382      33.385  -2.007   5.027  1.00 10.00      A   
ATOM   3598  CG  ARG A 382      32.980  -2.599   3.692  1.00 10.00      A   
ATOM   3599  CD  ARG A 382      34.159  -2.644   2.740  1.00 10.00      A   
ATOM   3600  NE  ARG A 382      33.834  -3.353   1.508  1.00 10.00      A   
ATOM   3601  HE  ARG A 382      33.999  -4.323   1.492  1.00 10.00      A   
ATOM   3602  CZ  ARG A 382      33.338  -2.775   0.416  1.00 10.00      A   
ATOM   3603  NH1 ARG A 382      33.094  -1.467   0.394  1.00 10.00      A   
ATOM   3604 HH11 ARG A 382      33.288  -0.882   1.236  1.00 10.00      A   
ATOM   3605 HH12 ARG A 382      32.707  -1.019  -0.472  1.00 10.00      A   
ATOM   3606  NH2 ARG A 382      33.080  -3.515  -0.652  1.00 10.00      A   
ATOM   3607 HH21 ARG A 382      32.691  -3.073  -1.517  1.00 10.00      A   
ATOM   3608 HH22 ARG A 382      33.267  -4.544  -0.635  1.00 10.00      A   
ATOM   3609  C   ARG A 382      32.744  -1.533   7.384  1.00 10.00      A   
ATOM   3610  O   ARG A 382      33.309  -2.458   7.964  1.00 10.00      A   
ATOM   3611  N   GLN A 383      32.549  -0.351   7.942  1.00 10.00      A   
ATOM   3612  HN  GLN A 383      32.064   0.339   7.451  1.00 10.00      A   
ATOM   3613  CA  GLN A 383      33.026  -0.061   9.280  1.00 10.00      A   
ATOM   3614  CB  GLN A 383      34.457   0.473   9.229  1.00 10.00      A   
ATOM   3615  CG  GLN A 383      34.670   1.579   8.212  1.00 10.00      A   
ATOM   3616  CD  GLN A 383      36.115   2.013   8.141  1.00 10.00      A   
ATOM   3617  OE1 GLN A 383      36.923   1.398   7.449  1.00 10.00      A   
ATOM   3618  NE2 GLN A 383      36.449   3.079   8.844  1.00 10.00      A   
ATOM   3619 HE21 GLN A 383      35.748   3.534   9.371  1.00 10.00      A   
ATOM   3620 HE22 GLN A 383      37.385   3.374   8.817  1.00 10.00      A   
ATOM   3621  C   GLN A 383      32.120   0.935   9.981  1.00 10.00      A   
ATOM   3622  O   GLN A 383      31.472   1.762   9.338  1.00 10.00      A   
ATOM   3623  N   MET A 384      32.073   0.837  11.298  1.00 10.00      A   
ATOM   3624  HN  MET A 384      32.610   0.145  11.746  1.00 10.00      A   
ATOM   3625  CA  MET A 384      31.256   1.725  12.110  1.00 10.00      A   
ATOM   3626  CB  MET A 384      29.805   1.237  12.162  1.00 10.00      A   
ATOM   3627  CG  MET A 384      28.880   2.116  12.991  1.00 10.00      A   
ATOM   3628  SD  MET A 384      28.878   3.840  12.456  1.00 10.00      A   
ATOM   3629  CE  MET A 384      28.467   3.654  10.724  1.00 10.00      A   
ATOM   3630  C   MET A 384      31.832   1.797  13.513  1.00 10.00      A   
ATOM   3631  O   MET A 384      32.248   0.780  14.071  1.00 10.00      A   
ATOM   3632  N   THR A 385      31.876   2.992  14.068  1.00 10.00      A   
ATOM   3633  HN  THR A 385      31.540   3.769  13.571  1.00 10.00      A   
ATOM   3634  CA  THR A 385      32.403   3.189  15.403  1.00 10.00      A   
ATOM   3635  CB  THR A 385      33.634   4.115  15.376  1.00 10.00      A   
ATOM   3636  OG1 THR A 385      33.479   5.081  14.328  1.00 10.00      A   
ATOM   3637  HG1 THR A 385      33.625   4.648  13.466  1.00 10.00      A   
ATOM   3638  CG2 THR A 385      34.904   3.316  15.144  1.00 10.00      A   
ATOM   3639  C   THR A 385      31.349   3.809  16.305  1.00 10.00      A   
ATOM   3640  O   THR A 385      30.473   4.545  15.838  1.00 10.00      A   
ATOM   3641  N   ASN A 386      31.438   3.513  17.593  1.00 10.00      A   
ATOM   3642  HN  ASN A 386      32.155   2.906  17.897  1.00 10.00      A   
ATOM   3643  CA  ASN A 386      30.502   4.054  18.569  1.00 10.00      A   
ATOM   3644  CB  ASN A 386      30.760   3.458  19.956  1.00 10.00      A   
ATOM   3645  CG  ASN A 386      30.340   2.006  20.065  1.00 10.00      A   
ATOM   3646  OD1 ASN A 386      29.206   1.705  20.439  1.00 10.00      A   
ATOM   3647  ND2 ASN A 386      31.246   1.096  19.732  1.00 10.00      A   
ATOM   3648 HD21 ASN A 386      32.132   1.405  19.432  1.00 10.00      A   
ATOM   3649 HD22 ASN A 386      30.997   0.148  19.807  1.00 10.00      A   
ATOM   3650  C   ASN A 386      30.622   5.569  18.623  1.00 10.00      A   
ATOM   3651  O   ASN A 386      29.624   6.275  18.754  1.00 10.00      A   
ATOM   3652  N   ALA A 387      31.856   6.054  18.495  1.00 10.00      A   
ATOM   3653  HN  ALA A 387      32.602   5.425  18.380  1.00 10.00      A   
ATOM   3654  CA  ALA A 387      32.141   7.484  18.521  1.00 10.00      A   
ATOM   3655  CB  ALA A 387      33.633   7.721  18.338  1.00 10.00      A   
ATOM   3656  C   ALA A 387      31.350   8.219  17.443  1.00 10.00      A   
ATOM   3657  O   ALA A 387      30.762   9.275  17.697  1.00 10.00      A   
ATOM   3658  N   ALA A 388      31.337   7.655  16.242  1.00 10.00      A   
ATOM   3659  HN  ALA A 388      31.833   6.821  16.101  1.00 10.00      A   
ATOM   3660  CA  ALA A 388      30.614   8.244  15.125  1.00 10.00      A   
ATOM   3661  CB  ALA A 388      30.956   7.522  13.832  1.00 10.00      A   
ATOM   3662  C   ALA A 388      29.111   8.197  15.376  1.00 10.00      A   
ATOM   3663  O   ALA A 388      28.414   9.197  15.209  1.00 10.00      A   
ATOM   3664  N   LEU A 389      28.627   7.030  15.789  1.00 10.00      A   
ATOM   3665  HN  LEU A 389      29.243   6.275  15.901  1.00 10.00      A   
ATOM   3666  CA  LEU A 389      27.210   6.835  16.073  1.00 10.00      A   
ATOM   3667  CB  LEU A 389      26.961   5.417  16.594  1.00 10.00      A   
ATOM   3668  CG  LEU A 389      26.904   4.308  15.542  1.00 10.00      A   
ATOM   3669  CD1 LEU A 389      27.043   2.943  16.199  1.00 10.00      A   
ATOM   3670  CD2 LEU A 389      25.606   4.393  14.756  1.00 10.00      A   
ATOM   3671  C   LEU A 389      26.696   7.857  17.085  1.00 10.00      A   
ATOM   3672  O   LEU A 389      25.664   8.498  16.869  1.00 10.00      A   
ATOM   3673  N   ILE A 390      27.431   8.013  18.182  1.00 10.00      A   
ATOM   3674  HN  ILE A 390      28.254   7.484  18.285  1.00 10.00      A   
ATOM   3675  CA  ILE A 390      27.054   8.954  19.229  1.00 10.00      A   
ATOM   3676  CB  ILE A 390      27.989   8.849  20.455  1.00 10.00      A   
ATOM   3677  CG1 ILE A 390      27.864   7.458  21.085  1.00 10.00      A   
ATOM   3678  CG2 ILE A 390      27.668   9.928  21.484  1.00 10.00      A   
ATOM   3679  CD1 ILE A 390      28.917   7.157  22.129  1.00 10.00      A   
ATOM   3680  C   ILE A 390      27.035  10.383  18.692  1.00 10.00      A   
ATOM   3681  O   ILE A 390      26.123  11.153  18.991  1.00 10.00      A   
ATOM   3682  N   THR A 391      28.026  10.726  17.878  1.00 10.00      A   
ATOM   3683  HN  THR A 391      28.725  10.068  17.670  1.00 10.00      A   
ATOM   3684  CA  THR A 391      28.105  12.061  17.294  1.00 10.00      A   
ATOM   3685  CB  THR A 391      29.414  12.260  16.508  1.00 10.00      A   
ATOM   3686  OG1 THR A 391      30.527  11.954  17.359  1.00 10.00      A   
ATOM   3687  HG1 THR A 391      30.725  11.005  17.307  1.00 10.00      A   
ATOM   3688  CG2 THR A 391      29.537  13.698  16.023  1.00 10.00      A   
ATOM   3689  C   THR A 391      26.905  12.337  16.383  1.00 10.00      A   
ATOM   3690  O   THR A 391      26.315  13.416  16.432  1.00 10.00      A   
ATOM   3691  N   ILE A 392      26.538  11.347  15.575  1.00 10.00      A   
ATOM   3692  HN  ILE A 392      27.046  10.501  15.589  1.00 10.00      A   
ATOM   3693  CA  ILE A 392      25.404  11.480  14.664  1.00 10.00      A   
ATOM   3694  CB  ILE A 392      25.246  10.224  13.778  1.00 10.00      A   
ATOM   3695  CG1 ILE A 392      26.474  10.055  12.880  1.00 10.00      A   
ATOM   3696  CG2 ILE A 392      23.975  10.305  12.940  1.00 10.00      A   
ATOM   3697  CD1 ILE A 392      26.578   8.695  12.228  1.00 10.00      A   
ATOM   3698  C   ILE A 392      24.112  11.721  15.445  1.00 10.00      A   
ATOM   3699  O   ILE A 392      23.343  12.630  15.131  1.00 10.00      A   
ATOM   3700  N   ALA A 393      23.898  10.923  16.483  1.00 10.00      A   
ATOM   3701  HN  ALA A 393      24.561  10.232  16.700  1.00 10.00      A   
ATOM   3702  CA  ALA A 393      22.703  11.042  17.310  1.00 10.00      A   
ATOM   3703  CB  ALA A 393      22.628   9.887  18.293  1.00 10.00      A   
ATOM   3704  C   ALA A 393      22.661  12.376  18.051  1.00 10.00      A   
ATOM   3705  O   ALA A 393      21.612  13.008  18.153  1.00 10.00      A   
ATOM   3706  N   ARG A 394      23.812  12.800  18.561  1.00 10.00      A   
ATOM   3707  HN  ARG A 394      24.617  12.251  18.444  1.00 10.00      A   
ATOM   3708  CA  ARG A 394      23.911  14.056  19.299  1.00 10.00      A   
ATOM   3709  CB  ARG A 394      25.246  14.152  20.041  1.00 10.00      A   
ATOM   3710  CG  ARG A 394      25.349  13.255  21.263  1.00 10.00      A   
ATOM   3711  CD  ARG A 394      26.565  13.605  22.104  1.00 10.00      A   
ATOM   3712  NE  ARG A 394      26.527  14.994  22.547  1.00 10.00      A   
ATOM   3713  HE  ARG A 394      26.220  15.666  21.898  1.00 10.00      A   
ATOM   3714  CZ  ARG A 394      26.871  15.399  23.768  1.00 10.00      A   
ATOM   3715  NH1 ARG A 394      27.279  14.525  24.681  1.00 10.00      A   
ATOM   3716 HH11 ARG A 394      27.335  13.511  24.448  1.00 10.00      A   
ATOM   3717 HH12 ARG A 394      27.543  14.848  25.633  1.00 10.00      A   
ATOM   3718  NH2 ARG A 394      26.809  16.689  24.071  1.00 10.00      A   
ATOM   3719 HH21 ARG A 394      27.077  17.018  25.022  1.00 10.00      A   
ATOM   3720 HH22 ARG A 394      26.492  17.384  23.354  1.00 10.00      A   
ATOM   3721  C   ARG A 394      23.739  15.263  18.382  1.00 10.00      A   
ATOM   3722  O   ARG A 394      23.371  16.347  18.831  1.00 10.00      A   
ATOM   3723  N   ASN A 395      24.009  15.073  17.099  1.00 10.00      A   
ATOM   3724  HN  ASN A 395      24.308  14.189  16.795  1.00 10.00      A   
ATOM   3725  CA  ASN A 395      23.885  16.157  16.136  1.00 10.00      A   
ATOM   3726  CB  ASN A 395      24.970  16.066  15.060  1.00 10.00      A   
ATOM   3727  CG  ASN A 395      25.903  17.263  15.079  1.00 10.00      A   
ATOM   3728  OD1 ASN A 395      27.016  17.195  15.607  1.00 10.00      A   
ATOM   3729  ND2 ASN A 395      25.458  18.370  14.506  1.00 10.00      A   
ATOM   3730 HD21 ASN A 395      24.561  18.359  14.107  1.00 10.00      A   
ATOM   3731 HD22 ASN A 395      26.040  19.157  14.507  1.00 10.00      A   
ATOM   3732  C   ASN A 395      22.507  16.185  15.488  1.00 10.00      A   
ATOM   3733  O   ASN A 395      21.960  17.255  15.222  1.00 10.00      A   
ATOM   3734  N   ARG A 396      21.944  15.007  15.246  1.00 10.00      A   
ATOM   3735  HN  ARG A 396      22.420  14.186  15.502  1.00 10.00      A   
ATOM   3736  CA  ARG A 396      20.633  14.898  14.610  1.00 10.00      A   
ATOM   3737  CB  ARG A 396      20.759  14.228  13.239  1.00 10.00      A   
ATOM   3738  CG  ARG A 396      21.430  15.083  12.175  1.00 10.00      A   
ATOM   3739  CD  ARG A 396      20.444  16.006  11.469  1.00 10.00      A   
ATOM   3740  NE  ARG A 396      19.950  17.074  12.336  1.00 10.00      A   
ATOM   3741  HE  ARG A 396      19.051  16.959  12.723  1.00 10.00      A   
ATOM   3742  CZ  ARG A 396      20.633  18.183  12.617  1.00 10.00      A   
ATOM   3743  NH1 ARG A 396      21.846  18.373  12.098  1.00 10.00      A   
ATOM   3744 HH11 ARG A 396      22.269  17.653  11.468  1.00 10.00      A   
ATOM   3745 HH12 ARG A 396      22.382  19.239  12.317  1.00 10.00      A   
ATOM   3746  NH2 ARG A 396      20.107  19.107  13.415  1.00 10.00      A   
ATOM   3747 HH21 ARG A 396      19.156  18.967  13.824  1.00 10.00      A   
ATOM   3748 HH22 ARG A 396      20.641  19.973  13.644  1.00 10.00      A   
ATOM   3749  C   ARG A 396      19.632  14.135  15.482  1.00 10.00      A   
ATOM   3750  O   ARG A 396      19.468  12.921  15.351  1.00 10.00      A   
ATOM   3751  N   PRO A 397      18.954  14.842  16.395  1.00 10.00      A   
ATOM   3752  CA  PRO A 397      17.968  14.239  17.292  1.00 10.00      A   
ATOM   3753  CB  PRO A 397      18.010  15.188  18.486  1.00 10.00      A   
ATOM   3754  CG  PRO A 397      18.281  16.526  17.884  1.00 10.00      A   
ATOM   3755  CD  PRO A 397      19.113  16.285  16.649  1.00 10.00      A   
ATOM   3756  C   PRO A 397      16.560  14.231  16.686  1.00 10.00      A   
ATOM   3757  O   PRO A 397      15.589  13.872  17.355  1.00 10.00      A   
ATOM   3758  N   ASN A 398      16.453  14.621  15.417  1.00 10.00      A   
ATOM   3759  HN  ASN A 398      17.262  14.877  14.925  1.00 10.00      A   
ATOM   3760  CA  ASN A 398      15.161  14.670  14.733  1.00 10.00      A   
ATOM   3761  CB  ASN A 398      14.961  16.028  14.037  1.00 10.00      A   
ATOM   3762  CG  ASN A 398      15.819  16.206  12.795  1.00 10.00      A   
ATOM   3763  OD1 ASN A 398      16.996  16.564  12.881  1.00 10.00      A   
ATOM   3764  ND2 ASN A 398      15.233  15.972  11.632  1.00 10.00      A   
ATOM   3765 HD21 ASN A 398      14.289  15.707  11.637  1.00 10.00      A   
ATOM   3766 HD22 ASN A 398      15.770  16.055  10.814  1.00 10.00      A   
ATOM   3767  C   ASN A 398      15.028  13.533  13.726  1.00 10.00      A   
ATOM   3768  O   ASN A 398      14.117  13.528  12.895  1.00 10.00      A   
ATOM   3769  N   MET A 399      15.941  12.576  13.808  1.00 10.00      A   
ATOM   3770  HN  MET A 399      16.636  12.641  14.495  1.00 10.00      A   
ATOM   3771  CA  MET A 399      15.944  11.434  12.902  1.00 10.00      A   
ATOM   3772  CB  MET A 399      17.179  10.564  13.136  1.00 10.00      A   
ATOM   3773  CG  MET A 399      17.596   9.748  11.925  1.00 10.00      A   
ATOM   3774  SD  MET A 399      18.315  10.768  10.622  1.00 10.00      A   
ATOM   3775  CE  MET A 399      19.933  11.102  11.313  1.00 10.00      A   
ATOM   3776  C   MET A 399      14.675  10.603  13.048  1.00 10.00      A   
ATOM   3777  O   MET A 399      14.266  10.268  14.160  1.00 10.00      A   
ATOM   3778  N   THR A 400      14.054  10.286  11.918  1.00 10.00      A   
ATOM   3779  HN  THR A 400      14.428  10.593  11.063  1.00 10.00      A   
ATOM   3780  CA  THR A 400      12.832   9.499  11.910  1.00 10.00      A   
ATOM   3781  CB  THR A 400      11.740  10.177  11.054  1.00 10.00      A   
ATOM   3782  OG1 THR A 400      12.242  10.415   9.731  1.00 10.00      A   
ATOM   3783  HG1 THR A 400      11.905  11.268   9.405  1.00 10.00      A   
ATOM   3784  CG2 THR A 400      11.320  11.502  11.673  1.00 10.00      A   
ATOM   3785  C   THR A 400      13.098   8.098  11.365  1.00 10.00      A   
ATOM   3786  O   THR A 400      12.480   7.123  11.797  1.00 10.00      A   
ATOM   3787  N   ARG A 401      14.030   8.004  10.418  1.00 10.00      A   
ATOM   3788  HN  ARG A 401      14.505   8.817  10.131  1.00 10.00      A   
ATOM   3789  CA  ARG A 401      14.375   6.734   9.797  1.00 10.00      A   
ATOM   3790  CB  ARG A 401      13.776   6.661   8.387  1.00 10.00      A   
ATOM   3791  CG  ARG A 401      12.254   6.699   8.356  1.00 10.00      A   
ATOM   3792  CD  ARG A 401      11.728   7.340   7.081  1.00 10.00      A   
ATOM   3793  NE  ARG A 401      11.353   8.744   7.285  1.00 10.00      A   
ATOM   3794  HE  ARG A 401      11.889   9.266   7.921  1.00 10.00      A   
ATOM   3795  CZ  ARG A 401      10.324   9.331   6.669  1.00 10.00      A   
ATOM   3796  NH1 ARG A 401       9.575   8.641   5.824  1.00 10.00      A   
ATOM   3797 HH11 ARG A 401       8.774   9.101   5.342  1.00 10.00      A   
ATOM   3798 HH12 ARG A 401       9.778   7.627   5.637  1.00 10.00      A   
ATOM   3799  NH2 ARG A 401      10.049  10.612   6.887  1.00 10.00      A   
ATOM   3800 HH21 ARG A 401       9.239  11.066   6.398  1.00 10.00      A   
ATOM   3801 HH22 ARG A 401      10.639  11.182   7.547  1.00 10.00      A   
ATOM   3802  C   ARG A 401      15.893   6.564   9.736  1.00 10.00      A   
ATOM   3803  O   ARG A 401      16.581   7.278   9.006  1.00 10.00      A   
ATOM   3804  N   PHE A 402      16.407   5.626  10.521  1.00 10.00      A   
ATOM   3805  HN  PHE A 402      15.805   5.095  11.088  1.00 10.00      A   
ATOM   3806  CA  PHE A 402      17.841   5.353  10.564  1.00 10.00      A   
ATOM   3807  CB  PHE A 402      18.405   5.648  11.957  1.00 10.00      A   
ATOM   3808  CG  PHE A 402      19.908   5.659  12.028  1.00 10.00      A   
ATOM   3809  CD1 PHE A 402      20.628   6.758  11.596  1.00 10.00      A   
ATOM   3810  CD2 PHE A 402      20.598   4.570  12.533  1.00 10.00      A   
ATOM   3811  CE1 PHE A 402      22.009   6.770  11.666  1.00 10.00      A   
ATOM   3812  CE2 PHE A 402      21.978   4.575  12.606  1.00 10.00      A   
ATOM   3813  CZ  PHE A 402      22.684   5.676  12.172  1.00 10.00      A   
ATOM   3814  C   PHE A 402      18.120   3.903  10.172  1.00 10.00      A   
ATOM   3815  O   PHE A 402      17.953   2.983  10.977  1.00 10.00      A   
ATOM   3816  N   ARG A 403      18.546   3.707   8.933  1.00 10.00      A   
ATOM   3817  HN  ARG A 403      18.683   4.482   8.344  1.00 10.00      A   
ATOM   3818  CA  ARG A 403      18.837   2.378   8.424  1.00 10.00      A   
ATOM   3819  CB  ARG A 403      18.085   2.139   7.112  1.00 10.00      A   
ATOM   3820  CG  ARG A 403      16.574   2.228   7.233  1.00 10.00      A   
ATOM   3821  CD  ARG A 403      15.920   2.425   5.877  1.00 10.00      A   
ATOM   3822  NE  ARG A 403      15.672   1.165   5.182  1.00 10.00      A   
ATOM   3823  HE  ARG A 403      16.309   0.420   5.337  1.00 10.00      A   
ATOM   3824  CZ  ARG A 403      14.640   0.958   4.366  1.00 10.00      A   
ATOM   3825  NH1 ARG A 403      13.754   1.925   4.145  1.00 10.00      A   
ATOM   3826 HH11 ARG A 403      13.860   2.851   4.605  1.00 10.00      A   
ATOM   3827 HH12 ARG A 403      12.941   1.755   3.507  1.00 10.00      A   
ATOM   3828  NH2 ARG A 403      14.501  -0.214   3.771  1.00 10.00      A   
ATOM   3829 HH21 ARG A 403      13.698  -0.390   3.130  1.00 10.00      A   
ATOM   3830 HH22 ARG A 403      15.205  -0.971   3.944  1.00 10.00      A   
ATOM   3831  C   ARG A 403      20.335   2.199   8.208  1.00 10.00      A   
ATOM   3832  O   ARG A 403      20.882   2.648   7.203  1.00 10.00      A   
ATOM   3833  N   LEU A 404      21.001   1.566   9.163  1.00 10.00      A   
ATOM   3834  HN  LEU A 404      20.519   1.238   9.953  1.00 10.00      A   
ATOM   3835  CA  LEU A 404      22.432   1.332   9.064  1.00 10.00      A   
ATOM   3836  CB  LEU A 404      23.148   1.865  10.312  1.00 10.00      A   
ATOM   3837  CG  LEU A 404      24.633   1.512  10.450  1.00 10.00      A   
ATOM   3838  CD1 LEU A 404      25.440   2.129   9.320  1.00 10.00      A   
ATOM   3839  CD2 LEU A 404      25.168   1.965  11.799  1.00 10.00      A   
ATOM   3840  C   LEU A 404      22.704  -0.159   8.915  1.00 10.00      A   
ATOM   3841  O   LEU A 404      22.138  -0.972   9.647  1.00 10.00      A   
ATOM   3842  N   CYS A 405      23.547  -0.515   7.955  1.00 10.00      A   
ATOM   3843  HN  CYS A 405      23.932   0.176   7.368  1.00 10.00      A   
ATOM   3844  CA  CYS A 405      23.896  -1.905   7.732  1.00 10.00      A   
ATOM   3845  CB  CYS A 405      23.004  -2.523   6.656  1.00 10.00      A   
ATOM   3846  SG  CYS A 405      23.197  -4.311   6.475  1.00 10.00      A   
ATOM   3847  HG  CYS A 405      24.495  -4.583   6.534  1.00 10.00      A   
ATOM   3848  C   CYS A 405      25.363  -2.051   7.341  1.00 10.00      A   
ATOM   3849  O   CYS A 405      25.805  -1.503   6.334  1.00 10.00      A   
ATOM   3850  N   ILE A 406      26.111  -2.779   8.154  1.00 10.00      A   
ATOM   3851  HN  ILE A 406      25.708  -3.159   8.960  1.00 10.00      A   
ATOM   3852  CA  ILE A 406      27.521  -3.024   7.890  1.00 10.00      A   
ATOM   3853  CB  ILE A 406      28.313  -3.205   9.206  1.00 10.00      A   
ATOM   3854  CG1 ILE A 406      28.007  -2.058  10.169  1.00 10.00      A   
ATOM   3855  CG2 ILE A 406      29.811  -3.289   8.941  1.00 10.00      A   
ATOM   3856  CD1 ILE A 406      28.595  -2.234  11.552  1.00 10.00      A   
ATOM   3857  C   ILE A 406      27.658  -4.279   7.035  1.00 10.00      A   
ATOM   3858  O   ILE A 406      26.856  -5.207   7.164  1.00 10.00      A   
ATOM   3859  N   ILE A 407      28.652  -4.291   6.157  1.00 10.00      A   
ATOM   3860  HN  ILE A 407      29.238  -3.508   6.095  1.00 10.00      A   
ATOM   3861  CA  ILE A 407      28.892  -5.429   5.272  1.00 10.00      A   
ATOM   3862  CB  ILE A 407      30.050  -5.152   4.287  1.00 10.00      A   
ATOM   3863  CG1 ILE A 407      29.736  -3.928   3.417  1.00 10.00      A   
ATOM   3864  CG2 ILE A 407      30.341  -6.373   3.420  1.00 10.00      A   
ATOM   3865  CD1 ILE A 407      28.470  -4.058   2.593  1.00 10.00      A   
ATOM   3866  C   ILE A 407      29.167  -6.714   6.060  1.00 10.00      A   
ATOM   3867  O   ILE A 407      28.509  -7.735   5.848  1.00 10.00      A   
ATOM   3868  N   GLU A 408      30.127  -6.661   6.974  1.00 10.00      A   
ATOM   3869  HN  GLU A 408      30.620  -5.823   7.109  1.00 10.00      A   
ATOM   3870  CA  GLU A 408      30.471  -7.823   7.777  1.00 10.00      A   
ATOM   3871  CB  GLU A 408      31.901  -7.704   8.309  1.00 10.00      A   
ATOM   3872  CG  GLU A 408      32.537  -9.032   8.692  1.00 10.00      A   
ATOM   3873  CD  GLU A 408      33.026  -9.814   7.490  1.00 10.00      A   
ATOM   3874  OE1 GLU A 408      34.145  -9.536   7.016  1.00 10.00      A   
ATOM   3875  OE2 GLU A 408      32.296 -10.710   7.012  1.00 10.00      A   
ATOM   3876  C   GLU A 408      29.491  -7.984   8.935  1.00 10.00      A   
ATOM   3877  O   GLU A 408      29.227  -7.033   9.677  1.00 10.00      A   
ATOM   3878  N   PRO A 409      28.913  -9.180   9.090  1.00 10.00      A   
ATOM   3879  CA  PRO A 409      27.973  -9.460  10.172  1.00 10.00      A   
ATOM   3880  CB  PRO A 409      27.349 -10.813   9.789  1.00 10.00      A   
ATOM   3881  CG  PRO A 409      27.834 -11.110   8.407  1.00 10.00      A   
ATOM   3882  CD  PRO A 409      29.116 -10.351   8.228  1.00 10.00      A   
ATOM   3883  C   PRO A 409      28.704  -9.572  11.509  1.00 10.00      A   
ATOM   3884  O   PRO A 409      29.791 -10.151  11.583  1.00 10.00      A   
ATOM   3885  N   LYS A 410      28.110  -8.998  12.555  1.00 10.00      A   
ATOM   3886  HN  LYS A 410      27.250  -8.544  12.420  1.00 10.00      A   
ATOM   3887  CA  LYS A 410      28.689  -9.023  13.899  1.00 10.00      A   
ATOM   3888  CB  LYS A 410      28.839 -10.456  14.419  1.00 10.00      A   
ATOM   3889  CG  LYS A 410      27.515 -11.165  14.644  1.00 10.00      A   
ATOM   3890  CD  LYS A 410      27.705 -12.659  14.842  1.00 10.00      A   
ATOM   3891  CE  LYS A 410      26.364 -13.368  14.886  1.00 10.00      A   
ATOM   3892  NZ  LYS A 410      26.509 -14.844  14.944  1.00 10.00      A   
ATOM   3893  HZ1 LYS A 410      27.019 -15.118  15.805  1.00 10.00      A   
ATOM   3894  HZ2 LYS A 410      27.043 -15.190  14.120  1.00 10.00      A   
ATOM   3895  HZ3 LYS A 410      25.573 -15.295  14.949  1.00 10.00      A   
ATOM   3896  C   LYS A 410      30.020  -8.272  13.959  1.00 10.00      A   
ATOM   3897  O   LYS A 410      30.918  -8.644  14.711  1.00 10.00      A   
ATOM   3898  N   ALA A 411      30.133  -7.216  13.158  1.00 10.00      A   
ATOM   3899  HN  ALA A 411      29.386  -6.978  12.576  1.00 10.00      A   
ATOM   3900  CA  ALA A 411      31.340  -6.402  13.126  1.00 10.00      A   
ATOM   3901  CB  ALA A 411      31.455  -5.681  11.792  1.00 10.00      A   
ATOM   3902  C   ALA A 411      31.330  -5.397  14.275  1.00 10.00      A   
ATOM   3903  O   ALA A 411      30.443  -4.545  14.357  1.00 10.00      A   
ATOM   3904  N   PRO A 412      32.297  -5.507  15.195  1.00 10.00      A   
ATOM   3905  CA  PRO A 412      32.405  -4.611  16.346  1.00 10.00      A   
ATOM   3906  CB  PRO A 412      33.184  -5.464  17.345  1.00 10.00      A   
ATOM   3907  CG  PRO A 412      34.092  -6.286  16.496  1.00 10.00      A   
ATOM   3908  CD  PRO A 412      33.366  -6.524  15.195  1.00 10.00      A   
ATOM   3909  C   PRO A 412      33.195  -3.343  16.028  1.00 10.00      A   
ATOM   3910  O   PRO A 412      33.641  -3.137  14.896  1.00 10.00      A   
ATOM   3911  N   ASP A 413      33.365  -2.500  17.041  1.00 10.00      A   
ATOM   3912  HN  ASP A 413      32.990  -2.728  17.918  1.00 10.00      A   
ATOM   3913  CA  ASP A 413      34.104  -1.254  16.901  1.00 10.00      A   
ATOM   3914  CB  ASP A 413      33.998  -0.462  18.209  1.00 10.00      A   
ATOM   3915  CG  ASP A 413      34.428   0.979  18.085  1.00 10.00      A   
ATOM   3916  OD1 ASP A 413      35.626   1.226  17.846  1.00 10.00      A   
ATOM   3917  OD2 ASP A 413      33.569   1.872  18.253  1.00 10.00      A   
ATOM   3918  C   ASP A 413      35.564  -1.577  16.605  1.00 10.00      A   
ATOM   3919  O   ASP A 413      36.225  -2.242  17.396  1.00 10.00      A   
ATOM   3920  N   TYR A 414      36.063  -1.120  15.466  1.00 10.00      A   
ATOM   3921  HN  TYR A 414      35.491  -0.590  14.873  1.00 10.00      A   
ATOM   3922  CA  TYR A 414      37.443  -1.394  15.072  1.00 10.00      A   
ATOM   3923  CB  TYR A 414      37.610  -1.267  13.552  1.00 10.00      A   
ATOM   3924  CG  TYR A 414      37.336   0.124  13.022  1.00 10.00      A   
ATOM   3925  CD1 TYR A 414      38.355   1.063  12.911  1.00 10.00      A   
ATOM   3926  CD2 TYR A 414      36.056   0.501  12.639  1.00 10.00      A   
ATOM   3927  CE1 TYR A 414      38.103   2.336  12.442  1.00 10.00      A   
ATOM   3928  CE2 TYR A 414      35.797   1.769  12.166  1.00 10.00      A   
ATOM   3929  CZ  TYR A 414      36.822   2.684  12.072  1.00 10.00      A   
ATOM   3930  OH  TYR A 414      36.562   3.954  11.612  1.00 10.00      A   
ATOM   3931  HH  TYR A 414      35.599   4.125  11.679  1.00 10.00      A   
ATOM   3932  C   TYR A 414      38.454  -0.508  15.801  1.00 10.00      A   
ATOM   3933  O   TYR A 414      39.660  -0.611  15.570  1.00 10.00      A   
ATOM   3934  N   LEU A 415      37.972   0.369  16.670  1.00 10.00      A   
ATOM   3935  HN  LEU A 415      36.999   0.430  16.812  1.00 10.00      A   
ATOM   3936  CA  LEU A 415      38.858   1.250  17.419  1.00 10.00      A   
ATOM   3937  CB  LEU A 415      38.383   2.708  17.364  1.00 10.00      A   
ATOM   3938  CG  LEU A 415      38.463   3.399  15.999  1.00 10.00      A   
ATOM   3939  CD1 LEU A 415      38.060   4.860  16.113  1.00 10.00      A   
ATOM   3940  CD2 LEU A 415      39.861   3.276  15.412  1.00 10.00      A   
ATOM   3941  C   LEU A 415      38.997   0.791  18.865  1.00 10.00      A   
ATOM   3942  O   LEU A 415      40.099   0.506  19.331  1.00 10.00      A   
ATOM   3943  N   THR A 416      37.875   0.697  19.560  1.00 10.00      A   
ATOM   3944  HN  THR A 416      37.016   0.902  19.124  1.00 10.00      A   
ATOM   3945  CA  THR A 416      37.882   0.289  20.957  1.00 10.00      A   
ATOM   3946  CB  THR A 416      36.785   1.025  21.749  1.00 10.00      A   
ATOM   3947  OG1 THR A 416      35.681   1.307  20.880  1.00 10.00      A   
ATOM   3948  HG1 THR A 416      35.776   2.196  20.522  1.00 10.00      A   
ATOM   3949  CG2 THR A 416      37.311   2.328  22.328  1.00 10.00      A   
ATOM   3950  C   THR A 416      37.677  -1.215  21.108  1.00 10.00      A   
ATOM   3951  O   THR A 416      37.907  -1.768  22.185  1.00 10.00      A   
ATOM   3952  N   LEU A 417      37.250  -1.868  20.020  1.00 10.00      A   
ATOM   3953  HN  LEU A 417      37.117  -1.365  19.187  1.00 10.00      A   
ATOM   3954  CA  LEU A 417      36.983  -3.313  20.014  1.00 10.00      A   
ATOM   3955  CB  LEU A 417      38.219  -4.121  20.422  1.00 10.00      A   
ATOM   3956  CG  LEU A 417      39.448  -3.970  19.522  1.00 10.00      A   
ATOM   3957  CD1 LEU A 417      40.621  -4.763  20.077  1.00 10.00      A   
ATOM   3958  CD2 LEU A 417      39.129  -4.403  18.097  1.00 10.00      A   
ATOM   3959  C   LEU A 417      35.778  -3.652  20.892  1.00 10.00      A   
ATOM   3960  O   LEU A 417      35.580  -4.798  21.306  1.00 10.00      A   
ATOM   3961  N   GLU A 418      34.974  -2.636  21.155  1.00 10.00      A   
ATOM   3962  HN  GLU A 418      35.189  -1.758  20.777  1.00 10.00      A   
ATOM   3963  CA  GLU A 418      33.783  -2.771  21.978  1.00 10.00      A   
ATOM   3964  CB  GLU A 418      33.604  -1.487  22.798  1.00 10.00      A   
ATOM   3965  CG  GLU A 418      34.785  -1.145  23.688  1.00 10.00      A   
ATOM   3966  CD  GLU A 418      34.755  -1.884  25.006  1.00 10.00      A   
ATOM   3967  OE1 GLU A 418      35.048  -3.097  25.024  1.00 10.00      A   
ATOM   3968  OE2 GLU A 418      34.443  -1.250  26.035  1.00 10.00      A   
ATOM   3969  C   GLU A 418      32.553  -2.985  21.098  1.00 10.00      A   
ATOM   3970  O   GLU A 418      32.609  -2.777  19.885  1.00 10.00      A   
ATOM   3971  N   PRO A 419      31.431  -3.441  21.686  1.00 10.00      A   
ATOM   3972  CA  PRO A 419      30.183  -3.643  20.945  1.00 10.00      A   
ATOM   3973  CB  PRO A 419      29.249  -4.307  21.966  1.00 10.00      A   
ATOM   3974  CG  PRO A 419      30.140  -4.780  23.063  1.00 10.00      A   
ATOM   3975  CD  PRO A 419      31.293  -3.823  23.098  1.00 10.00      A   
ATOM   3976  C   PRO A 419      29.601  -2.302  20.493  1.00 10.00      A   
ATOM   3977  O   PRO A 419      30.008  -1.246  20.981  1.00 10.00      A   
ATOM   3978  N   LEU A 420      28.653  -2.342  19.570  1.00 10.00      A   
ATOM   3979  HN  LEU A 420      28.348  -3.212  19.225  1.00 10.00      A   
ATOM   3980  CA  LEU A 420      28.044  -1.120  19.058  1.00 10.00      A   
ATOM   3981  CB  LEU A 420      27.729  -1.254  17.566  1.00 10.00      A   
ATOM   3982  CG  LEU A 420      28.929  -1.455  16.638  1.00 10.00      A   
ATOM   3983  CD1 LEU A 420      28.457  -1.678  15.211  1.00 10.00      A   
ATOM   3984  CD2 LEU A 420      29.876  -0.266  16.713  1.00 10.00      A   
ATOM   3985  C   LEU A 420      26.790  -0.745  19.844  1.00 10.00      A   
ATOM   3986  O   LEU A 420      26.076   0.192  19.484  1.00 10.00      A   
ATOM   3987  N   ASP A 421      26.542  -1.473  20.924  1.00 10.00      A   
ATOM   3988  HN  ASP A 421      27.148  -2.211  21.150  1.00 10.00      A   
ATOM   3989  CA  ASP A 421      25.381  -1.238  21.778  1.00 10.00      A   
ATOM   3990  CB  ASP A 421      25.392  -2.205  22.967  1.00 10.00      A   
ATOM   3991  CG  ASP A 421      25.294  -3.660  22.558  1.00 10.00      A   
ATOM   3992  OD1 ASP A 421      24.374  -4.356  23.035  1.00 10.00      A   
ATOM   3993  OD2 ASP A 421      26.137  -4.124  21.770  1.00 10.00      A   
ATOM   3994  C   ASP A 421      25.348   0.196  22.292  1.00 10.00      A   
ATOM   3995  O   ASP A 421      24.286   0.815  22.366  1.00 10.00      A   
ATOM   3996  N   ILE A 422      26.522   0.724  22.627  1.00 10.00      A   
ATOM   3997  HN  ILE A 422      27.332   0.185  22.517  1.00 10.00      A   
ATOM   3998  CA  ILE A 422      26.640   2.084  23.145  1.00 10.00      A   
ATOM   3999  CB  ILE A 422      28.085   2.401  23.575  1.00 10.00      A   
ATOM   4000  CG1 ILE A 422      28.718   1.185  24.261  1.00 10.00      A   
ATOM   4001  CG2 ILE A 422      28.101   3.609  24.503  1.00 10.00      A   
ATOM   4002  CD1 ILE A 422      30.224   1.267  24.399  1.00 10.00      A   
ATOM   4003  C   ILE A 422      26.214   3.105  22.094  1.00 10.00      A   
ATOM   4004  O   ILE A 422      25.408   3.998  22.368  1.00 10.00      A   
ATOM   4005  N   GLY A 423      26.759   2.954  20.893  1.00 10.00      A   
ATOM   4006  HN  GLY A 423      27.389   2.212  20.745  1.00 10.00      A   
ATOM   4007  CA  GLY A 423      26.445   3.860  19.803  1.00 10.00      A   
ATOM   4008  C   GLY A 423      24.984   3.816  19.415  1.00 10.00      A   
ATOM   4009  O   GLY A 423      24.324   4.852  19.334  1.00 10.00      A   
ATOM   4010  N   PHE A 424      24.470   2.615  19.185  1.00 10.00      A   
ATOM   4011  HN  PHE A 424      25.047   1.823  19.271  1.00 10.00      A   
ATOM   4012  CA  PHE A 424      23.072   2.442  18.813  1.00 10.00      A   
ATOM   4013  CB  PHE A 424      22.785   0.988  18.431  1.00 10.00      A   
ATOM   4014  CG  PHE A 424      23.134   0.648  17.009  1.00 10.00      A   
ATOM   4015  CD1 PHE A 424      24.193  -0.197  16.725  1.00 10.00      A   
ATOM   4016  CD2 PHE A 424      22.399   1.171  15.957  1.00 10.00      A   
ATOM   4017  CE1 PHE A 424      24.516  -0.517  15.422  1.00 10.00      A   
ATOM   4018  CE2 PHE A 424      22.716   0.858  14.649  1.00 10.00      A   
ATOM   4019  CZ  PHE A 424      23.777   0.012  14.382  1.00 10.00      A   
ATOM   4020  C   PHE A 424      22.154   2.893  19.947  1.00 10.00      A   
ATOM   4021  O   PHE A 424      21.058   3.413  19.709  1.00 10.00      A   
ATOM   4022  N   GLY A 425      22.608   2.695  21.180  1.00 10.00      A   
ATOM   4023  HN  GLY A 425      23.474   2.249  21.309  1.00 10.00      A   
ATOM   4024  CA  GLY A 425      21.838   3.104  22.334  1.00 10.00      A   
ATOM   4025  C   GLY A 425      21.679   4.608  22.388  1.00 10.00      A   
ATOM   4026  O   GLY A 425      20.670   5.114  22.868  1.00 10.00      A   
ATOM   4027  N   ALA A 426      22.679   5.324  21.886  1.00 10.00      A   
ATOM   4028  HN  ALA A 426      23.464   4.860  21.519  1.00 10.00      A   
ATOM   4029  CA  ALA A 426      22.640   6.777  21.860  1.00 10.00      A   
ATOM   4030  CB  ALA A 426      24.027   7.349  21.612  1.00 10.00      A   
ATOM   4031  C   ALA A 426      21.660   7.255  20.795  1.00 10.00      A   
ATOM   4032  O   ALA A 426      20.998   8.274  20.962  1.00 10.00      A   
ATOM   4033  N   ILE A 427      21.568   6.500  19.706  1.00 10.00      A   
ATOM   4034  HN  ILE A 427      22.126   5.695  19.638  1.00 10.00      A   
ATOM   4035  CA  ILE A 427      20.662   6.836  18.611  1.00 10.00      A   
ATOM   4036  CB  ILE A 427      20.763   5.812  17.458  1.00 10.00      A   
ATOM   4037  CG1 ILE A 427      22.209   5.682  16.961  1.00 10.00      A   
ATOM   4038  CG2 ILE A 427      19.828   6.184  16.316  1.00 10.00      A   
ATOM   4039  CD1 ILE A 427      22.732   6.900  16.233  1.00 10.00      A   
ATOM   4040  C   ILE A 427      19.221   6.885  19.113  1.00 10.00      A   
ATOM   4041  O   ILE A 427      18.520   7.875  18.923  1.00 10.00      A   
ATOM   4042  N   VAL A 428      18.798   5.820  19.788  1.00 10.00      A   
ATOM   4043  HN  VAL A 428      19.413   5.069  19.935  1.00 10.00      A   
ATOM   4044  CA  VAL A 428      17.436   5.745  20.315  1.00 10.00      A   
ATOM   4045  CB  VAL A 428      17.029   4.300  20.674  1.00 10.00      A   
ATOM   4046  CG1 VAL A 428      17.035   3.429  19.430  1.00 10.00      A   
ATOM   4047  CG2 VAL A 428      17.943   3.714  21.743  1.00 10.00      A   
ATOM   4048  C   VAL A 428      17.232   6.667  21.520  1.00 10.00      A   
ATOM   4049  O   VAL A 428      16.103   6.924  21.939  1.00 10.00      A   
ATOM   4050  N   GLU A 429      18.332   7.166  22.067  1.00 10.00      A   
ATOM   4051  HN  GLU A 429      19.202   6.931  21.687  1.00 10.00      A   
ATOM   4052  CA  GLU A 429      18.281   8.057  23.213  1.00 10.00      A   
ATOM   4053  CB  GLU A 429      19.593   7.980  24.000  1.00 10.00      A   
ATOM   4054  CG  GLU A 429      19.616   8.809  25.276  1.00 10.00      A   
ATOM   4055  CD  GLU A 429      21.019   9.043  25.802  1.00 10.00      A   
ATOM   4056  OE1 GLU A 429      21.491  10.199  25.748  1.00 10.00      A   
ATOM   4057  OE2 GLU A 429      21.655   8.077  26.277  1.00 10.00      A   
ATOM   4058  C   GLU A 429      18.024   9.495  22.763  1.00 10.00      A   
ATOM   4059  O   GLU A 429      17.180  10.195  23.328  1.00 10.00      A   
ATOM   4060  N   HIS A 430      18.740   9.922  21.731  1.00 10.00      A   
ATOM   4061  HN  HIS A 430      19.380   9.308  21.306  1.00 10.00      A   
ATOM   4062  CA  HIS A 430      18.611  11.278  21.216  1.00 10.00      A   
ATOM   4063  CB  HIS A 430      19.931  11.751  20.609  1.00 10.00      A   
ATOM   4064  CG  HIS A 430      21.024  11.918  21.620  1.00 10.00      A   
ATOM   4065  ND1 HIS A 430      21.209  13.106  22.281  1.00 10.00      A   
ATOM   4066  CD2 HIS A 430      21.942  11.017  22.053  1.00 10.00      A   
ATOM   4067  CE1 HIS A 430      22.223  12.910  23.103  1.00 10.00      A   
ATOM   4068  NE2 HIS A 430      22.699  11.665  22.999  1.00 10.00      A   
ATOM   4069  HE2 HIS A 430      23.447  11.279  23.507  1.00 10.00      A   
ATOM   4070  C   HIS A 430      17.471  11.416  20.214  1.00 10.00      A   
ATOM   4071  O   HIS A 430      16.702  12.377  20.267  1.00 10.00      A   
ATOM   4072  N   CYS A 431      17.358  10.465  19.303  1.00 10.00      A   
ATOM   4073  HN  CYS A 431      17.995   9.714  19.303  1.00 10.00      A   
ATOM   4074  CA  CYS A 431      16.300  10.503  18.302  1.00 10.00      A   
ATOM   4075  CB  CYS A 431      16.696   9.682  17.076  1.00 10.00      A   
ATOM   4076  SG  CYS A 431      18.367  10.020  16.466  1.00 10.00      A   
ATOM   4077  HG  CYS A 431      18.557  11.333  16.482  1.00 10.00      A   
ATOM   4078  C   CYS A 431      14.988   9.992  18.896  1.00 10.00      A   
ATOM   4079  O   CYS A 431      14.734   8.788  18.931  1.00 10.00      A   
ATOM   4080  N   LYS A 432      14.165  10.921  19.374  1.00 10.00      A   
ATOM   4081  HN  LYS A 432      14.429  11.863  19.316  1.00 10.00      A   
ATOM   4082  CA  LYS A 432      12.887  10.579  19.990  1.00 10.00      A   
ATOM   4083  CB  LYS A 432      12.304  11.789  20.721  1.00 10.00      A   
ATOM   4084  CG  LYS A 432      13.195  12.348  21.815  1.00 10.00      A   
ATOM   4085  CD  LYS A 432      13.441  11.324  22.908  1.00 10.00      A   
ATOM   4086  CE  LYS A 432      14.388  11.863  23.966  1.00 10.00      A   
ATOM   4087  NZ  LYS A 432      13.748  12.884  24.838  1.00 10.00      A   
ATOM   4088  HZ1 LYS A 432      14.440  13.247  25.526  1.00 10.00      A   
ATOM   4089  HZ2 LYS A 432      12.948  12.465  25.355  1.00 10.00      A   
ATOM   4090  HZ3 LYS A 432      13.397  13.677  24.269  1.00 10.00      A   
ATOM   4091  C   LYS A 432      11.874  10.058  18.973  1.00 10.00      A   
ATOM   4092  O   LYS A 432      11.237   9.031  19.194  1.00 10.00      A   
ATOM   4093  N   ASP A 433      11.740  10.758  17.851  1.00 10.00      A   
ATOM   4094  HN  ASP A 433      12.291  11.553  17.718  1.00 10.00      A   
ATOM   4095  CA  ASP A 433      10.781  10.375  16.814  1.00 10.00      A   
ATOM   4096  CB  ASP A 433      10.271  11.607  16.065  1.00 10.00      A   
ATOM   4097  CG  ASP A 433       9.086  12.259  16.752  1.00 10.00      A   
ATOM   4098  OD1 ASP A 433       9.298  13.218  17.527  1.00 10.00      A   
ATOM   4099  OD2 ASP A 433       7.936  11.825  16.516  1.00 10.00      A   
ATOM   4100  C   ASP A 433      11.343   9.347  15.836  1.00 10.00      A   
ATOM   4101  O   ASP A 433      10.975   9.328  14.657  1.00 10.00      A   
ATOM   4102  N   LEU A 434      12.214   8.481  16.331  1.00 10.00      A   
ATOM   4103  HN  LEU A 434      12.450   8.535  17.279  1.00 10.00      A   
ATOM   4104  CA  LEU A 434      12.818   7.449  15.508  1.00 10.00      A   
ATOM   4105  CB  LEU A 434      14.110   6.946  16.156  1.00 10.00      A   
ATOM   4106  CG  LEU A 434      14.979   6.028  15.302  1.00 10.00      A   
ATOM   4107  CD1 LEU A 434      15.526   6.781  14.100  1.00 10.00      A   
ATOM   4108  CD2 LEU A 434      16.109   5.448  16.135  1.00 10.00      A   
ATOM   4109  C   LEU A 434      11.833   6.300  15.314  1.00 10.00      A   
ATOM   4110  O   LEU A 434      11.548   5.558  16.249  1.00 10.00      A   
ATOM   4111  N   ARG A 435      11.311   6.169  14.100  1.00 10.00      A   
ATOM   4112  HN  ARG A 435      11.589   6.791  13.393  1.00 10.00      A   
ATOM   4113  CA  ARG A 435      10.346   5.119  13.790  1.00 10.00      A   
ATOM   4114  CB  ARG A 435       9.377   5.568  12.698  1.00 10.00      A   
ATOM   4115  CG  ARG A 435       8.464   6.717  13.072  1.00 10.00      A   
ATOM   4116  CD  ARG A 435       7.335   6.849  12.064  1.00 10.00      A   
ATOM   4117  NE  ARG A 435       7.771   6.547  10.696  1.00 10.00      A   
ATOM   4118  HE  ARG A 435       8.141   5.647  10.526  1.00 10.00      A   
ATOM   4119  CZ  ARG A 435       7.677   7.398   9.677  1.00 10.00      A   
ATOM   4120  NH1 ARG A 435       7.164   8.607   9.870  1.00 10.00      A   
ATOM   4121 HH11 ARG A 435       6.831   8.888  10.813  1.00 10.00      A   
ATOM   4122 HH12 ARG A 435       7.088   9.274   9.077  1.00 10.00      A   
ATOM   4123  NH2 ARG A 435       8.082   7.038   8.462  1.00 10.00      A   
ATOM   4124 HH21 ARG A 435       7.999   7.699   7.664  1.00 10.00      A   
ATOM   4125 HH22 ARG A 435       8.476   6.079   8.290  1.00 10.00      A   
ATOM   4126  C   ARG A 435      11.034   3.849  13.322  1.00 10.00      A   
ATOM   4127  O   ARG A 435      10.905   2.796  13.942  1.00 10.00      A   
ATOM   4128  N   ARG A 436      11.765   3.958  12.224  1.00 10.00      A   
ATOM   4129  HN  ARG A 436      11.869   4.838  11.804  1.00 10.00      A   
ATOM   4130  CA  ARG A 436      12.449   2.813  11.648  1.00 10.00      A   
ATOM   4131  CB  ARG A 436      12.302   2.824  10.128  1.00 10.00      A   
ATOM   4132  CG  ARG A 436      12.717   1.528   9.461  1.00 10.00      A   
ATOM   4133  CD  ARG A 436      12.400   1.553   7.980  1.00 10.00      A   
ATOM   4134  NE  ARG A 436      12.645   0.260   7.352  1.00 10.00      A   
ATOM   4135  HE  ARG A 436      13.326  -0.324   7.760  1.00 10.00      A   
ATOM   4136  CZ  ARG A 436      12.012  -0.162   6.256  1.00 10.00      A   
ATOM   4137  NH1 ARG A 436      11.109   0.615   5.664  1.00 10.00      A   
ATOM   4138 HH11 ARG A 436      10.620   0.270   4.801  1.00 10.00      A   
ATOM   4139 HH12 ARG A 436      10.887   1.559   6.042  1.00 10.00      A   
ATOM   4140  NH2 ARG A 436      12.287  -1.349   5.743  1.00 10.00      A   
ATOM   4141 HH21 ARG A 436      13.004  -1.966   6.186  1.00 10.00      A   
ATOM   4142 HH22 ARG A 436      11.774  -1.675   4.882  1.00 10.00      A   
ATOM   4143  C   ARG A 436      13.919   2.798  12.030  1.00 10.00      A   
ATOM   4144  O   ARG A 436      14.621   3.801  11.877  1.00 10.00      A   
ATOM   4145  N   LEU A 437      14.379   1.657  12.516  1.00 10.00      A   
ATOM   4146  HN  LEU A 437      13.767   0.890  12.608  1.00 10.00      A   
ATOM   4147  CA  LEU A 437      15.766   1.502  12.919  1.00 10.00      A   
ATOM   4148  CB  LEU A 437      15.901   1.631  14.443  1.00 10.00      A   
ATOM   4149  CG  LEU A 437      17.302   1.405  15.022  1.00 10.00      A   
ATOM   4150  CD1 LEU A 437      18.234   2.548  14.651  1.00 10.00      A   
ATOM   4151  CD2 LEU A 437      17.240   1.229  16.530  1.00 10.00      A   
ATOM   4152  C   LEU A 437      16.309   0.156  12.455  1.00 10.00      A   
ATOM   4153  O   LEU A 437      15.758  -0.896  12.787  1.00 10.00      A   
ATOM   4154  N   SER A 438      17.372   0.191  11.671  1.00 10.00      A   
ATOM   4155  HN  SER A 438      17.750   1.059  11.410  1.00 10.00      A   
ATOM   4156  CA  SER A 438      17.992  -1.026  11.182  1.00 10.00      A   
ATOM   4157  CB  SER A 438      18.239  -0.921   9.677  1.00 10.00      A   
ATOM   4158  OG  SER A 438      17.098  -0.398   9.018  1.00 10.00      A   
ATOM   4159  HG  SER A 438      16.901  -0.939   8.239  1.00 10.00      A   
ATOM   4160  C   SER A 438      19.298  -1.268  11.930  1.00 10.00      A   
ATOM   4161  O   SER A 438      20.171  -0.397  11.968  1.00 10.00      A   
ATOM   4162  N   LEU A 439      19.417  -2.440  12.539  1.00 10.00      A   
ATOM   4163  HN  LEU A 439      18.690  -3.095  12.463  1.00 10.00      A   
ATOM   4164  CA  LEU A 439      20.603  -2.785  13.308  1.00 10.00      A   
ATOM   4165  CB  LEU A 439      20.215  -3.574  14.559  1.00 10.00      A   
ATOM   4166  CG  LEU A 439      19.283  -2.869  15.543  1.00 10.00      A   
ATOM   4167  CD1 LEU A 439      18.837  -3.836  16.625  1.00 10.00      A   
ATOM   4168  CD2 LEU A 439      19.967  -1.655  16.157  1.00 10.00      A   
ATOM   4169  C   LEU A 439      21.603  -3.584  12.486  1.00 10.00      A   
ATOM   4170  O   LEU A 439      21.242  -4.236  11.502  1.00 10.00      A   
ATOM   4171  N   SER A 440      22.860  -3.519  12.903  1.00 10.00      A   
ATOM   4172  HN  SER A 440      23.075  -2.962  13.682  1.00 10.00      A   
ATOM   4173  CA  SER A 440      23.939  -4.235  12.245  1.00 10.00      A   
ATOM   4174  CB  SER A 440      24.241  -3.608  10.883  1.00 10.00      A   
ATOM   4175  OG  SER A 440      24.255  -2.191  10.966  1.00 10.00      A   
ATOM   4176  HG  SER A 440      23.371  -1.851  10.770  1.00 10.00      A   
ATOM   4177  C   SER A 440      25.185  -4.212  13.129  1.00 10.00      A   
ATOM   4178  O   SER A 440      25.230  -3.484  14.123  1.00 10.00      A   
ATOM   4179  N   GLY A 441      26.184  -5.009  12.771  1.00 10.00      A   
ATOM   4180  HN  GLY A 441      26.085  -5.578  11.977  1.00 10.00      A   
ATOM   4181  CA  GLY A 441      27.409  -5.056  13.544  1.00 10.00      A   
ATOM   4182  C   GLY A 441      27.287  -5.952  14.761  1.00 10.00      A   
ATOM   4183  O   GLY A 441      26.371  -6.774  14.846  1.00 10.00      A   
ATOM   4184  N   LEU A 442      28.211  -5.806  15.699  1.00 10.00      A   
ATOM   4185  HN  LEU A 442      28.921  -5.139  15.574  1.00 10.00      A   
ATOM   4186  CA  LEU A 442      28.196  -6.608  16.912  1.00 10.00      A   
ATOM   4187  CB  LEU A 442      29.613  -6.830  17.443  1.00 10.00      A   
ATOM   4188  CG  LEU A 442      29.726  -7.780  18.639  1.00 10.00      A   
ATOM   4189  CD1 LEU A 442      29.440  -9.214  18.220  1.00 10.00      A   
ATOM   4190  CD2 LEU A 442      31.083  -7.664  19.316  1.00 10.00      A   
ATOM   4191  C   LEU A 442      27.337  -5.951  17.976  1.00 10.00      A   
ATOM   4192  O   LEU A 442      27.660  -4.865  18.464  1.00 10.00      A   
ATOM   4193  N   LEU A 443      26.243  -6.607  18.320  1.00 10.00      A   
ATOM   4194  HN  LEU A 443      26.042  -7.461  17.886  1.00 10.00      A   
ATOM   4195  CA  LEU A 443      25.329  -6.092  19.321  1.00 10.00      A   
ATOM   4196  CB  LEU A 443      24.043  -5.601  18.658  1.00 10.00      A   
ATOM   4197  CG  LEU A 443      24.189  -4.424  17.696  1.00 10.00      A   
ATOM   4198  CD1 LEU A 443      22.893  -4.189  16.936  1.00 10.00      A   
ATOM   4199  CD2 LEU A 443      24.600  -3.175  18.452  1.00 10.00      A   
ATOM   4200  C   LEU A 443      24.995  -7.159  20.345  1.00 10.00      A   
ATOM   4201  O   LEU A 443      24.754  -8.317  19.993  1.00 10.00      A   
ATOM   4202  N   THR A 444      24.996  -6.771  21.608  1.00 10.00      A   
ATOM   4203  HN  THR A 444      25.213  -5.829  21.823  1.00 10.00      A   
ATOM   4204  CA  THR A 444      24.675  -7.690  22.687  1.00 10.00      A   
ATOM   4205  CB  THR A 444      25.644  -7.524  23.878  1.00 10.00      A   
ATOM   4206  OG1 THR A 444      25.665  -6.160  24.320  1.00 10.00      A   
ATOM   4207  HG1 THR A 444      25.183  -5.603  23.680  1.00 10.00      A   
ATOM   4208  CG2 THR A 444      27.051  -7.953  23.486  1.00 10.00      A   
ATOM   4209  C   THR A 444      23.232  -7.465  23.147  1.00 10.00      A   
ATOM   4210  O   THR A 444      22.454  -6.815  22.449  1.00 10.00      A   
ATOM   4211  N   ASP A 445      22.871  -8.002  24.308  1.00 10.00      A   
ATOM   4212  HN  ASP A 445      23.525  -8.531  24.819  1.00 10.00      A   
ATOM   4213  CA  ASP A 445      21.515  -7.833  24.834  1.00 10.00      A   
ATOM   4214  CB  ASP A 445      21.235  -8.834  25.961  1.00 10.00      A   
ATOM   4215  CG  ASP A 445      20.679 -10.168  25.494  1.00 10.00      A   
ATOM   4216  OD1 ASP A 445      20.476 -11.055  26.352  1.00 10.00      A   
ATOM   4217  OD2 ASP A 445      20.458 -10.348  24.281  1.00 10.00      A   
ATOM   4218  C   ASP A 445      21.322  -6.416  25.367  1.00 10.00      A   
ATOM   4219  O   ASP A 445      20.196  -5.957  25.568  1.00 10.00      A   
ATOM   4220  N   LYS A 446      22.435  -5.714  25.566  1.00 10.00      A   
ATOM   4221  HN  LYS A 446      23.300  -6.122  25.341  1.00 10.00      A   
ATOM   4222  CA  LYS A 446      22.412  -4.359  26.097  1.00 10.00      A   
ATOM   4223  CB  LYS A 446      23.833  -3.888  26.430  1.00 10.00      A   
ATOM   4224  CG  LYS A 446      23.888  -2.632  27.285  1.00 10.00      A   
ATOM   4225  CD  LYS A 446      23.177  -2.830  28.615  1.00 10.00      A   
ATOM   4226  CE  LYS A 446      23.125  -1.535  29.407  1.00 10.00      A   
ATOM   4227  NZ  LYS A 446      22.420  -1.702  30.707  1.00 10.00      A   
ATOM   4228  HZ1 LYS A 446      22.965  -2.329  31.335  1.00 10.00      A   
ATOM   4229  HZ2 LYS A 446      21.477  -2.125  30.551  1.00 10.00      A   
ATOM   4230  HZ3 LYS A 446      22.299  -0.781  31.172  1.00 10.00      A   
ATOM   4231  C   LYS A 446      21.717  -3.365  25.162  1.00 10.00      A   
ATOM   4232  O   LYS A 446      20.893  -2.561  25.602  1.00 10.00      A   
ATOM   4233  N   VAL A 447      22.052  -3.413  23.880  1.00 10.00      A   
ATOM   4234  HN  VAL A 447      22.740  -4.061  23.587  1.00 10.00      A   
ATOM   4235  CA  VAL A 447      21.458  -2.511  22.899  1.00 10.00      A   
ATOM   4236  CB  VAL A 447      22.041  -2.714  21.479  1.00 10.00      A   
ATOM   4237  CG1 VAL A 447      21.705  -4.089  20.920  1.00 10.00      A   
ATOM   4238  CG2 VAL A 447      21.576  -1.617  20.533  1.00 10.00      A   
ATOM   4239  C   VAL A 447      19.939  -2.631  22.869  1.00 10.00      A   
ATOM   4240  O   VAL A 447      19.230  -1.631  22.757  1.00 10.00      A   
ATOM   4241  N   PHE A 448      19.440  -3.849  23.003  1.00 10.00      A   
ATOM   4242  HN  PHE A 448      20.051  -4.605  23.122  1.00 10.00      A   
ATOM   4243  CA  PHE A 448      18.010  -4.087  22.987  1.00 10.00      A   
ATOM   4244  CB  PHE A 448      17.720  -5.579  22.887  1.00 10.00      A   
ATOM   4245  CG  PHE A 448      18.295  -6.208  21.649  1.00 10.00      A   
ATOM   4246  CD1 PHE A 448      19.347  -7.103  21.732  1.00 10.00      A   
ATOM   4247  CD2 PHE A 448      17.790  -5.893  20.400  1.00 10.00      A   
ATOM   4248  CE1 PHE A 448      19.884  -7.671  20.590  1.00 10.00      A   
ATOM   4249  CE2 PHE A 448      18.321  -6.458  19.255  1.00 10.00      A   
ATOM   4250  CZ  PHE A 448      19.371  -7.348  19.350  1.00 10.00      A   
ATOM   4251  C   PHE A 448      17.360  -3.472  24.216  1.00 10.00      A   
ATOM   4252  O   PHE A 448      16.214  -3.018  24.171  1.00 10.00      A   
ATOM   4253  N   GLU A 449      18.112  -3.443  25.311  1.00 10.00      A   
ATOM   4254  HN  GLU A 449      19.011  -3.833  25.283  1.00 10.00      A   
ATOM   4255  CA  GLU A 449      17.634  -2.844  26.546  1.00 10.00      A   
ATOM   4256  CB  GLU A 449      18.641  -3.071  27.679  1.00 10.00      A   
ATOM   4257  CG  GLU A 449      18.229  -2.471  29.014  1.00 10.00      A   
ATOM   4258  CD  GLU A 449      19.411  -2.219  29.929  1.00 10.00      A   
ATOM   4259  OE1 GLU A 449      20.178  -3.169  30.198  1.00 10.00      A   
ATOM   4260  OE2 GLU A 449      19.587  -1.072  30.384  1.00 10.00      A   
ATOM   4261  C   GLU A 449      17.439  -1.354  26.307  1.00 10.00      A   
ATOM   4262  O   GLU A 449      16.436  -0.770  26.722  1.00 10.00      A   
ATOM   4263  N   TYR A 450      18.401  -0.752  25.607  1.00 10.00      A   
ATOM   4264  HN  TYR A 450      19.175  -1.281  25.308  1.00 10.00      A   
ATOM   4265  CA  TYR A 450      18.341   0.668  25.276  1.00 10.00      A   
ATOM   4266  CB  TYR A 450      19.614   1.119  24.550  1.00 10.00      A   
ATOM   4267  CG  TYR A 450      20.846   1.208  25.415  1.00 10.00      A   
ATOM   4268  CD1 TYR A 450      21.957   0.425  25.146  1.00 10.00      A   
ATOM   4269  CD2 TYR A 450      20.904   2.079  26.497  1.00 10.00      A   
ATOM   4270  CE1 TYR A 450      23.091   0.502  25.924  1.00 10.00      A   
ATOM   4271  CE2 TYR A 450      22.036   2.163  27.283  1.00 10.00      A   
ATOM   4272  CZ  TYR A 450      23.128   1.371  26.993  1.00 10.00      A   
ATOM   4273  OH  TYR A 450      24.262   1.450  27.767  1.00 10.00      A   
ATOM   4274  HH  TYR A 450      24.020   1.701  28.667  1.00 10.00      A   
ATOM   4275  C   TYR A 450      17.145   0.936  24.377  1.00 10.00      A   
ATOM   4276  O   TYR A 450      16.384   1.875  24.595  1.00 10.00      A   
ATOM   4277  N   ILE A 451      16.985   0.089  23.372  1.00 10.00      A   
ATOM   4278  HN  ILE A 451      17.624  -0.649  23.266  1.00 10.00      A   
ATOM   4279  CA  ILE A 451      15.893   0.215  22.422  1.00 10.00      A   
ATOM   4280  CB  ILE A 451      15.968  -0.875  21.331  1.00 10.00      A   
ATOM   4281  CG1 ILE A 451      17.222  -0.680  20.472  1.00 10.00      A   
ATOM   4282  CG2 ILE A 451      14.717  -0.861  20.465  1.00 10.00      A   
ATOM   4283  CD1 ILE A 451      17.490  -1.813  19.505  1.00 10.00      A   
ATOM   4284  C   ILE A 451      14.539   0.149  23.125  1.00 10.00      A   
ATOM   4285  O   ILE A 451      13.701   1.026  22.946  1.00 10.00      A   
ATOM   4286  N   GLY A 452      14.341  -0.873  23.946  1.00 10.00      A   
ATOM   4287  HN  GLY A 452      15.054  -1.541  24.072  1.00 10.00      A   
ATOM   4288  CA  GLY A 452      13.077  -1.021  24.644  1.00 10.00      A   
ATOM   4289  C   GLY A 452      12.807   0.076  25.660  1.00 10.00      A   
ATOM   4290  O   GLY A 452      11.654   0.422  25.918  1.00 10.00      A   
ATOM   4291  N   THR A 453      13.857   0.635  26.231  1.00 10.00      A   
ATOM   4292  HN  THR A 453      14.757   0.335  25.985  1.00 10.00      A   
ATOM   4293  CA  THR A 453      13.700   1.677  27.238  1.00 10.00      A   
ATOM   4294  CB  THR A 453      14.836   1.617  28.277  1.00 10.00      A   
ATOM   4295  OG1 THR A 453      15.027   0.258  28.686  1.00 10.00      A   
ATOM   4296  HG1 THR A 453      15.725  -0.140  28.146  1.00 10.00      A   
ATOM   4297  CG2 THR A 453      14.498   2.456  29.498  1.00 10.00      A   
ATOM   4298  C   THR A 453      13.600   3.093  26.650  1.00 10.00      A   
ATOM   4299  O   THR A 453      12.842   3.926  27.154  1.00 10.00      A   
ATOM   4300  N   TYR A 454      14.347   3.364  25.590  1.00 10.00      A   
ATOM   4301  HN  TYR A 454      14.914   2.659  25.208  1.00 10.00      A   
ATOM   4302  CA  TYR A 454      14.349   4.694  24.984  1.00 10.00      A   
ATOM   4303  CB  TYR A 454      15.777   5.150  24.674  1.00 10.00      A   
ATOM   4304  CG  TYR A 454      16.660   5.288  25.893  1.00 10.00      A   
ATOM   4305  CD1 TYR A 454      17.523   4.268  26.272  1.00 10.00      A   
ATOM   4306  CD2 TYR A 454      16.631   6.439  26.667  1.00 10.00      A   
ATOM   4307  CE1 TYR A 454      18.331   4.390  27.387  1.00 10.00      A   
ATOM   4308  CE2 TYR A 454      17.434   6.570  27.782  1.00 10.00      A   
ATOM   4309  CZ  TYR A 454      18.282   5.542  28.140  1.00 10.00      A   
ATOM   4310  OH  TYR A 454      19.084   5.671  29.254  1.00 10.00      A   
ATOM   4311  HH  TYR A 454      18.549   5.971  30.000  1.00 10.00      A   
ATOM   4312  C   TYR A 454      13.482   4.789  23.733  1.00 10.00      A   
ATOM   4313  O   TYR A 454      12.681   5.717  23.599  1.00 10.00      A   
ATOM   4314  N   ALA A 455      13.629   3.832  22.827  1.00 10.00      A   
ATOM   4315  HN  ALA A 455      14.245   3.090  23.003  1.00 10.00      A   
ATOM   4316  CA  ALA A 455      12.866   3.840  21.582  1.00 10.00      A   
ATOM   4317  CB  ALA A 455      13.553   3.011  20.507  1.00 10.00      A   
ATOM   4318  C   ALA A 455      11.433   3.369  21.801  1.00 10.00      A   
ATOM   4319  O   ALA A 455      11.123   2.184  21.668  1.00 10.00      A   
ATOM   4320  N   LYS A 456      10.566   4.311  22.142  1.00 10.00      A   
ATOM   4321  HN  LYS A 456      10.882   5.235  22.237  1.00 10.00      A   
ATOM   4322  CA  LYS A 456       9.161   4.014  22.384  1.00 10.00      A   
ATOM   4323  CB  LYS A 456       8.629   4.877  23.533  1.00 10.00      A   
ATOM   4324  CG  LYS A 456       9.322   4.648  24.870  1.00 10.00      A   
ATOM   4325  CD  LYS A 456       9.161   3.209  25.337  1.00 10.00      A   
ATOM   4326  CE  LYS A 456       9.593   3.036  26.784  1.00 10.00      A   
ATOM   4327  NZ  LYS A 456       9.524   1.617  27.221  1.00 10.00      A   
ATOM   4328  HZ1 LYS A 456       9.584   1.559  28.256  1.00 10.00      A   
ATOM   4329  HZ2 LYS A 456      10.313   1.073  26.810  1.00 10.00      A   
ATOM   4330  HZ3 LYS A 456       8.629   1.188  26.910  1.00 10.00      A   
ATOM   4331  C   LYS A 456       8.340   4.269  21.124  1.00 10.00      A   
ATOM   4332  O   LYS A 456       7.328   3.602  20.877  1.00 10.00      A   
ATOM   4333  N   LYS A 457       8.798   5.224  20.320  1.00 10.00      A   
ATOM   4334  HN  LYS A 457       9.625   5.696  20.564  1.00 10.00      A   
ATOM   4335  CA  LYS A 457       8.116   5.589  19.084  1.00 10.00      A   
ATOM   4336  CB  LYS A 457       8.309   7.075  18.773  1.00 10.00      A   
ATOM   4337  CG  LYS A 457       7.807   8.000  19.867  1.00 10.00      A   
ATOM   4338  CD  LYS A 457       7.857   9.455  19.435  1.00 10.00      A   
ATOM   4339  CE  LYS A 457       7.412  10.379  20.555  1.00 10.00      A   
ATOM   4340  NZ  LYS A 457       6.054  10.038  21.046  1.00 10.00      A   
ATOM   4341  HZ1 LYS A 457       5.347  10.217  20.306  1.00 10.00      A   
ATOM   4342  HZ2 LYS A 457       5.819  10.615  21.875  1.00 10.00      A   
ATOM   4343  HZ3 LYS A 457       6.012   9.035  21.315  1.00 10.00      A   
ATOM   4344  C   LYS A 457       8.595   4.740  17.914  1.00 10.00      A   
ATOM   4345  O   LYS A 457       8.151   4.929  16.781  1.00 10.00      A   
ATOM   4346  N   MET A 458       9.495   3.806  18.199  1.00 10.00      A   
ATOM   4347  HN  MET A 458       9.800   3.706  19.122  1.00 10.00      A   
ATOM   4348  CA  MET A 458      10.028   2.919  17.178  1.00 10.00      A   
ATOM   4349  CB  MET A 458      11.206   2.116  17.728  1.00 10.00      A   
ATOM   4350  CG  MET A 458      12.115   1.545  16.654  1.00 10.00      A   
ATOM   4351  SD  MET A 458      13.284   0.342  17.307  1.00 10.00      A   
ATOM   4352  CE  MET A 458      12.152  -0.911  17.916  1.00 10.00      A   
ATOM   4353  C   MET A 458       8.930   1.983  16.700  1.00 10.00      A   
ATOM   4354  O   MET A 458       8.261   1.339  17.511  1.00 10.00      A   
ATOM   4355  N   GLU A 459       8.749   1.914  15.393  1.00 10.00      A   
ATOM   4356  HN  GLU A 459       9.339   2.431  14.802  1.00 10.00      A   
ATOM   4357  CA  GLU A 459       7.706   1.087  14.806  1.00 10.00      A   
ATOM   4358  CB  GLU A 459       6.860   1.918  13.841  1.00 10.00      A   
ATOM   4359  CG  GLU A 459       6.395   3.243  14.432  1.00 10.00      A   
ATOM   4360  CD  GLU A 459       5.438   4.000  13.537  1.00 10.00      A   
ATOM   4361  OE1 GLU A 459       5.284   3.614  12.365  1.00 10.00      A   
ATOM   4362  OE2 GLU A 459       4.835   4.991  14.006  1.00 10.00      A   
ATOM   4363  C   GLU A 459       8.266  -0.150  14.110  1.00 10.00      A   
ATOM   4364  O   GLU A 459       7.781  -1.266  14.326  1.00 10.00      A   
ATOM   4365  N   MET A 460       9.268   0.045  13.264  1.00 10.00      A   
ATOM   4366  HN  MET A 460       9.593   0.956  13.105  1.00 10.00      A   
ATOM   4367  CA  MET A 460       9.879  -1.062  12.541  1.00 10.00      A   
ATOM   4368  CB  MET A 460       9.729  -0.864  11.035  1.00 10.00      A   
ATOM   4369  CG  MET A 460      10.221  -2.028  10.194  1.00 10.00      A   
ATOM   4370  SD  MET A 460       9.844  -1.799   8.449  1.00 10.00      A   
ATOM   4371  CE  MET A 460      10.476  -3.324   7.752  1.00 10.00      A   
ATOM   4372  C   MET A 460      11.346  -1.224  12.910  1.00 10.00      A   
ATOM   4373  O   MET A 460      12.141  -0.292  12.781  1.00 10.00      A   
ATOM   4374  N   LEU A 461      11.691  -2.415  13.366  1.00 10.00      A   
ATOM   4375  HN  LEU A 461      11.005  -3.113  13.441  1.00 10.00      A   
ATOM   4376  CA  LEU A 461      13.059  -2.721  13.759  1.00 10.00      A   
ATOM   4377  CB  LEU A 461      13.129  -2.949  15.271  1.00 10.00      A   
ATOM   4378  CG  LEU A 461      14.494  -3.339  15.839  1.00 10.00      A   
ATOM   4379  CD1 LEU A 461      15.462  -2.171  15.770  1.00 10.00      A   
ATOM   4380  CD2 LEU A 461      14.352  -3.841  17.266  1.00 10.00      A   
ATOM   4381  C   LEU A 461      13.572  -3.958  13.030  1.00 10.00      A   
ATOM   4382  O   LEU A 461      12.933  -5.014  13.052  1.00 10.00      A   
ATOM   4383  N   SER A 462      14.712  -3.819  12.373  1.00 10.00      A   
ATOM   4384  HN  SER A 462      15.150  -2.941  12.355  1.00 10.00      A   
ATOM   4385  CA  SER A 462      15.324  -4.925  11.655  1.00 10.00      A   
ATOM   4386  CB  SER A 462      15.721  -4.475  10.245  1.00 10.00      A   
ATOM   4387  OG  SER A 462      14.634  -3.841   9.586  1.00 10.00      A   
ATOM   4388  HG  SER A 462      14.145  -4.502   9.059  1.00 10.00      A   
ATOM   4389  C   SER A 462      16.542  -5.446  12.424  1.00 10.00      A   
ATOM   4390  O   SER A 462      17.568  -4.765  12.525  1.00 10.00      A   
ATOM   4391  N   VAL A 463      16.415  -6.644  12.984  1.00 10.00      A   
ATOM   4392  HN  VAL A 463      15.569  -7.136  12.874  1.00 10.00      A   
ATOM   4393  CA  VAL A 463      17.496  -7.258  13.752  1.00 10.00      A   
ATOM   4394  CB  VAL A 463      16.978  -7.839  15.084  1.00 10.00      A   
ATOM   4395  CG1 VAL A 463      18.134  -8.311  15.955  1.00 10.00      A   
ATOM   4396  CG2 VAL A 463      16.131  -6.815  15.821  1.00 10.00      A   
ATOM   4397  C   VAL A 463      18.169  -8.372  12.955  1.00 10.00      A   
ATOM   4398  O   VAL A 463      17.514  -9.318  12.511  1.00 10.00      A   
ATOM   4399  N   ALA A 464      19.478  -8.262  12.787  1.00 10.00      A   
ATOM   4400  HN  ALA A 464      19.949  -7.488  13.168  1.00 10.00      A   
ATOM   4401  CA  ALA A 464      20.231  -9.258  12.048  1.00 10.00      A   
ATOM   4402  CB  ALA A 464      20.382  -8.840  10.594  1.00 10.00      A   
ATOM   4403  C   ALA A 464      21.594  -9.508  12.681  1.00 10.00      A   
ATOM   4404  O   ALA A 464      22.407  -8.587  12.815  1.00 10.00      A   
ATOM   4405  N   PHE A 465      21.826 -10.762  13.066  1.00 10.00      A   
ATOM   4406  HN  PHE A 465      21.120 -11.431  12.935  1.00 10.00      A   
ATOM   4407  CA  PHE A 465      23.087 -11.183  13.677  1.00 10.00      A   
ATOM   4408  CB  PHE A 465      24.246 -11.101  12.672  1.00 10.00      A   
ATOM   4409  CG  PHE A 465      24.091 -11.980  11.460  1.00 10.00      A   
ATOM   4410  CD1 PHE A 465      23.350 -11.554  10.369  1.00 10.00      A   
ATOM   4411  CD2 PHE A 465      24.692 -13.229  11.409  1.00 10.00      A   
ATOM   4412  CE1 PHE A 465      23.210 -12.353   9.253  1.00 10.00      A   
ATOM   4413  CE2 PHE A 465      24.555 -14.033  10.295  1.00 10.00      A   
ATOM   4414  CZ  PHE A 465      23.814 -13.594   9.216  1.00 10.00      A   
ATOM   4415  C   PHE A 465      23.419 -10.373  14.928  1.00 10.00      A   
ATOM   4416  O   PHE A 465      24.422  -9.659  14.962  1.00 10.00      A   
ATOM   4417  N   ALA A 466      22.584 -10.489  15.955  1.00 10.00      A   
ATOM   4418  HN  ALA A 466      21.801 -11.076  15.879  1.00 10.00      A   
ATOM   4419  CA  ALA A 466      22.804  -9.760  17.198  1.00 10.00      A   
ATOM   4420  CB  ALA A 466      22.371  -8.307  17.049  1.00 10.00      A   
ATOM   4421  C   ALA A 466      22.054 -10.412  18.349  1.00 10.00      A   
ATOM   4422  O   ALA A 466      21.224 -11.295  18.130  1.00 10.00      A   
ATOM   4423  N   GLY A 467      22.361  -9.980  19.567  1.00 10.00      A   
ATOM   4424  HN  GLY A 467      23.061  -9.298  19.672  1.00 10.00      A   
ATOM   4425  CA  GLY A 467      21.694 -10.508  20.740  1.00 10.00      A   
ATOM   4426  C   GLY A 467      22.525 -11.537  21.480  1.00 10.00      A   
ATOM   4427  O   GLY A 467      23.394 -12.190  20.890  1.00 10.00      A   
ATOM   4428  N   ASP A 468      22.266 -11.673  22.773  1.00 10.00      A   
ATOM   4429  HN  ASP A 468      21.567 -11.106  23.188  1.00 10.00      A   
ATOM   4430  CA  ASP A 468      22.975 -12.635  23.604  1.00 10.00      A   
ATOM   4431  CB  ASP A 468      23.554 -11.968  24.856  1.00 10.00      A   
ATOM   4432  CG  ASP A 468      24.765 -11.103  24.590  1.00 10.00      A   
ATOM   4433  OD1 ASP A 468      25.643 -11.519  23.806  1.00 10.00      A   
ATOM   4434  OD2 ASP A 468      24.851 -10.008  25.187  1.00 10.00      A   
ATOM   4435  C   ASP A 468      22.023 -13.733  24.041  1.00 10.00      A   
ATOM   4436  O   ASP A 468      22.329 -14.922  23.933  1.00 10.00      A   
ATOM   4437  N   SER A 469      20.864 -13.326  24.536  1.00 10.00      A   
ATOM   4438  HN  SER A 469      20.670 -12.360  24.580  1.00 10.00      A   
ATOM   4439  CA  SER A 469      19.865 -14.267  25.012  1.00 10.00      A   
ATOM   4440  CB  SER A 469      20.036 -14.493  26.518  1.00 10.00      A   
ATOM   4441  OG  SER A 469      20.922 -13.537  27.082  1.00 10.00      A   
ATOM   4442  HG  SER A 469      20.709 -12.651  26.731  1.00 10.00      A   
ATOM   4443  C   SER A 469      18.451 -13.780  24.700  1.00 10.00      A   
ATOM   4444  O   SER A 469      18.263 -12.867  23.895  1.00 10.00      A   
ATOM   4445  N   ASP A 470      17.465 -14.385  25.354  1.00 10.00      A   
ATOM   4446  HN  ASP A 470      17.685 -15.091  25.999  1.00 10.00      A   
ATOM   4447  CA  ASP A 470      16.063 -14.028  25.151  1.00 10.00      A   
ATOM   4448  CB  ASP A 470      15.149 -15.042  25.847  1.00 10.00      A   
ATOM   4449  CG  ASP A 470      14.880 -16.278  25.012  1.00 10.00      A   
ATOM   4450  OD1 ASP A 470      13.806 -16.346  24.379  1.00 10.00      A   
ATOM   4451  OD2 ASP A 470      15.735 -17.194  24.999  1.00 10.00      A   
ATOM   4452  C   ASP A 470      15.766 -12.638  25.688  1.00 10.00      A   
ATOM   4453  O   ASP A 470      14.810 -11.990  25.262  1.00 10.00      A   
ATOM   4454  N   LEU A 471      16.591 -12.194  26.631  1.00 10.00      A   
ATOM   4455  HN  LEU A 471      17.325 -12.770  26.923  1.00 10.00      A   
ATOM   4456  CA  LEU A 471      16.433 -10.882  27.253  1.00 10.00      A   
ATOM   4457  CB  LEU A 471      17.550 -10.617  28.264  1.00 10.00      A   
ATOM   4458  CG  LEU A 471      17.467 -11.381  29.588  1.00 10.00      A   
ATOM   4459  CD1 LEU A 471      18.671 -11.060  30.460  1.00 10.00      A   
ATOM   4460  CD2 LEU A 471      16.167 -11.065  30.319  1.00 10.00      A   
ATOM   4461  C   LEU A 471      16.376  -9.755  26.229  1.00 10.00      A   
ATOM   4462  O   LEU A 471      15.567  -8.839  26.363  1.00 10.00      A   
ATOM   4463  N   GLY A 472      17.228  -9.833  25.211  1.00 10.00      A   
ATOM   4464  HN  GLY A 472      17.850 -10.589  25.158  1.00 10.00      A   
ATOM   4465  CA  GLY A 472      17.257  -8.811  24.186  1.00 10.00      A   
ATOM   4466  C   GLY A 472      15.908  -8.621  23.522  1.00 10.00      A   
ATOM   4467  O   GLY A 472      15.360  -7.518  23.519  1.00 10.00      A   
ATOM   4468  N   MET A 473      15.359  -9.701  22.987  1.00 10.00      A   
ATOM   4469  HN  MET A 473      15.829 -10.561  23.052  1.00 10.00      A   
ATOM   4470  CA  MET A 473      14.068  -9.639  22.317  1.00 10.00      A   
ATOM   4471  CB  MET A 473      13.769 -10.963  21.611  1.00 10.00      A   
ATOM   4472  CG  MET A 473      12.534 -10.932  20.721  1.00 10.00      A   
ATOM   4473  SD  MET A 473      12.351 -12.427  19.727  1.00 10.00      A   
ATOM   4474  CE  MET A 473      12.131 -13.673  20.999  1.00 10.00      A   
ATOM   4475  C   MET A 473      12.961  -9.302  23.311  1.00 10.00      A   
ATOM   4476  O   MET A 473      12.024  -8.569  22.993  1.00 10.00      A   
ATOM   4477  N   HIS A 474      13.093  -9.831  24.522  1.00 10.00      A   
ATOM   4478  HN  HIS A 474      13.877 -10.395  24.714  1.00 10.00      A   
ATOM   4479  CA  HIS A 474      12.113  -9.595  25.577  1.00 10.00      A   
ATOM   4480  CB  HIS A 474      12.478 -10.386  26.846  1.00 10.00      A   
ATOM   4481  CG  HIS A 474      11.480 -10.269  27.964  1.00 10.00      A   
ATOM   4482  ND1 HIS A 474      10.491 -11.206  28.145  1.00 10.00      A   
ATOM   4483  CD2 HIS A 474      11.359  -9.308  28.917  1.00 10.00      A   
ATOM   4484  CE1 HIS A 474       9.793 -10.799  29.191  1.00 10.00      A   
ATOM   4485  NE2 HIS A 474      10.281  -9.659  29.689  1.00 10.00      A   
ATOM   4486  HE2 HIS A 474       9.927  -9.157  30.457  1.00 10.00      A   
ATOM   4487  C   HIS A 474      12.003  -8.107  25.892  1.00 10.00      A   
ATOM   4488  O   HIS A 474      10.901  -7.565  25.984  1.00 10.00      A   
ATOM   4489  N   HIS A 475      13.150  -7.455  26.044  1.00 10.00      A   
ATOM   4490  HN  HIS A 475      13.998  -7.947  25.947  1.00 10.00      A   
ATOM   4491  CA  HIS A 475      13.192  -6.030  26.359  1.00 10.00      A   
ATOM   4492  CB  HIS A 475      14.620  -5.556  26.620  1.00 10.00      A   
ATOM   4493  CG  HIS A 475      15.027  -5.646  28.057  1.00 10.00      A   
ATOM   4494  ND1 HIS A 475      15.062  -4.571  28.916  1.00 10.00      A   
ATOM   4495  HD1 HIS A 475      14.833  -3.642  28.691  1.00 10.00      A   
ATOM   4496  CD2 HIS A 475      15.428  -6.717  28.787  1.00 10.00      A   
ATOM   4497  CE1 HIS A 475      15.474  -5.012  30.113  1.00 10.00      A   
ATOM   4498  NE2 HIS A 475      15.709  -6.310  30.088  1.00 10.00      A   
ATOM   4499  C   HIS A 475      12.530  -5.180  25.284  1.00 10.00      A   
ATOM   4500  O   HIS A 475      11.899  -4.171  25.589  1.00 10.00      A   
ATOM   4501  N   VAL A 476      12.671  -5.592  24.032  1.00 10.00      A   
ATOM   4502  HN  VAL A 476      13.192  -6.403  23.851  1.00 10.00      A   
ATOM   4503  CA  VAL A 476      12.073  -4.865  22.918  1.00 10.00      A   
ATOM   4504  CB  VAL A 476      12.641  -5.334  21.562  1.00 10.00      A   
ATOM   4505  CG1 VAL A 476      11.977  -4.597  20.409  1.00 10.00      A   
ATOM   4506  CG2 VAL A 476      14.147  -5.130  21.520  1.00 10.00      A   
ATOM   4507  C   VAL A 476      10.556  -5.041  22.925  1.00 10.00      A   
ATOM   4508  O   VAL A 476       9.806  -4.068  22.855  1.00 10.00      A   
ATOM   4509  N   LEU A 477      10.113  -6.287  23.063  1.00 10.00      A   
ATOM   4510  HN  LEU A 477      10.766  -7.017  23.165  1.00 10.00      A   
ATOM   4511  CA  LEU A 477       8.690  -6.610  23.066  1.00 10.00      A   
ATOM   4512  CB  LEU A 477       8.491  -8.123  22.985  1.00 10.00      A   
ATOM   4513  CG  LEU A 477       8.939  -8.797  21.685  1.00 10.00      A   
ATOM   4514  CD1 LEU A 477       8.875 -10.311  21.819  1.00 10.00      A   
ATOM   4515  CD2 LEU A 477       8.086  -8.326  20.518  1.00 10.00      A   
ATOM   4516  C   LEU A 477       7.950  -6.031  24.276  1.00 10.00      A   
ATOM   4517  O   LEU A 477       6.736  -5.829  24.231  1.00 10.00      A   
ATOM   4518  N   SER A 478       8.675  -5.767  25.354  1.00 10.00      A   
ATOM   4519  HN  SER A 478       9.639  -5.947  25.341  1.00 10.00      A   
ATOM   4520  CA  SER A 478       8.063  -5.212  26.554  1.00 10.00      A   
ATOM   4521  CB  SER A 478       8.449  -6.030  27.788  1.00 10.00      A   
ATOM   4522  OG  SER A 478       9.859  -6.116  27.918  1.00 10.00      A   
ATOM   4523  HG  SER A 478      10.200  -6.753  27.272  1.00 10.00      A   
ATOM   4524  C   SER A 478       8.459  -3.753  26.744  1.00 10.00      A   
ATOM   4525  O   SER A 478       8.157  -3.148  27.772  1.00 10.00      A   
ATOM   4526  N   GLY A 479       9.128  -3.189  25.749  1.00 10.00      A   
ATOM   4527  HN  GLY A 479       9.332  -3.711  24.942  1.00 10.00      A   
ATOM   4528  CA  GLY A 479       9.562  -1.814  25.853  1.00 10.00      A   
ATOM   4529  C   GLY A 479       9.008  -0.919  24.769  1.00 10.00      A   
ATOM   4530  O   GLY A 479       8.466   0.145  25.061  1.00 10.00      A   
ATOM   4531  N   CYS A 480       9.147  -1.339  23.521  1.00 10.00      A   
ATOM   4532  HN  CYS A 480       9.574  -2.207  23.347  1.00 10.00      A   
ATOM   4533  CA  CYS A 480       8.668  -0.546  22.399  1.00 10.00      A   
ATOM   4534  CB  CYS A 480       9.316  -1.001  21.096  1.00 10.00      A   
ATOM   4535  SG  CYS A 480      11.122  -0.999  21.153  1.00 10.00      A   
ATOM   4536  HG  CYS A 480      11.516   0.233  21.463  1.00 10.00      A   
ATOM   4537  C   CYS A 480       7.146  -0.558  22.301  1.00 10.00      A   
ATOM   4538  O   CYS A 480       6.524  -1.598  22.064  1.00 10.00      A   
ATOM   4539  N   ASP A 481       6.557   0.616  22.487  1.00 10.00      A   
ATOM   4540  HN  ASP A 481       7.117   1.399  22.663  1.00 10.00      A   
ATOM   4541  CA  ASP A 481       5.106   0.775  22.451  1.00 10.00      A   
ATOM   4542  CB  ASP A 481       4.690   2.092  23.125  1.00 10.00      A   
ATOM   4543  CG  ASP A 481       4.512   1.975  24.622  1.00 10.00      A   
ATOM   4544  OD1 ASP A 481       3.604   1.239  25.063  1.00 10.00      A   
ATOM   4545  OD2 ASP A 481       5.278   2.621  25.367  1.00 10.00      A   
ATOM   4546  C   ASP A 481       4.560   0.759  21.031  1.00 10.00      A   
ATOM   4547  O   ASP A 481       3.612   0.035  20.728  1.00 10.00      A   
ATOM   4548  N   SER A 482       5.178   1.540  20.160  1.00 10.00      A   
ATOM   4549  HN  SER A 482       5.961   2.051  20.451  1.00 10.00      A   
ATOM   4550  CA  SER A 482       4.732   1.667  18.777  1.00 10.00      A   
ATOM   4551  CB  SER A 482       5.167   3.030  18.229  1.00 10.00      A   
ATOM   4552  OG  SER A 482       5.141   4.018  19.254  1.00 10.00      A   
ATOM   4553  HG  SER A 482       5.978   4.002  19.740  1.00 10.00      A   
ATOM   4554  C   SER A 482       5.221   0.535  17.861  1.00 10.00      A   
ATOM   4555  O   SER A 482       5.363   0.733  16.656  1.00 10.00      A   
ATOM   4556  N   LEU A 483       5.446  -0.650  18.424  1.00 10.00      A   
ATOM   4557  HN  LEU A 483       5.290  -0.758  19.381  1.00 10.00      A   
ATOM   4558  CA  LEU A 483       5.911  -1.794  17.642  1.00 10.00      A   
ATOM   4559  CB  LEU A 483       6.234  -2.983  18.552  1.00 10.00      A   
ATOM   4560  CG  LEU A 483       7.692  -3.120  18.992  1.00 10.00      A   
ATOM   4561  CD1 LEU A 483       7.885  -4.383  19.817  1.00 10.00      A   
ATOM   4562  CD2 LEU A 483       8.617  -3.119  17.783  1.00 10.00      A   
ATOM   4563  C   LEU A 483       4.883  -2.204  16.591  1.00 10.00      A   
ATOM   4564  O   LEU A 483       3.827  -2.743  16.923  1.00 10.00      A   
ATOM   4565  N   ARG A 484       5.191  -1.931  15.329  1.00 10.00      A   
ATOM   4566  HN  ARG A 484       6.041  -1.478  15.131  1.00 10.00      A   
ATOM   4567  CA  ARG A 484       4.298  -2.278  14.229  1.00 10.00      A   
ATOM   4568  CB  ARG A 484       4.062  -1.079  13.301  1.00 10.00      A   
ATOM   4569  CG  ARG A 484       3.207   0.019  13.923  1.00 10.00      A   
ATOM   4570  CD  ARG A 484       3.273   1.319  13.134  1.00 10.00      A   
ATOM   4571  NE  ARG A 484       2.402   1.320  11.956  1.00 10.00      A   
ATOM   4572  HE  ARG A 484       1.460   1.077  12.091  1.00 10.00      A   
ATOM   4573  CZ  ARG A 484       2.819   1.621  10.722  1.00 10.00      A   
ATOM   4574  NH1 ARG A 484       4.087   1.938  10.502  1.00 10.00      A   
ATOM   4575 HH11 ARG A 484       4.415   2.160   9.530  1.00 10.00      A   
ATOM   4576 HH12 ARG A 484       4.766   1.974  11.293  1.00 10.00      A   
ATOM   4577  NH2 ARG A 484       1.952   1.642   9.713  1.00 10.00      A   
ATOM   4578 HH21 ARG A 484       2.279   1.876   8.744  1.00 10.00      A   
ATOM   4579 HH22 ARG A 484       0.946   1.429   9.878  1.00 10.00      A   
ATOM   4580  C   ARG A 484       4.828  -3.480  13.449  1.00 10.00      A   
ATOM   4581  O   ARG A 484       4.103  -4.450  13.218  1.00 10.00      A   
ATOM   4582  N   LYS A 485       6.093  -3.419  13.055  1.00 10.00      A   
ATOM   4583  HN  LYS A 485       6.630  -2.627  13.282  1.00 10.00      A   
ATOM   4584  CA  LYS A 485       6.717  -4.504  12.304  1.00 10.00      A   
ATOM   4585  CB  LYS A 485       6.861  -4.139  10.820  1.00 10.00      A   
ATOM   4586  CG  LYS A 485       5.547  -4.107  10.054  1.00 10.00      A   
ATOM   4587  CD  LYS A 485       5.763  -3.996   8.551  1.00 10.00      A   
ATOM   4588  CE  LYS A 485       6.521  -2.730   8.187  1.00 10.00      A   
ATOM   4589  NZ  LYS A 485       6.096  -2.172   6.880  1.00 10.00      A   
ATOM   4590  HZ1 LYS A 485       6.785  -1.472   6.550  1.00 10.00      A   
ATOM   4591  HZ2 LYS A 485       5.170  -1.704   6.974  1.00 10.00      A   
ATOM   4592  HZ3 LYS A 485       6.014  -2.926   6.167  1.00 10.00      A   
ATOM   4593  C   LYS A 485       8.080  -4.856  12.891  1.00 10.00      A   
ATOM   4594  O   LYS A 485       8.921  -3.978  13.110  1.00 10.00      A   
ATOM   4595  N   LEU A 486       8.291  -6.137  13.149  1.00 10.00      A   
ATOM   4596  HN  LEU A 486       7.585  -6.791  12.948  1.00 10.00      A   
ATOM   4597  CA  LEU A 486       9.552  -6.604  13.705  1.00 10.00      A   
ATOM   4598  CB  LEU A 486       9.398  -6.975  15.183  1.00 10.00      A   
ATOM   4599  CG  LEU A 486      10.672  -7.421  15.911  1.00 10.00      A   
ATOM   4600  CD1 LEU A 486      11.700  -6.303  15.935  1.00 10.00      A   
ATOM   4601  CD2 LEU A 486      10.346  -7.876  17.324  1.00 10.00      A   
ATOM   4602  C   LEU A 486      10.083  -7.786  12.905  1.00 10.00      A   
ATOM   4603  O   LEU A 486       9.396  -8.797  12.733  1.00 10.00      A   
ATOM   4604  N   GLU A 487      11.299  -7.643  12.403  1.00 10.00      A   
ATOM   4605  HN  GLU A 487      11.794  -6.808  12.570  1.00 10.00      A   
ATOM   4606  CA  GLU A 487      11.927  -8.691  11.615  1.00 10.00      A   
ATOM   4607  CB  GLU A 487      12.083  -8.245  10.163  1.00 10.00      A   
ATOM   4608  CG  GLU A 487      12.339  -6.755  10.001  1.00 10.00      A   
ATOM   4609  CD  GLU A 487      12.245  -6.290   8.564  1.00 10.00      A   
ATOM   4610  OE1 GLU A 487      13.156  -5.566   8.114  1.00 10.00      A   
ATOM   4611  OE2 GLU A 487      11.257  -6.639   7.882  1.00 10.00      A   
ATOM   4612  C   GLU A 487      13.271  -9.073  12.215  1.00 10.00      A   
ATOM   4613  O   GLU A 487      14.113  -8.210  12.489  1.00 10.00      A   
ATOM   4614  N   ILE A 488      13.462 -10.366  12.438  1.00 10.00      A   
ATOM   4615  HN  ILE A 488      12.747 -11.005  12.202  1.00 10.00      A   
ATOM   4616  CA  ILE A 488      14.692 -10.869  13.029  1.00 10.00      A   
ATOM   4617  CB  ILE A 488      14.437 -11.347  14.478  1.00 10.00      A   
ATOM   4618  CG1 ILE A 488      13.668 -10.288  15.280  1.00 10.00      A   
ATOM   4619  CG2 ILE A 488      15.748 -11.687  15.170  1.00 10.00      A   
ATOM   4620  CD1 ILE A 488      12.997 -10.836  16.521  1.00 10.00      A   
ATOM   4621  C   ILE A 488      15.249 -12.047  12.225  1.00 10.00      A   
ATOM   4622  O   ILE A 488      14.504 -12.936  11.806  1.00 10.00      A   
ATOM   4623  N   ARG A 489      16.558 -12.048  12.008  1.00 10.00      A   
ATOM   4624  HN  ARG A 489      17.102 -11.304  12.346  1.00 10.00      A   
ATOM   4625  CA  ARG A 489      17.210 -13.131  11.282  1.00 10.00      A   
ATOM   4626  CB  ARG A 489      17.356 -12.824   9.782  1.00 10.00      A   
ATOM   4627  CG  ARG A 489      18.536 -11.934   9.414  1.00 10.00      A   
ATOM   4628  CD  ARG A 489      19.008 -12.191   7.989  1.00 10.00      A   
ATOM   4629  NE  ARG A 489      19.699 -13.474   7.858  1.00 10.00      A   
ATOM   4630  HE  ARG A 489      19.934 -13.951   8.687  1.00 10.00      A   
ATOM   4631  CZ  ARG A 489      20.027 -14.031   6.699  1.00 10.00      A   
ATOM   4632  NH1 ARG A 489      19.731 -13.430   5.556  1.00 10.00      A   
ATOM   4633 HH11 ARG A 489      19.237 -12.514   5.557  1.00 10.00      A   
ATOM   4634 HH12 ARG A 489      19.996 -13.878   4.648  1.00 10.00      A   
ATOM   4635  NH2 ARG A 489      20.656 -15.192   6.683  1.00 10.00      A   
ATOM   4636 HH21 ARG A 489      20.915 -15.636   5.778  1.00 10.00      A   
ATOM   4637 HH22 ARG A 489      20.898 -15.670   7.588  1.00 10.00      A   
ATOM   4638  C   ARG A 489      18.562 -13.458  11.902  1.00 10.00      A   
ATOM   4639  O   ARG A 489      19.307 -12.555  12.299  1.00 10.00      A   
ATOM   4640  N   ASP A 490      18.852 -14.754  12.004  1.00 10.00      A   
ATOM   4641  HN  ASP A 490      18.183 -15.410  11.703  1.00 10.00      A   
ATOM   4642  CA  ASP A 490      20.116 -15.248  12.564  1.00 10.00      A   
ATOM   4643  CB  ASP A 490      21.288 -15.034  11.601  1.00 10.00      A   
ATOM   4644  CG  ASP A 490      21.285 -16.006  10.440  1.00 10.00      A   
ATOM   4645  OD1 ASP A 490      21.836 -17.118  10.587  1.00 10.00      A   
ATOM   4646  OD2 ASP A 490      20.734 -15.659   9.372  1.00 10.00      A   
ATOM   4647  C   ASP A 490      20.420 -14.632  13.922  1.00 10.00      A   
ATOM   4648  O   ASP A 490      21.350 -13.833  14.067  1.00 10.00      A   
ATOM   4649  N   CYS A 491      19.636 -15.005  14.913  1.00 10.00      A   
ATOM   4650  HN  CYS A 491      18.927 -15.661  14.742  1.00 10.00      A   
ATOM   4651  CA  CYS A 491      19.811 -14.487  16.259  1.00 10.00      A   
ATOM   4652  CB  CYS A 491      18.897 -13.280  16.484  1.00 10.00      A   
ATOM   4653  SG  CYS A 491      19.264 -11.869  15.412  1.00 10.00      A   
ATOM   4654  HG  CYS A 491      19.395 -12.325  14.171  1.00 10.00      A   
ATOM   4655  C   CYS A 491      19.531 -15.576  17.282  1.00 10.00      A   
ATOM   4656  O   CYS A 491      18.767 -16.500  17.009  1.00 10.00      A   
ATOM   4657  N   PRO A 492      20.148 -15.489  18.471  1.00 10.00      A   
ATOM   4658  CA  PRO A 492      19.963 -16.478  19.538  1.00 10.00      A   
ATOM   4659  CB  PRO A 492      21.188 -16.249  20.420  1.00 10.00      A   
ATOM   4660  CG  PRO A 492      21.484 -14.797  20.273  1.00 10.00      A   
ATOM   4661  CD  PRO A 492      21.091 -14.425  18.868  1.00 10.00      A   
ATOM   4662  C   PRO A 492      18.687 -16.243  20.345  1.00 10.00      A   
ATOM   4663  O   PRO A 492      18.599 -16.619  21.513  1.00 10.00      A   
ATOM   4664  N   PHE A 493      17.703 -15.617  19.718  1.00 10.00      A   
ATOM   4665  HN  PHE A 493      17.828 -15.348  18.785  1.00 10.00      A   
ATOM   4666  CA  PHE A 493      16.435 -15.348  20.373  1.00 10.00      A   
ATOM   4667  CB  PHE A 493      15.688 -14.212  19.673  1.00 10.00      A   
ATOM   4668  CG  PHE A 493      16.367 -12.872  19.771  1.00 10.00      A   
ATOM   4669  CD1 PHE A 493      16.239 -11.947  18.750  1.00 10.00      A   
ATOM   4670  CD2 PHE A 493      17.132 -12.536  20.880  1.00 10.00      A   
ATOM   4671  CE1 PHE A 493      16.858 -10.714  18.832  1.00 10.00      A   
ATOM   4672  CE2 PHE A 493      17.755 -11.305  20.967  1.00 10.00      A   
ATOM   4673  CZ  PHE A 493      17.617 -10.393  19.941  1.00 10.00      A   
ATOM   4674  C   PHE A 493      15.596 -16.616  20.383  1.00 10.00      A   
ATOM   4675  O   PHE A 493      15.235 -17.142  19.328  1.00 10.00      A   
ATOM   4676  N   GLY A 494      15.321 -17.122  21.574  1.00 10.00      A   
ATOM   4677  HN  GLY A 494      15.643 -16.666  22.380  1.00 10.00      A   
ATOM   4678  CA  GLY A 494      14.549 -18.336  21.698  1.00 10.00      A   
ATOM   4679  C   GLY A 494      13.058 -18.092  21.741  1.00 10.00      A   
ATOM   4680  O   GLY A 494      12.585 -16.990  21.457  1.00 10.00      A   
ATOM   4681  N   ASP A 495      12.319 -19.131  22.096  1.00 10.00      A   
ATOM   4682  HN  ASP A 495      12.762 -19.984  22.301  1.00 10.00      A   
ATOM   4683  CA  ASP A 495      10.871 -19.047  22.187  1.00 10.00      A   
ATOM   4684  CB  ASP A 495      10.215 -20.363  21.750  1.00 10.00      A   
ATOM   4685  CG  ASP A 495      10.803 -21.594  22.417  1.00 10.00      A   
ATOM   4686  OD1 ASP A 495      11.389 -22.435  21.704  1.00 10.00      A   
ATOM   4687  OD2 ASP A 495      10.691 -21.729  23.654  1.00 10.00      A   
ATOM   4688  C   ASP A 495      10.421 -18.661  23.591  1.00 10.00      A   
ATOM   4689  O   ASP A 495       9.223 -18.570  23.871  1.00 10.00      A   
ATOM   4690  N   LYS A 496      11.385 -18.417  24.471  1.00 10.00      A   
ATOM   4691  HN  LYS A 496      12.322 -18.485  24.187  1.00 10.00      A   
ATOM   4692  CA  LYS A 496      11.083 -18.038  25.846  1.00 10.00      A   
ATOM   4693  CB  LYS A 496      12.338 -18.085  26.720  1.00 10.00      A   
ATOM   4694  CG  LYS A 496      13.141 -19.370  26.604  1.00 10.00      A   
ATOM   4695  CD  LYS A 496      14.459 -19.263  27.351  1.00 10.00      A   
ATOM   4696  CE  LYS A 496      15.509 -20.184  26.755  1.00 10.00      A   
ATOM   4697  NZ  LYS A 496      15.813 -19.841  25.342  1.00 10.00      A   
ATOM   4698  HZ1 LYS A 496      15.777 -18.807  25.203  1.00 10.00      A   
ATOM   4699  HZ2 LYS A 496      15.120 -20.288  24.706  1.00 10.00      A   
ATOM   4700  HZ3 LYS A 496      16.764 -20.179  25.089  1.00 10.00      A   
ATOM   4701  C   LYS A 496      10.493 -16.639  25.875  1.00 10.00      A   
ATOM   4702  O   LYS A 496       9.414 -16.417  26.427  1.00 10.00      A   
ATOM   4703  N   ALA A 497      11.199 -15.701  25.257  1.00 10.00      A   
ATOM   4704  HN  ALA A 497      12.061 -15.948  24.832  1.00 10.00      A   
ATOM   4705  CA  ALA A 497      10.746 -14.318  25.201  1.00 10.00      A   
ATOM   4706  CB  ALA A 497      11.842 -13.418  24.651  1.00 10.00      A   
ATOM   4707  C   ALA A 497       9.487 -14.203  24.349  1.00 10.00      A   
ATOM   4708  O   ALA A 497       8.634 -13.347  24.594  1.00 10.00      A   
ATOM   4709  N   LEU A 498       9.374 -15.077  23.358  1.00 10.00      A   
ATOM   4710  HN  LEU A 498      10.086 -15.741  23.225  1.00 10.00      A   
ATOM   4711  CA  LEU A 498       8.225 -15.079  22.465  1.00 10.00      A   
ATOM   4712  CB  LEU A 498       8.450 -16.068  21.318  1.00 10.00      A   
ATOM   4713  CG  LEU A 498       7.310 -16.215  20.308  1.00 10.00      A   
ATOM   4714  CD1 LEU A 498       7.100 -14.921  19.535  1.00 10.00      A   
ATOM   4715  CD2 LEU A 498       7.581 -17.376  19.363  1.00 10.00      A   
ATOM   4716  C   LEU A 498       6.942 -15.420  23.222  1.00 10.00      A   
ATOM   4717  O   LEU A 498       5.936 -14.721  23.110  1.00 10.00      A   
ATOM   4718  N   LEU A 499       6.997 -16.483  24.016  1.00 10.00      A   
ATOM   4719  HN  LEU A 499       7.837 -16.986  24.088  1.00 10.00      A   
ATOM   4720  CA  LEU A 499       5.841 -16.921  24.785  1.00 10.00      A   
ATOM   4721  CB  LEU A 499       6.034 -18.351  25.292  1.00 10.00      A   
ATOM   4722  CG  LEU A 499       5.931 -19.459  24.239  1.00 10.00      A   
ATOM   4723  CD1 LEU A 499       6.319 -20.800  24.838  1.00 10.00      A   
ATOM   4724  CD2 LEU A 499       4.525 -19.519  23.658  1.00 10.00      A   
ATOM   4725  C   LEU A 499       5.545 -15.975  25.943  1.00 10.00      A   
ATOM   4726  O   LEU A 499       4.395 -15.832  26.353  1.00 10.00      A   
ATOM   4727  N   ALA A 500       6.581 -15.328  26.467  1.00 10.00      A   
ATOM   4728  HN  ALA A 500       7.481 -15.488  26.105  1.00 10.00      A   
ATOM   4729  CA  ALA A 500       6.412 -14.394  27.575  1.00 10.00      A   
ATOM   4730  CB  ALA A 500       7.752 -14.072  28.208  1.00 10.00      A   
ATOM   4731  C   ALA A 500       5.727 -13.111  27.115  1.00 10.00      A   
ATOM   4732  O   ALA A 500       4.939 -12.515  27.853  1.00 10.00      A   
ATOM   4733  N   ASN A 501       6.024 -12.695  25.890  1.00 10.00      A   
ATOM   4734  HN  ASN A 501       6.648 -13.222  25.342  1.00 10.00      A   
ATOM   4735  CA  ASN A 501       5.443 -11.478  25.334  1.00 10.00      A   
ATOM   4736  CB  ASN A 501       6.533 -10.566  24.762  1.00 10.00      A   
ATOM   4737  CG  ASN A 501       7.556 -10.135  25.798  1.00 10.00      A   
ATOM   4738  OD1 ASN A 501       7.388  -9.118  26.476  1.00 10.00      A   
ATOM   4739  ND2 ASN A 501       8.632 -10.902  25.921  1.00 10.00      A   
ATOM   4740 HD21 ASN A 501       8.706 -11.694  25.344  1.00 10.00      A   
ATOM   4741 HD22 ASN A 501       9.303 -10.656  26.597  1.00 10.00      A   
ATOM   4742  C   ASN A 501       4.430 -11.820  24.254  1.00 10.00      A   
ATOM   4743  O   ASN A 501       4.226 -11.062  23.305  1.00 10.00      A   
ATOM   4744  N   ALA A 502       3.771 -12.955  24.429  1.00 10.00      A   
ATOM   4745  HN  ALA A 502       3.959 -13.494  25.227  1.00 10.00      A   
ATOM   4746  CA  ALA A 502       2.778 -13.429  23.469  1.00 10.00      A   
ATOM   4747  CB  ALA A 502       2.327 -14.833  23.834  1.00 10.00      A   
ATOM   4748  C   ALA A 502       1.572 -12.494  23.369  1.00 10.00      A   
ATOM   4749  O   ALA A 502       0.758 -12.617  22.456  1.00 10.00      A   
ATOM   4750  N   SER A 503       1.456 -11.568  24.307  1.00 10.00      A   
ATOM   4751  HN  SER A 503       2.123 -11.527  25.022  1.00 10.00      A   
ATOM   4752  CA  SER A 503       0.347 -10.626  24.321  1.00 10.00      A   
ATOM   4753  CB  SER A 503       0.022 -10.255  25.766  1.00 10.00      A   
ATOM   4754  OG  SER A 503       0.833 -11.005  26.660  1.00 10.00      A   
ATOM   4755  HG  SER A 503       1.533 -10.436  27.003  1.00 10.00      A   
ATOM   4756  C   SER A 503       0.652  -9.369  23.506  1.00 10.00      A   
ATOM   4757  O   SER A 503      -0.254  -8.604  23.161  1.00 10.00      A   
ATOM   4758  N   LYS A 504       1.929  -9.160  23.196  1.00 10.00      A   
ATOM   4759  HN  LYS A 504       2.604  -9.809  23.490  1.00 10.00      A   
ATOM   4760  CA  LYS A 504       2.356  -7.990  22.431  1.00 10.00      A   
ATOM   4761  CB  LYS A 504       3.844  -7.711  22.678  1.00 10.00      A   
ATOM   4762  CG  LYS A 504       4.358  -6.411  22.074  1.00 10.00      A   
ATOM   4763  CD  LYS A 504       3.654  -5.205  22.674  1.00 10.00      A   
ATOM   4764  CE  LYS A 504       4.031  -3.925  21.946  1.00 10.00      A   
ATOM   4765  NZ  LYS A 504       3.164  -2.782  22.343  1.00 10.00      A   
ATOM   4766  HZ1 LYS A 504       2.162  -3.020  22.191  1.00 10.00      A   
ATOM   4767  HZ2 LYS A 504       3.398  -1.940  21.781  1.00 10.00      A   
ATOM   4768  HZ3 LYS A 504       3.304  -2.563  23.348  1.00 10.00      A   
ATOM   4769  C   LYS A 504       2.102  -8.183  20.940  1.00 10.00      A   
ATOM   4770  O   LYS A 504       2.072  -7.219  20.170  1.00 10.00      A   
ATOM   4771  N   LEU A 505       1.896  -9.428  20.544  1.00 10.00      A   
ATOM   4772  HN  LEU A 505       1.905 -10.148  21.211  1.00 10.00      A   
ATOM   4773  CA  LEU A 505       1.658  -9.764  19.149  1.00 10.00      A   
ATOM   4774  CB  LEU A 505       1.573 -11.281  18.976  1.00 10.00      A   
ATOM   4775  CG  LEU A 505       2.806 -12.079  19.410  1.00 10.00      A   
ATOM   4776  CD1 LEU A 505       2.550 -13.573  19.283  1.00 10.00      A   
ATOM   4777  CD2 LEU A 505       4.028 -11.669  18.599  1.00 10.00      A   
ATOM   4778  C   LEU A 505       0.405  -9.089  18.591  1.00 10.00      A   
ATOM   4779  O   LEU A 505       0.336  -8.808  17.398  1.00 10.00      A   
ATOM   4780  N   GLU A 506      -0.575  -8.826  19.454  1.00 10.00      A   
ATOM   4781  HN  GLU A 506      -0.465  -9.086  20.393  1.00 10.00      A   
ATOM   4782  CA  GLU A 506      -1.818  -8.179  19.038  1.00 10.00      A   
ATOM   4783  CB  GLU A 506      -2.806  -8.095  20.205  1.00 10.00      A   
ATOM   4784  CG  GLU A 506      -3.548  -9.385  20.513  1.00 10.00      A   
ATOM   4785  CD  GLU A 506      -4.751  -9.157  21.411  1.00 10.00      A   
ATOM   4786  OE1 GLU A 506      -4.639  -8.378  22.383  1.00 10.00      A   
ATOM   4787  OE2 GLU A 506      -5.820  -9.743  21.145  1.00 10.00      A   
ATOM   4788  C   GLU A 506      -1.559  -6.777  18.499  1.00 10.00      A   
ATOM   4789  O   GLU A 506      -2.114  -6.381  17.472  1.00 10.00      A   
ATOM   4790  N   THR A 507      -0.702  -6.036  19.185  1.00 10.00      A   
ATOM   4791  HN  THR A 507      -0.276  -6.412  19.980  1.00 10.00      A   
ATOM   4792  CA  THR A 507      -0.385  -4.672  18.789  1.00 10.00      A   
ATOM   4793  CB  THR A 507       0.271  -3.891  19.939  1.00 10.00      A   
ATOM   4794  OG1 THR A 507       0.969  -4.803  20.797  1.00 10.00      A   
ATOM   4795  HG1 THR A 507       1.394  -5.486  20.263  1.00 10.00      A   
ATOM   4796  CG2 THR A 507      -0.787  -3.153  20.744  1.00 10.00      A   
ATOM   4797  C   THR A 507       0.500  -4.608  17.548  1.00 10.00      A   
ATOM   4798  O   THR A 507       0.541  -3.585  16.866  1.00 10.00      A   
ATOM   4799  N   MET A 508       1.196  -5.698  17.253  1.00 10.00      A   
ATOM   4800  HN  MET A 508       1.104  -6.495  17.820  1.00 10.00      A   
ATOM   4801  CA  MET A 508       2.076  -5.749  16.092  1.00 10.00      A   
ATOM   4802  CB  MET A 508       3.270  -6.663  16.374  1.00 10.00      A   
ATOM   4803  CG  MET A 508       4.165  -6.181  17.503  1.00 10.00      A   
ATOM   4804  SD  MET A 508       5.239  -7.479  18.145  1.00 10.00      A   
ATOM   4805  CE  MET A 508       6.159  -7.929  16.675  1.00 10.00      A   
ATOM   4806  C   MET A 508       1.315  -6.248  14.871  1.00 10.00      A   
ATOM   4807  O   MET A 508       0.322  -6.955  14.999  1.00 10.00      A   
ATOM   4808  N   ARG A 509       1.769  -5.871  13.689  1.00 10.00      A   
ATOM   4809  HN  ARG A 509       2.559  -5.284  13.638  1.00 10.00      A   
ATOM   4810  CA  ARG A 509       1.113  -6.304  12.460  1.00 10.00      A   
ATOM   4811  CB  ARG A 509       1.344  -5.296  11.330  1.00 10.00      A   
ATOM   4812  CG  ARG A 509       0.540  -5.586  10.069  1.00 10.00      A   
ATOM   4813  CD  ARG A 509       0.944  -4.678   8.917  1.00 10.00      A   
ATOM   4814  NE  ARG A 509       1.101  -3.290   9.342  1.00 10.00      A   
ATOM   4815  HE  ARG A 509       0.531  -2.981  10.079  1.00 10.00      A   
ATOM   4816  CZ  ARG A 509       1.944  -2.423   8.776  1.00 10.00      A   
ATOM   4817  NH1 ARG A 509       2.709  -2.783   7.758  1.00 10.00      A   
ATOM   4818 HH11 ARG A 509       2.666  -3.749   7.374  1.00 10.00      A   
ATOM   4819 HH12 ARG A 509       3.366  -2.081   7.327  1.00 10.00      A   
ATOM   4820  NH2 ARG A 509       2.051  -1.198   9.253  1.00 10.00      A   
ATOM   4821 HH21 ARG A 509       2.724  -0.524   8.803  1.00 10.00      A   
ATOM   4822 HH22 ARG A 509       1.480  -0.896  10.071  1.00 10.00      A   
ATOM   4823  C   ARG A 509       1.611  -7.679  12.035  1.00 10.00      A   
ATOM   4824  O   ARG A 509       0.827  -8.621  11.902  1.00 10.00      A   
ATOM   4825  N   SER A 510       2.917  -7.781  11.829  1.00 10.00      A   
ATOM   4826  HN  SER A 510       3.485  -6.997  11.967  1.00 10.00      A   
ATOM   4827  CA  SER A 510       3.529  -9.027  11.412  1.00 10.00      A   
ATOM   4828  CB  SER A 510       3.650  -9.067   9.882  1.00 10.00      A   
ATOM   4829  OG  SER A 510       2.441  -8.653   9.255  1.00 10.00      A   
ATOM   4830  HG  SER A 510       2.627  -8.378   8.348  1.00 10.00      A   
ATOM   4831  C   SER A 510       4.906  -9.187  12.054  1.00 10.00      A   
ATOM   4832  O   SER A 510       5.678  -8.228  12.141  1.00 10.00      A   
ATOM   4833  N   LEU A 511       5.196 -10.391  12.523  1.00 10.00      A   
ATOM   4834  HN  LEU A 511       4.524 -11.110  12.452  1.00 10.00      A   
ATOM   4835  CA  LEU A 511       6.477 -10.688  13.139  1.00 10.00      A   
ATOM   4836  CB  LEU A 511       6.281 -11.195  14.571  1.00 10.00      A   
ATOM   4837  CG  LEU A 511       7.527 -11.746  15.273  1.00 10.00      A   
ATOM   4838  CD1 LEU A 511       8.582 -10.662  15.436  1.00 10.00      A   
ATOM   4839  CD2 LEU A 511       7.157 -12.337  16.621  1.00 10.00      A   
ATOM   4840  C   LEU A 511       7.214 -11.733  12.312  1.00 10.00      A   
ATOM   4841  O   LEU A 511       6.695 -12.830  12.082  1.00 10.00      A   
ATOM   4842  N   TRP A 512       8.413 -11.395  11.862  1.00 10.00      A   
ATOM   4843  HN  TRP A 512       8.779 -10.504  12.079  1.00 10.00      A   
ATOM   4844  CA  TRP A 512       9.210 -12.310  11.064  1.00 10.00      A   
ATOM   4845  CB  TRP A 512       9.662 -11.630   9.770  1.00 10.00      A   
ATOM   4846  CG  TRP A 512      10.655 -12.429   8.984  1.00 10.00      A   
ATOM   4847  CD1 TRP A 512      12.011 -12.284   8.995  1.00 10.00      A   
ATOM   4848  CD2 TRP A 512      10.372 -13.494   8.070  1.00 10.00      A   
ATOM   4849  NE1 TRP A 512      12.592 -13.201   8.154  1.00 10.00      A   
ATOM   4850  HE1 TRP A 512      13.557 -13.300   7.995  1.00 10.00      A   
ATOM   4851  CE2 TRP A 512      11.608 -13.954   7.571  1.00 10.00      A   
ATOM   4852  CE3 TRP A 512       9.196 -14.108   7.627  1.00 10.00      A   
ATOM   4853  CZ2 TRP A 512      11.703 -14.997   6.654  1.00 10.00      A   
ATOM   4854  CZ3 TRP A 512       9.293 -15.140   6.716  1.00 10.00      A   
ATOM   4855  CH2 TRP A 512      10.537 -15.574   6.240  1.00 10.00      A   
ATOM   4856  C   TRP A 512      10.420 -12.808  11.850  1.00 10.00      A   
ATOM   4857  O   TRP A 512      11.257 -12.017  12.288  1.00 10.00      A   
ATOM   4858  N   MET A 513      10.504 -14.116  12.038  1.00 10.00      A   
ATOM   4859  HN  MET A 513       9.799 -14.702  11.682  1.00 10.00      A   
ATOM   4860  CA  MET A 513      11.620 -14.706  12.759  1.00 10.00      A   
ATOM   4861  CB  MET A 513      11.164 -15.279  14.105  1.00 10.00      A   
ATOM   4862  CG  MET A 513      10.589 -14.253  15.068  1.00 10.00      A   
ATOM   4863  SD  MET A 513      10.321 -14.920  16.721  1.00 10.00      A   
ATOM   4864  CE  MET A 513      12.011 -15.076  17.294  1.00 10.00      A   
ATOM   4865  C   MET A 513      12.259 -15.803  11.916  1.00 10.00      A   
ATOM   4866  O   MET A 513      11.644 -16.837  11.665  1.00 10.00      A   
ATOM   4867  N   SER A 514      13.482 -15.570  11.462  1.00 10.00      A   
ATOM   4868  HN  SER A 514      13.924 -14.724  11.691  1.00 10.00      A   
ATOM   4869  CA  SER A 514      14.188 -16.542  10.639  1.00 10.00      A   
ATOM   4870  CB  SER A 514      14.449 -15.973   9.237  1.00 10.00      A   
ATOM   4871  OG  SER A 514      14.743 -14.586   9.285  1.00 10.00      A   
ATOM   4872  HG  SER A 514      14.303 -14.195  10.044  1.00 10.00      A   
ATOM   4873  C   SER A 514      15.495 -16.967  11.297  1.00 10.00      A   
ATOM   4874  O   SER A 514      16.235 -16.126  11.815  1.00 10.00      A   
ATOM   4875  N   SER A 515      15.760 -18.274  11.288  1.00 10.00      A   
ATOM   4876  HN  SER A 515      15.106 -18.892  10.882  1.00 10.00      A   
ATOM   4877  CA  SER A 515      16.973 -18.832  11.880  1.00 10.00      A   
ATOM   4878  CB  SER A 515      18.203 -18.496  11.035  1.00 10.00      A   
ATOM   4879  OG  SER A 515      17.997 -18.876   9.682  1.00 10.00      A   
ATOM   4880  HG  SER A 515      17.046 -18.915   9.501  1.00 10.00      A   
ATOM   4881  C   SER A 515      17.149 -18.383  13.329  1.00 10.00      A   
ATOM   4882  O   SER A 515      18.161 -17.781  13.699  1.00 10.00      A   
ATOM   4883  N   CYS A 516      16.136 -18.655  14.136  1.00 10.00      A   
ATOM   4884  HN  CYS A 516      15.347 -19.107  13.774  1.00 10.00      A   
ATOM   4885  CA  CYS A 516      16.159 -18.306  15.543  1.00 10.00      A   
ATOM   4886  CB  CYS A 516      15.023 -17.335  15.873  1.00 10.00      A   
ATOM   4887  SG  CYS A 516      15.018 -15.822  14.874  1.00 10.00      A   
ATOM   4888  HG  CYS A 516      15.713 -16.056  13.768  1.00 10.00      A   
ATOM   4889  C   CYS A 516      16.076 -19.572  16.398  1.00 10.00      A   
ATOM   4890  O   CYS A 516      16.004 -20.683  15.863  1.00 10.00      A   
ATOM   4891  N   SER A 517      16.083 -19.409  17.713  1.00 10.00      A   
ATOM   4892  HN  SER A 517      16.127 -18.502  18.086  1.00 10.00      A   
ATOM   4893  CA  SER A 517      16.038 -20.541  18.627  1.00 10.00      A   
ATOM   4894  CB  SER A 517      16.892 -20.226  19.857  1.00 10.00      A   
ATOM   4895  OG  SER A 517      18.023 -19.446  19.492  1.00 10.00      A   
ATOM   4896  HG  SER A 517      18.814 -19.828  19.886  1.00 10.00      A   
ATOM   4897  C   SER A 517      14.601 -20.883  19.026  1.00 10.00      A   
ATOM   4898  O   SER A 517      14.329 -21.250  20.170  1.00 10.00      A   
ATOM   4899  N   VAL A 518      13.688 -20.765  18.071  1.00 10.00      A   
ATOM   4900  HN  VAL A 518      13.967 -20.477  17.179  1.00 10.00      A   
ATOM   4901  CA  VAL A 518      12.286 -21.067  18.313  1.00 10.00      A   
ATOM   4902  CB  VAL A 518      11.355 -20.166  17.479  1.00 10.00      A   
ATOM   4903  CG1 VAL A 518       9.893 -20.469  17.788  1.00 10.00      A   
ATOM   4904  CG2 VAL A 518      11.668 -18.703  17.739  1.00 10.00      A   
ATOM   4905  C   VAL A 518      12.003 -22.523  17.974  1.00 10.00      A   
ATOM   4906  O   VAL A 518      12.140 -22.942  16.821  1.00 10.00      A   
ATOM   4907  N   SER A 519      11.609 -23.285  18.975  1.00 10.00      A   
ATOM   4908  HN  SER A 519      11.504 -22.889  19.871  1.00 10.00      A   
ATOM   4909  CA  SER A 519      11.316 -24.689  18.785  1.00 10.00      A   
ATOM   4910  CB  SER A 519      11.401 -25.419  20.125  1.00 10.00      A   
ATOM   4911  OG  SER A 519      10.525 -24.837  21.080  1.00 10.00      A   
ATOM   4912  HG  SER A 519      10.839 -23.940  21.303  1.00 10.00      A   
ATOM   4913  C   SER A 519       9.939 -24.882  18.148  1.00 10.00      A   
ATOM   4914  O   SER A 519       9.066 -24.017  18.255  1.00 10.00      A   
ATOM   4915  N   PHE A 520       9.758 -26.019  17.485  1.00 10.00      A   
ATOM   4916  HN  PHE A 520      10.502 -26.658  17.432  1.00 10.00      A   
ATOM   4917  CA  PHE A 520       8.497 -26.351  16.825  1.00 10.00      A   
ATOM   4918  CB  PHE A 520       8.659 -27.657  16.033  1.00 10.00      A   
ATOM   4919  CG  PHE A 520       7.376 -28.256  15.523  1.00 10.00      A   
ATOM   4920  CD1 PHE A 520       6.564 -27.557  14.646  1.00 10.00      A   
ATOM   4921  CD2 PHE A 520       6.988 -29.525  15.924  1.00 10.00      A   
ATOM   4922  CE1 PHE A 520       5.390 -28.115  14.179  1.00 10.00      A   
ATOM   4923  CE2 PHE A 520       5.815 -30.086  15.461  1.00 10.00      A   
ATOM   4924  CZ  PHE A 520       5.015 -29.381  14.586  1.00 10.00      A   
ATOM   4925  C   PHE A 520       7.358 -26.468  17.840  1.00 10.00      A   
ATOM   4926  O   PHE A 520       6.207 -26.131  17.548  1.00 10.00      A   
ATOM   4927  N   GLY A 521       7.693 -26.936  19.034  1.00 10.00      A   
ATOM   4928  HN  GLY A 521       8.630 -27.168  19.209  1.00 10.00      A   
ATOM   4929  CA  GLY A 521       6.701 -27.094  20.079  1.00 10.00      A   
ATOM   4930  C   GLY A 521       6.110 -25.770  20.522  1.00 10.00      A   
ATOM   4931  O   GLY A 521       4.925 -25.685  20.848  1.00 10.00      A   
ATOM   4932  N   ALA A 522       6.931 -24.730  20.516  1.00 10.00      A   
ATOM   4933  HN  ALA A 522       7.858 -24.854  20.219  1.00 10.00      A   
ATOM   4934  CA  ALA A 522       6.488 -23.407  20.928  1.00 10.00      A   
ATOM   4935  CB  ALA A 522       7.672 -22.475  21.094  1.00 10.00      A   
ATOM   4936  C   ALA A 522       5.488 -22.826  19.942  1.00 10.00      A   
ATOM   4937  O   ALA A 522       4.514 -22.189  20.340  1.00 10.00      A   
ATOM   4938  N   CYS A 523       5.730 -23.057  18.657  1.00 10.00      A   
ATOM   4939  HN  CYS A 523       6.529 -23.569  18.404  1.00 10.00      A   
ATOM   4940  CA  CYS A 523       4.851 -22.557  17.609  1.00 10.00      A   
ATOM   4941  CB  CYS A 523       5.385 -22.961  16.233  1.00 10.00      A   
ATOM   4942  SG  CYS A 523       7.077 -22.414  15.910  1.00 10.00      A   
ATOM   4943  HG  CYS A 523       7.174 -21.150  16.296  1.00 10.00      A   
ATOM   4944  C   CYS A 523       3.425 -23.072  17.797  1.00 10.00      A   
ATOM   4945  O   CYS A 523       2.456 -22.333  17.621  1.00 10.00      A   
ATOM   4946  N   LYS A 524       3.311 -24.337  18.175  1.00 10.00      A   
ATOM   4947  HN  LYS A 524       4.126 -24.868  18.305  1.00 10.00      A   
ATOM   4948  CA  LYS A 524       2.013 -24.960  18.398  1.00 10.00      A   
ATOM   4949  CB  LYS A 524       2.171 -26.471  18.574  1.00 10.00      A   
ATOM   4950  CG  LYS A 524       2.824 -27.188  17.403  1.00 10.00      A   
ATOM   4951  CD  LYS A 524       2.807 -28.693  17.615  1.00 10.00      A   
ATOM   4952  CE  LYS A 524       3.606 -29.089  18.849  1.00 10.00      A   
ATOM   4953  NZ  LYS A 524       3.102 -30.346  19.460  1.00 10.00      A   
ATOM   4954  HZ1 LYS A 524       3.814 -30.740  20.120  1.00 10.00      A   
ATOM   4955  HZ2 LYS A 524       2.903 -31.050  18.719  1.00 10.00      A   
ATOM   4956  HZ3 LYS A 524       2.227 -30.160  19.986  1.00 10.00      A   
ATOM   4957  C   LYS A 524       1.341 -24.378  19.638  1.00 10.00      A   
ATOM   4958  O   LYS A 524       0.148 -24.074  19.628  1.00 10.00      A   
ATOM   4959  N   LEU A 525       2.122 -24.224  20.700  1.00 10.00      A   
ATOM   4960  HN  LEU A 525       3.068 -24.478  20.637  1.00 10.00      A   
ATOM   4961  CA  LEU A 525       1.623 -23.689  21.962  1.00 10.00      A   
ATOM   4962  CB  LEU A 525       2.718 -23.764  23.026  1.00 10.00      A   
ATOM   4963  CG  LEU A 525       2.277 -23.551  24.474  1.00 10.00      A   
ATOM   4964  CD1 LEU A 525       1.478 -24.745  24.974  1.00 10.00      A   
ATOM   4965  CD2 LEU A 525       3.482 -23.303  25.363  1.00 10.00      A   
ATOM   4966  C   LEU A 525       1.152 -22.246  21.801  1.00 10.00      A   
ATOM   4967  O   LEU A 525       0.134 -21.844  22.368  1.00 10.00      A   
ATOM   4968  N   LEU A 526       1.903 -21.472  21.028  1.00 10.00      A   
ATOM   4969  HN  LEU A 526       2.716 -21.849  20.619  1.00 10.00      A   
ATOM   4970  CA  LEU A 526       1.572 -20.076  20.783  1.00 10.00      A   
ATOM   4971  CB  LEU A 526       2.746 -19.368  20.102  1.00 10.00      A   
ATOM   4972  CG  LEU A 526       2.538 -17.895  19.754  1.00 10.00      A   
ATOM   4973  CD1 LEU A 526       2.383 -17.063  21.016  1.00 10.00      A   
ATOM   4974  CD2 LEU A 526       3.693 -17.383  18.912  1.00 10.00      A   
ATOM   4975  C   LEU A 526       0.315 -19.952  19.929  1.00 10.00      A   
ATOM   4976  O   LEU A 526      -0.554 -19.126  20.212  1.00 10.00      A   
ATOM   4977  N   GLY A 527       0.218 -20.792  18.899  1.00 10.00      A   
ATOM   4978  HN  GLY A 527       0.940 -21.440  18.740  1.00 10.00      A   
ATOM   4979  CA  GLY A 527      -0.935 -20.763  18.011  1.00 10.00      A   
ATOM   4980  C   GLY A 527      -2.222 -21.121  18.726  1.00 10.00      A   
ATOM   4981  O   GLY A 527      -3.299 -20.652  18.357  1.00 10.00      A   
ATOM   4982  N   GLN A 528      -2.113 -21.963  19.743  1.00 10.00      A   
ATOM   4983  HN  GLN A 528      -1.232 -22.331  19.969  1.00 10.00      A   
ATOM   4984  CA  GLN A 528      -3.275 -22.373  20.518  1.00 10.00      A   
ATOM   4985  CB  GLN A 528      -3.024 -23.720  21.199  1.00 10.00      A   
ATOM   4986  CG  GLN A 528      -2.960 -24.891  20.231  1.00 10.00      A   
ATOM   4987  CD  GLN A 528      -2.527 -26.181  20.896  1.00 10.00      A   
ATOM   4988  OE1 GLN A 528      -1.733 -26.178  21.838  1.00 10.00      A   
ATOM   4989  NE2 GLN A 528      -3.048 -27.294  20.410  1.00 10.00      A   
ATOM   4990 HE21 GLN A 528      -3.672 -27.223  19.653  1.00 10.00      A   
ATOM   4991 HE22 GLN A 528      -2.797 -28.145  20.830  1.00 10.00      A   
ATOM   4992  C   GLN A 528      -3.634 -21.312  21.549  1.00 10.00      A   
ATOM   4993  O   GLN A 528      -4.796 -21.164  21.929  1.00 10.00      A   
ATOM   4994  N   LYS A 529      -2.633 -20.565  21.990  1.00 10.00      A   
ATOM   4995  HN  LYS A 529      -1.729 -20.716  21.640  1.00 10.00      A   
ATOM   4996  CA  LYS A 529      -2.848 -19.520  22.975  1.00 10.00      A   
ATOM   4997  CB  LYS A 529      -1.524 -19.102  23.620  1.00 10.00      A   
ATOM   4998  CG  LYS A 529      -1.667 -17.991  24.648  1.00 10.00      A   
ATOM   4999  CD  LYS A 529      -0.316 -17.555  25.186  1.00 10.00      A   
ATOM   5000  CE  LYS A 529      -0.444 -16.315  26.056  1.00 10.00      A   
ATOM   5001  NZ  LYS A 529      -1.477 -16.475  27.112  1.00 10.00      A   
ATOM   5002  HZ1 LYS A 529      -1.479 -15.644  27.737  1.00 10.00      A   
ATOM   5003  HZ2 LYS A 529      -1.280 -17.322  27.684  1.00 10.00      A   
ATOM   5004  HZ3 LYS A 529      -2.417 -16.573  26.683  1.00 10.00      A   
ATOM   5005  C   LYS A 529      -3.515 -18.316  22.329  1.00 10.00      A   
ATOM   5006  O   LYS A 529      -4.479 -17.765  22.864  1.00 10.00      A   
ATOM   5007  N   MET A 530      -3.010 -17.923  21.167  1.00 10.00      A   
ATOM   5008  HN  MET A 530      -2.261 -18.427  20.770  1.00 10.00      A   
ATOM   5009  CA  MET A 530      -3.552 -16.776  20.454  1.00 10.00      A   
ATOM   5010  CB  MET A 530      -2.460 -15.733  20.185  1.00 10.00      A   
ATOM   5011  CG  MET A 530      -1.497 -15.496  21.342  1.00 10.00      A   
ATOM   5012  SD  MET A 530      -2.310 -14.969  22.867  1.00 10.00      A   
ATOM   5013  CE  MET A 530      -3.039 -13.417  22.355  1.00 10.00      A   
ATOM   5014  C   MET A 530      -4.186 -17.214  19.139  1.00 10.00      A   
ATOM   5015  O   MET A 530      -3.514 -17.282  18.111  1.00 10.00      A   
ATOM   5016  N   PRO A 531      -5.498 -17.512  19.153  1.00 10.00      A   
ATOM   5017  CA  PRO A 531      -6.219 -17.959  17.956  1.00 10.00      A   
ATOM   5018  CB  PRO A 531      -7.495 -18.570  18.531  1.00 10.00      A   
ATOM   5019  CG  PRO A 531      -7.736 -17.811  19.788  1.00 10.00      A   
ATOM   5020  CD  PRO A 531      -6.381 -17.444  20.335  1.00 10.00      A   
ATOM   5021  C   PRO A 531      -6.561 -16.800  17.021  1.00 10.00      A   
ATOM   5022  O   PRO A 531      -7.143 -16.997  15.954  1.00 10.00      A   
ATOM   5023  N   LYS A 532      -6.198 -15.593  17.433  1.00 10.00      A   
ATOM   5024  HN  LYS A 532      -5.740 -15.504  18.294  1.00 10.00      A   
ATOM   5025  CA  LYS A 532      -6.458 -14.403  16.637  1.00 10.00      A   
ATOM   5026  CB  LYS A 532      -6.885 -13.244  17.544  1.00 10.00      A   
ATOM   5027  CG  LYS A 532      -8.195 -13.486  18.280  1.00 10.00      A   
ATOM   5028  CD  LYS A 532      -8.501 -12.369  19.269  1.00 10.00      A   
ATOM   5029  CE  LYS A 532      -9.793 -12.641  20.024  1.00 10.00      A   
ATOM   5030  NZ  LYS A 532      -9.915 -11.805  21.249  1.00 10.00      A   
ATOM   5031  HZ1 LYS A 532     -10.844 -11.957  21.695  1.00 10.00      A   
ATOM   5032  HZ2 LYS A 532      -9.818 -10.799  21.013  1.00 10.00      A   
ATOM   5033  HZ3 LYS A 532      -9.172 -12.060  21.934  1.00 10.00      A   
ATOM   5034  C   LYS A 532      -5.225 -14.024  15.822  1.00 10.00      A   
ATOM   5035  O   LYS A 532      -5.156 -12.951  15.220  1.00 10.00      A   
ATOM   5036  N   LEU A 533      -4.253 -14.925  15.803  1.00 10.00      A   
ATOM   5037  HN  LEU A 533      -4.379 -15.772  16.281  1.00 10.00      A   
ATOM   5038  CA  LEU A 533      -3.015 -14.716  15.073  1.00 10.00      A   
ATOM   5039  CB  LEU A 533      -1.892 -14.302  16.027  1.00 10.00      A   
ATOM   5040  CG  LEU A 533      -1.890 -12.839  16.466  1.00 10.00      A   
ATOM   5041  CD1 LEU A 533      -2.491 -12.687  17.855  1.00 10.00      A   
ATOM   5042  CD2 LEU A 533      -0.483 -12.273  16.415  1.00 10.00      A   
ATOM   5043  C   LEU A 533      -2.627 -15.990  14.342  1.00 10.00      A   
ATOM   5044  O   LEU A 533      -2.747 -17.090  14.888  1.00 10.00      A   
ATOM   5045  N   ASN A 534      -2.170 -15.840  13.110  1.00 10.00      A   
ATOM   5046  HN  ASN A 534      -2.080 -14.933  12.737  1.00 10.00      A   
ATOM   5047  CA  ASN A 534      -1.770 -16.982  12.305  1.00 10.00      A   
ATOM   5048  CB  ASN A 534      -2.131 -16.779  10.830  1.00 10.00      A   
ATOM   5049  CG  ASN A 534      -3.595 -17.033  10.526  1.00 10.00      A   
ATOM   5050  OD1 ASN A 534      -4.302 -17.698  11.288  1.00 10.00      A   
ATOM   5051  ND2 ASN A 534      -4.054 -16.517   9.394  1.00 10.00      A   
ATOM   5052 HD21 ASN A 534      -3.431 -16.011   8.830  1.00 10.00      A   
ATOM   5053 HD22 ASN A 534      -5.002 -16.660   9.165  1.00 10.00      A   
ATOM   5054  C   ASN A 534      -0.279 -17.239  12.437  1.00 10.00      A   
ATOM   5055  O   ASN A 534       0.543 -16.418  12.023  1.00 10.00      A   
ATOM   5056  N   VAL A 535       0.065 -18.367  13.035  1.00 10.00      A   
ATOM   5057  HN  VAL A 535      -0.636 -18.969  13.361  1.00 10.00      A   
ATOM   5058  CA  VAL A 535       1.458 -18.743  13.208  1.00 10.00      A   
ATOM   5059  CB  VAL A 535       1.695 -19.456  14.555  1.00 10.00      A   
ATOM   5060  CG1 VAL A 535       3.176 -19.734  14.759  1.00 10.00      A   
ATOM   5061  CG2 VAL A 535       1.140 -18.626  15.703  1.00 10.00      A   
ATOM   5062  C   VAL A 535       1.868 -19.662  12.067  1.00 10.00      A   
ATOM   5063  O   VAL A 535       1.711 -20.878  12.151  1.00 10.00      A   
ATOM   5064  N   GLU A 536       2.366 -19.075  10.994  1.00 10.00      A   
ATOM   5065  HN  GLU A 536       2.468 -18.097  10.985  1.00 10.00      A   
ATOM   5066  CA  GLU A 536       2.776 -19.844   9.827  1.00 10.00      A   
ATOM   5067  CB  GLU A 536       2.552 -19.051   8.540  1.00 10.00      A   
ATOM   5068  CG  GLU A 536       1.101 -18.673   8.300  1.00 10.00      A   
ATOM   5069  CD  GLU A 536       0.854 -18.104   6.922  1.00 10.00      A   
ATOM   5070  OE1 GLU A 536       1.822 -17.956   6.145  1.00 10.00      A   
ATOM   5071  OE2 GLU A 536      -0.316 -17.803   6.603  1.00 10.00      A   
ATOM   5072  C   GLU A 536       4.223 -20.305   9.926  1.00 10.00      A   
ATOM   5073  O   GLU A 536       5.151 -19.498   9.931  1.00 10.00      A   
ATOM   5074  N   VAL A 537       4.405 -21.609  10.004  1.00 10.00      A   
ATOM   5075  HN  VAL A 537       3.622 -22.203   9.992  1.00 10.00      A   
ATOM   5076  CA  VAL A 537       5.728 -22.191  10.092  1.00 10.00      A   
ATOM   5077  CB  VAL A 537       5.720 -23.452  10.985  1.00 10.00      A   
ATOM   5078  CG1 VAL A 537       7.114 -24.050  11.084  1.00 10.00      A   
ATOM   5079  CG2 VAL A 537       5.173 -23.132  12.369  1.00 10.00      A   
ATOM   5080  C   VAL A 537       6.204 -22.566   8.698  1.00 10.00      A   
ATOM   5081  O   VAL A 537       5.594 -23.410   8.040  1.00 10.00      A   
ATOM   5082  N   ILE A 538       7.265 -21.912   8.238  1.00 10.00      A   
ATOM   5083  HN  ILE A 538       7.687 -21.223   8.799  1.00 10.00      A   
ATOM   5084  CA  ILE A 538       7.819 -22.184   6.920  1.00 10.00      A   
ATOM   5085  CB  ILE A 538       8.081 -20.892   6.119  1.00 10.00      A   
ATOM   5086  CG1 ILE A 538       6.868 -19.961   6.170  1.00 10.00      A   
ATOM   5087  CG2 ILE A 538       8.435 -21.220   4.676  1.00 10.00      A   
ATOM   5088  CD1 ILE A 538       7.015 -18.827   7.162  1.00 10.00      A   
ATOM   5089  C   ILE A 538       9.117 -22.964   7.051  1.00 10.00      A   
ATOM   5090  O   ILE A 538      10.186 -22.387   7.277  1.00 10.00      A   
ATOM   5091  N   ASP A 539       9.013 -24.272   6.906  1.00 10.00      A   
ATOM   5092  HN  ASP A 539       8.136 -24.659   6.691  1.00 10.00      A   
ATOM   5093  CA  ASP A 539      10.161 -25.156   7.024  1.00 10.00      A   
ATOM   5094  CB  ASP A 539      10.002 -26.033   8.270  1.00 10.00      A   
ATOM   5095  CG  ASP A 539      11.301 -26.650   8.740  1.00 10.00      A   
ATOM   5096  OD1 ASP A 539      12.097 -25.948   9.405  1.00 10.00      A   
ATOM   5097  OD2 ASP A 539      11.526 -27.845   8.462  1.00 10.00      A   
ATOM   5098  C   ASP A 539      10.280 -26.020   5.774  1.00 10.00      A   
ATOM   5099  O   ASP A 539       9.356 -26.752   5.421  1.00 10.00      A   
ATOM   5100  N   GLU A 540      11.418 -25.930   5.102  1.00 10.00      A   
ATOM   5101  HN  GLU A 540      12.134 -25.337   5.439  1.00 10.00      A   
ATOM   5102  CA  GLU A 540      11.644 -26.687   3.878  1.00 10.00      A   
ATOM   5103  CB  GLU A 540      12.497 -25.880   2.900  1.00 10.00      A   
ATOM   5104  CG  GLU A 540      11.947 -24.507   2.562  1.00 10.00      A   
ATOM   5105  CD  GLU A 540      12.912 -23.705   1.718  1.00 10.00      A   
ATOM   5106  OE1 GLU A 540      13.819 -23.070   2.295  1.00 10.00      A   
ATOM   5107  OE2 GLU A 540      12.774 -23.715   0.478  1.00 10.00      A   
ATOM   5108  C   GLU A 540      12.319 -28.022   4.163  1.00 10.00      A   
ATOM   5109  O   GLU A 540      12.891 -28.643   3.268  1.00 10.00      A   
ATOM   5110  N   ARG A 541      12.250 -28.469   5.403  1.00 10.00      A   
ATOM   5111  HN  ARG A 541      11.767 -27.943   6.081  1.00 10.00      A   
ATOM   5112  CA  ARG A 541      12.859 -29.734   5.781  1.00 10.00      A   
ATOM   5113  CB  ARG A 541      13.731 -29.564   7.027  1.00 10.00      A   
ATOM   5114  CG  ARG A 541      14.792 -28.484   6.898  1.00 10.00      A   
ATOM   5115  CD  ARG A 541      14.742 -27.520   8.072  1.00 10.00      A   
ATOM   5116  NE  ARG A 541      15.475 -28.022   9.232  1.00 10.00      A   
ATOM   5117  HE  ARG A 541      16.259 -28.590   9.056  1.00 10.00      A   
ATOM   5118  CZ  ARG A 541      15.140 -27.759  10.498  1.00 10.00      A   
ATOM   5119  NH1 ARG A 541      14.082 -27.006  10.775  1.00 10.00      A   
ATOM   5120 HH11 ARG A 541      13.488 -26.610   9.994  1.00 10.00      A   
ATOM   5121 HH12 ARG A 541      13.829 -26.802  11.765  1.00 10.00      A   
ATOM   5122  NH2 ARG A 541      15.869 -28.245  11.494  1.00 10.00      A   
ATOM   5123 HH21 ARG A 541      15.608 -28.042  12.483  1.00 10.00      A   
ATOM   5124 HH22 ARG A 541      16.712 -28.831  11.292  1.00 10.00      A   
ATOM   5125  C   ARG A 541      11.782 -30.786   6.014  1.00 10.00      A   
ATOM   5126  O   ARG A 541      11.994 -31.774   6.721  1.00 10.00      A   
ATOM   5127  N   GLY A 542      10.616 -30.559   5.426  1.00 10.00      A   
ATOM   5128  HN  GLY A 542      10.497 -29.744   4.895  1.00 10.00      A   
ATOM   5129  CA  GLY A 542       9.518 -31.490   5.565  1.00 10.00      A   
ATOM   5130  C   GLY A 542       8.693 -31.215   6.800  1.00 10.00      A   
ATOM   5131  O   GLY A 542       8.967 -30.261   7.529  1.00 10.00      A   
ATOM   5132  N   ALA A 543       7.686 -32.052   7.032  1.00 10.00      A   
ATOM   5133  HN  ALA A 543       7.518 -32.780   6.396  1.00 10.00      A   
ATOM   5134  CA  ALA A 543       6.815 -31.911   8.190  1.00 10.00      A   
ATOM   5135  CB  ALA A 543       5.738 -32.987   8.186  1.00 10.00      A   
ATOM   5136  C   ALA A 543       7.622 -31.952   9.482  1.00 10.00      A   
ATOM   5137  O   ALA A 543       8.302 -32.941   9.771  1.00 10.00      A   
ATOM   5138  N   PRO A 544       7.569 -30.869  10.272  1.00 10.00      A   
ATOM   5139  CA  PRO A 544       8.297 -30.773  11.538  1.00 10.00      A   
ATOM   5140  CB  PRO A 544       8.026 -29.342  12.017  1.00 10.00      A   
ATOM   5141  CG  PRO A 544       7.521 -28.615  10.816  1.00 10.00      A   
ATOM   5142  CD  PRO A 544       6.811 -29.641   9.984  1.00 10.00      A   
ATOM   5143  C   PRO A 544       7.788 -31.793  12.555  1.00 10.00      A   
ATOM   5144  O   PRO A 544       8.444 -32.058  13.562  1.00 10.00      A   
ATOM   5145  N   ASP A 545       6.624 -32.378  12.267  1.00 10.00      A   
ATOM   5146  HN  ASP A 545       6.155 -32.117  11.447  1.00 10.00      A   
ATOM   5147  CA  ASP A 545       6.023 -33.386  13.133  1.00 10.00      A   
ATOM   5148  CB  ASP A 545       4.638 -33.787  12.604  1.00 10.00      A   
ATOM   5149  CG  ASP A 545       3.575 -32.727  12.805  1.00 10.00      A   
ATOM   5150  OD1 ASP A 545       3.396 -31.877  11.907  1.00 10.00      A   
ATOM   5151  OD2 ASP A 545       2.894 -32.753  13.853  1.00 10.00      A   
ATOM   5152  C   ASP A 545       6.905 -34.628  13.191  1.00 10.00      A   
ATOM   5153  O   ASP A 545       6.885 -35.378  14.167  1.00 10.00      A   
ATOM   5154  N   SER A 546       7.681 -34.836  12.134  1.00 10.00      A   
ATOM   5155  HN  SER A 546       7.650 -34.197  11.387  1.00 10.00      A   
ATOM   5156  CA  SER A 546       8.571 -35.986  12.039  1.00 10.00      A   
ATOM   5157  CB  SER A 546       8.928 -36.240  10.573  1.00 10.00      A   
ATOM   5158  OG  SER A 546       7.789 -36.086   9.740  1.00 10.00      A   
ATOM   5159  HG  SER A 546       7.139 -36.757   9.968  1.00 10.00      A   
ATOM   5160  C   SER A 546       9.839 -35.782  12.869  1.00 10.00      A   
ATOM   5161  O   SER A 546      10.671 -36.679  12.980  1.00 10.00      A   
ATOM   5162  N   ARG A 547       9.981 -34.597  13.446  1.00 10.00      A   
ATOM   5163  HN  ARG A 547       9.281 -33.920  13.328  1.00 10.00      A   
ATOM   5164  CA  ARG A 547      11.142 -34.275  14.262  1.00 10.00      A   
ATOM   5165  CB  ARG A 547      11.935 -33.128  13.625  1.00 10.00      A   
ATOM   5166  CG  ARG A 547      12.507 -33.437  12.253  1.00 10.00      A   
ATOM   5167  CD  ARG A 547      13.417 -32.316  11.775  1.00 10.00      A
[truncated: 216,683 more chars]
