# Supplementary material for: Flexibility of intrinsically disordered degrons in AUX/IAA proteins reinforces auxin co-receptor assemblies
Source: Nat Commun. 2020 May 8;11:2277. doi: 10.1038/s41467-020-16147-2 (PMC7210949; doi:10.1038/s41467-020-16147-2)
Supplement: Supplementary file 9 — Supplementary Data 6 [file 41467_2020_16147_MOESM9_ESM.gz › haddock_files/IAA12/No_disorder_restraint/cluster11_4.pdb]

REMARK FILENAME="complex_192w.pdb0"
REMARK ===============================================================
REMARK HADDOCK run for complex
REMARK initial structure: complex_192.pdb
REMARK final NOE weights: unambig 50 amb: 50
REMARK ===============================================================
REMARK            total,bonds,angles,improper,dihe,vdw,elec,air,cdih,coup,rdcs,vean,dani,xpcs,rg
REMARK energies: -340.695, 0, 0, 0, 0, -32.9013, -311.005, 3.21047, 0, 0, 0, 0, 0, 0, 0
REMARK ===============================================================
REMARK            bonds,angles,impropers,dihe,air,cdih,coup,rdcs,vean,dani,xpcs
REMARK rms-dev.: 0,0,0,0,5.402416E-02,0,0, 0, 0, 0, 0
REMARK ===============================================================
REMARK               air,cdih,coup,rdcs,vean,dani,xpcs
REMARK               >0.3,>5,>1,>0,>5,>0.2,>0.2
REMARK violations.: 0, 0, 0, 0, 0, 0, 0
REMARK ===============================================================
REMARK                        CVpartition#,violations,rms
REMARK AIRs cross-validation: 1, 0, NaN
REMARK ===============================================================
REMARK NCS energy: 0
REMARK ===============================================================
REMARK Symmetry energy: 0
REMARK ===============================================================
REMARK Desolvation energy: 47.1549
REMARK Internal energy free molecules: -22002.2
REMARK Internal energy complex: -33312.6
REMARK Binding energy: -11607.2
REMARK ===============================================================
REMARK buried surface area: 1460.25
REMARK ===============================================================
REMARK water - chain1: 0 0 0
REMARK water - chain2: 0 0 0
REMARK water - chain3: 0 0 0
REMARK water - chain4: 0 0 0
REMARK water - chain5: 0 0 0
REMARK water - chain6: 0 0 0
REMARK ===============================================================
REMARK water - water: 0 0 0
REMARK ===============================================================
REMARK DATE:14-Feb-2019  05:59:22       created by user: enmr049
REMARK VERSION:1.3U
ATOM      1  N   PHE A   9      28.076  16.100 -13.338  1.00 10.00      A   
ATOM      2  HN  PHE A   9      28.605  15.301 -13.563  1.00 10.00      A   
ATOM      3  CA  PHE A   9      27.475  16.202 -12.013  1.00 10.00      A   
ATOM      4  CB  PHE A   9      25.947  16.194 -12.109  1.00 10.00      A   
ATOM      5  CG  PHE A   9      25.336  17.546 -12.330  1.00 10.00      A   
ATOM      6  CD1 PHE A   9      24.250  17.697 -13.175  1.00 10.00      A   
ATOM      7  CD2 PHE A   9      25.845  18.663 -11.691  1.00 10.00      A   
ATOM      8  CE1 PHE A   9      23.682  18.938 -13.380  1.00 10.00      A   
ATOM      9  CE2 PHE A   9      25.284  19.907 -11.891  1.00 10.00      A   
ATOM     10  CZ  PHE A   9      24.200  20.046 -12.738  1.00 10.00      A   
ATOM     11  C   PHE A   9      27.940  15.073 -11.097  1.00 10.00      A   
ATOM     12  O   PHE A   9      27.764  13.895 -11.413  1.00 10.00      A   
ATOM     13  N   PRO A  10      28.550  15.423  -9.954  1.00 10.00      A   
ATOM     14  CA  PRO A  10      29.024  14.443  -8.974  1.00 10.00      A   
ATOM     15  CB  PRO A  10      29.736  15.300  -7.916  1.00 10.00      A   
ATOM     16  CG  PRO A  10      29.977  16.614  -8.576  1.00 10.00      A   
ATOM     17  CD  PRO A  10      28.842  16.800  -9.535  1.00 10.00      A   
ATOM     18  C   PRO A  10      27.854  13.692  -8.337  1.00 10.00      A   
ATOM     19  O   PRO A  10      26.731  14.207  -8.271  1.00 10.00      A   
ATOM     20  N   GLU A  11      28.116  12.483  -7.855  1.00 10.00      A   
ATOM     21  HN  GLU A  11      29.029  12.127  -7.922  1.00 10.00      A   
ATOM     22  CA  GLU A  11      27.078  11.666  -7.231  1.00 10.00      A   
ATOM     23  CB  GLU A  11      27.617  10.271  -6.900  1.00 10.00      A   
ATOM     24  CG  GLU A  11      28.518   9.703  -7.985  1.00 10.00      A   
ATOM     25  CD  GLU A  11      28.492   8.193  -8.071  1.00 10.00      A   
ATOM     26  OE1 GLU A  11      28.134   7.530  -7.077  1.00 10.00      A   
ATOM     27  OE2 GLU A  11      28.839   7.660  -9.145  1.00 10.00      A   
ATOM     28  C   GLU A  11      26.514  12.348  -5.984  1.00 10.00      A   
ATOM     29  O   GLU A  11      25.324  12.232  -5.684  1.00 10.00      A   
ATOM     30  N   GLU A  12      27.371  13.087  -5.285  1.00 10.00      A   
ATOM     31  HN  GLU A  12      28.307  13.144  -5.584  1.00 10.00      A   
ATOM     32  CA  GLU A  12      26.969  13.801  -4.075  1.00 10.00      A   
ATOM     33  CB  GLU A  12      28.187  14.433  -3.396  1.00 10.00      A   
ATOM     34  CG  GLU A  12      28.968  15.392  -4.283  1.00 10.00      A   
ATOM     35  CD  GLU A  12      30.157  16.005  -3.576  1.00 10.00      A   
ATOM     36  OE1 GLU A  12      30.238  15.897  -2.337  1.00 10.00      A   
ATOM     37  OE2 GLU A  12      31.016  16.605  -4.258  1.00 10.00      A   
ATOM     38  C   GLU A  12      25.912  14.862  -4.382  1.00 10.00      A   
ATOM     39  O   GLU A  12      25.069  15.176  -3.540  1.00 10.00      A   
ATOM     40  N   VAL A  13      25.968  15.413  -5.589  1.00 10.00      A   
ATOM     41  HN  VAL A  13      26.670  15.130  -6.208  1.00 10.00      A   
ATOM     42  CA  VAL A  13      25.011  16.420  -6.020  1.00 10.00      A   
ATOM     43  CB  VAL A  13      25.554  17.218  -7.229  1.00 10.00      A   
ATOM     44  CG1 VAL A  13      24.483  18.135  -7.798  1.00 10.00      A   
ATOM     45  CG2 VAL A  13      26.790  18.014  -6.838  1.00 10.00      A   
ATOM     46  C   VAL A  13      23.712  15.731  -6.423  1.00 10.00      A   
ATOM     47  O   VAL A  13      22.629  16.089  -5.958  1.00 10.00      A   
ATOM     48  N   LEU A  14      23.845  14.714  -7.263  1.00 10.00      A   
ATOM     49  HN  LEU A  14      24.746  14.463  -7.562  1.00 10.00      A   
ATOM     50  CA  LEU A  14      22.704  13.960  -7.762  1.00 10.00      A   
ATOM     51  CB  LEU A  14      23.161  12.899  -8.764  1.00 10.00      A   
ATOM     52  CG  LEU A  14      23.769  13.434 -10.063  1.00 10.00      A   
ATOM     53  CD1 LEU A  14      24.360  12.302 -10.889  1.00 10.00      A   
ATOM     54  CD2 LEU A  14      22.727  14.201 -10.864  1.00 10.00      A   
ATOM     55  C   LEU A  14      21.880  13.331  -6.640  1.00 10.00      A   
ATOM     56  O   LEU A  14      20.651  13.288  -6.718  1.00 10.00      A   
ATOM     57  N   GLU A  15      22.554  12.854  -5.592  1.00 10.00      A   
ATOM     58  HN  GLU A  15      23.535  12.911  -5.586  1.00 10.00      A   
ATOM     59  CA  GLU A  15      21.871  12.233  -4.461  1.00 10.00      A   
ATOM     60  CB  GLU A  15      22.865  11.686  -3.433  1.00 10.00      A   
ATOM     61  CG  GLU A  15      22.998  10.170  -3.450  1.00 10.00      A   
ATOM     62  CD  GLU A  15      23.536   9.613  -2.147  1.00 10.00      A   
ATOM     63  OE1 GLU A  15      24.765   9.422  -2.042  1.00 10.00      A   
ATOM     64  OE2 GLU A  15      22.736   9.362  -1.221  1.00 10.00      A   
ATOM     65  C   GLU A  15      20.894  13.196  -3.791  1.00 10.00      A   
ATOM     66  O   GLU A  15      19.853  12.777  -3.283  1.00 10.00      A   
ATOM     67  N   HIS A  16      21.223  14.486  -3.794  1.00 10.00      A   
ATOM     68  HN  HIS A  16      22.062  14.770  -4.217  1.00 10.00      A   
ATOM     69  CA  HIS A  16      20.351  15.482  -3.187  1.00 10.00      A   
ATOM     70  CB  HIS A  16      21.129  16.715  -2.719  1.00 10.00      A   
ATOM     71  CG  HIS A  16      20.400  17.514  -1.681  1.00 10.00      A   
ATOM     72  ND1 HIS A  16      20.377  17.127  -0.361  1.00 10.00      A   
ATOM     73  CD2 HIS A  16      19.672  18.650  -1.824  1.00 10.00      A   
ATOM     74  CE1 HIS A  16      19.641  18.027   0.266  1.00 10.00      A   
ATOM     75  NE2 HIS A  16      19.193  18.965  -0.577  1.00 10.00      A   
ATOM     76  HE2 HIS A  16      18.615  19.733  -0.348  1.00 10.00      A   
ATOM     77  C   HIS A  16      19.235  15.875  -4.146  1.00 10.00      A   
ATOM     78  O   HIS A  16      18.129  16.201  -3.722  1.00 10.00      A   
ATOM     79  N   VAL A  17      19.521  15.825  -5.439  1.00 10.00      A   
ATOM     80  HN  VAL A  17      20.425  15.563  -5.722  1.00 10.00      A   
ATOM     81  CA  VAL A  17      18.526  16.164  -6.451  1.00 10.00      A   
ATOM     82  CB  VAL A  17      19.151  16.231  -7.864  1.00 10.00      A   
ATOM     83  CG1 VAL A  17      18.121  16.671  -8.894  1.00 10.00      A   
ATOM     84  CG2 VAL A  17      20.348  17.167  -7.879  1.00 10.00      A   
ATOM     85  C   VAL A  17      17.394  15.139  -6.442  1.00 10.00      A   
ATOM     86  O   VAL A  17      16.218  15.493  -6.490  1.00 10.00      A   
ATOM     87  N   PHE A  18      17.763  13.867  -6.332  1.00 10.00      A   
ATOM     88  HN  PHE A  18      18.721  13.651  -6.269  1.00 10.00      A   
ATOM     89  CA  PHE A  18      16.789  12.781  -6.318  1.00 10.00      A   
ATOM     90  CB  PHE A  18      17.471  11.426  -6.555  1.00 10.00      A   
ATOM     91  CG  PHE A  18      18.244  11.319  -7.844  1.00 10.00      A   
ATOM     92  CD1 PHE A  18      19.308  10.438  -7.954  1.00 10.00      A   
ATOM     93  CD2 PHE A  18      17.910  12.091  -8.943  1.00 10.00      A   
ATOM     94  CE1 PHE A  18      20.024  10.329  -9.132  1.00 10.00      A   
ATOM     95  CE2 PHE A  18      18.621  11.989 -10.124  1.00 10.00      A   
ATOM     96  CZ  PHE A  18      19.680  11.107 -10.218  1.00 10.00      A   
ATOM     97  C   PHE A  18      16.008  12.741  -5.006  1.00 10.00      A   
ATOM     98  O   PHE A  18      14.967  12.092  -4.915  1.00 10.00      A   
ATOM     99  N   SER A  19      16.500  13.445  -3.997  1.00 10.00      A   
ATOM    100  HN  SER A  19      17.320  13.963  -4.129  1.00 10.00      A   
ATOM    101  CA  SER A  19      15.842  13.468  -2.696  1.00 10.00      A   
ATOM    102  CB  SER A  19      16.767  14.057  -1.627  1.00 10.00      A   
ATOM    103  OG  SER A  19      16.727  15.475  -1.626  1.00 10.00      A   
ATOM    104  HG  SER A  19      17.315  15.817  -2.318  1.00 10.00      A   
ATOM    105  C   SER A  19      14.522  14.235  -2.751  1.00 10.00      A   
ATOM    106  O   SER A  19      13.627  14.018  -1.933  1.00 10.00      A   
ATOM    107  N   PHE A  20      14.399  15.116  -3.734  1.00 10.00      A   
ATOM    108  HN  PHE A  20      15.134  15.229  -4.371  1.00 10.00      A   
ATOM    109  CA  PHE A  20      13.199  15.920  -3.888  1.00 10.00      A   
ATOM    110  CB  PHE A  20      13.512  17.209  -4.644  1.00 10.00      A   
ATOM    111  CG  PHE A  20      14.347  18.177  -3.861  1.00 10.00      A   
ATOM    112  CD1 PHE A  20      15.697  18.325  -4.129  1.00 10.00      A   
ATOM    113  CD2 PHE A  20      13.780  18.940  -2.855  1.00 10.00      A   
ATOM    114  CE1 PHE A  20      16.467  19.216  -3.411  1.00 10.00      A   
ATOM    115  CE2 PHE A  20      14.545  19.831  -2.133  1.00 10.00      A   
ATOM    116  CZ  PHE A  20      15.890  19.970  -2.411  1.00 10.00      A   
ATOM    117  C   PHE A  20      12.094  15.145  -4.594  1.00 10.00      A   
ATOM    118  O   PHE A  20      10.929  15.538  -4.562  1.00 10.00      A   
ATOM    119  N   ILE A  21      12.457  14.041  -5.224  1.00 10.00      A   
ATOM    120  HN  ILE A  21      13.396  13.763  -5.203  1.00 10.00      A   
ATOM    121  CA  ILE A  21      11.486  13.223  -5.931  1.00 10.00      A   
ATOM    122  CB  ILE A  21      11.944  12.890  -7.363  1.00 10.00      A   
ATOM    123  CG1 ILE A  21      12.226  14.182  -8.143  1.00 10.00      A   
ATOM    124  CG2 ILE A  21      10.882  12.051  -8.068  1.00 10.00      A   
ATOM    125  CD1 ILE A  21      12.762  13.955  -9.540  1.00 10.00      A   
ATOM    126  C   ILE A  21      11.206  11.933  -5.171  1.00 10.00      A   
ATOM    127  O   ILE A  21      12.070  11.062  -5.061  1.00 10.00      A   
ATOM    128  N   GLN A  22       9.994  11.823  -4.652  1.00 10.00      A   
ATOM    129  HN  GLN A  22       9.357  12.557  -4.776  1.00 10.00      A   
ATOM    130  CA  GLN A  22       9.580  10.650  -3.902  1.00 10.00      A   
ATOM    131  CB  GLN A  22       9.185  11.037  -2.476  1.00 10.00      A   
ATOM    132  CG  GLN A  22      10.314  11.675  -1.681  1.00 10.00      A   
ATOM    133  CD  GLN A  22      11.500  10.751  -1.490  1.00 10.00      A   
ATOM    134  OE1 GLN A  22      11.349   9.537  -1.372  1.00 10.00      A   
ATOM    135  NE2 GLN A  22      12.693  11.320  -1.474  1.00 10.00      A   
ATOM    136 HE21 GLN A  22      12.745  12.297  -1.587  1.00 10.00      A   
ATOM    137 HE22 GLN A  22      13.478  10.750  -1.343  1.00 10.00      A   
ATOM    138  C   GLN A  22       8.433   9.940  -4.608  1.00 10.00      A   
ATOM    139  O   GLN A  22       7.911   8.939  -4.119  1.00 10.00      A   
ATOM    140  N   LEU A  23       8.041  10.471  -5.759  1.00 10.00      A   
ATOM    141  HN  LEU A  23       8.480  11.287  -6.084  1.00 10.00      A   
ATOM    142  CA  LEU A  23       6.967   9.879  -6.545  1.00 10.00      A   
ATOM    143  CB  LEU A  23       6.527  10.841  -7.650  1.00 10.00      A   
ATOM    144  CG  LEU A  23       5.248  10.469  -8.402  1.00 10.00      A   
ATOM    145  CD1 LEU A  23       4.042  10.555  -7.482  1.00 10.00      A   
ATOM    146  CD2 LEU A  23       5.061  11.369  -9.612  1.00 10.00      A   
ATOM    147  C   LEU A  23       7.445   8.564  -7.145  1.00 10.00      A   
ATOM    148  O   LEU A  23       8.420   8.543  -7.895  1.00 10.00      A   
ATOM    149  N   ASP A  24       6.764   7.478  -6.804  1.00 10.00      A   
ATOM    150  HN  ASP A  24       5.982   7.574  -6.212  1.00 10.00      A   
ATOM    151  CA  ASP A  24       7.130   6.143  -7.279  1.00 10.00      A   
ATOM    152  CB  ASP A  24       6.142   5.091  -6.765  1.00 10.00      A   
ATOM    153  CG  ASP A  24       6.364   4.721  -5.311  1.00 10.00      A   
ATOM    154  OD1 ASP A  24       7.118   3.760  -5.049  1.00 10.00      A   
ATOM    155  OD2 ASP A  24       5.791   5.392  -4.425  1.00 10.00      A   
ATOM    156  C   ASP A  24       7.237   6.074  -8.802  1.00 10.00      A   
ATOM    157  O   ASP A  24       8.243   5.616  -9.340  1.00 10.00      A   
ATOM    158  N   LYS A  25       6.208   6.554  -9.488  1.00 10.00      A   
ATOM    159  HN  LYS A  25       5.443   6.930  -8.998  1.00 10.00      A   
ATOM    160  CA  LYS A  25       6.180   6.532 -10.952  1.00 10.00      A   
ATOM    161  CB  LYS A  25       4.853   7.089 -11.478  1.00 10.00      A   
ATOM    162  CG  LYS A  25       3.635   6.234 -11.168  1.00 10.00      A   
ATOM    163  CD  LYS A  25       2.386   6.829 -11.796  1.00 10.00      A   
ATOM    164  CE  LYS A  25       1.135   6.065 -11.396  1.00 10.00      A   
ATOM    165  NZ  LYS A  25       1.024   4.762 -12.098  1.00 10.00      A   
ATOM    166  HZ1 LYS A  25       0.092   4.341 -11.920  1.00 10.00      A   
ATOM    167  HZ2 LYS A  25       1.762   4.100 -11.760  1.00 10.00      A   
ATOM    168  HZ3 LYS A  25       1.140   4.900 -13.120  1.00 10.00      A   
ATOM    169  C   LYS A  25       7.343   7.307 -11.572  1.00 10.00      A   
ATOM    170  O   LYS A  25       7.994   6.827 -12.498  1.00 10.00      A   
ATOM    171  N   ASP A  26       7.609   8.496 -11.048  1.00 10.00      A   
ATOM    172  HN  ASP A  26       7.080   8.813 -10.286  1.00 10.00      A   
ATOM    173  CA  ASP A  26       8.675   9.342 -11.574  1.00 10.00      A   
ATOM    174  CB  ASP A  26       8.511  10.778 -11.083  1.00 10.00      A   
ATOM    175  CG  ASP A  26       8.343  11.767 -12.218  1.00 10.00      A   
ATOM    176  OD1 ASP A  26       8.893  11.520 -13.307  1.00 10.00      A   
ATOM    177  OD2 ASP A  26       7.693  12.814 -12.012  1.00 10.00      A   
ATOM    178  C   ASP A  26      10.063   8.803 -11.233  1.00 10.00      A   
ATOM    179  O   ASP A  26      11.005   8.960 -12.010  1.00 10.00      A   
ATOM    180  N   ARG A  27      10.183   8.160 -10.077  1.00 10.00      A   
ATOM    181  HN  ARG A  27       9.399   8.070  -9.496  1.00 10.00      A   
ATOM    182  CA  ARG A  27      11.455   7.594  -9.639  1.00 10.00      A   
ATOM    183  CB  ARG A  27      11.336   7.038  -8.213  1.00 10.00      A   
ATOM    184  CG  ARG A  27      11.802   7.994  -7.121  1.00 10.00      A   
ATOM    185  CD  ARG A  27      13.320   8.064  -7.061  1.00 10.00      A   
ATOM    186  NE  ARG A  27      13.794   8.894  -5.955  1.00 10.00      A   
ATOM    187  HE  ARG A  27      13.333   9.754  -5.808  1.00 10.00      A   
ATOM    188  CZ  ARG A  27      14.801   8.556  -5.152  1.00 10.00      A   
ATOM    189  NH1 ARG A  27      15.440   7.405  -5.325  1.00 10.00      A   
ATOM    190 HH11 ARG A  27      16.228   7.144  -4.702  1.00 10.00      A   
ATOM    191 HH12 ARG A  27      15.155   6.748  -6.099  1.00 10.00      A   
ATOM    192  NH2 ARG A  27      15.183   9.380  -4.185  1.00 10.00      A   
ATOM    193 HH21 ARG A  27      14.699  10.299  -4.061  1.00 10.00      A   
ATOM    194 HH22 ARG A  27      15.965   9.120  -3.546  1.00 10.00      A   
ATOM    195  C   ARG A  27      11.939   6.503 -10.595  1.00 10.00      A   
ATOM    196  O   ARG A  27      13.135   6.384 -10.867  1.00 10.00      A   
ATOM    197  N   ASN A  28      10.997   5.727 -11.121  1.00 10.00      A   
ATOM    198  HN  ASN A  28      10.058   5.891 -10.891  1.00 10.00      A   
ATOM    199  CA  ASN A  28      11.322   4.636 -12.034  1.00 10.00      A   
ATOM    200  CB  ASN A  28      10.096   3.759 -12.311  1.00 10.00      A   
ATOM    201  CG  ASN A  28       9.693   2.922 -11.114  1.00 10.00      A   
ATOM    202  OD1 ASN A  28      10.495   2.675 -10.214  1.00 10.00      A   
ATOM    203  ND2 ASN A  28       8.450   2.464 -11.104  1.00 10.00      A   
ATOM    204 HD21 ASN A  28       7.865   2.689 -11.857  1.00 10.00      A   
ATOM    205 HD22 ASN A  28       8.162   1.917 -10.338  1.00 10.00      A   
ATOM    206  C   ASN A  28      11.924   5.148 -13.340  1.00 10.00      A   
ATOM    207  O   ASN A  28      12.785   4.495 -13.934  1.00 10.00      A   
ATOM    208  N   SER A  29      11.491   6.326 -13.771  1.00 10.00      A   
ATOM    209  HN  SER A  29      10.817   6.813 -13.247  1.00 10.00      A   
ATOM    210  CA  SER A  29      11.990   6.918 -15.008  1.00 10.00      A   
ATOM    211  CB  SER A  29      11.210   8.192 -15.337  1.00 10.00      A   
ATOM    212  OG  SER A  29       9.818   7.986 -15.167  1.00 10.00      A   
ATOM    213  HG  SER A  29       9.407   8.812 -14.883  1.00 10.00      A   
ATOM    214  C   SER A  29      13.485   7.222 -14.915  1.00 10.00      A   
ATOM    215  O   SER A  29      14.231   7.013 -15.873  1.00 10.00      A   
ATOM    216  N   VAL A  30      13.919   7.690 -13.748  1.00 10.00      A   
ATOM    217  HN  VAL A  30      13.277   7.806 -13.013  1.00 10.00      A   
ATOM    218  CA  VAL A  30      15.322   8.030 -13.525  1.00 10.00      A   
ATOM    219  CB  VAL A  30      15.516   8.742 -12.167  1.00 10.00      A   
ATOM    220  CG1 VAL A  30      16.992   8.848 -11.797  1.00 10.00      A   
ATOM    221  CG2 VAL A  30      14.880  10.123 -12.211  1.00 10.00      A   
ATOM    222  C   VAL A  30      16.215   6.791 -13.611  1.00 10.00      A   
ATOM    223  O   VAL A  30      17.337   6.855 -14.111  1.00 10.00      A   
ATOM    224  N   SER A  31      15.704   5.656 -13.156  1.00 10.00      A   
ATOM    225  HN  SER A  31      14.799   5.653 -12.778  1.00 10.00      A   
ATOM    226  CA  SER A  31      16.472   4.416 -13.186  1.00 10.00      A   
ATOM    227  CB  SER A  31      15.911   3.407 -12.176  1.00 10.00      A   
ATOM    228  OG  SER A  31      14.527   3.160 -12.395  1.00 10.00      A   
ATOM    229  HG  SER A  31      14.187   3.771 -13.067  1.00 10.00      A   
ATOM    230  C   SER A  31      16.533   3.804 -14.591  1.00 10.00      A   
ATOM    231  O   SER A  31      17.044   2.702 -14.772  1.00 10.00      A   
ATOM    232  N   LEU A  32      16.019   4.527 -15.582  1.00 10.00      A   
ATOM    233  HN  LEU A  32      15.635   5.407 -15.385  1.00 10.00      A   
ATOM    234  CA  LEU A  32      16.010   4.038 -16.955  1.00 10.00      A   
ATOM    235  CB  LEU A  32      14.572   3.786 -17.421  1.00 10.00      A   
ATOM    236  CG  LEU A  32      13.898   2.522 -16.886  1.00 10.00      A   
ATOM    237  CD1 LEU A  32      12.401   2.569 -17.142  1.00 10.00      A   
ATOM    238  CD2 LEU A  32      14.507   1.287 -17.527  1.00 10.00      A   
ATOM    239  C   LEU A  32      16.707   5.001 -17.916  1.00 10.00      A   
ATOM    240  O   LEU A  32      16.682   4.797 -19.131  1.00 10.00      A   
ATOM    241  N   VAL A  33      17.318   6.052 -17.382  1.00 10.00      A   
ATOM    242  HN  VAL A  33      17.309   6.173 -16.407  1.00 10.00      A   
ATOM    243  CA  VAL A  33      18.010   7.027 -18.227  1.00 10.00      A   
ATOM    244  CB  VAL A  33      18.035   8.446 -17.613  1.00 10.00      A   
ATOM    245  CG1 VAL A  33      16.621   8.947 -17.379  1.00 10.00      A   
ATOM    246  CG2 VAL A  33      18.827   8.473 -16.319  1.00 10.00      A   
ATOM    247  C   VAL A  33      19.427   6.559 -18.563  1.00 10.00      A   
ATOM    248  O   VAL A  33      19.903   6.740 -19.687  1.00 10.00      A   
ATOM    249  N   CYS A  34      20.070   5.937 -17.581  1.00 10.00      A   
ATOM    250  HN  CYS A  34      19.615   5.820 -16.723  1.00 10.00      A   
ATOM    251  CA  CYS A  34      21.425   5.416 -17.718  1.00 10.00      A   
ATOM    252  CB  CYS A  34      22.440   6.560 -17.844  1.00 10.00      A   
ATOM    253  SG  CYS A  34      22.372   7.783 -16.514  1.00 10.00      A   
ATOM    254  HG  CYS A  34      21.523   8.735 -16.878  1.00 10.00      A   
ATOM    255  C   CYS A  34      21.743   4.564 -16.495  1.00 10.00      A   
ATOM    256  O   CYS A  34      21.022   4.631 -15.498  1.00 10.00      A   
ATOM    257  N   LYS A  35      22.800   3.767 -16.562  1.00 10.00      A   
ATOM    258  HN  LYS A  35      23.347   3.752 -17.389  1.00 10.00      A   
ATOM    259  CA  LYS A  35      23.173   2.912 -15.438  1.00 10.00      A   
ATOM    260  CB  LYS A  35      24.173   1.837 -15.864  1.00 10.00      A   
ATOM    261  CG  LYS A  35      24.543   0.862 -14.758  1.00 10.00      A   
ATOM    262  CD  LYS A  35      25.142  -0.411 -15.323  1.00 10.00      A   
ATOM    263  CE  LYS A  35      25.657  -1.321 -14.220  1.00 10.00      A   
ATOM    264  NZ  LYS A  35      24.583  -1.742 -13.282  1.00 10.00      A   
ATOM    265  HZ1 LYS A  35      24.867  -2.604 -12.777  1.00 10.00      A   
ATOM    266  HZ2 LYS A  35      23.706  -1.932 -13.801  1.00 10.00      A   
ATOM    267  HZ3 LYS A  35      24.401  -0.991 -12.578  1.00 10.00      A   
ATOM    268  C   LYS A  35      23.721   3.736 -14.279  1.00 10.00      A   
ATOM    269  O   LYS A  35      23.511   3.398 -13.114  1.00 10.00      A   
ATOM    270  N   SER A  36      24.405   4.825 -14.604  1.00 10.00      A   
ATOM    271  HN  SER A  36      24.539   5.043 -15.551  1.00 10.00      A   
ATOM    272  CA  SER A  36      24.976   5.705 -13.596  1.00 10.00      A   
ATOM    273  CB  SER A  36      25.675   6.873 -14.287  1.00 10.00      A   
ATOM    274  OG  SER A  36      25.747   6.647 -15.689  1.00 10.00      A   
ATOM    275  HG  SER A  36      26.391   7.249 -16.074  1.00 10.00      A   
ATOM    276  C   SER A  36      23.890   6.216 -12.651  1.00 10.00      A   
ATOM    277  O   SER A  36      23.992   6.069 -11.431  1.00 10.00      A   
ATOM    278  N   TRP A  37      22.836   6.789 -13.219  1.00 10.00      A   
ATOM    279  HN  TRP A  37      22.804   6.873 -14.197  1.00 10.00      A   
ATOM    280  CA  TRP A  37      21.732   7.304 -12.422  1.00 10.00      A   
ATOM    281  CB  TRP A  37      20.793   8.170 -13.264  1.00 10.00      A   
ATOM    282  CG  TRP A  37      21.325   9.550 -13.527  1.00 10.00      A   
ATOM    283  CD1 TRP A  37      22.637   9.917 -13.616  1.00 10.00      A   
ATOM    284  CD2 TRP A  37      20.563  10.748 -13.733  1.00 10.00      A   
ATOM    285  NE1 TRP A  37      22.741  11.262 -13.862  1.00 10.00      A   
ATOM    286  HE1 TRP A  37      23.582  11.756 -13.964  1.00 10.00      A   
ATOM    287  CE2 TRP A  37      21.481  11.797 -13.938  1.00 10.00      A   
ATOM    288  CE3 TRP A  37      19.193  11.035 -13.762  1.00 10.00      A   
ATOM    289  CZ2 TRP A  37      21.075  13.109 -14.171  1.00 10.00      A   
ATOM    290  CZ3 TRP A  37      18.792  12.338 -13.992  1.00 10.00      A   
ATOM    291  CH2 TRP A  37      19.730  13.357 -14.193  1.00 10.00      A   
ATOM    292  C   TRP A  37      20.968   6.166 -11.759  1.00 10.00      A   
ATOM    293  O   TRP A  37      20.449   6.321 -10.657  1.00 10.00      A   
ATOM    294  N   TYR A  38      20.923   5.019 -12.429  1.00 10.00      A   
ATOM    295  HN  TYR A  38      21.361   4.960 -13.308  1.00 10.00      A   
ATOM    296  CA  TYR A  38      20.240   3.849 -11.899  1.00 10.00      A   
ATOM    297  CB  TYR A  38      20.260   2.709 -12.928  1.00 10.00      A   
ATOM    298  CG  TYR A  38      19.894   1.348 -12.373  1.00 10.00      A   
ATOM    299  CD1 TYR A  38      20.864   0.369 -12.198  1.00 10.00      A   
ATOM    300  CD2 TYR A  38      18.586   1.041 -12.020  1.00 10.00      A   
ATOM    301  CE1 TYR A  38      20.543  -0.874 -11.688  1.00 10.00      A   
ATOM    302  CE2 TYR A  38      18.255  -0.201 -11.509  1.00 10.00      A   
ATOM    303  CZ  TYR A  38      19.237  -1.155 -11.344  1.00 10.00      A   
ATOM    304  OH  TYR A  38      18.917  -2.393 -10.831  1.00 10.00      A   
ATOM    305  HH  TYR A  38      18.198  -2.778 -11.347  1.00 10.00      A   
ATOM    306  C   TYR A  38      20.880   3.407 -10.586  1.00 10.00      A   
ATOM    307  O   TYR A  38      20.181   3.097  -9.620  1.00 10.00      A   
ATOM    308  N   GLU A  39      22.209   3.396 -10.554  1.00 10.00      A   
ATOM    309  HN  GLU A  39      22.711   3.657 -11.359  1.00 10.00      A   
ATOM    310  CA  GLU A  39      22.943   2.995  -9.363  1.00 10.00      A   
ATOM    311  CB  GLU A  39      24.432   2.842  -9.666  1.00 10.00      A   
ATOM    312  CG  GLU A  39      24.752   1.744 -10.667  1.00 10.00      A   
ATOM    313  CD  GLU A  39      24.171   0.400 -10.269  1.00 10.00      A   
ATOM    314  OE1 GLU A  39      23.875  -0.409 -11.170  1.00 10.00      A   
ATOM    315  OE2 GLU A  39      24.004   0.148  -9.054  1.00 10.00      A   
ATOM    316  C   GLU A  39      22.735   3.986  -8.226  1.00 10.00      A   
ATOM    317  O   GLU A  39      22.565   3.596  -7.076  1.00 10.00      A   
ATOM    318  N   ILE A  40      22.737   5.271  -8.549  1.00 10.00      A   
ATOM    319  HN  ILE A  40      22.880   5.531  -9.485  1.00 10.00      A   
ATOM    320  CA  ILE A  40      22.540   6.302  -7.539  1.00 10.00      A   
ATOM    321  CB  ILE A  40      22.876   7.708  -8.080  1.00 10.00      A   
ATOM    322  CG1 ILE A  40      24.314   7.741  -8.606  1.00 10.00      A   
ATOM    323  CG2 ILE A  40      22.689   8.758  -6.992  1.00 10.00      A   
ATOM    324  CD1 ILE A  40      24.655   8.986  -9.395  1.00 10.00      A   
ATOM    325  C   ILE A  40      21.104   6.273  -7.019  1.00 10.00      A   
ATOM    326  O   ILE A  40      20.866   6.389  -5.819  1.00 10.00      A   
ATOM    327  N   GLU A  41      20.156   6.096  -7.932  1.00 10.00      A   
ATOM    328  HN  GLU A  41      20.420   6.013  -8.878  1.00 10.00      A   
ATOM    329  CA  GLU A  41      18.734   6.043  -7.593  1.00 10.00      A   
ATOM    330  CB  GLU A  41      17.906   5.852  -8.869  1.00 10.00      A   
ATOM    331  CG  GLU A  41      16.444   6.272  -8.768  1.00 10.00      A   
ATOM    332  CD  GLU A  41      15.556   5.209  -8.154  1.00 10.00      A   
ATOM    333  OE1 GLU A  41      15.370   4.146  -8.780  1.00 10.00      A   
ATOM    334  OE2 GLU A  41      15.040   5.432  -7.041  1.00 10.00      A   
ATOM    335  C   GLU A  41      18.433   4.918  -6.602  1.00 10.00      A   
ATOM    336  O   GLU A  41      17.830   5.150  -5.550  1.00 10.00      A   
ATOM    337  N   ARG A  42      18.878   3.707  -6.932  1.00 10.00      A   
ATOM    338  HN  ARG A  42      19.379   3.592  -7.772  1.00 10.00      A   
ATOM    339  CA  ARG A  42      18.639   2.543  -6.080  1.00 10.00      A   
ATOM    340  CB  ARG A  42      19.144   1.252  -6.738  1.00 10.00      A   
ATOM    341  CG  ARG A  42      20.619   1.264  -7.106  1.00 10.00      A   
ATOM    342  CD  ARG A  42      21.077  -0.081  -7.648  1.00 10.00      A   
ATOM    343  NE  ARG A  42      21.211  -1.082  -6.591  1.00 10.00      A   
ATOM    344  HE  ARG A  42      20.414  -1.264  -6.039  1.00 10.00      A   
ATOM    345  CZ  ARG A  42      22.341  -1.742  -6.327  1.00 10.00      A   
ATOM    346  NH1 ARG A  42      23.437  -1.508  -7.036  1.00 10.00      A   
ATOM    347 HH11 ARG A  42      23.430  -0.800  -7.819  1.00 10.00      A   
ATOM    348 HH12 ARG A  42      24.314  -2.027  -6.824  1.00 10.00      A   
ATOM    349  NH2 ARG A  42      22.370  -2.653  -5.360  1.00 10.00      A   
ATOM    350 HH21 ARG A  42      23.257  -3.165  -5.152  1.00 10.00      A   
ATOM    351 HH22 ARG A  42      21.511  -2.867  -4.807  1.00 10.00      A   
ATOM    352  C   ARG A  42      19.232   2.715  -4.682  1.00 10.00      A   
ATOM    353  O   ARG A  42      18.686   2.209  -3.704  1.00 10.00      A   
ATOM    354  N   TRP A  43      20.324   3.460  -4.590  1.00 10.00      A   
ATOM    355  HN  TRP A  43      20.691   3.870  -5.399  1.00 10.00      A   
ATOM    356  CA  TRP A  43      20.990   3.686  -3.314  1.00 10.00      A   
ATOM    357  CB  TRP A  43      22.490   3.916  -3.518  1.00 10.00      A   
ATOM    358  CG  TRP A  43      23.296   2.659  -3.644  1.00 10.00      A   
ATOM    359  CD1 TRP A  43      23.581   1.979  -4.792  1.00 10.00      A   
ATOM    360  CD2 TRP A  43      23.927   1.932  -2.584  1.00 10.00      A   
ATOM    361  NE1 TRP A  43      24.353   0.881  -4.515  1.00 10.00      A   
ATOM    362  HE1 TRP A  43      24.687   0.239  -5.178  1.00 10.00      A   
ATOM    363  CE2 TRP A  43      24.578   0.828  -3.165  1.00 10.00      A   
ATOM    364  CE3 TRP A  43      24.007   2.110  -1.200  1.00 10.00      A   
ATOM    365  CZ2 TRP A  43      25.297  -0.094  -2.412  1.00 10.00      A   
ATOM    366  CZ3 TRP A  43      24.721   1.194  -0.454  1.00 10.00      A   
ATOM    367  CH2 TRP A  43      25.358   0.107  -1.062  1.00 10.00      A   
ATOM    368  C   TRP A  43      20.390   4.857  -2.534  1.00 10.00      A   
ATOM    369  O   TRP A  43      20.846   5.157  -1.431  1.00 10.00      A   
ATOM    370  N   CYS A  44      19.381   5.525  -3.087  1.00 10.00      A   
ATOM    371  HN  CYS A  44      19.055   5.270  -3.978  1.00 10.00      A   
ATOM    372  CA  CYS A  44      18.777   6.658  -2.390  1.00 10.00      A   
ATOM    373  CB  CYS A  44      19.259   7.986  -2.978  1.00 10.00      A   
ATOM    374  SG  CYS A  44      18.846   8.225  -4.721  1.00 10.00      A   
ATOM    375  HG  CYS A  44      19.716   7.522  -5.439  1.00 10.00      A   
ATOM    376  C   CYS A  44      17.249   6.610  -2.349  1.00 10.00      A   
ATOM    377  O   CYS A  44      16.605   7.605  -2.008  1.00 10.00      A   
ATOM    378  N   ARG A  45      16.661   5.478  -2.712  1.00 10.00      A   
ATOM    379  HN  ARG A  45      17.206   4.720  -3.005  1.00 10.00      A   
ATOM    380  CA  ARG A  45      15.205   5.353  -2.672  1.00 10.00      A   
ATOM    381  CB  ARG A  45      14.677   4.300  -3.653  1.00 10.00      A   
ATOM    382  CG  ARG A  45      13.224   4.526  -4.052  1.00 10.00      A   
ATOM    383  CD  ARG A  45      12.705   3.437  -4.975  1.00 10.00      A   
ATOM    384  NE  ARG A  45      13.081   3.652  -6.372  1.00 10.00      A   
ATOM    385  HE  ARG A  45      13.967   4.063  -6.548  1.00 10.00      A   
ATOM    386  CZ  ARG A  45      12.302   3.347  -7.411  1.00 10.00      A   
ATOM    387  NH1 ARG A  45      11.096   2.827  -7.220  1.00 10.00      A   
ATOM    388 HH11 ARG A  45      10.741   2.655  -6.257  1.00 10.00      A   
ATOM    389 HH12 ARG A  45      10.492   2.591  -8.039  1.00 10.00      A   
ATOM    390  NH2 ARG A  45      12.744   3.537  -8.646  1.00 10.00      A   
ATOM    391 HH21 ARG A  45      13.711   3.926  -8.806  1.00 10.00      A   
ATOM    392 HH22 ARG A  45      12.137   3.301  -9.462  1.00 10.00      A   
ATOM    393  C   ARG A  45      14.759   5.062  -1.244  1.00 10.00      A   
ATOM    394  O   ARG A  45      15.083   4.013  -0.685  1.00 10.00      A   
ATOM    395  N   ARG A  46      14.025   6.001  -0.670  1.00 10.00      A   
ATOM    396  HN  ARG A  46      13.770   6.786  -1.194  1.00 10.00      A   
ATOM    397  CA  ARG A  46      13.569   5.901   0.710  1.00 10.00      A   
ATOM    398  CB  ARG A  46      13.203   7.291   1.246  1.00 10.00      A   
ATOM    399  CG  ARG A  46      14.307   8.334   1.138  1.00 10.00      A   
ATOM    400  CD  ARG A  46      13.852   9.668   1.711  1.00 10.00      A   
ATOM    401  NE  ARG A  46      14.857  10.722   1.551  1.00 10.00      A   
ATOM    402  HE  ARG A  46      15.799  10.442   1.468  1.00 10.00      A   
ATOM    403  CZ  ARG A  46      14.568  12.025   1.503  1.00 10.00      A   
ATOM    404  NH1 ARG A  46      13.308  12.429   1.613  1.00 10.00      A   
ATOM    405 HH11 ARG A  46      13.079  13.447   1.578  1.00 10.00      A   
ATOM    406 HH12 ARG A  46      12.539  11.733   1.728  1.00 10.00      A   
ATOM    407  NH2 ARG A  46      15.542  12.919   1.368  1.00 10.00      A   
ATOM    408 HH21 ARG A  46      16.534  12.605   1.290  1.00 10.00      A   
ATOM    409 HH22 ARG A  46      15.319  13.941   1.332  1.00 10.00      A   
ATOM    410  C   ARG A  46      12.377   4.970   0.883  1.00 10.00      A   
ATOM    411  O   ARG A  46      12.274   4.263   1.891  1.00 10.00      A   
ATOM    412  N   LYS A  47      11.473   4.964  -0.085  1.00 10.00      A   
ATOM    413  HN  LYS A  47      11.615   5.516  -0.885  1.00 10.00      A   
ATOM    414  CA  LYS A  47      10.279   4.137   0.010  1.00 10.00      A   
ATOM    415  CB  LYS A  47       9.063   4.995   0.386  1.00 10.00      A   
ATOM    416  CG  LYS A  47       9.023   6.359  -0.292  1.00 10.00      A   
ATOM    417  CD  LYS A  47       7.647   7.001  -0.190  1.00 10.00      A   
ATOM    418  CE  LYS A  47       6.691   6.430  -1.222  1.00 10.00      A   
ATOM    419  NZ  LYS A  47       7.114   6.751  -2.612  1.00 10.00      A   
ATOM    420  HZ1 LYS A  47       8.118   6.528  -2.746  1.00 10.00      A   
ATOM    421  HZ2 LYS A  47       6.968   7.763  -2.807  1.00 10.00      A   
ATOM    422  HZ3 LYS A  47       6.552   6.192  -3.296  1.00 10.00      A   
ATOM    423  C   LYS A  47       9.998   3.376  -1.277  1.00 10.00      A   
ATOM    424  O   LYS A  47      10.329   3.835  -2.368  1.00 10.00      A   
ATOM    425  N   VAL A  48       9.369   2.214  -1.141  1.00 10.00      A   
ATOM    426  HN  VAL A  48       9.130   1.902  -0.240  1.00 10.00      A   
ATOM    427  CA  VAL A  48       9.019   1.385  -2.289  1.00 10.00      A   
ATOM    428  CB  VAL A  48       9.977   0.185  -2.469  1.00 10.00      A   
ATOM    429  CG1 VAL A  48      11.260   0.627  -3.157  1.00 10.00      A   
ATOM    430  CG2 VAL A  48      10.295  -0.468  -1.132  1.00 10.00      A   
ATOM    431  C   VAL A  48       7.581   0.885  -2.175  1.00 10.00      A   
ATOM    432  O   VAL A  48       7.241   0.148  -1.248  1.00 10.00      A   
ATOM    433  N   PHE A  49       6.733   1.325  -3.094  1.00 10.00      A   
ATOM    434  HN  PHE A  49       7.054   1.942  -3.790  1.00 10.00      A   
ATOM    435  CA  PHE A  49       5.340   0.905  -3.107  1.00 10.00      A   
ATOM    436  CB  PHE A  49       4.436   2.033  -3.622  1.00 10.00      A   
ATOM    437  CG  PHE A  49       2.970   1.684  -3.642  1.00 10.00      A   
ATOM    438  CD1 PHE A  49       2.207   1.791  -2.491  1.00 10.00      A   
ATOM    439  CD2 PHE A  49       2.360   1.243  -4.808  1.00 10.00      A   
ATOM    440  CE1 PHE A  49       0.865   1.465  -2.500  1.00 10.00      A   
ATOM    441  CE2 PHE A  49       1.017   0.916  -4.823  1.00 10.00      A   
ATOM    442  CZ  PHE A  49       0.271   1.027  -3.666  1.00 10.00      A   
ATOM    443  C   PHE A  49       5.194  -0.329  -3.987  1.00 10.00      A   
ATOM    444  O   PHE A  49       5.451  -0.278  -5.192  1.00 10.00      A   
ATOM    445  N   ILE A  50       4.789  -1.434  -3.385  1.00 10.00      A   
ATOM    446  HN  ILE A  50       4.583  -1.408  -2.419  1.00 10.00      A   
ATOM    447  CA  ILE A  50       4.621  -2.681  -4.112  1.00 10.00      A   
ATOM    448  CB  ILE A  50       5.362  -3.843  -3.414  1.00 10.00      A   
ATOM    449  CG1 ILE A  50       6.824  -3.474  -3.130  1.00 10.00      A   
ATOM    450  CG2 ILE A  50       5.281  -5.117  -4.241  1.00 10.00      A   
ATOM    451  CD1 ILE A  50       7.659  -3.241  -4.371  1.00 10.00      A   
ATOM    452  C   ILE A  50       3.138  -3.021  -4.248  1.00 10.00      A   
ATOM    453  O   ILE A  50       2.448  -3.263  -3.254  1.00 10.00      A   
ATOM    454  N   GLY A  51       2.655  -3.032  -5.484  1.00 10.00      A   
ATOM    455  HN  GLY A  51       3.253  -2.819  -6.233  1.00 10.00      A   
ATOM    456  CA  GLY A  51       1.255  -3.332  -5.739  1.00 10.00      A   
ATOM    457  C   GLY A  51       0.892  -4.783  -5.469  1.00 10.00      A   
ATOM    458  O   GLY A  51      -0.238  -5.089  -5.088  1.00 10.00      A   
ATOM    459  N   ASN A  52       1.844  -5.677  -5.676  1.00 10.00      A   
ATOM    460  HN  ASN A  52       2.726  -5.377  -5.984  1.00 10.00      A   
ATOM    461  CA  ASN A  52       1.616  -7.101  -5.450  1.00 10.00      A   
ATOM    462  CB  ASN A  52       1.238  -7.802  -6.762  1.00 10.00      A   
ATOM    463  CG  ASN A  52       0.692  -9.208  -6.563  1.00 10.00      A   
ATOM    464  OD1 ASN A  52       0.973  -9.869  -5.566  1.00 10.00      A   
ATOM    465  ND2 ASN A  52      -0.102  -9.672  -7.517  1.00 10.00      A   
ATOM    466 HD21 ASN A  52      -0.291  -9.094  -8.286  1.00 10.00      A   
ATOM    467 HD22 ASN A  52      -0.462 -10.582  -7.422  1.00 10.00      A   
ATOM    468  C   ASN A  52       2.867  -7.736  -4.859  1.00 10.00      A   
ATOM    469  O   ASN A  52       3.936  -7.693  -5.464  1.00 10.00      A   
ATOM    470  N   CYS A  53       2.726  -8.327  -3.681  1.00 10.00      A   
ATOM    471  HN  CYS A  53       1.840  -8.337  -3.256  1.00 10.00      A   
ATOM    472  CA  CYS A  53       3.845  -8.965  -2.992  1.00 10.00      A   
ATOM    473  CB  CYS A  53       3.418  -9.408  -1.590  1.00 10.00      A   
ATOM    474  SG  CYS A  53       1.799 -10.215  -1.524  1.00 10.00      A   
ATOM    475  HG  CYS A  53       1.088  -9.615  -0.576  1.00 10.00      A   
ATOM    476  C   CYS A  53       4.400 -10.159  -3.767  1.00 10.00      A   
ATOM    477  O   CYS A  53       5.552 -10.535  -3.594  1.00 10.00      A   
ATOM    478  N   TYR A  54       3.579 -10.750  -4.624  1.00 10.00      A   
ATOM    479  HN  TYR A  54       2.666 -10.405  -4.733  1.00 10.00      A   
ATOM    480  CA  TYR A  54       4.002 -11.907  -5.403  1.00 10.00      A   
ATOM    481  CB  TYR A  54       2.909 -12.973  -5.430  1.00 10.00      A   
ATOM    482  CG  TYR A  54       2.650 -13.592  -4.076  1.00 10.00      A   
ATOM    483  CD1 TYR A  54       1.356 -13.743  -3.592  1.00 10.00      A   
ATOM    484  CD2 TYR A  54       3.703 -14.019  -3.280  1.00 10.00      A   
ATOM    485  CE1 TYR A  54       1.124 -14.309  -2.353  1.00 10.00      A   
ATOM    486  CE2 TYR A  54       3.479 -14.585  -2.039  1.00 10.00      A   
ATOM    487  CZ  TYR A  54       2.189 -14.728  -1.580  1.00 10.00      A   
ATOM    488  OH  TYR A  54       1.959 -15.292  -0.344  1.00 10.00      A   
ATOM    489  HH  TYR A  54       2.126 -16.253  -0.398  1.00 10.00      A   
ATOM    490  C   TYR A  54       4.435 -11.525  -6.813  1.00 10.00      A   
ATOM    491  O   TYR A  54       4.681 -12.388  -7.657  1.00 10.00      A   
ATOM    492  N   ALA A  55       4.554 -10.230  -7.060  1.00 10.00      A   
ATOM    493  HN  ALA A  55       4.363  -9.585  -6.346  1.00 10.00      A   
ATOM    494  CA  ALA A  55       4.971  -9.743  -8.367  1.00 10.00      A   
ATOM    495  CB  ALA A  55       4.307  -8.411  -8.685  1.00 10.00      A   
ATOM    496  C   ALA A  55       6.488  -9.614  -8.430  1.00 10.00      A   
ATOM    497  O   ALA A  55       7.064  -9.449  -9.506  1.00 10.00      A   
ATOM    498  N   VAL A  56       7.127  -9.708  -7.269  1.00 10.00      A   
ATOM    499  HN  VAL A  56       6.609  -9.861  -6.448  1.00 10.00      A   
ATOM    500  CA  VAL A  56       8.576  -9.594  -7.178  1.00 10.00      A   
ATOM    501  CB  VAL A  56       9.010  -8.109  -7.127  1.00 10.00      A   
ATOM    502  CG1 VAL A  56       8.453  -7.404  -5.895  1.00 10.00      A   
ATOM    503  CG2 VAL A  56      10.523  -7.963  -7.215  1.00 10.00      A   
ATOM    504  C   VAL A  56       9.099 -10.334  -5.945  1.00 10.00      A   
ATOM    505  O   VAL A  56       8.413 -10.417  -4.930  1.00 10.00      A   
ATOM    506  N   SER A  57      10.301 -10.888  -6.047  1.00 10.00      A   
ATOM    507  HN  SER A  57      10.793 -10.814  -6.890  1.00 10.00      A   
ATOM    508  CA  SER A  57      10.905 -11.609  -4.939  1.00 10.00      A   
ATOM    509  CB  SER A  57      11.987 -12.552  -5.466  1.00 10.00      A   
ATOM    510  OG  SER A  57      11.506 -13.313  -6.557  1.00 10.00      A   
ATOM    511  HG  SER A  57      11.211 -14.176  -6.235  1.00 10.00      A   
ATOM    512  C   SER A  57      11.520 -10.636  -3.936  1.00 10.00      A   
ATOM    513  O   SER A  57      12.064  -9.598  -4.323  1.00 10.00      A   
ATOM    514  N   PRO A  58      11.430 -10.958  -2.632  1.00 10.00      A   
ATOM    515  CA  PRO A  58      11.995 -10.121  -1.567  1.00 10.00      A   
ATOM    516  CB  PRO A  58      11.823 -10.977  -0.309  1.00 10.00      A   
ATOM    517  CG  PRO A  58      10.685 -11.888  -0.619  1.00 10.00      A   
ATOM    518  CD  PRO A  58      10.747 -12.150  -2.100  1.00 10.00      A   
ATOM    519  C   PRO A  58      13.478  -9.833  -1.798  1.00 10.00      A   
ATOM    520  O   PRO A  58      13.921  -8.687  -1.684  1.00 10.00      A   
ATOM    521  N   ALA A  59      14.231 -10.876  -2.149  1.00 10.00      A   
ATOM    522  HN  ALA A  59      13.812 -11.762  -2.233  1.00 10.00      A   
ATOM    523  CA  ALA A  59      15.665 -10.749  -2.400  1.00 10.00      A   
ATOM    524  CB  ALA A  59      16.279 -12.105  -2.710  1.00 10.00      A   
ATOM    525  C   ALA A  59      15.951  -9.765  -3.529  1.00 10.00      A   
ATOM    526  O   ALA A  59      16.916  -9.008  -3.466  1.00 10.00      A   
ATOM    527  N   THR A  60      15.106  -9.778  -4.554  1.00 10.00      A   
ATOM    528  HN  THR A  60      14.354 -10.405  -4.544  1.00 10.00      A   
ATOM    529  CA  THR A  60      15.267  -8.883  -5.693  1.00 10.00      A   
ATOM    530  CB  THR A  60      14.210  -9.168  -6.787  1.00 10.00      A   
ATOM    531  OG1 THR A  60      14.209 -10.564  -7.115  1.00 10.00      A   
ATOM    532  HG1 THR A  60      13.833 -10.679  -7.999  1.00 10.00      A   
ATOM    533  CG2 THR A  60      14.508  -8.373  -8.047  1.00 10.00      A   
ATOM    534  C   THR A  60      15.162  -7.420  -5.251  1.00 10.00      A   
ATOM    535  O   THR A  60      15.989  -6.588  -5.625  1.00 10.00      A   
ATOM    536  N   VAL A  61      14.154  -7.122  -4.435  1.00 10.00      A   
ATOM    537  HN  VAL A  61      13.537  -7.835  -4.155  1.00 10.00      A   
ATOM    538  CA  VAL A  61      13.940  -5.763  -3.944  1.00 10.00      A   
ATOM    539  CB  VAL A  61      12.592  -5.630  -3.198  1.00 10.00      A   
ATOM    540  CG1 VAL A  61      12.281  -4.170  -2.898  1.00 10.00      A   
ATOM    541  CG2 VAL A  61      11.468  -6.264  -3.999  1.00 10.00      A   
ATOM    542  C   VAL A  61      15.072  -5.335  -3.014  1.00 10.00      A   
ATOM    543  O   VAL A  61      15.621  -4.244  -3.154  1.00 10.00      A   
ATOM    544  N   ILE A  62      15.428  -6.212  -2.082  1.00 10.00      A   
ATOM    545  HN  ILE A  62      14.966  -7.077  -2.037  1.00 10.00      A   
ATOM    546  CA  ILE A  62      16.486  -5.926  -1.121  1.00 10.00      A   
ATOM    547  CB  ILE A  62      16.603  -7.035  -0.054  1.00 10.00      A   
ATOM    548  CG1 ILE A  62      15.290  -7.178   0.720  1.00 10.00      A   
ATOM    549  CG2 ILE A  62      17.756  -6.745   0.898  1.00 10.00      A   
ATOM    550  CD1 ILE A  62      15.272  -8.356   1.666  1.00 10.00      A   
ATOM    551  C   ILE A  62      17.835  -5.742  -1.813  1.00 10.00      A   
ATOM    552  O   ILE A  62      18.594  -4.830  -1.487  1.00 10.00      A   
ATOM    553  N   ARG A  63      18.126  -6.607  -2.778  1.00 10.00      A   
ATOM    554  HN  ARG A  63      17.480  -7.312  -3.001  1.00 10.00      A   
ATOM    555  CA  ARG A  63      19.387  -6.539  -3.508  1.00 10.00      A   
ATOM    556  CB  ARG A  63      19.577  -7.757  -4.418  1.00 10.00      A   
ATOM    557  CG  ARG A  63      20.843  -8.558  -4.128  1.00 10.00      A   
ATOM    558  CD  ARG A  63      20.582  -9.717  -3.170  1.00 10.00      A   
ATOM    559  NE  ARG A  63      20.074 -10.901  -3.869  1.00 10.00      A   
ATOM    560  HE  ARG A  63      19.331 -10.764  -4.503  1.00 10.00      A   
ATOM    561  CZ  ARG A  63      20.552 -12.142  -3.700  1.00 10.00      A   
ATOM    562  NH1 ARG A  63      21.550 -12.380  -2.850  1.00 10.00      A   
ATOM    563 HH11 ARG A  63      21.914 -13.347  -2.727  1.00 10.00      A   
ATOM    564 HH12 ARG A  63      21.972 -11.594  -2.288  1.00 10.00      A   
ATOM    565  NH2 ARG A  63      20.014 -13.150  -4.374  1.00 10.00      A   
ATOM    566 HH21 ARG A  63      19.217 -12.977  -5.022  1.00 10.00      A   
ATOM    567 HH22 ARG A  63      20.388 -14.126  -4.265  1.00 10.00      A   
ATOM    568  C   ARG A  63      19.509  -5.248  -4.315  1.00 10.00      A   
ATOM    569  O   ARG A  63      20.613  -4.734  -4.507  1.00 10.00      A   
ATOM    570  N   ARG A  64      18.381  -4.726  -4.786  1.00 10.00      A   
ATOM    571  HN  ARG A  64      17.530  -5.174  -4.604  1.00 10.00      A   
ATOM    572  CA  ARG A  64      18.390  -3.497  -5.564  1.00 10.00      A   
ATOM    573  CB  ARG A  64      17.283  -3.486  -6.624  1.00 10.00      A   
ATOM    574  CG  ARG A  64      17.326  -2.274  -7.544  1.00 10.00      A   
ATOM    575  CD  ARG A  64      16.318  -2.380  -8.680  1.00 10.00      A   
ATOM    576  NE  ARG A  64      15.880  -1.055  -9.133  1.00 10.00      A   
ATOM    577  HE  ARG A  64      16.383  -0.280  -8.792  1.00 10.00      A   
ATOM    578  CZ  ARG A  64      14.863  -0.835  -9.969  1.00 10.00      A   
ATOM    579  NH1 ARG A  64      14.172  -1.851 -10.472  1.00 10.00      A   
ATOM    580 HH11 ARG A  64      14.422  -2.843 -10.220  1.00 10.00      A   
ATOM    581 HH12 ARG A  64      13.376  -1.672 -11.120  1.00 10.00      A   
ATOM    582  NH2 ARG A  64      14.533   0.407 -10.292  1.00 10.00      A   
ATOM    583 HH21 ARG A  64      13.732   0.585 -10.945  1.00 10.00      A   
ATOM    584 HH22 ARG A  64      15.062   1.213  -9.894  1.00 10.00      A   
ATOM    585  C   ARG A  64      18.312  -2.259  -4.671  1.00 10.00      A   
ATOM    586  O   ARG A  64      19.079  -1.312  -4.851  1.00 10.00      A   
ATOM    587  N   PHE A  65      17.407  -2.276  -3.700  1.00 10.00      A   
ATOM    588  HN  PHE A  65      16.840  -3.072  -3.579  1.00 10.00      A   
ATOM    589  CA  PHE A  65      17.234  -1.150  -2.793  1.00 10.00      A   
ATOM    590  CB  PHE A  65      15.782  -0.672  -2.818  1.00 10.00      A   
ATOM    591  CG  PHE A  65      15.287  -0.261  -4.172  1.00 10.00      A   
ATOM    592  CD1 PHE A  65      14.307  -0.996  -4.813  1.00 10.00      A   
ATOM    593  CD2 PHE A  65      15.800   0.860  -4.802  1.00 10.00      A   
ATOM    594  CE1 PHE A  65      13.845  -0.620  -6.060  1.00 10.00      A   
ATOM    595  CE2 PHE A  65      15.344   1.241  -6.048  1.00 10.00      A   
ATOM    596  CZ  PHE A  65      14.365   0.501  -6.679  1.00 10.00      A   
ATOM    597  C   PHE A  65      17.625  -1.532  -1.365  1.00 10.00      A   
ATOM    598  O   PHE A  65      16.833  -2.129  -0.634  1.00 10.00      A   
ATOM    599  N   PRO A  66      18.854  -1.194  -0.950  1.00 10.00      A   
ATOM    600  CA  PRO A  66      19.358  -1.506   0.383  1.00 10.00      A   
ATOM    601  CB  PRO A  66      20.832  -1.777   0.084  1.00 10.00      A   
ATOM    602  CG  PRO A  66      21.170  -0.852  -1.046  1.00 10.00      A   
ATOM    603  CD  PRO A  66      19.878  -0.517  -1.759  1.00 10.00      A   
ATOM    604  C   PRO A  66      19.241  -0.340   1.371  1.00 10.00      A   
ATOM    605  O   PRO A  66      19.732  -0.426   2.497  1.00 10.00      A   
ATOM    606  N   LYS A  67      18.600   0.748   0.963  1.00 10.00      A   
ATOM    607  HN  LYS A  67      18.208   0.768   0.065  1.00 10.00      A   
ATOM    608  CA  LYS A  67      18.459   1.914   1.831  1.00 10.00      A   
ATOM    609  CB  LYS A  67      19.393   3.047   1.390  1.00 10.00      A   
ATOM    610  CG  LYS A  67      20.862   2.799   1.703  1.00 10.00      A   
ATOM    611  CD  LYS A  67      21.654   4.098   1.737  1.00 10.00      A   
ATOM    612  CE  LYS A  67      23.053   3.867   2.284  1.00 10.00      A   
ATOM    613  NZ  LYS A  67      23.810   5.136   2.447  1.00 10.00      A   
ATOM    614  HZ1 LYS A  67      23.986   5.571   1.519  1.00 10.00      A   
ATOM    615  HZ2 LYS A  67      24.722   4.949   2.909  1.00 10.00      A   
ATOM    616  HZ3 LYS A  67      23.268   5.805   3.033  1.00 10.00      A   
ATOM    617  C   LYS A  67      17.013   2.397   1.915  1.00 10.00      A   
ATOM    618  O   LYS A  67      16.744   3.596   1.901  1.00 10.00      A   
ATOM    619  N   VAL A  68      16.089   1.456   2.000  1.00 10.00      A   
ATOM    620  HN  VAL A  68      16.366   0.518   1.987  1.00 10.00      A   
ATOM    621  CA  VAL A  68      14.670   1.778   2.103  1.00 10.00      A   
ATOM    622  CB  VAL A  68      13.803   0.737   1.355  1.00 10.00      A   
ATOM    623  CG1 VAL A  68      12.319   0.978   1.587  1.00 10.00      A   
ATOM    624  CG2 VAL A  68      14.111   0.756  -0.131  1.00 10.00      A   
ATOM    625  C   VAL A  68      14.249   1.835   3.570  1.00 10.00      A   
ATOM    626  O   VAL A  68      14.677   1.007   4.373  1.00 10.00      A   
ATOM    627  N   ARG A  69      13.433   2.824   3.918  1.00 10.00      A   
ATOM    628  HN  ARG A  69      13.145   3.474   3.234  1.00 10.00      A   
ATOM    629  CA  ARG A  69      12.962   2.975   5.291  1.00 10.00      A   
ATOM    630  CB  ARG A  69      13.465   4.280   5.912  1.00 10.00      A   
ATOM    631  CG  ARG A  69      14.975   4.349   6.070  1.00 10.00      A   
ATOM    632  CD  ARG A  69      15.387   5.512   6.956  1.00 10.00      A   
ATOM    633  NE  ARG A  69      16.833   5.725   6.941  1.00 10.00      A   
ATOM    634  HE  ARG A  69      17.285   5.650   6.069  1.00 10.00      A   
ATOM    635  CZ  ARG A  69      17.558   6.009   8.021  1.00 10.00      A   
ATOM    636  NH1 ARG A  69      16.978   6.112   9.213  1.00 10.00      A   
ATOM    637 HH11 ARG A  69      15.942   5.973   9.317  1.00 10.00      A   
ATOM    638 HH12 ARG A  69      17.552   6.334  10.058  1.00 10.00      A   
ATOM    639  NH2 ARG A  69      18.870   6.193   7.909  1.00 10.00      A   
ATOM    640 HH21 ARG A  69      19.440   6.416   8.752  1.00 10.00      A   
ATOM    641 HH22 ARG A  69      19.335   6.119   6.979  1.00 10.00      A   
ATOM    642  C   ARG A  69      11.439   2.903   5.372  1.00 10.00      A   
ATOM    643  O   ARG A  69      10.876   2.776   6.459  1.00 10.00      A   
ATOM    644  N   SER A  70      10.776   2.982   4.226  1.00 10.00      A   
ATOM    645  HN  SER A  70      11.274   3.089   3.389  1.00 10.00      A   
ATOM    646  CA  SER A  70       9.324   2.923   4.181  1.00 10.00      A   
ATOM    647  CB  SER A  70       8.745   4.311   3.882  1.00 10.00      A   
ATOM    648  OG  SER A  70       7.334   4.319   4.004  1.00 10.00      A   
ATOM    649  HG  SER A  70       7.071   5.016   4.611  1.00 10.00      A   
ATOM    650  C   SER A  70       8.858   1.912   3.140  1.00 10.00      A   
ATOM    651  O   SER A  70       9.150   2.054   1.950  1.00 10.00      A   
ATOM    652  N   VAL A  71       8.152   0.882   3.592  1.00 10.00      A   
ATOM    653  HN  VAL A  71       7.965   0.811   4.557  1.00 10.00      A   
ATOM    654  CA  VAL A  71       7.650  -0.146   2.698  1.00 10.00      A   
ATOM    655  CB  VAL A  71       8.258  -1.534   2.999  1.00 10.00      A   
ATOM    656  CG1 VAL A  71       9.714  -1.600   2.565  1.00 10.00      A   
ATOM    657  CG2 VAL A  71       8.125  -1.884   4.472  1.00 10.00      A   
ATOM    658  C   VAL A  71       6.126  -0.230   2.736  1.00 10.00      A   
ATOM    659  O   VAL A  71       5.506  -0.186   3.804  1.00 10.00      A   
ATOM    660  N   GLU A  72       5.530  -0.340   1.560  1.00 10.00      A   
ATOM    661  HN  GLU A  72       6.082  -0.360   0.746  1.00 10.00      A   
ATOM    662  CA  GLU A  72       4.085  -0.441   1.427  1.00 10.00      A   
ATOM    663  CB  GLU A  72       3.500   0.899   0.962  1.00 10.00      A   
ATOM    664  CG  GLU A  72       1.990   1.012   1.128  1.00 10.00      A   
ATOM    665  CD  GLU A  72       1.500   2.445   1.194  1.00 10.00      A   
ATOM    666  OE1 GLU A  72       2.299   3.371   0.931  1.00 10.00      A   
ATOM    667  OE2 GLU A  72       0.311   2.652   1.521  1.00 10.00      A   
ATOM    668  C   GLU A  72       3.764  -1.550   0.432  1.00 10.00      A   
ATOM    669  O   GLU A  72       4.095  -1.444  -0.749  1.00 10.00      A   
ATOM    670  N   LEU A  73       3.141  -2.623   0.907  1.00 10.00      A   
ATOM    671  HN  LEU A  73       2.869  -2.643   1.850  1.00 10.00      A   
ATOM    672  CA  LEU A  73       2.828  -3.762   0.041  1.00 10.00      A   
ATOM    673  CB  LEU A  73       3.764  -4.948   0.330  1.00 10.00      A   
ATOM    674  CG  LEU A  73       5.268  -4.706   0.174  1.00 10.00      A   
ATOM    675  CD1 LEU A  73       5.888  -4.297   1.502  1.00 10.00      A   
ATOM    676  CD2 LEU A  73       5.951  -5.950  -0.371  1.00 10.00      A   
ATOM    677  C   LEU A  73       1.381  -4.230   0.171  1.00 10.00      A   
ATOM    678  O   LEU A  73       0.776  -4.151   1.241  1.00 10.00      A   
ATOM    679  N   LYS A  74       0.836  -4.709  -0.939  1.00 10.00      A   
ATOM    680  HN  LYS A  74       1.364  -4.701  -1.766  1.00 10.00      A   
ATOM    681  CA  LYS A  74      -0.521  -5.241  -0.979  1.00 10.00      A   
ATOM    682  CB  LYS A  74      -1.346  -4.541  -2.062  1.00 10.00      A   
ATOM    683  CG  LYS A  74      -1.507  -3.044  -1.868  1.00 10.00      A   
ATOM    684  CD  LYS A  74      -2.237  -2.415  -3.045  1.00 10.00      A   
ATOM    685  CE  LYS A  74      -2.503  -0.937  -2.810  1.00 10.00      A   
ATOM    686  NZ  LYS A  74      -3.320  -0.343  -3.897  1.00 10.00      A   
ATOM    687  HZ1 LYS A  74      -4.010  -1.036  -4.247  1.00 10.00      A   
ATOM    688  HZ2 LYS A  74      -2.716  -0.042  -4.687  1.00 10.00      A   
ATOM    689  HZ3 LYS A  74      -3.840   0.485  -3.545  1.00 10.00      A   
ATOM    690  C   LYS A  74      -0.445  -6.734  -1.279  1.00 10.00      A   
ATOM    691  O   LYS A  74       0.576  -7.210  -1.783  1.00 10.00      A   
ATOM    692  N   GLY A  75      -1.504  -7.470  -0.981  1.00 10.00      A   
ATOM    693  HN  GLY A  75      -2.302  -7.043  -0.597  1.00 10.00      A   
ATOM    694  CA  GLY A  75      -1.481  -8.901  -1.228  1.00 10.00      A   
ATOM    695  C   GLY A  75      -2.755  -9.442  -1.835  1.00 10.00      A   
ATOM    696  O   GLY A  75      -2.816  -9.701  -3.037  1.00 10.00      A   
ATOM    697  N   LYS A  76      -3.770  -9.619  -1.003  1.00 10.00      A   
ATOM    698  HN  LYS A  76      -3.660  -9.368  -0.057  1.00 10.00      A   
ATOM    699  CA  LYS A  76      -5.049 -10.154  -1.450  1.00 10.00      A   
ATOM    700  CB  LYS A  76      -5.899 -10.575  -0.246  1.00 10.00      A   
ATOM    701  CG  LYS A  76      -5.298 -11.712   0.575  1.00 10.00      A   
ATOM    702  CD  LYS A  76      -6.111 -11.987   1.834  1.00 10.00      A   
ATOM    703  CE  LYS A  76      -5.588 -13.207   2.578  1.00 10.00      A   
ATOM    704  NZ  LYS A  76      -6.387 -13.505   3.798  1.00 10.00      A   
ATOM    705  HZ1 LYS A  76      -6.146 -14.447   4.166  1.00 10.00      A   
ATOM    706  HZ2 LYS A  76      -7.405 -13.479   3.581  1.00 10.00      A   
ATOM    707  HZ3 LYS A  76      -6.186 -12.796   4.546  1.00 10.00      A   
ATOM    708  C   LYS A  76      -5.794  -9.145  -2.317  1.00 10.00      A   
ATOM    709  O   LYS A  76      -5.780  -7.948  -2.032  1.00 10.00      A   
ATOM    710  N   PRO A  77      -6.444  -9.620  -3.395  1.00 10.00      A   
ATOM    711  CA  PRO A  77      -7.192  -8.762  -4.321  1.00 10.00      A   
ATOM    712  CB  PRO A  77      -7.563  -9.700  -5.477  1.00 10.00      A   
ATOM    713  CG  PRO A  77      -6.734 -10.924  -5.281  1.00 10.00      A   
ATOM    714  CD  PRO A  77      -6.489 -11.028  -3.807  1.00 10.00      A   
ATOM    715  C   PRO A  77      -8.453  -8.165  -3.697  1.00 10.00      A   
ATOM    716  O   PRO A  77      -8.811  -8.480  -2.560  1.00 10.00      A   
ATOM    717  N   HIS A  78      -9.129  -7.319  -4.464  1.00 10.00      A   
ATOM    718  HN  HIS A  78      -8.796  -7.139  -5.372  1.00 10.00      A   
ATOM    719  CA  HIS A  78     -10.345  -6.640  -4.016  1.00 10.00      A   
ATOM    720  CB  HIS A  78     -10.834  -5.681  -5.114  1.00 10.00      A   
ATOM    721  CG  HIS A  78     -12.079  -4.913  -4.785  1.00 10.00      A   
ATOM    722  ND1 HIS A  78     -13.137  -4.759  -5.655  1.00 10.00      A   
ATOM    723  HD1 HIS A  78     -13.195  -5.114  -6.582  1.00 10.00      A   
ATOM    724  CD2 HIS A  78     -12.427  -4.252  -3.654  1.00 10.00      A   
ATOM    725  CE1 HIS A  78     -14.069  -4.019  -5.041  1.00 10.00      A   
ATOM    726  NE2 HIS A  78     -13.687  -3.687  -3.823  1.00 10.00      A   
ATOM    727  C   HIS A  78     -11.456  -7.622  -3.615  1.00 10.00      A   
ATOM    728  O   HIS A  78     -12.051  -7.500  -2.544  1.00 10.00      A   
ATOM    729  N   PHE A  79     -11.711  -8.613  -4.461  1.00 10.00      A   
ATOM    730  HN  PHE A  79     -11.180  -8.686  -5.283  1.00 10.00      A   
ATOM    731  CA  PHE A  79     -12.767  -9.594  -4.201  1.00 10.00      A   
ATOM    732  CB  PHE A  79     -13.130 -10.378  -5.466  1.00 10.00      A   
ATOM    733  CG  PHE A  79     -14.068  -9.656  -6.396  1.00 10.00      A   
ATOM    734  CD1 PHE A  79     -14.652  -8.455  -6.029  1.00 10.00      A   
ATOM    735  CD2 PHE A  79     -14.374 -10.188  -7.636  1.00 10.00      A   
ATOM    736  CE1 PHE A  79     -15.523  -7.799  -6.878  1.00 10.00      A   
ATOM    737  CE2 PHE A  79     -15.241  -9.539  -8.494  1.00 10.00      A   
ATOM    738  CZ  PHE A  79     -15.818  -8.341  -8.115  1.00 10.00      A   
ATOM    739  C   PHE A  79     -12.440 -10.537  -3.042  1.00 10.00      A   
ATOM    740  O   PHE A  79     -13.283 -11.337  -2.626  1.00 10.00      A   
ATOM    741  N   ALA A  80     -11.228 -10.437  -2.508  1.00 10.00      A   
ATOM    742  HN  ALA A  80     -10.592  -9.778  -2.868  1.00 10.00      A   
ATOM    743  CA  ALA A  80     -10.829 -11.282  -1.390  1.00 10.00      A   
ATOM    744  CB  ALA A  80      -9.329 -11.205  -1.153  1.00 10.00      A   
ATOM    745  C   ALA A  80     -11.589 -10.880  -0.135  1.00 10.00      A   
ATOM    746  O   ALA A  80     -11.925 -11.720   0.698  1.00 10.00      A   
ATOM    747  N   ASP A  81     -11.889  -9.593  -0.027  1.00 10.00      A   
ATOM    748  HN  ASP A  81     -11.612  -8.976  -0.738  1.00 10.00      A   
ATOM    749  CA  ASP A  81     -12.614  -9.068   1.123  1.00 10.00      A   
ATOM    750  CB  ASP A  81     -12.484  -7.547   1.185  1.00 10.00      A   
ATOM    751  CG  ASP A  81     -11.435  -7.088   2.173  1.00 10.00      A   
ATOM    752  OD1 ASP A  81     -11.474  -7.533   3.339  1.00 10.00      A   
ATOM    753  OD2 ASP A  81     -10.579  -6.259   1.795  1.00 10.00      A   
ATOM    754  C   ASP A  81     -14.088  -9.462   1.074  1.00 10.00      A   
ATOM    755  O   ASP A  81     -14.836  -9.234   2.023  1.00 10.00      A   
ATOM    756  N   PHE A  82     -14.500 -10.066  -0.036  1.00 10.00      A   
ATOM    757  HN  PHE A  82     -13.853 -10.237  -0.752  1.00 10.00      A   
ATOM    758  CA  PHE A  82     -15.882 -10.490  -0.213  1.00 10.00      A   
ATOM    759  CB  PHE A  82     -16.422 -10.014  -1.562  1.00 10.00      A   
ATOM    760  CG  PHE A  82     -16.352  -8.523  -1.730  1.00 10.00      A   
ATOM    761  CD1 PHE A  82     -17.037  -7.681  -0.869  1.00 10.00      A   
ATOM    762  CD2 PHE A  82     -15.596  -7.966  -2.743  1.00 10.00      A   
ATOM    763  CE1 PHE A  82     -16.968  -6.309  -1.017  1.00 10.00      A   
ATOM    764  CE2 PHE A  82     -15.524  -6.597  -2.899  1.00 10.00      A   
ATOM    765  CZ  PHE A  82     -16.210  -5.768  -2.035  1.00 10.00      A   
ATOM    766  C   PHE A  82     -16.006 -12.003  -0.073  1.00 10.00      A   
ATOM    767  O   PHE A  82     -16.998 -12.600  -0.487  1.00 10.00      A   
ATOM    768  N   ASN A  83     -14.966 -12.609   0.500  1.00 10.00      A   
ATOM    769  HN  ASN A  83     -14.196 -12.063   0.765  1.00 10.00      A   
ATOM    770  CA  ASN A  83     -14.917 -14.054   0.750  1.00 10.00      A   
ATOM    771  CB  ASN A  83     -16.004 -14.512   1.726  1.00 10.00      A   
ATOM    772  CG  ASN A  83     -15.534 -14.504   3.166  1.00 10.00      A   
ATOM    773  OD1 ASN A  83     -14.899 -15.452   3.635  1.00 10.00      A   
ATOM    774  ND2 ASN A  83     -15.835 -13.431   3.876  1.00 10.00      A   
ATOM    775 HD21 ASN A  83     -16.344 -12.713   3.439  1.00 10.00      A   
ATOM    776 HD22 ASN A  83     -15.549 -13.398   4.813  1.00 10.00      A   
ATOM    777  C   ASN A  83     -14.929 -14.893  -0.520  1.00 10.00      A   
ATOM    778  O   ASN A  83     -15.238 -16.084  -0.480  1.00 10.00      A   
ATOM    779  N   LEU A  84     -14.571 -14.284  -1.642  1.00 10.00      A   
ATOM    780  HN  LEU A  84     -14.336 -13.333  -1.621  1.00 10.00      A   
ATOM    781  CA  LEU A  84     -14.529 -15.002  -2.908  1.00 10.00      A   
ATOM    782  CB  LEU A  84     -14.642 -14.036  -4.091  1.00 10.00      A   
ATOM    783  CG  LEU A  84     -16.016 -13.394  -4.302  1.00 10.00      A   
ATOM    784  CD1 LEU A  84     -16.082 -12.690  -5.649  1.00 10.00      A   
ATOM    785  CD2 LEU A  84     -17.116 -14.437  -4.190  1.00 10.00      A   
ATOM    786  C   LEU A  84     -13.242 -15.806  -3.005  1.00 10.00      A   
ATOM    787  O   LEU A  84     -13.121 -16.728  -3.814  1.00 10.00      A   
ATOM    788  N   VAL A  85     -12.279 -15.437  -2.172  1.00 10.00      A   
ATOM    789  HN  VAL A  85     -12.442 -14.692  -1.560  1.00 10.00      A   
ATOM    790  CA  VAL A  85     -10.995 -16.108  -2.129  1.00 10.00      A   
ATOM    791  CB  VAL A  85      -9.828 -15.094  -2.154  1.00 10.00      A   
ATOM    792  CG1 VAL A  85      -8.490 -15.810  -2.081  1.00 10.00      A   
ATOM    793  CG2 VAL A  85      -9.894 -14.223  -3.399  1.00 10.00      A   
ATOM    794  C   VAL A  85     -10.912 -16.945  -0.856  1.00 10.00      A   
ATOM    795  O   VAL A  85     -11.044 -16.410   0.251  1.00 10.00      A   
ATOM    796  N   PRO A  86     -10.728 -18.269  -1.003  1.00 10.00      A   
ATOM    797  CA  PRO A  86     -10.632 -19.193   0.137  1.00 10.00      A   
ATOM    798  CB  PRO A  86     -10.342 -20.549  -0.509  1.00 10.00      A   
ATOM    799  CG  PRO A  86     -10.821 -20.411  -1.910  1.00 10.00      A   
ATOM    800  CD  PRO A  86     -10.605 -18.973  -2.288  1.00 10.00      A   
ATOM    801  C   PRO A  86      -9.498 -18.819   1.086  1.00 10.00      A   
ATOM    802  O   PRO A  86      -8.449 -18.330   0.655  1.00 10.00      A   
ATOM    803  N   ASP A  87      -9.717 -19.056   2.371  1.00 10.00      A   
ATOM    804  HN  ASP A  87     -10.564 -19.472   2.642  1.00 10.00      A   
ATOM    805  CA  ASP A  87      -8.730 -18.741   3.394  1.00 10.00      A   
ATOM    806  CB  ASP A  87      -9.341 -18.892   4.789  1.00 10.00      A   
ATOM    807  CG  ASP A  87      -8.338 -18.685   5.905  1.00 10.00      A   
ATOM    808  OD1 ASP A  87      -7.806 -19.686   6.430  1.00 10.00      A   
ATOM    809  OD2 ASP A  87      -8.091 -17.520   6.276  1.00 10.00      A   
ATOM    810  C   ASP A  87      -7.505 -19.636   3.259  1.00 10.00      A   
ATOM    811  O   ASP A  87      -7.610 -20.863   3.306  1.00 10.00      A   
ATOM    812  N   GLY A  88      -6.347 -19.021   3.079  1.00 10.00      A   
ATOM    813  HN  GLY A  88      -6.321 -18.040   3.039  1.00 10.00      A   
ATOM    814  CA  GLY A  88      -5.124 -19.785   2.948  1.00 10.00      A   
ATOM    815  C   GLY A  88      -4.589 -19.806   1.533  1.00 10.00      A   
ATOM    816  O   GLY A  88      -3.793 -20.675   1.181  1.00 10.00      A   
ATOM    817  N   TRP A  89      -5.026 -18.859   0.712  1.00 10.00      A   
ATOM    818  HN  TRP A  89      -5.675 -18.201   1.037  1.00 10.00      A   
ATOM    819  CA  TRP A  89      -4.560 -18.778  -0.663  1.00 10.00      A   
ATOM    820  CB  TRP A  89      -5.459 -17.849  -1.495  1.00 10.00      A   
ATOM    821  CG  TRP A  89      -4.778 -17.267  -2.706  1.00 10.00      A   
ATOM    822  CD1 TRP A  89      -4.417 -17.931  -3.844  1.00 10.00      A   
ATOM    823  CD2 TRP A  89      -4.372 -15.903  -2.894  1.00 10.00      A   
ATOM    824  NE1 TRP A  89      -3.799 -17.072  -4.722  1.00 10.00      A   
ATOM    825  HE1 TRP A  89      -3.438 -17.317  -5.610  1.00 10.00      A   
ATOM    826  CE2 TRP A  89      -3.764 -15.820  -4.164  1.00 10.00      A   
ATOM    827  CE3 TRP A  89      -4.462 -14.744  -2.113  1.00 10.00      A   
ATOM    828  CZ2 TRP A  89      -3.251 -14.627  -4.669  1.00 10.00      A   
ATOM    829  CZ3 TRP A  89      -3.951 -13.563  -2.617  1.00 10.00      A   
ATOM    830  CH2 TRP A  89      -3.353 -13.514  -3.882  1.00 10.00      A   
ATOM    831  C   TRP A  89      -3.122 -18.280  -0.697  1.00 10.00      A   
ATOM    832  O   TRP A  89      -2.269 -18.859  -1.363  1.00 10.00      A   
ATOM    833  N   GLY A  90      -2.866 -17.205   0.028  1.00 10.00      A   
ATOM    834  HN  GLY A  90      -3.588 -16.792   0.545  1.00 10.00      A   
ATOM    835  CA  GLY A  90      -1.543 -16.632   0.065  1.00 10.00      A   
ATOM    836  C   GLY A  90      -1.554 -15.278   0.732  1.00 10.00      A   
ATOM    837  O   GLY A  90      -2.515 -14.935   1.423  1.00 10.00      A   
ATOM    838  N   GLY A  91      -0.500 -14.504   0.516  1.00 10.00      A   
ATOM    839  HN  GLY A  91       0.230 -14.832  -0.057  1.00 10.00      A   
ATOM    840  CA  GLY A  91      -0.401 -13.192   1.116  1.00 10.00      A   
ATOM    841  C   GLY A  91       0.356 -13.253   2.424  1.00 10.00      A   
ATOM    842  O   GLY A  91       0.078 -12.498   3.351  1.00 10.00      A   
ATOM    843  N   TYR A  92       1.319 -14.161   2.492  1.00 10.00      A   
ATOM    844  HN  TYR A  92       1.515 -14.707   1.700  1.00 10.00      A   
ATOM    845  CA  TYR A  92       2.118 -14.344   3.693  1.00 10.00      A   
ATOM    846  CB  TYR A  92       2.672 -15.771   3.762  1.00 10.00      A   
ATOM    847  CG  TYR A  92       1.613 -16.851   3.804  1.00 10.00      A   
ATOM    848  CD1 TYR A  92       1.275 -17.562   2.658  1.00 10.00      A   
ATOM    849  CD2 TYR A  92       0.958 -17.164   4.988  1.00 10.00      A   
ATOM    850  CE1 TYR A  92       0.315 -18.557   2.691  1.00 10.00      A   
ATOM    851  CE2 TYR A  92      -0.002 -18.156   5.029  1.00 10.00      A   
ATOM    852  CZ  TYR A  92      -0.320 -18.849   3.880  1.00 10.00      A   
ATOM    853  OH  TYR A  92      -1.276 -19.837   3.924  1.00 10.00      A   
ATOM    854  HH  TYR A  92      -1.845 -19.692   4.688  1.00 10.00      A   
ATOM    855  C   TYR A  92       3.262 -13.342   3.732  1.00 10.00      A   
ATOM    856  O   TYR A  92       4.136 -13.349   2.863  1.00 10.00      A   
ATOM    857  N   VAL A  93       3.248 -12.474   4.733  1.00 10.00      A   
ATOM    858  HN  VAL A  93       2.512 -12.503   5.383  1.00 10.00      A   
ATOM    859  CA  VAL A  93       4.289 -11.465   4.882  1.00 10.00      A   
ATOM    860  CB  VAL A  93       3.752 -10.195   5.588  1.00 10.00      A   
ATOM    861  CG1 VAL A  93       3.482 -10.454   7.062  1.00 10.00      A   
ATOM    862  CG2 VAL A  93       4.694  -9.014   5.400  1.00 10.00      A   
ATOM    863  C   VAL A  93       5.492 -12.025   5.642  1.00 10.00      A   
ATOM    864  O   VAL A  93       6.535 -11.376   5.745  1.00 10.00      A   
ATOM    865  N   TYR A  94       5.340 -13.248   6.145  1.00 10.00      A   
ATOM    866  HN  TYR A  94       4.489 -13.707   6.006  1.00 10.00      A   
ATOM    867  CA  TYR A  94       6.391 -13.926   6.911  1.00 10.00      A   
ATOM    868  CB  TYR A  94       6.022 -15.390   7.192  1.00 10.00      A   
ATOM    869  CG  TYR A  94       6.808 -16.021   8.322  1.00 10.00      A   
ATOM    870  CD1 TYR A  94       6.298 -16.066   9.612  1.00 10.00      A   
ATOM    871  CD2 TYR A  94       8.064 -16.570   8.095  1.00 10.00      A   
ATOM    872  CE1 TYR A  94       7.018 -16.640  10.645  1.00 10.00      A   
ATOM    873  CE2 TYR A  94       8.788 -17.145   9.117  1.00 10.00      A   
ATOM    874  CZ  TYR A  94       8.263 -17.177  10.389  1.00 10.00      A   
ATOM    875  OH  TYR A  94       8.988 -17.745  11.410  1.00 10.00      A   
ATOM    876  HH  TYR A  94       9.917 -17.491  11.324  1.00 10.00      A   
ATOM    877  C   TYR A  94       7.789 -13.814   6.275  1.00 10.00      A   
ATOM    878  O   TYR A  94       8.715 -13.331   6.930  1.00 10.00      A   
ATOM    879  N   PRO A  95       7.975 -14.242   5.004  1.00 10.00      A   
ATOM    880  CA  PRO A  95       9.287 -14.166   4.336  1.00 10.00      A   
ATOM    881  CB  PRO A  95       8.997 -14.646   2.910  1.00 10.00      A   
ATOM    882  CG  PRO A  95       7.763 -15.465   3.030  1.00 10.00      A   
ATOM    883  CD  PRO A  95       6.952 -14.834   4.122  1.00 10.00      A   
ATOM    884  C   PRO A  95       9.838 -12.742   4.296  1.00 10.00      A   
ATOM    885  O   PRO A  95      11.009 -12.504   4.604  1.00 10.00      A   
ATOM    886  N   TRP A  96       8.982 -11.800   3.920  1.00 10.00      A   
ATOM    887  HN  TRP A  96       8.063 -12.055   3.699  1.00 10.00      A   
ATOM    888  CA  TRP A  96       9.369 -10.398   3.831  1.00 10.00      A   
ATOM    889  CB  TRP A  96       8.203  -9.549   3.309  1.00 10.00      A   
ATOM    890  CG  TRP A  96       7.800  -9.867   1.900  1.00 10.00      A   
ATOM    891  CD1 TRP A  96       6.933 -10.839   1.496  1.00 10.00      A   
ATOM    892  CD2 TRP A  96       8.244  -9.205   0.711  1.00 10.00      A   
ATOM    893  NE1 TRP A  96       6.813 -10.830   0.128  1.00 10.00      A   
ATOM    894  HE1 TRP A  96       6.246 -11.441  -0.399  1.00 10.00      A   
ATOM    895  CE2 TRP A  96       7.606  -9.834  -0.379  1.00 10.00      A   
ATOM    896  CE3 TRP A  96       9.118  -8.144   0.460  1.00 10.00      A   
ATOM    897  CZ2 TRP A  96       7.817  -9.432  -1.697  1.00 10.00      A   
ATOM    898  CZ3 TRP A  96       9.325  -7.747  -0.847  1.00 10.00      A   
ATOM    899  CH2 TRP A  96       8.678  -8.389  -1.909  1.00 10.00      A   
ATOM    900  C   TRP A  96       9.831  -9.872   5.185  1.00 10.00      A   
ATOM    901  O   TRP A  96      10.861  -9.207   5.284  1.00 10.00      A   
ATOM    902  N   ILE A  97       9.076 -10.200   6.226  1.00 10.00      A   
ATOM    903  HN  ILE A  97       8.281 -10.756   6.080  1.00 10.00      A   
ATOM    904  CA  ILE A  97       9.393  -9.760   7.578  1.00 10.00      A   
ATOM    905  CB  ILE A  97       8.321 -10.219   8.596  1.00 10.00      A   
ATOM    906  CG1 ILE A  97       6.981  -9.539   8.302  1.00 10.00      A   
ATOM    907  CG2 ILE A  97       8.759  -9.938  10.027  1.00 10.00      A   
ATOM    908  CD1 ILE A  97       7.030  -8.028   8.356  1.00 10.00      A   
ATOM    909  C   ILE A  97      10.773 -10.240   8.016  1.00 10.00      A   
ATOM    910  O   ILE A  97      11.600  -9.439   8.455  1.00 10.00      A   
ATOM    911  N   GLU A  98      11.021 -11.539   7.862  1.00 10.00      A   
ATOM    912  HN  GLU A  98      10.326 -12.115   7.470  1.00 10.00      A   
ATOM    913  CA  GLU A  98      12.299 -12.128   8.256  1.00 10.00      A   
ATOM    914  CB  GLU A  98      12.273 -13.655   8.131  1.00 10.00      A   
ATOM    915  CG  GLU A  98      12.920 -14.370   9.310  1.00 10.00      A   
ATOM    916  CD  GLU A  98      13.821 -15.521   8.902  1.00 10.00      A   
ATOM    917  OE1 GLU A  98      13.330 -16.663   8.797  1.00 10.00      A   
ATOM    918  OE2 GLU A  98      15.035 -15.289   8.704  1.00 10.00      A   
ATOM    919  C   GLU A  98      13.461 -11.554   7.448  1.00 10.00      A   
ATOM    920  O   GLU A  98      14.505 -11.203   8.005  1.00 10.00      A   
ATOM    921  N   ALA A  99      13.268 -11.453   6.138  1.00 10.00      A   
ATOM    922  HN  ALA A  99      12.406 -11.737   5.759  1.00 10.00      A   
ATOM    923  CA  ALA A  99      14.296 -10.936   5.243  1.00 10.00      A   
ATOM    924  CB  ALA A  99      13.866 -11.098   3.793  1.00 10.00      A   
ATOM    925  C   ALA A  99      14.627  -9.476   5.548  1.00 10.00      A   
ATOM    926  O   ALA A  99      15.795  -9.083   5.547  1.00 10.00      A   
ATOM    927  N   MET A 100      13.597  -8.680   5.823  1.00 10.00      A   
ATOM    928  HN  MET A 100      12.688  -9.056   5.816  1.00 10.00      A   
ATOM    929  CA  MET A 100      13.778  -7.263   6.124  1.00 10.00      A   
ATOM    930  CB  MET A 100      12.435  -6.542   6.262  1.00 10.00      A   
ATOM    931  CG  MET A 100      11.798  -6.161   4.935  1.00 10.00      A   
ATOM    932  SD  MET A 100      10.418  -5.012   5.118  1.00 10.00      A   
ATOM    933  CE  MET A 100       9.191  -6.068   5.885  1.00 10.00      A   
ATOM    934  C   MET A 100      14.638  -7.036   7.364  1.00 10.00      A   
ATOM    935  O   MET A 100      15.479  -6.143   7.381  1.00 10.00      A   
ATOM    936  N   SER A 101      14.448  -7.860   8.388  1.00 10.00      A   
ATOM    937  HN  SER A 101      13.773  -8.569   8.314  1.00 10.00      A   
ATOM    938  CA  SER A 101      15.210  -7.731   9.628  1.00 10.00      A   
ATOM    939  CB  SER A 101      14.657  -8.669  10.702  1.00 10.00      A   
ATOM    940  OG  SER A 101      13.785  -9.637  10.142  1.00 10.00      A   
ATOM    941  HG  SER A 101      14.291 -10.247   9.587  1.00 10.00      A   
ATOM    942  C   SER A 101      16.704  -7.990   9.427  1.00 10.00      A   
ATOM    943  O   SER A 101      17.540  -7.493  10.188  1.00 10.00      A   
ATOM    944  N   SER A 102      17.036  -8.748   8.389  1.00 10.00      A   
ATOM    945  HN  SER A 102      16.329  -9.092   7.799  1.00 10.00      A   
ATOM    946  CA  SER A 102      18.419  -9.091   8.104  1.00 10.00      A   
ATOM    947  CB  SER A 102      18.483 -10.508   7.529  1.00 10.00      A   
ATOM    948  OG  SER A 102      17.718 -11.407   8.321  1.00 10.00      A   
ATOM    949  HG  SER A 102      17.236 -12.017   7.746  1.00 10.00      A   
ATOM    950  C   SER A 102      19.079  -8.092   7.152  1.00 10.00      A   
ATOM    951  O   SER A 102      20.236  -8.270   6.764  1.00 10.00      A   
ATOM    952  N   SER A 103      18.364  -7.034   6.785  1.00 10.00      A   
ATOM    953  HN  SER A 103      17.455  -6.915   7.137  1.00 10.00      A   
ATOM    954  CA  SER A 103      18.920  -6.045   5.867  1.00 10.00      A   
ATOM    955  CB  SER A 103      18.568  -6.393   4.419  1.00 10.00      A   
ATOM    956  OG  SER A 103      18.975  -7.717   4.115  1.00 10.00      A   
ATOM    957  HG  SER A 103      19.602  -8.018   4.787  1.00 10.00      A   
ATOM    958  C   SER A 103      18.502  -4.612   6.196  1.00 10.00      A   
ATOM    959  O   SER A 103      19.346  -3.722   6.289  1.00 10.00      A   
ATOM    960  N   TYR A 104      17.211  -4.390   6.385  1.00 10.00      A   
ATOM    961  HN  TYR A 104      16.578  -5.143   6.348  1.00 10.00      A   
ATOM    962  CA  TYR A 104      16.707  -3.054   6.676  1.00 10.00      A   
ATOM    963  CB  TYR A 104      15.278  -2.879   6.152  1.00 10.00      A   
ATOM    964  CG  TYR A 104      15.132  -3.028   4.655  1.00 10.00      A   
ATOM    965  CD1 TYR A 104      14.541  -4.156   4.109  1.00 10.00      A   
ATOM    966  CD2 TYR A 104      15.575  -2.036   3.788  1.00 10.00      A   
ATOM    967  CE1 TYR A 104      14.397  -4.297   2.745  1.00 10.00      A   
ATOM    968  CE2 TYR A 104      15.436  -2.169   2.420  1.00 10.00      A   
ATOM    969  CZ  TYR A 104      14.846  -3.302   1.905  1.00 10.00      A   
ATOM    970  OH  TYR A 104      14.703  -3.438   0.544  1.00 10.00      A   
ATOM    971  HH  TYR A 104      15.483  -3.065   0.101  1.00 10.00      A   
ATOM    972  C   TYR A 104      16.751  -2.739   8.166  1.00 10.00      A   
ATOM    973  O   TYR A 104      15.713  -2.667   8.826  1.00 10.00      A   
ATOM    974  N   THR A 105      17.949  -2.547   8.698  1.00 10.00      A   
ATOM    975  HN  THR A 105      18.747  -2.645   8.134  1.00 10.00      A   
ATOM    976  CA  THR A 105      18.112  -2.227  10.108  1.00 10.00      A   
ATOM    977  CB  THR A 105      19.583  -2.382  10.539  1.00 10.00      A   
ATOM    978  OG1 THR A 105      20.211  -3.380   9.722  1.00 10.00      A   
ATOM    979  HG1 THR A 105      21.032  -3.657  10.136  1.00 10.00      A   
ATOM    980  CG2 THR A 105      19.673  -2.807  11.998  1.00 10.00      A   
ATOM    981  C   THR A 105      17.638  -0.799  10.406  1.00 10.00      A   
ATOM    982  O   THR A 105      17.432  -0.423  11.565  1.00 10.00      A   
ATOM    983  N   TRP A 106      17.446  -0.012   9.355  1.00 10.00      A   
ATOM    984  HN  TRP A 106      17.593  -0.369   8.452  1.00 10.00      A   
ATOM    985  CA  TRP A 106      17.007   1.364   9.509  1.00 10.00      A   
ATOM    986  CB  TRP A 106      17.935   2.323   8.754  1.00 10.00      A   
ATOM    987  CG  TRP A 106      19.376   2.220   9.162  1.00 10.00      A   
ATOM    988  CD1 TRP A 106      20.431   1.903   8.357  1.00 10.00      A   
ATOM    989  CD2 TRP A 106      19.921   2.431  10.473  1.00 10.00      A   
ATOM    990  NE1 TRP A 106      21.598   1.907   9.081  1.00 10.00      A   
ATOM    991  HE1 TRP A 106      22.494   1.711   8.721  1.00 10.00      A   
ATOM    992  CE2 TRP A 106      21.313   2.226  10.382  1.00 10.00      A   
ATOM    993  CE3 TRP A 106      19.371   2.775  11.714  1.00 10.00      A   
ATOM    994  CZ2 TRP A 106      22.160   2.352  11.482  1.00 10.00      A   
ATOM    995  CZ3 TRP A 106      20.215   2.899  12.804  1.00 10.00      A   
ATOM    996  CH2 TRP A 106      21.593   2.690  12.681  1.00 10.00      A   
ATOM    997  C   TRP A 106      15.566   1.549   9.045  1.00 10.00      A   
ATOM    998  O   TRP A 106      15.134   2.671   8.795  1.00 10.00      A   
ATOM    999  N   LEU A 107      14.828   0.448   8.917  1.00 10.00      A   
ATOM   1000  HN  LEU A 107      15.229  -0.425   9.109  1.00 10.00      A   
ATOM   1001  CA  LEU A 107      13.433   0.514   8.494  1.00 10.00      A   
ATOM   1002  CB  LEU A 107      12.862  -0.890   8.301  1.00 10.00      A   
ATOM   1003  CG  LEU A 107      11.590  -0.996   7.458  1.00 10.00      A   
ATOM   1004  CD1 LEU A 107      11.864  -0.599   6.014  1.00 10.00      A   
ATOM   1005  CD2 LEU A 107      11.032  -2.405   7.524  1.00 10.00      A   
ATOM   1006  C   LEU A 107      12.619   1.281   9.531  1.00 10.00      A   
ATOM   1007  O   LEU A 107      12.832   1.108  10.735  1.00 10.00      A   
ATOM   1008  N   GLU A 108      11.695   2.125   9.072  1.00 10.00      A   
ATOM   1009  HN  GLU A 108      11.552   2.206   8.105  1.00 10.00      A   
ATOM   1010  CA  GLU A 108      10.893   2.932   9.984  1.00 10.00      A   
ATOM   1011  CB  GLU A 108      11.325   4.403   9.914  1.00 10.00      A   
ATOM   1012  CG  GLU A 108      12.818   4.614  10.128  1.00 10.00      A   
ATOM   1013  CD  GLU A 108      13.244   6.069  10.082  1.00 10.00      A   
ATOM   1014  OE1 GLU A 108      12.389   6.953   9.858  1.00 10.00      A   
ATOM   1015  OE2 GLU A 108      14.448   6.341  10.278  1.00 10.00      A   
ATOM   1016  C   GLU A 108       9.387   2.816   9.741  1.00 10.00      A   
ATOM   1017  O   GLU A 108       8.606   2.817  10.694  1.00 10.00      A   
ATOM   1018  N   GLU A 109       8.972   2.721   8.483  1.00 10.00      A   
ATOM   1019  HN  GLU A 109       9.631   2.701   7.753  1.00 10.00      A   
ATOM   1020  CA  GLU A 109       7.551   2.645   8.166  1.00 10.00      A   
ATOM   1021  CB  GLU A 109       7.120   3.874   7.357  1.00 10.00      A   
ATOM   1022  CG  GLU A 109       7.254   5.185   8.114  1.00 10.00      A   
ATOM   1023  CD  GLU A 109       6.666   6.362   7.368  1.00 10.00      A   
ATOM   1024  OE1 GLU A 109       5.732   6.165   6.562  1.00 10.00      A   
ATOM   1025  OE2 GLU A 109       7.128   7.497   7.596  1.00 10.00      A   
ATOM   1026  C   GLU A 109       7.163   1.374   7.419  1.00 10.00      A   
ATOM   1027  O   GLU A 109       7.816   0.981   6.451  1.00 10.00      A   
ATOM   1028  N   ILE A 110       6.091   0.742   7.889  1.00 10.00      A   
ATOM   1029  HN  ILE A 110       5.648   1.098   8.691  1.00 10.00      A   
ATOM   1030  CA  ILE A 110       5.550  -0.464   7.276  1.00 10.00      A   
ATOM   1031  CB  ILE A 110       5.873  -1.737   8.096  1.00 10.00      A   
ATOM   1032  CG1 ILE A 110       7.353  -2.113   7.952  1.00 10.00      A   
ATOM   1033  CG2 ILE A 110       4.983  -2.904   7.680  1.00 10.00      A   
ATOM   1034  CD1 ILE A 110       7.736  -3.402   8.651  1.00 10.00      A   
ATOM   1035  C   ILE A 110       4.035  -0.314   7.143  1.00 10.00      A   
ATOM   1036  O   ILE A 110       3.324  -0.180   8.143  1.00 10.00      A   
ATOM   1037  N   ARG A 111       3.553  -0.286   5.909  1.00 10.00      A   
ATOM   1038  HN  ARG A 111       4.175  -0.362   5.149  1.00 10.00      A   
ATOM   1039  CA  ARG A 111       2.128  -0.153   5.644  1.00 10.00      A   
ATOM   1040  CB  ARG A 111       1.799   1.256   5.130  1.00 10.00      A   
ATOM   1041  CG  ARG A 111       2.417   2.369   5.968  1.00 10.00      A   
ATOM   1042  CD  ARG A 111       1.914   3.746   5.564  1.00 10.00      A   
ATOM   1043  NE  ARG A 111       2.768   4.812   6.101  1.00 10.00      A   
ATOM   1044  HE  ARG A 111       3.691   4.861   5.761  1.00 10.00      A   
ATOM   1045  CZ  ARG A 111       2.375   5.715   7.003  1.00 10.00      A   
ATOM   1046  NH1 ARG A 111       1.140   5.702   7.470  1.00 10.00      A   
ATOM   1047 HH11 ARG A 111       0.837   6.417   8.181  1.00 10.00      A   
ATOM   1048 HH12 ARG A 111       0.467   4.988   7.139  1.00 10.00      A   
ATOM   1049  NH2 ARG A 111       3.240   6.612   7.461  1.00 10.00      A   
ATOM   1050 HH21 ARG A 111       2.939   7.323   8.175  1.00 10.00      A   
ATOM   1051 HH22 ARG A 111       4.234   6.610   7.113  1.00 10.00      A   
ATOM   1052  C   ARG A 111       1.687  -1.225   4.652  1.00 10.00      A   
ATOM   1053  O   ARG A 111       2.126  -1.243   3.503  1.00 10.00      A   
ATOM   1054  N   LEU A 112       0.844  -2.137   5.108  1.00 10.00      A   
ATOM   1055  HN  LEU A 112       0.520  -2.072   6.035  1.00 10.00      A   
ATOM   1056  CA  LEU A 112       0.369  -3.229   4.265  1.00 10.00      A   
ATOM   1057  CB  LEU A 112       0.863  -4.579   4.793  1.00 10.00      A   
ATOM   1058  CG  LEU A 112       2.183  -5.093   4.215  1.00 10.00      A   
ATOM   1059  CD1 LEU A 112       3.361  -4.300   4.754  1.00 10.00      A   
ATOM   1060  CD2 LEU A 112       2.356  -6.575   4.497  1.00 10.00      A   
ATOM   1061  C   LEU A 112      -1.145  -3.242   4.148  1.00 10.00      A   
ATOM   1062  O   LEU A 112      -1.855  -2.712   5.009  1.00 10.00      A   
ATOM   1063  N   LYS A 113      -1.634  -3.855   3.078  1.00 10.00      A   
ATOM   1064  HN  LYS A 113      -1.012  -4.257   2.430  1.00 10.00      A   
ATOM   1065  CA  LYS A 113      -3.063  -3.942   2.834  1.00 10.00      A   
ATOM   1066  CB  LYS A 113      -3.490  -2.897   1.803  1.00 10.00      A   
ATOM   1067  CG  LYS A 113      -4.991  -2.711   1.693  1.00 10.00      A   
ATOM   1068  CD  LYS A 113      -5.359  -1.984   0.414  1.00 10.00      A   
ATOM   1069  CE  LYS A 113      -6.846  -1.693   0.353  1.00 10.00      A   
ATOM   1070  NZ  LYS A 113      -7.244  -1.184  -0.980  1.00 10.00      A   
ATOM   1071  HZ1 LYS A 113      -7.361  -1.975  -1.650  1.00 10.00      A   
ATOM   1072  HZ2 LYS A 113      -6.516  -0.539  -1.353  1.00 10.00      A   
ATOM   1073  HZ3 LYS A 113      -8.147  -0.673  -0.914  1.00 10.00      A   
ATOM   1074  C   LYS A 113      -3.445  -5.331   2.339  1.00 10.00      A   
ATOM   1075  O   LYS A 113      -2.847  -5.844   1.394  1.00 10.00      A   
ATOM   1076  N   ARG A 114      -4.445  -5.920   2.987  1.00 10.00      A   
ATOM   1077  HN  ARG A 114      -4.860  -5.440   3.739  1.00 10.00      A   
ATOM   1078  CA  ARG A 114      -4.947  -7.247   2.635  1.00 10.00      A   
ATOM   1079  CB  ARG A 114      -5.688  -7.216   1.294  1.00 10.00      A   
ATOM   1080  CG  ARG A 114      -7.002  -6.448   1.327  1.00 10.00      A   
ATOM   1081  CD  ARG A 114      -7.646  -6.383  -0.051  1.00 10.00      A   
ATOM   1082  NE  ARG A 114      -8.843  -5.546  -0.063  1.00 10.00      A   
ATOM   1083  HE  ARG A 114      -9.527  -5.724   0.636  1.00 10.00      A   
ATOM   1084  CZ  ARG A 114      -9.071  -4.586  -0.958  1.00 10.00      A   
ATOM   1085  NH1 ARG A 114      -8.190  -4.352  -1.922  1.00 10.00      A   
ATOM   1086 HH11 ARG A 114      -8.369  -3.597  -2.629  1.00 10.00      A   
ATOM   1087 HH12 ARG A 114      -7.316  -4.913  -1.984  1.00 10.00      A   
ATOM   1088  NH2 ARG A 114     -10.167  -3.844  -0.880  1.00 10.00      A   
ATOM   1089 HH21 ARG A 114     -10.862  -4.006  -0.120  1.00 10.00      A   
ATOM   1090 HH22 ARG A 114     -10.335  -3.080  -1.583  1.00 10.00      A   
ATOM   1091  C   ARG A 114      -3.833  -8.292   2.624  1.00 10.00      A   
ATOM   1092  O   ARG A 114      -3.544  -8.895   1.591  1.00 10.00      A   
ATOM   1093  N   MET A 115      -3.208  -8.497   3.775  1.00 10.00      A   
ATOM   1094  HN  MET A 115      -3.488  -7.994   4.571  1.00 10.00      A   
ATOM   1095  CA  MET A 115      -2.122  -9.460   3.893  1.00 10.00      A   
ATOM   1096  CB  MET A 115      -0.768  -8.740   3.924  1.00 10.00      A   
ATOM   1097  CG  MET A 115      -0.314  -8.201   2.576  1.00 10.00      A   
ATOM   1098  SD  MET A 115       0.395  -9.477   1.515  1.00 10.00      A   
ATOM   1099  CE  MET A 115       1.954  -9.775   2.340  1.00 10.00      A   
ATOM   1100  C   MET A 115      -2.279 -10.311   5.144  1.00 10.00      A   
ATOM   1101  O   MET A 115      -2.952  -9.915   6.095  1.00 10.00      A   
ATOM   1102  N   VAL A 116      -1.648 -11.472   5.141  1.00 10.00      A   
ATOM   1103  HN  VAL A 116      -1.112 -11.725   4.357  1.00 10.00      A   
ATOM   1104  CA  VAL A 116      -1.705 -12.376   6.274  1.00 10.00      A   
ATOM   1105  CB  VAL A 116      -1.738 -13.858   5.835  1.00 10.00      A   
ATOM   1106  CG1 VAL A 116      -1.946 -14.771   7.033  1.00 10.00      A   
ATOM   1107  CG2 VAL A 116      -2.822 -14.087   4.795  1.00 10.00      A   
ATOM   1108  C   VAL A 116      -0.492 -12.143   7.164  1.00 10.00      A   
ATOM   1109  O   VAL A 116       0.635 -12.512   6.815  1.00 10.00      A   
ATOM   1110  N   VAL A 117      -0.726 -11.492   8.292  1.00 10.00      A   
ATOM   1111  HN  VAL A 117      -1.644 -11.210   8.497  1.00 10.00      A   
ATOM   1112  CA  VAL A 117       0.333 -11.195   9.239  1.00 10.00      A   
ATOM   1113  CB  VAL A 117       0.338  -9.697   9.620  1.00 10.00      A   
ATOM   1114  CG1 VAL A 117       1.519  -9.368  10.523  1.00 10.00      A   
ATOM   1115  CG2 VAL A 117       0.345  -8.818   8.379  1.00 10.00      A   
ATOM   1116  C   VAL A 117       0.138 -12.013  10.504  1.00 10.00      A   
ATOM   1117  O   VAL A 117      -0.933 -11.990  11.102  1.00 10.00      A   
ATOM   1118  N   THR A 118       1.156 -12.752  10.897  1.00 10.00      A   
ATOM   1119  HN  THR A 118       1.979 -12.768  10.361  1.00 10.00      A   
ATOM   1120  CA  THR A 118       1.086 -13.552  12.105  1.00 10.00      A   
ATOM   1121  CB  THR A 118       1.797 -14.904  11.913  1.00 10.00      A   
ATOM   1122  OG1 THR A 118       2.676 -14.824  10.781  1.00 10.00      A   
ATOM   1123  HG1 THR A 118       2.786 -15.703  10.398  1.00 10.00      A   
ATOM   1124  CG2 THR A 118       0.778 -16.011  11.687  1.00 10.00      A   
ATOM   1125  C   THR A 118       1.719 -12.796  13.267  1.00 10.00      A   
ATOM   1126  O   THR A 118       2.452 -11.826  13.056  1.00 10.00      A   
ATOM   1127  N   ASP A 119       1.444 -13.236  14.489  1.00 10.00      A   
ATOM   1128  HN  ASP A 119       0.856 -14.013  14.598  1.00 10.00      A   
ATOM   1129  CA  ASP A 119       1.992 -12.591  15.679  1.00 10.00      A   
ATOM   1130  CB  ASP A 119       1.447 -13.245  16.952  1.00 10.00      A   
ATOM   1131  CG  ASP A 119      -0.062 -13.150  17.068  1.00 10.00      A   
ATOM   1132  OD1 ASP A 119      -0.556 -12.324  17.865  1.00 10.00      A   
ATOM   1133  OD2 ASP A 119      -0.765 -13.904  16.365  1.00 10.00      A   
ATOM   1134  C   ASP A 119       3.515 -12.649  15.667  1.00 10.00      A   
ATOM   1135  O   ASP A 119       4.185 -11.751  16.178  1.00 10.00      A   
ATOM   1136  N   ASP A 120       4.052 -13.707  15.065  1.00 10.00      A   
ATOM   1137  HN  ASP A 120       3.458 -14.389  14.682  1.00 10.00      A   
ATOM   1138  CA  ASP A 120       5.497 -13.891  14.969  1.00 10.00      A   
ATOM   1139  CB  ASP A 120       5.832 -15.247  14.339  1.00 10.00      A   
ATOM   1140  CG  ASP A 120       5.629 -16.405  15.297  1.00 10.00      A   
ATOM   1141  OD1 ASP A 120       6.479 -16.595  16.192  1.00 10.00      A   
ATOM   1142  OD2 ASP A 120       4.613 -17.125  15.161  1.00 10.00      A   
ATOM   1143  C   ASP A 120       6.139 -12.773  14.157  1.00 10.00      A   
ATOM   1144  O   ASP A 120       7.271 -12.371  14.424  1.00 10.00      A   
ATOM   1145  N   CYS A 121       5.412 -12.271  13.162  1.00 10.00      A   
ATOM   1146  HN  CYS A 121       4.514 -12.633  12.992  1.00 10.00      A   
ATOM   1147  CA  CYS A 121       5.912 -11.193  12.323  1.00 10.00      A   
ATOM   1148  CB  CYS A 121       4.969 -10.949  11.142  1.00 10.00      A   
ATOM   1149  SG  CYS A 121       4.696 -12.396  10.094  1.00 10.00      A   
ATOM   1150  HG  CYS A 121       5.724 -13.218  10.258  1.00 10.00      A   
ATOM   1151  C   CYS A 121       6.064  -9.921  13.146  1.00 10.00      A   
ATOM   1152  O   CYS A 121       7.066  -9.217  13.039  1.00 10.00      A   
ATOM   1153  N   LEU A 122       5.074  -9.661  13.994  1.00 10.00      A   
ATOM   1154  HN  LEU A 122       4.319 -10.286  14.050  1.00 10.00      A   
ATOM   1155  CA  LEU A 122       5.078  -8.482  14.848  1.00 10.00      A   
ATOM   1156  CB  LEU A 122       3.753  -8.373  15.603  1.00 10.00      A   
ATOM   1157  CG  LEU A 122       2.491  -8.345  14.739  1.00 10.00      A   
ATOM   1158  CD1 LEU A 122       1.252  -8.483  15.609  1.00 10.00      A   
ATOM   1159  CD2 LEU A 122       2.430  -7.063  13.921  1.00 10.00      A   
ATOM   1160  C   LEU A 122       6.247  -8.519  15.828  1.00 10.00      A   
ATOM   1161  O   LEU A 122       6.941  -7.517  16.017  1.00 10.00      A   
ATOM   1162  N   GLU A 123       6.468  -9.682  16.437  1.00 10.00      A   
ATOM   1163  HN  GLU A 123       5.880 -10.444  16.243  1.00 10.00      A   
ATOM   1164  CA  GLU A 123       7.557  -9.848  17.395  1.00 10.00      A   
ATOM   1165  CB  GLU A 123       7.501 -11.223  18.074  1.00 10.00      A   
ATOM   1166  CG  GLU A 123       6.228 -11.469  18.871  1.00 10.00      A   
ATOM   1167  CD  GLU A 123       6.465 -12.285  20.127  1.00 10.00      A   
ATOM   1168  OE1 GLU A 123       6.508 -13.530  20.039  1.00 10.00      A   
ATOM   1169  OE2 GLU A 123       6.603 -11.684  21.214  1.00 10.00      A   
ATOM   1170  C   GLU A 123       8.914  -9.630  16.729  1.00 10.00      A   
ATOM   1171  O   GLU A 123       9.809  -9.007  17.305  1.00 10.00      A   
ATOM   1172  N   LEU A 124       9.059 -10.138  15.510  1.00 10.00      A   
ATOM   1173  HN  LEU A 124       8.313 -10.623  15.101  1.00 10.00      A   
ATOM   1174  CA  LEU A 124      10.303  -9.988  14.767  1.00 10.00      A   
ATOM   1175  CB  LEU A 124      10.287 -10.828  13.488  1.00 10.00      A   
ATOM   1176  CG  LEU A 124      10.675 -12.299  13.649  1.00 10.00      A   
ATOM   1177  CD1 LEU A 124      10.659 -13.012  12.306  1.00 10.00      A   
ATOM   1178  CD2 LEU A 124      12.041 -12.422  14.307  1.00 10.00      A   
ATOM   1179  C   LEU A 124      10.564  -8.524  14.439  1.00 10.00      A   
ATOM   1180  O   LEU A 124      11.693  -8.048  14.549  1.00 10.00      A   
ATOM   1181  N   ILE A 125       9.511  -7.817  14.045  1.00 10.00      A   
ATOM   1182  HN  ILE A 125       8.641  -8.265  13.967  1.00 10.00      A   
ATOM   1183  CA  ILE A 125       9.611  -6.397  13.714  1.00 10.00      A   
ATOM   1184  CB  ILE A 125       8.232  -5.827  13.292  1.00 10.00      A   
ATOM   1185  CG1 ILE A 125       7.832  -6.340  11.906  1.00 10.00      A   
ATOM   1186  CG2 ILE A 125       8.219  -4.302  13.326  1.00 10.00      A   
ATOM   1187  CD1 ILE A 125       6.415  -5.987  11.506  1.00 10.00      A   
ATOM   1188  C   ILE A 125      10.132  -5.610  14.916  1.00 10.00      A   
ATOM   1189  O   ILE A 125      11.084  -4.835  14.805  1.00 10.00      A   
ATOM   1190  N   ALA A 126       9.518  -5.851  16.066  1.00 10.00      A   
ATOM   1191  HN  ALA A 126       8.790  -6.510  16.084  1.00 10.00      A   
ATOM   1192  CA  ALA A 126       9.880  -5.166  17.298  1.00 10.00      A   
ATOM   1193  CB  ALA A 126       8.903  -5.536  18.403  1.00 10.00      A   
ATOM   1194  C   ALA A 126      11.315  -5.457  17.734  1.00 10.00      A   
ATOM   1195  O   ALA A 126      12.020  -4.566  18.206  1.00 10.00      A   
ATOM   1196  N   LYS A 127      11.756  -6.693  17.556  1.00 10.00      A   
ATOM   1197  HN  LYS A 127      11.165  -7.359  17.138  1.00 10.00      A   
ATOM   1198  CA  LYS A 127      13.103  -7.081  17.969  1.00 10.00      A   
ATOM   1199  CB  LYS A 127      13.165  -8.566  18.354  1.00 10.00      A   
ATOM   1200  CG  LYS A 127      13.217  -9.525  17.171  1.00 10.00      A   
ATOM   1201  CD  LYS A 127      13.396 -10.962  17.630  1.00 10.00      A   
ATOM   1202  CE  LYS A 127      14.745 -11.176  18.304  1.00 10.00      A   
ATOM   1203  NZ  LYS A 127      15.769 -11.685  17.356  1.00 10.00      A   
ATOM   1204  HZ1 LYS A 127      16.660 -11.872  17.856  1.00 10.00      A   
ATOM   1205  HZ2 LYS A 127      15.951 -10.985  16.608  1.00 10.00      A   
ATOM   1206  HZ3 LYS A 127      15.439 -12.570  16.917  1.00 10.00      A   
ATOM   1207  C   LYS A 127      14.168  -6.755  16.924  1.00 10.00      A   
ATOM   1208  O   LYS A 127      15.346  -7.055  17.118  1.00 10.00      A   
ATOM   1209  N   SER A 128      13.771  -6.128  15.829  1.00 10.00      A   
ATOM   1210  HN  SER A 128      12.824  -5.887  15.722  1.00 10.00      A   
ATOM   1211  CA  SER A 128      14.724  -5.798  14.782  1.00 10.00      A   
ATOM   1212  CB  SER A 128      14.448  -6.626  13.527  1.00 10.00      A   
ATOM   1213  OG  SER A 128      14.278  -7.995  13.852  1.00 10.00      A   
ATOM   1214  HG  SER A 128      13.345  -8.160  14.048  1.00 10.00      A   
ATOM   1215  C   SER A 128      14.745  -4.308  14.452  1.00 10.00      A   
ATOM   1216  O   SER A 128      15.798  -3.668  14.487  1.00 10.00      A   
ATOM   1217  N   PHE A 129      13.583  -3.752  14.152  1.00 10.00      A   
ATOM   1218  HN  PHE A 129      12.764  -4.296  14.184  1.00 10.00      A   
ATOM   1219  CA  PHE A 129      13.490  -2.346  13.795  1.00 10.00      A   
ATOM   1220  CB  PHE A 129      12.341  -2.110  12.807  1.00 10.00      A   
ATOM   1221  CG  PHE A 129      12.268  -3.143  11.717  1.00 10.00      A   
ATOM   1222  CD1 PHE A 129      11.091  -3.820  11.463  1.00 10.00      A   
ATOM   1223  CD2 PHE A 129      13.386  -3.446  10.954  1.00 10.00      A   
ATOM   1224  CE1 PHE A 129      11.030  -4.781  10.469  1.00 10.00      A   
ATOM   1225  CE2 PHE A 129      13.332  -4.404   9.958  1.00 10.00      A   
ATOM   1226  CZ  PHE A 129      12.151  -5.074   9.715  1.00 10.00      A   
ATOM   1227  C   PHE A 129      13.355  -1.460  15.030  1.00 10.00      A   
ATOM   1228  O   PHE A 129      12.253  -1.205  15.514  1.00 10.00      A   
ATOM   1229  N   LYS A 130      14.492  -0.997  15.542  1.00 10.00      A   
ATOM   1230  HN  LYS A 130      15.341  -1.246  15.117  1.00 10.00      A   
ATOM   1231  CA  LYS A 130      14.508  -0.132  16.722  1.00 10.00      A   
ATOM   1232  CB  LYS A 130      15.847  -0.227  17.453  1.00 10.00      A   
ATOM   1233  CG  LYS A 130      15.968  -1.420  18.387  1.00 10.00      A   
ATOM   1234  CD  LYS A 130      16.389  -2.672  17.637  1.00 10.00      A   
ATOM   1235  CE  LYS A 130      16.395  -3.886  18.549  1.00 10.00      A   
ATOM   1236  NZ  LYS A 130      17.104  -5.044  17.939  1.00 10.00      A   
ATOM   1237  HZ1 LYS A 130      16.570  -5.409  17.123  1.00 10.00      A   
ATOM   1238  HZ2 LYS A 130      17.207  -5.807  18.638  1.00 10.00      A   
ATOM   1239  HZ3 LYS A 130      18.051  -4.756  17.618  1.00 10.00      A   
ATOM   1240  C   LYS A 130      14.210   1.317  16.340  1.00 10.00      A   
ATOM   1241  O   LYS A 130      14.043   2.188  17.199  1.00 10.00      A   
ATOM   1242  N   ASN A 131      14.149   1.566  15.043  1.00 10.00      A   
ATOM   1243  HN  ASN A 131      14.303   0.833  14.408  1.00 10.00      A   
ATOM   1244  CA  ASN A 131      13.857   2.892  14.528  1.00 10.00      A   
ATOM   1245  CB  ASN A 131      14.915   3.322  13.506  1.00 10.00      A   
ATOM   1246  CG  ASN A 131      16.130   3.957  14.157  1.00 10.00      A   
ATOM   1247  OD1 ASN A 131      16.194   5.176  14.326  1.00 10.00      A   
ATOM   1248  ND2 ASN A 131      17.109   3.141  14.523  1.00 10.00      A   
ATOM   1249 HD21 ASN A 131      16.999   2.181  14.357  1.00 10.00      A   
ATOM   1250 HD22 ASN A 131      17.904   3.531  14.948  1.00 10.00      A   
ATOM   1251  C   ASN A 131      12.470   2.905  13.904  1.00 10.00      A   
ATOM   1252  O   ASN A 131      12.097   3.851  13.214  1.00 10.00      A   
ATOM   1253  N   PHE A 132      11.716   1.839  14.173  1.00 10.00      A   
ATOM   1254  HN  PHE A 132      12.088   1.131  14.737  1.00 10.00      A   
ATOM   1255  CA  PHE A 132      10.358   1.681  13.666  1.00 10.00      A   
ATOM   1256  CB  PHE A 132       9.814   0.322  14.100  1.00 10.00      A   
ATOM   1257  CG  PHE A 132       8.690  -0.186  13.253  1.00 10.00      A   
ATOM   1258  CD1 PHE A 132       8.881  -0.419  11.903  1.00 10.00      A   
ATOM   1259  CD2 PHE A 132       7.449  -0.438  13.806  1.00 10.00      A   
ATOM   1260  CE1 PHE A 132       7.850  -0.897  11.121  1.00 10.00      A   
ATOM   1261  CE2 PHE A 132       6.412  -0.917  13.031  1.00 10.00      A   
ATOM   1262  CZ  PHE A 132       6.613  -1.146  11.684  1.00 10.00      A   
ATOM   1263  C   PHE A 132       9.458   2.785  14.206  1.00 10.00      A   
ATOM   1264  O   PHE A 132       9.484   3.081  15.404  1.00 10.00      A   
ATOM   1265  N   LYS A 133       8.663   3.385  13.326  1.00 10.00      A   
ATOM   1266  HN  LYS A 133       8.682   3.098  12.384  1.00 10.00      A   
ATOM   1267  CA  LYS A 133       7.776   4.471  13.716  1.00 10.00      A   
ATOM   1268  CB  LYS A 133       8.293   5.795  13.142  1.00 10.00      A   
ATOM   1269  CG  LYS A 133       9.680   6.194  13.622  1.00 10.00      A   
ATOM   1270  CD  LYS A 133      10.260   7.307  12.766  1.00 10.00      A   
ATOM   1271  CE  LYS A 133      11.690   7.627  13.166  1.00 10.00      A   
ATOM   1272  NZ  LYS A 133      12.383   8.441  12.131  1.00 10.00      A   
ATOM   1273  HZ1 LYS A 133      11.938   9.375  12.047  1.00 10.00      A   
ATOM   1274  HZ2 LYS A 133      12.333   7.961  11.206  1.00 10.00      A   
ATOM   1275  HZ3 LYS A 133      13.384   8.567  12.388  1.00 10.00      A   
ATOM   1276  C   LYS A 133       6.337   4.261  13.244  1.00 10.00      A   
ATOM   1277  O   LYS A 133       5.396   4.699  13.902  1.00 10.00      A   
ATOM   1278  N   VAL A 134       6.149   3.598  12.112  1.00 10.00      A   
ATOM   1279  HN  VAL A 134       6.919   3.222  11.630  1.00 10.00      A   
ATOM   1280  CA  VAL A 134       4.802   3.412  11.589  1.00 10.00      A   
ATOM   1281  CB  VAL A 134       4.559   4.277  10.336  1.00 10.00      A   
ATOM   1282  CG1 VAL A 134       3.192   3.995   9.737  1.00 10.00      A   
ATOM   1283  CG2 VAL A 134       4.704   5.753  10.667  1.00 10.00      A   
ATOM   1284  C   VAL A 134       4.471   1.961  11.264  1.00 10.00      A   
ATOM   1285  O   VAL A 134       5.208   1.289  10.543  1.00 10.00      A   
ATOM   1286  N   LEU A 135       3.340   1.503  11.790  1.00 10.00      A   
ATOM   1287  HN  LEU A 135       2.803   2.102  12.363  1.00 10.00      A   
ATOM   1288  CA  LEU A 135       2.857   0.152  11.550  1.00 10.00      A   
ATOM   1289  CB  LEU A 135       3.014  -0.722  12.796  1.00 10.00      A   
ATOM   1290  CG  LEU A 135       2.564  -2.180  12.654  1.00 10.00      A   
ATOM   1291  CD1 LEU A 135       3.346  -2.892  11.559  1.00 10.00      A   
ATOM   1292  CD2 LEU A 135       2.703  -2.913  13.975  1.00 10.00      A   
ATOM   1293  C   LEU A 135       1.393   0.214  11.131  1.00 10.00      A   
ATOM   1294  O   LEU A 135       0.498   0.351  11.968  1.00 10.00      A   
ATOM   1295  N   VAL A 136       1.153   0.142   9.835  1.00 10.00      A   
ATOM   1296  HN  VAL A 136       1.906   0.028   9.210  1.00 10.00      A   
ATOM   1297  CA  VAL A 136      -0.200   0.206   9.312  1.00 10.00      A   
ATOM   1298  CB  VAL A 136      -0.377   1.394   8.338  1.00 10.00      A   
ATOM   1299  CG1 VAL A 136      -1.743   1.344   7.669  1.00 10.00      A   
ATOM   1300  CG2 VAL A 136      -0.192   2.718   9.065  1.00 10.00      A   
ATOM   1301  C   VAL A 136      -0.565  -1.095   8.610  1.00 10.00      A   
ATOM   1302  O   VAL A 136       0.098  -1.504   7.657  1.00 10.00      A   
ATOM   1303  N   LEU A 137      -1.607  -1.746   9.096  1.00 10.00      A   
ATOM   1304  HN  LEU A 137      -2.093  -1.370   9.865  1.00 10.00      A   
ATOM   1305  CA  LEU A 137      -2.066  -2.996   8.521  1.00 10.00      A   
ATOM   1306  CB  LEU A 137      -1.789  -4.160   9.481  1.00 10.00      A   
ATOM   1307  CG  LEU A 137      -0.318  -4.421   9.818  1.00 10.00      A   
ATOM   1308  CD1 LEU A 137      -0.196  -5.459  10.923  1.00 10.00      A   
ATOM   1309  CD2 LEU A 137       0.447  -4.863   8.580  1.00 10.00      A   
ATOM   1310  C   LEU A 137      -3.556  -2.896   8.229  1.00 10.00      A   
ATOM   1311  O   LEU A 137      -4.377  -2.897   9.144  1.00 10.00      A   
ATOM   1312  N   SER A 138      -3.896  -2.777   6.956  1.00 10.00      A   
ATOM   1313  HN  SER A 138      -3.191  -2.769   6.271  1.00 10.00      A   
ATOM   1314  CA  SER A 138      -5.285  -2.668   6.545  1.00 10.00      A   
ATOM   1315  CB  SER A 138      -5.452  -1.561   5.496  1.00 10.00      A   
ATOM   1316  OG  SER A 138      -6.706  -1.666   4.835  1.00 10.00      A   
ATOM   1317  HG  SER A 138      -7.285  -0.945   5.121  1.00 10.00      A   
ATOM   1318  C   SER A 138      -5.789  -3.992   5.990  1.00 10.00      A   
ATOM   1319  O   SER A 138      -5.100  -4.642   5.206  1.00 10.00      A   
ATOM   1320  N   SER A 139      -6.981  -4.391   6.422  1.00 10.00      A   
ATOM   1321  HN  SER A 139      -7.456  -3.830   7.079  1.00 10.00      A   
ATOM   1322  CA  SER A 139      -7.615  -5.631   5.966  1.00 10.00      A   
ATOM   1323  CB  SER A 139      -8.082  -5.480   4.512  1.00 10.00      A   
ATOM   1324  OG  SER A 139      -8.485  -4.140   4.239  1.00 10.00      A   
ATOM   1325  HG  SER A 139      -7.869  -3.523   4.660  1.00 10.00      A   
ATOM   1326  C   SER A 139      -6.697  -6.849   6.129  1.00 10.00      A   
ATOM   1327  O   SER A 139      -6.685  -7.747   5.285  1.00 10.00      A   
ATOM   1328  N   CYS A 140      -5.940  -6.875   7.218  1.00 10.00      A   
ATOM   1329  HN  CYS A 140      -6.008  -6.139   7.866  1.00 10.00      A   
ATOM   1330  CA  CYS A 140      -5.023  -7.971   7.487  1.00 10.00      A   
ATOM   1331  CB  CYS A 140      -3.647  -7.419   7.856  1.00 10.00      A   
ATOM   1332  SG  CYS A 140      -2.956  -6.312   6.607  1.00 10.00      A   
ATOM   1333  HG  CYS A 140      -3.958  -5.593   6.112  1.00 10.00      A   
ATOM   1334  C   CYS A 140      -5.551  -8.854   8.606  1.00 10.00      A   
ATOM   1335  O   CYS A 140      -6.185  -8.366   9.541  1.00 10.00      A   
ATOM   1336  N   GLU A 141      -5.314 -10.155   8.501  1.00 10.00      A   
ATOM   1337  HN  GLU A 141      -4.834 -10.500   7.711  1.00 10.00      A   
ATOM   1338  CA  GLU A 141      -5.769 -11.091   9.519  1.00 10.00      A   
ATOM   1339  CB  GLU A 141      -7.108 -11.739   9.131  1.00 10.00      A   
ATOM   1340  CG  GLU A 141      -7.549 -11.514   7.689  1.00 10.00      A   
ATOM   1341  CD  GLU A 141      -6.874 -12.455   6.711  1.00 10.00      A   
ATOM   1342  OE1 GLU A 141      -7.206 -13.660   6.711  1.00 10.00      A   
ATOM   1343  OE2 GLU A 141      -6.021 -11.994   5.925  1.00 10.00      A   
ATOM   1344  C   GLU A 141      -4.712 -12.154   9.812  1.00 10.00      A   
ATOM   1345  O   GLU A 141      -3.741 -12.289   9.070  1.00 10.00      A   
ATOM   1346  N   GLY A 142      -4.898 -12.892  10.901  1.00 10.00      A   
ATOM   1347  HN  GLY A 142      -5.676 -12.721  11.475  1.00 10.00      A   
ATOM   1348  CA  GLY A 142      -3.957 -13.936  11.256  1.00 10.00      A   
ATOM   1349  C   GLY A 142      -3.356 -13.724  12.629  1.00 10.00      A   
ATOM   1350  O   GLY A 142      -3.208 -14.671  13.404  1.00 10.00      A   
ATOM   1351  N   PHE A 143      -3.020 -12.478  12.936  1.00 10.00      A   
ATOM   1352  HN  PHE A 143      -3.165 -11.767  12.276  1.00 10.00      A   
ATOM   1353  CA  PHE A 143      -2.426 -12.139  14.221  1.00 10.00      A   
ATOM   1354  CB  PHE A 143      -1.419 -10.989  14.089  1.00 10.00      A   
ATOM   1355  CG  PHE A 143      -1.996  -9.686  13.599  1.00 10.00      A   
ATOM   1356  CD1 PHE A 143      -2.184  -8.621  14.466  1.00 10.00      A   
ATOM   1357  CD2 PHE A 143      -2.338  -9.521  12.267  1.00 10.00      A   
ATOM   1358  CE1 PHE A 143      -2.701  -7.420  14.012  1.00 10.00      A   
ATOM   1359  CE2 PHE A 143      -2.857  -8.327  11.806  1.00 10.00      A   
ATOM   1360  CZ  PHE A 143      -3.037  -7.273  12.679  1.00 10.00      A   
ATOM   1361  C   PHE A 143      -3.478 -11.804  15.265  1.00 10.00      A   
ATOM   1362  O   PHE A 143      -4.645 -11.551  14.943  1.00 10.00      A   
ATOM   1363  N   SER A 144      -3.055 -11.807  16.517  1.00 10.00      A   
ATOM   1364  HN  SER A 144      -2.107 -12.016  16.703  1.00 10.00      A   
ATOM   1365  CA  SER A 144      -3.939 -11.502  17.624  1.00 10.00      A   
ATOM   1366  CB  SER A 144      -4.068 -12.715  18.549  1.00 10.00      A   
ATOM   1367  OG  SER A 144      -2.811 -13.333  18.782  1.00 10.00      A   
ATOM   1368  HG  SER A 144      -2.121 -12.885  18.261  1.00 10.00      A   
ATOM   1369  C   SER A 144      -3.423 -10.291  18.391  1.00 10.00      A   
ATOM   1370  O   SER A 144      -2.367  -9.743  18.063  1.00 10.00      A   
ATOM   1371  N   THR A 145      -4.157  -9.874  19.414  1.00 10.00      A   
ATOM   1372  HN  THR A 145      -4.991 -10.342  19.633  1.00 10.00      A   
ATOM   1373  CA  THR A 145      -3.751  -8.728  20.211  1.00 10.00      A   
ATOM   1374  CB  THR A 145      -4.884  -8.219  21.127  1.00 10.00      A   
ATOM   1375  OG1 THR A 145      -5.384  -9.287  21.940  1.00 10.00      A   
ATOM   1376  HG1 THR A 145      -5.606  -8.929  22.810  1.00 10.00      A   
ATOM   1377  CG2 THR A 145      -6.025  -7.636  20.306  1.00 10.00      A   
ATOM   1378  C   THR A 145      -2.508  -9.052  21.040  1.00 10.00      A   
ATOM   1379  O   THR A 145      -1.846  -8.158  21.567  1.00 10.00      A   
ATOM   1380  N   ASP A 146      -2.187 -10.339  21.126  1.00 10.00      A   
ATOM   1381  HN  ASP A 146      -2.744 -10.997  20.665  1.00 10.00      A   
ATOM   1382  CA  ASP A 146      -1.029 -10.800  21.880  1.00 10.00      A   
ATOM   1383  CB  ASP A 146      -0.995 -12.332  21.907  1.00 10.00      A   
ATOM   1384  CG  ASP A 146      -0.065 -12.885  22.967  1.00 10.00      A   
ATOM   1385  OD1 ASP A 146       0.925 -13.558  22.609  1.00 10.00      A   
ATOM   1386  OD2 ASP A 146      -0.323 -12.657  24.168  1.00 10.00      A   
ATOM   1387  C   ASP A 146       0.261 -10.260  21.267  1.00 10.00      A   
ATOM   1388  O   ASP A 146       1.168  -9.823  21.978  1.00 10.00      A   
ATOM   1389  N   GLY A 147       0.321 -10.275  19.938  1.00 10.00      A   
ATOM   1390  HN  GLY A 147      -0.442 -10.627  19.427  1.00 10.00      A   
ATOM   1391  CA  GLY A 147       1.490  -9.783  19.237  1.00 10.00      A   
ATOM   1392  C   GLY A 147       1.570  -8.270  19.270  1.00 10.00      A   
ATOM   1393  O   GLY A 147       2.654  -7.697  19.190  1.00 10.00      A   
ATOM   1394  N   LEU A 148       0.414  -7.622  19.391  1.00 10.00      A   
ATOM   1395  HN  LEU A 148      -0.420  -8.140  19.437  1.00 10.00      A   
ATOM   1396  CA  LEU A 148       0.353  -6.161  19.443  1.00 10.00      A   
ATOM   1397  CB  LEU A 148      -1.097  -5.667  19.410  1.00 10.00      A   
ATOM   1398  CG  LEU A 148      -1.903  -6.015  18.158  1.00 10.00      A   
ATOM   1399  CD1 LEU A 148      -3.330  -5.500  18.279  1.00 10.00      A   
ATOM   1400  CD2 LEU A 148      -1.231  -5.458  16.914  1.00 10.00      A   
ATOM   1401  C   LEU A 148       1.069  -5.625  20.678  1.00 10.00      A   
ATOM   1402  O   LEU A 148       1.633  -4.529  20.659  1.00 10.00      A   
ATOM   1403  N   ALA A 149       1.057  -6.417  21.743  1.00 10.00      A   
ATOM   1404  HN  ALA A 149       0.593  -7.280  21.689  1.00 10.00      A   
ATOM   1405  CA  ALA A 149       1.707  -6.044  22.990  1.00 10.00      A   
ATOM   1406  CB  ALA A 149       1.370  -7.055  24.075  1.00 10.00      A   
ATOM   1407  C   ALA A 149       3.218  -5.943  22.797  1.00 10.00      A   
ATOM   1408  O   ALA A 149       3.884  -5.123  23.432  1.00 10.00      A   
ATOM   1409  N   ALA A 150       3.753  -6.779  21.909  1.00 10.00      A   
ATOM   1410  HN  ALA A 150       3.171  -7.412  21.435  1.00 10.00      A   
ATOM   1411  CA  ALA A 150       5.180  -6.770  21.615  1.00 10.00      A   
ATOM   1412  CB  ALA A 150       5.533  -7.908  20.670  1.00 10.00      A   
ATOM   1413  C   ALA A 150       5.565  -5.439  20.988  1.00 10.00      A   
ATOM   1414  O   ALA A 150       6.601  -4.863  21.310  1.00 10.00      A   
ATOM   1415  N   ILE A 151       4.709  -4.957  20.097  1.00 10.00      A   
ATOM   1416  HN  ILE A 151       3.899  -5.468  19.891  1.00 10.00      A   
ATOM   1417  CA  ILE A 151       4.936  -3.688  19.417  1.00 10.00      A   
ATOM   1418  CB  ILE A 151       3.883  -3.461  18.302  1.00 10.00      A   
ATOM   1419  CG1 ILE A 151       3.936  -4.588  17.265  1.00 10.00      A   
ATOM   1420  CG2 ILE A 151       4.066  -2.105  17.630  1.00 10.00      A   
ATOM   1421  CD1 ILE A 151       5.261  -4.695  16.543  1.00 10.00      A   
ATOM   1422  C   ILE A 151       4.861  -2.536  20.415  1.00 10.00      A   
ATOM   1423  O   ILE A 151       5.743  -1.682  20.460  1.00 10.00      A   
ATOM   1424  N   ALA A 152       3.822  -2.553  21.236  1.00 10.00      A   
ATOM   1425  HN  ALA A 152       3.180  -3.294  21.172  1.00 10.00      A   
ATOM   1426  CA  ALA A 152       3.591  -1.505  22.225  1.00 10.00      A   
ATOM   1427  CB  ALA A 152       2.284  -1.770  22.954  1.00 10.00      A   
ATOM   1428  C   ALA A 152       4.734  -1.360  23.233  1.00 10.00      A   
ATOM   1429  O   ALA A 152       5.079  -0.248  23.636  1.00 10.00      A   
ATOM   1430  N   ALA A 153       5.321  -2.478  23.631  1.00 10.00      A   
ATOM   1431  HN  ALA A 153       5.020  -3.334  23.260  1.00 10.00      A   
ATOM   1432  CA  ALA A 153       6.394  -2.462  24.619  1.00 10.00      A   
ATOM   1433  CB  ALA A 153       6.350  -3.720  25.474  1.00 10.00      A   
ATOM   1434  C   ALA A 153       7.788  -2.277  24.017  1.00 10.00      A   
ATOM   1435  O   ALA A 153       8.715  -1.883  24.725  1.00 10.00      A   
ATOM   1436  N   THR A 154       7.944  -2.529  22.723  1.00 10.00      A   
ATOM   1437  HN  THR A 154       7.170  -2.787  22.181  1.00 10.00      A   
ATOM   1438  CA  THR A 154       9.261  -2.419  22.103  1.00 10.00      A   
ATOM   1439  CB  THR A 154       9.662  -3.720  21.385  1.00 10.00      A   
ATOM   1440  OG1 THR A 154       9.192  -4.847  22.144  1.00 10.00      A   
ATOM   1441  HG1 THR A 154       8.239  -4.948  22.010  1.00 10.00      A   
ATOM   1442  CG2 THR A 154      11.174  -3.808  21.253  1.00 10.00      A   
ATOM   1443  C   THR A 154       9.411  -1.222  21.157  1.00 10.00      A   
ATOM   1444  O   THR A 154      10.476  -0.600  21.106  1.00 10.00      A   
ATOM   1445  N   CYS A 155       8.359  -0.883  20.414  1.00 10.00      A   
ATOM   1446  HN  CYS A 155       7.518  -1.386  20.503  1.00 10.00      A   
ATOM   1447  CA  CYS A 155       8.426   0.238  19.480  1.00 10.00      A   
ATOM   1448  CB  CYS A 155       7.370   0.125  18.380  1.00 10.00      A   
ATOM   1449  SG  CYS A 155       7.495  -1.387  17.397  1.00 10.00      A   
ATOM   1450  HG  CYS A 155       8.494  -1.239  16.539  1.00 10.00      A   
ATOM   1451  C   CYS A 155       8.345   1.583  20.198  1.00 10.00      A   
ATOM   1452  O   CYS A 155       7.288   2.208  20.279  1.00 10.00      A   
ATOM   1453  N   ARG A 156       9.486   2.016  20.714  1.00 10.00      A   
ATOM   1454  HN  ARG A 156      10.283   1.453  20.621  1.00 10.00      A   
ATOM   1455  CA  ARG A 156       9.599   3.273  21.444  1.00 10.00      A   
ATOM   1456  CB  ARG A 156      10.947   3.330  22.171  1.00 10.00      A   
ATOM   1457  CG  ARG A 156      12.155   3.221  21.250  1.00 10.00      A   
ATOM   1458  CD  ARG A 156      13.412   2.839  22.014  1.00 10.00      A   
ATOM   1459  NE  ARG A 156      13.898   3.921  22.865  1.00 10.00      A   
ATOM   1460  HE  ARG A 156      13.392   4.766  22.853  1.00 10.00      A   
ATOM   1461  CZ  ARG A 156      14.978   3.826  23.641  1.00 10.00      A   
ATOM   1462  NH1 ARG A 156      15.688   2.701  23.665  1.00 10.00      A   
ATOM   1463 HH11 ARG A 156      16.533   2.628  24.274  1.00 10.00      A   
ATOM   1464 HH12 ARG A 156      15.408   1.886  23.076  1.00 10.00      A   
ATOM   1465  NH2 ARG A 156      15.358   4.858  24.387  1.00 10.00      A   
ATOM   1466 HH21 ARG A 156      14.814   5.751  24.369  1.00 10.00      A   
ATOM   1467 HH22 ARG A 156      16.203   4.780  25.000  1.00 10.00      A   
ATOM   1468  C   ARG A 156       9.447   4.489  20.534  1.00 10.00      A   
ATOM   1469  O   ARG A 156       9.249   5.602  21.013  1.00 10.00      A   
ATOM   1470  N   ASN A 157       9.538   4.272  19.228  1.00 10.00      A   
ATOM   1471  HN  ASN A 157       9.678   3.361  18.902  1.00 10.00      A   
ATOM   1472  CA  ASN A 157       9.424   5.360  18.264  1.00 10.00      A   
ATOM   1473  CB  ASN A 157      10.602   5.329  17.282  1.00 10.00      A   
ATOM   1474  CG  ASN A 157      11.921   5.743  17.902  1.00 10.00      A   
ATOM   1475  OD1 ASN A 157      11.963   6.571  18.809  1.00 10.00      A   
ATOM   1476  ND2 ASN A 157      13.013   5.171  17.417  1.00 10.00      A   
ATOM   1477 HD21 ASN A 157      12.913   4.524  16.689  1.00 10.00      A   
ATOM   1478 HD22 ASN A 157      13.877   5.420  17.804  1.00 10.00      A   
ATOM   1479  C   ASN A 157       8.120   5.263  17.485  1.00 10.00      A   
ATOM   1480  O   ASN A 157       7.938   5.955  16.484  1.00 10.00      A   
ATOM   1481  N   LEU A 158       7.211   4.407  17.949  1.00 10.00      A   
ATOM   1482  HN  LEU A 158       7.402   3.902  18.767  1.00 10.00      A   
ATOM   1483  CA  LEU A 158       5.929   4.213  17.281  1.00 10.00      A   
ATOM   1484  CB  LEU A 158       5.143   3.080  17.942  1.00 10.00      A   
ATOM   1485  CG  LEU A 158       3.952   2.524  17.157  1.00 10.00      A   
ATOM   1486  CD1 LEU A 158       4.411   1.892  15.849  1.00 10.00      A   
ATOM   1487  CD2 LEU A 158       3.189   1.517  18.003  1.00 10.00      A   
ATOM   1488  C   LEU A 158       5.110   5.499  17.280  1.00 10.00      A   
ATOM   1489  O   LEU A 158       4.972   6.160  18.309  1.00 10.00      A   
ATOM   1490  N   LYS A 159       4.586   5.850  16.116  1.00 10.00      A   
ATOM   1491  HN  LYS A 159       4.756   5.283  15.329  1.00 10.00      A   
ATOM   1492  CA  LYS A 159       3.781   7.054  15.960  1.00 10.00      A   
ATOM   1493  CB  LYS A 159       4.508   8.064  15.070  1.00 10.00      A   
ATOM   1494  CG  LYS A 159       5.817   8.596  15.632  1.00 10.00      A   
ATOM   1495  CD  LYS A 159       6.522   9.482  14.620  1.00 10.00      A   
ATOM   1496  CE  LYS A 159       5.701  10.719  14.289  1.00 10.00      A   
ATOM   1497  NZ  LYS A 159       6.300  11.497  13.178  1.00 10.00      A   
ATOM   1498  HZ1 LYS A 159       6.188  10.985  12.278  1.00 10.00      A   
ATOM   1499  HZ2 LYS A 159       7.313  11.648  13.353  1.00 10.00      A   
ATOM   1500  HZ3 LYS A 159       5.838  12.424  13.099  1.00 10.00      A   
ATOM   1501  C   LYS A 159       2.427   6.736  15.334  1.00 10.00      A   
ATOM   1502  O   LYS A 159       1.383   7.182  15.823  1.00 10.00      A   
ATOM   1503  N   GLU A 160       2.451   5.975  14.243  1.00 10.00      A   
ATOM   1504  HN  GLU A 160       3.312   5.638  13.908  1.00 10.00      A   
ATOM   1505  CA  GLU A 160       1.226   5.616  13.541  1.00 10.00      A   
ATOM   1506  CB  GLU A 160       1.322   5.977  12.057  1.00 10.00      A   
ATOM   1507  CG  GLU A 160       1.359   7.465  11.749  1.00 10.00      A   
ATOM   1508  CD  GLU A 160       1.477   7.732  10.260  1.00 10.00      A   
ATOM   1509  OE1 GLU A 160       2.543   8.212   9.817  1.00 10.00      A   
ATOM   1510  OE2 GLU A 160       0.511   7.445   9.515  1.00 10.00      A   
ATOM   1511  C   GLU A 160       0.922   4.132  13.673  1.00 10.00      A   
ATOM   1512  O   GLU A 160       1.674   3.291  13.179  1.00 10.00      A   
ATOM   1513  N   LEU A 161      -0.177   3.825  14.343  1.00 10.00      A   
ATOM   1514  HN  LEU A 161      -0.722   4.555  14.725  1.00 10.00      A   
ATOM   1515  CA  LEU A 161      -0.613   2.448  14.530  1.00 10.00      A   
ATOM   1516  CB  LEU A 161      -0.524   2.048  16.008  1.00 10.00      A   
ATOM   1517  CG  LEU A 161      -0.767   0.570  16.325  1.00 10.00      A   
ATOM   1518  CD1 LEU A 161       0.233  -0.308  15.588  1.00 10.00      A   
ATOM   1519  CD2 LEU A 161      -0.701   0.316  17.825  1.00 10.00      A   
ATOM   1520  C   LEU A 161      -2.045   2.303  14.023  1.00 10.00      A   
ATOM   1521  O   LEU A 161      -3.003   2.651  14.724  1.00 10.00      A   
ATOM   1522  N   ASP A 162      -2.191   1.799  12.802  1.00 10.00      A   
ATOM   1523  HN  ASP A 162      -1.395   1.502  12.306  1.00 10.00      A   
ATOM   1524  CA  ASP A 162      -3.508   1.643  12.189  1.00 10.00      A   
ATOM   1525  CB  ASP A 162      -3.657   2.573  10.979  1.00 10.00      A   
ATOM   1526  CG  ASP A 162      -4.940   2.329  10.198  1.00 10.00      A   
ATOM   1527  OD1 ASP A 162      -6.030   2.663  10.707  1.00 10.00      A   
ATOM   1528  OD2 ASP A 162      -4.863   1.806   9.071  1.00 10.00      A   
ATOM   1529  C   ASP A 162      -3.778   0.201  11.778  1.00 10.00      A   
ATOM   1530  O   ASP A 162      -2.933  -0.457  11.171  1.00 10.00      A   
ATOM   1531  N   LEU A 163      -4.966  -0.280  12.123  1.00 10.00      A   
ATOM   1532  HN  LEU A 163      -5.584   0.296  12.619  1.00 10.00      A   
ATOM   1533  CA  LEU A 163      -5.380  -1.636  11.791  1.00 10.00      A   
ATOM   1534  CB  LEU A 163      -5.366  -2.521  13.044  1.00 10.00      A   
ATOM   1535  CG  LEU A 163      -4.010  -2.761  13.711  1.00 10.00      A   
ATOM   1536  CD1 LEU A 163      -4.178  -3.576  14.983  1.00 10.00      A   
ATOM   1537  CD2 LEU A 163      -3.056  -3.461  12.758  1.00 10.00      A   
ATOM   1538  C   LEU A 163      -6.791  -1.619  11.203  1.00 10.00      A   
ATOM   1539  O   LEU A 163      -7.625  -2.465  11.538  1.00 10.00      A   
ATOM   1540  N   ARG A 164      -7.052  -0.659  10.319  1.00 10.00      A   
ATOM   1541  HN  ARG A 164      -6.334  -0.040  10.060  1.00 10.00      A   
ATOM   1542  CA  ARG A 164      -8.369  -0.516   9.703  1.00 10.00      A   
ATOM   1543  CB  ARG A 164      -8.468   0.785   8.901  1.00 10.00      A   
ATOM   1544  CG  ARG A 164      -7.604   0.831   7.656  1.00 10.00      A   
ATOM   1545  CD  ARG A 164      -7.484   2.249   7.127  1.00 10.00      A   
ATOM   1546  NE  ARG A 164      -6.945   2.285   5.773  1.00 10.00      A   
ATOM   1547  HE  ARG A 164      -7.590   2.380   5.033  1.00 10.00      A   
ATOM   1548  CZ  ARG A 164      -5.645   2.197   5.483  1.00 10.00      A   
ATOM   1549  NH1 ARG A 164      -4.739   2.066   6.446  1.00 10.00      A   
ATOM   1550 HH11 ARG A 164      -5.036   2.027   7.458  1.00 10.00      A   
ATOM   1551 HH12 ARG A 164      -3.729   1.998   6.209  1.00 10.00      A   
ATOM   1552  NH2 ARG A 164      -5.250   2.232   4.224  1.00 10.00      A   
ATOM   1553 HH21 ARG A 164      -4.236   2.159   3.988  1.00 10.00      A   
ATOM   1554 HH22 ARG A 164      -5.950   2.331   3.456  1.00 10.00      A   
ATOM   1555  C   ARG A 164      -8.743  -1.716   8.837  1.00 10.00      A   
ATOM   1556  O   ARG A 164      -7.930  -2.211   8.050  1.00 10.00      A   
ATOM   1557  N   GLU A 165      -9.973  -2.190   9.029  1.00 10.00      A   
ATOM   1558  HN  GLU A 165     -10.536  -1.759   9.707  1.00 10.00      A   
ATOM   1559  CA  GLU A 165     -10.527  -3.323   8.283  1.00 10.00      A   
ATOM   1560  CB  GLU A 165     -10.600  -3.019   6.781  1.00 10.00      A   
ATOM   1561  CG  GLU A 165     -11.806  -2.186   6.362  1.00 10.00      A   
ATOM   1562  CD  GLU A 165     -11.870  -0.842   7.055  1.00 10.00      A   
ATOM   1563  OE1 GLU A 165     -11.200   0.105   6.588  1.00 10.00      A   
ATOM   1564  OE2 GLU A 165     -12.590  -0.730   8.070  1.00 10.00      A   
ATOM   1565  C   GLU A 165      -9.777  -4.629   8.544  1.00 10.00      A   
ATOM   1566  O   GLU A 165      -9.970  -5.617   7.837  1.00 10.00      A   
ATOM   1567  N   SER A 166      -8.933  -4.637   9.565  1.00 10.00      A   
ATOM   1568  HN  SER A 166      -8.826  -3.824  10.108  1.00 10.00      A   
ATOM   1569  CA  SER A 166      -8.164  -5.824   9.904  1.00 10.00      A   
ATOM   1570  CB  SER A 166      -6.767  -5.431  10.391  1.00 10.00      A   
ATOM   1571  OG  SER A 166      -5.981  -4.956   9.310  1.00 10.00      A   
ATOM   1572  HG  SER A 166      -5.560  -4.117   9.556  1.00 10.00      A   
ATOM   1573  C   SER A 166      -8.877  -6.689  10.939  1.00 10.00      A   
ATOM   1574  O   SER A 166      -9.329  -6.193  11.972  1.00 10.00      A   
ATOM   1575  N   ASP A 167      -8.982  -7.981  10.648  1.00 10.00      A   
ATOM   1576  HN  ASP A 167      -8.597  -8.314   9.811  1.00 10.00      A   
ATOM   1577  CA  ASP A 167      -9.633  -8.924  11.551  1.00 10.00      A   
ATOM   1578  CB  ASP A 167     -10.341 -10.033  10.763  1.00 10.00      A   
ATOM   1579  CG  ASP A 167     -11.342 -10.814  11.597  1.00 10.00      A   
ATOM   1580  OD1 ASP A 167     -11.552 -10.457  12.773  1.00 10.00      A   
ATOM   1581  OD2 ASP A 167     -11.939 -11.781  11.072  1.00 10.00      A   
ATOM   1582  C   ASP A 167      -8.607  -9.509  12.512  1.00 10.00      A   
ATOM   1583  O   ASP A 167      -8.011 -10.556  12.255  1.00 10.00      A   
ATOM   1584  N   VAL A 168      -8.381  -8.797  13.600  1.00 10.00      A   
ATOM   1585  HN  VAL A 168      -8.882  -7.966  13.736  1.00 10.00      A   
ATOM   1586  CA  VAL A 168      -7.424  -9.214  14.610  1.00 10.00      A   
ATOM   1587  CB  VAL A 168      -6.775  -7.988  15.288  1.00 10.00      A   
ATOM   1588  CG1 VAL A 168      -5.599  -8.403  16.155  1.00 10.00      A   
ATOM   1589  CG2 VAL A 168      -6.346  -6.961  14.249  1.00 10.00      A   
ATOM   1590  C   VAL A 168      -8.119 -10.061  15.668  1.00 10.00      A   
ATOM   1591  O   VAL A 168      -9.235  -9.750  16.085  1.00 10.00      A   
ATOM   1592  N   ASP A 169      -7.468 -11.138  16.088  1.00 10.00      A   
ATOM   1593  HN  ASP A 169      -6.588 -11.348  15.705  1.00 10.00      A   
ATOM   1594  CA  ASP A 169      -8.033 -12.018  17.101  1.00 10.00      A   
ATOM   1595  CB  ASP A 169      -7.317 -13.370  17.099  1.00 10.00      A   
ATOM   1596  CG  ASP A 169      -7.977 -14.403  17.995  1.00 10.00      A   
ATOM   1597  OD1 ASP A 169      -9.129 -14.183  18.430  1.00 10.00      A   
ATOM   1598  OD2 ASP A 169      -7.349 -15.450  18.258  1.00 10.00      A   
ATOM   1599  C   ASP A 169      -7.955 -11.368  18.480  1.00 10.00      A   
ATOM   1600  O   ASP A 169      -6.866 -11.165  19.029  1.00 10.00      A   
ATOM   1601  N   ASP A 170      -9.115 -11.027  19.023  1.00 10.00      A   
ATOM   1602  HN  ASP A 170      -9.942 -11.207  18.525  1.00 10.00      A   
ATOM   1603  CA  ASP A 170      -9.202 -10.391  20.331  1.00 10.00      A   
ATOM   1604  CB  ASP A 170     -10.578  -9.754  20.535  1.00 10.00      A   
ATOM   1605  CG  ASP A 170     -10.855  -8.575  19.634  1.00 10.00      A   
ATOM   1606  OD1 ASP A 170     -10.308  -7.485  19.890  1.00 10.00      A   
ATOM   1607  OD2 ASP A 170     -11.658  -8.723  18.691  1.00 10.00      A   
ATOM   1608  C   ASP A 170      -8.986 -11.404  21.436  1.00 10.00      A   
ATOM   1609  O   ASP A 170      -9.931 -12.068  21.865  1.00 10.00      A   
ATOM   1610  N   VAL A 171      -7.750 -11.547  21.879  1.00 10.00      A   
ATOM   1611  HN  VAL A 171      -7.029 -11.023  21.469  1.00 10.00      A   
ATOM   1612  CA  VAL A 171      -7.445 -12.482  22.955  1.00 10.00      A   
ATOM   1613  CB  VAL A 171      -6.072 -13.166  22.767  1.00 10.00      A   
ATOM   1614  CG1 VAL A 171      -5.858 -14.237  23.830  1.00 10.00      A   
ATOM   1615  CG2 VAL A 171      -5.968 -13.775  21.379  1.00 10.00      A   
ATOM   1616  C   VAL A 171      -7.481 -11.759  24.296  1.00 10.00      A   
ATOM   1617  O   VAL A 171      -8.196 -12.158  25.214  1.00 10.00      A   
ATOM   1618  N   SER A 172      -6.720 -10.683  24.392  1.00 10.00      A   
ATOM   1619  HN  SER A 172      -6.176 -10.416  23.624  1.00 10.00      A   
ATOM   1620  CA  SER A 172      -6.662  -9.893  25.612  1.00 10.00      A   
ATOM   1621  CB  SER A 172      -5.431 -10.274  26.436  1.00 10.00      A   
ATOM   1622  OG  SER A 172      -5.345  -9.495  27.617  1.00 10.00      A   
ATOM   1623  HG  SER A 172      -5.495 -10.063  28.380  1.00 10.00      A   
ATOM   1624  C   SER A 172      -6.626  -8.412  25.274  1.00 10.00      A   
ATOM   1625  O   SER A 172      -6.031  -8.017  24.272  1.00 10.00      A   
ATOM   1626  N   GLY A 173      -7.271  -7.598  26.104  1.00 10.00      A   
ATOM   1627  HN  GLY A 173      -7.743  -7.976  26.884  1.00 10.00      A   
ATOM   1628  CA  GLY A 173      -7.288  -6.162  25.875  1.00 10.00      A   
ATOM   1629  C   GLY A 173      -6.254  -5.442  26.722  1.00 10.00      A   
ATOM   1630  O   GLY A 173      -6.189  -4.212  26.739  1.00 10.00      A   
ATOM   1631  N   HIS A 174      -5.430  -6.217  27.413  1.00 10.00      A   
ATOM   1632  HN  HIS A 174      -5.527  -7.190  27.346  1.00 10.00      A   
ATOM   1633  CA  HIS A 174      -4.390  -5.668  28.275  1.00 10.00      A   
ATOM   1634  CB  HIS A 174      -4.088  -6.642  29.422  1.00 10.00      A   
ATOM   1635  CG  HIS A 174      -3.377  -6.033  30.591  1.00 10.00      A   
ATOM   1636  ND1 HIS A 174      -3.969  -5.067  31.376  1.00 10.00      A   
ATOM   1637  CD2 HIS A 174      -2.140  -6.301  31.075  1.00 10.00      A   
ATOM   1638  CE1 HIS A 174      -3.089  -4.774  32.316  1.00 10.00      A   
ATOM   1639  NE2 HIS A 174      -1.970  -5.496  32.172  1.00 10.00      A   
ATOM   1640  HE2 HIS A 174      -1.174  -5.464  32.745  1.00 10.00      A   
ATOM   1641  C   HIS A 174      -3.122  -5.379  27.477  1.00 10.00      A   
ATOM   1642  O   HIS A 174      -2.112  -4.958  28.036  1.00 10.00      A   
ATOM   1643  N   TRP A 175      -3.184  -5.588  26.164  1.00 10.00      A   
ATOM   1644  HN  TRP A 175      -4.023  -5.910  25.772  1.00 10.00      A   
ATOM   1645  CA  TRP A 175      -2.037  -5.351  25.293  1.00 10.00      A   
ATOM   1646  CB  TRP A 175      -2.321  -5.866  23.872  1.00 10.00      A   
ATOM   1647  CG  TRP A 175      -3.407  -5.116  23.158  1.00 10.00      A   
ATOM   1648  CD1 TRP A 175      -4.742  -5.391  23.176  1.00 10.00      A   
ATOM   1649  CD2 TRP A 175      -3.248  -3.960  22.326  1.00 10.00      A   
ATOM   1650  NE1 TRP A 175      -5.426  -4.478  22.413  1.00 10.00      A   
ATOM   1651  HE1 TRP A 175      -6.401  -4.466  22.273  1.00 10.00      A   
ATOM   1652  CE2 TRP A 175      -4.531  -3.591  21.877  1.00 10.00      A   
ATOM   1653  CE3 TRP A 175      -2.144  -3.203  21.918  1.00 10.00      A   
ATOM   1654  CZ2 TRP A 175      -4.739  -2.498  21.043  1.00 10.00      A   
ATOM   1655  CZ3 TRP A 175      -2.353  -2.120  21.090  1.00 10.00      A   
ATOM   1656  CH2 TRP A 175      -3.641  -1.776  20.661  1.00 10.00      A   
ATOM   1657  C   TRP A 175      -1.660  -3.870  25.261  1.00 10.00      A   
ATOM   1658  O   TRP A 175      -0.489  -3.512  25.134  1.00 10.00      A   
ATOM   1659  N   LEU A 176      -2.666  -3.013  25.393  1.00 10.00      A   
ATOM   1660  HN  LEU A 176      -3.574  -3.362  25.504  1.00 10.00      A   
ATOM   1661  CA  LEU A 176      -2.461  -1.571  25.371  1.00 10.00      A   
ATOM   1662  CB  LEU A 176      -3.804  -0.851  25.233  1.00 10.00      A   
ATOM   1663  CG  LEU A 176      -3.741   0.650  24.953  1.00 10.00      A   
ATOM   1664  CD1 LEU A 176      -4.044   0.931  23.490  1.00 10.00      A   
ATOM   1665  CD2 LEU A 176      -4.696   1.403  25.861  1.00 10.00      A   
ATOM   1666  C   LEU A 176      -1.750  -1.102  26.632  1.00 10.00      A   
ATOM   1667  O   LEU A 176      -1.109  -0.051  26.643  1.00 10.00      A   
ATOM   1668  N   SER A 177      -1.857  -1.894  27.686  1.00 10.00      A   
ATOM   1669  HN  SER A 177      -2.376  -2.723  27.613  1.00 10.00      A   
ATOM   1670  CA  SER A 177      -1.234  -1.568  28.955  1.00 10.00      A   
ATOM   1671  CB  SER A 177      -1.892  -2.379  30.066  1.00 10.00      A   
ATOM   1672  OG  SER A 177      -3.271  -2.576  29.788  1.00 10.00      A   
ATOM   1673  HG  SER A 177      -3.588  -3.348  30.272  1.00 10.00      A   
ATOM   1674  C   SER A 177       0.269  -1.837  28.916  1.00 10.00      A   
ATOM   1675  O   SER A 177       0.986  -1.551  29.874  1.00 10.00      A   
ATOM   1676  N   HIS A 178       0.742  -2.397  27.804  1.00 10.00      A   
ATOM   1677  HN  HIS A 178       0.122  -2.620  27.078  1.00 10.00      A   
ATOM   1678  CA  HIS A 178       2.159  -2.693  27.643  1.00 10.00      A   
ATOM   1679  CB  HIS A 178       2.375  -3.800  26.601  1.00 10.00      A   
ATOM   1680  CG  HIS A 178       2.169  -5.190  27.125  1.00 10.00      A   
ATOM   1681  ND1 HIS A 178       3.213  -6.080  27.220  1.00 10.00      A   
ATOM   1682  CD2 HIS A 178       1.030  -5.791  27.560  1.00 10.00      A   
ATOM   1683  CE1 HIS A 178       2.695  -7.195  27.707  1.00 10.00      A   
ATOM   1684  NE2 HIS A 178       1.381  -7.066  27.926  1.00 10.00      A   
ATOM   1685  HE2 HIS A 178       0.777  -7.758  28.278  1.00 10.00      A   
ATOM   1686  C   HIS A 178       2.931  -1.434  27.254  1.00 10.00      A   
ATOM   1687  O   HIS A 178       4.158  -1.387  27.365  1.00 10.00      A   
ATOM   1688  N   PHE A 179       2.202  -0.415  26.803  1.00 10.00      A   
ATOM   1689  HN  PHE A 179       1.233  -0.518  26.737  1.00 10.00      A   
ATOM   1690  CA  PHE A 179       2.806   0.853  26.409  1.00 10.00      A   
ATOM   1691  CB  PHE A 179       1.740   1.814  25.862  1.00 10.00      A   
ATOM   1692  CG  PHE A 179       1.427   1.654  24.398  1.00 10.00      A   
ATOM   1693  CD1 PHE A 179       0.222   1.108  23.987  1.00 10.00      A   
ATOM   1694  CD2 PHE A 179       2.337   2.059  23.435  1.00 10.00      A   
ATOM   1695  CE1 PHE A 179      -0.070   0.968  22.643  1.00 10.00      A   
ATOM   1696  CE2 PHE A 179       2.055   1.922  22.089  1.00 10.00      A   
ATOM   1697  CZ  PHE A 179       0.849   1.376  21.694  1.00 10.00      A   
ATOM   1698  C   PHE A 179       3.505   1.492  27.603  1.00 10.00      A   
ATOM   1699  O   PHE A 179       2.870   1.770  28.621  1.00 10.00      A   
ATOM   1700  N   PRO A 180       4.820   1.720  27.500  1.00 10.00      A   
ATOM   1701  CA  PRO A 180       5.604   2.321  28.580  1.00 10.00      A   
ATOM   1702  CB  PRO A 180       7.054   2.217  28.079  1.00 10.00      A   
ATOM   1703  CG  PRO A 180       7.012   1.270  26.928  1.00 10.00      A   
ATOM   1704  CD  PRO A 180       5.647   1.412  26.327  1.00 10.00      A   
ATOM   1705  C   PRO A 180       5.233   3.784  28.799  1.00 10.00      A   
ATOM   1706  O   PRO A 180       4.754   4.459  27.887  1.00 10.00      A   
ATOM   1707  N   ASP A 181       5.477   4.272  30.006  1.00 10.00      A   
ATOM   1708  HN  ASP A 181       5.876   3.683  30.689  1.00 10.00      A   
ATOM   1709  CA  ASP A 181       5.178   5.658  30.352  1.00 10.00      A   
ATOM   1710  CB  ASP A 181       5.279   5.861  31.863  1.00 10.00      A   
ATOM   1711  CG  ASP A 181       4.861   7.253  32.294  1.00 10.00      A   
ATOM   1712  OD1 ASP A 181       3.644   7.536  32.306  1.00 10.00      A   
ATOM   1713  OD2 ASP A 181       5.745   8.065  32.638  1.00 10.00      A   
ATOM   1714  C   ASP A 181       6.134   6.595  29.627  1.00 10.00      A   
ATOM   1715  O   ASP A 181       5.879   7.789  29.473  1.00 10.00      A   
ATOM   1716  N   THR A 182       7.232   6.023  29.166  1.00 10.00      A   
ATOM   1717  HN  THR A 182       7.372   5.068  29.332  1.00 10.00      A   
ATOM   1718  CA  THR A 182       8.250   6.756  28.444  1.00 10.00      A   
ATOM   1719  CB  THR A 182       9.569   5.969  28.496  1.00 10.00      A   
ATOM   1720  OG1 THR A 182       9.433   4.885  29.430  1.00 10.00      A   
ATOM   1721  HG1 THR A 182       9.510   5.226  30.331  1.00 10.00      A   
ATOM   1722  CG2 THR A 182      10.710   6.865  28.935  1.00 10.00      A   
ATOM   1723  C   THR A 182       7.847   6.938  26.981  1.00 10.00      A   
ATOM   1724  O   THR A 182       8.565   7.563  26.202  1.00 10.00      A   
ATOM   1725  N   TYR A 183       6.707   6.367  26.612  1.00 10.00      A   
ATOM   1726  HN  TYR A 183       6.187   5.869  27.279  1.00 10.00      A   
ATOM   1727  CA  TYR A 183       6.201   6.464  25.248  1.00 10.00      A   
ATOM   1728  CB  TYR A 183       5.333   5.240  24.924  1.00 10.00      A   
ATOM   1729  CG  TYR A 183       4.684   5.264  23.559  1.00 10.00      A   
ATOM   1730  CD1 TYR A 183       5.407   4.940  22.418  1.00 10.00      A   
ATOM   1731  CD2 TYR A 183       3.345   5.598  23.414  1.00 10.00      A   
ATOM   1732  CE1 TYR A 183       4.814   4.951  21.172  1.00 10.00      A   
ATOM   1733  CE2 TYR A 183       2.745   5.612  22.173  1.00 10.00      A   
ATOM   1734  CZ  TYR A 183       3.482   5.289  21.056  1.00 10.00      A   
ATOM   1735  OH  TYR A 183       2.889   5.307  19.817  1.00 10.00      A   
ATOM   1736  HH  TYR A 183       3.521   5.657  19.170  1.00 10.00      A   
ATOM   1737  C   TYR A 183       5.406   7.754  25.076  1.00 10.00      A   
ATOM   1738  O   TYR A 183       4.340   7.915  25.669  1.00 10.00      A   
ATOM   1739  N   THR A 184       5.930   8.670  24.269  1.00 10.00      A   
ATOM   1740  HN  THR A 184       6.782   8.484  23.819  1.00 10.00      A   
ATOM   1741  CA  THR A 184       5.275   9.950  24.043  1.00 10.00      A   
ATOM   1742  CB  THR A 184       5.992  11.067  24.830  1.00 10.00      A   
ATOM   1743  OG1 THR A 184       7.417  10.944  24.673  1.00 10.00      A   
ATOM   1744  HG1 THR A 184       7.749  11.713  24.191  1.00 10.00      A   
ATOM   1745  CG2 THR A 184       5.638  11.000  26.307  1.00 10.00      A   
ATOM   1746  C   THR A 184       5.266  10.324  22.561  1.00 10.00      A   
ATOM   1747  O   THR A 184       5.303  11.506  22.208  1.00 10.00      A   
ATOM   1748  N   SER A 185       5.205   9.324  21.692  1.00 10.00      A   
ATOM   1749  HN  SER A 185       5.167   8.399  22.017  1.00 10.00      A   
ATOM   1750  CA  SER A 185       5.207   9.579  20.258  1.00 10.00      A   
ATOM   1751  CB  SER A 185       6.412   8.896  19.608  1.00 10.00      A   
ATOM   1752  OG  SER A 185       6.581   7.585  20.117  1.00 10.00      A   
ATOM   1753  HG  SER A 185       6.181   6.956  19.501  1.00 10.00      A   
ATOM   1754  C   SER A 185       3.905   9.142  19.582  1.00 10.00      A   
ATOM   1755  O   SER A 185       3.858   8.975  18.365  1.00 10.00      A   
ATOM   1756  N   LEU A 186       2.848   8.966  20.367  1.00 10.00      A   
ATOM   1757  HN  LEU A 186       2.931   9.124  21.329  1.00 10.00      A   
ATOM   1758  CA  LEU A 186       1.559   8.553  19.817  1.00 10.00      A   
ATOM   1759  CB  LEU A 186       0.596   8.125  20.929  1.00 10.00      A   
ATOM   1760  CG  LEU A 186      -0.813   7.703  20.501  1.00 10.00      A   
ATOM   1761  CD1 LEU A 186      -0.764   6.483  19.594  1.00 10.00      A   
ATOM   1762  CD2 LEU A 186      -1.679   7.427  21.719  1.00 10.00      A   
ATOM   1763  C   LEU A 186       0.944   9.676  18.989  1.00 10.00      A   
ATOM   1764  O   LEU A 186       0.652  10.754  19.510  1.00 10.00      A   
ATOM   1765  N   VAL A 187       0.759   9.416  17.703  1.00 10.00      A   
ATOM   1766  HN  VAL A 187       1.016   8.535  17.353  1.00 10.00      A   
ATOM   1767  CA  VAL A 187       0.187  10.396  16.793  1.00 10.00      A   
ATOM   1768  CB  VAL A 187       1.160  10.729  15.638  1.00 10.00      A   
ATOM   1769  CG1 VAL A 187       0.525  11.701  14.654  1.00 10.00      A   
ATOM   1770  CG2 VAL A 187       2.462  11.300  16.179  1.00 10.00      A   
ATOM   1771  C   VAL A 187      -1.134   9.894  16.211  1.00 10.00      A   
ATOM   1772  O   VAL A 187      -2.158  10.581  16.274  1.00 10.00      A   
ATOM   1773  N   SER A 188      -1.112   8.695  15.652  1.00 10.00      A   
ATOM   1774  HN  SER A 188      -0.273   8.185  15.635  1.00 10.00      A   
ATOM   1775  CA  SER A 188      -2.301   8.113  15.054  1.00 10.00      A   
ATOM   1776  CB  SER A 188      -2.153   8.071  13.532  1.00 10.00      A   
ATOM   1777  OG  SER A 188      -1.795   9.346  13.023  1.00 10.00      A   
ATOM   1778  HG  SER A 188      -2.041   9.398  12.094  1.00 10.00      A   
ATOM   1779  C   SER A 188      -2.561   6.715  15.599  1.00 10.00      A   
ATOM   1780  O   SER A 188      -1.706   5.834  15.503  1.00 10.00      A   
ATOM   1781  N   LEU A 189      -3.735   6.517  16.175  1.00 10.00      A   
ATOM   1782  HN  LEU A 189      -4.380   7.260  16.225  1.00 10.00      A   
ATOM   1783  CA  LEU A 189      -4.103   5.228  16.733  1.00 10.00      A   
ATOM   1784  CB  LEU A 189      -3.977   5.246  18.258  1.00 10.00      A   
ATOM   1785  CG  LEU A 189      -4.345   3.948  18.980  1.00 10.00      A   
ATOM   1786  CD1 LEU A 189      -3.379   2.834  18.606  1.00 10.00      A   
ATOM   1787  CD2 LEU A 189      -4.372   4.157  20.486  1.00 10.00      A   
ATOM   1788  C   LEU A 189      -5.526   4.855  16.333  1.00 10.00      A   
ATOM   1789  O   LEU A 189      -6.472   5.599  16.594  1.00 10.00      A   
ATOM   1790  N   ASN A 190      -5.665   3.710  15.680  1.00 10.00      A   
ATOM   1791  HN  ASN A 190      -4.864   3.180  15.475  1.00 10.00      A   
ATOM   1792  CA  ASN A 190      -6.970   3.220  15.248  1.00 10.00      A   
ATOM   1793  CB  ASN A 190      -7.107   3.296  13.725  1.00 10.00      A   
ATOM   1794  CG  ASN A 190      -8.331   2.556  13.204  1.00 10.00      A   
ATOM   1795  OD1 ASN A 190      -9.351   2.447  13.886  1.00 10.00      A   
ATOM   1796  ND2 ASN A 190      -8.242   2.052  11.988  1.00 10.00      A   
ATOM   1797 HD21 ASN A 190      -7.396   2.187  11.487  1.00 10.00      A   
ATOM   1798 HD22 ASN A 190      -9.016   1.568  11.625  1.00 10.00      A   
ATOM   1799  C   ASN A 190      -7.197   1.790  15.720  1.00 10.00      A   
ATOM   1800  O   ASN A 190      -6.506   0.867  15.286  1.00 10.00      A   
ATOM   1801  N   ILE A 191      -8.168   1.614  16.601  1.00 10.00      A   
ATOM   1802  HN  ILE A 191      -8.685   2.396  16.907  1.00 10.00      A   
ATOM   1803  CA  ILE A 191      -8.489   0.295  17.133  1.00 10.00      A   
ATOM   1804  CB  ILE A 191      -8.184   0.198  18.646  1.00 10.00      A   
ATOM   1805  CG1 ILE A 191      -8.951   1.262  19.434  1.00 10.00      A   
ATOM   1806  CG2 ILE A 191      -6.689   0.306  18.898  1.00 10.00      A   
ATOM   1807  CD1 ILE A 191      -8.902   1.071  20.934  1.00 10.00      A   
ATOM   1808  C   ILE A 191      -9.955  -0.049  16.886  1.00 10.00      A   
ATOM   1809  O   ILE A 191     -10.513  -0.933  17.533  1.00 10.00      A   
ATOM   1810  N   SER A 192     -10.552   0.613  15.902  1.00 10.00      A   
ATOM   1811  HN  SER A 192     -10.031   1.260  15.380  1.00 10.00      A   
ATOM   1812  CA  SER A 192     -11.962   0.418  15.567  1.00 10.00      A   
ATOM   1813  CB  SER A 192     -12.428   1.535  14.635  1.00 10.00      A   
ATOM   1814  OG  SER A 192     -11.802   2.764  14.966  1.00 10.00      A   
ATOM   1815  HG  SER A 192     -10.972   2.841  14.475  1.00 10.00      A   
ATOM   1816  C   SER A 192     -12.259  -0.948  14.938  1.00 10.00      A   
ATOM   1817  O   SER A 192     -13.346  -1.171  14.408  1.00 10.00      A   
ATOM   1818  N   CYS A 193     -11.298  -1.857  14.988  1.00 10.00      A   
ATOM   1819  HN  CYS A 193     -10.445  -1.633  15.410  1.00 10.00      A   
ATOM   1820  CA  CYS A 193     -11.488  -3.186  14.431  1.00 10.00      A   
ATOM   1821  CB  CYS A 193     -10.544  -3.404  13.251  1.00 10.00      A   
ATOM   1822  SG  CYS A 193     -10.775  -2.210  11.914  1.00 10.00      A   
ATOM   1823  HG  CYS A 193     -10.788  -0.993  12.443  1.00 10.00      A   
ATOM   1824  C   CYS A 193     -11.297  -4.252  15.501  1.00 10.00      A   
ATOM   1825  O   CYS A 193     -11.241  -5.446  15.212  1.00 10.00      A   
ATOM   1826  N   LEU A 194     -11.203  -3.809  16.745  1.00 10.00      A   
ATOM   1827  HN  LEU A 194     -11.265  -2.844  16.919  1.00 10.00      A   
ATOM   1828  CA  LEU A 194     -11.027  -4.717  17.864  1.00 10.00      A   
ATOM   1829  CB  LEU A 194      -9.866  -4.246  18.748  1.00 10.00      A   
ATOM   1830  CG  LEU A 194      -8.488  -4.196  18.081  1.00 10.00      A   
ATOM   1831  CD1 LEU A 194      -7.458  -3.615  19.034  1.00 10.00      A   
ATOM   1832  CD2 LEU A 194      -8.065  -5.583  17.625  1.00 10.00      A   
ATOM   1833  C   LEU A 194     -12.317  -4.794  18.673  1.00 10.00      A   
ATOM   1834  O   LEU A 194     -12.974  -3.778  18.902  1.00 10.00      A   
ATOM   1835  N   ALA A 195     -12.688  -5.990  19.090  1.00 10.00      A   
ATOM   1836  HN  ALA A 195     -12.129  -6.775  18.871  1.00 10.00      A   
ATOM   1837  CA  ALA A 195     -13.907  -6.175  19.866  1.00 10.00      A   
ATOM   1838  CB  ALA A 195     -14.660  -7.406  19.393  1.00 10.00      A   
ATOM   1839  C   ALA A 195     -13.606  -6.256  21.356  1.00 10.00      A   
ATOM   1840  O   ALA A 195     -14.506  -6.145  22.187  1.00 10.00      A   
ATOM   1841  N   SER A 196     -12.336  -6.454  21.691  1.00 10.00      A   
ATOM   1842  HN  SER A 196     -11.660  -6.547  20.986  1.00 10.00      A   
ATOM   1843  CA  SER A 196     -11.924  -6.535  23.080  1.00 10.00      A   
ATOM   1844  CB  SER A 196     -10.591  -7.279  23.209  1.00 10.00      A   
ATOM   1845  OG  SER A 196      -9.636  -6.776  22.289  1.00 10.00      A   
ATOM   1846  HG  SER A 196      -9.844  -7.099  21.389  1.00 10.00      A   
ATOM   1847  C   SER A 196     -11.827  -5.136  23.676  1.00 10.00      A   
ATOM   1848  O   SER A 196     -11.688  -4.148  22.953  1.00 10.00      A   
ATOM   1849  N   GLU A 197     -11.918  -5.056  24.988  1.00 10.00      A   
ATOM   1850  HN  GLU A 197     -12.034  -5.877  25.508  1.00 10.00      A   
ATOM   1851  CA  GLU A 197     -11.845  -3.784  25.687  1.00 10.00      A   
ATOM   1852  CB  GLU A 197     -12.936  -3.711  26.753  1.00 10.00      A   
ATOM   1853  CG  GLU A 197     -13.049  -2.356  27.426  1.00 10.00      A   
ATOM   1854  CD  GLU A 197     -14.006  -2.377  28.600  1.00 10.00      A   
ATOM   1855  OE1 GLU A 197     -15.230  -2.477  28.375  1.00 10.00      A   
ATOM   1856  OE2 GLU A 197     -13.543  -2.293  29.754  1.00 10.00      A   
ATOM   1857  C   GLU A 197     -10.479  -3.603  26.335  1.00 10.00      A   
ATOM   1858  O   GLU A 197     -10.015  -4.472  27.081  1.00 10.00      A   
ATOM   1859  N   VAL A 198      -9.830  -2.485  26.038  1.00 10.00      A   
ATOM   1860  HN  VAL A 198     -10.241  -1.838  25.422  1.00 10.00      A   
ATOM   1861  CA  VAL A 198      -8.524  -2.196  26.605  1.00 10.00      A   
ATOM   1862  CB  VAL A 198      -7.642  -1.354  25.655  1.00 10.00      A   
ATOM   1863  CG1 VAL A 198      -7.288  -2.145  24.406  1.00 10.00      A   
ATOM   1864  CG2 VAL A 198      -8.320  -0.043  25.290  1.00 10.00      A   
ATOM   1865  C   VAL A 198      -8.665  -1.474  27.939  1.00 10.00      A   
ATOM   1866  O   VAL A 198      -9.721  -0.914  28.243  1.00 10.00      A   
ATOM   1867  N   SER A 199      -7.604  -1.499  28.728  1.00 10.00      A   
ATOM   1868  HN  SER A 199      -6.799  -1.976  28.431  1.00 10.00      A   
ATOM   1869  CA  SER A 199      -7.599  -0.841  30.021  1.00 10.00      A   
ATOM   1870  CB  SER A 199      -6.303  -1.184  30.766  1.00 10.00      A   
ATOM   1871  OG  SER A 199      -6.361  -0.800  32.129  1.00 10.00      A   
ATOM   1872  HG  SER A 199      -7.146  -1.185  32.540  1.00 10.00      A   
ATOM   1873  C   SER A 199      -7.732   0.671  29.834  1.00 10.00      A   
ATOM   1874  O   SER A 199      -6.849   1.312  29.264  1.00 10.00      A   
ATOM   1875  N   PHE A 200      -8.844   1.232  30.305  1.00 10.00      A   
ATOM   1876  HN  PHE A 200      -9.513   0.668  30.752  1.00 10.00      A   
ATOM   1877  CA  PHE A 200      -9.094   2.662  30.180  1.00 10.00      A   
ATOM   1878  CB  PHE A 200     -10.514   3.017  30.634  1.00 10.00      A   
ATOM   1879  CG  PHE A 200     -10.828   4.488  30.550  1.00 10.00      A   
ATOM   1880  CD1 PHE A 200     -11.072   5.087  29.324  1.00 10.00      A   
ATOM   1881  CD2 PHE A 200     -10.870   5.273  31.691  1.00 10.00      A   
ATOM   1882  CE1 PHE A 200     -11.351   6.439  29.238  1.00 10.00      A   
ATOM   1883  CE2 PHE A 200     -11.148   6.625  31.613  1.00 10.00      A   
ATOM   1884  CZ  PHE A 200     -11.389   7.210  30.384  1.00 10.00      A   
ATOM   1885  C   PHE A 200      -8.066   3.479  30.952  1.00 10.00      A   
ATOM   1886  O   PHE A 200      -7.705   4.579  30.538  1.00 10.00      A   
ATOM   1887  N   SER A 201      -7.591   2.938  32.066  1.00 10.00      A   
ATOM   1888  HN  SER A 201      -7.910   2.053  32.349  1.00 10.00      A   
ATOM   1889  CA  SER A 201      -6.604   3.623  32.877  1.00 10.00      A   
ATOM   1890  CB  SER A 201      -6.311   2.826  34.151  1.00 10.00      A   
ATOM   1891  OG  SER A 201      -6.296   1.433  33.887  1.00 10.00      A   
ATOM   1892  HG  SER A 201      -6.437   0.948  34.713  1.00 10.00      A   
ATOM   1893  C   SER A 201      -5.332   3.858  32.072  1.00 10.00      A   
ATOM   1894  O   SER A 201      -4.668   4.878  32.223  1.00 10.00      A   
ATOM   1895  N   ALA A 202      -5.001   2.902  31.216  1.00 10.00      A   
ATOM   1896  HN  ALA A 202      -5.569   2.103  31.153  1.00 10.00      A   
ATOM   1897  CA  ALA A 202      -3.823   3.007  30.367  1.00 10.00      A   
ATOM   1898  CB  ALA A 202      -3.390   1.629  29.891  1.00 10.00      A   
ATOM   1899  C   ALA A 202      -4.132   3.903  29.174  1.00 10.00      A   
ATOM   1900  O   ALA A 202      -3.305   4.713  28.761  1.00 10.00      A   
ATOM   1901  N   LEU A 203      -5.345   3.756  28.651  1.00 10.00      A   
ATOM   1902  HN  LEU A 203      -5.952   3.096  29.049  1.00 10.00      A   
ATOM   1903  CA  LEU A 203      -5.810   4.529  27.506  1.00 10.00      A   
ATOM   1904  CB  LEU A 203      -7.226   4.073  27.127  1.00 10.00      A   
ATOM   1905  CG  LEU A 203      -7.780   4.571  25.791  1.00 10.00      A   
ATOM   1906  CD1 LEU A 203      -7.121   3.844  24.626  1.00 10.00      A   
ATOM   1907  CD2 LEU A 203      -9.291   4.404  25.744  1.00 10.00      A   
ATOM   1908  C   LEU A 203      -5.802   6.030  27.810  1.00 10.00      A   
ATOM   1909  O   LEU A 203      -5.263   6.831  27.044  1.00 10.00      A   
ATOM   1910  N   GLU A 204      -6.388   6.399  28.942  1.00 10.00      A   
ATOM   1911  HN  GLU A 204      -6.789   5.710  29.520  1.00 10.00      A   
ATOM   1912  CA  GLU A 204      -6.463   7.797  29.352  1.00 10.00      A   
ATOM   1913  CB  GLU A 204      -7.291   7.918  30.639  1.00 10.00      A   
ATOM   1914  CG  GLU A 204      -7.850   9.307  30.902  1.00 10.00      A   
ATOM   1915  CD  GLU A 204      -7.251   9.952  32.129  1.00 10.00      A   
ATOM   1916  OE1 GLU A 204      -7.303   9.340  33.217  1.00 10.00      A   
ATOM   1917  OE2 GLU A 204      -6.724  11.074  32.016  1.00 10.00      A   
ATOM   1918  C   GLU A 204      -5.068   8.393  29.543  1.00 10.00      A   
ATOM   1919  O   GLU A 204      -4.779   9.494  29.065  1.00 10.00      A   
ATOM   1920  N   ARG A 205      -4.199   7.652  30.221  1.00 10.00      A   
ATOM   1921  HN  ARG A 205      -4.483   6.779  30.561  1.00 10.00      A   
ATOM   1922  CA  ARG A 205      -2.835   8.111  30.470  1.00 10.00      A   
ATOM   1923  CB  ARG A 205      -2.101   7.179  31.434  1.00 10.00      A   
ATOM   1924  CG  ARG A 205      -2.406   7.439  32.902  1.00 10.00      A   
ATOM   1925  CD  ARG A 205      -1.770   6.385  33.792  1.00 10.00      A   
ATOM   1926  NE  ARG A 205      -2.264   5.047  33.478  1.00 10.00      A   
ATOM   1927  HE  ARG A 205      -3.149   4.987  33.046  1.00 10.00      A   
ATOM   1928  CZ  ARG A 205      -1.598   3.923  33.740  1.00 10.00      A   
ATOM   1929  NH1 ARG A 205      -0.409   3.974  34.323  1.00 10.00      A   
ATOM   1930 HH11 ARG A 205       0.012   4.894  34.578  1.00 10.00      A   
ATOM   1931 HH12 ARG A 205       0.115   3.094  34.531  1.00 10.00      A   
ATOM   1932  NH2 ARG A 205      -2.125   2.749  33.418  1.00 10.00      A   
ATOM   1933 HH21 ARG A 205      -1.600   1.867  33.622  1.00 10.00      A   
ATOM   1934 HH22 ARG A 205      -3.057   2.699  32.962  1.00 10.00      A   
ATOM   1935  C   ARG A 205      -2.050   8.265  29.169  1.00 10.00      A   
ATOM   1936  O   ARG A 205      -1.269   9.205  29.016  1.00 10.00      A   
ATOM   1937  N   LEU A 206      -2.278   7.352  28.229  1.00 10.00      A   
ATOM   1938  HN  LEU A 206      -2.928   6.634  28.405  1.00 10.00      A   
ATOM   1939  CA  LEU A 206      -1.598   7.387  26.940  1.00 10.00      A   
ATOM   1940  CB  LEU A 206      -2.034   6.212  26.068  1.00 10.00      A   
ATOM   1941  CG  LEU A 206      -1.128   4.980  26.097  1.00 10.00      A   
ATOM   1942  CD1 LEU A 206      -1.740   3.854  25.278  1.00 10.00      A   
ATOM   1943  CD2 LEU A 206       0.262   5.326  25.580  1.00 10.00      A   
ATOM   1944  C   LEU A 206      -1.866   8.697  26.220  1.00 10.00      A   
ATOM   1945  O   LEU A 206      -0.936   9.369  25.783  1.00 10.00      A   
ATOM   1946  N   VAL A 207      -3.141   9.059  26.122  1.00 10.00      A   
ATOM   1947  HN  VAL A 207      -3.833   8.469  26.495  1.00 10.00      A   
ATOM   1948  CA  VAL A 207      -3.544  10.296  25.462  1.00 10.00      A   
ATOM   1949  CB  VAL A 207      -5.082  10.430  25.411  1.00 10.00      A   
ATOM   1950  CG1 VAL A 207      -5.492  11.696  24.674  1.00 10.00      A   
ATOM   1951  CG2 VAL A 207      -5.700   9.210  24.754  1.00 10.00      A   
ATOM   1952  C   VAL A 207      -2.965  11.508  26.184  1.00 10.00      A   
ATOM   1953  O   VAL A 207      -2.520  12.464  25.554  1.00 10.00      A   
ATOM   1954  N   THR A 208      -2.952  11.446  27.509  1.00 10.00      A   
ATOM   1955  HN  THR A 208      -3.296  10.642  27.951  1.00 10.00      A   
ATOM   1956  CA  THR A 208      -2.442  12.535  28.327  1.00 10.00      A   
ATOM   1957  CB  THR A 208      -2.683  12.258  29.823  1.00 10.00      A   
ATOM   1958  OG1 THR A 208      -4.056  11.885  30.026  1.00 10.00      A   
ATOM   1959  HG1 THR A 208      -4.221  11.019  29.632  1.00 10.00      A   
ATOM   1960  CG2 THR A 208      -2.369  13.492  30.659  1.00 10.00      A   
ATOM   1961  C   THR A 208      -0.951  12.789  28.085  1.00 10.00      A   
ATOM   1962  O   THR A 208      -0.519  13.939  27.977  1.00 10.00      A   
ATOM   1963  N   ARG A 209      -0.168  11.720  27.975  1.00 10.00      A   
ATOM   1964  HN  ARG A 209      -0.562  10.820  28.036  1.00 10.00      A   
ATOM   1965  CA  ARG A 209       1.270  11.864  27.762  1.00 10.00      A   
ATOM   1966  CB  ARG A 209       2.072  10.738  28.428  1.00 10.00      A   
ATOM   1967  CG  ARG A 209       1.762   9.333  27.935  1.00 10.00      A   
ATOM   1968  CD  ARG A 209       2.460   8.293  28.802  1.00 10.00      A   
ATOM   1969  NE  ARG A 209       2.128   6.921  28.412  1.00 10.00      A   
ATOM   1970  HE  ARG A 209       2.107   6.723  27.452  1.00 10.00      A   
ATOM   1971  CZ  ARG A 209       1.872   5.939  29.279  1.00 10.00      A   
ATOM   1972  NH1 ARG A 209       1.910   6.167  30.589  1.00 10.00      A   
ATOM   1973 HH11 ARG A 209       2.150   7.118  30.957  1.00 10.00      A   
ATOM   1974 HH12 ARG A 209       1.706   5.393  31.260  1.00 10.00      A   
ATOM   1975  NH2 ARG A 209       1.605   4.715  28.837  1.00 10.00      A   
ATOM   1976 HH21 ARG A 209       1.595   4.515  27.817  1.00 10.00      A   
ATOM   1977 HH22 ARG A 209       1.410   3.945  29.516  1.00 10.00      A   
ATOM   1978  C   ARG A 209       1.643  12.027  26.291  1.00 10.00      A   
ATOM   1979  O   ARG A 209       2.812  12.179  25.958  1.00 10.00      A   
ATOM   1980  N   CYS A 210       0.654  12.021  25.412  1.00 10.00      A   
ATOM   1981  HN  CYS A 210      -0.271  11.917  25.722  1.00 10.00      A   
ATOM   1982  CA  CYS A 210       0.916  12.174  23.987  1.00 10.00      A   
ATOM   1983  CB  CYS A 210       0.587  10.888  23.237  1.00 10.00      A   
ATOM   1984  SG  CYS A 210       1.379   9.417  23.925  1.00 10.00      A   
ATOM   1985  HG  CYS A 210       0.638   9.009  24.946  1.00 10.00      A   
ATOM   1986  C   CYS A 210       0.149  13.357  23.395  1.00 10.00      A   
ATOM   1987  O   CYS A 210      -0.950  13.196  22.865  1.00 10.00      A   
ATOM   1988  N   PRO A 211       0.732  14.565  23.470  1.00 10.00      A   
ATOM   1989  CA  PRO A 211       0.103  15.783  22.939  1.00 10.00      A   
ATOM   1990  CB  PRO A 211       0.899  16.900  23.610  1.00 10.00      A   
ATOM   1991  CG  PRO A 211       2.252  16.312  23.819  1.00 10.00      A   
ATOM   1992  CD  PRO A 211       2.045  14.844  24.080  1.00 10.00      A   
ATOM   1993  C   PRO A 211       0.244  15.870  21.419  1.00 10.00      A   
ATOM   1994  O   PRO A 211      -0.137  16.864  20.799  1.00 10.00      A   
ATOM   1995  N   ASN A 212       0.797  14.815  20.832  1.00 10.00      A   
ATOM   1996  HN  ASN A 212       1.081  14.063  21.389  1.00 10.00      A   
ATOM   1997  CA  ASN A 212       0.995  14.740  19.389  1.00 10.00      A   
ATOM   1998  CB  ASN A 212       2.362  14.132  19.059  1.00 10.00      A   
ATOM   1999  CG  ASN A 212       3.475  15.164  19.021  1.00 10.00      A   
ATOM   2000  OD1 ASN A 212       3.248  16.332  18.697  1.00 10.00      A   
ATOM   2001  ND2 ASN A 212       4.689  14.739  19.344  1.00 10.00      A   
ATOM   2002 HD21 ASN A 212       4.800  13.795  19.586  1.00 10.00      A   
ATOM   2003 HD22 ASN A 212       5.427  15.385  19.322  1.00 10.00      A   
ATOM   2004  C   ASN A 212      -0.112  13.918  18.739  1.00 10.00      A   
ATOM   2005  O   ASN A 212      -0.071  13.631  17.542  1.00 10.00      A   
ATOM   2006  N   LEU A 213      -1.100  13.543  19.542  1.00 10.00      A   
ATOM   2007  HN  LEU A 213      -1.066  13.800  20.485  1.00 10.00      A   
ATOM   2008  CA  LEU A 213      -2.225  12.754  19.057  1.00 10.00      A   
ATOM   2009  CB  LEU A 213      -3.093  12.270  20.223  1.00 10.00      A   
ATOM   2010  CG  LEU A 213      -4.200  11.272  19.878  1.00 10.00      A   
ATOM   2011  CD1 LEU A 213      -3.611   9.971  19.353  1.00 10.00      A   
ATOM   2012  CD2 LEU A 213      -5.081  11.015  21.088  1.00 10.00      A   
ATOM   2013  C   LEU A 213      -3.058  13.558  18.061  1.00 10.00      A   
ATOM   2014  O   LEU A 213      -3.612  14.608  18.397  1.00 10.00      A   
ATOM   2015  N   LYS A 214      -3.128  13.066  16.834  1.00 10.00      A   
ATOM   2016  HN  LYS A 214      -2.651  12.230  16.631  1.00 10.00      A   
ATOM   2017  CA  LYS A 214      -3.879  13.732  15.782  1.00 10.00      A   
ATOM   2018  CB  LYS A 214      -2.959  14.120  14.625  1.00 10.00      A   
ATOM   2019  CG  LYS A 214      -2.242  15.439  14.845  1.00 10.00      A   
ATOM   2020  CD  LYS A 214      -3.241  16.557  15.091  1.00 10.00      A   
ATOM   2021  CE  LYS A 214      -2.550  17.851  15.479  1.00 10.00      A   
ATOM   2022  NZ  LYS A 214      -3.491  18.999  15.479  1.00 10.00      A   
ATOM   2023  HZ1 LYS A 214      -3.004  19.863  15.792  1.00 10.00      A   
ATOM   2024  HZ2 LYS A 214      -4.289  18.814  16.120  1.00 10.00      A   
ATOM   2025  HZ3 LYS A 214      -3.864  19.156  14.514  1.00 10.00      A   
ATOM   2026  C   LYS A 214      -5.040  12.880  15.285  1.00 10.00      A   
ATOM   2027  O   LYS A 214      -6.096  13.407  14.922  1.00 10.00      A   
ATOM   2028  N   SER A 215      -4.846  11.570  15.282  1.00 10.00      A   
ATOM   2029  HN  SER A 215      -3.986  11.208  15.591  1.00 10.00      A   
ATOM   2030  CA  SER A 215      -5.876  10.646  14.838  1.00 10.00      A   
ATOM   2031  CB  SER A 215      -5.440   9.961  13.538  1.00 10.00      A   
ATOM   2032  OG  SER A 215      -6.544   9.380  12.867  1.00 10.00      A   
ATOM   2033  HG  SER A 215      -6.733   9.885  12.060  1.00 10.00      A   
ATOM   2034  C   SER A 215      -6.149   9.608  15.923  1.00 10.00      A   
ATOM   2035  O   SER A 215      -5.262   8.836  16.296  1.00 10.00      A   
ATOM   2036  N   LEU A 216      -7.363   9.603  16.446  1.00 10.00      A   
ATOM   2037  HN  LEU A 216      -8.035  10.243  16.116  1.00 10.00      A   
ATOM   2038  CA  LEU A 216      -7.727   8.661  17.487  1.00 10.00      A   
ATOM   2039  CB  LEU A 216      -7.808   9.363  18.839  1.00 10.00      A   
ATOM   2040  CG  LEU A 216      -8.118   8.474  20.040  1.00 10.00      A   
ATOM   2041  CD1 LEU A 216      -6.936   7.571  20.362  1.00 10.00      A   
ATOM   2042  CD2 LEU A 216      -8.497   9.322  21.241  1.00 10.00      A   
ATOM   2043  C   LEU A 216      -9.045   7.975  17.168  1.00 10.00      A   
ATOM   2044  O   LEU A 216     -10.121   8.516  17.432  1.00 10.00      A   
ATOM   2045  N   LYS A 217      -8.954   6.792  16.589  1.00 10.00      A   
ATOM   2046  HN  LYS A 217      -8.061   6.418  16.403  1.00 10.00      A   
ATOM   2047  CA  LYS A 217     -10.132   6.017  16.240  1.00 10.00      A   
ATOM   2048  CB  LYS A 217      -9.973   5.390  14.855  1.00 10.00      A   
ATOM   2049  CG  LYS A 217     -10.213   6.338  13.692  1.00 10.00      A   
ATOM   2050  CD  LYS A 217      -9.876   5.663  12.366  1.00 10.00      A   
ATOM   2051  CE  LYS A 217     -10.565   6.344  11.194  1.00 10.00      A   
ATOM   2052  NZ  LYS A 217     -10.135   5.782   9.883  1.00 10.00      A   
ATOM   2053  HZ1 LYS A 217     -10.784   6.094   9.131  1.00 10.00      A   
ATOM   2054  HZ2 LYS A 217     -10.137   4.744   9.918  1.00 10.00      A   
ATOM   2055  HZ3 LYS A 217      -9.174   6.107   9.651  1.00 10.00      A   
ATOM   2056  C   LYS A 217     -10.361   4.931  17.284  1.00 10.00      A   
ATOM   2057  O   LYS A 217      -9.626   3.940  17.339  1.00 10.00      A   
ATOM   2058  N   LEU A 218     -11.372   5.121  18.112  1.00 10.00      A   
ATOM   2059  HN  LEU A 218     -11.936   5.918  18.005  1.00 10.00      A   
ATOM   2060  CA  LEU A 218     -11.686   4.170  19.167  1.00 10.00      A   
ATOM   2061  CB  LEU A 218     -12.282   4.893  20.374  1.00 10.00      A   
ATOM   2062  CG  LEU A 218     -11.377   5.916  21.063  1.00 10.00      A   
ATOM   2063  CD1 LEU A 218     -12.171   6.732  22.069  1.00 10.00      A   
ATOM   2064  CD2 LEU A 218     -10.200   5.224  21.736  1.00 10.00      A   
ATOM   2065  C   LEU A 218     -12.635   3.084  18.680  1.00 10.00      A   
ATOM   2066  O   LEU A 218     -13.250   3.206  17.619  1.00 10.00      A   
ATOM   2067  N   ASN A 219     -12.752   2.023  19.465  1.00 10.00      A   
ATOM   2068  HN  ASN A 219     -12.251   1.993  20.306  1.00 10.00      A   
ATOM   2069  CA  ASN A 219     -13.614   0.905  19.115  1.00 10.00      A   
ATOM   2070  CB  ASN A 219     -12.885  -0.425  19.308  1.00 10.00      A   
ATOM   2071  CG  ASN A 219     -12.621  -0.776  20.759  1.00 10.00      A   
ATOM   2072  OD1 ASN A 219     -12.446   0.098  21.608  1.00 10.00      A   
ATOM   2073  ND2 ASN A 219     -12.598  -2.065  21.052  1.00 10.00      A   
ATOM   2074 HD21 ASN A 219     -12.752  -2.711  20.324  1.00 10.00      A   
ATOM   2075 HD22 ASN A 219     -12.413  -2.328  21.979  1.00 10.00      A   
ATOM   2076  C   ASN A 219     -14.922   0.918  19.902  1.00 10.00      A   
ATOM   2077  O   ASN A 219     -15.149   1.783  20.747  1.00 10.00      A   
ATOM   2078  N   ARG A 220     -15.762  -0.074  19.628  1.00 10.00      A   
ATOM   2079  HN  ARG A 220     -15.499  -0.744  18.958  1.00 10.00      A   
ATOM   2080  CA  ARG A 220     -17.069  -0.205  20.268  1.00 10.00      A   
ATOM   2081  CB  ARG A 220     -17.841  -1.332  19.583  1.00 10.00      A   
ATOM   2082  CG  ARG A 220     -19.350  -1.243  19.701  1.00 10.00      A   
ATOM   2083  CD  ARG A 220     -20.005  -2.424  19.012  1.00 10.00      A   
ATOM   2084  NE  ARG A 220     -21.426  -2.206  18.763  1.00 10.00      A   
ATOM   2085  HE  ARG A 220     -21.847  -1.429  19.198  1.00 10.00      A   
ATOM   2086  CZ  ARG A 220     -22.169  -2.996  17.989  1.00 10.00      A   
ATOM   2087  NH1 ARG A 220     -21.627  -4.059  17.411  1.00 10.00      A   
ATOM   2088 HH11 ARG A 220     -22.209  -4.680  16.803  1.00 10.00      A   
ATOM   2089 HH12 ARG A 220     -20.618  -4.278  17.555  1.00 10.00      A   
ATOM   2090  NH2 ARG A 220     -23.454  -2.727  17.806  1.00 10.00      A   
ATOM   2091 HH21 ARG A 220     -24.040  -3.344  17.203  1.00 10.00      A   
ATOM   2092 HH22 ARG A 220     -23.888  -1.886  18.267  1.00 10.00      A   
ATOM   2093  C   ARG A 220     -16.967  -0.486  21.772  1.00 10.00      A   
ATOM   2094  O   ARG A 220     -17.960  -0.404  22.494  1.00 10.00      A   
ATOM   2095  N   ALA A 221     -15.773  -0.813  22.242  1.00 10.00      A   
ATOM   2096  HN  ALA A 221     -15.012  -0.849  21.629  1.00 10.00      A   
ATOM   2097  CA  ALA A 221     -15.570  -1.115  23.655  1.00 10.00      A   
ATOM   2098  CB  ALA A 221     -14.246  -1.826  23.870  1.00 10.00      A   
ATOM   2099  C   ALA A 221     -15.662   0.138  24.523  1.00 10.00      A   
ATOM   2100  O   ALA A 221     -15.971   0.056  25.716  1.00 10.00      A   
ATOM   2101  N   VAL A 222     -15.398   1.294  23.923  1.00 10.00      A   
ATOM   2102  HN  VAL A 222     -15.176   1.300  22.969  1.00 10.00      A   
ATOM   2103  CA  VAL A 222     -15.456   2.559  24.642  1.00 10.00      A   
ATOM   2104  CB  VAL A 222     -14.505   3.606  24.024  1.00 10.00      A   
ATOM   2105  CG1 VAL A 222     -14.526   4.899  24.827  1.00 10.00      A   
ATOM   2106  CG2 VAL A 222     -13.089   3.061  23.933  1.00 10.00      A   
ATOM   2107  C   VAL A 222     -16.880   3.104  24.622  1.00 10.00      A   
ATOM   2108  O   VAL A 222     -17.430   3.385  23.556  1.00 10.00      A   
ATOM   2109  N   PRO A 223     -17.507   3.239  25.797  1.00 10.00      A   
ATOM   2110  CA  PRO A 223     -18.870   3.751  25.904  1.00 10.00      A   
ATOM   2111  CB  PRO A 223     -19.284   3.371  27.328  1.00 10.00      A   
ATOM   2112  CG  PRO A 223     -18.008   3.288  28.091  1.00 10.00      A   
ATOM   2113  CD  PRO A 223     -16.937   2.892  27.109  1.00 10.00      A   
ATOM   2114  C   PRO A 223     -18.935   5.266  25.711  1.00 10.00      A   
ATOM   2115  O   PRO A 223     -17.908   5.944  25.648  1.00 10.00      A   
ATOM   2116  N   LEU A 224     -20.149   5.792  25.626  1.00 10.00      A   
ATOM   2117  HN  LEU A 224     -20.928   5.200  25.689  1.00 10.00      A   
ATOM   2118  CA  LEU A 224     -20.359   7.221  25.432  1.00 10.00      A   
ATOM   2119  CB  LEU A 224     -21.836   7.486  25.131  1.00 10.00      A   
ATOM   2120  CG  LEU A 224     -22.229   8.931  24.817  1.00 10.00      A   
ATOM   2121  CD1 LEU A 224     -21.900   9.281  23.376  1.00 10.00      A   
ATOM   2122  CD2 LEU A 224     -23.702   9.154  25.102  1.00 10.00      A   
ATOM   2123  C   LEU A 224     -19.925   8.012  26.664  1.00 10.00      A   
ATOM   2124  O   LEU A 224     -19.480   9.153  26.561  1.00 10.00      A   
ATOM   2125  N   GLU A 225     -20.045   7.395  27.828  1.00 10.00      A   
ATOM   2126  HN  GLU A 225     -20.423   6.483  27.852  1.00 10.00      A   
ATOM   2127  CA  GLU A 225     -19.671   8.040  29.080  1.00 10.00      A   
ATOM   2128  CB  GLU A 225     -20.399   7.395  30.260  1.00 10.00      A   
ATOM   2129  CG  GLU A 225     -21.872   7.123  30.004  1.00 10.00      A   
ATOM   2130  CD  GLU A 225     -22.118   5.701  29.556  1.00 10.00      A   
ATOM   2131  OE1 GLU A 225     -21.824   5.379  28.383  1.00 10.00      A   
ATOM   2132  OE2 GLU A 225     -22.598   4.896  30.381  1.00 10.00      A   
ATOM   2133  C   GLU A 225     -18.160   8.024  29.313  1.00 10.00      A   
ATOM   2134  O   GLU A 225     -17.690   8.400  30.385  1.00 10.00      A   
ATOM   2135  N   LYS A 226     -17.405   7.599  28.310  1.00 10.00      A   
ATOM   2136  HN  LYS A 226     -17.836   7.312  27.473  1.00 10.00      A   
ATOM   2137  CA  LYS A 226     -15.949   7.550  28.414  1.00 10.00      A   
ATOM   2138  CB  LYS A 226     -15.453   6.101  28.348  1.00 10.00      A   
ATOM   2139  CG  LYS A 226     -15.677   5.293  29.616  1.00 10.00      A   
ATOM   2140  CD  LYS A 226     -14.635   5.608  30.669  1.00 10.00      A   
ATOM   2141  CE  LYS A 226     -14.846   4.767  31.915  1.00 10.00      A   
ATOM   2142  NZ  LYS A 226     -14.573   3.324  31.678  1.00 10.00      A   
ATOM   2143  HZ1 LYS A 226     -14.908   2.761  32.486  1.00 10.00      A   
ATOM   2144  HZ2 LYS A 226     -13.551   3.163  31.562  1.00 10.00      A   
ATOM   2145  HZ3 LYS A 226     -15.065   3.001  30.821  1.00 10.00      A   
ATOM   2146  C   LYS A 226     -15.309   8.370  27.300  1.00 10.00      A   
ATOM   2147  O   LYS A 226     -14.127   8.214  26.997  1.00 10.00      A   
ATOM   2148  N   LEU A 227     -16.091   9.256  26.700  1.00 10.00      A   
ATOM   2149  HN  LEU A 227     -17.018   9.360  27.003  1.00 10.00      A   
ATOM   2150  CA  LEU A 227     -15.601  10.086  25.609  1.00 10.00      A   
ATOM   2151  CB  LEU A 227     -16.703  10.319  24.577  1.00 10.00      A   
ATOM   2152  CG  LEU A 227     -17.031   9.138  23.665  1.00 10.00      A   
ATOM   2153  CD1 LEU A 227     -18.306   9.410  22.886  1.00 10.00      A   
ATOM   2154  CD2 LEU A 227     -15.873   8.853  22.720  1.00 10.00      A   
ATOM   2155  C   LEU A 227     -15.068  11.425  26.098  1.00 10.00      A   
ATOM   2156  O   LEU A 227     -13.958  11.820  25.746  1.00 10.00      A   
ATOM   2157  N   ALA A 228     -15.865  12.113  26.917  1.00 10.00      A   
ATOM   2158  HN  ALA A 228     -16.726  11.720  27.179  1.00 10.00      A   
ATOM   2159  CA  ALA A 228     -15.500  13.427  27.447  1.00 10.00      A   
ATOM   2160  CB  ALA A 228     -16.557  13.926  28.422  1.00 10.00      A   
ATOM   2161  C   ALA A 228     -14.129  13.419  28.106  1.00 10.00      A   
ATOM   2162  O   ALA A 228     -13.358  14.365  27.958  1.00 10.00      A   
ATOM   2163  N   THR A 229     -13.828  12.341  28.815  1.00 10.00      A   
ATOM   2164  HN  THR A 229     -14.485  11.611  28.876  1.00 10.00      A   
ATOM   2165  CA  THR A 229     -12.555  12.196  29.502  1.00 10.00      A   
ATOM   2166  CB  THR A 229     -12.526  10.861  30.265  1.00 10.00      A   
ATOM   2167  OG1 THR A 229     -13.800  10.214  30.114  1.00 10.00      A   
ATOM   2168  HG1 THR A 229     -13.968   9.654  30.880  1.00 10.00      A   
ATOM   2169  CG2 THR A 229     -12.260  11.097  31.743  1.00 10.00      A   
ATOM   2170  C   THR A 229     -11.384  12.238  28.520  1.00 10.00      A   
ATOM   2171  O   THR A 229     -10.378  12.908  28.760  1.00 10.00      A   
ATOM   2172  N   LEU A 230     -11.536  11.540  27.400  1.00 10.00      A   
ATOM   2173  HN  LEU A 230     -12.377  11.053  27.253  1.00 10.00      A   
ATOM   2174  CA  LEU A 230     -10.494  11.483  26.381  1.00 10.00      A   
ATOM   2175  CB  LEU A 230     -10.680  10.246  25.499  1.00 10.00      A   
ATOM   2176  CG  LEU A 230     -10.635   8.896  26.228  1.00 10.00      A   
ATOM   2177  CD1 LEU A 230     -11.122   7.782  25.316  1.00 10.00      A   
ATOM   2178  CD2 LEU A 230      -9.231   8.599  26.731  1.00 10.00      A   
ATOM   2179  C   LEU A 230     -10.465  12.761  25.540  1.00 10.00      A   
ATOM   2180  O   LEU A 230      -9.397  13.231  25.137  1.00 10.00      A   
ATOM   2181  N   LEU A 231     -11.644  13.328  25.298  1.00 10.00      A   
ATOM   2182  HN  LEU A 231     -12.460  12.902  25.647  1.00 10.00      A   
ATOM   2183  CA  LEU A 231     -11.763  14.556  24.520  1.00 10.00      A   
ATOM   2184  CB  LEU A 231     -13.236  14.927  24.333  1.00 10.00      A   
ATOM   2185  CG  LEU A 231     -14.086  13.942  23.530  1.00 10.00      A   
ATOM   2186  CD1 LEU A 231     -15.564  14.249  23.695  1.00 10.00      A   
ATOM   2187  CD2 LEU A 231     -13.695  13.970  22.066  1.00 10.00      A   
ATOM   2188  C   LEU A 231     -11.028  15.696  25.213  1.00 10.00      A   
ATOM   2189  O   LEU A 231     -10.332  16.488  24.576  1.00 10.00      A   
ATOM   2190  N   GLN A 232     -11.174  15.756  26.533  1.00 10.00      A   
ATOM   2191  HN  GLN A 232     -11.747  15.091  26.981  1.00 10.00      A   
ATOM   2192  CA  GLN A 232     -10.527  16.787  27.334  1.00 10.00      A   
ATOM   2193  CB  GLN A 232     -11.129  16.828  28.741  1.00 10.00      A   
ATOM   2194  CG  GLN A 232     -12.465  17.551  28.850  1.00 10.00      A   
ATOM   2195  CD  GLN A 232     -12.382  19.024  28.489  1.00 10.00      A   
ATOM   2196  OE1 GLN A 232     -11.317  19.642  28.571  1.00 10.00      A   
ATOM   2197  NE2 GLN A 232     -13.515  19.607  28.123  1.00 10.00      A   
ATOM   2198 HE21 GLN A 232     -14.333  19.061  28.110  1.00 10.00      A   
ATOM   2199 HE22 GLN A 232     -13.491  20.560  27.871  1.00 10.00      A   
ATOM   2200  C   GLN A 232      -9.022  16.555  27.428  1.00 10.00      A   
ATOM   2201  O   GLN A 232      -8.272  17.435  27.850  1.00 10.00      A   
ATOM   2202  N   ARG A 233      -8.580  15.368  27.037  1.00 10.00      A   
ATOM   2203  HN  ARG A 233      -9.219  14.708  26.695  1.00 10.00      A   
ATOM   2204  CA  ARG A 233      -7.165  15.031  27.088  1.00 10.00      A   
ATOM   2205  CB  ARG A 233      -6.962  13.560  27.462  1.00 10.00      A   
ATOM   2206  CG  ARG A 233      -7.265  13.235  28.917  1.00 10.00      A   
ATOM   2207  CD  ARG A 233      -6.472  14.115  29.868  1.00 10.00      A   
ATOM   2208  NE  ARG A 233      -6.479  13.587  31.231  1.00 10.00      A   
ATOM   2209  HE  ARG A 233      -6.638  12.607  31.340  1.00 10.00      A   
ATOM   2210  CZ  ARG A 233      -6.283  14.323  32.321  1.00 10.00      A   
ATOM   2211  NH1 ARG A 233      -6.067  15.624  32.219  1.00 10.00      A   
ATOM   2212 HH11 ARG A 233      -5.911  16.199  33.081  1.00 10.00      A   
ATOM   2213 HH12 ARG A 233      -6.049  16.080  31.286  1.00 10.00      A   
ATOM   2214  NH2 ARG A 233      -6.304  13.754  33.515  1.00 10.00      A   
ATOM   2215 HH21 ARG A 233      -6.473  12.727  33.600  1.00 10.00      A   
ATOM   2216 HH22 ARG A 233      -6.150  14.325  34.373  1.00 10.00      A   
ATOM   2217  C   ARG A 233      -6.475  15.341  25.763  1.00 10.00      A   
ATOM   2218  O   ARG A 233      -5.254  15.513  25.714  1.00 10.00      A   
ATOM   2219  N   ALA A 234      -7.255  15.410  24.690  1.00 10.00      A   
ATOM   2220  HN  ALA A 234      -8.221  15.267  24.790  1.00 10.00      A   
ATOM   2221  CA  ALA A 234      -6.708  15.698  23.366  1.00 10.00      A   
ATOM   2222  CB  ALA A 234      -6.483  14.413  22.582  1.00 10.00      A   
ATOM   2223  C   ALA A 234      -7.602  16.655  22.578  1.00 10.00      A   
ATOM   2224  O   ALA A 234      -8.369  16.232  21.709  1.00 10.00      A   
ATOM   2225  N   PRO A 235      -7.519  17.960  22.868  1.00 10.00      A   
ATOM   2226  CA  PRO A 235      -8.320  18.976  22.179  1.00 10.00      A   
ATOM   2227  CB  PRO A 235      -8.188  20.195  23.095  1.00 10.00      A   
ATOM   2228  CG  PRO A 235      -6.862  20.029  23.753  1.00 10.00      A   
ATOM   2229  CD  PRO A 235      -6.645  18.547  23.902  1.00 10.00      A   
ATOM   2230  C   PRO A 235      -7.768  19.297  20.790  1.00 10.00      A   
ATOM   2231  O   PRO A 235      -8.468  19.852  19.941  1.00 10.00      A   
ATOM   2232  N   GLN A 236      -6.511  18.922  20.561  1.00 10.00      A   
ATOM   2233  HN  GLN A 236      -6.018  18.457  21.272  1.00 10.00      A   
ATOM   2234  CA  GLN A 236      -5.844  19.173  19.287  1.00 10.00      A   
ATOM   2235  CB  GLN A 236      -4.330  19.353  19.492  1.00 10.00      A   
ATOM   2236  CG  GLN A 236      -3.533  18.059  19.643  1.00 10.00      A   
ATOM   2237  CD  GLN A 236      -3.861  17.296  20.912  1.00 10.00      A   
ATOM   2238  OE1 GLN A 236      -4.180  17.888  21.941  1.00 10.00      A   
ATOM   2239  NE2 GLN A 236      -3.804  15.975  20.840  1.00 10.00      A   
ATOM   2240 HE21 GLN A 236      -3.557  15.566  19.978  1.00 10.00      A   
ATOM   2241 HE22 GLN A 236      -4.017  15.458  21.644  1.00 10.00      A   
ATOM   2242  C   GLN A 236      -6.116  18.051  18.292  1.00 10.00      A   
ATOM   2243  O   GLN A 236      -5.548  18.026  17.200  1.00 10.00      A   
ATOM   2244  N   LEU A 237      -6.978  17.125  18.682  1.00 10.00      A   
ATOM   2245  HN  LEU A 237      -7.397  17.208  19.564  1.00 10.00      A   
ATOM   2246  CA  LEU A 237      -7.331  15.995  17.835  1.00 10.00      A   
ATOM   2247  CB  LEU A 237      -8.219  15.022  18.614  1.00 10.00      A   
ATOM   2248  CG  LEU A 237      -8.295  13.595  18.078  1.00 10.00      A   
ATOM   2249  CD1 LEU A 237      -6.948  12.904  18.207  1.00 10.00      A   
ATOM   2250  CD2 LEU A 237      -9.369  12.809  18.806  1.00 10.00      A   
ATOM   2251  C   LEU A 237      -8.054  16.469  16.575  1.00 10.00      A   
ATOM   2252  O   LEU A 237      -8.932  17.329  16.642  1.00 10.00      A   
ATOM   2253  N   GLU A 238      -7.677  15.912  15.432  1.00 10.00      A   
ATOM   2254  HN  GLU A 238      -6.969  15.235  15.437  1.00 10.00      A   
ATOM   2255  CA  GLU A 238      -8.294  16.283  14.169  1.00 10.00      A   
ATOM   2256  CB  GLU A 238      -7.231  16.653  13.133  1.00 10.00      A   
ATOM   2257  CG  GLU A 238      -6.489  17.940  13.468  1.00 10.00      A   
ATOM   2258  CD  GLU A 238      -5.389  18.275  12.484  1.00 10.00      A   
ATOM   2259  OE1 GLU A 238      -5.578  18.061  11.268  1.00 10.00      A   
ATOM   2260  OE2 GLU A 238      -4.329  18.763  12.924  1.00 10.00      A   
ATOM   2261  C   GLU A 238      -9.204  15.172  13.654  1.00 10.00      A   
ATOM   2262  O   GLU A 238     -10.260  15.438  13.078  1.00 10.00      A   
ATOM   2263  N   GLU A 239      -8.788  13.931  13.848  1.00 10.00      A   
ATOM   2264  HN  GLU A 239      -7.923  13.776  14.288  1.00 10.00      A   
ATOM   2265  CA  GLU A 239      -9.582  12.786  13.422  1.00 10.00      A   
ATOM   2266  CB  GLU A 239      -8.806  11.924  12.423  1.00 10.00      A   
ATOM   2267  CG  GLU A 239      -8.492  12.636  11.117  1.00 10.00      A   
ATOM   2268  CD  GLU A 239      -7.648  11.812  10.161  1.00 10.00      A   
ATOM   2269  OE1 GLU A 239      -7.190  10.713  10.545  1.00 10.00      A   
ATOM   2270  OE2 GLU A 239      -7.431  12.270   9.018  1.00 10.00      A   
ATOM   2271  C   GLU A 239      -9.997  11.965  14.635  1.00 10.00      A   
ATOM   2272  O   GLU A 239      -9.151  11.403  15.331  1.00 10.00      A   
ATOM   2273  N   LEU A 240     -11.296  11.907  14.893  1.00 10.00      A   
ATOM   2274  HN  LEU A 240     -11.930  12.363  14.294  1.00 10.00      A   
ATOM   2275  CA  LEU A 240     -11.807  11.175  16.043  1.00 10.00      A   
ATOM   2276  CB  LEU A 240     -12.496  12.127  17.029  1.00 10.00      A   
ATOM   2277  CG  LEU A 240     -13.300  11.470  18.159  1.00 10.00      A   
ATOM   2278  CD1 LEU A 240     -12.378  10.856  19.205  1.00 10.00      A   
ATOM   2279  CD2 LEU A 240     -14.254  12.469  18.794  1.00 10.00      A   
ATOM   2280  C   LEU A 240     -12.770  10.068  15.637  1.00 10.00      A   
ATOM   2281  O   LEU A 240     -13.693  10.281  14.848  1.00 10.00      A   
ATOM   2282  N   GLY A 241     -12.534   8.888  16.183  1.00 10.00      A   
ATOM   2283  HN  GLY A 241     -11.759   8.783  16.782  1.00 10.00      A   
ATOM   2284  CA  GLY A 241     -13.385   7.755  15.918  1.00 10.00      A   
ATOM   2285  C   GLY A 241     -14.201   7.421  17.144  1.00 10.00      A   
ATOM   2286  O   GLY A 241     -13.697   6.806  18.083  1.00 10.00      A   
ATOM   2287  N   THR A 242     -15.449   7.853  17.148  1.00 10.00      A   
ATOM   2288  HN  THR A 242     -15.791   8.336  16.360  1.00 10.00      A   
ATOM   2289  CA  THR A 242     -16.347   7.621  18.262  1.00 10.00      A   
ATOM   2290  CB  THR A 242     -17.603   8.493  18.104  1.00 10.00      A   
ATOM   2291  OG1 THR A 242     -17.358   9.499  17.108  1.00 10.00      A   
ATOM   2292  HG1 THR A 242     -17.366  10.373  17.520  1.00 10.00      A   
ATOM   2293  CG2 THR A 242     -17.941   9.176  19.418  1.00 10.00      A   
ATOM   2294  C   THR A 242     -16.754   6.150  18.322  1.00 10.00      A   
ATOM   2295  O   THR A 242     -17.188   5.574  17.322  1.00 10.00      A   
ATOM   2296  N   GLY A 243     -16.610   5.553  19.496  1.00 10.00      A   
ATOM   2297  HN  GLY A 243     -16.284   6.072  20.261  1.00 10.00      A   
ATOM   2298  CA  GLY A 243     -16.954   4.158  19.664  1.00 10.00      A   
ATOM   2299  C   GLY A 243     -18.433   3.969  19.923  1.00 10.00      A   
ATOM   2300  O   GLY A 243     -19.260   4.197  19.038  1.00 10.00      A   
ATOM   2301  N   GLY A 244     -18.766   3.557  21.138  1.00 10.00      A   
ATOM   2302  HN  GLY A 244     -18.059   3.407  21.807  1.00 10.00      A   
ATOM   2303  CA  GLY A 244     -20.150   3.349  21.499  1.00 10.00      A   
ATOM   2304  C   GLY A 244     -20.876   4.665  21.690  1.00 10.00      A   
ATOM   2305  O   GLY A 244     -20.599   5.403  22.637  1.00 10.00      A   
ATOM   2306  N   TYR A 245     -21.795   4.967  20.787  1.00 10.00      A   
ATOM   2307  HN  TYR A 245     -21.973   4.336  20.050  1.00 10.00      A   
ATOM   2308  CA  TYR A 245     -22.554   6.205  20.855  1.00 10.00      A   
ATOM   2309  CB  TYR A 245     -22.711   6.801  19.453  1.00 10.00      A   
ATOM   2310  CG  TYR A 245     -22.681   8.312  19.421  1.00 10.00      A   
ATOM   2311  CD1 TYR A 245     -21.531   9.005  19.768  1.00 10.00      A   
ATOM   2312  CD2 TYR A 245     -23.800   9.044  19.045  1.00 10.00      A   
ATOM   2313  CE1 TYR A 245     -21.493  10.385  19.748  1.00 10.00      A   
ATOM   2314  CE2 TYR A 245     -23.772  10.424  19.020  1.00 10.00      A   
ATOM   2315  CZ  TYR A 245     -22.616  11.089  19.372  1.00 10.00      A   
ATOM   2316  OH  TYR A 245     -22.584  12.465  19.349  1.00 10.00      A   
ATOM   2317  HH  TYR A 245     -23.440  12.809  19.645  1.00 10.00      A   
ATOM   2318  C   TYR A 245     -23.919   5.956  21.488  1.00 10.00      A   
ATOM   2319  O   TYR A 245     -24.843   6.757  21.342  1.00 10.00      A   
ATOM   2320  N   THR A 246     -24.029   4.846  22.201  1.00 10.00      A   
ATOM   2321  HN  THR A 246     -23.248   4.265  22.292  1.00 10.00      A   
ATOM   2322  CA  THR A 246     -25.263   4.466  22.865  1.00 10.00      A   
ATOM   2323  CB  THR A 246     -25.720   3.046  22.432  1.00 10.00      A   
ATOM   2324  OG1 THR A 246     -27.008   2.725  22.982  1.00 10.00      A   
ATOM   2325  HG1 THR A 246     -27.214   1.798  22.784  1.00 10.00      A   
ATOM   2326  CG2 THR A 246     -24.710   1.978  22.835  1.00 10.00      A   
ATOM   2327  C   THR A 246     -25.090   4.536  24.383  1.00 10.00      A   
ATOM   2328  O   THR A 246     -24.087   4.057  24.931  1.00 10.00      A   
ATOM   2329  N   ALA A 247     -26.044   5.177  25.048  1.00 10.00      A   
ATOM   2330  HN  ALA A 247     -26.790   5.581  24.548  1.00 10.00      A   
ATOM   2331  CA  ALA A 247     -26.017   5.316  26.500  1.00 10.00      A   
ATOM   2332  CB  ALA A 247     -24.897   6.253  26.930  1.00 10.00      A   
ATOM   2333  C   ALA A 247     -27.354   5.840  27.009  1.00 10.00      A   
ATOM   2334  O   ALA A 247     -28.288   6.041  26.230  1.00 10.00      A   
ATOM   2335  N   GLU A 248     -27.440   6.052  28.315  1.00 10.00      A   
ATOM   2336  HN  GLU A 248     -26.665   5.860  28.880  1.00 10.00      A   
ATOM   2337  CA  GLU A 248     -28.654   6.567  28.931  1.00 10.00      A   
ATOM   2338  CB  GLU A 248     -28.619   6.338  30.446  1.00 10.00      A   
ATOM   2339  CG  GLU A 248     -29.857   6.818  31.187  1.00 10.00      A   
ATOM   2340  CD  GLU A 248     -30.068   6.092  32.499  1.00 10.00      A   
ATOM   2341  OE1 GLU A 248     -31.042   5.318  32.601  1.00 10.00      A   
ATOM   2342  OE2 GLU A 248     -29.264   6.288  33.437  1.00 10.00      A   
ATOM   2343  C   GLU A 248     -28.799   8.051  28.619  1.00 10.00      A   
ATOM   2344  O   GLU A 248     -27.825   8.801  28.679  1.00 10.00      A   
ATOM   2345  N   VAL A 249     -30.009   8.469  28.278  1.00 10.00      A   
ATOM   2346  HN  VAL A 249     -30.754   7.830  28.275  1.00 10.00      A   
ATOM   2347  CA  VAL A 249     -30.265   9.862  27.942  1.00 10.00      A   
ATOM   2348  CB  VAL A 249     -31.608  10.050  27.203  1.00 10.00      A   
ATOM   2349  CG1 VAL A 249     -31.749  11.482  26.709  1.00 10.00      A   
ATOM   2350  CG2 VAL A 249     -31.722   9.075  26.040  1.00 10.00      A   
ATOM   2351  C   VAL A 249     -30.236  10.727  29.198  1.00 10.00      A   
ATOM   2352  O   VAL A 249     -31.224  10.815  29.932  1.00 10.00      A   
ATOM   2353  N   ARG A 250     -29.090  11.345  29.446  1.00 10.00      A   
ATOM   2354  HN  ARG A 250     -28.337  11.223  28.819  1.00 10.00      A   
ATOM   2355  CA  ARG A 250     -28.907  12.199  30.610  1.00 10.00      A   
ATOM   2356  CB  ARG A 250     -27.923  11.566  31.592  1.00 10.00      A   
ATOM   2357  CG  ARG A 250     -28.525  10.474  32.455  1.00 10.00      A   
ATOM   2358  CD  ARG A 250     -27.463   9.798  33.301  1.00 10.00      A   
ATOM   2359  NE  ARG A 250     -26.719  10.753  34.126  1.00 10.00      A   
ATOM   2360  HE  ARG A 250     -26.399  11.578  33.689  1.00 10.00      A   
ATOM   2361  CZ  ARG A 250     -26.466  10.575  35.420  1.00 10.00      A   
ATOM   2362  NH1 ARG A 250     -26.908   9.489  36.043  1.00 10.00      A   
ATOM   2363 HH11 ARG A 250     -26.710   9.343  37.057  1.00 10.00      A   
ATOM   2364 HH12 ARG A 250     -27.461   8.773  35.519  1.00 10.00      A   
ATOM   2365  NH2 ARG A 250     -25.764  11.476  36.090  1.00 10.00      A   
ATOM   2366 HH21 ARG A 250     -25.404  12.336  35.602  1.00 10.00      A   
ATOM   2367 HH22 ARG A 250     -25.561  11.336  37.101  1.00 10.00      A   
ATOM   2368  C   ARG A 250     -28.419  13.586  30.199  1.00 10.00      A   
ATOM   2369  O   ARG A 250     -27.481  13.714  29.405  1.00 10.00      A   
ATOM   2370  N   PRO A 251     -29.056  14.636  30.739  1.00 10.00      A   
ATOM   2371  CA  PRO A 251     -28.708  16.033  30.441  1.00 10.00      A   
ATOM   2372  CB  PRO A 251     -29.694  16.842  31.294  1.00 10.00      A   
ATOM   2373  CG  PRO A 251     -30.808  15.905  31.598  1.00 10.00      A   
ATOM   2374  CD  PRO A 251     -30.193  14.539  31.673  1.00 10.00      A   
ATOM   2375  C   PRO A 251     -27.275  16.383  30.839  1.00 10.00      A   
ATOM   2376  O   PRO A 251     -26.552  17.033  30.082  1.00 10.00      A   
ATOM   2377  N   ASP A 252     -26.870  15.936  32.022  1.00 10.00      A   
ATOM   2378  HN  ASP A 252     -27.485  15.399  32.563  1.00 10.00      A   
ATOM   2379  CA  ASP A 252     -25.530  16.208  32.533  1.00 10.00      A   
ATOM   2380  CB  ASP A 252     -25.372  15.745  33.990  1.00 10.00      A   
ATOM   2381  CG  ASP A 252     -25.514  14.245  34.187  1.00 10.00      A   
ATOM   2382  OD1 ASP A 252     -24.767  13.681  35.008  1.00 10.00      A   
ATOM   2383  OD2 ASP A 252     -26.390  13.627  33.540  1.00 10.00      A   
ATOM   2384  C   ASP A 252     -24.455  15.604  31.637  1.00 10.00      A   
ATOM   2385  O   ASP A 252     -23.452  16.252  31.330  1.00 10.00      A   
ATOM   2386  N   VAL A 253     -24.677  14.372  31.198  1.00 10.00      A   
ATOM   2387  HN  VAL A 253     -25.493  13.905  31.477  1.00 10.00      A   
ATOM   2388  CA  VAL A 253     -23.728  13.697  30.322  1.00 10.00      A   
ATOM   2389  CB  VAL A 253     -24.059  12.193  30.174  1.00 10.00      A   
ATOM   2390  CG1 VAL A 253     -23.058  11.498  29.259  1.00 10.00      A   
ATOM   2391  CG2 VAL A 253     -24.083  11.518  31.539  1.00 10.00      A   
ATOM   2392  C   VAL A 253     -23.715  14.368  28.947  1.00 10.00      A   
ATOM   2393  O   VAL A 253     -22.659  14.539  28.330  1.00 10.00      A   
ATOM   2394  N   TYR A 254     -24.897  14.775  28.492  1.00 10.00      A   
ATOM   2395  HN  TYR A 254     -25.697  14.624  29.042  1.00 10.00      A   
ATOM   2396  CA  TYR A 254     -25.040  15.441  27.200  1.00 10.00      A   
ATOM   2397  CB  TYR A 254     -26.521  15.693  26.888  1.00 10.00      A   
ATOM   2398  CG  TYR A 254     -26.784  16.188  25.483  1.00 10.00      A   
ATOM   2399  CD1 TYR A 254     -26.726  15.322  24.400  1.00 10.00      A   
ATOM   2400  CD2 TYR A 254     -27.093  17.519  25.241  1.00 10.00      A   
ATOM   2401  CE1 TYR A 254     -26.970  15.768  23.116  1.00 10.00      A   
ATOM   2402  CE2 TYR A 254     -27.336  17.975  23.961  1.00 10.00      A   
ATOM   2403  CZ  TYR A 254     -27.274  17.095  22.903  1.00 10.00      A   
ATOM   2404  OH  TYR A 254     -27.526  17.537  21.624  1.00 10.00      A   
ATOM   2405  HH  TYR A 254     -28.163  16.949  21.206  1.00 10.00      A   
ATOM   2406  C   TYR A 254     -24.270  16.758  27.188  1.00 10.00      A   
ATOM   2407  O   TYR A 254     -23.566  17.073  26.224  1.00 10.00      A   
ATOM   2408  N   SER A 255     -24.405  17.516  28.266  1.00 10.00      A   
ATOM   2409  HN  SER A 255     -24.993  17.212  28.997  1.00 10.00      A   
ATOM   2410  CA  SER A 255     -23.723  18.793  28.394  1.00 10.00      A   
ATOM   2411  CB  SER A 255     -24.201  19.519  29.654  1.00 10.00      A   
ATOM   2412  OG  SER A 255     -23.805  20.878  29.647  1.00 10.00      A   
ATOM   2413  HG  SER A 255     -23.360  21.080  30.478  1.00 10.00      A   
ATOM   2414  C   SER A 255     -22.209  18.583  28.430  1.00 10.00      A   
ATOM   2415  O   SER A 255     -21.460  19.259  27.718  1.00 10.00      A   
ATOM   2416  N   GLY A 256     -21.772  17.618  29.238  1.00 10.00      A   
ATOM   2417  HN  GLY A 256     -22.423  17.106  29.766  1.00 10.00      A   
ATOM   2418  CA  GLY A 256     -20.352  17.320  29.356  1.00 10.00      A   
ATOM   2419  C   GLY A 256     -19.716  16.995  28.018  1.00 10.00      A   
ATOM   2420  O   GLY A 256     -18.599  17.434  27.726  1.00 10.00      A   
ATOM   2421  N   LEU A 257     -20.437  16.236  27.205  1.00 10.00      A   
ATOM   2422  HN  LEU A 257     -21.318  15.917  27.509  1.00 10.00      A   
ATOM   2423  CA  LEU A 257     -19.962  15.857  25.879  1.00 10.00      A   
ATOM   2424  CB  LEU A 257     -20.902  14.828  25.246  1.00 10.00      A   
ATOM   2425  CG  LEU A 257     -20.834  13.411  25.816  1.00 10.00      A   
ATOM   2426  CD1 LEU A 257     -22.009  12.583  25.330  1.00 10.00      A   
ATOM   2427  CD2 LEU A 257     -19.519  12.744  25.440  1.00 10.00      A   
ATOM   2428  C   LEU A 257     -19.854  17.080  24.975  1.00 10.00      A   
ATOM   2429  O   LEU A 257     -18.842  17.285  24.307  1.00 10.00      A   
ATOM   2430  N   SER A 258     -20.895  17.903  24.984  1.00 10.00      A   
ATOM   2431  HN  SER A 258     -21.662  17.698  25.559  1.00 10.00      A   
ATOM   2432  CA  SER A 258     -20.933  19.103  24.166  1.00 10.00      A   
ATOM   2433  CB  SER A 258     -22.285  19.803  24.314  1.00 10.00      A   
ATOM   2434  OG  SER A 258     -23.351  18.905  24.039  1.00 10.00      A   
ATOM   2435  HG  SER A 258     -23.445  18.287  24.774  1.00 10.00      A   
ATOM   2436  C   SER A 258     -19.790  20.052  24.518  1.00 10.00      A   
ATOM   2437  O   SER A 258     -19.121  20.578  23.630  1.00 10.00      A   
ATOM   2438  N   VAL A 259     -19.560  20.250  25.815  1.00 10.00      A   
ATOM   2439  HN  VAL A 259     -20.131  19.795  26.476  1.00 10.00      A   
ATOM   2440  CA  VAL A 259     -18.491  21.133  26.283  1.00 10.00      A   
ATOM   2441  CB  VAL A 259     -18.500  21.287  27.822  1.00 10.00      A   
ATOM   2442  CG1 VAL A 259     -17.326  22.133  28.298  1.00 10.00      A   
ATOM   2443  CG2 VAL A 259     -19.810  21.895  28.295  1.00 10.00      A   
ATOM   2444  C   VAL A 259     -17.125  20.621  25.831  1.00 10.00      A   
ATOM   2445  O   VAL A 259     -16.276  21.395  25.381  1.00 10.00      A   
ATOM   2446  N   ALA A 260     -16.926  19.311  25.933  1.00 10.00      A   
ATOM   2447  HN  ALA A 260     -17.648  18.741  26.276  1.00 10.00      A   
ATOM   2448  CA  ALA A 260     -15.666  18.698  25.538  1.00 10.00      A   
ATOM   2449  CB  ALA A 260     -15.625  17.241  25.967  1.00 10.00      A   
ATOM   2450  C   ALA A 260     -15.458  18.816  24.034  1.00 10.00      A   
ATOM   2451  O   ALA A 260     -14.371  19.167  23.576  1.00 10.00      A   
ATOM   2452  N   LEU A 261     -16.512  18.547  23.274  1.00 10.00      A   
ATOM   2453  HN  LEU A 261     -17.359  18.290  23.705  1.00 10.00      A   
ATOM   2454  CA  LEU A 261     -16.450  18.617  21.818  1.00 10.00      A   
ATOM   2455  CB  LEU A 261     -17.712  18.024  21.198  1.00 10.00      A   
ATOM   2456  CG  LEU A 261     -17.883  16.517  21.385  1.00 10.00      A   
ATOM   2457  CD1 LEU A 261     -19.243  16.059  20.888  1.00 10.00      A   
ATOM   2458  CD2 LEU A 261     -16.770  15.765  20.676  1.00 10.00      A   
ATOM   2459  C   LEU A 261     -16.216  20.039  21.326  1.00 10.00      A   
ATOM   2460  O   LEU A 261     -15.552  20.250  20.310  1.00 10.00      A   
ATOM   2461  N   SER A 262     -16.751  21.013  22.055  1.00 10.00      A   
ATOM   2462  HN  SER A 262     -17.272  20.780  22.853  1.00 10.00      A   
ATOM   2463  CA  SER A 262     -16.586  22.416  21.697  1.00 10.00      A   
ATOM   2464  CB  SER A 262     -17.530  23.296  22.522  1.00 10.00      A   
ATOM   2465  OG  SER A 262     -18.882  22.914  22.323  1.00 10.00      A   
ATOM   2466  HG  SER A 262     -18.965  21.953  22.421  1.00 10.00      A   
ATOM   2467  C   SER A 262     -15.135  22.853  21.894  1.00 10.00      A   
ATOM   2468  O   SER A 262     -14.691  23.846  21.323  1.00 10.00      A   
ATOM   2469  N   GLY A 263     -14.399  22.096  22.705  1.00 10.00      A   
ATOM   2470  HN  GLY A 263     -14.810  21.319  23.141  1.00 10.00      A   
ATOM   2471  CA  GLY A 263     -13.006  22.406  22.953  1.00 10.00      A   
ATOM   2472  C   GLY A 263     -12.111  21.921  21.828  1.00 10.00      A   
ATOM   2473  O   GLY A 263     -10.987  22.397  21.664  1.00 10.00      A   
ATOM   2474  N   CYS A 264     -12.613  20.974  21.049  1.00 10.00      A   
ATOM   2475  HN  CYS A 264     -13.513  20.633  21.231  1.00 10.00      A   
ATOM   2476  CA  CYS A 264     -11.863  20.422  19.933  1.00 10.00      A   
ATOM   2477  CB  CYS A 264     -12.161  18.934  19.779  1.00 10.00      A   
ATOM   2478  SG  CYS A 264     -12.217  18.041  21.349  1.00 10.00      A   
ATOM   2479  HG  CYS A 264     -11.985  16.762  21.097  1.00 10.00      A   
ATOM   2480  C   CYS A 264     -12.197  21.176  18.652  1.00 10.00      A   
ATOM   2481  O   CYS A 264     -12.991  20.724  17.820  1.00 10.00      A   
ATOM   2482  N   LYS A 265     -11.587  22.335  18.504  1.00 10.00      A   
ATOM   2483  HN  LYS A 265     -10.948  22.628  19.195  1.00 10.00      A   
ATOM   2484  CA  LYS A 265     -11.813  23.183  17.351  1.00 10.00      A   
ATOM   2485  CB  LYS A 265     -11.519  24.638  17.714  1.00 10.00      A   
ATOM   2486  CG  LYS A 265     -12.461  25.192  18.775  1.00 10.00      A   
ATOM   2487  CD  LYS A 265     -11.863  26.387  19.502  1.00 10.00      A   
ATOM   2488  CE  LYS A 265     -12.592  26.647  20.813  1.00 10.00      A   
ATOM   2489  NZ  LYS A 265     -11.970  27.749  21.593  1.00 10.00      A   
ATOM   2490  HZ1 LYS A 265     -12.066  28.651  21.085  1.00 10.00      A   
ATOM   2491  HZ2 LYS A 265     -10.959  27.554  21.744  1.00 10.00      A   
ATOM   2492  HZ3 LYS A 265     -12.428  27.839  22.521  1.00 10.00      A   
ATOM   2493  C   LYS A 265     -10.962  22.725  16.171  1.00 10.00      A   
ATOM   2494  O   LYS A 265     -11.222  23.082  15.020  1.00 10.00      A   
ATOM   2495  N   GLU A 266      -9.954  21.915  16.463  1.00 10.00      A   
ATOM   2496  HN  GLU A 266      -9.793  21.675  17.400  1.00 10.00      A   
ATOM   2497  CA  GLU A 266      -9.063  21.397  15.434  1.00 10.00      A   
ATOM   2498  CB  GLU A 266      -7.680  21.095  16.015  1.00 10.00      A   
ATOM   2499  CG  GLU A 266      -6.983  22.311  16.613  1.00 10.00      A   
ATOM   2500  CD  GLU A 266      -6.770  23.427  15.605  1.00 10.00      A   
ATOM   2501  OE1 GLU A 266      -7.684  24.263  15.427  1.00 10.00      A   
ATOM   2502  OE2 GLU A 266      -5.685  23.477  14.986  1.00 10.00      A   
ATOM   2503  C   GLU A 266      -9.649  20.160  14.749  1.00 10.00      A   
ATOM   2504  O   GLU A 266      -9.133  19.711  13.726  1.00 10.00      A   
ATOM   2505  N   LEU A 267     -10.734  19.623  15.309  1.00 10.00      A   
ATOM   2506  HN  LEU A 267     -11.100  20.026  16.122  1.00 10.00      A   
ATOM   2507  CA  LEU A 267     -11.387  18.445  14.740  1.00 10.00      A   
ATOM   2508  CB  LEU A 267     -12.607  18.041  15.574  1.00 10.00      A   
ATOM   2509  CG  LEU A 267     -12.378  16.987  16.663  1.00 10.00      A   
ATOM   2510  CD1 LEU A 267     -13.663  16.718  17.435  1.00 10.00      A   
ATOM   2511  CD2 LEU A 267     -11.837  15.699  16.063  1.00 10.00      A   
ATOM   2512  C   LEU A 267     -11.809  18.706  13.299  1.00 10.00      A   
ATOM   2513  O   LEU A 267     -12.326  19.780  12.981  1.00 10.00      A   
ATOM   2514  N   ARG A 268     -11.573  17.730  12.436  1.00 10.00      A   
ATOM   2515  HN  ARG A 268     -11.156  16.899  12.759  1.00 10.00      A   
ATOM   2516  CA  ARG A 268     -11.916  17.850  11.023  1.00 10.00      A   
ATOM   2517  CB  ARG A 268     -10.653  18.052  10.181  1.00 10.00      A   
ATOM   2518  CG  ARG A 268      -9.937  19.372  10.400  1.00 10.00      A   
ATOM   2519  CD  ARG A 268     -10.831  20.558  10.075  1.00 10.00      A   
ATOM   2520  NE  ARG A 268     -10.113  21.823  10.199  1.00 10.00      A   
ATOM   2521  HE  ARG A 268      -9.619  22.137   9.404  1.00 10.00      A   
ATOM   2522  CZ  ARG A 268     -10.086  22.563  11.306  1.00 10.00      A   
ATOM   2523  NH1 ARG A 268     -10.740  22.170  12.396  1.00 10.00      A   
ATOM   2524 HH11 ARG A 268     -11.281  21.273  12.392  1.00 10.00      A   
ATOM   2525 HH12 ARG A 268     -10.716  22.752  13.263  1.00 10.00      A   
ATOM   2526  NH2 ARG A 268      -9.391  23.692  11.321  1.00 10.00      A   
ATOM   2527 HH21 ARG A 268      -9.359  24.280  12.180  1.00 10.00      A   
ATOM   2528 HH22 ARG A 268      -8.867  23.996  10.467  1.00 10.00      A   
ATOM   2529  C   ARG A 268     -12.660  16.617  10.516  1.00 10.00      A   
ATOM   2530  O   ARG A 268     -13.518  16.715   9.637  1.00 10.00      A   
ATOM   2531  N   CYS A 269     -12.338  15.457  11.069  1.00 10.00      A   
ATOM   2532  HN  CYS A 269     -11.668  15.427  11.788  1.00 10.00      A   
ATOM   2533  CA  CYS A 269     -12.966  14.222  10.634  1.00 10.00      A   
ATOM   2534  CB  CYS A 269     -11.975  13.369   9.837  1.00 10.00      A   
ATOM   2535  SG  CYS A 269     -12.636  11.782   9.276  1.00 10.00      A   
ATOM   2536  HG  CYS A 269     -13.939  11.934   9.069  1.00 10.00      A   
ATOM   2537  C   CYS A 269     -13.522  13.419  11.801  1.00 10.00      A   
ATOM   2538  O   CYS A 269     -12.882  13.294  12.847  1.00 10.00      A   
ATOM   2539  N   LEU A 270     -14.721  12.889  11.609  1.00 10.00      A   
ATOM   2540  HN  LEU A 270     -15.179  13.055  10.757  1.00 10.00      A   
ATOM   2541  CA  LEU A 270     -15.384  12.067  12.610  1.00 10.00      A   
ATOM   2542  CB  LEU A 270     -16.631  12.773  13.163  1.00 10.00      A   
ATOM   2543  CG  LEU A 270     -16.404  14.072  13.942  1.00 10.00      A   
ATOM   2544  CD1 LEU A 270     -17.730  14.646  14.421  1.00 10.00      A   
ATOM   2545  CD2 LEU A 270     -15.460  13.845  15.112  1.00 10.00      A   
ATOM   2546  C   LEU A 270     -15.776  10.734  11.980  1.00 10.00      A   
ATOM   2547  O   LEU A 270     -16.181  10.690  10.814  1.00 10.00      A   
ATOM   2548  N   SER A 271     -15.635   9.655  12.737  1.00 10.00      A   
ATOM   2549  HN  SER A 271     -15.298   9.756  13.654  1.00 10.00      A   
ATOM   2550  CA  SER A 271     -15.965   8.319  12.250  1.00 10.00      A   
ATOM   2551  CB  SER A 271     -14.733   7.700  11.581  1.00 10.00      A   
ATOM   2552  OG  SER A 271     -14.219   8.567  10.577  1.00 10.00      A   
ATOM   2553  HG  SER A 271     -14.836   9.304  10.449  1.00 10.00      A   
ATOM   2554  C   SER A 271     -16.449   7.428  13.389  1.00 10.00      A   
ATOM   2555  O   SER A 271     -16.287   7.772  14.558  1.00 10.00      A   
ATOM   2556  N   GLY A 272     -17.056   6.301  13.043  1.00 10.00      A   
ATOM   2557  HN  GLY A 272     -17.191   6.100  12.090  1.00 10.00      A   
ATOM   2558  CA  GLY A 272     -17.540   5.378  14.053  1.00 10.00      A   
ATOM   2559  C   GLY A 272     -19.022   5.521  14.309  1.00 10.00      A   
ATOM   2560  O   GLY A 272     -19.830   5.253  13.420  1.00 10.00      A   
ATOM   2561  N   PHE A 273     -19.368   5.933  15.528  1.00 10.00      A   
ATOM   2562  HN  PHE A 273     -18.656   6.098  16.186  1.00 10.00      A   
ATOM   2563  CA  PHE A 273     -20.759   6.136  15.933  1.00 10.00      A   
ATOM   2564  CB  PHE A 273     -21.477   7.131  15.010  1.00 10.00      A   
ATOM   2565  CG  PHE A 273     -20.983   8.546  15.118  1.00 10.00      A   
ATOM   2566  CD1 PHE A 273     -19.863   8.960  14.418  1.00 10.00      A   
ATOM   2567  CD2 PHE A 273     -21.644   9.465  15.916  1.00 10.00      A   
ATOM   2568  CE1 PHE A 273     -19.411  10.262  14.512  1.00 10.00      A   
ATOM   2569  CE2 PHE A 273     -21.197  10.769  16.015  1.00 10.00      A   
ATOM   2570  CZ  PHE A 273     -20.079  11.169  15.312  1.00 10.00      A   
ATOM   2571  C   PHE A 273     -21.538   4.824  16.020  1.00 10.00      A   
ATOM   2572  O   PHE A 273     -22.602   4.686  15.415  1.00 10.00      A   
ATOM   2573  N   TRP A 274     -21.013   3.869  16.787  1.00 10.00      A   
ATOM   2574  HN  TRP A 274     -20.165   4.038  17.255  1.00 10.00      A   
ATOM   2575  CA  TRP A 274     -21.672   2.580  16.961  1.00 10.00      A   
ATOM   2576  CB  TRP A 274     -20.726   1.576  17.618  1.00 10.00      A   
ATOM   2577  CG  TRP A 274     -19.818   0.873  16.659  1.00 10.00      A   
ATOM   2578  CD1 TRP A 274     -20.119  -0.223  15.905  1.00 10.00      A   
ATOM   2579  CD2 TRP A 274     -18.461   1.210  16.358  1.00 10.00      A   
ATOM   2580  NE1 TRP A 274     -19.034  -0.592  15.155  1.00 10.00      A   
ATOM   2581  HE1 TRP A 274     -19.001  -1.354  14.535  1.00 10.00      A   
ATOM   2582  CE2 TRP A 274     -18.002   0.272  15.413  1.00 10.00      A   
ATOM   2583  CE3 TRP A 274     -17.589   2.212  16.794  1.00 10.00      A   
ATOM   2584  CZ2 TRP A 274     -16.711   0.304  14.895  1.00 10.00      A   
ATOM   2585  CZ3 TRP A 274     -16.307   2.242  16.278  1.00 10.00      A   
ATOM   2586  CH2 TRP A 274     -15.881   1.296  15.340  1.00 10.00      A   
ATOM   2587  C   TRP A 274     -22.915   2.741  17.821  1.00 10.00      A   
ATOM   2588  O   TRP A 274     -22.839   3.277  18.929  1.00 10.00      A   
ATOM   2589  N   ASP A 275     -24.052   2.275  17.305  1.00 10.00      A   
ATOM   2590  HN  ASP A 275     -24.033   1.851  16.416  1.00 10.00      A   
ATOM   2591  CA  ASP A 275     -25.329   2.371  18.017  1.00 10.00      A   
ATOM   2592  CB  ASP A 275     -25.334   1.508  19.287  1.00 10.00      A   
ATOM   2593  CG  ASP A 275     -25.495   0.026  19.013  1.00 10.00      A   
ATOM   2594  OD1 ASP A 275     -26.625  -0.416  18.708  1.00 10.00      A   
ATOM   2595  OD2 ASP A 275     -24.497  -0.714  19.135  1.00 10.00      A   
ATOM   2596  C   ASP A 275     -25.635   3.824  18.364  1.00 10.00      A   
ATOM   2597  O   ASP A 275     -26.094   4.134  19.464  1.00 10.00      A   
ATOM   2598  N   ALA A 276     -25.362   4.709  17.412  1.00 10.00      A   
ATOM   2599  HN  ALA A 276     -24.996   4.386  16.561  1.00 10.00      A   
ATOM   2600  CA  ALA A 276     -25.579   6.139  17.588  1.00 10.00      A   
ATOM   2601  CB  ALA A 276     -25.196   6.890  16.322  1.00 10.00      A   
ATOM   2602  C   ALA A 276     -27.016   6.463  17.983  1.00 10.00      A   
ATOM   2603  O   ALA A 276     -27.957   6.143  17.258  1.00 10.00      A   
ATOM   2604  N   VAL A 277     -27.176   7.079  19.145  1.00 10.00      A   
ATOM   2605  HN  VAL A 277     -26.391   7.271  19.697  1.00 10.00      A   
ATOM   2606  CA  VAL A 277     -28.490   7.467  19.630  1.00 10.00      A   
ATOM   2607  CB  VAL A 277     -28.561   7.432  21.174  1.00 10.00      A   
ATOM   2608  CG1 VAL A 277     -29.885   7.994  21.677  1.00 10.00      A   
ATOM   2609  CG2 VAL A 277     -28.368   6.012  21.678  1.00 10.00      A   
ATOM   2610  C   VAL A 277     -28.830   8.864  19.120  1.00 10.00      A   
ATOM   2611  O   VAL A 277     -28.080   9.812  19.355  1.00 10.00      A   
ATOM   2612  N   PRO A 278     -29.965   8.996  18.411  1.00 10.00      A   
ATOM   2613  CA  PRO A 278     -30.422  10.271  17.836  1.00 10.00      A   
ATOM   2614  CB  PRO A 278     -31.845   9.955  17.361  1.00 10.00      A   
ATOM   2615  CG  PRO A 278     -31.825   8.493  17.081  1.00 10.00      A   
ATOM   2616  CD  PRO A 278     -30.895   7.891  18.098  1.00 10.00      A   
ATOM   2617  C   PRO A 278     -30.452  11.425  18.841  1.00 10.00      A   
ATOM   2618  O   PRO A 278     -30.235  12.580  18.477  1.00 10.00      A   
ATOM   2619  N   ALA A 279     -30.707  11.107  20.104  1.00 10.00      A   
ATOM   2620  HN  ALA A 279     -30.856  10.168  20.336  1.00 10.00      A   
ATOM   2621  CA  ALA A 279     -30.783  12.119  21.156  1.00 10.00      A   
ATOM   2622  CB  ALA A 279     -31.456  11.546  22.390  1.00 10.00      A   
ATOM   2623  C   ALA A 279     -29.413  12.704  21.514  1.00 10.00      A   
ATOM   2624  O   ALA A 279     -29.329  13.758  22.145  1.00 10.00      A   
ATOM   2625  N   TYR A 280     -28.343  12.025  21.114  1.00 10.00      A   
ATOM   2626  HN  TYR A 280     -28.463  11.189  20.613  1.00 10.00      A   
ATOM   2627  CA  TYR A 280     -26.992  12.491  21.409  1.00 10.00      A   
ATOM   2628  CB  TYR A 280     -26.198  11.409  22.146  1.00 10.00      A   
ATOM   2629  CG  TYR A 280     -26.385  11.437  23.648  1.00 10.00      A   
ATOM   2630  CD1 TYR A 280     -27.435  10.757  24.255  1.00 10.00      A   
ATOM   2631  CD2 TYR A 280     -25.512  12.148  24.459  1.00 10.00      A   
ATOM   2632  CE1 TYR A 280     -27.604  10.783  25.629  1.00 10.00      A   
ATOM   2633  CE2 TYR A 280     -25.674  12.181  25.831  1.00 10.00      A   
ATOM   2634  CZ  TYR A 280     -26.721  11.496  26.411  1.00 10.00      A   
ATOM   2635  OH  TYR A 280     -26.880  11.524  27.780  1.00 10.00      A   
ATOM   2636  HH  TYR A 280     -26.855  12.439  28.090  1.00 10.00      A   
ATOM   2637  C   TYR A 280     -26.259  12.931  20.144  1.00 10.00      A   
ATOM   2638  O   TYR A 280     -25.058  13.196  20.168  1.00 10.00      A   
ATOM   2639  N   LEU A 281     -26.993  13.020  19.048  1.00 10.00      A   
ATOM   2640  HN  LEU A 281     -27.952  12.821  19.099  1.00 10.00      A   
ATOM   2641  CA  LEU A 281     -26.418  13.418  17.767  1.00 10.00      A   
ATOM   2642  CB  LEU A 281     -27.352  13.080  16.602  1.00 10.00      A   
ATOM   2643  CG  LEU A 281     -27.506  11.599  16.266  1.00 10.00      A   
ATOM   2644  CD1 LEU A 281     -28.412  11.428  15.057  1.00 10.00      A   
ATOM   2645  CD2 LEU A 281     -26.146  10.963  16.015  1.00 10.00      A   
ATOM   2646  C   LEU A 281     -26.011  14.894  17.714  1.00 10.00      A   
ATOM   2647  O   LEU A 281     -24.887  15.201  17.322  1.00 10.00      A   
ATOM   2648  N   PRO A 282     -26.900  15.836  18.113  1.00 10.00      A   
ATOM   2649  CA  PRO A 282     -26.601  17.282  18.072  1.00 10.00      A   
ATOM   2650  CB  PRO A 282     -27.926  17.944  18.474  1.00 10.00      A   
ATOM   2651  CG  PRO A 282     -28.956  16.888  18.286  1.00 10.00      A   
ATOM   2652  CD  PRO A 282     -28.269  15.597  18.602  1.00 10.00      A   
ATOM   2653  C   PRO A 282     -25.481  17.726  19.015  1.00 10.00      A   
ATOM   2654  O   PRO A 282     -25.243  18.923  19.177  1.00 10.00      A   
ATOM   2655  N   ALA A 283     -24.791  16.773  19.628  1.00 10.00      A   
ATOM   2656  HN  ALA A 283     -25.015  15.834  19.458  1.00 10.00      A   
ATOM   2657  CA  ALA A 283     -23.697  17.093  20.536  1.00 10.00      A   
ATOM   2658  CB  ALA A 283     -23.382  15.900  21.428  1.00 10.00      A   
ATOM   2659  C   ALA A 283     -22.461  17.508  19.741  1.00 10.00      A   
ATOM   2660  O   ALA A 283     -21.618  18.258  20.225  1.00 10.00      A   
ATOM   2661  N   VAL A 284     -22.372  17.019  18.511  1.00 10.00      A   
ATOM   2662  HN  VAL A 284     -23.081  16.428  18.182  1.00 10.00      A   
ATOM   2663  CA  VAL A 284     -21.243  17.330  17.640  1.00 10.00      A   
ATOM   2664  CB  VAL A 284     -20.885  16.140  16.722  1.00 10.00      A   
ATOM   2665  CG1 VAL A 284     -20.566  14.903  17.546  1.00 10.00      A   
ATOM   2666  CG2 VAL A 284     -22.006  15.854  15.737  1.00 10.00      A   
ATOM   2667  C   VAL A 284     -21.515  18.572  16.787  1.00 10.00      A   
ATOM   2668  O   VAL A 284     -20.722  18.922  15.910  1.00 10.00      A   
ATOM   2669  N   TYR A 285     -22.624  19.254  17.071  1.00 10.00      A   
ATOM   2670  HN  TYR A 285     -23.195  18.948  17.807  1.00 10.00      A   
ATOM   2671  CA  TYR A 285     -23.011  20.450  16.325  1.00 10.00      A   
ATOM   2672  CB  TYR A 285     -24.366  20.974  16.804  1.00 10.00      A   
ATOM   2673  CG  TYR A 285     -25.556  20.426  16.047  1.00 10.00      A   
ATOM   2674  CD1 TYR A 285     -25.391  19.541  14.987  1.00 10.00      A   
ATOM   2675  CD2 TYR A 285     -26.848  20.800  16.392  1.00 10.00      A   
ATOM   2676  CE1 TYR A 285     -26.481  19.043  14.300  1.00 10.00      A   
ATOM   2677  CE2 TYR A 285     -27.942  20.308  15.709  1.00 10.00      A   
ATOM   2678  CZ  TYR A 285     -27.752  19.431  14.665  1.00 10.00      A   
ATOM   2679  OH  TYR A 285     -28.836  18.931  13.990  1.00 10.00      A   
ATOM   2680  HH  TYR A 285     -29.499  19.627  13.898  1.00 10.00      A   
ATOM   2681  C   TYR A 285     -21.967  21.555  16.435  1.00 10.00      A   
ATOM   2682  O   TYR A 285     -21.868  22.418  15.563  1.00 10.00      A   
ATOM   2683  N   SER A 286     -21.193  21.524  17.508  1.00 10.00      A   
ATOM   2684  HN  SER A 286     -21.328  20.818  18.179  1.00 10.00      A   
ATOM   2685  CA  SER A 286     -20.159  22.514  17.744  1.00 10.00      A   
ATOM   2686  CB  SER A 286     -19.864  22.553  19.240  1.00 10.00      A   
ATOM   2687  OG  SER A 286     -20.449  21.427  19.885  1.00 10.00      A   
ATOM   2688  HG  SER A 286     -21.227  21.710  20.385  1.00 10.00      A   
ATOM   2689  C   SER A 286     -18.883  22.191  16.962  1.00 10.00      A   
ATOM   2690  O   SER A 286     -17.881  22.893  17.084  1.00 10.00      A   
ATOM   2691  N   VAL A 287     -18.925  21.124  16.164  1.00 10.00      A   
ATOM   2692  HN  VAL A 287     -19.747  20.587  16.127  1.00 10.00      A   
ATOM   2693  CA  VAL A 287     -17.770  20.709  15.369  1.00 10.00      A   
ATOM   2694  CB  VAL A 287     -17.257  19.322  15.819  1.00 10.00      A   
ATOM   2695  CG1 VAL A 287     -15.957  18.961  15.115  1.00 10.00      A   
ATOM   2696  CG2 VAL A 287     -17.079  19.272  17.329  1.00 10.00      A   
ATOM   2697  C   VAL A 287     -18.103  20.656  13.872  1.00 10.00      A   
ATOM   2698  O   VAL A 287     -17.219  20.812  13.023  1.00 10.00      A   
ATOM   2699  N   CYS A 288     -19.383  20.461  13.560  1.00 10.00      A   
ATOM   2700  HN  CYS A 288     -20.038  20.373  14.286  1.00 10.00      A   
ATOM   2701  CA  CYS A 288     -19.857  20.358  12.174  1.00 10.00      A   
ATOM   2702  CB  CYS A 288     -21.385  20.265  12.146  1.00 10.00      A   
ATOM   2703  SG  CYS A 288     -22.076  18.910  13.127  1.00 10.00      A   
ATOM   2704  HG  CYS A 288     -21.627  17.768  12.620  1.00 10.00      A   
ATOM   2705  C   CYS A 288     -19.391  21.511  11.280  1.00 10.00      A   
ATOM   2706  O   CYS A 288     -19.246  21.342  10.066  1.00 10.00      A   
ATOM   2707  N   SER A 289     -19.131  22.661  11.889  1.00 10.00      A   
ATOM   2708  HN  SER A 289     -19.226  22.714  12.862  1.00 10.00      A   
ATOM   2709  CA  SER A 289     -18.700  23.852  11.167  1.00 10.00      A   
ATOM   2710  CB  SER A 289     -18.492  24.995  12.160  1.00 10.00      A   
ATOM   2711  OG  SER A 289     -18.644  24.531  13.494  1.00 10.00      A   
ATOM   2712  HG  SER A 289     -19.376  25.002  13.913  1.00 10.00      A   
ATOM   2713  C   SER A 289     -17.428  23.628  10.339  1.00 10.00      A   
ATOM   2714  O   SER A 289     -17.163  24.366   9.388  1.00 10.00      A   
ATOM   2715  N   ARG A 290     -16.644  22.618  10.696  1.00 10.00      A   
ATOM   2716  HN  ARG A 290     -16.904  22.050  11.458  1.00 10.00      A   
ATOM   2717  CA  ARG A 290     -15.408  22.333   9.976  1.00 10.00      A   
ATOM   2718  CB  ARG A 290     -14.201  22.863  10.756  1.00 10.00      A   
ATOM   2719  CG  ARG A 290     -14.058  22.281  12.153  1.00 10.00      A   
ATOM   2720  CD  ARG A 290     -14.258  23.340  13.221  1.00 10.00      A   
ATOM   2721  NE  ARG A 290     -14.244  22.759  14.561  1.00 10.00      A   
ATOM   2722  HE  ARG A 290     -13.528  22.114  14.766  1.00 10.00      A   
ATOM   2723  CZ  ARG A 290     -15.146  23.046  15.500  1.00 10.00      A   
ATOM   2724  NH1 ARG A 290     -16.129  23.901  15.239  1.00 10.00      A   
ATOM   2725 HH11 ARG A 290     -16.836  24.126  15.977  1.00 10.00      A   
ATOM   2726 HH12 ARG A 290     -16.205  24.353  14.303  1.00 10.00      A   
ATOM   2727  NH2 ARG A 290     -15.076  22.475  16.698  1.00 10.00      A   
ATOM   2728 HH21 ARG A 290     -15.789  22.704  17.430  1.00 10.00      A   
ATOM   2729 HH22 ARG A 290     -14.313  21.795  16.917  1.00 10.00      A   
ATOM   2730  C   ARG A 290     -15.251  20.841   9.693  1.00 10.00      A   
ATOM   2731  O   ARG A 290     -14.133  20.329   9.592  1.00 10.00      A   
ATOM   2732  N   LEU A 291     -16.370  20.144   9.563  1.00 10.00      A   
ATOM   2733  HN  LEU A 291     -17.237  20.598   9.645  1.00 10.00      A   
ATOM   2734  CA  LEU A 291     -16.332  18.714   9.285  1.00 10.00      A   
ATOM   2735  CB  LEU A 291     -17.617  18.020   9.741  1.00 10.00      A   
ATOM   2736  CG  LEU A 291     -17.682  17.648  11.222  1.00 10.00      A   
ATOM   2737  CD1 LEU A 291     -18.966  16.894  11.531  1.00 10.00      A   
ATOM   2738  CD2 LEU A 291     -16.465  16.827  11.623  1.00 10.00      A   
ATOM   2739  C   LEU A 291     -16.075  18.453   7.805  1.00 10.00      A   
ATOM   2740  O   LEU A 291     -16.970  18.606   6.976  1.00 10.00      A   
ATOM   2741  N   THR A 292     -14.847  18.071   7.483  1.00 10.00      A   
ATOM   2742  HN  THR A 292     -14.170  17.984   8.191  1.00 10.00      A   
ATOM   2743  CA  THR A 292     -14.463  17.790   6.108  1.00 10.00      A   
ATOM   2744  CB  THR A 292     -12.963  18.065   5.895  1.00 10.00      A   
ATOM   2745  OG1 THR A 292     -12.328  18.254   7.169  1.00 10.00      A   
ATOM   2746  HG1 THR A 292     -11.645  17.582   7.292  1.00 10.00      A   
ATOM   2747  CG2 THR A 292     -12.766  19.309   5.045  1.00 10.00      A   
ATOM   2748  C   THR A 292     -14.762  16.341   5.735  1.00 10.00      A   
ATOM   2749  O   THR A 292     -15.016  16.026   4.572  1.00 10.00      A   
ATOM   2750  N   THR A 293     -14.725  15.456   6.721  1.00 10.00      A   
ATOM   2751  HN  THR A 293     -14.520  15.759   7.632  1.00 10.00      A   
ATOM   2752  CA  THR A 293     -14.987  14.045   6.482  1.00 10.00      A   
ATOM   2753  CB  THR A 293     -13.676  13.246   6.364  1.00 10.00      A   
ATOM   2754  OG1 THR A 293     -12.791  13.935   5.469  1.00 10.00      A   
ATOM   2755  HG1 THR A 293     -13.299  14.562   4.939  1.00 10.00      A   
ATOM   2756  CG2 THR A 293     -13.948  11.848   5.823  1.00 10.00      A   
ATOM   2757  C   THR A 293     -15.862  13.454   7.581  1.00 10.00      A   
ATOM   2758  O   THR A 293     -15.480  13.431   8.753  1.00 10.00      A   
ATOM   2759  N   LEU A 294     -17.032  12.974   7.196  1.00 10.00      A   
ATOM   2760  HN  LEU A 294     -17.276  13.007   6.243  1.00 10.00      A   
ATOM   2761  CA  LEU A 294     -17.961  12.391   8.143  1.00 10.00      A   
ATOM   2762  CB  LEU A 294     -19.269  13.185   8.173  1.00 10.00      A   
ATOM   2763  CG  LEU A 294     -20.316  12.726   9.193  1.00 10.00      A   
ATOM   2764  CD1 LEU A 294     -19.819  12.945  10.615  1.00 10.00      A   
ATOM   2765  CD2 LEU A 294     -21.644  13.433   8.964  1.00 10.00      A   
ATOM   2766  C   LEU A 294     -18.246  10.938   7.800  1.00 10.00      A   
ATOM   2767  O   LEU A 294     -18.600  10.613   6.665  1.00 10.00      A   
ATOM   2768  N   ASN A 295     -18.063  10.070   8.774  1.00 10.00      A   
ATOM   2769  HN  ASN A 295     -17.744  10.390   9.646  1.00 10.00      A   
ATOM   2770  CA  ASN A 295     -18.316   8.652   8.597  1.00 10.00      A   
ATOM   2771  CB  ASN A 295     -17.054   7.837   8.888  1.00 10.00      A   
ATOM   2772  CG  ASN A 295     -17.291   6.342   8.867  1.00 10.00      A   
ATOM   2773  OD1 ASN A 295     -17.576   5.733   9.897  1.00 10.00      A   
ATOM   2774  ND2 ASN A 295     -17.177   5.741   7.696  1.00 10.00      A   
ATOM   2775 HD21 ASN A 295     -16.943   6.286   6.914  1.00 10.00      A   
ATOM   2776 HD22 ASN A 295     -17.330   4.772   7.656  1.00 10.00      A   
ATOM   2777  C   ASN A 295     -19.449   8.214   9.509  1.00 10.00      A   
ATOM   2778  O   ASN A 295     -19.297   8.173  10.728  1.00 10.00      A   
ATOM   2779  N   LEU A 296     -20.587   7.904   8.917  1.00 10.00      A   
ATOM   2780  HN  LEU A 296     -20.650   7.958   7.936  1.00 10.00      A   
ATOM   2781  CA  LEU A 296     -21.750   7.479   9.677  1.00 10.00      A   
ATOM   2782  CB  LEU A 296     -22.868   8.520   9.575  1.00 10.00      A   
ATOM   2783  CG  LEU A 296     -22.633   9.850  10.295  1.00 10.00      A   
ATOM   2784  CD1 LEU A 296     -23.849  10.752  10.151  1.00 10.00      A   
ATOM   2785  CD2 LEU A 296     -22.309   9.619  11.763  1.00 10.00      A   
ATOM   2786  C   LEU A 296     -22.241   6.124   9.191  1.00 10.00      A   
ATOM   2787  O   LEU A 296     -23.439   5.838   9.211  1.00 10.00      A   
ATOM   2788  N   SER A 297     -21.302   5.284   8.772  1.00 10.00      A   
ATOM   2789  HN  SER A 297     -20.365   5.569   8.791  1.00 10.00      A   
ATOM   2790  CA  SER A 297     -21.618   3.953   8.275  1.00 10.00      A   
ATOM   2791  CB  SER A 297     -20.365   3.311   7.679  1.00 10.00      A   
ATOM   2792  OG  SER A 297     -19.651   4.247   6.890  1.00 10.00      A   
ATOM   2793  HG  SER A 297     -20.055   4.303   6.014  1.00 10.00      A   
ATOM   2794  C   SER A 297     -22.207   3.065   9.373  1.00 10.00      A   
ATOM   2795  O   SER A 297     -22.865   2.065   9.091  1.00 10.00      A   
ATOM   2796  N   TYR A 298     -21.978   3.437  10.626  1.00 10.00      A   
ATOM   2797  HN  TYR A 298     -21.447   4.243  10.799  1.00 10.00      A   
ATOM   2798  CA  TYR A 298     -22.493   2.668  11.751  1.00 10.00      A   
ATOM   2799  CB  TYR A 298     -21.371   2.370  12.751  1.00 10.00      A   
ATOM   2800  CG  TYR A 298     -20.202   1.618  12.150  1.00 10.00      A   
ATOM   2801  CD1 TYR A 298     -19.013   2.270  11.834  1.00 10.00      A   
ATOM   2802  CD2 TYR A 298     -20.288   0.258  11.888  1.00 10.00      A   
ATOM   2803  CE1 TYR A 298     -17.951   1.586  11.276  1.00 10.00      A   
ATOM   2804  CE2 TYR A 298     -19.231  -0.434  11.331  1.00 10.00      A   
ATOM   2805  CZ  TYR A 298     -18.065   0.234  11.026  1.00 10.00      A   
ATOM   2806  OH  TYR A 298     -17.015  -0.453  10.464  1.00 10.00      A   
ATOM   2807  HH  TYR A 298     -16.192  -0.182  10.887  1.00 10.00      A   
ATOM   2808  C   TYR A 298     -23.645   3.400  12.437  1.00 10.00      A   
ATOM   2809  O   TYR A 298     -24.197   2.928  13.434  1.00 10.00      A   
ATOM   2810  N   ALA A 299     -24.018   4.547  11.882  1.00 10.00      A   
ATOM   2811  HN  ALA A 299     -23.572   4.848  11.066  1.00 10.00      A   
ATOM   2812  CA  ALA A 299     -25.094   5.350  12.440  1.00 10.00      A   
ATOM   2813  CB  ALA A 299     -24.816   6.833  12.262  1.00 10.00      A   
ATOM   2814  C   ALA A 299     -26.428   4.974  11.817  1.00 10.00      A   
ATOM   2815  O   ALA A 299     -26.815   5.496  10.767  1.00 10.00      A   
ATOM   2816  N   THR A 300     -27.116   4.049  12.459  1.00 10.00      A   
ATOM   2817  HN  THR A 300     -26.739   3.655  13.271  1.00 10.00      A   
ATOM   2818  CA  THR A 300     -28.408   3.576  11.991  1.00 10.00      A   
ATOM   2819  CB  THR A 300     -28.685   2.172  12.551  1.00 10.00      A   
ATOM   2820  OG1 THR A 300     -27.475   1.647  13.118  1.00 10.00      A   
ATOM   2821  HG1 THR A 300     -27.672   1.247  13.972  1.00 10.00      A   
ATOM   2822  CG2 THR A 300     -29.170   1.243  11.449  1.00 10.00      A   
ATOM   2823  C   THR A 300     -29.535   4.519  12.421  1.00 10.00      A   
ATOM   2824  O   THR A 300     -30.456   4.115  13.134  1.00 10.00      A   
ATOM   2825  N   VAL A 301     -29.464   5.771  11.982  1.00 10.00      A   
ATOM   2826  HN  VAL A 301     -28.713   6.033  11.405  1.00 10.00      A   
ATOM   2827  CA  VAL A 301     -30.477   6.766  12.327  1.00 10.00      A   
ATOM   2828  CB  VAL A 301     -29.851   8.055  12.899  1.00 10.00      A   
ATOM   2829  CG1 VAL A 301     -29.280   7.795  14.284  1.00 10.00      A   
ATOM   2830  CG2 VAL A 301     -28.770   8.585  11.974  1.00 10.00      A   
ATOM   2831  C   VAL A 301     -31.364   7.098  11.130  1.00 10.00      A   
ATOM   2832  O   VAL A 301     -31.050   6.736   9.997  1.00 10.00      A   
ATOM   2833  N   GLN A 302     -32.471   7.784  11.389  1.00 10.00      A   
ATOM   2834  HN  GLN A 302     -32.659   8.061  12.315  1.00 10.00      A   
ATOM   2835  CA  GLN A 302     -33.410   8.146  10.335  1.00 10.00      A   
ATOM   2836  CB  GLN A 302     -34.780   8.477  10.931  1.00 10.00      A   
ATOM   2837  CG  GLN A 302     -35.559   7.268  11.430  1.00 10.00      A   
ATOM   2838  CD  GLN A 302     -36.007   6.356  10.303  1.00 10.00      A   
ATOM   2839  OE1 GLN A 302     -37.040   6.594   9.672  1.00 10.00      A   
ATOM   2840  NE2 GLN A 302     -35.251   5.298  10.053  1.00 10.00      A   
ATOM   2841 HE21 GLN A 302     -34.446   5.155  10.602  1.00 10.00      A   
ATOM   2842 HE22 GLN A 302     -35.528   4.693   9.330  1.00 10.00      A   
ATOM   2843  C   GLN A 302     -32.907   9.313   9.489  1.00 10.00      A   
ATOM   2844  O   GLN A 302     -32.019  10.061   9.905  1.00 10.00      A   
ATOM   2845  N   SER A 303     -33.511   9.467   8.314  1.00 10.00      A   
ATOM   2846  HN  SER A 303     -34.231   8.847   8.071  1.00 10.00      A   
ATOM   2847  CA  SER A 303     -33.161  10.523   7.372  1.00 10.00      A   
ATOM   2848  CB  SER A 303     -34.076  10.444   6.143  1.00 10.00      A   
ATOM   2849  OG  SER A 303     -33.848  11.525   5.252  1.00 10.00      A   
ATOM   2850  HG  SER A 303     -33.327  11.208   4.500  1.00 10.00      A   
ATOM   2851  C   SER A 303     -33.280  11.897   8.013  1.00 10.00      A   
ATOM   2852  O   SER A 303     -32.399  12.743   7.857  1.00 10.00      A   
ATOM   2853  N   TYR A 304     -34.370  12.107   8.746  1.00 10.00      A   
ATOM   2854  HN  TYR A 304     -35.027  11.382   8.838  1.00 10.00      A   
ATOM   2855  CA  TYR A 304     -34.624  13.386   9.404  1.00 10.00      A   
ATOM   2856  CB  TYR A 304     -35.917  13.320  10.224  1.00 10.00      A   
ATOM   2857  CG  TYR A 304     -36.275  14.614  10.921  1.00 10.00      A   
ATOM   2858  CD1 TYR A 304     -36.481  15.784  10.201  1.00 10.00      A   
ATOM   2859  CD2 TYR A 304     -36.403  14.664  12.301  1.00 10.00      A   
ATOM   2860  CE1 TYR A 304     -36.803  16.967  10.836  1.00 10.00      A   
ATOM   2861  CE2 TYR A 304     -36.725  15.841  12.946  1.00 10.00      A   
ATOM   2862  CZ  TYR A 304     -36.924  16.988  12.211  1.00 10.00      A   
ATOM   2863  OH  TYR A 304     -37.243  18.157  12.856  1.00 10.00      A   
ATOM   2864  HH  TYR A 304     -36.750  18.202  13.682  1.00 10.00      A   
ATOM   2865  C   TYR A 304     -33.455  13.827  10.284  1.00 10.00      A   
ATOM   2866  O   TYR A 304     -33.010  14.975  10.211  1.00 10.00      A   
ATOM   2867  N   ASP A 305     -32.950  12.913  11.102  1.00 10.00      A   
ATOM   2868  HN  ASP A 305     -33.324  12.010  11.098  1.00 10.00      A   
ATOM   2869  CA  ASP A 305     -31.842  13.223  12.002  1.00 10.00      A   
ATOM   2870  CB  ASP A 305     -31.686  12.160  13.090  1.00 10.00      A   
ATOM   2871  CG  ASP A 305     -32.811  12.191  14.106  1.00 10.00      A   
ATOM   2872  OD1 ASP A 305     -32.830  13.106  14.957  1.00 10.00      A   
ATOM   2873  OD2 ASP A 305     -33.684  11.298  14.057  1.00 10.00      A   
ATOM   2874  C   ASP A 305     -30.535  13.411  11.246  1.00 10.00      A   
ATOM   2875  O   ASP A 305     -29.640  14.131  11.699  1.00 10.00      A   
ATOM   2876  N   LEU A 306     -30.420  12.764  10.097  1.00 10.00      A   
ATOM   2877  HN  LEU A 306     -31.157  12.190   9.791  1.00 10.00      A   
ATOM   2878  CA  LEU A 306     -29.226  12.882   9.280  1.00 10.00      A   
ATOM   2879  CB  LEU A 306     -29.198  11.783   8.218  1.00 10.00      A   
ATOM   2880  CG  LEU A 306     -28.900  10.366   8.717  1.00 10.00      A   
ATOM   2881  CD1 LEU A 306     -29.336   9.330   7.693  1.00 10.00      A   
ATOM   2882  CD2 LEU A 306     -27.423  10.211   9.037  1.00 10.00      A   
ATOM   2883  C   LEU A 306     -29.169  14.262   8.625  1.00 10.00      A   
ATOM   2884  O   LEU A 306     -28.145  14.944   8.680  1.00 10.00      A   
ATOM   2885  N   VAL A 307     -30.288  14.670   8.034  1.00 10.00      A   
ATOM   2886  HN  VAL A 307     -31.073  14.073   8.041  1.00 10.00      A   
ATOM   2887  CA  VAL A 307     -30.391  15.965   7.362  1.00 10.00      A   
ATOM   2888  CB  VAL A 307     -31.808  16.179   6.776  1.00 10.00      A   
ATOM   2889  CG1 VAL A 307     -31.956  17.576   6.192  1.00 10.00      A   
ATOM   2890  CG2 VAL A 307     -32.123  15.123   5.722  1.00 10.00      A   
ATOM   2891  C   VAL A 307     -30.052  17.117   8.308  1.00 10.00      A   
ATOM   2892  O   VAL A 307     -29.300  18.024   7.948  1.00 10.00      A   
ATOM   2893  N   LYS A 308     -30.592  17.055   9.525  1.00 10.00      A   
ATOM   2894  HN  LYS A 308     -31.162  16.290   9.755  1.00 10.00      A   
ATOM   2895  CA  LYS A 308     -30.363  18.095  10.525  1.00 10.00      A   
ATOM   2896  CB  LYS A 308     -31.067  17.756  11.840  1.00 10.00      A   
ATOM   2897  CG  LYS A 308     -32.583  17.727  11.750  1.00 10.00      A   
ATOM   2898  CD  LYS A 308     -33.219  17.610  13.127  1.00 10.00      A   
ATOM   2899  CE  LYS A 308     -32.953  16.250  13.755  1.00 10.00      A   
ATOM   2900  NZ  LYS A 308     -33.390  16.192  15.177  1.00 10.00      A   
ATOM   2901  HZ1 LYS A 308     -33.196  15.247  15.572  1.00 10.00      A   
ATOM   2902  HZ2 LYS A 308     -34.408  16.384  15.250  1.00 10.00      A   
ATOM   2903  HZ3 LYS A 308     -32.878  16.902  15.740  1.00 10.00      A   
ATOM   2904  C   LYS A 308     -28.880  18.334  10.779  1.00 10.00      A   
ATOM   2905  O   LYS A 308     -28.453  19.477  10.958  1.00 10.00      A   
ATOM   2906  N   LEU A 309     -28.101  17.258  10.783  1.00 10.00      A   
ATOM   2907  HN  LEU A 309     -28.501  16.377  10.618  1.00 10.00      A   
ATOM   2908  CA  LEU A 309     -26.668  17.352  11.024  1.00 10.00      A   
ATOM   2909  CB  LEU A 309     -26.124  15.995  11.473  1.00 10.00      A   
ATOM   2910  CG  LEU A 309     -24.902  16.032  12.393  1.00 10.00      A   
ATOM   2911  CD1 LEU A 309     -25.262  15.544  13.789  1.00 10.00      A   
ATOM   2912  CD2 LEU A 309     -23.761  15.215  11.811  1.00 10.00      A   
ATOM   2913  C   LEU A 309     -25.928  17.817   9.773  1.00 10.00      A   
ATOM   2914  O   LEU A 309     -24.946  18.558   9.858  1.00 10.00      A   
ATOM   2915  N   LEU A 310     -26.414  17.385   8.614  1.00 10.00      A   
ATOM   2916  HN  LEU A 310     -27.210  16.809   8.617  1.00 10.00      A   
ATOM   2917  CA  LEU A 310     -25.799  17.742   7.336  1.00 10.00      A   
ATOM   2918  CB  LEU A 310     -26.455  16.976   6.190  1.00 10.00      A   
ATOM   2919  CG  LEU A 310     -26.278  15.461   6.192  1.00 10.00      A   
ATOM   2920  CD1 LEU A 310     -27.104  14.840   5.078  1.00 10.00      A   
ATOM   2921  CD2 LEU A 310     -24.810  15.092   6.041  1.00 10.00      A   
ATOM   2922  C   LEU A 310     -25.883  19.242   7.069  1.00 10.00      A   
ATOM   2923  O   LEU A 310     -24.959  19.831   6.512  1.00 10.00      A   
ATOM   2924  N   CYS A 311     -26.988  19.854   7.475  1.00 10.00      A   
ATOM   2925  HN  CYS A 311     -27.695  19.325   7.905  1.00 10.00      A   
ATOM   2926  CA  CYS A 311     -27.190  21.291   7.280  1.00 10.00      A   
ATOM   2927  CB  CYS A 311     -28.574  21.714   7.777  1.00 10.00      A   
ATOM   2928  SG  CYS A 311     -29.934  20.894   6.919  1.00 10.00      A   
ATOM   2929  HG  CYS A 311     -29.476  19.731   6.462  1.00 10.00      A   
ATOM   2930  C   CYS A 311     -26.109  22.121   7.968  1.00 10.00      A   
ATOM   2931  O   CYS A 311     -25.821  23.247   7.562  1.00 10.00      A   
ATOM   2932  N   GLN A 312     -25.497  21.556   8.997  1.00 10.00      A   
ATOM   2933  HN  GLN A 312     -25.738  20.642   9.260  1.00 10.00      A   
ATOM   2934  CA  GLN A 312     -24.463  22.257   9.735  1.00 10.00      A   
ATOM   2935  CB  GLN A 312     -24.551  21.929  11.225  1.00 10.00      A   
ATOM   2936  CG  GLN A 312     -25.621  22.705  11.971  1.00 10.00      A   
ATOM   2937  CD  GLN A 312     -25.168  23.143  13.350  1.00 10.00      A   
ATOM   2938  OE1 GLN A 312     -25.973  23.259  14.274  1.00 10.00      A   
ATOM   2939  NE2 GLN A 312     -23.877  23.391  13.498  1.00 10.00      A   
ATOM   2940 HE21 GLN A 312     -23.293  23.272  12.720  1.00 10.00      A   
ATOM   2941 HE22 GLN A 312     -23.556  23.689  14.378  1.00 10.00      A   
ATOM   2942  C   GLN A 312     -23.069  21.929   9.213  1.00 10.00      A   
ATOM   2943  O   GLN A 312     -22.075  22.362   9.791  1.00 10.00      A   
ATOM   2944  N   CYS A 313     -22.994  21.178   8.119  1.00 10.00      A   
ATOM   2945  HN  CYS A 313     -23.821  20.876   7.678  1.00 10.00      A   
ATOM   2946  CA  CYS A 313     -21.705  20.801   7.548  1.00 10.00      A   
ATOM   2947  CB  CYS A 313     -21.544  19.280   7.556  1.00 10.00      A   
ATOM   2948  SG  CYS A 313     -21.964  18.504   9.134  1.00 10.00      A   
ATOM   2949  HG  CYS A 313     -23.259  18.705   9.358  1.00 10.00      A   
ATOM   2950  C   CYS A 313     -21.538  21.347   6.128  1.00 10.00      A   
ATOM   2951  O   CYS A 313     -21.793  20.646   5.149  1.00 10.00      A   
ATOM   2952  N   PRO A 314     -21.111  22.615   5.998  1.00 10.00      A   
ATOM   2953  CA  PRO A 314     -20.911  23.247   4.695  1.00 10.00      A   
ATOM   2954  CB  PRO A 314     -21.156  24.718   5.014  1.00 10.00      A   
ATOM   2955  CG  PRO A 314     -20.661  24.882   6.416  1.00 10.00      A   
ATOM   2956  CD  PRO A 314     -20.813  23.546   7.104  1.00 10.00      A   
ATOM   2957  C   PRO A 314     -19.490  23.055   4.166  1.00 10.00      A   
ATOM   2958  O   PRO A 314     -19.178  23.458   3.046  1.00 10.00      A   
ATOM   2959  N   LYS A 315     -18.636  22.430   4.971  1.00 10.00      A   
ATOM   2960  HN  LYS A 315     -18.948  22.114   5.844  1.00 10.00      A   
ATOM   2961  CA  LYS A 315     -17.250  22.190   4.585  1.00 10.00      A   
ATOM   2962  CB  LYS A 315     -16.303  22.658   5.694  1.00 10.00      A   
ATOM   2963  CG  LYS A 315     -15.648  24.013   5.451  1.00 10.00      A   
ATOM   2964  CD  LYS A 315     -16.649  25.159   5.529  1.00 10.00      A   
ATOM   2965  CE  LYS A 315     -15.955  26.491   5.772  1.00 10.00      A   
ATOM   2966  NZ  LYS A 315     -15.012  26.851   4.678  1.00 10.00      A   
ATOM   2967  HZ1 LYS A 315     -15.523  26.955   3.778  1.00 10.00      A   
ATOM   2968  HZ2 LYS A 315     -14.291  26.109   4.566  1.00 10.00      A   
ATOM   2969  HZ3 LYS A 315     -14.537  27.751   4.900  1.00 10.00      A   
ATOM   2970  C   LYS A 315     -17.018  20.709   4.310  1.00 10.00      A   
ATOM   2971  O   LYS A 315     -15.881  20.278   4.128  1.00 10.00      A   
ATOM   2972  N   LEU A 316     -18.101  19.940   4.274  1.00 10.00      A   
ATOM   2973  HN  LEU A 316     -18.979  20.350   4.402  1.00 10.00      A   
ATOM   2974  CA  LEU A 316     -18.020  18.502   4.041  1.00 10.00      A   
ATOM   2975  CB  LEU A 316     -19.389  17.855   4.280  1.00 10.00      A   
ATOM   2976  CG  LEU A 316     -19.440  16.327   4.292  1.00 10.00      A   
ATOM   2977  CD1 LEU A 316     -18.475  15.765   5.321  1.00 10.00      A   
ATOM   2978  CD2 LEU A 316     -20.855  15.850   4.572  1.00 10.00      A   
ATOM   2979  C   LEU A 316     -17.519  18.186   2.634  1.00 10.00      A   
ATOM   2980  O   LEU A 316     -17.998  18.758   1.654  1.00 10.00      A   
ATOM   2981  N   GLN A 317     -16.549  17.281   2.551  1.00 10.00      A   
ATOM   2982  HN  GLN A 317     -16.208  16.875   3.377  1.00 10.00      A   
ATOM   2983  CA  GLN A 317     -15.974  16.870   1.274  1.00 10.00      A   
ATOM   2984  CB  GLN A 317     -14.474  17.191   1.225  1.00 10.00      A   
ATOM   2985  CG  GLN A 317     -14.163  18.678   1.246  1.00 10.00      A   
ATOM   2986  CD  GLN A 317     -12.678  18.976   1.188  1.00 10.00      A   
ATOM   2987  OE1 GLN A 317     -11.853  18.211   1.686  1.00 10.00      A   
ATOM   2988  NE2 GLN A 317     -12.328  20.102   0.589  1.00 10.00      A   
ATOM   2989 HE21 GLN A 317     -13.045  20.677   0.219  1.00 10.00      A   
ATOM   2990 HE22 GLN A 317     -11.375  20.314   0.521  1.00 10.00      A   
ATOM   2991  C   GLN A 317     -16.207  15.379   1.033  1.00 10.00      A   
ATOM   2992  O   GLN A 317     -16.685  14.978  -0.029  1.00 10.00      A   
ATOM   2993  N   ARG A 318     -15.872  14.558   2.023  1.00 10.00      A   
ATOM   2994  HN  ARG A 318     -15.496  14.928   2.849  1.00 10.00      A   
ATOM   2995  CA  ARG A 318     -16.062  13.116   1.916  1.00 10.00      A   
ATOM   2996  CB  ARG A 318     -14.740  12.367   2.130  1.00 10.00      A   
ATOM   2997  CG  ARG A 318     -14.787  10.906   1.701  1.00 10.00      A   
ATOM   2998  CD  ARG A 318     -13.629  10.096   2.273  1.00 10.00      A   
ATOM   2999  NE  ARG A 318     -12.346  10.408   1.642  1.00 10.00      A   
ATOM   3000  HE  ARG A 318     -11.981  11.312   1.790  1.00 10.00      A   
ATOM   3001  CZ  ARG A 318     -11.647   9.549   0.892  1.00 10.00      A   
ATOM   3002  NH1 ARG A 318     -12.111   8.319   0.667  1.00 10.00      A   
ATOM   3003 HH11 ARG A 318     -11.564   7.647   0.081  1.00 10.00      A   
ATOM   3004 HH12 ARG A 318     -13.024   8.027   1.066  1.00 10.00      A   
ATOM   3005  NH2 ARG A 318     -10.484   9.914   0.372  1.00 10.00      A   
ATOM   3006 HH21 ARG A 318     -10.109  10.874   0.547  1.00 10.00      A   
ATOM   3007 HH22 ARG A 318      -9.938   9.246  -0.218  1.00 10.00      A   
ATOM   3008  C   ARG A 318     -17.098  12.657   2.936  1.00 10.00      A   
ATOM   3009  O   ARG A 318     -16.942  12.894   4.140  1.00 10.00      A   
ATOM   3010  N   LEU A 319     -18.155  12.014   2.461  1.00 10.00      A   
ATOM   3011  HN  LEU A 319     -18.226  11.851   1.494  1.00 10.00      A   
ATOM   3012  CA  LEU A 319     -19.215  11.544   3.340  1.00 10.00      A   
ATOM   3013  CB  LEU A 319     -20.466  12.405   3.174  1.00 10.00      A   
ATOM   3014  CG  LEU A 319     -21.698  11.958   3.965  1.00 10.00      A   
ATOM   3015  CD1 LEU A 319     -21.481  12.149   5.458  1.00 10.00      A   
ATOM   3016  CD2 LEU A 319     -22.933  12.709   3.499  1.00 10.00      A   
ATOM   3017  C   LEU A 319     -19.555  10.080   3.093  1.00 10.00      A   
ATOM   3018  O   LEU A 319     -19.818   9.669   1.960  1.00 10.00      A   
ATOM   3019  N   TRP A 320     -19.535   9.300   4.164  1.00 10.00      A   
ATOM   3020  HN  TRP A 320     -19.297   9.695   5.031  1.00 10.00      A   
ATOM   3021  CA  TRP A 320     -19.864   7.882   4.105  1.00 10.00      A   
ATOM   3022  CB  TRP A 320     -18.687   7.027   4.597  1.00 10.00      A   
ATOM   3023  CG  TRP A 320     -17.492   7.002   3.687  1.00 10.00      A   
ATOM   3024  CD1 TRP A 320     -17.241   7.824   2.629  1.00 10.00      A   
ATOM   3025  CD2 TRP A 320     -16.373   6.107   3.765  1.00 10.00      A   
ATOM   3026  NE1 TRP A 320     -16.044   7.497   2.043  1.00 10.00      A   
ATOM   3027  HE1 TRP A 320     -15.645   7.951   1.256  1.00 10.00      A   
ATOM   3028  CE2 TRP A 320     -15.491   6.447   2.722  1.00 10.00      A   
ATOM   3029  CE3 TRP A 320     -16.033   5.051   4.617  1.00 10.00      A   
ATOM   3030  CZ2 TRP A 320     -14.291   5.773   2.510  1.00 10.00      A   
ATOM   3031  CZ3 TRP A 320     -14.844   4.383   4.405  1.00 10.00      A   
ATOM   3032  CH2 TRP A 320     -13.986   4.745   3.359  1.00 10.00      A   
ATOM   3033  C   TRP A 320     -21.075   7.630   4.996  1.00 10.00      A   
ATOM   3034  O   TRP A 320     -20.977   7.729   6.220  1.00 10.00      A   
ATOM   3035  N   VAL A 321     -22.213   7.312   4.391  1.00 10.00      A   
ATOM   3036  HN  VAL A 321     -22.229   7.210   3.417  1.00 10.00      A   
ATOM   3037  CA  VAL A 321     -23.436   7.077   5.149  1.00 10.00      A   
ATOM   3038  CB  VAL A 321     -24.388   8.293   5.103  1.00 10.00      A   
ATOM   3039  CG1 VAL A 321     -23.890   9.395   6.024  1.00 10.00      A   
ATOM   3040  CG2 VAL A 321     -24.546   8.809   3.678  1.00 10.00      A   
ATOM   3041  C   VAL A 321     -24.184   5.853   4.644  1.00 10.00      A   
ATOM   3042  O   VAL A 321     -23.698   5.126   3.773  1.00 10.00      A   
ATOM   3043  N   LEU A 322     -25.362   5.631   5.204  1.00 10.00      A   
ATOM   3044  HN  LEU A 322     -25.685   6.248   5.896  1.00 10.00      A   
ATOM   3045  CA  LEU A 322     -26.198   4.509   4.819  1.00 10.00      A   
ATOM   3046  CB  LEU A 322     -26.728   3.785   6.063  1.00 10.00      A   
ATOM   3047  CG  LEU A 322     -25.684   3.106   6.950  1.00 10.00      A   
ATOM   3048  CD1 LEU A 322     -26.331   2.555   8.210  1.00 10.00      A   
ATOM   3049  CD2 LEU A 322     -24.973   2.002   6.187  1.00 10.00      A   
ATOM   3050  C   LEU A 322     -27.357   4.995   3.963  1.00 10.00      A   
ATOM   3051  O   LEU A 322     -27.546   6.197   3.790  1.00 10.00      A   
ATOM   3052  N   ASP A 323     -28.137   4.054   3.444  1.00 10.00      A   
ATOM   3053  HN  ASP A 323     -27.928   3.107   3.621  1.00 10.00      A   
ATOM   3054  CA  ASP A 323     -29.289   4.368   2.600  1.00 10.00      A   
ATOM   3055  CB  ASP A 323     -29.757   3.131   1.820  1.00 10.00      A   
ATOM   3056  CG  ASP A 323     -30.271   2.006   2.700  1.00 10.00      A   
ATOM   3057  OD1 ASP A 323     -29.783   1.859   3.839  1.00 10.00      A   
ATOM   3058  OD2 ASP A 323     -31.149   1.242   2.244  1.00 10.00      A   
ATOM   3059  C   ASP A 323     -30.437   4.962   3.406  1.00 10.00      A   
ATOM   3060  O   ASP A 323     -31.439   5.400   2.842  1.00 10.00      A   
ATOM   3061  N   TYR A 324     -30.273   4.997   4.725  1.00 10.00      A   
ATOM   3062  HN  TYR A 324     -29.450   4.629   5.107  1.00 10.00      A   
ATOM   3063  CA  TYR A 324     -31.284   5.550   5.621  1.00 10.00      A   
ATOM   3064  CB  TYR A 324     -30.887   5.307   7.078  1.00 10.00      A   
ATOM   3065  CG  TYR A 324     -31.535   4.092   7.696  1.00 10.00      A   
ATOM   3066  CD1 TYR A 324     -30.773   3.023   8.145  1.00 10.00      A   
ATOM   3067  CD2 TYR A 324     -32.913   4.020   7.839  1.00 10.00      A   
ATOM   3068  CE1 TYR A 324     -31.369   1.916   8.719  1.00 10.00      A   
ATOM   3069  CE2 TYR A 324     -33.515   2.919   8.409  1.00 10.00      A   
ATOM   3070  CZ  TYR A 324     -32.740   1.871   8.847  1.00 10.00      A   
ATOM   3071  OH  TYR A 324     -33.336   0.775   9.423  1.00 10.00      A   
ATOM   3072  HH  TYR A 324     -32.844   0.528  10.216  1.00 10.00      A   
ATOM   3073  C   TYR A 324     -31.494   7.048   5.381  1.00 10.00      A   
ATOM   3074  O   TYR A 324     -32.475   7.630   5.848  1.00 10.00      A   
ATOM   3075  N   ILE A 325     -30.566   7.658   4.644  1.00 10.00      A   
ATOM   3076  HN  ILE A 325     -29.814   7.131   4.299  1.00 10.00      A   
ATOM   3077  CA  ILE A 325     -30.633   9.079   4.329  1.00 10.00      A   
ATOM   3078  CB  ILE A 325     -29.293   9.596   3.748  1.00 10.00      A   
ATOM   3079  CG1 ILE A 325     -29.335  11.108   3.512  1.00 10.00      A   
ATOM   3080  CG2 ILE A 325     -28.917   8.859   2.471  1.00 10.00      A   
ATOM   3081  CD1 ILE A 325     -29.501  11.921   4.777  1.00 10.00      A   
ATOM   3082  C   ILE A 325     -31.777   9.378   3.358  1.00 10.00      A   
ATOM   3083  O   ILE A 325     -32.330  10.480   3.362  1.00 10.00      A   
ATOM   3084  N   GLU A 326     -32.138   8.383   2.546  1.00 10.00      A   
ATOM   3085  HN  GLU A 326     -31.672   7.522   2.615  1.00 10.00      A   
ATOM   3086  CA  GLU A 326     -33.217   8.522   1.563  1.00 10.00      A   
ATOM   3087  CB  GLU A 326     -34.557   8.823   2.247  1.00 10.00      A   
ATOM   3088  CG  GLU A 326     -35.069   7.711   3.152  1.00 10.00      A   
ATOM   3089  CD  GLU A 326     -36.574   7.750   3.345  1.00 10.00      A   
ATOM   3090  OE1 GLU A 326     -37.168   8.848   3.249  1.00 10.00      A   
ATOM   3091  OE2 GLU A 326     -37.172   6.682   3.596  1.00 10.00      A   
ATOM   3092  C   GLU A 326     -32.900   9.577   0.495  1.00 10.00      A   
ATOM   3093  O   GLU A 326     -31.884  10.277   0.568  1.00 10.00      A   
ATOM   3094  N   ASP A 327     -33.777   9.685  -0.500  1.00 10.00      A   
ATOM   3095  HN  ASP A 327     -34.568   9.101  -0.508  1.00 10.00      A   
ATOM   3096  CA  ASP A 327     -33.592  10.656  -1.577  1.00 10.00      A   
ATOM   3097  CB  ASP A 327     -34.628  10.463  -2.692  1.00 10.00      A   
ATOM   3098  CG  ASP A 327     -34.475   9.160  -3.449  1.00 10.00      A   
ATOM   3099  OD1 ASP A 327     -33.431   8.958  -4.094  1.00 10.00      A   
ATOM   3100  OD2 ASP A 327     -35.418   8.337  -3.423  1.00 10.00      A   
ATOM   3101  C   ASP A 327     -33.713  12.070  -1.033  1.00 10.00      A   
ATOM   3102  O   ASP A 327     -32.960  12.965  -1.419  1.00 10.00      A   
ATOM   3103  N   ALA A 328     -34.670  12.257  -0.123  1.00 10.00      A   
ATOM   3104  HN  ALA A 328     -35.231  11.492   0.142  1.00 10.00      A   
ATOM   3105  CA  ALA A 328     -34.918  13.559   0.486  1.00 10.00      A   
ATOM   3106  CB  ALA A 328     -36.049  13.454   1.494  1.00 10.00      A   
ATOM   3107  C   ALA A 328     -33.664  14.116   1.151  1.00 10.00      A   
ATOM   3108  O   ALA A 328     -33.338  15.295   0.998  1.00 10.00      A   
ATOM   3109  N   GLY A 329     -32.957  13.256   1.871  1.00 10.00      A   
ATOM   3110  HN  GLY A 329     -33.259  12.323   1.938  1.00 10.00      A   
ATOM   3111  CA  GLY A 329     -31.747  13.673   2.551  1.00 10.00      A   
ATOM   3112  C   GLY A 329     -30.637  14.034   1.587  1.00 10.00      A   
ATOM   3113  O   GLY A 329     -29.944  15.036   1.772  1.00 10.00      A   
ATOM   3114  N   LEU A 330     -30.483  13.227   0.546  1.00 10.00      A   
ATOM   3115  HN  LEU A 330     -31.078  12.453   0.448  1.00 10.00      A   
ATOM   3116  CA  LEU A 330     -29.453  13.454  -0.456  1.00 10.00      A   
ATOM   3117  CB  LEU A 330     -29.404  12.293  -1.448  1.00 10.00      A   
ATOM   3118  CG  LEU A 330     -28.953  10.943  -0.884  1.00 10.00      A   
ATOM   3119  CD1 LEU A 330     -29.047   9.862  -1.948  1.00 10.00      A   
ATOM   3120  CD2 LEU A 330     -27.534  11.038  -0.341  1.00 10.00      A   
ATOM   3121  C   LEU A 330     -29.662  14.781  -1.178  1.00 10.00      A   
ATOM   3122  O   LEU A 330     -28.696  15.440  -1.569  1.00 10.00      A   
ATOM   3123  N   GLU A 331     -30.922  15.168  -1.353  1.00 10.00      A   
ATOM   3124  HN  GLU A 331     -31.652  14.582  -1.043  1.00 10.00      A   
ATOM   3125  CA  GLU A 331     -31.244  16.429  -2.009  1.00 10.00      A   
ATOM   3126  CB  GLU A 331     -32.743  16.539  -2.281  1.00 10.00      A   
ATOM   3127  CG  GLU A 331     -33.120  17.763  -3.097  1.00 10.00      A   
ATOM   3128  CD  GLU A 331     -34.613  17.963  -3.203  1.00 10.00      A   
ATOM   3129  OE1 GLU A 331     -35.239  18.357  -2.195  1.00 10.00      A   
ATOM   3130  OE2 GLU A 331     -35.169  17.740  -4.298  1.00 10.00      A   
ATOM   3131  C   GLU A 331     -30.773  17.608  -1.162  1.00 10.00      A   
ATOM   3132  O   GLU A 331     -30.147  18.539  -1.672  1.00 10.00      A   
ATOM   3133  N   VAL A 332     -31.070  17.562   0.135  1.00 10.00      A   
ATOM   3134  HN  VAL A 332     -31.573  16.794   0.486  1.00 10.00      A   
ATOM   3135  CA  VAL A 332     -30.661  18.629   1.041  1.00 10.00      A   
ATOM   3136  CB  VAL A 332     -31.291  18.491   2.443  1.00 10.00      A   
ATOM   3137  CG1 VAL A 332     -31.082  19.765   3.247  1.00 10.00      A   
ATOM   3138  CG2 VAL A 332     -32.770  18.168   2.339  1.00 10.00      A   
ATOM   3139  C   VAL A 332     -29.141  18.652   1.161  1.00 10.00      A   
ATOM   3140  O   VAL A 332     -28.529  19.716   1.255  1.00 10.00      A   
ATOM   3141  N   LEU A 333     -28.545  17.466   1.140  1.00 10.00      A   
ATOM   3142  HN  LEU A 333     -29.099  16.656   1.066  1.00 10.00      A   
ATOM   3143  CA  LEU A 333     -27.101  17.319   1.232  1.00 10.00      A   
ATOM   3144  CB  LEU A 333     -26.741  15.832   1.179  1.00 10.00      A   
ATOM   3145  CG  LEU A 333     -25.259  15.488   1.035  1.00 10.00      A   
ATOM   3146  CD1 LEU A 333     -24.503  15.812   2.314  1.00 10.00      A   
ATOM   3147  CD2 LEU A 333     -25.091  14.025   0.664  1.00 10.00      A   
ATOM   3148  C   LEU A 333     -26.413  18.067   0.096  1.00 10.00      A   
ATOM   3149  O   LEU A 333     -25.457  18.809   0.317  1.00 10.00      A   
ATOM   3150  N   ALA A 334     -26.928  17.884  -1.116  1.00 10.00      A   
ATOM   3151  HN  ALA A 334     -27.699  17.288  -1.220  1.00 10.00      A   
ATOM   3152  CA  ALA A 334     -26.375  18.533  -2.301  1.00 10.00      A   
ATOM   3153  CB  ALA A 334     -26.934  17.883  -3.557  1.00 10.00      A   
ATOM   3154  C   ALA A 334     -26.668  20.033  -2.301  1.00 10.00      A   
ATOM   3155  O   ALA A 334     -26.102  20.795  -3.092  1.00 10.00      A   
ATOM   3156  N   SER A 335     -27.567  20.450  -1.424  1.00 10.00      A   
ATOM   3157  HN  SER A 335     -28.005  19.795  -0.840  1.00 10.00      A   
ATOM   3158  CA  SER A 335     -27.929  21.852  -1.312  1.00 10.00      A   
ATOM   3159  CB  SER A 335     -29.388  21.985  -0.850  1.00 10.00      A   
ATOM   3160  OG  SER A 335     -29.862  23.313  -0.986  1.00 10.00      A   
ATOM   3161  HG  SER A 335     -30.758  23.292  -1.354  1.00 10.00      A   
ATOM   3162  C   SER A 335     -26.992  22.573  -0.342  1.00 10.00      A   
ATOM   3163  O   SER A 335     -26.618  23.727  -0.562  1.00 10.00      A   
ATOM   3164  N   THR A 336     -26.614  21.883   0.726  1.00 10.00      A   
ATOM   3165  HN  THR A 336     -26.941  20.963   0.844  1.00 10.00      A   
ATOM   3166  CA  THR A 336     -25.736  22.458   1.733  1.00 10.00      A   
ATOM   3167  CB  THR A 336     -25.999  21.828   3.116  1.00 10.00      A   
ATOM   3168  OG1 THR A 336     -27.413  21.752   3.350  1.00 10.00      A   
ATOM   3169  HG1 THR A 336     -27.850  22.493   2.913  1.00 10.00      A   
ATOM   3170  CG2 THR A 336     -25.352  22.658   4.214  1.00 10.00      A   
ATOM   3171  C   THR A 336     -24.260  22.276   1.377  1.00 10.00      A   
ATOM   3172  O   THR A 336     -23.492  23.238   1.351  1.00 10.00      A   
ATOM   3173  N   CYS A 337     -23.865  21.042   1.106  1.00 10.00      A   
ATOM   3174  HN  CYS A 337     -24.523  20.312   1.112  1.00 10.00      A   
ATOM   3175  CA  CYS A 337     -22.479  20.742   0.782  1.00 10.00      A   
ATOM   3176  CB  CYS A 337     -22.132  19.323   1.222  1.00 10.00      A   
ATOM   3177  SG  CYS A 337     -22.762  18.890   2.858  1.00 10.00      A   
ATOM   3178  HG  CYS A 337     -22.247  19.743   3.736  1.00 10.00      A   
ATOM   3179  C   CYS A 337     -22.197  20.921  -0.705  1.00 10.00      A   
ATOM   3180  O   CYS A 337     -22.616  20.110  -1.535  1.00 10.00      A   
ATOM   3181  N   LYS A 338     -21.478  21.987  -1.036  1.00 10.00      A   
ATOM   3182  HN  LYS A 338     -21.171  22.594  -0.328  1.00 10.00      A   
ATOM   3183  CA  LYS A 338     -21.132  22.280  -2.420  1.00 10.00      A   
ATOM   3184  CB  LYS A 338     -21.282  23.773  -2.709  1.00 10.00      A   
ATOM   3185  CG  LYS A 338     -22.719  24.267  -2.647  1.00 10.00      A   
ATOM   3186  CD  LYS A 338     -23.594  23.533  -3.650  1.00 10.00      A   
ATOM   3187  CE  LYS A 338     -25.043  23.980  -3.563  1.00 10.00      A   
ATOM   3188  NZ  LYS A 338     -25.878  23.343  -4.613  1.00 10.00      A   
ATOM   3189  HZ1 LYS A 338     -26.839  23.745  -4.606  1.00 10.00      A   
ATOM   3190  HZ2 LYS A 338     -25.941  22.319  -4.446  1.00 10.00      A   
ATOM   3191  HZ3 LYS A 338     -25.453  23.504  -5.549  1.00 10.00      A   
ATOM   3192  C   LYS A 338     -19.718  21.820  -2.736  1.00 10.00      A   
ATOM   3193  O   LYS A 338     -19.370  21.594  -3.894  1.00 10.00      A   
ATOM   3194  N   ASP A 339     -18.910  21.674  -1.696  1.00 10.00      A   
ATOM   3195  HN  ASP A 339     -19.246  21.882  -0.798  1.00 10.00      A   
ATOM   3196  CA  ASP A 339     -17.529  21.226  -1.852  1.00 10.00      A   
ATOM   3197  CB  ASP A 339     -16.615  21.931  -0.844  1.00 10.00      A   
ATOM   3198  CG  ASP A 339     -15.141  21.814  -1.195  1.00 10.00      A   
ATOM   3199  OD1 ASP A 339     -14.810  21.733  -2.400  1.00 10.00      A   
ATOM   3200  OD2 ASP A 339     -14.302  21.808  -0.267  1.00 10.00      A   
ATOM   3201  C   ASP A 339     -17.443  19.710  -1.688  1.00 10.00      A   
ATOM   3202  O   ASP A 339     -16.365  19.146  -1.506  1.00 10.00      A   
ATOM   3203  N   LEU A 340     -18.602  19.066  -1.762  1.00 10.00      A   
ATOM   3204  HN  LEU A 340     -19.419  19.585  -1.911  1.00 10.00      A   
ATOM   3205  CA  LEU A 340     -18.704  17.618  -1.634  1.00 10.00      A   
ATOM   3206  CB  LEU A 340     -20.180  17.220  -1.620  1.00 10.00      A   
ATOM   3207  CG  LEU A 340     -20.575  16.063  -0.703  1.00 10.00      A   
ATOM   3208  CD1 LEU A 340     -20.001  16.252   0.692  1.00 10.00      A   
ATOM   3209  CD2 LEU A 340     -22.088  15.939  -0.638  1.00 10.00      A   
ATOM   3210  C   LEU A 340     -17.987  16.942  -2.799  1.00 10.00      A   
ATOM   3211  O   LEU A 340     -18.294  17.210  -3.961  1.00 10.00      A   
ATOM   3212  N   ARG A 341     -17.040  16.065  -2.485  1.00 10.00      A   
ATOM   3213  HN  ARG A 341     -16.874  15.857  -1.536  1.00 10.00      A   
ATOM   3214  CA  ARG A 341     -16.255  15.387  -3.509  1.00 10.00      A   
ATOM   3215  CB  ARG A 341     -14.759  15.478  -3.179  1.00 10.00      A   
ATOM   3216  CG  ARG A 341     -14.311  16.813  -2.616  1.00 10.00      A   
ATOM   3217  CD  ARG A 341     -14.126  17.845  -3.710  1.00 10.00      A   
ATOM   3218  NE  ARG A 341     -13.757  19.147  -3.159  1.00 10.00      A   
ATOM   3219  HE  ARG A 341     -14.477  19.682  -2.743  1.00 10.00      A   
ATOM   3220  CZ  ARG A 341     -12.520  19.636  -3.168  1.00 10.00      A   
ATOM   3221  NH1 ARG A 341     -11.524  18.936  -3.697  1.00 10.00      A   
ATOM   3222 HH11 ARG A 341     -10.556  19.322  -3.701  1.00 10.00      A   
ATOM   3223 HH12 ARG A 341     -11.702  17.991  -4.108  1.00 10.00      A   
ATOM   3224  NH2 ARG A 341     -12.281  20.828  -2.644  1.00 10.00      A   
ATOM   3225 HH21 ARG A 341     -13.068  21.379  -2.219  1.00 10.00      A   
ATOM   3226 HH22 ARG A 341     -11.315  21.221  -2.648  1.00 10.00      A   
ATOM   3227  C   ARG A 341     -16.629  13.918  -3.645  1.00 10.00      A   
ATOM   3228  O   ARG A 341     -16.794  13.410  -4.760  1.00 10.00      A   
ATOM   3229  N   GLU A 342     -16.766  13.236  -2.516  1.00 10.00      A   
ATOM   3230  HN  GLU A 342     -16.669  13.700  -1.654  1.00 10.00      A   
ATOM   3231  CA  GLU A 342     -17.072  11.813  -2.529  1.00 10.00      A   
ATOM   3232  CB  GLU A 342     -15.824  11.020  -2.135  1.00 10.00      A   
ATOM   3233  CG  GLU A 342     -15.996   9.512  -2.176  1.00 10.00      A   
ATOM   3234  CD  GLU A 342     -14.891   8.783  -1.442  1.00 10.00      A   
ATOM   3235  OE1 GLU A 342     -13.802   8.601  -2.022  1.00 10.00      A   
ATOM   3236  OE2 GLU A 342     -15.115   8.370  -0.286  1.00 10.00      A   
ATOM   3237  C   GLU A 342     -18.230  11.454  -1.602  1.00 10.00      A   
ATOM   3238  O   GLU A 342     -18.326  11.960  -0.480  1.00 10.00      A   
ATOM   3239  N   LEU A 343     -19.095  10.565  -2.082  1.00 10.00      A   
ATOM   3240  HN  LEU A 343     -18.950  10.204  -2.984  1.00 10.00      A   
ATOM   3241  CA  LEU A 343     -20.245  10.100  -1.320  1.00 10.00      A   
ATOM   3242  CB  LEU A 343     -21.534  10.748  -1.843  1.00 10.00      A   
ATOM   3243  CG  LEU A 343     -22.850  10.215  -1.266  1.00 10.00      A   
ATOM   3244  CD1 LEU A 343     -22.971  10.555   0.214  1.00 10.00      A   
ATOM   3245  CD2 LEU A 343     -24.031  10.772  -2.043  1.00 10.00      A   
ATOM   3246  C   LEU A 343     -20.360   8.584  -1.430  1.00 10.00      A   
ATOM   3247  O   LEU A 343     -20.427   8.038  -2.534  1.00 10.00      A   
ATOM   3248  N   ARG A 344     -20.358   7.903  -0.291  1.00 10.00      A   
ATOM   3249  HN  ARG A 344     -20.274   8.392   0.560  1.00 10.00      A   
ATOM   3250  CA  ARG A 344     -20.479   6.451  -0.272  1.00 10.00      A   
ATOM   3251  CB  ARG A 344     -19.194   5.785   0.225  1.00 10.00      A   
ATOM   3252  CG  ARG A 344     -17.987   6.086  -0.645  1.00 10.00      A   
ATOM   3253  CD  ARG A 344     -16.802   5.190  -0.328  1.00 10.00      A   
ATOM   3254  NE  ARG A 344     -15.567   5.801  -0.803  1.00 10.00      A   
ATOM   3255  HE  ARG A 344     -15.529   6.793  -0.797  1.00 10.00      A   
ATOM   3256  CZ  ARG A 344     -14.489   5.138  -1.215  1.00 10.00      A   
ATOM   3257  NH1 ARG A 344     -14.453   3.808  -1.207  1.00 10.00      A   
ATOM   3258 HH11 ARG A 344     -15.272   3.257  -0.875  1.00 10.00      A   
ATOM   3259 HH12 ARG A 344     -13.590   3.306  -1.535  1.00 10.00      A   
ATOM   3260  NH2 ARG A 344     -13.457   5.819  -1.676  1.00 10.00      A   
ATOM   3261 HH21 ARG A 344     -13.493   6.868  -1.721  1.00 10.00      A   
ATOM   3262 HH22 ARG A 344     -12.597   5.315  -2.005  1.00 10.00      A   
ATOM   3263  C   ARG A 344     -21.680   6.019   0.554  1.00 10.00      A   
ATOM   3264  O   ARG A 344     -21.659   6.075   1.783  1.00 10.00      A   
ATOM   3265  N   VAL A 345     -22.733   5.616  -0.136  1.00 10.00      A   
ATOM   3266  HN  VAL A 345     -22.683   5.604  -1.120  1.00 10.00      A   
ATOM   3267  CA  VAL A 345     -23.960   5.184   0.510  1.00 10.00      A   
ATOM   3268  CB  VAL A 345     -25.196   5.795  -0.184  1.00 10.00      A   
ATOM   3269  CG1 VAL A 345     -26.480   5.321   0.478  1.00 10.00      A   
ATOM   3270  CG2 VAL A 345     -25.118   7.312  -0.169  1.00 10.00      A   
ATOM   3271  C   VAL A 345     -24.078   3.663   0.505  1.00 10.00      A   
ATOM   3272  O   VAL A 345     -24.145   3.039  -0.552  1.00 10.00      A   
ATOM   3273  N   PHE A 346     -24.099   3.080   1.691  1.00 10.00      A   
ATOM   3274  HN  PHE A 346     -24.047   3.640   2.498  1.00 10.00      A   
ATOM   3275  CA  PHE A 346     -24.222   1.632   1.832  1.00 10.00      A   
ATOM   3276  CB  PHE A 346     -23.203   1.093   2.841  1.00 10.00      A   
ATOM   3277  CG  PHE A 346     -21.873   0.745   2.233  1.00 10.00      A   
ATOM   3278  CD1 PHE A 346     -20.773   1.564   2.420  1.00 10.00      A   
ATOM   3279  CD2 PHE A 346     -21.725  -0.402   1.470  1.00 10.00      A   
ATOM   3280  CE1 PHE A 346     -19.550   1.245   1.859  1.00 10.00      A   
ATOM   3281  CE2 PHE A 346     -20.506  -0.728   0.906  1.00 10.00      A   
ATOM   3282  CZ  PHE A 346     -19.415   0.098   1.102  1.00 10.00      A   
ATOM   3283  C   PHE A 346     -25.639   1.269   2.259  1.00 10.00      A   
ATOM   3284  O   PHE A 346     -26.299   2.054   2.931  1.00 10.00      A   
ATOM   3285  N   PRO A 347     -26.127   0.085   1.874  1.00 10.00      A   
ATOM   3286  CA  PRO A 347     -27.478  -0.351   2.217  1.00 10.00      A   
ATOM   3287  CB  PRO A 347     -27.755  -1.444   1.187  1.00 10.00      A   
ATOM   3288  CG  PRO A 347     -26.414  -2.025   0.887  1.00 10.00      A   
ATOM   3289  CD  PRO A 347     -25.404  -0.924   1.084  1.00 10.00      A   
ATOM   3290  C   PRO A 347     -27.571  -0.923   3.632  1.00 10.00      A   
ATOM   3291  O   PRO A 347     -26.773  -1.778   4.026  1.00 10.00      A   
ATOM   3292  N   SER A 348     -28.545  -0.436   4.391  1.00 10.00      A   
ATOM   3293  HN  SER A 348     -29.123   0.279   4.031  1.00 10.00      A   
ATOM   3294  CA  SER A 348     -28.772  -0.900   5.755  1.00 10.00      A   
ATOM   3295  CB  SER A 348     -29.898  -0.090   6.394  1.00 10.00      A   
ATOM   3296  OG  SER A 348     -30.927   0.181   5.452  1.00 10.00      A   
ATOM   3297  HG  SER A 348     -30.632   0.888   4.845  1.00 10.00      A   
ATOM   3298  C   SER A 348     -29.108  -2.389   5.769  1.00 10.00      A   
ATOM   3299  O   SER A 348     -28.640  -3.136   6.627  1.00 10.00      A   
ATOM   3300  N   GLU A 349     -29.927  -2.799   4.807  1.00 10.00      A   
ATOM   3301  HN  GLU A 349     -30.272  -2.138   4.173  1.00 10.00      A   
ATOM   3302  CA  GLU A 349     -30.327  -4.187   4.657  1.00 10.00      A   
ATOM   3303  CB  GLU A 349     -31.837  -4.324   4.861  1.00 10.00      A   
ATOM   3304  CG  GLU A 349     -32.268  -4.273   6.320  1.00 10.00      A   
ATOM   3305  CD  GLU A 349     -32.290  -5.649   6.963  1.00 10.00      A   
ATOM   3306  OE1 GLU A 349     -31.210  -6.246   7.143  1.00 10.00      A   
ATOM   3307  OE2 GLU A 349     -33.392  -6.141   7.289  1.00 10.00      A   
ATOM   3308  C   GLU A 349     -29.913  -4.682   3.269  1.00 10.00      A   
ATOM   3309  O   GLU A 349     -30.674  -4.577   2.309  1.00 10.00      A   
ATOM   3310  N   PRO A 350     -28.674  -5.188   3.148  1.00 10.00      A   
ATOM   3311  CA  PRO A 350     -28.128  -5.683   1.879  1.00 10.00      A   
ATOM   3312  CB  PRO A 350     -26.624  -5.848   2.165  1.00 10.00      A   
ATOM   3313  CG  PRO A 350     -26.393  -5.215   3.499  1.00 10.00      A   
ATOM   3314  CD  PRO A 350     -27.694  -5.302   4.234  1.00 10.00      A   
ATOM   3315  C   PRO A 350     -28.728  -7.024   1.451  1.00 10.00      A   
ATOM   3316  O   PRO A 350     -28.758  -7.348   0.265  1.00 10.00      A   
ATOM   3317  N   PHE A 351     -29.211  -7.794   2.415  1.00 10.00      A   
ATOM   3318  HN  PHE A 351     -29.191  -7.474   3.343  1.00 10.00      A   
ATOM   3319  CA  PHE A 351     -29.789  -9.100   2.124  1.00 10.00      A   
ATOM   3320  CB  PHE A 351     -29.454 -10.108   3.225  1.00 10.00      A   
ATOM   3321  CG  PHE A 351     -27.986 -10.411   3.333  1.00 10.00      A   
ATOM   3322  CD1 PHE A 351     -27.221  -9.836   4.331  1.00 10.00      A   
ATOM   3323  CD2 PHE A 351     -27.373 -11.270   2.432  1.00 10.00      A   
ATOM   3324  CE1 PHE A 351     -25.871 -10.107   4.434  1.00 10.00      A   
ATOM   3325  CE2 PHE A 351     -26.022 -11.548   2.529  1.00 10.00      A   
ATOM   3326  CZ  PHE A 351     -25.270 -10.966   3.531  1.00 10.00      A   
ATOM   3327  C   PHE A 351     -31.296  -9.009   1.913  1.00 10.00      A   
ATOM   3328  O   PHE A 351     -31.982 -10.026   1.812  1.00 10.00      A   
ATOM   3329  N   VAL A 352     -31.803  -7.786   1.839  1.00 10.00      A   
ATOM   3330  HN  VAL A 352     -31.205  -7.015   1.909  1.00 10.00      A   
ATOM   3331  CA  VAL A 352     -33.225  -7.559   1.630  1.00 10.00      A   
ATOM   3332  CB  VAL A 352     -33.849  -6.734   2.778  1.00 10.00      A   
ATOM   3333  CG1 VAL A 352     -35.337  -6.528   2.546  1.00 10.00      A   
ATOM   3334  CG2 VAL A 352     -33.615  -7.419   4.114  1.00 10.00      A   
ATOM   3335  C   VAL A 352     -33.447  -6.851   0.297  1.00 10.00      A   
ATOM   3336  O   VAL A 352     -32.968  -5.733   0.088  1.00 10.00      A   
ATOM   3337  N   MET A 353     -34.157  -7.516  -0.604  1.00 10.00      A   
ATOM   3338  HN  MET A 353     -34.510  -8.404  -0.373  1.00 10.00      A   
ATOM   3339  CA  MET A 353     -34.437  -6.964  -1.923  1.00 10.00      A   
ATOM   3340  CB  MET A 353     -34.942  -8.056  -2.875  1.00 10.00      A   
ATOM   3341  CG  MET A 353     -35.265  -7.556  -4.275  1.00 10.00      A   
ATOM   3342  SD  MET A 353     -35.851  -8.861  -5.375  1.00 10.00      A   
ATOM   3343  CE  MET A 353     -36.228  -7.903  -6.842  1.00 10.00      A   
ATOM   3344  C   MET A 353     -35.446  -5.825  -1.840  1.00 10.00      A   
ATOM   3345  O   MET A 353     -35.301  -4.803  -2.515  1.00 10.00      A   
ATOM   3346  N   GLU A 354     -36.469  -6.013  -1.018  1.00 10.00      A   
ATOM   3347  HN  GLU A 354     -36.533  -6.858  -0.520  1.00 10.00      A   
ATOM   3348  CA  GLU A 354     -37.503  -5.003  -0.839  1.00 10.00      A   
ATOM   3349  CB  GLU A 354     -38.692  -5.564  -0.059  1.00 10.00      A   
ATOM   3350  CG  GLU A 354     -39.391  -6.726  -0.747  1.00 10.00      A   
ATOM   3351  CD  GLU A 354     -39.629  -6.472  -2.221  1.00 10.00      A   
ATOM   3352  OE1 GLU A 354     -40.389  -5.538  -2.556  1.00 10.00      A   
ATOM   3353  OE2 GLU A 354     -39.053  -7.201  -3.054  1.00 10.00      A   
ATOM   3354  C   GLU A 354     -36.939  -3.772  -0.138  1.00 10.00      A   
ATOM   3355  O   GLU A 354     -36.437  -3.860   0.985  1.00 10.00      A   
ATOM   3356  N   PRO A 355     -37.008  -2.611  -0.800  1.00 10.00      A   
ATOM   3357  CA  PRO A 355     -36.496  -1.352  -0.256  1.00 10.00      A   
ATOM   3358  CB  PRO A 355     -36.900  -0.311  -1.305  1.00 10.00      A   
ATOM   3359  CG  PRO A 355     -37.084  -1.093  -2.558  1.00 10.00      A   
ATOM   3360  CD  PRO A 355     -37.597  -2.436  -2.136  1.00 10.00      A   
ATOM   3361  C   PRO A 355     -37.105  -1.017   1.102  1.00 10.00      A   
ATOM   3362  O   PRO A 355     -38.306  -0.765   1.219  1.00 10.00      A   
ATOM   3363  N   ASN A 356     -36.266  -1.026   2.127  1.00 10.00      A   
ATOM   3364  HN  ASN A 356     -35.319  -1.237   1.972  1.00 10.00      A   
ATOM   3365  CA  ASN A 356     -36.710  -0.725   3.484  1.00 10.00      A   
ATOM   3366  CB  ASN A 356     -35.756  -1.322   4.528  1.00 10.00      A   
ATOM   3367  CG  ASN A 356     -34.323  -0.834   4.400  1.00 10.00      A   
ATOM   3368  OD1 ASN A 356     -33.822  -0.606   3.299  1.00 10.00      A   
ATOM   3369  ND2 ASN A 356     -33.649  -0.684   5.529  1.00 10.00      A   
ATOM   3370 HD21 ASN A 356     -34.105  -0.892   6.372  1.00 10.00      A   
ATOM   3371 HD22 ASN A 356     -32.716  -0.366   5.476  1.00 10.00      A   
ATOM   3372  C   ASN A 356     -36.863   0.775   3.691  1.00 10.00      A   
ATOM   3373  O   ASN A 356     -37.570   1.221   4.588  1.00 10.00      A   
ATOM   3374  N   VAL A 357     -36.205   1.546   2.841  1.00 10.00      A   
ATOM   3375  HN  VAL A 357     -35.667   1.125   2.140  1.00 10.00      A   
ATOM   3376  CA  VAL A 357     -36.264   2.999   2.910  1.00 10.00      A   
ATOM   3377  CB  VAL A 357     -34.950   3.604   3.444  1.00 10.00      A   
ATOM   3378  CG1 VAL A 357     -34.759   3.268   4.916  1.00 10.00      A   
ATOM   3379  CG2 VAL A 357     -33.767   3.117   2.625  1.00 10.00      A   
ATOM   3380  C   VAL A 357     -36.543   3.573   1.527  1.00 10.00      A   
ATOM   3381  O   VAL A 357     -36.447   2.858   0.523  1.00 10.00      A   
ATOM   3382  N   ALA A 358     -36.873   4.855   1.471  1.00 10.00      A   
ATOM   3383  HN  ALA A 358     -36.920   5.380   2.308  1.00 10.00      A   
ATOM   3384  CA  ALA A 358     -37.164   5.510   0.202  1.00 10.00      A   
ATOM   3385  CB  ALA A 358     -38.234   6.579   0.374  1.00 10.00      A   
ATOM   3386  C   ALA A 358     -35.901   6.099  -0.416  1.00 10.00      A   
ATOM   3387  O   ALA A 358     -35.679   7.310  -0.377  1.00 10.00      A   
ATOM   3388  N   LEU A 359     -35.071   5.230  -0.968  1.00 10.00      A   
ATOM   3389  HN  LEU A 359     -35.304   4.279  -0.958  1.00 10.00      A   
ATOM   3390  CA  LEU A 359     -33.826   5.646  -1.598  1.00 10.00      A   
ATOM   3391  CB  LEU A 359     -32.621   5.142  -0.792  1.00 10.00      A   
ATOM   3392  CG  LEU A 359     -31.239   5.523  -1.336  1.00 10.00      A   
ATOM   3393  CD1 LEU A 359     -30.543   6.516  -0.419  1.00 10.00      A   
ATOM   3394  CD2 LEU A 359     -30.377   4.289  -1.557  1.00 10.00      A   
ATOM   3395  C   LEU A 359     -33.757   5.121  -3.026  1.00 10.00      A   
ATOM   3396  O   LEU A 359     -33.619   3.915  -3.249  1.00 10.00      A   
ATOM   3397  N   THR A 360     -33.871   6.025  -3.986  1.00 10.00      A   
ATOM   3398  HN  THR A 360     -33.986   6.972  -3.742  1.00 10.00      A   
ATOM   3399  CA  THR A 360     -33.824   5.661  -5.393  1.00 10.00      A   
ATOM   3400  CB  THR A 360     -35.118   6.078  -6.121  1.00 10.00      A   
ATOM   3401  OG1 THR A 360     -35.317   7.492  -5.992  1.00 10.00      A   
ATOM   3402  HG1 THR A 360     -35.160   7.759  -5.071  1.00 10.00      A   
ATOM   3403  CG2 THR A 360     -36.316   5.342  -5.548  1.00 10.00      A   
ATOM   3404  C   THR A 360     -32.629   6.321  -6.075  1.00 10.00      A   
ATOM   3405  O   THR A 360     -31.641   6.663  -5.425  1.00 10.00      A   
ATOM   3406  N   GLU A 361     -32.718   6.485  -7.387  1.00 10.00      A   
ATOM   3407  HN  GLU A 361     -33.523   6.158  -7.860  1.00 10.00      A   
ATOM   3408  CA  GLU A 361     -31.659   7.118  -8.154  1.00 10.00      A   
ATOM   3409  CB  GLU A 361     -31.682   6.628  -9.607  1.00 10.00      A   
ATOM   3410  CG  GLU A 361     -33.017   6.817 -10.313  1.00 10.00      A   
ATOM   3411  CD  GLU A 361     -33.936   5.622 -10.169  1.00 10.00      A   
ATOM   3412  OE1 GLU A 361     -34.101   4.875 -11.152  1.00 10.00      A   
ATOM   3413  OE2 GLU A 361     -34.503   5.428  -9.076  1.00 10.00      A   
ATOM   3414  C   GLU A 361     -31.815   8.632  -8.117  1.00 10.00      A   
ATOM   3415  O   GLU A 361     -30.909   9.372  -8.506  1.00 10.00      A   
ATOM   3416  N   GLN A 362     -32.968   9.085  -7.631  1.00 10.00      A   
ATOM   3417  HN  GLN A 362     -33.632   8.439  -7.308  1.00 10.00      A   
ATOM   3418  CA  GLN A 362     -33.268  10.508  -7.543  1.00 10.00      A   
ATOM   3419  CB  GLN A 362     -34.662  10.722  -6.943  1.00 10.00      A   
ATOM   3420  CG  GLN A 362     -35.151  12.165  -6.966  1.00 10.00      A   
ATOM   3421  CD  GLN A 362     -35.237  12.748  -8.364  1.00 10.00      A   
ATOM   3422  OE1 GLN A 362     -35.443  12.031  -9.345  1.00 10.00      A   
ATOM   3423  NE2 GLN A 362     -35.086  14.058  -8.459  1.00 10.00      A   
ATOM   3424 HE21 GLN A 362     -34.931  14.567  -7.634  1.00 10.00      A   
ATOM   3425 HE22 GLN A 362     -35.133  14.467  -9.348  1.00 10.00      A   
ATOM   3426  C   GLN A 362     -32.207  11.226  -6.717  1.00 10.00      A   
ATOM   3427  O   GLN A 362     -31.747  12.311  -7.089  1.00 10.00      A   
ATOM   3428  N   GLY A 363     -31.818  10.609  -5.604  1.00 10.00      A   
ATOM   3429  HN  GLY A 363     -32.252   9.759  -5.344  1.00 10.00      A   
ATOM   3430  CA  GLY A 363     -30.801  11.180  -4.749  1.00 10.00      A   
ATOM   3431  C   GLY A 363     -29.484  11.371  -5.481  1.00 10.00      A   
ATOM   3432  O   GLY A 363     -28.858  12.422  -5.364  1.00 10.00      A   
ATOM   3433  N   LEU A 364     -29.079  10.359  -6.251  1.00 10.00      A   
ATOM   3434  HN  LEU A 364     -29.634   9.554  -6.304  1.00 10.00      A   
ATOM   3435  CA  LEU A 364     -27.832  10.413  -7.016  1.00 10.00      A   
ATOM   3436  CB  LEU A 364     -27.595   9.097  -7.766  1.00 10.00      A   
ATOM   3437  CG  LEU A 364     -26.353   8.291  -7.358  1.00 10.00      A   
ATOM   3438  CD1 LEU A 364     -26.043   7.211  -8.390  1.00 10.00      A   
ATOM   3439  CD2 LEU A 364     -25.150   9.197  -7.146  1.00 10.00      A   
ATOM   3440  C   LEU A 364     -27.857  11.577  -7.999  1.00 10.00      A   
ATOM   3441  O   LEU A 364     -26.891  12.336  -8.110  1.00 10.00      A   
ATOM   3442  N   VAL A 365     -28.976  11.720  -8.700  1.00 10.00      A   
ATOM   3443  HN  VAL A 365     -29.706  11.076  -8.568  1.00 10.00      A   
ATOM   3444  CA  VAL A 365     -29.142  12.797  -9.664  1.00 10.00      A   
ATOM   3445  CB  VAL A 365     -30.481  12.675 -10.427  1.00 10.00      A   
ATOM   3446  CG1 VAL A 365     -30.645  13.808 -11.429  1.00 10.00      A   
ATOM   3447  CG2 VAL A 365     -30.579  11.330 -11.128  1.00 10.00      A   
ATOM   3448  C   VAL A 365     -29.072  14.152  -8.964  1.00 10.00      A   
ATOM   3449  O   VAL A 365     -28.450  15.091  -9.466  1.00 10.00      A   
ATOM   3450  N   SER A 366     -29.690  14.232  -7.790  1.00 10.00      A   
ATOM   3451  HN  SER A 366     -30.156  13.441  -7.441  1.00 10.00      A   
ATOM   3452  CA  SER A 366     -29.700  15.460  -7.007  1.00 10.00      A   
ATOM   3453  CB  SER A 366     -30.581  15.293  -5.769  1.00 10.00      A   
ATOM   3454  OG  SER A 366     -31.884  14.860  -6.132  1.00 10.00      A   
ATOM   3455  HG  SER A 366     -31.833  13.972  -6.510  1.00 10.00      A   
ATOM   3456  C   SER A 366     -28.283  15.865  -6.600  1.00 10.00      A   
ATOM   3457  O   SER A 366     -27.907  17.031  -6.715  1.00 10.00      A   
ATOM   3458  N   VAL A 367     -27.494  14.892  -6.147  1.00 10.00      A   
ATOM   3459  HN  VAL A 367     -27.847  13.976  -6.093  1.00 10.00      A   
ATOM   3460  CA  VAL A 367     -26.118  15.151  -5.725  1.00 10.00      A   
ATOM   3461  CB  VAL A 367     -25.481  13.929  -5.018  1.00 10.00      A   
ATOM   3462  CG1 VAL A 367     -24.051  14.231  -4.586  1.00 10.00      A   
ATOM   3463  CG2 VAL A 367     -26.313  13.514  -3.813  1.00 10.00      A   
ATOM   3464  C   VAL A 367     -25.253  15.582  -6.910  1.00 10.00      A   
ATOM   3465  O   VAL A 367     -24.412  16.468  -6.787  1.00 10.00      A   
ATOM   3466  N   SER A 368     -25.486  14.972  -8.064  1.00 10.00      A   
ATOM   3467  HN  SER A 368     -26.177  14.278  -8.104  1.00 10.00      A   
ATOM   3468  CA  SER A 368     -24.729  15.291  -9.270  1.00 10.00      A   
ATOM   3469  CB  SER A 368     -25.070  14.297 -10.381  1.00 10.00      A   
ATOM   3470  OG  SER A 368     -24.799  12.969  -9.971  1.00 10.00      A   
ATOM   3471  HG  SER A 368     -25.163  12.825  -9.088  1.00 10.00      A   
ATOM   3472  C   SER A 368     -25.000  16.719  -9.746  1.00 10.00      A   
ATOM   3473  O   SER A 368     -24.138  17.352 -10.361  1.00 10.00      A   
ATOM   3474  N   MET A 369     -26.196  17.217  -9.455  1.00 10.00      A   
ATOM   3475  HN  MET A 369     -26.837  16.661  -8.959  1.00 10.00      A   
ATOM   3476  CA  MET A 369     -26.583  18.562  -9.854  1.00 10.00      A   
ATOM   3477  CB  MET A 369     -28.079  18.626 -10.158  1.00 10.00      A   
ATOM   3478  CG  MET A 369     -28.481  17.971 -11.467  1.00 10.00      A   
ATOM   3479  SD  MET A 369     -30.250  18.110 -11.789  1.00 10.00      A   
ATOM   3480  CE  MET A 369     -30.325  17.573 -13.497  1.00 10.00      A   
ATOM   3481  C   MET A 369     -26.240  19.579  -8.775  1.00 10.00      A   
ATOM   3482  O   MET A 369     -25.807  20.689  -9.076  1.00 10.00      A   
ATOM   3483  N   GLY A 370     -26.436  19.196  -7.522  1.00 10.00      A   
ATOM   3484  HN  GLY A 370     -26.781  18.291  -7.342  1.00 10.00      A   
ATOM   3485  CA  GLY A 370     -26.162  20.093  -6.419  1.00 10.00      A   
ATOM   3486  C   GLY A 370     -24.686  20.249  -6.114  1.00 10.00      A   
ATOM   3487  O   GLY A 370     -24.219  21.359  -5.859  1.00 10.00      A   
ATOM   3488  N   CYS A 371     -23.949  19.149  -6.132  1.00 10.00      A   
ATOM   3489  HN  CYS A 371     -24.370  18.288  -6.352  1.00 10.00      A   
ATOM   3490  CA  CYS A 371     -22.524  19.185  -5.838  1.00 10.00      A   
ATOM   3491  CB  CYS A 371     -22.135  18.016  -4.933  1.00 10.00      A   
ATOM   3492  SG  CYS A 371     -23.207  17.816  -3.493  1.00 10.00      A   
ATOM   3493  HG  CYS A 371     -23.012  18.855  -2.689  1.00 10.00      A   
ATOM   3494  C   CYS A 371     -21.688  19.169  -7.113  1.00 10.00      A   
ATOM   3495  O   CYS A 371     -21.593  18.150  -7.796  1.00 10.00      A   
ATOM   3496  N   PRO A 372     -21.065  20.309  -7.453  1.00 10.00      A   
ATOM   3497  CA  PRO A 372     -20.229  20.428  -8.649  1.00 10.00      A   
ATOM   3498  CB  PRO A 372     -20.144  21.939  -8.862  1.00 10.00      A   
ATOM   3499  CG  PRO A 372     -20.260  22.515  -7.491  1.00 10.00      A   
ATOM   3500  CD  PRO A 372     -21.143  21.580  -6.705  1.00 10.00      A   
ATOM   3501  C   PRO A 372     -18.833  19.845  -8.433  1.00 10.00      A   
ATOM   3502  O   PRO A 372     -18.069  19.657  -9.378  1.00 10.00      A   
ATOM   3503  N   LYS A 373     -18.508  19.550  -7.182  1.00 10.00      A   
ATOM   3504  HN  LYS A 373     -19.165  19.703  -6.472  1.00 10.00      A   
ATOM   3505  CA  LYS A 373     -17.206  18.995  -6.840  1.00 10.00      A   
ATOM   3506  CB  LYS A 373     -16.729  19.539  -5.492  1.00 10.00      A   
ATOM   3507  CG  LYS A 373     -16.350  21.012  -5.498  1.00 10.00      A   
ATOM   3508  CD  LYS A 373     -15.098  21.264  -6.322  1.00 10.00      A   
ATOM   3509  CE  LYS A 373     -14.508  22.632  -6.023  1.00 10.00      A   
ATOM   3510  NZ  LYS A 373     -13.808  22.664  -4.711  1.00 10.00      A   
ATOM   3511  HZ1 LYS A 373     -12.947  22.083  -4.751  1.00 10.00      A   
ATOM   3512  HZ2 LYS A 373     -14.427  22.289  -3.959  1.00 10.00      A   
ATOM   3513  HZ3 LYS A 373     -13.543  23.642  -4.465  1.00 10.00      A   
ATOM   3514  C   LYS A 373     -17.257  17.471  -6.790  1.00 10.00      A   
ATOM   3515  O   LYS A 373     -16.247  16.813  -6.530  1.00 10.00      A   
ATOM   3516  N   LEU A 374     -18.437  16.918  -7.048  1.00 10.00      A   
ATOM   3517  HN  LEU A 374     -19.196  17.497  -7.272  1.00 10.00      A   
ATOM   3518  CA  LEU A 374     -18.634  15.480  -7.021  1.00 10.00      A   
ATOM   3519  CB  LEU A 374     -20.131  15.158  -7.165  1.00 10.00      A   
ATOM   3520  CG  LEU A 374     -20.573  13.707  -6.922  1.00 10.00      A   
ATOM   3521  CD1 LEU A 374     -20.400  12.853  -8.170  1.00 10.00      A   
ATOM   3522  CD2 LEU A 374     -19.837  13.100  -5.740  1.00 10.00      A   
ATOM   3523  C   LEU A 374     -17.833  14.801  -8.124  1.00 10.00      A   
ATOM   3524  O   LEU A 374     -17.943  15.161  -9.297  1.00 10.00      A   
ATOM   3525  N   GLU A 375     -17.016  13.832  -7.736  1.00 10.00      A   
ATOM   3526  HN  GLU A 375     -16.947  13.621  -6.779  1.00 10.00      A   
ATOM   3527  CA  GLU A 375     -16.210  13.084  -8.691  1.00 10.00      A   
ATOM   3528  CB  GLU A 375     -14.806  13.677  -8.816  1.00 10.00      A   
ATOM   3529  CG  GLU A 375     -13.995  13.651  -7.533  1.00 10.00      A   
ATOM   3530  CD  GLU A 375     -12.514  13.828  -7.789  1.00 10.00      A   
ATOM   3531  OE1 GLU A 375     -11.924  12.993  -8.510  1.00 10.00      A   
ATOM   3532  OE2 GLU A 375     -11.928  14.802  -7.268  1.00 10.00      A   
ATOM   3533  C   GLU A 375     -16.140  11.601  -8.319  1.00 10.00      A   
ATOM   3534  O   GLU A 375     -15.897  10.748  -9.172  1.00 10.00      A   
ATOM   3535  N   SER A 376     -16.360  11.297  -7.047  1.00 10.00      A   
ATOM   3536  HN  SER A 376     -16.562  12.012  -6.409  1.00 10.00      A   
ATOM   3537  CA  SER A 376     -16.312   9.922  -6.571  1.00 10.00      A   
ATOM   3538  CB  SER A 376     -15.101   9.732  -5.656  1.00 10.00      A   
ATOM   3539  OG  SER A 376     -13.976  10.433  -6.158  1.00 10.00      A   
ATOM   3540  HG  SER A 376     -13.332  10.546  -5.452  1.00 10.00      A   
ATOM   3541  C   SER A 376     -17.595   9.565  -5.832  1.00 10.00      A   
ATOM   3542  O   SER A 376     -17.990  10.247  -4.886  1.00 10.00      A   
ATOM   3543  N   VAL A 377     -18.254   8.506  -6.269  1.00 10.00      A   
ATOM   3544  HN  VAL A 377     -17.899   7.999  -7.033  1.00 10.00      A   
ATOM   3545  CA  VAL A 377     -19.494   8.075  -5.644  1.00 10.00      A   
ATOM   3546  CB  VAL A 377     -20.746   8.638  -6.354  1.00 10.00      A   
ATOM   3547  CG1 VAL A 377     -21.264   9.878  -5.642  1.00 10.00      A   
ATOM   3548  CG2 VAL A 377     -20.465   8.929  -7.820  1.00 10.00      A   
ATOM   3549  C   VAL A 377     -19.617   6.560  -5.571  1.00 10.00      A   
ATOM   3550  O   VAL A 377     -19.168   5.836  -6.461  1.00 10.00      A   
ATOM   3551  N   LEU A 378     -20.206   6.109  -4.479  1.00 10.00      A   
ATOM   3552  HN  LEU A 378     -20.477   6.761  -3.795  1.00 10.00      A   
ATOM   3553  CA  LEU A 378     -20.473   4.701  -4.233  1.00 10.00      A   
ATOM   3554  CB  LEU A 378     -19.603   4.190  -3.077  1.00 10.00      A   
ATOM   3555  CG  LEU A 378     -19.686   2.696  -2.741  1.00 10.00      A   
ATOM   3556  CD1 LEU A 378     -18.318   2.166  -2.335  1.00 10.00      A   
ATOM   3557  CD2 LEU A 378     -20.696   2.447  -1.630  1.00 10.00      A   
ATOM   3558  C   LEU A 378     -21.949   4.596  -3.884  1.00 10.00      A   
ATOM   3559  O   LEU A 378     -22.385   5.137  -2.865  1.00 10.00      A   
ATOM   3560  N   TYR A 379     -22.721   3.925  -4.723  1.00 10.00      A   
ATOM   3561  HN  TYR A 379     -22.318   3.467  -5.498  1.00 10.00      A   
ATOM   3562  CA  TYR A 379     -24.153   3.833  -4.503  1.00 10.00      A   
ATOM   3563  CB  TYR A 379     -24.870   4.700  -5.536  1.00 10.00      A   
ATOM   3564  CG  TYR A 379     -26.142   5.346  -5.047  1.00 10.00      A   
ATOM   3565  CD1 TYR A 379     -26.152   6.132  -3.902  1.00 10.00      A   
ATOM   3566  CD2 TYR A 379     -27.331   5.188  -5.746  1.00 10.00      A   
ATOM   3567  CE1 TYR A 379     -27.313   6.741  -3.466  1.00 10.00      A   
ATOM   3568  CE2 TYR A 379     -28.496   5.790  -5.316  1.00 10.00      A   
ATOM   3569  CZ  TYR A 379     -28.482   6.567  -4.177  1.00 10.00      A   
ATOM   3570  OH  TYR A 379     -29.637   7.178  -3.756  1.00 10.00      A   
ATOM   3571  HH  TYR A 379     -30.383   6.870  -4.292  1.00 10.00      A   
ATOM   3572  C   TYR A 379     -24.670   2.403  -4.578  1.00 10.00      A   
ATOM   3573  O   TYR A 379     -24.419   1.683  -5.546  1.00 10.00      A   
ATOM   3574  N   PHE A 380     -25.395   2.009  -3.544  1.00 10.00      A   
ATOM   3575  HN  PHE A 380     -25.534   2.632  -2.801  1.00 10.00      A   
ATOM   3576  CA  PHE A 380     -25.990   0.686  -3.467  1.00 10.00      A   
ATOM   3577  CB  PHE A 380     -25.498  -0.047  -2.223  1.00 10.00      A   
ATOM   3578  CG  PHE A 380     -24.242  -0.838  -2.430  1.00 10.00      A   
ATOM   3579  CD1 PHE A 380     -23.004  -0.228  -2.361  1.00 10.00      A   
ATOM   3580  CD2 PHE A 380     -24.301  -2.198  -2.690  1.00 10.00      A   
ATOM   3581  CE1 PHE A 380     -21.846  -0.957  -2.548  1.00 10.00      A   
ATOM   3582  CE2 PHE A 380     -23.148  -2.934  -2.878  1.00 10.00      A   
ATOM   3583  CZ  PHE A 380     -21.917  -2.312  -2.807  1.00 10.00      A   
ATOM   3584  C   PHE A 380     -27.502   0.825  -3.403  1.00 10.00      A   
ATOM   3585  O   PHE A 380     -28.072   0.992  -2.327  1.00 10.00      A   
ATOM   3586  N   CYS A 381     -28.147   0.772  -4.551  1.00 10.00      A   
ATOM   3587  HN  CYS A 381     -27.644   0.629  -5.381  1.00 10.00      A   
ATOM   3588  CA  CYS A 381     -29.589   0.908  -4.611  1.00 10.00      A   
ATOM   3589  CB  CYS A 381     -29.964   2.072  -5.529  1.00 10.00      A   
ATOM   3590  SG  CYS A 381     -29.164   2.030  -7.151  1.00 10.00      A   
ATOM   3591  HG  CYS A 381     -30.121   2.041  -8.075  1.00 10.00      A   
ATOM   3592  C   CYS A 381     -30.250  -0.384  -5.080  1.00 10.00      A   
ATOM   3593  O   CYS A 381     -29.572  -1.341  -5.459  1.00 10.00      A   
ATOM   3594  N   ARG A 382     -31.575  -0.416  -5.036  1.00 10.00      A   
ATOM   3595  HN  ARG A 382     -32.064   0.371  -4.710  1.00 10.00      A   
ATOM   3596  CA  ARG A 382     -32.318  -1.596  -5.456  1.00 10.00      A   
ATOM   3597  CB  ARG A 382     -33.503  -1.867  -4.521  1.00 10.00      A   
ATOM   3598  CG  ARG A 382     -33.130  -2.512  -3.193  1.00 10.00      A   
ATOM   3599  CD  ARG A 382     -32.618  -1.488  -2.194  1.00 10.00      A   
ATOM   3600  NE  ARG A 382     -32.405  -2.072  -0.869  1.00 10.00      A   
ATOM   3601  HE  ARG A 382     -32.469  -3.051  -0.792  1.00 10.00      A   
ATOM   3602  CZ  ARG A 382     -32.146  -1.355   0.225  1.00 10.00      A   
ATOM   3603  NH1 ARG A 382     -32.069  -0.032   0.157  1.00 10.00      A   
ATOM   3604 HH11 ARG A 382     -32.213   0.458  -0.747  1.00 10.00      A   
ATOM   3605 HH12 ARG A 382     -31.854   0.530   1.026  1.00 10.00      A   
ATOM   3606  NH2 ARG A 382     -31.953  -1.959   1.390  1.00 10.00      A   
ATOM   3607 HH21 ARG A 382     -31.756  -1.390   2.244  1.00 10.00      A   
ATOM   3608 HH22 ARG A 382     -31.999  -3.000   1.459  1.00 10.00      A   
ATOM   3609  C   ARG A 382     -32.808  -1.463  -6.894  1.00 10.00      A   
ATOM   3610  O   ARG A 382     -33.179  -2.452  -7.526  1.00 10.00      A   
ATOM   3611  N   GLN A 383     -32.800  -0.241  -7.412  1.00 10.00      A   
ATOM   3612  HN  GLN A 383     -32.479   0.509  -6.872  1.00 10.00      A   
ATOM   3613  CA  GLN A 383     -33.253   0.013  -8.770  1.00 10.00      A   
ATOM   3614  CB  GLN A 383     -34.733   0.396  -8.767  1.00 10.00      A   
ATOM   3615  CG  GLN A 383     -35.047   1.718  -8.083  1.00 10.00      A   
ATOM   3616  CD  GLN A 383     -36.535   1.924  -7.889  1.00 10.00      A   
ATOM   3617  OE1 GLN A 383     -37.282   0.975  -7.661  1.00 10.00      A   
ATOM   3618  NE2 GLN A 383     -36.977   3.161  -8.006  1.00 10.00      A   
ATOM   3619 HE21 GLN A 383     -36.326   3.866  -8.215  1.00 10.00      A   
ATOM   3620 HE22 GLN A 383     -37.934   3.325  -7.874  1.00 10.00      A   
ATOM   3621  C   GLN A 383     -32.427   1.114  -9.416  1.00 10.00      A   
ATOM   3622  O   GLN A 383     -31.709   1.844  -8.729  1.00 10.00      A   
ATOM   3623  N   MET A 384     -32.534   1.228 -10.730  1.00 10.00      A   
ATOM   3624  HN  MET A 384     -33.125   0.613 -11.217  1.00 10.00      A   
ATOM   3625  CA  MET A 384     -31.800   2.236 -11.476  1.00 10.00      A   
ATOM   3626  CB  MET A 384     -30.326   1.829 -11.600  1.00 10.00      A   
ATOM   3627  CG  MET A 384     -29.454   2.837 -12.331  1.00 10.00      A   
ATOM   3628  SD  MET A 384     -29.547   4.485 -11.609  1.00 10.00      A   
ATOM   3629  CE  MET A 384     -28.841   4.187  -9.992  1.00 10.00      A   
ATOM   3630  C   MET A 384     -32.413   2.415 -12.862  1.00 10.00      A   
ATOM   3631  O   MET A 384     -32.888   1.451 -13.463  1.00 10.00      A   
ATOM   3632  N   THR A 385     -32.408   3.644 -13.363  1.00 10.00      A   
ATOM   3633  HN  THR A 385     -32.023   4.376 -12.838  1.00 10.00      A   
ATOM   3634  CA  THR A 385     -32.957   3.931 -14.679  1.00 10.00      A   
ATOM   3635  CB  THR A 385     -34.070   4.991 -14.615  1.00 10.00      A   
ATOM   3636  OG1 THR A 385     -33.815   5.893 -13.533  1.00 10.00      A   
ATOM   3637  HG1 THR A 385     -33.941   5.423 -12.684  1.00 10.00      A   
ATOM   3638  CG2 THR A 385     -35.423   4.336 -14.412  1.00 10.00      A   
ATOM   3639  C   THR A 385     -31.864   4.402 -15.631  1.00 10.00      A   
ATOM   3640  O   THR A 385     -30.884   5.023 -15.212  1.00 10.00      A   
ATOM   3641  N   ASN A 386     -32.051   4.119 -16.910  1.00 10.00      A   
ATOM   3642  HN  ASN A 386     -32.880   3.647 -17.176  1.00 10.00      A   
ATOM   3643  CA  ASN A 386     -31.091   4.488 -17.942  1.00 10.00      A   
ATOM   3644  CB  ASN A 386     -31.514   3.893 -19.286  1.00 10.00      A   
ATOM   3645  CG  ASN A 386     -30.797   2.600 -19.613  1.00 10.00      A   
ATOM   3646  OD1 ASN A 386     -29.605   2.447 -19.341  1.00 10.00      A   
ATOM   3647  ND2 ASN A 386     -31.516   1.660 -20.203  1.00 10.00      A   
ATOM   3648 HD21 ASN A 386     -32.460   1.848 -20.393  1.00 10.00      A   
ATOM   3649 HD22 ASN A 386     -31.075   0.811 -20.434  1.00 10.00      A   
ATOM   3650  C   ASN A 386     -30.968   6.001 -18.067  1.00 10.00      A   
ATOM   3651  O   ASN A 386     -29.863   6.546 -18.107  1.00 10.00      A   
ATOM   3652  N   ALA A 387     -32.112   6.677 -18.117  1.00 10.00      A   
ATOM   3653  HN  ALA A 387     -32.962   6.182 -18.076  1.00 10.00      A   
ATOM   3654  CA  ALA A 387     -32.147   8.129 -18.246  1.00 10.00      A   
ATOM   3655  CB  ALA A 387     -33.585   8.613 -18.323  1.00 10.00      A   
ATOM   3656  C   ALA A 387     -31.411   8.821 -17.099  1.00 10.00      A   
ATOM   3657  O   ALA A 387     -30.719   9.817 -17.308  1.00 10.00      A   
ATOM   3658  N   ALA A 388     -31.550   8.280 -15.894  1.00 10.00      A   
ATOM   3659  HN  ALA A 388     -32.092   7.473 -15.793  1.00 10.00      A   
ATOM   3660  CA  ALA A 388     -30.905   8.852 -14.720  1.00 10.00      A   
ATOM   3661  CB  ALA A 388     -31.363   8.138 -13.457  1.00 10.00      A   
ATOM   3662  C   ALA A 388     -29.387   8.803 -14.856  1.00 10.00      A   
ATOM   3663  O   ALA A 388     -28.702   9.798 -14.619  1.00 10.00      A   
ATOM   3664  N   LEU A 389     -28.871   7.648 -15.271  1.00 10.00      A   
ATOM   3665  HN  LEU A 389     -29.476   6.896 -15.462  1.00 10.00      A   
ATOM   3666  CA  LEU A 389     -27.432   7.466 -15.451  1.00 10.00      A   
ATOM   3667  CB  LEU A 389     -27.123   6.029 -15.875  1.00 10.00      A   
ATOM   3668  CG  LEU A 389     -27.366   4.957 -14.814  1.00 10.00      A   
ATOM   3669  CD1 LEU A 389     -27.167   3.569 -15.397  1.00 10.00      A   
ATOM   3670  CD2 LEU A 389     -26.453   5.176 -13.618  1.00 10.00      A   
ATOM   3671  C   LEU A 389     -26.877   8.449 -16.475  1.00 10.00      A   
ATOM   3672  O   LEU A 389     -25.819   9.048 -16.272  1.00 10.00      A   
ATOM   3673  N   ILE A 390     -27.599   8.608 -17.574  1.00 10.00      A   
ATOM   3674  HN  ILE A 390     -28.425   8.087 -17.683  1.00 10.00      A   
ATOM   3675  CA  ILE A 390     -27.191   9.528 -18.627  1.00 10.00      A   
ATOM   3676  CB  ILE A 390     -28.141   9.459 -19.842  1.00 10.00      A   
ATOM   3677  CG1 ILE A 390     -28.153   8.040 -20.422  1.00 10.00      A   
ATOM   3678  CG2 ILE A 390     -27.717  10.460 -20.910  1.00 10.00      A   
ATOM   3679  CD1 ILE A 390     -29.237   7.805 -21.455  1.00 10.00      A   
ATOM   3680  C   ILE A 390     -27.135  10.959 -18.089  1.00 10.00      A   
ATOM   3681  O   ILE A 390     -26.171  11.689 -18.336  1.00 10.00      A   
ATOM   3682  N   THR A 391     -28.159  11.334 -17.329  1.00 10.00      A   
ATOM   3683  HN  THR A 391     -28.874  10.690 -17.149  1.00 10.00      A   
ATOM   3684  CA  THR A 391     -28.245  12.667 -16.743  1.00 10.00      A   
ATOM   3685  CB  THR A 391     -29.551  12.834 -15.937  1.00 10.00      A   
ATOM   3686  OG1 THR A 391     -30.672  12.465 -16.754  1.00 10.00      A   
ATOM   3687  HG1 THR A 391     -30.717  11.498 -16.829  1.00 10.00      A   
ATOM   3688  CG2 THR A 391     -29.724  14.272 -15.470  1.00 10.00      A   
ATOM   3689  C   THR A 391     -27.047  12.935 -15.831  1.00 10.00      A   
ATOM   3690  O   THR A 391     -26.442  14.009 -15.881  1.00 10.00      A   
ATOM   3691  N   ILE A 392     -26.703  11.940 -15.012  1.00 10.00      A   
ATOM   3692  HN  ILE A 392     -27.222  11.101 -15.036  1.00 10.00      A   
ATOM   3693  CA  ILE A 392     -25.580  12.055 -14.083  1.00 10.00      A   
ATOM   3694  CB  ILE A 392     -25.450  10.807 -13.175  1.00 10.00      A   
ATOM   3695  CG1 ILE A 392     -26.625  10.731 -12.194  1.00 10.00      A   
ATOM   3696  CG2 ILE A 392     -24.123  10.813 -12.425  1.00 10.00      A   
ATOM   3697  CD1 ILE A 392     -26.579   9.528 -11.277  1.00 10.00      A   
ATOM   3698  C   ILE A 392     -24.270  12.291 -14.832  1.00 10.00      A   
ATOM   3699  O   ILE A 392     -23.517  13.208 -14.507  1.00 10.00      A   
ATOM   3700  N   ALA A 393     -24.020  11.473 -15.846  1.00 10.00      A   
ATOM   3701  HN  ALA A 393     -24.674  10.772 -16.061  1.00 10.00      A   
ATOM   3702  CA  ALA A 393     -22.807  11.576 -16.646  1.00 10.00      A   
ATOM   3703  CB  ALA A 393     -22.760  10.459 -17.674  1.00 10.00      A   
ATOM   3704  C   ALA A 393     -22.708  12.928 -17.344  1.00 10.00      A   
ATOM   3705  O   ALA A 393     -21.629  13.511 -17.434  1.00 10.00      A   
ATOM   3706  N   ARG A 394     -23.835  13.426 -17.830  1.00 10.00      A   
ATOM   3707  HN  ARG A 394     -24.672  12.927 -17.712  1.00 10.00      A   
ATOM   3708  CA  ARG A 394     -23.863  14.704 -18.528  1.00 10.00      A   
ATOM   3709  CB  ARG A 394     -25.183  14.887 -19.278  1.00 10.00      A   
ATOM   3710  CG  ARG A 394     -25.387  13.920 -20.429  1.00 10.00      A   
ATOM   3711  CD  ARG A 394     -26.343  14.487 -21.463  1.00 10.00      A   
ATOM   3712  NE  ARG A 394     -25.834  15.727 -22.044  1.00 10.00      A   
ATOM   3713  HE  ARG A 394     -25.682  16.480 -21.430  1.00 10.00      A   
ATOM   3714  CZ  ARG A 394     -25.572  15.891 -23.339  1.00 10.00      A   
ATOM   3715  NH1 ARG A 394     -25.770  14.892 -24.194  1.00 10.00      A   
ATOM   3716 HH11 ARG A 394     -26.134  13.972 -23.856  1.00 10.00      A   
ATOM   3717 HH12 ARG A 394     -25.564  15.020 -25.209  1.00 10.00      A   
ATOM   3718  NH2 ARG A 394     -25.114  17.059 -23.775  1.00 10.00      A   
ATOM   3719 HH21 ARG A 394     -24.903  17.199 -24.789  1.00 10.00      A   
ATOM   3720 HH22 ARG A 394     -24.963  17.847 -23.107  1.00 10.00      A   
ATOM   3721  C   ARG A 394     -23.652  15.870 -17.568  1.00 10.00      A   
ATOM   3722  O   ARG A 394     -23.037  16.879 -17.921  1.00 10.00      A   
ATOM   3723  N   ASN A 395     -24.154  15.725 -16.351  1.00 10.00      A   
ATOM   3724  HN  ASN A 395     -24.629  14.893 -16.124  1.00 10.00      A   
ATOM   3725  CA  ASN A 395     -24.027  16.779 -15.350  1.00 10.00      A   
ATOM   3726  CB  ASN A 395     -25.139  16.688 -14.302  1.00 10.00      A   
ATOM   3727  CG  ASN A 395     -25.705  18.049 -13.941  1.00 10.00      A   
ATOM   3728  OD1 ASN A 395     -26.690  18.499 -14.528  1.00 10.00      A   
ATOM   3729  ND2 ASN A 395     -25.094  18.713 -12.973  1.00 10.00      A   
ATOM   3730 HD21 ASN A 395     -24.321  18.295 -12.542  1.00 10.00      A   
ATOM   3731 HD22 ASN A 395     -25.437  19.603 -12.730  1.00 10.00      A   
ATOM   3732  C   ASN A 395     -22.660  16.763 -14.673  1.00 10.00      A   
ATOM   3733  O   ASN A 395     -22.105  17.816 -14.354  1.00 10.00      A   
ATOM   3734  N   ARG A 396     -22.120  15.565 -14.456  1.00 10.00      A   
ATOM   3735  HN  ARG A 396     -22.607  14.761 -14.751  1.00 10.00      A   
ATOM   3736  CA  ARG A 396     -20.822  15.405 -13.805  1.00 10.00      A   
ATOM   3737  CB  ARG A 396     -20.966  14.619 -12.495  1.00 10.00      A   
ATOM   3738  CG  ARG A 396     -21.721  15.351 -11.400  1.00 10.00      A   
ATOM   3739  CD  ARG A 396     -20.787  16.167 -10.516  1.00 10.00      A   
ATOM   3740  NE  ARG A 396     -20.024  17.164 -11.270  1.00 10.00      A   
ATOM   3741  HE  ARG A 396     -19.120  16.907 -11.568  1.00 10.00      A   
ATOM   3742  CZ  ARG A 396     -20.469  18.386 -11.559  1.00 10.00      A   
ATOM   3743  NH1 ARG A 396     -21.677  18.773 -11.163  1.00 10.00      A   
ATOM   3744 HH11 ARG A 396     -22.289  18.121 -10.621  1.00 10.00      A   
ATOM   3745 HH12 ARG A 396     -22.021  19.731 -11.393  1.00 10.00      A   
ATOM   3746  NH2 ARG A 396     -19.706  19.224 -12.255  1.00 10.00      A   
ATOM   3747 HH21 ARG A 396     -18.757  18.928 -12.579  1.00 10.00      A   
ATOM   3748 HH22 ARG A 396     -20.052  20.182 -12.480  1.00 10.00      A   
ATOM   3749  C   ARG A 396     -19.826  14.694 -14.716  1.00 10.00      A   
ATOM   3750  O   ARG A 396     -19.585  13.497 -14.570  1.00 10.00      A   
ATOM   3751  N   PRO A 397     -19.226  15.423 -15.667  1.00 10.00      A   
ATOM   3752  CA  PRO A 397     -18.251  14.846 -16.592  1.00 10.00      A   
ATOM   3753  CB  PRO A 397     -18.205  15.877 -17.718  1.00 10.00      A   
ATOM   3754  CG  PRO A 397     -18.513  17.173 -17.051  1.00 10.00      A   
ATOM   3755  CD  PRO A 397     -19.454  16.859 -15.921  1.00 10.00      A   
ATOM   3756  C   PRO A 397     -16.877  14.708 -15.940  1.00 10.00      A   
ATOM   3757  O   PRO A 397     -15.963  14.103 -16.497  1.00 10.00      A   
ATOM   3758  N   ASN A 398     -16.750  15.260 -14.739  1.00 10.00      A   
ATOM   3759  HN  ASN A 398     -17.523  15.709 -14.340  1.00 10.00      A   
ATOM   3760  CA  ASN A 398     -15.498  15.221 -13.992  1.00 10.00      A   
ATOM   3761  CB  ASN A 398     -15.308  16.526 -13.214  1.00 10.00      A   
ATOM   3762  CG  ASN A 398     -16.279  16.667 -12.059  1.00 10.00      A   
ATOM   3763  OD1 ASN A 398     -17.450  16.990 -12.258  1.00 10.00      A   
ATOM   3764  ND2 ASN A 398     -15.799  16.440 -10.848  1.00 10.00      A   
ATOM   3765 HD21 ASN A 398     -14.853  16.199 -10.761  1.00 10.00      A   
ATOM   3766 HD22 ASN A 398     -16.414  16.506 -10.086  1.00 10.00      A   
ATOM   3767  C   ASN A 398     -15.461  14.031 -13.034  1.00 10.00      A   
ATOM   3768  O   ASN A 398     -14.561  13.926 -12.197  1.00 10.00      A   
ATOM   3769  N   MET A 399     -16.446  13.149 -13.158  1.00 10.00      A   
ATOM   3770  HN  MET A 399     -17.132  13.298 -13.838  1.00 10.00      A   
ATOM   3771  CA  MET A 399     -16.533  11.962 -12.318  1.00 10.00      A   
ATOM   3772  CB  MET A 399     -17.875  11.263 -12.543  1.00 10.00      A   
ATOM   3773  CG  MET A 399     -18.334  10.382 -11.393  1.00 10.00      A   
ATOM   3774  SD  MET A 399     -20.131  10.240 -11.316  1.00 10.00      A   
ATOM   3775  CE  MET A 399     -20.503   9.764 -13.002  1.00 10.00      A   
ATOM   3776  C   MET A 399     -15.378  11.016 -12.626  1.00 10.00      A   
ATOM   3777  O   MET A 399     -15.177  10.617 -13.775  1.00 10.00      A   
ATOM   3778  N   THR A 400     -14.619  10.670 -11.597  1.00 10.00      A   
ATOM   3779  HN  THR A 400     -14.844  11.007 -10.704  1.00 10.00      A   
ATOM   3780  CA  THR A 400     -13.466   9.800 -11.751  1.00 10.00      A   
ATOM   3781  CB  THR A 400     -12.237  10.401 -11.044  1.00 10.00      A   
ATOM   3782  OG1 THR A 400     -12.582  10.712  -9.686  1.00 10.00      A   
ATOM   3783  HG1 THR A 400     -12.376  11.646  -9.506  1.00 10.00      A   
ATOM   3784  CG2 THR A 400     -11.784  11.669 -11.750  1.00 10.00      A   
ATOM   3785  C   THR A 400     -13.723   8.409 -11.180  1.00 10.00      A   
ATOM   3786  O   THR A 400     -13.171   7.420 -11.659  1.00 10.00      A   
ATOM   3787  N   ARG A 401     -14.554   8.330 -10.157  1.00 10.00      A   
ATOM   3788  HN  ARG A 401     -14.983   9.145  -9.819  1.00 10.00      A   
ATOM   3789  CA  ARG A 401     -14.849   7.055  -9.525  1.00 10.00      A   
ATOM   3790  CB  ARG A 401     -14.148   6.963  -8.170  1.00 10.00      A   
ATOM   3791  CG  ARG A 401     -12.638   6.799  -8.272  1.00 10.00      A   
ATOM   3792  CD  ARG A 401     -11.913   7.507  -7.137  1.00 10.00      A   
ATOM   3793  NE  ARG A 401     -11.781   8.951  -7.372  1.00 10.00      A   
ATOM   3794  HE  ARG A 401     -12.402   9.367  -8.012  1.00 10.00      A   
ATOM   3795  CZ  ARG A 401     -10.873   9.718  -6.769  1.00 10.00      A   
ATOM   3796  NH1 ARG A 401     -10.020   9.193  -5.906  1.00 10.00      A   
ATOM   3797 HH11 ARG A 401      -9.316   9.793  -5.432  1.00 10.00      A   
ATOM   3798 HH12 ARG A 401     -10.039   8.161  -5.695  1.00 10.00      A   
ATOM   3799  NH2 ARG A 401     -10.815  11.017  -7.028  1.00 10.00      A   
ATOM   3800 HH21 ARG A 401     -10.102  11.615  -6.554  1.00 10.00      A   
ATOM   3801 HH22 ARG A 401     -11.482  11.455  -7.713  1.00 10.00      A   
ATOM   3802  C   ARG A 401     -16.347   6.839  -9.374  1.00 10.00      A   
ATOM   3803  O   ARG A 401     -16.987   7.456  -8.527  1.00 10.00      A   
ATOM   3804  N   PHE A 402     -16.898   5.957 -10.199  1.00 10.00      A   
ATOM   3805  HN  PHE A 402     -16.328   5.486 -10.850  1.00 10.00      A   
ATOM   3806  CA  PHE A 402     -18.323   5.659 -10.164  1.00 10.00      A   
ATOM   3807  CB  PHE A 402     -18.970   5.970 -11.518  1.00 10.00      A   
ATOM   3808  CG  PHE A 402     -20.472   5.952 -11.503  1.00 10.00      A   
ATOM   3809  CD1 PHE A 402     -21.180   6.808 -10.676  1.00 10.00      A   
ATOM   3810  CD2 PHE A 402     -21.176   5.087 -12.322  1.00 10.00      A   
ATOM   3811  CE1 PHE A 402     -22.562   6.798 -10.663  1.00 10.00      A   
ATOM   3812  CE2 PHE A 402     -22.558   5.070 -12.317  1.00 10.00      A   
ATOM   3813  CZ  PHE A 402     -23.253   5.927 -11.485  1.00 10.00      A   
ATOM   3814  C   PHE A 402     -18.561   4.199  -9.779  1.00 10.00      A   
ATOM   3815  O   PHE A 402     -18.488   3.298 -10.620  1.00 10.00      A   
ATOM   3816  N   ARG A 403     -18.825   3.971  -8.501  1.00 10.00      A   
ATOM   3817  HN  ARG A 403     -18.869   4.732  -7.877  1.00 10.00      A   
ATOM   3818  CA  ARG A 403     -19.070   2.630  -7.998  1.00 10.00      A   
ATOM   3819  CB  ARG A 403     -18.266   2.381  -6.722  1.00 10.00      A   
ATOM   3820  CG  ARG A 403     -16.771   2.574  -6.907  1.00 10.00      A   
ATOM   3821  CD  ARG A 403     -16.054   2.723  -5.577  1.00 10.00      A   
ATOM   3822  NE  ARG A 403     -15.755   1.434  -4.954  1.00 10.00      A   
ATOM   3823  HE  ARG A 403     -16.368   0.679  -5.150  1.00 10.00      A   
ATOM   3824  CZ  ARG A 403     -14.706   1.222  -4.154  1.00 10.00      A   
ATOM   3825  NH1 ARG A 403     -13.869   2.211  -3.882  1.00 10.00      A   
ATOM   3826 HH11 ARG A 403     -14.020   3.156  -4.291  1.00 10.00      A   
ATOM   3827 HH12 ARG A 403     -13.045   2.048  -3.259  1.00 10.00      A   
ATOM   3828  NH2 ARG A 403     -14.503   0.021  -3.635  1.00 10.00      A   
ATOM   3829 HH21 ARG A 403     -13.688  -0.151  -3.004  1.00 10.00      A   
ATOM   3830 HH22 ARG A 403     -15.155  -0.761  -3.859  1.00 10.00      A   
ATOM   3831  C   ARG A 403     -20.557   2.425  -7.742  1.00 10.00      A   
ATOM   3832  O   ARG A 403     -21.079   2.801  -6.695  1.00 10.00      A   
ATOM   3833  N   LEU A 404     -21.241   1.856  -8.717  1.00 10.00      A   
ATOM   3834  HN  LEU A 404     -20.774   1.582  -9.534  1.00 10.00      A   
ATOM   3835  CA  LEU A 404     -22.670   1.610  -8.597  1.00 10.00      A   
ATOM   3836  CB  LEU A 404     -23.422   2.186  -9.807  1.00 10.00      A   
ATOM   3837  CG  LEU A 404     -24.956   2.096  -9.762  1.00 10.00      A   
ATOM   3838  CD1 LEU A 404     -25.522   2.979  -8.658  1.00 10.00      A   
ATOM   3839  CD2 LEU A 404     -25.565   2.458 -11.110  1.00 10.00      A   
ATOM   3840  C   LEU A 404     -22.937   0.122  -8.476  1.00 10.00      A   
ATOM   3841  O   LEU A 404     -22.357  -0.682  -9.210  1.00 10.00      A   
ATOM   3842  N   CYS A 405     -23.791  -0.252  -7.540  1.00 10.00      A   
ATOM   3843  HN  CYS A 405     -24.194   0.425  -6.949  1.00 10.00      A   
ATOM   3844  CA  CYS A 405     -24.122  -1.648  -7.351  1.00 10.00      A   
ATOM   3845  CB  CYS A 405     -23.205  -2.282  -6.306  1.00 10.00      A   
ATOM   3846  SG  CYS A 405     -23.302  -4.084  -6.224  1.00 10.00      A   
ATOM   3847  HG  CYS A 405     -24.539  -4.433  -6.546  1.00 10.00      A   
ATOM   3848  C   CYS A 405     -25.589  -1.840  -6.979  1.00 10.00      A   
ATOM   3849  O   CYS A 405     -26.044  -1.391  -5.927  1.00 10.00      A   
ATOM   3850  N   ILE A 406     -26.328  -2.487  -7.870  1.00 10.00      A   
ATOM   3851  HN  ILE A 406     -25.916  -2.778  -8.711  1.00 10.00      A   
ATOM   3852  CA  ILE A 406     -27.735  -2.772  -7.638  1.00 10.00      A   
ATOM   3853  CB  ILE A 406     -28.504  -2.881  -8.972  1.00 10.00      A   
ATOM   3854  CG1 ILE A 406     -28.311  -1.601  -9.788  1.00 10.00      A   
ATOM   3855  CG2 ILE A 406     -29.985  -3.129  -8.725  1.00 10.00      A   
ATOM   3856  CD1 ILE A 406     -28.948  -1.645 -11.158  1.00 10.00      A   
ATOM   3857  C   ILE A 406     -27.856  -4.084  -6.867  1.00 10.00      A   
ATOM   3858  O   ILE A 406     -27.105  -5.022  -7.123  1.00 10.00      A   
ATOM   3859  N   ILE A 407     -28.771  -4.127  -5.906  1.00 10.00      A   
ATOM   3860  HN  ILE A 407     -29.309  -3.324  -5.727  1.00 10.00      A   
ATOM   3861  CA  ILE A 407     -28.986  -5.322  -5.090  1.00 10.00      A   
ATOM   3862  CB  ILE A 407     -30.014  -5.056  -3.960  1.00 10.00      A   
ATOM   3863  CG1 ILE A 407     -29.581  -3.862  -3.099  1.00 10.00      A   
ATOM   3864  CG2 ILE A 407     -30.224  -6.291  -3.094  1.00 10.00      A   
ATOM   3865  CD1 ILE A 407     -28.238  -4.033  -2.420  1.00 10.00      A   
ATOM   3866  C   ILE A 407     -29.440  -6.515  -5.942  1.00 10.00      A   
ATOM   3867  O   ILE A 407     -28.911  -7.621  -5.810  1.00 10.00      A   
ATOM   3868  N   GLU A 408     -30.414  -6.284  -6.815  1.00 10.00      A   
ATOM   3869  HN  GLU A 408     -30.792  -5.383  -6.885  1.00 10.00      A   
ATOM   3870  CA  GLU A 408     -30.928  -7.340  -7.677  1.00 10.00      A   
ATOM   3871  CB  GLU A 408     -32.348  -7.010  -8.157  1.00 10.00      A   
ATOM   3872  CG  GLU A 408     -32.941  -8.009  -9.145  1.00 10.00      A   
ATOM   3873  CD  GLU A 408     -33.159  -9.391  -8.556  1.00 10.00      A   
ATOM   3874  OE1 GLU A 408     -32.879  -9.590  -7.356  1.00 10.00      A   
ATOM   3875  OE2 GLU A 408     -33.610 -10.292  -9.298  1.00 10.00      A   
ATOM   3876  C   GLU A 408     -29.993  -7.590  -8.859  1.00 10.00      A   
ATOM   3877  O   GLU A 408     -29.736  -6.694  -9.666  1.00 10.00      A   
ATOM   3878  N   PRO A 409     -29.458  -8.813  -8.964  1.00 10.00      A   
ATOM   3879  CA  PRO A 409     -28.549  -9.191 -10.047  1.00 10.00      A   
ATOM   3880  CB  PRO A 409     -28.101 -10.611  -9.673  1.00 10.00      A   
ATOM   3881  CG  PRO A 409     -28.469 -10.774  -8.238  1.00 10.00      A   
ATOM   3882  CD  PRO A 409     -29.684  -9.922  -8.029  1.00 10.00      A   
ATOM   3883  C   PRO A 409     -29.252  -9.208 -11.401  1.00 10.00      A   
ATOM   3884  O   PRO A 409     -30.326  -9.801 -11.549  1.00 10.00      A   
ATOM   3885  N   LYS A 410     -28.641  -8.542 -12.381  1.00 10.00      A   
ATOM   3886  HN  LYS A 410     -27.793  -8.086 -12.186  1.00 10.00      A   
ATOM   3887  CA  LYS A 410     -29.180  -8.472 -13.742  1.00 10.00      A   
ATOM   3888  CB  LYS A 410     -29.345  -9.866 -14.361  1.00 10.00      A   
ATOM   3889  CG  LYS A 410     -28.035 -10.573 -14.659  1.00 10.00      A   
ATOM   3890  CD  LYS A 410     -28.269 -11.979 -15.182  1.00 10.00      A   
ATOM   3891  CE  LYS A 410     -26.962 -12.657 -15.562  1.00 10.00      A   
ATOM   3892  NZ  LYS A 410     -27.170 -14.071 -15.982  1.00 10.00      A   
ATOM   3893  HZ1 LYS A 410     -27.822 -14.118 -16.792  1.00 10.00      A   
ATOM   3894  HZ2 LYS A 410     -27.575 -14.622 -15.196  1.00 10.00      A   
ATOM   3895  HZ3 LYS A 410     -26.266 -14.502 -16.255  1.00 10.00      A   
ATOM   3896  C   LYS A 410     -30.488  -7.677 -13.827  1.00 10.00      A   
ATOM   3897  O   LYS A 410     -31.328  -7.940 -14.692  1.00 10.00      A   
ATOM   3898  N   ALA A 411     -30.646  -6.699 -12.944  1.00 10.00      A   
ATOM   3899  HN  ALA A 411     -29.946  -6.539 -12.278  1.00 10.00      A   
ATOM   3900  CA  ALA A 411     -31.840  -5.859 -12.938  1.00 10.00      A   
ATOM   3901  CB  ALA A 411     -32.086  -5.297 -11.547  1.00 10.00      A   
ATOM   3902  C   ALA A 411     -31.700  -4.723 -13.950  1.00 10.00      A   
ATOM   3903  O   ALA A 411     -30.746  -3.946 -13.894  1.00 10.00      A   
ATOM   3904  N   PRO A 412     -32.632  -4.624 -14.903  1.00 10.00      A   
ATOM   3905  CA  PRO A 412     -32.610  -3.587 -15.927  1.00 10.00      A   
ATOM   3906  CB  PRO A 412     -33.295  -4.296 -17.093  1.00 10.00      A   
ATOM   3907  CG  PRO A 412     -34.307  -5.183 -16.445  1.00 10.00      A   
ATOM   3908  CD  PRO A 412     -33.778  -5.533 -15.075  1.00 10.00      A   
ATOM   3909  C   PRO A 412     -33.412  -2.349 -15.524  1.00 10.00      A   
ATOM   3910  O   PRO A 412     -33.783  -2.182 -14.359  1.00 10.00      A   
ATOM   3911  N   ASP A 413     -33.658  -1.482 -16.497  1.00 10.00      A   
ATOM   3912  HN  ASP A 413     -33.321  -1.672 -17.401  1.00 10.00      A   
ATOM   3913  CA  ASP A 413     -34.425  -0.265 -16.280  1.00 10.00      A   
ATOM   3914  CB  ASP A 413     -34.330   0.608 -17.540  1.00 10.00      A   
ATOM   3915  CG  ASP A 413     -35.051   1.936 -17.438  1.00 10.00      A   
ATOM   3916  OD1 ASP A 413     -36.293   1.934 -17.373  1.00 10.00      A   
ATOM   3917  OD2 ASP A 413     -34.381   2.987 -17.464  1.00 10.00      A   
ATOM   3918  C   ASP A 413     -35.875  -0.649 -15.997  1.00 10.00      A   
ATOM   3919  O   ASP A 413     -36.512  -1.315 -16.809  1.00 10.00      A   
ATOM   3920  N   TYR A 414     -36.389  -0.230 -14.850  1.00 10.00      A   
ATOM   3921  HN  TYR A 414     -35.839   0.321 -14.257  1.00 10.00      A   
ATOM   3922  CA  TYR A 414     -37.753  -0.573 -14.445  1.00 10.00      A   
ATOM   3923  CB  TYR A 414     -37.918  -0.484 -12.923  1.00 10.00      A   
ATOM   3924  CG  TYR A 414     -37.623   0.880 -12.339  1.00 10.00      A   
ATOM   3925  CD1 TYR A 414     -38.638   1.807 -12.139  1.00 10.00      A   
ATOM   3926  CD2 TYR A 414     -36.329   1.240 -11.987  1.00 10.00      A   
ATOM   3927  CE1 TYR A 414     -38.372   3.055 -11.610  1.00 10.00      A   
ATOM   3928  CE2 TYR A 414     -36.055   2.486 -11.454  1.00 10.00      A   
ATOM   3929  CZ  TYR A 414     -37.080   3.388 -11.267  1.00 10.00      A   
ATOM   3930  OH  TYR A 414     -36.811   4.630 -10.741  1.00 10.00      A   
ATOM   3931  HH  TYR A 414     -35.845   4.746 -10.667  1.00 10.00      A   
ATOM   3932  C   TYR A 414     -38.840   0.231 -15.159  1.00 10.00      A   
ATOM   3933  O   TYR A 414     -40.028   0.025 -14.915  1.00 10.00      A   
ATOM   3934  N   LEU A 415     -38.452   1.140 -16.036  1.00 10.00      A   
ATOM   3935  HN  LEU A 415     -37.490   1.274 -16.209  1.00 10.00      A   
ATOM   3936  CA  LEU A 415     -39.427   1.943 -16.759  1.00 10.00      A   
ATOM   3937  CB  LEU A 415     -39.080   3.436 -16.682  1.00 10.00      A   
ATOM   3938  CG  LEU A 415     -39.201   4.093 -15.303  1.00 10.00      A   
ATOM   3939  CD1 LEU A 415     -38.850   5.572 -15.379  1.00 10.00      A   
ATOM   3940  CD2 LEU A 415     -40.602   3.907 -14.735  1.00 10.00      A   
ATOM   3941  C   LEU A 415     -39.541   1.498 -18.213  1.00 10.00      A   
ATOM   3942  O   LEU A 415     -40.642   1.390 -18.756  1.00 10.00      A   
ATOM   3943  N   THR A 416     -38.404   1.237 -18.834  1.00 10.00      A   
ATOM   3944  HN  THR A 416     -37.553   1.339 -18.341  1.00 10.00      A   
ATOM   3945  CA  THR A 416     -38.373   0.821 -20.229  1.00 10.00      A   
ATOM   3946  CB  THR A 416     -37.284   1.582 -21.009  1.00 10.00      A   
ATOM   3947  OG1 THR A 416     -36.049   1.517 -20.288  1.00 10.00      A   
ATOM   3948  HG1 THR A 416     -36.085   2.124 -19.539  1.00 10.00      A   
ATOM   3949  CG2 THR A 416     -37.675   3.038 -21.192  1.00 10.00      A   
ATOM   3950  C   THR A 416     -38.130  -0.679 -20.374  1.00 10.00      A   
ATOM   3951  O   THR A 416     -38.292  -1.240 -21.462  1.00 10.00      A   
ATOM   3952  N   LEU A 417     -37.733  -1.317 -19.276  1.00 10.00      A   
ATOM   3953  HN  LEU A 417     -37.626  -0.805 -18.446  1.00 10.00      A   
ATOM   3954  CA  LEU A 417     -37.443  -2.754 -19.258  1.00 10.00      A   
ATOM   3955  CB  LEU A 417     -38.675  -3.585 -19.657  1.00 10.00      A   
ATOM   3956  CG  LEU A 417     -39.961  -3.325 -18.863  1.00 10.00      A   
ATOM   3957  CD1 LEU A 417     -41.089  -4.223 -19.350  1.00 10.00      A   
ATOM   3958  CD2 LEU A 417     -39.731  -3.512 -17.370  1.00 10.00      A   
ATOM   3959  C   LEU A 417     -36.245  -3.072 -20.154  1.00 10.00      A   
ATOM   3960  O   LEU A 417     -36.051  -4.211 -20.585  1.00 10.00      A   
ATOM   3961  N   GLU A 418     -35.435  -2.053 -20.412  1.00 10.00      A   
ATOM   3962  HN  GLU A 418     -35.630  -1.180 -20.013  1.00 10.00      A   
ATOM   3963  CA  GLU A 418     -34.263  -2.189 -21.259  1.00 10.00      A   
ATOM   3964  CB  GLU A 418     -34.155  -0.971 -22.181  1.00 10.00      A   
ATOM   3965  CG  GLU A 418     -35.319  -0.813 -23.141  1.00 10.00      A   
ATOM   3966  CD  GLU A 418     -35.172   0.390 -24.048  1.00 10.00      A   
ATOM   3967  OE1 GLU A 418     -36.208   0.949 -24.463  1.00 10.00      A   
ATOM   3968  OE2 GLU A 418     -34.026   0.770 -24.367  1.00 10.00      A   
ATOM   3969  C   GLU A 418     -32.993  -2.309 -20.422  1.00 10.00      A   
ATOM   3970  O   GLU A 418     -32.962  -1.882 -19.264  1.00 10.00      A   
ATOM   3971  N   PRO A 419     -31.930  -2.903 -21.001  1.00 10.00      A   
ATOM   3972  CA  PRO A 419     -30.642  -3.058 -20.317  1.00 10.00      A   
ATOM   3973  CB  PRO A 419     -29.802  -3.874 -21.308  1.00 10.00      A   
ATOM   3974  CG  PRO A 419     -30.433  -3.627 -22.634  1.00 10.00      A   
ATOM   3975  CD  PRO A 419     -31.900  -3.463 -22.365  1.00 10.00      A   
ATOM   3976  C   PRO A 419     -30.006  -1.692 -20.064  1.00 10.00      A   
ATOM   3977  O   PRO A 419     -30.279  -0.731 -20.788  1.00 10.00      A   
ATOM   3978  N   LEU A 420     -29.156  -1.609 -19.052  1.00 10.00      A   
ATOM   3979  HN  LEU A 420     -28.944  -2.419 -18.537  1.00 10.00      A   
ATOM   3980  CA  LEU A 420     -28.513  -0.347 -18.691  1.00 10.00      A   
ATOM   3981  CB  LEU A 420     -28.212  -0.322 -17.190  1.00 10.00      A   
ATOM   3982  CG  LEU A 420     -29.414  -0.519 -16.260  1.00 10.00      A   
ATOM   3983  CD1 LEU A 420     -28.952  -0.709 -14.822  1.00 10.00      A   
ATOM   3984  CD2 LEU A 420     -30.368   0.662 -16.361  1.00 10.00      A   
ATOM   3985  C   LEU A 420     -27.239  -0.088 -19.494  1.00 10.00      A   
ATOM   3986  O   LEU A 420     -26.375   0.680 -19.061  1.00 10.00      A   
ATOM   3987  N   ASP A 421     -27.141  -0.709 -20.673  1.00 10.00      A   
ATOM   3988  HN  ASP A 421     -27.876  -1.285 -20.970  1.00 10.00      A   
ATOM   3989  CA  ASP A 421     -25.968  -0.553 -21.538  1.00 10.00      A   
ATOM   3990  CB  ASP A 421     -26.122  -1.354 -22.839  1.00 10.00      A   
ATOM   3991  CG  ASP A 421     -26.110  -2.855 -22.643  1.00 10.00      A   
ATOM   3992  OD1 ASP A 421     -25.092  -3.398 -22.174  1.00 10.00      A   
ATOM   3993  OD2 ASP A 421     -27.115  -3.509 -22.985  1.00 10.00      A   
ATOM   3994  C   ASP A 421     -25.730   0.912 -21.884  1.00 10.00      A   
ATOM   3995  O   ASP A 421     -24.631   1.433 -21.700  1.00 10.00      A   
ATOM   3996  N   ILE A 422     -26.774   1.573 -22.377  1.00 10.00      A   
ATOM   3997  HN  ILE A 422     -27.627   1.097 -22.492  1.00 10.00      A   
ATOM   3998  CA  ILE A 422     -26.680   2.979 -22.761  1.00 10.00      A   
ATOM   3999  CB  ILE A 422     -27.906   3.454 -23.570  1.00 10.00      A   
ATOM   4000  CG1 ILE A 422     -29.205   3.186 -22.806  1.00 10.00      A   
ATOM   4001  CG2 ILE A 422     -27.933   2.786 -24.937  1.00 10.00      A   
ATOM   4002  CD1 ILE A 422     -30.412   3.896 -23.376  1.00 10.00      A   
ATOM   4003  C   ILE A 422     -26.477   3.895 -21.556  1.00 10.00      A   
ATOM   4004  O   ILE A 422     -25.823   4.937 -21.662  1.00 10.00      A   
ATOM   4005  N   GLY A 423     -27.046   3.508 -20.419  1.00 10.00      A   
ATOM   4006  HN  GLY A 423     -27.570   2.678 -20.401  1.00 10.00      A   
ATOM   4007  CA  GLY A 423     -26.907   4.297 -19.210  1.00 10.00      A   
ATOM   4008  C   GLY A 423     -25.470   4.346 -18.747  1.00 10.00      A   
ATOM   4009  O   GLY A 423     -24.911   5.422 -18.539  1.00 10.00      A   
ATOM   4010  N   PHE A 424     -24.869   3.170 -18.601  1.00 10.00      A   
ATOM   4011  HN  PHE A 424     -25.378   2.348 -18.784  1.00 10.00      A   
ATOM   4012  CA  PHE A 424     -23.479   3.067 -18.175  1.00 10.00      A   
ATOM   4013  CB  PHE A 424     -23.138   1.629 -17.778  1.00 10.00      A   
ATOM   4014  CG  PHE A 424     -23.343   1.329 -16.320  1.00 10.00      A   
ATOM   4015  CD1 PHE A 424     -24.440   0.602 -15.894  1.00 10.00      A   
ATOM   4016  CD2 PHE A 424     -22.430   1.769 -15.375  1.00 10.00      A   
ATOM   4017  CE1 PHE A 424     -24.627   0.319 -14.555  1.00 10.00      A   
ATOM   4018  CE2 PHE A 424     -22.611   1.491 -14.033  1.00 10.00      A   
ATOM   4019  CZ  PHE A 424     -23.711   0.765 -13.624  1.00 10.00      A   
ATOM   4020  C   PHE A 424     -22.551   3.545 -19.284  1.00 10.00      A   
ATOM   4021  O   PHE A 424     -21.456   4.042 -19.020  1.00 10.00      A   
ATOM   4022  N   GLY A 425     -23.005   3.388 -20.525  1.00 10.00      A   
ATOM   4023  HN  GLY A 425     -23.872   2.949 -20.661  1.00 10.00      A   
ATOM   4024  CA  GLY A 425     -22.232   3.819 -21.675  1.00 10.00      A   
ATOM   4025  C   GLY A 425     -22.003   5.314 -21.680  1.00 10.00      A   
ATOM   4026  O   GLY A 425     -20.924   5.783 -22.039  1.00 10.00      A   
ATOM   4027  N   ALA A 426     -23.020   6.063 -21.267  1.00 10.00      A   
ATOM   4028  HN  ALA A 426     -23.857   5.624 -20.993  1.00 10.00      A   
ATOM   4029  CA  ALA A 426     -22.932   7.516 -21.212  1.00 10.00      A   
ATOM   4030  CB  ALA A 426     -24.299   8.117 -20.912  1.00 10.00      A   
ATOM   4031  C   ALA A 426     -21.920   7.942 -20.154  1.00 10.00      A   
ATOM   4032  O   ALA A 426     -21.281   8.989 -20.277  1.00 10.00      A   
ATOM   4033  N   ILE A 427     -21.764   7.111 -19.127  1.00 10.00      A   
ATOM   4034  HN  ILE A 427     -22.282   6.281 -19.107  1.00 10.00      A   
ATOM   4035  CA  ILE A 427     -20.834   7.393 -18.041  1.00 10.00      A   
ATOM   4036  CB  ILE A 427     -20.902   6.316 -16.933  1.00 10.00      A   
ATOM   4037  CG1 ILE A 427     -22.329   6.177 -16.388  1.00 10.00      A   
ATOM   4038  CG2 ILE A 427     -19.919   6.629 -15.810  1.00 10.00      A   
ATOM   4039  CD1 ILE A 427     -22.831   7.391 -15.634  1.00 10.00      A   
ATOM   4040  C   ILE A 427     -19.409   7.489 -18.572  1.00 10.00      A   
ATOM   4041  O   ILE A 427     -18.743   8.504 -18.405  1.00 10.00      A   
ATOM   4042  N   VAL A 428     -18.963   6.444 -19.255  1.00 10.00      A   
ATOM   4043  HN  VAL A 428     -19.555   5.675 -19.395  1.00 10.00      A   
ATOM   4044  CA  VAL A 428     -17.608   6.415 -19.805  1.00 10.00      A   
ATOM   4045  CB  VAL A 428     -17.178   5.000 -20.253  1.00 10.00      A   
ATOM   4046  CG1 VAL A 428     -17.150   4.045 -19.073  1.00 10.00      A   
ATOM   4047  CG2 VAL A 428     -18.077   4.464 -21.360  1.00 10.00      A   
ATOM   4048  C   VAL A 428     -17.446   7.391 -20.967  1.00 10.00      A   
ATOM   4049  O   VAL A 428     -16.335   7.831 -21.274  1.00 10.00      A   
ATOM   4050  N   GLU A 429     -18.560   7.722 -21.606  1.00 10.00      A   
ATOM   4051  HN  GLU A 429     -19.409   7.330 -21.314  1.00 10.00      A   
ATOM   4052  CA  GLU A 429     -18.554   8.638 -22.736  1.00 10.00      A   
ATOM   4053  CB  GLU A 429     -19.873   8.545 -23.507  1.00 10.00      A   
ATOM   4054  CG  GLU A 429     -19.868   9.279 -24.840  1.00 10.00      A   
ATOM   4055  CD  GLU A 429     -21.195   9.939 -25.145  1.00 10.00      A   
ATOM   4056  OE1 GLU A 429     -22.181   9.220 -25.395  1.00 10.00      A   
ATOM   4057  OE2 GLU A 429     -21.254  11.189 -25.147  1.00 10.00      A   
ATOM   4058  C   GLU A 429     -18.320  10.075 -22.285  1.00 10.00      A   
ATOM   4059  O   GLU A 429     -17.516  10.799 -22.876  1.00 10.00      A   
ATOM   4060  N   HIS A 430     -19.024  10.481 -21.235  1.00 10.00      A   
ATOM   4061  HN  HIS A 430     -19.646   9.852 -20.804  1.00 10.00      A   
ATOM   4062  CA  HIS A 430     -18.909  11.838 -20.716  1.00 10.00      A   
ATOM   4063  CB  HIS A 430     -20.226  12.299 -20.086  1.00 10.00      A   
ATOM   4064  CG  HIS A 430     -21.309  12.591 -21.081  1.00 10.00      A   
ATOM   4065  ND1 HIS A 430     -21.449  13.834 -21.651  1.00 10.00      A   
ATOM   4066  CD2 HIS A 430     -22.263  11.766 -21.574  1.00 10.00      A   
ATOM   4067  CE1 HIS A 430     -22.478  13.742 -22.474  1.00 10.00      A   
ATOM   4068  NE2 HIS A 430     -22.996  12.510 -22.461  1.00 10.00      A   
ATOM   4069  HE2 HIS A 430     -23.752  12.189 -23.000  1.00 10.00      A   
ATOM   4070  C   HIS A 430     -17.765  11.981 -19.717  1.00 10.00      A   
ATOM   4071  O   HIS A 430     -17.047  12.982 -19.723  1.00 10.00      A   
ATOM   4072  N   CYS A 431     -17.594  10.989 -18.858  1.00 10.00      A   
ATOM   4073  HN  CYS A 431     -18.186  10.205 -18.897  1.00 10.00      A   
ATOM   4074  CA  CYS A 431     -16.532  11.025 -17.862  1.00 10.00      A   
ATOM   4075  CB  CYS A 431     -16.944  10.261 -16.604  1.00 10.00      A   
ATOM   4076  SG  CYS A 431     -18.601  10.662 -15.995  1.00 10.00      A   
ATOM   4077  HG  CYS A 431     -19.164  11.510 -16.848  1.00 10.00      A   
ATOM   4078  C   CYS A 431     -15.234  10.462 -18.439  1.00 10.00      A   
ATOM   4079  O   CYS A 431     -14.993   9.252 -18.412  1.00 10.00      A   
ATOM   4080  N   LYS A 432     -14.404  11.350 -18.973  1.00 10.00      A   
ATOM   4081  HN  LYS A 432     -14.650  12.300 -18.962  1.00 10.00      A   
ATOM   4082  CA  LYS A 432     -13.134  10.957 -19.570  1.00 10.00      A   
ATOM   4083  CB  LYS A 432     -12.577  12.092 -20.435  1.00 10.00      A   
ATOM   4084  CG  LYS A 432     -13.616  12.823 -21.270  1.00 10.00      A   
ATOM   4085  CD  LYS A 432     -14.129  11.963 -22.412  1.00 10.00      A   
ATOM   4086  CE  LYS A 432     -14.951  12.783 -23.391  1.00 10.00      A   
ATOM   4087  NZ  LYS A 432     -14.124  13.793 -24.100  1.00 10.00      A   
ATOM   4088  HZ1 LYS A 432     -14.699  14.286 -24.811  1.00 10.00      A   
ATOM   4089  HZ2 LYS A 432     -13.325  13.330 -24.577  1.00 10.00      A   
ATOM   4090  HZ3 LYS A 432     -13.753  14.490 -23.425  1.00 10.00      A   
ATOM   4091  C   LYS A 432     -12.124  10.621 -18.487  1.00 10.00      A   
ATOM   4092  O   LYS A 432     -11.253   9.768 -18.670  1.00 10.00      A   
ATOM   4093  N   ASP A 433     -12.256  11.298 -17.357  1.00 10.00      A   
ATOM   4094  HN  ASP A 433     -12.976  11.960 -17.285  1.00 10.00      A   
ATOM   4095  CA  ASP A 433     -11.358  11.101 -16.227  1.00 10.00      A   
ATOM   4096  CB  ASP A 433     -11.278  12.376 -15.381  1.00 10.00      A   
ATOM   4097  CG  ASP A 433     -10.680  13.548 -16.135  1.00 10.00      A   
ATOM   4098  OD1 ASP A 433     -11.425  14.504 -16.450  1.00 10.00      A   
ATOM   4099  OD2 ASP A 433      -9.466  13.524 -16.422  1.00 10.00      A   
ATOM   4100  C   ASP A 433     -11.794   9.923 -15.358  1.00 10.00      A   
ATOM   4101  O   ASP A 433     -11.274   9.725 -14.259  1.00 10.00      A   
ATOM   4102  N   LEU A 434     -12.751   9.148 -15.847  1.00 10.00      A   
ATOM   4103  HN  LEU A 434     -13.133   9.359 -16.723  1.00 10.00      A   
ATOM   4104  CA  LEU A 434     -13.244   7.991 -15.114  1.00 10.00      A   
ATOM   4105  CB  LEU A 434     -14.488   7.415 -15.795  1.00 10.00      A   
ATOM   4106  CG  LEU A 434     -15.240   6.327 -15.028  1.00 10.00      A   
ATOM   4107  CD1 LEU A 434     -15.968   6.922 -13.832  1.00 10.00      A   
ATOM   4108  CD2 LEU A 434     -16.214   5.611 -15.948  1.00 10.00      A   
ATOM   4109  C   LEU A 434     -12.152   6.930 -14.999  1.00 10.00      A   
ATOM   4110  O   LEU A 434     -11.735   6.338 -15.996  1.00 10.00      A   
ATOM   4111  N   ARG A 435     -11.673   6.716 -13.782  1.00 10.00      A   
ATOM   4112  HN  ARG A 435     -12.040   7.229 -13.029  1.00 10.00      A   
ATOM   4113  CA  ARG A 435     -10.618   5.743 -13.535  1.00 10.00      A   
ATOM   4114  CB  ARG A 435      -9.594   6.282 -12.536  1.00 10.00      A   
ATOM   4115  CG  ARG A 435      -9.188   7.731 -12.745  1.00 10.00      A   
ATOM   4116  CD  ARG A 435      -8.119   8.156 -11.745  1.00 10.00      A   
ATOM   4117  NE  ARG A 435      -8.303   7.533 -10.428  1.00 10.00      A   
ATOM   4118  HE  ARG A 435      -8.361   6.549 -10.396  1.00 10.00      A   
ATOM   4119  CZ  ARG A 435      -8.365   8.205  -9.281  1.00 10.00      A   
ATOM   4120  NH1 ARG A 435      -8.255   9.533  -9.273  1.00 10.00      A   
ATOM   4121 HH11 ARG A 435      -8.119  10.058 -10.164  1.00 10.00      A   
ATOM   4122 HH12 ARG A 435      -8.295  10.055  -8.374  1.00 10.00      A   
ATOM   4123  NH2 ARG A 435      -8.551   7.551  -8.140  1.00 10.00      A   
ATOM   4124 HH21 ARG A 435      -8.603   8.066  -7.231  1.00 10.00      A   
ATOM   4125 HH22 ARG A 435      -8.653   6.501  -8.135  1.00 10.00      A   
ATOM   4126  C   ARG A 435     -11.185   4.436 -13.004  1.00 10.00      A   
ATOM   4127  O   ARG A 435     -10.733   3.361 -13.384  1.00 10.00      A   
ATOM   4128  N   ARG A 436     -12.170   4.527 -12.124  1.00 10.00      A   
ATOM   4129  HN  ARG A 436     -12.513   5.408 -11.871  1.00 10.00      A   
ATOM   4130  CA  ARG A 436     -12.771   3.340 -11.544  1.00 10.00      A   
ATOM   4131  CB  ARG A 436     -12.528   3.294 -10.034  1.00 10.00      A   
ATOM   4132  CG  ARG A 436     -12.928   1.977  -9.392  1.00 10.00      A   
ATOM   4133  CD  ARG A 436     -12.697   1.997  -7.892  1.00 10.00      A   
ATOM   4134  NE  ARG A 436     -12.992   0.703  -7.285  1.00 10.00      A   
ATOM   4135  HE  ARG A 436     -13.811   0.240  -7.575  1.00 10.00      A   
ATOM   4136  CZ  ARG A 436     -12.216   0.104  -6.377  1.00 10.00      A   
ATOM   4137  NH1 ARG A 436     -11.092   0.674  -5.975  1.00 10.00      A   
ATOM   4138 HH11 ARG A 436     -10.497   0.185  -5.261  1.00 10.00      A   
ATOM   4139 HH12 ARG A 436     -10.791   1.591  -6.361  1.00 10.00      A   
ATOM   4140  NH2 ARG A 436     -12.562  -1.067  -5.870  1.00 10.00      A   
ATOM   4141 HH21 ARG A 436     -13.440  -1.541  -6.174  1.00 10.00      A   
ATOM   4142 HH22 ARG A 436     -11.939  -1.524  -5.152  1.00 10.00      A   
ATOM   4143  C   ARG A 436     -14.262   3.295 -11.826  1.00 10.00      A   
ATOM   4144  O   ARG A 436     -14.978   4.267 -11.578  1.00 10.00      A   
ATOM   4145  N   LEU A 437     -14.722   2.161 -12.334  1.00 10.00      A   
ATOM   4146  HN  LEU A 437     -14.098   1.421 -12.502  1.00 10.00      A   
ATOM   4147  CA  LEU A 437     -16.123   1.977 -12.650  1.00 10.00      A   
ATOM   4148  CB  LEU A 437     -16.364   2.201 -14.142  1.00 10.00      A   
ATOM   4149  CG  LEU A 437     -17.784   1.937 -14.643  1.00 10.00      A   
ATOM   4150  CD1 LEU A 437     -18.747   2.992 -14.123  1.00 10.00      A   
ATOM   4151  CD2 LEU A 437     -17.813   1.885 -16.157  1.00 10.00      A   
ATOM   4152  C   LEU A 437     -16.590   0.581 -12.257  1.00 10.00      A   
ATOM   4153  O   LEU A 437     -15.945  -0.420 -12.578  1.00 10.00      A   
ATOM   4154  N   SER A 438     -17.707   0.529 -11.552  1.00 10.00      A   
ATOM   4155  HN  SER A 438     -18.152   1.370 -11.305  1.00 10.00      A   
ATOM   4156  CA  SER A 438     -18.289  -0.729 -11.122  1.00 10.00      A   
ATOM   4157  CB  SER A 438     -18.516  -0.700  -9.610  1.00 10.00      A   
ATOM   4158  OG  SER A 438     -17.430  -0.065  -8.955  1.00 10.00      A   
ATOM   4159  HG  SER A 438     -17.269  -0.498  -8.105  1.00 10.00      A   
ATOM   4160  C   SER A 438     -19.608  -0.955 -11.854  1.00 10.00      A   
ATOM   4161  O   SER A 438     -20.512  -0.120 -11.785  1.00 10.00      A   
ATOM   4162  N   LEU A 439     -19.713  -2.070 -12.561  1.00 10.00      A   
ATOM   4163  HN  LEU A 439     -18.969  -2.709 -12.566  1.00 10.00      A   
ATOM   4164  CA  LEU A 439     -20.912  -2.379 -13.324  1.00 10.00      A   
ATOM   4165  CB  LEU A 439     -20.536  -3.098 -14.623  1.00 10.00      A   
ATOM   4166  CG  LEU A 439     -19.622  -2.342 -15.589  1.00 10.00      A   
ATOM   4167  CD1 LEU A 439     -19.220  -3.240 -16.747  1.00 10.00      A   
ATOM   4168  CD2 LEU A 439     -20.299  -1.078 -16.098  1.00 10.00      A   
ATOM   4169  C   LEU A 439     -21.887  -3.239 -12.530  1.00 10.00      A   
ATOM   4170  O   LEU A 439     -21.479  -4.128 -11.784  1.00 10.00      A   
ATOM   4171  N   SER A 440     -23.174  -2.972 -12.695  1.00 10.00      A   
ATOM   4172  HN  SER A 440     -23.442  -2.232 -13.283  1.00 10.00      A   
ATOM   4173  CA  SER A 440     -24.206  -3.737 -12.021  1.00 10.00      A   
ATOM   4174  CB  SER A 440     -24.334  -3.300 -10.559  1.00 10.00      A   
ATOM   4175  OG  SER A 440     -24.467  -1.895 -10.455  1.00 10.00      A   
ATOM   4176  HG  SER A 440     -23.602  -1.502 -10.273  1.00 10.00      A   
ATOM   4177  C   SER A 440     -25.532  -3.585 -12.758  1.00 10.00      A   
ATOM   4178  O   SER A 440     -25.782  -2.558 -13.385  1.00 10.00      A   
ATOM   4179  N   GLY A 441     -26.358  -4.617 -12.713  1.00 10.00      A   
ATOM   4180  HN  GLY A 441     -26.089  -5.430 -12.234  1.00 10.00      A   
ATOM   4181  CA  GLY A 441     -27.637  -4.566 -13.388  1.00 10.00      A   
ATOM   4182  C   GLY A 441     -27.623  -5.383 -14.660  1.00 10.00      A   
ATOM   4183  O   GLY A 441     -26.676  -6.127 -14.911  1.00 10.00      A   
ATOM   4184  N   LEU A 442     -28.671  -5.261 -15.459  1.00 10.00      A   
ATOM   4185  HN  LEU A 442     -29.406  -4.659 -15.202  1.00 10.00      A   
ATOM   4186  CA  LEU A 442     -28.748  -6.001 -16.709  1.00 10.00      A   
ATOM   4187  CB  LEU A 442     -30.198  -6.193 -17.154  1.00 10.00      A   
ATOM   4188  CG  LEU A 442     -30.423  -7.182 -18.302  1.00 10.00      A   
ATOM   4189  CD1 LEU A 442     -29.863  -8.548 -17.945  1.00 10.00      A   
ATOM   4190  CD2 LEU A 442     -31.902  -7.288 -18.645  1.00 10.00      A   
ATOM   4191  C   LEU A 442     -27.937  -5.314 -17.796  1.00 10.00      A   
ATOM   4192  O   LEU A 442     -28.313  -4.249 -18.281  1.00 10.00      A   
ATOM   4193  N   LEU A 443     -26.820  -5.928 -18.162  1.00 10.00      A   
ATOM   4194  HN  LEU A 443     -26.579  -6.775 -17.732  1.00 10.00      A   
ATOM   4195  CA  LEU A 443     -25.941  -5.386 -19.182  1.00 10.00      A   
ATOM   4196  CB  LEU A 443     -24.662  -4.844 -18.537  1.00 10.00      A   
ATOM   4197  CG  LEU A 443     -24.842  -3.792 -17.438  1.00 10.00      A   
ATOM   4198  CD1 LEU A 443     -23.574  -3.661 -16.610  1.00 10.00      A   
ATOM   4199  CD2 LEU A 443     -25.223  -2.454 -18.039  1.00 10.00      A   
ATOM   4200  C   LEU A 443     -25.581  -6.472 -20.185  1.00 10.00      A   
ATOM   4201  O   LEU A 443     -25.529  -7.657 -19.839  1.00 10.00      A   
ATOM   4202  N   THR A 444     -25.345  -6.069 -21.421  1.00 10.00      A   
ATOM   4203  HN  THR A 444     -25.400  -5.105 -21.632  1.00 10.00      A   
ATOM   4204  CA  THR A 444     -24.981  -6.999 -22.474  1.00 10.00      A   
ATOM   4205  CB  THR A 444     -25.927  -6.871 -23.692  1.00 10.00      A   
ATOM   4206  OG1 THR A 444     -25.862  -5.542 -24.226  1.00 10.00      A   
ATOM   4207  HG1 THR A 444     -26.279  -4.919 -23.600  1.00 10.00      A   
ATOM   4208  CG2 THR A 444     -27.363  -7.183 -23.296  1.00 10.00      A   
ATOM   4209  C   THR A 444     -23.550  -6.704 -22.910  1.00 10.00      A   
ATOM   4210  O   THR A 444     -22.824  -5.996 -22.215  1.00 10.00      A   
ATOM   4211  N   ASP A 445     -23.142  -7.237 -24.056  1.00 10.00      A   
ATOM   4212  HN  ASP A 445     -23.755  -7.803 -24.571  1.00 10.00      A   
ATOM   4213  CA  ASP A 445     -21.793  -6.998 -24.565  1.00 10.00      A   
ATOM   4214  CB  ASP A 445     -21.411  -8.042 -25.620  1.00 10.00      A   
ATOM   4215  CG  ASP A 445     -20.763  -9.283 -25.031  1.00 10.00      A   
ATOM   4216  OD1 ASP A 445     -20.199 -10.090 -25.800  1.00 10.00      A   
ATOM   4217  OD2 ASP A 445     -20.819  -9.466 -23.800  1.00 10.00      A   
ATOM   4218  C   ASP A 445     -21.696  -5.590 -25.150  1.00 10.00      A   
ATOM   4219  O   ASP A 445     -20.616  -5.108 -25.492  1.00 10.00      A   
ATOM   4220  N   LYS A 446     -22.843  -4.926 -25.235  1.00 10.00      A   
ATOM   4221  HN  LYS A 446     -23.665  -5.359 -24.919  1.00 10.00      A   
ATOM   4222  CA  LYS A 446     -22.912  -3.575 -25.775  1.00 10.00      A   
ATOM   4223  CB  LYS A 446     -24.360  -3.169 -26.061  1.00 10.00      A   
ATOM   4224  CG  LYS A 446     -24.492  -1.975 -26.990  1.00 10.00      A   
ATOM   4225  CD  LYS A 446     -23.853  -2.257 -28.340  1.00 10.00      A   
ATOM   4226  CE  LYS A 446     -23.856  -1.019 -29.220  1.00 10.00      A   
ATOM   4227  NZ  LYS A 446     -23.209  -1.275 -30.533  1.00 10.00      A   
ATOM   4228  HZ1 LYS A 446     -23.750  -1.982 -31.071  1.00 10.00      A   
ATOM   4229  HZ2 LYS A 446     -22.238  -1.635 -30.389  1.00 10.00      A   
ATOM   4230  HZ3 LYS A 446     -23.161  -0.398 -31.085  1.00 10.00      A   
ATOM   4231  C   LYS A 446     -22.251  -2.567 -24.839  1.00 10.00      A   
ATOM   4232  O   LYS A 446     -21.478  -1.722 -25.288  1.00 10.00      A   
ATOM   4233  N   VAL A 447     -22.553  -2.659 -23.544  1.00 10.00      A   
ATOM   4234  HN  VAL A 447     -23.199  -3.337 -23.247  1.00 10.00      A   
ATOM   4235  CA  VAL A 447     -21.969  -1.755 -22.558  1.00 10.00      A   
ATOM   4236  CB  VAL A 447     -22.523  -1.999 -21.133  1.00 10.00      A   
ATOM   4237  CG1 VAL A 447     -22.056  -3.331 -20.564  1.00 10.00      A   
ATOM   4238  CG2 VAL A 447     -22.148  -0.853 -20.207  1.00 10.00      A   
ATOM   4239  C   VAL A 447     -20.446  -1.863 -22.563  1.00 10.00      A   
ATOM   4240  O   VAL A 447     -19.738  -0.873 -22.375  1.00 10.00      A   
ATOM   4241  N   PHE A 448     -19.953  -3.066 -22.814  1.00 10.00      A   
ATOM   4242  HN  PHE A 448     -20.572  -3.811 -22.962  1.00 10.00      A   
ATOM   4243  CA  PHE A 448     -18.520  -3.307 -22.867  1.00 10.00      A   
ATOM   4244  CB  PHE A 448     -18.217  -4.802 -22.829  1.00 10.00      A   
ATOM   4245  CG  PHE A 448     -18.699  -5.480 -21.582  1.00 10.00      A   
ATOM   4246  CD1 PHE A 448     -19.759  -6.367 -21.628  1.00 10.00      A   
ATOM   4247  CD2 PHE A 448     -18.099  -5.221 -20.364  1.00 10.00      A   
ATOM   4248  CE1 PHE A 448     -20.215  -6.987 -20.483  1.00 10.00      A   
ATOM   4249  CE2 PHE A 448     -18.548  -5.839 -19.214  1.00 10.00      A   
ATOM   4250  CZ  PHE A 448     -19.609  -6.722 -19.272  1.00 10.00      A   
ATOM   4251  C   PHE A 448     -17.924  -2.674 -24.119  1.00 10.00      A   
ATOM   4252  O   PHE A 448     -16.778  -2.225 -24.113  1.00 10.00      A   
ATOM   4253  N   GLU A 449     -18.712  -2.642 -25.191  1.00 10.00      A   
ATOM   4254  HN  GLU A 449     -19.607  -3.042 -25.140  1.00 10.00      A   
ATOM   4255  CA  GLU A 449     -18.276  -2.039 -26.440  1.00 10.00      A   
ATOM   4256  CB  GLU A 449     -19.314  -2.257 -27.541  1.00 10.00      A   
ATOM   4257  CG  GLU A 449     -18.820  -1.888 -28.928  1.00 10.00      A   
ATOM   4258  CD  GLU A 449     -19.936  -1.445 -29.846  1.00 10.00      A   
ATOM   4259  OE1 GLU A 449     -20.797  -2.282 -30.187  1.00 10.00      A   
ATOM   4260  OE2 GLU A 449     -19.956  -0.260 -30.238  1.00 10.00      A   
ATOM   4261  C   GLU A 449     -18.053  -0.550 -26.223  1.00 10.00      A   
ATOM   4262  O   GLU A 449     -17.057   0.012 -26.672  1.00 10.00      A   
ATOM   4263  N   TYR A 450     -18.987   0.082 -25.515  1.00 10.00      A   
ATOM   4264  HN  TYR A 450     -19.765  -0.424 -25.186  1.00 10.00      A   
ATOM   4265  CA  TYR A 450     -18.882   1.503 -25.216  1.00 10.00      A   
ATOM   4266  CB  TYR A 450     -20.136   2.004 -24.496  1.00 10.00      A   
ATOM   4267  CG  TYR A 450     -21.373   2.037 -25.365  1.00 10.00      A   
ATOM   4268  CD1 TYR A 450     -22.477   1.249 -25.068  1.00 10.00      A   
ATOM   4269  CD2 TYR A 450     -21.439   2.858 -26.483  1.00 10.00      A   
ATOM   4270  CE1 TYR A 450     -23.609   1.273 -25.859  1.00 10.00      A   
ATOM   4271  CE2 TYR A 450     -22.567   2.890 -27.280  1.00 10.00      A   
ATOM   4272  CZ  TYR A 450     -23.649   2.096 -26.964  1.00 10.00      A   
ATOM   4273  OH  TYR A 450     -24.776   2.123 -27.755  1.00 10.00      A   
ATOM   4274  HH  TYR A 450     -24.524   2.307 -28.669  1.00 10.00      A   
ATOM   4275  C   TYR A 450     -17.653   1.742 -24.354  1.00 10.00      A   
ATOM   4276  O   TYR A 450     -16.883   2.674 -24.589  1.00 10.00      A   
ATOM   4277  N   ILE A 451     -17.462   0.863 -23.375  1.00 10.00      A   
ATOM   4278  HN  ILE A 451     -18.115   0.138 -23.250  1.00 10.00      A   
ATOM   4279  CA  ILE A 451     -16.321   0.944 -22.475  1.00 10.00      A   
ATOM   4280  CB  ILE A 451     -16.369  -0.185 -21.416  1.00 10.00      A   
ATOM   4281  CG1 ILE A 451     -17.422   0.112 -20.344  1.00 10.00      A   
ATOM   4282  CG2 ILE A 451     -15.002  -0.410 -20.780  1.00 10.00      A   
ATOM   4283  CD1 ILE A 451     -17.679  -1.044 -19.405  1.00 10.00      A   
ATOM   4284  C   ILE A 451     -15.021   0.848 -23.267  1.00 10.00      A   
ATOM   4285  O   ILE A 451     -14.109   1.648 -23.077  1.00 10.00      A   
ATOM   4286  N   GLY A 452     -14.964  -0.110 -24.184  1.00 10.00      A   
ATOM   4287  HN  GLY A 452     -15.735  -0.710 -24.300  1.00 10.00      A   
ATOM   4288  CA  GLY A 452     -13.775  -0.307 -24.999  1.00 10.00      A   
ATOM   4289  C   GLY A 452     -13.562   0.766 -26.058  1.00 10.00      A   
ATOM   4290  O   GLY A 452     -12.672   0.645 -26.897  1.00 10.00      A   
ATOM   4291  N   THR A 453     -14.369   1.814 -26.029  1.00 10.00      A   
ATOM   4292  HN  THR A 453     -15.062   1.864 -25.342  1.00 10.00      A   
ATOM   4293  CA  THR A 453     -14.243   2.891 -26.997  1.00 10.00      A   
ATOM   4294  CB  THR A 453     -15.456   2.933 -27.947  1.00 10.00      A   
ATOM   4295  OG1 THR A 453     -15.811   1.597 -28.333  1.00 10.00      A   
ATOM   4296  HG1 THR A 453     -16.276   1.166 -27.599  1.00 10.00      A   
ATOM   4297  CG2 THR A 453     -15.136   3.737 -29.195  1.00 10.00      A   
ATOM   4298  C   THR A 453     -14.084   4.245 -26.305  1.00 10.00      A   
ATOM   4299  O   THR A 453     -13.311   5.096 -26.751  1.00 10.00      A   
ATOM   4300  N   TYR A 454     -14.798   4.437 -25.205  1.00 10.00      A   
ATOM   4301  HN  TYR A 454     -15.380   3.718 -24.874  1.00 10.00      A   
ATOM   4302  CA  TYR A 454     -14.742   5.699 -24.481  1.00 10.00      A   
ATOM   4303  CB  TYR A 454     -16.147   6.185 -24.131  1.00 10.00      A   
ATOM   4304  CG  TYR A 454     -17.063   6.324 -25.324  1.00 10.00      A   
ATOM   4305  CD1 TYR A 454     -18.168   5.495 -25.471  1.00 10.00      A   
ATOM   4306  CD2 TYR A 454     -16.826   7.279 -26.305  1.00 10.00      A   
ATOM   4307  CE1 TYR A 454     -19.008   5.612 -26.562  1.00 10.00      A   
ATOM   4308  CE2 TYR A 454     -17.660   7.402 -27.397  1.00 10.00      A   
ATOM   4309  CZ  TYR A 454     -18.748   6.569 -27.524  1.00 10.00      A   
ATOM   4310  OH  TYR A 454     -19.579   6.692 -28.615  1.00 10.00      A   
ATOM   4311  HH  TYR A 454     -19.044   6.698 -29.419  1.00 10.00      A   
ATOM   4312  C   TYR A 454     -13.869   5.626 -23.232  1.00 10.00      A   
ATOM   4313  O   TYR A 454     -13.150   6.581 -22.919  1.00 10.00      A   
ATOM   4314  N   ALA A 455     -13.909   4.496 -22.528  1.00 10.00      A   
ATOM   4315  HN  ALA A 455     -14.468   3.753 -22.837  1.00 10.00      A   
ATOM   4316  CA  ALA A 455     -13.117   4.329 -21.311  1.00 10.00      A   
ATOM   4317  CB  ALA A 455     -13.724   3.274 -20.400  1.00 10.00      A   
ATOM   4318  C   ALA A 455     -11.671   3.989 -21.643  1.00 10.00      A   
ATOM   4319  O   ALA A 455     -11.308   2.820 -21.779  1.00 10.00      A   
ATOM   4320  N   LYS A 456     -10.855   5.019 -21.792  1.00 10.00      A   
ATOM   4321  HN  LYS A 456     -11.210   5.927 -21.682  1.00 10.00      A   
ATOM   4322  CA  LYS A 456      -9.450   4.843 -22.118  1.00 10.00      A   
ATOM   4323  CB  LYS A 456      -9.015   5.888 -23.149  1.00 10.00      A   
ATOM   4324  CG  LYS A 456      -9.445   5.581 -24.574  1.00 10.00      A   
ATOM   4325  CD  LYS A 456      -8.731   4.351 -25.105  1.00 10.00      A   
ATOM   4326  CE  LYS A 456      -8.917   4.193 -26.604  1.00 10.00      A   
ATOM   4327  NZ  LYS A 456      -8.148   3.035 -27.125  1.00 10.00      A   
ATOM   4328  HZ1 LYS A 456      -7.171   3.058 -26.757  1.00 10.00      A   
ATOM   4329  HZ2 LYS A 456      -8.121   3.057 -28.164  1.00 10.00      A   
ATOM   4330  HZ3 LYS A 456      -8.592   2.143 -26.824  1.00 10.00      A   
ATOM   4331  C   LYS A 456      -8.574   4.950 -20.877  1.00 10.00      A   
ATOM   4332  O   LYS A 456      -7.599   4.207 -20.730  1.00 10.00      A   
ATOM   4333  N   LYS A 457      -8.939   5.860 -19.977  1.00 10.00      A   
ATOM   4334  HN  LYS A 457      -9.749   6.392 -20.136  1.00 10.00      A   
ATOM   4335  CA  LYS A 457      -8.171   6.085 -18.755  1.00 10.00      A   
ATOM   4336  CB  LYS A 457      -8.009   7.583 -18.484  1.00 10.00      A   
ATOM   4337  CG  LYS A 457      -7.261   8.331 -19.574  1.00 10.00      A   
ATOM   4338  CD  LYS A 457      -6.693   9.643 -19.059  1.00 10.00      A   
ATOM   4339  CE  LYS A 457      -5.981  10.409 -20.166  1.00 10.00      A   
ATOM   4340  NZ  LYS A 457      -4.943   9.583 -20.842  1.00 10.00      A   
ATOM   4341  HZ1 LYS A 457      -4.306   9.154 -20.139  1.00 10.00      A   
ATOM   4342  HZ2 LYS A 457      -4.380  10.170 -21.485  1.00 10.00      A   
ATOM   4343  HZ3 LYS A 457      -5.392   8.828 -21.394  1.00 10.00      A   
ATOM   4344  C   LYS A 457      -8.788   5.388 -17.548  1.00 10.00      A   
ATOM   4345  O   LYS A 457      -8.648   5.845 -16.414  1.00 10.00      A   
ATOM   4346  N   MET A 458      -9.464   4.277 -17.798  1.00 10.00      A   
ATOM   4347  HN  MET A 458      -9.543   3.964 -18.720  1.00 10.00      A   
ATOM   4348  CA  MET A 458     -10.092   3.510 -16.734  1.00 10.00      A   
ATOM   4349  CB  MET A 458     -11.354   2.813 -17.243  1.00 10.00      A   
ATOM   4350  CG  MET A 458     -12.333   2.432 -16.147  1.00 10.00      A   
ATOM   4351  SD  MET A 458     -13.881   1.779 -16.799  1.00 10.00      A   
ATOM   4352  CE  MET A 458     -13.276   0.387 -17.749  1.00 10.00      A   
ATOM   4353  C   MET A 458      -9.107   2.491 -16.170  1.00 10.00      A   
ATOM   4354  O   MET A 458      -8.804   1.481 -16.808  1.00 10.00      A   
ATOM   4355  N   GLU A 459      -8.614   2.771 -14.971  1.00 10.00      A   
ATOM   4356  HN  GLU A 459      -8.920   3.582 -14.514  1.00 10.00      A   
ATOM   4357  CA  GLU A 459      -7.643   1.913 -14.307  1.00 10.00      A   
ATOM   4358  CB  GLU A 459      -6.991   2.650 -13.127  1.00 10.00      A   
ATOM   4359  CG  GLU A 459      -6.652   4.114 -13.372  1.00 10.00      A   
ATOM   4360  CD  GLU A 459      -5.353   4.318 -14.131  1.00 10.00      A   
ATOM   4361  OE1 GLU A 459      -4.301   3.799 -13.690  1.00 10.00      A   
ATOM   4362  OE2 GLU A 459      -5.370   5.016 -15.161  1.00 10.00      A   
ATOM   4363  C   GLU A 459      -8.270   0.616 -13.794  1.00 10.00      A   
ATOM   4364  O   GLU A 459      -7.682  -0.458 -13.925  1.00 10.00      A   
ATOM   4365  N   MET A 460      -9.467   0.704 -13.227  1.00 10.00      A   
ATOM   4366  HN  MET A 460      -9.929   1.570 -13.201  1.00 10.00      A   
ATOM   4367  CA  MET A 460     -10.118  -0.474 -12.663  1.00 10.00      A   
ATOM   4368  CB  MET A 460      -9.990  -0.459 -11.136  1.00 10.00      A   
ATOM   4369  CG  MET A 460     -10.594  -1.667 -10.440  1.00 10.00      A   
ATOM   4370  SD  MET A 460     -10.040  -1.812  -8.734  1.00 10.00      A   
ATOM   4371  CE  MET A 460     -11.126  -3.094  -8.125  1.00 10.00      A   
ATOM   4372  C   MET A 460     -11.584  -0.593 -13.067  1.00 10.00      A   
ATOM   4373  O   MET A 460     -12.308   0.401 -13.119  1.00 10.00      A   
ATOM   4374  N   LEU A 461     -12.005  -1.828 -13.336  1.00 10.00      A   
ATOM   4375  HN  LEU A 461     -11.368  -2.570 -13.271  1.00 10.00      A   
ATOM   4376  CA  LEU A 461     -13.380  -2.121 -13.729  1.00 10.00      A   
ATOM   4377  CB  LEU A 461     -13.480  -2.252 -15.254  1.00 10.00      A   
ATOM   4378  CG  LEU A 461     -14.844  -2.672 -15.817  1.00 10.00      A   
ATOM   4379  CD1 LEU A 461     -15.866  -1.559 -15.652  1.00 10.00      A   
ATOM   4380  CD2 LEU A 461     -14.725  -3.080 -17.278  1.00 10.00      A   
ATOM   4381  C   LEU A 461     -13.859  -3.413 -13.061  1.00 10.00      A   
ATOM   4382  O   LEU A 461     -13.168  -4.434 -13.099  1.00 10.00      A   
ATOM   4383  N   SER A 462     -15.028  -3.356 -12.437  1.00 10.00      A   
ATOM   4384  HN  SER A 462     -15.515  -2.504 -12.409  1.00 10.00      A   
ATOM   4385  CA  SER A 462     -15.605  -4.523 -11.780  1.00 10.00      A   
ATOM   4386  CB  SER A 462     -15.997  -4.181 -10.339  1.00 10.00      A   
ATOM   4387  OG  SER A 462     -14.907  -3.609  -9.632  1.00 10.00      A   
ATOM   4388  HG  SER A 462     -14.406  -4.314  -9.186  1.00 10.00      A   
ATOM   4389  C   SER A 462     -16.826  -5.010 -12.560  1.00 10.00      A   
ATOM   4390  O   SER A 462     -17.767  -4.246 -12.791  1.00 10.00      A   
ATOM   4391  N   VAL A 463     -16.806  -6.276 -12.974  1.00 10.00      A   
ATOM   4392  HN  VAL A 463     -16.027  -6.842 -12.756  1.00 10.00      A   
ATOM   4393  CA  VAL A 463     -17.907  -6.854 -13.739  1.00 10.00      A   
ATOM   4394  CB  VAL A 463     -17.435  -7.341 -15.129  1.00 10.00      A   
ATOM   4395  CG1 VAL A 463     -18.619  -7.760 -15.988  1.00 10.00      A   
ATOM   4396  CG2 VAL A 463     -16.612  -6.272 -15.832  1.00 10.00      A   
ATOM   4397  C   VAL A 463     -18.542  -8.030 -12.995  1.00 10.00      A   
ATOM   4398  O   VAL A 463     -17.847  -8.946 -12.556  1.00 10.00      A   
ATOM   4399  N   ALA A 464     -19.863  -8.000 -12.858  1.00 10.00      A   
ATOM   4400  HN  ALA A 464     -20.362  -7.237 -13.212  1.00 10.00      A   
ATOM   4401  CA  ALA A 464     -20.589  -9.069 -12.182  1.00 10.00      A   
ATOM   4402  CB  ALA A 464     -20.613  -8.836 -10.681  1.00 10.00      A   
ATOM   4403  C   ALA A 464     -22.008  -9.198 -12.723  1.00 10.00      A   
ATOM   4404  O   ALA A 464     -22.751  -8.214 -12.782  1.00 10.00      A   
ATOM   4405  N   PHE A 465     -22.367 -10.418 -13.128  1.00 10.00      A   
ATOM   4406  HN  PHE A 465     -21.709 -11.147 -13.069  1.00 10.00      A   
ATOM   4407  CA  PHE A 465     -23.700 -10.711 -13.662  1.00 10.00      A   
ATOM   4408  CB  PHE A 465     -24.779 -10.529 -12.586  1.00 10.00      A   
ATOM   4409  CG  PHE A 465     -24.744 -11.551 -11.484  1.00 10.00      A   
ATOM   4410  CD1 PHE A 465     -24.152 -11.256 -10.265  1.00 10.00      A   
ATOM   4411  CD2 PHE A 465     -25.308 -12.802 -11.665  1.00 10.00      A   
ATOM   4412  CE1 PHE A 465     -24.125 -12.192  -9.249  1.00 10.00      A   
ATOM   4413  CE2 PHE A 465     -25.283 -13.743 -10.654  1.00 10.00      A   
ATOM   4414  CZ  PHE A 465     -24.691 -13.437  -9.443  1.00 10.00      A   
ATOM   4415  C   PHE A 465     -24.025  -9.859 -14.889  1.00 10.00      A   
ATOM   4416  O   PHE A 465     -25.162  -9.425 -15.076  1.00 10.00      A   
ATOM   4417  N   ALA A 466     -23.030  -9.640 -15.733  1.00 10.00      A   
ATOM   4418  HN  ALA A 466     -22.151 -10.035 -15.549  1.00 10.00      A   
ATOM   4419  CA  ALA A 466     -23.214  -8.835 -16.936  1.00 10.00      A   
ATOM   4420  CB  ALA A 466     -22.782  -7.397 -16.685  1.00 10.00      A   
ATOM   4421  C   ALA A 466     -22.436  -9.419 -18.102  1.00 10.00      A   
ATOM   4422  O   ALA A 466     -21.396 -10.044 -17.904  1.00 10.00      A   
ATOM   4423  N   GLY A 467     -22.944  -9.218 -19.311  1.00 10.00      A   
ATOM   4424  HN  GLY A 467     -23.787  -8.722 -19.402  1.00 10.00      A   
ATOM   4425  CA  GLY A 467     -22.276  -9.730 -20.495  1.00 10.00      A   
ATOM   4426  C   GLY A 467     -23.208 -10.529 -21.378  1.00 10.00      A   
ATOM   4427  O   GLY A 467     -24.278 -10.948 -20.936  1.00 10.00      A   
ATOM   4428  N   ASP A 468     -22.817 -10.717 -22.629  1.00 10.00      A   
ATOM   4429  HN  ASP A 468     -21.953 -10.330 -22.927  1.00 10.00      A   
ATOM   4430  CA  ASP A 468     -23.621 -11.472 -23.577  1.00 10.00      A   
ATOM   4431  CB  ASP A 468     -24.167 -10.557 -24.679  1.00 10.00      A   
ATOM   4432  CG  ASP A 468     -25.108 -11.273 -25.629  1.00 10.00      A   
ATOM   4433  OD1 ASP A 468     -26.275 -11.503 -25.251  1.00 10.00      A   
ATOM   4434  OD2 ASP A 468     -24.691 -11.594 -26.764  1.00 10.00      A   
ATOM   4435  C   ASP A 468     -22.821 -12.618 -24.190  1.00 10.00      A   
ATOM   4436  O   ASP A 468     -23.330 -13.731 -24.328  1.00 10.00      A   
ATOM   4437  N   SER A 469     -21.556 -12.357 -24.530  1.00 10.00      A   
ATOM   4438  HN  SER A 469     -21.179 -11.460 -24.361  1.00 10.00      A   
ATOM   4439  CA  SER A 469     -20.713 -13.383 -25.133  1.00 10.00      A   
ATOM   4440  CB  SER A 469     -20.953 -13.434 -26.643  1.00 10.00      A   
ATOM   4441  OG  SER A 469     -20.740 -12.168 -27.244  1.00 10.00      A   
ATOM   4442  HG  SER A 469     -20.598 -11.496 -26.549  1.00 10.00      A   
ATOM   4443  C   SER A 469     -19.230 -13.163 -24.825  1.00 10.00      A   
ATOM   4444  O   SER A 469     -18.877 -12.619 -23.777  1.00 10.00      A   
ATOM   4445  N   ASP A 470     -18.366 -13.588 -25.747  1.00 10.00      A   
ATOM   4446  HN  ASP A 470     -18.709 -14.009 -26.561  1.00 10.00      A   
ATOM   4447  CA  ASP A 470     -16.921 -13.449 -25.584  1.00 10.00      A   
ATOM   4448  CB  ASP A 470     -16.196 -14.635 -26.224  1.00 10.00      A   
ATOM   4449  CG  ASP A 470     -15.679 -15.628 -25.204  1.00 10.00      A   
ATOM   4450  OD1 ASP A 470     -14.550 -15.439 -24.706  1.00 10.00      A   
ATOM   4451  OD2 ASP A 470     -16.401 -16.603 -24.900  1.00 10.00      A   
ATOM   4452  C   ASP A 470     -16.412 -12.150 -26.200  1.00 10.00      A   
ATOM   4453  O   ASP A 470     -15.207 -11.979 -26.405  1.00 10.00      A   
ATOM   4454  N   LEU A 471     -17.324 -11.236 -26.497  1.00 10.00      A   
ATOM   4455  HN  LEU A 471     -18.268 -11.416 -26.305  1.00 10.00      A   
ATOM   4456  CA  LEU A 471     -16.946  -9.963 -27.091  1.00 10.00      A   
ATOM   4457  CB  LEU A 471     -17.953  -9.527 -28.157  1.00 10.00      A   
ATOM   4458  CG  LEU A 471     -17.933 -10.314 -29.472  1.00 10.00      A   
ATOM   4459  CD1 LEU A 471     -18.921  -9.724 -30.469  1.00 10.00      A   
ATOM   4460  CD2 LEU A 471     -16.532 -10.347 -30.065  1.00 10.00      A   
ATOM   4461  C   LEU A 471     -16.784  -8.883 -26.029  1.00 10.00      A   
ATOM   4462  O   LEU A 471     -15.948  -7.993 -26.173  1.00 10.00      A   
ATOM   4463  N   GLY A 472     -17.573  -8.977 -24.960  1.00 10.00      A   
ATOM   4464  HN  GLY A 472     -18.225  -9.711 -24.908  1.00 10.00      A   
ATOM   4465  CA  GLY A 472     -17.503  -8.004 -23.884  1.00 10.00      A   
ATOM   4466  C   GLY A 472     -16.099  -7.818 -23.348  1.00 10.00      A   
ATOM   4467  O   GLY A 472     -15.549  -6.717 -23.398  1.00 10.00      A   
ATOM   4468  N   MET A 473     -15.511  -8.899 -22.856  1.00 10.00      A   
ATOM   4469  HN  MET A 473     -16.001  -9.753 -22.857  1.00 10.00      A   
ATOM   4470  CA  MET A 473     -14.162  -8.859 -22.313  1.00 10.00      A   
ATOM   4471  CB  MET A 473     -13.793 -10.228 -21.736  1.00 10.00      A   
ATOM   4472  CG  MET A 473     -12.480 -10.262 -20.970  1.00 10.00      A   
ATOM   4473  SD  MET A 473     -12.060 -11.922 -20.403  1.00 10.00      A   
ATOM   4474  CE  MET A 473     -10.507 -11.616 -19.562  1.00 10.00      A   
ATOM   4475  C   MET A 473     -13.160  -8.457 -23.391  1.00 10.00      A   
ATOM   4476  O   MET A 473     -12.221  -7.709 -23.132  1.00 10.00      A   
ATOM   4477  N   HIS A 474     -13.389  -8.942 -24.606  1.00 10.00      A   
ATOM   4478  HN  HIS A 474     -14.175  -9.508 -24.742  1.00 10.00      A   
ATOM   4479  CA  HIS A 474     -12.522  -8.660 -25.741  1.00 10.00      A   
ATOM   4480  CB  HIS A 474     -13.030  -9.423 -26.971  1.00 10.00      A   
ATOM   4481  CG  HIS A 474     -12.048  -9.526 -28.098  1.00 10.00      A   
ATOM   4482  ND1 HIS A 474     -11.252 -10.634 -28.250  1.00 10.00      A   
ATOM   4483  CD2 HIS A 474     -11.788  -8.646 -29.098  1.00 10.00      A   
ATOM   4484  CE1 HIS A 474     -10.529 -10.411 -29.335  1.00 10.00      A   
ATOM   4485  NE2 HIS A 474     -10.820  -9.222 -29.876  1.00 10.00      A   
ATOM   4486  HE2 HIS A 474     -10.417  -8.837 -30.688  1.00 10.00      A   
ATOM   4487  C   HIS A 474     -12.462  -7.164 -26.041  1.00 10.00      A   
ATOM   4488  O   HIS A 474     -11.378  -6.607 -26.253  1.00 10.00      A   
ATOM   4489  N   HIS A 475     -13.626  -6.518 -26.052  1.00 10.00      A   
ATOM   4490  HN  HIS A 475     -14.454  -7.017 -25.865  1.00 10.00      A   
ATOM   4491  CA  HIS A 475     -13.714  -5.092 -26.338  1.00 10.00      A   
ATOM   4492  CB  HIS A 475     -15.168  -4.656 -26.564  1.00 10.00      A   
ATOM   4493  CG  HIS A 475     -15.674  -4.925 -27.949  1.00 10.00      A   
ATOM   4494  ND1 HIS A 475     -16.008  -3.942 -28.851  1.00 10.00      A   
ATOM   4495  HD1 HIS A 475     -15.955  -2.972 -28.697  1.00 10.00      A   
ATOM   4496  CD2 HIS A 475     -15.902  -6.103 -28.585  1.00 10.00      A   
ATOM   4497  CE1 HIS A 475     -16.418  -4.537 -29.977  1.00 10.00      A   
ATOM   4498  NE2 HIS A 475     -16.372  -5.851 -29.867  1.00 10.00      A   
ATOM   4499  C   HIS A 475     -13.066  -4.255 -25.246  1.00 10.00      A   
ATOM   4500  O   HIS A 475     -12.456  -3.228 -25.528  1.00 10.00      A   
ATOM   4501  N   VAL A 476     -13.201  -4.693 -24.001  1.00 10.00      A   
ATOM   4502  HN  VAL A 476     -13.709  -5.518 -23.835  1.00 10.00      A   
ATOM   4503  CA  VAL A 476     -12.615  -3.970 -22.874  1.00 10.00      A   
ATOM   4504  CB  VAL A 476     -13.151  -4.488 -21.519  1.00 10.00      A   
ATOM   4505  CG1 VAL A 476     -12.475  -3.772 -20.358  1.00 10.00      A   
ATOM   4506  CG2 VAL A 476     -14.658  -4.309 -21.442  1.00 10.00      A   
ATOM   4507  C   VAL A 476     -11.090  -4.076 -22.898  1.00 10.00      A   
ATOM   4508  O   VAL A 476     -10.383  -3.070 -22.811  1.00 10.00      A   
ATOM   4509  N   LEU A 477     -10.595  -5.301 -23.054  1.00 10.00      A   
ATOM   4510  HN  LEU A 477     -11.216  -6.053 -23.157  1.00 10.00      A   
ATOM   4511  CA  LEU A 477      -9.160  -5.562 -23.080  1.00 10.00      A   
ATOM   4512  CB  LEU A 477      -8.883  -7.066 -23.152  1.00 10.00      A   
ATOM   4513  CG  LEU A 477      -9.278  -7.884 -21.924  1.00 10.00      A   
ATOM   4514  CD1 LEU A 477      -9.156  -9.369 -22.220  1.00 10.00      A   
ATOM   4515  CD2 LEU A 477      -8.418  -7.506 -20.731  1.00 10.00      A   
ATOM   4516  C   LEU A 477      -8.471  -4.848 -24.235  1.00 10.00      A   
ATOM   4517  O   LEU A 477      -7.371  -4.322 -24.080  1.00 10.00      A   
ATOM   4518  N   SER A 478      -9.122  -4.821 -25.388  1.00 10.00      A   
ATOM   4519  HN  SER A 478      -9.998  -5.258 -25.455  1.00 10.00      A   
ATOM   4520  CA  SER A 478      -8.561  -4.169 -26.565  1.00 10.00      A   
ATOM   4521  CB  SER A 478      -8.952  -4.936 -27.825  1.00 10.00      A   
ATOM   4522  OG  SER A 478      -8.748  -6.326 -27.652  1.00 10.00      A   
ATOM   4523  HG  SER A 478      -9.568  -6.732 -27.345  1.00 10.00      A   
ATOM   4524  C   SER A 478      -9.020  -2.719 -26.684  1.00 10.00      A   
ATOM   4525  O   SER A 478      -8.692  -2.033 -27.654  1.00 10.00      A   
ATOM   4526  N   GLY A 479      -9.777  -2.253 -25.704  1.00 10.00      A   
ATOM   4527  HN  GLY A 479     -10.013  -2.838 -24.955  1.00 10.00      A   
ATOM   4528  CA  GLY A 479     -10.269  -0.894 -25.738  1.00 10.00      A   
ATOM   4529  C   GLY A 479      -9.591   0.004 -24.727  1.00 10.00      A   
ATOM   4530  O   GLY A 479      -9.051   1.052 -25.082  1.00 10.00      A   
ATOM   4531  N   CYS A 480      -9.610  -0.409 -23.468  1.00 10.00      A   
ATOM   4532  HN  CYS A 480     -10.036  -1.269 -23.249  1.00 10.00      A   
ATOM   4533  CA  CYS A 480      -9.002   0.372 -22.402  1.00 10.00      A   
ATOM   4534  CB  CYS A 480      -9.458  -0.141 -21.040  1.00 10.00      A   
ATOM   4535  SG  CYS A 480     -11.247  -0.098 -20.804  1.00 10.00      A   
ATOM   4536  HG  CYS A 480     -11.697   1.031 -21.339  1.00 10.00      A   
ATOM   4537  C   CYS A 480      -7.483   0.343 -22.508  1.00 10.00      A   
ATOM   4538  O   CYS A 480      -6.867  -0.727 -22.524  1.00 10.00      A   
ATOM   4539  N   ASP A 481      -6.885   1.522 -22.598  1.00 10.00      A   
ATOM   4540  HN  ASP A 481      -7.432   2.337 -22.589  1.00 10.00      A   
ATOM   4541  CA  ASP A 481      -5.436   1.636 -22.716  1.00 10.00      A   
ATOM   4542  CB  ASP A 481      -5.043   2.882 -23.518  1.00 10.00      A   
ATOM   4543  CG  ASP A 481      -4.878   2.603 -24.998  1.00 10.00      A   
ATOM   4544  OD1 ASP A 481      -3.807   2.101 -25.398  1.00 10.00      A   
ATOM   4545  OD2 ASP A 481      -5.817   2.887 -25.771  1.00 10.00      A   
ATOM   4546  C   ASP A 481      -4.759   1.648 -21.352  1.00 10.00      A   
ATOM   4547  O   ASP A 481      -3.697   1.051 -21.172  1.00 10.00      A   
ATOM   4548  N   SER A 482      -5.377   2.322 -20.389  1.00 10.00      A   
ATOM   4549  HN  SER A 482      -6.220   2.785 -20.588  1.00 10.00      A   
ATOM   4550  CA  SER A 482      -4.829   2.414 -19.042  1.00 10.00      A   
ATOM   4551  CB  SER A 482      -5.016   3.832 -18.494  1.00 10.00      A   
ATOM   4552  OG  SER A 482      -4.464   4.792 -19.380  1.00 10.00      A   
ATOM   4553  HG  SER A 482      -3.548   4.561 -19.563  1.00 10.00      A   
ATOM   4554  C   SER A 482      -5.451   1.385 -18.093  1.00 10.00      A   
ATOM   4555  O   SER A 482      -5.591   1.639 -16.897  1.00 10.00      A   
ATOM   4556  N   LEU A 483      -5.803   0.219 -18.624  1.00 10.00      A   
ATOM   4557  HN  LEU A 483      -5.650   0.064 -19.577  1.00 10.00      A   
ATOM   4558  CA  LEU A 483      -6.405  -0.840 -17.813  1.00 10.00      A   
ATOM   4559  CB  LEU A 483      -7.000  -1.928 -18.711  1.00 10.00      A   
ATOM   4560  CG  LEU A 483      -8.351  -2.514 -18.283  1.00 10.00      A   
ATOM   4561  CD1 LEU A 483      -8.879  -3.464 -19.346  1.00 10.00      A   
ATOM   4562  CD2 LEU A 483      -8.242  -3.223 -16.941  1.00 10.00      A   
ATOM   4563  C   LEU A 483      -5.372  -1.441 -16.860  1.00 10.00      A   
ATOM   4564  O   LEU A 483      -4.368  -2.009 -17.296  1.00 10.00      A   
ATOM   4565  N   ARG A 484      -5.631  -1.319 -15.563  1.00 10.00      A   
ATOM   4566  HN  ARG A 484      -6.461  -0.874 -15.280  1.00 10.00      A   
ATOM   4567  CA  ARG A 484      -4.724  -1.831 -14.544  1.00 10.00      A   
ATOM   4568  CB  ARG A 484      -4.388  -0.728 -13.536  1.00 10.00      A   
ATOM   4569  CG  ARG A 484      -3.005  -0.125 -13.698  1.00 10.00      A   
ATOM   4570  CD  ARG A 484      -2.866   1.146 -12.876  1.00 10.00      A   
ATOM   4571  NE  ARG A 484      -3.184   0.939 -11.460  1.00 10.00      A   
ATOM   4572  HE  ARG A 484      -2.972   0.065 -11.077  1.00 10.00      A   
ATOM   4573  CZ  ARG A 484      -3.731   1.868 -10.671  1.00 10.00      A   
ATOM   4574  NH1 ARG A 484      -4.027   3.068 -11.157  1.00 10.00      A   
ATOM   4575 HH11 ARG A 484      -4.451   3.794 -10.541  1.00 10.00      A   
ATOM   4576 HH12 ARG A 484      -3.844   3.287 -12.166  1.00 10.00      A   
ATOM   4577  NH2 ARG A 484      -4.019   1.584  -9.410  1.00 10.00      A   
ATOM   4578 HH21 ARG A 484      -4.441   2.309  -8.779  1.00 10.00      A   
ATOM   4579 HH22 ARG A 484      -3.839   0.630  -9.022  1.00 10.00      A   
ATOM   4580  C   ARG A 484      -5.304  -3.039 -13.810  1.00 10.00      A   
ATOM   4581  O   ARG A 484      -4.636  -4.064 -13.660  1.00 10.00      A   
ATOM   4582  N   LYS A 485      -6.535  -2.915 -13.341  1.00 10.00      A   
ATOM   4583  HN  LYS A 485      -7.030  -2.079 -13.503  1.00 10.00      A   
ATOM   4584  CA  LYS A 485      -7.184  -3.994 -12.609  1.00 10.00      A   
ATOM   4585  CB  LYS A 485      -7.328  -3.630 -11.126  1.00 10.00      A   
ATOM   4586  CG  LYS A 485      -6.034  -3.681 -10.325  1.00 10.00      A   
ATOM   4587  CD  LYS A 485      -6.283  -3.410  -8.848  1.00 10.00      A   
ATOM   4588  CE  LYS A 485      -6.714  -1.970  -8.603  1.00 10.00      A   
ATOM   4589  NZ  LYS A 485      -6.732  -1.617  -7.158  1.00 10.00      A   
ATOM   4590  HZ1 LYS A 485      -7.492  -0.936  -6.969  1.00 10.00      A   
ATOM   4591  HZ2 LYS A 485      -5.821  -1.185  -6.877  1.00 10.00      A   
ATOM   4592  HZ3 LYS A 485      -6.886  -2.463  -6.576  1.00 10.00      A   
ATOM   4593  C   LYS A 485      -8.554  -4.324 -13.201  1.00 10.00      A   
ATOM   4594  O   LYS A 485      -9.349  -3.431 -13.502  1.00 10.00      A   
ATOM   4595  N   LEU A 486      -8.826  -5.615 -13.352  1.00 10.00      A   
ATOM   4596  HN  LEU A 486      -8.162  -6.275 -13.066  1.00 10.00      A   
ATOM   4597  CA  LEU A 486     -10.093  -6.085 -13.906  1.00 10.00      A   
ATOM   4598  CB  LEU A 486      -9.965  -6.360 -15.408  1.00 10.00      A   
ATOM   4599  CG  LEU A 486     -11.216  -6.894 -16.121  1.00 10.00      A   
ATOM   4600  CD1 LEU A 486     -12.358  -5.890 -16.036  1.00 10.00      A   
ATOM   4601  CD2 LEU A 486     -10.901  -7.222 -17.573  1.00 10.00      A   
ATOM   4602  C   LEU A 486     -10.558  -7.343 -13.180  1.00 10.00      A   
ATOM   4603  O   LEU A 486      -9.805  -8.318 -13.057  1.00 10.00      A   
ATOM   4604  N   GLU A 487     -11.791  -7.309 -12.691  1.00 10.00      A   
ATOM   4605  HN  GLU A 487     -12.331  -6.498 -12.818  1.00 10.00      A   
ATOM   4606  CA  GLU A 487     -12.374  -8.434 -11.976  1.00 10.00      A   
ATOM   4607  CB  GLU A 487     -12.514  -8.099 -10.492  1.00 10.00      A   
ATOM   4608  CG  GLU A 487     -12.999  -6.686 -10.221  1.00 10.00      A   
ATOM   4609  CD  GLU A 487     -12.624  -6.199  -8.840  1.00 10.00      A   
ATOM   4610  OE1 GLU A 487     -13.435  -5.484  -8.219  1.00 10.00      A   
ATOM   4611  OE2 GLU A 487     -11.509  -6.529  -8.375  1.00 10.00      A   
ATOM   4612  C   GLU A 487     -13.728  -8.797 -12.577  1.00 10.00      A   
ATOM   4613  O   GLU A 487     -14.609  -7.945 -12.710  1.00 10.00      A   
ATOM   4614  N   ILE A 488     -13.884 -10.055 -12.954  1.00 10.00      A   
ATOM   4615  HN  ILE A 488     -13.145 -10.692 -12.822  1.00 10.00      A   
ATOM   4616  CA  ILE A 488     -15.122 -10.522 -13.559  1.00 10.00      A   
ATOM   4617  CB  ILE A 488     -14.897 -10.902 -15.038  1.00 10.00      A   
ATOM   4618  CG1 ILE A 488     -14.268  -9.736 -15.805  1.00 10.00      A   
ATOM   4619  CG2 ILE A 488     -16.207 -11.319 -15.686  1.00 10.00      A   
ATOM   4620  CD1 ILE A 488     -13.590 -10.147 -17.094  1.00 10.00      A   
ATOM   4621  C   ILE A 488     -15.670 -11.737 -12.819  1.00 10.00      A   
ATOM   4622  O   ILE A 488     -14.992 -12.756 -12.700  1.00 10.00      A   
ATOM   4623  N   ARG A 489     -16.887 -11.625 -12.309  1.00 10.00      A   
ATOM   4624  HN  ARG A 489     -17.379 -10.777 -12.407  1.00 10.00      A   
ATOM   4625  CA  ARG A 489     -17.509 -12.735 -11.602  1.00 10.00      A   
ATOM   4626  CB  ARG A 489     -17.489 -12.536 -10.080  1.00 10.00      A   
ATOM   4627  CG  ARG A 489     -18.559 -11.598  -9.535  1.00 10.00      A   
ATOM   4628  CD  ARG A 489     -19.046 -12.039  -8.160  1.00 10.00      A   
ATOM   4629  NE  ARG A 489     -19.757 -13.320  -8.200  1.00 10.00      A   
ATOM   4630  HE  ARG A 489     -19.939 -13.707  -9.087  1.00 10.00      A   
ATOM   4631  CZ  ARG A 489     -20.170 -13.979  -7.115  1.00 10.00      A   
ATOM   4632  NH1 ARG A 489     -19.945 -13.479  -5.902  1.00 10.00      A   
ATOM   4633 HH11 ARG A 489     -19.449 -12.567  -5.794  1.00 10.00      A   
ATOM   4634 HH12 ARG A 489     -20.266 -13.997  -5.049  1.00 10.00      A   
ATOM   4635  NH2 ARG A 489     -20.806 -15.139  -7.246  1.00 10.00      A   
ATOM   4636 HH21 ARG A 489     -21.131 -15.665  -6.404  1.00 10.00      A   
ATOM   4637 HH22 ARG A 489     -20.988 -15.534  -8.208  1.00 10.00      A   
ATOM   4638  C   ARG A 489     -18.927 -12.990 -12.102  1.00 10.00      A   
ATOM   4639  O   ARG A 489     -19.703 -12.055 -12.305  1.00 10.00      A   
ATOM   4640  N   ASP A 490     -19.245 -14.265 -12.306  1.00 10.00      A   
ATOM   4641  HN  ASP A 490     -18.561 -14.952 -12.150  1.00 10.00      A   
ATOM   4642  CA  ASP A 490     -20.570 -14.682 -12.766  1.00 10.00      A   
ATOM   4643  CB  ASP A 490     -21.641 -14.401 -11.709  1.00 10.00      A   
ATOM   4644  CG  ASP A 490     -21.796 -15.541 -10.726  1.00 10.00      A   
ATOM   4645  OD1 ASP A 490     -22.768 -16.314 -10.853  1.00 10.00      A   
ATOM   4646  OD2 ASP A 490     -20.941 -15.675  -9.825  1.00 10.00      A   
ATOM   4647  C   ASP A 490     -20.938 -14.046 -14.098  1.00 10.00      A   
ATOM   4648  O   ASP A 490     -21.942 -13.342 -14.214  1.00 10.00      A   
ATOM   4649  N   CYS A 491     -20.125 -14.311 -15.104  1.00 10.00      A   
ATOM   4650  HN  CYS A 491     -19.355 -14.896 -14.955  1.00 10.00      A   
ATOM   4651  CA  CYS A 491     -20.348 -13.769 -16.429  1.00 10.00      A   
ATOM   4652  CB  CYS A 491     -19.408 -12.589 -16.673  1.00 10.00      A   
ATOM   4653  SG  CYS A 491     -19.800 -11.114 -15.708  1.00 10.00      A   
ATOM   4654  HG  CYS A 491     -20.273 -10.206 -16.552  1.00 10.00      A   
ATOM   4655  C   CYS A 491     -20.126 -14.840 -17.490  1.00 10.00      A   
ATOM   4656  O   CYS A 491     -19.290 -15.726 -17.314  1.00 10.00      A   
ATOM   4657  N   PRO A 492     -20.872 -14.766 -18.608  1.00 10.00      A   
ATOM   4658  CA  PRO A 492     -20.762 -15.727 -19.716  1.00 10.00      A   
ATOM   4659  CB  PRO A 492     -22.015 -15.436 -20.546  1.00 10.00      A   
ATOM   4660  CG  PRO A 492     -22.296 -13.995 -20.297  1.00 10.00      A   
ATOM   4661  CD  PRO A 492     -21.890 -13.731 -18.875  1.00 10.00      A   
ATOM   4662  C   PRO A 492     -19.508 -15.477 -20.556  1.00 10.00      A   
ATOM   4663  O   PRO A 492     -19.515 -15.628 -21.779  1.00 10.00      A   
ATOM   4664  N   PHE A 493     -18.432 -15.104 -19.888  1.00 10.00      A   
ATOM   4665  HN  PHE A 493     -18.478 -15.037 -18.910  1.00 10.00      A   
ATOM   4666  CA  PHE A 493     -17.174 -14.825 -20.557  1.00 10.00      A   
ATOM   4667  CB  PHE A 493     -16.375 -13.770 -19.781  1.00 10.00      A   
ATOM   4668  CG  PHE A 493     -16.972 -12.386 -19.818  1.00 10.00      A   
ATOM   4669  CD1 PHE A 493     -16.307 -11.317 -19.239  1.00 10.00      A   
ATOM   4670  CD2 PHE A 493     -18.191 -12.150 -20.433  1.00 10.00      A   
ATOM   4671  CE1 PHE A 493     -16.843 -10.044 -19.271  1.00 10.00      A   
ATOM   4672  CE2 PHE A 493     -18.734 -10.882 -20.469  1.00 10.00      A   
ATOM   4673  CZ  PHE A 493     -18.058  -9.827 -19.886  1.00 10.00      A   
ATOM   4674  C   PHE A 493     -16.373 -16.109 -20.678  1.00 10.00      A   
ATOM   4675  O   PHE A 493     -16.148 -16.802 -19.685  1.00 10.00      A   
ATOM   4676  N   GLY A 494     -15.954 -16.432 -21.886  1.00 10.00      A   
ATOM   4677  HN  GLY A 494     -16.144 -15.837 -22.643  1.00 10.00      A   
ATOM   4678  CA  GLY A 494     -15.202 -17.645 -22.096  1.00 10.00      A   
ATOM   4679  C   GLY A 494     -13.711 -17.414 -22.169  1.00 10.00      A   
ATOM   4680  O   GLY A 494     -13.204 -16.372 -21.741  1.00 10.00      A   
ATOM   4681  N   ASP A 495     -13.012 -18.387 -22.732  1.00 10.00      A   
ATOM   4682  HN  ASP A 495     -13.486 -19.177 -23.078  1.00 10.00      A   
ATOM   4683  CA  ASP A 495     -11.564 -18.326 -22.858  1.00 10.00      A   
ATOM   4684  CB  ASP A 495     -10.957 -19.718 -22.667  1.00 10.00      A   
ATOM   4685  CG  ASP A 495     -11.746 -20.809 -23.372  1.00 10.00      A   
ATOM   4686  OD1 ASP A 495     -12.245 -21.726 -22.685  1.00 10.00      A   
ATOM   4687  OD2 ASP A 495     -11.882 -20.752 -24.610  1.00 10.00      A   
ATOM   4688  C   ASP A 495     -11.132 -17.749 -24.199  1.00 10.00      A   
ATOM   4689  O   ASP A 495      -9.944 -17.519 -24.426  1.00 10.00      A   
ATOM   4690  N   LYS A 496     -12.093 -17.496 -25.078  1.00 10.00      A   
ATOM   4691  HN  LYS A 496     -13.029 -17.668 -24.833  1.00 10.00      A   
ATOM   4692  CA  LYS A 496     -11.785 -16.953 -26.396  1.00 10.00      A   
ATOM   4693  CB  LYS A 496     -13.021 -16.937 -27.292  1.00 10.00      A   
ATOM   4694  CG  LYS A 496     -13.598 -18.313 -27.567  1.00 10.00      A   
ATOM   4695  CD  LYS A 496     -14.570 -18.281 -28.734  1.00 10.00      A   
ATOM   4696  CE  LYS A 496     -15.358 -19.576 -28.835  1.00 10.00      A   
ATOM   4697  NZ  LYS A 496     -16.308 -19.750 -27.701  1.00 10.00      A   
ATOM   4698  HZ1 LYS A 496     -16.889 -20.598 -27.857  1.00 10.00      A   
ATOM   4699  HZ2 LYS A 496     -16.936 -18.925 -27.629  1.00 10.00      A   
ATOM   4700  HZ3 LYS A 496     -15.791 -19.859 -26.803  1.00 10.00      A   
ATOM   4701  C   LYS A 496     -11.181 -15.560 -26.295  1.00 10.00      A   
ATOM   4702  O   LYS A 496     -10.131 -15.286 -26.879  1.00 10.00      A   
ATOM   4703  N   ALA A 497     -11.837 -14.687 -25.541  1.00 10.00      A   
ATOM   4704  HN  ALA A 497     -12.674 -14.960 -25.102  1.00 10.00      A   
ATOM   4705  CA  ALA A 497     -11.354 -13.326 -25.359  1.00 10.00      A   
ATOM   4706  CB  ALA A 497     -12.442 -12.457 -24.753  1.00 10.00      A   
ATOM   4707  C   ALA A 497     -10.110 -13.315 -24.477  1.00 10.00      A   
ATOM   4708  O   ALA A 497      -9.265 -12.425 -24.582  1.00 10.00      A   
ATOM   4709  N   LEU A 498     -10.003 -14.318 -23.617  1.00 10.00      A   
ATOM   4710  HN  LEU A 498     -10.711 -14.994 -23.586  1.00 10.00      A   
ATOM   4711  CA  LEU A 498      -8.873 -14.437 -22.707  1.00 10.00      A   
ATOM   4712  CB  LEU A 498      -9.178 -15.492 -21.640  1.00 10.00      A   
ATOM   4713  CG  LEU A 498      -8.057 -15.819 -20.653  1.00 10.00      A   
ATOM   4714  CD1 LEU A 498      -7.837 -14.667 -19.685  1.00 10.00      A   
ATOM   4715  CD2 LEU A 498      -8.367 -17.104 -19.903  1.00 10.00      A   
ATOM   4716  C   LEU A 498      -7.588 -14.793 -23.457  1.00 10.00      A   
ATOM   4717  O   LEU A 498      -6.568 -14.117 -23.312  1.00 10.00      A   
ATOM   4718  N   LEU A 499      -7.652 -15.838 -24.277  1.00 10.00      A   
ATOM   4719  HN  LEU A 499      -8.505 -16.320 -24.372  1.00 10.00      A   
ATOM   4720  CA  LEU A 499      -6.491 -16.300 -25.034  1.00 10.00      A   
ATOM   4721  CB  LEU A 499      -6.718 -17.723 -25.550  1.00 10.00      A   
ATOM   4722  CG  LEU A 499      -6.905 -18.808 -24.488  1.00 10.00      A   
ATOM   4723  CD1 LEU A 499      -7.322 -20.120 -25.134  1.00 10.00      A   
ATOM   4724  CD2 LEU A 499      -5.635 -18.988 -23.668  1.00 10.00      A   
ATOM   4725  C   LEU A 499      -6.142 -15.374 -26.197  1.00 10.00      A   
ATOM   4726  O   LEU A 499      -4.997 -15.345 -26.653  1.00 10.00      A   
ATOM   4727  N   ALA A 500      -7.119 -14.614 -26.672  1.00 10.00      A   
ATOM   4728  HN  ALA A 500      -8.013 -14.669 -26.268  1.00 10.00      A   
ATOM   4729  CA  ALA A 500      -6.892 -13.703 -27.791  1.00 10.00      A   
ATOM   4730  CB  ALA A 500      -8.189 -13.445 -28.542  1.00 10.00      A   
ATOM   4731  C   ALA A 500      -6.269 -12.388 -27.333  1.00 10.00      A   
ATOM   4732  O   ALA A 500      -5.778 -11.605 -28.149  1.00 10.00      A   
ATOM   4733  N   ASN A 501      -6.275 -12.150 -26.028  1.00 10.00      A   
ATOM   4734  HN  ASN A 501      -6.658 -12.819 -25.417  1.00 10.00      A   
ATOM   4735  CA  ASN A 501      -5.716 -10.920 -25.477  1.00 10.00      A   
ATOM   4736  CB  ASN A 501      -6.834  -9.965 -25.045  1.00 10.00      A   
ATOM   4737  CG  ASN A 501      -7.782  -9.629 -26.183  1.00 10.00      A   
ATOM   4738  OD1 ASN A 501      -7.476  -8.802 -27.040  1.00 10.00      A   
ATOM   4739  ND2 ASN A 501      -8.940 -10.274 -26.198  1.00 10.00      A   
ATOM   4740 HD21 ASN A 501      -9.116 -10.928 -25.480  1.00 10.00      A   
ATOM   4741 HD22 ASN A 501      -9.573 -10.084 -26.924  1.00 10.00      A   
ATOM   4742  C   ASN A 501      -4.789 -11.217 -24.308  1.00 10.00      A   
ATOM   4743  O   ASN A 501      -4.920 -10.643 -23.227  1.00 10.00      A   
ATOM   4744  N   ALA A 502      -3.840 -12.113 -24.536  1.00 10.00      A   
ATOM   4745  HN  ALA A 502      -3.775 -12.522 -25.428  1.00 10.00      A   
ATOM   4746  CA  ALA A 502      -2.892 -12.508 -23.502  1.00 10.00      A   
ATOM   4747  CB  ALA A 502      -2.290 -13.864 -23.841  1.00 10.00      A   
ATOM   4748  C   ALA A 502      -1.792 -11.465 -23.318  1.00 10.00      A   
ATOM   4749  O   ALA A 502      -1.381 -11.166 -22.193  1.00 10.00      A   
ATOM   4750  N   SER A 503      -1.333 -10.900 -24.429  1.00 10.00      A   
ATOM   4751  HN  SER A 503      -1.718 -11.168 -25.295  1.00 10.00      A   
ATOM   4752  CA  SER A 503      -0.270  -9.897 -24.413  1.00 10.00      A   
ATOM   4753  CB  SER A 503       0.147  -9.582 -25.849  1.00 10.00      A   
ATOM   4754  OG  SER A 503      -0.799 -10.118 -26.767  1.00 10.00      A   
ATOM   4755  HG  SER A 503      -0.992  -9.462 -27.450  1.00 10.00      A   
ATOM   4756  C   SER A 503      -0.687  -8.613 -23.694  1.00 10.00      A   
ATOM   4757  O   SER A 503       0.150  -7.882 -23.162  1.00 10.00      A   
ATOM   4758  N   LYS A 504      -1.982  -8.355 -23.658  1.00 10.00      A   
ATOM   4759  HN  LYS A 504      -2.606  -8.992 -24.064  1.00 10.00      A   
ATOM   4760  CA  LYS A 504      -2.504  -7.155 -23.020  1.00 10.00      A   
ATOM   4761  CB  LYS A 504      -3.929  -6.874 -23.512  1.00 10.00      A   
ATOM   4762  CG  LYS A 504      -4.492  -5.523 -23.099  1.00 10.00      A   
ATOM   4763  CD  LYS A 504      -3.603  -4.382 -23.567  1.00 10.00      A   
ATOM   4764  CE  LYS A 504      -4.114  -3.042 -23.066  1.00 10.00      A   
ATOM   4765  NZ  LYS A 504      -5.324  -2.601 -23.805  1.00 10.00      A   
ATOM   4766  HZ1 LYS A 504      -5.065  -2.280 -24.761  1.00 10.00      A   
ATOM   4767  HZ2 LYS A 504      -5.784  -1.816 -23.301  1.00 10.00      A   
ATOM   4768  HZ3 LYS A 504      -6.002  -3.389 -23.888  1.00 10.00      A   
ATOM   4769  C   LYS A 504      -2.457  -7.270 -21.493  1.00 10.00      A   
ATOM   4770  O   LYS A 504      -2.432  -6.263 -20.784  1.00 10.00      A   
ATOM   4771  N   LEU A 505      -2.392  -8.502 -20.997  1.00 10.00      A   
ATOM   4772  HN  LEU A 505      -2.362  -9.265 -21.615  1.00 10.00      A   
ATOM   4773  CA  LEU A 505      -2.360  -8.755 -19.560  1.00 10.00      A   
ATOM   4774  CB  LEU A 505      -2.626 -10.233 -19.269  1.00 10.00      A   
ATOM   4775  CG  LEU A 505      -3.947 -10.796 -19.801  1.00 10.00      A   
ATOM   4776  CD1 LEU A 505      -4.090 -12.264 -19.432  1.00 10.00      A   
ATOM   4777  CD2 LEU A 505      -5.129  -9.993 -19.276  1.00 10.00      A   
ATOM   4778  C   LEU A 505      -1.045  -8.308 -18.917  1.00 10.00      A   
ATOM   4779  O   LEU A 505      -0.957  -8.198 -17.696  1.00 10.00      A   
ATOM   4780  N   GLU A 506      -0.032  -8.036 -19.736  1.00 10.00      A   
ATOM   4781  HN  GLU A 506      -0.160  -8.129 -20.703  1.00 10.00      A   
ATOM   4782  CA  GLU A 506       1.268  -7.603 -19.227  1.00 10.00      A   
ATOM   4783  CB  GLU A 506       2.323  -7.644 -20.330  1.00 10.00      A   
ATOM   4784  CG  GLU A 506       2.602  -9.030 -20.877  1.00 10.00      A   
ATOM   4785  CD  GLU A 506       3.809  -9.044 -21.791  1.00 10.00      A   
ATOM   4786  OE1 GLU A 506       3.955  -8.109 -22.607  1.00 10.00      A   
ATOM   4787  OE2 GLU A 506       4.621  -9.988 -21.698  1.00 10.00      A   
ATOM   4788  C   GLU A 506       1.197  -6.195 -18.640  1.00 10.00      A   
ATOM   4789  O   GLU A 506       2.007  -5.825 -17.790  1.00 10.00      A   
ATOM   4790  N   THR A 507       0.229  -5.413 -19.103  1.00 10.00      A   
ATOM   4791  HN  THR A 507      -0.373  -5.756 -19.795  1.00 10.00      A   
ATOM   4792  CA  THR A 507       0.050  -4.048 -18.629  1.00 10.00      A   
ATOM   4793  CB  THR A 507      -0.572  -3.175 -19.734  1.00 10.00      A   
ATOM   4794  OG1 THR A 507      -0.813  -3.981 -20.905  1.00 10.00      A   
ATOM   4795  HG1 THR A 507      -1.581  -4.551 -20.755  1.00 10.00      A   
ATOM   4796  CG2 THR A 507       0.360  -2.027 -20.092  1.00 10.00      A   
ATOM   4797  C   THR A 507      -0.850  -4.001 -17.397  1.00 10.00      A   
ATOM   4798  O   THR A 507      -0.926  -2.983 -16.707  1.00 10.00      A   
ATOM   4799  N   MET A 508      -1.524  -5.110 -17.123  1.00 10.00      A   
ATOM   4800  HN  MET A 508      -1.400  -5.899 -17.690  1.00 10.00      A   
ATOM   4801  CA  MET A 508      -2.426  -5.193 -15.986  1.00 10.00      A   
ATOM   4802  CB  MET A 508      -3.658  -6.029 -16.340  1.00 10.00      A   
ATOM   4803  CG  MET A 508      -4.628  -5.334 -17.282  1.00 10.00      A   
ATOM   4804  SD  MET A 508      -5.902  -6.437 -17.921  1.00 10.00      A   
ATOM   4805  CE  MET A 508      -6.599  -7.055 -16.394  1.00 10.00      A   
ATOM   4806  C   MET A 508      -1.719  -5.777 -14.773  1.00 10.00      A   
ATOM   4807  O   MET A 508      -0.826  -6.611 -14.908  1.00 10.00      A   
ATOM   4808  N   ARG A 509      -2.123  -5.331 -13.586  1.00 10.00      A   
ATOM   4809  HN  ARG A 509      -2.844  -4.666 -13.546  1.00 10.00      A   
ATOM   4810  CA  ARG A 509      -1.525  -5.811 -12.345  1.00 10.00      A   
ATOM   4811  CB  ARG A 509      -1.876  -4.879 -11.174  1.00 10.00      A   
ATOM   4812  CG  ARG A 509      -1.298  -5.317  -9.831  1.00 10.00      A   
ATOM   4813  CD  ARG A 509      -2.099  -4.764  -8.659  1.00 10.00      A   
ATOM   4814  NE  ARG A 509      -1.980  -3.311  -8.552  1.00 10.00      A   
ATOM   4815  HE  ARG A 509      -1.300  -2.874  -9.117  1.00 10.00      A   
ATOM   4816  CZ  ARG A 509      -2.723  -2.553  -7.741  1.00 10.00      A   
ATOM   4817  NH1 ARG A 509      -3.639  -3.099  -6.952  1.00 10.00      A   
ATOM   4818 HH11 ARG A 509      -3.788  -4.129  -6.948  1.00 10.00      A   
ATOM   4819 HH12 ARG A 509      -4.223  -2.486  -6.321  1.00 10.00      A   
ATOM   4820  NH2 ARG A 509      -2.539  -1.247  -7.716  1.00 10.00      A   
ATOM   4821 HH21 ARG A 509      -3.126  -0.647  -7.089  1.00 10.00      A   
ATOM   4822 HH22 ARG A 509      -1.815  -0.804  -8.317  1.00 10.00      A   
ATOM   4823  C   ARG A 509      -2.004  -7.221 -12.037  1.00 10.00      A   
ATOM   4824  O   ARG A 509      -1.201  -8.120 -11.786  1.00 10.00      A   
ATOM   4825  N   SER A 510      -3.318  -7.410 -12.080  1.00 10.00      A   
ATOM   4826  HN  SER A 510      -3.903  -6.662 -12.315  1.00 10.00      A   
ATOM   4827  CA  SER A 510      -3.909  -8.701 -11.779  1.00 10.00      A   
ATOM   4828  CB  SER A 510      -3.990  -8.868 -10.261  1.00 10.00      A   
ATOM   4829  OG  SER A 510      -4.018  -7.598  -9.624  1.00 10.00      A   
ATOM   4830  HG  SER A 510      -4.704  -7.590  -8.945  1.00 10.00      A   
ATOM   4831  C   SER A 510      -5.301  -8.834 -12.390  1.00 10.00      A   
ATOM   4832  O   SER A 510      -6.119  -7.912 -12.316  1.00 10.00      A   
ATOM   4833  N   LEU A 511      -5.553  -9.976 -13.006  1.00 10.00      A   
ATOM   4834  HN  LEU A 511      -4.844 -10.658 -13.054  1.00 10.00      A   
ATOM   4835  CA  LEU A 511      -6.843 -10.257 -13.618  1.00 10.00      A   
ATOM   4836  CB  LEU A 511      -6.664 -10.690 -15.076  1.00 10.00      A   
ATOM   4837  CG  LEU A 511      -7.919 -11.204 -15.793  1.00 10.00      A   
ATOM   4838  CD1 LEU A 511      -8.954 -10.101 -15.947  1.00 10.00      A   
ATOM   4839  CD2 LEU A 511      -7.561 -11.801 -17.145  1.00 10.00      A   
ATOM   4840  C   LEU A 511      -7.550 -11.353 -12.833  1.00 10.00      A   
ATOM   4841  O   LEU A 511      -7.026 -12.462 -12.692  1.00 10.00      A   
ATOM   4842  N   TRP A 512      -8.728 -11.039 -12.316  1.00 10.00      A   
ATOM   4843  HN  TRP A 512      -9.092 -10.136 -12.459  1.00 10.00      A   
ATOM   4844  CA  TRP A 512      -9.496 -11.998 -11.537  1.00 10.00      A   
ATOM   4845  CB  TRP A 512      -9.821 -11.416 -10.159  1.00 10.00      A   
ATOM   4846  CG  TRP A 512     -10.658 -12.313  -9.299  1.00 10.00      A   
ATOM   4847  CD1 TRP A 512     -12.000 -12.217  -9.083  1.00 10.00      A   
ATOM   4848  CD2 TRP A 512     -10.206 -13.435  -8.531  1.00 10.00      A   
ATOM   4849  NE1 TRP A 512     -12.414 -13.208  -8.231  1.00 10.00      A   
ATOM   4850  HE1 TRP A 512     -13.336 -13.349  -7.928  1.00 10.00      A   
ATOM   4851  CE2 TRP A 512     -11.331 -13.968  -7.873  1.00 10.00      A   
ATOM   4852  CE3 TRP A 512      -8.964 -14.039  -8.334  1.00 10.00      A   
ATOM   4853  CZ2 TRP A 512     -11.249 -15.075  -7.032  1.00 10.00      A   
ATOM   4854  CZ3 TRP A 512      -8.883 -15.136  -7.499  1.00 10.00      A   
ATOM   4855  CH2 TRP A 512     -10.018 -15.643  -6.857  1.00 10.00      A   
ATOM   4856  C   TRP A 512     -10.780 -12.401 -12.255  1.00 10.00      A   
ATOM   4857  O   TRP A 512     -11.570 -11.550 -12.659  1.00 10.00      A   
ATOM   4858  N   MET A 513     -10.981 -13.700 -12.412  1.00 10.00      A   
ATOM   4859  HN  MET A 513     -10.309 -14.332 -12.077  1.00 10.00      A   
ATOM   4860  CA  MET A 513     -12.176 -14.218 -13.066  1.00 10.00      A   
ATOM   4861  CB  MET A 513     -11.857 -14.725 -14.478  1.00 10.00      A   
ATOM   4862  CG  MET A 513     -11.328 -13.664 -15.431  1.00 10.00      A   
ATOM   4863  SD  MET A 513     -10.960 -14.323 -17.070  1.00 10.00      A   
ATOM   4864  CE  MET A 513     -12.611 -14.546 -17.726  1.00 10.00      A   
ATOM   4865  C   MET A 513     -12.782 -15.343 -12.235  1.00 10.00      A   
ATOM   4866  O   MET A 513     -12.062 -16.204 -11.728  1.00 10.00      A   
ATOM   4867  N   SER A 514     -14.097 -15.320 -12.072  1.00 10.00      A   
ATOM   4868  HN  SER A 514     -14.616 -14.587 -12.478  1.00 10.00      A   
ATOM   4869  CA  SER A 514     -14.794 -16.345 -11.305  1.00 10.00      A   
ATOM   4870  CB  SER A 514     -14.952 -15.915  -9.847  1.00 10.00      A   
ATOM   4871  OG  SER A 514     -13.695 -15.617  -9.270  1.00 10.00      A   
ATOM   4872  HG  SER A 514     -13.003 -15.751  -9.929  1.00 10.00      A   
ATOM   4873  C   SER A 514     -16.160 -16.633 -11.917  1.00 10.00      A   
ATOM   4874  O   SER A 514     -16.800 -15.732 -12.470  1.00 10.00      A   
ATOM   4875  N   SER A 515     -16.586 -17.893 -11.832  1.00 10.00      A   
ATOM   4876  HN  SER A 515     -16.009 -18.556 -11.396  1.00 10.00      A   
ATOM   4877  CA  SER A 515     -17.878 -18.328 -12.364  1.00 10.00      A   
ATOM   4878  CB  SER A 515     -19.040 -17.646 -11.626  1.00 10.00      A   
ATOM   4879  OG  SER A 515     -18.729 -17.386 -10.264  1.00 10.00      A   
ATOM   4880  HG  SER A 515     -19.436 -16.848  -9.877  1.00 10.00      A   
ATOM   4881  C   SER A 515     -17.985 -18.067 -13.869  1.00 10.00      A   
ATOM   4882  O   SER A 515     -19.082 -17.915 -14.408  1.00 10.00      A   
ATOM   4883  N   CYS A 516     -16.844 -18.031 -14.542  1.00 10.00      A   
ATOM   4884  HN  CYS A 516     -16.002 -18.185 -14.065  1.00 10.00      A   
ATOM   4885  CA  CYS A 516     -16.813 -17.787 -15.975  1.00 10.00      A   
ATOM   4886  CB  CYS A 516     -15.743 -16.748 -16.309  1.00 10.00      A   
ATOM   4887  SG  CYS A 516     -15.895 -15.209 -15.373  1.00 10.00      A   
ATOM   4888  HG  CYS A 516     -16.444 -15.498 -14.200  1.00 10.00      A   
ATOM   4889  C   CYS A 516     -16.561 -19.081 -16.733  1.00 10.00      A   
ATOM   4890  O   CYS A 516     -16.251 -20.109 -16.129  1.00 10.00      A   
ATOM   4891  N   SER A 517     -16.666 -19.025 -18.052  1.00 10.00      A   
ATOM   4892  HN  SER A 517     -16.879 -18.166 -18.481  1.00 10.00      A   
ATOM   4893  CA  SER A 517     -16.462 -20.197 -18.893  1.00 10.00      A   
ATOM   4894  CB  SER A 517     -17.235 -20.026 -20.202  1.00 10.00      A   
ATOM   4895  OG  SER A 517     -18.442 -19.306 -19.989  1.00 10.00      A   
ATOM   4896  HG  SER A 517     -18.674 -18.825 -20.795  1.00 10.00      A   
ATOM   4897  C   SER A 517     -14.974 -20.422 -19.181  1.00 10.00      A   
ATOM   4898  O   SER A 517     -14.580 -20.689 -20.318  1.00 10.00      A   
ATOM   4899  N   VAL A 518     -14.153 -20.321 -18.144  1.00 10.00      A   
ATOM   4900  HN  VAL A 518     -14.528 -20.135 -17.259  1.00 10.00      A   
ATOM   4901  CA  VAL A 518     -12.715 -20.509 -18.283  1.00 10.00      A   
ATOM   4902  CB  VAL A 518     -11.931 -19.709 -17.218  1.00 10.00      A   
ATOM   4903  CG1 VAL A 518     -10.439 -19.726 -17.519  1.00 10.00      A   
ATOM   4904  CG2 VAL A 518     -12.443 -18.280 -17.134  1.00 10.00      A   
ATOM   4905  C   VAL A 518     -12.373 -21.989 -18.161  1.00 10.00      A   
ATOM   4906  O   VAL A 518     -12.382 -22.548 -17.062  1.00 10.00      A   
ATOM   4907  N   SER A 519     -12.088 -22.619 -19.289  1.00 10.00      A   
ATOM   4908  HN  SER A 519     -12.095 -22.119 -20.134  1.00 10.00      A   
ATOM   4909  CA  SER A 519     -11.764 -24.036 -19.308  1.00 10.00      A   
ATOM   4910  CB  SER A 519     -11.901 -24.592 -20.727  1.00 10.00      A   
ATOM   4911  OG  SER A 519     -11.150 -23.823 -21.650  1.00 10.00      A   
ATOM   4912  HG  SER A 519     -11.681 -23.060 -21.953  1.00 10.00      A   
ATOM   4913  C   SER A 519     -10.369 -24.316 -18.747  1.00 10.00      A   
ATOM   4914  O   SER A 519      -9.481 -23.459 -18.790  1.00 10.00      A   
ATOM   4915  N   PHE A 520     -10.191 -25.521 -18.217  1.00 10.00      A   
ATOM   4916  HN  PHE A 520     -10.945 -26.151 -18.207  1.00 10.00      A   
ATOM   4917  CA  PHE A 520      -8.916 -25.942 -17.650  1.00 10.00      A   
ATOM   4918  CB  PHE A 520      -9.088 -27.321 -16.997  1.00 10.00      A   
ATOM   4919  CG  PHE A 520      -7.815 -28.050 -16.662  1.00 10.00      A   
ATOM   4920  CD1 PHE A 520      -6.848 -27.472 -15.855  1.00 10.00      A   
ATOM   4921  CD2 PHE A 520      -7.598 -29.328 -17.147  1.00 10.00      A   
ATOM   4922  CE1 PHE A 520      -5.688 -28.156 -15.541  1.00 10.00      A   
ATOM   4923  CE2 PHE A 520      -6.441 -30.018 -16.840  1.00 10.00      A   
ATOM   4924  CZ  PHE A 520      -5.487 -29.430 -16.034  1.00 10.00      A   
ATOM   4925  C   PHE A 520      -7.832 -25.980 -18.725  1.00 10.00      A   
ATOM   4926  O   PHE A 520      -6.681 -25.613 -18.479  1.00 10.00      A   
ATOM   4927  N   GLY A 521      -8.216 -26.411 -19.923  1.00 10.00      A   
ATOM   4928  HN  GLY A 521      -9.152 -26.685 -20.061  1.00 10.00      A   
ATOM   4929  CA  GLY A 521      -7.274 -26.487 -21.024  1.00 10.00      A   
ATOM   4930  C   GLY A 521      -6.770 -25.119 -21.445  1.00 10.00      A   
ATOM   4931  O   GLY A 521      -5.595 -24.959 -21.775  1.00 10.00      A   
ATOM   4932  N   ALA A 522      -7.655 -24.130 -21.412  1.00 10.00      A   
ATOM   4933  HN  ALA A 522      -8.573 -24.317 -21.125  1.00 10.00      A   
ATOM   4934  CA  ALA A 522      -7.297 -22.771 -21.792  1.00 10.00      A   
ATOM   4935  CB  ALA A 522      -8.535 -21.897 -21.854  1.00 10.00      A   
ATOM   4936  C   ALA A 522      -6.288 -22.181 -20.818  1.00 10.00      A   
ATOM   4937  O   ALA A 522      -5.362 -21.480 -21.218  1.00 10.00      A   
ATOM   4938  N   CYS A 523      -6.467 -22.484 -19.539  1.00 10.00      A   
ATOM   4939  HN  CYS A 523      -7.216 -23.059 -19.287  1.00 10.00      A   
ATOM   4940  CA  CYS A 523      -5.573 -21.983 -18.502  1.00 10.00      A   
ATOM   4941  CB  CYS A 523      -6.063 -22.421 -17.120  1.00 10.00      A   
ATOM   4942  SG  CYS A 523      -7.780 -21.970 -16.757  1.00 10.00      A   
ATOM   4943  HG  CYS A 523      -8.547 -22.427 -17.745  1.00 10.00      A   
ATOM   4944  C   CYS A 523      -4.144 -22.463 -18.737  1.00 10.00      A   
ATOM   4945  O   CYS A 523      -3.189 -21.701 -18.596  1.00 10.00      A   
ATOM   4946  N   LYS A 524      -4.007 -23.730 -19.113  1.00 10.00      A   
ATOM   4947  HN  LYS A 524      -4.807 -24.290 -19.214  1.00 10.00      A   
ATOM   4948  CA  LYS A 524      -2.692 -24.304 -19.380  1.00 10.00      A   
ATOM   4949  CB  LYS A 524      -2.791 -25.820 -19.564  1.00 10.00      A   
ATOM   4950  CG  LYS A 524      -3.028 -26.599 -18.279  1.00 10.00      A   
ATOM   4951  CD  LYS A 524      -2.731 -28.078 -18.472  1.00 10.00      A   
ATOM   4952  CE  LYS A 524      -3.693 -28.712 -19.464  1.00 10.00      A   
ATOM   4953  NZ  LYS A 524      -3.173 -29.993 -20.017  1.00 10.00      A   
ATOM   4954  HZ1 LYS A 524      -2.398 -29.808 -20.683  1.00 10.00      A   
ATOM   4955  HZ2 LYS A 524      -3.937 -30.502 -20.520  1.00 10.00      A   
ATOM   4956  HZ3 LYS A 524      -2.818 -30.601 -19.253  1.00 10.00      A   
ATOM   4957  C   LYS A 524      -2.078 -23.673 -20.627  1.00 10.00      A   
ATOM   4958  O   LYS A 524      -0.878 -23.401 -20.677  1.00 10.00      A   
ATOM   4959  N   LEU A 525      -2.923 -23.426 -21.620  1.00 10.00      A   
ATOM   4960  HN  LEU A 525      -3.873 -23.645 -21.503  1.00 10.00      A   
ATOM   4961  CA  LEU A 525      -2.488 -22.832 -22.875  1.00 10.00      A   
ATOM   4962  CB  LEU A 525      -3.641 -22.854 -23.887  1.00 10.00      A   
ATOM   4963  CG  LEU A 525      -3.274 -22.601 -25.352  1.00 10.00      A   
ATOM   4964  CD1 LEU A 525      -2.256 -23.621 -25.838  1.00 10.00      A   
ATOM   4965  CD2 LEU A 525      -4.516 -22.625 -26.234  1.00 10.00      A   
ATOM   4966  C   LEU A 525      -1.999 -21.403 -22.655  1.00 10.00      A   
ATOM   4967  O   LEU A 525      -1.101 -20.927 -23.351  1.00 10.00      A   
ATOM   4968  N   LEU A 526      -2.591 -20.731 -21.674  1.00 10.00      A   
ATOM   4969  HN  LEU A 526      -3.302 -21.167 -21.154  1.00 10.00      A   
ATOM   4970  CA  LEU A 526      -2.220 -19.362 -21.350  1.00 10.00      A   
ATOM   4971  CB  LEU A 526      -3.251 -18.743 -20.402  1.00 10.00      A   
ATOM   4972  CG  LEU A 526      -3.138 -17.234 -20.168  1.00 10.00      A   
ATOM   4973  CD1 LEU A 526      -3.355 -16.469 -21.466  1.00 10.00      A   
ATOM   4974  CD2 LEU A 526      -4.125 -16.779 -19.101  1.00 10.00      A   
ATOM   4975  C   LEU A 526      -0.831 -19.322 -20.725  1.00 10.00      A   
ATOM   4976  O   LEU A 526       0.018 -18.530 -21.132  1.00 10.00      A   
ATOM   4977  N   GLY A 527      -0.603 -20.201 -19.755  1.00 10.00      A   
ATOM   4978  HN  GLY A 527      -1.321 -20.814 -19.487  1.00 10.00      A   
ATOM   4979  CA  GLY A 527       0.686 -20.264 -19.078  1.00 10.00      A   
ATOM   4980  C   GLY A 527       1.797 -20.751 -19.991  1.00 10.00      A   
ATOM   4981  O   GLY A 527       2.981 -20.526 -19.727  1.00 10.00      A   
ATOM   4982  N   GLN A 528       1.416 -21.438 -21.057  1.00 10.00      A   
ATOM   4983  HN  GLN A 528       0.461 -21.618 -21.193  1.00 10.00      A   
ATOM   4984  CA  GLN A 528       2.376 -21.946 -22.022  1.00 10.00      A   
ATOM   4985  CB  GLN A 528       1.761 -23.102 -22.816  1.00 10.00      A   
ATOM   4986  CG  GLN A 528       2.321 -24.467 -22.453  1.00 10.00      A   
ATOM   4987  CD  GLN A 528       3.717 -24.675 -22.998  1.00 10.00      A   
ATOM   4988  OE1 GLN A 528       4.061 -24.156 -24.061  1.00 10.00      A   
ATOM   4989  NE2 GLN A 528       4.531 -25.426 -22.275  1.00 10.00      A   
ATOM   4990 HE21 GLN A 528       4.190 -25.804 -21.437  1.00 10.00      A   
ATOM   4991 HE22 GLN A 528       5.444 -25.565 -22.602  1.00 10.00      A   
ATOM   4992  C   GLN A 528       2.813 -20.833 -22.964  1.00 10.00      A   
ATOM   4993  O   GLN A 528       3.941 -20.822 -23.461  1.00 10.00      A   
ATOM   4994  N   LYS A 529       1.914 -19.890 -23.190  1.00 10.00      A   
ATOM   4995  HN  LYS A 529       1.043 -19.946 -22.746  1.00 10.00      A   
ATOM   4996  CA  LYS A 529       2.195 -18.769 -24.070  1.00 10.00      A   
ATOM   4997  CB  LYS A 529       0.912 -18.279 -24.742  1.00 10.00      A   
ATOM   4998  CG  LYS A 529       1.109 -17.074 -25.648  1.00 10.00      A   
ATOM   4999  CD  LYS A 529      -0.179 -16.696 -26.363  1.00 10.00      A   
ATOM   5000  CE  LYS A 529       0.056 -15.552 -27.338  1.00 10.00      A   
ATOM   5001  NZ  LYS A 529       1.170 -15.848 -28.277  1.00 10.00      A   
ATOM   5002  HZ1 LYS A 529       0.970 -16.721 -28.810  1.00 10.00      A   
ATOM   5003  HZ2 LYS A 529       2.055 -15.974 -27.750  1.00 10.00      A   
ATOM   5004  HZ3 LYS A 529       1.291 -15.062 -28.947  1.00 10.00      A   
ATOM   5005  C   LYS A 529       2.864 -17.631 -23.306  1.00 10.00      A   
ATOM   5006  O   LYS A 529       3.836 -17.041 -23.778  1.00 10.00      A   
ATOM   5007  N   MET A 530       2.348 -17.333 -22.122  1.00 10.00      A   
ATOM   5008  HN  MET A 530       1.586 -17.856 -21.784  1.00 10.00      A   
ATOM   5009  CA  MET A 530       2.889 -16.256 -21.302  1.00 10.00      A   
ATOM   5010  CB  MET A 530       1.802 -15.225 -20.978  1.00 10.00      A   
ATOM   5011  CG  MET A 530       0.912 -14.850 -22.152  1.00 10.00      A   
ATOM   5012  SD  MET A 530       1.736 -13.807 -23.370  1.00 10.00      A   
ATOM   5013  CE  MET A 530       1.775 -12.244 -22.501  1.00 10.00      A   
ATOM   5014  C   MET A 530       3.477 -16.805 -20.008  1.00 10.00      A   
ATOM   5015  O   MET A 530       2.774 -16.931 -19.008  1.00 10.00      A   
ATOM   5016  N   PRO A 531       4.779 -17.131 -19.997  1.00 10.00      A   
ATOM   5017  CA  PRO A 531       5.441 -17.672 -18.810  1.00 10.00      A   
ATOM   5018  CB  PRO A 531       6.668 -18.359 -19.405  1.00 10.00      A   
ATOM   5019  CG  PRO A 531       7.014 -17.520 -20.587  1.00 10.00      A   
ATOM   5020  CD  PRO A 531       5.709 -17.012 -21.140  1.00 10.00      A   
ATOM   5021  C   PRO A 531       5.867 -16.574 -17.837  1.00 10.00      A   
ATOM   5022  O   PRO A 531       6.466 -16.846 -16.797  1.00 10.00      A   
ATOM   5023  N   LYS A 532       5.559 -15.335 -18.184  1.00 10.00      A   
ATOM   5024  HN  LYS A 532       5.082 -15.184 -19.026  1.00 10.00      A   
ATOM   5025  CA  LYS A 532       5.909 -14.193 -17.349  1.00 10.00      A   
ATOM   5026  CB  LYS A 532       6.284 -12.990 -18.219  1.00 10.00      A   
ATOM   5027  CG  LYS A 532       7.503 -13.204 -19.105  1.00 10.00      A   
ATOM   5028  CD  LYS A 532       7.632 -12.091 -20.130  1.00 10.00      A   
ATOM   5029  CE  LYS A 532       8.837 -12.299 -21.031  1.00 10.00      A   
ATOM   5030  NZ  LYS A 532       8.744 -11.489 -22.273  1.00 10.00      A   
ATOM   5031  HZ1 LYS A 532       9.682 -11.400 -22.713  1.00 10.00      A   
ATOM   5032  HZ2 LYS A 532       8.384 -10.539 -22.058  1.00 10.00      A   
ATOM   5033  HZ3 LYS A 532       8.100 -11.944 -22.954  1.00 10.00      A   
ATOM   5034  C   LYS A 532       4.751 -13.831 -16.421  1.00 10.00      A   
ATOM   5035  O   LYS A 532       4.828 -12.882 -15.639  1.00 10.00      A   
ATOM   5036  N   LEU A 533       3.674 -14.586 -16.524  1.00 10.00      A   
ATOM   5037  HN  LEU A 533       3.673 -15.335 -17.158  1.00 10.00      A   
ATOM   5038  CA  LEU A 533       2.499 -14.355 -15.706  1.00 10.00      A   
ATOM   5039  CB  LEU A 533       1.341 -13.817 -16.551  1.00 10.00      A   
ATOM   5040  CG  LEU A 533       1.438 -12.354 -17.001  1.00 10.00      A   
ATOM   5041  CD1 LEU A 533       2.212 -12.228 -18.305  1.00 10.00      A   
ATOM   5042  CD2 LEU A 533       0.054 -11.736 -17.133  1.00 10.00      A   
ATOM   5043  C   LEU A 533       2.081 -15.643 -15.024  1.00 10.00      A   
ATOM   5044  O   LEU A 533       1.992 -16.690 -15.665  1.00 10.00      A   
ATOM   5045  N   ASN A 534       1.826 -15.567 -13.730  1.00 10.00      A   
ATOM   5046  HN  ASN A 534       1.901 -14.699 -13.273  1.00 10.00      A   
ATOM   5047  CA  ASN A 534       1.417 -16.740 -12.977  1.00 10.00      A   
ATOM   5048  CB  ASN A 534       1.787 -16.613 -11.496  1.00 10.00      A   
ATOM   5049  CG  ASN A 534       3.231 -16.967 -11.196  1.00 10.00      A   
ATOM   5050  OD1 ASN A 534       3.889 -17.676 -11.958  1.00 10.00      A   
ATOM   5051  ND2 ASN A 534       3.731 -16.480 -10.071  1.00 10.00      A   
ATOM   5052 HD21 ASN A 534       3.144 -15.931  -9.500  1.00 10.00      A   
ATOM   5053 HD22 ASN A 534       4.667 -16.684  -9.852  1.00 10.00      A   
ATOM   5054  C   ASN A 534      -0.078 -16.971 -13.115  1.00 10.00      A   
ATOM   5055  O   ASN A 534      -0.887 -16.167 -12.649  1.00 10.00      A   
ATOM   5056  N   VAL A 535      -0.436 -18.060 -13.768  1.00 10.00      A   
ATOM   5057  HN  VAL A 535       0.259 -18.652 -14.121  1.00 10.00      A   
ATOM   5058  CA  VAL A 535      -1.831 -18.414 -13.957  1.00 10.00      A   
ATOM   5059  CB  VAL A 535      -2.067 -19.110 -15.321  1.00 10.00      A   
ATOM   5060  CG1 VAL A 535      -3.557 -19.270 -15.608  1.00 10.00      A   
ATOM   5061  CG2 VAL A 535      -1.378 -18.350 -16.446  1.00 10.00      A   
ATOM   5062  C   VAL A 535      -2.263 -19.338 -12.824  1.00 10.00      A   
ATOM   5063  O   VAL A 535      -2.281 -20.566 -12.970  1.00 10.00      A   
ATOM   5064  N   GLU A 536      -2.570 -18.740 -11.684  1.00 10.00      A   
ATOM   5065  HN  GLU A 536      -2.528 -17.760 -11.636  1.00 10.00      A   
ATOM   5066  CA  GLU A 536      -2.986 -19.489 -10.510  1.00 10.00      A   
ATOM   5067  CB  GLU A 536      -2.674 -18.711  -9.229  1.00 10.00      A   
ATOM   5068  CG  GLU A 536      -1.190 -18.492  -8.983  1.00 10.00      A   
ATOM   5069  CD  GLU A 536      -0.876 -18.114  -7.548  1.00 10.00      A   
ATOM   5070  OE1 GLU A 536      -1.811 -18.050  -6.720  1.00 10.00      A   
ATOM   5071  OE2 GLU A 536       0.316 -17.898  -7.234  1.00 10.00      A   
ATOM   5072  C   GLU A 536      -4.468 -19.826 -10.574  1.00 10.00      A   
ATOM   5073  O   GLU A 536      -5.313 -18.944 -10.742  1.00 10.00      A   
ATOM   5074  N   VAL A 537      -4.773 -21.105 -10.465  1.00 10.00      A   
ATOM   5075  HN  VAL A 537      -4.048 -21.765 -10.366  1.00 10.00      A   
ATOM   5076  CA  VAL A 537      -6.145 -21.569 -10.502  1.00 10.00      A   
ATOM   5077  CB  VAL A 537      -6.321 -22.693 -11.541  1.00 10.00      A   
ATOM   5078  CG1 VAL A 537      -7.736 -23.247 -11.499  1.00 10.00      A   
ATOM   5079  CG2 VAL A 537      -5.984 -22.182 -12.933  1.00 10.00      A   
ATOM   5080  C   VAL A 537      -6.561 -22.083  -9.135  1.00 10.00      A   
ATOM   5081  O   VAL A 537      -5.944 -23.003  -8.602  1.00 10.00      A   
ATOM   5082  N   ILE A 538      -7.587 -21.467  -8.565  1.00 10.00      A   
ATOM   5083  HN  ILE A 538      -8.012 -20.717  -9.035  1.00 10.00      A   
ATOM   5084  CA  ILE A 538      -8.098 -21.866  -7.261  1.00 10.00      A   
ATOM   5085  CB  ILE A 538      -8.394 -20.650  -6.357  1.00 10.00      A   
ATOM   5086  CG1 ILE A 538      -7.175 -19.734  -6.266  1.00 10.00      A   
ATOM   5087  CG2 ILE A 538      -8.814 -21.110  -4.968  1.00 10.00      A   
ATOM   5088  CD1 ILE A 538      -7.469 -18.398  -5.621  1.00 10.00      A   
ATOM   5089  C   ILE A 538      -9.378 -22.678  -7.423  1.00 10.00      A   
ATOM   5090  O   ILE A 538     -10.447 -22.124  -7.710  1.00 10.00      A   
ATOM   5091  N   ASP A 539      -9.261 -23.983  -7.239  1.00 10.00      A   
ATOM   5092  HN  ASP A 539      -8.385 -24.351  -6.996  1.00 10.00      A   
ATOM   5093  CA  ASP A 539     -10.394 -24.888  -7.369  1.00 10.00      A   
ATOM   5094  CB  ASP A 539     -10.231 -25.760  -8.616  1.00 10.00      A   
ATOM   5095  CG  ASP A 539     -11.531 -26.396  -9.069  1.00 10.00      A   
ATOM   5096  OD1 ASP A 539     -12.131 -25.908 -10.057  1.00 10.00      A   
ATOM   5097  OD2 ASP A 539     -11.951 -27.399  -8.462  1.00 10.00      A   
ATOM   5098  C   ASP A 539     -10.507 -25.757  -6.122  1.00 10.00      A   
ATOM   5099  O   ASP A 539      -9.609 -26.549  -5.817  1.00 10.00      A   
ATOM   5100  N   GLU A 540     -11.608 -25.596  -5.400  1.00 10.00      A   
ATOM   5101  HN  GLU A 540     -12.290 -24.950  -5.707  1.00 10.00      A   
ATOM   5102  CA  GLU A 540     -11.844 -26.334  -4.167  1.00 10.00      A   
ATOM   5103  CB  GLU A 540     -12.735 -25.519  -3.229  1.00 10.00      A   
ATOM   5104  CG  GLU A 540     -12.144 -24.187  -2.803  1.00 10.00      A   
ATOM   5105  CD  GLU A 540     -13.123 -23.365  -1.994  1.00 10.00      A   
ATOM   5106  OE1 GLU A 540     -13.717 -22.421  -2.554  1.00 10.00      A   
ATOM   5107  OE2 GLU A 540     -13.311 -23.661  -0.796  1.00 10.00      A   
ATOM   5108  C   GLU A 540     -12.487 -27.692  -4.413  1.00 10.00      A   
ATOM   5109  O   GLU A 540     -12.654 -28.483  -3.484  1.00 10.00      A   
ATOM   5110  N   ARG A 541     -12.845 -27.974  -5.656  1.00 10.00      A   
ATOM   5111  HN  ARG A 541     -12.667 -27.326  -6.374  1.00 10.00      A   
ATOM   5112  CA  ARG A 541     -13.478 -29.247  -5.973  1.00 10.00      A   
ATOM   5113  CB  ARG A 541     -14.201 -29.193  -7.318  1.00 10.00      A   
ATOM   5114  CG  ARG A 541     -15.299 -28.146  -7.398  1.00 10.00      A   
ATOM   5115  CD  ARG A 541     -15.058 -27.189  -8.553  1.00 10.00      A   
ATOM   5116  NE  ARG A 541     -16.034 -27.350  -9.629  1.00 10.00      A   
ATOM   5117  HE  ARG A 541     -16.898 -27.769  -9.391  1.00 10.00      A   
ATOM   5118  CZ  ARG A 541     -15.828 -26.966 -10.892  1.00 10.00      A   
ATOM   5119  NH1 ARG A 541     -14.677 -26.402 -11.250  1.00 10.00      A   
ATOM   5120 HH11 ARG A 541     -13.917 -26.254 -10.540  1.00 10.00      A   
ATOM   5121 HH12 ARG A 541     -14.524 -26.104 -12.242  1.00 10.00      A   
ATOM   5122  NH2 ARG A 541     -16.784 -27.141 -11.799  1.00 10.00      A   
ATOM   5123 HH21 ARG A 541     -16.636 -26.843 -12.789  1.00 10.00      A   
ATOM   5124 HH22 ARG A 541     -17.693 -27.575 -11.523  1.00 10.00      A   
ATOM   5125  C   ARG A 541     -12.453 -30.369  -5.967  1.00 10.00      A   
ATOM   5126  O   ARG A 541     -12.752 -31.491  -5.558  1.00 10.00      A   
ATOM   5127  N   GLY A 542     -11.246 -30.059  -6.406  1.00 10.00      A   
ATOM   5128  HN  GLY A 542     -11.063 -29.142  -6.715  1.00 10.00      A   
ATOM   5129  CA  GLY A 542     -10.194 -31.053  -6.442  1.00 10.00      A   
ATOM   5130  C   GLY A 542      -9.181 -30.746  -7.515  1.00 10.00      A   
ATOM   5131  O   GLY A 542      -9.082 -29.604  -7.958  1.00 10.00      A   
ATOM   5132  N   ALA A 543      -8.431 -31.755  -7.933  1.00 10.00      A   
ATOM   5133  HN  ALA A 543      -8.553 -32.644  -7.534  1.00 10.00      A   
ATOM   5134  CA  ALA A 543      -7.432 -31.579  -8.973  1.00 10.00      A   
ATOM   5135  CB  ALA A 543      -6.435 -32.729  -8.956  1.00 10.00      A   
ATOM   5136  C   ALA A 543      -8.109 -31.471 -10.338  1.00 10.00      A   
ATOM   5137  O   ALA A 543      -8.754 -32.420 -10.794  1.00 10.00      A   
ATOM   5138  N   PRO A 544      -7.974 -30.308 -11.000  1.00 10.00      A   
ATOM   5139  CA  PRO A 544      -8.573 -30.064 -12.318  1.00 10.00      A   
ATOM   5140  CB  PRO A 544      -8.076 -28.665 -12.689  1.00 10.00      A   
ATOM   5141  CG  PRO A 544      -7.741 -28.027 -11.388  1.00 10.00      A   
ATOM   5142  CD  PRO A 544      -7.236 -29.133 -10.508  1.00 10.00      A   
ATOM   5143  C   PRO A 544      -8.111 -31.073 -13.361  1.00 10.00      A   
ATOM   5144  O   PRO A 544      -8.781 -31.280 -14.370  1.00 10.00      A   
ATOM   5145  N   ASP A 545      -6.966 -31.701 -13.103  1.00 10.00      A   
ATOM   5146  HN  ASP A 545      -6.484 -31.488 -12.275  1.00 10.00      A   
ATOM   5147  CA  ASP A 545      -6.404 -32.695 -14.012  1.00 10.00      A   
ATOM   5148  CB  ASP A 545      -5.005 -33.099 -13.552  1.00 10.00      A   
ATOM   5149  CG  ASP A 545      -3.928 -32.756 -14.559  1.00 10.00      A   
ATOM   5150  OD1 ASP A 545      -4.062 -33.138 -15.741  1.00 10.00      A   
ATOM   5151  OD2 ASP A 545      -2.931 -32.112 -14.168  1.00 10.00      A   
ATOM   5152  C   ASP A 545      -7.285 -33.935 -14.081  1.00 10.00      A   
ATOM   5153  O   ASP A 545      -7.275 -34.662 -15.076  1.00 10.00      A   
ATOM   5154  N   SER A 546      -8.041 -34.173 -13.017  1.00 10.00      A   
ATOM   5155  HN  SER A 546      -7.994 -33.561 -12.249  1.00 10.00      A   
ATOM   5156  CA  SER A 546      -8.929 -35.327 -12.946  1.00 10.00      A   
ATOM   5157  CB  SER A 546      -9.234 -35.666 -11.486  1.00 10.00      A   
ATOM   5158  OG  SER A 546      -8.104 -35.431 -10.661  1.00 10.00      A   
ATOM   5159  HG  SER A 546      -8.381 -34.945  -9.873  1.00 10.00      A   
ATOM   5160  C   SER A 546     -10.232 -35.069 -13.700  1.00 10.00      A   
ATOM   5161  O   SER A 546     -11.066 -35.962 -13.845  1.00 10.00      A   
ATOM   5162  N   ARG A 547     -10.401 -33.846 -14.178  1.00 10.00      A   
ATOM   5163  HN  ARG A 547      -9.688 -33.181 -14.060  1.00 10.00      A   
ATOM   5164  CA  ARG A 547     -11.601 -33.470 -14.908  1.00 10.00      A   
ATOM   5165  CB  ARG A 547     -12.266 -32.267 -14.239  1.00 10.00      A   
ATOM   5166  CG  ARG A 547     -12.497 -32.420 -12.748  1.00 10.00      A   
ATOM   5167  CD  ARG A 547     -13.265 -31.237 -12.188  1.00 10.00      A
[truncated: 216,683 more chars]
