# Supplementary material for: Flexibility of intrinsically disordered degrons in AUX/IAA proteins reinforces auxin co-receptor assemblies
Source: Nat Commun. 2020 May 8;11:2277. doi: 10.1038/s41467-020-16147-2 (PMC7210949; doi:10.1038/s41467-020-16147-2)
Supplement: Supplementary file 9 — Supplementary Data 6 [file 41467_2020_16147_MOESM9_ESM.gz › haddock_files/IAA12/No_disorder_restraint/cluster13_1.pdb]

REMARK FILENAME="complex_181w.pdb0"
REMARK ===============================================================
REMARK HADDOCK run for complex
REMARK initial structure: complex_181.pdb
REMARK final NOE weights: unambig 50 amb: 50
REMARK ===============================================================
REMARK            total,bonds,angles,improper,dihe,vdw,elec,air,cdih,coup,rdcs,vean,dani,xpcs,rg
REMARK energies: -225.335, 0, 0, 0, 0, -31.4183, -195.392, 1.47486, 0, 0, 0, 0, 0, 0, 0
REMARK ===============================================================
REMARK            bonds,angles,impropers,dihe,air,cdih,coup,rdcs,vean,dani,xpcs
REMARK rms-dev.: 0,0,0,0,3.661673E-02,0,0, 0, 0, 0, 0
REMARK ===============================================================
REMARK               air,cdih,coup,rdcs,vean,dani,xpcs
REMARK               >0.3,>5,>1,>0,>5,>0.2,>0.2
REMARK violations.: 0, 0, 0, 0, 0, 0, 0
REMARK ===============================================================
REMARK                        CVpartition#,violations,rms
REMARK AIRs cross-validation: 1, 0, NaN
REMARK ===============================================================
REMARK NCS energy: 0
REMARK ===============================================================
REMARK Symmetry energy: 0
REMARK ===============================================================
REMARK Desolvation energy: 22.6845
REMARK Internal energy free molecules: -22227.9
REMARK Internal energy complex: -33280.8
REMARK Binding energy: -11257.1
REMARK ===============================================================
REMARK buried surface area: 1345.97
REMARK ===============================================================
REMARK water - chain1: 0 0 0
REMARK water - chain2: 0 0 0
REMARK water - chain3: 0 0 0
REMARK water - chain4: 0 0 0
REMARK water - chain5: 0 0 0
REMARK water - chain6: 0 0 0
REMARK ===============================================================
REMARK water - water: 0 0 0
REMARK ===============================================================
REMARK DATE:14-Feb-2019  05:57:13       created by user: enmr049
REMARK VERSION:1.3U
ATOM      1  N   PHE A   9      24.722  21.551   6.491  1.00 10.00      A   
ATOM      2  HN  PHE A   9      25.395  21.724   5.797  1.00 10.00      A   
ATOM      3  CA  PHE A   9      24.076  20.247   6.532  1.00 10.00      A   
ATOM      4  CB  PHE A   9      22.556  20.392   6.371  1.00 10.00      A   
ATOM      5  CG  PHE A   9      21.874  21.126   7.490  1.00 10.00      A   
ATOM      6  CD1 PHE A   9      21.649  22.491   7.407  1.00 10.00      A   
ATOM      7  CD2 PHE A   9      21.447  20.447   8.620  1.00 10.00      A   
ATOM      8  CE1 PHE A   9      21.013  23.165   8.429  1.00 10.00      A   
ATOM      9  CE2 PHE A   9      20.812  21.114   9.646  1.00 10.00      A   
ATOM     10  CZ  PHE A   9      20.593  22.475   9.551  1.00 10.00      A   
ATOM     11  C   PHE A   9      24.622  19.341   5.434  1.00 10.00      A   
ATOM     12  O   PHE A   9      24.396  19.591   4.253  1.00 10.00      A   
ATOM     13  N   PRO A  10      25.373  18.297   5.805  1.00 10.00      A   
ATOM     14  CA  PRO A  10      25.937  17.345   4.843  1.00 10.00      A   
ATOM     15  CB  PRO A  10      26.790  16.413   5.716  1.00 10.00      A   
ATOM     16  CG  PRO A  10      26.991  17.157   6.996  1.00 10.00      A   
ATOM     17  CD  PRO A  10      25.747  17.969   7.188  1.00 10.00      A   
ATOM     18  C   PRO A  10      24.835  16.550   4.143  1.00 10.00      A   
ATOM     19  O   PRO A  10      23.874  16.108   4.782  1.00 10.00      A   
ATOM     20  N   GLU A  11      24.988  16.369   2.835  1.00 10.00      A   
ATOM     21  HN  GLU A  11      25.782  16.740   2.395  1.00 10.00      A   
ATOM     22  CA  GLU A  11      24.010  15.644   2.026  1.00 10.00      A   
ATOM     23  CB  GLU A  11      24.481  15.580   0.573  1.00 10.00      A   
ATOM     24  CG  GLU A  11      24.995  16.904   0.023  1.00 10.00      A   
ATOM     25  CD  GLU A  11      23.923  17.975  -0.047  1.00 10.00      A   
ATOM     26  OE1 GLU A  11      23.273  18.106  -1.107  1.00 10.00      A   
ATOM     27  OE2 GLU A  11      23.743  18.701   0.949  1.00 10.00      A   
ATOM     28  C   GLU A  11      23.772  14.234   2.562  1.00 10.00      A   
ATOM     29  O   GLU A  11      22.631  13.775   2.653  1.00 10.00      A   
ATOM     30  N   GLU A  12      24.855  13.559   2.916  1.00 10.00      A   
ATOM     31  HN  GLU A  12      25.734  13.977   2.791  1.00 10.00      A   
ATOM     32  CA  GLU A  12      24.781  12.204   3.458  1.00 10.00      A   
ATOM     33  CB  GLU A  12      26.186  11.653   3.709  1.00 10.00      A   
ATOM     34  CG  GLU A  12      27.157  12.668   4.282  1.00 10.00      A   
ATOM     35  CD  GLU A  12      28.593  12.375   3.900  1.00 10.00      A   
ATOM     36  OE1 GLU A  12      28.894  12.343   2.688  1.00 10.00      A   
ATOM     37  OE2 GLU A  12      29.427  12.185   4.807  1.00 10.00      A   
ATOM     38  C   GLU A  12      23.937  12.157   4.733  1.00 10.00      A   
ATOM     39  O   GLU A  12      23.176  11.214   4.952  1.00 10.00      A   
ATOM     40  N   VAL A  13      24.063  13.195   5.555  1.00 10.00      A   
ATOM     41  HN  VAL A  13      24.672  13.920   5.314  1.00 10.00      A   
ATOM     42  CA  VAL A  13      23.311  13.291   6.797  1.00 10.00      A   
ATOM     43  CB  VAL A  13      23.812  14.474   7.657  1.00 10.00      A   
ATOM     44  CG1 VAL A  13      22.858  14.754   8.804  1.00 10.00      A   
ATOM     45  CG2 VAL A  13      25.199  14.180   8.198  1.00 10.00      A   
ATOM     46  C   VAL A  13      21.823  13.479   6.494  1.00 10.00      A   
ATOM     47  O   VAL A  13      20.971  12.746   7.001  1.00 10.00      A   
ATOM     48  N   LEU A  14      21.534  14.446   5.631  1.00 10.00      A   
ATOM     49  HN  LEU A  14      22.271  14.961   5.237  1.00 10.00      A   
ATOM     50  CA  LEU A  14      20.163  14.765   5.246  1.00 10.00      A   
ATOM     51  CB  LEU A  14      20.133  15.922   4.243  1.00 10.00      A   
ATOM     52  CG  LEU A  14      20.597  17.277   4.784  1.00 10.00      A   
ATOM     53  CD1 LEU A  14      20.657  18.316   3.676  1.00 10.00      A   
ATOM     54  CD2 LEU A  14      19.691  17.739   5.917  1.00 10.00      A   
ATOM     55  C   LEU A  14      19.432  13.555   4.686  1.00 10.00      A   
ATOM     56  O   LEU A  14      18.281  13.308   5.041  1.00 10.00      A   
ATOM     57  N   GLU A  15      20.102  12.796   3.825  1.00 10.00      A   
ATOM     58  HN  GLU A  15      21.027  13.034   3.588  1.00 10.00      A   
ATOM     59  CA  GLU A  15      19.492  11.618   3.228  1.00 10.00      A   
ATOM     60  CB  GLU A  15      20.408  10.979   2.181  1.00 10.00      A   
ATOM     61  CG  GLU A  15      19.710   9.931   1.328  1.00 10.00      A   
ATOM     62  CD  GLU A  15      20.579   9.392   0.211  1.00 10.00      A   
ATOM     63  OE1 GLU A  15      21.267   8.374   0.426  1.00 10.00      A   
ATOM     64  OE2 GLU A  15      20.570   9.974  -0.895  1.00 10.00      A   
ATOM     65  C   GLU A  15      19.097  10.602   4.296  1.00 10.00      A   
ATOM     66  O   GLU A  15      18.010  10.024   4.244  1.00 10.00      A   
ATOM     67  N   HIS A  16      19.970  10.404   5.278  1.00 10.00      A   
ATOM     68  HN  HIS A  16      20.814  10.907   5.283  1.00 10.00      A   
ATOM     69  CA  HIS A  16      19.694   9.459   6.352  1.00 10.00      A   
ATOM     70  CB  HIS A  16      20.923   9.237   7.235  1.00 10.00      A   
ATOM     71  CG  HIS A  16      20.868   7.958   8.020  1.00 10.00      A   
ATOM     72  ND1 HIS A  16      21.299   6.768   7.481  1.00 10.00      A   
ATOM     73  CD2 HIS A  16      20.410   7.735   9.278  1.00 10.00      A   
ATOM     74  CE1 HIS A  16      21.092   5.853   8.411  1.00 10.00      A   
ATOM     75  NE2 HIS A  16      20.555   6.391   9.511  1.00 10.00      A   
ATOM     76  HE2 HIS A  16      20.288   5.905  10.332  1.00 10.00      A   
ATOM     77  C   HIS A  16      18.503   9.935   7.182  1.00 10.00      A   
ATOM     78  O   HIS A  16      17.653   9.137   7.571  1.00 10.00      A   
ATOM     79  N   VAL A  17      18.440  11.238   7.433  1.00 10.00      A   
ATOM     80  HN  VAL A  17      19.157  11.826   7.099  1.00 10.00      A   
ATOM     81  CA  VAL A  17      17.338  11.820   8.194  1.00 10.00      A   
ATOM     82  CB  VAL A  17      17.546  13.337   8.423  1.00 10.00      A   
ATOM     83  CG1 VAL A  17      16.371  13.942   9.175  1.00 10.00      A   
ATOM     84  CG2 VAL A  17      18.842  13.602   9.172  1.00 10.00      A   
ATOM     85  C   VAL A  17      16.023  11.603   7.445  1.00 10.00      A   
ATOM     86  O   VAL A  17      15.011  11.225   8.033  1.00 10.00      A   
ATOM     87  N   PHE A  18      16.058  11.814   6.131  1.00 10.00      A   
ATOM     88  HN  PHE A  18      16.905  12.091   5.714  1.00 10.00      A   
ATOM     89  CA  PHE A  18      14.874  11.648   5.292  1.00 10.00      A   
ATOM     90  CB  PHE A  18      15.119  12.189   3.878  1.00 10.00      A   
ATOM     91  CG  PHE A  18      15.395  13.669   3.806  1.00 10.00      A   
ATOM     92  CD1 PHE A  18      15.979  14.218   2.675  1.00 10.00      A   
ATOM     93  CD2 PHE A  18      15.073  14.511   4.862  1.00 10.00      A   
ATOM     94  CE1 PHE A  18      16.240  15.573   2.599  1.00 10.00      A   
ATOM     95  CE2 PHE A  18      15.331  15.867   4.793  1.00 10.00      A   
ATOM     96  CZ  PHE A  18      15.916  16.400   3.659  1.00 10.00      A   
ATOM     97  C   PHE A  18      14.445  10.182   5.224  1.00 10.00      A   
ATOM     98  O   PHE A  18      13.294   9.873   4.919  1.00 10.00      A   
ATOM     99  N   SER A  19      15.374   9.281   5.524  1.00 10.00      A   
ATOM    100  HN  SER A  19      16.276   9.585   5.761  1.00 10.00      A   
ATOM    101  CA  SER A  19      15.088   7.854   5.504  1.00 10.00      A   
ATOM    102  CB  SER A  19      16.379   7.043   5.636  1.00 10.00      A   
ATOM    103  OG  SER A  19      17.335   7.435   4.660  1.00 10.00      A   
ATOM    104  HG  SER A  19      17.219   8.374   4.441  1.00 10.00      A   
ATOM    105  C   SER A  19      14.101   7.474   6.614  1.00 10.00      A   
ATOM    106  O   SER A  19      13.493   6.404   6.580  1.00 10.00      A   
ATOM    107  N   PHE A  20      13.956   8.346   7.605  1.00 10.00      A   
ATOM    108  HN  PHE A  20      14.490   9.172   7.600  1.00 10.00      A   
ATOM    109  CA  PHE A  20      13.034   8.101   8.706  1.00 10.00      A   
ATOM    110  CB  PHE A  20      13.537   8.756   9.990  1.00 10.00      A   
ATOM    111  CG  PHE A  20      14.793   8.141  10.532  1.00 10.00      A   
ATOM    112  CD1 PHE A  20      16.022   8.733  10.311  1.00 10.00      A   
ATOM    113  CD2 PHE A  20      14.741   6.964  11.259  1.00 10.00      A   
ATOM    114  CE1 PHE A  20      17.177   8.164  10.806  1.00 10.00      A   
ATOM    115  CE2 PHE A  20      15.891   6.390  11.759  1.00 10.00      A   
ATOM    116  CZ  PHE A  20      17.109   6.993  11.532  1.00 10.00      A   
ATOM    117  C   PHE A  20      11.639   8.613   8.372  1.00 10.00      A   
ATOM    118  O   PHE A  20      10.660   8.247   9.027  1.00 10.00      A   
ATOM    119  N   ILE A  21      11.554   9.451   7.346  1.00 10.00      A   
ATOM    120  HN  ILE A  21      12.367   9.677   6.843  1.00 10.00      A   
ATOM    121  CA  ILE A  21      10.284  10.019   6.921  1.00 10.00      A   
ATOM    122  CB  ILE A  21      10.427  11.521   6.589  1.00 10.00      A   
ATOM    123  CG1 ILE A  21      11.072  12.269   7.761  1.00 10.00      A   
ATOM    124  CG2 ILE A  21       9.073  12.129   6.247  1.00 10.00      A   
ATOM    125  CD1 ILE A  21      11.533  13.670   7.417  1.00 10.00      A   
ATOM    126  C   ILE A  21       9.773   9.277   5.690  1.00 10.00      A   
ATOM    127  O   ILE A  21      10.268   9.478   4.583  1.00 10.00      A   
ATOM    128  N   GLN A  22       8.792   8.407   5.893  1.00 10.00      A   
ATOM    129  HN  GLN A  22       8.440   8.286   6.804  1.00 10.00      A   
ATOM    130  CA  GLN A  22       8.224   7.625   4.797  1.00 10.00      A   
ATOM    131  CB  GLN A  22       8.345   6.121   5.071  1.00 10.00      A   
ATOM    132  CG  GLN A  22       9.778   5.615   5.185  1.00 10.00      A   
ATOM    133  CD  GLN A  22      10.617   5.924   3.959  1.00 10.00      A   
ATOM    134  OE1 GLN A  22      10.114   5.977   2.836  1.00 10.00      A   
ATOM    135  NE2 GLN A  22      11.905   6.134   4.168  1.00 10.00      A   
ATOM    136 HE21 GLN A  22      12.241   6.074   5.090  1.00 10.00      A   
ATOM    137 HE22 GLN A  22      12.473   6.343   3.397  1.00 10.00      A   
ATOM    138  C   GLN A  22       6.771   8.005   4.536  1.00 10.00      A   
ATOM    139  O   GLN A  22       6.168   7.566   3.554  1.00 10.00      A   
ATOM    140  N   LEU A  23       6.206   8.823   5.412  1.00 10.00      A   
ATOM    141  HN  LEU A  23       6.727   9.150   6.177  1.00 10.00      A   
ATOM    142  CA  LEU A  23       4.828   9.254   5.251  1.00 10.00      A   
ATOM    143  CB  LEU A  23       4.228   9.724   6.579  1.00 10.00      A   
ATOM    144  CG  LEU A  23       3.542   8.654   7.443  1.00 10.00      A   
ATOM    145  CD1 LEU A  23       4.479   7.493   7.741  1.00 10.00      A   
ATOM    146  CD2 LEU A  23       3.011   9.259   8.734  1.00 10.00      A   
ATOM    147  C   LEU A  23       4.744  10.344   4.187  1.00 10.00      A   
ATOM    148  O   LEU A  23       5.431  11.359   4.274  1.00 10.00      A   
ATOM    149  N   ASP A  24       3.890  10.120   3.200  1.00 10.00      A   
ATOM    150  HN  ASP A  24       3.345   9.305   3.231  1.00 10.00      A   
ATOM    151  CA  ASP A  24       3.709  11.038   2.075  1.00 10.00      A   
ATOM    152  CB  ASP A  24       2.622  10.518   1.128  1.00 10.00      A   
ATOM    153  CG  ASP A  24       2.893   9.098   0.671  1.00 10.00      A   
ATOM    154  OD1 ASP A  24       3.657   8.917  -0.299  1.00 10.00      A   
ATOM    155  OD2 ASP A  24       2.366   8.152   1.299  1.00 10.00      A   
ATOM    156  C   ASP A  24       3.391  12.463   2.518  1.00 10.00      A   
ATOM    157  O   ASP A  24       3.947  13.418   1.983  1.00 10.00      A   
ATOM    158  N   LYS A  25       2.505  12.605   3.495  1.00 10.00      A   
ATOM    159  HN  LYS A  25       2.089  11.805   3.881  1.00 10.00      A   
ATOM    160  CA  LYS A  25       2.129  13.927   3.999  1.00 10.00      A   
ATOM    161  CB  LYS A  25       1.089  13.807   5.113  1.00 10.00      A   
ATOM    162  CG  LYS A  25      -0.308  13.459   4.630  1.00 10.00      A   
ATOM    163  CD  LYS A  25      -1.156  14.708   4.463  1.00 10.00      A   
ATOM    164  CE  LYS A  25      -2.622  14.364   4.255  1.00 10.00      A   
ATOM    165  NZ  LYS A  25      -2.881  13.829   2.893  1.00 10.00      A   
ATOM    166  HZ1 LYS A  25      -3.904  13.697   2.746  1.00 10.00      A   
ATOM    167  HZ2 LYS A  25      -2.403  12.918   2.771  1.00 10.00      A   
ATOM    168  HZ3 LYS A  25      -2.520  14.496   2.171  1.00 10.00      A   
ATOM    169  C   LYS A  25       3.346  14.702   4.506  1.00 10.00      A   
ATOM    170  O   LYS A  25       3.516  15.886   4.204  1.00 10.00      A   
ATOM    171  N   ASP A  26       4.195  14.027   5.270  1.00 10.00      A   
ATOM    172  HN  ASP A  26       4.012  13.085   5.475  1.00 10.00      A   
ATOM    173  CA  ASP A  26       5.393  14.653   5.814  1.00 10.00      A   
ATOM    174  CB  ASP A  26       5.962  13.816   6.962  1.00 10.00      A   
ATOM    175  CG  ASP A  26       4.966  13.599   8.078  1.00 10.00      A   
ATOM    176  OD1 ASP A  26       4.448  14.595   8.620  1.00 10.00      A   
ATOM    177  OD2 ASP A  26       4.687  12.427   8.418  1.00 10.00      A   
ATOM    178  C   ASP A  26       6.439  14.817   4.723  1.00 10.00      A   
ATOM    179  O   ASP A  26       7.119  15.838   4.645  1.00 10.00      A   
ATOM    180  N   ARG A  27       6.537  13.807   3.869  1.00 10.00      A   
ATOM    181  HN  ARG A  27       5.951  13.025   3.994  1.00 10.00      A   
ATOM    182  CA  ARG A  27       7.487  13.804   2.761  1.00 10.00      A   
ATOM    183  CB  ARG A  27       7.371  12.502   1.967  1.00 10.00      A   
ATOM    184  CG  ARG A  27       8.391  11.446   2.357  1.00 10.00      A   
ATOM    185  CD  ARG A  27       9.763  11.795   1.809  1.00 10.00      A   
ATOM    186  NE  ARG A  27      10.811  10.893   2.290  1.00 10.00      A   
ATOM    187  HE  ARG A  27      10.647  10.423   3.148  1.00 10.00      A   
ATOM    188  CZ  ARG A  27      11.958  10.675   1.643  1.00 10.00      A   
ATOM    189  NH1 ARG A  27      12.201  11.286   0.485  1.00 10.00      A   
ATOM    190 HH11 ARG A  27      13.097  11.118  -0.020  1.00 10.00      A   
ATOM    191 HH12 ARG A  27      11.488  11.941   0.067  1.00 10.00      A   
ATOM    192  NH2 ARG A  27      12.868   9.862   2.166  1.00 10.00      A   
ATOM    193 HH21 ARG A  27      12.690   9.394   3.085  1.00 10.00      A   
ATOM    194 HH22 ARG A  27      13.765   9.684   1.664  1.00 10.00      A   
ATOM    195  C   ARG A  27       7.260  14.996   1.839  1.00 10.00      A   
ATOM    196  O   ARG A  27       8.206  15.676   1.451  1.00 10.00      A   
ATOM    197  N   ASN A  28       5.996  15.255   1.517  1.00 10.00      A   
ATOM    198  HN  ASN A  28       5.285  14.675   1.874  1.00 10.00      A   
ATOM    199  CA  ASN A  28       5.629  16.361   0.637  1.00 10.00      A   
ATOM    200  CB  ASN A  28       4.151  16.275   0.248  1.00 10.00      A   
ATOM    201  CG  ASN A  28       3.863  15.141  -0.718  1.00 10.00      A   
ATOM    202  OD1 ASN A  28       4.740  14.714  -1.475  1.00 10.00      A   
ATOM    203  ND2 ASN A  28       2.639  14.646  -0.705  1.00 10.00      A   
ATOM    204 HD21 ASN A  28       1.981  15.036  -0.075  1.00 10.00      A   
ATOM    205 HD22 ASN A  28       2.425  13.913  -1.326  1.00 10.00      A   
ATOM    206  C   ASN A  28       5.930  17.716   1.268  1.00 10.00      A   
ATOM    207  O   ASN A  28       6.059  18.720   0.570  1.00 10.00      A   
ATOM    208  N   SER A  29       6.040  17.742   2.586  1.00 10.00      A   
ATOM    209  HN  SER A  29       5.926  16.911   3.093  1.00 10.00      A   
ATOM    210  CA  SER A  29       6.331  18.975   3.297  1.00 10.00      A   
ATOM    211  CB  SER A  29       5.860  18.873   4.746  1.00 10.00      A   
ATOM    212  OG  SER A  29       4.492  18.501   4.798  1.00 10.00      A   
ATOM    213  HG  SER A  29       4.412  17.550   4.644  1.00 10.00      A   
ATOM    214  C   SER A  29       7.823  19.297   3.228  1.00 10.00      A   
ATOM    215  O   SER A  29       8.223  20.462   3.243  1.00 10.00      A   
ATOM    216  N   VAL A  30       8.639  18.254   3.120  1.00 10.00      A   
ATOM    217  HN  VAL A  30       8.258  17.351   3.087  1.00 10.00      A   
ATOM    218  CA  VAL A  30      10.085  18.413   3.046  1.00 10.00      A   
ATOM    219  CB  VAL A  30      10.823  17.083   3.334  1.00 10.00      A   
ATOM    220  CG1 VAL A  30      12.331  17.295   3.365  1.00 10.00      A   
ATOM    221  CG2 VAL A  30      10.344  16.474   4.643  1.00 10.00      A   
ATOM    222  C   VAL A  30      10.501  18.950   1.675  1.00 10.00      A   
ATOM    223  O   VAL A  30      11.473  19.695   1.550  1.00 10.00      A   
ATOM    224  N   SER A  31       9.746  18.599   0.647  1.00 10.00      A   
ATOM    225  HN  SER A  31       8.968  18.011   0.791  1.00 10.00      A   
ATOM    226  CA  SER A  31      10.053  19.052  -0.702  1.00 10.00      A   
ATOM    227  CB  SER A  31       9.378  18.137  -1.722  1.00 10.00      A   
ATOM    228  OG  SER A  31       8.461  17.262  -1.089  1.00 10.00      A   
ATOM    229  HG  SER A  31       8.892  16.399  -0.948  1.00 10.00      A   
ATOM    230  C   SER A  31       9.617  20.501  -0.933  1.00 10.00      A   
ATOM    231  O   SER A  31       9.761  21.028  -2.033  1.00 10.00      A   
ATOM    232  N   LEU A  32       9.088  21.146   0.097  1.00 10.00      A   
ATOM    233  HN  LEU A  32       8.992  20.687   0.956  1.00 10.00      A   
ATOM    234  CA  LEU A  32       8.629  22.521  -0.031  1.00 10.00      A   
ATOM    235  CB  LEU A  32       7.120  22.599   0.195  1.00 10.00      A   
ATOM    236  CG  LEU A  32       6.246  22.296  -1.021  1.00 10.00      A   
ATOM    237  CD1 LEU A  32       4.849  21.888  -0.586  1.00 10.00      A   
ATOM    238  CD2 LEU A  32       6.187  23.504  -1.939  1.00 10.00      A   
ATOM    239  C   LEU A  32       9.361  23.480   0.906  1.00 10.00      A   
ATOM    240  O   LEU A  32       9.082  24.681   0.911  1.00 10.00      A   
ATOM    241  N   VAL A  33      10.288  22.955   1.703  1.00 10.00      A   
ATOM    242  HN  VAL A  33      10.473  21.993   1.662  1.00 10.00      A   
ATOM    243  CA  VAL A  33      11.036  23.799   2.631  1.00 10.00      A   
ATOM    244  CB  VAL A  33      11.728  22.999   3.758  1.00 10.00      A   
ATOM    245  CG1 VAL A  33      10.701  22.293   4.626  1.00 10.00      A   
ATOM    246  CG2 VAL A  33      12.727  22.003   3.196  1.00 10.00      A   
ATOM    247  C   VAL A  33      12.054  24.662   1.886  1.00 10.00      A   
ATOM    248  O   VAL A  33      12.289  25.815   2.252  1.00 10.00      A   
ATOM    249  N   CYS A  34      12.636  24.093   0.835  1.00 10.00      A   
ATOM    250  HN  CYS A  34      12.393  23.173   0.604  1.00 10.00      A   
ATOM    251  CA  CYS A  34      13.619  24.775   0.006  1.00 10.00      A   
ATOM    252  CB  CYS A  34      14.855  25.183   0.822  1.00 10.00      A   
ATOM    253  SG  CYS A  34      15.635  23.828   1.728  1.00 10.00      A   
ATOM    254  HG  CYS A  34      16.881  24.185   2.012  1.00 10.00      A   
ATOM    255  C   CYS A  34      14.022  23.865  -1.146  1.00 10.00      A   
ATOM    256  O   CYS A  34      13.960  22.638  -1.029  1.00 10.00      A   
ATOM    257  N   LYS A  35      14.431  24.464  -2.252  1.00 10.00      A   
ATOM    258  HN  LYS A  35      14.466  25.456  -2.278  1.00 10.00      A   
ATOM    259  CA  LYS A  35      14.840  23.711  -3.426  1.00 10.00      A   
ATOM    260  CB  LYS A  35      15.081  24.646  -4.613  1.00 10.00      A   
ATOM    261  CG  LYS A  35      15.239  23.928  -5.945  1.00 10.00      A   
ATOM    262  CD  LYS A  35      14.887  24.841  -7.109  1.00 10.00      A   
ATOM    263  CE  LYS A  35      14.988  24.118  -8.444  1.00 10.00      A   
ATOM    264  NZ  LYS A  35      14.146  22.888  -8.496  1.00 10.00      A   
ATOM    265  HZ1 LYS A  35      13.958  22.628  -9.487  1.00 10.00      A   
ATOM    266  HZ2 LYS A  35      13.238  23.044  -8.013  1.00 10.00      A   
ATOM    267  HZ3 LYS A  35      14.643  22.093  -8.031  1.00 10.00      A   
ATOM    268  C   LYS A  35      16.088  22.896  -3.128  1.00 10.00      A   
ATOM    269  O   LYS A  35      16.272  21.804  -3.665  1.00 10.00      A   
ATOM    270  N   SER A  36      16.927  23.425  -2.249  1.00 10.00      A   
ATOM    271  HN  SER A  36      16.713  24.297  -1.853  1.00 10.00      A   
ATOM    272  CA  SER A  36      18.158  22.749  -1.863  1.00 10.00      A   
ATOM    273  CB  SER A  36      18.956  23.614  -0.887  1.00 10.00      A   
ATOM    274  OG  SER A  36      19.187  24.907  -1.428  1.00 10.00      A   
ATOM    275  HG  SER A  36      18.362  25.262  -1.793  1.00 10.00      A   
ATOM    276  C   SER A  36      17.866  21.369  -1.265  1.00 10.00      A   
ATOM    277  O   SER A  36      18.579  20.398  -1.533  1.00 10.00      A   
ATOM    278  N   TRP A  37      16.797  21.283  -0.475  1.00 10.00      A   
ATOM    279  HN  TRP A  37      16.262  22.088  -0.312  1.00 10.00      A   
ATOM    280  CA  TRP A  37      16.400  20.024   0.149  1.00 10.00      A   
ATOM    281  CB  TRP A  37      15.707  20.268   1.494  1.00 10.00      A   
ATOM    282  CG  TRP A  37      16.645  20.582   2.625  1.00 10.00      A   
ATOM    283  CD1 TRP A  37      17.907  21.098   2.532  1.00 10.00      A   
ATOM    284  CD2 TRP A  37      16.387  20.410   4.024  1.00 10.00      A   
ATOM    285  NE1 TRP A  37      18.449  21.255   3.783  1.00 10.00      A   
ATOM    286  HE1 TRP A  37      19.349  21.609   3.976  1.00 10.00      A   
ATOM    287  CE2 TRP A  37      17.537  20.841   4.716  1.00 10.00      A   
ATOM    288  CE3 TRP A  37      15.297  19.935   4.761  1.00 10.00      A   
ATOM    289  CZ2 TRP A  37      17.625  20.811   6.106  1.00 10.00      A   
ATOM    290  CZ3 TRP A  37      15.387  19.907   6.142  1.00 10.00      A   
ATOM    291  CH2 TRP A  37      16.543  20.342   6.799  1.00 10.00      A   
ATOM    292  C   TRP A  37      15.479  19.238  -0.776  1.00 10.00      A   
ATOM    293  O   TRP A  37      15.457  18.007  -0.748  1.00 10.00      A   
ATOM    294  N   TYR A  38      14.733  19.967  -1.605  1.00 10.00      A   
ATOM    295  HN  TYR A  38      14.808  20.947  -1.568  1.00 10.00      A   
ATOM    296  CA  TYR A  38      13.801  19.367  -2.557  1.00 10.00      A   
ATOM    297  CB  TYR A  38      13.125  20.463  -3.392  1.00 10.00      A   
ATOM    298  CG  TYR A  38      12.358  19.965  -4.600  1.00 10.00      A   
ATOM    299  CD1 TYR A  38      12.909  20.027  -5.874  1.00 10.00      A   
ATOM    300  CD2 TYR A  38      11.082  19.437  -4.466  1.00 10.00      A   
ATOM    301  CE1 TYR A  38      12.210  19.577  -6.979  1.00 10.00      A   
ATOM    302  CE2 TYR A  38      10.376  18.986  -5.564  1.00 10.00      A   
ATOM    303  CZ  TYR A  38      10.944  19.057  -6.817  1.00 10.00      A   
ATOM    304  OH  TYR A  38      10.243  18.603  -7.912  1.00 10.00      A   
ATOM    305  HH  TYR A  38       9.486  19.180  -8.075  1.00 10.00      A   
ATOM    306  C   TYR A  38      14.503  18.365  -3.470  1.00 10.00      A   
ATOM    307  O   TYR A  38      14.004  17.258  -3.690  1.00 10.00      A   
ATOM    308  N   GLU A  39      15.667  18.752  -3.983  1.00 10.00      A   
ATOM    309  HN  GLU A  39      16.018  19.644  -3.760  1.00 10.00      A   
ATOM    310  CA  GLU A  39      16.434  17.898  -4.879  1.00 10.00      A   
ATOM    311  CB  GLU A  39      17.611  18.665  -5.480  1.00 10.00      A   
ATOM    312  CG  GLU A  39      17.234  19.995  -6.121  1.00 10.00      A   
ATOM    313  CD  GLU A  39      16.259  19.859  -7.279  1.00 10.00      A   
ATOM    314  OE1 GLU A  39      15.746  20.898  -7.751  1.00 10.00      A   
ATOM    315  OE2 GLU A  39      16.015  18.726  -7.737  1.00 10.00      A   
ATOM    316  C   GLU A  39      16.923  16.639  -4.168  1.00 10.00      A   
ATOM    317  O   GLU A  39      17.141  15.607  -4.794  1.00 10.00      A   
ATOM    318  N   ILE A  40      17.088  16.726  -2.860  1.00 10.00      A   
ATOM    319  HN  ILE A  40      16.897  17.573  -2.408  1.00 10.00      A   
ATOM    320  CA  ILE A  40      17.544  15.585  -2.079  1.00 10.00      A   
ATOM    321  CB  ILE A  40      18.236  16.020  -0.768  1.00 10.00      A   
ATOM    322  CG1 ILE A  40      19.377  16.996  -1.071  1.00 10.00      A   
ATOM    323  CG2 ILE A  40      18.762  14.808  -0.008  1.00 10.00      A   
ATOM    324  CD1 ILE A  40      19.940  17.678   0.155  1.00 10.00      A   
ATOM    325  C   ILE A  40      16.372  14.660  -1.764  1.00 10.00      A   
ATOM    326  O   ILE A  40      16.500  13.439  -1.829  1.00 10.00      A   
ATOM    327  N   GLU A  41      15.229  15.253  -1.439  1.00 10.00      A   
ATOM    328  HN  GLU A  41      15.199  16.233  -1.405  1.00 10.00      A   
ATOM    329  CA  GLU A  41      14.020  14.500  -1.116  1.00 10.00      A   
ATOM    330  CB  GLU A  41      12.898  15.459  -0.701  1.00 10.00      A   
ATOM    331  CG  GLU A  41      11.790  14.824   0.133  1.00 10.00      A   
ATOM    332  CD  GLU A  41      10.667  14.228  -0.699  1.00 10.00      A   
ATOM    333  OE1 GLU A  41       9.795  14.987  -1.166  1.00 10.00      A   
ATOM    334  OE2 GLU A  41      10.641  12.992  -0.870  1.00 10.00      A   
ATOM    335  C   GLU A  41      13.580  13.654  -2.306  1.00 10.00      A   
ATOM    336  O   GLU A  41      13.335  12.453  -2.176  1.00 10.00      A   
ATOM    337  N   ARG A  42      13.518  14.283  -3.472  1.00 10.00      A   
ATOM    338  HN  ARG A  42      13.746  15.239  -3.511  1.00 10.00      A   
ATOM    339  CA  ARG A  42      13.105  13.596  -4.691  1.00 10.00      A   
ATOM    340  CB  ARG A  42      12.955  14.588  -5.849  1.00 10.00      A   
ATOM    341  CG  ARG A  42      14.243  15.294  -6.233  1.00 10.00      A   
ATOM    342  CD  ARG A  42      14.021  16.283  -7.360  1.00 10.00      A   
ATOM    343  NE  ARG A  42      13.928  15.622  -8.658  1.00 10.00      A   
ATOM    344  HE  ARG A  42      13.436  14.769  -8.697  1.00 10.00      A   
ATOM    345  CZ  ARG A  42      14.481  16.098  -9.771  1.00 10.00      A   
ATOM    346  NH1 ARG A  42      15.173  17.234  -9.741  1.00 10.00      A   
ATOM    347 HH11 ARG A  42      15.294  17.766  -8.833  1.00 10.00      A   
ATOM    348 HH12 ARG A  42      15.599  17.612 -10.611  1.00 10.00      A   
ATOM    349  NH2 ARG A  42      14.339  15.447 -10.916  1.00 10.00      A   
ATOM    350 HH21 ARG A  42      14.776  15.820 -11.787  1.00 10.00      A   
ATOM    351 HH22 ARG A  42      13.785  14.562 -10.957  1.00 10.00      A   
ATOM    352  C   ARG A  42      14.062  12.463  -5.074  1.00 10.00      A   
ATOM    353  O   ARG A  42      13.686  11.541  -5.796  1.00 10.00      A   
ATOM    354  N   TRP A  43      15.291  12.527  -4.582  1.00 10.00      A   
ATOM    355  HN  TRP A  43      15.537  13.278  -4.001  1.00 10.00      A   
ATOM    356  CA  TRP A  43      16.286  11.509  -4.890  1.00 10.00      A   
ATOM    357  CB  TRP A  43      17.635  12.159  -5.207  1.00 10.00      A   
ATOM    358  CG  TRP A  43      17.778  12.586  -6.635  1.00 10.00      A   
ATOM    359  CD1 TRP A  43      17.365  13.763  -7.190  1.00 10.00      A   
ATOM    360  CD2 TRP A  43      18.373  11.833  -7.695  1.00 10.00      A   
ATOM    361  NE1 TRP A  43      17.682  13.795  -8.526  1.00 10.00      A   
ATOM    362  HE1 TRP A  43      17.495  14.538  -9.139  1.00 10.00      A   
ATOM    363  CE2 TRP A  43      18.300  12.618  -8.862  1.00 10.00      A   
ATOM    364  CE3 TRP A  43      18.968  10.570  -7.769  1.00 10.00      A   
ATOM    365  CZ2 TRP A  43      18.801  12.184 -10.088  1.00 10.00      A   
ATOM    366  CZ3 TRP A  43      19.461  10.140  -8.986  1.00 10.00      A   
ATOM    367  CH2 TRP A  43      19.376  10.944 -10.129  1.00 10.00      A   
ATOM    368  C   TRP A  43      16.446  10.490  -3.762  1.00 10.00      A   
ATOM    369  O   TRP A  43      17.412   9.728  -3.744  1.00 10.00      A   
ATOM    370  N   CYS A  44      15.517  10.482  -2.810  1.00 10.00      A   
ATOM    371  HN  CYS A  44      14.780  11.129  -2.841  1.00 10.00      A   
ATOM    372  CA  CYS A  44      15.597   9.532  -1.707  1.00 10.00      A   
ATOM    373  CB  CYS A  44      16.335  10.137  -0.511  1.00 10.00      A   
ATOM    374  SG  CYS A  44      15.517  11.573   0.218  1.00 10.00      A   
ATOM    375  HG  CYS A  44      15.824  12.633  -0.525  1.00 10.00      A   
ATOM    376  C   CYS A  44      14.230   9.001  -1.282  1.00 10.00      A   
ATOM    377  O   CYS A  44      14.086   8.442  -0.194  1.00 10.00      A   
ATOM    378  N   ARG A  45      13.217   9.185  -2.121  1.00 10.00      A   
ATOM    379  HN  ARG A  45      13.365   9.658  -2.966  1.00 10.00      A   
ATOM    380  CA  ARG A  45      11.883   8.683  -1.798  1.00 10.00      A   
ATOM    381  CB  ARG A  45      10.783   9.514  -2.472  1.00 10.00      A   
ATOM    382  CG  ARG A  45       9.419   9.356  -1.815  1.00 10.00      A   
ATOM    383  CD  ARG A  45       8.360  10.227  -2.473  1.00 10.00      A   
ATOM    384  NE  ARG A  45       8.421  11.619  -2.028  1.00 10.00      A   
ATOM    385  HE  ARG A  45       9.314  11.985  -1.795  1.00 10.00      A   
ATOM    386  CZ  ARG A  45       7.353  12.414  -1.905  1.00 10.00      A   
ATOM    387  NH1 ARG A  45       6.132  11.956  -2.188  1.00 10.00      A   
ATOM    388 HH11 ARG A  45       5.995  10.972  -2.507  1.00 10.00      A   
ATOM    389 HH12 ARG A  45       5.308  12.583  -2.091  1.00 10.00      A   
ATOM    390  NH2 ARG A  45       7.507  13.671  -1.521  1.00 10.00      A   
ATOM    391 HH21 ARG A  45       8.468  14.049  -1.313  1.00 10.00      A   
ATOM    392 HH22 ARG A  45       6.677  14.296  -1.425  1.00 10.00      A   
ATOM    393  C   ARG A  45      11.785   7.200  -2.172  1.00 10.00      A   
ATOM    394  O   ARG A  45      12.205   6.797  -3.255  1.00 10.00      A   
ATOM    395  N   ARG A  46      11.231   6.393  -1.277  1.00 10.00      A   
ATOM    396  HN  ARG A  46      10.875   6.769  -0.442  1.00 10.00      A   
ATOM    397  CA  ARG A  46      11.129   4.961  -1.510  1.00 10.00      A   
ATOM    398  CB  ARG A  46      11.332   4.193  -0.202  1.00 10.00      A   
ATOM    399  CG  ARG A  46      12.710   4.365   0.417  1.00 10.00      A   
ATOM    400  CD  ARG A  46      12.835   3.562   1.700  1.00 10.00      A   
ATOM    401  NE  ARG A  46      14.153   3.704   2.317  1.00 10.00      A   
ATOM    402  HE  ARG A  46      14.738   4.418   1.974  1.00 10.00      A   
ATOM    403  CZ  ARG A  46      14.602   2.927   3.302  1.00 10.00      A   
ATOM    404  NH1 ARG A  46      13.846   1.943   3.784  1.00 10.00      A   
ATOM    405 HH11 ARG A  46      14.203   1.337   4.555  1.00 10.00      A   
ATOM    406 HH12 ARG A  46      12.892   1.769   3.395  1.00 10.00      A   
ATOM    407  NH2 ARG A  46      15.811   3.126   3.803  1.00 10.00      A   
ATOM    408 HH21 ARG A  46      16.419   3.885   3.428  1.00 10.00      A   
ATOM    409 HH22 ARG A  46      16.161   2.522   4.578  1.00 10.00      A   
ATOM    410  C   ARG A  46       9.814   4.560  -2.158  1.00 10.00      A   
ATOM    411  O   ARG A  46       9.791   3.712  -3.050  1.00 10.00      A   
ATOM    412  N   LYS A  47       8.726   5.171  -1.725  1.00 10.00      A   
ATOM    413  HN  LYS A  47       8.806   5.866  -1.037  1.00 10.00      A   
ATOM    414  CA  LYS A  47       7.414   4.838  -2.260  1.00 10.00      A   
ATOM    415  CB  LYS A  47       6.557   4.141  -1.198  1.00 10.00      A   
ATOM    416  CG  LYS A  47       6.664   4.743   0.194  1.00 10.00      A   
ATOM    417  CD  LYS A  47       5.564   4.225   1.107  1.00 10.00      A   
ATOM    418  CE  LYS A  47       4.256   4.963   0.870  1.00 10.00      A   
ATOM    419  NZ  LYS A  47       4.196   6.242   1.630  1.00 10.00      A   
ATOM    420  HZ1 LYS A  47       3.367   6.809   1.326  1.00 10.00      A   
ATOM    421  HZ2 LYS A  47       5.058   6.799   1.465  1.00 10.00      A   
ATOM    422  HZ3 LYS A  47       4.113   6.049   2.647  1.00 10.00      A   
ATOM    423  C   LYS A  47       6.678   6.054  -2.801  1.00 10.00      A   
ATOM    424  O   LYS A  47       6.875   7.178  -2.335  1.00 10.00      A   
ATOM    425  N   VAL A  48       5.842   5.817  -3.802  1.00 10.00      A   
ATOM    426  HN  VAL A  48       5.758   4.904  -4.145  1.00 10.00      A   
ATOM    427  CA  VAL A  48       5.042   6.864  -4.411  1.00 10.00      A   
ATOM    428  CB  VAL A  48       5.403   7.118  -5.893  1.00 10.00      A   
ATOM    429  CG1 VAL A  48       6.632   8.006  -6.005  1.00 10.00      A   
ATOM    430  CG2 VAL A  48       5.602   5.812  -6.650  1.00 10.00      A   
ATOM    431  C   VAL A  48       3.565   6.515  -4.301  1.00 10.00      A   
ATOM    432  O   VAL A  48       3.135   5.443  -4.736  1.00 10.00      A   
ATOM    433  N   PHE A  49       2.804   7.408  -3.696  1.00 10.00      A   
ATOM    434  HN  PHE A  49       3.214   8.231  -3.352  1.00 10.00      A   
ATOM    435  CA  PHE A  49       1.375   7.203  -3.519  1.00 10.00      A   
ATOM    436  CB  PHE A  49       0.955   7.622  -2.106  1.00 10.00      A   
ATOM    437  CG  PHE A  49      -0.522   7.830  -1.928  1.00 10.00      A   
ATOM    438  CD1 PHE A  49      -1.418   6.795  -2.133  1.00 10.00      A   
ATOM    439  CD2 PHE A  49      -1.011   9.070  -1.550  1.00 10.00      A   
ATOM    440  CE1 PHE A  49      -2.776   6.994  -1.967  1.00 10.00      A   
ATOM    441  CE2 PHE A  49      -2.367   9.275  -1.381  1.00 10.00      A   
ATOM    442  CZ  PHE A  49      -3.250   8.236  -1.591  1.00 10.00      A   
ATOM    443  C   PHE A  49       0.571   7.958  -4.579  1.00 10.00      A   
ATOM    444  O   PHE A  49       0.469   9.185  -4.547  1.00 10.00      A   
ATOM    445  N   ILE A  50       0.017   7.214  -5.527  1.00 10.00      A   
ATOM    446  HN  ILE A  50       0.135   6.239  -5.499  1.00 10.00      A   
ATOM    447  CA  ILE A  50      -0.777   7.799  -6.598  1.00 10.00      A   
ATOM    448  CB  ILE A  50      -0.179   7.491  -7.993  1.00 10.00      A   
ATOM    449  CG1 ILE A  50       1.281   7.957  -8.077  1.00 10.00      A   
ATOM    450  CG2 ILE A  50      -1.007   8.136  -9.096  1.00 10.00      A   
ATOM    451  CD1 ILE A  50       1.465   9.453  -7.923  1.00 10.00      A   
ATOM    452  C   ILE A  50      -2.203   7.265  -6.522  1.00 10.00      A   
ATOM    453  O   ILE A  50      -2.466   6.117  -6.885  1.00 10.00      A   
ATOM    454  N   GLY A  51      -3.115   8.096  -6.028  1.00 10.00      A   
ATOM    455  HN  GLY A  51      -2.841   8.999  -5.756  1.00 10.00      A   
ATOM    456  CA  GLY A  51      -4.504   7.697  -5.895  1.00 10.00      A   
ATOM    457  C   GLY A  51      -5.223   7.629  -7.226  1.00 10.00      A   
ATOM    458  O   GLY A  51      -6.171   6.866  -7.380  1.00 10.00      A   
ATOM    459  N   ASN A  52      -4.787   8.436  -8.186  1.00 10.00      A   
ATOM    460  HN  ASN A  52      -4.034   9.043  -8.006  1.00 10.00      A   
ATOM    461  CA  ASN A  52      -5.402   8.437  -9.505  1.00 10.00      A   
ATOM    462  CB  ASN A  52      -6.264   9.688  -9.714  1.00 10.00      A   
ATOM    463  CG  ASN A  52      -7.253   9.536 -10.858  1.00 10.00      A   
ATOM    464  OD1 ASN A  52      -6.992   8.847 -11.843  1.00 10.00      A   
ATOM    465  ND2 ASN A  52      -8.401  10.179 -10.733  1.00 10.00      A   
ATOM    466 HD21 ASN A  52      -8.548  10.714  -9.924  1.00 10.00      A   
ATOM    467 HD22 ASN A  52      -9.061  10.090 -11.452  1.00 10.00      A   
ATOM    468  C   ASN A  52      -4.338   8.330 -10.584  1.00 10.00      A   
ATOM    469  O   ASN A  52      -3.532   9.244 -10.767  1.00 10.00      A   
ATOM    470  N   CYS A  53      -4.346   7.212 -11.299  1.00 10.00      A   
ATOM    471  HN  CYS A  53      -5.026   6.528 -11.105  1.00 10.00      A   
ATOM    472  CA  CYS A  53      -3.375   6.952 -12.357  1.00 10.00      A   
ATOM    473  CB  CYS A  53      -3.556   5.534 -12.896  1.00 10.00      A   
ATOM    474  SG  CYS A  53      -5.278   5.066 -13.196  1.00 10.00      A   
ATOM    475  HG  CYS A  53      -5.341   3.738 -13.200  1.00 10.00      A   
ATOM    476  C   CYS A  53      -3.458   7.957 -13.505  1.00 10.00      A   
ATOM    477  O   CYS A  53      -2.544   8.048 -14.322  1.00 10.00      A   
ATOM    478  N   TYR A  54      -4.549   8.706 -13.571  1.00 10.00      A   
ATOM    479  HN  TYR A  54      -5.250   8.594 -12.893  1.00 10.00      A   
ATOM    480  CA  TYR A  54      -4.729   9.689 -14.633  1.00 10.00      A   
ATOM    481  CB  TYR A  54      -6.072   9.493 -15.339  1.00 10.00      A   
ATOM    482  CG  TYR A  54      -6.145   8.190 -16.105  1.00 10.00      A   
ATOM    483  CD1 TYR A  54      -7.237   7.340 -15.983  1.00 10.00      A   
ATOM    484  CD2 TYR A  54      -5.107   7.804 -16.944  1.00 10.00      A   
ATOM    485  CE1 TYR A  54      -7.293   6.144 -16.674  1.00 10.00      A   
ATOM    486  CE2 TYR A  54      -5.154   6.612 -17.638  1.00 10.00      A   
ATOM    487  CZ  TYR A  54      -6.248   5.785 -17.502  1.00 10.00      A   
ATOM    488  OH  TYR A  54      -6.293   4.595 -18.198  1.00 10.00      A   
ATOM    489  HH  TYR A  54      -6.579   4.772 -19.116  1.00 10.00      A   
ATOM    490  C   TYR A  54      -4.564  11.117 -14.121  1.00 10.00      A   
ATOM    491  O   TYR A  54      -4.837  12.086 -14.833  1.00 10.00      A   
ATOM    492  N   ALA A  55      -4.109  11.242 -12.881  1.00 10.00      A   
ATOM    493  HN  ALA A  55      -3.919  10.432 -12.357  1.00 10.00      A   
ATOM    494  CA  ALA A  55      -3.889  12.552 -12.280  1.00 10.00      A   
ATOM    495  CB  ALA A  55      -4.089  12.493 -10.772  1.00 10.00      A   
ATOM    496  C   ALA A  55      -2.483  13.047 -12.609  1.00 10.00      A   
ATOM    497  O   ALA A  55      -2.204  14.246 -12.573  1.00 10.00      A   
ATOM    498  N   VAL A  56      -1.607  12.105 -12.934  1.00 10.00      A   
ATOM    499  HN  VAL A  56      -1.903  11.170 -12.961  1.00 10.00      A   
ATOM    500  CA  VAL A  56      -0.224  12.409 -13.270  1.00 10.00      A   
ATOM    501  CB  VAL A  56       0.677  12.402 -12.007  1.00 10.00      A   
ATOM    502  CG1 VAL A  56       0.754  11.017 -11.374  1.00 10.00      A   
ATOM    503  CG2 VAL A  56       2.065  12.954 -12.307  1.00 10.00      A   
ATOM    504  C   VAL A  56       0.288  11.390 -14.286  1.00 10.00      A   
ATOM    505  O   VAL A  56      -0.192  10.257 -14.326  1.00 10.00      A   
ATOM    506  N   SER A  57       1.229  11.804 -15.121  1.00 10.00      A   
ATOM    507  HN  SER A  57       1.545  12.730 -15.069  1.00 10.00      A   
ATOM    508  CA  SER A  57       1.799  10.929 -16.131  1.00 10.00      A   
ATOM    509  CB  SER A  57       2.232  11.766 -17.331  1.00 10.00      A   
ATOM    510  OG  SER A  57       1.714  13.083 -17.231  1.00 10.00      A   
ATOM    511  HG  SER A  57       1.887  13.557 -18.050  1.00 10.00      A   
ATOM    512  C   SER A  57       2.993  10.154 -15.562  1.00 10.00      A   
ATOM    513  O   SER A  57       3.712  10.660 -14.695  1.00 10.00      A   
ATOM    514  N   PRO A  58       3.213   8.918 -16.042  1.00 10.00      A   
ATOM    515  CA  PRO A  58       4.320   8.065 -15.584  1.00 10.00      A   
ATOM    516  CB  PRO A  58       4.236   6.841 -16.504  1.00 10.00      A   
ATOM    517  CG  PRO A  58       2.824   6.817 -16.979  1.00 10.00      A   
ATOM    518  CD  PRO A  58       2.392   8.253 -17.068  1.00 10.00      A   
ATOM    519  C   PRO A  58       5.677   8.748 -15.744  1.00 10.00      A   
ATOM    520  O   PRO A  58       6.488   8.764 -14.816  1.00 10.00      A   
ATOM    521  N   ALA A  59       5.900   9.342 -16.914  1.00 10.00      A   
ATOM    522  HN  ALA A  59       5.199   9.320 -17.599  1.00 10.00      A   
ATOM    523  CA  ALA A  59       7.155  10.019 -17.215  1.00 10.00      A   
ATOM    524  CB  ALA A  59       7.143  10.562 -18.634  1.00 10.00      A   
ATOM    525  C   ALA A  59       7.461  11.133 -16.219  1.00 10.00      A   
ATOM    526  O   ALA A  59       8.623  11.380 -15.897  1.00 10.00      A   
ATOM    527  N   THR A  60       6.419  11.799 -15.731  1.00 10.00      A   
ATOM    528  HN  THR A  60       5.514  11.557 -16.021  1.00 10.00      A   
ATOM    529  CA  THR A  60       6.584  12.880 -14.773  1.00 10.00      A   
ATOM    530  CB  THR A  60       5.259  13.640 -14.580  1.00 10.00      A   
ATOM    531  OG1 THR A  60       4.514  13.608 -15.801  1.00 10.00      A   
ATOM    532  HG1 THR A  60       5.089  13.847 -16.535  1.00 10.00      A   
ATOM    533  CG2 THR A  60       5.527  15.088 -14.196  1.00 10.00      A   
ATOM    534  C   THR A  60       7.043  12.341 -13.420  1.00 10.00      A   
ATOM    535  O   THR A  60       7.880  12.946 -12.748  1.00 10.00      A   
ATOM    536  N   VAL A  61       6.494  11.198 -13.027  1.00 10.00      A   
ATOM    537  HN  VAL A  61       5.835  10.759 -13.610  1.00 10.00      A   
ATOM    538  CA  VAL A  61       6.841  10.574 -11.755  1.00 10.00      A   
ATOM    539  CB  VAL A  61       5.922   9.368 -11.444  1.00 10.00      A   
ATOM    540  CG1 VAL A  61       6.200   8.815 -10.053  1.00 10.00      A   
ATOM    541  CG2 VAL A  61       4.457   9.752 -11.585  1.00 10.00      A   
ATOM    542  C   VAL A  61       8.294  10.109 -11.763  1.00 10.00      A   
ATOM    543  O   VAL A  61       9.054  10.405 -10.838  1.00 10.00      A   
ATOM    544  N   ILE A  62       8.674   9.403 -12.826  1.00 10.00      A   
ATOM    545  HN  ILE A  62       8.017   9.222 -13.536  1.00 10.00      A   
ATOM    546  CA  ILE A  62      10.033   8.883 -12.969  1.00 10.00      A   
ATOM    547  CB  ILE A  62      10.161   8.003 -14.234  1.00 10.00      A   
ATOM    548  CG1 ILE A  62       9.069   6.934 -14.248  1.00 10.00      A   
ATOM    549  CG2 ILE A  62      11.538   7.357 -14.305  1.00 10.00      A   
ATOM    550  CD1 ILE A  62       8.869   6.286 -15.598  1.00 10.00      A   
ATOM    551  C   ILE A  62      11.052  10.013 -13.046  1.00 10.00      A   
ATOM    552  O   ILE A  62      12.161   9.906 -12.519  1.00 10.00      A   
ATOM    553  N   ARG A  63      10.672  11.097 -13.702  1.00 10.00      A   
ATOM    554  HN  ARG A  63       9.773  11.127 -14.094  1.00 10.00      A   
ATOM    555  CA  ARG A  63      11.557  12.240 -13.862  1.00 10.00      A   
ATOM    556  CB  ARG A  63      10.970  13.239 -14.859  1.00 10.00      A   
ATOM    557  CG  ARG A  63      11.966  14.271 -15.368  1.00 10.00      A   
ATOM    558  CD  ARG A  63      11.780  14.537 -16.854  1.00 10.00      A   
ATOM    559  NE  ARG A  63      10.414  14.943 -17.173  1.00 10.00      A   
ATOM    560  HE  ARG A  63      10.035  15.691 -16.654  1.00 10.00      A   
ATOM    561  CZ  ARG A  63       9.671  14.373 -18.122  1.00 10.00      A   
ATOM    562  NH1 ARG A  63      10.167  13.378 -18.845  1.00 10.00      A   
ATOM    563 HH11 ARG A  63       9.590  12.930 -19.589  1.00 10.00      A   
ATOM    564 HH12 ARG A  63      11.140  13.037 -18.676  1.00 10.00      A   
ATOM    565  NH2 ARG A  63       8.435  14.803 -18.345  1.00 10.00      A   
ATOM    566 HH21 ARG A  63       8.044  15.589 -17.778  1.00 10.00      A   
ATOM    567 HH22 ARG A  63       7.847  14.360 -19.087  1.00 10.00      A   
ATOM    568  C   ARG A  63      11.846  12.913 -12.523  1.00 10.00      A   
ATOM    569  O   ARG A  63      12.975  13.334 -12.261  1.00 10.00      A   
ATOM    570  N   ARG A  64      10.834  12.998 -11.672  1.00 10.00      A   
ATOM    571  HN  ARG A  64       9.955  12.641 -11.928  1.00 10.00      A   
ATOM    572  CA  ARG A  64      11.002  13.623 -10.369  1.00 10.00      A   
ATOM    573  CB  ARG A  64       9.675  14.176  -9.837  1.00 10.00      A   
ATOM    574  CG  ARG A  64       9.829  15.007  -8.572  1.00 10.00      A   
ATOM    575  CD  ARG A  64       8.512  15.617  -8.120  1.00 10.00      A   
ATOM    576  NE  ARG A  64       8.546  15.946  -6.696  1.00 10.00      A   
ATOM    577  HE  ARG A  64       9.309  15.610  -6.183  1.00 10.00      A   
ATOM    578  CZ  ARG A  64       7.623  16.668  -6.065  1.00 10.00      A   
ATOM    579  NH1 ARG A  64       6.577  17.156  -6.718  1.00 10.00      A   
ATOM    580 HH11 ARG A  64       6.462  16.987  -7.754  1.00 10.00      A   
ATOM    581 HH12 ARG A  64       5.860  17.713  -6.206  1.00 10.00      A   
ATOM    582  NH2 ARG A  64       7.745  16.895  -4.761  1.00 10.00      A   
ATOM    583 HH21 ARG A  64       7.018  17.460  -4.265  1.00 10.00      A   
ATOM    584 HH22 ARG A  64       8.553  16.512  -4.228  1.00 10.00      A   
ATOM    585  C   ARG A  64      11.646  12.671  -9.362  1.00 10.00      A   
ATOM    586  O   ARG A  64      12.592  13.048  -8.670  1.00 10.00      A   
ATOM    587  N   PHE A  65      11.147  11.440  -9.297  1.00 10.00      A   
ATOM    588  HN  PHE A  65      10.409  11.186  -9.899  1.00 10.00      A   
ATOM    589  CA  PHE A  65      11.675  10.444  -8.371  1.00 10.00      A   
ATOM    590  CB  PHE A  65      10.567   9.941  -7.442  1.00 10.00      A   
ATOM    591  CG  PHE A  65       9.850  11.019  -6.677  1.00 10.00      A   
ATOM    592  CD1 PHE A  65       8.564  11.392  -7.024  1.00 10.00      A   
ATOM    593  CD2 PHE A  65      10.458  11.649  -5.605  1.00 10.00      A   
ATOM    594  CE1 PHE A  65       7.897  12.375  -6.315  1.00 10.00      A   
ATOM    595  CE2 PHE A  65       9.798  12.634  -4.893  1.00 10.00      A   
ATOM    596  CZ  PHE A  65       8.516  12.995  -5.249  1.00 10.00      A   
ATOM    597  C   PHE A  65      12.261   9.265  -9.149  1.00 10.00      A   
ATOM    598  O   PHE A  65      11.534   8.362  -9.560  1.00 10.00      A   
ATOM    599  N   PRO A  66      13.585   9.261  -9.364  1.00 10.00      A   
ATOM    600  CA  PRO A  66      14.265   8.209 -10.110  1.00 10.00      A   
ATOM    601  CB  PRO A  66      15.363   9.004 -10.818  1.00 10.00      A   
ATOM    602  CG  PRO A  66      15.686  10.142  -9.893  1.00 10.00      A   
ATOM    603  CD  PRO A  66      14.534  10.295  -8.926  1.00 10.00      A   
ATOM    604  C   PRO A  66      14.898   7.140  -9.216  1.00 10.00      A   
ATOM    605  O   PRO A  66      15.855   6.478  -9.620  1.00 10.00      A   
ATOM    606  N   LYS A  67      14.378   6.973  -8.005  1.00 10.00      A   
ATOM    607  HN  LYS A  67      13.618   7.526  -7.722  1.00 10.00      A   
ATOM    608  CA  LYS A  67      14.923   5.974  -7.084  1.00 10.00      A   
ATOM    609  CB  LYS A  67      15.998   6.589  -6.179  1.00 10.00      A   
ATOM    610  CG  LYS A  67      17.397   6.546  -6.776  1.00 10.00      A   
ATOM    611  CD  LYS A  67      18.452   7.057  -5.809  1.00 10.00      A   
ATOM    612  CE  LYS A  67      19.851   6.790  -6.345  1.00 10.00      A   
ATOM    613  NZ  LYS A  67      20.913   7.231  -5.398  1.00 10.00      A   
ATOM    614  HZ1 LYS A  67      21.700   6.543  -5.395  1.00 10.00      A   
ATOM    615  HZ2 LYS A  67      20.531   7.309  -4.436  1.00 10.00      A   
ATOM    616  HZ3 LYS A  67      21.284   8.162  -5.685  1.00 10.00      A   
ATOM    617  C   LYS A  67      13.830   5.309  -6.252  1.00 10.00      A   
ATOM    618  O   LYS A  67      14.096   4.767  -5.175  1.00 10.00      A   
ATOM    619  N   VAL A  68      12.608   5.339  -6.768  1.00 10.00      A   
ATOM    620  HN  VAL A  68      12.470   5.764  -7.636  1.00 10.00      A   
ATOM    621  CA  VAL A  68      11.463   4.743  -6.089  1.00 10.00      A   
ATOM    622  CB  VAL A  68      10.136   5.319  -6.642  1.00 10.00      A   
ATOM    623  CG1 VAL A  68       8.924   4.582  -6.083  1.00 10.00      A   
ATOM    624  CG2 VAL A  68      10.044   6.801  -6.330  1.00 10.00      A   
ATOM    625  C   VAL A  68      11.479   3.221  -6.246  1.00 10.00      A   
ATOM    626  O   VAL A  68      11.854   2.702  -7.298  1.00 10.00      A   
ATOM    627  N   ARG A  69      11.081   2.514  -5.193  1.00 10.00      A   
ATOM    628  HN  ARG A  69      10.795   2.985  -4.381  1.00 10.00      A   
ATOM    629  CA  ARG A  69      11.050   1.059  -5.222  1.00 10.00      A   
ATOM    630  CB  ARG A  69      12.050   0.462  -4.233  1.00 10.00      A   
ATOM    631  CG  ARG A  69      13.495   0.798  -4.540  1.00 10.00      A   
ATOM    632  CD  ARG A  69      14.435  -0.150  -3.824  1.00 10.00      A   
ATOM    633  NE  ARG A  69      15.800   0.360  -3.785  1.00 10.00      A   
ATOM    634  HE  ARG A  69      15.962   1.247  -4.182  1.00 10.00      A   
ATOM    635  CZ  ARG A  69      16.822  -0.296  -3.238  1.00 10.00      A   
ATOM    636  NH1 ARG A  69      16.630  -1.485  -2.681  1.00 10.00      A   
ATOM    637 HH11 ARG A  69      15.670  -1.916  -2.670  1.00 10.00      A   
ATOM    638 HH12 ARG A  69      17.427  -2.000  -2.249  1.00 10.00      A   
ATOM    639  NH2 ARG A  69      18.034   0.247  -3.247  1.00 10.00      A   
ATOM    640 HH21 ARG A  69      18.842  -0.259  -2.820  1.00 10.00      A   
ATOM    641 HH22 ARG A  69      18.183   1.185  -3.678  1.00 10.00      A   
ATOM    642  C   ARG A  69       9.653   0.509  -4.953  1.00 10.00      A   
ATOM    643  O   ARG A  69       9.374  -0.644  -5.264  1.00 10.00      A   
ATOM    644  N   SER A  70       8.783   1.327  -4.372  1.00 10.00      A   
ATOM    645  HN  SER A  70       9.063   2.233  -4.136  1.00 10.00      A   
ATOM    646  CA  SER A  70       7.419   0.910  -4.073  1.00 10.00      A   
ATOM    647  CB  SER A  70       7.179   0.931  -2.562  1.00 10.00      A   
ATOM    648  OG  SER A  70       6.040   0.165  -2.212  1.00 10.00      A   
ATOM    649  HG  SER A  70       6.243  -0.367  -1.432  1.00 10.00      A   
ATOM    650  C   SER A  70       6.418   1.821  -4.783  1.00 10.00      A   
ATOM    651  O   SER A  70       6.351   3.023  -4.512  1.00 10.00      A   
ATOM    652  N   VAL A  71       5.655   1.248  -5.705  1.00 10.00      A   
ATOM    653  HN  VAL A  71       5.752   0.285  -5.877  1.00 10.00      A   
ATOM    654  CA  VAL A  71       4.672   2.009  -6.463  1.00 10.00      A   
ATOM    655  CB  VAL A  71       4.888   1.861  -7.988  1.00 10.00      A   
ATOM    656  CG1 VAL A  71       3.958   2.788  -8.758  1.00 10.00      A   
ATOM    657  CG2 VAL A  71       6.337   2.137  -8.356  1.00 10.00      A   
ATOM    658  C   VAL A  71       3.243   1.594  -6.106  1.00 10.00      A   
ATOM    659  O   VAL A  71       2.838   0.451  -6.339  1.00 10.00      A   
ATOM    660  N   GLU A  72       2.497   2.526  -5.526  1.00 10.00      A   
ATOM    661  HN  GLU A  72       2.892   3.407  -5.345  1.00 10.00      A   
ATOM    662  CA  GLU A  72       1.108   2.291  -5.150  1.00 10.00      A   
ATOM    663  CB  GLU A  72       0.873   2.749  -3.709  1.00 10.00      A   
ATOM    664  CG  GLU A  72      -0.279   2.049  -3.003  1.00 10.00      A   
ATOM    665  CD  GLU A  72       0.168   1.315  -1.754  1.00 10.00      A   
ATOM    666  OE1 GLU A  72       1.118   1.784  -1.092  1.00 10.00      A   
ATOM    667  OE2 GLU A  72      -0.422   0.260  -1.429  1.00 10.00      A   
ATOM    668  C   GLU A  72       0.206   3.071  -6.102  1.00 10.00      A   
ATOM    669  O   GLU A  72       0.230   4.301  -6.120  1.00 10.00      A   
ATOM    670  N   LEU A  73      -0.582   2.363  -6.899  1.00 10.00      A   
ATOM    671  HN  LEU A  73      -0.583   1.381  -6.832  1.00 10.00      A   
ATOM    672  CA  LEU A  73      -1.444   3.018  -7.873  1.00 10.00      A   
ATOM    673  CB  LEU A  73      -0.883   2.805  -9.276  1.00 10.00      A   
ATOM    674  CG  LEU A  73      -0.576   4.062 -10.082  1.00 10.00      A   
ATOM    675  CD1 LEU A  73       0.805   4.590  -9.732  1.00 10.00      A   
ATOM    676  CD2 LEU A  73      -0.682   3.770 -11.569  1.00 10.00      A   
ATOM    677  C   LEU A  73      -2.886   2.519  -7.829  1.00 10.00      A   
ATOM    678  O   LEU A  73      -3.142   1.336  -7.613  1.00 10.00      A   
ATOM    679  N   LYS A  74      -3.819   3.440  -8.053  1.00 10.00      A   
ATOM    680  HN  LYS A  74      -3.536   4.369  -8.212  1.00 10.00      A   
ATOM    681  CA  LYS A  74      -5.248   3.128  -8.084  1.00 10.00      A   
ATOM    682  CB  LYS A  74      -5.983   3.803  -6.919  1.00 10.00      A   
ATOM    683  CG  LYS A  74      -5.397   3.509  -5.546  1.00 10.00      A   
ATOM    684  CD  LYS A  74      -6.226   4.141  -4.439  1.00 10.00      A   
ATOM    685  CE  LYS A  74      -5.427   4.249  -3.149  1.00 10.00      A   
ATOM    686  NZ  LYS A  74      -6.283   4.582  -1.981  1.00 10.00      A   
ATOM    687  HZ1 LYS A  74      -7.107   5.139  -2.284  1.00 10.00      A   
ATOM    688  HZ2 LYS A  74      -5.744   5.130  -1.282  1.00 10.00      A   
ATOM    689  HZ3 LYS A  74      -6.621   3.707  -1.523  1.00 10.00      A   
ATOM    690  C   LYS A  74      -5.817   3.608  -9.418  1.00 10.00      A   
ATOM    691  O   LYS A  74      -5.289   4.555 -10.006  1.00 10.00      A   
ATOM    692  N   GLY A  75      -6.873   2.964  -9.906  1.00 10.00      A   
ATOM    693  HN  GLY A  75      -7.261   2.213  -9.404  1.00 10.00      A   
ATOM    694  CA  GLY A  75      -7.433   3.363 -11.185  1.00 10.00      A   
ATOM    695  C   GLY A  75      -8.911   3.690 -11.167  1.00 10.00      A   
ATOM    696  O   GLY A  75      -9.298   4.839 -10.945  1.00 10.00      A   
ATOM    697  N   LYS A  76      -9.729   2.682 -11.428  1.00 10.00      A   
ATOM    698  HN  LYS A  76      -9.344   1.790 -11.585  1.00 10.00      A   
ATOM    699  CA  LYS A  76     -11.179   2.845 -11.479  1.00 10.00      A   
ATOM    700  CB  LYS A  76     -11.843   1.534 -11.913  1.00 10.00      A   
ATOM    701  CG  LYS A  76     -11.431   1.055 -13.295  1.00 10.00      A   
ATOM    702  CD  LYS A  76     -12.122  -0.252 -13.654  1.00 10.00      A   
ATOM    703  CE  LYS A  76     -11.597  -1.406 -12.812  1.00 10.00      A   
ATOM    704  NZ  LYS A  76     -12.329  -2.668 -13.084  1.00 10.00      A   
ATOM    705  HZ1 LYS A  76     -12.979  -2.885 -12.300  1.00 10.00      A   
ATOM    706  HZ2 LYS A  76     -11.651  -3.460 -13.189  1.00 10.00      A   
ATOM    707  HZ3 LYS A  76     -12.876  -2.584 -13.962  1.00 10.00      A   
ATOM    708  C   LYS A  76     -11.755   3.302 -10.142  1.00 10.00      A   
ATOM    709  O   LYS A  76     -11.207   2.993  -9.084  1.00 10.00      A   
ATOM    710  N   PRO A  77     -12.869   4.053 -10.180  1.00 10.00      A   
ATOM    711  CA  PRO A  77     -13.536   4.542  -8.969  1.00 10.00      A   
ATOM    712  CB  PRO A  77     -14.591   5.515  -9.513  1.00 10.00      A   
ATOM    713  CG  PRO A  77     -14.862   5.041 -10.898  1.00 10.00      A   
ATOM    714  CD  PRO A  77     -13.560   4.491 -11.408  1.00 10.00      A   
ATOM    715  C   PRO A  77     -14.210   3.402  -8.208  1.00 10.00      A   
ATOM    716  O   PRO A  77     -14.396   2.312  -8.748  1.00 10.00      A   
ATOM    717  N   HIS A  78     -14.583   3.664  -6.964  1.00 10.00      A   
ATOM    718  HN  HIS A  78     -14.424   4.562  -6.599  1.00 10.00      A   
ATOM    719  CA  HIS A  78     -15.232   2.664  -6.115  1.00 10.00      A   
ATOM    720  CB  HIS A  78     -15.386   3.215  -4.685  1.00 10.00      A   
ATOM    721  CG  HIS A  78     -16.426   2.549  -3.828  1.00 10.00      A   
ATOM    722  ND1 HIS A  78     -17.489   3.220  -3.268  1.00 10.00      A   
ATOM    723  HD1 HIS A  78     -17.677   4.185  -3.361  1.00 10.00      A   
ATOM    724  CD2 HIS A  78     -16.551   1.257  -3.432  1.00 10.00      A   
ATOM    725  CE1 HIS A  78     -18.209   2.339  -2.562  1.00 10.00      A   
ATOM    726  NE2 HIS A  78     -17.683   1.128  -2.631  1.00 10.00      A   
ATOM    727  C   HIS A  78     -16.572   2.217  -6.701  1.00 10.00      A   
ATOM    728  O   HIS A  78     -16.888   1.025  -6.722  1.00 10.00      A   
ATOM    729  N   PHE A  79     -17.352   3.172  -7.190  1.00 10.00      A   
ATOM    730  HN  PHE A  79     -17.062   4.116  -7.111  1.00 10.00      A   
ATOM    731  CA  PHE A  79     -18.653   2.867  -7.785  1.00 10.00      A   
ATOM    732  CB  PHE A  79     -19.453   4.141  -8.072  1.00 10.00      A   
ATOM    733  CG  PHE A  79     -20.297   4.607  -6.910  1.00 10.00      A   
ATOM    734  CD1 PHE A  79     -20.020   4.195  -5.615  1.00 10.00      A   
ATOM    735  CD2 PHE A  79     -21.369   5.460  -7.115  1.00 10.00      A   
ATOM    736  CE1 PHE A  79     -20.791   4.625  -4.550  1.00 10.00      A   
ATOM    737  CE2 PHE A  79     -22.144   5.894  -6.055  1.00 10.00      A   
ATOM    738  CZ  PHE A  79     -21.855   5.474  -4.772  1.00 10.00      A   
ATOM    739  C   PHE A  79     -18.544   1.982  -9.033  1.00 10.00      A   
ATOM    740  O   PHE A  79     -19.547   1.457  -9.521  1.00 10.00      A   
ATOM    741  N   ALA A  80     -17.326   1.809  -9.543  1.00 10.00      A   
ATOM    742  HN  ALA A  80     -16.562   2.253  -9.118  1.00 10.00      A   
ATOM    743  CA  ALA A  80     -17.100   0.968 -10.712  1.00 10.00      A   
ATOM    744  CB  ALA A  80     -15.728   1.233 -11.309  1.00 10.00      A   
ATOM    745  C   ALA A  80     -17.231  -0.498 -10.323  1.00 10.00      A   
ATOM    746  O   ALA A  80     -17.490  -1.355 -11.167  1.00 10.00      A   
ATOM    747  N   ASP A  81     -17.074  -0.774  -9.028  1.00 10.00      A   
ATOM    748  HN  ASP A  81     -16.877  -0.039  -8.403  1.00 10.00      A   
ATOM    749  CA  ASP A  81     -17.178  -2.135  -8.506  1.00 10.00      A   
ATOM    750  CB  ASP A  81     -16.659  -2.211  -7.063  1.00 10.00      A   
ATOM    751  CG  ASP A  81     -15.146  -2.327  -6.979  1.00 10.00      A   
ATOM    752  OD1 ASP A  81     -14.569  -3.174  -7.698  1.00 10.00      A   
ATOM    753  OD2 ASP A  81     -14.526  -1.581  -6.190  1.00 10.00      A   
ATOM    754  C   ASP A  81     -18.618  -2.641  -8.583  1.00 10.00      A   
ATOM    755  O   ASP A  81     -18.879  -3.842  -8.493  1.00 10.00      A   
ATOM    756  N   PHE A  82     -19.548  -1.715  -8.773  1.00 10.00      A   
ATOM    757  HN  PHE A  82     -19.276  -0.780  -8.859  1.00 10.00      A   
ATOM    758  CA  PHE A  82     -20.959  -2.053  -8.868  1.00 10.00      A   
ATOM    759  CB  PHE A  82     -21.806  -1.036  -8.098  1.00 10.00      A   
ATOM    760  CG  PHE A  82     -21.369  -0.841  -6.674  1.00 10.00      A   
ATOM    761  CD1 PHE A  82     -21.233  -1.927  -5.821  1.00 10.00      A   
ATOM    762  CD2 PHE A  82     -21.095   0.427  -6.185  1.00 10.00      A   
ATOM    763  CE1 PHE A  82     -20.831  -1.753  -4.511  1.00 10.00      A   
ATOM    764  CE2 PHE A  82     -20.692   0.611  -4.875  1.00 10.00      A   
ATOM    765  CZ  PHE A  82     -20.559  -0.482  -4.037  1.00 10.00      A   
ATOM    766  C   PHE A  82     -21.389  -2.101 -10.326  1.00 10.00      A   
ATOM    767  O   PHE A  82     -22.577  -2.080 -10.634  1.00 10.00      A   
ATOM    768  N   ASN A  83     -20.397  -2.152 -11.217  1.00 10.00      A   
ATOM    769  HN  ASN A  83     -19.469  -2.149 -10.890  1.00 10.00      A   
ATOM    770  CA  ASN A  83     -20.631  -2.209 -12.662  1.00 10.00      A   
ATOM    771  CB  ASN A  83     -21.388  -3.481 -13.078  1.00 10.00      A   
ATOM    772  CG  ASN A  83     -21.121  -3.884 -14.521  1.00 10.00      A   
ATOM    773  OD1 ASN A  83     -21.834  -3.481 -15.441  1.00 10.00      A   
ATOM    774  ND2 ASN A  83     -20.087  -4.681 -14.729  1.00 10.00      A   
ATOM    775 HD21 ASN A  83     -19.561  -4.970 -13.952  1.00 10.00      A   
ATOM    776 HD22 ASN A  83     -19.890  -4.959 -15.651  1.00 10.00      A   
ATOM    777  C   ASN A  83     -21.316  -0.949 -13.192  1.00 10.00      A   
ATOM    778  O   ASN A  83     -22.022  -0.988 -14.194  1.00 10.00      A   
ATOM    779  N   LEU A  84     -21.085   0.180 -12.529  1.00 10.00      A   
ATOM    780  HN  LEU A  84     -20.513   0.163 -11.738  1.00 10.00      A   
ATOM    781  CA  LEU A  84     -21.677   1.446 -12.955  1.00 10.00      A   
ATOM    782  CB  LEU A  84     -21.852   2.401 -11.769  1.00 10.00      A   
ATOM    783  CG  LEU A  84     -22.956   2.041 -10.770  1.00 10.00      A   
ATOM    784  CD1 LEU A  84     -22.987   3.036  -9.617  1.00 10.00      A   
ATOM    785  CD2 LEU A  84     -24.307   1.977 -11.463  1.00 10.00      A   
ATOM    786  C   LEU A  84     -20.831   2.092 -14.048  1.00 10.00      A   
ATOM    787  O   LEU A  84     -21.213   3.104 -14.637  1.00 10.00      A   
ATOM    788  N   VAL A  85     -19.670   1.499 -14.292  1.00 10.00      A   
ATOM    789  HN  VAL A  85     -19.425   0.712 -13.767  1.00 10.00      A   
ATOM    790  CA  VAL A  85     -18.752   1.975 -15.318  1.00 10.00      A   
ATOM    791  CB  VAL A  85     -17.371   2.335 -14.718  1.00 10.00      A   
ATOM    792  CG1 VAL A  85     -16.395   2.750 -15.810  1.00 10.00      A   
ATOM    793  CG2 VAL A  85     -17.507   3.441 -13.682  1.00 10.00      A   
ATOM    794  C   VAL A  85     -18.581   0.887 -16.376  1.00 10.00      A   
ATOM    795  O   VAL A  85     -18.220  -0.244 -16.050  1.00 10.00      A   
ATOM    796  N   PRO A  86     -18.881   1.202 -17.646  1.00 10.00      A   
ATOM    797  CA  PRO A  86     -18.763   0.243 -18.750  1.00 10.00      A   
ATOM    798  CB  PRO A  86     -19.243   1.030 -19.977  1.00 10.00      A   
ATOM    799  CG  PRO A  86     -20.025   2.167 -19.415  1.00 10.00      A   
ATOM    800  CD  PRO A  86     -19.367   2.508 -18.111  1.00 10.00      A   
ATOM    801  C   PRO A  86     -17.326  -0.225 -18.948  1.00 10.00      A   
ATOM    802  O   PRO A  86     -16.378   0.543 -18.768  1.00 10.00      A   
ATOM    803  N   ASP A  87     -17.175  -1.493 -19.302  1.00 10.00      A   
ATOM    804  HN  ASP A  87     -17.972  -2.049 -19.421  1.00 10.00      A   
ATOM    805  CA  ASP A  87     -15.858  -2.079 -19.526  1.00 10.00      A   
ATOM    806  CB  ASP A  87     -15.978  -3.593 -19.738  1.00 10.00      A   
ATOM    807  CG  ASP A  87     -14.701  -4.346 -19.417  1.00 10.00      A   
ATOM    808  OD1 ASP A  87     -14.793  -5.530 -19.023  1.00 10.00      A   
ATOM    809  OD2 ASP A  87     -13.604  -3.769 -19.559  1.00 10.00      A   
ATOM    810  C   ASP A  87     -15.185  -1.430 -20.732  1.00 10.00      A   
ATOM    811  O   ASP A  87     -15.807  -1.246 -21.780  1.00 10.00      A   
ATOM    812  N   GLY A  88     -13.918  -1.081 -20.578  1.00 10.00      A   
ATOM    813  HN  GLY A  88     -13.470  -1.270 -19.727  1.00 10.00      A   
ATOM    814  CA  GLY A  88     -13.183  -0.450 -21.655  1.00 10.00      A   
ATOM    815  C   GLY A  88     -12.981   1.029 -21.415  1.00 10.00      A   
ATOM    816  O   GLY A  88     -12.463   1.740 -22.276  1.00 10.00      A   
ATOM    817  N   TRP A  89     -13.397   1.494 -20.242  1.00 10.00      A   
ATOM    818  HN  TRP A  89     -13.821   0.878 -19.610  1.00 10.00      A   
ATOM    819  CA  TRP A  89     -13.256   2.901 -19.882  1.00 10.00      A   
ATOM    820  CB  TRP A  89     -13.992   3.213 -18.571  1.00 10.00      A   
ATOM    821  CG  TRP A  89     -13.662   4.564 -18.000  1.00 10.00      A   
ATOM    822  CD1 TRP A  89     -14.020   5.781 -18.506  1.00 10.00      A   
ATOM    823  CD2 TRP A  89     -12.901   4.831 -16.814  1.00 10.00      A   
ATOM    824  NE1 TRP A  89     -13.522   6.788 -17.717  1.00 10.00      A   
ATOM    825  HE1 TRP A  89     -13.637   7.759 -17.878  1.00 10.00      A   
ATOM    826  CE2 TRP A  89     -12.834   6.231 -16.672  1.00 10.00      A   
ATOM    827  CE3 TRP A  89     -12.271   4.024 -15.860  1.00 10.00      A   
ATOM    828  CZ2 TRP A  89     -12.162   6.839 -15.617  1.00 10.00      A   
ATOM    829  CZ3 TRP A  89     -11.603   4.633 -14.815  1.00 10.00      A   
ATOM    830  CH2 TRP A  89     -11.554   6.027 -14.701  1.00 10.00      A   
ATOM    831  C   TRP A  89     -11.786   3.303 -19.783  1.00 10.00      A   
ATOM    832  O   TRP A  89     -11.359   4.269 -20.414  1.00 10.00      A   
ATOM    833  N   GLY A  90     -11.023   2.563 -18.991  1.00 10.00      A   
ATOM    834  HN  GLY A  90     -11.418   1.805 -18.511  1.00 10.00      A   
ATOM    835  CA  GLY A  90      -9.616   2.863 -18.826  1.00 10.00      A   
ATOM    836  C   GLY A  90      -9.016   2.121 -17.652  1.00 10.00      A   
ATOM    837  O   GLY A  90      -9.605   1.157 -17.159  1.00 10.00      A   
ATOM    838  N   GLY A  91      -7.853   2.574 -17.198  1.00 10.00      A   
ATOM    839  HN  GLY A  91      -7.438   3.358 -17.626  1.00 10.00      A   
ATOM    840  CA  GLY A  91      -7.187   1.935 -16.085  1.00 10.00      A   
ATOM    841  C   GLY A  91      -6.068   1.027 -16.551  1.00 10.00      A   
ATOM    842  O   GLY A  91      -5.650   0.126 -15.829  1.00 10.00      A   
ATOM    843  N   TYR A  92      -5.583   1.265 -17.764  1.00 10.00      A   
ATOM    844  HN  TYR A  92      -5.956   2.005 -18.288  1.00 10.00      A   
ATOM    845  CA  TYR A  92      -4.507   0.463 -18.334  1.00 10.00      A   
ATOM    846  CB  TYR A  92      -4.370   0.729 -19.836  1.00 10.00      A   
ATOM    847  CG  TYR A  92      -5.562   0.280 -20.655  1.00 10.00      A   
ATOM    848  CD1 TYR A  92      -6.452   1.203 -21.193  1.00 10.00      A   
ATOM    849  CD2 TYR A  92      -5.796  -1.067 -20.891  1.00 10.00      A   
ATOM    850  CE1 TYR A  92      -7.542   0.793 -21.942  1.00 10.00      A   
ATOM    851  CE2 TYR A  92      -6.878  -1.486 -21.638  1.00 10.00      A   
ATOM    852  CZ  TYR A  92      -7.749  -0.554 -22.161  1.00 10.00      A   
ATOM    853  OH  TYR A  92      -8.830  -0.971 -22.911  1.00 10.00      A   
ATOM    854  HH  TYR A  92      -9.345  -1.616 -22.403  1.00 10.00      A   
ATOM    855  C   TYR A  92      -3.183   0.736 -17.627  1.00 10.00      A   
ATOM    856  O   TYR A  92      -2.719   1.874 -17.575  1.00 10.00      A   
ATOM    857  N   VAL A  93      -2.576  -0.310 -17.088  1.00 10.00      A   
ATOM    858  HN  VAL A  93      -2.996  -1.197 -17.155  1.00 10.00      A   
ATOM    859  CA  VAL A  93      -1.312  -0.169 -16.374  1.00 10.00      A   
ATOM    860  CB  VAL A  93      -1.234  -1.134 -15.170  1.00 10.00      A   
ATOM    861  CG1 VAL A  93      -1.005  -2.572 -15.619  1.00 10.00      A   
ATOM    862  CG2 VAL A  93      -0.173  -0.684 -14.176  1.00 10.00      A   
ATOM    863  C   VAL A  93      -0.104  -0.373 -17.294  1.00 10.00      A   
ATOM    864  O   VAL A  93       1.032  -0.110 -16.901  1.00 10.00      A   
ATOM    865  N   TYR A  94      -0.358  -0.823 -18.521  1.00 10.00      A   
ATOM    866  HN  TYR A  94      -1.284  -0.998 -18.778  1.00 10.00      A   
ATOM    867  CA  TYR A  94       0.711  -1.067 -19.493  1.00 10.00      A   
ATOM    868  CB  TYR A  94       0.173  -1.484 -20.867  1.00 10.00      A   
ATOM    869  CG  TYR A  94       1.253  -1.661 -21.915  1.00 10.00      A   
ATOM    870  CD1 TYR A  94       2.115  -2.747 -21.875  1.00 10.00      A   
ATOM    871  CD2 TYR A  94       1.417  -0.733 -22.938  1.00 10.00      A   
ATOM    872  CE1 TYR A  94       3.109  -2.909 -22.822  1.00 10.00      A   
ATOM    873  CE2 TYR A  94       2.409  -0.888 -23.889  1.00 10.00      A   
ATOM    874  CZ  TYR A  94       3.252  -1.977 -23.825  1.00 10.00      A   
ATOM    875  OH  TYR A  94       4.245  -2.132 -24.769  1.00 10.00      A   
ATOM    876  HH  TYR A  94       4.879  -1.394 -24.693  1.00 10.00      A   
ATOM    877  C   TYR A  94       1.705   0.092 -19.615  1.00 10.00      A   
ATOM    878  O   TYR A  94       2.907  -0.129 -19.483  1.00 10.00      A   
ATOM    879  N   PRO A  95       1.239   1.340 -19.871  1.00 10.00      A   
ATOM    880  CA  PRO A  95       2.130   2.504 -19.992  1.00 10.00      A   
ATOM    881  CB  PRO A  95       1.161   3.689 -20.037  1.00 10.00      A   
ATOM    882  CG  PRO A  95      -0.085   3.120 -20.615  1.00 10.00      A   
ATOM    883  CD  PRO A  95      -0.174   1.715 -20.089  1.00 10.00      A   
ATOM    884  C   PRO A  95       3.067   2.640 -18.790  1.00 10.00      A   
ATOM    885  O   PRO A  95       4.262   2.902 -18.946  1.00 10.00      A   
ATOM    886  N   TRP A  96       2.519   2.440 -17.595  1.00 10.00      A   
ATOM    887  HN  TRP A  96       1.565   2.223 -17.540  1.00 10.00      A   
ATOM    888  CA  TRP A  96       3.298   2.533 -16.368  1.00 10.00      A   
ATOM    889  CB  TRP A  96       2.384   2.472 -15.139  1.00 10.00      A   
ATOM    890  CG  TRP A  96       1.465   3.649 -15.008  1.00 10.00      A   
ATOM    891  CD1 TRP A  96       0.269   3.831 -15.641  1.00 10.00      A   
ATOM    892  CD2 TRP A  96       1.664   4.811 -14.189  1.00 10.00      A   
ATOM    893  NE1 TRP A  96      -0.285   5.032 -15.273  1.00 10.00      A   
ATOM    894  HE1 TRP A  96      -1.144   5.387 -15.597  1.00 10.00      A   
ATOM    895  CE2 TRP A  96       0.550   5.652 -14.381  1.00 10.00      A   
ATOM    896  CE3 TRP A  96       2.673   5.221 -13.315  1.00 10.00      A   
ATOM    897  CZ2 TRP A  96       0.423   6.879 -13.730  1.00 10.00      A   
ATOM    898  CZ3 TRP A  96       2.544   6.437 -12.669  1.00 10.00      A   
ATOM    899  CH2 TRP A  96       1.426   7.251 -12.881  1.00 10.00      A   
ATOM    900  C   TRP A  96       4.331   1.415 -16.303  1.00 10.00      A   
ATOM    901  O   TRP A  96       5.497   1.655 -16.002  1.00 10.00      A   
ATOM    902  N   ILE A  97       3.898   0.199 -16.605  1.00 10.00      A   
ATOM    903  HN  ILE A  97       2.954   0.076 -16.854  1.00 10.00      A   
ATOM    904  CA  ILE A  97       4.786  -0.958 -16.585  1.00 10.00      A   
ATOM    905  CB  ILE A  97       4.025  -2.254 -16.960  1.00 10.00      A   
ATOM    906  CG1 ILE A  97       2.852  -2.500 -16.003  1.00 10.00      A   
ATOM    907  CG2 ILE A  97       4.958  -3.455 -16.985  1.00 10.00      A   
ATOM    908  CD1 ILE A  97       3.244  -2.613 -14.545  1.00 10.00      A   
ATOM    909  C   ILE A  97       5.947  -0.762 -17.561  1.00 10.00      A   
ATOM    910  O   ILE A  97       7.104  -1.005 -17.220  1.00 10.00      A   
ATOM    911  N   GLU A  98       5.624  -0.306 -18.764  1.00 10.00      A   
ATOM    912  HN  GLU A  98       4.679  -0.115 -18.966  1.00 10.00      A   
ATOM    913  CA  GLU A  98       6.620  -0.079 -19.803  1.00 10.00      A   
ATOM    914  CB  GLU A  98       5.918   0.320 -21.106  1.00 10.00      A   
ATOM    915  CG  GLU A  98       6.847   0.520 -22.293  1.00 10.00      A   
ATOM    916  CD  GLU A  98       6.101   0.871 -23.563  1.00 10.00      A   
ATOM    917  OE1 GLU A  98       5.849  -0.040 -24.379  1.00 10.00      A   
ATOM    918  OE2 GLU A  98       5.775   2.059 -23.760  1.00 10.00      A   
ATOM    919  C   GLU A  98       7.625   0.996 -19.390  1.00 10.00      A   
ATOM    920  O   GLU A  98       8.835   0.832 -19.567  1.00 10.00      A   
ATOM    921  N   ALA A  99       7.122   2.084 -18.821  1.00 10.00      A   
ATOM    922  HN  ALA A  99       6.150   2.148 -18.682  1.00 10.00      A   
ATOM    923  CA  ALA A  99       7.970   3.192 -18.401  1.00 10.00      A   
ATOM    924  CB  ALA A  99       7.132   4.432 -18.131  1.00 10.00      A   
ATOM    925  C   ALA A  99       8.816   2.838 -17.179  1.00 10.00      A   
ATOM    926  O   ALA A  99       9.947   3.301 -17.042  1.00 10.00      A   
ATOM    927  N   MET A 100       8.274   2.006 -16.297  1.00 10.00      A   
ATOM    928  HN  MET A 100       7.370   1.657 -16.461  1.00 10.00      A   
ATOM    929  CA  MET A 100       8.984   1.613 -15.081  1.00 10.00      A   
ATOM    930  CB  MET A 100       8.058   0.916 -14.083  1.00 10.00      A   
ATOM    931  CG  MET A 100       7.112   1.861 -13.360  1.00 10.00      A   
ATOM    932  SD  MET A 100       6.200   1.065 -12.024  1.00 10.00      A   
ATOM    933  CE  MET A 100       5.349  -0.234 -12.914  1.00 10.00      A   
ATOM    934  C   MET A 100      10.214   0.752 -15.365  1.00 10.00      A   
ATOM    935  O   MET A 100      11.220   0.852 -14.668  1.00 10.00      A   
ATOM    936  N   SER A 101      10.144  -0.074 -16.401  1.00 10.00      A   
ATOM    937  HN  SER A 101       9.321  -0.113 -16.935  1.00 10.00      A   
ATOM    938  CA  SER A 101      11.259  -0.945 -16.752  1.00 10.00      A   
ATOM    939  CB  SER A 101      10.798  -2.010 -17.745  1.00 10.00      A   
ATOM    940  OG  SER A 101       9.561  -1.652 -18.337  1.00 10.00      A   
ATOM    941  HG  SER A 101       9.700  -0.935 -18.968  1.00 10.00      A   
ATOM    942  C   SER A 101      12.444  -0.175 -17.332  1.00 10.00      A   
ATOM    943  O   SER A 101      13.523  -0.737 -17.519  1.00 10.00      A   
ATOM    944  N   SER A 102      12.248   1.104 -17.613  1.00 10.00      A   
ATOM    945  HN  SER A 102      11.372   1.507 -17.429  1.00 10.00      A   
ATOM    946  CA  SER A 102      13.304   1.920 -18.191  1.00 10.00      A   
ATOM    947  CB  SER A 102      12.702   3.055 -19.014  1.00 10.00      A   
ATOM    948  OG  SER A 102      11.643   2.583 -19.832  1.00 10.00      A   
ATOM    949  HG  SER A 102      11.753   1.638 -19.987  1.00 10.00      A   
ATOM    950  C   SER A 102      14.282   2.473 -17.152  1.00 10.00      A   
ATOM    951  O   SER A 102      15.485   2.528 -17.403  1.00 10.00      A   
ATOM    952  N   SER A 103      13.780   2.868 -15.986  1.00 10.00      A   
ATOM    953  HN  SER A 103      12.819   2.771 -15.813  1.00 10.00      A   
ATOM    954  CA  SER A 103      14.645   3.443 -14.958  1.00 10.00      A   
ATOM    955  CB  SER A 103      14.364   4.940 -14.803  1.00 10.00      A   
ATOM    956  OG  SER A 103      14.420   5.605 -16.058  1.00 10.00      A   
ATOM    957  HG  SER A 103      13.526   5.780 -16.368  1.00 10.00      A   
ATOM    958  C   SER A 103      14.549   2.725 -13.607  1.00 10.00      A   
ATOM    959  O   SER A 103      15.541   2.628 -12.879  1.00 10.00      A   
ATOM    960  N   TYR A 104      13.367   2.216 -13.269  1.00 10.00      A   
ATOM    961  HN  TYR A 104      12.609   2.307 -13.888  1.00 10.00      A   
ATOM    962  CA  TYR A 104      13.174   1.515 -11.999  1.00 10.00      A   
ATOM    963  CB  TYR A 104      11.708   1.546 -11.559  1.00 10.00      A   
ATOM    964  CG  TYR A 104      11.156   2.920 -11.253  1.00 10.00      A   
ATOM    965  CD1 TYR A 104       9.948   3.327 -11.797  1.00 10.00      A   
ATOM    966  CD2 TYR A 104      11.831   3.804 -10.419  1.00 10.00      A   
ATOM    967  CE1 TYR A 104       9.421   4.570 -11.519  1.00 10.00      A   
ATOM    968  CE2 TYR A 104      11.310   5.056 -10.138  1.00 10.00      A   
ATOM    969  CZ  TYR A 104      10.104   5.431 -10.693  1.00 10.00      A   
ATOM    970  OH  TYR A 104       9.572   6.671 -10.415  1.00 10.00      A   
ATOM    971  HH  TYR A 104      10.286   7.295 -10.220  1.00 10.00      A   
ATOM    972  C   TYR A 104      13.639   0.066 -12.094  1.00 10.00      A   
ATOM    973  O   TYR A 104      12.867  -0.863 -11.864  1.00 10.00      A   
ATOM    974  N   THR A 105      14.906  -0.122 -12.416  1.00 10.00      A   
ATOM    975  HN  THR A 105      15.482   0.661 -12.572  1.00 10.00      A   
ATOM    976  CA  THR A 105      15.475  -1.455 -12.549  1.00 10.00      A   
ATOM    977  CB  THR A 105      16.903  -1.386 -13.114  1.00 10.00      A   
ATOM    978  OG1 THR A 105      17.387  -0.036 -13.000  1.00 10.00      A   
ATOM    979  HG1 THR A 105      17.730   0.107 -12.107  1.00 10.00      A   
ATOM    980  CG2 THR A 105      16.916  -1.806 -14.577  1.00 10.00      A   
ATOM    981  C   THR A 105      15.489  -2.206 -11.218  1.00 10.00      A   
ATOM    982  O   THR A 105      15.477  -3.436 -11.190  1.00 10.00      A   
ATOM    983  N   TRP A 106      15.511  -1.462 -10.121  1.00 10.00      A   
ATOM    984  HN  TRP A 106      15.520  -0.484 -10.208  1.00 10.00      A   
ATOM    985  CA  TRP A 106      15.529  -2.062  -8.792  1.00 10.00      A   
ATOM    986  CB  TRP A 106      16.646  -1.462  -7.935  1.00 10.00      A   
ATOM    987  CG  TRP A 106      17.936  -2.217  -8.037  1.00 10.00      A   
ATOM    988  CD1 TRP A 106      18.593  -2.564  -9.180  1.00 10.00      A   
ATOM    989  CD2 TRP A 106      18.725  -2.722  -6.953  1.00 10.00      A   
ATOM    990  NE1 TRP A 106      19.744  -3.248  -8.875  1.00 10.00      A   
ATOM    991  HE1 TRP A 106      20.385  -3.602  -9.530  1.00 10.00      A   
ATOM    992  CE2 TRP A 106      19.847  -3.361  -7.516  1.00 10.00      A   
ATOM    993  CE3 TRP A 106      18.594  -2.695  -5.562  1.00 10.00      A   
ATOM    994  CZ2 TRP A 106      20.830  -3.966  -6.737  1.00 10.00      A   
ATOM    995  CZ3 TRP A 106      19.570  -3.299  -4.791  1.00 10.00      A   
ATOM    996  CH2 TRP A 106      20.675  -3.925  -5.378  1.00 10.00      A   
ATOM    997  C   TRP A 106      14.179  -1.938  -8.089  1.00 10.00      A   
ATOM    998  O   TRP A 106      14.118  -1.789  -6.868  1.00 10.00      A   
ATOM    999  N   LEU A 107      13.100  -1.991  -8.865  1.00 10.00      A   
ATOM   1000  HN  LEU A 107      13.211  -2.099  -9.835  1.00 10.00      A   
ATOM   1001  CA  LEU A 107      11.756  -1.904  -8.306  1.00 10.00      A   
ATOM   1002  CB  LEU A 107      10.725  -1.717  -9.420  1.00 10.00      A   
ATOM   1003  CG  LEU A 107       9.426  -1.004  -9.030  1.00 10.00      A   
ATOM   1004  CD1 LEU A 107       9.714   0.418  -8.572  1.00 10.00      A   
ATOM   1005  CD2 LEU A 107       8.464  -0.989 -10.202  1.00 10.00      A   
ATOM   1006  C   LEU A 107      11.460  -3.179  -7.521  1.00 10.00      A   
ATOM   1007  O   LEU A 107      11.601  -4.284  -8.048  1.00 10.00      A   
ATOM   1008  N   GLU A 108      11.054  -3.031  -6.264  1.00 10.00      A   
ATOM   1009  HN  GLU A 108      10.929  -2.131  -5.898  1.00 10.00      A   
ATOM   1010  CA  GLU A 108      10.790  -4.188  -5.420  1.00 10.00      A   
ATOM   1011  CB  GLU A 108      11.618  -4.110  -4.130  1.00 10.00      A   
ATOM   1012  CG  GLU A 108      13.115  -3.940  -4.364  1.00 10.00      A   
ATOM   1013  CD  GLU A 108      13.933  -3.978  -3.086  1.00 10.00      A   
ATOM   1014  OE1 GLU A 108      14.240  -5.085  -2.600  1.00 10.00      A   
ATOM   1015  OE2 GLU A 108      14.298  -2.902  -2.570  1.00 10.00      A   
ATOM   1016  C   GLU A 108       9.310  -4.376  -5.087  1.00 10.00      A   
ATOM   1017  O   GLU A 108       8.869  -5.504  -4.849  1.00 10.00      A   
ATOM   1018  N   GLU A 109       8.533  -3.294  -5.087  1.00 10.00      A   
ATOM   1019  HN  GLU A 109       8.913  -2.422  -5.334  1.00 10.00      A   
ATOM   1020  CA  GLU A 109       7.117  -3.389  -4.736  1.00 10.00      A   
ATOM   1021  CB  GLU A 109       6.869  -2.786  -3.353  1.00 10.00      A   
ATOM   1022  CG  GLU A 109       7.720  -3.364  -2.233  1.00 10.00      A   
ATOM   1023  CD  GLU A 109       7.601  -2.570  -0.947  1.00 10.00      A   
ATOM   1024  OE1 GLU A 109       6.467  -2.400  -0.452  1.00 10.00      A   
ATOM   1025  OE2 GLU A 109       8.637  -2.108  -0.428  1.00 10.00      A   
ATOM   1026  C   GLU A 109       6.196  -2.707  -5.750  1.00 10.00      A   
ATOM   1027  O   GLU A 109       6.403  -1.550  -6.123  1.00 10.00      A   
ATOM   1028  N   ILE A 110       5.170  -3.437  -6.171  1.00 10.00      A   
ATOM   1029  HN  ILE A 110       5.075  -4.358  -5.835  1.00 10.00      A   
ATOM   1030  CA  ILE A 110       4.170  -2.929  -7.107  1.00 10.00      A   
ATOM   1031  CB  ILE A 110       4.324  -3.520  -8.531  1.00 10.00      A   
ATOM   1032  CG1 ILE A 110       5.490  -2.856  -9.264  1.00 10.00      A   
ATOM   1033  CG2 ILE A 110       3.037  -3.366  -9.335  1.00 10.00      A   
ATOM   1034  CD1 ILE A 110       5.766  -3.445 -10.632  1.00 10.00      A   
ATOM   1035  C   ILE A 110       2.779  -3.235  -6.562  1.00 10.00      A   
ATOM   1036  O   ILE A 110       2.402  -4.400  -6.408  1.00 10.00      A   
ATOM   1037  N   ARG A 111       2.032  -2.186  -6.247  1.00 10.00      A   
ATOM   1038  HN  ARG A 111       2.391  -1.279  -6.389  1.00 10.00      A   
ATOM   1039  CA  ARG A 111       0.692  -2.333  -5.698  1.00 10.00      A   
ATOM   1040  CB  ARG A 111       0.673  -1.816  -4.256  1.00 10.00      A   
ATOM   1041  CG  ARG A 111       1.752  -2.438  -3.380  1.00 10.00      A   
ATOM   1042  CD  ARG A 111       1.918  -1.700  -2.063  1.00 10.00      A   
ATOM   1043  NE  ARG A 111       3.085  -2.180  -1.329  1.00 10.00      A   
ATOM   1044  HE  ARG A 111       3.932  -1.693  -1.460  1.00 10.00      A   
ATOM   1045  CZ  ARG A 111       3.062  -3.214  -0.494  1.00 10.00      A   
ATOM   1046  NH1 ARG A 111       1.929  -3.872  -0.279  1.00 10.00      A   
ATOM   1047 HH11 ARG A 111       1.910  -4.684   0.373  1.00 10.00      A   
ATOM   1048 HH12 ARG A 111       1.052  -3.577  -0.761  1.00 10.00      A   
ATOM   1049  NH2 ARG A 111       4.176  -3.597   0.117  1.00 10.00      A   
ATOM   1050 HH21 ARG A 111       4.168  -4.405   0.776  1.00 10.00      A   
ATOM   1051 HH22 ARG A 111       5.080  -3.082  -0.063  1.00 10.00      A   
ATOM   1052  C   ARG A 111      -0.325  -1.585  -6.556  1.00 10.00      A   
ATOM   1053  O   ARG A 111      -0.161  -0.394  -6.822  1.00 10.00      A   
ATOM   1054  N   LEU A 112      -1.364  -2.290  -7.001  1.00 10.00      A   
ATOM   1055  HN  LEU A 112      -1.441  -3.242  -6.753  1.00 10.00      A   
ATOM   1056  CA  LEU A 112      -2.396  -1.696  -7.844  1.00 10.00      A   
ATOM   1057  CB  LEU A 112      -2.255  -2.204  -9.281  1.00 10.00      A   
ATOM   1058  CG  LEU A 112      -0.977  -1.809 -10.019  1.00 10.00      A   
ATOM   1059  CD1 LEU A 112      -0.720  -2.766 -11.171  1.00 10.00      A   
ATOM   1060  CD2 LEU A 112      -1.089  -0.383 -10.532  1.00 10.00      A   
ATOM   1061  C   LEU A 112      -3.791  -2.029  -7.328  1.00 10.00      A   
ATOM   1062  O   LEU A 112      -4.034  -3.131  -6.833  1.00 10.00      A   
ATOM   1063  N   LYS A 113      -4.701  -1.069  -7.445  1.00 10.00      A   
ATOM   1064  HN  LYS A 113      -4.438  -0.204  -7.839  1.00 10.00      A   
ATOM   1065  CA  LYS A 113      -6.079  -1.256  -7.011  1.00 10.00      A   
ATOM   1066  CB  LYS A 113      -6.349  -0.541  -5.684  1.00 10.00      A   
ATOM   1067  CG  LYS A 113      -7.700  -0.887  -5.072  1.00 10.00      A   
ATOM   1068  CD  LYS A 113      -8.090   0.096  -3.980  1.00 10.00      A   
ATOM   1069  CE  LYS A 113      -9.442  -0.255  -3.371  1.00 10.00      A   
ATOM   1070  NZ  LYS A 113      -9.954   0.832  -2.496  1.00 10.00      A   
ATOM   1071  HZ1 LYS A 113     -10.027   1.723  -3.031  1.00 10.00      A   
ATOM   1072  HZ2 LYS A 113      -9.310   0.982  -1.697  1.00 10.00      A   
ATOM   1073  HZ3 LYS A 113     -10.898   0.588  -2.129  1.00 10.00      A   
ATOM   1074  C   LYS A 113      -7.040  -0.747  -8.081  1.00 10.00      A   
ATOM   1075  O   LYS A 113      -6.941   0.401  -8.519  1.00 10.00      A   
ATOM   1076  N   ARG A 114      -7.959  -1.616  -8.498  1.00 10.00      A   
ATOM   1077  HN  ARG A 114      -7.961  -2.521  -8.108  1.00 10.00      A   
ATOM   1078  CA  ARG A 114      -8.958  -1.285  -9.518  1.00 10.00      A   
ATOM   1079  CB  ARG A 114      -9.920  -0.192  -9.029  1.00 10.00      A   
ATOM   1080  CG  ARG A 114     -10.819  -0.604  -7.871  1.00 10.00      A   
ATOM   1081  CD  ARG A 114     -11.911   0.430  -7.625  1.00 10.00      A   
ATOM   1082  NE  ARG A 114     -12.565   0.253  -6.330  1.00 10.00      A   
ATOM   1083  HE  ARG A 114     -13.227  -0.488  -6.256  1.00 10.00      A   
ATOM   1084  CZ  ARG A 114     -12.335   1.023  -5.259  1.00 10.00      A   
ATOM   1085  NH1 ARG A 114     -11.470   2.025  -5.327  1.00 10.00      A   
ATOM   1086 HH11 ARG A 114     -11.288   2.627  -4.483  1.00 10.00      A   
ATOM   1087 HH12 ARG A 114     -10.969   2.224  -6.219  1.00 10.00      A   
ATOM   1088  NH2 ARG A 114     -12.986   0.787  -4.128  1.00 10.00      A   
ATOM   1089 HH21 ARG A 114     -13.673   0.008  -4.077  1.00 10.00      A   
ATOM   1090 HH22 ARG A 114     -12.809   1.372  -3.273  1.00 10.00      A   
ATOM   1091  C   ARG A 114      -8.293  -0.870 -10.831  1.00 10.00      A   
ATOM   1092  O   ARG A 114      -8.708   0.094 -11.476  1.00 10.00      A   
ATOM   1093  N   MET A 115      -7.263  -1.603 -11.226  1.00 10.00      A   
ATOM   1094  HN  MET A 115      -6.993  -2.378 -10.691  1.00 10.00      A   
ATOM   1095  CA  MET A 115      -6.539  -1.303 -12.455  1.00 10.00      A   
ATOM   1096  CB  MET A 115      -5.075  -0.958 -12.151  1.00 10.00      A   
ATOM   1097  CG  MET A 115      -4.869   0.433 -11.575  1.00 10.00      A   
ATOM   1098  SD  MET A 115      -5.019   1.734 -12.814  1.00 10.00      A   
ATOM   1099  CE  MET A 115      -3.445   1.578 -13.654  1.00 10.00      A   
ATOM   1100  C   MET A 115      -6.605  -2.477 -13.422  1.00 10.00      A   
ATOM   1101  O   MET A 115      -6.822  -3.617 -13.014  1.00 10.00      A   
ATOM   1102  N   VAL A 116      -6.412  -2.194 -14.700  1.00 10.00      A   
ATOM   1103  HN  VAL A 116      -6.226  -1.264 -14.964  1.00 10.00      A   
ATOM   1104  CA  VAL A 116      -6.445  -3.228 -15.724  1.00 10.00      A   
ATOM   1105  CB  VAL A 116      -7.098  -2.723 -17.032  1.00 10.00      A   
ATOM   1106  CG1 VAL A 116      -7.209  -3.847 -18.051  1.00 10.00      A   
ATOM   1107  CG2 VAL A 116      -8.468  -2.124 -16.750  1.00 10.00      A   
ATOM   1108  C   VAL A 116      -5.027  -3.707 -16.010  1.00 10.00      A   
ATOM   1109  O   VAL A 116      -4.215  -2.989 -16.611  1.00 10.00      A   
ATOM   1110  N   VAL A 117      -4.730  -4.910 -15.553  1.00 10.00      A   
ATOM   1111  HN  VAL A 117      -5.429  -5.432 -15.094  1.00 10.00      A   
ATOM   1112  CA  VAL A 117      -3.417  -5.499 -15.737  1.00 10.00      A   
ATOM   1113  CB  VAL A 117      -2.835  -6.035 -14.411  1.00 10.00      A   
ATOM   1114  CG1 VAL A 117      -1.391  -6.482 -14.601  1.00 10.00      A   
ATOM   1115  CG2 VAL A 117      -2.935  -4.988 -13.312  1.00 10.00      A   
ATOM   1116  C   VAL A 117      -3.504  -6.643 -16.730  1.00 10.00      A   
ATOM   1117  O   VAL A 117      -4.152  -7.646 -16.467  1.00 10.00      A   
ATOM   1118  N   THR A 118      -2.876  -6.483 -17.877  1.00 10.00      A   
ATOM   1119  HN  THR A 118      -2.390  -5.650 -18.052  1.00 10.00      A   
ATOM   1120  CA  THR A 118      -2.890  -7.520 -18.885  1.00 10.00      A   
ATOM   1121  CB  THR A 118      -2.711  -6.911 -20.284  1.00 10.00      A   
ATOM   1122  OG1 THR A 118      -1.823  -5.785 -20.204  1.00 10.00      A   
ATOM   1123  HG1 THR A 118      -1.739  -5.386 -21.083  1.00 10.00      A   
ATOM   1124  CG2 THR A 118      -4.052  -6.456 -20.837  1.00 10.00      A   
ATOM   1125  C   THR A 118      -1.782  -8.539 -18.620  1.00 10.00      A   
ATOM   1126  O   THR A 118      -0.848  -8.266 -17.858  1.00 10.00      A   
ATOM   1127  N   ASP A 119      -1.885  -9.706 -19.251  1.00 10.00      A   
ATOM   1128  HN  ASP A 119      -2.654  -9.863 -19.840  1.00 10.00      A   
ATOM   1129  CA  ASP A 119      -0.888 -10.765 -19.085  1.00 10.00      A   
ATOM   1130  CB  ASP A 119      -1.266 -12.011 -19.897  1.00 10.00      A   
ATOM   1131  CG  ASP A 119      -2.543 -12.685 -19.425  1.00 10.00      A   
ATOM   1132  OD1 ASP A 119      -2.480 -13.526 -18.503  1.00 10.00      A   
ATOM   1133  OD2 ASP A 119      -3.622 -12.385 -19.986  1.00 10.00      A   
ATOM   1134  C   ASP A 119       0.498 -10.283 -19.508  1.00 10.00      A   
ATOM   1135  O   ASP A 119       1.509 -10.680 -18.929  1.00 10.00      A   
ATOM   1136  N   ASP A 120       0.528  -9.417 -20.516  1.00 10.00      A   
ATOM   1137  HN  ASP A 120      -0.317  -9.141 -20.928  1.00 10.00      A   
ATOM   1138  CA  ASP A 120       1.776  -8.865 -21.032  1.00 10.00      A   
ATOM   1139  CB  ASP A 120       1.513  -7.958 -22.239  1.00 10.00      A   
ATOM   1140  CG  ASP A 120       1.413  -8.725 -23.540  1.00 10.00      A   
ATOM   1141  OD1 ASP A 120       2.406  -9.377 -23.934  1.00 10.00      A   
ATOM   1142  OD2 ASP A 120       0.338  -8.687 -24.175  1.00 10.00      A   
ATOM   1143  C   ASP A 120       2.501  -8.073 -19.959  1.00 10.00      A   
ATOM   1144  O   ASP A 120       3.716  -8.189 -19.801  1.00 10.00      A   
ATOM   1145  N   CYS A 121       1.743  -7.280 -19.211  1.00 10.00      A   
ATOM   1146  HN  CYS A 121       0.775  -7.259 -19.369  1.00 10.00      A   
ATOM   1147  CA  CYS A 121       2.305  -6.458 -18.152  1.00 10.00      A   
ATOM   1148  CB  CYS A 121       1.201  -5.641 -17.480  1.00 10.00      A   
ATOM   1149  SG  CYS A 121       0.319  -4.527 -18.596  1.00 10.00      A   
ATOM   1150  HG  CYS A 121      -0.551  -5.250 -19.299  1.00 10.00      A   
ATOM   1151  C   CYS A 121       3.011  -7.324 -17.118  1.00 10.00      A   
ATOM   1152  O   CYS A 121       4.088  -6.979 -16.639  1.00 10.00      A   
ATOM   1153  N   LEU A 122       2.404  -8.462 -16.797  1.00 10.00      A   
ATOM   1154  HN  LEU A 122       1.556  -8.691 -17.235  1.00 10.00      A   
ATOM   1155  CA  LEU A 122       2.969  -9.382 -15.818  1.00 10.00      A   
ATOM   1156  CB  LEU A 122       2.002 -10.533 -15.534  1.00 10.00      A   
ATOM   1157  CG  LEU A 122       0.659 -10.145 -14.911  1.00 10.00      A   
ATOM   1158  CD1 LEU A 122      -0.253 -11.356 -14.818  1.00 10.00      A   
ATOM   1159  CD2 LEU A 122       0.864  -9.519 -13.540  1.00 10.00      A   
ATOM   1160  C   LEU A 122       4.315  -9.919 -16.291  1.00 10.00      A   
ATOM   1161  O   LEU A 122       5.283  -9.963 -15.531  1.00 10.00      A   
ATOM   1162  N   GLU A 123       4.371 -10.314 -17.556  1.00 10.00      A   
ATOM   1163  HN  GLU A 123       3.563 -10.255 -18.112  1.00 10.00      A   
ATOM   1164  CA  GLU A 123       5.597 -10.835 -18.139  1.00 10.00      A   
ATOM   1165  CB  GLU A 123       5.333 -11.359 -19.550  1.00 10.00      A   
ATOM   1166  CG  GLU A 123       4.303 -12.475 -19.609  1.00 10.00      A   
ATOM   1167  CD  GLU A 123       4.272 -13.154 -20.957  1.00 10.00      A   
ATOM   1168  OE1 GLU A 123       4.200 -12.446 -21.980  1.00 10.00      A   
ATOM   1169  OE2 GLU A 123       4.326 -14.402 -21.005  1.00 10.00      A   
ATOM   1170  C   GLU A 123       6.678  -9.757 -18.171  1.00 10.00      A   
ATOM   1171  O   GLU A 123       7.844 -10.019 -17.860  1.00 10.00      A   
ATOM   1172  N   LEU A 124       6.279  -8.543 -18.541  1.00 10.00      A   
ATOM   1173  HN  LEU A 124       5.335  -8.402 -18.778  1.00 10.00      A   
ATOM   1174  CA  LEU A 124       7.208  -7.420 -18.611  1.00 10.00      A   
ATOM   1175  CB  LEU A 124       6.529  -6.165 -19.169  1.00 10.00      A   
ATOM   1176  CG  LEU A 124       5.992  -6.257 -20.600  1.00 10.00      A   
ATOM   1177  CD1 LEU A 124       5.477  -4.906 -21.066  1.00 10.00      A   
ATOM   1178  CD2 LEU A 124       7.059  -6.782 -21.549  1.00 10.00      A   
ATOM   1179  C   LEU A 124       7.819  -7.134 -17.243  1.00 10.00      A   
ATOM   1180  O   LEU A 124       9.015  -6.871 -17.133  1.00 10.00      A   
ATOM   1181  N   ILE A 125       6.996  -7.203 -16.204  1.00 10.00      A   
ATOM   1182  HN  ILE A 125       6.051  -7.417 -16.357  1.00 10.00      A   
ATOM   1183  CA  ILE A 125       7.459  -6.967 -14.842  1.00 10.00      A   
ATOM   1184  CB  ILE A 125       6.287  -7.059 -13.833  1.00 10.00      A   
ATOM   1185  CG1 ILE A 125       5.352  -5.856 -13.989  1.00 10.00      A   
ATOM   1186  CG2 ILE A 125       6.792  -7.162 -12.399  1.00 10.00      A   
ATOM   1187  CD1 ILE A 125       4.069  -5.971 -13.193  1.00 10.00      A   
ATOM   1188  C   ILE A 125       8.527  -7.991 -14.466  1.00 10.00      A   
ATOM   1189  O   ILE A 125       9.622  -7.636 -14.030  1.00 10.00      A   
ATOM   1190  N   ALA A 126       8.214  -9.257 -14.694  1.00 10.00      A   
ATOM   1191  HN  ALA A 126       7.343  -9.466 -15.096  1.00 10.00      A   
ATOM   1192  CA  ALA A 126       9.117 -10.348 -14.366  1.00 10.00      A   
ATOM   1193  CB  ALA A 126       8.418 -11.679 -14.582  1.00 10.00      A   
ATOM   1194  C   ALA A 126      10.434 -10.293 -15.145  1.00 10.00      A   
ATOM   1195  O   ALA A 126      11.486 -10.637 -14.607  1.00 10.00      A   
ATOM   1196  N   LYS A 127      10.384  -9.854 -16.399  1.00 10.00      A   
ATOM   1197  HN  LYS A 127       9.524  -9.566 -16.776  1.00 10.00      A   
ATOM   1198  CA  LYS A 127      11.588  -9.792 -17.228  1.00 10.00      A   
ATOM   1199  CB  LYS A 127      11.247  -9.877 -18.720  1.00 10.00      A   
ATOM   1200  CG  LYS A 127      10.482  -8.677 -19.257  1.00 10.00      A   
ATOM   1201  CD  LYS A 127      10.988  -8.259 -20.629  1.00 10.00      A   
ATOM   1202  CE  LYS A 127      12.167  -7.306 -20.523  1.00 10.00      A   
ATOM   1203  NZ  LYS A 127      11.730  -5.913 -20.234  1.00 10.00      A   
ATOM   1204  HZ1 LYS A 127      12.490  -5.244 -20.472  1.00 10.00      A   
ATOM   1205  HZ2 LYS A 127      11.493  -5.806 -19.225  1.00 10.00      A   
ATOM   1206  HZ3 LYS A 127      10.889  -5.674 -20.798  1.00 10.00      A   
ATOM   1207  C   LYS A 127      12.430  -8.547 -16.959  1.00 10.00      A   
ATOM   1208  O   LYS A 127      13.585  -8.472 -17.379  1.00 10.00      A   
ATOM   1209  N   SER A 128      11.864  -7.569 -16.271  1.00 10.00      A   
ATOM   1210  HN  SER A 128      10.941  -7.668 -15.948  1.00 10.00      A   
ATOM   1211  CA  SER A 128      12.595  -6.343 -15.997  1.00 10.00      A   
ATOM   1212  CB  SER A 128      11.762  -5.128 -16.401  1.00 10.00      A   
ATOM   1213  OG  SER A 128      11.128  -5.349 -17.649  1.00 10.00      A   
ATOM   1214  HG  SER A 128      10.176  -5.479 -17.503  1.00 10.00      A   
ATOM   1215  C   SER A 128      13.032  -6.235 -14.541  1.00 10.00      A   
ATOM   1216  O   SER A 128      14.199  -5.963 -14.251  1.00 10.00      A   
ATOM   1217  N   PHE A 129      12.102  -6.459 -13.628  1.00 10.00      A   
ATOM   1218  HN  PHE A 129      11.196  -6.717 -13.913  1.00 10.00      A   
ATOM   1219  CA  PHE A 129      12.396  -6.360 -12.211  1.00 10.00      A   
ATOM   1220  CB  PHE A 129      11.206  -5.757 -11.450  1.00 10.00      A   
ATOM   1221  CG  PHE A 129      10.532  -4.614 -12.164  1.00 10.00      A   
ATOM   1222  CD1 PHE A 129       9.161  -4.620 -12.368  1.00 10.00      A   
ATOM   1223  CD2 PHE A 129      11.266  -3.540 -12.638  1.00 10.00      A   
ATOM   1224  CE1 PHE A 129       8.533  -3.581 -13.029  1.00 10.00      A   
ATOM   1225  CE2 PHE A 129      10.644  -2.496 -13.299  1.00 10.00      A   
ATOM   1226  CZ  PHE A 129       9.275  -2.517 -13.495  1.00 10.00      A   
ATOM   1227  C   PHE A 129      12.767  -7.717 -11.636  1.00 10.00      A   
ATOM   1228  O   PHE A 129      11.901  -8.517 -11.290  1.00 10.00      A   
ATOM   1229  N   LYS A 130      14.060  -7.979 -11.551  1.00 10.00      A   
ATOM   1230  HN  LYS A 130      14.705  -7.307 -11.856  1.00 10.00      A   
ATOM   1231  CA  LYS A 130      14.547  -9.240 -11.010  1.00 10.00      A   
ATOM   1232  CB  LYS A 130      15.936  -9.567 -11.566  1.00 10.00      A   
ATOM   1233  CG  LYS A 130      15.960  -9.836 -13.061  1.00 10.00      A   
ATOM   1234  CD  LYS A 130      16.718  -8.748 -13.803  1.00 10.00      A   
ATOM   1235  CE  LYS A 130      16.659  -8.957 -15.307  1.00 10.00      A   
ATOM   1236  NZ  LYS A 130      17.450  -7.933 -16.040  1.00 10.00      A   
ATOM   1237  HZ1 LYS A 130      17.249  -7.983 -17.061  1.00 10.00      A   
ATOM   1238  HZ2 LYS A 130      18.465  -8.088 -15.895  1.00 10.00      A   
ATOM   1239  HZ3 LYS A 130      17.208  -6.983 -15.700  1.00 10.00      A   
ATOM   1240  C   LYS A 130      14.590  -9.176  -9.490  1.00 10.00      A   
ATOM   1241  O   LYS A 130      14.660 -10.204  -8.811  1.00 10.00      A   
ATOM   1242  N   ASN A 131      14.554  -7.958  -8.960  1.00 10.00      A   
ATOM   1243  HN  ASN A 131      14.521  -7.178  -9.559  1.00 10.00      A   
ATOM   1244  CA  ASN A 131      14.576  -7.745  -7.519  1.00 10.00      A   
ATOM   1245  CB  ASN A 131      15.451  -6.538  -7.155  1.00 10.00      A   
ATOM   1246  CG  ASN A 131      16.938  -6.829  -7.255  1.00 10.00      A   
ATOM   1247  OD1 ASN A 131      17.386  -7.579  -8.124  1.00 10.00      A   
ATOM   1248  ND2 ASN A 131      17.718  -6.234  -6.363  1.00 10.00      A   
ATOM   1249 HD21 ASN A 131      17.297  -5.649  -5.696  1.00 10.00      A   
ATOM   1250 HD22 ASN A 131      18.683  -6.409  -6.401  1.00 10.00      A   
ATOM   1251  C   ASN A 131      13.161  -7.551  -6.990  1.00 10.00      A   
ATOM   1252  O   ASN A 131      12.963  -7.206  -5.826  1.00 10.00      A   
ATOM   1253  N   PHE A 132      12.184  -7.791  -7.861  1.00 10.00      A   
ATOM   1254  HN  PHE A 132      12.421  -8.086  -8.764  1.00 10.00      A   
ATOM   1255  CA  PHE A 132      10.774  -7.651  -7.516  1.00 10.00      A   
ATOM   1256  CB  PHE A 132       9.923  -7.911  -8.759  1.00 10.00      A   
ATOM   1257  CG  PHE A 132       8.506  -7.458  -8.623  1.00 10.00      A   
ATOM   1258  CD1 PHE A 132       8.221  -6.165  -8.226  1.00 10.00      A   
ATOM   1259  CD2 PHE A 132       7.462  -8.320  -8.894  1.00 10.00      A   
ATOM   1260  CE1 PHE A 132       6.918  -5.738  -8.100  1.00 10.00      A   
ATOM   1261  CE2 PHE A 132       6.155  -7.899  -8.769  1.00 10.00      A   
ATOM   1262  CZ  PHE A 132       5.884  -6.606  -8.372  1.00 10.00      A   
ATOM   1263  C   PHE A 132      10.404  -8.646  -6.422  1.00 10.00      A   
ATOM   1264  O   PHE A 132      10.750  -9.823  -6.516  1.00 10.00      A   
ATOM   1265  N   LYS A 133       9.704  -8.179  -5.388  1.00 10.00      A   
ATOM   1266  HN  LYS A 133       9.444  -7.230  -5.367  1.00 10.00      A   
ATOM   1267  CA  LYS A 133       9.332  -9.052  -4.280  1.00 10.00      A   
ATOM   1268  CB  LYS A 133      10.182  -8.725  -3.053  1.00 10.00      A   
ATOM   1269  CG  LYS A 133      11.674  -8.894  -3.269  1.00 10.00      A   
ATOM   1270  CD  LYS A 133      12.467  -8.200  -2.177  1.00 10.00      A   
ATOM   1271  CE  LYS A 133      13.964  -8.343  -2.404  1.00 10.00      A   
ATOM   1272  NZ  LYS A 133      14.747  -7.444  -1.516  1.00 10.00      A   
ATOM   1273  HZ1 LYS A 133      14.466  -7.583  -0.522  1.00 10.00      A   
ATOM   1274  HZ2 LYS A 133      14.579  -6.447  -1.782  1.00 10.00      A   
ATOM   1275  HZ3 LYS A 133      15.763  -7.643  -1.607  1.00 10.00      A   
ATOM   1276  C   LYS A 133       7.854  -8.969  -3.907  1.00 10.00      A   
ATOM   1277  O   LYS A 133       7.217  -9.993  -3.649  1.00 10.00      A   
ATOM   1278  N   VAL A 134       7.305  -7.765  -3.878  1.00 10.00      A   
ATOM   1279  HN  VAL A 134       7.842  -6.979  -4.127  1.00 10.00      A   
ATOM   1280  CA  VAL A 134       5.907  -7.589  -3.489  1.00 10.00      A   
ATOM   1281  CB  VAL A 134       5.751  -6.539  -2.371  1.00 10.00      A   
ATOM   1282  CG1 VAL A 134       4.320  -6.522  -1.857  1.00 10.00      A   
ATOM   1283  CG2 VAL A 134       6.726  -6.809  -1.238  1.00 10.00      A   
ATOM   1284  C   VAL A 134       5.006  -7.209  -4.655  1.00 10.00      A   
ATOM   1285  O   VAL A 134       5.188  -6.161  -5.275  1.00 10.00      A   
ATOM   1286  N   LEU A 135       4.026  -8.063  -4.937  1.00 10.00      A   
ATOM   1287  HN  LEU A 135       3.940  -8.886  -4.402  1.00 10.00      A   
ATOM   1288  CA  LEU A 135       3.065  -7.818  -6.010  1.00 10.00      A   
ATOM   1289  CB  LEU A 135       3.219  -8.852  -7.132  1.00 10.00      A   
ATOM   1290  CG  LEU A 135       2.267  -8.716  -8.330  1.00 10.00      A   
ATOM   1291  CD1 LEU A 135       2.357  -7.325  -8.941  1.00 10.00      A   
ATOM   1292  CD2 LEU A 135       2.579  -9.774  -9.377  1.00 10.00      A   
ATOM   1293  C   LEU A 135       1.646  -7.859  -5.453  1.00 10.00      A   
ATOM   1294  O   LEU A 135       1.152  -8.918  -5.062  1.00 10.00      A   
ATOM   1295  N   VAL A 136       0.991  -6.707  -5.417  1.00 10.00      A   
ATOM   1296  HN  VAL A 136       1.422  -5.896  -5.764  1.00 10.00      A   
ATOM   1297  CA  VAL A 136      -0.364  -6.620  -4.898  1.00 10.00      A   
ATOM   1298  CB  VAL A 136      -0.441  -5.707  -3.654  1.00 10.00      A   
ATOM   1299  CG1 VAL A 136      -1.873  -5.577  -3.155  1.00 10.00      A   
ATOM   1300  CG2 VAL A 136       0.460  -6.238  -2.550  1.00 10.00      A   
ATOM   1301  C   VAL A 136      -1.320  -6.110  -5.967  1.00 10.00      A   
ATOM   1302  O   VAL A 136      -1.170  -4.995  -6.474  1.00 10.00      A   
ATOM   1303  N   LEU A 137      -2.282  -6.945  -6.319  1.00 10.00      A   
ATOM   1304  HN  LEU A 137      -2.323  -7.832  -5.886  1.00 10.00      A   
ATOM   1305  CA  LEU A 137      -3.287  -6.605  -7.310  1.00 10.00      A   
ATOM   1306  CB  LEU A 137      -3.203  -7.557  -8.510  1.00 10.00      A   
ATOM   1307  CG  LEU A 137      -1.891  -7.539  -9.297  1.00 10.00      A   
ATOM   1308  CD1 LEU A 137      -1.937  -8.544 -10.439  1.00 10.00      A   
ATOM   1309  CD2 LEU A 137      -1.602  -6.142  -9.823  1.00 10.00      A   
ATOM   1310  C   LEU A 137      -4.667  -6.693  -6.676  1.00 10.00      A   
ATOM   1311  O   LEU A 137      -5.204  -7.781  -6.481  1.00 10.00      A   
ATOM   1312  N   SER A 138      -5.225  -5.550  -6.326  1.00 10.00      A   
ATOM   1313  HN  SER A 138      -4.744  -4.709  -6.493  1.00 10.00      A   
ATOM   1314  CA  SER A 138      -6.534  -5.503  -5.710  1.00 10.00      A   
ATOM   1315  CB  SER A 138      -6.519  -4.553  -4.508  1.00 10.00      A   
ATOM   1316  OG  SER A 138      -7.665  -4.731  -3.692  1.00 10.00      A   
ATOM   1317  HG  SER A 138      -8.383  -5.090  -4.221  1.00 10.00      A   
ATOM   1318  C   SER A 138      -7.576  -5.054  -6.720  1.00 10.00      A   
ATOM   1319  O   SER A 138      -7.437  -3.992  -7.327  1.00 10.00      A   
ATOM   1320  N   SER A 139      -8.598  -5.880  -6.911  1.00 10.00      A   
ATOM   1321  HN  SER A 139      -8.620  -6.725  -6.409  1.00 10.00      A   
ATOM   1322  CA  SER A 139      -9.693  -5.579  -7.837  1.00 10.00      A   
ATOM   1323  CB  SER A 139     -10.513  -4.397  -7.307  1.00 10.00      A   
ATOM   1324  OG  SER A 139     -10.452  -4.337  -5.888  1.00 10.00      A   
ATOM   1325  HG  SER A 139     -11.205  -3.833  -5.559  1.00 10.00      A   
ATOM   1326  C   SER A 139      -9.183  -5.293  -9.254  1.00 10.00      A   
ATOM   1327  O   SER A 139      -9.676  -4.397  -9.938  1.00 10.00      A   
ATOM   1328  N   CYS A 140      -8.200  -6.065  -9.690  1.00 10.00      A   
ATOM   1329  HN  CYS A 140      -7.857  -6.780  -9.108  1.00 10.00      A   
ATOM   1330  CA  CYS A 140      -7.619  -5.891 -11.012  1.00 10.00      A   
ATOM   1331  CB  CYS A 140      -6.095  -5.789 -10.898  1.00 10.00      A   
ATOM   1332  SG  CYS A 140      -5.528  -4.491  -9.772  1.00 10.00      A   
ATOM   1333  HG  CYS A 140      -6.390  -4.429  -8.761  1.00 10.00      A   
ATOM   1334  C   CYS A 140      -8.010  -7.042 -11.936  1.00 10.00      A   
ATOM   1335  O   CYS A 140      -8.104  -8.190 -11.504  1.00 10.00      A   
ATOM   1336  N   GLU A 141      -8.260  -6.724 -13.196  1.00 10.00      A   
ATOM   1337  HN  GLU A 141      -8.202  -5.784 -13.472  1.00 10.00      A   
ATOM   1338  CA  GLU A 141      -8.634  -7.728 -14.183  1.00 10.00      A   
ATOM   1339  CB  GLU A 141     -10.146  -7.700 -14.440  1.00 10.00      A   
ATOM   1340  CG  GLU A 141     -10.655  -6.413 -15.075  1.00 10.00      A   
ATOM   1341  CD  GLU A 141     -11.171  -5.414 -14.061  1.00 10.00      A   
ATOM   1342  OE1 GLU A 141     -12.348  -5.515 -13.661  1.00 10.00      A   
ATOM   1343  OE2 GLU A 141     -10.410  -4.512 -13.665  1.00 10.00      A   
ATOM   1344  C   GLU A 141      -7.878  -7.503 -15.487  1.00 10.00      A   
ATOM   1345  O   GLU A 141      -7.088  -6.565 -15.601  1.00 10.00      A   
ATOM   1346  N   GLY A 142      -8.120  -8.371 -16.464  1.00 10.00      A   
ATOM   1347  HN  GLY A 142      -8.755  -9.100 -16.311  1.00 10.00      A   
ATOM   1348  CA  GLY A 142      -7.462  -8.244 -17.749  1.00 10.00      A   
ATOM   1349  C   GLY A 142      -6.353  -9.256 -17.945  1.00 10.00      A   
ATOM   1350  O   GLY A 142      -5.756  -9.324 -19.022  1.00 10.00      A   
ATOM   1351  N   PHE A 143      -6.075 -10.043 -16.911  1.00 10.00      A   
ATOM   1352  HN  PHE A 143      -6.584  -9.941 -16.081  1.00 10.00      A   
ATOM   1353  CA  PHE A 143      -5.031 -11.055 -16.983  1.00 10.00      A   
ATOM   1354  CB  PHE A 143      -3.863 -10.731 -16.042  1.00 10.00      A   
ATOM   1355  CG  PHE A 143      -4.223 -10.643 -14.584  1.00 10.00      A   
ATOM   1356  CD1 PHE A 143      -3.862 -11.653 -13.710  1.00 10.00      A   
ATOM   1357  CD2 PHE A 143      -4.906  -9.545 -14.086  1.00 10.00      A   
ATOM   1358  CE1 PHE A 143      -4.175 -11.568 -12.369  1.00 10.00      A   
ATOM   1359  CE2 PHE A 143      -5.226  -9.457 -12.747  1.00 10.00      A   
ATOM   1360  CZ  PHE A 143      -4.859 -10.469 -11.886  1.00 10.00      A   
ATOM   1361  C   PHE A 143      -5.587 -12.446 -16.701  1.00 10.00      A   
ATOM   1362  O   PHE A 143      -6.662 -12.593 -16.112  1.00 10.00      A   
ATOM   1363  N   SER A 144      -4.845 -13.459 -17.112  1.00 10.00      A   
ATOM   1364  HN  SER A 144      -3.983 -13.275 -17.558  1.00 10.00      A   
ATOM   1365  CA  SER A 144      -5.252 -14.834 -16.919  1.00 10.00      A   
ATOM   1366  CB  SER A 144      -5.537 -15.477 -18.276  1.00 10.00      A   
ATOM   1367  OG  SER A 144      -4.423 -15.354 -19.146  1.00 10.00      A   
ATOM   1368  HG  SER A 144      -3.907 -14.567 -18.904  1.00 10.00      A   
ATOM   1369  C   SER A 144      -4.173 -15.614 -16.177  1.00 10.00      A   
ATOM   1370  O   SER A 144      -3.190 -15.040 -15.704  1.00 10.00      A   
ATOM   1371  N   THR A 145      -4.355 -16.925 -16.086  1.00 10.00      A   
ATOM   1372  HN  THR A 145      -5.157 -17.327 -16.480  1.00 10.00      A   
ATOM   1373  CA  THR A 145      -3.402 -17.785 -15.405  1.00 10.00      A   
ATOM   1374  CB  THR A 145      -3.996 -19.183 -15.165  1.00 10.00      A   
ATOM   1375  OG1 THR A 145      -4.559 -19.679 -16.389  1.00 10.00      A   
ATOM   1376  HG1 THR A 145      -3.962 -20.339 -16.772  1.00 10.00      A   
ATOM   1377  CG2 THR A 145      -5.085 -19.118 -14.102  1.00 10.00      A   
ATOM   1378  C   THR A 145      -2.097 -17.904 -16.192  1.00 10.00      A   
ATOM   1379  O   THR A 145      -1.064 -18.294 -15.645  1.00 10.00      A   
ATOM   1380  N   ASP A 146      -2.148 -17.548 -17.474  1.00 10.00      A   
ATOM   1381  HN  ASP A 146      -2.995 -17.228 -17.845  1.00 10.00      A   
ATOM   1382  CA  ASP A 146      -0.976 -17.613 -18.340  1.00 10.00      A   
ATOM   1383  CB  ASP A 146      -1.348 -17.299 -19.789  1.00 10.00      A   
ATOM   1384  CG  ASP A 146      -1.633 -18.548 -20.602  1.00 10.00      A   
ATOM   1385  OD1 ASP A 146      -0.810 -19.490 -20.568  1.00 10.00      A   
ATOM   1386  OD2 ASP A 146      -2.684 -18.598 -21.278  1.00 10.00      A   
ATOM   1387  C   ASP A 146       0.102 -16.656 -17.858  1.00 10.00      A   
ATOM   1388  O   ASP A 146       1.270 -17.029 -17.727  1.00 10.00      A   
ATOM   1389  N   GLY A 147      -0.298 -15.418 -17.590  1.00 10.00      A   
ATOM   1390  HN  GLY A 147      -1.240 -15.170 -17.742  1.00 10.00      A   
ATOM   1391  CA  GLY A 147       0.638 -14.422 -17.101  1.00 10.00      A   
ATOM   1392  C   GLY A 147       1.141 -14.760 -15.711  1.00 10.00      A   
ATOM   1393  O   GLY A 147       2.274 -14.438 -15.352  1.00 10.00      A   
ATOM   1394  N   LEU A 148       0.297 -15.428 -14.933  1.00 10.00      A   
ATOM   1395  HN  LEU A 148      -0.593 -15.654 -15.278  1.00 10.00      A   
ATOM   1396  CA  LEU A 148       0.657 -15.828 -13.579  1.00 10.00      A   
ATOM   1397  CB  LEU A 148      -0.556 -16.410 -12.852  1.00 10.00      A   
ATOM   1398  CG  LEU A 148      -1.821 -15.547 -12.846  1.00 10.00      A   
ATOM   1399  CD1 LEU A 148      -2.934 -16.228 -12.063  1.00 10.00      A   
ATOM   1400  CD2 LEU A 148      -1.534 -14.166 -12.278  1.00 10.00      A   
ATOM   1401  C   LEU A 148       1.787 -16.850 -13.606  1.00 10.00      A   
ATOM   1402  O   LEU A 148       2.650 -16.866 -12.726  1.00 10.00      A   
ATOM   1403  N   ALA A 149       1.778 -17.701 -14.630  1.00 10.00      A   
ATOM   1404  HN  ALA A 149       1.055 -17.645 -15.289  1.00 10.00      A   
ATOM   1405  CA  ALA A 149       2.802 -18.720 -14.791  1.00 10.00      A   
ATOM   1406  CB  ALA A 149       2.418 -19.684 -15.902  1.00 10.00      A   
ATOM   1407  C   ALA A 149       4.148 -18.074 -15.085  1.00 10.00      A   
ATOM   1408  O   ALA A 149       5.189 -18.544 -14.627  1.00 10.00      A   
ATOM   1409  N   ALA A 150       4.112 -16.977 -15.835  1.00 10.00      A   
ATOM   1410  HN  ALA A 150       3.246 -16.650 -16.155  1.00 10.00      A   
ATOM   1411  CA  ALA A 150       5.318 -16.245 -16.196  1.00 10.00      A   
ATOM   1412  CB  ALA A 150       4.980 -15.130 -17.174  1.00 10.00      A   
ATOM   1413  C   ALA A 150       5.981 -15.676 -14.948  1.00 10.00      A   
ATOM   1414  O   ALA A 150       7.206 -15.692 -14.815  1.00 10.00      A   
ATOM   1415  N   ILE A 151       5.155 -15.189 -14.033  1.00 10.00      A   
ATOM   1416  HN  ILE A 151       4.189 -15.206 -14.209  1.00 10.00      A   
ATOM   1417  CA  ILE A 151       5.636 -14.625 -12.778  1.00 10.00      A   
ATOM   1418  CB  ILE A 151       4.467 -14.046 -11.947  1.00 10.00      A   
ATOM   1419  CG1 ILE A 151       3.913 -12.773 -12.597  1.00 10.00      A   
ATOM   1420  CG2 ILE A 151       4.881 -13.782 -10.503  1.00 10.00      A   
ATOM   1421  CD1 ILE A 151       4.887 -11.613 -12.614  1.00 10.00      A   
ATOM   1422  C   ILE A 151       6.360 -15.696 -11.966  1.00 10.00      A   
ATOM   1423  O   ILE A 151       7.458 -15.474 -11.460  1.00 10.00      A   
ATOM   1424  N   ALA A 152       5.751 -16.872 -11.894  1.00 10.00      A   
ATOM   1425  HN  ALA A 152       4.897 -16.990 -12.360  1.00 10.00      A   
ATOM   1426  CA  ALA A 152       6.304 -17.996 -11.147  1.00 10.00      A   
ATOM   1427  CB  ALA A 152       5.317 -19.152 -11.156  1.00 10.00      A   
ATOM   1428  C   ALA A 152       7.652 -18.460 -11.694  1.00 10.00      A   
ATOM   1429  O   ALA A 152       8.532 -18.871 -10.934  1.00 10.00      A   
ATOM   1430  N   ALA A 153       7.816 -18.389 -13.006  1.00 10.00      A   
ATOM   1431  HN  ALA A 153       7.088 -18.040 -13.563  1.00 10.00      A   
ATOM   1432  CA  ALA A 153       9.048 -18.840 -13.642  1.00 10.00      A   
ATOM   1433  CB  ALA A 153       8.748 -19.465 -14.991  1.00 10.00      A   
ATOM   1434  C   ALA A 153      10.101 -17.747 -13.792  1.00 10.00      A   
ATOM   1435  O   ALA A 153      11.176 -17.998 -14.334  1.00 10.00      A   
ATOM   1436  N   THR A 154       9.822 -16.542 -13.319  1.00 10.00      A   
ATOM   1437  HN  THR A 154       8.963 -16.376 -12.884  1.00 10.00      A   
ATOM   1438  CA  THR A 154      10.801 -15.469 -13.454  1.00 10.00      A   
ATOM   1439  CB  THR A 154      10.427 -14.474 -14.568  1.00 10.00      A   
ATOM   1440  OG1 THR A 154       9.675 -15.144 -15.591  1.00 10.00      A   
ATOM   1441  HG1 THR A 154       8.924 -15.611 -15.194  1.00 10.00      A   
ATOM   1442  CG2 THR A 154      11.691 -13.893 -15.185  1.00 10.00      A   
ATOM   1443  C   THR A 154      11.066 -14.714 -12.154  1.00 10.00      A   
ATOM   1444  O   THR A 154      12.198 -14.292 -11.890  1.00 10.00      A   
ATOM   1445  N   CYS A 155      10.041 -14.543 -11.336  1.00 10.00      A   
ATOM   1446  HN  CYS A 155       9.159 -14.906 -11.575  1.00 10.00      A   
ATOM   1447  CA  CYS A 155      10.199 -13.825 -10.081  1.00 10.00      A   
ATOM   1448  CB  CYS A 155       8.899 -13.121  -9.689  1.00 10.00      A   
ATOM   1449  SG  CYS A 155       8.305 -11.934 -10.917  1.00 10.00      A   
ATOM   1450  HG  CYS A 155       7.402 -11.157 -10.333  1.00 10.00      A   
ATOM   1451  C   CYS A 155      10.699 -14.733  -8.960  1.00 10.00      A   
ATOM   1452  O   CYS A 155       9.944 -15.111  -8.065  1.00 10.00      A   
ATOM   1453  N   ARG A 156      11.985 -15.072  -9.013  1.00 10.00      A   
ATOM   1454  HN  ARG A 156      12.529 -14.753  -9.766  1.00 10.00      A   
ATOM   1455  CA  ARG A 156      12.602 -15.925  -7.999  1.00 10.00      A   
ATOM   1456  CB  ARG A 156      13.926 -16.514  -8.502  1.00 10.00      A   
ATOM   1457  CG  ARG A 156      14.963 -15.479  -8.906  1.00 10.00      A   
ATOM   1458  CD  ARG A 156      16.356 -16.093  -8.972  1.00 10.00      A   
ATOM   1459  NE  ARG A 156      16.907 -16.353  -7.637  1.00 10.00      A   
ATOM   1460  HE  ARG A 156      16.542 -15.828  -6.889  1.00 10.00      A   
ATOM   1461  CZ  ARG A 156      17.865 -17.252  -7.380  1.00 10.00      A   
ATOM   1462  NH1 ARG A 156      18.392 -17.980  -8.360  1.00 10.00      A   
ATOM   1463 HH11 ARG A 156      19.135 -18.680  -8.148  1.00 10.00      A   
ATOM   1464 HH12 ARG A 156      18.066 -17.858  -9.355  1.00 10.00      A   
ATOM   1465  NH2 ARG A 156      18.286 -17.429  -6.132  1.00 10.00      A   
ATOM   1466 HH21 ARG A 156      17.869 -16.872  -5.355  1.00 10.00      A   
ATOM   1467 HH22 ARG A 156      19.032 -18.128  -5.923  1.00 10.00      A   
ATOM   1468  C   ARG A 156      12.822 -15.155  -6.702  1.00 10.00      A   
ATOM   1469  O   ARG A 156      13.273 -15.712  -5.706  1.00 10.00      A   
ATOM   1470  N   ASN A 157      12.498 -13.871  -6.728  1.00 10.00      A   
ATOM   1471  HN  ASN A 157      12.143 -13.488  -7.554  1.00 10.00      A   
ATOM   1472  CA  ASN A 157      12.650 -13.013  -5.564  1.00 10.00      A   
ATOM   1473  CB  ASN A 157      13.387 -11.723  -5.946  1.00 10.00      A   
ATOM   1474  CG  ASN A 157      14.857 -11.737  -5.568  1.00 10.00      A   
ATOM   1475  OD1 ASN A 157      15.251 -12.344  -4.570  1.00 10.00      A   
ATOM   1476  ND2 ASN A 157      15.674 -11.056  -6.359  1.00 10.00      A   
ATOM   1477 HD21 ASN A 157      15.285 -10.588  -7.132  1.00 10.00      A   
ATOM   1478 HD22 ASN A 157      16.635 -11.056  -6.155  1.00 10.00      A   
ATOM   1479  C   ASN A 157      11.291 -12.665  -4.974  1.00 10.00      A   
ATOM   1480  O   ASN A 157      11.210 -11.942  -3.983  1.00 10.00      A   
ATOM   1481  N   LEU A 158      10.231 -13.195  -5.587  1.00 10.00      A   
ATOM   1482  HN  LEU A 158      10.374 -13.790  -6.350  1.00 10.00      A   
ATOM   1483  CA  LEU A 158       8.865 -12.938  -5.142  1.00 10.00      A   
ATOM   1484  CB  LEU A 158       7.867 -13.678  -6.037  1.00 10.00      A   
ATOM   1485  CG  LEU A 158       6.387 -13.557  -5.658  1.00 10.00      A   
ATOM   1486  CD1 LEU A 158       5.877 -12.146  -5.908  1.00 10.00      A   
ATOM   1487  CD2 LEU A 158       5.555 -14.574  -6.424  1.00 10.00      A   
ATOM   1488  C   LEU A 158       8.672 -13.363  -3.691  1.00 10.00      A   
ATOM   1489  O   LEU A 158       9.157 -14.414  -3.273  1.00 10.00      A   
ATOM   1490  N   LYS A 159       7.968 -12.537  -2.936  1.00 10.00      A   
ATOM   1491  HN  LYS A 159       7.621 -11.708  -3.334  1.00 10.00      A   
ATOM   1492  CA  LYS A 159       7.706 -12.811  -1.531  1.00 10.00      A   
ATOM   1493  CB  LYS A 159       8.423 -11.778  -0.655  1.00 10.00      A   
ATOM   1494  CG  LYS A 159       9.939 -11.916  -0.598  1.00 10.00      A   
ATOM   1495  CD  LYS A 159      10.544 -10.922   0.381  1.00 10.00      A   
ATOM   1496  CE  LYS A 159      10.033 -11.163   1.793  1.00 10.00      A   
ATOM   1497  NZ  LYS A 159      10.095  -9.937   2.628  1.00 10.00      A   
ATOM   1498  HZ1 LYS A 159       9.564 -10.082   3.510  1.00 10.00      A   
ATOM   1499  HZ2 LYS A 159       9.677  -9.134   2.118  1.00 10.00      A   
ATOM   1500  HZ3 LYS A 159      11.082  -9.708   2.862  1.00 10.00      A   
ATOM   1501  C   LYS A 159       6.211 -12.760  -1.232  1.00 10.00      A   
ATOM   1502  O   LYS A 159       5.652 -13.666  -0.607  1.00 10.00      A   
ATOM   1503  N   GLU A 160       5.566 -11.695  -1.686  1.00 10.00      A   
ATOM   1504  HN  GLU A 160       6.058 -11.022  -2.206  1.00 10.00      A   
ATOM   1505  CA  GLU A 160       4.146 -11.502  -1.446  1.00 10.00      A   
ATOM   1506  CB  GLU A 160       3.924 -10.248  -0.599  1.00 10.00      A   
ATOM   1507  CG  GLU A 160       4.572 -10.320   0.772  1.00 10.00      A   
ATOM   1508  CD  GLU A 160       4.645  -8.976   1.458  1.00 10.00      A   
ATOM   1509  OE1 GLU A 160       5.767  -8.528   1.776  1.00 10.00      A   
ATOM   1510  OE2 GLU A 160       3.583  -8.363   1.691  1.00 10.00      A   
ATOM   1511  C   GLU A 160       3.350 -11.408  -2.744  1.00 10.00      A   
ATOM   1512  O   GLU A 160       3.649 -10.588  -3.615  1.00 10.00      A   
ATOM   1513  N   LEU A 161       2.336 -12.251  -2.850  1.00 10.00      A   
ATOM   1514  HN  LEU A 161       2.163 -12.880  -2.112  1.00 10.00      A   
ATOM   1515  CA  LEU A 161       1.466 -12.279  -4.015  1.00 10.00      A   
ATOM   1516  CB  LEU A 161       1.678 -13.574  -4.807  1.00 10.00      A   
ATOM   1517  CG  LEU A 161       0.932 -13.692  -6.138  1.00 10.00      A   
ATOM   1518  CD1 LEU A 161       1.295 -12.540  -7.064  1.00 10.00      A   
ATOM   1519  CD2 LEU A 161       1.247 -15.025  -6.800  1.00 10.00      A   
ATOM   1520  C   LEU A 161       0.011 -12.162  -3.568  1.00 10.00      A   
ATOM   1521  O   LEU A 161      -0.598 -13.141  -3.132  1.00 10.00      A   
ATOM   1522  N   ASP A 162      -0.529 -10.956  -3.659  1.00 10.00      A   
ATOM   1523  HN  ASP A 162       0.011 -10.215  -4.021  1.00 10.00      A   
ATOM   1524  CA  ASP A 162      -1.903 -10.694  -3.247  1.00 10.00      A   
ATOM   1525  CB  ASP A 162      -1.921  -9.599  -2.170  1.00 10.00      A   
ATOM   1526  CG  ASP A 162      -3.309  -9.249  -1.669  1.00 10.00      A   
ATOM   1527  OD1 ASP A 162      -4.260 -10.017  -1.929  1.00 10.00      A   
ATOM   1528  OD2 ASP A 162      -3.451  -8.199  -1.005  1.00 10.00      A   
ATOM   1529  C   ASP A 162      -2.759 -10.285  -4.441  1.00 10.00      A   
ATOM   1530  O   ASP A 162      -2.444  -9.322  -5.139  1.00 10.00      A   
ATOM   1531  N   LEU A 163      -3.835 -11.026  -4.674  1.00 10.00      A   
ATOM   1532  HN  LEU A 163      -4.030 -11.784  -4.080  1.00 10.00      A   
ATOM   1533  CA  LEU A 163      -4.740 -10.744  -5.785  1.00 10.00      A   
ATOM   1534  CB  LEU A 163      -4.643 -11.840  -6.852  1.00 10.00      A   
ATOM   1535  CG  LEU A 163      -3.244 -12.146  -7.396  1.00 10.00      A   
ATOM   1536  CD1 LEU A 163      -2.691 -13.415  -6.765  1.00 10.00      A   
ATOM   1537  CD2 LEU A 163      -3.278 -12.267  -8.910  1.00 10.00      A   
ATOM   1538  C   LEU A 163      -6.176 -10.628  -5.281  1.00 10.00      A   
ATOM   1539  O   LEU A 163      -7.114 -11.095  -5.926  1.00 10.00      A   
ATOM   1540  N   ARG A 164      -6.328  -9.992  -4.127  1.00 10.00      A   
ATOM   1541  HN  ARG A 164      -5.530  -9.628  -3.680  1.00 10.00      A   
ATOM   1542  CA  ARG A 164      -7.629  -9.814  -3.492  1.00 10.00      A   
ATOM   1543  CB  ARG A 164      -7.459  -9.150  -2.124  1.00 10.00      A   
ATOM   1544  CG  ARG A 164      -6.973  -7.710  -2.194  1.00 10.00      A   
ATOM   1545  CD  ARG A 164      -6.490  -7.216  -0.845  1.00 10.00      A   
ATOM   1546  NE  ARG A 164      -6.441  -5.758  -0.793  1.00 10.00      A   
ATOM   1547  HE  ARG A 164      -7.300  -5.278  -0.837  1.00 10.00      A   
ATOM   1548  CZ  ARG A 164      -5.320  -5.045  -0.704  1.00 10.00      A   
ATOM   1549  NH1 ARG A 164      -4.134  -5.648  -0.662  1.00 10.00      A   
ATOM   1550 HH11 ARG A 164      -4.066  -6.700  -0.702  1.00 10.00      A   
ATOM   1551 HH12 ARG A 164      -3.263  -5.081  -0.588  1.00 10.00      A   
ATOM   1552  NH2 ARG A 164      -5.390  -3.721  -0.639  1.00 10.00      A   
ATOM   1553 HH21 ARG A 164      -4.522  -3.148  -0.573  1.00 10.00      A   
ATOM   1554 HH22 ARG A 164      -6.321  -3.245  -0.650  1.00 10.00      A   
ATOM   1555  C   ARG A 164      -8.606  -9.005  -4.348  1.00 10.00      A   
ATOM   1556  O   ARG A 164      -8.237  -7.996  -4.959  1.00 10.00      A   
ATOM   1557  N   GLU A 165      -9.851  -9.485  -4.396  1.00 10.00      A   
ATOM   1558  HN  GLU A 165     -10.047 -10.321  -3.919  1.00 10.00      A   
ATOM   1559  CA  GLU A 165     -10.940  -8.836  -5.131  1.00 10.00      A   
ATOM   1560  CB  GLU A 165     -11.271  -7.460  -4.537  1.00 10.00      A   
ATOM   1561  CG  GLU A 165     -12.233  -7.487  -3.356  1.00 10.00      A   
ATOM   1562  CD  GLU A 165     -11.643  -8.136  -2.119  1.00 10.00      A   
ATOM   1563  OE1 GLU A 165     -10.889  -7.462  -1.383  1.00 10.00      A   
ATOM   1564  OE2 GLU A 165     -11.935  -9.326  -1.872  1.00 10.00      A   
ATOM   1565  C   GLU A 165     -10.677  -8.720  -6.636  1.00 10.00      A   
ATOM   1566  O   GLU A 165     -11.434  -8.067  -7.350  1.00 10.00      A   
ATOM   1567  N   SER A 166      -9.632  -9.374  -7.120  1.00 10.00      A   
ATOM   1568  HN  SER A 166      -9.088  -9.920  -6.517  1.00 10.00      A   
ATOM   1569  CA  SER A 166      -9.284  -9.310  -8.530  1.00 10.00      A   
ATOM   1570  CB  SER A 166      -7.770  -9.440  -8.709  1.00 10.00      A   
ATOM   1571  OG  SER A 166      -7.114  -8.258  -8.271  1.00 10.00      A   
ATOM   1572  HG  SER A 166      -6.507  -8.471  -7.547  1.00 10.00      A   
ATOM   1573  C   SER A 166     -10.024 -10.358  -9.355  1.00 10.00      A   
ATOM   1574  O   SER A 166     -10.275 -11.470  -8.889  1.00 10.00      A   
ATOM   1575  N   ASP A 167     -10.387  -9.987 -10.575  1.00 10.00      A   
ATOM   1576  HN  ASP A 167     -10.173  -9.078 -10.884  1.00 10.00      A   
ATOM   1577  CA  ASP A 167     -11.086 -10.895 -11.469  1.00 10.00      A   
ATOM   1578  CB  ASP A 167     -12.216 -10.177 -12.208  1.00 10.00      A   
ATOM   1579  CG  ASP A 167     -12.996 -11.111 -13.110  1.00 10.00      A   
ATOM   1580  OD1 ASP A 167     -13.398 -12.195 -12.640  1.00 10.00      A   
ATOM   1581  OD2 ASP A 167     -13.219 -10.763 -14.288  1.00 10.00      A   
ATOM   1582  C   ASP A 167     -10.110 -11.507 -12.461  1.00 10.00      A   
ATOM   1583  O   ASP A 167      -9.808 -10.921 -13.497  1.00 10.00      A   
ATOM   1584  N   VAL A 168      -9.602 -12.678 -12.124  1.00 10.00      A   
ATOM   1585  HN  VAL A 168      -9.885 -13.097 -11.283  1.00 10.00      A   
ATOM   1586  CA  VAL A 168      -8.649 -13.369 -12.975  1.00 10.00      A   
ATOM   1587  CB  VAL A 168      -7.564 -14.078 -12.138  1.00 10.00      A   
ATOM   1588  CG1 VAL A 168      -6.382 -14.470 -13.008  1.00 10.00      A   
ATOM   1589  CG2 VAL A 168      -7.118 -13.214 -10.967  1.00 10.00      A   
ATOM   1590  C   VAL A 168      -9.368 -14.410 -13.821  1.00 10.00      A   
ATOM   1591  O   VAL A 168     -10.290 -15.069 -13.344  1.00 10.00      A   
ATOM   1592  N   ASP A 169      -8.962 -14.539 -15.077  1.00 10.00      A   
ATOM   1593  HN  ASP A 169      -8.235 -13.969 -15.410  1.00 10.00      A   
ATOM   1594  CA  ASP A 169      -9.569 -15.516 -15.967  1.00 10.00      A   
ATOM   1595  CB  ASP A 169      -9.444 -15.098 -17.435  1.00 10.00      A   
ATOM   1596  CG  ASP A 169     -10.171 -16.042 -18.373  1.00 10.00      A   
ATOM   1597  OD1 ASP A 169     -11.402 -16.206 -18.228  1.00 10.00      A   
ATOM   1598  OD2 ASP A 169      -9.525 -16.608 -19.274  1.00 10.00      A   
ATOM   1599  C   ASP A 169      -8.940 -16.883 -15.748  1.00 10.00      A   
ATOM   1600  O   ASP A 169      -7.756 -17.087 -16.026  1.00 10.00      A   
ATOM   1601  N   ASP A 170      -9.733 -17.803 -15.225  1.00 10.00      A   
ATOM   1602  HN  ASP A 170     -10.662 -17.564 -15.016  1.00 10.00      A   
ATOM   1603  CA  ASP A 170      -9.275 -19.157 -14.949  1.00 10.00      A   
ATOM   1604  CB  ASP A 170     -10.271 -19.893 -14.044  1.00 10.00      A   
ATOM   1605  CG  ASP A 170     -10.370 -19.318 -12.644  1.00 10.00      A   
ATOM   1606  OD1 ASP A 170      -9.462 -19.570 -11.829  1.00 10.00      A   
ATOM   1607  OD2 ASP A 170     -11.373 -18.643 -12.342  1.00 10.00      A   
ATOM   1608  C   ASP A 170      -9.098 -19.943 -16.238  1.00 10.00      A   
ATOM   1609  O   ASP A 170     -10.073 -20.405 -16.832  1.00 10.00      A   
ATOM   1610  N   VAL A 171      -7.858 -20.067 -16.686  1.00 10.00      A   
ATOM   1611  HN  VAL A 171      -7.125 -19.636 -16.198  1.00 10.00      A   
ATOM   1612  CA  VAL A 171      -7.565 -20.820 -17.895  1.00 10.00      A   
ATOM   1613  CB  VAL A 171      -6.563 -20.085 -18.813  1.00 10.00      A   
ATOM   1614  CG1 VAL A 171      -6.444 -20.793 -20.154  1.00 10.00      A   
ATOM   1615  CG2 VAL A 171      -6.973 -18.637 -19.013  1.00 10.00      A   
ATOM   1616  C   VAL A 171      -6.992 -22.177 -17.522  1.00 10.00      A   
ATOM   1617  O   VAL A 171      -7.445 -23.213 -18.011  1.00 10.00      A   
ATOM   1618  N   SER A 172      -6.003 -22.162 -16.640  1.00 10.00      A   
ATOM   1619  HN  SER A 172      -5.695 -21.303 -16.284  1.00 10.00      A   
ATOM   1620  CA  SER A 172      -5.351 -23.377 -16.189  1.00 10.00      A   
ATOM   1621  CB  SER A 172      -4.262 -23.769 -17.193  1.00 10.00      A   
ATOM   1622  OG  SER A 172      -3.646 -22.614 -17.747  1.00 10.00      A   
ATOM   1623  HG  SER A 172      -3.702 -22.650 -18.709  1.00 10.00      A   
ATOM   1624  C   SER A 172      -4.728 -23.172 -14.812  1.00 10.00      A   
ATOM   1625  O   SER A 172      -3.922 -22.262 -14.618  1.00 10.00      A   
ATOM   1626  N   GLY A 173      -5.090 -24.028 -13.868  1.00 10.00      A   
ATOM   1627  HN  GLY A 173      -5.738 -24.734 -14.085  1.00 10.00      A   
ATOM   1628  CA  GLY A 173      -4.549 -23.936 -12.519  1.00 10.00      A   
ATOM   1629  C   GLY A 173      -3.171 -24.564 -12.415  1.00 10.00      A   
ATOM   1630  O   GLY A 173      -2.621 -24.718 -11.326  1.00 10.00      A   
ATOM   1631  N   HIS A 174      -2.614 -24.918 -13.561  1.00 10.00      A   
ATOM   1632  HN  HIS A 174      -3.104 -24.757 -14.392  1.00 10.00      A   
ATOM   1633  CA  HIS A 174      -1.300 -25.540 -13.628  1.00 10.00      A   
ATOM   1634  CB  HIS A 174      -1.154 -26.290 -14.956  1.00 10.00      A   
ATOM   1635  CG  HIS A 174      -0.012 -27.259 -14.999  1.00 10.00      A   
ATOM   1636  ND1 HIS A 174       0.010 -28.376 -14.200  1.00 10.00      A   
ATOM   1637  CD2 HIS A 174       1.108 -27.235 -15.763  1.00 10.00      A   
ATOM   1638  CE1 HIS A 174       1.133 -29.007 -14.495  1.00 10.00      A   
ATOM   1639  NE2 HIS A 174       1.828 -28.354 -15.430  1.00 10.00      A   
ATOM   1640  HE2 HIS A 174       2.695 -28.622 -15.805  1.00 10.00      A   
ATOM   1641  C   HIS A 174      -0.194 -24.494 -13.486  1.00 10.00      A   
ATOM   1642  O   HIS A 174       0.986 -24.829 -13.410  1.00 10.00      A   
ATOM   1643  N   TRP A 175      -0.588 -23.223 -13.443  1.00 10.00      A   
ATOM   1644  HN  TRP A 175      -1.546 -23.022 -13.502  1.00 10.00      A   
ATOM   1645  CA  TRP A 175       0.363 -22.119 -13.310  1.00 10.00      A   
ATOM   1646  CB  TRP A 175      -0.363 -20.765 -13.334  1.00 10.00      A   
ATOM   1647  CG  TRP A 175      -1.315 -20.569 -12.192  1.00 10.00      A   
ATOM   1648  CD1 TRP A 175      -2.638 -20.894 -12.163  1.00 10.00      A   
ATOM   1649  CD2 TRP A 175      -1.017 -20.001 -10.910  1.00 10.00      A   
ATOM   1650  NE1 TRP A 175      -3.181 -20.574 -10.945  1.00 10.00      A   
ATOM   1651  HE1 TRP A 175      -4.121 -20.717 -10.681  1.00 10.00      A   
ATOM   1652  CE2 TRP A 175      -2.205 -20.024 -10.157  1.00 10.00      A   
ATOM   1653  CE3 TRP A 175       0.142 -19.481 -10.324  1.00 10.00      A   
ATOM   1654  CZ2 TRP A 175      -2.268 -19.549  -8.850  1.00 10.00      A   
ATOM   1655  CZ3 TRP A 175       0.076 -19.007  -9.029  1.00 10.00      A   
ATOM   1656  CH2 TRP A 175      -1.120 -19.045  -8.303  1.00 10.00      A   
ATOM   1657  C   TRP A 175       1.206 -22.251 -12.041  1.00 10.00      A   
ATOM   1658  O   TRP A 175       2.364 -21.834 -11.999  1.00 10.00      A   
ATOM   1659  N   LEU A 176       0.615 -22.857 -11.018  1.00 10.00      A   
ATOM   1660  HN  LEU A 176      -0.301 -23.183 -11.126  1.00 10.00      A   
ATOM   1661  CA  LEU A 176       1.285 -23.046  -9.741  1.00 10.00      A   
ATOM   1662  CB  LEU A 176       0.276 -23.504  -8.689  1.00 10.00      A   
ATOM   1663  CG  LEU A 176       0.774 -23.553  -7.245  1.00 10.00      A   
ATOM   1664  CD1 LEU A 176       1.022 -22.147  -6.719  1.00 10.00      A   
ATOM   1665  CD2 LEU A 176      -0.219 -24.293  -6.369  1.00 10.00      A   
ATOM   1666  C   LEU A 176       2.423 -24.057  -9.849  1.00 10.00      A   
ATOM   1667  O   LEU A 176       3.394 -23.994  -9.094  1.00 10.00      A   
ATOM   1668  N   SER A 177       2.302 -24.979 -10.795  1.00 10.00      A   
ATOM   1669  HN  SER A 177       1.509 -24.974 -11.371  1.00 10.00      A   
ATOM   1670  CA  SER A 177       3.310 -26.010 -10.999  1.00 10.00      A   
ATOM   1671  CB  SER A 177       2.714 -27.169 -11.799  1.00 10.00      A   
ATOM   1672  OG  SER A 177       1.357 -27.383 -11.440  1.00 10.00      A   
ATOM   1673  HG  SER A 177       0.870 -27.701 -12.210  1.00 10.00      A   
ATOM   1674  C   SER A 177       4.550 -25.462 -11.706  1.00 10.00      A   
ATOM   1675  O   SER A 177       5.577 -26.138 -11.782  1.00 10.00      A   
ATOM   1676  N   HIS A 178       4.453 -24.236 -12.218  1.00 10.00      A   
ATOM   1677  HN  HIS A 178       3.610 -23.743 -12.128  1.00 10.00      A   
ATOM   1678  CA  HIS A 178       5.571 -23.605 -12.914  1.00 10.00      A   
ATOM   1679  CB  HIS A 178       5.076 -22.494 -13.844  1.00 10.00      A   
ATOM   1680  CG  HIS A 178       4.315 -22.982 -15.043  1.00 10.00      A   
ATOM   1681  ND1 HIS A 178       4.963 -23.378 -16.192  1.00 10.00      A   
ATOM   1682  CD2 HIS A 178       2.974 -23.100 -15.227  1.00 10.00      A   
ATOM   1683  CE1 HIS A 178       4.011 -23.721 -17.043  1.00 10.00      A   
ATOM   1684  NE2 HIS A 178       2.796 -23.567 -16.502  1.00 10.00      A   
ATOM   1685  HE2 HIS A 178       1.937 -23.745 -16.941  1.00 10.00      A   
ATOM   1686  C   HIS A 178       6.593 -23.049 -11.921  1.00 10.00      A   
ATOM   1687  O   HIS A 178       7.672 -22.602 -12.309  1.00 10.00      A   
ATOM   1688  N   PHE A 179       6.243 -23.079 -10.638  1.00 10.00      A   
ATOM   1689  HN  PHE A 179       5.369 -23.447 -10.392  1.00 10.00      A   
ATOM   1690  CA  PHE A 179       7.127 -22.590  -9.587  1.00 10.00      A   
ATOM   1691  CB  PHE A 179       6.367 -22.436  -8.263  1.00 10.00      A   
ATOM   1692  CG  PHE A 179       5.813 -21.060  -8.018  1.00 10.00      A   
ATOM   1693  CD1 PHE A 179       4.450 -20.825  -8.086  1.00 10.00      A   
ATOM   1694  CD2 PHE A 179       6.657 -20.002  -7.718  1.00 10.00      A   
ATOM   1695  CE1 PHE A 179       3.939 -19.560  -7.858  1.00 10.00      A   
ATOM   1696  CE2 PHE A 179       6.154 -18.735  -7.491  1.00 10.00      A   
ATOM   1697  CZ  PHE A 179       4.792 -18.513  -7.560  1.00 10.00      A   
ATOM   1698  C   PHE A 179       8.302 -23.541  -9.391  1.00 10.00      A   
ATOM   1699  O   PHE A 179       8.109 -24.729  -9.132  1.00 10.00      A   
ATOM   1700  N   PRO A 180       9.531 -23.038  -9.526  1.00 10.00      A   
ATOM   1701  CA  PRO A 180      10.739 -23.843  -9.359  1.00 10.00      A   
ATOM   1702  CB  PRO A 180      11.860 -22.948  -9.909  1.00 10.00      A   
ATOM   1703  CG  PRO A 180      11.172 -21.787 -10.553  1.00 10.00      A   
ATOM   1704  CD  PRO A 180       9.850 -21.648  -9.862  1.00 10.00      A   
ATOM   1705  C   PRO A 180      10.994 -24.155  -7.888  1.00 10.00      A   
ATOM   1706  O   PRO A 180      10.659 -23.356  -7.007  1.00 10.00      A   
ATOM   1707  N   ASP A 181      11.602 -25.306  -7.624  1.00 10.00      A   
ATOM   1708  HN  ASP A 181      11.853 -25.897  -8.369  1.00 10.00      A   
ATOM   1709  CA  ASP A 181      11.894 -25.722  -6.249  1.00 10.00      A   
ATOM   1710  CB  ASP A 181      12.375 -27.174  -6.183  1.00 10.00      A   
ATOM   1711  CG  ASP A 181      11.337 -28.169  -6.664  1.00 10.00      A   
ATOM   1712  OD1 ASP A 181      10.460 -28.566  -5.864  1.00 10.00      A   
ATOM   1713  OD2 ASP A 181      11.398 -28.565  -7.845  1.00 10.00      A   
ATOM   1714  C   ASP A 181      12.911 -24.801  -5.583  1.00 10.00      A   
ATOM   1715  O   ASP A 181      13.087 -24.834  -4.367  1.00 10.00      A   
ATOM   1716  N   THR A 182      13.585 -23.989  -6.390  1.00 10.00      A   
ATOM   1717  HN  THR A 182      13.423 -24.031  -7.355  1.00 10.00      A   
ATOM   1718  CA  THR A 182      14.568 -23.043  -5.890  1.00 10.00      A   
ATOM   1719  CB  THR A 182      15.415 -22.497  -7.055  1.00 10.00      A   
ATOM   1720  OG1 THR A 182      14.660 -22.597  -8.273  1.00 10.00      A   
ATOM   1721  HG1 THR A 182      14.764 -21.779  -8.778  1.00 10.00      A   
ATOM   1722  CG2 THR A 182      16.705 -23.294  -7.204  1.00 10.00      A   
ATOM   1723  C   THR A 182      13.869 -21.884  -5.170  1.00 10.00      A   
ATOM   1724  O   THR A 182      14.422 -21.279  -4.251  1.00 10.00      A   
ATOM   1725  N   TYR A 183      12.641 -21.595  -5.593  1.00 10.00      A   
ATOM   1726  HN  TYR A 183      12.255 -22.128  -6.318  1.00 10.00      A   
ATOM   1727  CA  TYR A 183      11.846 -20.525  -5.005  1.00 10.00      A   
ATOM   1728  CB  TYR A 183      10.557 -20.330  -5.811  1.00 10.00      A   
ATOM   1729  CG  TYR A 183       9.584 -19.328  -5.231  1.00 10.00      A   
ATOM   1730  CD1 TYR A 183       9.728 -17.968  -5.472  1.00 10.00      A   
ATOM   1731  CD2 TYR A 183       8.513 -19.745  -4.451  1.00 10.00      A   
ATOM   1732  CE1 TYR A 183       8.829 -17.055  -4.953  1.00 10.00      A   
ATOM   1733  CE2 TYR A 183       7.612 -18.839  -3.929  1.00 10.00      A   
ATOM   1734  CZ  TYR A 183       7.776 -17.498  -4.182  1.00 10.00      A   
ATOM   1735  OH  TYR A 183       6.881 -16.595  -3.670  1.00 10.00      A   
ATOM   1736  HH  TYR A 183       6.665 -15.948  -4.345  1.00 10.00      A   
ATOM   1737  C   TYR A 183      11.527 -20.854  -3.552  1.00 10.00      A   
ATOM   1738  O   TYR A 183      10.817 -21.821  -3.264  1.00 10.00      A   
ATOM   1739  N   THR A 184      12.050 -20.043  -2.643  1.00 10.00      A   
ATOM   1740  HN  THR A 184      12.586 -19.272  -2.938  1.00 10.00      A   
ATOM   1741  CA  THR A 184      11.849 -20.268  -1.219  1.00 10.00      A   
ATOM   1742  CB  THR A 184      13.071 -20.999  -0.616  1.00 10.00      A   
ATOM   1743  OG1 THR A 184      14.223 -20.784  -1.453  1.00 10.00      A   
ATOM   1744  HG1 THR A 184      14.014 -21.055  -2.360  1.00 10.00      A   
ATOM   1745  CG2 THR A 184      12.804 -22.493  -0.506  1.00 10.00      A   
ATOM   1746  C   THR A 184      11.623 -18.956  -0.460  1.00 10.00      A   
ATOM   1747  O   THR A 184      12.014 -18.824   0.700  1.00 10.00      A   
ATOM   1748  N   SER A 185      10.978 -17.993  -1.103  1.00 10.00      A   
ATOM   1749  HN  SER A 185      10.671 -18.146  -2.022  1.00 10.00      A   
ATOM   1750  CA  SER A 185      10.728 -16.704  -0.470  1.00 10.00      A   
ATOM   1751  CB  SER A 185      11.402 -15.589  -1.270  1.00 10.00      A   
ATOM   1752  OG  SER A 185      11.420 -15.886  -2.662  1.00 10.00      A   
ATOM   1753  HG  SER A 185      10.664 -15.452  -3.088  1.00 10.00      A   
ATOM   1754  C   SER A 185       9.237 -16.421  -0.306  1.00 10.00      A   
ATOM   1755  O   SER A 185       8.836 -15.275  -0.108  1.00 10.00      A   
ATOM   1756  N   LEU A 186       8.423 -17.468  -0.357  1.00 10.00      A   
ATOM   1757  HN  LEU A 186       8.801 -18.362  -0.477  1.00 10.00      A   
ATOM   1758  CA  LEU A 186       6.980 -17.318  -0.220  1.00 10.00      A   
ATOM   1759  CB  LEU A 186       6.271 -18.639  -0.537  1.00 10.00      A   
ATOM   1760  CG  LEU A 186       4.747 -18.642  -0.392  1.00 10.00      A   
ATOM   1761  CD1 LEU A 186       4.111 -17.631  -1.334  1.00 10.00      A   
ATOM   1762  CD2 LEU A 186       4.185 -20.036  -0.635  1.00 10.00      A   
ATOM   1763  C   LEU A 186       6.610 -16.840   1.184  1.00 10.00      A   
ATOM   1764  O   LEU A 186       6.831 -17.545   2.169  1.00 10.00      A   
ATOM   1765  N   VAL A 187       6.065 -15.630   1.266  1.00 10.00      A   
ATOM   1766  HN  VAL A 187       5.946 -15.103   0.443  1.00 10.00      A   
ATOM   1767  CA  VAL A 187       5.660 -15.054   2.540  1.00 10.00      A   
ATOM   1768  CB  VAL A 187       6.339 -13.689   2.789  1.00 10.00      A   
ATOM   1769  CG1 VAL A 187       5.850 -13.076   4.093  1.00 10.00      A   
ATOM   1770  CG2 VAL A 187       7.851 -13.841   2.809  1.00 10.00      A   
ATOM   1771  C   VAL A 187       4.145 -14.883   2.607  1.00 10.00      A   
ATOM   1772  O   VAL A 187       3.518 -15.199   3.617  1.00 10.00      A   
ATOM   1773  N   SER A 188       3.557 -14.369   1.537  1.00 10.00      A   
ATOM   1774  HN  SER A 188       4.102 -14.126   0.756  1.00 10.00      A   
ATOM   1775  CA  SER A 188       2.115 -14.163   1.491  1.00 10.00      A   
ATOM   1776  CB  SER A 188       1.777 -12.698   1.775  1.00 10.00      A   
ATOM   1777  OG  SER A 188       2.349 -12.274   3.002  1.00 10.00      A   
ATOM   1778  HG  SER A 188       3.122 -12.815   3.195  1.00 10.00      A   
ATOM   1779  C   SER A 188       1.537 -14.595   0.148  1.00 10.00      A   
ATOM   1780  O   SER A 188       2.016 -14.180  -0.904  1.00 10.00      A   
ATOM   1781  N   LEU A 189       0.520 -15.441   0.188  1.00 10.00      A   
ATOM   1782  HN  LEU A 189       0.192 -15.760   1.060  1.00 10.00      A   
ATOM   1783  CA  LEU A 189      -0.120 -15.922  -1.025  1.00 10.00      A   
ATOM   1784  CB  LEU A 189       0.343 -17.349  -1.334  1.00 10.00      A   
ATOM   1785  CG  LEU A 189      -0.183 -17.975  -2.630  1.00 10.00      A   
ATOM   1786  CD1 LEU A 189       0.349 -17.230  -3.847  1.00 10.00      A   
ATOM   1787  CD2 LEU A 189       0.172 -19.453  -2.704  1.00 10.00      A   
ATOM   1788  C   LEU A 189      -1.639 -15.878  -0.884  1.00 10.00      A   
ATOM   1789  O   LEU A 189      -2.218 -16.612  -0.087  1.00 10.00      A   
ATOM   1790  N   ASN A 190      -2.274 -15.006  -1.649  1.00 10.00      A   
ATOM   1791  HN  ASN A 190      -1.753 -14.429  -2.255  1.00 10.00      A   
ATOM   1792  CA  ASN A 190      -3.726 -14.871  -1.616  1.00 10.00      A   
ATOM   1793  CB  ASN A 190      -4.114 -13.477  -1.116  1.00 10.00      A   
ATOM   1794  CG  ASN A 190      -5.606 -13.220  -1.191  1.00 10.00      A   
ATOM   1795  OD1 ASN A 190      -6.415 -14.136  -1.050  1.00 10.00      A   
ATOM   1796  ND2 ASN A 190      -5.983 -11.976  -1.430  1.00 10.00      A   
ATOM   1797 HD21 ASN A 190      -5.279 -11.284  -1.548  1.00 10.00      A   
ATOM   1798 HD22 ASN A 190      -6.943 -11.782  -1.467  1.00 10.00      A   
ATOM   1799  C   ASN A 190      -4.309 -15.112  -3.004  1.00 10.00      A   
ATOM   1800  O   ASN A 190      -4.206 -14.255  -3.881  1.00 10.00      A   
ATOM   1801  N   ILE A 191      -4.925 -16.274  -3.200  1.00 10.00      A   
ATOM   1802  HN  ILE A 191      -4.998 -16.915  -2.454  1.00 10.00      A   
ATOM   1803  CA  ILE A 191      -5.500 -16.619  -4.496  1.00 10.00      A   
ATOM   1804  CB  ILE A 191      -4.672 -17.712  -5.213  1.00 10.00      A   
ATOM   1805  CG1 ILE A 191      -4.518 -18.946  -4.316  1.00 10.00      A   
ATOM   1806  CG2 ILE A 191      -3.310 -17.174  -5.635  1.00 10.00      A   
ATOM   1807  CD1 ILE A 191      -4.306 -20.236  -5.078  1.00 10.00      A   
ATOM   1808  C   ILE A 191      -6.948 -17.094  -4.369  1.00 10.00      A   
ATOM   1809  O   ILE A 191      -7.407 -17.910  -5.166  1.00 10.00      A   
ATOM   1810  N   SER A 192      -7.672 -16.566  -3.391  1.00 10.00      A   
ATOM   1811  HN  SER A 192      -7.266 -15.899  -2.799  1.00 10.00      A   
ATOM   1812  CA  SER A 192      -9.064 -16.950  -3.175  1.00 10.00      A   
ATOM   1813  CB  SER A 192      -9.572 -16.371  -1.854  1.00 10.00      A   
ATOM   1814  OG  SER A 192      -8.704 -16.735  -0.792  1.00 10.00      A   
ATOM   1815  HG  SER A 192      -8.395 -17.647  -0.931  1.00 10.00      A   
ATOM   1816  C   SER A 192      -9.966 -16.525  -4.340  1.00 10.00      A   
ATOM   1817  O   SER A 192     -11.076 -17.036  -4.495  1.00 10.00      A   
ATOM   1818  N   CYS A 193      -9.477 -15.606  -5.168  1.00 10.00      A   
ATOM   1819  HN  CYS A 193      -8.580 -15.244  -5.004  1.00 10.00      A   
ATOM   1820  CA  CYS A 193     -10.238 -15.114  -6.312  1.00 10.00      A   
ATOM   1821  CB  CYS A 193      -9.618 -13.818  -6.826  1.00 10.00      A   
ATOM   1822  SG  CYS A 193      -7.818 -13.873  -6.991  1.00 10.00      A   
ATOM   1823  HG  CYS A 193      -7.335 -12.746  -6.481  1.00 10.00      A   
ATOM   1824  C   CYS A 193     -10.283 -16.135  -7.444  1.00 10.00      A   
ATOM   1825  O   CYS A 193     -11.195 -16.120  -8.268  1.00 10.00      A   
ATOM   1826  N   LEU A 194      -9.300 -17.019  -7.481  1.00 10.00      A   
ATOM   1827  HN  LEU A 194      -8.614 -17.003  -6.779  1.00 10.00      A   
ATOM   1828  CA  LEU A 194      -9.225 -18.029  -8.525  1.00 10.00      A   
ATOM   1829  CB  LEU A 194      -7.809 -18.597  -8.615  1.00 10.00      A   
ATOM   1830  CG  LEU A 194      -6.741 -17.646  -9.159  1.00 10.00      A   
ATOM   1831  CD1 LEU A 194      -5.350 -18.188  -8.887  1.00 10.00      A   
ATOM   1832  CD2 LEU A 194      -6.940 -17.417 -10.651  1.00 10.00      A   
ATOM   1833  C   LEU A 194     -10.224 -19.148  -8.277  1.00 10.00      A   
ATOM   1834  O   LEU A 194     -10.480 -19.521  -7.133  1.00 10.00      A   
ATOM   1835  N   ALA A 195     -10.782 -19.680  -9.352  1.00 10.00      A   
ATOM   1836  HN  ALA A 195     -10.535 -19.334 -10.243  1.00 10.00      A   
ATOM   1837  CA  ALA A 195     -11.753 -20.759  -9.252  1.00 10.00      A   
ATOM   1838  CB  ALA A 195     -13.050 -20.376  -9.943  1.00 10.00      A   
ATOM   1839  C   ALA A 195     -11.199 -22.059  -9.822  1.00 10.00      A   
ATOM   1840  O   ALA A 195     -11.732 -23.139  -9.556  1.00 10.00      A   
ATOM   1841  N   SER A 196     -10.128 -21.955 -10.600  1.00 10.00      A   
ATOM   1842  HN  SER A 196      -9.743 -21.066 -10.777  1.00 10.00      A   
ATOM   1843  CA  SER A 196      -9.508 -23.130 -11.196  1.00 10.00      A   
ATOM   1844  CB  SER A 196      -8.589 -22.752 -12.361  1.00 10.00      A   
ATOM   1845  OG  SER A 196      -7.865 -21.566 -12.081  1.00 10.00      A   
ATOM   1846  HG  SER A 196      -8.481 -20.813 -12.038  1.00 10.00      A   
ATOM   1847  C   SER A 196      -8.770 -23.949 -10.139  1.00 10.00      A   
ATOM   1848  O   SER A 196      -8.220 -23.395  -9.184  1.00 10.00      A   
ATOM   1849  N   GLU A 197      -8.780 -25.264 -10.306  1.00 10.00      A   
ATOM   1850  HN  GLU A 197      -9.226 -25.640 -11.096  1.00 10.00      A   
ATOM   1851  CA  GLU A 197      -8.137 -26.164  -9.362  1.00 10.00      A   
ATOM   1852  CB  GLU A 197      -8.743 -27.567  -9.470  1.00 10.00      A   
ATOM   1853  CG  GLU A 197      -8.525 -28.436  -8.245  1.00 10.00      A   
ATOM   1854  CD  GLU A 197      -8.577 -29.910  -8.569  1.00 10.00      A   
ATOM   1855  OE1 GLU A 197      -9.628 -30.384  -9.046  1.00 10.00      A   
ATOM   1856  OE2 GLU A 197      -7.564 -30.603  -8.350  1.00 10.00      A   
ATOM   1857  C   GLU A 197      -6.628 -26.223  -9.590  1.00 10.00      A   
ATOM   1858  O   GLU A 197      -6.166 -26.541 -10.688  1.00 10.00      A   
ATOM   1859  N   VAL A 198      -5.873 -25.918  -8.544  1.00 10.00      A   
ATOM   1860  HN  VAL A 198      -6.307 -25.676  -7.703  1.00 10.00      A   
ATOM   1861  CA  VAL A 198      -4.416 -25.945  -8.606  1.00 10.00      A   
ATOM   1862  CB  VAL A 198      -3.783 -24.818  -7.761  1.00 10.00      A   
ATOM   1863  CG1 VAL A 198      -4.051 -23.461  -8.384  1.00 10.00      A   
ATOM   1864  CG2 VAL A 198      -4.295 -24.860  -6.326  1.00 10.00      A   
ATOM   1865  C   VAL A 198      -3.892 -27.294  -8.117  1.00 10.00      A   
ATOM   1866  O   VAL A 198      -4.620 -28.055  -7.475  1.00 10.00      A   
ATOM   1867  N   SER A 199      -2.636 -27.587  -8.416  1.00 10.00      A   
ATOM   1868  HN  SER A 199      -2.098 -26.939  -8.917  1.00 10.00      A   
ATOM   1869  CA  SER A 199      -2.033 -28.843  -8.002  1.00 10.00      A   
ATOM   1870  CB  SER A 199      -0.733 -29.095  -8.776  1.00 10.00      A   
ATOM   1871  OG  SER A 199      -0.038 -30.228  -8.271  1.00 10.00      A   
ATOM   1872  HG  SER A 199      -0.337 -31.021  -8.737  1.00 10.00      A   
ATOM   1873  C   SER A 199      -1.760 -28.831  -6.502  1.00 10.00      A   
ATOM   1874  O   SER A 199      -0.980 -28.011  -6.012  1.00 10.00      A   
ATOM   1875  N   PHE A 200      -2.422 -29.729  -5.777  1.00 10.00      A   
ATOM   1876  HN  PHE A 200      -3.052 -30.333  -6.224  1.00 10.00      A   
ATOM   1877  CA  PHE A 200      -2.242 -29.833  -4.338  1.00 10.00      A   
ATOM   1878  CB  PHE A 200      -3.224 -30.855  -3.757  1.00 10.00      A   
ATOM   1879  CG  PHE A 200      -3.143 -31.007  -2.264  1.00 10.00      A   
ATOM   1880  CD1 PHE A 200      -3.557 -29.987  -1.424  1.00 10.00      A   
ATOM   1881  CD2 PHE A 200      -2.653 -32.173  -1.699  1.00 10.00      A   
ATOM   1882  CE1 PHE A 200      -3.485 -30.125  -0.051  1.00 10.00      A   
ATOM   1883  CE2 PHE A 200      -2.578 -32.319  -0.326  1.00 10.00      A   
ATOM   1884  CZ  PHE A 200      -2.993 -31.293   0.500  1.00 10.00      A   
ATOM   1885  C   PHE A 200      -0.801 -30.219  -4.009  1.00 10.00      A   
ATOM   1886  O   PHE A 200      -0.221 -29.737  -3.039  1.00 10.00      A   
ATOM   1887  N   SER A 201      -0.223 -31.067  -4.845  1.00 10.00      A   
ATOM   1888  HN  SER A 201      -0.730 -31.403  -5.614  1.00 10.00      A   
ATOM   1889  CA  SER A 201       1.145 -31.520  -4.656  1.00 10.00      A   
ATOM   1890  CB  SER A 201       1.458 -32.618  -5.666  1.00 10.00      A   
ATOM   1891  OG  SER A 201       0.249 -33.173  -6.169  1.00 10.00      A   
ATOM   1892  HG  SER A 201       0.236 -33.097  -7.136  1.00 10.00      A   
ATOM   1893  C   SER A 201       2.127 -30.363  -4.807  1.00 10.00      A   
ATOM   1894  O   SER A 201       3.059 -30.218  -4.010  1.00 10.00      A   
ATOM   1895  N   ALA A 202       1.909 -29.531  -5.824  1.00 10.00      A   
ATOM   1896  HN  ALA A 202       1.145 -29.692  -6.423  1.00 10.00      A   
ATOM   1897  CA  ALA A 202       2.775 -28.384  -6.060  1.00 10.00      A   
ATOM   1898  CB  ALA A 202       2.447 -27.719  -7.386  1.00 10.00      A   
ATOM   1899  C   ALA A 202       2.635 -27.385  -4.921  1.00 10.00      A   
ATOM   1900  O   ALA A 202       3.622 -26.825  -4.443  1.00 10.00      A   
ATOM   1901  N   LEU A 203       1.398 -27.180  -4.488  1.00 10.00      A   
ATOM   1902  HN  LEU A 203       0.657 -27.660  -4.923  1.00 10.00      A   
ATOM   1903  CA  LEU A 203       1.097 -26.265  -3.397  1.00 10.00      A   
ATOM   1904  CB  LEU A 203      -0.420 -26.162  -3.219  1.00 10.00      A   
ATOM   1905  CG  LEU A 203      -0.922 -25.345  -2.027  1.00 10.00      A   
ATOM   1906  CD1 LEU A 203      -0.464 -23.897  -2.134  1.00 10.00      A   
ATOM   1907  CD2 LEU A 203      -2.435 -25.423  -1.938  1.00 10.00      A   
ATOM   1908  C   LEU A 203       1.754 -26.739  -2.103  1.00 10.00      A   
ATOM   1909  O   LEU A 203       2.422 -25.968  -1.416  1.00 10.00      A   
ATOM   1910  N   GLU A 204       1.575 -28.018  -1.796  1.00 10.00      A   
ATOM   1911  HN  GLU A 204       1.034 -28.580  -2.397  1.00 10.00      A   
ATOM   1912  CA  GLU A 204       2.149 -28.614  -0.595  1.00 10.00      A   
ATOM   1913  CB  GLU A 204       1.783 -30.098  -0.518  1.00 10.00      A   
ATOM   1914  CG  GLU A 204       2.481 -30.845   0.601  1.00 10.00      A   
ATOM   1915  CD  GLU A 204       2.225 -32.335   0.554  1.00 10.00      A   
ATOM   1916  OE1 GLU A 204       2.305 -32.924  -0.547  1.00 10.00      A   
ATOM   1917  OE2 GLU A 204       1.955 -32.928   1.619  1.00 10.00      A   
ATOM   1918  C   GLU A 204       3.666 -28.452  -0.575  1.00 10.00      A   
ATOM   1919  O   GLU A 204       4.236 -27.976   0.408  1.00 10.00      A   
ATOM   1920  N   ARG A 205       4.311 -28.845  -1.668  1.00 10.00      A   
ATOM   1921  HN  ARG A 205       3.794 -29.215  -2.421  1.00 10.00      A   
ATOM   1922  CA  ARG A 205       5.765 -28.753  -1.778  1.00 10.00      A   
ATOM   1923  CB  ARG A 205       6.242 -29.323  -3.115  1.00 10.00      A   
ATOM   1924  CG  ARG A 205       7.581 -30.042  -3.046  1.00 10.00      A   
ATOM   1925  CD  ARG A 205       8.173 -30.264  -4.429  1.00 10.00      A   
ATOM   1926  NE  ARG A 205       7.178 -30.732  -5.384  1.00 10.00      A   
ATOM   1927  HE  ARG A 205       6.473 -31.327  -5.040  1.00 10.00      A   
ATOM   1928  CZ  ARG A 205       7.180 -30.412  -6.680  1.00 10.00      A   
ATOM   1929  NH1 ARG A 205       8.137 -29.628  -7.175  1.00 10.00      A   
ATOM   1930 HH11 ARG A 205       8.900 -29.262  -6.554  1.00 10.00      A   
ATOM   1931 HH12 ARG A 205       8.136 -29.377  -8.189  1.00 10.00      A   
ATOM   1932  NH2 ARG A 205       6.224 -30.876  -7.480  1.00 10.00      A   
ATOM   1933 HH21 ARG A 205       6.220 -30.625  -8.494  1.00 10.00      A   
ATOM   1934 HH22 ARG A 205       5.469 -31.494  -7.104  1.00 10.00      A   
ATOM   1935  C   ARG A 205       6.236 -27.307  -1.628  1.00 10.00      A   
ATOM   1936  O   ARG A 205       7.278 -27.038  -1.032  1.00 10.00      A   
ATOM   1937  N   LEU A 206       5.446 -26.382  -2.159  1.00 10.00      A   
ATOM   1938  HN  LEU A 206       4.616 -26.660  -2.604  1.00 10.00      A   
ATOM   1939  CA  LEU A 206       5.768 -24.963  -2.100  1.00 10.00      A   
ATOM   1940  CB  LEU A 206       4.772 -24.172  -2.954  1.00 10.00      A   
ATOM   1941  CG  LEU A 206       5.363 -23.304  -4.060  1.00 10.00      A   
ATOM   1942  CD1 LEU A 206       4.252 -22.693  -4.898  1.00 10.00      A   
ATOM   1943  CD2 LEU A 206       6.244 -22.218  -3.465  1.00 10.00      A   
ATOM   1944  C   LEU A 206       5.746 -24.445  -0.664  1.00 10.00      A   
ATOM   1945  O   LEU A 206       6.705 -23.826  -0.201  1.00 10.00      A   
ATOM   1946  N   VAL A 207       4.650 -24.714   0.033  1.00 10.00      A   
ATOM   1947  HN  VAL A 207       3.928 -25.228  -0.395  1.00 10.00      A   
ATOM   1948  CA  VAL A 207       4.480 -24.269   1.414  1.00 10.00      A   
ATOM   1949  CB  VAL A 207       3.057 -24.593   1.928  1.00 10.00      A   
ATOM   1950  CG1 VAL A 207       2.906 -24.229   3.396  1.00 10.00      A   
ATOM   1951  CG2 VAL A 207       2.005 -23.879   1.093  1.00 10.00      A   
ATOM   1952  C   VAL A 207       5.510 -24.905   2.349  1.00 10.00      A   
ATOM   1953  O   VAL A 207       6.114 -24.225   3.179  1.00 10.00      A   
ATOM   1954  N   THR A 208       5.715 -26.204   2.194  1.00 10.00      A   
ATOM   1955  HN  THR A 208       5.218 -26.683   1.496  1.00 10.00      A   
ATOM   1956  CA  THR A 208       6.651 -26.948   3.031  1.00 10.00      A   
ATOM   1957  CB  THR A 208       6.675 -28.441   2.646  1.00 10.00      A   
ATOM   1958  OG1 THR A 208       5.329 -28.932   2.588  1.00 10.00      A   
ATOM   1959  HG1 THR A 208       4.933 -28.689   1.739  1.00 10.00      A   
ATOM   1960  CG2 THR A 208       7.455 -29.248   3.672  1.00 10.00      A   
ATOM   1961  C   THR A 208       8.075 -26.380   2.985  1.00 10.00      A   
ATOM   1962  O   THR A 208       8.736 -26.258   4.020  1.00 10.00      A   
ATOM   1963  N   ARG A 209       8.541 -26.017   1.795  1.00 10.00      A   
ATOM   1964  HN  ARG A 209       7.969 -26.113   1.004  1.00 10.00      A   
ATOM   1965  CA  ARG A 209       9.895 -25.492   1.643  1.00 10.00      A   
ATOM   1966  CB  ARG A 209      10.450 -25.748   0.238  1.00 10.00      A   
ATOM   1967  CG  ARG A 209       9.803 -24.925  -0.863  1.00 10.00      A   
ATOM   1968  CD  ARG A 209      10.433 -25.222  -2.214  1.00 10.00      A   
ATOM   1969  NE  ARG A 209       9.798 -24.473  -3.298  1.00 10.00      A   
ATOM   1970  HE  ARG A 209       9.932 -23.492  -3.307  1.00 10.00      A   
ATOM   1971  CZ  ARG A 209       9.069 -25.034  -4.262  1.00 10.00      A   
ATOM   1972  NH1 ARG A 209       8.882 -26.348  -4.279  1.00 10.00      A   
ATOM   1973 HH11 ARG A 209       9.306 -26.948  -3.540  1.00 10.00      A   
ATOM   1974 HH12 ARG A 209       8.312 -26.786  -5.039  1.00 10.00      A   
ATOM   1975  NH2 ARG A 209       8.530 -24.288  -5.211  1.00 10.00      A   
ATOM   1976 HH21 ARG A 209       8.673 -23.257  -5.210  1.00 10.00      A   
ATOM   1977 HH22 ARG A 209       7.959 -24.732  -5.965  1.00 10.00      A   
ATOM   1978  C   ARG A 209      10.016 -24.016   2.015  1.00 10.00      A   
ATOM   1979  O   ARG A 209      11.127 -23.487   2.096  1.00 10.00      A   
ATOM   1980  N   CYS A 210       8.894 -23.355   2.247  1.00 10.00      A   
ATOM   1981  HN  CYS A 210       8.031 -23.822   2.188  1.00 10.00      A   
ATOM   1982  CA  CYS A 210       8.918 -21.943   2.600  1.00 10.00      A   
ATOM   1983  CB  CYS A 210       8.109 -21.122   1.598  1.00 10.00      A   
ATOM   1984  SG  CYS A 210       8.530 -21.434  -0.133  1.00 10.00      A   
ATOM   1985  HG  CYS A 210       7.778 -22.448  -0.553  1.00 10.00      A   
ATOM   1986  C   CYS A 210       8.403 -21.707   4.019  1.00 10.00      A   
ATOM   1987  O   CYS A 210       7.202 -21.536   4.233  1.00 10.00      A   
ATOM   1988  N   PRO A 211       9.310 -21.675   5.013  1.00 10.00      A   
ATOM   1989  CA  PRO A 211       8.941 -21.442   6.413  1.00 10.00      A   
ATOM   1990  CB  PRO A 211      10.173 -21.936   7.176  1.00 10.00      A   
ATOM   1991  CG  PRO A 211      11.311 -21.688   6.245  1.00 10.00      A   
ATOM   1992  CD  PRO A 211      10.766 -21.863   4.850  1.00 10.00      A   
ATOM   1993  C   PRO A 211       8.714 -19.953   6.676  1.00 10.00      A   
ATOM   1994  O   PRO A 211       8.464 -19.533   7.807  1.00 10.00      A   
ATOM   1995  N   ASN A 212       8.803 -19.164   5.609  1.00 10.00      A   
ATOM   1996  HN  ASN A 212       9.001 -19.568   4.738  1.00 10.00      A   
ATOM   1997  CA  ASN A 212       8.618 -17.722   5.691  1.00 10.00      A   
ATOM   1998  CB  ASN A 212       9.514 -17.029   4.658  1.00 10.00      A   
ATOM   1999  CG  ASN A 212      10.082 -15.706   5.142  1.00 10.00      A   
ATOM   2000  OD1 ASN A 212       9.470 -14.993   5.940  1.00 10.00      A   
ATOM   2001  ND2 ASN A 212      11.262 -15.361   4.651  1.00 10.00      A   
ATOM   2002 HD21 ASN A 212      11.697 -15.970   4.014  1.00 10.00      A   
ATOM   2003 HD22 ASN A 212      11.654 -14.514   4.946  1.00 10.00      A   
ATOM   2004  C   ASN A 212       7.159 -17.353   5.439  1.00 10.00      A   
ATOM   2005  O   ASN A 212       6.759 -16.201   5.607  1.00 10.00      A   
ATOM   2006  N   LEU A 213       6.372 -18.347   5.047  1.00 10.00      A   
ATOM   2007  HN  LEU A 213       6.754 -19.244   4.952  1.00 10.00      A   
ATOM   2008  CA  LEU A 213       4.957 -18.147   4.756  1.00 10.00      A   
ATOM   2009  CB  LEU A 213       4.358 -19.420   4.153  1.00 10.00      A   
ATOM   2010  CG  LEU A 213       2.898 -19.333   3.705  1.00 10.00      A   
ATOM   2011  CD1 LEU A 213       2.730 -18.301   2.603  1.00 10.00      A   
ATOM   2012  CD2 LEU A 213       2.397 -20.691   3.251  1.00 10.00      A   
ATOM   2013  C   LEU A 213       4.184 -17.736   6.007  1.00 10.00      A   
ATOM   2014  O   LEU A 213       4.159 -18.458   7.002  1.00 10.00      A   
ATOM   2015  N   LYS A 214       3.559 -16.570   5.946  1.00 10.00      A   
ATOM   2016  HN  LYS A 214       3.616 -16.043   5.116  1.00 10.00      A   
ATOM   2017  CA  LYS A 214       2.786 -16.045   7.067  1.00 10.00      A   
ATOM   2018  CB  LYS A 214       3.285 -14.648   7.461  1.00 10.00      A   
ATOM   2019  CG  LYS A 214       4.789 -14.528   7.660  1.00 10.00      A   
ATOM   2020  CD  LYS A 214       5.287 -15.483   8.733  1.00 10.00      A   
ATOM   2021  CE  LYS A 214       6.655 -15.074   9.250  1.00 10.00      A   
ATOM   2022  NZ  LYS A 214       7.604 -14.747   8.153  1.00 10.00      A   
ATOM   2023  HZ1 LYS A 214       7.751 -15.577   7.546  1.00 10.00      A   
ATOM   2024  HZ2 LYS A 214       8.519 -14.461   8.553  1.00 10.00      A   
ATOM   2025  HZ3 LYS A 214       7.233 -13.967   7.572  1.00 10.00      A   
ATOM   2026  C   LYS A 214       1.302 -15.974   6.720  1.00 10.00      A   
ATOM   2027  O   LYS A 214       0.441 -16.309   7.535  1.00 10.00      A   
ATOM   2028  N   SER A 215       1.008 -15.540   5.505  1.00 10.00      A   
ATOM   2029  HN  SER A 215       1.736 -15.296   4.891  1.00 10.00      A   
ATOM   2030  CA  SER A 215      -0.371 -15.416   5.056  1.00 10.00      A   
ATOM   2031  CB  SER A 215      -0.683 -13.955   4.703  1.00 10.00      A   
ATOM   2032  OG  SER A 215      -2.059 -13.770   4.398  1.00 10.00      A   
ATOM   2033  HG  SER A 215      -2.498 -13.330   5.142  1.00 10.00      A   
ATOM   2034  C   SER A 215      -0.634 -16.326   3.862  1.00 10.00      A   
ATOM   2035  O   SER A 215       0.007 -16.195   2.817  1.00 10.00      A   
ATOM   2036  N   LEU A 216      -1.566 -17.255   4.026  1.00 10.00      A   
ATOM   2037  HN  LEU A 216      -2.042 -17.312   4.883  1.00 10.00      A   
ATOM   2038  CA  LEU A 216      -1.913 -18.185   2.964  1.00 10.00      A   
ATOM   2039  CB  LEU A 216      -1.323 -19.567   3.246  1.00 10.00      A   
ATOM   2040  CG  LEU A 216      -1.580 -20.639   2.187  1.00 10.00      A   
ATOM   2041  CD1 LEU A 216      -0.858 -20.304   0.893  1.00 10.00      A   
ATOM   2042  CD2 LEU A 216      -1.167 -22.009   2.700  1.00 10.00      A   
ATOM   2043  C   LEU A 216      -3.423 -18.284   2.811  1.00 10.00      A   
ATOM   2044  O   LEU A 216      -4.107 -18.885   3.639  1.00 10.00      A   
ATOM   2045  N   LYS A 217      -3.937 -17.680   1.754  1.00 10.00      A   
ATOM   2046  HN  LYS A 217      -3.336 -17.213   1.131  1.00 10.00      A   
ATOM   2047  CA  LYS A 217      -5.360 -17.699   1.476  1.00 10.00      A   
ATOM   2048  CB  LYS A 217      -5.904 -16.278   1.332  1.00 10.00      A   
ATOM   2049  CG  LYS A 217      -5.589 -15.379   2.515  1.00 10.00      A   
ATOM   2050  CD  LYS A 217      -6.285 -14.037   2.386  1.00 10.00      A   
ATOM   2051  CE  LYS A 217      -5.766 -13.048   3.413  1.00 10.00      A   
ATOM   2052  NZ  LYS A 217      -6.573 -11.800   3.440  1.00 10.00      A   
ATOM   2053  HZ1 LYS A 217      -6.633 -11.393   2.489  1.00 10.00      A   
ATOM   2054  HZ2 LYS A 217      -6.135 -11.103   4.074  1.00 10.00      A   
ATOM   2055  HZ3 LYS A 217      -7.536 -12.001   3.779  1.00 10.00      A   
ATOM   2056  C   LYS A 217      -5.631 -18.505   0.216  1.00 10.00      A   
ATOM   2057  O   LYS A 217      -5.405 -18.033  -0.902  1.00 10.00      A   
ATOM   2058  N   LEU A 218      -6.106 -19.724   0.412  1.00 10.00      A   
ATOM   2059  HN  LEU A 218      -6.280 -20.025   1.330  1.00 10.00      A   
ATOM   2060  CA  LEU A 218      -6.397 -20.628  -0.686  1.00 10.00      A   
ATOM   2061  CB  LEU A 218      -6.365 -22.073  -0.188  1.00 10.00      A   
ATOM   2062  CG  LEU A 218      -5.119 -22.470   0.601  1.00 10.00      A   
ATOM   2063  CD1 LEU A 218      -5.317 -23.816   1.273  1.00 10.00      A   
ATOM   2064  CD2 LEU A 218      -3.900 -22.497  -0.304  1.00 10.00      A   
ATOM   2065  C   LEU A 218      -7.750 -20.315  -1.308  1.00 10.00      A   
ATOM   2066  O   LEU A 218      -8.445 -19.393  -0.879  1.00 10.00      A   
ATOM   2067  N   ASN A 219      -8.114 -21.076  -2.321  1.00 10.00      A   
ATOM   2068  HN  ASN A 219      -7.520 -21.794  -2.619  1.00 10.00      A   
ATOM   2069  CA  ASN A 219      -9.381 -20.876  -3.005  1.00 10.00      A   
ATOM   2070  CB  ASN A 219      -9.174 -20.664  -4.511  1.00 10.00      A   
ATOM   2071  CG  ASN A 219      -8.759 -21.916  -5.260  1.00 10.00      A   
ATOM   2072  OD1 ASN A 219      -8.107 -22.801  -4.709  1.00 10.00      A   
ATOM   2073  ND2 ASN A 219      -9.139 -21.996  -6.527  1.00 10.00      A   
ATOM   2074 HD21 ASN A 219      -9.659 -21.250  -6.902  1.00 10.00      A   
ATOM   2075 HD22 ASN A 219      -8.882 -22.789  -7.042  1.00 10.00      A   
ATOM   2076  C   ASN A 219     -10.341 -22.025  -2.727  1.00 10.00      A   
ATOM   2077  O   ASN A 219      -9.987 -22.986  -2.043  1.00 10.00      A   
ATOM   2078  N   ARG A 220     -11.551 -21.923  -3.269  1.00 10.00      A   
ATOM   2079  HN  ARG A 220     -11.757 -21.135  -3.819  1.00 10.00      A   
ATOM   2080  CA  ARG A 220     -12.599 -22.926  -3.074  1.00 10.00      A   
ATOM   2081  CB  ARG A 220     -13.900 -22.418  -3.690  1.00 10.00      A   
ATOM   2082  CG  ARG A 220     -15.160 -22.996  -3.072  1.00 10.00      A   
ATOM   2083  CD  ARG A 220     -16.369 -22.708  -3.944  1.00 10.00      A   
ATOM   2084  NE  ARG A 220     -17.627 -22.798  -3.205  1.00 10.00      A   
ATOM   2085  HE  ARG A 220     -17.765 -23.592  -2.642  1.00 10.00      A   
ATOM   2086  CZ  ARG A 220     -18.579 -21.869  -3.255  1.00 10.00      A   
ATOM   2087  NH1 ARG A 220     -18.412 -20.787  -4.004  1.00 10.00      A   
ATOM   2088 HH11 ARG A 220     -19.156 -20.055  -4.040  1.00 10.00      A   
ATOM   2089 HH12 ARG A 220     -17.541 -20.661  -4.561  1.00 10.00      A   
ATOM   2090  NH2 ARG A 220     -19.699 -22.021  -2.556  1.00 10.00      A   
ATOM   2091 HH21 ARG A 220     -20.450 -21.294  -2.598  1.00 10.00      A   
ATOM   2092 HH22 ARG A 220     -19.843 -22.876  -1.956  1.00 10.00      A   
ATOM   2093  C   ARG A 220     -12.241 -24.286  -3.683  1.00 10.00      A   
ATOM   2094  O   ARG A 220     -12.920 -25.284  -3.432  1.00 10.00      A   
ATOM   2095  N   ALA A 221     -11.177 -24.331  -4.471  1.00 10.00      A   
ATOM   2096  HN  ALA A 221     -10.659 -23.513  -4.627  1.00 10.00      A   
ATOM   2097  CA  ALA A 221     -10.757 -25.575  -5.109  1.00 10.00      A   
ATOM   2098  CB  ALA A 221      -9.863 -25.289  -6.304  1.00 10.00      A   
ATOM   2099  C   ALA A 221     -10.058 -26.517  -4.128  1.00 10.00      A   
ATOM   2100  O   ALA A 221      -9.796 -27.676  -4.450  1.00 10.00      A   
ATOM   2101  N   VAL A 222      -9.754 -26.023  -2.938  1.00 10.00      A   
ATOM   2102  HN  VAL A 222      -9.989 -25.092  -2.730  1.00 10.00      A   
ATOM   2103  CA  VAL A 222      -9.089 -26.836  -1.929  1.00 10.00      A   
ATOM   2104  CB  VAL A 222      -8.059 -26.016  -1.123  1.00 10.00      A   
ATOM   2105  CG1 VAL A 222      -7.227 -26.930  -0.233  1.00 10.00      A   
ATOM   2106  CG2 VAL A 222      -7.162 -25.220  -2.061  1.00 10.00      A   
ATOM   2107  C   VAL A 222     -10.112 -27.462  -0.980  1.00 10.00      A   
ATOM   2108  O   VAL A 222     -10.841 -26.749  -0.287  1.00 10.00      A   
ATOM   2109  N   PRO A 223     -10.188 -28.806  -0.963  1.00 10.00      A   
ATOM   2110  CA  PRO A 223     -11.124 -29.551  -0.110  1.00 10.00      A   
ATOM   2111  CB  PRO A 223     -10.929 -31.009  -0.547  1.00 10.00      A   
ATOM   2112  CG  PRO A 223     -10.242 -30.925  -1.864  1.00 10.00      A   
ATOM   2113  CD  PRO A 223      -9.372 -29.711  -1.782  1.00 10.00      A   
ATOM   2114  C   PRO A 223     -10.797 -29.409   1.373  1.00 10.00      A   
ATOM   2115  O   PRO A 223      -9.637 -29.221   1.756  1.00 10.00      A   
ATOM   2116  N   LEU A 224     -11.829 -29.534   2.197  1.00 10.00      A   
ATOM   2117  HN  LEU A 224     -12.715 -29.711   1.817  1.00 10.00      A   
ATOM   2118  CA  LEU A 224     -11.697 -29.414   3.647  1.00 10.00      A   
ATOM   2119  CB  LEU A 224     -13.074 -29.552   4.304  1.00 10.00      A   
ATOM   2120  CG  LEU A 224     -13.133 -29.393   5.825  1.00 10.00      A   
ATOM   2121  CD1 LEU A 224     -12.751 -27.981   6.234  1.00 10.00      A   
ATOM   2122  CD2 LEU A 224     -14.518 -29.742   6.344  1.00 10.00      A   
ATOM   2123  C   LEU A 224     -10.741 -30.456   4.223  1.00 10.00      A   
ATOM   2124  O   LEU A 224      -9.937 -30.156   5.107  1.00 10.00      A   
ATOM   2125  N   GLU A 225     -10.816 -31.671   3.702  1.00 10.00      A   
ATOM   2126  HN  GLU A 225     -11.466 -31.842   2.977  1.00 10.00      A   
ATOM   2127  CA  GLU A 225      -9.971 -32.765   4.175  1.00 10.00      A   
ATOM   2128  CB  GLU A 225     -10.444 -34.108   3.605  1.00 10.00      A   
ATOM   2129  CG  GLU A 225     -11.947 -34.212   3.392  1.00 10.00      A   
ATOM   2130  CD  GLU A 225     -12.357 -33.788   1.998  1.00 10.00      A   
ATOM   2131  OE1 GLU A 225     -12.629 -32.588   1.791  1.00 10.00      A   
ATOM   2132  OE2 GLU A 225     -12.406 -34.656   1.101  1.00 10.00      A   
ATOM   2133  C   GLU A 225      -8.501 -32.545   3.821  1.00 10.00      A   
ATOM   2134  O   GLU A 225      -7.613 -33.142   4.431  1.00 10.00      A   
ATOM   2135  N   LYS A 226      -8.247 -31.692   2.841  1.00 10.00      A   
ATOM   2136  HN  LYS A 226      -8.994 -31.232   2.399  1.00 10.00      A   
ATOM   2137  CA  LYS A 226      -6.882 -31.415   2.409  1.00 10.00      A   
ATOM   2138  CB  LYS A 226      -6.836 -31.148   0.899  1.00 10.00      A   
ATOM   2139  CG  LYS A 226      -7.173 -32.356   0.035  1.00 10.00      A   
ATOM   2140  CD  LYS A 226      -6.263 -33.534   0.346  1.00 10.00      A   
ATOM   2141  CE  LYS A 226      -6.638 -34.763  -0.469  1.00 10.00      A   
ATOM   2142  NZ  LYS A 226      -6.250 -34.637  -1.897  1.00 10.00      A   
ATOM   2143  HZ1 LYS A 226      -6.497 -33.694  -2.261  1.00 10.00      A   
ATOM   2144  HZ2 LYS A 226      -6.748 -35.350  -2.462  1.00 10.00      A   
ATOM   2145  HZ3 LYS A 226      -5.227 -34.784  -2.007  1.00 10.00      A   
ATOM   2146  C   LYS A 226      -6.265 -30.247   3.173  1.00 10.00      A   
ATOM   2147  O   LYS A 226      -5.048 -30.064   3.171  1.00 10.00      A   
ATOM   2148  N   LEU A 227      -7.109 -29.463   3.833  1.00 10.00      A   
ATOM   2149  HN  LEU A 227      -8.068 -29.660   3.806  1.00 10.00      A   
ATOM   2150  CA  LEU A 227      -6.645 -28.313   4.594  1.00 10.00      A   
ATOM   2151  CB  LEU A 227      -7.836 -27.493   5.103  1.00 10.00      A   
ATOM   2152  CG  LEU A 227      -8.731 -26.855   4.037  1.00 10.00      A   
ATOM   2153  CD1 LEU A 227      -9.956 -26.224   4.679  1.00 10.00      A   
ATOM   2154  CD2 LEU A 227      -7.957 -25.823   3.231  1.00 10.00      A   
ATOM   2155  C   LEU A 227      -5.758 -28.745   5.759  1.00 10.00      A   
ATOM   2156  O   LEU A 227      -4.750 -28.102   6.053  1.00 10.00      A   
ATOM   2157  N   ALA A 228      -6.128 -29.848   6.403  1.00 10.00      A   
ATOM   2158  HN  ALA A 228      -6.933 -30.326   6.105  1.00 10.00      A   
ATOM   2159  CA  ALA A 228      -5.378 -30.369   7.545  1.00 10.00      A   
ATOM   2160  CB  ALA A 228      -6.081 -31.582   8.127  1.00 10.00      A   
ATOM   2161  C   ALA A 228      -3.937 -30.712   7.171  1.00 10.00      A   
ATOM   2162  O   ALA A 228      -3.012 -30.504   7.961  1.00 10.00      A   
ATOM   2163  N   THR A 229      -3.754 -31.226   5.962  1.00 10.00      A   
ATOM   2164  HN  THR A 229      -4.530 -31.366   5.379  1.00 10.00      A   
ATOM   2165  CA  THR A 229      -2.432 -31.596   5.480  1.00 10.00      A   
ATOM   2166  CB  THR A 229      -2.523 -32.332   4.132  1.00 10.00      A   
ATOM   2167  OG1 THR A 229      -3.660 -33.208   4.147  1.00 10.00      A   
ATOM   2168  HG1 THR A 229      -3.376 -34.102   3.924  1.00 10.00      A   
ATOM   2169  CG2 THR A 229      -1.260 -33.144   3.880  1.00 10.00      A   
ATOM   2170  C   THR A 229      -1.546 -30.365   5.326  1.00 10.00      A   
ATOM   2171  O   THR A 229      -0.376 -30.382   5.704  1.00 10.00      A   
ATOM   2172  N   LEU A 230      -2.121 -29.290   4.793  1.00 10.00      A   
ATOM   2173  HN  LEU A 230      -3.064 -29.338   4.517  1.00 10.00      A   
ATOM   2174  CA  LEU A 230      -1.385 -28.046   4.593  1.00 10.00      A   
ATOM   2175  CB  LEU A 230      -2.139 -27.118   3.645  1.00 10.00      A   
ATOM   2176  CG  LEU A 230      -2.210 -27.571   2.189  1.00 10.00      A   
ATOM   2177  CD1 LEU A 230      -3.254 -26.770   1.436  1.00 10.00      A   
ATOM   2178  CD2 LEU A 230      -0.849 -27.446   1.521  1.00 10.00      A   
ATOM   2179  C   LEU A 230      -1.108 -27.333   5.911  1.00 10.00      A   
ATOM   2180  O   LEU A 230      -0.084 -26.665   6.061  1.00 10.00      A   
ATOM   2181  N   LEU A 231      -2.015 -27.486   6.868  1.00 10.00      A   
ATOM   2182  HN  LEU A 231      -2.813 -28.032   6.689  1.00 10.00      A   
ATOM   2183  CA  LEU A 231      -1.860 -26.855   8.175  1.00 10.00      A   
ATOM   2184  CB  LEU A 231      -3.116 -27.054   9.020  1.00 10.00      A   
ATOM   2185  CG  LEU A 231      -4.371 -26.348   8.513  1.00 10.00      A   
ATOM   2186  CD1 LEU A 231      -5.567 -26.683   9.386  1.00 10.00      A   
ATOM   2187  CD2 LEU A 231      -4.148 -24.847   8.454  1.00 10.00      A   
ATOM   2188  C   LEU A 231      -0.635 -27.390   8.909  1.00 10.00      A   
ATOM   2189  O   LEU A 231      -0.022 -26.690   9.712  1.00 10.00      A   
ATOM   2190  N   GLN A 232      -0.276 -28.635   8.621  1.00 10.00      A   
ATOM   2191  HN  GLN A 232      -0.807 -29.149   7.977  1.00 10.00      A   
ATOM   2192  CA  GLN A 232       0.887 -29.257   9.243  1.00 10.00      A   
ATOM   2193  CB  GLN A 232       0.767 -30.784   9.221  1.00 10.00      A   
ATOM   2194  CG  GLN A 232      -0.237 -31.351  10.213  1.00 10.00      A   
ATOM   2195  CD  GLN A 232       0.165 -31.133  11.660  1.00 10.00      A   
ATOM   2196  OE1 GLN A 232       1.350 -31.044  11.988  1.00 10.00      A   
ATOM   2197  NE2 GLN A 232      -0.819 -31.052  12.537  1.00 10.00      A   
ATOM   2198 HE21 GLN A 232      -1.739 -31.139  12.209  1.00 10.00      A   
ATOM   2199 HE22 GLN A 232      -0.590 -30.908  13.477  1.00 10.00      A   
ATOM   2200  C   GLN A 232       2.165 -28.825   8.535  1.00 10.00      A   
ATOM   2201  O   GLN A 232       3.269 -29.138   8.972  1.00 10.00      A   
ATOM   2202  N   ARG A 233       2.005 -28.114   7.429  1.00 10.00      A   
ATOM   2203  HN  ARG A 233       1.097 -27.903   7.125  1.00 10.00      A   
ATOM   2204  CA  ARG A 233       3.145 -27.644   6.651  1.00 10.00      A   
ATOM   2205  CB  ARG A 233       2.845 -27.706   5.150  1.00 10.00      A   
ATOM   2206  CG  ARG A 233       2.432 -29.079   4.637  1.00 10.00      A   
ATOM   2207  CD  ARG A 233       3.497 -30.125   4.917  1.00 10.00      A   
ATOM   2208  NE  ARG A 233       3.319 -31.321   4.096  1.00 10.00      A   
ATOM   2209  HE  ARG A 233       2.603 -31.300   3.424  1.00 10.00      A   
ATOM   2210  CZ  ARG A 233       4.054 -32.424   4.215  1.00 10.00      A   
ATOM   2211  NH1 ARG A 233       5.016 -32.495   5.121  1.00 10.00      A   
ATOM   2212 HH11 ARG A 233       5.598 -33.359   5.204  1.00 10.00      A   
ATOM   2213 HH12 ARG A 233       5.195 -31.689   5.762  1.00 10.00      A   
ATOM   2214  NH2 ARG A 233       3.824 -33.458   3.416  1.00 10.00      A   
ATOM   2215 HH21 ARG A 233       3.060 -33.407   2.690  1.00 10.00      A   
ATOM   2216 HH22 ARG A 233       4.397 -34.324   3.503  1.00 10.00      A   
ATOM   2217  C   ARG A 233       3.535 -26.226   7.046  1.00 10.00      A   
ATOM   2218  O   ARG A 233       4.667 -25.798   6.817  1.00 10.00      A   
ATOM   2219  N   ALA A 234       2.600 -25.500   7.648  1.00 10.00      A   
ATOM   2220  HN  ALA A 234       1.721 -25.899   7.820  1.00 10.00      A   
ATOM   2221  CA  ALA A 234       2.855 -24.126   8.064  1.00 10.00      A   
ATOM   2222  CB  ALA A 234       2.341 -23.144   7.021  1.00 10.00      A   
ATOM   2223  C   ALA A 234       2.252 -23.819   9.436  1.00 10.00      A   
ATOM   2224  O   ALA A 234       1.155 -23.270   9.535  1.00 10.00      A   
ATOM   2225  N   PRO A 235       2.955 -24.183  10.520  1.00 10.00      A   
ATOM   2226  CA  PRO A 235       2.493 -23.928  11.887  1.00 10.00      A   
ATOM   2227  CB  PRO A 235       3.397 -24.823  12.754  1.00 10.00      A   
ATOM   2228  CG  PRO A 235       4.184 -25.659  11.795  1.00 10.00      A   
ATOM   2229  CD  PRO A 235       4.237 -24.892  10.508  1.00 10.00      A   
ATOM   2230  C   PRO A 235       2.678 -22.458  12.277  1.00 10.00      A   
ATOM   2231  O   PRO A 235       2.026 -21.955  13.192  1.00 10.00      A   
ATOM   2232  N   GLN A 236       3.565 -21.774  11.559  1.00 10.00      A   
ATOM   2233  HN  GLN A 236       4.044 -22.235  10.838  1.00 10.00      A   
ATOM   2234  CA  GLN A 236       3.861 -20.364  11.815  1.00 10.00      A   
ATOM   2235  CB  GLN A 236       5.328 -20.055  11.470  1.00 10.00      A   
ATOM   2236  CG  GLN A 236       5.618 -19.818   9.990  1.00 10.00      A   
ATOM   2237  CD  GLN A 236       5.462 -21.062   9.135  1.00 10.00      A   
ATOM   2238  OE1 GLN A 236       5.708 -22.181   9.584  1.00 10.00      A   
ATOM   2239  NE2 GLN A 236       5.038 -20.876   7.896  1.00 10.00      A   
ATOM   2240 HE21 GLN A 236       4.850 -19.951   7.603  1.00 10.00      A   
ATOM   2241 HE22 GLN A 236       4.925 -21.658   7.319  1.00 10.00      A   
ATOM   2242  C   GLN A 236       2.921 -19.442  11.038  1.00 10.00      A   
ATOM   2243  O   GLN A 236       3.126 -18.228  10.981  1.00 10.00      A   
ATOM   2244  N   LEU A 237       1.885 -20.028  10.451  1.00 10.00      A   
ATOM   2245  HN  LEU A 237       1.763 -20.995  10.558  1.00 10.00      A   
ATOM   2246  CA  LEU A 237       0.914 -19.274   9.670  1.00 10.00      A   
ATOM   2247  CB  LEU A 237      -0.050 -20.236   8.974  1.00 10.00      A   
ATOM   2248  CG  LEU A 237      -0.678 -19.737   7.673  1.00 10.00      A   
ATOM   2249  CD1 LEU A 237       0.389 -19.563   6.603  1.00 10.00      A   
ATOM   2250  CD2 LEU A 237      -1.761 -20.697   7.201  1.00 10.00      A   
ATOM   2251  C   LEU A 237       0.135 -18.304  10.554  1.00 10.00      A   
ATOM   2252  O   LEU A 237      -0.376 -18.689  11.605  1.00 10.00      A   
ATOM   2253  N   GLU A 238       0.060 -17.047  10.123  1.00 10.00      A   
ATOM   2254  HN  GLU A 238       0.487 -16.810   9.272  1.00 10.00      A   
ATOM   2255  CA  GLU A 238      -0.651 -16.016  10.864  1.00 10.00      A   
ATOM   2256  CB  GLU A 238       0.078 -14.672  10.779  1.00 10.00      A   
ATOM   2257  CG  GLU A 238       1.510 -14.692  11.279  1.00 10.00      A   
ATOM   2258  CD  GLU A 238       1.976 -13.330  11.749  1.00 10.00      A   
ATOM   2259  OE1 GLU A 238       1.665 -12.317  11.084  1.00 10.00      A   
ATOM   2260  OE2 GLU A 238       2.650 -13.265  12.794  1.00 10.00      A   
ATOM   2261  C   GLU A 238      -2.056 -15.851  10.311  1.00 10.00      A   
ATOM   2262  O   GLU A 238      -3.020 -15.688  11.062  1.00 10.00      A   
ATOM   2263  N   GLU A 239      -2.165 -15.885   8.992  1.00 10.00      A   
ATOM   2264  HN  GLU A 239      -1.356 -16.020   8.446  1.00 10.00      A   
ATOM   2265  CA  GLU A 239      -3.449 -15.736   8.326  1.00 10.00      A   
ATOM   2266  CB  GLU A 239      -3.446 -14.503   7.427  1.00 10.00      A   
ATOM   2267  CG  GLU A 239      -3.238 -13.193   8.168  1.00 10.00      A   
ATOM   2268  CD  GLU A 239      -3.739 -12.007   7.373  1.00 10.00      A   
ATOM   2269  OE1 GLU A 239      -4.083 -12.188   6.186  1.00 10.00      A   
ATOM   2270  OE2 GLU A 239      -3.802 -10.890   7.932  1.00 10.00      A   
ATOM   2271  C   GLU A 239      -3.776 -16.975   7.510  1.00 10.00      A   
ATOM   2272  O   GLU A 239      -3.028 -17.350   6.604  1.00 10.00      A   
ATOM   2273  N   LEU A 240      -4.891 -17.605   7.830  1.00 10.00      A   
ATOM   2274  HN  LEU A 240      -5.458 -17.246   8.550  1.00 10.00      A   
ATOM   2275  CA  LEU A 240      -5.302 -18.806   7.134  1.00 10.00      A   
ATOM   2276  CB  LEU A 240      -5.496 -19.960   8.122  1.00 10.00      A   
ATOM   2277  CG  LEU A 240      -6.188 -21.215   7.575  1.00 10.00      A   
ATOM   2278  CD1 LEU A 240      -5.334 -21.901   6.519  1.00 10.00      A   
ATOM   2279  CD2 LEU A 240      -6.533 -22.176   8.701  1.00 10.00      A   
ATOM   2280  C   LEU A 240      -6.577 -18.585   6.338  1.00 10.00      A   
ATOM   2281  O   LEU A 240      -7.625 -18.254   6.898  1.00 10.00      A   
ATOM   2282  N   GLY A 241      -6.471 -18.748   5.031  1.00 10.00      A   
ATOM   2283  HN  GLY A 241      -5.592 -18.958   4.641  1.00 10.00      A   
ATOM   2284  CA  GLY A 241      -7.616 -18.613   4.167  1.00 10.00      A   
ATOM   2285  C   GLY A 241      -8.077 -19.977   3.700  1.00 10.00      A   
ATOM   2286  O   GLY A 241      -7.483 -20.563   2.794  1.00 10.00      A   
ATOM   2287  N   THR A 242      -9.114 -20.495   4.333  1.00 10.00      A   
ATOM   2288  HN  THR A 242      -9.554 -19.975   5.038  1.00 10.00      A   
ATOM   2289  CA  THR A 242      -9.640 -21.805   3.994  1.00 10.00      A   
ATOM   2290  CB  THR A 242     -10.528 -22.351   5.125  1.00 10.00      A   
ATOM   2291  OG1 THR A 242     -11.360 -21.299   5.636  1.00 10.00      A   
ATOM   2292  HG1 THR A 242     -11.008 -20.994   6.486  1.00 10.00      A   
ATOM   2293  CG2 THR A 242      -9.673 -22.905   6.256  1.00 10.00      A   
ATOM   2294  C   THR A 242     -10.441 -21.766   2.701  1.00 10.00      A   
ATOM   2295  O   THR A 242     -11.001 -20.731   2.333  1.00 10.00      A   
ATOM   2296  N   GLY A 243     -10.478 -22.899   2.012  1.00 10.00      A   
ATOM   2297  HN  GLY A 243     -10.005 -23.685   2.355  1.00 10.00      A   
ATOM   2298  CA  GLY A 243     -11.214 -22.990   0.771  1.00 10.00      A   
ATOM   2299  C   GLY A 243     -12.601 -23.554   0.992  1.00 10.00      A   
ATOM   2300  O   GLY A 243     -13.483 -22.870   1.518  1.00 10.00      A   
ATOM   2301  N   GLY A 244     -12.793 -24.806   0.608  1.00 10.00      A   
ATOM   2302  HN  GLY A 244     -12.045 -25.311   0.218  1.00 10.00      A   
ATOM   2303  CA  GLY A 244     -14.079 -25.443   0.784  1.00 10.00      A   
ATOM   2304  C   GLY A 244     -14.236 -25.994   2.187  1.00 10.00      A   
ATOM   2305  O   GLY A 244     -13.630 -27.005   2.529  1.00 10.00      A   
ATOM   2306  N   TYR A 245     -15.060 -25.335   2.996  1.00 10.00      A   
ATOM   2307  HN  TYR A 245     -15.538 -24.545   2.655  1.00 10.00      A   
ATOM   2308  CA  TYR A 245     -15.287 -25.763   4.372  1.00 10.00      A   
ATOM   2309  CB  TYR A 245     -15.493 -24.546   5.282  1.00 10.00      A   
ATOM   2310  CG  TYR A 245     -14.999 -24.741   6.699  1.00 10.00      A   
ATOM   2311  CD1 TYR A 245     -13.656 -24.582   7.016  1.00 10.00      A   
ATOM   2312  CD2 TYR A 245     -15.876 -25.079   7.721  1.00 10.00      A   
ATOM   2313  CE1 TYR A 245     -13.204 -24.756   8.311  1.00 10.00      A   
ATOM   2314  CE2 TYR A 245     -15.435 -25.255   9.017  1.00 10.00      A   
ATOM   2315  CZ  TYR A 245     -14.098 -25.093   9.309  1.00 10.00      A   
ATOM   2316  OH  TYR A 245     -13.655 -25.266  10.602  1.00 10.00      A   
ATOM   2317  HH  TYR A 245     -14.208 -25.924  11.049  1.00 10.00      A   
ATOM   2318  C   TYR A 245     -16.491 -26.700   4.442  1.00 10.00      A   
ATOM   2319  O   TYR A 245     -17.248 -26.693   5.411  1.00 10.00      A   
ATOM   2320  N   THR A 246     -16.655 -27.508   3.403  1.00 10.00      A   
ATOM   2321  HN  THR A 246     -16.003 -27.482   2.671  1.00 10.00      A   
ATOM   2322  CA  THR A 246     -17.755 -28.449   3.329  1.00 10.00      A   
ATOM   2323  CB  THR A 246     -18.829 -27.994   2.306  1.00 10.00      A   
ATOM   2324  OG1 THR A 246     -19.929 -28.916   2.279  1.00 10.00      A   
ATOM   2325  HG1 THR A 246     -19.840 -29.505   1.518  1.00 10.00      A   
ATOM   2326  CG2 THR A 246     -18.251 -27.845   0.903  1.00 10.00      A   
ATOM   2327  C   THR A 246     -17.229 -29.839   2.972  1.00 10.00      A   
ATOM   2328  O   THR A 246     -16.415 -29.987   2.059  1.00 10.00      A   
ATOM   2329  N   ALA A 247     -17.672 -30.844   3.717  1.00 10.00      A   
ATOM   2330  HN  ALA A 247     -18.292 -30.657   4.452  1.00 10.00      A   
ATOM   2331  CA  ALA A 247     -17.259 -32.221   3.482  1.00 10.00      A   
ATOM   2332  CB  ALA A 247     -15.841 -32.443   3.991  1.00 10.00      A   
ATOM   2333  C   ALA A 247     -18.217 -33.179   4.172  1.00 10.00      A   
ATOM   2334  O   ALA A 247     -19.202 -32.749   4.780  1.00 10.00      A   
ATOM   2335  N   GLU A 248     -17.930 -34.471   4.073  1.00 10.00      A   
ATOM   2336  HN  GLU A 248     -17.139 -34.747   3.559  1.00 10.00      A   
ATOM   2337  CA  GLU A 248     -18.752 -35.491   4.709  1.00 10.00      A   
ATOM   2338  CB  GLU A 248     -18.388 -36.872   4.151  1.00 10.00      A   
ATOM   2339  CG  GLU A 248     -19.340 -37.995   4.538  1.00 10.00      A   
ATOM   2340  CD  GLU A 248     -18.930 -39.326   3.940  1.00 10.00      A   
ATOM   2341  OE1 GLU A 248     -19.182 -39.545   2.738  1.00 10.00      A   
ATOM   2342  OE2 GLU A 248     -18.354 -40.161   4.669  1.00 10.00      A   
ATOM   2343  C   GLU A 248     -18.512 -35.451   6.216  1.00 10.00      A   
ATOM   2344  O   GLU A 248     -17.371 -35.561   6.661  1.00 10.00      A   
ATOM   2345  N   VAL A 249     -19.584 -35.270   6.987  1.00 10.00      A   
ATOM   2346  HN  VAL A 249     -20.466 -35.194   6.564  1.00 10.00      A   
ATOM   2347  CA  VAL A 249     -19.486 -35.202   8.447  1.00 10.00      A   
ATOM   2348  CB  VAL A 249     -20.851 -34.903   9.112  1.00 10.00      A   
ATOM   2349  CG1 VAL A 249     -20.689 -34.719  10.614  1.00 10.00      A   
ATOM   2350  CG2 VAL A 249     -21.503 -33.675   8.496  1.00 10.00      A   
ATOM   2351  C   VAL A 249     -18.919 -36.500   9.012  1.00 10.00      A   
ATOM   2352  O   VAL A 249     -19.631 -37.498   9.150  1.00 10.00      A   
ATOM   2353  N   ARG A 250     -17.629 -36.481   9.317  1.00 10.00      A   
ATOM   2354  HN  ARG A 250     -17.116 -35.654   9.163  1.00 10.00      A   
ATOM   2355  CA  ARG A 250     -16.946 -37.646   9.857  1.00 10.00      A   
ATOM   2356  CB  ARG A 250     -16.095 -38.299   8.770  1.00 10.00      A   
ATOM   2357  CG  ARG A 250     -16.872 -38.824   7.578  1.00 10.00      A   
ATOM   2358  CD  ARG A 250     -15.955 -39.028   6.386  1.00 10.00      A   
ATOM   2359  NE  ARG A 250     -14.772 -39.805   6.735  1.00 10.00      A   
ATOM   2360  HE  ARG A 250     -14.165 -39.425   7.424  1.00 10.00      A   
ATOM   2361  CZ  ARG A 250     -14.474 -40.981   6.194  1.00 10.00      A   
ATOM   2362  NH1 ARG A 250     -15.276 -41.527   5.286  1.00 10.00      A   
ATOM   2363 HH11 ARG A 250     -15.036 -42.451   4.868  1.00 10.00      A   
ATOM   2364 HH12 ARG A 250     -16.152 -41.034   4.992  1.00 10.00      A   
ATOM   2365  NH2 ARG A 250     -13.360 -41.604   6.550  1.00 10.00      A   
ATOM   2366 HH21 ARG A 250     -12.714 -41.166   7.257  1.00 10.00      A   
ATOM   2367 HH22 ARG A 250     -13.116 -42.527   6.130  1.00 10.00      A   
ATOM   2368  C   ARG A 250     -16.047 -37.258  11.029  1.00 10.00      A   
ATOM   2369  O   ARG A 250     -15.437 -36.184  11.028  1.00 10.00      A   
ATOM   2370  N   PRO A 251     -15.952 -38.140  12.038  1.00 10.00      A   
ATOM   2371  CA  PRO A 251     -15.126 -37.907  13.228  1.00 10.00      A   
ATOM   2372  CB  PRO A 251     -15.422 -39.120  14.123  1.00 10.00      A   
ATOM   2373  CG  PRO A 251     -16.672 -39.719  13.578  1.00 10.00      A   
ATOM   2374  CD  PRO A 251     -16.658 -39.429  12.108  1.00 10.00      A   
ATOM   2375  C   PRO A 251     -13.635 -37.854  12.903  1.00 10.00      A   
ATOM   2376  O   PRO A 251     -12.889 -37.087  13.510  1.00 10.00      A   
ATOM   2377  N   ASP A 252     -13.207 -38.658  11.935  1.00 10.00      A   
ATOM   2378  HN  ASP A 252     -13.851 -39.227  11.465  1.00 10.00      A   
ATOM   2379  CA  ASP A 252     -11.796 -38.702  11.543  1.00 10.00      A   
ATOM   2380  CB  ASP A 252     -11.486 -39.844  10.558  1.00 10.00      A   
ATOM   2381  CG  ASP A 252     -12.176 -39.726   9.206  1.00 10.00      A   
ATOM   2382  OD1 ASP A 252     -11.651 -40.273   8.211  1.00 10.00      A   
ATOM   2383  OD2 ASP A 252     -13.255 -39.108   9.131  1.00 10.00      A   
ATOM   2384  C   ASP A 252     -11.312 -37.354  11.026  1.00 10.00      A   
ATOM   2385  O   ASP A 252     -10.325 -36.813  11.526  1.00 10.00      A   
ATOM   2386  N   VAL A 253     -12.031 -36.808  10.049  1.00 10.00      A   
ATOM   2387  HN  VAL A 253     -12.806 -37.305   9.693  1.00 10.00      A   
ATOM   2388  CA  VAL A 253     -11.690 -35.514   9.468  1.00 10.00      A   
ATOM   2389  CB  VAL A 253     -12.657 -35.147   8.318  1.00 10.00      A   
ATOM   2390  CG1 VAL A 253     -12.259 -33.832   7.664  1.00 10.00      A   
ATOM   2391  CG2 VAL A 253     -12.705 -36.262   7.282  1.00 10.00      A   
ATOM   2392  C   VAL A 253     -11.737 -34.426  10.540  1.00 10.00      A   
ATOM   2393  O   VAL A 253     -10.869 -33.553  10.601  1.00 10.00      A   
ATOM   2394  N   TYR A 254     -12.745 -34.515  11.403  1.00 10.00      A   
ATOM   2395  HN  TYR A 254     -13.387 -35.252  11.306  1.00 10.00      A   
ATOM   2396  CA  TYR A 254     -12.928 -33.553  12.487  1.00 10.00      A   
ATOM   2397  CB  TYR A 254     -14.223 -33.858  13.254  1.00 10.00      A   
ATOM   2398  CG  TYR A 254     -14.491 -32.948  14.436  1.00 10.00      A   
ATOM   2399  CD1 TYR A 254     -14.923 -31.639  14.248  1.00 10.00      A   
ATOM   2400  CD2 TYR A 254     -14.324 -33.401  15.738  1.00 10.00      A   
ATOM   2401  CE1 TYR A 254     -15.179 -30.810  15.325  1.00 10.00      A   
ATOM   2402  CE2 TYR A 254     -14.578 -32.580  16.818  1.00 10.00      A   
ATOM   2403  CZ  TYR A 254     -15.004 -31.286  16.606  1.00 10.00      A   
ATOM   2404  OH  TYR A 254     -15.254 -30.467  17.682  1.00 10.00      A   
ATOM   2405  HH  TYR A 254     -14.433 -30.342  18.177  1.00 10.00      A   
ATOM   2406  C   TYR A 254     -11.728 -33.558  13.432  1.00 10.00      A   
ATOM   2407  O   TYR A 254     -11.272 -32.505  13.886  1.00 10.00      A   
ATOM   2408  N   SER A 255     -11.205 -34.743  13.702  1.00 10.00      A   
ATOM   2409  HN  SER A 255     -11.593 -35.545  13.285  1.00 10.00      A   
ATOM   2410  CA  SER A 255     -10.063 -34.883  14.590  1.00 10.00      A   
ATOM   2411  CB  SER A 255      -9.831 -36.354  14.930  1.00 10.00      A   
ATOM   2412  OG  SER A 255     -11.033 -36.984  15.340  1.00 10.00      A   
ATOM   2413  HG  SER A 255     -11.687 -36.916  14.629  1.00 10.00      A   
ATOM   2414  C   SER A 255      -8.805 -34.298  13.957  1.00 10.00      A   
ATOM   2415  O   SER A 255      -8.094 -33.515  14.588  1.00 10.00      A   
ATOM   2416  N   GLY A 256      -8.549 -34.673  12.706  1.00 10.00      A   
ATOM   2417  HN  GLY A 256      -9.169 -35.289  12.250  1.00 10.00      A   
ATOM   2418  CA  GLY A 256      -7.373 -34.189  12.003  1.00 10.00      A   
ATOM   2419  C   GLY A 256      -7.328 -32.679  11.914  1.00 10.00      A   
ATOM   2420  O   GLY A 256      -6.286 -32.070  12.158  1.00 10.00      A   
ATOM   2421  N   LEU A 257      -8.460 -32.076  11.578  1.00 10.00      A   
ATOM   2422  HN  LEU A 257      -9.260 -32.621  11.396  1.00 10.00      A   
ATOM   2423  CA  LEU A 257      -8.548 -30.628  11.460  1.00 10.00      A   
ATOM   2424  CB  LEU A 257      -9.938 -30.207  10.979  1.00 10.00      A   
ATOM   2425  CG  LEU A 257     -10.242 -30.448   9.500  1.00 10.00      A   
ATOM   2426  CD1 LEU A 257     -11.711 -30.184   9.208  1.00 10.00      A   
ATOM   2427  CD2 LEU A 257      -9.357 -29.575   8.623  1.00 10.00      A   
ATOM   2428  C   LEU A 257      -8.225 -29.946  12.780  1.00 10.00      A   
ATOM   2429  O   LEU A 257      -7.391 -29.043  12.831  1.00 10.00      A   
ATOM   2430  N   SER A 258      -8.877 -30.396  13.844  1.00 10.00      A   
ATOM   2431  HN  SER A 258      -9.515 -31.133  13.733  1.00 10.00      A   
ATOM   2432  CA  SER A 258      -8.675 -29.828  15.173  1.00 10.00      A   
ATOM   2433  CB  SER A 258      -9.563 -30.541  16.199  1.00 10.00      A   
ATOM   2434  OG  SER A 258     -10.913 -30.606  15.757  1.00 10.00      A   
ATOM   2435  HG  SER A 258     -10.993 -31.278  15.066  1.00 10.00      A   
ATOM   2436  C   SER A 258      -7.205 -29.888  15.600  1.00 10.00      A   
ATOM   2437  O   SER A 258      -6.663 -28.919  16.134  1.00 10.00      A   
ATOM   2438  N   VAL A 259      -6.558 -31.019  15.336  1.00 10.00      A   
ATOM   2439  HN  VAL A 259      -7.037 -31.752  14.887  1.00 10.00      A   
ATOM   2440  CA  VAL A 259      -5.154 -31.202  15.696  1.00 10.00      A   
ATOM   2441  CB  VAL A 259      -4.702 -32.669  15.503  1.00 10.00      A   
ATOM   2442  CG1 VAL A 259      -3.220 -32.829  15.810  1.00 10.00      A   
ATOM   2443  CG2 VAL A 259      -5.527 -33.600  16.379  1.00 10.00      A   
ATOM   2444  C   VAL A 259      -4.251 -30.274  14.885  1.00 10.00      A   
ATOM   2445  O   VAL A 259      -3.318 -29.673  15.418  1.00 10.00      A   
ATOM   2446  N   ALA A 260      -4.535 -30.157  13.598  1.00 10.00      A   
ATOM   2447  HN  ALA A 260      -5.298 -30.655  13.224  1.00 10.00      A   
ATOM   2448  CA  ALA A 260      -3.739 -29.310  12.721  1.00 10.00      A   
ATOM   2449  CB  ALA A 260      -4.051 -29.608  11.263  1.00 10.00      A   
ATOM   2450  C   ALA A 260      -3.936 -27.828  13.035  1.00 10.00      A   
ATOM   2451  O   ALA A 260      -2.968 -27.066  13.098  1.00 10.00      A   
ATOM   2452  N   LEU A 261      -5.186 -27.433  13.253  1.00 10.00      A   
ATOM   2453  HN  LEU A 261      -5.912 -28.094  13.204  1.00 10.00      A   
ATOM   2454  CA  LEU A 261      -5.522 -26.048  13.558  1.00 10.00      A   
ATOM   2455  CB  LEU A 261      -7.041 -25.864  13.605  1.00 10.00      A   
ATOM   2456  CG  LEU A 261      -7.750 -25.830  12.251  1.00 10.00      A   
ATOM   2457  CD1 LEU A 261      -9.207 -26.239  12.395  1.00 10.00      A   
ATOM   2458  CD2 LEU A 261      -7.638 -24.447  11.628  1.00 10.00      A   
ATOM   2459  C   LEU A 261      -4.892 -25.585  14.866  1.00 10.00      A   
ATOM   2460  O   LEU A 261      -4.424 -24.449  14.969  1.00 10.00      A   
ATOM   2461  N   SER A 262      -4.855 -26.473  15.858  1.00 10.00      A   
ATOM   2462  HN  SER A 262      -5.217 -27.376  15.713  1.00 10.00      A   
ATOM   2463  CA  SER A 262      -4.289 -26.131  17.157  1.00 10.00      A   
ATOM   2464  CB  SER A 262      -4.777 -27.099  18.236  1.00 10.00      A   
ATOM   2465  OG  SER A 262      -4.659 -28.444  17.808  1.00 10.00      A   
ATOM   2466  HG  SER A 262      -5.463 -28.701  17.334  1.00 10.00      A   
ATOM   2467  C   SER A 262      -2.764 -26.084  17.126  1.00 10.00      A   
ATOM   2468  O   SER A 262      -2.129 -25.635  18.082  1.00 10.00      A   
ATOM   2469  N   GLY A 263      -2.181 -26.554  16.030  1.00 10.00      A   
ATOM   2470  HN  GLY A 263      -2.735 -26.913  15.306  1.00 10.00      A   
ATOM   2471  CA  GLY A 263      -0.740 -26.544  15.893  1.00 10.00      A   
ATOM   2472  C   GLY A 263      -0.221 -25.165  15.542  1.00 10.00      A   
ATOM   2473  O   GLY A 263       0.893 -24.794  15.913  1.00 10.00      A   
ATOM   2474  N   CYS A 264      -1.036 -24.402  14.830  1.00 10.00      A   
ATOM   2475  HN  CYS A 264      -1.909 -24.754  14.569  1.00 10.00      A   
ATOM   2476  CA  CYS A 264      -0.669 -23.056  14.428  1.00 10.00      A   
ATOM   2477  CB  CYS A 264      -1.306 -22.713  13.079  1.00 10.00      A   
ATOM   2478  SG  CYS A 264      -1.135 -24.015  11.832  1.00 10.00      A   
ATOM   2479  HG  CYS A 264      -0.262 -23.598  10.917  1.00 10.00      A   
ATOM   2480  C   CYS A 264      -1.075 -22.048  15.500  1.00 10.00      A   
ATOM   2481  O   CYS A 264      -2.225 -21.598  15.556  1.00 10.00      A   
ATOM   2482  N   LYS A 265      -0.128 -21.711  16.369  1.00 10.00      A   
ATOM   2483  HN  LYS A 265       0.763 -22.121  16.285  1.00 10.00      A   
ATOM   2484  CA  LYS A 265      -0.375 -20.764  17.451  1.00 10.00      A   
ATOM   2485  CB  LYS A 265       0.534 -21.050  18.647  1.00 10.00      A   
ATOM   2486  CG  LYS A 265      -0.139 -21.818  19.774  1.00 10.00      A   
ATOM   2487  CD  LYS A 265      -0.198 -23.306  19.485  1.00 10.00      A   
ATOM   2488  CE  LYS A 265      -0.801 -24.069  20.654  1.00 10.00      A   
ATOM   2489  NZ  LYS A 265      -0.693 -25.540  20.470  1.00 10.00      A   
ATOM   2490  HZ1 LYS A 265       0.304 -25.826  20.484  1.00 10.00      A   
ATOM   2491  HZ2 LYS A 265      -1.109 -25.821  19.556  1.00 10.00      A   
ATOM   2492  HZ3 LYS A 265      -1.196 -26.036  21.233  1.00 10.00      A   
ATOM   2493  C   LYS A 265      -0.189 -19.324  17.000  1.00 10.00      A   
ATOM   2494  O   LYS A 265      -0.536 -18.388  17.723  1.00 10.00      A   
ATOM   2495  N   GLU A 266       0.353 -19.141  15.808  1.00 10.00      A   
ATOM   2496  HN  GLU A 266       0.609 -19.919  15.274  1.00 10.00      A   
ATOM   2497  CA  GLU A 266       0.587 -17.806  15.280  1.00 10.00      A   
ATOM   2498  CB  GLU A 266       1.829 -17.781  14.386  1.00 10.00      A   
ATOM   2499  CG  GLU A 266       3.013 -17.035  14.985  1.00 10.00      A   
ATOM   2500  CD  GLU A 266       3.460 -17.612  16.312  1.00 10.00      A   
ATOM   2501  OE1 GLU A 266       4.373 -18.464  16.318  1.00 10.00      A   
ATOM   2502  OE2 GLU A 266       2.905 -17.212  17.355  1.00 10.00      A   
ATOM   2503  C   GLU A 266      -0.631 -17.273  14.529  1.00 10.00      A   
ATOM   2504  O   GLU A 266      -0.621 -16.145  14.037  1.00 10.00      A   
ATOM   2505  N   LEU A 267      -1.684 -18.081  14.459  1.00 10.00      A   
ATOM   2506  HN  LEU A 267      -1.633 -18.963  14.877  1.00 10.00      A   
ATOM   2507  CA  LEU A 267      -2.910 -17.687  13.771  1.00 10.00      A   
ATOM   2508  CB  LEU A 267      -3.910 -18.843  13.748  1.00 10.00      A   
ATOM   2509  CG  LEU A 267      -3.670 -19.921  12.693  1.00 10.00      A   
ATOM   2510  CD1 LEU A 267      -4.698 -21.034  12.826  1.00 10.00      A   
ATOM   2511  CD2 LEU A 267      -3.706 -19.317  11.297  1.00 10.00      A   
ATOM   2512  C   LEU A 267      -3.544 -16.468  14.429  1.00 10.00      A   
ATOM   2513  O   LEU A 267      -3.695 -16.420  15.651  1.00 10.00      A   
ATOM   2514  N   ARG A 268      -3.891 -15.480  13.617  1.00 10.00      A   
ATOM   2515  HN  ARG A 268      -3.715 -15.574  12.654  1.00 10.00      A   
ATOM   2516  CA  ARG A 268      -4.511 -14.256  14.105  1.00 10.00      A   
ATOM   2517  CB  ARG A 268      -3.538 -13.076  13.993  1.00 10.00      A   
ATOM   2518  CG  ARG A 268      -2.256 -13.225  14.794  1.00 10.00      A   
ATOM   2519  CD  ARG A 268      -2.533 -13.305  16.287  1.00 10.00      A   
ATOM   2520  NE  ARG A 268      -1.297 -13.387  17.067  1.00 10.00      A   
ATOM   2521  HE  ARG A 268      -0.807 -12.545  17.223  1.00 10.00      A   
ATOM   2522  CZ  ARG A 268      -0.805 -14.526  17.562  1.00 10.00      A   
ATOM   2523  NH1 ARG A 268      -1.446 -15.671  17.356  1.00 10.00      A   
ATOM   2524 HH11 ARG A 268      -2.333 -15.682  16.801  1.00 10.00      A   
ATOM   2525 HH12 ARG A 268      -1.069 -16.566  17.742  1.00 10.00      A   
ATOM   2526  NH2 ARG A 268       0.324 -14.514  18.261  1.00 10.00      A   
ATOM   2527 HH21 ARG A 268       0.717 -15.404  18.648  1.00 10.00      A   
ATOM   2528 HH22 ARG A 268       0.830 -13.619  18.425  1.00 10.00      A   
ATOM   2529  C   ARG A 268      -5.762 -13.939  13.303  1.00 10.00      A   
ATOM   2530  O   ARG A 268      -6.731 -13.389  13.829  1.00 10.00      A   
ATOM   2531  N   CYS A 269      -5.743 -14.300  12.029  1.00 10.00      A   
ATOM   2532  HN  CYS A 269      -4.954 -14.761  11.669  1.00 10.00      A   
ATOM   2533  CA  CYS A 269      -6.868 -14.026  11.150  1.00 10.00      A   
ATOM   2534  CB  CYS A 269      -6.485 -12.923  10.158  1.00 10.00      A   
ATOM   2535  SG  CYS A 269      -7.810 -12.397   9.045  1.00 10.00      A   
ATOM   2536  HG  CYS A 269      -7.878 -11.071   9.089  1.00 10.00      A   
ATOM   2537  C   CYS A 269      -7.325 -15.277  10.408  1.00 10.00      A   
ATOM   2538  O   CYS A 269      -6.504 -16.060   9.920  1.00 10.00      A   
ATOM   2539  N   LEU A 270      -8.635 -15.463  10.333  1.00 10.00      A   
ATOM   2540  HN  LEU A 270      -9.237 -14.800  10.743  1.00 10.00      A   
ATOM   2541  CA  LEU A 270      -9.210 -16.608   9.639  1.00 10.00      A   
ATOM   2542  CB  LEU A 270      -9.891 -17.569  10.622  1.00 10.00      A   
ATOM   2543  CG  LEU A 270      -8.984 -18.344  11.583  1.00 10.00      A   
ATOM   2544  CD1 LEU A 270      -9.821 -19.172  12.548  1.00 10.00      A   
ATOM   2545  CD2 LEU A 270      -8.018 -19.234  10.818  1.00 10.00      A   
ATOM   2546  C   LEU A 270     -10.219 -16.123   8.612  1.00 10.00      A   
ATOM   2547  O   LEU A 270     -11.180 -15.432   8.956  1.00 10.00      A   
ATOM   2548  N   SER A 271      -9.991 -16.474   7.355  1.00 10.00      A   
ATOM   2549  HN  SER A 271      -9.200 -17.018   7.147  1.00 10.00      A   
ATOM   2550  CA  SER A 271     -10.875 -16.069   6.273  1.00 10.00      A   
ATOM   2551  CB  SER A 271     -10.186 -14.998   5.422  1.00 10.00      A   
ATOM   2552  OG  SER A 271      -9.653 -13.961   6.235  1.00 10.00      A   
ATOM   2553  HG  SER A 271      -8.715 -14.124   6.379  1.00 10.00      A   
ATOM   2554  C   SER A 271     -11.270 -17.269   5.408  1.00 10.00      A   
ATOM   2555  O   SER A 271     -10.680 -18.343   5.528  1.00 10.00      A   
ATOM   2556  N   GLY A 272     -12.266 -17.084   4.550  1.00 10.00      A   
ATOM   2557  HN  GLY A 272     -12.710 -16.212   4.507  1.00 10.00      A   
ATOM   2558  CA  GLY A 272     -12.714 -18.162   3.685  1.00 10.00      A   
ATOM   2559  C   GLY A 272     -14.009 -18.777   4.173  1.00 10.00      A   
ATOM   2560  O   GLY A 272     -15.031 -18.091   4.252  1.00 10.00      A   
ATOM   2561  N   PHE A 273     -13.953 -20.063   4.518  1.00 10.00      A   
ATOM   2562  HN  PHE A 273     -13.093 -20.533   4.447  1.00 10.00      A   
ATOM   2563  CA  PHE A 273     -15.115 -20.798   5.017  1.00 10.00      A   
ATOM   2564  CB  PHE A 273     -15.649 -20.177   6.314  1.00 10.00      A   
ATOM   2565  CG  PHE A 273     -14.749 -20.343   7.503  1.00 10.00      A   
ATOM   2566  CD1 PHE A 273     -13.643 -19.529   7.669  1.00 10.00      A   
ATOM   2567  CD2 PHE A 273     -15.019 -21.309   8.460  1.00 10.00      A   
ATOM   2568  CE1 PHE A 273     -12.821 -19.675   8.767  1.00 10.00      A   
ATOM   2569  CE2 PHE A 273     -14.200 -21.462   9.560  1.00 10.00      A   
ATOM   2570  CZ  PHE A 273     -13.099 -20.643   9.712  1.00 10.00      A   
ATOM   2571  C   PHE A 273     -16.232 -20.907   3.981  1.00 10.00      A   
ATOM   2572  O   PHE A 273     -17.407 -20.700   4.296  1.00 10.00      A   
ATOM   2573  N   TRP A 274     -15.874 -21.251   2.751  1.00 10.00      A   
ATOM   2574  HN  TRP A 274     -14.925 -21.415   2.551  1.00 10.00      A   
ATOM   2575  CA  TRP A 274     -16.867 -21.396   1.692  1.00 10.00      A   
ATOM   2576  CB  TRP A 274     -16.197 -21.542   0.323  1.00 10.00      A   
ATOM   2577  CG  TRP A 274     -15.882 -20.237  -0.336  1.00 10.00      A   
ATOM   2578  CD1 TRP A 274     -16.722 -19.484  -1.104  1.00 10.00      A   
ATOM   2579  CD2 TRP A 274     -14.638 -19.532  -0.294  1.00 10.00      A   
ATOM   2580  NE1 TRP A 274     -16.082 -18.350  -1.531  1.00 10.00      A   
ATOM   2581  HE1 TRP A 274     -16.478 -17.650  -2.094  1.00 10.00      A   
ATOM   2582  CE2 TRP A 274     -14.799 -18.356  -1.051  1.00 10.00      A   
ATOM   2583  CE3 TRP A 274     -13.405 -19.777   0.316  1.00 10.00      A   
ATOM   2584  CZ2 TRP A 274     -13.775 -17.425  -1.214  1.00 10.00      A   
ATOM   2585  CZ3 TRP A 274     -12.389 -18.856   0.148  1.00 10.00      A   
ATOM   2586  CH2 TRP A 274     -12.579 -17.694  -0.609  1.00 10.00      A   
ATOM   2587  C   TRP A 274     -17.764 -22.600   1.965  1.00 10.00      A   
ATOM   2588  O   TRP A 274     -17.286 -23.738   1.998  1.00 10.00      A   
ATOM   2589  N   ASP A 275     -19.058 -22.337   2.162  1.00 10.00      A   
ATOM   2590  HN  ASP A 275     -19.360 -21.404   2.115  1.00 10.00      A   
ATOM   2591  CA  ASP A 275     -20.046 -23.384   2.455  1.00 10.00      A   
ATOM   2592  CB  ASP A 275     -20.116 -24.447   1.352  1.00 10.00      A   
ATOM   2593  CG  ASP A 275     -20.678 -23.931   0.049  1.00 10.00      A   
ATOM   2594  OD1 ASP A 275     -21.785 -23.354   0.053  1.00 10.00      A   
ATOM   2595  OD2 ASP A 275     -20.012 -24.109  -0.995  1.00 10.00      A   
ATOM   2596  C   ASP A 275     -19.731 -24.053   3.783  1.00 10.00      A   
ATOM   2597  O   ASP A 275     -19.966 -25.249   3.959  1.00 10.00      A   
ATOM   2598  N   ALA A 276     -19.196 -23.261   4.705  1.00 10.00      A   
ATOM   2599  HN  ALA A 276     -19.052 -22.318   4.483  1.00 10.00      A   
ATOM   2600  CA  ALA A 276     -18.812 -23.734   6.030  1.00 10.00      A   
ATOM   2601  CB  ALA A 276     -18.341 -22.569   6.887  1.00 10.00      A   
ATOM   2602  C   ALA A 276     -19.940 -24.472   6.738  1.00 10.00      A   
ATOM   2603  O   ALA A 276     -20.972 -23.886   7.069  1.00 10.00      A   
ATOM   2604  N   VAL A 277     -19.736 -25.759   6.961  1.00 10.00      A   
ATOM   2605  HN  VAL A 277     -18.903 -26.173   6.647  1.00 10.00      A   
ATOM   2606  CA  VAL A 277     -20.719 -26.576   7.650  1.00 10.00      A   
ATOM   2607  CB  VAL A 277     -20.566 -28.071   7.295  1.00 10.00      A   
ATOM   2608  CG1 VAL A 277     -21.691 -28.891   7.907  1.00 10.00      A   
ATOM   2609  CG2 VAL A 277     -20.529 -28.258   5.787  1.00 10.00      A   
ATOM   2610  C   VAL A 277     -20.573 -26.387   9.157  1.00 10.00      A   
ATOM   2611  O   VAL A 277     -19.480 -26.550   9.705  1.00 10.00      A   
ATOM   2612  N   PRO A 278     -21.675 -26.029   9.844  1.00 10.00      A   
ATOM   2613  CA  PRO A 278     -21.683 -25.793  11.299  1.00 10.00      A   
ATOM   2614  CB  PRO A 278     -23.172 -25.634  11.622  1.00 10.00      A   
ATOM   2615  CG  PRO A 278     -23.773 -25.140  10.354  1.00 10.00      A   
ATOM   2616  CD  PRO A 278     -23.008 -25.809   9.248  1.00 10.00      A   
ATOM   2617  C   PRO A 278     -21.094 -26.953  12.102  1.00 10.00      A   
ATOM   2618  O   PRO A 278     -20.565 -26.758  13.197  1.00 10.00      A   
ATOM   2619  N   ALA A 279     -21.172 -28.154  11.543  1.00 10.00      A   
ATOM   2620  HN  ALA A 279     -21.594 -28.239  10.662  1.00 10.00      A   
ATOM   2621  CA  ALA A 279     -20.658 -29.349  12.203  1.00 10.00      A   
ATOM   2622  CB  ALA A 279     -21.125 -30.600  11.473  1.00 10.00      A   
ATOM   2623  C   ALA A 279     -19.134 -29.329  12.319  1.00 10.00      A   
ATOM   2624  O   ALA A 279     -18.562 -29.992  13.181  1.00 10.00      A   
ATOM   2625  N   TYR A 280     -18.478 -28.563  11.460  1.00 10.00      A   
ATOM   2626  HN  TYR A 280     -18.978 -28.036  10.799  1.00 10.00      A   
ATOM   2627  CA  TYR A 280     -17.026 -28.485  11.485  1.00 10.00      A   
ATOM   2628  CB  TYR A 280     -16.433 -28.771  10.107  1.00 10.00      A   
ATOM   2629  CG  TYR A 280     -16.285 -30.247   9.822  1.00 10.00      A   
ATOM   2630  CD1 TYR A 280     -17.301 -30.965   9.205  1.00 10.00      A   
ATOM   2631  CD2 TYR A 280     -15.130 -30.924  10.182  1.00 10.00      A   
ATOM   2632  CE1 TYR A 280     -17.169 -32.317   8.956  1.00 10.00      A   
ATOM   2633  CE2 TYR A 280     -14.987 -32.273   9.931  1.00 10.00      A   
ATOM   2634  CZ  TYR A 280     -16.007 -32.966   9.321  1.00 10.00      A   
ATOM   2635  OH  TYR A 280     -15.869 -34.313   9.074  1.00 10.00      A   
ATOM   2636  HH  TYR A 280     -15.495 -34.749   9.854  1.00 10.00      A   
ATOM   2637  C   TYR A 280     -16.533 -27.157  12.039  1.00 10.00      A   
ATOM   2638  O   TYR A 280     -15.339 -26.864  12.010  1.00 10.00      A   
ATOM   2639  N   LEU A 281     -17.458 -26.361  12.551  1.00 10.00      A   
ATOM   2640  HN  LEU A 281     -18.395 -26.653  12.549  1.00 10.00      A   
ATOM   2641  CA  LEU A 281     -17.116 -25.062  13.125  1.00 10.00      A   
ATOM   2642  CB  LEU A 281     -18.360 -24.199  13.352  1.00 10.00      A   
ATOM   2643  CG  LEU A 281     -19.000 -23.584  12.103  1.00 10.00      A   
ATOM   2644  CD1 LEU A 281     -20.196 -22.729  12.487  1.00 10.00      A   
ATOM   2645  CD2 LEU A 281     -17.983 -22.764  11.326  1.00 10.00      A   
ATOM   2646  C   LEU A 281     -16.280 -25.179  14.413  1.00 10.00      A   
ATOM   2647  O   LEU A 281     -15.304 -24.453  14.577  1.00 10.00      A   
ATOM   2648  N   PRO A 282     -16.634 -26.094  15.349  1.00 10.00      A   
ATOM   2649  CA  PRO A 282     -15.886 -26.267  16.610  1.00 10.00      A   
ATOM   2650  CB  PRO A 282     -16.628 -27.407  17.317  1.00 10.00      A   
ATOM   2651  CG  PRO A 282     -17.992 -27.385  16.726  1.00 10.00      A   
ATOM   2652  CD  PRO A 282     -17.801 -26.997  15.294  1.00 10.00      A   
ATOM   2653  C   PRO A 282     -14.409 -26.634  16.421  1.00 10.00      A   
ATOM   2654  O   PRO A 282     -13.643 -26.646  17.384  1.00 10.00      A   
ATOM   2655  N   ALA A 283     -14.010 -26.920  15.188  1.00 10.00      A   
ATOM   2656  HN  ALA A 283     -14.658 -26.871  14.453  1.00 10.00      A   
ATOM   2657  CA  ALA A 283     -12.627 -27.287  14.901  1.00 10.00      A   
ATOM   2658  CB  ALA A 283     -12.523 -27.897  13.514  1.00 10.00      A   
ATOM   2659  C   ALA A 283     -11.692 -26.085  15.038  1.00 10.00      A   
ATOM   2660  O   ALA A 283     -10.576 -26.209  15.540  1.00 10.00      A   
ATOM   2661  N   VAL A 284     -12.163 -24.916  14.618  1.00 10.00      A   
ATOM   2662  HN  VAL A 284     -13.075 -24.868  14.255  1.00 10.00      A   
ATOM   2663  CA  VAL A 284     -11.357 -23.699  14.686  1.00 10.00      A   
ATOM   2664  CB  VAL A 284     -11.699 -22.707  13.552  1.00 10.00      A   
ATOM   2665  CG1 VAL A 284     -11.219 -23.242  12.215  1.00 10.00      A   
ATOM   2666  CG2 VAL A 284     -13.192 -22.416  13.510  1.00 10.00      A   
ATOM   2667  C   VAL A 284     -11.493 -23.001  16.036  1.00 10.00      A   
ATOM   2668  O   VAL A 284     -10.946 -21.920  16.243  1.00 10.00      A   
ATOM   2669  N   TYR A 285     -12.191 -23.638  16.965  1.00 10.00      A   
ATOM   2670  HN  TYR A 285     -12.568 -24.521  16.757  1.00 10.00      A   
ATOM   2671  CA  TYR A 285     -12.409 -23.067  18.288  1.00 10.00      A   
ATOM   2672  CB  TYR A 285     -13.306 -23.971  19.134  1.00 10.00      A   
ATOM   2673  CG  TYR A 285     -14.789 -23.783  18.887  1.00 10.00      A   
ATOM   2674  CD1 TYR A 285     -15.249 -22.947  17.875  1.00 10.00      A   
ATOM   2675  CD2 TYR A 285     -15.730 -24.438  19.671  1.00 10.00      A   
ATOM   2676  CE1 TYR A 285     -16.601 -22.768  17.652  1.00 10.00      A   
ATOM   2677  CE2 TYR A 285     -17.084 -24.266  19.452  1.00 10.00      A   
ATOM   2678  CZ  TYR A 285     -17.513 -23.431  18.443  1.00 10.00      A   
ATOM   2679  OH  TYR A 285     -18.863 -23.253  18.229  1.00 10.00      A   
ATOM   2680  HH  TYR A 285     -19.270 -22.925  19.040  1.00 10.00      A   
ATOM   2681  C   TYR A 285     -11.099 -22.786  19.020  1.00 10.00      A   
ATOM   2682  O   TYR A 285     -11.002 -21.827  19.787  1.00 10.00      A   
ATOM   2683  N   SER A 286     -10.090 -23.605  18.759  1.00 10.00      A   
ATOM   2684  HN  SER A 286     -10.222 -24.338  18.121  1.00 10.00      A   
ATOM   2685  CA  SER A 286      -8.790 -23.456  19.399  1.00 10.00      A   
ATOM   2686  CB  SER A 286      -7.929 -24.690  19.112  1.00 10.00      A   
ATOM   2687  OG  SER A 286      -8.710 -25.875  19.180  1.00 10.00      A   
ATOM   2688  HG  SER A 286      -8.186 -26.586  19.570  1.00 10.00      A   
ATOM   2689  C   SER A 286      -8.063 -22.184  18.950  1.00 10.00      A   
ATOM   2690  O   SER A 286      -7.048 -21.800  19.533  1.00 10.00      A   
ATOM   2691  N   VAL A 287      -8.591 -21.530  17.921  1.00 10.00      A   
ATOM   2692  HN  VAL A 287      -9.412 -21.877  17.501  1.00 10.00      A   
ATOM   2693  CA  VAL A 287      -7.986 -20.311  17.395  1.00 10.00      A   
ATOM   2694  CB  VAL A 287      -7.976 -20.309  15.850  1.00 10.00      A   
ATOM   2695  CG1 VAL A 287      -7.148 -19.151  15.311  1.00 10.00      A   
ATOM   2696  CG2 VAL A 287      -7.462 -21.634  15.308  1.00 10.00      A   
ATOM   2697  C   VAL A 287      -8.718 -19.065  17.896  1.00 10.00      A   
ATOM   2698  O   VAL A 287      -8.167 -17.965  17.892  1.00 10.00      A   
ATOM   2699  N   CYS A 288      -9.951 -19.250  18.351  1.00 10.00      A   
ATOM   2700  HN  CYS A 288     -10.322 -20.162  18.360  1.00 10.00      A   
ATOM   2701  CA  CYS A 288     -10.778 -18.140  18.836  1.00 10.00      A   
ATOM   2702  CB  CYS A 288     -12.142 -18.653  19.292  1.00 10.00      A   
ATOM   2703  SG  CYS A 288     -12.987 -19.705  18.092  1.00 10.00      A   
ATOM   2704  HG  CYS A 288     -12.158 -19.906  17.075  1.00 10.00      A   
ATOM   2705  C   CYS A 288     -10.117 -17.342  19.965  1.00 10.00      A   
ATOM   2706  O   CYS A 288     -10.327 -16.134  20.089  1.00 10.00      A   
ATOM   2707  N   SER A 289      -9.311 -18.022  20.773  1.00 10.00      A   
ATOM   2708  HN  SER A 289      -9.178 -18.979  20.614  1.00 10.00      A   
ATOM   2709  CA  SER A 289      -8.628 -17.402  21.904  1.00 10.00      A   
ATOM   2710  CB  SER A 289      -7.925 -18.487  22.723  1.00 10.00      A   
ATOM   2711  OG  SER A 289      -8.658 -19.702  22.681  1.00 10.00      A   
ATOM   2712  HG  SER A 289      -8.201 -20.370  23.207  1.00 10.00      A   
ATOM   2713  C   SER A 289      -7.622 -16.331  21.465  1.00 10.00      A   
ATOM   2714  O   SER A 289      -7.275 -15.437  22.240  1.00 10.00      A   
ATOM   2715  N   ARG A 290      -7.164 -16.416  20.222  1.00 10.00      A   
ATOM   2716  HN  ARG A 290      -7.488 -17.136  19.638  1.00 10.00      A   
ATOM   2717  CA  ARG A 290      -6.200 -15.461  19.705  1.00 10.00      A   
ATOM   2718  CB  ARG A 290      -4.866 -16.155  19.424  1.00 10.00      A   
ATOM   2719  CG  ARG A 290      -4.976 -17.409  18.571  1.00 10.00      A   
ATOM   2720  CD  ARG A 290      -3.661 -18.165  18.543  1.00 10.00      A   
ATOM   2721  NE  ARG A 290      -3.791 -19.473  17.900  1.00 10.00      A   
ATOM   2722  HE  ARG A 290      -3.731 -19.502  16.922  1.00 10.00      A   
ATOM   2723  CZ  ARG A 290      -3.980 -20.611  18.571  1.00 10.00      A   
ATOM   2724  NH1 ARG A 290      -4.056 -20.601  19.895  1.00 10.00      A   
ATOM   2725 HH11 ARG A 290      -4.205 -21.493  20.427  1.00 10.00      A   
ATOM   2726 HH12 ARG A 290      -3.965 -19.705  20.422  1.00 10.00      A   
ATOM   2727  NH2 ARG A 290      -4.072 -21.763  17.915  1.00 10.00      A   
ATOM   2728 HH21 ARG A 290      -4.223 -22.651  18.446  1.00 10.00      A   
ATOM   2729 HH22 ARG A 290      -3.993 -21.791  16.874  1.00 10.00      A   
ATOM   2730  C   ARG A 290      -6.720 -14.789  18.444  1.00 10.00      A   
ATOM   2731  O   ARG A 290      -6.009 -14.002  17.814  1.00 10.00      A   
ATOM   2732  N   LEU A 291      -7.960 -15.100  18.088  1.00 10.00      A   
ATOM   2733  HN  LEU A 291      -8.471 -15.723  18.644  1.00 10.00      A   
ATOM   2734  CA  LEU A 291      -8.588 -14.539  16.901  1.00 10.00      A   
ATOM   2735  CB  LEU A 291      -9.956 -15.175  16.657  1.00 10.00      A   
ATOM   2736  CG  LEU A 291     -10.044 -16.181  15.510  1.00 10.00      A   
ATOM   2737  CD1 LEU A 291     -11.497 -16.484  15.190  1.00 10.00      A   
ATOM   2738  CD2 LEU A 291      -9.322 -15.662  14.277  1.00 10.00      A   
ATOM   2739  C   LEU A 291      -8.739 -13.031  17.017  1.00 10.00      A   
ATOM   2740  O   LEU A 291      -9.465 -12.530  17.875  1.00 10.00      A   
ATOM   2741  N   THR A 292      -8.039 -12.318  16.154  1.00 10.00      A   
ATOM   2742  HN  THR A 292      -7.461 -12.781  15.506  1.00 10.00      A   
ATOM   2743  CA  THR A 292      -8.087 -10.869  16.142  1.00 10.00      A   
ATOM   2744  CB  THR A 292      -6.665 -10.294  16.026  1.00 10.00      A   
ATOM   2745  OG1 THR A 292      -5.713 -11.374  16.088  1.00 10.00      A   
ATOM   2746  HG1 THR A 292      -5.981 -12.001  16.769  1.00 10.00      A   
ATOM   2747  CG2 THR A 292      -6.395  -9.326  17.165  1.00 10.00      A   
ATOM   2748  C   THR A 292      -8.937 -10.381  14.969  1.00 10.00      A   
ATOM   2749  O   THR A 292      -9.581  -9.331  15.039  1.00 10.00      A   
ATOM   2750  N   THR A 293      -8.944 -11.164  13.899  1.00 10.00      A   
ATOM   2751  HN  THR A 293      -8.420 -11.996  13.913  1.00 10.00      A   
ATOM   2752  CA  THR A 293      -9.703 -10.835  12.703  1.00 10.00      A   
ATOM   2753  CB  THR A 293      -8.772 -10.257  11.621  1.00 10.00      A   
ATOM   2754  OG1 THR A 293      -7.919  -9.261  12.204  1.00 10.00      A   
ATOM   2755  HG1 THR A 293      -8.210  -9.065  13.103  1.00 10.00      A   
ATOM   2756  CG2 THR A 293      -9.572  -9.631  10.493  1.00 10.00      A   
ATOM   2757  C   THR A 293     -10.394 -12.085  12.157  1.00 10.00      A   
ATOM   2758  O   THR A 293      -9.763 -13.131  11.990  1.00 10.00      A   
ATOM   2759  N   LEU A 294     -11.686 -11.979  11.888  1.00 10.00      A   
ATOM   2760  HN  LEU A 294     -12.145 -11.120  12.034  1.00 10.00      A   
ATOM   2761  CA  LEU A 294     -12.439 -13.109  11.374  1.00 10.00      A   
ATOM   2762  CB  LEU A 294     -13.287 -13.731  12.489  1.00 10.00      A   
ATOM   2763  CG  LEU A 294     -14.085 -14.987  12.127  1.00 10.00      A   
ATOM   2764  CD1 LEU A 294     -13.162 -16.097  11.652  1.00 10.00      A   
ATOM   2765  CD2 LEU A 294     -14.921 -15.452  13.314  1.00 10.00      A   
ATOM   2766  C   LEU A 294     -13.309 -12.703  10.190  1.00 10.00      A   
ATOM   2767  O   LEU A 294     -14.069 -11.737  10.264  1.00 10.00      A   
ATOM   2768  N   ASN A 295     -13.180 -13.447   9.102  1.00 10.00      A   
ATOM   2769  HN  ASN A 295     -12.546 -14.199   9.114  1.00 10.00      A   
ATOM   2770  CA  ASN A 295     -13.945 -13.190   7.890  1.00 10.00      A   
ATOM   2771  CB  ASN A 295     -13.007 -12.873   6.718  1.00 10.00      A   
ATOM   2772  CG  ASN A 295     -13.725 -12.258   5.522  1.00 10.00      A   
ATOM   2773  OD1 ASN A 295     -14.903 -12.524   5.273  1.00 10.00      A   
ATOM   2774  ND2 ASN A 295     -13.019 -11.422   4.775  1.00 10.00      A   
ATOM   2775 HD21 ASN A 295     -12.087 -11.242   5.031  1.00 10.00      A   
ATOM   2776 HD22 ASN A 295     -13.452 -11.021   3.992  1.00 10.00      A   
ATOM   2777  C   ASN A 295     -14.820 -14.392   7.553  1.00 10.00      A   
ATOM   2778  O   ASN A 295     -14.325 -15.443   7.147  1.00 10.00      A   
ATOM   2779  N   LEU A 296     -16.121 -14.228   7.728  1.00 10.00      A   
ATOM   2780  HN  LEU A 296     -16.456 -13.355   8.046  1.00 10.00      A   
ATOM   2781  CA  LEU A 296     -17.077 -15.291   7.453  1.00 10.00      A   
ATOM   2782  CB  LEU A 296     -17.770 -15.729   8.744  1.00 10.00      A   
ATOM   2783  CG  LEU A 296     -16.873 -16.331   9.823  1.00 10.00      A   
ATOM   2784  CD1 LEU A 296     -17.658 -16.525  11.105  1.00 10.00      A   
ATOM   2785  CD2 LEU A 296     -16.282 -17.651   9.360  1.00 10.00      A   
ATOM   2786  C   LEU A 296     -18.123 -14.818   6.453  1.00 10.00      A   
ATOM   2787  O   LEU A 296     -19.278 -15.250   6.495  1.00 10.00      A   
ATOM   2788  N   SER A 297     -17.703 -13.957   5.534  1.00 10.00      A   
ATOM   2789  HN  SER A 297     -16.761 -13.679   5.534  1.00 10.00      A   
ATOM   2790  CA  SER A 297     -18.602 -13.410   4.522  1.00 10.00      A   
ATOM   2791  CB  SER A 297     -17.910 -12.278   3.755  1.00 10.00      A   
ATOM   2792  OG  SER A 297     -17.274 -11.375   4.648  1.00 10.00      A   
ATOM   2793  HG  SER A 297     -16.398 -11.714   4.878  1.00 10.00      A   
ATOM   2794  C   SER A 297     -19.109 -14.484   3.550  1.00 10.00      A   
ATOM   2795  O   SER A 297     -19.975 -14.217   2.719  1.00 10.00      A   
ATOM   2796  N   TYR A 298     -18.566 -15.693   3.656  1.00 10.00      A   
ATOM   2797  HN  TYR A 298     -17.878 -15.849   4.335  1.00 10.00      A   
ATOM   2798  CA  TYR A 298     -18.971 -16.792   2.787  1.00 10.00      A   
ATOM   2799  CB  TYR A 298     -17.777 -17.301   1.971  1.00 10.00      A   
ATOM   2800  CG  TYR A 298     -16.882 -16.217   1.408  1.00 10.00      A   
ATOM   2801  CD1 TYR A 298     -15.674 -15.911   2.019  1.00 10.00      A   
ATOM   2802  CD2 TYR A 298     -17.235 -15.511   0.266  1.00 10.00      A   
ATOM   2803  CE1 TYR A 298     -14.840 -14.932   1.510  1.00 10.00      A   
ATOM   2804  CE2 TYR A 298     -16.409 -14.528  -0.252  1.00 10.00      A   
ATOM   2805  CZ  TYR A 298     -15.212 -14.241   0.375  1.00 10.00      A   
ATOM   2806  OH  TYR A 298     -14.377 -13.268  -0.139  1.00 10.00      A   
ATOM   2807  HH  TYR A 298     -14.849 -12.429  -0.197  1.00 10.00      A   
ATOM   2808  C   TYR A 298     -19.552 -17.945   3.604  1.00 10.00      A   
ATOM   2809  O   TYR A 298     -19.878 -19.003   3.062  1.00 10.00      A   
ATOM   2810  N   ALA A 299     -19.687 -17.733   4.906  1.00 10.00      A   
ATOM   2811  HN  ALA A 299     -19.446 -16.858   5.276  1.00 10.00      A   
ATOM   2812  CA  ALA A 299     -20.211 -18.762   5.795  1.00 10.00      A   
ATOM   2813  CB  ALA A 299     -19.503 -18.719   7.141  1.00 10.00      A   
ATOM   2814  C   ALA A 299     -21.723 -18.642   5.968  1.00 10.00      A   
ATOM   2815  O   ALA A 299     -22.212 -17.817   6.747  1.00 10.00      A   
ATOM   2816  N   THR A 300     -22.454 -19.471   5.238  1.00 10.00      A   
ATOM   2817  HN  THR A 300     -22.005 -20.100   4.636  1.00 10.00      A   
ATOM   2818  CA  THR A 300     -23.905 -19.474   5.294  1.00 10.00      A   
ATOM   2819  CB  THR A 300     -24.495 -19.948   3.950  1.00 10.00      A   
ATOM   2820  OG1 THR A 300     -23.548 -20.807   3.296  1.00 10.00      A   
ATOM   2821  HG1 THR A 300     -23.477 -21.634   3.792  1.00 10.00      A   
ATOM   2822  CG2 THR A 300     -24.796 -18.757   3.055  1.00 10.00      A   
ATOM   2823  C   THR A 300     -24.405 -20.377   6.421  1.00 10.00      A   
ATOM   2824  O   THR A 300     -24.952 -21.452   6.178  1.00 10.00      A   
ATOM   2825  N   VAL A 301     -24.209 -19.936   7.654  1.00 10.00      A   
ATOM   2826  HN  VAL A 301     -23.775 -19.067   7.786  1.00 10.00      A   
ATOM   2827  CA  VAL A 301     -24.632 -20.698   8.821  1.00 10.00      A   
ATOM   2828  CB  VAL A 301     -23.469 -20.904   9.817  1.00 10.00      A   
ATOM   2829  CG1 VAL A 301     -22.407 -21.817   9.224  1.00 10.00      A   
ATOM   2830  CG2 VAL A 301     -22.859 -19.569  10.226  1.00 10.00      A   
ATOM   2831  C   VAL A 301     -25.783 -19.997   9.532  1.00 10.00      A   
ATOM   2832  O   VAL A 301     -26.267 -18.966   9.069  1.00 10.00      A   
ATOM   2833  N   GLN A 302     -26.224 -20.564  10.647  1.00 10.00      A   
ATOM   2834  HN  GLN A 302     -25.803 -21.395  10.963  1.00 10.00      A   
ATOM   2835  CA  GLN A 302     -27.320 -19.985  11.415  1.00 10.00      A   
ATOM   2836  CB  GLN A 302     -28.182 -21.073  12.062  1.00 10.00      A   
ATOM   2837  CG  GLN A 302     -29.119 -21.779  11.094  1.00 10.00      A   
ATOM   2838  CD  GLN A 302     -29.949 -20.810  10.270  1.00 10.00      A   
ATOM   2839  OE1 GLN A 302     -31.016 -20.369  10.697  1.00 10.00      A   
ATOM   2840  NE2 GLN A 302     -29.470 -20.477   9.081  1.00 10.00      A   
ATOM   2841 HE21 GLN A 302     -28.619 -20.874   8.795  1.00 10.00      A   
ATOM   2842 HE22 GLN A 302     -29.981 -19.846   8.533  1.00 10.00      A   
ATOM   2843  C   GLN A 302     -26.812 -19.001  12.466  1.00 10.00      A   
ATOM   2844  O   GLN A 302     -25.618 -18.958  12.763  1.00 10.00      A   
ATOM   2845  N   SER A 303     -27.731 -18.228  13.031  1.00 10.00      A   
ATOM   2846  HN  SER A 303     -28.670 -18.339  12.772  1.00 10.00      A   
ATOM   2847  CA  SER A 303     -27.397 -17.229  14.034  1.00 10.00      A   
ATOM   2848  CB  SER A 303     -28.661 -16.471  14.452  1.00 10.00      A   
ATOM   2849  OG  SER A 303     -28.376 -15.481  15.423  1.00 10.00      A   
ATOM   2850  HG  SER A 303     -28.068 -14.676  14.982  1.00 10.00      A   
ATOM   2851  C   SER A 303     -26.724 -17.856  15.254  1.00 10.00      A   
ATOM   2852  O   SER A 303     -25.637 -17.440  15.659  1.00 10.00      A   
ATOM   2853  N   TYR A 304     -27.354 -18.880  15.815  1.00 10.00      A   
ATOM   2854  HN  TYR A 304     -28.205 -19.186  15.428  1.00 10.00      A   
ATOM   2855  CA  TYR A 304     -26.821 -19.551  16.995  1.00 10.00      A   
ATOM   2856  CB  TYR A 304     -27.806 -20.585  17.543  1.00 10.00      A   
ATOM   2857  CG  TYR A 304     -27.551 -20.939  18.992  1.00 10.00      A   
ATOM   2858  CD1 TYR A 304     -27.565 -19.962  19.980  1.00 10.00      A   
ATOM   2859  CD2 TYR A 304     -27.285 -22.249  19.372  1.00 10.00      A   
ATOM   2860  CE1 TYR A 304     -27.320 -20.280  21.304  1.00 10.00      A   
ATOM   2861  CE2 TYR A 304     -27.043 -22.577  20.695  1.00 10.00      A   
ATOM   2862  CZ  TYR A 304     -27.060 -21.589  21.654  1.00 10.00      A   
ATOM   2863  OH  TYR A 304     -26.823 -21.907  22.973  1.00 10.00      A   
ATOM   2864  HH  TYR A 304     -26.113 -22.561  23.020  1.00 10.00      A   
ATOM   2865  C   TYR A 304     -25.452 -20.179  16.731  1.00 10.00      A   
ATOM   2866  O   TYR A 304     -24.610 -20.256  17.629  1.00 10.00      A   
ATOM   2867  N   ASP A 305     -25.223 -20.606  15.492  1.00 10.00      A   
ATOM   2868  HN  ASP A 305     -25.923 -20.504  14.811  1.00 10.00      A   
ATOM   2869  CA  ASP A 305     -23.950 -21.218  15.123  1.00 10.00      A   
ATOM   2870  CB  ASP A 305     -24.025 -21.893  13.754  1.00 10.00      A   
ATOM   2871  CG  ASP A 305     -24.843 -23.162  13.799  1.00 10.00      A   
ATOM   2872  OD1 ASP A 305     -24.385 -24.145  14.417  1.00 10.00      A   
ATOM   2873  OD2 ASP A 305     -25.954 -23.179  13.230  1.00 10.00      A   
ATOM   2874  C   ASP A 305     -22.826 -20.195  15.171  1.00 10.00      A   
ATOM   2875  O   ASP A 305     -21.679 -20.524  15.480  1.00 10.00      A   
ATOM   2876  N   LEU A 306     -23.165 -18.953  14.869  1.00 10.00      A   
ATOM   2877  HN  LEU A 306     -24.094 -18.759  14.612  1.00 10.00      A   
ATOM   2878  CA  LEU A 306     -22.196 -17.870  14.906  1.00 10.00      A   
ATOM   2879  CB  LEU A 306     -22.708 -16.657  14.121  1.00 10.00      A   
ATOM   2880  CG  LEU A 306     -22.694 -16.781  12.596  1.00 10.00      A   
ATOM   2881  CD1 LEU A 306     -23.603 -15.741  11.962  1.00 10.00      A   
ATOM   2882  CD2 LEU A 306     -21.277 -16.647  12.060  1.00 10.00      A   
ATOM   2883  C   LEU A 306     -21.924 -17.487  16.358  1.00 10.00      A   
ATOM   2884  O   LEU A 306     -20.780 -17.266  16.752  1.00 10.00      A   
ATOM   2885  N   VAL A 307     -22.992 -17.437  17.151  1.00 10.00      A   
ATOM   2886  HN  VAL A 307     -23.873 -17.627  16.767  1.00 10.00      A   
ATOM   2887  CA  VAL A 307     -22.902 -17.091  18.568  1.00 10.00      A   
ATOM   2888  CB  VAL A 307     -24.301 -17.104  19.230  1.00 10.00      A   
ATOM   2889  CG1 VAL A 307     -24.216 -16.811  20.719  1.00 10.00      A   
ATOM   2890  CG2 VAL A 307     -25.229 -16.114  18.543  1.00 10.00      A   
ATOM   2891  C   VAL A 307     -21.974 -18.052  19.313  1.00 10.00      A   
ATOM   2892  O   VAL A 307     -21.157 -17.627  20.130  1.00 10.00      A   
ATOM   2893  N   LYS A 308     -22.084 -19.340  18.997  1.00 10.00      A   
ATOM   2894  HN  LYS A 308     -22.732 -19.604  18.310  1.00 10.00      A   
ATOM   2895  CA  LYS A 308     -21.272 -20.374  19.641  1.00 10.00      A   
ATOM   2896  CB  LYS A 308     -21.684 -21.766  19.148  1.00 10.00      A   
ATOM   2897  CG  LYS A 308     -23.004 -22.277  19.710  1.00 10.00      A   
ATOM   2898  CD  LYS A 308     -23.379 -23.620  19.101  1.00 10.00      A   
ATOM   2899  CE  LYS A 308     -23.611 -23.508  17.603  1.00 10.00      A   
ATOM   2900  NZ  LYS A 308     -23.890 -24.825  16.977  1.00 10.00      A   
ATOM   2901  HZ1 LYS A 308     -24.140 -24.697  15.966  1.00 10.00      A   
ATOM   2902  HZ2 LYS A 308     -24.681 -25.294  17.464  1.00 10.00      A   
ATOM   2903  HZ3 LYS A 308     -23.051 -25.434  17.035  1.00 10.00      A   
ATOM   2904  C   LYS A 308     -19.777 -20.170  19.405  1.00 10.00      A   
ATOM   2905  O   LYS A 308     -18.949 -20.632  20.188  1.00 10.00      A   
ATOM   2906  N   LEU A 309     -19.434 -19.481  18.326  1.00 10.00      A   
ATOM   2907  HN  LEU A 309     -20.135 -19.119  17.742  1.00 10.00      A   
ATOM   2908  CA  LEU A 309     -18.035 -19.240  17.995  1.00 10.00      A   
ATOM   2909  CB  LEU A 309     -17.824 -19.389  16.482  1.00 10.00      A   
ATOM   2910  CG  LEU A 309     -16.393 -19.658  16.000  1.00 10.00      A   
ATOM   2911  CD1 LEU A 309     -16.414 -20.510  14.738  1.00 10.00      A   
ATOM   2912  CD2 LEU A 309     -15.654 -18.351  15.745  1.00 10.00      A   
ATOM   2913  C   LEU A 309     -17.598 -17.855  18.467  1.00 10.00      A   
ATOM   2914  O   LEU A 309     -16.536 -17.698  19.078  1.00 10.00      A   
ATOM   2915  N   LEU A 310     -18.436 -16.858  18.204  1.00 10.00      A   
ATOM   2916  HN  LEU A 310     -19.276 -17.055  17.730  1.00 10.00      A   
ATOM   2917  CA  LEU A 310     -18.147 -15.476  18.583  1.00 10.00      A   
ATOM   2918  CB  LEU A 310     -19.238 -14.529  18.073  1.00 10.00      A   
ATOM   2919  CG  LEU A 310     -19.297 -14.340  16.557  1.00 10.00      A   
ATOM   2920  CD1 LEU A 310     -20.435 -13.413  16.170  1.00 10.00      A   
ATOM   2921  CD2 LEU A 310     -17.973 -13.806  16.039  1.00 10.00      A   
ATOM   2922  C   LEU A 310     -17.954 -15.308  20.085  1.00 10.00      A   
ATOM   2923  O   LEU A 310     -17.147 -14.489  20.523  1.00 10.00      A   
ATOM   2924  N   CYS A 311     -18.679 -16.089  20.875  1.00 10.00      A   
ATOM   2925  HN  CYS A 311     -19.306 -16.729  20.478  1.00 10.00      A   
ATOM   2926  CA  CYS A 311     -18.577 -16.005  22.327  1.00 10.00      A   
ATOM   2927  CB  CYS A 311     -19.729 -16.748  23.000  1.00 10.00      A   
ATOM   2928  SG  CYS A 311     -21.351 -16.019  22.695  1.00 10.00      A   
ATOM   2929  HG  CYS A 311     -21.813 -16.538  21.565  1.00 10.00      A   
ATOM   2930  C   CYS A 311     -17.239 -16.525  22.840  1.00 10.00      A   
ATOM   2931  O   CYS A 311     -16.917 -16.374  24.019  1.00 10.00      A   
ATOM   2932  N   GLN A 312     -16.461 -17.135  21.957  1.00 10.00      A   
ATOM   2933  HN  GLN A 312     -16.769 -17.227  21.027  1.00 10.00      A   
ATOM   2934  CA  GLN A 312     -15.162 -17.666  22.333  1.00 10.00      A   
ATOM   2935  CB  GLN A 312     -14.995 -19.099  21.829  1.00 10.00      A   
ATOM   2936  CG  GLN A 312     -15.944 -20.092  22.479  1.00 10.00      A   
ATOM   2937  CD  GLN A 312     -15.628 -21.536  22.128  1.00 10.00      A   
ATOM   2938  OE1 GLN A 312     -16.524 -22.374  22.039  1.00 10.00      A   
ATOM   2939  NE2 GLN A 312     -14.353 -21.840  21.942  1.00 10.00      A   
ATOM   2940 HE21 GLN A 312     -13.689 -21.129  22.042  1.00 10.00      A   
ATOM   2941 HE22 GLN A 312     -14.124 -22.764  21.712  1.00 10.00      A   
ATOM   2942  C   GLN A 312     -14.034 -16.788  21.808  1.00 10.00      A   
ATOM   2943  O   GLN A 312     -12.857 -17.098  22.001  1.00 10.00      A   
ATOM   2944  N   CYS A 313     -14.400 -15.691  21.151  1.00 10.00      A   
ATOM   2945  HN  CYS A 313     -15.357 -15.493  21.048  1.00 10.00      A   
ATOM   2946  CA  CYS A 313     -13.422 -14.765  20.592  1.00 10.00      A   
ATOM   2947  CB  CYS A 313     -13.764 -14.449  19.130  1.00 10.00      A   
ATOM   2948  SG  CYS A 313     -13.960 -15.908  18.082  1.00 10.00      A   
ATOM   2949  HG  CYS A 313     -14.970 -16.622  18.561  1.00 10.00      A   
ATOM   2950  C   CYS A 313     -13.370 -13.479  21.415  1.00 10.00      A   
ATOM   2951  O   CYS A 313     -14.151 -12.555  21.190  1.00 10.00      A   
ATOM   2952  N   PRO A 314     -12.454 -13.410  22.393  1.00 10.00      A   
ATOM   2953  CA  PRO A 314     -12.315 -12.249  23.262  1.00 10.00      A   
ATOM   2954  CB  PRO A 314     -11.795 -12.882  24.548  1.00 10.00      A   
ATOM   2955  CG  PRO A 314     -10.962 -14.037  24.092  1.00 10.00      A   
ATOM   2956  CD  PRO A 314     -11.494 -14.471  22.749  1.00 10.00      A   
ATOM   2957  C   PRO A 314     -11.322 -11.213  22.732  1.00 10.00      A   
ATOM   2958  O   PRO A 314     -11.171 -10.137  23.310  1.00 10.00      A   
ATOM   2959  N   LYS A 315     -10.646 -11.534  21.637  1.00 10.00      A   
ATOM   2960  HN  LYS A 315     -10.804 -12.405  21.214  1.00 10.00      A   
ATOM   2961  CA  LYS A 315      -9.671 -10.621  21.053  1.00 10.00      A   
ATOM   2962  CB  LYS A 315      -8.299 -11.293  20.963  1.00 10.00      A   
ATOM   2963  CG  LYS A 315      -7.655 -11.589  22.309  1.00 10.00      A   
ATOM   2964  CD  LYS A 315      -6.181 -11.928  22.144  1.00 10.00      A   
ATOM   2965  CE  LYS A 315      -5.525 -12.274  23.471  1.00 10.00      A   
ATOM   2966  NZ  LYS A 315      -5.928 -13.621  23.960  1.00 10.00      A   
ATOM   2967  HZ1 LYS A 315      -5.932 -14.303  23.175  1.00 10.00      A   
ATOM   2968  HZ2 LYS A 315      -6.881 -13.588  24.379  1.00 10.00      A   
ATOM   2969  HZ3 LYS A 315      -5.258 -13.948  24.682  1.00 10.00      A   
ATOM   2970  C   LYS A 315     -10.113 -10.152  19.673  1.00 10.00      A   
ATOM   2971  O   LYS A 315      -9.324  -9.596  18.913  1.00 10.00      A   
ATOM   2972  N   LEU A 316     -11.381 -10.372  19.361  1.00 10.00      A   
ATOM   2973  HN  LEU A 316     -11.968 -10.794  20.019  1.00 10.00      A   
ATOM   2974  CA  LEU A 316     -11.927  -9.992  18.068  1.00 10.00      A   
ATOM   2975  CB  LEU A 316     -13.330 -10.578  17.892  1.00 10.00      A   
ATOM   2976  CG  LEU A 316     -13.871 -10.621  16.460  1.00 10.00      A   
ATOM   2977  CD1 LEU A 316     -13.062 -11.593  15.608  1.00 10.00      A   
ATOM   2978  CD2 LEU A 316     -15.341 -11.000  16.460  1.00 10.00      A   
ATOM   2979  C   LEU A 316     -11.953  -8.476  17.892  1.00 10.00      A   
ATOM   2980  O   LEU A 316     -12.683  -7.769  18.589  1.00 10.00      A   
ATOM   2981  N   GLN A 317     -11.142  -7.984  16.965  1.00 10.00      A   
ATOM   2982  HN  GLN A 317     -10.567  -8.599  16.458  1.00 10.00      A   
ATOM   2983  CA  GLN A 317     -11.071  -6.554  16.688  1.00 10.00      A   
ATOM   2984  CB  GLN A 317      -9.620  -6.072  16.688  1.00 10.00      A   
ATOM   2985  CG  GLN A 317      -8.942  -6.135  18.042  1.00 10.00      A   
ATOM   2986  CD  GLN A 317      -7.510  -5.644  17.993  1.00 10.00      A   
ATOM   2987  OE1 GLN A 317      -6.816  -5.801  16.985  1.00 10.00      A   
ATOM   2988  NE2 GLN A 317      -7.062  -5.036  19.073  1.00 10.00      A   
ATOM   2989 HE21 GLN A 317      -7.679  -4.931  19.841  1.00 10.00      A   
ATOM   2990 HE22 GLN A 317      -6.138  -4.709  19.070  1.00 10.00      A   
ATOM   2991  C   GLN A 317     -11.717  -6.226  15.349  1.00 10.00      A   
ATOM   2992  O   GLN A 317     -12.199  -5.110  15.137  1.00 10.00      A   
ATOM   2993  N   ARG A 318     -11.718  -7.199  14.449  1.00 10.00      A   
ATOM   2994  HN  ARG A 318     -11.322  -8.067  14.684  1.00 10.00      A   
ATOM   2995  CA  ARG A 318     -12.296  -7.021  13.127  1.00 10.00      A   
ATOM   2996  CB  ARG A 318     -11.178  -6.851  12.094  1.00 10.00      A   
ATOM   2997  CG  ARG A 318     -11.640  -6.286  10.764  1.00 10.00      A   
ATOM   2998  CD  ARG A 318     -10.465  -5.987   9.850  1.00 10.00      A   
ATOM   2999  NE  ARG A 318     -10.648  -4.725   9.138  1.00 10.00      A   
ATOM   3000  HE  ARG A 318     -11.558  -4.345   9.125  1.00 10.00      A   
ATOM   3001  CZ  ARG A 318      -9.675  -4.076   8.503  1.00 10.00      A   
ATOM   3002  NH1 ARG A 318      -8.439  -4.575   8.483  1.00 10.00      A   
ATOM   3003 HH11 ARG A 318      -7.675  -4.065   7.990  1.00 10.00      A   
ATOM   3004 HH12 ARG A 318      -8.224  -5.481   8.961  1.00 10.00      A   
ATOM   3005  NH2 ARG A 318      -9.930  -2.910   7.919  1.00 10.00      A   
ATOM   3006 HH21 ARG A 318     -10.899  -2.495   7.964  1.00 10.00      A   
ATOM   3007 HH22 ARG A 318      -9.177  -2.398   7.411  1.00 10.00      A   
ATOM   3008  C   ARG A 318     -13.156  -8.227  12.774  1.00 10.00      A   
ATOM   3009  O   ARG A 318     -12.695  -9.366  12.866  1.00 10.00      A   
ATOM   3010  N   LEU A 319     -14.396  -7.981  12.366  1.00 10.00      A   
ATOM   3011  HN  LEU A 319     -14.702  -7.048  12.282  1.00 10.00      A   
ATOM   3012  CA  LEU A 319     -15.307  -9.065  12.022  1.00 10.00      A   
ATOM   3013  CB  LEU A 319     -16.261  -9.359  13.184  1.00 10.00      A   
ATOM   3014  CG  LEU A 319     -17.224 -10.531  12.981  1.00 10.00      A   
ATOM   3015  CD1 LEU A 319     -16.470 -11.852  12.968  1.00 10.00      A   
ATOM   3016  CD2 LEU A 319     -18.298 -10.532  14.057  1.00 10.00      A   
ATOM   3017  C   LEU A 319     -16.108  -8.784  10.751  1.00 10.00      A   
ATOM   3018  O   LEU A 319     -16.777  -7.752  10.627  1.00 10.00      A   
ATOM   3019  N   TRP A 320     -16.019  -9.713   9.809  1.00 10.00      A   
ATOM   3020  HN  TRP A 320     -15.434 -10.490   9.966  1.00 10.00      A   
ATOM   3021  CA  TRP A 320     -16.750  -9.631   8.551  1.00 10.00      A   
ATOM   3022  CB  TRP A 320     -15.785  -9.758   7.364  1.00 10.00      A   
ATOM   3023  CG  TRP A 320     -14.929  -8.554   7.103  1.00 10.00      A   
ATOM   3024  CD1 TRP A 320     -14.333  -7.745   8.024  1.00 10.00      A   
ATOM   3025  CD2 TRP A 320     -14.563  -8.031   5.820  1.00 10.00      A   
ATOM   3026  NE1 TRP A 320     -13.626  -6.748   7.397  1.00 10.00      A   
ATOM   3027  HE1 TRP A 320     -13.115  -6.038   7.848  1.00 10.00      A   
ATOM   3028  CE2 TRP A 320     -13.750  -6.904   6.044  1.00 10.00      A   
ATOM   3029  CE3 TRP A 320     -14.843  -8.408   4.504  1.00 10.00      A   
ATOM   3030  CZ2 TRP A 320     -13.215  -6.150   5.002  1.00 10.00      A   
ATOM   3031  CZ3 TRP A 320     -14.314  -7.658   3.471  1.00 10.00      A   
ATOM   3032  CH2 TRP A 320     -13.507  -6.541   3.725  1.00 10.00      A   
ATOM   3033  C   TRP A 320     -17.740 -10.789   8.507  1.00 10.00      A   
ATOM   3034  O   TRP A 320     -17.346 -11.933   8.285  1.00 10.00      A   
ATOM   3035  N   VAL A 321     -19.012 -10.511   8.740  1.00 10.00      A   
ATOM   3036  HN  VAL A 321     -19.286  -9.575   8.898  1.00 10.00      A   
ATOM   3037  CA  VAL A 321     -20.023 -11.565   8.742  1.00 10.00      A   
ATOM   3038  CB  VAL A 321     -20.441 -11.961  10.176  1.00 10.00      A   
ATOM   3039  CG1 VAL A 321     -19.378 -12.825  10.835  1.00 10.00      A   
ATOM   3040  CG2 VAL A 321     -20.738 -10.725  11.016  1.00 10.00      A   
ATOM   3041  C   VAL A 321     -21.266 -11.165   7.968  1.00 10.00      A   
ATOM   3042  O   VAL A 321     -21.394 -10.030   7.503  1.00 10.00      A   
ATOM   3043  N   LEU A 322     -22.179 -12.112   7.827  1.00 10.00      A   
ATOM   3044  HN  LEU A 322     -22.009 -13.002   8.204  1.00 10.00      A   
ATOM   3045  CA  LEU A 322     -23.425 -11.868   7.133  1.00 10.00      A   
ATOM   3046  CB  LEU A 322     -23.877 -13.127   6.390  1.00 10.00      A   
ATOM   3047  CG  LEU A 322     -22.967 -13.608   5.257  1.00 10.00      A   
ATOM   3048  CD1 LEU A 322     -23.389 -14.987   4.785  1.00 10.00      A   
ATOM   3049  CD2 LEU A 322     -22.973 -12.622   4.101  1.00 10.00      A   
ATOM   3050  C   LEU A 322     -24.499 -11.439   8.131  1.00 10.00      A   
ATOM   3051  O   LEU A 322     -24.289 -11.493   9.345  1.00 10.00      A   
ATOM   3052  N   ASP A 323     -25.652 -11.039   7.616  1.00 10.00      A   
ATOM   3053  HN  ASP A 323     -25.759 -11.027   6.635  1.00 10.00      A   
ATOM   3054  CA  ASP A 323     -26.769 -10.605   8.453  1.00 10.00      A   
ATOM   3055  CB  ASP A 323     -27.780  -9.764   7.665  1.00 10.00      A   
ATOM   3056  CG  ASP A 323     -28.315 -10.443   6.419  1.00 10.00      A   
ATOM   3057  OD1 ASP A 323     -27.843 -11.547   6.083  1.00 10.00      A   
ATOM   3058  OD2 ASP A 323     -29.201  -9.861   5.757  1.00 10.00      A   
ATOM   3059  C   ASP A 323     -27.454 -11.775   9.153  1.00 10.00      A   
ATOM   3060  O   ASP A 323     -28.410 -11.585   9.906  1.00 10.00      A   
ATOM   3061  N   TYR A 324     -26.931 -12.981   8.924  1.00 10.00      A   
ATOM   3062  HN  TYR A 324     -26.169 -13.054   8.315  1.00 10.00      A   
ATOM   3063  CA  TYR A 324     -27.461 -14.193   9.542  1.00 10.00      A   
ATOM   3064  CB  TYR A 324     -26.758 -15.431   8.979  1.00 10.00      A   
ATOM   3065  CG  TYR A 324     -27.369 -16.004   7.722  1.00 10.00      A   
ATOM   3066  CD1 TYR A 324     -26.607 -16.177   6.575  1.00 10.00      A   
ATOM   3067  CD2 TYR A 324     -28.703 -16.381   7.686  1.00 10.00      A   
ATOM   3068  CE1 TYR A 324     -27.159 -16.710   5.425  1.00 10.00      A   
ATOM   3069  CE2 TYR A 324     -29.266 -16.914   6.541  1.00 10.00      A   
ATOM   3070  CZ  TYR A 324     -28.488 -17.077   5.413  1.00 10.00      A   
ATOM   3071  OH  TYR A 324     -29.043 -17.611   4.271  1.00 10.00      A   
ATOM   3072  HH  TYR A 324     -28.582 -18.430   4.044  1.00 10.00      A   
ATOM   3073  C   TYR A 324     -27.253 -14.157  11.052  1.00 10.00      A   
ATOM   3074  O   TYR A 324     -27.860 -14.931  11.792  1.00 10.00      A   
ATOM   3075  N   ILE A 325     -26.378 -13.257  11.496  1.00 10.00      A   
ATOM   3076  HN  ILE A 325     -25.918 -12.684  10.847  1.00 10.00      A   
ATOM   3077  CA  ILE A 325     -26.080 -13.098  12.911  1.00 10.00      A   
ATOM   3078  CB  ILE A 325     -24.866 -12.164  13.132  1.00 10.00      A   
ATOM   3079  CG1 ILE A 325     -24.485 -12.088  14.612  1.00 10.00      A   
ATOM   3080  CG2 ILE A 325     -25.123 -10.773  12.567  1.00 10.00      A   
ATOM   3081  CD1 ILE A 325     -24.009 -13.403  15.188  1.00 10.00      A   
ATOM   3082  C   ILE A 325     -27.298 -12.573  13.672  1.00 10.00      A   
ATOM   3083  O   ILE A 325     -27.497 -12.907  14.842  1.00 10.00      A   
ATOM   3084  N   GLU A 326     -28.117 -11.774  12.987  1.00 10.00      A   
ATOM   3085  HN  GLU A 326     -27.901 -11.566  12.053  1.00 10.00      A   
ATOM   3086  CA  GLU A 326     -29.329 -11.196  13.572  1.00 10.00      A   
ATOM   3087  CB  GLU A 326     -30.316 -12.279  14.021  1.00 10.00      A   
ATOM   3088  CG  GLU A 326     -30.726 -13.237  12.916  1.00 10.00      A   
ATOM   3089  CD  GLU A 326     -31.922 -14.090  13.286  1.00 10.00      A   
ATOM   3090  OE1 GLU A 326     -32.035 -14.493  14.468  1.00 10.00      A   
ATOM   3091  OE2 GLU A 326     -32.756 -14.359  12.397  1.00 10.00      A   
ATOM   3092  C   GLU A 326     -29.027 -10.222  14.713  1.00 10.00      A   
ATOM   3093  O   GLU A 326     -27.877 -10.066  15.135  1.00 10.00      A   
ATOM   3094  N   ASP A 327     -30.073  -9.570  15.210  1.00 10.00      A   
ATOM   3095  HN  ASP A 327     -30.965  -9.741  14.831  1.00 10.00      A   
ATOM   3096  CA  ASP A 327     -29.932  -8.605  16.302  1.00 10.00      A   
ATOM   3097  CB  ASP A 327     -31.263  -7.913  16.612  1.00 10.00      A   
ATOM   3098  CG  ASP A 327     -31.774  -7.028  15.496  1.00 10.00      A   
ATOM   3099  OD1 ASP A 327     -31.043  -6.122  15.059  1.00 10.00      A   
ATOM   3100  OD2 ASP A 327     -32.928  -7.224  15.067  1.00 10.00      A   
ATOM   3101  C   ASP A 327     -29.423  -9.279  17.567  1.00 10.00      A   
ATOM   3102  O   ASP A 327     -28.505  -8.780  18.222  1.00 10.00      A   
ATOM   3103  N   ALA A 328     -30.039 -10.409  17.914  1.00 10.00      A   
ATOM   3104  HN  ALA A 328     -30.786 -10.729  17.365  1.00 10.00      A   
ATOM   3105  CA  ALA A 328     -29.660 -11.166  19.103  1.00 10.00      A   
ATOM   3106  CB  ALA A 328     -30.514 -12.417  19.241  1.00 10.00      A   
ATOM   3107  C   ALA A 328     -28.182 -11.529  19.087  1.00 10.00      A   
ATOM   3108  O   ALA A 328     -27.470 -11.309  20.069  1.00 10.00      A   
ATOM   3109  N   GLY A 329     -27.721 -12.067  17.965  1.00 10.00      A   
ATOM   3110  HN  GLY A 329     -28.332 -12.207  17.213  1.00 10.00      A   
ATOM   3111  CA  GLY A 329     -26.333 -12.449  17.840  1.00 10.00      A   
ATOM   3112  C   GLY A 329     -25.398 -11.276  18.057  1.00 10.00      A   
ATOM   3113  O   GLY A 329     -24.357 -11.411  18.703  1.00 10.00      A   
ATOM   3114  N   LEU A 330     -25.776 -10.118  17.527  1.00 10.00      A   
ATOM   3115  HN  LEU A 330     -26.620 -10.076  17.026  1.00 10.00      A   
ATOM   3116  CA  LEU A 330     -24.975  -8.909  17.663  1.00 10.00      A   
ATOM   3117  CB  LEU A 330     -25.520  -7.803  16.754  1.00 10.00      A   
ATOM   3118  CG  LEU A 330     -25.318  -8.007  15.250  1.00 10.00      A   
ATOM   3119  CD1 LEU A 330     -26.096  -6.968  14.458  1.00 10.00      A   
ATOM   3120  CD2 LEU A 330     -23.840  -7.953  14.895  1.00 10.00      A   
ATOM   3121  C   LEU A 330     -24.938  -8.438  19.113  1.00 10.00      A   
ATOM   3122  O   LEU A 330     -23.937  -7.886  19.572  1.00 10.00      A   
ATOM   3123  N   GLU A 331     -26.023  -8.668  19.837  1.00 10.00      A   
ATOM   3124  HN  GLU A 331     -26.796  -9.107  19.416  1.00 10.00      A   
ATOM   3125  CA  GLU A 331     -26.102  -8.277  21.240  1.00 10.00      A   
ATOM   3126  CB  GLU A 331     -27.521  -8.487  21.771  1.00 10.00      A   
ATOM   3127  CG  GLU A 331     -27.769  -7.910  23.156  1.00 10.00      A   
ATOM   3128  CD  GLU A 331     -29.206  -8.072  23.603  1.00 10.00      A   
ATOM   3129  OE1 GLU A 331     -29.760  -9.183  23.454  1.00 10.00      A   
ATOM   3130  OE2 GLU A 331     -29.789  -7.093  24.115  1.00 10.00      A   
ATOM   3131  C   GLU A 331     -25.098  -9.075  22.072  1.00 10.00      A   
ATOM   3132  O   GLU A 331     -24.403  -8.524  22.931  1.00 10.00      A   
ATOM   3133  N   VAL A 332     -25.019 -10.375  21.807  1.00 10.00      A   
ATOM   3134  HN  VAL A 332     -25.612 -10.762  21.124  1.00 10.00      A   
ATOM   3135  CA  VAL A 332     -24.089 -11.243  22.521  1.00 10.00      A   
ATOM   3136  CB  VAL A 332     -24.352 -12.735  22.236  1.00 10.00      A   
ATOM   3137  CG1 VAL A 332     -23.704 -13.600  23.307  1.00 10.00      A   
ATOM   3138  CG2 VAL A 332     -25.842 -13.021  22.146  1.00 10.00      A   
ATOM   3139  C   VAL A 332     -22.654 -10.901  22.126  1.00 10.00      A   
ATOM   3140  O   VAL A 332     -21.732 -10.973  22.942  1.00 10.00      A   
ATOM   3141  N   LEU A 333     -22.482 -10.506  20.870  1.00 10.00      A   
ATOM   3142  HN  LEU A 333     -23.258 -10.469  20.274  1.00 10.00      A   
ATOM   3143  CA  LEU A 333     -21.175 -10.132  20.347  1.00 10.00      A   
ATOM   3144  CB  LEU A 333     -21.283  -9.795  18.853  1.00 10.00      A   
ATOM   3145  CG  LEU A 333     -20.021  -9.250  18.173  1.00 10.00      A   
ATOM   3146  CD1 LEU A 333     -19.007 -10.355  17.951  1.00 10.00      A   
ATOM   3147  CD2 LEU A 333     -20.366  -8.570  16.854  1.00 10.00      A   
ATOM   3148  C   LEU A 333     -20.617  -8.934  21.109  1.00 10.00      A   
ATOM   3149  O   LEU A 333     -19.455  -8.933  21.517  1.00 10.00      A   
ATOM   3150  N   ALA A 334     -21.462  -7.927  21.322  1.00 10.00      A   
ATOM   3151  HN  ALA A 334     -22.384  -7.997  20.990  1.00 10.00      A   
ATOM   3152  CA  ALA A 334     -21.061  -6.714  22.024  1.00 10.00      A   
ATOM   3153  CB  ALA A 334     -22.125  -5.641  21.860  1.00 10.00      A   
ATOM   3154  C   ALA A 334     -20.803  -6.981  23.504  1.00 10.00      A   
ATOM   3155  O   ALA A 334     -20.222  -6.148  24.203  1.00 10.00      A   
ATOM   3156  N   SER A 335     -21.237  -8.141  23.977  1.00 10.00      A   
ATOM   3157  HN  SER A 335     -21.691  -8.766  23.372  1.00 10.00      A   
ATOM   3158  CA  SER A 335     -21.052  -8.512  25.367  1.00 10.00      A   
ATOM   3159  CB  SER A 335     -22.199  -9.418  25.821  1.00 10.00      A   
ATOM   3160  OG  SER A 335     -23.458  -8.830  25.531  1.00 10.00      A   
ATOM   3161  HG  SER A 335     -23.613  -8.853  24.578  1.00 10.00      A   
ATOM   3162  C   SER A 335     -19.706  -9.205  25.580  1.00 10.00      A   
ATOM   3163  O   SER A 335     -19.111  -9.108  26.653  1.00 10.00      A   
ATOM   3164  N   THR A 336     -19.220  -9.877  24.547  1.00 10.00      A   
ATOM   3165  HN  THR A 336     -19.722  -9.889  23.708  1.00 10.00      A   
ATOM   3166  CA  THR A 336     -17.957 -10.597  24.630  1.00 10.00      A   
ATOM   3167  CB  THR A 336     -18.061 -11.974  23.945  1.00 10.00      A   
ATOM   3168  OG1 THR A 336     -19.412 -12.455  24.038  1.00 10.00      A   
ATOM   3169  HG1 THR A 336     -19.898 -12.195  23.241  1.00 10.00      A   
ATOM   3170  CG2 THR A 336     -17.121 -12.973  24.602  1.00 10.00      A   
ATOM   3171  C   THR A 336     -16.805  -9.801  24.016  1.00 10.00      A   
ATOM   3172  O   THR A 336     -15.763  -9.613  24.646  1.00 10.00      A   
ATOM   3173  N   CYS A 337     -16.995  -9.330  22.791  1.00 10.00      A   
ATOM   3174  HN  CYS A 337     -17.857  -9.488  22.339  1.00 10.00      A   
ATOM   3175  CA  CYS A 337     -15.965  -8.570  22.104  1.00 10.00      A   
ATOM   3176  CB  CYS A 337     -16.063  -8.795  20.596  1.00 10.00      A   
ATOM   3177  SG  CYS A 337     -16.227 -10.536  20.129  1.00 10.00      A   
ATOM   3178  HG  CYS A 337     -15.213 -11.207  20.670  1.00 10.00      A   
ATOM   3179  C   CYS A 337     -16.067  -7.085  22.445  1.00 10.00      A   
ATOM   3180  O   CYS A 337     -16.884  -6.354  21.886  1.00 10.00      A   
ATOM   3181  N   LYS A 338     -15.239  -6.648  23.379  1.00 10.00      A   
ATOM   3182  HN  LYS A 338     -14.607  -7.278  23.791  1.00 10.00      A   
ATOM   3183  CA  LYS A 338     -15.238  -5.258  23.805  1.00 10.00      A   
ATOM   3184  CB  LYS A 338     -14.957  -5.167  25.305  1.00 10.00      A   
ATOM   3185  CG  LYS A 338     -15.997  -5.845  26.179  1.00 10.00      A   
ATOM   3186  CD  LYS A 338     -17.342  -5.149  26.066  1.00 10.00      A   
ATOM   3187  CE  LYS A 338     -18.387  -5.811  26.944  1.00 10.00      A   
ATOM   3188  NZ  LYS A 338     -19.729  -5.200  26.763  1.00 10.00      A   
ATOM   3189  HZ1 LYS A 338     -19.686  -4.177  26.951  1.00 10.00      A   
ATOM   3190  HZ2 LYS A 338     -20.409  -5.631  27.418  1.00 10.00      A   
ATOM   3191  HZ3 LYS A 338     -20.066  -5.349  25.787  1.00 10.00      A   
ATOM   3192  C   LYS A 338     -14.199  -4.449  23.038  1.00 10.00      A   
ATOM   3193  O   LYS A 338     -14.289  -3.227  22.952  1.00 10.00      A   
ATOM   3194  N   ASP A 339     -13.223  -5.137  22.467  1.00 10.00      A   
ATOM   3195  HN  ASP A 339     -13.217  -6.115  22.542  1.00 10.00      A   
ATOM   3196  CA  ASP A 339     -12.158  -4.472  21.730  1.00 10.00      A   
ATOM   3197  CB  ASP A 339     -10.812  -5.134  22.023  1.00 10.00      A   
ATOM   3198  CG  ASP A 339      -9.645  -4.177  21.891  1.00 10.00      A   
ATOM   3199  OD1 ASP A 339      -9.685  -3.088  22.498  1.00 10.00      A   
ATOM   3200  OD2 ASP A 339      -8.672  -4.512  21.186  1.00 10.00      A   
ATOM   3201  C   ASP A 339     -12.437  -4.438  20.228  1.00 10.00      A   
ATOM   3202  O   ASP A 339     -11.539  -4.185  19.427  1.00 10.00      A   
ATOM   3203  N   LEU A 340     -13.689  -4.677  19.859  1.00 10.00      A   
ATOM   3204  HN  LEU A 340     -14.357  -4.867  20.547  1.00 10.00      A   
ATOM   3205  CA  LEU A 340     -14.097  -4.664  18.456  1.00 10.00      A   
ATOM   3206  CB  LEU A 340     -15.539  -5.157  18.322  1.00 10.00      A   
ATOM   3207  CG  LEU A 340     -16.032  -5.452  16.905  1.00 10.00      A   
ATOM   3208  CD1 LEU A 340     -15.282  -6.631  16.305  1.00 10.00      A   
ATOM   3209  CD2 LEU A 340     -17.531  -5.713  16.907  1.00 10.00      A   
ATOM   3210  C   LEU A 340     -13.963  -3.257  17.879  1.00 10.00      A   
ATOM   3211  O   LEU A 340     -14.501  -2.301  18.432  1.00 10.00      A   
ATOM   3212  N   ARG A 341     -13.234  -3.134  16.777  1.00 10.00      A   
ATOM   3213  HN  ARG A 341     -12.843  -3.939  16.370  1.00 10.00      A   
ATOM   3214  CA  ARG A 341     -13.017  -1.838  16.143  1.00 10.00      A   
ATOM   3215  CB  ARG A 341     -11.546  -1.672  15.749  1.00 10.00      A   
ATOM   3216  CG  ARG A 341     -10.556  -2.235  16.747  1.00 10.00      A   
ATOM   3217  CD  ARG A 341     -10.501  -1.401  18.012  1.00 10.00      A   
ATOM   3218  NE  ARG A 341      -9.637  -2.011  19.014  1.00 10.00      A   
ATOM   3219  HE  ARG A 341      -9.956  -2.844  19.440  1.00 10.00      A   
ATOM   3220  CZ  ARG A 341      -8.458  -1.515  19.371  1.00 10.00      A   
ATOM   3221  NH1 ARG A 341      -8.005  -0.399  18.807  1.00 10.00      A   
ATOM   3222 HH11 ARG A 341      -7.078  -0.010  19.086  1.00 10.00      A   
ATOM   3223 HH12 ARG A 341      -8.574   0.094  18.081  1.00 10.00      A   
ATOM   3224  NH2 ARG A 341      -7.728  -2.137  20.286  1.00 10.00      A   
ATOM   3225 HH21 ARG A 341      -8.081  -3.024  20.727  1.00 10.00      A   
ATOM   3226 HH22 ARG A 341      -6.804  -1.753  20.574  1.00 10.00      A   
ATOM   3227  C   ARG A 341     -13.866  -1.691  14.891  1.00 10.00      A   
ATOM   3228  O   ARG A 341     -14.564  -0.691  14.709  1.00 10.00      A   
ATOM   3229  N   GLU A 342     -13.790  -2.691  14.028  1.00 10.00      A   
ATOM   3230  HN  GLU A 342     -13.233  -3.468  14.243  1.00 10.00      A   
ATOM   3231  CA  GLU A 342     -14.524  -2.681  12.778  1.00 10.00      A   
ATOM   3232  CB  GLU A 342     -13.545  -2.794  11.604  1.00 10.00      A   
ATOM   3233  CG  GLU A 342     -14.143  -2.443  10.254  1.00 10.00      A   
ATOM   3234  CD  GLU A 342     -13.292  -2.926   9.102  1.00 10.00      A   
ATOM   3235  OE1 GLU A 342     -12.479  -2.139   8.585  1.00 10.00      A   
ATOM   3236  OE2 GLU A 342     -13.433  -4.103   8.702  1.00 10.00      A   
ATOM   3237  C   GLU A 342     -15.527  -3.828  12.732  1.00 10.00      A   
ATOM   3238  O   GLU A 342     -15.214  -4.963  13.105  1.00 10.00      A   
ATOM   3239  N   LEU A 343     -16.733  -3.518  12.287  1.00 10.00      A   
ATOM   3240  HN  LEU A 343     -16.919  -2.588  12.027  1.00 10.00      A   
ATOM   3241  CA  LEU A 343     -17.789  -4.509  12.170  1.00 10.00      A   
ATOM   3242  CB  LEU A 343     -18.804  -4.343  13.307  1.00 10.00      A   
ATOM   3243  CG  LEU A 343     -20.015  -5.283  13.283  1.00 10.00      A   
ATOM   3244  CD1 LEU A 343     -19.581  -6.733  13.421  1.00 10.00      A   
ATOM   3245  CD2 LEU A 343     -21.012  -4.911  14.368  1.00 10.00      A   
ATOM   3246  C   LEU A 343     -18.481  -4.355  10.824  1.00 10.00      A   
ATOM   3247  O   LEU A 343     -18.983  -3.278  10.494  1.00 10.00      A   
ATOM   3248  N   ARG A 344     -18.488  -5.419  10.037  1.00 10.00      A   
ATOM   3249  HN  ARG A 344     -18.062  -6.252  10.347  1.00 10.00      A   
ATOM   3250  CA  ARG A 344     -19.114  -5.383   8.724  1.00 10.00      A   
ATOM   3251  CB  ARG A 344     -18.065  -5.487   7.611  1.00 10.00      A   
ATOM   3252  CG  ARG A 344     -17.001  -4.405   7.674  1.00 10.00      A   
ATOM   3253  CD  ARG A 344     -16.208  -4.315   6.383  1.00 10.00      A   
ATOM   3254  NE  ARG A 344     -14.991  -3.525   6.564  1.00 10.00      A   
ATOM   3255  HE  ARG A 344     -14.462  -3.695   7.384  1.00 10.00      A   
ATOM   3256  CZ  ARG A 344     -14.542  -2.611   5.706  1.00 10.00      A   
ATOM   3257  NH1 ARG A 344     -15.201  -2.358   4.587  1.00 10.00      A   
ATOM   3258 HH11 ARG A 344     -16.083  -2.865   4.364  1.00 10.00      A   
ATOM   3259 HH12 ARG A 344     -14.828  -1.649   3.919  1.00 10.00      A   
ATOM   3260  NH2 ARG A 344     -13.448  -1.927   5.995  1.00 10.00      A   
ATOM   3261 HH21 ARG A 344     -12.940  -2.097   6.897  1.00 10.00      A   
ATOM   3262 HH22 ARG A 344     -13.083  -1.205   5.329  1.00 10.00      A   
ATOM   3263  C   ARG A 344     -20.155  -6.479   8.584  1.00 10.00      A   
ATOM   3264  O   ARG A 344     -19.838  -7.663   8.693  1.00 10.00      A   
ATOM   3265  N   VAL A 345     -21.393  -6.068   8.357  1.00 10.00      A   
ATOM   3266  HN  VAL A 345     -21.570  -5.100   8.291  1.00 10.00      A   
ATOM   3267  CA  VAL A 345     -22.504  -6.995   8.195  1.00 10.00      A   
ATOM   3268  CB  VAL A 345     -23.676  -6.633   9.138  1.00 10.00      A   
ATOM   3269  CG1 VAL A 345     -24.824  -7.618   8.983  1.00 10.00      A   
ATOM   3270  CG2 VAL A 345     -23.207  -6.582  10.586  1.00 10.00      A   
ATOM   3271  C   VAL A 345     -22.994  -6.981   6.746  1.00 10.00      A   
ATOM   3272  O   VAL A 345     -23.521  -5.979   6.267  1.00 10.00      A   
ATOM   3273  N   PHE A 346     -22.798  -8.090   6.054  1.00 10.00      A   
ATOM   3274  HN  PHE A 346     -22.366  -8.855   6.495  1.00 10.00      A   
ATOM   3275  CA  PHE A 346     -23.212  -8.210   4.663  1.00 10.00      A   
ATOM   3276  CB  PHE A 346     -22.161  -8.975   3.856  1.00 10.00      A   
ATOM   3277  CG  PHE A 346     -20.880  -8.221   3.641  1.00 10.00      A   
ATOM   3278  CD1 PHE A 346     -19.925  -8.144   4.642  1.00 10.00      A   
ATOM   3279  CD2 PHE A 346     -20.627  -7.598   2.432  1.00 10.00      A   
ATOM   3280  CE1 PHE A 346     -18.743  -7.458   4.442  1.00 10.00      A   
ATOM   3281  CE2 PHE A 346     -19.449  -6.908   2.225  1.00 10.00      A   
ATOM   3282  CZ  PHE A 346     -18.504  -6.838   3.231  1.00 10.00      A   
ATOM   3283  C   PHE A 346     -24.557  -8.921   4.567  1.00 10.00      A   
ATOM   3284  O   PHE A 346     -24.789  -9.911   5.259  1.00 10.00      A   
ATOM   3285  N   PRO A 347     -25.464  -8.425   3.714  1.00 10.00      A   
ATOM   3286  CA  PRO A 347     -26.789  -9.027   3.548  1.00 10.00      A   
ATOM   3287  CB  PRO A 347     -27.549  -7.990   2.716  1.00 10.00      A   
ATOM   3288  CG  PRO A 347     -26.489  -7.262   1.961  1.00 10.00      A   
ATOM   3289  CD  PRO A 347     -25.276  -7.247   2.851  1.00 10.00      A   
ATOM   3290  C   PRO A 347     -26.728 -10.359   2.807  1.00 10.00      A   
ATOM   3291  O   PRO A 347     -26.088 -10.471   1.759  1.00 10.00      A   
ATOM   3292  N   SER A 348     -27.381 -11.369   3.365  1.00 10.00      A   
ATOM   3293  HN  SER A 348     -27.838 -11.228   4.228  1.00 10.00      A   
ATOM   3294  CA  SER A 348     -27.413 -12.691   2.754  1.00 10.00      A   
ATOM   3295  CB  SER A 348     -27.962 -13.721   3.740  1.00 10.00      A   
ATOM   3296  OG  SER A 348     -29.029 -13.177   4.502  1.00 10.00      A   
ATOM   3297  HG  SER A 348     -28.663 -12.618   5.217  1.00 10.00      A   
ATOM   3298  C   SER A 348     -28.258 -12.684   1.485  1.00 10.00      A   
ATOM   3299  O   SER A 348     -27.827 -13.157   0.429  1.00 10.00      A   
ATOM   3300  N   GLU A 349     -29.460 -12.139   1.599  1.00 10.00      A   
ATOM   3301  HN  GLU A 349     -29.738 -11.781   2.469  1.00 10.00      A   
ATOM   3302  CA  GLU A 349     -30.380 -12.062   0.478  1.00 10.00      A   
ATOM   3303  CB  GLU A 349     -31.705 -12.735   0.852  1.00 10.00      A   
ATOM   3304  CG  GLU A 349     -31.568 -14.150   1.395  1.00 10.00      A   
ATOM   3305  CD  GLU A 349     -31.354 -15.172   0.305  1.00 10.00      A   
ATOM   3306  OE1 GLU A 349     -31.867 -14.962  -0.814  1.00 10.00      A   
ATOM   3307  OE2 GLU A 349     -30.689 -16.199   0.567  1.00 10.00      A   
ATOM   3308  C   GLU A 349     -30.631 -10.598   0.116  1.00 10.00      A   
ATOM   3309  O   GLU A 349     -31.607 -10.002   0.565  1.00 10.00      A   
ATOM   3310  N   PRO A 350     -29.753  -9.990  -0.697  1.00 10.00      A   
ATOM   3311  CA  PRO A 350     -29.888  -8.584  -1.096  1.00 10.00      A   
ATOM   3312  CB  PRO A 350     -28.510  -8.234  -1.690  1.00 10.00      A   
ATOM   3313  CG  PRO A 350     -27.637  -9.422  -1.425  1.00 10.00      A   
ATOM   3314  CD  PRO A 350     -28.556 -10.602  -1.287  1.00 10.00      A   
ATOM   3315  C   PRO A 350     -30.975  -8.377  -2.148  1.00 10.00      A   
ATOM   3316  O   PRO A 350     -31.369  -7.250  -2.435  1.00 10.00      A   
ATOM   3317  N   PHE A 351     -31.468  -9.465  -2.714  1.00 10.00      A   
ATOM   3318  HN  PHE A 351     -31.143 -10.344  -2.431  1.00 10.00      A   
ATOM   3319  CA  PHE A 351     -32.493  -9.386  -3.742  1.00 10.00      A   
ATOM   3320  CB  PHE A 351     -32.114 -10.266  -4.931  1.00 10.00      A   
ATOM   3321  CG  PHE A 351     -30.833  -9.849  -5.593  1.00 10.00      A   
ATOM   3322  CD1 PHE A 351     -29.712 -10.659  -5.534  1.00 10.00      A   
ATOM   3323  CD2 PHE A 351     -30.749  -8.646  -6.273  1.00 10.00      A   
ATOM   3324  CE1 PHE A 351     -28.531 -10.276  -6.142  1.00 10.00      A   
ATOM   3325  CE2 PHE A 351     -29.573  -8.257  -6.883  1.00 10.00      A   
ATOM   3326  CZ  PHE A 351     -28.462  -9.073  -6.818  1.00 10.00      A   
ATOM   3327  C   PHE A 351     -33.862  -9.777  -3.197  1.00 10.00      A   
ATOM   3328  O   PHE A 351     -34.746 -10.196  -3.945  1.00 10.00      A   
ATOM   3329  N   VAL A 352     -34.032  -9.638  -1.890  1.00 10.00      A   
ATOM   3330  HN  VAL A 352     -33.292  -9.294  -1.345  1.00 10.00      A   
ATOM   3331  CA  VAL A 352     -35.294  -9.970  -1.242  1.00 10.00      A   
ATOM   3332  CB  VAL A 352     -35.168 -11.242  -0.374  1.00 10.00      A   
ATOM   3333  CG1 VAL A 352     -36.486 -11.555   0.315  1.00 10.00      A   
ATOM   3334  CG2 VAL A 352     -34.719 -12.426  -1.215  1.00 10.00      A   
ATOM   3335  C   VAL A 352     -35.756  -8.806  -0.371  1.00 10.00      A   
ATOM   3336  O   VAL A 352     -35.061  -8.419   0.568  1.00 10.00      A   
ATOM   3337  N   MET A 353     -36.917  -8.247  -0.697  1.00 10.00      A   
ATOM   3338  HN  MET A 353     -37.411  -8.596  -1.468  1.00 10.00      A   
ATOM   3339  CA  MET A 353     -37.473  -7.124   0.052  1.00 10.00      A   
ATOM   3340  CB  MET A 353     -38.672  -6.517  -0.687  1.00 10.00      A   
ATOM   3341  CG  MET A 353     -39.417  -5.443   0.097  1.00 10.00      A   
ATOM   3342  SD  MET A 353     -38.480  -3.912   0.265  1.00 10.00      A   
ATOM   3343  CE  MET A 353     -39.494  -3.026   1.446  1.00 10.00      A   
ATOM   3344  C   MET A 353     -37.884  -7.549   1.461  1.00 10.00      A   
ATOM   3345  O   MET A 353     -37.614  -6.842   2.433  1.00 10.00      A   
ATOM   3346  N   GLU A 354     -38.543  -8.698   1.564  1.00 10.00      A   
ATOM   3347  HN  GLU A 354     -38.732  -9.217   0.750  1.00 10.00      A   
ATOM   3348  CA  GLU A 354     -38.985  -9.213   2.854  1.00 10.00      A   
ATOM   3349  CB  GLU A 354     -39.921 -10.413   2.667  1.00 10.00      A   
ATOM   3350  CG  GLU A 354     -41.334 -10.048   2.247  1.00 10.00      A   
ATOM   3351  CD  GLU A 354     -42.061  -9.231   3.293  1.00 10.00      A   
ATOM   3352  OE1 GLU A 354     -42.431  -9.788   4.350  1.00 10.00      A   
ATOM   3353  OE2 GLU A 354     -42.269  -8.025   3.063  1.00 10.00      A   
ATOM   3354  C   GLU A 354     -37.789  -9.616   3.705  1.00 10.00      A   
ATOM   3355  O   GLU A 354     -36.878 -10.288   3.222  1.00 10.00      A   
ATOM   3356  N   PRO A 355     -37.764  -9.186   4.976  1.00 10.00      A   
ATOM   3357  CA  PRO A 355     -36.676  -9.514   5.905  1.00 10.00      A   
ATOM   3358  CB  PRO A 355     -37.180  -8.969   7.242  1.00 10.00      A   
ATOM   3359  CG  PRO A 355     -38.121  -7.881   6.867  1.00 10.00      A   
ATOM   3360  CD  PRO A 355     -38.788  -8.334   5.602  1.00 10.00      A   
ATOM   3361  C   PRO A 355     -36.459 -11.021   6.004  1.00 10.00      A   
ATOM   3362  O   PRO A 355     -37.271 -11.740   6.596  1.00 10.00      A   
ATOM   3363  N   ASN A 356     -35.374 -11.498   5.410  1.00 10.00      A   
ATOM   3364  HN  ASN A 356     -34.778 -10.881   4.925  1.00 10.00      A   
ATOM   3365  CA  ASN A 356     -35.061 -12.921   5.429  1.00 10.00      A   
ATOM   3366  CB  ASN A 356     -34.148 -13.295   4.260  1.00 10.00      A   
ATOM   3367  CG  ASN A 356     -32.755 -12.703   4.379  1.00 10.00      A   
ATOM   3368  OD1 ASN A 356     -32.551 -11.511   4.144  1.00 10.00      A   
ATOM   3369  ND2 ASN A 356     -31.785 -13.537   4.719  1.00 10.00      A   
ATOM   3370 HD21 ASN A 356     -32.014 -14.478   4.875  1.00 10.00      A   
ATOM   3371 HD22 ASN A 356     -30.868 -13.184   4.791  1.00 10.00      A   
ATOM   3372  C   ASN A 356     -34.434 -13.337   6.754  1.00 10.00      A   
ATOM   3373  O   ASN A 356     -34.346 -14.528   7.061  1.00 10.00      A   
ATOM   3374  N   VAL A 357     -34.002 -12.351   7.531  1.00 10.00      A   
ATOM   3375  HN  VAL A 357     -34.104 -11.426   7.225  1.00 10.00      A   
ATOM   3376  CA  VAL A 357     -33.385 -12.594   8.827  1.00 10.00      A   
ATOM   3377  CB  VAL A 357     -31.842 -12.542   8.747  1.00 10.00      A   
ATOM   3378  CG1 VAL A 357     -31.281 -13.822   8.146  1.00 10.00      A   
ATOM   3379  CG2 VAL A 357     -31.383 -11.329   7.952  1.00 10.00      A   
ATOM   3380  C   VAL A 357     -33.852 -11.546   9.827  1.00 10.00      A   
ATOM   3381  O   VAL A 357     -34.276 -10.453   9.433  1.00 10.00      A   
ATOM   3382  N   ALA A 358     -33.772 -11.874  11.112  1.00 10.00      A   
ATOM   3383  HN  ALA A 358     -33.421 -12.762  11.365  1.00 10.00      A   
ATOM   3384  CA  ALA A 358     -34.182 -10.952  12.161  1.00 10.00      A   
ATOM   3385  CB  ALA A 358     -34.632 -11.709  13.403  1.00 10.00      A   
ATOM   3386  C   ALA A 358     -33.055  -9.977  12.492  1.00 10.00      A   
ATOM   3387  O   ALA A 358     -32.513  -9.977  13.600  1.00 10.00      A   
ATOM   3388  N   LEU A 359     -32.676  -9.179  11.506  1.00 10.00      A   
ATOM   3389  HN  LEU A 359     -33.119  -9.257  10.634  1.00 10.00      A   
ATOM   3390  CA  LEU A 359     -31.627  -8.190  11.679  1.00 10.00      A   
ATOM   3391  CB  LEU A 359     -30.471  -8.462  10.723  1.00 10.00      A   
ATOM   3392  CG  LEU A 359     -29.239  -7.573  10.891  1.00 10.00      A   
ATOM   3393  CD1 LEU A 359     -28.072  -8.372  11.448  1.00 10.00      A   
ATOM   3394  CD2 LEU A 359     -28.866  -6.911   9.574  1.00 10.00      A   
ATOM   3395  C   LEU A 359     -32.190  -6.803  11.432  1.00 10.00      A   
ATOM   3396  O   LEU A 359     -32.500  -6.442  10.295  1.00 10.00      A   
ATOM   3397  N   THR A 360     -32.334  -6.040  12.496  1.00 10.00      A   
ATOM   3398  HN  THR A 360     -32.061  -6.384  13.378  1.00 10.00      A   
ATOM   3399  CA  THR A 360     -32.874  -4.699  12.407  1.00 10.00      A   
ATOM   3400  CB  THR A 360     -34.135  -4.572  13.287  1.00 10.00      A   
ATOM   3401  OG1 THR A 360     -33.792  -4.745  14.672  1.00 10.00      A   
ATOM   3402  HG1 THR A 360     -33.444  -5.649  14.809  1.00 10.00      A   
ATOM   3403  CG2 THR A 360     -35.155  -5.632  12.898  1.00 10.00      A   
ATOM   3404  C   THR A 360     -31.825  -3.686  12.855  1.00 10.00      A   
ATOM   3405  O   THR A 360     -30.623  -3.922  12.701  1.00 10.00      A   
ATOM   3406  N   GLU A 361     -32.273  -2.562  13.399  1.00 10.00      A   
ATOM   3407  HN  GLU A 361     -33.248  -2.412  13.477  1.00 10.00      A   
ATOM   3408  CA  GLU A 361     -31.362  -1.540  13.881  1.00 10.00      A   
ATOM   3409  CB  GLU A 361     -32.011  -0.156  13.789  1.00 10.00      A   
ATOM   3410  CG  GLU A 361     -33.105   0.092  14.815  1.00 10.00      A   
ATOM   3411  CD  GLU A 361     -34.494  -0.243  14.311  1.00 10.00      A   
ATOM   3412  OE1 GLU A 361     -35.388   0.618  14.430  1.00 10.00      A   
ATOM   3413  OE2 GLU A 361     -34.704  -1.369  13.809  1.00 10.00      A   
ATOM   3414  C   GLU A 361     -30.961  -1.838  15.325  1.00 10.00      A   
ATOM   3415  O   GLU A 361     -30.031  -1.232  15.859  1.00 10.00      A   
ATOM   3416  N   GLN A 362     -31.659  -2.797  15.936  1.00 10.00      A   
ATOM   3417  HN  GLN A 362     -32.355  -3.272  15.431  1.00 10.00      A   
ATOM   3418  CA  GLN A 362     -31.408  -3.176  17.322  1.00 10.00      A   
ATOM   3419  CB  GLN A 362     -32.379  -4.273  17.765  1.00 10.00      A   
ATOM   3420  CG  GLN A 362     -32.352  -4.558  19.259  1.00 10.00      A   
ATOM   3421  CD  GLN A 362     -32.845  -3.384  20.081  1.00 10.00      A   
ATOM   3422  OE1 GLN A 362     -33.702  -2.615  19.641  1.00 10.00      A   
ATOM   3423  NE2 GLN A 362     -32.312  -3.240  21.281  1.00 10.00      A   
ATOM   3424 HE21 GLN A 362     -31.636  -3.892  21.569  1.00 10.00      A   
ATOM   3425 HE22 GLN A 362     -32.613  -2.491  21.833  1.00 10.00      A   
ATOM   3426  C   GLN A 362     -29.970  -3.636  17.518  1.00 10.00      A   
ATOM   3427  O   GLN A 362     -29.292  -3.192  18.448  1.00 10.00      A   
ATOM   3428  N   GLY A 363     -29.512  -4.514  16.628  1.00 10.00      A   
ATOM   3429  HN  GLY A 363     -30.114  -4.834  15.910  1.00 10.00      A   
ATOM   3430  CA  GLY A 363     -28.156  -5.019  16.704  1.00 10.00      A   
ATOM   3431  C   GLY A 363     -27.130  -3.907  16.649  1.00 10.00      A   
ATOM   3432  O   GLY A 363     -26.190  -3.881  17.447  1.00 10.00      A   
ATOM   3433  N   LEU A 364     -27.333  -2.972  15.723  1.00 10.00      A   
ATOM   3434  HN  LEU A 364     -28.114  -3.051  15.134  1.00 10.00      A   
ATOM   3435  CA  LEU A 364     -26.431  -1.838  15.556  1.00 10.00      A   
ATOM   3436  CB  LEU A 364     -26.956  -0.905  14.459  1.00 10.00      A   
ATOM   3437  CG  LEU A 364     -25.941  -0.443  13.403  1.00 10.00      A   
ATOM   3438  CD1 LEU A 364     -26.589   0.523  12.422  1.00 10.00      A   
ATOM   3439  CD2 LEU A 364     -24.724   0.196  14.055  1.00 10.00      A   
ATOM   3440  C   LEU A 364     -26.282  -1.060  16.863  1.00 10.00      A   
ATOM   3441  O   LEU A 364     -25.173  -0.704  17.263  1.00 10.00      A   
ATOM   3442  N   VAL A 365     -27.401  -0.809  17.524  1.00 10.00      A   
ATOM   3443  HN  VAL A 365     -28.253  -1.135  17.160  1.00 10.00      A   
ATOM   3444  CA  VAL A 365     -27.404  -0.070  18.785  1.00 10.00      A   
ATOM   3445  CB  VAL A 365     -28.841   0.253  19.258  1.00 10.00      A   
ATOM   3446  CG1 VAL A 365     -28.825   1.033  20.568  1.00 10.00      A   
ATOM   3447  CG2 VAL A 365     -29.602   1.020  18.188  1.00 10.00      A   
ATOM   3448  C   VAL A 365     -26.679  -0.852  19.880  1.00 10.00      A   
ATOM   3449  O   VAL A 365     -25.779  -0.325  20.536  1.00 10.00      A   
ATOM   3450  N   SER A 366     -27.056  -2.117  20.048  1.00 10.00      A   
ATOM   3451  HN  SER A 366     -27.762  -2.491  19.471  1.00 10.00      A   
ATOM   3452  CA  SER A 366     -26.459  -2.972  21.067  1.00 10.00      A   
ATOM   3453  CB  SER A 366     -27.057  -4.374  20.998  1.00 10.00      A   
ATOM   3454  OG  SER A 366     -28.472  -4.313  20.961  1.00 10.00      A   
ATOM   3455  HG  SER A 366     -28.798  -4.871  20.248  1.00 10.00      A   
ATOM   3456  C   SER A 366     -24.935  -3.038  20.962  1.00 10.00      A   
ATOM   3457  O   SER A 366     -24.234  -2.887  21.964  1.00 10.00      A   
ATOM   3458  N   VAL A 367     -24.424  -3.246  19.753  1.00 10.00      A   
ATOM   3459  HN  VAL A 367     -25.029  -3.343  18.983  1.00 10.00      A   
ATOM   3460  CA  VAL A 367     -22.980  -3.335  19.545  1.00 10.00      A   
ATOM   3461  CB  VAL A 367     -22.611  -3.827  18.126  1.00 10.00      A   
ATOM   3462  CG1 VAL A 367     -21.116  -4.076  18.017  1.00 10.00      A   
ATOM   3463  CG2 VAL A 367     -23.371  -5.097  17.787  1.00 10.00      A   
ATOM   3464  C   VAL A 367     -22.283  -2.009  19.860  1.00 10.00      A   
ATOM   3465  O   VAL A 367     -21.209  -1.991  20.460  1.00 10.00      A   
ATOM   3466  N   SER A 368     -22.918  -0.902  19.496  1.00 10.00      A   
ATOM   3467  HN  SER A 368     -23.790  -0.971  19.056  1.00 10.00      A   
ATOM   3468  CA  SER A 368     -22.350   0.419  19.743  1.00 10.00      A   
ATOM   3469  CB  SER A 368     -23.196   1.493  19.063  1.00 10.00      A   
ATOM   3470  OG  SER A 368     -23.356   1.205  17.685  1.00 10.00      A   
ATOM   3471  HG  SER A 368     -24.206   0.763  17.545  1.00 10.00      A   
ATOM   3472  C   SER A 368     -22.230   0.711  21.236  1.00 10.00      A   
ATOM   3473  O   SER A 368     -21.350   1.461  21.662  1.00 10.00      A   
ATOM   3474  N   MET A 369     -23.116   0.112  22.026  1.00 10.00      A   
ATOM   3475  HN  MET A 369     -23.786  -0.485  21.625  1.00 10.00      A   
ATOM   3476  CA  MET A 369     -23.113   0.311  23.471  1.00 10.00      A   
ATOM   3477  CB  MET A 369     -24.513   0.100  24.050  1.00 10.00      A   
ATOM   3478  CG  MET A 369     -25.552   1.097  23.567  1.00 10.00      A   
ATOM   3479  SD  MET A 369     -27.123   0.938  24.442  1.00 10.00      A   
ATOM   3480  CE  MET A 369     -26.627   1.400  26.103  1.00 10.00      A   
ATOM   3481  C   MET A 369     -22.144  -0.648  24.148  1.00 10.00      A   
ATOM   3482  O   MET A 369     -21.559  -0.327  25.184  1.00 10.00      A   
ATOM   3483  N   GLY A 370     -21.981  -1.823  23.562  1.00 10.00      A   
ATOM   3484  HN  GLY A 370     -22.468  -2.018  22.733  1.00 10.00      A   
ATOM   3485  CA  GLY A 370     -21.099  -2.822  24.127  1.00 10.00      A   
ATOM   3486  C   GLY A 370     -19.636  -2.598  23.801  1.00 10.00      A   
ATOM   3487  O   GLY A 370     -18.782  -2.707  24.679  1.00 10.00      A   
ATOM   3488  N   CYS A 371     -19.340  -2.288  22.547  1.00 10.00      A   
ATOM   3489  HN  CYS A 371     -20.065  -2.198  21.886  1.00 10.00      A   
ATOM   3490  CA  CYS A 371     -17.961  -2.076  22.124  1.00 10.00      A   
ATOM   3491  CB  CYS A 371     -17.722  -2.743  20.769  1.00 10.00      A   
ATOM   3492  SG  CYS A 371     -18.605  -4.306  20.552  1.00 10.00      A   
ATOM   3493  HG  CYS A 371     -17.912  -5.256  21.171  1.00 10.00      A   
ATOM   3494  C   CYS A 371     -17.618  -0.589  22.039  1.00 10.00      A   
ATOM   3495  O   CYS A 371     -18.121   0.126  21.171  1.00 10.00      A   
ATOM   3496  N   PRO A 372     -16.753  -0.106  22.945  1.00 10.00      A   
ATOM   3497  CA  PRO A 372     -16.332   1.295  22.968  1.00 10.00      A   
ATOM   3498  CB  PRO A 372     -15.907   1.484  24.423  1.00 10.00      A   
ATOM   3499  CG  PRO A 372     -15.375   0.151  24.830  1.00 10.00      A   
ATOM   3500  CD  PRO A 372     -16.142  -0.881  24.043  1.00 10.00      A   
ATOM   3501  C   PRO A 372     -15.156   1.562  22.027  1.00 10.00      A   
ATOM   3502  O   PRO A 372     -14.696   2.696  21.884  1.00 10.00      A   
ATOM   3503  N   LYS A 373     -14.680   0.512  21.378  1.00 10.00      A   
ATOM   3504  HN  LYS A 373     -15.102  -0.362  21.514  1.00 10.00      A   
ATOM   3505  CA  LYS A 373     -13.549   0.622  20.466  1.00 10.00      A   
ATOM   3506  CB  LYS A 373     -12.612  -0.578  20.642  1.00 10.00      A   
ATOM   3507  CG  LYS A 373     -12.053  -0.754  22.045  1.00 10.00      A   
ATOM   3508  CD  LYS A 373     -11.053   0.337  22.385  1.00 10.00      A   
ATOM   3509  CE  LYS A 373     -10.557   0.198  23.812  1.00 10.00      A   
ATOM   3510  NZ  LYS A 373      -9.561  -0.895  23.953  1.00 10.00      A   
ATOM   3511  HZ1 LYS A 373      -8.617  -0.553  23.683  1.00 10.00      A   
ATOM   3512  HZ2 LYS A 373      -9.812  -1.702  23.333  1.00 10.00      A   
ATOM   3513  HZ3 LYS A 373      -9.531  -1.226  24.938  1.00 10.00      A   
ATOM   3514  C   LYS A 373     -14.010   0.702  19.011  1.00 10.00      A   
ATOM   3515  O   LYS A 373     -13.188   0.793  18.096  1.00 10.00      A   
ATOM   3516  N   LEU A 374     -15.322   0.667  18.808  1.00 10.00      A   
ATOM   3517  HN  LEU A 374     -15.921   0.620  19.578  1.00 10.00      A   
ATOM   3518  CA  LEU A 374     -15.896   0.717  17.472  1.00 10.00      A   
ATOM   3519  CB  LEU A 374     -17.395   0.421  17.529  1.00 10.00      A   
ATOM   3520  CG  LEU A 374     -17.806  -1.047  17.554  1.00 10.00      A   
ATOM   3521  CD1 LEU A 374     -19.304  -1.159  17.765  1.00 10.00      A   
ATOM   3522  CD2 LEU A 374     -17.398  -1.739  16.264  1.00 10.00      A   
ATOM   3523  C   LEU A 374     -15.691   2.078  16.835  1.00 10.00      A   
ATOM   3524  O   LEU A 374     -15.977   3.104  17.451  1.00 10.00      A   
ATOM   3525  N   GLU A 375     -15.192   2.078  15.606  1.00 10.00      A   
ATOM   3526  HN  GLU A 375     -14.955   1.223  15.187  1.00 10.00      A   
ATOM   3527  CA  GLU A 375     -14.977   3.317  14.870  1.00 10.00      A   
ATOM   3528  CB  GLU A 375     -13.554   3.849  15.058  1.00 10.00      A   
ATOM   3529  CG  GLU A 375     -12.460   2.979  14.463  1.00 10.00      A   
ATOM   3530  CD  GLU A 375     -11.136   3.711  14.387  1.00 10.00      A   
ATOM   3531  OE1 GLU A 375     -11.143   4.930  14.105  1.00 10.00      A   
ATOM   3532  OE2 GLU A 375     -10.081   3.077  14.614  1.00 10.00      A   
ATOM   3533  C   GLU A 375     -15.316   3.157  13.386  1.00 10.00      A   
ATOM   3534  O   GLU A 375     -15.447   4.143  12.661  1.00 10.00      A   
ATOM   3535  N   SER A 376     -15.464   1.915  12.946  1.00 10.00      A   
ATOM   3536  HN  SER A 376     -15.341   1.170  13.568  1.00 10.00      A   
ATOM   3537  CA  SER A 376     -15.797   1.625  11.555  1.00 10.00      A   
ATOM   3538  CB  SER A 376     -14.559   1.137  10.802  1.00 10.00      A   
ATOM   3539  OG  SER A 376     -13.473   2.034  10.959  1.00 10.00      A   
ATOM   3540  HG  SER A 376     -12.717   1.711  10.454  1.00 10.00      A   
ATOM   3541  C   SER A 376     -16.893   0.569  11.487  1.00 10.00      A   
ATOM   3542  O   SER A 376     -16.667  -0.594  11.818  1.00 10.00      A   
ATOM   3543  N   VAL A 377     -18.083   0.966  11.060  1.00 10.00      A   
ATOM   3544  HN  VAL A 377     -18.214   1.901  10.783  1.00 10.00      A   
ATOM   3545  CA  VAL A 377     -19.195   0.033  10.980  1.00 10.00      A   
ATOM   3546  CB  VAL A 377     -20.251   0.304  12.079  1.00 10.00      A   
ATOM   3547  CG1 VAL A 377     -21.417  -0.671  11.967  1.00 10.00      A   
ATOM   3548  CG2 VAL A 377     -19.625   0.220  13.464  1.00 10.00      A   
ATOM   3549  C   VAL A 377     -19.868   0.057   9.611  1.00 10.00      A   
ATOM   3550  O   VAL A 377     -20.211   1.121   9.090  1.00 10.00      A   
ATOM   3551  N   LEU A 378     -20.026  -1.132   9.036  1.00 10.00      A   
ATOM   3552  HN  LEU A 378     -19.688  -1.930   9.507  1.00 10.00      A   
ATOM   3553  CA  LEU A 378     -20.687  -1.312   7.749  1.00 10.00      A   
ATOM   3554  CB  LEU A 378     -19.758  -2.026   6.760  1.00 10.00      A   
ATOM   3555  CG  LEU A 378     -20.327  -2.295   5.360  1.00 10.00      A   
ATOM   3556  CD1 LEU A 378     -19.586  -1.482   4.309  1.00 10.00      A   
ATOM   3557  CD2 LEU A 378     -20.272  -3.779   5.027  1.00 10.00      A   
ATOM   3558  C   LEU A 378     -21.935  -2.148   7.990  1.00 10.00      A   
ATOM   3559  O   LEU A 378     -21.845  -3.357   8.206  1.00 10.00      A   
ATOM   3560  N   TYR A 379     -23.088  -1.503   7.971  1.00 10.00      A   
ATOM   3561  HN  TYR A 379     -23.099  -0.543   7.755  1.00 10.00      A   
ATOM   3562  CA  TYR A 379     -24.341  -2.185   8.246  1.00 10.00      A   
ATOM   3563  CB  TYR A 379     -24.985  -1.555   9.482  1.00 10.00      A   
ATOM   3564  CG  TYR A 379     -25.836  -2.491  10.311  1.00 10.00      A   
ATOM   3565  CD1 TYR A 379     -25.254  -3.480  11.093  1.00 10.00      A   
ATOM   3566  CD2 TYR A 379     -27.220  -2.371  10.329  1.00 10.00      A   
ATOM   3567  CE1 TYR A 379     -26.026  -4.321  11.871  1.00 10.00      A   
ATOM   3568  CE2 TYR A 379     -28.001  -3.212  11.103  1.00 10.00      A   
ATOM   3569  CZ  TYR A 379     -27.398  -4.185  11.872  1.00 10.00      A   
ATOM   3570  OH  TYR A 379     -28.166  -5.015  12.658  1.00 10.00      A   
ATOM   3571  HH  TYR A 379     -29.104  -4.795  12.547  1.00 10.00      A   
ATOM   3572  C   TYR A 379     -25.306  -2.117   7.072  1.00 10.00      A   
ATOM   3573  O   TYR A 379     -25.563  -1.046   6.518  1.00 10.00      A   
ATOM   3574  N   PHE A 380     -25.833  -3.274   6.704  1.00 10.00      A   
ATOM   3575  HN  PHE A 380     -25.560  -4.088   7.175  1.00 10.00      A   
ATOM   3576  CA  PHE A 380     -26.795  -3.380   5.620  1.00 10.00      A   
ATOM   3577  CB  PHE A 380     -26.240  -4.242   4.483  1.00 10.00      A   
ATOM   3578  CG  PHE A 380     -25.421  -3.485   3.478  1.00 10.00      A   
ATOM   3579  CD1 PHE A 380     -24.095  -3.174   3.731  1.00 10.00      A   
ATOM   3580  CD2 PHE A 380     -25.976  -3.095   2.273  1.00 10.00      A   
ATOM   3581  CE1 PHE A 380     -23.339  -2.485   2.802  1.00 10.00      A   
ATOM   3582  CE2 PHE A 380     -25.228  -2.405   1.340  1.00 10.00      A   
ATOM   3583  CZ  PHE A 380     -23.906  -2.099   1.603  1.00 10.00      A   
ATOM   3584  C   PHE A 380     -28.090  -3.986   6.145  1.00 10.00      A   
ATOM   3585  O   PHE A 380     -28.171  -5.190   6.393  1.00 10.00      A   
ATOM   3586  N   CYS A 381     -29.098  -3.151   6.327  1.00 10.00      A   
ATOM   3587  HN  CYS A 381     -28.984  -2.202   6.099  1.00 10.00      A   
ATOM   3588  CA  CYS A 381     -30.379  -3.612   6.835  1.00 10.00      A   
ATOM   3589  CB  CYS A 381     -30.579  -3.161   8.286  1.00 10.00      A   
ATOM   3590  SG  CYS A 381     -30.463  -1.376   8.544  1.00 10.00      A   
ATOM   3591  HG  CYS A 381     -31.558  -0.990   9.191  1.00 10.00      A   
ATOM   3592  C   CYS A 381     -31.526  -3.124   5.959  1.00 10.00      A   
ATOM   3593  O   CYS A 381     -31.304  -2.480   4.933  1.00 10.00      A   
ATOM   3594  N   ARG A 382     -32.746  -3.444   6.361  1.00 10.00      A   
ATOM   3595  HN  ARG A 382     -32.855  -3.973   7.179  1.00 10.00      A   
ATOM   3596  CA  ARG A 382     -33.932  -3.038   5.621  1.00 10.00      A   
ATOM   3597  CB  ARG A 382     -34.852  -4.239   5.407  1.00 10.00      A   
ATOM   3598  CG  ARG A 382     -34.256  -5.313   4.517  1.00 10.00      A   
ATOM   3599  CD  ARG A 382     -35.062  -6.597   4.579  1.00 10.00      A   
ATOM   3600  NE  ARG A 382     -34.693  -7.528   3.514  1.00 10.00      A   
ATOM   3601  HE  ARG A 382     -35.144  -7.409   2.644  1.00 10.00      A   
ATOM   3602  CZ  ARG A 382     -33.796  -8.508   3.644  1.00 10.00      A   
ATOM   3603  NH1 ARG A 382     -33.158  -8.698   4.796  1.00 10.00      A   
ATOM   3604 HH11 ARG A 382     -33.352  -8.082   5.614  1.00 10.00      A   
ATOM   3605 HH12 ARG A 382     -32.450  -9.465   4.884  1.00 10.00      A   
ATOM   3606  NH2 ARG A 382     -33.538  -9.299   2.616  1.00 10.00      A   
ATOM   3607 HH21 ARG A 382     -32.842 -10.074   2.705  1.00 10.00      A   
ATOM   3608 HH22 ARG A 382     -34.034  -9.149   1.705  1.00 10.00      A   
ATOM   3609  C   ARG A 382     -34.675  -1.933   6.364  1.00 10.00      A   
ATOM   3610  O   ARG A 382     -35.259  -1.035   5.754  1.00 10.00      A   
ATOM   3611  N   GLN A 383     -34.649  -1.995   7.686  1.00 10.00      A   
ATOM   3612  HN  GLN A 383     -34.178  -2.733   8.126  1.00 10.00      A   
ATOM   3613  CA  GLN A 383     -35.317  -0.998   8.501  1.00 10.00      A   
ATOM   3614  CB  GLN A 383     -36.391  -1.633   9.388  1.00 10.00      A   
ATOM   3615  CG  GLN A 383     -35.895  -2.749  10.292  1.00 10.00      A   
ATOM   3616  CD  GLN A 383     -36.982  -3.258  11.217  1.00 10.00      A   
ATOM   3617  OE1 GLN A 383     -37.777  -4.117  10.846  1.00 10.00      A   
ATOM   3618  NE2 GLN A 383     -37.007  -2.751  12.436  1.00 10.00      A   
ATOM   3619 HE21 GLN A 383     -36.324  -2.084  12.678  1.00 10.00      A   
ATOM   3620 HE22 GLN A 383     -37.720  -3.043  13.047  1.00 10.00      A   
ATOM   3621  C   GLN A 383     -34.325  -0.197   9.332  1.00 10.00      A   
ATOM   3622  O   GLN A 383     -33.277  -0.709   9.740  1.00 10.00      A   
ATOM   3623  N   MET A 384     -34.662   1.065   9.562  1.00 10.00      A   
ATOM   3624  HN  MET A 384     -35.503   1.409   9.190  1.00 10.00      A   
ATOM   3625  CA  MET A 384     -33.830   1.963  10.343  1.00 10.00      A   
ATOM   3626  CB  MET A 384     -32.713   2.551   9.470  1.00 10.00      A   
ATOM   3627  CG  MET A 384     -31.774   3.498  10.202  1.00 10.00      A   
ATOM   3628  SD  MET A 384     -31.061   2.770  11.690  1.00 10.00      A   
ATOM   3629  CE  MET A 384     -30.060   1.463  10.986  1.00 10.00      A   
ATOM   3630  C   MET A 384     -34.695   3.080  10.916  1.00 10.00      A   
ATOM   3631  O   MET A 384     -35.674   3.495  10.291  1.00 10.00      A   
ATOM   3632  N   THR A 385     -34.353   3.548  12.105  1.00 10.00      A   
ATOM   3633  HN  THR A 385     -33.573   3.172  12.566  1.00 10.00      A   
ATOM   3634  CA  THR A 385     -35.107   4.609  12.745  1.00 10.00      A   
ATOM   3635  CB  THR A 385     -35.770   4.118  14.044  1.00 10.00      A   
ATOM   3636  OG1 THR A 385     -34.902   3.195  14.712  1.00 10.00      A   
ATOM   3637  HG1 THR A 385     -35.155   2.283  14.473  1.00 10.00      A   
ATOM   3638  CG2 THR A 385     -37.091   3.439  13.745  1.00 10.00      A   
ATOM   3639  C   THR A 385     -34.222   5.808  13.060  1.00 10.00      A   
ATOM   3640  O   THR A 385     -33.010   5.670  13.261  1.00 10.00      A   
ATOM   3641  N   ASN A 386     -34.838   6.978  13.109  1.00 10.00      A   
ATOM   3642  HN  ASN A 386     -35.812   7.014  12.929  1.00 10.00      A   
ATOM   3643  CA  ASN A 386     -34.131   8.212  13.408  1.00 10.00      A   
ATOM   3644  CB  ASN A 386     -35.066   9.411  13.236  1.00 10.00      A   
ATOM   3645  CG  ASN A 386     -35.036   9.985  11.833  1.00 10.00      A   
ATOM   3646  OD1 ASN A 386     -33.976  10.088  11.217  1.00 10.00      A   
ATOM   3647  ND2 ASN A 386     -36.197  10.374  11.323  1.00 10.00      A   
ATOM   3648 HD21 ASN A 386     -37.004  10.274  11.874  1.00 10.00      A   
ATOM   3649 HD22 ASN A 386     -36.200  10.741  10.410  1.00 10.00      A   
ATOM   3650  C   ASN A 386     -33.589   8.178  14.830  1.00 10.00      A   
ATOM   3651  O   ASN A 386     -32.460   8.596  15.086  1.00 10.00      A   
ATOM   3652  N   ALA A 387     -34.402   7.656  15.746  1.00 10.00      A   
ATOM   3653  HN  ALA A 387     -35.284   7.331  15.467  1.00 10.00      A   
ATOM   3654  CA  ALA A 387     -34.022   7.557  17.150  1.00 10.00      A   
ATOM   3655  CB  ALA A 387     -35.180   7.014  17.975  1.00 10.00      A   
ATOM   3656  C   ALA A 387     -32.781   6.682  17.321  1.00 10.00      A   
ATOM   3657  O   ALA A 387     -31.901   6.987  18.127  1.00 10.00      A   
ATOM   3658  N   ALA A 388     -32.710   5.602  16.550  1.00 10.00      A   
ATOM   3659  HN  ALA A 388     -33.437   5.414  15.921  1.00 10.00      A   
ATOM   3660  CA  ALA A 388     -31.578   4.689  16.618  1.00 10.00      A   
ATOM   3661  CB  ALA A 388     -31.834   3.454  15.772  1.00 10.00      A   
ATOM   3662  C   ALA A 388     -30.294   5.381  16.181  1.00 10.00      A   
ATOM   3663  O   ALA A 388     -29.280   5.313  16.871  1.00 10.00      A   
ATOM   3664  N   LEU A 389     -30.353   6.062  15.043  1.00 10.00      A   
ATOM   3665  HN  LEU A 389     -31.200   6.085  14.542  1.00 10.00      A   
ATOM   3666  CA  LEU A 389     -29.196   6.771  14.509  1.00 10.00      A   
ATOM   3667  CB  LEU A 389     -29.565   7.467  13.200  1.00 10.00      A   
ATOM   3668  CG  LEU A 389     -29.865   6.544  12.018  1.00 10.00      A   
ATOM   3669  CD1 LEU A 389     -30.480   7.320  10.864  1.00 10.00      A   
ATOM   3670  CD2 LEU A 389     -28.603   5.821  11.576  1.00 10.00      A   
ATOM   3671  C   LEU A 389     -28.656   7.783  15.514  1.00 10.00      A   
ATOM   3672  O   LEU A 389     -27.448   7.853  15.750  1.00 10.00      A   
ATOM   3673  N   ILE A 390     -29.559   8.553  16.111  1.00 10.00      A   
ATOM   3674  HN  ILE A 390     -30.507   8.446  15.875  1.00 10.00      A   
ATOM   3675  CA  ILE A 390     -29.177   9.556  17.101  1.00 10.00      A   
ATOM   3676  CB  ILE A 390     -30.401  10.363  17.592  1.00 10.00      A   
ATOM   3677  CG1 ILE A 390     -30.990  11.187  16.442  1.00 10.00      A   
ATOM   3678  CG2 ILE A 390     -30.032  11.258  18.767  1.00 10.00      A   
ATOM   3679  CD1 ILE A 390     -32.301  11.864  16.778  1.00 10.00      A   
ATOM   3680  C   ILE A 390     -28.486   8.892  18.289  1.00 10.00      A   
ATOM   3681  O   ILE A 390     -27.456   9.368  18.769  1.00 10.00      A   
ATOM   3682  N   THR A 391     -29.053   7.781  18.739  1.00 10.00      A   
ATOM   3683  HN  THR A 391     -29.867   7.452  18.303  1.00 10.00      A   
ATOM   3684  CA  THR A 391     -28.501   7.039  19.863  1.00 10.00      A   
ATOM   3685  CB  THR A 391     -29.446   5.897  20.296  1.00 10.00      A   
ATOM   3686  OG1 THR A 391     -30.769   6.425  20.490  1.00 10.00      A   
ATOM   3687  HG1 THR A 391     -31.177   6.595  19.630  1.00 10.00      A   
ATOM   3688  CG2 THR A 391     -28.974   5.267  21.599  1.00 10.00      A   
ATOM   3689  C   THR A 391     -27.115   6.481  19.533  1.00 10.00      A   
ATOM   3690  O   THR A 391     -26.186   6.619  20.322  1.00 10.00      A   
ATOM   3691  N   ILE A 392     -26.975   5.880  18.353  1.00 10.00      A   
ATOM   3692  HN  ILE A 392     -27.752   5.816  17.752  1.00 10.00      A   
ATOM   3693  CA  ILE A 392     -25.701   5.309  17.926  1.00 10.00      A   
ATOM   3694  CB  ILE A 392     -25.832   4.581  16.571  1.00 10.00      A   
ATOM   3695  CG1 ILE A 392     -26.800   3.404  16.693  1.00 10.00      A   
ATOM   3696  CG2 ILE A 392     -24.474   4.096  16.078  1.00 10.00      A   
ATOM   3697  CD1 ILE A 392     -27.279   2.872  15.359  1.00 10.00      A   
ATOM   3698  C   ILE A 392     -24.622   6.388  17.841  1.00 10.00      A   
ATOM   3699  O   ILE A 392     -23.480   6.173  18.250  1.00 10.00      A   
ATOM   3700  N   ALA A 393     -24.989   7.551  17.326  1.00 10.00      A   
ATOM   3701  HN  ALA A 393     -25.913   7.664  17.006  1.00 10.00      A   
ATOM   3702  CA  ALA A 393     -24.051   8.664  17.203  1.00 10.00      A   
ATOM   3703  CB  ALA A 393     -24.707   9.824  16.475  1.00 10.00      A   
ATOM   3704  C   ALA A 393     -23.556   9.118  18.574  1.00 10.00      A   
ATOM   3705  O   ALA A 393     -22.377   9.424  18.756  1.00 10.00      A   
ATOM   3706  N   ARG A 394     -24.470   9.158  19.535  1.00 10.00      A   
ATOM   3707  HN  ARG A 394     -25.396   8.912  19.320  1.00 10.00      A   
ATOM   3708  CA  ARG A 394     -24.140   9.566  20.894  1.00 10.00      A   
ATOM   3709  CB  ARG A 394     -25.401   9.992  21.644  1.00 10.00      A   
ATOM   3710  CG  ARG A 394     -26.104  11.193  21.029  1.00 10.00      A   
ATOM   3711  CD  ARG A 394     -27.415  11.497  21.735  1.00 10.00      A   
ATOM   3712  NE  ARG A 394     -27.210  11.835  23.141  1.00 10.00      A   
ATOM   3713  HE  ARG A 394     -27.047  11.091  23.763  1.00 10.00      A   
ATOM   3714  CZ  ARG A 394     -27.242  13.075  23.627  1.00 10.00      A   
ATOM   3715  NH1 ARG A 394     -27.477  14.113  22.829  1.00 10.00      A   
ATOM   3716 HH11 ARG A 394     -27.644  13.971  21.810  1.00 10.00      A   
ATOM   3717 HH12 ARG A 394     -27.493  15.082  23.227  1.00 10.00      A   
ATOM   3718  NH2 ARG A 394     -27.027  13.281  24.918  1.00 10.00      A   
ATOM   3719 HH21 ARG A 394     -27.051  14.250  25.303  1.00 10.00      A   
ATOM   3720 HH22 ARG A 394     -26.831  12.476  25.554  1.00 10.00      A   
ATOM   3721  C   ARG A 394     -23.426   8.443  21.639  1.00 10.00      A   
ATOM   3722  O   ARG A 394     -22.738   8.678  22.636  1.00 10.00      A   
ATOM   3723  N   ASN A 395     -23.604   7.219  21.155  1.00 10.00      A   
ATOM   3724  HN  ASN A 395     -24.193   7.096  20.376  1.00 10.00      A   
ATOM   3725  CA  ASN A 395     -22.965   6.057  21.754  1.00 10.00      A   
ATOM   3726  CB  ASN A 395     -23.679   4.762  21.353  1.00 10.00      A   
ATOM   3727  CG  ASN A 395     -24.913   4.460  22.184  1.00 10.00      A   
ATOM   3728  OD1 ASN A 395     -25.840   3.800  21.716  1.00 10.00      A   
ATOM   3729  ND2 ASN A 395     -24.938   4.935  23.423  1.00 10.00      A   
ATOM   3730 HD21 ASN A 395     -24.170   5.455  23.738  1.00 10.00      A   
ATOM   3731 HD22 ASN A 395     -25.732   4.755  23.969  1.00 10.00      A   
ATOM   3732  C   ASN A 395     -21.512   5.989  21.323  1.00 10.00      A   
ATOM   3733  O   ASN A 395     -20.616   5.824  22.147  1.00 10.00      A   
ATOM   3734  N   ARG A 396     -21.286   6.127  20.027  1.00 10.00      A   
ATOM   3735  HN  ARG A 396     -22.046   6.267  19.419  1.00 10.00      A   
ATOM   3736  CA  ARG A 396     -19.944   6.082  19.482  1.00 10.00      A   
ATOM   3737  CB  ARG A 396     -19.778   4.882  18.547  1.00 10.00      A   
ATOM   3738  CG  ARG A 396     -19.884   3.532  19.239  1.00 10.00      A   
ATOM   3739  CD  ARG A 396     -18.538   3.059  19.770  1.00 10.00      A   
ATOM   3740  NE  ARG A 396     -17.970   3.971  20.763  1.00 10.00      A   
ATOM   3741  HE  ARG A 396     -17.376   4.686  20.428  1.00 10.00      A   
ATOM   3742  CZ  ARG A 396     -18.198   3.890  22.077  1.00 10.00      A   
ATOM   3743  NH1 ARG A 396     -18.988   2.938  22.566  1.00 10.00      A   
ATOM   3744 HH11 ARG A 396     -19.434   2.243  21.927  1.00 10.00      A   
ATOM   3745 HH12 ARG A 396     -19.167   2.877  23.597  1.00 10.00      A   
ATOM   3746  NH2 ARG A 396     -17.629   4.756  22.904  1.00 10.00      A   
ATOM   3747 HH21 ARG A 396     -17.002   5.503  22.535  1.00 10.00      A   
ATOM   3748 HH22 ARG A 396     -17.805   4.695  23.932  1.00 10.00      A   
ATOM   3749  C   ARG A 396     -19.597   7.377  18.758  1.00 10.00      A   
ATOM   3750  O   ARG A 396     -19.704   7.464  17.534  1.00 10.00      A   
ATOM   3751  N   PRO A 397     -19.175   8.409  19.504  1.00 10.00      A   
ATOM   3752  CA  PRO A 397     -18.802   9.695  18.915  1.00 10.00      A   
ATOM   3753  CB  PRO A 397     -18.818  10.639  20.117  1.00 10.00      A   
ATOM   3754  CG  PRO A 397     -18.476   9.772  21.279  1.00 10.00      A   
ATOM   3755  CD  PRO A 397     -19.032   8.408  20.974  1.00 10.00      A   
ATOM   3756  C   PRO A 397     -17.402   9.629  18.313  1.00 10.00      A   
ATOM   3757  O   PRO A 397     -16.923  10.588  17.709  1.00 10.00      A   
ATOM   3758  N   ASN A 398     -16.762   8.478  18.483  1.00 10.00      A   
ATOM   3759  HN  ASN A 398     -17.215   7.752  18.968  1.00 10.00      A   
ATOM   3760  CA  ASN A 398     -15.419   8.242  17.971  1.00 10.00      A   
ATOM   3761  CB  ASN A 398     -14.627   7.367  18.952  1.00 10.00      A   
ATOM   3762  CG  ASN A 398     -15.249   5.995  19.154  1.00 10.00      A   
ATOM   3763  OD1 ASN A 398     -16.459   5.868  19.365  1.00 10.00      A   
ATOM   3764  ND2 ASN A 398     -14.429   4.957  19.090  1.00 10.00      A   
ATOM   3765 HD21 ASN A 398     -13.476   5.128  18.926  1.00 10.00      A   
ATOM   3766 HD22 ASN A 398     -14.809   4.059  19.190  1.00 10.00      A   
ATOM   3767  C   ASN A 398     -15.482   7.558  16.606  1.00 10.00      A   
ATOM   3768  O   ASN A 398     -14.464   7.129  16.063  1.00 10.00      A   
ATOM   3769  N   MET A 399     -16.692   7.452  16.069  1.00 10.00      A   
ATOM   3770  HN  MET A 399     -17.462   7.801  16.563  1.00 10.00      A   
ATOM   3771  CA  MET A 399     -16.914   6.832  14.766  1.00 10.00      A   
ATOM   3772  CB  MET A 399     -18.411   6.784  14.460  1.00 10.00      A   
ATOM   3773  CG  MET A 399     -18.761   6.176  13.111  1.00 10.00      A   
ATOM   3774  SD  MET A 399     -18.569   4.384  13.071  1.00 10.00      A   
ATOM   3775  CE  MET A 399     -19.723   3.890  14.349  1.00 10.00      A   
ATOM   3776  C   MET A 399     -16.178   7.597  13.669  1.00 10.00      A   
ATOM   3777  O   MET A 399     -16.342   8.812  13.525  1.00 10.00      A   
ATOM   3778  N   THR A 400     -15.364   6.882  12.904  1.00 10.00      A   
ATOM   3779  HN  THR A 400     -15.277   5.917  13.066  1.00 10.00      A   
ATOM   3780  CA  THR A 400     -14.594   7.486  11.835  1.00 10.00      A   
ATOM   3781  CB  THR A 400     -13.099   7.133  11.960  1.00 10.00      A   
ATOM   3782  OG1 THR A 400     -12.956   5.740  12.273  1.00 10.00      A   
ATOM   3783  HG1 THR A 400     -12.468   5.645  13.111  1.00 10.00      A   
ATOM   3784  CG2 THR A 400     -12.450   7.955  13.059  1.00 10.00      A   
ATOM   3785  C   THR A 400     -15.114   7.052  10.467  1.00 10.00      A   
ATOM   3786  O   THR A 400     -14.965   7.773   9.477  1.00 10.00      A   
ATOM   3787  N   ARG A 401     -15.731   5.880  10.411  1.00 10.00      A   
ATOM   3788  HN  ARG A 401     -15.837   5.348  11.236  1.00 10.00      A   
ATOM   3789  CA  ARG A 401     -16.259   5.364   9.158  1.00 10.00      A   
ATOM   3790  CB  ARG A 401     -15.297   4.340   8.561  1.00 10.00      A   
ATOM   3791  CG  ARG A 401     -14.071   4.959   7.910  1.00 10.00      A   
ATOM   3792  CD  ARG A 401     -12.819   4.149   8.191  1.00 10.00      A   
ATOM   3793  NE  ARG A 401     -12.344   4.330   9.559  1.00 10.00      A   
ATOM   3794  HE  ARG A 401     -13.011   4.543  10.247  1.00 10.00      A   
ATOM   3795  CZ  ARG A 401     -11.077   4.199   9.918  1.00 10.00      A   
ATOM   3796  NH1 ARG A 401     -10.155   3.889   9.013  1.00 10.00      A   
ATOM   3797 HH11 ARG A 401      -9.155   3.781   9.288  1.00 10.00      A   
ATOM   3798 HH12 ARG A 401     -10.431   3.748   8.006  1.00 10.00      A   
ATOM   3799  NH2 ARG A 401     -10.731   4.381  11.181  1.00 10.00      A   
ATOM   3800 HH21 ARG A 401      -9.737   4.281  11.474  1.00 10.00      A   
ATOM   3801 HH22 ARG A 401     -11.458   4.625  11.892  1.00 10.00      A   
ATOM   3802  C   ARG A 401     -17.647   4.763   9.349  1.00 10.00      A   
ATOM   3803  O   ARG A 401     -17.786   3.627   9.801  1.00 10.00      A   
ATOM   3804  N   PHE A 402     -18.670   5.534   9.007  1.00 10.00      A   
ATOM   3805  HN  PHE A 402     -18.496   6.429   8.642  1.00 10.00      A   
ATOM   3806  CA  PHE A 402     -20.047   5.086   9.147  1.00 10.00      A   
ATOM   3807  CB  PHE A 402     -20.890   6.177   9.811  1.00 10.00      A   
ATOM   3808  CG  PHE A 402     -22.155   5.678  10.443  1.00 10.00      A   
ATOM   3809  CD1 PHE A 402     -22.120   4.975  11.636  1.00 10.00      A   
ATOM   3810  CD2 PHE A 402     -23.384   5.919   9.847  1.00 10.00      A   
ATOM   3811  CE1 PHE A 402     -23.284   4.520  12.225  1.00 10.00      A   
ATOM   3812  CE2 PHE A 402     -24.552   5.466  10.429  1.00 10.00      A   
ATOM   3813  CZ  PHE A 402     -24.501   4.767  11.621  1.00 10.00      A   
ATOM   3814  C   PHE A 402     -20.632   4.702   7.790  1.00 10.00      A   
ATOM   3815  O   PHE A 402     -21.179   5.541   7.073  1.00 10.00      A   
ATOM   3816  N   ARG A 403     -20.506   3.430   7.443  1.00 10.00      A   
ATOM   3817  HN  ARG A 403     -20.071   2.805   8.065  1.00 10.00      A   
ATOM   3818  CA  ARG A 403     -21.010   2.925   6.175  1.00 10.00      A   
ATOM   3819  CB  ARG A 403     -19.964   2.030   5.492  1.00 10.00      A   
ATOM   3820  CG  ARG A 403     -18.644   2.731   5.181  1.00 10.00      A   
ATOM   3821  CD  ARG A 403     -17.637   1.781   4.544  1.00 10.00      A   
ATOM   3822  NE  ARG A 403     -17.559   1.941   3.092  1.00 10.00      A   
ATOM   3823  HE  ARG A 403     -18.368   2.276   2.627  1.00 10.00      A   
ATOM   3824  CZ  ARG A 403     -16.478   1.662   2.354  1.00 10.00      A   
ATOM   3825  NH1 ARG A 403     -15.364   1.196   2.922  1.00 10.00      A   
ATOM   3826 HH11 ARG A 403     -15.322   1.041   3.950  1.00 10.00      A   
ATOM   3827 HH12 ARG A 403     -14.519   0.987   2.329  1.00 10.00      A   
ATOM   3828  NH2 ARG A 403     -16.511   1.859   1.047  1.00 10.00      A   
ATOM   3829 HH21 ARG A 403     -15.669   1.644   0.461  1.00 10.00      A   
ATOM   3830 HH22 ARG A 403     -17.379   2.232   0.597  1.00 10.00      A   
ATOM   3831  C   ARG A 403     -22.327   2.175   6.383  1.00 10.00      A   
ATOM   3832  O   ARG A 403     -22.346   0.961   6.583  1.00 10.00      A   
ATOM   3833  N   LEU A 404     -23.425   2.916   6.369  1.00 10.00      A   
ATOM   3834  HN  LEU A 404     -23.345   3.882   6.216  1.00 10.00      A   
ATOM   3835  CA  LEU A 404     -24.747   2.336   6.554  1.00 10.00      A   
ATOM   3836  CB  LEU A 404     -25.517   3.090   7.650  1.00 10.00      A   
ATOM   3837  CG  LEU A 404     -26.968   2.658   7.887  1.00 10.00      A   
ATOM   3838  CD1 LEU A 404     -27.036   1.271   8.508  1.00 10.00      A   
ATOM   3839  CD2 LEU A 404     -27.706   3.671   8.744  1.00 10.00      A   
ATOM   3840  C   LEU A 404     -25.520   2.384   5.244  1.00 10.00      A   
ATOM   3841  O   LEU A 404     -25.433   3.366   4.505  1.00 10.00      A   
ATOM   3842  N   CYS A 405     -26.255   1.324   4.949  1.00 10.00      A   
ATOM   3843  HN  CYS A 405     -26.262   0.554   5.564  1.00 10.00      A   
ATOM   3844  CA  CYS A 405     -27.037   1.270   3.728  1.00 10.00      A   
ATOM   3845  CB  CYS A 405     -26.194   0.735   2.570  1.00 10.00      A   
ATOM   3846  SG  CYS A 405     -26.995   0.835   0.952  1.00 10.00      A   
ATOM   3847  HG  CYS A 405     -28.251   0.422   1.089  1.00 10.00      A   
ATOM   3848  C   CYS A 405     -28.296   0.429   3.897  1.00 10.00      A   
ATOM   3849  O   CYS A 405     -28.280  -0.608   4.558  1.00 10.00      A   
ATOM   3850  N   ILE A 406     -29.386   0.899   3.305  1.00 10.00      A   
ATOM   3851  HN  ILE A 406     -29.333   1.747   2.818  1.00 10.00      A   
ATOM   3852  CA  ILE A 406     -30.657   0.198   3.350  1.00 10.00      A   
ATOM   3853  CB  ILE A 406     -31.816   1.166   3.697  1.00 10.00      A   
ATOM   3854  CG1 ILE A 406     -31.560   1.833   5.055  1.00 10.00      A   
ATOM   3855  CG2 ILE A 406     -33.154   0.436   3.700  1.00 10.00      A   
ATOM   3856  CD1 ILE A 406     -32.585   2.881   5.430  1.00 10.00      A   
ATOM   3857  C   ILE A 406     -30.904  -0.441   1.986  1.00 10.00      A   
ATOM   3858  O   ILE A 406     -30.576   0.152   0.956  1.00 10.00      A   
ATOM   3859  N   ILE A 407     -31.446  -1.654   1.986  1.00 10.00      A   
ATOM   3860  HN  ILE A 407     -31.665  -2.078   2.843  1.00 10.00      A   
ATOM   3861  CA  ILE A 407     -31.719  -2.374   0.746  1.00 10.00      A   
ATOM   3862  CB  ILE A 407     -32.218  -3.812   1.019  1.00 10.00      A   
ATOM   3863  CG1 ILE A 407     -31.241  -4.552   1.945  1.00 10.00      A   
ATOM   3864  CG2 ILE A 407     -32.407  -4.580  -0.285  1.00 10.00      A   
ATOM   3865  CD1 ILE A 407     -29.838  -4.693   1.383  1.00 10.00      A   
ATOM   3866  C   ILE A 407     -32.737  -1.628  -0.119  1.00 10.00      A   
ATOM   3867  O   ILE A 407     -32.547  -1.482  -1.325  1.00 10.00      A   
ATOM   3868  N   GLU A 408     -33.807  -1.144   0.500  1.00 10.00      A   
ATOM   3869  HN  GLU A 408     -33.903  -1.278   1.465  1.00 10.00      A   
ATOM   3870  CA  GLU A 408     -34.842  -0.415  -0.229  1.00 10.00      A   
ATOM   3871  CB  GLU A 408     -36.205  -0.574   0.456  1.00 10.00      A   
ATOM   3872  CG  GLU A 408     -37.390  -0.102  -0.381  1.00 10.00      A   
ATOM   3873  CD  GLU A 408     -37.593  -0.911  -1.652  1.00 10.00      A   
ATOM   3874  OE1 GLU A 408     -36.755  -1.784  -1.957  1.00 10.00      A   
ATOM   3875  OE2 GLU A 408     -38.596  -0.673  -2.359  1.00 10.00      A   
ATOM   3876  C   GLU A 408     -34.473   1.064  -0.363  1.00 10.00      A   
ATOM   3877  O   GLU A 408     -34.232   1.745   0.633  1.00 10.00      A   
ATOM   3878  N   PRO A 409     -34.414   1.576  -1.604  1.00 10.00      A   
ATOM   3879  CA  PRO A 409     -34.070   2.975  -1.866  1.00 10.00      A   
ATOM   3880  CB  PRO A 409     -33.892   3.038  -3.392  1.00 10.00      A   
ATOM   3881  CG  PRO A 409     -33.907   1.622  -3.866  1.00 10.00      A   
ATOM   3882  CD  PRO A 409     -34.677   0.839  -2.845  1.00 10.00      A   
ATOM   3883  C   PRO A 409     -35.182   3.932  -1.435  1.00 10.00      A   
ATOM   3884  O   PRO A 409     -36.369   3.662  -1.652  1.00 10.00      A   
ATOM   3885  N   LYS A 410     -34.788   5.045  -0.822  1.00 10.00      A   
ATOM   3886  HN  LYS A 410     -33.829   5.186  -0.671  1.00 10.00      A   
ATOM   3887  CA  LYS A 410     -35.728   6.066  -0.360  1.00 10.00      A   
ATOM   3888  CB  LYS A 410     -36.546   6.652  -1.516  1.00 10.00      A   
ATOM   3889  CG  LYS A 410     -35.732   7.479  -2.498  1.00 10.00      A   
ATOM   3890  CD  LYS A 410     -36.592   7.959  -3.656  1.00 10.00      A   
ATOM   3891  CE  LYS A 410     -35.775   8.735  -4.678  1.00 10.00      A   
ATOM   3892  NZ  LYS A 410     -36.550   9.015  -5.916  1.00 10.00      A   
ATOM   3893  HZ1 LYS A 410     -37.358   9.636  -5.697  1.00 10.00      A   
ATOM   3894  HZ2 LYS A 410     -36.910   8.127  -6.325  1.00 10.00      A   
ATOM   3895  HZ3 LYS A 410     -35.946   9.485  -6.620  1.00 10.00      A   
ATOM   3896  C   LYS A 410     -36.636   5.558   0.759  1.00 10.00      A   
ATOM   3897  O   LYS A 410     -37.803   5.943   0.843  1.00 10.00      A   
ATOM   3898  N   ALA A 411     -36.093   4.707   1.623  1.00 10.00      A   
ATOM   3899  HN  ALA A 411     -35.161   4.428   1.501  1.00 10.00      A   
ATOM   3900  CA  ALA A 411     -36.853   4.168   2.745  1.00 10.00      A   
ATOM   3901  CB  ALA A 411     -36.414   2.744   3.048  1.00 10.00      A   
ATOM   3902  C   ALA A 411     -36.679   5.055   3.980  1.00 10.00      A   
ATOM   3903  O   ALA A 411     -35.571   5.209   4.488  1.00 10.00      A   
ATOM   3904  N   PRO A 412     -37.765   5.672   4.460  1.00 10.00      A   
ATOM   3905  CA  PRO A 412     -37.721   6.545   5.635  1.00 10.00      A   
ATOM   3906  CB  PRO A 412     -38.924   7.458   5.388  1.00 10.00      A   
ATOM   3907  CG  PRO A 412     -39.915   6.588   4.691  1.00 10.00      A   
ATOM   3908  CD  PRO A 412     -39.125   5.576   3.897  1.00 10.00      A   
ATOM   3909  C   PRO A 412     -37.916   5.761   6.934  1.00 10.00      A   
ATOM   3910  O   PRO A 412     -37.865   4.530   6.943  1.00 10.00      A   
ATOM   3911  N   ASP A 413     -38.128   6.485   8.030  1.00 10.00      A   
ATOM   3912  HN  ASP A 413     -38.130   7.466   7.963  1.00 10.00      A   
ATOM   3913  CA  ASP A 413     -38.357   5.868   9.334  1.00 10.00      A   
ATOM   3914  CB  ASP A 413     -38.445   6.959  10.408  1.00 10.00      A   
ATOM   3915  CG  ASP A 413     -38.419   6.425  11.827  1.00 10.00      A   
ATOM   3916  OD1 ASP A 413     -39.386   5.752  12.236  1.00 10.00      A   
ATOM   3917  OD2 ASP A 413     -37.437   6.701  12.549  1.00 10.00      A   
ATOM   3918  C   ASP A 413     -39.660   5.076   9.284  1.00 10.00      A   
ATOM   3919  O   ASP A 413     -40.692   5.598   8.873  1.00 10.00      A   
ATOM   3920  N   TYR A 414     -39.613   3.818   9.689  1.00 10.00      A   
ATOM   3921  HN  TYR A 414     -38.767   3.453  10.017  1.00 10.00      A   
ATOM   3922  CA  TYR A 414     -40.796   2.966   9.649  1.00 10.00      A   
ATOM   3923  CB  TYR A 414     -40.413   1.483   9.566  1.00 10.00      A   
ATOM   3924  CG  TYR A 414     -39.685   0.962  10.781  1.00 10.00      A   
ATOM   3925  CD1 TYR A 414     -40.384   0.385  11.832  1.00 10.00      A   
ATOM   3926  CD2 TYR A 414     -38.302   1.044  10.881  1.00 10.00      A   
ATOM   3927  CE1 TYR A 414     -39.733  -0.091  12.948  1.00 10.00      A   
ATOM   3928  CE2 TYR A 414     -37.643   0.568  11.996  1.00 10.00      A   
ATOM   3929  CZ  TYR A 414     -38.365   0.003  13.026  1.00 10.00      A   
ATOM   3930  OH  TYR A 414     -37.713  -0.469  14.136  1.00 10.00      A   
ATOM   3931  HH  TYR A 414     -36.840  -0.038  14.205  1.00 10.00      A   
ATOM   3932  C   TYR A 414     -41.762   3.224  10.805  1.00 10.00      A   
ATOM   3933  O   TYR A 414     -42.853   2.658  10.845  1.00 10.00      A   
ATOM   3934  N   LEU A 415     -41.369   4.074  11.741  1.00 10.00      A   
ATOM   3935  HN  LEU A 415     -40.487   4.512  11.662  1.00 10.00      A   
ATOM   3936  CA  LEU A 415     -42.215   4.386  12.883  1.00 10.00      A   
ATOM   3937  CB  LEU A 415     -41.413   4.338  14.189  1.00 10.00      A   
ATOM   3938  CG  LEU A 415     -40.865   2.968  14.597  1.00 10.00      A   
ATOM   3939  CD1 LEU A 415     -40.020   3.085  15.857  1.00 10.00      A   
ATOM   3940  CD2 LEU A 415     -42.002   1.979  14.800  1.00 10.00      A   
ATOM   3941  C   LEU A 415     -42.886   5.747  12.721  1.00 10.00      A   
ATOM   3942  O   LEU A 415     -44.116   5.852  12.721  1.00 10.00      A   
ATOM   3943  N   THR A 416     -42.080   6.783  12.561  1.00 10.00      A   
ATOM   3944  HN  THR A 416     -41.104   6.639  12.537  1.00 10.00      A   
ATOM   3945  CA  THR A 416     -42.597   8.134  12.417  1.00 10.00      A   
ATOM   3946  CB  THR A 416     -41.585   9.159  12.955  1.00 10.00      A   
ATOM   3947  OG1 THR A 416     -40.301   8.908  12.365  1.00 10.00      A   
ATOM   3948  HG1 THR A 416     -39.639   9.467  12.788  1.00 10.00      A   
ATOM   3949  CG2 THR A 416     -41.471   9.050  14.470  1.00 10.00      A   
ATOM   3950  C   THR A 416     -42.915   8.458  10.961  1.00 10.00      A   
ATOM   3951  O   THR A 416     -43.640   9.414  10.675  1.00 10.00      A   
ATOM   3952  N   LEU A 417     -42.368   7.650  10.051  1.00 10.00      A   
ATOM   3953  HN  LEU A 417     -41.807   6.908  10.357  1.00 10.00      A   
ATOM   3954  CA  LEU A 417     -42.569   7.828   8.613  1.00 10.00      A   
ATOM   3955  CB  LEU A 417     -44.056   7.792   8.239  1.00 10.00      A   
ATOM   3956  CG  LEU A 417     -44.788   6.485   8.559  1.00 10.00      A   
ATOM   3957  CD1 LEU A 417     -46.274   6.616   8.266  1.00 10.00      A   
ATOM   3958  CD2 LEU A 417     -44.186   5.330   7.774  1.00 10.00      A   
ATOM   3959  C   LEU A 417     -41.889   9.101   8.115  1.00 10.00      A   
ATOM   3960  O   LEU A 417     -42.261   9.665   7.086  1.00 10.00      A   
ATOM   3961  N   GLU A 418     -40.879   9.538   8.851  1.00 10.00      A   
ATOM   3962  HN  GLU A 418     -40.621   9.035   9.652  1.00 10.00      A   
ATOM   3963  CA  GLU A 418     -40.144  10.740   8.501  1.00 10.00      A   
ATOM   3964  CB  GLU A 418     -39.923  11.603   9.747  1.00 10.00      A   
ATOM   3965  CG  GLU A 418     -41.195  12.077  10.424  1.00 10.00      A   
ATOM   3966  CD  GLU A 418     -40.903  13.072  11.522  1.00 10.00      A   
ATOM   3967  OE1 GLU A 418     -40.890  12.675  12.706  1.00 10.00      A   
ATOM   3968  OE2 GLU A 418     -40.667  14.259  11.203  1.00 10.00      A   
ATOM   3969  C   GLU A 418     -38.797  10.380   7.894  1.00 10.00      A   
ATOM   3970  O   GLU A 418     -38.303   9.268   8.083  1.00 10.00      A   
ATOM   3971  N   PRO A 419     -38.197  11.306   7.132  1.00 10.00      A   
ATOM   3972  CA  PRO A 419     -36.881  11.092   6.524  1.00 10.00      A   
ATOM   3973  CB  PRO A 419     -36.632  12.390   5.747  1.00 10.00      A   
ATOM   3974  CG  PRO A 419     -37.980  12.986   5.552  1.00 10.00      A   
ATOM   3975  CD  PRO A 419     -38.755  12.623   6.782  1.00 10.00      A   
ATOM   3976  C   PRO A 419     -35.813  10.908   7.602  1.00 10.00      A   
ATOM   3977  O   PRO A 419     -35.989  11.350   8.737  1.00 10.00      A   
ATOM   3978  N   LEU A 420     -34.706  10.272   7.243  1.00 10.00      A   
ATOM   3979  HN  LEU A 420     -34.604   9.980   6.308  1.00 10.00      A   
ATOM   3980  CA  LEU A 420     -33.624  10.012   8.194  1.00 10.00      A   
ATOM   3981  CB  LEU A 420     -32.911   8.702   7.847  1.00 10.00      A   
ATOM   3982  CG  LEU A 420     -33.766   7.432   7.870  1.00 10.00      A   
ATOM   3983  CD1 LEU A 420     -32.959   6.242   7.375  1.00 10.00      A   
ATOM   3984  CD2 LEU A 420     -34.299   7.168   9.271  1.00 10.00      A   
ATOM   3985  C   LEU A 420     -32.619  11.163   8.250  1.00 10.00      A   
ATOM   3986  O   LEU A 420     -31.486  10.987   8.707  1.00 10.00      A   
ATOM   3987  N   ASP A 421     -33.045  12.337   7.798  1.00 10.00      A   
ATOM   3988  HN  ASP A 421     -33.959  12.408   7.459  1.00 10.00      A   
ATOM   3989  CA  ASP A 421     -32.203  13.529   7.774  1.00 10.00      A   
ATOM   3990  CB  ASP A 421     -32.992  14.725   7.231  1.00 10.00      A   
ATOM   3991  CG  ASP A 421     -33.252  14.641   5.740  1.00 10.00      A   
ATOM   3992  OD1 ASP A 421     -32.741  15.499   4.990  1.00 10.00      A   
ATOM   3993  OD2 ASP A 421     -33.974  13.729   5.310  1.00 10.00      A   
ATOM   3994  C   ASP A 421     -31.653  13.866   9.153  1.00 10.00      A   
ATOM   3995  O   ASP A 421     -30.444  14.050   9.326  1.00 10.00      A   
ATOM   3996  N   ILE A 422     -32.541  13.941  10.138  1.00 10.00      A   
ATOM   3997  HN  ILE A 422     -33.491  13.776   9.939  1.00 10.00      A   
ATOM   3998  CA  ILE A 422     -32.139  14.266  11.501  1.00 10.00      A   
ATOM   3999  CB  ILE A 422     -33.338  14.591  12.418  1.00 10.00      A   
ATOM   4000  CG1 ILE A 422     -34.310  13.410  12.485  1.00 10.00      A   
ATOM   4001  CG2 ILE A 422     -34.045  15.852  11.941  1.00 10.00      A   
ATOM   4002  CD1 ILE A 422     -35.332  13.517  13.595  1.00 10.00      A   
ATOM   4003  C   ILE A 422     -31.294  13.159  12.129  1.00 10.00      A   
ATOM   4004  O   ILE A 422     -30.454  13.425  12.989  1.00 10.00      A   
ATOM   4005  N   GLY A 423     -31.523  11.921  11.697  1.00 10.00      A   
ATOM   4006  HN  GLY A 423     -32.209  11.772  11.015  1.00 10.00      A   
ATOM   4007  CA  GLY A 423     -30.773  10.798  12.219  1.00 10.00      A   
ATOM   4008  C   GLY A 423     -29.323  10.870  11.804  1.00 10.00      A   
ATOM   4009  O   GLY A 423     -28.426  10.839  12.645  1.00 10.00      A   
ATOM   4010  N   PHE A 424     -29.092  10.992  10.501  1.00 10.00      A   
ATOM   4011  HN  PHE A 424     -29.857  11.017   9.877  1.00 10.00      A   
ATOM   4012  CA  PHE A 424     -27.738  11.088   9.974  1.00 10.00      A   
ATOM   4013  CB  PHE A 424     -27.733  10.956   8.450  1.00 10.00      A   
ATOM   4014  CG  PHE A 424     -27.740   9.536   7.960  1.00 10.00      A   
ATOM   4015  CD1 PHE A 424     -28.932   8.899   7.655  1.00 10.00      A   
ATOM   4016  CD2 PHE A 424     -26.552   8.842   7.798  1.00 10.00      A   
ATOM   4017  CE1 PHE A 424     -28.937   7.596   7.196  1.00 10.00      A   
ATOM   4018  CE2 PHE A 424     -26.549   7.539   7.341  1.00 10.00      A   
ATOM   4019  CZ  PHE A 424     -27.743   6.913   7.039  1.00 10.00      A   
ATOM   4020  C   PHE A 424     -27.107  12.407  10.401  1.00 10.00      A   
ATOM   4021  O   PHE A 424     -25.886  12.521  10.507  1.00 10.00      A   
ATOM   4022  N   GLY A 425     -27.960  13.397  10.665  1.00 10.00      A   
ATOM   4023  HN  GLY A 425     -28.922  13.239  10.552  1.00 10.00      A   
ATOM   4024  CA  GLY A 425     -27.493  14.698  11.096  1.00 10.00      A   
ATOM   4025  C   GLY A 425     -26.825  14.640  12.454  1.00 10.00      A   
ATOM   4026  O   GLY A 425     -25.969  15.466  12.773  1.00 10.00      A   
ATOM   4027  N   ALA A 426     -27.225  13.666  13.261  1.00 10.00      A   
ATOM   4028  HN  ALA A 426     -27.931  13.055  12.961  1.00 10.00      A   
ATOM   4029  CA  ALA A 426     -26.651  13.485  14.583  1.00 10.00      A   
ATOM   4030  CB  ALA A 426     -27.610  12.709  15.475  1.00 10.00      A   
ATOM   4031  C   ALA A 426     -25.317  12.759  14.469  1.00 10.00      A   
ATOM   4032  O   ALA A 426     -24.437  12.919  15.316  1.00 10.00      A   
ATOM   4033  N   ILE A 427     -25.172  11.973  13.402  1.00 10.00      A   
ATOM   4034  HN  ILE A 427     -25.912  11.901  12.761  1.00 10.00      A   
ATOM   4035  CA  ILE A 427     -23.944  11.223  13.157  1.00 10.00      A   
ATOM   4036  CB  ILE A 427     -24.072  10.290  11.931  1.00 10.00      A   
ATOM   4037  CG1 ILE A 427     -25.265   9.342  12.084  1.00 10.00      A   
ATOM   4038  CG2 ILE A 427     -22.789   9.500  11.709  1.00 10.00      A   
ATOM   4039  CD1 ILE A 427     -25.114   8.329  13.199  1.00 10.00      A   
ATOM   4040  C   ILE A 427     -22.784  12.183  12.935  1.00 10.00      A   
ATOM   4041  O   ILE A 427     -21.773  12.116  13.627  1.00 10.00      A   
ATOM   4042  N   VAL A 428     -22.951  13.097  11.984  1.00 10.00      A   
ATOM   4043  HN  VAL A 428     -23.793  13.112  11.473  1.00 10.00      A   
ATOM   4044  CA  VAL A 428     -21.910  14.075  11.678  1.00 10.00      A   
ATOM   4045  CB  VAL A 428     -22.184  14.822  10.356  1.00 10.00      A   
ATOM   4046  CG1 VAL A 428     -22.177  13.850   9.188  1.00 10.00      A   
ATOM   4047  CG2 VAL A 428     -23.500  15.586  10.414  1.00 10.00      A   
ATOM   4048  C   VAL A 428     -21.752  15.088  12.809  1.00 10.00      A   
ATOM   4049  O   VAL A 428     -20.753  15.798  12.889  1.00 10.00      A   
ATOM   4050  N   GLU A 429     -22.752  15.147  13.677  1.00 10.00      A   
ATOM   4051  HN  GLU A 429     -23.519  14.553  13.556  1.00 10.00      A   
ATOM   4052  CA  GLU A 429     -22.742  16.068  14.798  1.00 10.00      A   
ATOM   4053  CB  GLU A 429     -24.166  16.287  15.315  1.00 10.00      A   
ATOM   4054  CG  GLU A 429     -24.279  17.303  16.438  1.00 10.00      A   
ATOM   4055  CD  GLU A 429     -25.682  17.405  16.999  1.00 10.00      A   
ATOM   4056  OE1 GLU A 429     -26.556  17.985  16.323  1.00 10.00      A   
ATOM   4057  OE2 GLU A 429     -25.916  16.923  18.126  1.00 10.00      A   
ATOM   4058  C   GLU A 429     -21.845  15.564  15.922  1.00 10.00      A   
ATOM   4059  O   GLU A 429     -21.002  16.298  16.431  1.00 10.00      A   
ATOM   4060  N   HIS A 430     -22.013  14.310  16.305  1.00 10.00      A   
ATOM   4061  HN  HIS A 430     -22.682  13.750  15.854  1.00 10.00      A   
ATOM   4062  CA  HIS A 430     -21.218  13.749  17.388  1.00 10.00      A   
ATOM   4063  CB  HIS A 430     -22.019  12.742  18.209  1.00 10.00      A   
ATOM   4064  CG  HIS A 430     -22.881  13.387  19.252  1.00 10.00      A   
ATOM   4065  ND1 HIS A 430     -22.488  13.446  20.572  1.00 10.00      A   
ATOM   4066  CD2 HIS A 430     -24.086  13.998  19.116  1.00 10.00      A   
ATOM   4067  CE1 HIS A 430     -23.452  14.091  21.205  1.00 10.00      A   
ATOM   4068  NE2 HIS A 430     -24.436  14.442  20.365  1.00 10.00      A   
ATOM   4069  HE2 HIS A 430     -25.251  14.936  20.595  1.00 10.00      A   
ATOM   4070  C   HIS A 430     -19.898  13.157  16.909  1.00 10.00      A   
ATOM   4071  O   HIS A 430     -18.878  13.281  17.590  1.00 10.00      A   
ATOM   4072  N   CYS A 431     -19.912  12.519  15.744  1.00 10.00      A   
ATOM   4073  HN  CYS A 431     -20.751  12.454  15.236  1.00 10.00      A   
ATOM   4074  CA  CYS A 431     -18.701  11.921  15.195  1.00 10.00      A   
ATOM   4075  CB  CYS A 431     -19.042  10.729  14.298  1.00 10.00      A   
ATOM   4076  SG  CYS A 431     -20.301   9.624  14.986  1.00 10.00      A   
ATOM   4077  HG  CYS A 431     -20.134   9.575  16.301  1.00 10.00      A   
ATOM   4078  C   CYS A 431     -17.899  12.965  14.426  1.00 10.00      A   
ATOM   4079  O   CYS A 431     -18.062  13.133  13.218  1.00 10.00      A   
ATOM   4080  N   LYS A 432     -17.035  13.668  15.143  1.00 10.00      A   
ATOM   4081  HN  LYS A 432     -16.950  13.478  16.103  1.00 10.00      A   
ATOM   4082  CA  LYS A 432     -16.215  14.716  14.543  1.00 10.00      A   
ATOM   4083  CB  LYS A 432     -15.637  15.639  15.619  1.00 10.00      A   
ATOM   4084  CG  LYS A 432     -16.686  16.434  16.388  1.00 10.00      A   
ATOM   4085  CD  LYS A 432     -17.390  17.449  15.498  1.00 10.00      A   
ATOM   4086  CE  LYS A 432     -18.460  18.218  16.263  1.00 10.00      A   
ATOM   4087  NZ  LYS A 432     -17.887  19.044  17.363  1.00 10.00      A   
ATOM   4088  HZ1 LYS A 432     -18.651  19.505  17.901  1.00 10.00      A   
ATOM   4089  HZ2 LYS A 432     -17.263  19.780  16.973  1.00 10.00      A   
ATOM   4090  HZ3 LYS A 432     -17.333  18.450  18.009  1.00 10.00      A   
ATOM   4091  C   LYS A 432     -15.098  14.144  13.678  1.00 10.00      A   
ATOM   4092  O   LYS A 432     -14.653  14.783  12.724  1.00 10.00      A   
ATOM   4093  N   ASP A 433     -14.658  12.936  14.003  1.00 10.00      A   
ATOM   4094  HN  ASP A 433     -15.052  12.471  14.774  1.00 10.00      A   
ATOM   4095  CA  ASP A 433     -13.589  12.289  13.253  1.00 10.00      A   
ATOM   4096  CB  ASP A 433     -12.699  11.455  14.180  1.00 10.00      A   
ATOM   4097  CG  ASP A 433     -11.620  12.281  14.852  1.00 10.00      A   
ATOM   4098  OD1 ASP A 433     -11.714  12.508  16.078  1.00 10.00      A   
ATOM   4099  OD2 ASP A 433     -10.675  12.712  14.156  1.00 10.00      A   
ATOM   4100  C   ASP A 433     -14.134  11.435  12.116  1.00 10.00      A   
ATOM   4101  O   ASP A 433     -13.434  10.574  11.581  1.00 10.00      A   
ATOM   4102  N   LEU A 434     -15.383  11.675  11.747  1.00 10.00      A   
ATOM   4103  HN  LEU A 434     -15.895  12.366  12.216  1.00 10.00      A   
ATOM   4104  CA  LEU A 434     -16.012  10.936  10.666  1.00 10.00      A   
ATOM   4105  CB  LEU A 434     -17.507  11.237  10.620  1.00 10.00      A   
ATOM   4106  CG  LEU A 434     -18.354  10.334   9.724  1.00 10.00      A   
ATOM   4107  CD1 LEU A 434     -18.449   8.936  10.313  1.00 10.00      A   
ATOM   4108  CD2 LEU A 434     -19.738  10.929   9.536  1.00 10.00      A   
ATOM   4109  C   LEU A 434     -15.361  11.296   9.336  1.00 10.00      A   
ATOM   4110  O   LEU A 434     -15.562  12.394   8.811  1.00 10.00      A   
ATOM   4111  N   ARG A 435     -14.568  10.372   8.809  1.00 10.00      A   
ATOM   4112  HN  ARG A 435     -14.447   9.520   9.284  1.00 10.00      A   
ATOM   4113  CA  ARG A 435     -13.877  10.588   7.548  1.00 10.00      A   
ATOM   4114  CB  ARG A 435     -12.481   9.962   7.569  1.00 10.00      A   
ATOM   4115  CG  ARG A 435     -11.622  10.361   8.758  1.00 10.00      A   
ATOM   4116  CD  ARG A 435     -10.160  10.016   8.525  1.00 10.00      A   
ATOM   4117  NE  ARG A 435      -9.956   8.596   8.233  1.00 10.00      A   
ATOM   4118  HE  ARG A 435     -10.563   8.173   7.581  1.00 10.00      A   
ATOM   4119  CZ  ARG A 435      -8.990   7.859   8.783  1.00 10.00      A   
ATOM   4120  NH1 ARG A 435      -8.149   8.409   9.650  1.00 10.00      A   
ATOM   4121 HH11 ARG A 435      -8.236   9.419   9.904  1.00 10.00      A   
ATOM   4122 HH12 ARG A 435      -7.392   7.833  10.081  1.00 10.00      A   
ATOM   4123  NH2 ARG A 435      -8.855   6.577   8.458  1.00 10.00      A   
ATOM   4124 HH21 ARG A 435      -8.098   6.004   8.887  1.00 10.00      A   
ATOM   4125 HH22 ARG A 435      -9.503   6.136   7.766  1.00 10.00      A   
ATOM   4126  C   ARG A 435     -14.672  10.023   6.385  1.00 10.00      A   
ATOM   4127  O   ARG A 435     -14.713  10.615   5.307  1.00 10.00      A   
ATOM   4128  N   ARG A 436     -15.312   8.881   6.608  1.00 10.00      A   
ATOM   4129  HN  ARG A 436     -15.277   8.475   7.503  1.00 10.00      A   
ATOM   4130  CA  ARG A 436     -16.097   8.233   5.568  1.00 10.00      A   
ATOM   4131  CB  ARG A 436     -15.486   6.882   5.187  1.00 10.00      A   
ATOM   4132  CG  ARG A 436     -14.050   6.966   4.696  1.00 10.00      A   
ATOM   4133  CD  ARG A 436     -13.597   5.655   4.072  1.00 10.00      A   
ATOM   4134  NE  ARG A 436     -14.158   5.464   2.736  1.00 10.00      A   
ATOM   4135  HE  ARG A 436     -14.692   6.201   2.361  1.00 10.00      A   
ATOM   4136  CZ  ARG A 436     -14.003   4.351   2.018  1.00 10.00      A   
ATOM   4137  NH1 ARG A 436     -13.314   3.332   2.504  1.00 10.00      A   
ATOM   4138 HH11 ARG A 436     -13.204   2.457   1.926  1.00 10.00      A   
ATOM   4139 HH12 ARG A 436     -12.879   3.385   3.453  1.00 10.00      A   
ATOM   4140  NH2 ARG A 436     -14.507   4.264   0.797  1.00 10.00      A   
ATOM   4141 HH21 ARG A 436     -15.028   5.055   0.380  1.00 10.00      A   
ATOM   4142 HH22 ARG A 436     -14.376   3.379   0.246  1.00 10.00      A   
ATOM   4143  C   ARG A 436     -17.528   8.041   6.036  1.00 10.00      A   
ATOM   4144  O   ARG A 436     -17.759   7.578   7.154  1.00 10.00      A   
ATOM   4145  N   LEU A 437     -18.476   8.403   5.184  1.00 10.00      A   
ATOM   4146  HN  LEU A 437     -18.220   8.763   4.305  1.00 10.00      A   
ATOM   4147  CA  LEU A 437     -19.890   8.277   5.508  1.00 10.00      A   
ATOM   4148  CB  LEU A 437     -20.437   9.602   6.049  1.00 10.00      A   
ATOM   4149  CG  LEU A 437     -21.941   9.650   6.333  1.00 10.00      A   
ATOM   4150  CD1 LEU A 437     -22.299   8.766   7.514  1.00 10.00      A   
ATOM   4151  CD2 LEU A 437     -22.394  11.081   6.573  1.00 10.00      A   
ATOM   4152  C   LEU A 437     -20.702   7.840   4.293  1.00 10.00      A   
ATOM   4153  O   LEU A 437     -20.523   8.357   3.190  1.00 10.00      A   
ATOM   4154  N   SER A 438     -21.584   6.878   4.502  1.00 10.00      A   
ATOM   4155  HN  SER A 438     -21.656   6.482   5.397  1.00 10.00      A   
ATOM   4156  CA  SER A 438     -22.442   6.383   3.442  1.00 10.00      A   
ATOM   4157  CB  SER A 438     -22.280   4.870   3.296  1.00 10.00      A   
ATOM   4158  OG  SER A 438     -20.913   4.498   3.363  1.00 10.00      A   
ATOM   4159  HG  SER A 438     -20.560   4.414   2.461  1.00 10.00      A   
ATOM   4160  C   SER A 438     -23.887   6.725   3.776  1.00 10.00      A   
ATOM   4161  O   SER A 438     -24.366   6.405   4.866  1.00 10.00      A   
ATOM   4162  N   LEU A 439     -24.573   7.387   2.855  1.00 10.00      A   
ATOM   4163  HN  LEU A 439     -24.139   7.609   2.002  1.00 10.00      A   
ATOM   4164  CA  LEU A 439     -25.958   7.784   3.074  1.00 10.00      A   
ATOM   4165  CB  LEU A 439     -26.246   9.134   2.417  1.00 10.00      A   
ATOM   4166  CG  LEU A 439     -25.526  10.350   3.002  1.00 10.00      A   
ATOM   4167  CD1 LEU A 439     -25.901  11.603   2.229  1.00 10.00      A   
ATOM   4168  CD2 LEU A 439     -25.859  10.517   4.477  1.00 10.00      A   
ATOM   4169  C   LEU A 439     -26.935   6.729   2.567  1.00 10.00      A   
ATOM   4170  O   LEU A 439     -26.678   6.053   1.565  1.00 10.00      A   
ATOM   4171  N   SER A 440     -28.058   6.599   3.261  1.00 10.00      A   
ATOM   4172  HN  SER A 440     -28.210   7.172   4.043  1.00 10.00      A   
ATOM   4173  CA  SER A 440     -29.078   5.628   2.899  1.00 10.00      A   
ATOM   4174  CB  SER A 440     -28.722   4.262   3.486  1.00 10.00      A   
ATOM   4175  OG  SER A 440     -27.999   4.401   4.697  1.00 10.00      A   
ATOM   4176  HG  SER A 440     -27.054   4.346   4.509  1.00 10.00      A   
ATOM   4177  C   SER A 440     -30.449   6.066   3.405  1.00 10.00      A   
ATOM   4178  O   SER A 440     -30.548   6.903   4.304  1.00 10.00      A   
ATOM   4179  N   GLY A 441     -31.499   5.508   2.817  1.00 10.00      A   
ATOM   4180  HN  GLY A 441     -31.355   4.860   2.092  1.00 10.00      A   
ATOM   4181  CA  GLY A 441     -32.847   5.843   3.230  1.00 10.00      A   
ATOM   4182  C   GLY A 441     -33.357   7.133   2.615  1.00 10.00      A   
ATOM   4183  O   GLY A 441     -32.666   7.769   1.816  1.00 10.00      A   
ATOM   4184  N   LEU A 442     -34.577   7.511   2.973  1.00 10.00      A   
ATOM   4185  HN  LEU A 442     -35.078   6.959   3.617  1.00 10.00      A   
ATOM   4186  CA  LEU A 442     -35.178   8.733   2.456  1.00 10.00      A   
ATOM   4187  CB  LEU A 442     -36.693   8.742   2.685  1.00 10.00      A   
ATOM   4188  CG  LEU A 442     -37.463   9.928   2.096  1.00 10.00      A   
ATOM   4189  CD1 LEU A 442     -37.434   9.891   0.575  1.00 10.00      A   
ATOM   4190  CD2 LEU A 442     -38.896   9.938   2.604  1.00 10.00      A   
ATOM   4191  C   LEU A 442     -34.535   9.940   3.121  1.00 10.00      A   
ATOM   4192  O   LEU A 442     -34.636  10.111   4.338  1.00 10.00      A   
ATOM   4193  N   LEU A 443     -33.869  10.758   2.321  1.00 10.00      A   
ATOM   4194  HN  LEU A 443     -33.834  10.564   1.363  1.00 10.00      A   
ATOM   4195  CA  LEU A 443     -33.192  11.940   2.823  1.00 10.00      A   
ATOM   4196  CB  LEU A 443     -31.679  11.713   2.839  1.00 10.00      A   
ATOM   4197  CG  LEU A 443     -31.174  10.452   3.542  1.00 10.00      A   
ATOM   4198  CD1 LEU A 443     -29.741  10.164   3.132  1.00 10.00      A   
ATOM   4199  CD2 LEU A 443     -31.268  10.605   5.049  1.00 10.00      A   
ATOM   4200  C   LEU A 443     -33.509  13.142   1.945  1.00 10.00      A   
ATOM   4201  O   LEU A 443     -33.541  13.034   0.715  1.00 10.00      A   
ATOM   4202  N   THR A 444     -33.758  14.273   2.581  1.00 10.00      A   
ATOM   4203  HN  THR A 444     -33.738  14.279   3.568  1.00 10.00      A   
ATOM   4204  CA  THR A 444     -34.054  15.506   1.875  1.00 10.00      A   
ATOM   4205  CB  THR A 444     -35.185  16.295   2.570  1.00 10.00      A   
ATOM   4206  OG1 THR A 444     -34.779  16.698   3.888  1.00 10.00      A   
ATOM   4207  HG1 THR A 444     -34.096  16.086   4.224  1.00 10.00      A   
ATOM   4208  CG2 THR A 444     -36.451  15.457   2.666  1.00 10.00      A   
ATOM   4209  C   THR A 444     -32.791  16.360   1.803  1.00 10.00      A   
ATOM   4210  O   THR A 444     -31.682  15.836   1.903  1.00 10.00      A   
ATOM   4211  N   ASP A 445     -32.948  17.665   1.641  1.00 10.00      A   
ATOM   4212  HN  ASP A 445     -33.851  18.039   1.577  1.00 10.00      A   
ATOM   4213  CA  ASP A 445     -31.793  18.554   1.571  1.00 10.00      A   
ATOM   4214  CB  ASP A 445     -32.103  19.818   0.766  1.00 10.00      A   
ATOM   4215  CG  ASP A 445     -32.166  19.583  -0.729  1.00 10.00      A   
ATOM   4216  OD1 ASP A 445     -32.769  20.418  -1.438  1.00 10.00      A   
ATOM   4217  OD2 ASP A 445     -31.630  18.564  -1.208  1.00 10.00      A   
ATOM   4218  C   ASP A 445     -31.324  18.930   2.972  1.00 10.00      A   
ATOM   4219  O   ASP A 445     -30.256  19.526   3.147  1.00 10.00      A   
ATOM   4220  N   LYS A 446     -32.121  18.558   3.974  1.00 10.00      A   
ATOM   4221  HN  LYS A 446     -32.940  18.059   3.773  1.00 10.00      A   
ATOM   4222  CA  LYS A 446     -31.805  18.860   5.364  1.00 10.00      A   
ATOM   4223  CB  LYS A 446     -32.990  18.523   6.271  1.00 10.00      A   
ATOM   4224  CG  LYS A 446     -32.979  19.259   7.603  1.00 10.00      A   
ATOM   4225  CD  LYS A 446     -32.878  20.757   7.384  1.00 10.00      A   
ATOM   4226  CE  LYS A 446     -32.943  21.527   8.691  1.00 10.00      A   
ATOM   4227  NZ  LYS A 446     -32.931  22.995   8.464  1.00 10.00      A   
ATOM   4228  HZ1 LYS A 446     -33.707  23.269   7.831  1.00 10.00      A   
ATOM   4229  HZ2 LYS A 446     -32.024  23.279   8.027  1.00 10.00      A   
ATOM   4230  HZ3 LYS A 446     -33.039  23.498   9.371  1.00 10.00      A   
ATOM   4231  C   LYS A 446     -30.561  18.111   5.829  1.00 10.00      A   
ATOM   4232  O   LYS A 446     -29.684  18.688   6.475  1.00 10.00      A   
ATOM   4233  N   VAL A 447     -30.492  16.827   5.505  1.00 10.00      A   
ATOM   4234  HN  VAL A 447     -31.246  16.416   5.013  1.00 10.00      A   
ATOM   4235  CA  VAL A 447     -29.353  15.997   5.879  1.00 10.00      A   
ATOM   4236  CB  VAL A 447     -29.543  14.524   5.428  1.00 10.00      A   
ATOM   4237  CG1 VAL A 447     -29.535  14.392   3.911  1.00 10.00      A   
ATOM   4238  CG2 VAL A 447     -28.502  13.612   6.057  1.00 10.00      A   
ATOM   4239  C   VAL A 447     -28.053  16.569   5.312  1.00 10.00      A   
ATOM   4240  O   VAL A 447     -26.996  16.486   5.938  1.00 10.00      A   
ATOM   4241  N   PHE A 448     -28.150  17.187   4.144  1.00 10.00      A   
ATOM   4242  HN  PHE A 448     -29.031  17.259   3.714  1.00 10.00      A   
ATOM   4243  CA  PHE A 448     -26.990  17.770   3.491  1.00 10.00      A   
ATOM   4244  CB  PHE A 448     -27.280  18.035   2.012  1.00 10.00      A   
ATOM   4245  CG  PHE A 448     -27.591  16.782   1.239  1.00 10.00      A   
ATOM   4246  CD1 PHE A 448     -28.866  16.550   0.752  1.00 10.00      A   
ATOM   4247  CD2 PHE A 448     -26.610  15.832   1.010  1.00 10.00      A   
ATOM   4248  CE1 PHE A 448     -29.154  15.395   0.052  1.00 10.00      A   
ATOM   4249  CE2 PHE A 448     -26.891  14.677   0.309  1.00 10.00      A   
ATOM   4250  CZ  PHE A 448     -28.166  14.456  -0.171  1.00 10.00      A   
ATOM   4251  C   PHE A 448     -26.549  19.042   4.203  1.00 10.00      A   
ATOM   4252  O   PHE A 448     -25.361  19.363   4.236  1.00 10.00      A   
ATOM   4253  N   GLU A 449     -27.510  19.756   4.786  1.00 10.00      A   
ATOM   4254  HN  GLU A 449     -28.439  19.451   4.723  1.00 10.00      A   
ATOM   4255  CA  GLU A 449     -27.211  20.983   5.513  1.00 10.00      A   
ATOM   4256  CB  GLU A 449     -28.496  21.702   5.932  1.00 10.00      A   
ATOM   4257  CG  GLU A 449     -28.267  23.050   6.607  1.00 10.00      A   
ATOM   4258  CD  GLU A 449     -29.300  23.362   7.672  1.00 10.00      A   
ATOM   4259  OE1 GLU A 449     -30.511  23.311   7.365  1.00 10.00      A   
ATOM   4260  OE2 GLU A 449     -28.906  23.667   8.820  1.00 10.00      A   
ATOM   4261  C   GLU A 449     -26.379  20.655   6.742  1.00 10.00      A   
ATOM   4262  O   GLU A 449     -25.368  21.303   7.013  1.00 10.00      A   
ATOM   4263  N   TYR A 450     -26.800  19.621   7.469  1.00 10.00      A   
ATOM   4264  HN  TYR A 450     -27.611  19.141   7.191  1.00 10.00      A   
ATOM   4265  CA  TYR A 450     -26.092  19.189   8.667  1.00 10.00      A   
ATOM   4266  CB  TYR A 450     -26.847  18.053   9.363  1.00 10.00      A   
ATOM   4267  CG  TYR A 450     -28.222  18.424   9.871  1.00 10.00      A   
ATOM   4268  CD1 TYR A 450     -29.286  17.543   9.739  1.00 10.00      A   
ATOM   4269  CD2 TYR A 450     -28.457  19.646  10.492  1.00 10.00      A   
ATOM   4270  CE1 TYR A 450     -30.544  17.862  10.209  1.00 10.00      A   
ATOM   4271  CE2 TYR A 450     -29.713  19.976  10.964  1.00 10.00      A   
ATOM   4272  CZ  TYR A 450     -30.754  19.080  10.821  1.00 10.00      A   
ATOM   4273  OH  TYR A 450     -32.011  19.401  11.296  1.00 10.00      A   
ATOM   4274  HH  TYR A 450     -32.233  18.810  12.030  1.00 10.00      A   
ATOM   4275  C   TYR A 450     -24.679  18.737   8.307  1.00 10.00      A   
ATOM   4276  O   TYR A 450     -23.706  19.101   8.977  1.00 10.00      A   
ATOM   4277  N   ILE A 451     -24.572  17.957   7.238  1.00 10.00      A   
ATOM   4278  HN  ILE A 451     -25.387  17.695   6.756  1.00 10.00      A   
ATOM   4279  CA  ILE A 451     -23.284  17.465   6.766  1.00 10.00      A   
ATOM   4280  CB  ILE A 451     -23.455  16.516   5.555  1.00 10.00      A   
ATOM   4281  CG1 ILE A 451     -24.096  15.194   5.989  1.00 10.00      A   
ATOM   4282  CG2 ILE A 451     -22.124  16.261   4.857  1.00 10.00      A   
ATOM   4283  CD1 ILE A 451     -24.445  14.272   4.836  1.00 10.00      A   
ATOM   4284  C   ILE A 451     -22.383  18.632   6.375  1.00 10.00      A   
ATOM   4285  O   ILE A 451     -21.230  18.710   6.803  1.00 10.00      A   
ATOM   4286  N   GLY A 452     -22.930  19.564   5.604  1.00 10.00      A   
ATOM   4287  HN  GLY A 452     -23.871  19.470   5.328  1.00 10.00      A   
ATOM   4288  CA  GLY A 452     -22.165  20.714   5.160  1.00 10.00      A   
ATOM   4289  C   GLY A 452     -21.958  21.752   6.245  1.00 10.00      A   
ATOM   4290  O   GLY A 452     -21.733  22.922   5.950  1.00 10.00      A   
ATOM   4291  N   THR A 453     -22.043  21.330   7.500  1.00 10.00      A   
ATOM   4292  HN  THR A 453     -22.251  20.391   7.672  1.00 10.00      A   
ATOM   4293  CA  THR A 453     -21.847  22.232   8.624  1.00 10.00      A   
ATOM   4294  CB  THR A 453     -23.197  22.701   9.212  1.00 10.00      A   
ATOM   4295  OG1 THR A 453     -24.007  23.254   8.167  1.00 10.00      A   
ATOM   4296  HG1 THR A 453     -24.426  22.536   7.673  1.00 10.00      A   
ATOM   4297  CG2 THR A 453     -22.983  23.763  10.281  1.00 10.00      A   
ATOM   4298  C   THR A 453     -21.009  21.569   9.720  1.00 10.00      A   
ATOM   4299  O   THR A 453     -20.072  22.172  10.252  1.00 10.00      A   
ATOM   4300  N   TYR A 454     -21.340  20.323  10.048  1.00 10.00      A   
ATOM   4301  HN  TYR A 454     -22.091  19.888   9.589  1.00 10.00      A   
ATOM   4302  CA  TYR A 454     -20.628  19.597  11.092  1.00 10.00      A   
ATOM   4303  CB  TYR A 454     -21.614  18.862  11.999  1.00 10.00      A   
ATOM   4304  CG  TYR A 454     -22.526  19.781  12.780  1.00 10.00      A   
ATOM   4305  CD1 TYR A 454     -23.883  19.862  12.495  1.00 10.00      A   
ATOM   4306  CD2 TYR A 454     -22.026  20.570  13.808  1.00 10.00      A   
ATOM   4307  CE1 TYR A 454     -24.716  20.704  13.209  1.00 10.00      A   
ATOM   4308  CE2 TYR A 454     -22.850  21.413  14.527  1.00 10.00      A   
ATOM   4309  CZ  TYR A 454     -24.193  21.475  14.226  1.00 10.00      A   
ATOM   4310  OH  TYR A 454     -25.018  22.312  14.943  1.00 10.00      A   
ATOM   4311  HH  TYR A 454     -24.620  23.193  14.985  1.00 10.00      A   
ATOM   4312  C   TYR A 454     -19.577  18.629  10.544  1.00 10.00      A   
ATOM   4313  O   TYR A 454     -18.592  18.332  11.223  1.00 10.00      A   
ATOM   4314  N   ALA A 455     -19.777  18.138   9.327  1.00 10.00      A   
ATOM   4315  HN  ALA A 455     -20.569  18.414   8.819  1.00 10.00      A   
ATOM   4316  CA  ALA A 455     -18.830  17.202   8.727  1.00 10.00      A   
ATOM   4317  CB  ALA A 455     -19.530  16.255   7.768  1.00 10.00      A   
ATOM   4318  C   ALA A 455     -17.691  17.940   8.039  1.00 10.00      A   
ATOM   4319  O   ALA A 455     -17.701  18.140   6.823  1.00 10.00      A   
ATOM   4320  N   LYS A 456     -16.724  18.366   8.830  1.00 10.00      A   
ATOM   4321  HN  LYS A 456     -16.792  18.196   9.796  1.00 10.00      A   
ATOM   4322  CA  LYS A 456     -15.570  19.081   8.312  1.00 10.00      A   
ATOM   4323  CB  LYS A 456     -15.120  20.164   9.297  1.00 10.00      A   
ATOM   4324  CG  LYS A 456     -16.036  21.379   9.350  1.00 10.00      A   
ATOM   4325  CD  LYS A 456     -15.953  22.202   8.073  1.00 10.00      A   
ATOM   4326  CE  LYS A 456     -16.891  23.401   8.125  1.00 10.00      A   
ATOM   4327  NZ  LYS A 456     -16.760  24.264   6.920  1.00 10.00      A   
ATOM   4328  HZ1 LYS A 456     -16.904  23.696   6.055  1.00 10.00      A   
ATOM   4329  HZ2 LYS A 456     -15.813  24.689   6.885  1.00 10.00      A   
ATOM   4330  HZ3 LYS A 456     -17.469  25.028   6.941  1.00 10.00      A   
ATOM   4331  C   LYS A 456     -14.425  18.123   8.024  1.00 10.00      A   
ATOM   4332  O   LYS A 456     -13.643  18.338   7.099  1.00 10.00      A   
ATOM   4333  N   LYS A 457     -14.348  17.050   8.801  1.00 10.00      A   
ATOM   4334  HN  LYS A 457     -15.021  16.920   9.501  1.00 10.00      A   
ATOM   4335  CA  LYS A 457     -13.294  16.058   8.640  1.00 10.00      A   
ATOM   4336  CB  LYS A 457     -12.931  15.433   9.987  1.00 10.00      A   
ATOM   4337  CG  LYS A 457     -11.953  16.252  10.814  1.00 10.00      A   
ATOM   4338  CD  LYS A 457     -10.612  16.391  10.107  1.00 10.00      A   
ATOM   4339  CE  LYS A 457      -9.516  16.821  11.069  1.00 10.00      A   
ATOM   4340  NZ  LYS A 457      -9.766  18.172  11.643  1.00 10.00      A   
ATOM   4341  HZ1 LYS A 457     -10.685  18.190  12.127  1.00 10.00      A   
ATOM   4342  HZ2 LYS A 457      -9.773  18.889  10.891  1.00 10.00      A   
ATOM   4343  HZ3 LYS A 457      -9.021  18.412  12.328  1.00 10.00      A   
ATOM   4344  C   LYS A 457     -13.694  14.968   7.655  1.00 10.00      A   
ATOM   4345  O   LYS A 457     -12.917  14.054   7.377  1.00 10.00      A   
ATOM   4346  N   MET A 458     -14.911  15.061   7.138  1.00 10.00      A   
ATOM   4347  HN  MET A 458     -15.490  15.804   7.411  1.00 10.00      A   
ATOM   4348  CA  MET A 458     -15.402  14.079   6.178  1.00 10.00      A   
ATOM   4349  CB  MET A 458     -16.897  14.259   5.933  1.00 10.00      A   
ATOM   4350  CG  MET A 458     -17.578  13.024   5.367  1.00 10.00      A   
ATOM   4351  SD  MET A 458     -19.305  13.313   4.940  1.00 10.00      A   
ATOM   4352  CE  MET A 458     -19.122  14.533   3.645  1.00 10.00      A   
ATOM   4353  C   MET A 458     -14.626  14.181   4.867  1.00 10.00      A   
ATOM   4354  O   MET A 458     -14.647  15.215   4.200  1.00 10.00      A   
ATOM   4355  N   GLU A 459     -13.943  13.106   4.504  1.00 10.00      A   
ATOM   4356  HN  GLU A 459     -13.983  12.302   5.066  1.00 10.00      A   
ATOM   4357  CA  GLU A 459     -13.142  13.084   3.291  1.00 10.00      A   
ATOM   4358  CB  GLU A 459     -11.752  12.508   3.581  1.00 10.00      A   
ATOM   4359  CG  GLU A 459     -11.022  13.202   4.726  1.00 10.00      A   
ATOM   4360  CD  GLU A 459      -9.563  12.809   4.820  1.00 10.00      A   
ATOM   4361  OE1 GLU A 459      -8.785  13.171   3.910  1.00 10.00      A   
ATOM   4362  OE2 GLU A 459      -9.184  12.137   5.802  1.00 10.00      A   
ATOM   4363  C   GLU A 459     -13.826  12.311   2.167  1.00 10.00      A   
ATOM   4364  O   GLU A 459     -13.531  12.528   0.988  1.00 10.00      A   
ATOM   4365  N   MET A 460     -14.745  11.425   2.526  1.00 10.00      A   
ATOM   4366  HN  MET A 460     -14.951  11.304   3.481  1.00 10.00      A   
ATOM   4367  CA  MET A 460     -15.462  10.627   1.536  1.00 10.00      A   
ATOM   4368  CB  MET A 460     -14.793   9.256   1.372  1.00 10.00      A   
ATOM   4369  CG  MET A 460     -15.658   8.192   0.710  1.00 10.00      A   
ATOM   4370  SD  MET A 460     -16.520   7.163   1.915  1.00 10.00      A   
ATOM   4371  CE  MET A 460     -17.465   6.091   0.836  1.00 10.00      A   
ATOM   4372  C   MET A 460     -16.936  10.478   1.910  1.00 10.00      A   
ATOM   4373  O   MET A 460     -17.268  10.292   3.082  1.00 10.00      A   
ATOM   4374  N   LEU A 461     -17.809  10.567   0.911  1.00 10.00      A   
ATOM   4375  HN  LEU A 461     -17.479  10.720   0.001  1.00 10.00      A   
ATOM   4376  CA  LEU A 461     -19.242  10.444   1.126  1.00 10.00      A   
ATOM   4377  CB  LEU A 461     -19.851  11.824   1.411  1.00 10.00      A   
ATOM   4378  CG  LEU A 461     -21.379  11.896   1.502  1.00 10.00      A   
ATOM   4379  CD1 LEU A 461     -21.874  11.265   2.792  1.00 10.00      A   
ATOM   4380  CD2 LEU A 461     -21.870  13.332   1.377  1.00 10.00      A   
ATOM   4381  C   LEU A 461     -19.926   9.824  -0.089  1.00 10.00      A   
ATOM   4382  O   LEU A 461     -19.638  10.195  -1.228  1.00 10.00      A   
ATOM   4383  N   SER A 462     -20.816   8.875   0.166  1.00 10.00      A   
ATOM   4384  HN  SER A 462     -20.962   8.600   1.096  1.00 10.00      A   
ATOM   4385  CA  SER A 462     -21.569   8.215  -0.894  1.00 10.00      A   
ATOM   4386  CB  SER A 462     -21.461   6.693  -0.764  1.00 10.00      A   
ATOM   4387  OG  SER A 462     -20.111   6.279  -0.710  1.00 10.00      A   
ATOM   4388  HG  SER A 462     -20.053   5.454  -0.206  1.00 10.00      A   
ATOM   4389  C   SER A 462     -23.035   8.634  -0.824  1.00 10.00      A   
ATOM   4390  O   SER A 462     -23.680   8.478   0.214  1.00 10.00      A   
ATOM   4391  N   VAL A 463     -23.554   9.173  -1.922  1.00 10.00      A   
ATOM   4392  HN  VAL A 463     -22.992   9.265  -2.723  1.00 10.00      A   
ATOM   4393  CA  VAL A 463     -24.943   9.618  -1.970  1.00 10.00      A   
ATOM   4394  CB  VAL A 463     -25.059  11.142  -2.218  1.00 10.00      A   
ATOM   4395  CG1 VAL A 463     -26.489  11.614  -1.990  1.00 10.00      A   
ATOM   4396  CG2 VAL A 463     -24.096  11.912  -1.328  1.00 10.00      A   
ATOM   4397  C   VAL A 463     -25.722   8.873  -3.050  1.00 10.00      A   
ATOM   4398  O   VAL A 463     -25.296   8.808  -4.205  1.00 10.00      A   
ATOM   4399  N   ALA A 464     -26.856   8.307  -2.667  1.00 10.00      A   
ATOM   4400  HN  ALA A 464     -27.137   8.383  -1.728  1.00 10.00      A   
ATOM   4401  CA  ALA A 464     -27.695   7.573  -3.600  1.00 10.00      A   
ATOM   4402  CB  ALA A 464     -27.260   6.119  -3.660  1.00 10.00      A   
ATOM   4403  C   ALA A 464     -29.165   7.675  -3.209  1.00 10.00      A   
ATOM   4404  O   ALA A 464     -29.537   7.365  -2.073  1.00 10.00      A   
ATOM   4405  N   PHE A 465     -29.987   8.131  -4.152  1.00 10.00      A   
ATOM   4406  HN  PHE A 465     -29.613   8.384  -5.024  1.00 10.00      A   
ATOM   4407  CA  PHE A 465     -31.426   8.280  -3.936  1.00 10.00      A   
ATOM   4408  CB  PHE A 465     -32.105   6.914  -3.751  1.00 10.00      A   
ATOM   4409  CG  PHE A 465     -32.070   6.029  -4.964  1.00 10.00      A   
ATOM   4410  CD1 PHE A 465     -31.167   4.983  -5.050  1.00 10.00      A   
ATOM   4411  CD2 PHE A 465     -32.943   6.239  -6.018  1.00 10.00      A   
ATOM   4412  CE1 PHE A 465     -31.134   4.164  -6.161  1.00 10.00      A   
ATOM   4413  CE2 PHE A 465     -32.916   5.424  -7.133  1.00 10.00      A   
ATOM   4414  CZ  PHE A 465     -32.009   4.385  -7.205  1.00 10.00      A   
ATOM   4415  C   PHE A 465     -31.737   9.193  -2.750  1.00 10.00      A   
ATOM   4416  O   PHE A 465     -32.437   8.793  -1.818  1.00 10.00      A   
ATOM   4417  N   ALA A 466     -31.216  10.414  -2.789  1.00 10.00      A   
ATOM   4418  HN  ALA A 466     -30.667  10.678  -3.558  1.00 10.00      A   
ATOM   4419  CA  ALA A 466     -31.444  11.383  -1.724  1.00 10.00      A   
ATOM   4420  CB  ALA A 466     -30.480  11.146  -0.570  1.00 10.00      A   
ATOM   4421  C   ALA A 466     -31.292  12.802  -2.257  1.00 10.00      A   
ATOM   4422  O   ALA A 466     -30.606  13.024  -3.256  1.00 10.00      A   
ATOM   4423  N   GLY A 467     -31.938  13.751  -1.594  1.00 10.00      A   
ATOM   4424  HN  GLY A 467     -32.484  13.507  -0.815  1.00 10.00      A   
ATOM   4425  CA  GLY A 467     -31.859  15.138  -2.010  1.00 10.00      A   
ATOM   4426  C   GLY A 467     -33.164  15.640  -2.587  1.00 10.00      A   
ATOM   4427  O   GLY A 467     -33.937  14.867  -3.162  1.00 10.00      A   
ATOM   4428  N   ASP A 468     -33.416  16.929  -2.433  1.00 10.00      A   
ATOM   4429  HN  ASP A 468     -32.755  17.497  -1.960  1.00 10.00      A   
ATOM   4430  CA  ASP A 468     -34.637  17.536  -2.953  1.00 10.00      A   
ATOM   4431  CB  ASP A 468     -35.421  18.238  -1.844  1.00 10.00      A   
ATOM   4432  CG  ASP A 468     -36.609  19.025  -2.367  1.00 10.00      A   
ATOM   4433  OD1 ASP A 468     -37.591  18.405  -2.836  1.00 10.00      A   
ATOM   4434  OD2 ASP A 468     -36.575  20.272  -2.299  1.00 10.00      A   
ATOM   4435  C   ASP A 468     -34.323  18.501  -4.091  1.00 10.00      A   
ATOM   4436  O   ASP A 468     -35.076  18.601  -5.060  1.00 10.00      A   
ATOM   4437  N   SER A 469     -33.206  19.204  -3.978  1.00 10.00      A   
ATOM   4438  HN  SER A 469     -32.641  19.087  -3.177  1.00 10.00      A   
ATOM   4439  CA  SER A 469     -32.792  20.152  -5.006  1.00 10.00      A   
ATOM   4440  CB  SER A 469     -33.407  21.536  -4.754  1.00 10.00      A   
ATOM   4441  OG  SER A 469     -33.074  22.030  -3.466  1.00 10.00      A   
ATOM   4442  HG  SER A 469     -32.992  21.285  -2.841  1.00 10.00      A   
ATOM   4443  C   SER A 469     -31.271  20.240  -5.078  1.00 10.00      A   
ATOM   4444  O   SER A 469     -30.567  19.469  -4.422  1.00 10.00      A   
ATOM   4445  N   ASP A 470     -30.770  21.184  -5.871  1.00 10.00      A   
ATOM   4446  HN  ASP A 470     -31.387  21.762  -6.372  1.00 10.00      A   
ATOM   4447  CA  ASP A 470     -29.329  21.377  -6.028  1.00 10.00      A   
ATOM   4448  CB  ASP A 470     -29.032  22.388  -7.135  1.00 10.00      A   
ATOM   4449  CG  ASP A 470     -28.889  21.748  -8.500  1.00 10.00      A   
ATOM   4450  OD1 ASP A 470     -27.760  21.364  -8.863  1.00 10.00      A   
ATOM   4451  OD2 ASP A 470     -29.906  21.634  -9.218  1.00 10.00      A   
ATOM   4452  C   ASP A 470     -28.681  21.832  -4.727  1.00 10.00      A   
ATOM   4453  O   ASP A 470     -27.470  21.692  -4.549  1.00 10.00      A   
ATOM   4454  N   LEU A 471     -29.497  22.358  -3.819  1.00 10.00      A   
ATOM   4455  HN  LEU A 471     -30.454  22.429  -4.026  1.00 10.00      A   
ATOM   4456  CA  LEU A 471     -29.017  22.833  -2.522  1.00 10.00      A   
ATOM   4457  CB  LEU A 471     -30.184  23.322  -1.660  1.00 10.00      A   
ATOM   4458  CG  LEU A 471     -30.756  24.696  -2.010  1.00 10.00      A   
ATOM   4459  CD1 LEU A 471     -31.998  24.984  -1.181  1.00 10.00      A   
ATOM   4460  CD2 LEU A 471     -29.707  25.779  -1.798  1.00 10.00      A   
ATOM   4461  C   LEU A 471     -28.247  21.746  -1.780  1.00 10.00      A   
ATOM   4462  O   LEU A 471     -27.235  22.023  -1.133  1.00 10.00      A   
ATOM   4463  N   GLY A 472     -28.720  20.508  -1.903  1.00 10.00      A   
ATOM   4464  HN  GLY A 472     -29.520  20.353  -2.449  1.00 10.00      A   
ATOM   4465  CA  GLY A 472     -28.077  19.390  -1.242  1.00 10.00      A   
ATOM   4466  C   GLY A 472     -26.616  19.243  -1.616  1.00 10.00      A   
ATOM   4467  O   GLY A 472     -25.773  18.971  -0.760  1.00 10.00      A   
ATOM   4468  N   MET A 473     -26.307  19.434  -2.892  1.00 10.00      A   
ATOM   4469  HN  MET A 473     -27.015  19.668  -3.528  1.00 10.00      A   
ATOM   4470  CA  MET A 473     -24.931  19.318  -3.361  1.00 10.00      A   
ATOM   4471  CB  MET A 473     -24.884  19.106  -4.878  1.00 10.00      A   
ATOM   4472  CG  MET A 473     -23.516  18.709  -5.417  1.00 10.00      A   
ATOM   4473  SD  MET A 473     -23.592  18.031  -7.088  1.00 10.00      A   
ATOM   4474  CE  MET A 473     -21.853  17.757  -7.416  1.00 10.00      A   
ATOM   4475  C   MET A 473     -24.125  20.551  -2.965  1.00 10.00      A   
ATOM   4476  O   MET A 473     -22.952  20.446  -2.607  1.00 10.00      A   
ATOM   4477  N   HIS A 474     -24.771  21.713  -3.013  1.00 10.00      A   
ATOM   4478  HN  HIS A 474     -25.713  21.725  -3.294  1.00 10.00      A   
ATOM   4479  CA  HIS A 474     -24.126  22.974  -2.662  1.00 10.00      A   
ATOM   4480  CB  HIS A 474     -25.066  24.153  -2.947  1.00 10.00      A   
ATOM   4481  CG  HIS A 474     -24.483  25.495  -2.629  1.00 10.00      A   
ATOM   4482  ND1 HIS A 474     -23.593  26.108  -3.477  1.00 10.00      A   
ATOM   4483  CD2 HIS A 474     -24.694  26.291  -1.552  1.00 10.00      A   
ATOM   4484  CE1 HIS A 474     -23.283  27.259  -2.904  1.00 10.00      A   
ATOM   4485  NE2 HIS A 474     -23.926  27.409  -1.741  1.00 10.00      A   
ATOM   4486  HE2 HIS A 474     -23.866  28.183  -1.135  1.00 10.00      A   
ATOM   4487  C   HIS A 474     -23.691  22.983  -1.199  1.00 10.00      A   
ATOM   4488  O   HIS A 474     -22.550  23.321  -0.883  1.00 10.00      A   
ATOM   4489  N   HIS A 475     -24.605  22.601  -0.315  1.00 10.00      A   
ATOM   4490  HN  HIS A 475     -25.498  22.337  -0.634  1.00 10.00      A   
ATOM   4491  CA  HIS A 475     -24.327  22.569   1.115  1.00 10.00      A   
ATOM   4492  CB  HIS A 475     -25.574  22.144   1.906  1.00 10.00      A   
ATOM   4493  CG  HIS A 475     -26.564  23.248   2.153  1.00 10.00      A   
ATOM   4494  ND1 HIS A 475     -26.545  24.067   3.263  1.00 10.00      A   
ATOM   4495  HD1 HIS A 475     -25.893  24.036   4.000  1.00 10.00      A   
ATOM   4496  CD2 HIS A 475     -27.627  23.656   1.409  1.00 10.00      A   
ATOM   4497  CE1 HIS A 475     -27.564  24.925   3.160  1.00 10.00      A   
ATOM   4498  NE2 HIS A 475     -28.255  24.718   2.052  1.00 10.00      A   
ATOM   4499  C   HIS A 475     -23.157  21.642   1.440  1.00 10.00      A   
ATOM   4500  O   HIS A 475     -22.338  21.942   2.309  1.00 10.00      A   
ATOM   4501  N   VAL A 476     -23.072  20.526   0.730  1.00 10.00      A   
ATOM   4502  HN  VAL A 476     -23.742  20.345   0.037  1.00 10.00      A   
ATOM   4503  CA  VAL A 476     -22.011  19.562   0.958  1.00 10.00      A   
ATOM   4504  CB  VAL A 476     -22.350  18.190   0.337  1.00 10.00      A   
ATOM   4505  CG1 VAL A 476     -21.166  17.240   0.428  1.00 10.00      A   
ATOM   4506  CG2 VAL A 476     -23.554  17.586   1.038  1.00 10.00      A   
ATOM   4507  C   VAL A 476     -20.668  20.063   0.434  1.00 10.00      A   
ATOM   4508  O   VAL A 476     -19.685  20.101   1.176  1.00 10.00      A   
ATOM   4509  N   LEU A 477     -20.642  20.470  -0.828  1.00 10.00      A   
ATOM   4510  HN  LEU A 477     -21.476  20.451  -1.353  1.00 10.00      A   
ATOM   4511  CA  LEU A 477     -19.411  20.951  -1.461  1.00 10.00      A   
ATOM   4512  CB  LEU A 477     -19.623  21.220  -2.955  1.00 10.00      A   
ATOM   4513  CG  LEU A 477     -20.028  20.019  -3.816  1.00 10.00      A   
ATOM   4514  CD1 LEU A 477     -20.099  20.413  -5.281  1.00 10.00      A   
ATOM   4515  CD2 LEU A 477     -19.067  18.857  -3.622  1.00 10.00      A   
ATOM   4516  C   LEU A 477     -18.846  22.192  -0.774  1.00 10.00      A   
ATOM   4517  O   LEU A 477     -17.644  22.283  -0.527  1.00 10.00      A   
ATOM   4518  N   SER A 478     -19.714  23.137  -0.448  1.00 10.00      A   
ATOM   4519  HN  SER A 478     -20.667  23.004  -0.646  1.00 10.00      A   
ATOM   4520  CA  SER A 478     -19.288  24.371   0.195  1.00 10.00      A   
ATOM   4521  CB  SER A 478     -20.232  25.516  -0.190  1.00 10.00      A   
ATOM   4522  OG  SER A 478     -19.774  26.755   0.323  1.00 10.00      A   
ATOM   4523  HG  SER A 478     -19.494  26.634   1.243  1.00 10.00      A   
ATOM   4524  C   SER A 478     -19.220  24.217   1.715  1.00 10.00      A   
ATOM   4525  O   SER A 478     -19.015  25.191   2.439  1.00 10.00      A   
ATOM   4526  N   GLY A 479     -19.381  22.991   2.195  1.00 10.00      A   
ATOM   4527  HN  GLY A 479     -19.513  22.246   1.575  1.00 10.00      A   
ATOM   4528  CA  GLY A 479     -19.343  22.749   3.622  1.00 10.00      A   
ATOM   4529  C   GLY A 479     -18.133  21.946   4.042  1.00 10.00      A   
ATOM   4530  O   GLY A 479     -17.315  22.411   4.838  1.00 10.00      A   
ATOM   4531  N   CYS A 480     -18.022  20.737   3.503  1.00 10.00      A   
ATOM   4532  HN  CYS A 480     -18.705  20.435   2.867  1.00 10.00      A   
ATOM   4533  CA  CYS A 480     -16.911  19.851   3.821  1.00 10.00      A   
ATOM   4534  CB  CYS A 480     -17.175  18.458   3.250  1.00 10.00      A   
ATOM   4535  SG  CYS A 480     -18.916  17.974   3.262  1.00 10.00      A   
ATOM   4536  HG  CYS A 480     -19.512  18.584   2.246  1.00 10.00      A   
ATOM   4537  C   CYS A 480     -15.609  20.410   3.263  1.00 10.00      A   
ATOM   4538  O   CYS A 480     -15.490  20.647   2.062  1.00 10.00      A   
ATOM   4539  N   ASP A 481     -14.638  20.611   4.137  1.00 10.00      A   
ATOM   4540  HN  ASP A 481     -14.786  20.384   5.075  1.00 10.00      A   
ATOM   4541  CA  ASP A 481     -13.356  21.169   3.736  1.00 10.00      A   
ATOM   4542  CB  ASP A 481     -12.858  22.139   4.808  1.00 10.00      A   
ATOM   4543  CG  ASP A 481     -12.002  23.251   4.248  1.00 10.00      A   
ATOM   4544  OD1 ASP A 481     -11.700  23.230   3.044  1.00 10.00      A   
ATOM   4545  OD2 ASP A 481     -11.635  24.160   5.020  1.00 10.00      A   
ATOM   4546  C   ASP A 481     -12.314  20.085   3.485  1.00 10.00      A   
ATOM   4547  O   ASP A 481     -11.276  20.341   2.881  1.00 10.00      A   
ATOM   4548  N   SER A 482     -12.583  18.877   3.953  1.00 10.00      A   
ATOM   4549  HN  SER A 482     -13.419  18.718   4.437  1.00 10.00      A   
ATOM   4550  CA  SER A 482     -11.647  17.780   3.765  1.00 10.00      A   
ATOM   4551  CB  SER A 482     -11.397  17.072   5.096  1.00 10.00      A   
ATOM   4552  OG  SER A 482     -11.129  18.014   6.125  1.00 10.00      A   
ATOM   4553  HG  SER A 482     -11.954  18.233   6.579  1.00 10.00      A   
ATOM   4554  C   SER A 482     -12.166  16.790   2.728  1.00 10.00      A   
ATOM   4555  O   SER A 482     -11.622  15.697   2.575  1.00 10.00      A   
ATOM   4556  N   LEU A 483     -13.202  17.190   1.996  1.00 10.00      A   
ATOM   4557  HN  LEU A 483     -13.559  18.095   2.125  1.00 10.00      A   
ATOM   4558  CA  LEU A 483     -13.803  16.323   0.984  1.00 10.00      A   
ATOM   4559  CB  LEU A 483     -15.110  16.927   0.458  1.00 10.00      A   
ATOM   4560  CG  LEU A 483     -16.340  16.008   0.438  1.00 10.00      A   
ATOM   4561  CD1 LEU A 483     -17.530  16.728  -0.176  1.00 10.00      A   
ATOM   4562  CD2 LEU A 483     -16.055  14.716  -0.315  1.00 10.00      A   
ATOM   4563  C   LEU A 483     -12.841  16.070  -0.173  1.00 10.00      A   
ATOM   4564  O   LEU A 483     -12.339  17.007  -0.793  1.00 10.00      A   
ATOM   4565  N   ARG A 484     -12.586  14.796  -0.453  1.00 10.00      A   
ATOM   4566  HN  ARG A 484     -13.011  14.096   0.090  1.00 10.00      A   
ATOM   4567  CA  ARG A 484     -11.690  14.410  -1.539  1.00 10.00      A   
ATOM   4568  CB  ARG A 484     -10.345  13.903  -1.006  1.00 10.00      A   
ATOM   4569  CG  ARG A 484     -10.418  13.196   0.335  1.00 10.00      A   
ATOM   4570  CD  ARG A 484      -9.036  12.795   0.818  1.00 10.00      A   
ATOM   4571  NE  ARG A 484      -8.747  11.402   0.507  1.00 10.00      A   
ATOM   4572  HE  ARG A 484      -8.793  11.134  -0.441  1.00 10.00      A   
ATOM   4573  CZ  ARG A 484      -8.408  10.488   1.424  1.00 10.00      A   
ATOM   4574  NH1 ARG A 484      -8.301  10.822   2.705  1.00 10.00      A   
ATOM   4575 HH11 ARG A 484      -8.033  10.100   3.411  1.00 10.00      A   
ATOM   4576 HH12 ARG A 484      -8.481  11.809   3.019  1.00 10.00      A   
ATOM   4577  NH2 ARG A 484      -8.205   9.233   1.062  1.00 10.00      A   
ATOM   4578 HH21 ARG A 484      -7.941   8.513   1.773  1.00 10.00      A   
ATOM   4579 HH22 ARG A 484      -8.300   8.939   0.064  1.00 10.00      A   
ATOM   4580  C   ARG A 484     -12.335  13.374  -2.457  1.00 10.00      A   
ATOM   4581  O   ARG A 484     -12.113  13.386  -3.671  1.00 10.00      A   
ATOM   4582  N   LYS A 485     -13.132  12.484  -1.878  1.00 10.00      A   
ATOM   4583  HN  LYS A 485     -13.277  12.528  -0.908  1.00 10.00      A   
ATOM   4584  CA  LYS A 485     -13.811  11.446  -2.652  1.00 10.00      A   
ATOM   4585  CB  LYS A 485     -13.318  10.045  -2.260  1.00 10.00      A   
ATOM   4586  CG  LYS A 485     -11.971   9.663  -2.863  1.00 10.00      A   
ATOM   4587  CD  LYS A 485     -11.667   8.178  -2.684  1.00 10.00      A   
ATOM   4588  CE  LYS A 485     -10.955   7.899  -1.368  1.00 10.00      A   
ATOM   4589  NZ  LYS A 485     -10.314   6.554  -1.346  1.00 10.00      A   
ATOM   4590  HZ1 LYS A 485      -9.954   6.304  -2.293  1.00 10.00      A   
ATOM   4591  HZ2 LYS A 485     -10.994   5.830  -1.049  1.00 10.00      A   
ATOM   4592  HZ3 LYS A 485      -9.509   6.553  -0.683  1.00 10.00      A   
ATOM   4593  C   LYS A 485     -15.328  11.546  -2.491  1.00 10.00      A   
ATOM   4594  O   LYS A 485     -15.861  11.313  -1.408  1.00 10.00      A   
ATOM   4595  N   LEU A 486     -16.017  11.895  -3.572  1.00 10.00      A   
ATOM   4596  HN  LEU A 486     -15.542  12.045  -4.419  1.00 10.00      A   
ATOM   4597  CA  LEU A 486     -17.469  12.027  -3.546  1.00 10.00      A   
ATOM   4598  CB  LEU A 486     -17.886  13.504  -3.586  1.00 10.00      A   
ATOM   4599  CG  LEU A 486     -19.388  13.798  -3.485  1.00 10.00      A   
ATOM   4600  CD1 LEU A 486     -19.938  13.354  -2.139  1.00 10.00      A   
ATOM   4601  CD2 LEU A 486     -19.662  15.276  -3.710  1.00 10.00      A   
ATOM   4602  C   LEU A 486     -18.094  11.266  -4.710  1.00 10.00      A   
ATOM   4603  O   LEU A 486     -17.854  11.583  -5.878  1.00 10.00      A   
ATOM   4604  N   GLU A 487     -18.880  10.252  -4.381  1.00 10.00      A   
ATOM   4605  HN  GLU A 487     -19.019  10.044  -3.430  1.00 10.00      A   
ATOM   4606  CA  GLU A 487     -19.553   9.439  -5.384  1.00 10.00      A   
ATOM   4607  CB  GLU A 487     -19.114   7.979  -5.253  1.00 10.00      A   
ATOM   4608  CG  GLU A 487     -17.606   7.792  -5.356  1.00 10.00      A   
ATOM   4609  CD  GLU A 487     -17.160   6.358  -5.162  1.00 10.00      A   
ATOM   4610  OE1 GLU A 487     -17.064   5.913  -3.996  1.00 10.00      A   
ATOM   4611  OE2 GLU A 487     -16.887   5.676  -6.175  1.00 10.00      A   
ATOM   4612  C   GLU A 487     -21.070   9.576  -5.236  1.00 10.00      A   
ATOM   4613  O   GLU A 487     -21.645   9.179  -4.221  1.00 10.00      A   
ATOM   4614  N   ILE A 488     -21.710  10.159  -6.243  1.00 10.00      A   
ATOM   4615  HN  ILE A 488     -21.195  10.451  -7.033  1.00 10.00      A   
ATOM   4616  CA  ILE A 488     -23.154  10.374  -6.221  1.00 10.00      A   
ATOM   4617  CB  ILE A 488     -23.499  11.877  -6.336  1.00 10.00      A   
ATOM   4618  CG1 ILE A 488     -22.615  12.711  -5.402  1.00 10.00      A   
ATOM   4619  CG2 ILE A 488     -24.970  12.112  -6.021  1.00 10.00      A   
ATOM   4620  CD1 ILE A 488     -22.725  14.202  -5.631  1.00 10.00      A   
ATOM   4621  C   ILE A 488     -23.844   9.619  -7.357  1.00 10.00      A   
ATOM   4622  O   ILE A 488     -23.367   9.625  -8.496  1.00 10.00      A   
ATOM   4623  N   ARG A 489     -24.960   8.967  -7.043  1.00 10.00      A   
ATOM   4624  HN  ARG A 489     -25.287   8.994  -6.111  1.00 10.00      A   
ATOM   4625  CA  ARG A 489     -25.713   8.219  -8.039  1.00 10.00      A   
ATOM   4626  CB  ARG A 489     -25.279   6.751  -8.076  1.00 10.00      A   
ATOM   4627  CG  ARG A 489     -25.714   5.940  -6.865  1.00 10.00      A   
ATOM   4628  CD  ARG A 489     -26.056   4.516  -7.256  1.00 10.00      A   
ATOM   4629  NE  ARG A 489     -27.155   4.465  -8.214  1.00 10.00      A   
ATOM   4630  HE  ARG A 489     -27.692   5.279  -8.328  1.00 10.00      A   
ATOM   4631  CZ  ARG A 489     -27.470   3.390  -8.925  1.00 10.00      A   
ATOM   4632  NH1 ARG A 489     -26.772   2.271  -8.783  1.00 10.00      A   
ATOM   4633 HH11 ARG A 489     -25.975   2.228  -8.114  1.00 10.00      A   
ATOM   4634 HH12 ARG A 489     -27.024   1.425  -9.348  1.00 10.00      A   
ATOM   4635  NH2 ARG A 489     -28.477   3.438  -9.787  1.00 10.00      A   
ATOM   4636 HH21 ARG A 489     -28.725   2.596 -10.348  1.00 10.00      A   
ATOM   4637 HH22 ARG A 489     -29.029   4.328  -9.912  1.00 10.00      A   
ATOM   4638  C   ARG A 489     -27.214   8.327  -7.792  1.00 10.00      A   
ATOM   4639  O   ARG A 489     -27.676   8.198  -6.657  1.00 10.00      A   
ATOM   4640  N   ASP A 490     -27.964   8.568  -8.865  1.00 10.00      A   
ATOM   4641  HN  ASP A 490     -27.520   8.683  -9.737  1.00 10.00      A   
ATOM   4642  CA  ASP A 490     -29.423   8.687  -8.795  1.00 10.00      A   
ATOM   4643  CB  ASP A 490     -30.077   7.348  -8.440  1.00 10.00      A   
ATOM   4644  CG  ASP A 490     -30.598   6.608  -9.652  1.00 10.00      A   
ATOM   4645  OD1 ASP A 490     -31.694   6.957 -10.144  1.00 10.00      A   
ATOM   4646  OD2 ASP A 490     -29.923   5.661 -10.114  1.00 10.00      A   
ATOM   4647  C   ASP A 490     -29.860   9.772  -7.817  1.00 10.00      A   
ATOM   4648  O   ASP A 490     -30.467   9.492  -6.781  1.00 10.00      A   
ATOM   4649  N   CYS A 491     -29.552  11.013  -8.156  1.00 10.00      A   
ATOM   4650  HN  CYS A 491     -29.085  11.177  -9.004  1.00 10.00      A   
ATOM   4651  CA  CYS A 491     -29.901  12.147  -7.315  1.00 10.00      A   
ATOM   4652  CB  CYS A 491     -28.704  12.554  -6.454  1.00 10.00      A   
ATOM   4653  SG  CYS A 491     -28.552  11.634  -4.906  1.00 10.00      A   
ATOM   4654  HG  CYS A 491     -29.253  12.280  -3.984  1.00 10.00      A   
ATOM   4655  C   CYS A 491     -30.376  13.324  -8.166  1.00 10.00      A   
ATOM   4656  O   CYS A 491     -30.032  13.423  -9.343  1.00 10.00      A   
ATOM   4657  N   PRO A 492     -31.180  14.232  -7.581  1.00 10.00      A   
ATOM   4658  CA  PRO A 492     -31.714  15.406  -8.288  1.00 10.00      A   
ATOM   4659  CB  PRO A 492     -32.869  15.836  -7.390  1.00 10.00      A   
ATOM   4660  CG  PRO A 492     -32.419  15.461  -6.025  1.00 10.00      A   
ATOM   4661  CD  PRO A 492     -31.651  14.178  -6.183  1.00 10.00      A   
ATOM   4662  C   PRO A 492     -30.703  16.540  -8.397  1.00 10.00      A   
ATOM   4663  O   PRO A 492     -31.064  17.674  -8.714  1.00 10.00      A   
ATOM   4664  N   PHE A 493     -29.445  16.236  -8.122  1.00 10.00      A   
ATOM   4665  HN  PHE A 493     -29.222  15.317  -7.871  1.00 10.00      A   
ATOM   4666  CA  PHE A 493     -28.389  17.230  -8.203  1.00 10.00      A   
ATOM   4667  CB  PHE A 493     -27.152  16.781  -7.422  1.00 10.00      A   
ATOM   4668  CG  PHE A 493     -27.427  16.460  -5.981  1.00 10.00      A   
ATOM   4669  CD1 PHE A 493     -26.803  15.387  -5.367  1.00 10.00      A   
ATOM   4670  CD2 PHE A 493     -28.313  17.225  -5.242  1.00 10.00      A   
ATOM   4671  CE1 PHE A 493     -27.054  15.082  -4.043  1.00 10.00      A   
ATOM   4672  CE2 PHE A 493     -28.569  16.928  -3.917  1.00 10.00      A   
ATOM   4673  CZ  PHE A 493     -27.937  15.855  -3.317  1.00 10.00      A   
ATOM   4674  C   PHE A 493     -28.039  17.472  -9.659  1.00 10.00      A   
ATOM   4675  O   PHE A 493     -27.720  16.530 -10.390  1.00 10.00      A   
ATOM   4676  N   GLY A 494     -28.102  18.725 -10.075  1.00 10.00      A   
ATOM   4677  HN  GLY A 494     -28.326  19.441  -9.435  1.00 10.00      A   
ATOM   4678  CA  GLY A 494     -27.820  19.058 -11.451  1.00 10.00      A   
ATOM   4679  C   GLY A 494     -26.480  19.727 -11.640  1.00 10.00      A   
ATOM   4680  O   GLY A 494     -25.445  19.216 -11.204  1.00 10.00      A   
ATOM   4681  N   ASP A 495     -26.509  20.883 -12.281  1.00 10.00      A   
ATOM   4682  HN  ASP A 495     -27.375  21.235 -12.575  1.00 10.00      A   
ATOM   4683  CA  ASP A 495     -25.303  21.648 -12.565  1.00 10.00      A   
ATOM   4684  CB  ASP A 495     -25.152  21.842 -14.078  1.00 10.00      A   
ATOM   4685  CG  ASP A 495     -26.463  22.186 -14.772  1.00 10.00      A   
ATOM   4686  OD1 ASP A 495     -26.848  21.466 -15.716  1.00 10.00      A   
ATOM   4687  OD2 ASP A 495     -27.126  23.167 -14.366  1.00 10.00      A   
ATOM   4688  C   ASP A 495     -25.312  23.005 -11.870  1.00 10.00      A   
ATOM   4689  O   ASP A 495     -24.306  23.719 -11.878  1.00 10.00      A   
ATOM   4690  N   LYS A 496     -26.435  23.338 -11.246  1.00 10.00      A   
ATOM   4691  HN  LYS A 496     -27.180  22.701 -11.237  1.00 10.00      A   
ATOM   4692  CA  LYS A 496     -26.586  24.618 -10.560  1.00 10.00      A   
ATOM   4693  CB  LYS A 496     -28.010  24.788 -10.025  1.00 10.00      A   
ATOM   4694  CG  LYS A 496     -29.097  24.578 -11.066  1.00 10.00      A   
ATOM   4695  CD  LYS A 496     -30.479  24.768 -10.466  1.00 10.00      A   
ATOM   4696  CE  LYS A 496     -31.546  24.054 -11.281  1.00 10.00      A   
ATOM   4697  NZ  LYS A 496     -31.387  22.578 -11.237  1.00 10.00      A   
ATOM   4698  HZ1 LYS A 496     -32.312  22.125 -11.088  1.00 10.00      A   
ATOM   4699  HZ2 LYS A 496     -30.749  22.304 -10.455  1.00 10.00      A   
ATOM   4700  HZ3 LYS A 496     -30.986  22.235 -12.133  1.00 10.00      A   
ATOM   4701  C   LYS A 496     -25.574  24.779  -9.432  1.00 10.00      A   
ATOM   4702  O   LYS A 496     -24.895  25.801  -9.342  1.00 10.00      A   
ATOM   4703  N   ALA A 497     -25.465  23.769  -8.583  1.00 10.00      A   
ATOM   4704  HN  ALA A 497     -26.024  22.971  -8.710  1.00 10.00      A   
ATOM   4705  CA  ALA A 497     -24.529  23.815  -7.464  1.00 10.00      A   
ATOM   4706  CB  ALA A 497     -24.989  22.891  -6.348  1.00 10.00      A   
ATOM   4707  C   ALA A 497     -23.126  23.442  -7.921  1.00 10.00      A   
ATOM   4708  O   ALA A 497     -22.132  23.945  -7.396  1.00 10.00      A   
ATOM   4709  N   LEU A 498     -23.062  22.566  -8.914  1.00 10.00      A   
ATOM   4710  HN  LEU A 498     -23.898  22.211  -9.282  1.00 10.00      A   
ATOM   4711  CA  LEU A 498     -21.797  22.096  -9.466  1.00 10.00      A   
ATOM   4712  CB  LEU A 498     -22.060  21.058 -10.563  1.00 10.00      A   
ATOM   4713  CG  LEU A 498     -20.835  20.510 -11.295  1.00 10.00      A   
ATOM   4714  CD1 LEU A 498     -19.984  19.662 -10.363  1.00 10.00      A   
ATOM   4715  CD2 LEU A 498     -21.257  19.706 -12.515  1.00 10.00      A   
ATOM   4716  C   LEU A 498     -20.965  23.248 -10.021  1.00 10.00      A   
ATOM   4717  O   LEU A 498     -19.803  23.416  -9.655  1.00 10.00      A   
ATOM   4718  N   LEU A 499     -21.576  24.059 -10.877  1.00 10.00      A   
ATOM   4719  HN  LEU A 499     -22.520  23.897 -11.101  1.00 10.00      A   
ATOM   4720  CA  LEU A 499     -20.880  25.188 -11.493  1.00 10.00      A   
ATOM   4721  CB  LEU A 499     -21.679  25.746 -12.676  1.00 10.00      A   
ATOM   4722  CG  LEU A 499     -21.972  24.772 -13.821  1.00 10.00      A   
ATOM   4723  CD1 LEU A 499     -22.921  25.402 -14.831  1.00 10.00      A   
ATOM   4724  CD2 LEU A 499     -20.685  24.329 -14.499  1.00 10.00      A   
ATOM   4725  C   LEU A 499     -20.597  26.301 -10.484  1.00 10.00      A   
ATOM   4726  O   LEU A 499     -19.805  27.204 -10.751  1.00 10.00      A   
ATOM   4727  N   ALA A 500     -21.236  26.226  -9.323  1.00 10.00      A   
ATOM   4728  HN  ALA A 500     -21.844  25.476  -9.160  1.00 10.00      A   
ATOM   4729  CA  ALA A 500     -21.051  27.229  -8.282  1.00 10.00      A   
ATOM   4730  CB  ALA A 500     -22.374  27.517  -7.586  1.00 10.00      A   
ATOM   4731  C   ALA A 500     -19.997  26.785  -7.268  1.00 10.00      A   
ATOM   4732  O   ALA A 500     -19.606  27.549  -6.388  1.00 10.00      A   
ATOM   4733  N   ASN A 501     -19.529  25.549  -7.403  1.00 10.00      A   
ATOM   4734  HN  ASN A 501     -19.856  24.989  -8.141  1.00 10.00      A   
ATOM   4735  CA  ASN A 501     -18.530  25.003  -6.489  1.00 10.00      A   
ATOM   4736  CB  ASN A 501     -19.169  23.970  -5.551  1.00 10.00      A   
ATOM   4737  CG  ASN A 501     -20.069  24.591  -4.499  1.00 10.00      A   
ATOM   4738  OD1 ASN A 501     -19.623  24.915  -3.400  1.00 10.00      A   
ATOM   4739  ND2 ASN A 501     -21.344  24.749  -4.826  1.00 10.00      A   
ATOM   4740 HD21 ASN A 501     -21.632  24.458  -5.720  1.00 10.00      A   
ATOM   4741 HD22 ASN A 501     -21.949  25.154  -4.163  1.00 10.00      A   
ATOM   4742  C   ASN A 501     -17.392  24.352  -7.266  1.00 10.00      A   
ATOM   4743  O   ASN A 501     -16.754  23.420  -6.784  1.00 10.00      A   
ATOM   4744  N   ALA A 502     -17.124  24.868  -8.460  1.00 10.00      A   
ATOM   4745  HN  ALA A 502     -17.638  25.642  -8.771  1.00 10.00      A   
ATOM   4746  CA  ALA A 502     -16.072  24.325  -9.314  1.00 10.00      A   
ATOM   4747  CB  ALA A 502     -16.125  24.965 -10.692  1.00 10.00      A   
ATOM   4748  C   ALA A 502     -14.688  24.507  -8.701  1.00 10.00      A   
ATOM   4749  O   ALA A 502     -13.807  23.669  -8.885  1.00 10.00      A   
ATOM   4750  N   SER A 503     -14.507  25.590  -7.966  1.00 10.00      A   
ATOM   4751  HN  SER A 503     -15.252  26.218  -7.849  1.00 10.00      A   
ATOM   4752  CA  SER A 503     -13.226  25.885  -7.337  1.00 10.00      A   
ATOM   4753  CB  SER A 503     -13.262  27.292  -6.734  1.00 10.00      A   
ATOM   4754  OG  SER A 503     -13.991  28.175  -7.574  1.00 10.00      A   
ATOM   4755  HG  SER A 503     -13.845  29.084  -7.285  1.00 10.00      A   
ATOM   4756  C   SER A 503     -12.865  24.856  -6.268  1.00 10.00      A   
ATOM   4757  O   SER A 503     -11.691  24.557  -6.056  1.00 10.00      A   
ATOM   4758  N   LYS A 504     -13.876  24.301  -5.615  1.00 10.00      A   
ATOM   4759  HN  LYS A 504     -14.794  24.552  -5.852  1.00 10.00      A   
ATOM   4760  CA  LYS A 504     -13.653  23.320  -4.559  1.00 10.00      A   
ATOM   4761  CB  LYS A 504     -14.898  23.180  -3.675  1.00 10.00      A   
ATOM   4762  CG  LYS A 504     -14.620  22.633  -2.283  1.00 10.00      A   
ATOM   4763  CD  LYS A 504     -13.646  23.517  -1.518  1.00 10.00      A   
ATOM   4764  CE  LYS A 504     -13.360  22.969  -0.131  1.00 10.00      A   
ATOM   4765  NZ  LYS A 504     -12.361  23.798   0.593  1.00 10.00      A   
ATOM   4766  HZ1 LYS A 504     -12.209  23.423   1.558  1.00 10.00      A   
ATOM   4767  HZ2 LYS A 504     -12.697  24.778   0.670  1.00 10.00      A   
ATOM   4768  HZ3 LYS A 504     -11.455  23.793   0.088  1.00 10.00      A   
ATOM   4769  C   LYS A 504     -13.237  21.972  -5.136  1.00 10.00      A   
ATOM   4770  O   LYS A 504     -12.604  21.160  -4.458  1.00 10.00      A   
ATOM   4771  N   LEU A 505     -13.558  21.752  -6.407  1.00 10.00      A   
ATOM   4772  HN  LEU A 505     -14.034  22.451  -6.904  1.00 10.00      A   
ATOM   4773  CA  LEU A 505     -13.225  20.498  -7.081  1.00 10.00      A   
ATOM   4774  CB  LEU A 505     -13.903  20.421  -8.451  1.00 10.00      A   
ATOM   4775  CG  LEU A 505     -15.429  20.526  -8.465  1.00 10.00      A   
ATOM   4776  CD1 LEU A 505     -15.962  20.414  -9.885  1.00 10.00      A   
ATOM   4777  CD2 LEU A 505     -16.053  19.472  -7.565  1.00 10.00      A   
ATOM   4778  C   LEU A 505     -11.716  20.317  -7.230  1.00 10.00      A   
ATOM   4779  O   LEU A 505     -11.232  19.205  -7.448  1.00 10.00      A   
ATOM   4780  N   GLU A 506     -10.973  21.413  -7.101  1.00 10.00      A   
ATOM   4781  HN  GLU A 506     -11.416  22.270  -6.931  1.00 10.00      A   
ATOM   4782  CA  GLU A 506      -9.521  21.372  -7.217  1.00 10.00      A   
ATOM   4783  CB  GLU A 506      -8.953  22.783  -7.364  1.00 10.00      A   
ATOM   4784  CG  GLU A 506      -9.497  23.561  -8.550  1.00 10.00      A   
ATOM   4785  CD  GLU A 506      -8.864  24.931  -8.681  1.00 10.00      A   
ATOM   4786  OE1 GLU A 506      -8.469  25.507  -7.645  1.00 10.00      A   
ATOM   4787  OE2 GLU A 506      -8.761  25.442  -9.818  1.00 10.00      A   
ATOM   4788  C   GLU A 506      -8.892  20.683  -6.004  1.00 10.00      A   
ATOM   4789  O   GLU A 506      -7.787  20.145  -6.083  1.00 10.00      A   
ATOM   4790  N   THR A 507      -9.600  20.707  -4.880  1.00 10.00      A   
ATOM   4791  HN  THR A 507     -10.474  21.157  -4.874  1.00 10.00      A   
ATOM   4792  CA  THR A 507      -9.117  20.087  -3.652  1.00 10.00      A   
ATOM   4793  CB  THR A 507      -9.640  20.853  -2.420  1.00 10.00      A   
ATOM   4794  OG1 THR A 507      -9.648  22.255  -2.731  1.00 10.00      A   
ATOM   4795  HG1 THR A 507      -9.114  22.405  -3.518  1.00 10.00      A   
ATOM   4796  CG2 THR A 507      -8.741  20.613  -1.214  1.00 10.00      A   
ATOM   4797  C   THR A 507      -9.551  18.620  -3.585  1.00 10.00      A   
ATOM   4798  O   THR A 507      -8.980  17.818  -2.841  1.00 10.00      A   
ATOM   4799  N   MET A 508     -10.551  18.274  -4.387  1.00 10.00      A   
ATOM   4800  HN  MET A 508     -10.941  18.951  -4.980  1.00 10.00      A   
ATOM   4801  CA  MET A 508     -11.065  16.914  -4.431  1.00 10.00      A   
ATOM   4802  CB  MET A 508     -12.510  16.913  -4.922  1.00 10.00      A   
ATOM   4803  CG  MET A 508     -13.510  17.471  -3.921  1.00 10.00      A   
ATOM   4804  SD  MET A 508     -15.213  17.285  -4.482  1.00 10.00      A   
ATOM   4805  CE  MET A 508     -15.277  15.516  -4.757  1.00 10.00      A   
ATOM   4806  C   MET A 508     -10.214  16.065  -5.358  1.00 10.00      A   
ATOM   4807  O   MET A 508      -9.608  16.579  -6.294  1.00 10.00      A   
ATOM   4808  N   ARG A 509     -10.171  14.770  -5.100  1.00 10.00      A   
ATOM   4809  HN  ARG A 509     -10.690  14.412  -4.348  1.00 10.00      A   
ATOM   4810  CA  ARG A 509      -9.389  13.861  -5.921  1.00 10.00      A   
ATOM   4811  CB  ARG A 509      -8.923  12.655  -5.096  1.00 10.00      A   
ATOM   4812  CG  ARG A 509      -8.074  11.662  -5.878  1.00 10.00      A   
ATOM   4813  CD  ARG A 509      -8.697  10.272  -5.880  1.00 10.00      A   
ATOM   4814  NE  ARG A 509      -8.300   9.489  -4.708  1.00 10.00      A   
ATOM   4815  HE  ARG A 509      -7.816   9.964  -3.996  1.00 10.00      A   
ATOM   4816  CZ  ARG A 509      -8.555   8.192  -4.546  1.00 10.00      A   
ATOM   4817  NH1 ARG A 509      -9.220   7.509  -5.474  1.00 10.00      A   
ATOM   4818 HH11 ARG A 509      -9.553   7.983  -6.344  1.00 10.00      A   
ATOM   4819 HH12 ARG A 509      -9.418   6.493  -5.337  1.00 10.00      A   
ATOM   4820  NH2 ARG A 509      -8.149   7.570  -3.449  1.00 10.00      A   
ATOM   4821 HH21 ARG A 509      -8.341   6.552  -3.321  1.00 10.00      A   
ATOM   4822 HH22 ARG A 509      -7.638   8.087  -2.709  1.00 10.00      A   
ATOM   4823  C   ARG A 509     -10.209  13.389  -7.114  1.00 10.00      A   
ATOM   4824  O   ARG A 509      -9.709  13.318  -8.241  1.00 10.00      A   
ATOM   4825  N   SER A 510     -11.472  13.079  -6.862  1.00 10.00      A   
ATOM   4826  HN  SER A 510     -11.819  13.169  -5.949  1.00 10.00      A   
ATOM   4827  CA  SER A 510     -12.354  12.603  -7.910  1.00 10.00      A   
ATOM   4828  CB  SER A 510     -12.097  11.117  -8.164  1.00 10.00      A   
ATOM   4829  OG  SER A 510     -11.647  10.477  -6.979  1.00 10.00      A   
ATOM   4830  HG  SER A 510     -11.870   9.540  -7.017  1.00 10.00      A   
ATOM   4831  C   SER A 510     -13.821  12.832  -7.564  1.00 10.00      A   
ATOM   4832  O   SER A 510     -14.246  12.626  -6.422  1.00 10.00      A   
ATOM   4833  N   LEU A 511     -14.579  13.269  -8.555  1.00 10.00      A   
ATOM   4834  HN  LEU A 511     -14.166  13.440  -9.435  1.00 10.00      A   
ATOM   4835  CA  LEU A 511     -15.999  13.516  -8.400  1.00 10.00      A   
ATOM   4836  CB  LEU A 511     -16.302  14.995  -8.660  1.00 10.00      A   
ATOM   4837  CG  LEU A 511     -17.778  15.390  -8.681  1.00 10.00      A   
ATOM   4838  CD1 LEU A 511     -18.402  15.230  -7.303  1.00 10.00      A   
ATOM   4839  CD2 LEU A 511     -17.945  16.811  -9.194  1.00 10.00      A   
ATOM   4840  C   LEU A 511     -16.768  12.635  -9.380  1.00 10.00      A   
ATOM   4841  O   LEU A 511     -16.653  12.799 -10.594  1.00 10.00      A   
ATOM   4842  N   TRP A 512     -17.532  11.691  -8.853  1.00 10.00      A   
ATOM   4843  HN  TRP A 512     -17.595  11.615  -7.876  1.00 10.00      A   
ATOM   4844  CA  TRP A 512     -18.298  10.778  -9.692  1.00 10.00      A   
ATOM   4845  CB  TRP A 512     -17.958   9.321  -9.353  1.00 10.00      A   
ATOM   4846  CG  TRP A 512     -18.834   8.313 -10.038  1.00 10.00      A   
ATOM   4847  CD1 TRP A 512     -19.821   7.561  -9.467  1.00 10.00      A   
ATOM   4848  CD2 TRP A 512     -18.806   7.944 -11.423  1.00 10.00      A   
ATOM   4849  NE1 TRP A 512     -20.408   6.751 -10.409  1.00 10.00      A   
ATOM   4850  HE1 TRP A 512     -21.142   6.122 -10.244  1.00 10.00      A   
ATOM   4851  CE2 TRP A 512     -19.802   6.967 -11.619  1.00 10.00      A   
ATOM   4852  CE3 TRP A 512     -18.037   8.346 -12.517  1.00 10.00      A   
ATOM   4853  CZ2 TRP A 512     -20.047   6.388 -12.863  1.00 10.00      A   
ATOM   4854  CZ3 TRP A 512     -18.280   7.772 -13.748  1.00 10.00      A   
ATOM   4855  CH2 TRP A 512     -19.278   6.803 -13.914  1.00 10.00      A   
ATOM   4856  C   TRP A 512     -19.793  11.019  -9.544  1.00 10.00      A   
ATOM   4857  O   TRP A 512     -20.324  11.016  -8.436  1.00 10.00      A   
ATOM   4858  N   MET A 513     -20.463  11.241 -10.665  1.00 10.00      A   
ATOM   4859  HN  MET A 513     -19.979  11.253 -11.522  1.00 10.00      A   
ATOM   4860  CA  MET A 513     -21.901  11.472 -10.666  1.00 10.00      A   
ATOM   4861  CB  MET A 513     -22.210  12.961 -10.852  1.00 10.00      A   
ATOM   4862  CG  MET A 513     -21.734  13.849  -9.713  1.00 10.00      A   
ATOM   4863  SD  MET A 513     -20.939  15.356 -10.298  1.00 10.00      A   
ATOM   4864  CE  MET A 513     -22.354  16.281 -10.881  1.00 10.00      A   
ATOM   4865  C   MET A 513     -22.555  10.664 -11.778  1.00 10.00      A   
ATOM   4866  O   MET A 513     -22.160  10.762 -12.939  1.00 10.00      A   
ATOM   4867  N   SER A 514     -23.538   9.853 -11.422  1.00 10.00      A   
ATOM   4868  HN  SER A 514     -23.813   9.812 -10.478  1.00 10.00      A   
ATOM   4869  CA  SER A 514     -24.238   9.035 -12.399  1.00 10.00      A   
ATOM   4870  CB  SER A 514     -23.732   7.597 -12.342  1.00 10.00      A   
ATOM   4871  OG  SER A 514     -23.330   7.257 -11.025  1.00 10.00      A   
ATOM   4872  HG  SER A 514     -22.797   7.976 -10.662  1.00 10.00      A   
ATOM   4873  C   SER A 514     -25.742   9.085 -12.170  1.00 10.00      A   
ATOM   4874  O   SER A 514     -26.202   8.985 -11.034  1.00 10.00      A   
ATOM   4875  N   SER A 515     -26.493   9.233 -13.256  1.00 10.00      A   
ATOM   4876  HN  SER A 515     -26.049   9.292 -14.133  1.00 10.00      A   
ATOM   4877  CA  SER A 515     -27.951   9.309 -13.195  1.00 10.00      A   
ATOM   4878  CB  SER A 515     -28.548   8.020 -12.614  1.00 10.00      A   
ATOM   4879  OG  SER A 515     -27.921   6.871 -13.165  1.00 10.00      A   
ATOM   4880  HG  SER A 515     -27.327   6.486 -12.507  1.00 10.00      A   
ATOM   4881  C   SER A 515     -28.402  10.537 -12.402  1.00 10.00      A   
ATOM   4882  O   SER A 515     -29.159  10.435 -11.436  1.00 10.00      A   
ATOM   4883  N   CYS A 516     -27.917  11.697 -12.821  1.00 10.00      A   
ATOM   4884  HN  CYS A 516     -27.330  11.710 -13.604  1.00 10.00      A   
ATOM   4885  CA  CYS A 516     -28.247  12.951 -12.165  1.00 10.00      A   
ATOM   4886  CB  CYS A 516     -26.999  13.544 -11.505  1.00 10.00      A   
ATOM   4887  SG  CYS A 516     -26.235  12.482 -10.255  1.00 10.00      A   
ATOM   4888  HG  CYS A 516     -25.589  13.264  -9.399  1.00 10.00      A   
ATOM   4889  C   CYS A 516     -28.839  13.934 -13.170  1.00 10.00      A   
ATOM   4890  O   CYS A 516     -29.087  13.575 -14.323  1.00 10.00      A   
ATOM   4891  N   SER A 517     -29.047  15.170 -12.739  1.00 10.00      A   
ATOM   4892  HN  SER A 517     -28.816  15.398 -11.814  1.00 10.00      A   
ATOM   4893  CA  SER A 517     -29.620  16.202 -13.593  1.00 10.00      A   
ATOM   4894  CB  SER A 517     -30.591  17.056 -12.770  1.00 10.00      A   
ATOM   4895  OG  SER A 517     -31.261  16.262 -11.802  1.00 10.00      A   
ATOM   4896  HG  SER A 517     -32.210  16.335 -11.932  1.00 10.00      A   
ATOM   4897  C   SER A 517     -28.529  17.079 -14.213  1.00 10.00      A   
ATOM   4898  O   SER A 517     -28.735  18.268 -14.462  1.00 10.00      A   
ATOM   4899  N   VAL A 518     -27.368  16.480 -14.467  1.00 10.00      A   
ATOM   4900  HN  VAL A 518     -27.269  15.527 -14.266  1.00 10.00      A   
ATOM   4901  CA  VAL A 518     -26.240  17.200 -15.047  1.00 10.00      A   
ATOM   4902  CB  VAL A 518     -24.900  16.512 -14.719  1.00 10.00      A   
ATOM   4903  CG1 VAL A 518     -23.728  17.442 -15.001  1.00 10.00      A   
ATOM   4904  CG2 VAL A 518     -24.880  16.042 -13.272  1.00 10.00      A   
ATOM   4905  C   VAL A 518     -26.384  17.304 -16.561  1.00 10.00      A   
ATOM   4906  O   VAL A 518     -26.267  16.307 -17.276  1.00 10.00      A   
ATOM   4907  N   SER A 519     -26.638  18.511 -17.039  1.00 10.00      A   
ATOM   4908  HN  SER A 519     -26.718  19.267 -16.416  1.00 10.00      A   
ATOM   4909  CA  SER A 519     -26.808  18.753 -18.461  1.00 10.00      A   
ATOM   4910  CB  SER A 519     -27.413  20.141 -18.672  1.00 10.00      A   
ATOM   4911  OG  SER A 519     -28.307  20.460 -17.621  1.00 10.00      A   
ATOM   4912  HG  SER A 519     -27.809  20.875 -16.891  1.00 10.00      A   
ATOM   4913  C   SER A 519     -25.479  18.639 -19.212  1.00 10.00      A   
ATOM   4914  O   SER A 519     -24.410  18.901 -18.651  1.00 10.00      A   
ATOM   4915  N   PHE A 520     -25.554  18.238 -20.477  1.00 10.00      A   
ATOM   4916  HN  PHE A 520     -26.434  18.022 -20.857  1.00 10.00      A   
ATOM   4917  CA  PHE A 520     -24.369  18.099 -21.316  1.00 10.00      A   
ATOM   4918  CB  PHE A 520     -24.755  17.500 -22.673  1.00 10.00      A   
ATOM   4919  CG  PHE A 520     -23.629  17.436 -23.666  1.00 10.00      A   
ATOM   4920  CD1 PHE A 520     -22.443  16.793 -23.348  1.00 10.00      A   
ATOM   4921  CD2 PHE A 520     -23.759  18.022 -24.916  1.00 10.00      A   
ATOM   4922  CE1 PHE A 520     -21.409  16.735 -24.259  1.00 10.00      A   
ATOM   4923  CE2 PHE A 520     -22.728  17.967 -25.832  1.00 10.00      A   
ATOM   4924  CZ  PHE A 520     -21.551  17.323 -25.503  1.00 10.00      A   
ATOM   4925  C   PHE A 520     -23.691  19.454 -21.511  1.00 10.00      A   
ATOM   4926  O   PHE A 520     -22.463  19.553 -21.538  1.00 10.00      A   
ATOM   4927  N   GLY A 521     -24.506  20.497 -21.634  1.00 10.00      A   
ATOM   4928  HN  GLY A 521     -25.478  20.350 -21.605  1.00 10.00      A   
ATOM   4929  CA  GLY A 521     -23.983  21.838 -21.817  1.00 10.00      A   
ATOM   4930  C   GLY A 521     -23.117  22.281 -20.653  1.00 10.00      A   
ATOM   4931  O   GLY A 521     -22.090  22.932 -20.849  1.00 10.00      A   
ATOM   4932  N   ALA A 522     -23.519  21.900 -19.447  1.00 10.00      A   
ATOM   4933  HN  ALA A 522     -24.330  21.361 -19.363  1.00 10.00      A   
ATOM   4934  CA  ALA A 522     -22.783  22.254 -18.247  1.00 10.00      A   
ATOM   4935  CB  ALA A 522     -23.601  21.919 -17.016  1.00 10.00      A   
ATOM   4936  C   ALA A 522     -21.443  21.536 -18.216  1.00 10.00      A   
ATOM   4937  O   ALA A 522     -20.439  22.099 -17.788  1.00 10.00      A   
ATOM   4938  N   CYS A 523     -21.428  20.299 -18.702  1.00 10.00      A   
ATOM   4939  HN  CYS A 523     -22.260  19.911 -19.049  1.00 10.00      A   
ATOM   4940  CA  CYS A 523     -20.205  19.506 -18.735  1.00 10.00      A   
ATOM   4941  CB  CYS A 523     -20.495  18.099 -19.259  1.00 10.00      A   
ATOM   4942  SG  CYS A 523     -21.778  17.212 -18.340  1.00 10.00      A   
ATOM   4943  HG  CYS A 523     -22.863  17.977 -18.284  1.00 10.00      A   
ATOM   4944  C   CYS A 523     -19.150  20.194 -19.601  1.00 10.00      A   
ATOM   4945  O   CYS A 523     -17.972  20.253 -19.239  1.00 10.00      A   
ATOM   4946  N   LYS A 524     -19.586  20.735 -20.735  1.00 10.00      A   
ATOM   4947  HN  LYS A 524     -20.538  20.660 -20.964  1.00 10.00      A   
ATOM   4948  CA  LYS A 524     -18.685  21.435 -21.642  1.00 10.00      A   
ATOM   4949  CB  LYS A 524     -19.340  21.656 -23.008  1.00 10.00      A   
ATOM   4950  CG  LYS A 524     -19.645  20.381 -23.774  1.00 10.00      A   
ATOM   4951  CD  LYS A 524     -19.963  20.675 -25.235  1.00 10.00      A   
ATOM   4952  CE  LYS A 524     -21.236  21.499 -25.377  1.00 10.00      A   
ATOM   4953  NZ  LYS A 524     -21.454  21.975 -26.773  1.00 10.00      A   
ATOM   4954  HZ1 LYS A 524     -20.661  22.577 -27.075  1.00 10.00      A   
ATOM   4955  HZ2 LYS A 524     -22.335  22.534 -26.828  1.00 10.00      A   
ATOM   4956  HZ3 LYS A 524     -21.532  21.168 -27.422  1.00 10.00      A   
ATOM   4957  C   LYS A 524     -18.267  22.774 -21.047  1.00 10.00      A   
ATOM   4958  O   LYS A 524     -17.097  23.159 -21.118  1.00 10.00      A   
ATOM   4959  N   LEU A 525     -19.232  23.467 -20.443  1.00 10.00      A   
ATOM   4960  HN  LEU A 525     -20.139  23.092 -20.410  1.00 10.00      A   
ATOM   4961  CA  LEU A 525     -18.984  24.767 -19.830  1.00 10.00      A   
ATOM   4962  CB  LEU A 525     -20.298  25.374 -19.325  1.00 10.00      A   
ATOM   4963  CG  LEU A 525     -20.237  26.836 -18.879  1.00 10.00      A   
ATOM   4964  CD1 LEU A 525     -20.002  27.746 -20.073  1.00 10.00      A   
ATOM   4965  CD2 LEU A 525     -21.512  27.227 -18.146  1.00 10.00      A   
ATOM   4966  C   LEU A 525     -17.984  24.648 -18.679  1.00 10.00      A   
ATOM   4967  O   LEU A 525     -17.113  25.503 -18.507  1.00 10.00      A   
ATOM   4968  N   LEU A 526     -18.116  23.586 -17.894  1.00 10.00      A   
ATOM   4969  HN  LEU A 526     -18.843  22.947 -18.071  1.00 10.00      A   
ATOM   4970  CA  LEU A 526     -17.224  23.352 -16.767  1.00 10.00      A   
ATOM   4971  CB  LEU A 526     -17.739  22.203 -15.897  1.00 10.00      A   
ATOM   4972  CG  LEU A 526     -17.007  21.982 -14.573  1.00 10.00      A   
ATOM   4973  CD1 LEU A 526     -17.013  23.254 -13.739  1.00 10.00      A   
ATOM   4974  CD2 LEU A 526     -17.636  20.837 -13.799  1.00 10.00      A   
ATOM   4975  C   LEU A 526     -15.810  23.059 -17.254  1.00 10.00      A   
ATOM   4976  O   LEU A 526     -14.832  23.525 -16.668  1.00 10.00      A   
ATOM   4977  N   GLY A 527     -15.713  22.297 -18.342  1.00 10.00      A   
ATOM   4978  HN  GLY A 527     -16.531  21.951 -18.767  1.00 10.00      A   
ATOM   4979  CA  GLY A 527     -14.416  21.967 -18.898  1.00 10.00      A   
ATOM   4980  C   GLY A 527     -13.693  23.201 -19.393  1.00 10.00      A   
ATOM   4981  O   GLY A 527     -12.469  23.280 -19.336  1.00 10.00      A   
ATOM   4982  N   GLN A 528     -14.460  24.169 -19.870  1.00 10.00      A   
ATOM   4983  HN  GLN A 528     -15.431  24.036 -19.902  1.00 10.00      A   
ATOM   4984  CA  GLN A 528     -13.898  25.418 -20.358  1.00 10.00      A   
ATOM   4985  CB  GLN A 528     -14.914  26.164 -21.226  1.00 10.00      A   
ATOM   4986  CG  GLN A 528     -15.033  25.620 -22.640  1.00 10.00      A   
ATOM   4987  CD  GLN A 528     -13.743  25.757 -23.426  1.00 10.00      A   
ATOM   4988  OE1 GLN A 528     -12.985  26.710 -23.239  1.00 10.00      A   
ATOM   4989  NE2 GLN A 528     -13.483  24.800 -24.301  1.00 10.00      A   
ATOM   4990 HE21 GLN A 528     -14.130  24.067 -24.392  1.00 10.00      A   
ATOM   4991 HE22 GLN A 528     -12.657  24.860 -24.830  1.00 10.00      A   
ATOM   4992  C   GLN A 528     -13.465  26.300 -19.194  1.00 10.00      A   
ATOM   4993  O   GLN A 528     -12.559  27.118 -19.326  1.00 10.00      A   
ATOM   4994  N   LYS A 529     -14.113  26.123 -18.052  1.00 10.00      A   
ATOM   4995  HN  LYS A 529     -14.820  25.448 -18.005  1.00 10.00      A   
ATOM   4996  CA  LYS A 529     -13.797  26.905 -16.864  1.00 10.00      A   
ATOM   4997  CB  LYS A 529     -15.001  26.947 -15.921  1.00 10.00      A   
ATOM   4998  CG  LYS A 529     -14.835  27.890 -14.740  1.00 10.00      A   
ATOM   4999  CD  LYS A 529     -15.925  27.677 -13.705  1.00 10.00      A   
ATOM   5000  CE  LYS A 529     -15.776  28.647 -12.546  1.00 10.00      A   
ATOM   5001  NZ  LYS A 529     -16.145  30.032 -12.930  1.00 10.00      A   
ATOM   5002  HZ1 LYS A 529     -15.730  30.709 -12.258  1.00 10.00      A   
ATOM   5003  HZ2 LYS A 529     -17.181  30.142 -12.920  1.00 10.00      A   
ATOM   5004  HZ3 LYS A 529     -15.794  30.250 -13.884  1.00 10.00      A   
ATOM   5005  C   LYS A 529     -12.595  26.323 -16.127  1.00 10.00      A   
ATOM   5006  O   LYS A 529     -11.715  27.057 -15.681  1.00 10.00      A   
ATOM   5007  N   MET A 530     -12.566  25.002 -16.002  1.00 10.00      A   
ATOM   5008  HN  MET A 530     -13.295  24.467 -16.390  1.00 10.00      A   
ATOM   5009  CA  MET A 530     -11.479  24.323 -15.307  1.00 10.00      A   
ATOM   5010  CB  MET A 530     -12.032  23.332 -14.275  1.00 10.00      A   
ATOM   5011  CG  MET A 530     -13.178  23.872 -13.428  1.00 10.00      A   
ATOM   5012  SD  MET A 530     -12.746  25.371 -12.518  1.00 10.00      A   
ATOM   5013  CE  MET A 530     -11.592  24.716 -11.316  1.00 10.00      A   
ATOM   5014  C   MET A 530     -10.578  23.594 -16.300  1.00 10.00      A   
ATOM   5015  O   MET A 530     -10.902  22.498 -16.756  1.00 10.00      A   
ATOM   5016  N   PRO A 531      -9.427  24.193 -16.642  1.00 10.00      A   
ATOM   5017  CA  PRO A 531      -8.480  23.611 -17.584  1.00 10.00      A   
ATOM   5018  CB  PRO A 531      -7.782  24.835 -18.183  1.00 10.00      A   
ATOM   5019  CG  PRO A 531      -8.047  25.976 -17.244  1.00 10.00      A   
ATOM   5020  CD  PRO A 531      -8.956  25.485 -16.144  1.00 10.00      A   
ATOM   5021  C   PRO A 531      -7.462  22.699 -16.904  1.00 10.00      A   
ATOM   5022  O   PRO A 531      -6.471  22.297 -17.512  1.00 10.00      A   
ATOM   5023  N   LYS A 532      -7.710  22.383 -15.637  1.00 10.00      A   
ATOM   5024  HN  LYS A 532      -8.508  22.751 -15.204  1.00 10.00      A   
ATOM   5025  CA  LYS A 532      -6.821  21.506 -14.877  1.00 10.00      A   
ATOM   5026  CB  LYS A 532      -6.211  22.245 -13.684  1.00 10.00      A   
ATOM   5027  CG  LYS A 532      -5.238  23.351 -14.057  1.00 10.00      A   
ATOM   5028  CD  LYS A 532      -4.331  23.691 -12.886  1.00 10.00      A   
ATOM   5029  CE  LYS A 532      -3.487  24.925 -13.165  1.00 10.00      A   
ATOM   5030  NZ  LYS A 532      -4.266  26.183 -13.007  1.00 10.00      A   
ATOM   5031  HZ1 LYS A 532      -4.831  26.148 -12.135  1.00 10.00      A   
ATOM   5032  HZ2 LYS A 532      -4.907  26.316 -13.814  1.00 10.00      A   
ATOM   5033  HZ3 LYS A 532      -3.623  27.000 -12.955  1.00 10.00      A   
ATOM   5034  C   LYS A 532      -7.576  20.272 -14.394  1.00 10.00      A   
ATOM   5035  O   LYS A 532      -7.054  19.463 -13.625  1.00 10.00      A   
ATOM   5036  N   LEU A 533      -8.813  20.139 -14.845  1.00 10.00      A   
ATOM   5037  HN  LEU A 533      -9.173  20.809 -15.460  1.00 10.00      A   
ATOM   5038  CA  LEU A 533      -9.649  19.014 -14.461  1.00 10.00      A   
ATOM   5039  CB  LEU A 533     -10.719  19.448 -13.454  1.00 10.00      A   
ATOM   5040  CG  LEU A 533     -10.247  19.710 -12.020  1.00 10.00      A   
ATOM   5041  CD1 LEU A 533      -9.855  21.169 -11.831  1.00 10.00      A   
ATOM   5042  CD2 LEU A 533     -11.320  19.308 -11.023  1.00 10.00      A   
ATOM   5043  C   LEU A 533     -10.316  18.408 -15.685  1.00 10.00      A   
ATOM   5044  O   LEU A 533     -10.929  19.119 -16.482  1.00 10.00      A   
ATOM   5045  N   ASN A 534     -10.191  17.097 -15.833  1.00 10.00      A   
ATOM   5046  HN  ASN A 534      -9.696  16.584 -15.162  1.00 10.00      A   
ATOM   5047  CA  ASN A 534     -10.785  16.400 -16.961  1.00 10.00      A   
ATOM   5048  CB  ASN A 534     -10.052  15.084 -17.254  1.00 10.00      A   
ATOM   5049  CG  ASN A 534      -8.724  15.276 -17.969  1.00 10.00      A   
ATOM   5050  OD1 ASN A 534      -8.500  16.284 -18.638  1.00 10.00      A   
ATOM   5051  ND2 ASN A 534      -7.836  14.307 -17.837  1.00 10.00      A   
ATOM   5052 HD21 ASN A 534      -8.074  13.523 -17.297  1.00 10.00      A   
ATOM   5053 HD22 ASN A 534      -6.968  14.408 -18.291  1.00 10.00      A   
ATOM   5054  C   ASN A 534     -12.254  16.124 -16.692  1.00 10.00      A   
ATOM   5055  O   ASN A 534     -12.616  15.599 -15.637  1.00 10.00      A   
ATOM   5056  N   VAL A 535     -13.096  16.489 -17.635  1.00 10.00      A   
ATOM   5057  HN  VAL A 535     -12.746  16.895 -18.457  1.00 10.00      A   
ATOM   5058  CA  VAL A 535     -14.525  16.268 -17.502  1.00 10.00      A   
ATOM   5059  CB  VAL A 535     -15.342  17.554 -17.768  1.00 10.00      A   
ATOM   5060  CG1 VAL A 535     -16.812  17.334 -17.436  1.00 10.00      A   
ATOM   5061  CG2 VAL A 535     -14.783  18.733 -16.980  1.00 10.00      A   
ATOM   5062  C   VAL A 535     -14.944  15.180 -18.483  1.00 10.00      A   
ATOM   5063  O   VAL A 535     -15.380  15.467 -19.601  1.00 10.00      A   
ATOM   5064  N   GLU A 536     -14.782  13.933 -18.069  1.00 10.00      A   
ATOM   5065  HN  GLU A 536     -14.437  13.771 -17.164  1.00 10.00      A   
ATOM   5066  CA  GLU A 536     -15.115  12.796 -18.915  1.00 10.00      A   
ATOM   5067  CB  GLU A 536     -14.260  11.578 -18.559  1.00 10.00      A   
ATOM   5068  CG  GLU A 536     -12.784  11.739 -18.888  1.00 10.00      A   
ATOM   5069  CD  GLU A 536     -11.993  10.454 -18.719  1.00 10.00      A   
ATOM   5070  OE1 GLU A 536     -12.611   9.372 -18.623  1.00 10.00      A   
ATOM   5071  OE2 GLU A 536     -10.744  10.518 -18.696  1.00 10.00      A   
ATOM   5072  C   GLU A 536     -16.593  12.440 -18.847  1.00 10.00      A   
ATOM   5073  O   GLU A 536     -17.122  12.109 -17.784  1.00 10.00      A   
ATOM   5074  N   VAL A 537     -17.250  12.526 -19.990  1.00 10.00      A   
ATOM   5075  HN  VAL A 537     -16.767  12.822 -20.791  1.00 10.00      A   
ATOM   5076  CA  VAL A 537     -18.660  12.199 -20.102  1.00 10.00      A   
ATOM   5077  CB  VAL A 537     -19.365  13.107 -21.133  1.00 10.00      A   
ATOM   5078  CG1 VAL A 537     -20.840  12.750 -21.252  1.00 10.00      A   
ATOM   5079  CG2 VAL A 537     -19.194  14.573 -20.766  1.00 10.00      A   
ATOM   5080  C   VAL A 537     -18.805  10.747 -20.533  1.00 10.00      A   
ATOM   5081  O   VAL A 537     -18.293  10.352 -21.579  1.00 10.00      A   
ATOM   5082  N   ILE A 538     -19.484   9.954 -19.715  1.00 10.00      A   
ATOM   5083  HN  ILE A 538     -19.869  10.331 -18.891  1.00 10.00      A   
ATOM   5084  CA  ILE A 538     -19.690   8.546 -20.014  1.00 10.00      A   
ATOM   5085  CB  ILE A 538     -19.274   7.640 -18.839  1.00 10.00      A   
ATOM   5086  CG1 ILE A 538     -17.842   7.980 -18.404  1.00 10.00      A   
ATOM   5087  CG2 ILE A 538     -19.372   6.172 -19.238  1.00 10.00      A   
ATOM   5088  CD1 ILE A 538     -17.368   7.222 -17.183  1.00 10.00      A   
ATOM   5089  C   ILE A 538     -21.149   8.294 -20.378  1.00 10.00      A   
ATOM   5090  O   ILE A 538     -21.998   8.074 -19.506  1.00 10.00      A   
ATOM   5091  N   ASP A 539     -21.426   8.334 -21.672  1.00 10.00      A   
ATOM   5092  HN  ASP A 539     -20.694   8.494 -22.312  1.00 10.00      A   
ATOM   5093  CA  ASP A 539     -22.770   8.125 -22.184  1.00 10.00      A   
ATOM   5094  CB  ASP A 539     -23.303   9.440 -22.772  1.00 10.00      A   
ATOM   5095  CG  ASP A 539     -24.786   9.407 -23.070  1.00 10.00      A   
ATOM   5096  OD1 ASP A 539     -25.558  10.114 -22.375  1.00 10.00      A   
ATOM   5097  OD2 ASP A 539     -25.185   8.695 -24.008  1.00 10.00      A   
ATOM   5098  C   ASP A 539     -22.738   7.025 -23.242  1.00 10.00      A   
ATOM   5099  O   ASP A 539     -21.889   7.037 -24.134  1.00 10.00      A   
ATOM   5100  N   GLU A 540     -23.645   6.067 -23.136  1.00 10.00      A   
ATOM   5101  HN  GLU A 540     -24.315   6.113 -22.414  1.00 10.00      A   
ATOM   5102  CA  GLU A 540     -23.679   4.951 -24.074  1.00 10.00      A   
ATOM   5103  CB  GLU A 540     -23.866   3.616 -23.345  1.00 10.00      A   
ATOM   5104  CG  GLU A 540     -22.676   3.203 -22.493  1.00 10.00      A   
ATOM   5105  CD  GLU A 540     -22.822   1.810 -21.921  1.00 10.00      A   
ATOM   5106  OE1 GLU A 540     -23.210   1.684 -20.740  1.00 10.00      A   
ATOM   5107  OE2 GLU A 540     -22.551   0.834 -22.652  1.00 10.00      A   
ATOM   5108  C   GLU A 540     -24.732   5.122 -25.168  1.00 10.00      A   
ATOM   5109  O   GLU A 540     -25.010   4.189 -25.922  1.00 10.00      A   
ATOM   5110  N   ARG A 541     -25.305   6.309 -25.274  1.00 10.00      A   
ATOM   5111  HN  ARG A 541     -25.048   7.035 -24.652  1.00 10.00      A   
ATOM   5112  CA  ARG A 541     -26.316   6.566 -26.295  1.00 10.00      A   
ATOM   5113  CB  ARG A 541     -27.475   7.380 -25.712  1.00 10.00      A   
ATOM   5114  CG  ARG A 541     -28.067   6.786 -24.449  1.00 10.00      A   
ATOM   5115  CD  ARG A 541     -28.118   7.811 -23.332  1.00 10.00      A   
ATOM   5116  NE  ARG A 541     -29.431   8.445 -23.219  1.00 10.00      A   
ATOM   5117  HE  ARG A 541     -30.198   7.959 -23.598  1.00 10.00      A   
ATOM   5118  CZ  ARG A 541     -29.636   9.627 -22.641  1.00 10.00      A   
ATOM   5119  NH1 ARG A 541     -28.610  10.310 -22.126  1.00 10.00      A   
ATOM   5120 HH11 ARG A 541     -27.637   9.919 -22.177  1.00 10.00      A   
ATOM   5121 HH12 ARG A 541     -28.767  11.235 -21.672  1.00 10.00      A   
ATOM   5122  NH2 ARG A 541     -30.866  10.127 -22.568  1.00 10.00      A   
ATOM   5123 HH21 ARG A 541     -31.029  11.053 -22.116  1.00 10.00      A   
ATOM   5124 HH22 ARG A 541     -31.673   9.596 -22.963  1.00 10.00      A   
ATOM   5125  C   ARG A 541     -25.697   7.305 -27.475  1.00 10.00      A   
ATOM   5126  O   ARG A 541     -26.389   7.967 -28.251  1.00 10.00      A   
ATOM   5127  N   GLY A 542     -24.385   7.190 -27.602  1.00 10.00      A   
ATOM   5128  HN  GLY A 542     -23.888   6.650 -26.952  1.00 10.00      A   
ATOM   5129  CA  GLY A 542     -23.680   7.856 -28.677  1.00 10.00      A   
ATOM   5130  C   GLY A 542     -23.290   9.263 -28.289  1.00 10.00      A   
ATOM   5131  O   GLY A 542     -23.626   9.723 -27.195  1.00 10.00      A   
ATOM   5132  N   ALA A 543     -22.579   9.942 -29.174  1.00 10.00      A   
ATOM   5133  HN  ALA A 543     -22.338   9.512 -30.022  1.00 10.00      A   
ATOM   5134  CA  ALA A 543     -22.140  11.307 -28.920  1.00 10.00      A   
ATOM   5135  CB  ALA A 543     -21.430  11.874 -30.140  1.00 10.00      A   
ATOM   5136  C   ALA A 543     -23.310  12.203 -28.510  1.00 10.00      A   
ATOM   5137  O   ALA A 543     -24.309  12.315 -29.229  1.00 10.00      A   
ATOM   5138  N   PRO A 544     -23.194  12.862 -27.342  1.00 10.00      A   
ATOM   5139  CA  PRO A 544     -24.235  13.752 -26.817  1.00 10.00      A   
ATOM   5140  CB  PRO A 544     -23.724  14.132 -25.421  1.00 10.00      A   
ATOM   5141  CG  PRO A 544     -22.643  13.151 -25.118  1.00 10.00      A   
ATOM   5142  CD  PRO A 544     -22.039  12.789 -26.440  1.00 10.00      A   
ATOM   5143  C   PRO A 544     -24.389  14.998 -27.675  1.00 10.00      A   
ATOM   5144  O   PRO A 544     -25.257  15.832 -27.431  1.00 10.00      A   
ATOM   5145  N   ASP A 545     -23.530  15.113 -28.682  1.00 10.00      A   
ATOM   5146  HN  ASP A 545     -22.857  14.414 -28.806  1.00 10.00      A   
ATOM   5147  CA  ASP A 545     -23.553  16.240 -29.607  1.00 10.00      A   
ATOM   5148  CB  ASP A 545     -22.347  16.170 -30.542  1.00 10.00      A   
ATOM   5149  CG  ASP A 545     -21.552  17.453 -30.579  1.00 10.00      A   
ATOM   5150  OD1 ASP A 545     -22.159  18.542 -30.640  1.00 10.00      A   
ATOM   5151  OD2 ASP A 545     -20.308  17.377 -30.552  1.00 10.00      A   
ATOM   5152  C   ASP A 545     -24.822  16.203 -30.443  1.00 10.00      A   
ATOM   5153  O   ASP A 545     -25.295  17.231 -30.929  1.00 10.00      A   
ATOM   5154  N   SER A 546     -25.365  15.003 -30.614  1.00 10.00      A   
ATOM   5155  HN  SER A 546     -24.927  14.218 -30.213  1.00 10.00      A   
ATOM   5156  CA  SER A 546     -26.578  14.808 -31.391  1.00 10.00      A   
ATOM   5157  CB  SER A 546     -26.586  13.393 -31.970  1.00 10.00      A   
ATOM   5158  OG  SER A 546     -25.289  13.016 -32.405  1.00 10.00      A   
ATOM   5159  HG  SER A 546     -25.279  12.069 -32.585  1.00 10.00      A   
ATOM   5160  C   SER A 546     -27.826  15.034 -30.537  1.00 10.00      A   
ATOM   5161  O   SER A 546     -28.950  14.814 -30.989  1.00 10.00      A   
ATOM   5162  N   ARG A 547     -27.619  15.480 -29.303  1.00 10.00      A   
ATOM   5163  HN  ARG A 547     -26.699  15.658 -29.006  1.00 10.00      A   
ATOM   5164  CA  ARG A 547     -28.716  15.736 -28.382  1.00 10.00      A   
ATOM   5165  CB  ARG A 547     -28.708  14.708 -27.246  1.00 10.00      A   
ATOM   5166  CG  ARG A 547     -29.205  13.328 -27.643  1.00 10.00      A   
ATOM   5167  CD  ARG A 547     -29.249  12.387 -26.447  1.00 10.00      A
[truncated: 216,683 more chars]
