# Supplementary material for: Flexibility of intrinsically disordered degrons in AUX/IAA proteins reinforces auxin co-receptor assemblies
Source: Nat Commun. 2020 May 8;11:2277. doi: 10.1038/s41467-020-16147-2 (PMC7210949; doi:10.1038/s41467-020-16147-2)
Supplement: Supplementary file 9 — Supplementary Data 6 [file 41467_2020_16147_MOESM9_ESM.gz › haddock_files/IAA12/No_disorder_restraint/cluster13_2.pdb]

REMARK FILENAME="complex_56w.pdb0"
REMARK ===============================================================
REMARK HADDOCK run for complex
REMARK initial structure: complex_56.pdb
REMARK final NOE weights: unambig 50 amb: 50
REMARK ===============================================================
REMARK            total,bonds,angles,improper,dihe,vdw,elec,air,cdih,coup,rdcs,vean,dani,xpcs,rg
REMARK energies: -247.531, 0, 0, 0, 0, -23.9033, -225.265, 1.63776, 0, 0, 0, 0, 0, 0, 0
REMARK ===============================================================
REMARK            bonds,angles,impropers,dihe,air,cdih,coup,rdcs,vean,dani,xpcs
REMARK rms-dev.: 0,0,0,0,3.858587E-02,0,0, 0, 0, 0, 0
REMARK ===============================================================
REMARK               air,cdih,coup,rdcs,vean,dani,xpcs
REMARK               >0.3,>5,>1,>0,>5,>0.2,>0.2
REMARK violations.: 0, 0, 0, 0, 0, 0, 0
REMARK ===============================================================
REMARK                        CVpartition#,violations,rms
REMARK AIRs cross-validation: 1, 0, NaN
REMARK ===============================================================
REMARK NCS energy: 0
REMARK ===============================================================
REMARK Symmetry energy: 0
REMARK ===============================================================
REMARK Desolvation energy: 38.6745
REMARK Internal energy free molecules: -22099
REMARK Internal energy complex: -33307.6
REMARK Binding energy: -11419
REMARK ===============================================================
REMARK buried surface area: 1087.95
REMARK ===============================================================
REMARK water - chain1: 0 0 0
REMARK water - chain2: 0 0 0
REMARK water - chain3: 0 0 0
REMARK water - chain4: 0 0 0
REMARK water - chain5: 0 0 0
REMARK water - chain6: 0 0 0
REMARK ===============================================================
REMARK water - water: 0 0 0
REMARK ===============================================================
REMARK DATE:14-Feb-2019  05:13:08       created by user: enmr022
REMARK VERSION:1.3U
ATOM      1  N   PHE A   9      25.480 -19.383  -8.136  1.00 10.00      A   
ATOM      2  HN  PHE A   9      26.293 -19.654  -7.654  1.00 10.00      A   
ATOM      3  CA  PHE A   9      25.145 -17.967  -8.215  1.00 10.00      A   
ATOM      4  CB  PHE A   9      23.663 -17.768  -8.544  1.00 10.00      A   
ATOM      5  CG  PHE A   9      23.406 -17.254  -9.937  1.00 10.00      A   
ATOM      6  CD1 PHE A   9      22.108 -17.118 -10.406  1.00 10.00      A   
ATOM      7  CD2 PHE A   9      24.456 -16.904 -10.777  1.00 10.00      A   
ATOM      8  CE1 PHE A   9      21.860 -16.645 -11.680  1.00 10.00      A   
ATOM      9  CE2 PHE A   9      24.214 -16.431 -12.054  1.00 10.00      A   
ATOM     10  CZ  PHE A   9      22.913 -16.302 -12.505  1.00 10.00      A   
ATOM     11  C   PHE A   9      25.504 -17.233  -6.926  1.00 10.00      A   
ATOM     12  O   PHE A   9      24.962 -17.535  -5.859  1.00 10.00      A   
ATOM     13  N   PRO A  10      26.444 -16.273  -7.010  1.00 10.00      A   
ATOM     14  CA  PRO A  10      26.890 -15.475  -5.858  1.00 10.00      A   
ATOM     15  CB  PRO A  10      27.909 -14.501  -6.462  1.00 10.00      A   
ATOM     16  CG  PRO A  10      28.355 -15.155  -7.725  1.00 10.00      A   
ATOM     17  CD  PRO A  10      27.164 -15.908  -8.241  1.00 10.00      A   
ATOM     18  C   PRO A  10      25.744 -14.703  -5.208  1.00 10.00      A   
ATOM     19  O   PRO A  10      24.748 -14.377  -5.865  1.00 10.00      A   
ATOM     20  N   GLU A  11      25.906 -14.403  -3.922  1.00 10.00      A   
ATOM     21  HN  GLU A  11      26.736 -14.676  -3.475  1.00 10.00      A   
ATOM     22  CA  GLU A  11      24.898 -13.687  -3.149  1.00 10.00      A   
ATOM     23  CB  GLU A  11      25.397 -13.427  -1.720  1.00 10.00      A   
ATOM     24  CG  GLU A  11      26.284 -14.526  -1.147  1.00 10.00      A   
ATOM     25  CD  GLU A  11      25.521 -15.789  -0.804  1.00 10.00      A   
ATOM     26  OE1 GLU A  11      24.901 -15.834   0.279  1.00 10.00      A   
ATOM     27  OE2 GLU A  11      25.559 -16.753  -1.599  1.00 10.00      A   
ATOM     28  C   GLU A  11      24.518 -12.363  -3.807  1.00 10.00      A   
ATOM     29  O   GLU A  11      23.338 -12.075  -3.989  1.00 10.00      A   
ATOM     30  N   GLU A  12      25.525 -11.576  -4.183  1.00 10.00      A   
ATOM     31  HN  GLU A  12      26.453 -11.882  -4.032  1.00 10.00      A   
ATOM     32  CA  GLU A  12      25.303 -10.274  -4.809  1.00 10.00      A   
ATOM     33  CB  GLU A  12      26.628  -9.562  -5.104  1.00 10.00      A   
ATOM     34  CG  GLU A  12      27.699 -10.441  -5.730  1.00 10.00      A   
ATOM     35  CD  GLU A  12      28.607 -11.066  -4.696  1.00 10.00      A   
ATOM     36  OE1 GLU A  12      29.753 -10.595  -4.540  1.00 10.00      A   
ATOM     37  OE2 GLU A  12      28.178 -12.025  -4.028  1.00 10.00      A   
ATOM     38  C   GLU A  12      24.460 -10.371  -6.076  1.00 10.00      A   
ATOM     39  O   GLU A  12      23.643  -9.492  -6.356  1.00 10.00      A   
ATOM     40  N   VAL A  13      24.652 -11.443  -6.834  1.00 10.00      A   
ATOM     41  HN  VAL A  13      25.299 -12.122  -6.547  1.00 10.00      A   
ATOM     42  CA  VAL A  13      23.904 -11.644  -8.064  1.00 10.00      A   
ATOM     43  CB  VAL A  13      24.470 -12.824  -8.884  1.00 10.00      A   
ATOM     44  CG1 VAL A  13      23.599 -13.111 -10.096  1.00 10.00      A   
ATOM     45  CG2 VAL A  13      25.899 -12.535  -9.313  1.00 10.00      A   
ATOM     46  C   VAL A  13      22.438 -11.902  -7.741  1.00 10.00      A   
ATOM     47  O   VAL A  13      21.543 -11.285  -8.317  1.00 10.00      A   
ATOM     48  N   LEU A  14      22.209 -12.792  -6.785  1.00 10.00      A   
ATOM     49  HN  LEU A  14      22.971 -13.223  -6.338  1.00 10.00      A   
ATOM     50  CA  LEU A  14      20.863 -13.140  -6.368  1.00 10.00      A   
ATOM     51  CB  LEU A  14      20.900 -14.318  -5.395  1.00 10.00      A   
ATOM     52  CG  LEU A  14      21.385 -15.644  -5.989  1.00 10.00      A   
ATOM     53  CD1 LEU A  14      21.461 -16.720  -4.919  1.00 10.00      A   
ATOM     54  CD2 LEU A  14      20.482 -16.082  -7.134  1.00 10.00      A   
ATOM     55  C   LEU A  14      20.164 -11.932  -5.751  1.00 10.00      A   
ATOM     56  O   LEU A  14      18.974 -11.701  -5.988  1.00 10.00      A   
ATOM     57  N   GLU A  15      20.927 -11.148  -4.984  1.00 10.00      A   
ATOM     58  HN  GLU A  15      21.870 -11.397  -4.843  1.00 10.00      A   
ATOM     59  CA  GLU A  15      20.406  -9.939  -4.340  1.00 10.00      A   
ATOM     60  CB  GLU A  15      21.485  -9.266  -3.487  1.00 10.00      A   
ATOM     61  CG  GLU A  15      21.744  -9.934  -2.147  1.00 10.00      A   
ATOM     62  CD  GLU A  15      22.745  -9.164  -1.305  1.00 10.00      A   
ATOM     63  OE1 GLU A  15      23.876  -9.653  -1.117  1.00 10.00      A   
ATOM     64  OE2 GLU A  15      22.407  -8.056  -0.834  1.00 10.00      A   
ATOM     65  C   GLU A  15      19.896  -8.945  -5.381  1.00 10.00      A   
ATOM     66  O   GLU A  15      18.886  -8.271  -5.175  1.00 10.00      A   
ATOM     67  N   HIS A  16      20.608  -8.856  -6.497  1.00 10.00      A   
ATOM     68  HN  HIS A  16      21.408  -9.414  -6.598  1.00 10.00      A   
ATOM     69  CA  HIS A  16      20.233  -7.947  -7.573  1.00 10.00      A   
ATOM     70  CB  HIS A  16      21.354  -7.832  -8.610  1.00 10.00      A   
ATOM     71  CG  HIS A  16      21.487  -6.462  -9.205  1.00 10.00      A   
ATOM     72  ND1 HIS A  16      22.144  -5.457  -8.537  1.00 10.00      A   
ATOM     73  CD2 HIS A  16      21.042  -5.989 -10.396  1.00 10.00      A   
ATOM     74  CE1 HIS A  16      22.088  -4.400  -9.331  1.00 10.00      A   
ATOM     75  NE2 HIS A  16      21.431  -4.677 -10.461  1.00 10.00      A   
ATOM     76  HE2 HIS A  16      21.262  -4.050 -11.209  1.00 10.00      A   
ATOM     77  C   HIS A  16      18.932  -8.394  -8.229  1.00 10.00      A   
ATOM     78  O   HIS A  16      18.031  -7.584  -8.455  1.00 10.00      A   
ATOM     79  N   VAL A  17      18.831  -9.688  -8.514  1.00 10.00      A   
ATOM     80  HN  VAL A  17      19.585 -10.286  -8.307  1.00 10.00      A   
ATOM     81  CA  VAL A  17      17.634 -10.242  -9.132  1.00 10.00      A   
ATOM     82  CB  VAL A  17      17.783 -11.757  -9.387  1.00 10.00      A   
ATOM     83  CG1 VAL A  17      16.551 -12.311 -10.085  1.00 10.00      A   
ATOM     84  CG2 VAL A  17      19.033 -12.044 -10.203  1.00 10.00      A   
ATOM     85  C   VAL A  17      16.416  -9.994  -8.244  1.00 10.00      A   
ATOM     86  O   VAL A  17      15.320  -9.706  -8.735  1.00 10.00      A   
ATOM     87  N   PHE A  18      16.631 -10.084  -6.932  1.00 10.00      A   
ATOM     88  HN  PHE A  18      17.534 -10.308  -6.619  1.00 10.00      A   
ATOM     89  CA  PHE A  18      15.573  -9.879  -5.944  1.00 10.00      A   
ATOM     90  CB  PHE A  18      16.097 -10.143  -4.528  1.00 10.00      A   
ATOM     91  CG  PHE A  18      15.958 -11.567  -4.071  1.00 10.00      A   
ATOM     92  CD1 PHE A  18      17.045 -12.252  -3.559  1.00 10.00      A   
ATOM     93  CD2 PHE A  18      14.739 -12.215  -4.148  1.00 10.00      A   
ATOM     94  CE1 PHE A  18      16.914 -13.559  -3.135  1.00 10.00      A   
ATOM     95  CE2 PHE A  18      14.602 -13.523  -3.726  1.00 10.00      A   
ATOM     96  CZ  PHE A  18      15.692 -14.197  -3.219  1.00 10.00      A   
ATOM     97  C   PHE A  18      14.990  -8.473  -6.002  1.00 10.00      A   
ATOM     98  O   PHE A  18      13.791  -8.282  -5.799  1.00 10.00      A   
ATOM     99  N   SER A  19      15.833  -7.487  -6.282  1.00 10.00      A   
ATOM    100  HN  SER A  19      16.776  -7.693  -6.453  1.00 10.00      A   
ATOM    101  CA  SER A  19      15.382  -6.102  -6.335  1.00 10.00      A   
ATOM    102  CB  SER A  19      16.571  -5.132  -6.384  1.00 10.00      A   
ATOM    103  OG  SER A  19      17.277  -5.220  -7.613  1.00 10.00      A   
ATOM    104  HG  SER A  19      17.384  -6.149  -7.864  1.00 10.00      A   
ATOM    105  C   SER A  19      14.414  -5.849  -7.491  1.00 10.00      A   
ATOM    106  O   SER A  19      13.630  -4.901  -7.457  1.00 10.00      A   
ATOM    107  N   PHE A  20      14.452  -6.709  -8.502  1.00 10.00      A   
ATOM    108  HN  PHE A  20      15.065  -7.472  -8.462  1.00 10.00      A   
ATOM    109  CA  PHE A  20      13.583  -6.553  -9.659  1.00 10.00      A   
ATOM    110  CB  PHE A  20      14.246  -7.109 -10.925  1.00 10.00      A   
ATOM    111  CG  PHE A  20      15.356  -6.248 -11.455  1.00 10.00      A   
ATOM    112  CD1 PHE A  20      16.664  -6.706 -11.462  1.00 10.00      A   
ATOM    113  CD2 PHE A  20      15.092  -4.976 -11.939  1.00 10.00      A   
ATOM    114  CE1 PHE A  20      17.685  -5.911 -11.942  1.00 10.00      A   
ATOM    115  CE2 PHE A  20      16.108  -4.174 -12.422  1.00 10.00      A   
ATOM    116  CZ  PHE A  20      17.408  -4.643 -12.421  1.00 10.00      A   
ATOM    117  C   PHE A  20      12.223  -7.205  -9.432  1.00 10.00      A   
ATOM    118  O   PHE A  20      11.277  -6.973 -10.187  1.00 10.00      A   
ATOM    119  N   ILE A  21      12.123  -8.023  -8.393  1.00 10.00      A   
ATOM    120  HN  ILE A  21      12.904  -8.170  -7.816  1.00 10.00      A   
ATOM    121  CA  ILE A  21      10.871  -8.698  -8.082  1.00 10.00      A   
ATOM    122  CB  ILE A  21      11.042 -10.230  -8.025  1.00 10.00      A   
ATOM    123  CG1 ILE A  21      11.739 -10.740  -9.293  1.00 10.00      A   
ATOM    124  CG2 ILE A  21       9.683 -10.898  -7.857  1.00 10.00      A   
ATOM    125  CD1 ILE A  21      12.048 -12.224  -9.272  1.00 10.00      A   
ATOM    126  C   ILE A  21      10.300  -8.193  -6.762  1.00 10.00      A   
ATOM    127  O   ILE A  21      10.761  -8.580  -5.686  1.00 10.00      A   
ATOM    128  N   GLN A  22       9.295  -7.328  -6.846  1.00 10.00      A   
ATOM    129  HN  GLN A  22       8.959  -7.065  -7.731  1.00 10.00      A   
ATOM    130  CA  GLN A  22       8.673  -6.768  -5.649  1.00 10.00      A   
ATOM    131  CB  GLN A  22       8.731  -5.238  -5.657  1.00 10.00      A   
ATOM    132  CG  GLN A  22      10.137  -4.661  -5.687  1.00 10.00      A   
ATOM    133  CD  GLN A  22      10.977  -5.075  -4.492  1.00 10.00      A   
ATOM    134  OE1 GLN A  22      10.463  -5.312  -3.397  1.00 10.00      A   
ATOM    135  NE2 GLN A  22      12.282  -5.157  -4.694  1.00 10.00      A   
ATOM    136 HE21 GLN A  22      12.624  -4.947  -5.590  1.00 10.00      A   
ATOM    137 HE22 GLN A  22      12.855  -5.413  -3.939  1.00 10.00      A   
ATOM    138  C   GLN A  22       7.233  -7.247  -5.492  1.00 10.00      A   
ATOM    139  O   GLN A  22       6.533  -6.859  -4.554  1.00 10.00      A   
ATOM    140  N   LEU A  23       6.798  -8.097  -6.415  1.00 10.00      A   
ATOM    141  HN  LEU A  23       7.399  -8.364  -7.139  1.00 10.00      A   
ATOM    142  CA  LEU A  23       5.447  -8.639  -6.377  1.00 10.00      A   
ATOM    143  CB  LEU A  23       5.088  -9.334  -7.693  1.00 10.00      A   
ATOM    144  CG  LEU A  23       3.983  -8.664  -8.519  1.00 10.00      A   
ATOM    145  CD1 LEU A  23       4.273  -7.183  -8.708  1.00 10.00      A   
ATOM    146  CD2 LEU A  23       3.818  -9.355  -9.865  1.00 10.00      A   
ATOM    147  C   LEU A  23       5.286  -9.582  -5.192  1.00 10.00      A   
ATOM    148  O   LEU A  23       6.105 -10.475  -4.986  1.00 10.00      A   
ATOM    149  N   ASP A  24       4.220  -9.377  -4.436  1.00 10.00      A   
ATOM    150  HN  ASP A  24       3.583  -8.676  -4.700  1.00 10.00      A   
ATOM    151  CA  ASP A  24       3.942 -10.166  -3.237  1.00 10.00      A   
ATOM    152  CB  ASP A  24       2.661  -9.673  -2.552  1.00 10.00      A   
ATOM    153  CG  ASP A  24       2.807  -8.272  -1.991  1.00 10.00      A   
ATOM    154  OD1 ASP A  24       3.370  -8.123  -0.888  1.00 10.00      A   
ATOM    155  OD2 ASP A  24       2.375  -7.307  -2.663  1.00 10.00      A   
ATOM    156  C   ASP A  24       3.855 -11.664  -3.509  1.00 10.00      A   
ATOM    157  O   ASP A  24       4.570 -12.456  -2.892  1.00 10.00      A   
ATOM    158  N   LYS A  25       2.991 -12.050  -4.441  1.00 10.00      A   
ATOM    159  HN  LYS A  25       2.469 -11.369  -4.919  1.00 10.00      A   
ATOM    160  CA  LYS A  25       2.802 -13.458  -4.778  1.00 10.00      A   
ATOM    161  CB  LYS A  25       1.652 -13.636  -5.768  1.00 10.00      A   
ATOM    162  CG  LYS A  25       0.332 -13.065  -5.282  1.00 10.00      A   
ATOM    163  CD  LYS A  25      -0.848 -13.753  -5.940  1.00 10.00      A   
ATOM    164  CE  LYS A  25      -2.166 -13.219  -5.397  1.00 10.00      A   
ATOM    165  NZ  LYS A  25      -2.170 -13.141  -3.912  1.00 10.00      A   
ATOM    166  HZ1 LYS A  25      -3.139 -13.012  -3.561  1.00 10.00      A   
ATOM    167  HZ2 LYS A  25      -1.593 -12.337  -3.595  1.00 10.00      A   
ATOM    168  HZ3 LYS A  25      -1.778 -14.021  -3.501  1.00 10.00      A   
ATOM    169  C   LYS A  25       4.079 -14.076  -5.326  1.00 10.00      A   
ATOM    170  O   LYS A  25       4.420 -15.212  -4.993  1.00 10.00      A   
ATOM    171  N   ASP A  26       4.789 -13.321  -6.157  1.00 10.00      A   
ATOM    172  HN  ASP A  26       4.467 -12.423  -6.383  1.00 10.00      A   
ATOM    173  CA  ASP A  26       6.038 -13.801  -6.736  1.00 10.00      A   
ATOM    174  CB  ASP A  26       6.552 -12.861  -7.833  1.00 10.00      A   
ATOM    175  CG  ASP A  26       5.899 -13.103  -9.182  1.00 10.00      A   
ATOM    176  OD1 ASP A  26       5.473 -14.248  -9.460  1.00 10.00      A   
ATOM    177  OD2 ASP A  26       5.806 -12.147  -9.973  1.00 10.00      A   
ATOM    178  C   ASP A  26       7.091 -13.975  -5.647  1.00 10.00      A   
ATOM    179  O   ASP A  26       7.798 -14.981  -5.611  1.00 10.00      A   
ATOM    180  N   ARG A  27       7.180 -12.993  -4.751  1.00 10.00      A   
ATOM    181  HN  ARG A  27       6.588 -12.209  -4.838  1.00 10.00      A   
ATOM    182  CA  ARG A  27       8.134 -13.041  -3.652  1.00 10.00      A   
ATOM    183  CB  ARG A  27       8.035 -11.774  -2.801  1.00 10.00      A   
ATOM    184  CG  ARG A  27       8.951 -10.650  -3.253  1.00 10.00      A   
ATOM    185  CD  ARG A  27      10.402 -10.995  -2.979  1.00 10.00      A   
ATOM    186  NE  ARG A  27      11.316  -9.927  -3.369  1.00 10.00      A   
ATOM    187  HE  ARG A  27      11.151  -9.488  -4.242  1.00 10.00      A   
ATOM    188  CZ  ARG A  27      12.335  -9.511  -2.620  1.00 10.00      A   
ATOM    189  NH1 ARG A  27      12.574 -10.074  -1.438  1.00 10.00      A   
ATOM    190 HH11 ARG A  27      13.372  -9.753  -0.857  1.00 10.00      A   
ATOM    191 HH12 ARG A  27      11.955 -10.849  -1.080  1.00 10.00      A   
ATOM    192  NH2 ARG A  27      13.128  -8.541  -3.063  1.00 10.00      A   
ATOM    193 HH21 ARG A  27      12.953  -8.109  -3.999  1.00 10.00      A   
ATOM    194 HH22 ARG A  27      13.924  -8.205  -2.482  1.00 10.00      A   
ATOM    195  C   ARG A  27       7.894 -14.271  -2.785  1.00 10.00      A   
ATOM    196  O   ARG A  27       8.831 -14.994  -2.441  1.00 10.00      A   
ATOM    197  N   ASN A  28       6.629 -14.519  -2.469  1.00 10.00      A   
ATOM    198  HN  ASN A  28       5.926 -13.911  -2.801  1.00 10.00      A   
ATOM    199  CA  ASN A  28       6.249 -15.661  -1.644  1.00 10.00      A   
ATOM    200  CB  ASN A  28       4.755 -15.633  -1.322  1.00 10.00      A   
ATOM    201  CG  ASN A  28       4.383 -14.539  -0.339  1.00 10.00      A   
ATOM    202  OD1 ASN A  28       5.227 -14.053   0.415  1.00 10.00      A   
ATOM    203  ND2 ASN A  28       3.118 -14.149  -0.337  1.00 10.00      A   
ATOM    204 HD21 ASN A  28       2.494 -14.587  -0.968  1.00 10.00      A   
ATOM    205 HD22 ASN A  28       2.849 -13.442   0.285  1.00 10.00      A   
ATOM    206  C   ASN A  28       6.619 -16.978  -2.315  1.00 10.00      A   
ATOM    207  O   ASN A  28       7.028 -17.931  -1.653  1.00 10.00      A   
ATOM    208  N   SER A  29       6.490 -17.022  -3.632  1.00 10.00      A   
ATOM    209  HN  SER A  29       6.154 -16.231  -4.107  1.00 10.00      A   
ATOM    210  CA  SER A  29       6.820 -18.220  -4.390  1.00 10.00      A   
ATOM    211  CB  SER A  29       6.269 -18.112  -5.813  1.00 10.00      A   
ATOM    212  OG  SER A  29       4.860 -17.923  -5.788  1.00 10.00      A   
ATOM    213  HG  SER A  29       4.660 -16.978  -5.716  1.00 10.00      A   
ATOM    214  C   SER A  29       8.329 -18.462  -4.410  1.00 10.00      A   
ATOM    215  O   SER A  29       8.789 -19.601  -4.340  1.00 10.00      A   
ATOM    216  N   VAL A  30       9.100 -17.386  -4.474  1.00 10.00      A   
ATOM    217  HN  VAL A  30       8.683 -16.495  -4.511  1.00 10.00      A   
ATOM    218  CA  VAL A  30      10.553 -17.493  -4.502  1.00 10.00      A   
ATOM    219  CB  VAL A  30      11.218 -16.139  -4.834  1.00 10.00      A   
ATOM    220  CG1 VAL A  30      12.732 -16.263  -4.806  1.00 10.00      A   
ATOM    221  CG2 VAL A  30      10.758 -15.638  -6.194  1.00 10.00      A   
ATOM    222  C   VAL A  30      11.095 -18.034  -3.178  1.00 10.00      A   
ATOM    223  O   VAL A  30      12.024 -18.840  -3.159  1.00 10.00      A   
ATOM    224  N   SER A  31      10.483 -17.621  -2.074  1.00 10.00      A   
ATOM    225  HN  SER A  31       9.731 -16.992  -2.149  1.00 10.00      A   
ATOM    226  CA  SER A  31      10.910 -18.060  -0.749  1.00 10.00      A   
ATOM    227  CB  SER A  31      10.288 -17.167   0.334  1.00 10.00      A   
ATOM    228  OG  SER A  31       8.905 -16.932   0.093  1.00 10.00      A   
ATOM    229  HG  SER A  31       8.556 -17.607  -0.503  1.00 10.00      A   
ATOM    230  C   SER A  31      10.590 -19.537  -0.485  1.00 10.00      A   
ATOM    231  O   SER A  31      10.816 -20.038   0.612  1.00 10.00      A   
ATOM    232  N   LEU A  32      10.076 -20.235  -1.491  1.00 10.00      A   
ATOM    233  HN  LEU A  32       9.932 -19.798  -2.355  1.00 10.00      A   
ATOM    234  CA  LEU A  32       9.725 -21.644  -1.335  1.00 10.00      A   
ATOM    235  CB  LEU A  32       8.220 -21.844  -1.503  1.00 10.00      A   
ATOM    236  CG  LEU A  32       7.419 -21.969  -0.212  1.00 10.00      A   
ATOM    237  CD1 LEU A  32       5.936 -21.869  -0.501  1.00 10.00      A   
ATOM    238  CD2 LEU A  32       7.744 -23.274   0.498  1.00 10.00      A   
ATOM    239  C   LEU A  32      10.481 -22.551  -2.297  1.00 10.00      A   
ATOM    240  O   LEU A  32      10.200 -23.747  -2.374  1.00 10.00      A   
ATOM    241  N   VAL A  33      11.430 -21.994  -3.034  1.00 10.00      A   
ATOM    242  HN  VAL A  33      11.618 -21.035  -2.936  1.00 10.00      A   
ATOM    243  CA  VAL A  33      12.204 -22.791  -3.979  1.00 10.00      A   
ATOM    244  CB  VAL A  33      12.818 -21.953  -5.124  1.00 10.00      A   
ATOM    245  CG1 VAL A  33      11.727 -21.288  -5.949  1.00 10.00      A   
ATOM    246  CG2 VAL A  33      13.794 -20.920  -4.592  1.00 10.00      A   
ATOM    247  C   VAL A  33      13.282 -23.608  -3.267  1.00 10.00      A   
ATOM    248  O   VAL A  33      13.503 -24.775  -3.599  1.00 10.00      A   
ATOM    249  N   CYS A  34      13.924 -22.992  -2.277  1.00 10.00      A   
ATOM    250  HN  CYS A  34      13.683 -22.068  -2.058  1.00 10.00      A   
ATOM    251  CA  CYS A  34      14.975 -23.633  -1.499  1.00 10.00      A   
ATOM    252  CB  CYS A  34      16.200 -23.903  -2.373  1.00 10.00      A   
ATOM    253  SG  CYS A  34      16.914 -22.421  -3.122  1.00 10.00      A   
ATOM    254  HG  CYS A  34      17.713 -22.800  -4.110  1.00 10.00      A   
ATOM    255  C   CYS A  34      15.361 -22.724  -0.339  1.00 10.00      A   
ATOM    256  O   CYS A  34      14.981 -21.550  -0.322  1.00 10.00      A   
ATOM    257  N   LYS A  35      16.114 -23.253   0.621  1.00 10.00      A   
ATOM    258  HN  LYS A  35      16.398 -24.197   0.549  1.00 10.00      A   
ATOM    259  CA  LYS A  35      16.537 -22.465   1.775  1.00 10.00      A   
ATOM    260  CB  LYS A  35      17.160 -23.357   2.854  1.00 10.00      A   
ATOM    261  CG  LYS A  35      17.600 -22.619   4.112  1.00 10.00      A   
ATOM    262  CD  LYS A  35      16.472 -22.503   5.125  1.00 10.00      A   
ATOM    263  CE  LYS A  35      16.183 -23.841   5.785  1.00 10.00      A   
ATOM    264  NZ  LYS A  35      15.122 -23.740   6.822  1.00 10.00      A   
ATOM    265  HZ1 LYS A  35      14.674 -24.676   6.969  1.00 10.00      A   
ATOM    266  HZ2 LYS A  35      14.388 -23.062   6.532  1.00 10.00      A   
ATOM    267  HZ3 LYS A  35      15.532 -23.422   7.724  1.00 10.00      A   
ATOM    268  C   LYS A  35      17.524 -21.380   1.360  1.00 10.00      A   
ATOM    269  O   LYS A  35      17.513 -20.278   1.907  1.00 10.00      A   
ATOM    270  N   SER A  36      18.371 -21.703   0.386  1.00 10.00      A   
ATOM    271  HN  SER A  36      18.330 -22.603  -0.003  1.00 10.00      A   
ATOM    272  CA  SER A  36      19.376 -20.772  -0.114  1.00 10.00      A   
ATOM    273  CB  SER A  36      20.111 -21.406  -1.296  1.00 10.00      A   
ATOM    274  OG  SER A  36      20.184 -22.815  -1.138  1.00 10.00      A   
ATOM    275  HG  SER A  36      20.641 -23.203  -1.895  1.00 10.00      A   
ATOM    276  C   SER A  36      18.757 -19.441  -0.536  1.00 10.00      A   
ATOM    277  O   SER A  36      19.222 -18.372  -0.133  1.00 10.00      A   
ATOM    278  N   TRP A  37      17.706 -19.512  -1.344  1.00 10.00      A   
ATOM    279  HN  TRP A  37      17.378 -20.394  -1.631  1.00 10.00      A   
ATOM    280  CA  TRP A  37      17.033 -18.309  -1.819  1.00 10.00      A   
ATOM    281  CB  TRP A  37      16.192 -18.606  -3.064  1.00 10.00      A   
ATOM    282  CG  TRP A  37      17.006 -18.897  -4.293  1.00 10.00      A   
ATOM    283  CD1 TRP A  37      18.160 -19.623  -4.365  1.00 10.00      A   
ATOM    284  CD2 TRP A  37      16.725 -18.465  -5.631  1.00 10.00      A   
ATOM    285  NE1 TRP A  37      18.612 -19.677  -5.660  1.00 10.00      A   
ATOM    286  HE1 TRP A  37      19.422 -20.148  -5.965  1.00 10.00      A   
ATOM    287  CE2 TRP A  37      17.748 -18.972  -6.458  1.00 10.00      A   
ATOM    288  CE3 TRP A  37      15.708 -17.702  -6.209  1.00 10.00      A   
ATOM    289  CZ2 TRP A  37      17.779 -18.740  -7.833  1.00 10.00      A   
ATOM    290  CZ3 TRP A  37      15.740 -17.473  -7.573  1.00 10.00      A   
ATOM    291  CH2 TRP A  37      16.769 -17.990  -8.369  1.00 10.00      A   
ATOM    292  C   TRP A  37      16.168 -17.694  -0.723  1.00 10.00      A   
ATOM    293  O   TRP A  37      16.055 -16.474  -0.620  1.00 10.00      A   
ATOM    294  N   TYR A  38      15.574 -18.548   0.108  1.00 10.00      A   
ATOM    295  HN  TYR A  38      15.707 -19.511  -0.023  1.00 10.00      A   
ATOM    296  CA  TYR A  38      14.723 -18.095   1.206  1.00 10.00      A   
ATOM    297  CB  TYR A  38      14.144 -19.295   1.970  1.00 10.00      A   
ATOM    298  CG  TYR A  38      13.538 -18.945   3.315  1.00 10.00      A   
ATOM    299  CD1 TYR A  38      14.196 -19.258   4.502  1.00 10.00      A   
ATOM    300  CD2 TYR A  38      12.314 -18.297   3.397  1.00 10.00      A   
ATOM    301  CE1 TYR A  38      13.648 -18.930   5.728  1.00 10.00      A   
ATOM    302  CE2 TYR A  38      11.760 -17.969   4.617  1.00 10.00      A   
ATOM    303  CZ  TYR A  38      12.429 -18.287   5.779  1.00 10.00      A   
ATOM    304  OH  TYR A  38      11.876 -17.955   6.995  1.00 10.00      A   
ATOM    305  HH  TYR A  38      10.945 -18.218   7.003  1.00 10.00      A   
ATOM    306  C   TYR A  38      15.486 -17.176   2.161  1.00 10.00      A   
ATOM    307  O   TYR A  38      14.969 -16.139   2.586  1.00 10.00      A   
ATOM    308  N   GLU A  39      16.719 -17.549   2.479  1.00 10.00      A   
ATOM    309  HN  GLU A  39      17.084 -18.376   2.092  1.00 10.00      A   
ATOM    310  CA  GLU A  39      17.542 -16.767   3.389  1.00 10.00      A   
ATOM    311  CB  GLU A  39      18.809 -17.529   3.778  1.00 10.00      A   
ATOM    312  CG  GLU A  39      18.557 -18.734   4.674  1.00 10.00      A   
ATOM    313  CD  GLU A  39      17.883 -18.374   5.988  1.00 10.00      A   
ATOM    314  OE1 GLU A  39      17.409 -19.294   6.686  1.00 10.00      A   
ATOM    315  OE2 GLU A  39      17.829 -17.174   6.335  1.00 10.00      A   
ATOM    316  C   GLU A  39      17.884 -15.391   2.823  1.00 10.00      A   
ATOM    317  O   GLU A  39      18.068 -14.435   3.571  1.00 10.00      A   
ATOM    318  N   ILE A  40      17.957 -15.282   1.505  1.00 10.00      A   
ATOM    319  HN  ILE A  40      17.792 -16.071   0.944  1.00 10.00      A   
ATOM    320  CA  ILE A  40      18.273 -14.003   0.879  1.00 10.00      A   
ATOM    321  CB  ILE A  40      19.031 -14.183  -0.451  1.00 10.00      A   
ATOM    322  CG1 ILE A  40      20.168 -15.197  -0.272  1.00 10.00      A   
ATOM    323  CG2 ILE A  40      19.587 -12.849  -0.926  1.00 10.00      A   
ATOM    324  CD1 ILE A  40      20.869 -15.574  -1.559  1.00 10.00      A   
ATOM    325  C   ILE A  40      16.999 -13.183   0.662  1.00 10.00      A   
ATOM    326  O   ILE A  40      17.002 -11.956   0.797  1.00 10.00      A   
ATOM    327  N   GLU A  41      15.909 -13.877   0.348  1.00 10.00      A   
ATOM    328  HN  GLU A  41      15.980 -14.856   0.252  1.00 10.00      A   
ATOM    329  CA  GLU A  41      14.612 -13.243   0.123  1.00 10.00      A   
ATOM    330  CB  GLU A  41      13.570 -14.324  -0.213  1.00 10.00      A   
ATOM    331  CG  GLU A  41      12.330 -13.834  -0.954  1.00 10.00      A   
ATOM    332  CD  GLU A  41      11.311 -13.165  -0.052  1.00 10.00      A   
ATOM    333  OE1 GLU A  41      10.651 -13.867   0.743  1.00 10.00      A   
ATOM    334  OE2 GLU A  41      11.158 -11.931  -0.145  1.00 10.00      A   
ATOM    335  C   GLU A  41      14.171 -12.487   1.370  1.00 10.00      A   
ATOM    336  O   GLU A  41      13.800 -11.310   1.308  1.00 10.00      A   
ATOM    337  N   ARG A  42      14.238 -13.171   2.502  1.00 10.00      A   
ATOM    338  HN  ARG A  42      14.570 -14.099   2.478  1.00 10.00      A   
ATOM    339  CA  ARG A  42      13.831 -12.599   3.778  1.00 10.00      A   
ATOM    340  CB  ARG A  42      13.885 -13.664   4.875  1.00 10.00      A   
ATOM    341  CG  ARG A  42      15.285 -14.178   5.166  1.00 10.00      A   
ATOM    342  CD  ARG A  42      15.278 -15.242   6.249  1.00 10.00      A   
ATOM    343  NE  ARG A  42      15.135 -14.672   7.586  1.00 10.00      A   
ATOM    344  HE  ARG A  42      14.488 -13.937   7.700  1.00 10.00      A   
ATOM    345  CZ  ARG A  42      15.831 -15.087   8.646  1.00 10.00      A   
ATOM    346  NH1 ARG A  42      16.718 -16.070   8.527  1.00 10.00      A   
ATOM    347 HH11 ARG A  42      16.889 -16.526   7.589  1.00 10.00      A   
ATOM    348 HH12 ARG A  42      17.253 -16.394   9.360  1.00 10.00      A   
ATOM    349  NH2 ARG A  42      15.630 -14.528   9.833  1.00 10.00      A   
ATOM    350 HH21 ARG A  42      16.174 -14.851  10.661  1.00 10.00      A   
ATOM    351 HH22 ARG A  42      14.924 -13.760   9.947  1.00 10.00      A   
ATOM    352  C   ARG A  42      14.672 -11.384   4.176  1.00 10.00      A   
ATOM    353  O   ARG A  42      14.242 -10.557   4.975  1.00 10.00      A   
ATOM    354  N   TRP A  43      15.860 -11.261   3.605  1.00 10.00      A   
ATOM    355  HN  TRP A  43      16.147 -11.922   2.937  1.00 10.00      A   
ATOM    356  CA  TRP A  43      16.741 -10.150   3.941  1.00 10.00      A   
ATOM    357  CB  TRP A  43      18.186 -10.636   4.080  1.00 10.00      A   
ATOM    358  CG  TRP A  43      18.508 -11.237   5.413  1.00 10.00      A   
ATOM    359  CD1 TRP A  43      18.381 -12.545   5.775  1.00 10.00      A   
ATOM    360  CD2 TRP A  43      19.021 -10.553   6.562  1.00 10.00      A   
ATOM    361  NE1 TRP A  43      18.785 -12.722   7.073  1.00 10.00      A   
ATOM    362  HE1 TRP A  43      18.789 -13.577   7.557  1.00 10.00      A   
ATOM    363  CE2 TRP A  43      19.182 -11.513   7.581  1.00 10.00      A   
ATOM    364  CE3 TRP A  43      19.360  -9.221   6.828  1.00 10.00      A   
ATOM    365  CZ2 TRP A  43      19.666 -11.184   8.845  1.00 10.00      A   
ATOM    366  CZ3 TRP A  43      19.839  -8.897   8.083  1.00 10.00      A   
ATOM    367  CH2 TRP A  43      19.989  -9.874   9.075  1.00 10.00      A   
ATOM    368  C   TRP A  43      16.681  -9.017   2.919  1.00 10.00      A   
ATOM    369  O   TRP A  43      17.452  -8.062   3.012  1.00 10.00      A   
ATOM    370  N   CYS A  44      15.777  -9.101   1.952  1.00 10.00      A   
ATOM    371  HN  CYS A  44      15.168  -9.872   1.916  1.00 10.00      A   
ATOM    372  CA  CYS A  44      15.695  -8.052   0.936  1.00 10.00      A   
ATOM    373  CB  CYS A  44      16.483  -8.443  -0.313  1.00 10.00      A   
ATOM    374  SG  CYS A  44      15.913  -9.969  -1.084  1.00 10.00      A   
ATOM    375  HG  CYS A  44      16.461 -10.985  -0.427  1.00 10.00      A   
ATOM    376  C   CYS A  44      14.268  -7.661   0.561  1.00 10.00      A   
ATOM    377  O   CYS A  44      14.058  -6.965  -0.436  1.00 10.00      A   
ATOM    378  N   ARG A  45      13.283  -8.100   1.330  1.00 10.00      A   
ATOM    379  HN  ARG A  45      13.482  -8.664   2.107  1.00 10.00      A   
ATOM    380  CA  ARG A  45      11.902  -7.737   1.027  1.00 10.00      A   
ATOM    381  CB  ARG A  45      10.895  -8.792   1.491  1.00 10.00      A   
ATOM    382  CG  ARG A  45       9.577  -8.737   0.726  1.00 10.00      A   
ATOM    383  CD  ARG A  45       8.522  -9.655   1.326  1.00 10.00      A   
ATOM    384  NE  ARG A  45       8.737 -11.063   0.984  1.00 10.00      A   
ATOM    385  HE  ARG A  45       9.673 -11.363   0.861  1.00 10.00      A   
ATOM    386  CZ  ARG A  45       7.752 -11.944   0.797  1.00 10.00      A   
ATOM    387  NH1 ARG A  45       6.480 -11.569   0.903  1.00 10.00      A   
ATOM    388 HH11 ARG A  45       6.240 -10.579   1.131  1.00 10.00      A   
ATOM    389 HH12 ARG A  45       5.711 -12.265   0.750  1.00 10.00      A   
ATOM    390  NH2 ARG A  45       8.045 -13.211   0.534  1.00 10.00      A   
ATOM    391 HH21 ARG A  45       9.050 -13.518   0.476  1.00 10.00      A   
ATOM    392 HH22 ARG A  45       7.283 -13.906   0.386  1.00 10.00      A   
ATOM    393  C   ARG A  45      11.588  -6.362   1.610  1.00 10.00      A   
ATOM    394  O   ARG A  45      11.186  -6.237   2.766  1.00 10.00      A   
ATOM    395  N   ARG A  46      11.785  -5.339   0.783  1.00 10.00      A   
ATOM    396  HN  ARG A  46      12.084  -5.529  -0.130  1.00 10.00      A   
ATOM    397  CA  ARG A  46      11.581  -3.946   1.174  1.00 10.00      A   
ATOM    398  CB  ARG A  46      12.032  -3.011   0.046  1.00 10.00      A   
ATOM    399  CG  ARG A  46      13.498  -3.134  -0.339  1.00 10.00      A   
ATOM    400  CD  ARG A  46      13.824  -2.257  -1.538  1.00 10.00      A   
ATOM    401  NE  ARG A  46      15.219  -2.399  -1.959  1.00 10.00      A   
ATOM    402  HE  ARG A  46      15.830  -2.855  -1.338  1.00 10.00      A   
ATOM    403  CZ  ARG A  46      15.701  -1.956  -3.122  1.00 10.00      A   
ATOM    404  NH1 ARG A  46      14.899  -1.336  -3.976  1.00 10.00      A   
ATOM    405 HH11 ARG A  46      15.271  -0.987  -4.887  1.00 10.00      A   
ATOM    406 HH12 ARG A  46      13.891  -1.195  -3.743  1.00 10.00      A   
ATOM    407  NH2 ARG A  46      16.986  -2.135  -3.424  1.00 10.00      A   
ATOM    408 HH21 ARG A  46      17.624  -2.623  -2.755  1.00 10.00      A   
ATOM    409 HH22 ARG A  46      17.366  -1.789  -4.334  1.00 10.00      A   
ATOM    410  C   ARG A  46      10.138  -3.619   1.545  1.00 10.00      A   
ATOM    411  O   ARG A  46       9.890  -2.640   2.250  1.00 10.00      A   
ATOM    412  N   LYS A  47       9.192  -4.423   1.079  1.00 10.00      A   
ATOM    413  HN  LYS A  47       9.443  -5.207   0.546  1.00 10.00      A   
ATOM    414  CA  LYS A  47       7.784  -4.166   1.363  1.00 10.00      A   
ATOM    415  CB  LYS A  47       7.056  -3.725   0.091  1.00 10.00      A   
ATOM    416  CG  LYS A  47       7.479  -4.483  -1.157  1.00 10.00      A   
ATOM    417  CD  LYS A  47       6.414  -4.418  -2.239  1.00 10.00      A   
ATOM    418  CE  LYS A  47       5.213  -5.285  -1.893  1.00 10.00      A   
ATOM    419  NZ  LYS A  47       4.406  -5.610  -3.101  1.00 10.00      A   
ATOM    420  HZ1 LYS A  47       4.022  -4.740  -3.520  1.00 10.00      A   
ATOM    421  HZ2 LYS A  47       3.612  -6.242  -2.851  1.00 10.00      A   
ATOM    422  HZ3 LYS A  47       5.005  -6.088  -3.810  1.00 10.00      A   
ATOM    423  C   LYS A  47       7.072  -5.372   1.965  1.00 10.00      A   
ATOM    424  O   LYS A  47       7.187  -6.491   1.465  1.00 10.00      A   
ATOM    425  N   VAL A  48       6.337  -5.134   3.042  1.00 10.00      A   
ATOM    426  HN  VAL A  48       6.307  -4.224   3.408  1.00 10.00      A   
ATOM    427  CA  VAL A  48       5.571  -6.179   3.702  1.00 10.00      A   
ATOM    428  CB  VAL A  48       6.018  -6.434   5.160  1.00 10.00      A   
ATOM    429  CG1 VAL A  48       7.340  -7.187   5.189  1.00 10.00      A   
ATOM    430  CG2 VAL A  48       6.111  -5.140   5.958  1.00 10.00      A   
ATOM    431  C   VAL A  48       4.085  -5.843   3.662  1.00 10.00      A   
ATOM    432  O   VAL A  48       3.656  -4.801   4.164  1.00 10.00      A   
ATOM    433  N   PHE A  49       3.306  -6.717   3.050  1.00 10.00      A   
ATOM    434  HN  PHE A  49       3.700  -7.532   2.679  1.00 10.00      A   
ATOM    435  CA  PHE A  49       1.878  -6.501   2.928  1.00 10.00      A   
ATOM    436  CB  PHE A  49       1.427  -6.716   1.483  1.00 10.00      A   
ATOM    437  CG  PHE A  49       0.092  -6.107   1.178  1.00 10.00      A   
ATOM    438  CD1 PHE A  49      -0.116  -4.748   1.340  1.00 10.00      A   
ATOM    439  CD2 PHE A  49      -0.956  -6.892   0.728  1.00 10.00      A   
ATOM    440  CE1 PHE A  49      -1.344  -4.182   1.060  1.00 10.00      A   
ATOM    441  CE2 PHE A  49      -2.189  -6.334   0.447  1.00 10.00      A   
ATOM    442  CZ  PHE A  49      -2.383  -4.977   0.613  1.00 10.00      A   
ATOM    443  C   PHE A  49       1.104  -7.407   3.875  1.00 10.00      A   
ATOM    444  O   PHE A  49       1.046  -8.622   3.682  1.00 10.00      A   
ATOM    445  N   ILE A  50       0.535  -6.812   4.913  1.00 10.00      A   
ATOM    446  HN  ILE A  50       0.640  -5.839   5.026  1.00 10.00      A   
ATOM    447  CA  ILE A  50      -0.234  -7.554   5.900  1.00 10.00      A   
ATOM    448  CB  ILE A  50       0.243  -7.229   7.335  1.00 10.00      A   
ATOM    449  CG1 ILE A  50       1.774  -7.310   7.447  1.00 10.00      A   
ATOM    450  CG2 ILE A  50      -0.420  -8.149   8.350  1.00 10.00      A   
ATOM    451  CD1 ILE A  50       2.352  -8.691   7.208  1.00 10.00      A   
ATOM    452  C   ILE A  50      -1.714  -7.208   5.771  1.00 10.00      A   
ATOM    453  O   ILE A  50      -2.137  -6.118   6.156  1.00 10.00      A   
ATOM    454  N   GLY A  51      -2.493  -8.133   5.224  1.00 10.00      A   
ATOM    455  HN  GLY A  51      -2.100  -8.984   4.939  1.00 10.00      A   
ATOM    456  CA  GLY A  51      -3.916  -7.902   5.048  1.00 10.00      A   
ATOM    457  C   GLY A  51      -4.632  -7.733   6.372  1.00 10.00      A   
ATOM    458  O   GLY A  51      -5.494  -6.867   6.517  1.00 10.00      A   
ATOM    459  N   ASN A  52      -4.267  -8.561   7.337  1.00 10.00      A   
ATOM    460  HN  ASN A  52      -3.567  -9.222   7.156  1.00 10.00      A   
ATOM    461  CA  ASN A  52      -4.861  -8.513   8.665  1.00 10.00      A   
ATOM    462  CB  ASN A  52      -5.737  -9.750   8.899  1.00 10.00      A   
ATOM    463  CG  ASN A  52      -6.568  -9.666  10.169  1.00 10.00      A   
ATOM    464  OD1 ASN A  52      -6.243  -8.926  11.097  1.00 10.00      A   
ATOM    465  ND2 ASN A  52      -7.633 -10.450  10.232  1.00 10.00      A   
ATOM    466 HD21 ASN A  52      -7.821 -11.036   9.470  1.00 10.00      A   
ATOM    467 HD22 ASN A  52      -8.197 -10.400  11.031  1.00 10.00      A   
ATOM    468  C   ASN A  52      -3.751  -8.466   9.703  1.00 10.00      A   
ATOM    469  O   ASN A  52      -2.956  -9.402   9.808  1.00 10.00      A   
ATOM    470  N   CYS A  53      -3.702  -7.384  10.473  1.00 10.00      A   
ATOM    471  HN  CYS A  53      -4.373  -6.675  10.347  1.00 10.00      A   
ATOM    472  CA  CYS A  53      -2.677  -7.207  11.498  1.00 10.00      A   
ATOM    473  CB  CYS A  53      -2.778  -5.813  12.124  1.00 10.00      A   
ATOM    474  SG  CYS A  53      -4.399  -5.418  12.821  1.00 10.00      A   
ATOM    475  HG  CYS A  53      -4.905  -4.412  12.118  1.00 10.00      A   
ATOM    476  C   CYS A  53      -2.744  -8.283  12.581  1.00 10.00      A   
ATOM    477  O   CYS A  53      -1.780  -8.498  13.312  1.00 10.00      A   
ATOM    478  N   TYR A  54      -3.878  -8.965  12.681  1.00 10.00      A   
ATOM    479  HN  TYR A  54      -4.623  -8.761  12.070  1.00 10.00      A   
ATOM    480  CA  TYR A  54      -4.043 -10.004  13.686  1.00 10.00      A   
ATOM    481  CB  TYR A  54      -5.413  -9.900  14.352  1.00 10.00      A   
ATOM    482  CG  TYR A  54      -5.562  -8.666  15.208  1.00 10.00      A   
ATOM    483  CD1 TYR A  54      -6.726  -7.911  15.180  1.00 10.00      A   
ATOM    484  CD2 TYR A  54      -4.529  -8.252  16.038  1.00 10.00      A   
ATOM    485  CE1 TYR A  54      -6.858  -6.781  15.964  1.00 10.00      A   
ATOM    486  CE2 TYR A  54      -4.651  -7.126  16.822  1.00 10.00      A   
ATOM    487  CZ  TYR A  54      -5.815  -6.393  16.783  1.00 10.00      A   
ATOM    488  OH  TYR A  54      -5.942  -5.273  17.573  1.00 10.00      A   
ATOM    489  HH  TYR A  54      -6.047  -5.550  18.507  1.00 10.00      A   
ATOM    490  C   TYR A  54      -3.813 -11.396  13.113  1.00 10.00      A   
ATOM    491  O   TYR A  54      -4.009 -12.401  13.796  1.00 10.00      A   
ATOM    492  N   ALA A  55      -3.387 -11.451  11.858  1.00 10.00      A   
ATOM    493  HN  ALA A  55      -3.253 -10.616  11.358  1.00 10.00      A   
ATOM    494  CA  ALA A  55      -3.118 -12.724  11.204  1.00 10.00      A   
ATOM    495  CB  ALA A  55      -3.430 -12.639   9.717  1.00 10.00      A   
ATOM    496  C   ALA A  55      -1.667 -13.139  11.424  1.00 10.00      A   
ATOM    497  O   ALA A  55      -1.296 -14.290  11.191  1.00 10.00      A   
ATOM    498  N   VAL A  56      -0.850 -12.193  11.879  1.00 10.00      A   
ATOM    499  HN  VAL A  56      -1.207 -11.296  12.061  1.00 10.00      A   
ATOM    500  CA  VAL A  56       0.561 -12.455  12.120  1.00 10.00      A   
ATOM    501  CB  VAL A  56       1.407 -12.183  10.851  1.00 10.00      A   
ATOM    502  CG1 VAL A  56       1.359 -10.712  10.451  1.00 10.00      A   
ATOM    503  CG2 VAL A  56       2.844 -12.660  11.025  1.00 10.00      A   
ATOM    504  C   VAL A  56       1.072 -11.606  13.280  1.00 10.00      A   
ATOM    505  O   VAL A  56       0.595 -10.493  13.501  1.00 10.00      A   
ATOM    506  N   SER A  57       2.012 -12.151  14.035  1.00 10.00      A   
ATOM    507  HN  SER A  57       2.319 -13.060  13.838  1.00 10.00      A   
ATOM    508  CA  SER A  57       2.597 -11.449  15.162  1.00 10.00      A   
ATOM    509  CB  SER A  57       3.134 -12.476  16.159  1.00 10.00      A   
ATOM    510  OG  SER A  57       3.115 -13.776  15.589  1.00 10.00      A   
ATOM    511  HG  SER A  57       4.010 -14.014  15.302  1.00 10.00      A   
ATOM    512  C   SER A  57       3.726 -10.533  14.691  1.00 10.00      A   
ATOM    513  O   SER A  57       4.509 -10.908  13.812  1.00 10.00      A   
ATOM    514  N   PRO A  58       3.828  -9.321  15.265  1.00 10.00      A   
ATOM    515  CA  PRO A  58       4.866  -8.347  14.900  1.00 10.00      A   
ATOM    516  CB  PRO A  58       4.714  -7.254  15.960  1.00 10.00      A   
ATOM    517  CG  PRO A  58       3.291  -7.344  16.387  1.00 10.00      A   
ATOM    518  CD  PRO A  58       2.926  -8.799  16.311  1.00 10.00      A   
ATOM    519  C   PRO A  58       6.279  -8.934  14.947  1.00 10.00      A   
ATOM    520  O   PRO A  58       7.051  -8.786  14.000  1.00 10.00      A   
ATOM    521  N   ALA A  59       6.602  -9.616  16.043  1.00 10.00      A   
ATOM    522  HN  ALA A  59       5.932  -9.719  16.756  1.00 10.00      A   
ATOM    523  CA  ALA A  59       7.924 -10.216  16.219  1.00 10.00      A   
ATOM    524  CB  ALA A  59       8.027 -10.889  17.578  1.00 10.00      A   
ATOM    525  C   ALA A  59       8.261 -11.208  15.109  1.00 10.00      A   
ATOM    526  O   ALA A  59       9.405 -11.286  14.667  1.00 10.00      A   
ATOM    527  N   THR A  60       7.256 -11.945  14.649  1.00 10.00      A   
ATOM    528  HN  THR A  60       6.359 -11.811  15.021  1.00 10.00      A   
ATOM    529  CA  THR A  60       7.447 -12.937  13.597  1.00 10.00      A   
ATOM    530  CB  THR A  60       6.162 -13.761  13.392  1.00 10.00      A   
ATOM    531  OG1 THR A  60       5.634 -14.127  14.677  1.00 10.00      A   
ATOM    532  HG1 THR A  60       6.302 -14.629  15.166  1.00 10.00      A   
ATOM    533  CG2 THR A  60       6.454 -15.021  12.593  1.00 10.00      A   
ATOM    534  C   THR A  60       7.845 -12.266  12.284  1.00 10.00      A   
ATOM    535  O   THR A  60       8.705 -12.759  11.551  1.00 10.00      A   
ATOM    536  N   VAL A  61       7.224 -11.129  11.999  1.00 10.00      A   
ATOM    537  HN  VAL A  61       6.546 -10.786  12.622  1.00 10.00      A   
ATOM    538  CA  VAL A  61       7.523 -10.383  10.780  1.00 10.00      A   
ATOM    539  CB  VAL A  61       6.555  -9.196  10.591  1.00 10.00      A   
ATOM    540  CG1 VAL A  61       6.840  -8.465   9.287  1.00 10.00      A   
ATOM    541  CG2 VAL A  61       5.109  -9.660  10.637  1.00 10.00      A   
ATOM    542  C   VAL A  61       8.956  -9.850  10.822  1.00 10.00      A   
ATOM    543  O   VAL A  61       9.713  -9.989   9.859  1.00 10.00      A   
ATOM    544  N   ILE A  62       9.318  -9.258  11.957  1.00 10.00      A   
ATOM    545  HN  ILE A  62       8.663  -9.191  12.684  1.00 10.00      A   
ATOM    546  CA  ILE A  62      10.654  -8.694  12.155  1.00 10.00      A   
ATOM    547  CB  ILE A  62      10.736  -7.913  13.481  1.00 10.00      A   
ATOM    548  CG1 ILE A  62       9.589  -6.906  13.577  1.00 10.00      A   
ATOM    549  CG2 ILE A  62      12.078  -7.206  13.603  1.00 10.00      A   
ATOM    550  CD1 ILE A  62       9.408  -6.317  14.957  1.00 10.00      A   
ATOM    551  C   ILE A  62      11.723  -9.785  12.155  1.00 10.00      A   
ATOM    552  O   ILE A  62      12.857  -9.563  11.728  1.00 10.00      A   
ATOM    553  N   ARG A  63      11.364 -10.958  12.655  1.00 10.00      A   
ATOM    554  HN  ARG A  63      10.459 -11.066  13.022  1.00 10.00      A   
ATOM    555  CA  ARG A  63      12.287 -12.081  12.702  1.00 10.00      A   
ATOM    556  CB  ARG A  63      11.669 -13.250  13.474  1.00 10.00      A   
ATOM    557  CG  ARG A  63      12.595 -14.446  13.633  1.00 10.00      A   
ATOM    558  CD  ARG A  63      13.256 -14.452  14.999  1.00 10.00      A   
ATOM    559  NE  ARG A  63      12.320 -14.869  16.037  1.00 10.00      A   
ATOM    560  HE  ARG A  63      11.800 -15.688  15.865  1.00 10.00      A   
ATOM    561  CZ  ARG A  63      12.129 -14.216  17.180  1.00 10.00      A   
ATOM    562  NH1 ARG A  63      12.810 -13.105  17.442  1.00 10.00      A   
ATOM    563 HH11 ARG A  63      12.658 -12.596  18.340  1.00 10.00      A   
ATOM    564 HH12 ARG A  63      13.506 -12.736  16.752  1.00 10.00      A   
ATOM    565  NH2 ARG A  63      11.255 -14.679  18.062  1.00 10.00      A   
ATOM    566 HH21 ARG A  63      10.724 -15.554  17.861  1.00 10.00      A   
ATOM    567 HH22 ARG A  63      11.095 -14.172  18.962  1.00 10.00      A   
ATOM    568  C   ARG A  63      12.659 -12.534  11.297  1.00 10.00      A   
ATOM    569  O   ARG A  63      13.834 -12.761  10.997  1.00 10.00      A   
ATOM    570  N   ARG A  64      11.658 -12.674  10.442  1.00 10.00      A   
ATOM    571  HN  ARG A  64      10.740 -12.478  10.735  1.00 10.00      A   
ATOM    572  CA  ARG A  64      11.899 -13.111   9.083  1.00 10.00      A   
ATOM    573  CB  ARG A  64      10.639 -13.699   8.451  1.00 10.00      A   
ATOM    574  CG  ARG A  64      10.865 -14.236   7.051  1.00 10.00      A   
ATOM    575  CD  ARG A  64       9.644 -14.966   6.524  1.00 10.00      A   
ATOM    576  NE  ARG A  64       9.633 -15.004   5.062  1.00 10.00      A   
ATOM    577  HE  ARG A  64      10.402 -14.614   4.600  1.00 10.00      A   
ATOM    578  CZ  ARG A  64       8.654 -15.534   4.336  1.00 10.00      A   
ATOM    579  NH1 ARG A  64       7.602 -16.085   4.936  1.00 10.00      A   
ATOM    580 HH11 ARG A  64       7.540 -16.110   5.989  1.00 10.00      A   
ATOM    581 HH12 ARG A  64       6.832 -16.501   4.366  1.00 10.00      A   
ATOM    582  NH2 ARG A  64       8.715 -15.505   3.007  1.00 10.00      A   
ATOM    583 HH21 ARG A  64       7.942 -15.920   2.438  1.00 10.00      A   
ATOM    584 HH22 ARG A  64       9.532 -15.069   2.524  1.00 10.00      A   
ATOM    585  C   ARG A  64      12.480 -11.996   8.219  1.00 10.00      A   
ATOM    586  O   ARG A  64      13.495 -12.196   7.550  1.00 10.00      A   
ATOM    587  N   PHE A  65      11.849 -10.826   8.249  1.00 10.00      A   
ATOM    588  HN  PHE A  65      11.066 -10.714   8.833  1.00 10.00      A   
ATOM    589  CA  PHE A  65      12.302  -9.694   7.450  1.00 10.00      A   
ATOM    590  CB  PHE A  65      11.149  -9.130   6.615  1.00 10.00      A   
ATOM    591  CG  PHE A  65      10.438 -10.139   5.761  1.00 10.00      A   
ATOM    592  CD1 PHE A  65       9.137 -10.508   6.050  1.00 10.00      A   
ATOM    593  CD2 PHE A  65      11.064 -10.707   4.666  1.00 10.00      A   
ATOM    594  CE1 PHE A  65       8.472 -11.424   5.262  1.00 10.00      A   
ATOM    595  CE2 PHE A  65      10.405 -11.627   3.875  1.00 10.00      A   
ATOM    596  CZ  PHE A  65       9.106 -11.984   4.174  1.00 10.00      A   
ATOM    597  C   PHE A  65      12.881  -8.589   8.329  1.00 10.00      A   
ATOM    598  O   PHE A  65      12.143  -7.766   8.876  1.00 10.00      A   
ATOM    599  N   PRO A  66      14.209  -8.559   8.491  1.00 10.00      A   
ATOM    600  CA  PRO A  66      14.889  -7.550   9.295  1.00 10.00      A   
ATOM    601  CB  PRO A  66      16.206  -8.236   9.690  1.00 10.00      A   
ATOM    602  CG  PRO A  66      16.194  -9.580   9.024  1.00 10.00      A   
ATOM    603  CD  PRO A  66      15.159  -9.522   7.941  1.00 10.00      A   
ATOM    604  C   PRO A  66      15.182  -6.277   8.494  1.00 10.00      A   
ATOM    605  O   PRO A  66      15.682  -5.292   9.037  1.00 10.00      A   
ATOM    606  N   LYS A  67      14.873  -6.299   7.203  1.00 10.00      A   
ATOM    607  HN  LYS A  67      14.462  -7.106   6.824  1.00 10.00      A   
ATOM    608  CA  LYS A  67      15.112  -5.148   6.343  1.00 10.00      A   
ATOM    609  CB  LYS A  67      16.319  -5.385   5.427  1.00 10.00      A   
ATOM    610  CG  LYS A  67      17.664  -5.371   6.137  1.00 10.00      A   
ATOM    611  CD  LYS A  67      18.811  -5.502   5.148  1.00 10.00      A   
ATOM    612  CE  LYS A  67      20.151  -5.261   5.822  1.00 10.00      A   
ATOM    613  NZ  LYS A  67      21.261  -5.236   4.837  1.00 10.00      A   
ATOM    614  HZ1 LYS A  67      21.390  -6.179   4.420  1.00 10.00      A   
ATOM    615  HZ2 LYS A  67      22.154  -4.950   5.302  1.00 10.00      A   
ATOM    616  HZ3 LYS A  67      21.050  -4.560   4.076  1.00 10.00      A   
ATOM    617  C   LYS A  67      13.877  -4.803   5.517  1.00 10.00      A   
ATOM    618  O   LYS A  67      13.711  -5.285   4.400  1.00 10.00      A   
ATOM    619  N   VAL A  68      13.016  -3.971   6.082  1.00 10.00      A   
ATOM    620  HN  VAL A  68      13.210  -3.624   6.977  1.00 10.00      A   
ATOM    621  CA  VAL A  68      11.791  -3.544   5.413  1.00 10.00      A   
ATOM    622  CB  VAL A  68      10.536  -4.113   6.116  1.00 10.00      A   
ATOM    623  CG1 VAL A  68       9.266  -3.683   5.400  1.00 10.00      A   
ATOM    624  CG2 VAL A  68      10.607  -5.630   6.206  1.00 10.00      A   
ATOM    625  C   VAL A  68      11.719  -2.019   5.420  1.00 10.00      A   
ATOM    626  O   VAL A  68      12.197  -1.381   6.358  1.00 10.00      A   
ATOM    627  N   ARG A  69      11.144  -1.439   4.370  1.00 10.00      A   
ATOM    628  HN  ARG A  69      10.785  -2.000   3.647  1.00 10.00      A   
ATOM    629  CA  ARG A  69      11.019   0.007   4.269  1.00 10.00      A   
ATOM    630  CB  ARG A  69      11.769   0.530   3.042  1.00 10.00      A   
ATOM    631  CG  ARG A  69      13.284   0.398   3.108  1.00 10.00      A   
ATOM    632  CD  ARG A  69      13.941   1.185   1.984  1.00 10.00      A   
ATOM    633  NE  ARG A  69      15.385   0.961   1.905  1.00 10.00      A   
ATOM    634  HE  ARG A  69      15.734   0.132   2.306  1.00 10.00      A   
ATOM    635  CZ  ARG A  69      16.240   1.820   1.344  1.00 10.00      A   
ATOM    636  NH1 ARG A  69      15.797   2.958   0.818  1.00 10.00      A   
ATOM    637 HH11 ARG A  69      14.779   3.193   0.851  1.00 10.00      A   
ATOM    638 HH12 ARG A  69      16.467   3.628   0.376  1.00 10.00      A   
ATOM    639  NH2 ARG A  69      17.535   1.527   1.286  1.00 10.00      A   
ATOM    640 HH21 ARG A  69      18.205   2.193   0.844  1.00 10.00      A   
ATOM    641 HH22 ARG A  69      17.890   0.629   1.682  1.00 10.00      A   
ATOM    642  C   ARG A  69       9.549   0.427   4.197  1.00 10.00      A   
ATOM    643  O   ARG A  69       9.169   1.466   4.742  1.00 10.00      A   
ATOM    644  N   SER A  70       8.728  -0.373   3.518  1.00 10.00      A   
ATOM    645  HN  SER A  70       9.083  -1.185   3.092  1.00 10.00      A   
ATOM    646  CA  SER A  70       7.308  -0.075   3.384  1.00 10.00      A   
ATOM    647  CB  SER A  70       6.892  -0.119   1.911  1.00 10.00      A   
ATOM    648  OG  SER A  70       7.660   0.786   1.130  1.00 10.00      A   
ATOM    649  HG  SER A  70       7.110   1.557   0.898  1.00 10.00      A   
ATOM    650  C   SER A  70       6.464  -1.061   4.185  1.00 10.00      A   
ATOM    651  O   SER A  70       6.506  -2.270   3.944  1.00 10.00      A   
ATOM    652  N   VAL A  71       5.711  -0.539   5.144  1.00 10.00      A   
ATOM    653  HN  VAL A  71       5.745   0.431   5.303  1.00 10.00      A   
ATOM    654  CA  VAL A  71       4.843  -1.366   5.977  1.00 10.00      A   
ATOM    655  CB  VAL A  71       5.158  -1.183   7.481  1.00 10.00      A   
ATOM    656  CG1 VAL A  71       4.312  -2.120   8.327  1.00 10.00      A   
ATOM    657  CG2 VAL A  71       6.639  -1.411   7.754  1.00 10.00      A   
ATOM    658  C   VAL A  71       3.374  -1.024   5.724  1.00 10.00      A   
ATOM    659  O   VAL A  71       2.984   0.144   5.784  1.00 10.00      A   
ATOM    660  N   GLU A  72       2.572  -2.038   5.415  1.00 10.00      A   
ATOM    661  HN  GLU A  72       2.947  -2.943   5.355  1.00 10.00      A   
ATOM    662  CA  GLU A  72       1.149  -1.852   5.157  1.00 10.00      A   
ATOM    663  CB  GLU A  72       0.865  -1.921   3.653  1.00 10.00      A   
ATOM    664  CG  GLU A  72       1.374  -0.730   2.864  1.00 10.00      A   
ATOM    665  CD  GLU A  72       2.150  -1.132   1.629  1.00 10.00      A   
ATOM    666  OE1 GLU A  72       3.386  -0.959   1.623  1.00 10.00      A   
ATOM    667  OE2 GLU A  72       1.528  -1.608   0.656  1.00 10.00      A   
ATOM    668  C   GLU A  72       0.336  -2.928   5.867  1.00 10.00      A   
ATOM    669  O   GLU A  72       0.607  -4.120   5.705  1.00 10.00      A   
ATOM    670  N   LEU A  73      -0.658  -2.511   6.650  1.00 10.00      A   
ATOM    671  HN  LEU A  73      -0.828  -1.547   6.740  1.00 10.00      A   
ATOM    672  CA  LEU A  73      -1.508  -3.455   7.371  1.00 10.00      A   
ATOM    673  CB  LEU A  73      -0.797  -4.035   8.599  1.00 10.00      A   
ATOM    674  CG  LEU A  73      -0.097  -3.046   9.530  1.00 10.00      A   
ATOM    675  CD1 LEU A  73      -0.862  -2.901  10.836  1.00 10.00      A   
ATOM    676  CD2 LEU A  73       1.328  -3.495   9.802  1.00 10.00      A   
ATOM    677  C   LEU A  73      -2.862  -2.857   7.749  1.00 10.00      A   
ATOM    678  O   LEU A  73      -2.964  -1.668   8.060  1.00 10.00      A   
ATOM    679  N   LYS A  74      -3.897  -3.695   7.702  1.00 10.00      A   
ATOM    680  HN  LYS A  74      -3.743  -4.625   7.426  1.00 10.00      A   
ATOM    681  CA  LYS A  74      -5.254  -3.279   8.043  1.00 10.00      A   
ATOM    682  CB  LYS A  74      -6.218  -3.641   6.913  1.00 10.00      A   
ATOM    683  CG  LYS A  74      -5.835  -3.054   5.567  1.00 10.00      A   
ATOM    684  CD  LYS A  74      -6.538  -3.773   4.431  1.00 10.00      A   
ATOM    685  CE  LYS A  74      -5.993  -3.328   3.086  1.00 10.00      A   
ATOM    686  NZ  LYS A  74      -6.620  -4.069   1.968  1.00 10.00      A   
ATOM    687  HZ1 LYS A  74      -6.379  -3.626   1.061  1.00 10.00      A   
ATOM    688  HZ2 LYS A  74      -7.655  -4.069   2.071  1.00 10.00      A   
ATOM    689  HZ3 LYS A  74      -6.289  -5.054   1.955  1.00 10.00      A   
ATOM    690  C   LYS A  74      -5.706  -3.948   9.336  1.00 10.00      A   
ATOM    691  O   LYS A  74      -5.063  -4.887   9.811  1.00 10.00      A   
ATOM    692  N   GLY A  75      -6.810  -3.470   9.901  1.00 10.00      A   
ATOM    693  HN  GLY A  75      -7.284  -2.723   9.479  1.00 10.00      A   
ATOM    694  CA  GLY A  75      -7.314  -4.040  11.137  1.00 10.00      A   
ATOM    695  C   GLY A  75      -8.824  -4.185  11.156  1.00 10.00      A   
ATOM    696  O   GLY A  75      -9.347  -5.300  11.100  1.00 10.00      A   
ATOM    697  N   LYS A  76      -9.526  -3.061  11.239  1.00 10.00      A   
ATOM    698  HN  LYS A  76      -9.046  -2.199  11.256  1.00 10.00      A   
ATOM    699  CA  LYS A  76     -10.988  -3.066  11.280  1.00 10.00      A   
ATOM    700  CB  LYS A  76     -11.532  -1.656  11.556  1.00 10.00      A   
ATOM    701  CG  LYS A  76     -11.539  -1.241  13.023  1.00 10.00      A   
ATOM    702  CD  LYS A  76     -12.331   0.048  13.223  1.00 10.00      A   
ATOM    703  CE  LYS A  76     -12.379   0.462  14.688  1.00 10.00      A   
ATOM    704  NZ  LYS A  76     -13.280   1.627  14.924  1.00 10.00      A   
ATOM    705  HZ1 LYS A  76     -14.216   1.455  14.504  1.00 10.00      A   
ATOM    706  HZ2 LYS A  76     -12.878   2.494  14.500  1.00 10.00      A   
ATOM    707  HZ3 LYS A  76     -13.399   1.783  15.946  1.00 10.00      A   
ATOM    708  C   LYS A  76     -11.575  -3.602   9.976  1.00 10.00      A   
ATOM    709  O   LYS A  76     -11.114  -3.246   8.890  1.00 10.00      A   
ATOM    710  N   PRO A  77     -12.594  -4.475  10.069  1.00 10.00      A   
ATOM    711  CA  PRO A  77     -13.253  -5.049   8.889  1.00 10.00      A   
ATOM    712  CB  PRO A  77     -14.238  -6.068   9.479  1.00 10.00      A   
ATOM    713  CG  PRO A  77     -13.795  -6.276  10.888  1.00 10.00      A   
ATOM    714  CD  PRO A  77     -13.168  -4.986  11.322  1.00 10.00      A   
ATOM    715  C   PRO A  77     -14.025  -3.989   8.103  1.00 10.00      A   
ATOM    716  O   PRO A  77     -14.242  -2.878   8.591  1.00 10.00      A   
ATOM    717  N   HIS A  78     -14.452  -4.343   6.900  1.00 10.00      A   
ATOM    718  HN  HIS A  78     -14.259  -5.246   6.570  1.00 10.00      A   
ATOM    719  CA  HIS A  78     -15.200  -3.424   6.043  1.00 10.00      A   
ATOM    720  CB  HIS A  78     -15.471  -4.081   4.680  1.00 10.00      A   
ATOM    721  CG  HIS A  78     -16.415  -3.325   3.791  1.00 10.00      A   
ATOM    722  ND1 HIS A  78     -17.492  -3.898   3.151  1.00 10.00      A   
ATOM    723  HD1 HIS A  78     -17.758  -4.851   3.190  1.00 10.00      A   
ATOM    724  CD2 HIS A  78     -16.433  -2.012   3.449  1.00 10.00      A   
ATOM    725  CE1 HIS A  78     -18.116  -2.940   2.457  1.00 10.00      A   
ATOM    726  NE2 HIS A  78     -17.513  -1.776   2.604  1.00 10.00      A   
ATOM    727  C   HIS A  78     -16.509  -2.989   6.703  1.00 10.00      A   
ATOM    728  O   HIS A  78     -16.861  -1.810   6.698  1.00 10.00      A   
ATOM    729  N   PHE A  79     -17.207  -3.940   7.305  1.00 10.00      A   
ATOM    730  HN  PHE A  79     -16.861  -4.859   7.308  1.00 10.00      A   
ATOM    731  CA  PHE A  79     -18.482  -3.657   7.959  1.00 10.00      A   
ATOM    732  CB  PHE A  79     -19.235  -4.948   8.287  1.00 10.00      A   
ATOM    733  CG  PHE A  79     -20.145  -5.419   7.180  1.00 10.00      A   
ATOM    734  CD1 PHE A  79     -19.972  -4.971   5.878  1.00 10.00      A   
ATOM    735  CD2 PHE A  79     -21.174  -6.306   7.443  1.00 10.00      A   
ATOM    736  CE1 PHE A  79     -20.809  -5.398   4.862  1.00 10.00      A   
ATOM    737  CE2 PHE A  79     -22.013  -6.737   6.434  1.00 10.00      A   
ATOM    738  CZ  PHE A  79     -21.832  -6.283   5.141  1.00 10.00      A   
ATOM    739  C   PHE A  79     -18.328  -2.766   9.194  1.00 10.00      A   
ATOM    740  O   PHE A  79     -19.316  -2.283   9.744  1.00 10.00      A   
ATOM    741  N   ALA A  80     -17.091  -2.538   9.618  1.00 10.00      A   
ATOM    742  HN  ALA A  80     -16.336  -2.949   9.141  1.00 10.00      A   
ATOM    743  CA  ALA A  80     -16.830  -1.684  10.772  1.00 10.00      A   
ATOM    744  CB  ALA A  80     -15.411  -1.877  11.281  1.00 10.00      A   
ATOM    745  C   ALA A  80     -17.069  -0.224  10.411  1.00 10.00      A   
ATOM    746  O   ALA A  80     -17.399   0.592  11.271  1.00 10.00      A   
ATOM    747  N   ASP A  81     -16.932   0.083   9.124  1.00 10.00      A   
ATOM    748  HN  ASP A  81     -16.698  -0.625   8.487  1.00 10.00      A   
ATOM    749  CA  ASP A  81     -17.130   1.440   8.626  1.00 10.00      A   
ATOM    750  CB  ASP A  81     -16.609   1.566   7.188  1.00 10.00      A   
ATOM    751  CG  ASP A  81     -15.255   2.253   7.099  1.00 10.00      A   
ATOM    752  OD1 ASP A  81     -14.369   1.737   6.379  1.00 10.00      A   
ATOM    753  OD2 ASP A  81     -15.072   3.311   7.741  1.00 10.00      A   
ATOM    754  C   ASP A  81     -18.607   1.816   8.665  1.00 10.00      A   
ATOM    755  O   ASP A  81     -18.976   2.969   8.441  1.00 10.00      A   
ATOM    756  N   PHE A  82     -19.456   0.829   8.951  1.00 10.00      A   
ATOM    757  HN  PHE A  82     -19.100  -0.066   9.124  1.00 10.00      A   
ATOM    758  CA  PHE A  82     -20.898   1.040   9.012  1.00 10.00      A   
ATOM    759  CB  PHE A  82     -21.632   0.016   8.133  1.00 10.00      A   
ATOM    760  CG  PHE A  82     -21.128  -0.026   6.715  1.00 10.00      A   
ATOM    761  CD1 PHE A  82     -21.031   1.139   5.965  1.00 10.00      A   
ATOM    762  CD2 PHE A  82     -20.746  -1.226   6.134  1.00 10.00      A   
ATOM    763  CE1 PHE A  82     -20.562   1.106   4.664  1.00 10.00      A   
ATOM    764  CE2 PHE A  82     -20.279  -1.266   4.833  1.00 10.00      A   
ATOM    765  CZ  PHE A  82     -20.186  -0.099   4.099  1.00 10.00      A   
ATOM    766  C   PHE A  82     -21.413   0.992  10.451  1.00 10.00      A   
ATOM    767  O   PHE A  82     -22.601   0.769  10.689  1.00 10.00      A   
ATOM    768  N   ASN A  83     -20.498   1.195  11.400  1.00 10.00      A   
ATOM    769  HN  ASN A  83     -19.566   1.348  11.131  1.00 10.00      A   
ATOM    770  CA  ASN A  83     -20.830   1.208  12.827  1.00 10.00      A   
ATOM    771  CB  ASN A  83     -21.790   2.362  13.138  1.00 10.00      A   
ATOM    772  CG  ASN A  83     -21.598   2.964  14.516  1.00 10.00      A   
ATOM    773  OD1 ASN A  83     -21.378   2.259  15.503  1.00 10.00      A   
ATOM    774  ND2 ASN A  83     -21.674   4.281  14.592  1.00 10.00      A   
ATOM    775 HD21 ASN A  83     -21.852   4.783  13.765  1.00 10.00      A   
ATOM    776 HD22 ASN A  83     -21.544   4.708  15.468  1.00 10.00      A   
ATOM    777  C   ASN A  83     -21.413  -0.125  13.300  1.00 10.00      A   
ATOM    778  O   ASN A  83     -22.387  -0.161  14.055  1.00 10.00      A   
ATOM    779  N   LEU A  84     -20.816  -1.222  12.854  1.00 10.00      A   
ATOM    780  HN  LEU A  84     -20.061  -1.140  12.236  1.00 10.00      A   
ATOM    781  CA  LEU A  84     -21.275  -2.550  13.248  1.00 10.00      A   
ATOM    782  CB  LEU A  84     -21.452  -3.449  12.024  1.00 10.00      A   
ATOM    783  CG  LEU A  84     -22.555  -3.047  11.046  1.00 10.00      A   
ATOM    784  CD1 LEU A  84     -22.602  -4.009   9.874  1.00 10.00      A   
ATOM    785  CD2 LEU A  84     -23.903  -2.986  11.747  1.00 10.00      A   
ATOM    786  C   LEU A  84     -20.306  -3.191  14.235  1.00 10.00      A   
ATOM    787  O   LEU A  84     -20.568  -4.268  14.773  1.00 10.00      A   
ATOM    788  N   VAL A  85     -19.179  -2.530  14.460  1.00 10.00      A   
ATOM    789  HN  VAL A  85     -19.028  -1.679  14.002  1.00 10.00      A   
ATOM    790  CA  VAL A  85     -18.167  -3.025  15.385  1.00 10.00      A   
ATOM    791  CB  VAL A  85     -16.808  -3.248  14.681  1.00 10.00      A   
ATOM    792  CG1 VAL A  85     -15.751  -3.718  15.669  1.00 10.00      A   
ATOM    793  CG2 VAL A  85     -16.956  -4.253  13.547  1.00 10.00      A   
ATOM    794  C   VAL A  85     -18.002  -2.048  16.547  1.00 10.00      A   
ATOM    795  O   VAL A  85     -17.608  -0.901  16.347  1.00 10.00      A   
ATOM    796  N   PRO A  86     -18.321  -2.491  17.773  1.00 10.00      A   
ATOM    797  CA  PRO A  86     -18.220  -1.656  18.977  1.00 10.00      A   
ATOM    798  CB  PRO A  86     -18.614  -2.606  20.112  1.00 10.00      A   
ATOM    799  CG  PRO A  86     -19.402  -3.681  19.452  1.00 10.00      A   
ATOM    800  CD  PRO A  86     -18.808  -3.842  18.084  1.00 10.00      A   
ATOM    801  C   PRO A  86     -16.806  -1.126  19.207  1.00 10.00      A   
ATOM    802  O   PRO A  86     -15.812  -1.789  18.883  1.00 10.00      A   
ATOM    803  N   ASP A  87     -16.721   0.076  19.759  1.00 10.00      A   
ATOM    804  HN  ASP A  87     -17.544   0.562  19.979  1.00 10.00      A   
ATOM    805  CA  ASP A  87     -15.434   0.697  20.042  1.00 10.00      A   
ATOM    806  CB  ASP A  87     -15.613   2.151  20.485  1.00 10.00      A   
ATOM    807  CG  ASP A  87     -16.087   3.069  19.377  1.00 10.00      A   
ATOM    808  OD1 ASP A  87     -16.947   3.937  19.650  1.00 10.00      A   
ATOM    809  OD2 ASP A  87     -15.608   2.931  18.235  1.00 10.00      A   
ATOM    810  C   ASP A  87     -14.699  -0.066  21.130  1.00 10.00      A   
ATOM    811  O   ASP A  87     -15.235  -0.276  22.219  1.00 10.00      A   
ATOM    812  N   GLY A  88     -13.474  -0.476  20.834  1.00 10.00      A   
ATOM    813  HN  GLY A  88     -13.102  -0.284  19.947  1.00 10.00      A   
ATOM    814  CA  GLY A  88     -12.686  -1.207  21.804  1.00 10.00      A   
ATOM    815  C   GLY A  88     -12.391  -2.618  21.348  1.00 10.00      A   
ATOM    816  O   GLY A  88     -11.720  -3.377  22.052  1.00 10.00      A   
ATOM    817  N   TRP A  89     -12.896  -2.973  20.166  1.00 10.00      A   
ATOM    818  HN  TRP A  89     -13.419  -2.322  19.655  1.00 10.00      A   
ATOM    819  CA  TRP A  89     -12.685  -4.305  19.612  1.00 10.00      A   
ATOM    820  CB  TRP A  89     -13.479  -4.506  18.312  1.00 10.00      A   
ATOM    821  CG  TRP A  89     -13.032  -5.701  17.518  1.00 10.00      A   
ATOM    822  CD1 TRP A  89     -13.299  -7.012  17.786  1.00 10.00      A   
ATOM    823  CD2 TRP A  89     -12.228  -5.691  16.331  1.00 10.00      A   
ATOM    824  NE1 TRP A  89     -12.703  -7.818  16.846  1.00 10.00      A   
ATOM    825  HE1 TRP A  89     -12.738  -8.809  16.827  1.00 10.00      A   
ATOM    826  CE2 TRP A  89     -12.041  -7.030  15.941  1.00 10.00      A   
ATOM    827  CE3 TRP A  89     -11.651  -4.678  15.563  1.00 10.00      A   
ATOM    828  CZ2 TRP A  89     -11.298  -7.386  14.818  1.00 10.00      A   
ATOM    829  CZ3 TRP A  89     -10.913  -5.032  14.448  1.00 10.00      A   
ATOM    830  CH2 TRP A  89     -10.745  -6.372  14.087  1.00 10.00      A   
ATOM    831  C   TRP A  89     -11.204  -4.570  19.376  1.00 10.00      A   
ATOM    832  O   TRP A  89     -10.673  -5.587  19.816  1.00 10.00      A   
ATOM    833  N   GLY A  90     -10.538  -3.652  18.693  1.00 10.00      A   
ATOM    834  HN  GLY A  90     -11.005  -2.844  18.387  1.00 10.00      A   
ATOM    835  CA  GLY A  90      -9.131  -3.824  18.410  1.00 10.00      A   
ATOM    836  C   GLY A  90      -8.662  -2.949  17.268  1.00 10.00      A   
ATOM    837  O   GLY A  90      -9.285  -1.929  16.966  1.00 10.00      A   
ATOM    838  N   GLY A  91      -7.575  -3.359  16.631  1.00 10.00      A   
ATOM    839  HN  GLY A  91      -7.135  -4.193  16.918  1.00 10.00      A   
ATOM    840  CA  GLY A  91      -7.017  -2.604  15.532  1.00 10.00      A   
ATOM    841  C   GLY A  91      -5.917  -1.685  16.014  1.00 10.00      A   
ATOM    842  O   GLY A  91      -5.669  -0.635  15.423  1.00 10.00      A   
ATOM    843  N   TYR A  92      -5.267  -2.082  17.102  1.00 10.00      A   
ATOM    844  HN  TYR A  92      -5.508  -2.940  17.516  1.00 10.00      A   
ATOM    845  CA  TYR A  92      -4.198  -1.292  17.695  1.00 10.00      A   
ATOM    846  CB  TYR A  92      -4.011  -1.669  19.165  1.00 10.00      A   
ATOM    847  CG  TYR A  92      -5.211  -1.334  20.023  1.00 10.00      A   
ATOM    848  CD1 TYR A  92      -6.042  -2.332  20.518  1.00 10.00      A   
ATOM    849  CD2 TYR A  92      -5.516  -0.016  20.336  1.00 10.00      A   
ATOM    850  CE1 TYR A  92      -7.141  -2.027  21.298  1.00 10.00      A   
ATOM    851  CE2 TYR A  92      -6.614   0.301  21.116  1.00 10.00      A   
ATOM    852  CZ  TYR A  92      -7.423  -0.708  21.597  1.00 10.00      A   
ATOM    853  OH  TYR A  92      -8.518  -0.396  22.381  1.00 10.00      A   
ATOM    854  HH  TYR A  92      -8.549  -0.995  23.145  1.00 10.00      A   
ATOM    855  C   TYR A  92      -2.895  -1.450  16.927  1.00 10.00      A   
ATOM    856  O   TYR A  92      -2.493  -2.561  16.575  1.00 10.00      A   
ATOM    857  N   VAL A  93      -2.237  -0.332  16.680  1.00 10.00      A   
ATOM    858  HN  VAL A  93      -2.606   0.518  17.007  1.00 10.00      A   
ATOM    859  CA  VAL A  93      -0.983  -0.326  15.945  1.00 10.00      A   
ATOM    860  CB  VAL A  93      -0.978   0.752  14.835  1.00 10.00      A   
ATOM    861  CG1 VAL A  93      -0.868   2.152  15.425  1.00 10.00      A   
ATOM    862  CG2 VAL A  93       0.130   0.492  13.825  1.00 10.00      A   
ATOM    863  C   VAL A  93       0.204  -0.124  16.886  1.00 10.00      A   
ATOM    864  O   VAL A  93       1.359  -0.288  16.489  1.00 10.00      A   
ATOM    865  N   TYR A  94      -0.091   0.215  18.143  1.00 10.00      A   
ATOM    866  HN  TYR A  94      -1.031   0.328  18.395  1.00 10.00      A   
ATOM    867  CA  TYR A  94       0.945   0.434  19.152  1.00 10.00      A   
ATOM    868  CB  TYR A  94       0.350   0.744  20.534  1.00 10.00      A   
ATOM    869  CG  TYR A  94       1.381   0.817  21.642  1.00 10.00      A   
ATOM    870  CD1 TYR A  94       2.247   1.899  21.748  1.00 10.00      A   
ATOM    871  CD2 TYR A  94       1.496  -0.205  22.574  1.00 10.00      A   
ATOM    872  CE1 TYR A  94       3.195   1.956  22.754  1.00 10.00      A   
ATOM    873  CE2 TYR A  94       2.436  -0.155  23.583  1.00 10.00      A   
ATOM    874  CZ  TYR A  94       3.285   0.926  23.668  1.00 10.00      A   
ATOM    875  OH  TYR A  94       4.235   0.974  24.666  1.00 10.00      A   
ATOM    876  HH  TYR A  94       4.776   0.163  24.632  1.00 10.00      A   
ATOM    877  C   TYR A  94       1.950  -0.724  19.227  1.00 10.00      A   
ATOM    878  O   TYR A  94       3.155  -0.490  19.140  1.00 10.00      A   
ATOM    879  N   PRO A  95       1.484  -1.988  19.395  1.00 10.00      A   
ATOM    880  CA  PRO A  95       2.375  -3.157  19.463  1.00 10.00      A   
ATOM    881  CB  PRO A  95       1.406  -4.339  19.443  1.00 10.00      A   
ATOM    882  CG  PRO A  95       0.155  -3.798  20.038  1.00 10.00      A   
ATOM    883  CD  PRO A  95       0.068  -2.377  19.570  1.00 10.00      A   
ATOM    884  C   PRO A  95       3.317  -3.244  18.266  1.00 10.00      A   
ATOM    885  O   PRO A  95       4.444  -3.724  18.383  1.00 10.00      A   
ATOM    886  N   TRP A  96       2.855  -2.772  17.115  1.00 10.00      A   
ATOM    887  HN  TRP A  96       1.951  -2.390  17.083  1.00 10.00      A   
ATOM    888  CA  TRP A  96       3.663  -2.792  15.905  1.00 10.00      A   
ATOM    889  CB  TRP A  96       2.790  -2.611  14.663  1.00 10.00      A   
ATOM    890  CG  TRP A  96       1.930  -3.799  14.365  1.00 10.00      A   
ATOM    891  CD1 TRP A  96       0.667  -4.028  14.822  1.00 10.00      A   
ATOM    892  CD2 TRP A  96       2.276  -4.925  13.549  1.00 10.00      A   
ATOM    893  NE1 TRP A  96       0.202  -5.226  14.341  1.00 10.00      A   
ATOM    894  HE1 TRP A  96      -0.684  -5.608  14.532  1.00 10.00      A   
ATOM    895  CE2 TRP A  96       1.169  -5.797  13.554  1.00 10.00      A   
ATOM    896  CE3 TRP A  96       3.410  -5.280  12.812  1.00 10.00      A   
ATOM    897  CZ2 TRP A  96       1.165  -7.003  12.853  1.00 10.00      A   
ATOM    898  CZ3 TRP A  96       3.403  -6.475  12.117  1.00 10.00      A   
ATOM    899  CH2 TRP A  96       2.287  -7.323  12.141  1.00 10.00      A   
ATOM    900  C   TRP A  96       4.736  -1.716  15.960  1.00 10.00      A   
ATOM    901  O   TRP A  96       5.919  -2.002  15.800  1.00 10.00      A   
ATOM    902  N   ILE A  97       4.321  -0.482  16.223  1.00 10.00      A   
ATOM    903  HN  ILE A  97       3.364  -0.325  16.373  1.00 10.00      A   
ATOM    904  CA  ILE A  97       5.246   0.644  16.302  1.00 10.00      A   
ATOM    905  CB  ILE A  97       4.494   1.971  16.566  1.00 10.00      A   
ATOM    906  CG1 ILE A  97       3.393   2.198  15.523  1.00 10.00      A   
ATOM    907  CG2 ILE A  97       5.457   3.153  16.601  1.00 10.00      A   
ATOM    908  CD1 ILE A  97       3.889   2.213  14.091  1.00 10.00      A   
ATOM    909  C   ILE A  97       6.281   0.420  17.405  1.00 10.00      A   
ATOM    910  O   ILE A  97       7.455   0.743  17.243  1.00 10.00      A   
ATOM    911  N   GLU A  98       5.838  -0.162  18.515  1.00 10.00      A   
ATOM    912  HN  GLU A  98       4.886  -0.407  18.578  1.00 10.00      A   
ATOM    913  CA  GLU A  98       6.714  -0.438  19.649  1.00 10.00      A   
ATOM    914  CB  GLU A  98       5.889  -0.939  20.836  1.00 10.00      A   
ATOM    915  CG  GLU A  98       6.714  -1.373  22.034  1.00 10.00      A   
ATOM    916  CD  GLU A  98       5.864  -1.896  23.174  1.00 10.00      A   
ATOM    917  OE1 GLU A  98       5.765  -1.200  24.207  1.00 10.00      A   
ATOM    918  OE2 GLU A  98       5.307  -3.009  23.048  1.00 10.00      A   
ATOM    919  C   GLU A  98       7.800  -1.455  19.296  1.00 10.00      A   
ATOM    920  O   GLU A  98       8.947  -1.332  19.727  1.00 10.00      A   
ATOM    921  N   ALA A  99       7.444  -2.449  18.501  1.00 10.00      A   
ATOM    922  HN  ALA A  99       6.523  -2.493  18.169  1.00 10.00      A   
ATOM    923  CA  ALA A  99       8.391  -3.482  18.118  1.00 10.00      A   
ATOM    924  CB  ALA A  99       7.675  -4.804  17.879  1.00 10.00      A   
ATOM    925  C   ALA A  99       9.207  -3.085  16.893  1.00 10.00      A   
ATOM    926  O   ALA A  99      10.332  -3.549  16.713  1.00 10.00      A   
ATOM    927  N   MET A 100       8.653  -2.216  16.060  1.00 10.00      A   
ATOM    928  HN  MET A 100       7.762  -1.855  16.265  1.00 10.00      A   
ATOM    929  CA  MET A 100       9.335  -1.792  14.839  1.00 10.00      A   
ATOM    930  CB  MET A 100       8.342  -1.360  13.753  1.00 10.00      A   
ATOM    931  CG  MET A 100       7.551  -2.505  13.134  1.00 10.00      A   
ATOM    932  SD  MET A 100       6.708  -2.031  11.613  1.00 10.00      A   
ATOM    933  CE  MET A 100       5.520  -0.846  12.241  1.00 10.00      A   
ATOM    934  C   MET A 100      10.364  -0.689  15.081  1.00 10.00      A   
ATOM    935  O   MET A 100      11.364  -0.610  14.367  1.00 10.00      A   
ATOM    936  N   SER A 101      10.126   0.146  16.090  1.00 10.00      A   
ATOM    937  HN  SER A 101       9.327   0.011  16.643  1.00 10.00      A   
ATOM    938  CA  SER A 101      11.022   1.260  16.405  1.00 10.00      A   
ATOM    939  CB  SER A 101      10.480   2.073  17.584  1.00 10.00      A   
ATOM    940  OG  SER A 101       9.759   1.240  18.480  1.00 10.00      A   
ATOM    941  HG  SER A 101       8.831   1.204  18.205  1.00 10.00      A   
ATOM    942  C   SER A 101      12.455   0.802  16.673  1.00 10.00      A   
ATOM    943  O   SER A 101      13.409   1.370  16.146  1.00 10.00      A   
ATOM    944  N   SER A 102      12.600  -0.243  17.471  1.00 10.00      A   
ATOM    945  HN  SER A 102      11.803  -0.664  17.858  1.00 10.00      A   
ATOM    946  CA  SER A 102      13.913  -0.772  17.808  1.00 10.00      A   
ATOM    947  CB  SER A 102      13.877  -1.327  19.231  1.00 10.00      A   
ATOM    948  OG  SER A 102      12.588  -1.142  19.803  1.00 10.00      A   
ATOM    949  HG  SER A 102      12.563  -0.291  20.259  1.00 10.00      A   
ATOM    950  C   SER A 102      14.354  -1.856  16.824  1.00 10.00      A   
ATOM    951  O   SER A 102      15.172  -2.718  17.156  1.00 10.00      A   
ATOM    952  N   SER A 103      13.821  -1.808  15.606  1.00 10.00      A   
ATOM    953  HN  SER A 103      13.191  -1.090  15.384  1.00 10.00      A   
ATOM    954  CA  SER A 103      14.163  -2.798  14.597  1.00 10.00      A   
ATOM    955  CB  SER A 103      13.078  -3.873  14.517  1.00 10.00      A   
ATOM    956  OG  SER A 103      12.735  -4.352  15.808  1.00 10.00      A   
ATOM    957  HG  SER A 103      11.873  -3.995  16.066  1.00 10.00      A   
ATOM    958  C   SER A 103      14.389  -2.162  13.225  1.00 10.00      A   
ATOM    959  O   SER A 103      15.471  -2.278  12.647  1.00 10.00      A   
ATOM    960  N   TYR A 104      13.380  -1.476  12.712  1.00 10.00      A   
ATOM    961  HN  TYR A 104      12.550  -1.373  13.229  1.00 10.00      A   
ATOM    962  CA  TYR A 104      13.484  -0.847  11.404  1.00 10.00      A   
ATOM    963  CB  TYR A 104      12.172  -0.973  10.632  1.00 10.00      A   
ATOM    964  CG  TYR A 104      11.669  -2.388  10.490  1.00 10.00      A   
ATOM    965  CD1 TYR A 104      10.578  -2.828  11.223  1.00 10.00      A   
ATOM    966  CD2 TYR A 104      12.271  -3.276   9.612  1.00 10.00      A   
ATOM    967  CE1 TYR A 104      10.097  -4.115  11.088  1.00 10.00      A   
ATOM    968  CE2 TYR A 104      11.801  -4.568   9.472  1.00 10.00      A   
ATOM    969  CZ  TYR A 104      10.711  -4.982  10.212  1.00 10.00      A   
ATOM    970  OH  TYR A 104      10.225  -6.261  10.062  1.00 10.00      A   
ATOM    971  HH  TYR A 104      10.911  -6.827   9.677  1.00 10.00      A   
ATOM    972  C   TYR A 104      13.871   0.616  11.528  1.00 10.00      A   
ATOM    973  O   TYR A 104      13.043   1.506  11.364  1.00 10.00      A   
ATOM    974  N   THR A 105      15.139   0.863  11.795  1.00 10.00      A   
ATOM    975  HN  THR A 105      15.768   0.113  11.880  1.00 10.00      A   
ATOM    976  CA  THR A 105      15.635   2.223  11.948  1.00 10.00      A   
ATOM    977  CB  THR A 105      17.063   2.223  12.523  1.00 10.00      A   
ATOM    978  OG1 THR A 105      17.604   0.894  12.461  1.00 10.00      A   
ATOM    979  HG1 THR A 105      18.514   0.939  12.140  1.00 10.00      A   
ATOM    980  CG2 THR A 105      17.062   2.704  13.966  1.00 10.00      A   
ATOM    981  C   THR A 105      15.627   2.969  10.613  1.00 10.00      A   
ATOM    982  O   THR A 105      15.632   4.201  10.574  1.00 10.00      A   
ATOM    983  N   TRP A 106      15.605   2.213   9.522  1.00 10.00      A   
ATOM    984  HN  TRP A 106      15.585   1.236   9.620  1.00 10.00      A   
ATOM    985  CA  TRP A 106      15.611   2.792   8.185  1.00 10.00      A   
ATOM    986  CB  TRP A 106      16.668   2.114   7.309  1.00 10.00      A   
ATOM    987  CG  TRP A 106      18.024   2.732   7.439  1.00 10.00      A   
ATOM    988  CD1 TRP A 106      18.782   2.809   8.570  1.00 10.00      A   
ATOM    989  CD2 TRP A 106      18.786   3.365   6.404  1.00 10.00      A   
ATOM    990  NE1 TRP A 106      19.965   3.451   8.305  1.00 10.00      A   
ATOM    991  HE1 TRP A 106      20.677   3.627   8.961  1.00 10.00      A   
ATOM    992  CE2 TRP A 106      19.993   3.804   6.982  1.00 10.00      A   
ATOM    993  CE3 TRP A 106      18.564   3.606   5.044  1.00 10.00      A   
ATOM    994  CZ2 TRP A 106      20.974   4.468   6.250  1.00 10.00      A   
ATOM    995  CZ3 TRP A 106      19.540   4.264   4.318  1.00 10.00      A   
ATOM    996  CH2 TRP A 106      20.729   4.688   4.923  1.00 10.00      A   
ATOM    997  C   TRP A 106      14.237   2.730   7.520  1.00 10.00      A   
ATOM    998  O   TRP A 106      14.136   2.749   6.295  1.00 10.00      A   
ATOM    999  N   LEU A 107      13.184   2.676   8.330  1.00 10.00      A   
ATOM   1000  HN  LEU A 107      13.327   2.675   9.298  1.00 10.00      A   
ATOM   1001  CA  LEU A 107      11.817   2.626   7.814  1.00 10.00      A   
ATOM   1002  CB  LEU A 107      10.820   2.462   8.964  1.00 10.00      A   
ATOM   1003  CG  LEU A 107       9.507   1.760   8.617  1.00 10.00      A   
ATOM   1004  CD1 LEU A 107       9.787   0.420   7.957  1.00 10.00      A   
ATOM   1005  CD2 LEU A 107       8.656   1.574   9.862  1.00 10.00      A   
ATOM   1006  C   LEU A 107      11.506   3.896   7.023  1.00 10.00      A   
ATOM   1007  O   LEU A 107      11.886   4.994   7.433  1.00 10.00      A   
ATOM   1008  N   GLU A 108      10.804   3.752   5.904  1.00 10.00      A   
ATOM   1009  HN  GLU A 108      10.480   2.863   5.647  1.00 10.00      A   
ATOM   1010  CA  GLU A 108      10.494   4.902   5.061  1.00 10.00      A   
ATOM   1011  CB  GLU A 108      11.073   4.729   3.649  1.00 10.00      A   
ATOM   1012  CG  GLU A 108      12.519   4.254   3.621  1.00 10.00      A   
ATOM   1013  CD  GLU A 108      13.267   4.656   2.362  1.00 10.00      A   
ATOM   1014  OE1 GLU A 108      14.214   5.469   2.457  1.00 10.00      A   
ATOM   1015  OE2 GLU A 108      12.920   4.160   1.269  1.00 10.00      A   
ATOM   1016  C   GLU A 108       9.001   5.216   4.978  1.00 10.00      A   
ATOM   1017  O   GLU A 108       8.602   6.378   5.067  1.00 10.00      A   
ATOM   1018  N   GLU A 109       8.165   4.204   4.803  1.00 10.00      A   
ATOM   1019  HN  GLU A 109       8.506   3.282   4.763  1.00 10.00      A   
ATOM   1020  CA  GLU A 109       6.735   4.456   4.663  1.00 10.00      A   
ATOM   1021  CB  GLU A 109       6.340   4.518   3.182  1.00 10.00      A   
ATOM   1022  CG  GLU A 109       7.377   3.939   2.229  1.00 10.00      A   
ATOM   1023  CD  GLU A 109       6.935   3.995   0.783  1.00 10.00      A   
ATOM   1024  OE1 GLU A 109       6.209   3.079   0.345  1.00 10.00      A   
ATOM   1025  OE2 GLU A 109       7.315   4.951   0.075  1.00 10.00      A   
ATOM   1026  C   GLU A 109       5.850   3.465   5.409  1.00 10.00      A   
ATOM   1027  O   GLU A 109       6.155   2.274   5.507  1.00 10.00      A   
ATOM   1028  N   ILE A 110       4.743   3.985   5.931  1.00 10.00      A   
ATOM   1029  HN  ILE A 110       4.574   4.949   5.816  1.00 10.00      A   
ATOM   1030  CA  ILE A 110       3.762   3.187   6.658  1.00 10.00      A   
ATOM   1031  CB  ILE A 110       3.849   3.393   8.189  1.00 10.00      A   
ATOM   1032  CG1 ILE A 110       5.206   2.927   8.727  1.00 10.00      A   
ATOM   1033  CG2 ILE A 110       2.715   2.658   8.893  1.00 10.00      A   
ATOM   1034  CD1 ILE A 110       5.415   3.221  10.198  1.00 10.00      A   
ATOM   1035  C   ILE A 110       2.357   3.561   6.185  1.00 10.00      A   
ATOM   1036  O   ILE A 110       1.951   4.725   6.268  1.00 10.00      A   
ATOM   1037  N   ARG A 111       1.625   2.578   5.683  1.00 10.00      A   
ATOM   1038  HN  ARG A 111       2.005   1.668   5.652  1.00 10.00      A   
ATOM   1039  CA  ARG A 111       0.267   2.799   5.190  1.00 10.00      A   
ATOM   1040  CB  ARG A 111       0.197   2.532   3.680  1.00 10.00      A   
ATOM   1041  CG  ARG A 111       1.330   3.171   2.883  1.00 10.00      A   
ATOM   1042  CD  ARG A 111       1.331   2.724   1.429  1.00 10.00      A   
ATOM   1043  NE  ARG A 111       2.618   2.985   0.782  1.00 10.00      A   
ATOM   1044  HE  ARG A 111       3.428   2.700   1.266  1.00 10.00      A   
ATOM   1045  CZ  ARG A 111       2.758   3.570  -0.408  1.00 10.00      A   
ATOM   1046  NH1 ARG A 111       1.690   3.956  -1.096  1.00 10.00      A   
ATOM   1047 HH11 ARG A 111       1.808   4.411  -2.029  1.00 10.00      A   
ATOM   1048 HH12 ARG A 111       0.737   3.805  -0.715  1.00 10.00      A   
ATOM   1049  NH2 ARG A 111       3.967   3.764  -0.916  1.00 10.00      A   
ATOM   1050 HH21 ARG A 111       4.077   4.220  -1.848  1.00 10.00      A   
ATOM   1051 HH22 ARG A 111       4.825   3.457  -0.380  1.00 10.00      A   
ATOM   1052  C   ARG A 111      -0.713   1.903   5.944  1.00 10.00      A   
ATOM   1053  O   ARG A 111      -0.578   0.682   5.936  1.00 10.00      A   
ATOM   1054  N   LEU A 112      -1.695   2.511   6.598  1.00 10.00      A   
ATOM   1055  HN  LEU A 112      -1.771   3.491   6.553  1.00 10.00      A   
ATOM   1056  CA  LEU A 112      -2.673   1.757   7.378  1.00 10.00      A   
ATOM   1057  CB  LEU A 112      -2.514   2.076   8.871  1.00 10.00      A   
ATOM   1058  CG  LEU A 112      -1.106   1.938   9.464  1.00 10.00      A   
ATOM   1059  CD1 LEU A 112      -1.086   2.432  10.902  1.00 10.00      A   
ATOM   1060  CD2 LEU A 112      -0.631   0.498   9.391  1.00 10.00      A   
ATOM   1061  C   LEU A 112      -4.103   2.079   6.958  1.00 10.00      A   
ATOM   1062  O   LEU A 112      -4.425   3.226   6.636  1.00 10.00      A   
ATOM   1063  N   LYS A 113      -4.954   1.063   6.974  1.00 10.00      A   
ATOM   1064  HN  LYS A 113      -4.628   0.173   7.232  1.00 10.00      A   
ATOM   1065  CA  LYS A 113      -6.360   1.227   6.622  1.00 10.00      A   
ATOM   1066  CB  LYS A 113      -6.681   0.566   5.272  1.00 10.00      A   
ATOM   1067  CG  LYS A 113      -8.141   0.704   4.842  1.00 10.00      A   
ATOM   1068  CD  LYS A 113      -8.378   0.164   3.437  1.00 10.00      A   
ATOM   1069  CE  LYS A 113      -9.835   0.332   3.017  1.00 10.00      A   
ATOM   1070  NZ  LYS A 113     -10.096  -0.206   1.656  1.00 10.00      A   
ATOM   1071  HZ1 LYS A 113     -11.122  -0.214   1.459  1.00 10.00      A   
ATOM   1072  HZ2 LYS A 113      -9.735  -1.175   1.584  1.00 10.00      A   
ATOM   1073  HZ3 LYS A 113      -9.623   0.382   0.943  1.00 10.00      A   
ATOM   1074  C   LYS A 113      -7.243   0.644   7.725  1.00 10.00      A   
ATOM   1075  O   LYS A 113      -7.125  -0.532   8.066  1.00 10.00      A   
ATOM   1076  N   ARG A 114      -8.109   1.485   8.283  1.00 10.00      A   
ATOM   1077  HN  ARG A 114      -8.122   2.417   7.971  1.00 10.00      A   
ATOM   1078  CA  ARG A 114      -9.029   1.086   9.349  1.00 10.00      A   
ATOM   1079  CB  ARG A 114     -10.030   0.031   8.860  1.00 10.00      A   
ATOM   1080  CG  ARG A 114     -10.974   0.507   7.764  1.00 10.00      A   
ATOM   1081  CD  ARG A 114     -11.933  -0.599   7.342  1.00 10.00      A   
ATOM   1082  NE  ARG A 114     -12.612  -0.281   6.093  1.00 10.00      A   
ATOM   1083  HE  ARG A 114     -13.212   0.513   6.093  1.00 10.00      A   
ATOM   1084  CZ  ARG A 114     -12.483  -0.995   4.974  1.00 10.00      A   
ATOM   1085  NH1 ARG A 114     -11.711  -2.076   4.956  1.00 10.00      A   
ATOM   1086 HH11 ARG A 114     -11.610  -2.643   4.072  1.00 10.00      A   
ATOM   1087 HH12 ARG A 114     -11.205  -2.375   5.812  1.00 10.00      A   
ATOM   1088  NH2 ARG A 114     -13.113  -0.616   3.874  1.00 10.00      A   
ATOM   1089 HH21 ARG A 114     -13.712   0.234   3.881  1.00 10.00      A   
ATOM   1090 HH22 ARG A 114     -13.004  -1.162   2.981  1.00 10.00      A   
ATOM   1091  C   ARG A 114      -8.269   0.588  10.577  1.00 10.00      A   
ATOM   1092  O   ARG A 114      -8.413  -0.563  10.989  1.00 10.00      A   
ATOM   1093  N   MET A 115      -7.456   1.464  11.156  1.00 10.00      A   
ATOM   1094  HN  MET A 115      -7.387   2.371  10.790  1.00 10.00      A   
ATOM   1095  CA  MET A 115      -6.666   1.115  12.326  1.00 10.00      A   
ATOM   1096  CB  MET A 115      -5.192   0.958  11.943  1.00 10.00      A   
ATOM   1097  CG  MET A 115      -4.876  -0.318  11.180  1.00 10.00      A   
ATOM   1098  SD  MET A 115      -4.913  -1.785  12.227  1.00 10.00      A   
ATOM   1099  CE  MET A 115      -3.396  -1.580  13.155  1.00 10.00      A   
ATOM   1100  C   MET A 115      -6.803   2.170  13.416  1.00 10.00      A   
ATOM   1101  O   MET A 115      -7.132   3.324  13.142  1.00 10.00      A   
ATOM   1102  N   VAL A 116      -6.560   1.766  14.653  1.00 10.00      A   
ATOM   1103  HN  VAL A 116      -6.319   0.821  14.813  1.00 10.00      A   
ATOM   1104  CA  VAL A 116      -6.637   2.677  15.787  1.00 10.00      A   
ATOM   1105  CB  VAL A 116      -7.287   2.006  17.016  1.00 10.00      A   
ATOM   1106  CG1 VAL A 116      -7.453   3.006  18.153  1.00 10.00      A   
ATOM   1107  CG2 VAL A 116      -8.633   1.400  16.643  1.00 10.00      A   
ATOM   1108  C   VAL A 116      -5.237   3.162  16.150  1.00 10.00      A   
ATOM   1109  O   VAL A 116      -4.444   2.433  16.755  1.00 10.00      A   
ATOM   1110  N   VAL A 117      -4.938   4.389  15.768  1.00 10.00      A   
ATOM   1111  HN  VAL A 117      -5.622   4.930  15.318  1.00 10.00      A   
ATOM   1112  CA  VAL A 117      -3.632   4.972  16.032  1.00 10.00      A   
ATOM   1113  CB  VAL A 117      -3.050   5.646  14.766  1.00 10.00      A   
ATOM   1114  CG1 VAL A 117      -1.614   6.093  14.998  1.00 10.00      A   
ATOM   1115  CG2 VAL A 117      -3.135   4.715  13.565  1.00 10.00      A   
ATOM   1116  C   VAL A 117      -3.737   5.995  17.150  1.00 10.00      A   
ATOM   1117  O   VAL A 117      -4.629   6.839  17.142  1.00 10.00      A   
ATOM   1118  N   THR A 118      -2.852   5.896  18.126  1.00 10.00      A   
ATOM   1119  HN  THR A 118      -2.185   5.180  18.105  1.00 10.00      A   
ATOM   1120  CA  THR A 118      -2.855   6.825  19.238  1.00 10.00      A   
ATOM   1121  CB  THR A 118      -2.637   6.091  20.574  1.00 10.00      A   
ATOM   1122  OG1 THR A 118      -1.543   5.173  20.445  1.00 10.00      A   
ATOM   1123  HG1 THR A 118      -1.690   4.422  21.038  1.00 10.00      A   
ATOM   1124  CG2 THR A 118      -3.889   5.315  20.969  1.00 10.00      A   
ATOM   1125  C   THR A 118      -1.774   7.883  19.045  1.00 10.00      A   
ATOM   1126  O   THR A 118      -0.833   7.680  18.268  1.00 10.00      A   
ATOM   1127  N   ASP A 119      -1.913   9.010  19.745  1.00 10.00      A   
ATOM   1128  HN  ASP A 119      -2.696   9.116  20.332  1.00 10.00      A   
ATOM   1129  CA  ASP A 119      -0.940  10.097  19.658  1.00 10.00      A   
ATOM   1130  CB  ASP A 119      -1.339  11.277  20.552  1.00 10.00      A   
ATOM   1131  CG  ASP A 119      -2.735  11.810  20.285  1.00 10.00      A   
ATOM   1132  OD1 ASP A 119      -2.956  12.432  19.226  1.00 10.00      A   
ATOM   1133  OD2 ASP A 119      -3.619  11.631  21.149  1.00 10.00      A   
ATOM   1134  C   ASP A 119       0.437   9.583  20.066  1.00 10.00      A   
ATOM   1135  O   ASP A 119       1.464  10.031  19.553  1.00 10.00      A   
ATOM   1136  N   ASP A 120       0.437   8.625  20.993  1.00 10.00      A   
ATOM   1137  HN  ASP A 120      -0.422   8.332  21.366  1.00 10.00      A   
ATOM   1138  CA  ASP A 120       1.668   8.006  21.479  1.00 10.00      A   
ATOM   1139  CB  ASP A 120       1.349   6.955  22.549  1.00 10.00      A   
ATOM   1140  CG  ASP A 120       1.468   7.484  23.966  1.00 10.00      A   
ATOM   1141  OD1 ASP A 120       1.506   8.719  24.147  1.00 10.00      A   
ATOM   1142  OD2 ASP A 120       1.506   6.666  24.908  1.00 10.00      A   
ATOM   1143  C   ASP A 120       2.424   7.341  20.334  1.00 10.00      A   
ATOM   1144  O   ASP A 120       3.638   7.504  20.201  1.00 10.00      A   
ATOM   1145  N   CYS A 121       1.692   6.608  19.497  1.00 10.00      A   
ATOM   1146  HN  CYS A 121       0.724   6.540  19.643  1.00 10.00      A   
ATOM   1147  CA  CYS A 121       2.285   5.910  18.361  1.00 10.00      A   
ATOM   1148  CB  CYS A 121       1.241   5.054  17.644  1.00 10.00      A   
ATOM   1149  SG  CYS A 121       0.421   3.833  18.693  1.00 10.00      A   
ATOM   1150  HG  CYS A 121      -0.358   4.485  19.550  1.00 10.00      A   
ATOM   1151  C   CYS A 121       2.922   6.885  17.378  1.00 10.00      A   
ATOM   1152  O   CYS A 121       4.052   6.677  16.934  1.00 10.00      A   
ATOM   1153  N   LEU A 122       2.201   7.952  17.055  1.00 10.00      A   
ATOM   1154  HN  LEU A 122       1.307   8.064  17.450  1.00 10.00      A   
ATOM   1155  CA  LEU A 122       2.703   8.959  16.124  1.00 10.00      A   
ATOM   1156  CB  LEU A 122       1.652  10.033  15.845  1.00 10.00      A   
ATOM   1157  CG  LEU A 122       0.441   9.589  15.017  1.00 10.00      A   
ATOM   1158  CD1 LEU A 122      -0.509  10.757  14.798  1.00 10.00      A   
ATOM   1159  CD2 LEU A 122       0.884   8.999  13.685  1.00 10.00      A   
ATOM   1160  C   LEU A 122       3.999   9.576  16.634  1.00 10.00      A   
ATOM   1161  O   LEU A 122       4.964   9.717  15.882  1.00 10.00      A   
ATOM   1162  N   GLU A 123       4.023   9.916  17.921  1.00 10.00      A   
ATOM   1163  HN  GLU A 123       3.213   9.789  18.467  1.00 10.00      A   
ATOM   1164  CA  GLU A 123       5.213  10.489  18.531  1.00 10.00      A   
ATOM   1165  CB  GLU A 123       4.951  10.894  19.983  1.00 10.00      A   
ATOM   1166  CG  GLU A 123       4.208  12.211  20.147  1.00 10.00      A   
ATOM   1167  CD  GLU A 123       4.592  12.938  21.422  1.00 10.00      A   
ATOM   1168  OE1 GLU A 123       5.717  12.719  21.925  1.00 10.00      A   
ATOM   1169  OE2 GLU A 123       3.778  13.750  21.918  1.00 10.00      A   
ATOM   1170  C   GLU A 123       6.375   9.502  18.463  1.00 10.00      A   
ATOM   1171  O   GLU A 123       7.518   9.890  18.223  1.00 10.00      A   
ATOM   1172  N   LEU A 124       6.066   8.223  18.659  1.00 10.00      A   
ATOM   1173  HN  LEU A 124       5.128   7.984  18.839  1.00 10.00      A   
ATOM   1174  CA  LEU A 124       7.071   7.168  18.622  1.00 10.00      A   
ATOM   1175  CB  LEU A 124       6.470   5.833  19.067  1.00 10.00      A   
ATOM   1176  CG  LEU A 124       6.272   5.643  20.570  1.00 10.00      A   
ATOM   1177  CD1 LEU A 124       5.575   4.323  20.854  1.00 10.00      A   
ATOM   1178  CD2 LEU A 124       7.605   5.716  21.297  1.00 10.00      A   
ATOM   1179  C   LEU A 124       7.678   7.025  17.233  1.00 10.00      A   
ATOM   1180  O   LEU A 124       8.881   6.817  17.095  1.00 10.00      A   
ATOM   1181  N   ILE A 125       6.837   7.127  16.207  1.00 10.00      A   
ATOM   1182  HN  ILE A 125       5.881   7.273  16.387  1.00 10.00      A   
ATOM   1183  CA  ILE A 125       7.292   7.016  14.822  1.00 10.00      A   
ATOM   1184  CB  ILE A 125       6.105   7.112  13.831  1.00 10.00      A   
ATOM   1185  CG1 ILE A 125       5.195   5.891  13.977  1.00 10.00      A   
ATOM   1186  CG2 ILE A 125       6.599   7.243  12.393  1.00 10.00      A   
ATOM   1187  CD1 ILE A 125       3.873   6.016  13.251  1.00 10.00      A   
ATOM   1188  C   ILE A 125       8.297   8.116  14.502  1.00 10.00      A   
ATOM   1189  O   ILE A 125       9.404   7.852  14.021  1.00 10.00      A   
ATOM   1190  N   ALA A 126       7.913   9.342  14.822  1.00 10.00      A   
ATOM   1191  HN  ALA A 126       7.037   9.466  15.248  1.00 10.00      A   
ATOM   1192  CA  ALA A 126       8.740  10.510  14.566  1.00 10.00      A   
ATOM   1193  CB  ALA A 126       7.963  11.772  14.916  1.00 10.00      A   
ATOM   1194  C   ALA A 126      10.068  10.470  15.323  1.00 10.00      A   
ATOM   1195  O   ALA A 126      11.110  10.842  14.780  1.00 10.00      A   
ATOM   1196  N   LYS A 127      10.035   9.994  16.564  1.00 10.00      A   
ATOM   1197  HN  LYS A 127       9.182   9.670  16.931  1.00 10.00      A   
ATOM   1198  CA  LYS A 127      11.234   9.942  17.396  1.00 10.00      A   
ATOM   1199  CB  LYS A 127      10.867  10.044  18.882  1.00 10.00      A   
ATOM   1200  CG  LYS A 127      10.352   8.751  19.498  1.00 10.00      A   
ATOM   1201  CD  LYS A 127       9.636   9.003  20.816  1.00 10.00      A   
ATOM   1202  CE  LYS A 127      10.547   9.652  21.849  1.00 10.00      A   
ATOM   1203  NZ  LYS A 127      11.436   8.667  22.518  1.00 10.00      A   
ATOM   1204  HZ1 LYS A 127      11.997   9.137  23.259  1.00 10.00      A   
ATOM   1205  HZ2 LYS A 127      12.086   8.243  21.827  1.00 10.00      A   
ATOM   1206  HZ3 LYS A 127      10.870   7.912  22.956  1.00 10.00      A   
ATOM   1207  C   LYS A 127      12.085   8.699  17.133  1.00 10.00      A   
ATOM   1208  O   LYS A 127      13.095   8.478  17.803  1.00 10.00      A   
ATOM   1209  N   SER A 128      11.683   7.882  16.171  1.00 10.00      A   
ATOM   1210  HN  SER A 128      10.868   8.092  15.668  1.00 10.00      A   
ATOM   1211  CA  SER A 128      12.433   6.675  15.854  1.00 10.00      A   
ATOM   1212  CB  SER A 128      11.604   5.425  16.161  1.00 10.00      A   
ATOM   1213  OG  SER A 128      11.154   5.432  17.507  1.00 10.00      A   
ATOM   1214  HG  SER A 128      10.325   5.928  17.557  1.00 10.00      A   
ATOM   1215  C   SER A 128      12.902   6.656  14.404  1.00 10.00      A   
ATOM   1216  O   SER A 128      14.100   6.588  14.127  1.00 10.00      A   
ATOM   1217  N   PHE A 129      11.958   6.738  13.486  1.00 10.00      A   
ATOM   1218  HN  PHE A 129      11.021   6.844  13.766  1.00 10.00      A   
ATOM   1219  CA  PHE A 129      12.271   6.699  12.070  1.00 10.00      A   
ATOM   1220  CB  PHE A 129      11.154   5.993  11.300  1.00 10.00      A   
ATOM   1221  CG  PHE A 129      10.538   4.836  12.037  1.00 10.00      A   
ATOM   1222  CD1 PHE A 129       9.172   4.794  12.261  1.00 10.00      A   
ATOM   1223  CD2 PHE A 129      11.321   3.799  12.513  1.00 10.00      A   
ATOM   1224  CE1 PHE A 129       8.597   3.742  12.947  1.00 10.00      A   
ATOM   1225  CE2 PHE A 129      10.754   2.743  13.198  1.00 10.00      A   
ATOM   1226  CZ  PHE A 129       9.390   2.715  13.416  1.00 10.00      A   
ATOM   1227  C   PHE A 129      12.480   8.101  11.521  1.00 10.00      A   
ATOM   1228  O   PHE A 129      11.521   8.808  11.210  1.00 10.00      A   
ATOM   1229  N   LYS A 130      13.737   8.507  11.422  1.00 10.00      A   
ATOM   1230  HN  LYS A 130      14.459   7.906  11.709  1.00 10.00      A   
ATOM   1231  CA  LYS A 130      14.070   9.824  10.903  1.00 10.00      A   
ATOM   1232  CB  LYS A 130      15.443  10.279  11.410  1.00 10.00      A   
ATOM   1233  CG  LYS A 130      15.498  10.537  12.910  1.00 10.00      A   
ATOM   1234  CD  LYS A 130      15.969   9.312  13.674  1.00 10.00      A   
ATOM   1235  CE  LYS A 130      15.938   9.553  15.175  1.00 10.00      A   
ATOM   1236  NZ  LYS A 130      16.431   8.374  15.936  1.00 10.00      A   
ATOM   1237  HZ1 LYS A 130      16.022   7.500  15.545  1.00 10.00      A   
ATOM   1238  HZ2 LYS A 130      16.159   8.450  16.937  1.00 10.00      A   
ATOM   1239  HZ3 LYS A 130      17.466   8.313  15.875  1.00 10.00      A   
ATOM   1240  C   LYS A 130      14.048   9.802   9.382  1.00 10.00      A   
ATOM   1241  O   LYS A 130      14.099  10.845   8.729  1.00 10.00      A   
ATOM   1242  N   ASN A 131      13.956   8.597   8.834  1.00 10.00      A   
ATOM   1243  HN  ASN A 131      13.900   7.817   9.421  1.00 10.00      A   
ATOM   1244  CA  ASN A 131      13.929   8.391   7.393  1.00 10.00      A   
ATOM   1245  CB  ASN A 131      14.716   7.119   7.051  1.00 10.00      A   
ATOM   1246  CG  ASN A 131      14.918   6.911   5.565  1.00 10.00      A   
ATOM   1247  OD1 ASN A 131      15.110   7.861   4.808  1.00 10.00      A   
ATOM   1248  ND2 ASN A 131      14.877   5.659   5.137  1.00 10.00      A   
ATOM   1249 HD21 ASN A 131      14.731   4.945   5.796  1.00 10.00      A   
ATOM   1250 HD22 ASN A 131      14.966   5.494   4.172  1.00 10.00      A   
ATOM   1251  C   ASN A 131      12.482   8.273   6.898  1.00 10.00      A   
ATOM   1252  O   ASN A 131      12.229   8.006   5.722  1.00 10.00      A   
ATOM   1253  N   PHE A 132      11.539   8.494   7.809  1.00 10.00      A   
ATOM   1254  HN  PHE A 132      11.808   8.728   8.720  1.00 10.00      A   
ATOM   1255  CA  PHE A 132      10.116   8.414   7.496  1.00 10.00      A   
ATOM   1256  CB  PHE A 132       9.299   8.642   8.762  1.00 10.00      A   
ATOM   1257  CG  PHE A 132       7.918   8.068   8.705  1.00 10.00      A   
ATOM   1258  CD1 PHE A 132       7.721   6.725   8.439  1.00 10.00      A   
ATOM   1259  CD2 PHE A 132       6.816   8.873   8.928  1.00 10.00      A   
ATOM   1260  CE1 PHE A 132       6.446   6.196   8.394  1.00 10.00      A   
ATOM   1261  CE2 PHE A 132       5.540   8.351   8.886  1.00 10.00      A   
ATOM   1262  CZ  PHE A 132       5.354   7.010   8.618  1.00 10.00      A   
ATOM   1263  C   PHE A 132       9.738   9.445   6.435  1.00 10.00      A   
ATOM   1264  O   PHE A 132       9.966  10.639   6.615  1.00 10.00      A   
ATOM   1265  N   LYS A 133       9.163   8.981   5.336  1.00 10.00      A   
ATOM   1266  HN  LYS A 133       8.990   8.017   5.258  1.00 10.00      A   
ATOM   1267  CA  LYS A 133       8.793   9.863   4.238  1.00 10.00      A   
ATOM   1268  CB  LYS A 133       9.594   9.503   2.984  1.00 10.00      A   
ATOM   1269  CG  LYS A 133      11.097   9.634   3.139  1.00 10.00      A   
ATOM   1270  CD  LYS A 133      11.832   8.776   2.121  1.00 10.00      A   
ATOM   1271  CE  LYS A 133      13.336   8.889   2.306  1.00 10.00      A   
ATOM   1272  NZ  LYS A 133      14.082   7.927   1.456  1.00 10.00      A   
ATOM   1273  HZ1 LYS A 133      13.709   7.942   0.484  1.00 10.00      A   
ATOM   1274  HZ2 LYS A 133      13.989   6.958   1.840  1.00 10.00      A   
ATOM   1275  HZ3 LYS A 133      15.089   8.177   1.433  1.00 10.00      A   
ATOM   1276  C   LYS A 133       7.304   9.814   3.914  1.00 10.00      A   
ATOM   1277  O   LYS A 133       6.725  10.821   3.500  1.00 10.00      A   
ATOM   1278  N   VAL A 134       6.679   8.657   4.083  1.00 10.00      A   
ATOM   1279  HN  VAL A 134       7.172   7.886   4.438  1.00 10.00      A   
ATOM   1280  CA  VAL A 134       5.261   8.521   3.759  1.00 10.00      A   
ATOM   1281  CB  VAL A 134       5.029   7.585   2.551  1.00 10.00      A   
ATOM   1282  CG1 VAL A 134       3.568   7.597   2.125  1.00 10.00      A   
ATOM   1283  CG2 VAL A 134       5.926   7.975   1.386  1.00 10.00      A   
ATOM   1284  C   VAL A 134       4.420   8.046   4.940  1.00 10.00      A   
ATOM   1285  O   VAL A 134       4.670   6.983   5.517  1.00 10.00      A   
ATOM   1286  N   LEU A 135       3.408   8.839   5.268  1.00 10.00      A   
ATOM   1287  HN  LEU A 135       3.264   9.662   4.747  1.00 10.00      A   
ATOM   1288  CA  LEU A 135       2.491   8.530   6.357  1.00 10.00      A   
ATOM   1289  CB  LEU A 135       2.615   9.570   7.475  1.00 10.00      A   
ATOM   1290  CG  LEU A 135       1.737   9.356   8.715  1.00 10.00      A   
ATOM   1291  CD1 LEU A 135       2.006   7.998   9.347  1.00 10.00      A   
ATOM   1292  CD2 LEU A 135       1.972  10.467   9.726  1.00 10.00      A   
ATOM   1293  C   LEU A 135       1.059   8.492   5.828  1.00 10.00      A   
ATOM   1294  O   LEU A 135       0.462   9.531   5.539  1.00 10.00      A   
ATOM   1295  N   VAL A 136       0.521   7.289   5.678  1.00 10.00      A   
ATOM   1296  HN  VAL A 136       1.050   6.495   5.910  1.00 10.00      A   
ATOM   1297  CA  VAL A 136      -0.834   7.119   5.173  1.00 10.00      A   
ATOM   1298  CB  VAL A 136      -0.860   6.273   3.880  1.00 10.00      A   
ATOM   1299  CG1 VAL A 136      -2.286   6.076   3.385  1.00 10.00      A   
ATOM   1300  CG2 VAL A 136      -0.010   6.925   2.801  1.00 10.00      A   
ATOM   1301  C   VAL A 136      -1.755   6.491   6.219  1.00 10.00      A   
ATOM   1302  O   VAL A 136      -1.513   5.381   6.702  1.00 10.00      A   
ATOM   1303  N   LEU A 137      -2.807   7.213   6.557  1.00 10.00      A   
ATOM   1304  HN  LEU A 137      -2.940   8.093   6.131  1.00 10.00      A   
ATOM   1305  CA  LEU A 137      -3.784   6.755   7.523  1.00 10.00      A   
ATOM   1306  CB  LEU A 137      -3.713   7.602   8.797  1.00 10.00      A   
ATOM   1307  CG  LEU A 137      -2.493   7.376   9.690  1.00 10.00      A   
ATOM   1308  CD1 LEU A 137      -2.527   8.310  10.889  1.00 10.00      A   
ATOM   1309  CD2 LEU A 137      -2.427   5.927  10.142  1.00 10.00      A   
ATOM   1310  C   LEU A 137      -5.172   6.846   6.913  1.00 10.00      A   
ATOM   1311  O   LEU A 137      -5.726   7.932   6.776  1.00 10.00      A   
ATOM   1312  N   SER A 138      -5.718   5.710   6.523  1.00 10.00      A   
ATOM   1313  HN  SER A 138      -5.225   4.865   6.656  1.00 10.00      A   
ATOM   1314  CA  SER A 138      -7.040   5.673   5.917  1.00 10.00      A   
ATOM   1315  CB  SER A 138      -6.996   4.803   4.664  1.00 10.00      A   
ATOM   1316  OG  SER A 138      -5.713   4.873   4.070  1.00 10.00      A   
ATOM   1317  HG  SER A 138      -5.115   5.327   4.667  1.00 10.00      A   
ATOM   1318  C   SER A 138      -8.066   5.123   6.901  1.00 10.00      A   
ATOM   1319  O   SER A 138      -7.858   4.056   7.482  1.00 10.00      A   
ATOM   1320  N   SER A 139      -9.156   5.866   7.094  1.00 10.00      A   
ATOM   1321  HN  SER A 139      -9.247   6.710   6.597  1.00 10.00      A   
ATOM   1322  CA  SER A 139     -10.231   5.471   8.007  1.00 10.00      A   
ATOM   1323  CB  SER A 139     -11.043   4.318   7.413  1.00 10.00      A   
ATOM   1324  OG  SER A 139     -11.436   4.618   6.084  1.00 10.00      A   
ATOM   1325  HG  SER A 139     -12.273   4.177   5.892  1.00 10.00      A   
ATOM   1326  C   SER A 139      -9.702   5.111   9.396  1.00 10.00      A   
ATOM   1327  O   SER A 139     -10.160   4.154  10.022  1.00 10.00      A   
ATOM   1328  N   CYS A 140      -8.734   5.884   9.868  1.00 10.00      A   
ATOM   1329  HN  CYS A 140      -8.417   6.644   9.325  1.00 10.00      A   
ATOM   1330  CA  CYS A 140      -8.139   5.653  11.172  1.00 10.00      A   
ATOM   1331  CB  CYS A 140      -6.618   5.786  11.086  1.00 10.00      A   
ATOM   1332  SG  CYS A 140      -5.857   4.694   9.859  1.00 10.00      A   
ATOM   1333  HG  CYS A 140      -6.712   4.551   8.855  1.00 10.00      A   
ATOM   1334  C   CYS A 140      -8.721   6.623  12.195  1.00 10.00      A   
ATOM   1335  O   CYS A 140      -9.323   7.632  11.824  1.00 10.00      A   
ATOM   1336  N   GLU A 141      -8.546   6.320  13.474  1.00 10.00      A   
ATOM   1337  HN  GLU A 141      -8.047   5.509  13.714  1.00 10.00      A   
ATOM   1338  CA  GLU A 141      -9.079   7.165  14.533  1.00 10.00      A   
ATOM   1339  CB  GLU A 141     -10.563   6.835  14.740  1.00 10.00      A   
ATOM   1340  CG  GLU A 141     -10.822   5.368  15.045  1.00 10.00      A   
ATOM   1341  CD  GLU A 141     -12.267   4.968  14.853  1.00 10.00      A   
ATOM   1342  OE1 GLU A 141     -13.145   5.561  15.514  1.00 10.00      A   
ATOM   1343  OE2 GLU A 141     -12.529   4.046  14.054  1.00 10.00      A   
ATOM   1344  C   GLU A 141      -8.313   6.948  15.835  1.00 10.00      A   
ATOM   1345  O   GLU A 141      -7.427   6.092  15.906  1.00 10.00      A   
ATOM   1346  N   GLY A 142      -8.651   7.735  16.853  1.00 10.00      A   
ATOM   1347  HN  GLY A 142      -9.353   8.405  16.725  1.00 10.00      A   
ATOM   1348  CA  GLY A 142      -8.010   7.607  18.148  1.00 10.00      A   
ATOM   1349  C   GLY A 142      -6.934   8.645  18.402  1.00 10.00      A   
ATOM   1350  O   GLY A 142      -6.429   8.756  19.521  1.00 10.00      A   
ATOM   1351  N   PHE A 143      -6.586   9.406  17.374  1.00 10.00      A   
ATOM   1352  HN  PHE A 143      -7.037   9.283  16.516  1.00 10.00      A   
ATOM   1353  CA  PHE A 143      -5.547  10.423  17.492  1.00 10.00      A   
ATOM   1354  CB  PHE A 143      -4.489  10.231  16.404  1.00 10.00      A   
ATOM   1355  CG  PHE A 143      -5.050   9.841  15.064  1.00 10.00      A   
ATOM   1356  CD1 PHE A 143      -5.686  10.771  14.259  1.00 10.00      A   
ATOM   1357  CD2 PHE A 143      -4.941   8.538  14.614  1.00 10.00      A   
ATOM   1358  CE1 PHE A 143      -6.204  10.406  13.032  1.00 10.00      A   
ATOM   1359  CE2 PHE A 143      -5.456   8.166  13.389  1.00 10.00      A   
ATOM   1360  CZ  PHE A 143      -6.088   9.101  12.597  1.00 10.00      A   
ATOM   1361  C   PHE A 143      -6.116  11.836  17.414  1.00 10.00      A   
ATOM   1362  O   PHE A 143      -7.144  12.074  16.773  1.00 10.00      A   
ATOM   1363  N   SER A 144      -5.436  12.767  18.061  1.00 10.00      A   
ATOM   1364  HN  SER A 144      -4.621  12.509  18.549  1.00 10.00      A   
ATOM   1365  CA  SER A 144      -5.850  14.159  18.068  1.00 10.00      A   
ATOM   1366  CB  SER A 144      -5.650  14.749  19.469  1.00 10.00      A   
ATOM   1367  OG  SER A 144      -4.284  14.699  19.857  1.00 10.00      A   
ATOM   1368  HG  SER A 144      -3.913  13.827  19.636  1.00 10.00      A   
ATOM   1369  C   SER A 144      -5.028  14.939  17.046  1.00 10.00      A   
ATOM   1370  O   SER A 144      -4.360  14.343  16.201  1.00 10.00      A   
ATOM   1371  N   THR A 145      -5.064  16.259  17.120  1.00 10.00      A   
ATOM   1372  HN  THR A 145      -5.635  16.691  17.791  1.00 10.00      A   
ATOM   1373  CA  THR A 145      -4.298  17.087  16.201  1.00 10.00      A   
ATOM   1374  CB  THR A 145      -5.025  18.413  15.910  1.00 10.00      A   
ATOM   1375  OG1 THR A 145      -5.728  18.841  17.085  1.00 10.00      A   
ATOM   1376  HG1 THR A 145      -5.105  19.271  17.691  1.00 10.00      A   
ATOM   1377  CG2 THR A 145      -6.012  18.238  14.765  1.00 10.00      A   
ATOM   1378  C   THR A 145      -2.900  17.371  16.754  1.00 10.00      A   
ATOM   1379  O   THR A 145      -2.047  17.931  16.063  1.00 10.00      A   
ATOM   1380  N   ASP A 146      -2.667  16.956  17.997  1.00 10.00      A   
ATOM   1381  HN  ASP A 146      -3.379  16.489  18.485  1.00 10.00      A   
ATOM   1382  CA  ASP A 146      -1.380  17.174  18.651  1.00 10.00      A   
ATOM   1383  CB  ASP A 146      -1.483  16.928  20.157  1.00 10.00      A   
ATOM   1384  CG  ASP A 146      -0.217  17.334  20.889  1.00 10.00      A   
ATOM   1385  OD1 ASP A 146      -0.083  18.527  21.243  1.00 10.00      A   
ATOM   1386  OD2 ASP A 146       0.658  16.471  21.105  1.00 10.00      A   
ATOM   1387  C   ASP A 146      -0.296  16.288  18.052  1.00 10.00      A   
ATOM   1388  O   ASP A 146       0.828  16.739  17.821  1.00 10.00      A   
ATOM   1389  N   GLY A 147      -0.641  15.032  17.794  1.00 10.00      A   
ATOM   1390  HN  GLY A 147      -1.550  14.730  18.005  1.00 10.00      A   
ATOM   1391  CA  GLY A 147       0.311  14.099  17.213  1.00 10.00      A   
ATOM   1392  C   GLY A 147       0.724  14.523  15.819  1.00 10.00      A   
ATOM   1393  O   GLY A 147       1.845  14.254  15.381  1.00 10.00      A   
ATOM   1394  N   LEU A 148      -0.182  15.211  15.132  1.00 10.00      A   
ATOM   1395  HN  LEU A 148      -1.049  15.398  15.543  1.00 10.00      A   
ATOM   1396  CA  LEU A 148       0.080  15.688  13.784  1.00 10.00      A   
ATOM   1397  CB  LEU A 148      -1.200  16.243  13.148  1.00 10.00      A   
ATOM   1398  CG  LEU A 148      -2.461  15.382  13.281  1.00 10.00      A   
ATOM   1399  CD1 LEU A 148      -3.629  16.033  12.556  1.00 10.00      A   
ATOM   1400  CD2 LEU A 148      -2.219  13.978  12.753  1.00 10.00      A   
ATOM   1401  C   LEU A 148       1.163  16.761  13.811  1.00 10.00      A   
ATOM   1402  O   LEU A 148       1.972  16.874  12.888  1.00 10.00      A   
ATOM   1403  N   ALA A 149       1.184  17.536  14.889  1.00 10.00      A   
ATOM   1404  HN  ALA A 149       0.518  17.389  15.593  1.00 10.00      A   
ATOM   1405  CA  ALA A 149       2.171  18.595  15.056  1.00 10.00      A   
ATOM   1406  CB  ALA A 149       1.758  19.528  16.182  1.00 10.00      A   
ATOM   1407  C   ALA A 149       3.542  17.992  15.344  1.00 10.00      A   
ATOM   1408  O   ALA A 149       4.576  18.534  14.946  1.00 10.00      A   
ATOM   1409  N   ALA A 150       3.536  16.854  16.032  1.00 10.00      A   
ATOM   1410  HN  ALA A 150       2.679  16.473  16.318  1.00 10.00      A   
ATOM   1411  CA  ALA A 150       4.767  16.157  16.374  1.00 10.00      A   
ATOM   1412  CB  ALA A 150       4.474  14.997  17.309  1.00 10.00      A   
ATOM   1413  C   ALA A 150       5.457  15.657  15.112  1.00 10.00      A   
ATOM   1414  O   ALA A 150       6.664  15.812  14.949  1.00 10.00      A   
ATOM   1415  N   ILE A 151       4.676  15.066  14.217  1.00 10.00      A   
ATOM   1416  HN  ILE A 151       3.715  14.977  14.406  1.00 10.00      A   
ATOM   1417  CA  ILE A 151       5.201  14.547  12.961  1.00 10.00      A   
ATOM   1418  CB  ILE A 151       4.115  13.766  12.183  1.00 10.00      A   
ATOM   1419  CG1 ILE A 151       3.599  12.583  13.009  1.00 10.00      A   
ATOM   1420  CG2 ILE A 151       4.638  13.289  10.833  1.00 10.00      A   
ATOM   1421  CD1 ILE A 151       4.604  11.462  13.169  1.00 10.00      A   
ATOM   1422  C   ILE A 151       5.712  15.691  12.089  1.00 10.00      A   
ATOM   1423  O   ILE A 151       6.773  15.589  11.477  1.00 10.00      A   
ATOM   1424  N   ALA A 152       4.961  16.784  12.072  1.00 10.00      A   
ATOM   1425  HN  ALA A 152       4.139  16.802  12.611  1.00 10.00      A   
ATOM   1426  CA  ALA A 152       5.303  17.959  11.271  1.00 10.00      A   
ATOM   1427  CB  ALA A 152       4.234  19.030  11.427  1.00 10.00      A   
ATOM   1428  C   ALA A 152       6.683  18.534  11.602  1.00 10.00      A   
ATOM   1429  O   ALA A 152       7.399  18.994  10.712  1.00 10.00      A   
ATOM   1430  N   ALA A 153       7.050  18.508  12.875  1.00 10.00      A   
ATOM   1431  HN  ALA A 153       6.441  18.129  13.540  1.00 10.00      A   
ATOM   1432  CA  ALA A 153       8.332  19.052  13.310  1.00 10.00      A   
ATOM   1433  CB  ALA A 153       8.187  19.712  14.672  1.00 10.00      A   
ATOM   1434  C   ALA A 153       9.445  18.005  13.345  1.00 10.00      A   
ATOM   1435  O   ALA A 153      10.543  18.236  12.832  1.00 10.00      A   
ATOM   1436  N   THR A 154       9.160  16.853  13.941  1.00 10.00      A   
ATOM   1437  HN  THR A 154       8.260  16.709  14.306  1.00 10.00      A   
ATOM   1438  CA  THR A 154      10.153  15.796  14.072  1.00 10.00      A   
ATOM   1439  CB  THR A 154       9.708  14.736  15.094  1.00 10.00      A   
ATOM   1440  OG1 THR A 154       9.012  15.384  16.169  1.00 10.00      A   
ATOM   1441  HG1 THR A 154       8.073  15.436  15.958  1.00 10.00      A   
ATOM   1442  CG2 THR A 154      10.910  13.998  15.662  1.00 10.00      A   
ATOM   1443  C   THR A 154      10.503  15.131  12.737  1.00 10.00      A   
ATOM   1444  O   THR A 154      11.678  14.884  12.453  1.00 10.00      A   
ATOM   1445  N   CYS A 155       9.493  14.858  11.916  1.00 10.00      A   
ATOM   1446  HN  CYS A 155       8.578  15.109  12.172  1.00 10.00      A   
ATOM   1447  CA  CYS A 155       9.717  14.216  10.629  1.00 10.00      A   
ATOM   1448  CB  CYS A 155       8.540  13.319  10.241  1.00 10.00      A   
ATOM   1449  SG  CYS A 155       8.268  11.917  11.352  1.00 10.00      A   
ATOM   1450  HG  CYS A 155       6.960  11.748  11.480  1.00 10.00      A   
ATOM   1451  C   CYS A 155       9.998  15.241   9.538  1.00 10.00      A   
ATOM   1452  O   CYS A 155       9.082  15.755   8.892  1.00 10.00      A   
ATOM   1453  N   ARG A 156      11.277  15.520   9.338  1.00 10.00      A   
ATOM   1454  HN  ARG A 156      11.951  15.067   9.894  1.00 10.00      A   
ATOM   1455  CA  ARG A 156      11.716  16.477   8.330  1.00 10.00      A   
ATOM   1456  CB  ARG A 156      13.043  17.105   8.753  1.00 10.00      A   
ATOM   1457  CG  ARG A 156      14.123  16.093   9.104  1.00 10.00      A   
ATOM   1458  CD  ARG A 156      15.299  16.756   9.801  1.00 10.00      A   
ATOM   1459  NE  ARG A 156      16.169  17.463   8.864  1.00 10.00      A   
ATOM   1460  HE  ARG A 156      16.751  16.913   8.291  1.00 10.00      A   
ATOM   1461  CZ  ARG A 156      16.223  18.786   8.746  1.00 10.00      A   
ATOM   1462  NH1 ARG A 156      15.448  19.559   9.503  1.00 10.00      A   
ATOM   1463 HH11 ARG A 156      15.488  20.596   9.411  1.00 10.00      A   
ATOM   1464 HH12 ARG A 156      14.788  19.130  10.191  1.00 10.00      A   
ATOM   1465  NH2 ARG A 156      17.059  19.338   7.876  1.00 10.00      A   
ATOM   1466 HH21 ARG A 156      17.673  18.735   7.282  1.00 10.00      A   
ATOM   1467 HH22 ARG A 156      17.109  20.376   7.784  1.00 10.00      A   
ATOM   1468  C   ARG A 156      11.875  15.802   6.973  1.00 10.00      A   
ATOM   1469  O   ARG A 156      12.220  16.442   5.979  1.00 10.00      A   
ATOM   1470  N   ASN A 157      11.606  14.510   6.943  1.00 10.00      A   
ATOM   1471  HN  ASN A 157      11.305  14.069   7.763  1.00 10.00      A   
ATOM   1472  CA  ASN A 157      11.735  13.727   5.722  1.00 10.00      A   
ATOM   1473  CB  ASN A 157      12.527  12.450   6.013  1.00 10.00      A   
ATOM   1474  CG  ASN A 157      13.608  12.172   4.988  1.00 10.00      A   
ATOM   1475  OD1 ASN A 157      14.161  13.090   4.379  1.00 10.00      A   
ATOM   1476  ND2 ASN A 157      13.926  10.902   4.789  1.00 10.00      A   
ATOM   1477 HD21 ASN A 157      13.452  10.218   5.308  1.00 10.00      A   
ATOM   1478 HD22 ASN A 157      14.635  10.698   4.139  1.00 10.00      A   
ATOM   1479  C   ASN A 157      10.366  13.368   5.153  1.00 10.00      A   
ATOM   1480  O   ASN A 157      10.268  12.665   4.145  1.00 10.00      A   
ATOM   1481  N   LEU A 158       9.310  13.862   5.799  1.00 10.00      A   
ATOM   1482  HN  LEU A 158       9.455  14.440   6.577  1.00 10.00      A   
ATOM   1483  CA  LEU A 158       7.942  13.581   5.368  1.00 10.00      A   
ATOM   1484  CB  LEU A 158       6.932  14.068   6.410  1.00 10.00      A   
ATOM   1485  CG  LEU A 158       5.491  13.575   6.235  1.00 10.00      A   
ATOM   1486  CD1 LEU A 158       5.412  12.062   6.395  1.00 10.00      A   
ATOM   1487  CD2 LEU A 158       4.571  14.266   7.224  1.00 10.00      A   
ATOM   1488  C   LEU A 158       7.657  14.227   4.018  1.00 10.00      A   
ATOM   1489  O   LEU A 158       7.964  15.401   3.804  1.00 10.00      A   
ATOM   1490  N   LYS A 159       7.072  13.457   3.113  1.00 10.00      A   
ATOM   1491  HN  LYS A 159       6.851  12.526   3.347  1.00 10.00      A   
ATOM   1492  CA  LYS A 159       6.766  13.944   1.777  1.00 10.00      A   
ATOM   1493  CB  LYS A 159       7.659  13.234   0.753  1.00 10.00      A   
ATOM   1494  CG  LYS A 159       9.144  13.533   0.908  1.00 10.00      A   
ATOM   1495  CD  LYS A 159      10.012  12.454   0.277  1.00 10.00      A   
ATOM   1496  CE  LYS A 159       9.857  12.410  -1.235  1.00 10.00      A   
ATOM   1497  NZ  LYS A 159      10.861  11.512  -1.864  1.00 10.00      A   
ATOM   1498  HZ1 LYS A 159      10.822  10.568  -1.430  1.00 10.00      A   
ATOM   1499  HZ2 LYS A 159      11.820  11.899  -1.735  1.00 10.00      A   
ATOM   1500  HZ3 LYS A 159      10.673  11.420  -2.884  1.00 10.00      A   
ATOM   1501  C   LYS A 159       5.296  13.742   1.419  1.00 10.00      A   
ATOM   1502  O   LYS A 159       4.662  14.626   0.841  1.00 10.00      A   
ATOM   1503  N   GLU A 160       4.750  12.585   1.772  1.00 10.00      A   
ATOM   1504  HN  GLU A 160       5.292  11.926   2.254  1.00 10.00      A   
ATOM   1505  CA  GLU A 160       3.356  12.277   1.460  1.00 10.00      A   
ATOM   1506  CB  GLU A 160       3.279  11.128   0.451  1.00 10.00      A   
ATOM   1507  CG  GLU A 160       3.792  11.491  -0.934  1.00 10.00      A   
ATOM   1508  CD  GLU A 160       4.147  10.280  -1.770  1.00 10.00      A   
ATOM   1509  OE1 GLU A 160       5.271   9.759  -1.621  1.00 10.00      A   
ATOM   1510  OE2 GLU A 160       3.314   9.855  -2.593  1.00 10.00      A   
ATOM   1511  C   GLU A 160       2.532  11.950   2.705  1.00 10.00      A   
ATOM   1512  O   GLU A 160       2.900  11.077   3.497  1.00 10.00      A   
ATOM   1513  N   LEU A 161       1.426  12.672   2.868  1.00 10.00      A   
ATOM   1514  HN  LEU A 161       1.211  13.370   2.207  1.00 10.00      A   
ATOM   1515  CA  LEU A 161       0.520  12.474   3.996  1.00 10.00      A   
ATOM   1516  CB  LEU A 161       0.594  13.667   4.959  1.00 10.00      A   
ATOM   1517  CG  LEU A 161      -0.283  13.582   6.212  1.00 10.00      A   
ATOM   1518  CD1 LEU A 161       0.330  12.641   7.236  1.00 10.00      A   
ATOM   1519  CD2 LEU A 161      -0.505  14.960   6.812  1.00 10.00      A   
ATOM   1520  C   LEU A 161      -0.909  12.308   3.488  1.00 10.00      A   
ATOM   1521  O   LEU A 161      -1.483  13.236   2.916  1.00 10.00      A   
ATOM   1522  N   ASP A 162      -1.473  11.127   3.692  1.00 10.00      A   
ATOM   1523  HN  ASP A 162      -0.965  10.430   4.163  1.00 10.00      A   
ATOM   1524  CA  ASP A 162      -2.835  10.842   3.248  1.00 10.00      A   
ATOM   1525  CB  ASP A 162      -2.830   9.772   2.149  1.00 10.00      A   
ATOM   1526  CG  ASP A 162      -4.180   9.593   1.481  1.00 10.00      A   
ATOM   1527  OD1 ASP A 162      -4.988  10.540   1.498  1.00 10.00      A   
ATOM   1528  OD2 ASP A 162      -4.426   8.510   0.907  1.00 10.00      A   
ATOM   1529  C   ASP A 162      -3.699  10.389   4.417  1.00 10.00      A   
ATOM   1530  O   ASP A 162      -3.510   9.298   4.951  1.00 10.00      A   
ATOM   1531  N   LEU A 163      -4.638  11.236   4.816  1.00 10.00      A   
ATOM   1532  HN  LEU A 163      -4.734  12.096   4.353  1.00 10.00      A   
ATOM   1533  CA  LEU A 163      -5.532  10.927   5.927  1.00 10.00      A   
ATOM   1534  CB  LEU A 163      -5.474  12.050   6.967  1.00 10.00      A   
ATOM   1535  CG  LEU A 163      -4.080  12.559   7.348  1.00 10.00      A   
ATOM   1536  CD1 LEU A 163      -4.189  13.690   8.357  1.00 10.00      A   
ATOM   1537  CD2 LEU A 163      -3.218  11.431   7.898  1.00 10.00      A   
ATOM   1538  C   LEU A 163      -6.962  10.767   5.420  1.00 10.00      A   
ATOM   1539  O   LEU A 163      -7.908  11.301   6.003  1.00 10.00      A   
ATOM   1540  N   ARG A 164      -7.107  10.013   4.342  1.00 10.00      A   
ATOM   1541  HN  ARG A 164      -6.314   9.587   3.958  1.00 10.00      A   
ATOM   1542  CA  ARG A 164      -8.403   9.790   3.713  1.00 10.00      A   
ATOM   1543  CB  ARG A 164      -8.242   9.057   2.377  1.00 10.00      A   
ATOM   1544  CG  ARG A 164      -7.690   7.643   2.485  1.00 10.00      A   
ATOM   1545  CD  ARG A 164      -7.258   7.118   1.124  1.00 10.00      A   
ATOM   1546  NE  ARG A 164      -7.012   5.674   1.129  1.00 10.00      A   
ATOM   1547  HE  ARG A 164      -7.794   5.089   1.255  1.00 10.00      A   
ATOM   1548  CZ  ARG A 164      -5.812   5.113   0.972  1.00 10.00      A   
ATOM   1549  NH1 ARG A 164      -4.731   5.870   0.796  1.00 10.00      A   
ATOM   1550 HH11 ARG A 164      -4.817   6.919   0.780  1.00 10.00      A   
ATOM   1551 HH12 ARG A 164      -3.792   5.431   0.675  1.00 10.00      A   
ATOM   1552  NH2 ARG A 164      -5.693   3.790   1.003  1.00 10.00      A   
ATOM   1553 HH21 ARG A 164      -4.760   3.338   0.881  1.00 10.00      A   
ATOM   1554 HH22 ARG A 164      -6.538   3.193   1.156  1.00 10.00      A   
ATOM   1555  C   ARG A 164      -9.416   9.073   4.612  1.00 10.00      A   
ATOM   1556  O   ARG A 164      -9.143   8.001   5.159  1.00 10.00      A   
ATOM   1557  N   GLU A 165     -10.584   9.707   4.762  1.00 10.00      A   
ATOM   1558  HN  GLU A 165     -10.697  10.575   4.319  1.00 10.00      A   
ATOM   1559  CA  GLU A 165     -11.708   9.174   5.544  1.00 10.00      A   
ATOM   1560  CB  GLU A 165     -12.344   7.969   4.839  1.00 10.00      A   
ATOM   1561  CG  GLU A 165     -13.028   8.299   3.519  1.00 10.00      A   
ATOM   1562  CD  GLU A 165     -12.079   8.275   2.339  1.00 10.00      A   
ATOM   1563  OE1 GLU A 165     -11.715   7.170   1.894  1.00 10.00      A   
ATOM   1564  OE2 GLU A 165     -11.697   9.360   1.846  1.00 10.00      A   
ATOM   1565  C   GLU A 165     -11.373   8.833   7.003  1.00 10.00      A   
ATOM   1566  O   GLU A 165     -12.038   7.996   7.618  1.00 10.00      A   
ATOM   1567  N   SER A 166     -10.371   9.489   7.568  1.00 10.00      A   
ATOM   1568  HN  SER A 166      -9.881  10.162   7.051  1.00 10.00      A   
ATOM   1569  CA  SER A 166      -9.986   9.223   8.947  1.00 10.00      A   
ATOM   1570  CB  SER A 166      -8.465   9.296   9.108  1.00 10.00      A   
ATOM   1571  OG  SER A 166      -7.845   8.215   8.433  1.00 10.00      A   
ATOM   1572  HG  SER A 166      -7.098   8.541   7.912  1.00 10.00      A   
ATOM   1573  C   SER A 166     -10.685  10.181   9.909  1.00 10.00      A   
ATOM   1574  O   SER A 166     -10.850  11.362   9.608  1.00 10.00      A   
ATOM   1575  N   ASP A 167     -11.112   9.667  11.060  1.00 10.00      A   
ATOM   1576  HN  ASP A 167     -10.947   8.718  11.252  1.00 10.00      A   
ATOM   1577  CA  ASP A 167     -11.791  10.491  12.057  1.00 10.00      A   
ATOM   1578  CB  ASP A 167     -12.909   9.724  12.773  1.00 10.00      A   
ATOM   1579  CG  ASP A 167     -13.713  10.611  13.707  1.00 10.00      A   
ATOM   1580  OD1 ASP A 167     -14.293  11.611  13.232  1.00 10.00      A   
ATOM   1581  OD2 ASP A 167     -13.773  10.314  14.921  1.00 10.00      A   
ATOM   1582  C   ASP A 167     -10.788  11.040  13.061  1.00 10.00      A   
ATOM   1583  O   ASP A 167     -10.524  10.431  14.106  1.00 10.00      A   
ATOM   1584  N   VAL A 168     -10.197  12.170  12.715  1.00 10.00      A   
ATOM   1585  HN  VAL A 168     -10.428  12.585  11.859  1.00 10.00      A   
ATOM   1586  CA  VAL A 168      -9.218  12.814  13.572  1.00 10.00      A   
ATOM   1587  CB  VAL A 168      -8.289  13.745  12.766  1.00 10.00      A   
ATOM   1588  CG1 VAL A 168      -7.069  14.138  13.584  1.00 10.00      A   
ATOM   1589  CG2 VAL A 168      -7.878  13.101  11.451  1.00 10.00      A   
ATOM   1590  C   VAL A 168      -9.920  13.634  14.646  1.00 10.00      A   
ATOM   1591  O   VAL A 168     -10.950  14.261  14.387  1.00 10.00      A   
ATOM   1592  N   ASP A 169      -9.377  13.608  15.854  1.00 10.00      A   
ATOM   1593  HN  ASP A 169      -8.574  13.064  16.014  1.00 10.00      A   
ATOM   1594  CA  ASP A 169      -9.947  14.374  16.949  1.00 10.00      A   
ATOM   1595  CB  ASP A 169      -9.517  13.798  18.296  1.00 10.00      A   
ATOM   1596  CG  ASP A 169     -10.247  14.428  19.463  1.00 10.00      A   
ATOM   1597  OD1 ASP A 169      -9.582  14.810  20.447  1.00 10.00      A   
ATOM   1598  OD2 ASP A 169     -11.490  14.533  19.407  1.00 10.00      A   
ATOM   1599  C   ASP A 169      -9.521  15.832  16.816  1.00 10.00      A   
ATOM   1600  O   ASP A 169      -8.444  16.221  17.261  1.00 10.00      A   
ATOM   1601  N   ASP A 170     -10.362  16.614  16.155  1.00 10.00      A   
ATOM   1602  HN  ASP A 170     -11.189  16.220  15.800  1.00 10.00      A   
ATOM   1603  CA  ASP A 170     -10.099  18.032  15.915  1.00 10.00      A   
ATOM   1604  CB  ASP A 170     -11.203  18.640  15.047  1.00 10.00      A   
ATOM   1605  CG  ASP A 170     -11.077  18.279  13.582  1.00 10.00      A   
ATOM   1606  OD1 ASP A 170     -10.317  18.959  12.864  1.00 10.00      A   
ATOM   1607  OD2 ASP A 170     -11.756  17.332  13.134  1.00 10.00      A   
ATOM   1608  C   ASP A 170      -9.984  18.839  17.198  1.00 10.00      A   
ATOM   1609  O   ASP A 170     -10.994  19.154  17.833  1.00 10.00      A   
ATOM   1610  N   VAL A 171      -8.755  19.169  17.577  1.00 10.00      A   
ATOM   1611  HN  VAL A 171      -7.992  18.853  17.049  1.00 10.00      A   
ATOM   1612  CA  VAL A 171      -8.506  19.974  18.762  1.00 10.00      A   
ATOM   1613  CB  VAL A 171      -7.351  19.408  19.620  1.00 10.00      A   
ATOM   1614  CG1 VAL A 171      -7.112  20.276  20.850  1.00 10.00      A   
ATOM   1615  CG2 VAL A 171      -7.648  17.974  20.031  1.00 10.00      A   
ATOM   1616  C   VAL A 171      -8.166  21.395  18.329  1.00 10.00      A   
ATOM   1617  O   VAL A 171      -8.805  22.360  18.758  1.00 10.00      A   
ATOM   1618  N   SER A 172      -7.162  21.514  17.469  1.00 10.00      A   
ATOM   1619  HN  SER A 172      -6.681  20.708  17.179  1.00 10.00      A   
ATOM   1620  CA  SER A 172      -6.738  22.806  16.955  1.00 10.00      A   
ATOM   1621  CB  SER A 172      -5.939  23.578  18.013  1.00 10.00      A   
ATOM   1622  OG  SER A 172      -5.076  22.719  18.744  1.00 10.00      A   
ATOM   1623  HG  SER A 172      -4.918  23.092  19.620  1.00 10.00      A   
ATOM   1624  C   SER A 172      -5.925  22.632  15.676  1.00 10.00      A   
ATOM   1625  O   SER A 172      -4.998  21.822  15.625  1.00 10.00      A   
ATOM   1626  N   GLY A 173      -6.269  23.400  14.647  1.00 10.00      A   
ATOM   1627  HN  GLY A 173      -7.010  24.040  14.748  1.00 10.00      A   
ATOM   1628  CA  GLY A 173      -5.570  23.313  13.378  1.00 10.00      A   
ATOM   1629  C   GLY A 173      -4.305  24.152  13.345  1.00 10.00      A   
ATOM   1630  O   GLY A 173      -3.900  24.638  12.288  1.00 10.00      A   
ATOM   1631  N   HIS A 174      -3.672  24.315  14.500  1.00 10.00      A   
ATOM   1632  HN  HIS A 174      -4.036  23.895  15.308  1.00 10.00      A   
ATOM   1633  CA  HIS A 174      -2.448  25.100  14.595  1.00 10.00      A   
ATOM   1634  CB  HIS A 174      -2.319  25.746  15.980  1.00 10.00      A   
ATOM   1635  CG  HIS A 174      -1.260  26.802  16.061  1.00 10.00      A   
ATOM   1636  ND1 HIS A 174      -1.368  27.985  15.365  1.00 10.00      A   
ATOM   1637  CD2 HIS A 174      -0.096  26.799  16.756  1.00 10.00      A   
ATOM   1638  CE1 HIS A 174      -0.276  28.671  15.648  1.00 10.00      A   
ATOM   1639  NE2 HIS A 174       0.519  27.993  16.484  1.00 10.00      A   
ATOM   1640  HE2 HIS A 174       1.387  28.293  16.835  1.00 10.00      A   
ATOM   1641  C   HIS A 174      -1.234  24.229  14.298  1.00 10.00      A   
ATOM   1642  O   HIS A 174      -0.129  24.731  14.093  1.00 10.00      A   
ATOM   1643  N   TRP A 175      -1.455  22.919  14.256  1.00 10.00      A   
ATOM   1644  HN  TRP A 175      -2.364  22.587  14.414  1.00 10.00      A   
ATOM   1645  CA  TRP A 175      -0.388  21.960  13.985  1.00 10.00      A   
ATOM   1646  CB  TRP A 175      -0.923  20.523  14.035  1.00 10.00      A   
ATOM   1647  CG  TRP A 175      -1.934  20.213  12.972  1.00 10.00      A   
ATOM   1648  CD1 TRP A 175      -3.278  20.435  13.030  1.00 10.00      A   
ATOM   1649  CD2 TRP A 175      -1.681  19.624  11.689  1.00 10.00      A   
ATOM   1650  NE1 TRP A 175      -3.877  20.026  11.869  1.00 10.00      A   
ATOM   1651  HE1 TRP A 175      -4.838  20.084  11.675  1.00 10.00      A   
ATOM   1652  CE2 TRP A 175      -2.920  19.524  11.027  1.00 10.00      A   
ATOM   1653  CE3 TRP A 175      -0.527  19.171  11.035  1.00 10.00      A   
ATOM   1654  CZ2 TRP A 175      -3.041  18.996   9.745  1.00 10.00      A   
ATOM   1655  CZ3 TRP A 175      -0.650  18.647   9.763  1.00 10.00      A   
ATOM   1656  CH2 TRP A 175      -1.897  18.562   9.130  1.00 10.00      A   
ATOM   1657  C   TRP A 175       0.277  22.232  12.637  1.00 10.00      A   
ATOM   1658  O   TRP A 175       1.447  21.907  12.431  1.00 10.00      A   
ATOM   1659  N   LEU A 176      -0.477  22.845  11.726  1.00 10.00      A   
ATOM   1660  HN  LEU A 176      -1.405  23.076  11.954  1.00 10.00      A   
ATOM   1661  CA  LEU A 176       0.029  23.167  10.399  1.00 10.00      A   
ATOM   1662  CB  LEU A 176      -1.119  23.615   9.492  1.00 10.00      A   
ATOM   1663  CG  LEU A 176      -0.866  23.515   7.990  1.00 10.00      A   
ATOM   1664  CD1 LEU A 176      -0.910  22.064   7.534  1.00 10.00      A   
ATOM   1665  CD2 LEU A 176      -1.875  24.355   7.229  1.00 10.00      A   
ATOM   1666  C   LEU A 176       1.105  24.250  10.472  1.00 10.00      A   
ATOM   1667  O   LEU A 176       1.954  24.364   9.588  1.00 10.00      A   
ATOM   1668  N   SER A 177       1.073  25.028  11.541  1.00 10.00      A   
ATOM   1669  HN  SER A 177       0.386  24.876  12.225  1.00 10.00      A   
ATOM   1670  CA  SER A 177       2.031  26.098  11.733  1.00 10.00      A   
ATOM   1671  CB  SER A 177       1.381  27.249  12.501  1.00 10.00      A   
ATOM   1672  OG  SER A 177       0.190  27.669  11.861  1.00 10.00      A   
ATOM   1673  HG  SER A 177      -0.513  27.765  12.516  1.00 10.00      A   
ATOM   1674  C   SER A 177       3.270  25.595  12.468  1.00 10.00      A   
ATOM   1675  O   SER A 177       4.203  26.357  12.726  1.00 10.00      A   
ATOM   1676  N   HIS A 178       3.277  24.306  12.793  1.00 10.00      A   
ATOM   1677  HN  HIS A 178       2.503  23.750  12.557  1.00 10.00      A   
ATOM   1678  CA  HIS A 178       4.401  23.695  13.495  1.00 10.00      A   
ATOM   1679  CB  HIS A 178       3.925  22.524  14.360  1.00 10.00      A   
ATOM   1680  CG  HIS A 178       3.332  22.932  15.673  1.00 10.00      A   
ATOM   1681  ND1 HIS A 178       3.919  22.576  16.863  1.00 10.00      A   
ATOM   1682  CD2 HIS A 178       2.207  23.641  15.926  1.00 10.00      A   
ATOM   1683  CE1 HIS A 178       3.146  23.069  17.810  1.00 10.00      A   
ATOM   1684  NE2 HIS A 178       2.101  23.722  17.289  1.00 10.00      A   
ATOM   1685  HE2 HIS A 178       1.390  24.178  17.789  1.00 10.00      A   
ATOM   1686  C   HIS A 178       5.465  23.228  12.508  1.00 10.00      A   
ATOM   1687  O   HIS A 178       6.558  22.807  12.903  1.00 10.00      A   
ATOM   1688  N   PHE A 179       5.137  23.309  11.222  1.00 10.00      A   
ATOM   1689  HN  PHE A 179       4.255  23.654  10.978  1.00 10.00      A   
ATOM   1690  CA  PHE A 179       6.054  22.911  10.164  1.00 10.00      A   
ATOM   1691  CB  PHE A 179       5.350  22.921   8.803  1.00 10.00      A   
ATOM   1692  CG  PHE A 179       4.557  21.685   8.500  1.00 10.00      A   
ATOM   1693  CD1 PHE A 179       3.186  21.670   8.678  1.00 10.00      A   
ATOM   1694  CD2 PHE A 179       5.179  20.543   8.025  1.00 10.00      A   
ATOM   1695  CE1 PHE A 179       2.445  20.540   8.391  1.00 10.00      A   
ATOM   1696  CE2 PHE A 179       4.446  19.407   7.735  1.00 10.00      A   
ATOM   1697  CZ  PHE A 179       3.078  19.406   7.918  1.00 10.00      A   
ATOM   1698  C   PHE A 179       7.251  23.849  10.111  1.00 10.00      A   
ATOM   1699  O   PHE A 179       7.090  25.070  10.123  1.00 10.00      A   
ATOM   1700  N   PRO A 180       8.467  23.292  10.055  1.00 10.00      A   
ATOM   1701  CA  PRO A 180       9.695  24.087   9.982  1.00 10.00      A   
ATOM   1702  CB  PRO A 180      10.814  23.038  10.019  1.00 10.00      A   
ATOM   1703  CG  PRO A 180      10.170  21.796  10.531  1.00 10.00      A   
ATOM   1704  CD  PRO A 180       8.747  21.849  10.065  1.00 10.00      A   
ATOM   1705  C   PRO A 180       9.764  24.864   8.675  1.00 10.00      A   
ATOM   1706  O   PRO A 180       9.259  24.411   7.646  1.00 10.00      A   
ATOM   1707  N   ASP A 181      10.403  26.023   8.715  1.00 10.00      A   
ATOM   1708  HN  ASP A 181      10.796  26.320   9.567  1.00 10.00      A   
ATOM   1709  CA  ASP A 181      10.539  26.873   7.534  1.00 10.00      A   
ATOM   1710  CB  ASP A 181      11.228  28.190   7.914  1.00 10.00      A   
ATOM   1711  CG  ASP A 181      10.980  29.307   6.924  1.00 10.00      A   
ATOM   1712  OD1 ASP A 181      11.754  29.431   5.955  1.00 10.00      A   
ATOM   1713  OD2 ASP A 181      10.021  30.084   7.130  1.00 10.00      A   
ATOM   1714  C   ASP A 181      11.331  26.159   6.439  1.00 10.00      A   
ATOM   1715  O   ASP A 181      11.195  26.461   5.254  1.00 10.00      A   
ATOM   1716  N   THR A 182      12.154  25.200   6.847  1.00 10.00      A   
ATOM   1717  HN  THR A 182      12.230  25.012   7.807  1.00 10.00      A   
ATOM   1718  CA  THR A 182      12.973  24.439   5.912  1.00 10.00      A   
ATOM   1719  CB  THR A 182      14.268  23.962   6.586  1.00 10.00      A   
ATOM   1720  OG1 THR A 182      14.257  24.366   7.964  1.00 10.00      A   
ATOM   1721  HG1 THR A 182      14.214  23.576   8.520  1.00 10.00      A   
ATOM   1722  CG2 THR A 182      15.478  24.566   5.895  1.00 10.00      A   
ATOM   1723  C   THR A 182      12.229  23.229   5.339  1.00 10.00      A   
ATOM   1724  O   THR A 182      12.814  22.417   4.622  1.00 10.00      A   
ATOM   1725  N   TYR A 183      10.949  23.103   5.663  1.00 10.00      A   
ATOM   1726  HN  TYR A 183      10.531  23.771   6.249  1.00 10.00      A   
ATOM   1727  CA  TYR A 183      10.150  21.994   5.154  1.00 10.00      A   
ATOM   1728  CB  TYR A 183       8.945  21.708   6.058  1.00 10.00      A   
ATOM   1729  CG  TYR A 183       8.136  20.501   5.630  1.00 10.00      A   
ATOM   1730  CD1 TYR A 183       8.512  19.218   6.008  1.00 10.00      A   
ATOM   1731  CD2 TYR A 183       7.006  20.644   4.833  1.00 10.00      A   
ATOM   1732  CE1 TYR A 183       7.779  18.116   5.605  1.00 10.00      A   
ATOM   1733  CE2 TYR A 183       6.267  19.548   4.431  1.00 10.00      A   
ATOM   1734  CZ  TYR A 183       6.659  18.284   4.818  1.00 10.00      A   
ATOM   1735  OH  TYR A 183       5.936  17.182   4.413  1.00 10.00      A   
ATOM   1736  HH  TYR A 183       6.548  16.490   4.119  1.00 10.00      A   
ATOM   1737  C   TYR A 183       9.684  22.308   3.738  1.00 10.00      A   
ATOM   1738  O   TYR A 183       8.805  23.153   3.539  1.00 10.00      A   
ATOM   1739  N   THR A 184      10.288  21.637   2.766  1.00 10.00      A   
ATOM   1740  HN  THR A 184      10.994  20.994   3.000  1.00 10.00      A   
ATOM   1741  CA  THR A 184       9.960  21.843   1.363  1.00 10.00      A   
ATOM   1742  CB  THR A 184      11.068  22.674   0.675  1.00 10.00      A   
ATOM   1743  OG1 THR A 184      12.357  22.225   1.129  1.00 10.00      A   
ATOM   1744  HG1 THR A 184      12.764  21.675   0.447  1.00 10.00      A   
ATOM   1745  CG2 THR A 184      10.917  24.151   1.010  1.00 10.00      A   
ATOM   1746  C   THR A 184       9.808  20.511   0.622  1.00 10.00      A   
ATOM   1747  O   THR A 184       9.867  20.466  -0.608  1.00 10.00      A   
ATOM   1748  N   SER A 185       9.599  19.433   1.370  1.00 10.00      A   
ATOM   1749  HN  SER A 185       9.549  19.525   2.343  1.00 10.00      A   
ATOM   1750  CA  SER A 185       9.463  18.109   0.778  1.00 10.00      A   
ATOM   1751  CB  SER A 185      10.179  17.085   1.658  1.00 10.00      A   
ATOM   1752  OG  SER A 185       9.875  17.295   3.029  1.00 10.00      A   
ATOM   1753  HG  SER A 185       9.314  16.570   3.345  1.00 10.00      A   
ATOM   1754  C   SER A 185       8.003  17.703   0.583  1.00 10.00      A   
ATOM   1755  O   SER A 185       7.715  16.553   0.259  1.00 10.00      A   
ATOM   1756  N   LEU A 186       7.091  18.649   0.774  1.00 10.00      A   
ATOM   1757  HN  LEU A 186       7.383  19.555   1.008  1.00 10.00      A   
ATOM   1758  CA  LEU A 186       5.664  18.378   0.638  1.00 10.00      A   
ATOM   1759  CB  LEU A 186       4.848  19.594   1.078  1.00 10.00      A   
ATOM   1760  CG  LEU A 186       3.329  19.442   1.055  1.00 10.00      A   
ATOM   1761  CD1 LEU A 186       2.873  18.454   2.118  1.00 10.00      A   
ATOM   1762  CD2 LEU A 186       2.658  20.792   1.254  1.00 10.00      A   
ATOM   1763  C   LEU A 186       5.289  17.973  -0.785  1.00 10.00      A   
ATOM   1764  O   LEU A 186       5.489  18.735  -1.730  1.00 10.00      A   
ATOM   1765  N   VAL A 187       4.763  16.763  -0.919  1.00 10.00      A   
ATOM   1766  HN  VAL A 187       4.671  16.196  -0.120  1.00 10.00      A   
ATOM   1767  CA  VAL A 187       4.339  16.234  -2.212  1.00 10.00      A   
ATOM   1768  CB  VAL A 187       5.082  14.921  -2.561  1.00 10.00      A   
ATOM   1769  CG1 VAL A 187       4.611  14.362  -3.898  1.00 10.00      A   
ATOM   1770  CG2 VAL A 187       6.585  15.139  -2.575  1.00 10.00      A   
ATOM   1771  C   VAL A 187       2.837  15.966  -2.211  1.00 10.00      A   
ATOM   1772  O   VAL A 187       2.127  16.333  -3.151  1.00 10.00      A   
ATOM   1773  N   SER A 188       2.358  15.342  -1.142  1.00 10.00      A   
ATOM   1774  HN  SER A 188       2.971  15.104  -0.410  1.00 10.00      A   
ATOM   1775  CA  SER A 188       0.945  15.012  -1.020  1.00 10.00      A   
ATOM   1776  CB  SER A 188       0.747  13.508  -1.247  1.00 10.00      A   
ATOM   1777  OG  SER A 188      -0.622  13.165  -1.380  1.00 10.00      A   
ATOM   1778  HG  SER A 188      -1.161  13.752  -0.834  1.00 10.00      A   
ATOM   1779  C   SER A 188       0.413  15.411   0.354  1.00 10.00      A   
ATOM   1780  O   SER A 188       1.020  15.084   1.374  1.00 10.00      A   
ATOM   1781  N   LEU A 189      -0.710  16.122   0.376  1.00 10.00      A   
ATOM   1782  HN  LEU A 189      -1.144  16.367  -0.477  1.00 10.00      A   
ATOM   1783  CA  LEU A 189      -1.319  16.557   1.626  1.00 10.00      A   
ATOM   1784  CB  LEU A 189      -0.895  17.993   1.959  1.00 10.00      A   
ATOM   1785  CG  LEU A 189      -1.394  18.554   3.292  1.00 10.00      A   
ATOM   1786  CD1 LEU A 189      -0.724  17.848   4.460  1.00 10.00      A   
ATOM   1787  CD2 LEU A 189      -1.162  20.054   3.366  1.00 10.00      A   
ATOM   1788  C   LEU A 189      -2.841  16.465   1.552  1.00 10.00      A   
ATOM   1789  O   LEU A 189      -3.501  17.344   0.991  1.00 10.00      A   
ATOM   1790  N   ASN A 190      -3.392  15.393   2.109  1.00 10.00      A   
ATOM   1791  HN  ASN A 190      -2.812  14.720   2.528  1.00 10.00      A   
ATOM   1792  CA  ASN A 190      -4.836  15.187   2.120  1.00 10.00      A   
ATOM   1793  CB  ASN A 190      -5.195  13.827   1.511  1.00 10.00      A   
ATOM   1794  CG  ASN A 190      -6.689  13.533   1.549  1.00 10.00      A   
ATOM   1795  OD1 ASN A 190      -7.519  14.441   1.585  1.00 10.00      A   
ATOM   1796  ND2 ASN A 190      -7.039  12.259   1.529  1.00 10.00      A   
ATOM   1797 HD21 ASN A 190      -6.320  11.574   1.496  1.00 10.00      A   
ATOM   1798 HD22 ASN A 190      -7.996  12.040   1.549  1.00 10.00      A   
ATOM   1799  C   ASN A 190      -5.369  15.274   3.542  1.00 10.00      A   
ATOM   1800  O   ASN A 190      -5.147  14.373   4.351  1.00 10.00      A   
ATOM   1801  N   ILE A 191      -6.067  16.361   3.840  1.00 10.00      A   
ATOM   1802  HN  ILE A 191      -6.212  17.042   3.144  1.00 10.00      A   
ATOM   1803  CA  ILE A 191      -6.629  16.574   5.171  1.00 10.00      A   
ATOM   1804  CB  ILE A 191      -5.818  17.623   5.967  1.00 10.00      A   
ATOM   1805  CG1 ILE A 191      -5.654  18.914   5.157  1.00 10.00      A   
ATOM   1806  CG2 ILE A 191      -4.458  17.061   6.364  1.00 10.00      A   
ATOM   1807  CD1 ILE A 191      -5.073  20.066   5.947  1.00 10.00      A   
ATOM   1808  C   ILE A 191      -8.093  17.012   5.078  1.00 10.00      A   
ATOM   1809  O   ILE A 191      -8.572  17.804   5.886  1.00 10.00      A   
ATOM   1810  N   SER A 192      -8.806  16.460   4.105  1.00 10.00      A   
ATOM   1811  HN  SER A 192      -8.381  15.799   3.515  1.00 10.00      A   
ATOM   1812  CA  SER A 192     -10.209  16.800   3.886  1.00 10.00      A   
ATOM   1813  CB  SER A 192     -10.652  16.226   2.540  1.00 10.00      A   
ATOM   1814  OG  SER A 192     -10.177  14.895   2.385  1.00 10.00      A   
ATOM   1815  HG  SER A 192      -9.516  14.866   1.677  1.00 10.00      A   
ATOM   1816  C   SER A 192     -11.115  16.275   5.011  1.00 10.00      A   
ATOM   1817  O   SER A 192     -12.291  16.632   5.100  1.00 10.00      A   
ATOM   1818  N   CYS A 193     -10.557  15.440   5.873  1.00 10.00      A   
ATOM   1819  HN  CYS A 193      -9.614  15.211   5.769  1.00 10.00      A   
ATOM   1820  CA  CYS A 193     -11.307  14.850   6.974  1.00 10.00      A   
ATOM   1821  CB  CYS A 193     -10.631  13.548   7.391  1.00 10.00      A   
ATOM   1822  SG  CYS A 193      -8.830  13.676   7.497  1.00 10.00      A   
ATOM   1823  HG  CYS A 193      -8.312  12.597   6.921  1.00 10.00      A   
ATOM   1824  C   CYS A 193     -11.403  15.787   8.176  1.00 10.00      A   
ATOM   1825  O   CYS A 193     -12.366  15.729   8.941  1.00 10.00      A   
ATOM   1826  N   LEU A 194     -10.408  16.654   8.330  1.00 10.00      A   
ATOM   1827  HN  LEU A 194      -9.693  16.678   7.663  1.00 10.00      A   
ATOM   1828  CA  LEU A 194     -10.364  17.587   9.452  1.00 10.00      A   
ATOM   1829  CB  LEU A 194      -9.024  18.325   9.489  1.00 10.00      A   
ATOM   1830  CG  LEU A 194      -7.804  17.470   9.842  1.00 10.00      A   
ATOM   1831  CD1 LEU A 194      -6.520  18.183   9.455  1.00 10.00      A   
ATOM   1832  CD2 LEU A 194      -7.800  17.128  11.324  1.00 10.00      A   
ATOM   1833  C   LEU A 194     -11.520  18.577   9.415  1.00 10.00      A   
ATOM   1834  O   LEU A 194     -11.966  18.990   8.345  1.00 10.00      A   
ATOM   1835  N   ALA A 195     -11.999  18.953  10.590  1.00 10.00      A   
ATOM   1836  HN  ALA A 195     -11.598  18.582  11.411  1.00 10.00      A   
ATOM   1837  CA  ALA A 195     -13.103  19.892  10.699  1.00 10.00      A   
ATOM   1838  CB  ALA A 195     -14.205  19.326  11.583  1.00 10.00      A   
ATOM   1839  C   ALA A 195     -12.633  21.242  11.226  1.00 10.00      A   
ATOM   1840  O   ALA A 195     -13.330  22.248  11.091  1.00 10.00      A   
ATOM   1841  N   SER A 196     -11.460  21.257  11.841  1.00 10.00      A   
ATOM   1842  HN  SER A 196     -10.960  20.414  11.944  1.00 10.00      A   
ATOM   1843  CA  SER A 196     -10.900  22.486  12.381  1.00 10.00      A   
ATOM   1844  CB  SER A 196      -9.862  22.175  13.465  1.00 10.00      A   
ATOM   1845  OG  SER A 196      -8.976  21.144  13.054  1.00 10.00      A   
ATOM   1846  HG  SER A 196      -9.450  20.291  13.040  1.00 10.00      A   
ATOM   1847  C   SER A 196     -10.297  23.342  11.269  1.00 10.00      A   
ATOM   1848  O   SER A 196      -9.976  22.837  10.189  1.00 10.00      A   
ATOM   1849  N   GLU A 197     -10.164  24.633  11.521  1.00 10.00      A   
ATOM   1850  HN  GLU A 197     -10.443  24.987  12.390  1.00 10.00      A   
ATOM   1851  CA  GLU A 197      -9.603  25.537  10.533  1.00 10.00      A   
ATOM   1852  CB  GLU A 197     -10.297  26.899  10.592  1.00 10.00      A   
ATOM   1853  CG  GLU A 197      -9.800  27.889   9.552  1.00 10.00      A   
ATOM   1854  CD  GLU A 197     -10.500  29.229   9.621  1.00 10.00      A   
ATOM   1855  OE1 GLU A 197     -10.259  29.987  10.587  1.00 10.00      A   
ATOM   1856  OE2 GLU A 197     -11.270  29.547   8.695  1.00 10.00      A   
ATOM   1857  C   GLU A 197      -8.099  25.693  10.734  1.00 10.00      A   
ATOM   1858  O   GLU A 197      -7.645  26.156  11.782  1.00 10.00      A   
ATOM   1859  N   VAL A 198      -7.331  25.276   9.737  1.00 10.00      A   
ATOM   1860  HN  VAL A 198      -7.750  24.893   8.941  1.00 10.00      A   
ATOM   1861  CA  VAL A 198      -5.881  25.378   9.795  1.00 10.00      A   
ATOM   1862  CB  VAL A 198      -5.197  24.389   8.821  1.00 10.00      A   
ATOM   1863  CG1 VAL A 198      -5.365  22.953   9.298  1.00 10.00      A   
ATOM   1864  CG2 VAL A 198      -5.739  24.550   7.406  1.00 10.00      A   
ATOM   1865  C   VAL A 198      -5.442  26.809   9.479  1.00 10.00      A   
ATOM   1866  O   VAL A 198      -6.165  27.555   8.813  1.00 10.00      A   
ATOM   1867  N   SER A 199      -4.275  27.195   9.973  1.00 10.00      A   
ATOM   1868  HN  SER A 199      -3.754  26.569  10.516  1.00 10.00      A   
ATOM   1869  CA  SER A 199      -3.748  28.531   9.741  1.00 10.00      A   
ATOM   1870  CB  SER A 199      -2.524  28.760  10.626  1.00 10.00      A   
ATOM   1871  OG  SER A 199      -2.731  28.196  11.916  1.00 10.00      A   
ATOM   1872  HG  SER A 199      -3.544  28.550  12.296  1.00 10.00      A   
ATOM   1873  C   SER A 199      -3.400  28.745   8.267  1.00 10.00      A   
ATOM   1874  O   SER A 199      -2.408  28.213   7.767  1.00 10.00      A   
ATOM   1875  N   PHE A 200      -4.230  29.530   7.584  1.00 10.00      A   
ATOM   1876  HN  PHE A 200      -5.007  29.912   8.049  1.00 10.00      A   
ATOM   1877  CA  PHE A 200      -4.045  29.829   6.165  1.00 10.00      A   
ATOM   1878  CB  PHE A 200      -5.187  30.718   5.655  1.00 10.00      A   
ATOM   1879  CG  PHE A 200      -5.115  31.056   4.190  1.00 10.00      A   
ATOM   1880  CD1 PHE A 200      -5.381  30.098   3.225  1.00 10.00      A   
ATOM   1881  CD2 PHE A 200      -4.785  32.336   3.777  1.00 10.00      A   
ATOM   1882  CE1 PHE A 200      -5.317  30.410   1.877  1.00 10.00      A   
ATOM   1883  CE2 PHE A 200      -4.720  32.655   2.433  1.00 10.00      A   
ATOM   1884  CZ  PHE A 200      -4.986  31.690   1.482  1.00 10.00      A   
ATOM   1885  C   PHE A 200      -2.693  30.485   5.902  1.00 10.00      A   
ATOM   1886  O   PHE A 200      -2.102  30.296   4.841  1.00 10.00      A   
ATOM   1887  N   SER A 201      -2.208  31.240   6.877  1.00 10.00      A   
ATOM   1888  HN  SER A 201      -2.726  31.348   7.702  1.00 10.00      A   
ATOM   1889  CA  SER A 201      -0.928  31.917   6.759  1.00 10.00      A   
ATOM   1890  CB  SER A 201      -0.663  32.713   8.037  1.00 10.00      A   
ATOM   1891  OG  SER A 201      -1.784  32.641   8.905  1.00 10.00      A   
ATOM   1892  HG  SER A 201      -2.362  33.398   8.740  1.00 10.00      A   
ATOM   1893  C   SER A 201       0.195  30.909   6.512  1.00 10.00      A   
ATOM   1894  O   SER A 201       1.021  31.081   5.611  1.00 10.00      A   
ATOM   1895  N   ALA A 202       0.206  29.848   7.311  1.00 10.00      A   
ATOM   1896  HN  ALA A 202      -0.480  29.768   8.004  1.00 10.00      A   
ATOM   1897  CA  ALA A 202       1.208  28.799   7.183  1.00 10.00      A   
ATOM   1898  CB  ALA A 202       1.267  27.965   8.455  1.00 10.00      A   
ATOM   1899  C   ALA A 202       0.887  27.918   5.983  1.00 10.00      A   
ATOM   1900  O   ALA A 202       1.782  27.475   5.263  1.00 10.00      A   
ATOM   1901  N   LEU A 203      -0.404  27.688   5.770  1.00 10.00      A   
ATOM   1902  HN  LEU A 203      -1.062  28.075   6.391  1.00 10.00      A   
ATOM   1903  CA  LEU A 203      -0.877  26.870   4.657  1.00 10.00      A   
ATOM   1904  CB  LEU A 203      -2.407  26.810   4.657  1.00 10.00      A   
ATOM   1905  CG  LEU A 203      -3.069  26.065   3.494  1.00 10.00      A   
ATOM   1906  CD1 LEU A 203      -2.729  24.583   3.534  1.00 10.00      A   
ATOM   1907  CD2 LEU A 203      -4.575  26.271   3.526  1.00 10.00      A   
ATOM   1908  C   LEU A 203      -0.369  27.412   3.327  1.00 10.00      A   
ATOM   1909  O   LEU A 203       0.194  26.669   2.523  1.00 10.00      A   
ATOM   1910  N   GLU A 204      -0.557  28.711   3.116  1.00 10.00      A   
ATOM   1911  HN  GLU A 204      -1.008  29.248   3.807  1.00 10.00      A   
ATOM   1912  CA  GLU A 204      -0.118  29.362   1.889  1.00 10.00      A   
ATOM   1913  CB  GLU A 204      -0.578  30.823   1.865  1.00 10.00      A   
ATOM   1914  CG  GLU A 204      -0.798  31.378   0.466  1.00 10.00      A   
ATOM   1915  CD  GLU A 204      -0.347  32.819   0.330  1.00 10.00      A   
ATOM   1916  OE1 GLU A 204      -0.852  33.686   1.075  1.00 10.00      A   
ATOM   1917  OE2 GLU A 204       0.512  33.096  -0.532  1.00 10.00      A   
ATOM   1918  C   GLU A 204       1.402  29.289   1.751  1.00 10.00      A   
ATOM   1919  O   GLU A 204       1.924  28.942   0.688  1.00 10.00      A   
ATOM   1920  N   ARG A 205       2.108  29.604   2.835  1.00 10.00      A   
ATOM   1921  HN  ARG A 205       1.633  29.861   3.656  1.00 10.00      A   
ATOM   1922  CA  ARG A 205       3.571  29.584   2.837  1.00 10.00      A   
ATOM   1923  CB  ARG A 205       4.125  30.051   4.182  1.00 10.00      A   
ATOM   1924  CG  ARG A 205       4.538  31.513   4.198  1.00 10.00      A   
ATOM   1925  CD  ARG A 205       5.346  31.845   5.440  1.00 10.00      A   
ATOM   1926  NE  ARG A 205       4.518  31.865   6.646  1.00 10.00      A   
ATOM   1927  HE  ARG A 205       3.577  32.142   6.540  1.00 10.00      A   
ATOM   1928  CZ  ARG A 205       4.959  31.551   7.864  1.00 10.00      A   
ATOM   1929  NH1 ARG A 205       6.226  31.184   8.049  1.00 10.00      A   
ATOM   1930 HH11 ARG A 205       6.887  31.150   7.241  1.00 10.00      A   
ATOM   1931 HH12 ARG A 205       6.569  30.932   9.003  1.00 10.00      A   
ATOM   1932  NH2 ARG A 205       4.136  31.611   8.904  1.00 10.00      A   
ATOM   1933 HH21 ARG A 205       4.476  31.365   9.861  1.00 10.00      A   
ATOM   1934 HH22 ARG A 205       3.145  31.910   8.768  1.00 10.00      A   
ATOM   1935  C   ARG A 205       4.117  28.204   2.491  1.00 10.00      A   
ATOM   1936  O   ARG A 205       5.085  28.085   1.740  1.00 10.00      A   
ATOM   1937  N   LEU A 206       3.486  27.170   3.035  1.00 10.00      A   
ATOM   1938  HN  LEU A 206       2.722  27.339   3.634  1.00 10.00      A   
ATOM   1939  CA  LEU A 206       3.897  25.793   2.782  1.00 10.00      A   
ATOM   1940  CB  LEU A 206       3.038  24.816   3.588  1.00 10.00      A   
ATOM   1941  CG  LEU A 206       3.455  24.582   5.041  1.00 10.00      A   
ATOM   1942  CD1 LEU A 206       2.295  24.009   5.839  1.00 10.00      A   
ATOM   1943  CD2 LEU A 206       4.659  23.654   5.105  1.00 10.00      A   
ATOM   1944  C   LEU A 206       3.813  25.462   1.298  1.00 10.00      A   
ATOM   1945  O   LEU A 206       4.769  24.955   0.714  1.00 10.00      A   
ATOM   1946  N   VAL A 207       2.680  25.783   0.690  1.00 10.00      A   
ATOM   1947  HN  VAL A 207       1.966  26.214   1.210  1.00 10.00      A   
ATOM   1948  CA  VAL A 207       2.461  25.517  -0.728  1.00 10.00      A   
ATOM   1949  CB  VAL A 207       1.001  25.837  -1.125  1.00 10.00      A   
ATOM   1950  CG1 VAL A 207       0.759  25.586  -2.607  1.00 10.00      A   
ATOM   1951  CG2 VAL A 207       0.027  25.027  -0.281  1.00 10.00      A   
ATOM   1952  C   VAL A 207       3.420  26.338  -1.594  1.00 10.00      A   
ATOM   1953  O   VAL A 207       3.926  25.860  -2.608  1.00 10.00      A   
ATOM   1954  N   THR A 208       3.694  27.562  -1.164  1.00 10.00      A   
ATOM   1955  HN  THR A 208       3.295  27.865  -0.324  1.00 10.00      A   
ATOM   1956  CA  THR A 208       4.577  28.464  -1.900  1.00 10.00      A   
ATOM   1957  CB  THR A 208       4.553  29.884  -1.291  1.00 10.00      A   
ATOM   1958  OG1 THR A 208       3.195  30.320  -1.145  1.00 10.00      A   
ATOM   1959  HG1 THR A 208       2.725  29.719  -0.552  1.00 10.00      A   
ATOM   1960  CG2 THR A 208       5.296  30.872  -2.180  1.00 10.00      A   
ATOM   1961  C   THR A 208       6.021  27.957  -1.950  1.00 10.00      A   
ATOM   1962  O   THR A 208       6.751  28.228  -2.908  1.00 10.00      A   
ATOM   1963  N   ARG A 209       6.434  27.212  -0.934  1.00 10.00      A   
ATOM   1964  HN  ARG A 209       5.809  26.993  -0.208  1.00 10.00      A   
ATOM   1965  CA  ARG A 209       7.802  26.714  -0.890  1.00 10.00      A   
ATOM   1966  CB  ARG A 209       8.472  26.989   0.461  1.00 10.00      A   
ATOM   1967  CG  ARG A 209       7.851  26.287   1.654  1.00 10.00      A   
ATOM   1968  CD  ARG A 209       8.496  26.764   2.945  1.00 10.00      A   
ATOM   1969  NE  ARG A 209       8.057  25.995   4.106  1.00 10.00      A   
ATOM   1970  HE  ARG A 209       8.154  25.015   4.061  1.00 10.00      A   
ATOM   1971  CZ  ARG A 209       7.550  26.544   5.209  1.00 10.00      A   
ATOM   1972  NH1 ARG A 209       7.414  27.862   5.298  1.00 10.00      A   
ATOM   1973 HH11 ARG A 209       7.707  28.474   4.506  1.00 10.00      A   
ATOM   1974 HH12 ARG A 209       7.017  28.290   6.165  1.00 10.00      A   
ATOM   1975  NH2 ARG A 209       7.208  25.784   6.234  1.00 10.00      A   
ATOM   1976 HH21 ARG A 209       7.340  24.757   6.184  1.00 10.00      A   
ATOM   1977 HH22 ARG A 209       6.810  26.214   7.097  1.00 10.00      A   
ATOM   1978  C   ARG A 209       7.936  25.252  -1.304  1.00 10.00      A   
ATOM   1979  O   ARG A 209       9.045  24.725  -1.366  1.00 10.00      A   
ATOM   1980  N   CYS A 210       6.823  24.602  -1.608  1.00 10.00      A   
ATOM   1981  HN  CYS A 210       5.959  25.068  -1.562  1.00 10.00      A   
ATOM   1982  CA  CYS A 210       6.862  23.204  -2.015  1.00 10.00      A   
ATOM   1983  CB  CYS A 210       5.986  22.349  -1.105  1.00 10.00      A   
ATOM   1984  SG  CYS A 210       6.400  22.500   0.647  1.00 10.00      A   
ATOM   1985  HG  CYS A 210       5.773  23.574   1.113  1.00 10.00      A   
ATOM   1986  C   CYS A 210       6.457  23.036  -3.476  1.00 10.00      A   
ATOM   1987  O   CYS A 210       5.274  22.965  -3.796  1.00 10.00      A   
ATOM   1988  N   PRO A 211       7.445  22.966  -4.384  1.00 10.00      A   
ATOM   1989  CA  PRO A 211       7.193  22.815  -5.817  1.00 10.00      A   
ATOM   1990  CB  PRO A 211       8.497  23.320  -6.436  1.00 10.00      A   
ATOM   1991  CG  PRO A 211       9.545  22.956  -5.440  1.00 10.00      A   
ATOM   1992  CD  PRO A 211       8.890  23.035  -4.084  1.00 10.00      A   
ATOM   1993  C   PRO A 211       6.955  21.361  -6.209  1.00 10.00      A   
ATOM   1994  O   PRO A 211       6.775  21.044  -7.385  1.00 10.00      A   
ATOM   1995  N   ASN A 212       6.964  20.479  -5.220  1.00 10.00      A   
ATOM   1996  HN  ASN A 212       7.126  20.788  -4.303  1.00 10.00      A   
ATOM   1997  CA  ASN A 212       6.749  19.060  -5.463  1.00 10.00      A   
ATOM   1998  CB  ASN A 212       7.762  18.217  -4.684  1.00 10.00      A   
ATOM   1999  CG  ASN A 212       9.147  18.258  -5.296  1.00 10.00      A   
ATOM   2000  OD1 ASN A 212       9.308  18.312  -6.517  1.00 10.00      A   
ATOM   2001  ND2 ASN A 212      10.164  18.231  -4.449  1.00 10.00      A   
ATOM   2002 HD21 ASN A 212       9.966  18.183  -3.487  1.00 10.00      A   
ATOM   2003 HD22 ASN A 212      11.075  18.268  -4.817  1.00 10.00      A   
ATOM   2004  C   ASN A 212       5.335  18.657  -5.080  1.00 10.00      A   
ATOM   2005  O   ASN A 212       4.961  17.487  -5.176  1.00 10.00      A   
ATOM   2006  N   LEU A 213       4.551  19.641  -4.652  1.00 10.00      A   
ATOM   2007  HN  LEU A 213       4.906  20.552  -4.617  1.00 10.00      A   
ATOM   2008  CA  LEU A 213       3.179  19.401  -4.247  1.00 10.00      A   
ATOM   2009  CB  LEU A 213       2.646  20.588  -3.441  1.00 10.00      A   
ATOM   2010  CG  LEU A 213       1.208  20.471  -2.930  1.00 10.00      A   
ATOM   2011  CD1 LEU A 213       1.084  19.333  -1.930  1.00 10.00      A   
ATOM   2012  CD2 LEU A 213       0.758  21.779  -2.303  1.00 10.00      A   
ATOM   2013  C   LEU A 213       2.300  19.159  -5.463  1.00 10.00      A   
ATOM   2014  O   LEU A 213       2.014  20.081  -6.223  1.00 10.00      A   
ATOM   2015  N   LYS A 214       1.895  17.913  -5.650  1.00 10.00      A   
ATOM   2016  HN  LYS A 214       2.186  17.217  -5.021  1.00 10.00      A   
ATOM   2017  CA  LYS A 214       1.049  17.548  -6.772  1.00 10.00      A   
ATOM   2018  CB  LYS A 214       1.700  16.433  -7.590  1.00 10.00      A   
ATOM   2019  CG  LYS A 214       2.992  16.837  -8.280  1.00 10.00      A   
ATOM   2020  CD  LYS A 214       3.597  15.662  -9.030  1.00 10.00      A   
ATOM   2021  CE  LYS A 214       4.976  15.997  -9.565  1.00 10.00      A   
ATOM   2022  NZ  LYS A 214       4.930  17.034 -10.631  1.00 10.00      A   
ATOM   2023  HZ1 LYS A 214       4.391  16.681 -11.448  1.00 10.00      A   
ATOM   2024  HZ2 LYS A 214       5.892  17.272 -10.945  1.00 10.00      A   
ATOM   2025  HZ3 LYS A 214       4.474  17.898 -10.276  1.00 10.00      A   
ATOM   2026  C   LYS A 214      -0.326  17.107  -6.294  1.00 10.00      A   
ATOM   2027  O   LYS A 214      -1.281  17.086  -7.068  1.00 10.00      A   
ATOM   2028  N   SER A 215      -0.426  16.765  -5.017  1.00 10.00      A   
ATOM   2029  HN  SER A 215       0.366  16.812  -4.439  1.00 10.00      A   
ATOM   2030  CA  SER A 215      -1.686  16.330  -4.444  1.00 10.00      A   
ATOM   2031  CB  SER A 215      -1.626  14.838  -4.100  1.00 10.00      A   
ATOM   2032  OG  SER A 215      -2.913  14.327  -3.787  1.00 10.00      A   
ATOM   2033  HG  SER A 215      -3.133  13.614  -4.403  1.00 10.00      A   
ATOM   2034  C   SER A 215      -2.016  17.159  -3.208  1.00 10.00      A   
ATOM   2035  O   SER A 215      -1.404  16.993  -2.152  1.00 10.00      A   
ATOM   2036  N   LEU A 216      -2.973  18.064  -3.356  1.00 10.00      A   
ATOM   2037  HN  LEU A 216      -3.428  18.135  -4.225  1.00 10.00      A   
ATOM   2038  CA  LEU A 216      -3.393  18.936  -2.263  1.00 10.00      A   
ATOM   2039  CB  LEU A 216      -2.953  20.384  -2.516  1.00 10.00      A   
ATOM   2040  CG  LEU A 216      -3.329  21.410  -1.443  1.00 10.00      A   
ATOM   2041  CD1 LEU A 216      -2.446  21.257  -0.214  1.00 10.00      A   
ATOM   2042  CD2 LEU A 216      -3.240  22.823  -1.998  1.00 10.00      A   
ATOM   2043  C   LEU A 216      -4.904  18.876  -2.095  1.00 10.00      A   
ATOM   2044  O   LEU A 216      -5.653  19.395  -2.923  1.00 10.00      A   
ATOM   2045  N   LYS A 217      -5.347  18.222  -1.036  1.00 10.00      A   
ATOM   2046  HN  LYS A 217      -4.699  17.821  -0.412  1.00 10.00      A   
ATOM   2047  CA  LYS A 217      -6.768  18.091  -0.765  1.00 10.00      A   
ATOM   2048  CB  LYS A 217      -7.175  16.618  -0.759  1.00 10.00      A   
ATOM   2049  CG  LYS A 217      -6.900  15.916  -2.082  1.00 10.00      A   
ATOM   2050  CD  LYS A 217      -7.055  14.407  -1.974  1.00 10.00      A   
ATOM   2051  CE  LYS A 217      -6.495  13.717  -3.208  1.00 10.00      A   
ATOM   2052  NZ  LYS A 217      -6.668  12.246  -3.152  1.00 10.00      A   
ATOM   2053  HZ1 LYS A 217      -6.189  11.797  -3.958  1.00 10.00      A   
ATOM   2054  HZ2 LYS A 217      -7.680  12.002  -3.188  1.00 10.00      A   
ATOM   2055  HZ3 LYS A 217      -6.268  11.871  -2.271  1.00 10.00      A   
ATOM   2056  C   LYS A 217      -7.121  18.775   0.548  1.00 10.00      A   
ATOM   2057  O   LYS A 217      -6.765  18.302   1.631  1.00 10.00      A   
ATOM   2058  N   LEU A 218      -7.801  19.904   0.439  1.00 10.00      A   
ATOM   2059  HN  LEU A 218      -8.060  20.220  -0.456  1.00 10.00      A   
ATOM   2060  CA  LEU A 218      -8.190  20.688   1.601  1.00 10.00      A   
ATOM   2061  CB  LEU A 218      -8.258  22.169   1.229  1.00 10.00      A   
ATOM   2062  CG  LEU A 218      -6.950  22.790   0.737  1.00 10.00      A   
ATOM   2063  CD1 LEU A 218      -7.218  24.084  -0.014  1.00 10.00      A   
ATOM   2064  CD2 LEU A 218      -6.001  23.031   1.902  1.00 10.00      A   
ATOM   2065  C   LEU A 218      -9.523  20.229   2.176  1.00 10.00      A   
ATOM   2066  O   LEU A 218     -10.201  19.376   1.601  1.00 10.00      A   
ATOM   2067  N   ASN A 219      -9.899  20.813   3.306  1.00 10.00      A   
ATOM   2068  HN  ASN A 219      -9.326  21.507   3.700  1.00 10.00      A   
ATOM   2069  CA  ASN A 219     -11.145  20.463   3.976  1.00 10.00      A   
ATOM   2070  CB  ASN A 219     -10.901  20.143   5.455  1.00 10.00      A   
ATOM   2071  CG  ASN A 219     -10.436  21.338   6.273  1.00 10.00      A   
ATOM   2072  OD1 ASN A 219      -9.825  22.272   5.752  1.00 10.00      A   
ATOM   2073  ND2 ASN A 219     -10.725  21.317   7.561  1.00 10.00      A   
ATOM   2074 HD21 ASN A 219     -11.221  20.539   7.914  1.00 10.00      A   
ATOM   2075 HD22 ASN A 219     -10.425  22.067   8.118  1.00 10.00      A   
ATOM   2076  C   ASN A 219     -12.197  21.564   3.824  1.00 10.00      A   
ATOM   2077  O   ASN A 219     -11.949  22.592   3.190  1.00 10.00      A   
ATOM   2078  N   ARG A 220     -13.358  21.346   4.439  1.00 10.00      A   
ATOM   2079  HN  ARG A 220     -13.469  20.516   4.956  1.00 10.00      A   
ATOM   2080  CA  ARG A 220     -14.481  22.285   4.382  1.00 10.00      A   
ATOM   2081  CB  ARG A 220     -15.707  21.641   5.048  1.00 10.00      A   
ATOM   2082  CG  ARG A 220     -17.057  22.130   4.546  1.00 10.00      A   
ATOM   2083  CD  ARG A 220     -18.192  21.376   5.224  1.00 10.00      A   
ATOM   2084  NE  ARG A 220     -19.509  21.752   4.699  1.00 10.00      A   
ATOM   2085  HE  ARG A 220     -19.537  22.429   3.974  1.00 10.00      A   
ATOM   2086  CZ  ARG A 220     -20.661  21.247   5.143  1.00 10.00      A   
ATOM   2087  NH1 ARG A 220     -20.657  20.338   6.108  1.00 10.00      A   
ATOM   2088 HH11 ARG A 220     -21.557  19.939   6.460  1.00 10.00      A   
ATOM   2089 HH12 ARG A 220     -19.756  20.021   6.524  1.00 10.00      A   
ATOM   2090  NH2 ARG A 220     -21.813  21.635   4.615  1.00 10.00      A   
ATOM   2091 HH21 ARG A 220     -22.712  21.234   4.962  1.00 10.00      A   
ATOM   2092 HH22 ARG A 220     -21.826  22.350   3.848  1.00 10.00      A   
ATOM   2093  C   ARG A 220     -14.154  23.622   5.063  1.00 10.00      A   
ATOM   2094  O   ARG A 220     -14.882  24.606   4.904  1.00 10.00      A   
ATOM   2095  N   ALA A 221     -13.051  23.661   5.806  1.00 10.00      A   
ATOM   2096  HN  ALA A 221     -12.498  22.857   5.882  1.00 10.00      A   
ATOM   2097  CA  ALA A 221     -12.645  24.875   6.511  1.00 10.00      A   
ATOM   2098  CB  ALA A 221     -11.636  24.559   7.600  1.00 10.00      A   
ATOM   2099  C   ALA A 221     -12.097  25.939   5.559  1.00 10.00      A   
ATOM   2100  O   ALA A 221     -12.003  27.114   5.915  1.00 10.00      A   
ATOM   2101  N   VAL A 222     -11.733  25.536   4.352  1.00 10.00      A   
ATOM   2102  HN  VAL A 222     -11.830  24.590   4.109  1.00 10.00      A   
ATOM   2103  CA  VAL A 222     -11.201  26.479   3.372  1.00 10.00      A   
ATOM   2104  CB  VAL A 222     -10.125  25.832   2.475  1.00 10.00      A   
ATOM   2105  CG1 VAL A 222      -9.429  26.886   1.626  1.00 10.00      A   
ATOM   2106  CG2 VAL A 222      -9.111  25.077   3.320  1.00 10.00      A   
ATOM   2107  C   VAL A 222     -12.331  27.038   2.509  1.00 10.00      A   
ATOM   2108  O   VAL A 222     -13.065  26.282   1.869  1.00 10.00      A   
ATOM   2109  N   PRO A 223     -12.504  28.370   2.502  1.00 10.00      A   
ATOM   2110  CA  PRO A 223     -13.556  29.028   1.723  1.00 10.00      A   
ATOM   2111  CB  PRO A 223     -13.655  30.406   2.380  1.00 10.00      A   
ATOM   2112  CG  PRO A 223     -12.279  30.675   2.885  1.00 10.00      A   
ATOM   2113  CD  PRO A 223     -11.691  29.339   3.262  1.00 10.00      A   
ATOM   2114  C   PRO A 223     -13.195  29.160   0.245  1.00 10.00      A   
ATOM   2115  O   PRO A 223     -12.023  29.087  -0.132  1.00 10.00      A   
ATOM   2116  N   LEU A 224     -14.213  29.393  -0.575  1.00 10.00      A   
ATOM   2117  HN  LEU A 224     -15.114  29.480  -0.195  1.00 10.00      A   
ATOM   2118  CA  LEU A 224     -14.045  29.530  -2.018  1.00 10.00      A   
ATOM   2119  CB  LEU A 224     -15.425  29.628  -2.684  1.00 10.00      A   
ATOM   2120  CG  LEU A 224     -15.452  29.660  -4.214  1.00 10.00      A   
ATOM   2121  CD1 LEU A 224     -15.054  28.312  -4.787  1.00 10.00      A   
ATOM   2122  CD2 LEU A 224     -16.827  30.070  -4.717  1.00 10.00      A   
ATOM   2123  C   LEU A 224     -13.203  30.754  -2.372  1.00 10.00      A   
ATOM   2124  O   LEU A 224     -12.497  30.767  -3.382  1.00 10.00      A   
ATOM   2125  N   GLU A 225     -13.271  31.773  -1.526  1.00 10.00      A   
ATOM   2126  HN  GLU A 225     -13.858  31.697  -0.733  1.00 10.00      A   
ATOM   2127  CA  GLU A 225     -12.537  33.016  -1.747  1.00 10.00      A   
ATOM   2128  CB  GLU A 225     -13.185  34.170  -0.980  1.00 10.00      A   
ATOM   2129  CG  GLU A 225     -14.704  34.191  -1.046  1.00 10.00      A   
ATOM   2130  CD  GLU A 225     -15.346  33.476   0.126  1.00 10.00      A   
ATOM   2131  OE1 GLU A 225     -15.301  32.230   0.172  1.00 10.00      A   
ATOM   2132  OE2 GLU A 225     -15.899  34.161   1.010  1.00 10.00      A   
ATOM   2133  C   GLU A 225     -11.056  32.905  -1.382  1.00 10.00      A   
ATOM   2134  O   GLU A 225     -10.333  33.899  -1.406  1.00 10.00      A   
ATOM   2135  N   LYS A 226     -10.601  31.709  -1.045  1.00 10.00      A   
ATOM   2136  HN  LYS A 226     -11.218  30.946  -1.029  1.00 10.00      A   
ATOM   2137  CA  LYS A 226      -9.200  31.505  -0.691  1.00 10.00      A   
ATOM   2138  CB  LYS A 226      -9.052  31.275   0.813  1.00 10.00      A   
ATOM   2139  CG  LYS A 226      -9.152  32.543   1.644  1.00 10.00      A   
ATOM   2140  CD  LYS A 226      -8.840  32.270   3.105  1.00 10.00      A   
ATOM   2141  CE  LYS A 226      -8.848  33.552   3.923  1.00 10.00      A   
ATOM   2142  NZ  LYS A 226     -10.205  34.155   4.022  1.00 10.00      A   
ATOM   2143  HZ1 LYS A 226     -10.672  34.149   3.094  1.00 10.00      A   
ATOM   2144  HZ2 LYS A 226     -10.134  35.139   4.353  1.00 10.00      A   
ATOM   2145  HZ3 LYS A 226     -10.790  33.621   4.699  1.00 10.00      A   
ATOM   2146  C   LYS A 226      -8.594  30.345  -1.470  1.00 10.00      A   
ATOM   2147  O   LYS A 226      -7.476  29.913  -1.194  1.00 10.00      A   
ATOM   2148  N   LEU A 227      -9.324  29.868  -2.466  1.00 10.00      A   
ATOM   2149  HN  LEU A 227     -10.188  30.283  -2.666  1.00 10.00      A   
ATOM   2150  CA  LEU A 227      -8.866  28.745  -3.276  1.00 10.00      A   
ATOM   2151  CB  LEU A 227     -10.059  27.962  -3.828  1.00 10.00      A   
ATOM   2152  CG  LEU A 227     -10.956  27.288  -2.790  1.00 10.00      A   
ATOM   2153  CD1 LEU A 227     -12.159  26.647  -3.457  1.00 10.00      A   
ATOM   2154  CD2 LEU A 227     -10.174  26.254  -1.996  1.00 10.00      A   
ATOM   2155  C   LEU A 227      -7.947  29.187  -4.411  1.00 10.00      A   
ATOM   2156  O   LEU A 227      -6.911  28.563  -4.654  1.00 10.00      A   
ATOM   2157  N   ALA A 228      -8.320  30.274  -5.085  1.00 10.00      A   
ATOM   2158  HN  ALA A 228      -9.136  30.746  -4.814  1.00 10.00      A   
ATOM   2159  CA  ALA A 228      -7.540  30.795  -6.206  1.00 10.00      A   
ATOM   2160  CB  ALA A 228      -8.287  31.926  -6.901  1.00 10.00      A   
ATOM   2161  C   ALA A 228      -6.171  31.265  -5.742  1.00 10.00      A   
ATOM   2162  O   ALA A 228      -5.185  31.148  -6.466  1.00 10.00      A   
ATOM   2163  N   THR A 229      -6.119  31.780  -4.520  1.00 10.00      A   
ATOM   2164  HN  THR A 229      -6.946  31.840  -3.991  1.00 10.00      A   
ATOM   2165  CA  THR A 229      -4.876  32.264  -3.943  1.00 10.00      A   
ATOM   2166  CB  THR A 229      -5.135  32.876  -2.558  1.00 10.00      A   
ATOM   2167  OG1 THR A 229      -6.473  33.389  -2.527  1.00 10.00      A   
ATOM   2168  HG1 THR A 229      -6.566  34.074  -3.198  1.00 10.00      A   
ATOM   2169  CG2 THR A 229      -4.166  34.015  -2.295  1.00 10.00      A   
ATOM   2170  C   THR A 229      -3.861  31.128  -3.821  1.00 10.00      A   
ATOM   2171  O   THR A 229      -2.680  31.299  -4.131  1.00 10.00      A   
ATOM   2172  N   LEU A 230      -4.335  29.963  -3.386  1.00 10.00      A   
ATOM   2173  HN  LEU A 230      -5.287  29.890  -3.154  1.00 10.00      A   
ATOM   2174  CA  LEU A 230      -3.476  28.798  -3.230  1.00 10.00      A   
ATOM   2175  CB  LEU A 230      -4.133  27.769  -2.311  1.00 10.00      A   
ATOM   2176  CG  LEU A 230      -4.213  28.148  -0.834  1.00 10.00      A   
ATOM   2177  CD1 LEU A 230      -5.157  27.214  -0.098  1.00 10.00      A   
ATOM   2178  CD2 LEU A 230      -2.829  28.114  -0.204  1.00 10.00      A   
ATOM   2179  C   LEU A 230      -3.162  28.163  -4.579  1.00 10.00      A   
ATOM   2180  O   LEU A 230      -2.042  27.715  -4.820  1.00 10.00      A   
ATOM   2181  N   LEU A 231      -4.152  28.147  -5.466  1.00 10.00      A   
ATOM   2182  HN  LEU A 231      -5.021  28.537  -5.221  1.00 10.00      A   
ATOM   2183  CA  LEU A 231      -3.986  27.559  -6.791  1.00 10.00      A   
ATOM   2184  CB  LEU A 231      -5.332  27.440  -7.510  1.00 10.00      A   
ATOM   2185  CG  LEU A 231      -6.267  26.348  -6.982  1.00 10.00      A   
ATOM   2186  CD1 LEU A 231      -7.606  26.387  -7.702  1.00 10.00      A   
ATOM   2187  CD2 LEU A 231      -5.617  24.977  -7.112  1.00 10.00      A   
ATOM   2188  C   LEU A 231      -2.975  28.332  -7.635  1.00 10.00      A   
ATOM   2189  O   LEU A 231      -2.393  27.792  -8.575  1.00 10.00      A   
ATOM   2190  N   GLN A 232      -2.774  29.599  -7.297  1.00 10.00      A   
ATOM   2191  HN  GLN A 232      -3.296  29.986  -6.564  1.00 10.00      A   
ATOM   2192  CA  GLN A 232      -1.815  30.436  -8.006  1.00 10.00      A   
ATOM   2193  CB  GLN A 232      -2.160  31.920  -7.851  1.00 10.00      A   
ATOM   2194  CG  GLN A 232      -3.154  32.445  -8.876  1.00 10.00      A   
ATOM   2195  CD  GLN A 232      -2.683  32.237 -10.301  1.00 10.00      A   
ATOM   2196  OE1 GLN A 232      -1.485  32.140 -10.566  1.00 10.00      A   
ATOM   2197  NE2 GLN A 232      -3.622  32.184 -11.231  1.00 10.00      A   
ATOM   2198 HE21 GLN A 232      -4.560  32.285 -10.953  1.00 10.00      A   
ATOM   2199 HE22 GLN A 232      -3.345  32.036 -12.157  1.00 10.00      A   
ATOM   2200  C   GLN A 232      -0.398  30.171  -7.508  1.00 10.00      A   
ATOM   2201  O   GLN A 232       0.574  30.693  -8.055  1.00 10.00      A   
ATOM   2202  N   ARG A 233      -0.291  29.362  -6.462  1.00 10.00      A   
ATOM   2203  HN  ARG A 233      -1.108  28.985  -6.064  1.00 10.00      A   
ATOM   2204  CA  ARG A 233       1.006  29.019  -5.887  1.00 10.00      A   
ATOM   2205  CB  ARG A 233       0.933  28.997  -4.357  1.00 10.00      A   
ATOM   2206  CG  ARG A 233       0.635  30.346  -3.715  1.00 10.00      A   
ATOM   2207  CD  ARG A 233       1.741  31.351  -3.994  1.00 10.00      A   
ATOM   2208  NE  ARG A 233       1.772  32.416  -2.997  1.00 10.00      A   
ATOM   2209  HE  ARG A 233       1.069  32.404  -2.300  1.00 10.00      A   
ATOM   2210  CZ  ARG A 233       2.689  33.381  -2.960  1.00 10.00      A   
ATOM   2211  NH1 ARG A 233       3.670  33.418  -3.861  1.00 10.00      A   
ATOM   2212 HH11 ARG A 233       4.388  34.177  -3.825  1.00 10.00      A   
ATOM   2213 HH12 ARG A 233       3.729  32.690  -4.604  1.00 10.00      A   
ATOM   2214  NH2 ARG A 233       2.636  34.297  -1.999  1.00 10.00      A   
ATOM   2215 HH21 ARG A 233       1.877  34.255  -1.275  1.00 10.00      A   
ATOM   2216 HH22 ARG A 233       3.349  35.059  -1.957  1.00 10.00      A   
ATOM   2217  C   ARG A 233       1.490  27.668  -6.399  1.00 10.00      A   
ATOM   2218  O   ARG A 233       2.690  27.455  -6.569  1.00 10.00      A   
ATOM   2219  N   ALA A 234       0.555  26.760  -6.646  1.00 10.00      A   
ATOM   2220  HN  ALA A 234      -0.388  26.991  -6.503  1.00 10.00      A   
ATOM   2221  CA  ALA A 234       0.895  25.426  -7.126  1.00 10.00      A   
ATOM   2222  CB  ALA A 234       0.593  24.385  -6.061  1.00 10.00      A   
ATOM   2223  C   ALA A 234       0.174  25.089  -8.432  1.00 10.00      A   
ATOM   2224  O   ALA A 234      -0.882  24.463  -8.424  1.00 10.00      A   
ATOM   2225  N   PRO A 235       0.738  25.503  -9.574  1.00 10.00      A   
ATOM   2226  CA  PRO A 235       0.154  25.240 -10.891  1.00 10.00      A   
ATOM   2227  CB  PRO A 235       0.881  26.234 -11.817  1.00 10.00      A   
ATOM   2228  CG  PRO A 235       1.731  27.082 -10.924  1.00 10.00      A   
ATOM   2229  CD  PRO A 235       1.976  26.277  -9.683  1.00 10.00      A   
ATOM   2230  C   PRO A 235       0.411  23.805 -11.355  1.00 10.00      A   
ATOM   2231  O   PRO A 235      -0.196  23.331 -12.317  1.00 10.00      A   
ATOM   2232  N   GLN A 236       1.302  23.116 -10.649  1.00 10.00      A   
ATOM   2233  HN  GLN A 236       1.729  23.546  -9.879  1.00 10.00      A   
ATOM   2234  CA  GLN A 236       1.660  21.737 -10.982  1.00 10.00      A   
ATOM   2235  CB  GLN A 236       3.157  21.479 -10.736  1.00 10.00      A   
ATOM   2236  CG  GLN A 236       3.553  21.272  -9.277  1.00 10.00      A   
ATOM   2237  CD  GLN A 236       3.574  22.556  -8.474  1.00 10.00      A   
ATOM   2238  OE1 GLN A 236       3.857  23.633  -9.003  1.00 10.00      A   
ATOM   2239  NE2 GLN A 236       3.267  22.454  -7.190  1.00 10.00      A   
ATOM   2240 HE21 GLN A 236       3.039  21.562  -6.837  1.00 10.00      A   
ATOM   2241 HE22 GLN A 236       3.281  23.266  -6.642  1.00 10.00      A   
ATOM   2242  C   GLN A 236       0.800  20.737 -10.209  1.00 10.00      A   
ATOM   2243  O   GLN A 236       1.137  19.557 -10.097  1.00 10.00      A   
ATOM   2244  N   LEU A 237      -0.317  21.214  -9.688  1.00 10.00      A   
ATOM   2245  HN  LEU A 237      -0.546  22.157  -9.826  1.00 10.00      A   
ATOM   2246  CA  LEU A 237      -1.222  20.371  -8.925  1.00 10.00      A   
ATOM   2247  CB  LEU A 237      -2.188  21.240  -8.115  1.00 10.00      A   
ATOM   2248  CG  LEU A 237      -2.633  20.683  -6.762  1.00 10.00      A   
ATOM   2249  CD1 LEU A 237      -1.442  20.519  -5.830  1.00 10.00      A   
ATOM   2250  CD2 LEU A 237      -3.680  21.586  -6.134  1.00 10.00      A   
ATOM   2251  C   LEU A 237      -2.001  19.431  -9.840  1.00 10.00      A   
ATOM   2252  O   LEU A 237      -2.649  19.870 -10.791  1.00 10.00      A   
ATOM   2253  N   GLU A 238      -1.918  18.140  -9.550  1.00 10.00      A   
ATOM   2254  HN  GLU A 238      -1.370  17.862  -8.787  1.00 10.00      A   
ATOM   2255  CA  GLU A 238      -2.615  17.123 -10.324  1.00 10.00      A   
ATOM   2256  CB  GLU A 238      -1.733  15.882 -10.493  1.00 10.00      A   
ATOM   2257  CG  GLU A 238      -0.340  16.172 -11.018  1.00 10.00      A   
ATOM   2258  CD  GLU A 238       0.403  14.918 -11.418  1.00 10.00      A   
ATOM   2259  OE1 GLU A 238       0.334  13.917 -10.673  1.00 10.00      A   
ATOM   2260  OE2 GLU A 238       1.072  14.931 -12.475  1.00 10.00      A   
ATOM   2261  C   GLU A 238      -3.912  16.739  -9.620  1.00 10.00      A   
ATOM   2262  O   GLU A 238      -4.970  16.635 -10.244  1.00 10.00      A   
ATOM   2263  N   GLU A 239      -3.816  16.532  -8.314  1.00 10.00      A   
ATOM   2264  HN  GLU A 239      -2.941  16.628  -7.882  1.00 10.00      A   
ATOM   2265  CA  GLU A 239      -4.966  16.171  -7.498  1.00 10.00      A   
ATOM   2266  CB  GLU A 239      -4.629  14.969  -6.611  1.00 10.00      A   
ATOM   2267  CG  GLU A 239      -4.365  13.677  -7.366  1.00 10.00      A   
ATOM   2268  CD  GLU A 239      -3.761  12.603  -6.484  1.00 10.00      A   
ATOM   2269  OE1 GLU A 239      -4.414  12.193  -5.498  1.00 10.00      A   
ATOM   2270  OE2 GLU A 239      -2.630  12.164  -6.770  1.00 10.00      A   
ATOM   2271  C   GLU A 239      -5.355  17.353  -6.622  1.00 10.00      A   
ATOM   2272  O   GLU A 239      -4.605  17.743  -5.721  1.00 10.00      A   
ATOM   2273  N   LEU A 240      -6.513  17.932  -6.892  1.00 10.00      A   
ATOM   2274  HN  LEU A 240      -7.069  17.582  -7.625  1.00 10.00      A   
ATOM   2275  CA  LEU A 240      -6.980  19.073  -6.129  1.00 10.00      A   
ATOM   2276  CB  LEU A 240      -7.236  20.274  -7.043  1.00 10.00      A   
ATOM   2277  CG  LEU A 240      -8.013  21.444  -6.427  1.00 10.00      A   
ATOM   2278  CD1 LEU A 240      -7.218  22.108  -5.311  1.00 10.00      A   
ATOM   2279  CD2 LEU A 240      -8.408  22.454  -7.494  1.00 10.00      A   
ATOM   2280  C   LEU A 240      -8.226  18.747  -5.317  1.00 10.00      A   
ATOM   2281  O   LEU A 240      -9.257  18.340  -5.862  1.00 10.00      A   
ATOM   2282  N   GLY A 241      -8.113  18.913  -4.013  1.00 10.00      A   
ATOM   2283  HN  GLY A 241      -7.251  19.205  -3.638  1.00 10.00      A   
ATOM   2284  CA  GLY A 241      -9.228  18.677  -3.134  1.00 10.00      A   
ATOM   2285  C   GLY A 241      -9.875  19.985  -2.736  1.00 10.00      A   
ATOM   2286  O   GLY A 241      -9.405  20.668  -1.824  1.00 10.00      A   
ATOM   2287  N   THR A 242     -10.937  20.341  -3.436  1.00 10.00      A   
ATOM   2288  HN  THR A 242     -11.250  19.753  -4.154  1.00 10.00      A   
ATOM   2289  CA  THR A 242     -11.658  21.572  -3.180  1.00 10.00      A   
ATOM   2290  CB  THR A 242     -12.676  21.835  -4.307  1.00 10.00      A   
ATOM   2291  OG1 THR A 242     -12.118  21.408  -5.558  1.00 10.00      A   
ATOM   2292  HG1 THR A 242     -12.346  20.485  -5.709  1.00 10.00      A   
ATOM   2293  CG2 THR A 242     -13.012  23.313  -4.394  1.00 10.00      A   
ATOM   2294  C   THR A 242     -12.390  21.514  -1.845  1.00 10.00      A   
ATOM   2295  O   THR A 242     -13.041  20.518  -1.527  1.00 10.00      A   
ATOM   2296  N   GLY A 243     -12.275  22.581  -1.071  1.00 10.00      A   
ATOM   2297  HN  GLY A 243     -11.730  23.336  -1.373  1.00 10.00      A   
ATOM   2298  CA  GLY A 243     -12.939  22.639   0.212  1.00 10.00      A   
ATOM   2299  C   GLY A 243     -14.354  23.162   0.088  1.00 10.00      A   
ATOM   2300  O   GLY A 243     -15.214  22.514  -0.512  1.00 10.00      A   
ATOM   2301  N   GLY A 244     -14.594  24.339   0.638  1.00 10.00      A   
ATOM   2302  HN  GLY A 244     -13.862  24.823   1.086  1.00 10.00      A   
ATOM   2303  CA  GLY A 244     -15.913  24.932   0.571  1.00 10.00      A   
ATOM   2304  C   GLY A 244     -16.147  25.613  -0.760  1.00 10.00      A   
ATOM   2305  O   GLY A 244     -15.458  26.570  -1.104  1.00 10.00      A   
ATOM   2306  N   TYR A 245     -17.124  25.124  -1.505  1.00 10.00      A   
ATOM   2307  HN  TYR A 245     -17.655  24.364  -1.165  1.00 10.00      A   
ATOM   2308  CA  TYR A 245     -17.443  25.679  -2.813  1.00 10.00      A   
ATOM   2309  CB  TYR A 245     -17.714  24.543  -3.796  1.00 10.00      A   
ATOM   2310  CG  TYR A 245     -17.266  24.821  -5.211  1.00 10.00      A   
ATOM   2311  CD1 TYR A 245     -15.921  24.963  -5.519  1.00 10.00      A   
ATOM   2312  CD2 TYR A 245     -18.189  24.928  -6.241  1.00 10.00      A   
ATOM   2313  CE1 TYR A 245     -15.505  25.203  -6.811  1.00 10.00      A   
ATOM   2314  CE2 TYR A 245     -17.784  25.169  -7.537  1.00 10.00      A   
ATOM   2315  CZ  TYR A 245     -16.443  25.306  -7.817  1.00 10.00      A   
ATOM   2316  OH  TYR A 245     -16.038  25.541  -9.110  1.00 10.00      A   
ATOM   2317  HH  TYR A 245     -16.682  26.113  -9.551  1.00 10.00      A   
ATOM   2318  C   TYR A 245     -18.655  26.600  -2.721  1.00 10.00      A   
ATOM   2319  O   TYR A 245     -19.416  26.746  -3.679  1.00 10.00      A   
ATOM   2320  N   THR A 246     -18.817  27.225  -1.568  1.00 10.00      A   
ATOM   2321  HN  THR A 246     -18.160  27.081  -0.856  1.00 10.00      A   
ATOM   2322  CA  THR A 246     -19.930  28.132  -1.330  1.00 10.00      A   
ATOM   2323  CB  THR A 246     -20.837  27.631  -0.182  1.00 10.00      A   
ATOM   2324  OG1 THR A 246     -21.914  28.551   0.049  1.00 10.00      A   
ATOM   2325  HG1 THR A 246     -22.002  28.704   1.000  1.00 10.00      A   
ATOM   2326  CG2 THR A 246     -20.042  27.441   1.100  1.00 10.00      A   
ATOM   2327  C   THR A 246     -19.422  29.542  -1.031  1.00 10.00      A   
ATOM   2328  O   THR A 246     -18.448  29.717  -0.295  1.00 10.00      A   
ATOM   2329  N   ALA A 247     -20.072  30.535  -1.626  1.00 10.00      A   
ATOM   2330  HN  ALA A 247     -20.834  30.322  -2.204  1.00 10.00      A   
ATOM   2331  CA  ALA A 247     -19.706  31.935  -1.442  1.00 10.00      A   
ATOM   2332  CB  ALA A 247     -18.322  32.201  -2.020  1.00 10.00      A   
ATOM   2333  C   ALA A 247     -20.727  32.829  -2.130  1.00 10.00      A   
ATOM   2334  O   ALA A 247     -21.687  32.335  -2.730  1.00 10.00      A   
ATOM   2335  N   GLU A 248     -20.531  34.137  -2.025  1.00 10.00      A   
ATOM   2336  HN  GLU A 248     -19.768  34.466  -1.500  1.00 10.00      A   
ATOM   2337  CA  GLU A 248     -21.422  35.095  -2.665  1.00 10.00      A   
ATOM   2338  CB  GLU A 248     -21.234  36.485  -2.054  1.00 10.00      A   
ATOM   2339  CG  GLU A 248     -22.192  37.542  -2.587  1.00 10.00      A   
ATOM   2340  CD  GLU A 248     -21.794  38.948  -2.189  1.00 10.00      A   
ATOM   2341  OE1 GLU A 248     -21.225  39.124  -1.093  1.00 10.00      A   
ATOM   2342  OE2 GLU A 248     -22.064  39.890  -2.960  1.00 10.00      A   
ATOM   2343  C   GLU A 248     -21.131  35.141  -4.164  1.00 10.00      A   
ATOM   2344  O   GLU A 248     -19.971  35.196  -4.577  1.00 10.00      A   
ATOM   2345  N   VAL A 249     -22.178  35.101  -4.974  1.00 10.00      A   
ATOM   2346  HN  VAL A 249     -23.077  35.047  -4.590  1.00 10.00      A   
ATOM   2347  CA  VAL A 249     -22.024  35.138  -6.419  1.00 10.00      A   
ATOM   2348  CB  VAL A 249     -23.341  34.792  -7.147  1.00 10.00      A   
ATOM   2349  CG1 VAL A 249     -23.126  34.734  -8.655  1.00 10.00      A   
ATOM   2350  CG2 VAL A 249     -23.902  33.474  -6.636  1.00 10.00      A   
ATOM   2351  C   VAL A 249     -21.516  36.501  -6.876  1.00 10.00      A   
ATOM   2352  O   VAL A 249     -22.276  37.467  -6.956  1.00 10.00      A   
ATOM   2353  N   ARG A 250     -20.221  36.575  -7.133  1.00 10.00      A   
ATOM   2354  HN  ARG A 250     -19.661  35.773  -6.989  1.00 10.00      A   
ATOM   2355  CA  ARG A 250     -19.592  37.802  -7.597  1.00 10.00      A   
ATOM   2356  CB  ARG A 250     -18.722  38.416  -6.503  1.00 10.00      A   
ATOM   2357  CG  ARG A 250     -19.502  39.157  -5.429  1.00 10.00      A   
ATOM   2358  CD  ARG A 250     -18.581  40.012  -4.571  1.00 10.00      A   
ATOM   2359  NE  ARG A 250     -17.826  40.974  -5.376  1.00 10.00      A   
ATOM   2360  HE  ARG A 250     -17.115  40.614  -5.960  1.00 10.00      A   
ATOM   2361  CZ  ARG A 250     -18.031  42.289  -5.364  1.00 10.00      A   
ATOM   2362  NH1 ARG A 250     -18.972  42.820  -4.590  1.00 10.00      A   
ATOM   2363 HH11 ARG A 250     -19.128  43.851  -4.586  1.00 10.00      A   
ATOM   2364 HH12 ARG A 250     -19.561  42.211  -3.985  1.00 10.00      A   
ATOM   2365  NH2 ARG A 250     -17.294  43.073  -6.138  1.00 10.00      A   
ATOM   2366 HH21 ARG A 250     -16.552  42.651  -6.756  1.00 10.00      A   
ATOM   2367 HH22 ARG A 250     -17.444  44.105  -6.141  1.00 10.00      A   
ATOM   2368  C   ARG A 250     -18.763  37.538  -8.851  1.00 10.00      A   
ATOM   2369  O   ARG A 250     -18.105  36.500  -8.960  1.00 10.00      A   
ATOM   2370  N   PRO A 251     -18.791  38.470  -9.817  1.00 10.00      A   
ATOM   2371  CA  PRO A 251     -18.047  38.341 -11.077  1.00 10.00      A   
ATOM   2372  CB  PRO A 251     -18.405  39.616 -11.850  1.00 10.00      A   
ATOM   2373  CG  PRO A 251     -19.651  40.120 -11.210  1.00 10.00      A   
ATOM   2374  CD  PRO A 251     -19.562  39.722  -9.766  1.00 10.00      A   
ATOM   2375  C   PRO A 251     -16.536  38.253 -10.862  1.00 10.00      A   
ATOM   2376  O   PRO A 251     -15.860  37.431 -11.482  1.00 10.00      A   
ATOM   2377  N   ASP A 252     -16.011  39.092  -9.975  1.00 10.00      A   
ATOM   2378  HN  ASP A 252     -16.599  39.718  -9.505  1.00 10.00      A   
ATOM   2379  CA  ASP A 252     -14.577  39.100  -9.684  1.00 10.00      A   
ATOM   2380  CB  ASP A 252     -14.172  40.265  -8.769  1.00 10.00      A   
ATOM   2381  CG  ASP A 252     -15.234  40.655  -7.764  1.00 10.00      A   
ATOM   2382  OD1 ASP A 252     -15.587  41.850  -7.710  1.00 10.00      A   
ATOM   2383  OD2 ASP A 252     -15.730  39.777  -7.031  1.00 10.00      A   
ATOM   2384  C   ASP A 252     -14.116  37.769  -9.105  1.00 10.00      A   
ATOM   2385  O   ASP A 252     -13.104  37.212  -9.541  1.00 10.00      A   
ATOM   2386  N   VAL A 253     -14.871  37.264  -8.134  1.00 10.00      A   
ATOM   2387  HN  VAL A 253     -15.649  37.778  -7.823  1.00 10.00      A   
ATOM   2388  CA  VAL A 253     -14.566  35.988  -7.495  1.00 10.00      A   
ATOM   2389  CB  VAL A 253     -15.574  35.684  -6.363  1.00 10.00      A   
ATOM   2390  CG1 VAL A 253     -15.302  34.327  -5.727  1.00 10.00      A   
ATOM   2391  CG2 VAL A 253     -15.538  36.782  -5.310  1.00 10.00      A   
ATOM   2392  C   VAL A 253     -14.584  34.854  -8.521  1.00 10.00      A   
ATOM   2393  O   VAL A 253     -13.696  33.997  -8.533  1.00 10.00      A   
ATOM   2394  N   TYR A 254     -15.584  34.876  -9.396  1.00 10.00      A   
ATOM   2395  HN  TYR A 254     -16.247  35.601  -9.347  1.00 10.00      A   
ATOM   2396  CA  TYR A 254     -15.727  33.853 -10.427  1.00 10.00      A   
ATOM   2397  CB  TYR A 254     -17.027  34.069 -11.211  1.00 10.00      A   
ATOM   2398  CG  TYR A 254     -17.367  32.955 -12.176  1.00 10.00      A   
ATOM   2399  CD1 TYR A 254     -18.162  31.888 -11.780  1.00 10.00      A   
ATOM   2400  CD2 TYR A 254     -16.896  32.973 -13.482  1.00 10.00      A   
ATOM   2401  CE1 TYR A 254     -18.477  30.868 -12.658  1.00 10.00      A   
ATOM   2402  CE2 TYR A 254     -17.205  31.958 -14.366  1.00 10.00      A   
ATOM   2403  CZ  TYR A 254     -17.997  30.909 -13.949  1.00 10.00      A   
ATOM   2404  OH  TYR A 254     -18.311  29.900 -14.827  1.00 10.00      A   
ATOM   2405  HH  TYR A 254     -19.268  29.860 -14.935  1.00 10.00      A   
ATOM   2406  C   TYR A 254     -14.529  33.861 -11.374  1.00 10.00      A   
ATOM   2407  O   TYR A 254     -13.932  32.819 -11.650  1.00 10.00      A   
ATOM   2408  N   SER A 255     -14.181  35.045 -11.854  1.00 10.00      A   
ATOM   2409  HN  SER A 255     -14.690  35.837 -11.579  1.00 10.00      A   
ATOM   2410  CA  SER A 255     -13.066  35.206 -12.776  1.00 10.00      A   
ATOM   2411  CB  SER A 255     -12.990  36.650 -13.262  1.00 10.00      A   
ATOM   2412  OG  SER A 255     -14.271  37.106 -13.664  1.00 10.00      A   
ATOM   2413  HG  SER A 255     -14.720  37.509 -12.909  1.00 10.00      A   
ATOM   2414  C   SER A 255     -11.747  34.773 -12.141  1.00 10.00      A   
ATOM   2415  O   SER A 255     -10.946  34.083 -12.773  1.00 10.00      A   
ATOM   2416  N   GLY A 256     -11.548  35.152 -10.881  1.00 10.00      A   
ATOM   2417  HN  GLY A 256     -12.239  35.684 -10.424  1.00 10.00      A   
ATOM   2418  CA  GLY A 256     -10.331  34.792 -10.173  1.00 10.00      A   
ATOM   2419  C   GLY A 256     -10.153  33.289 -10.089  1.00 10.00      A   
ATOM   2420  O   GLY A 256      -9.049  32.773 -10.279  1.00 10.00      A   
ATOM   2421  N   LEU A 257     -11.249  32.589  -9.816  1.00 10.00      A   
ATOM   2422  HN  LEU A 257     -12.097  33.067  -9.664  1.00 10.00      A   
ATOM   2423  CA  LEU A 257     -11.225  31.136  -9.720  1.00 10.00      A   
ATOM   2424  CB  LEU A 257     -12.577  30.620  -9.230  1.00 10.00      A   
ATOM   2425  CG  LEU A 257     -12.925  30.911  -7.772  1.00 10.00      A   
ATOM   2426  CD1 LEU A 257     -14.423  30.777  -7.559  1.00 10.00      A   
ATOM   2427  CD2 LEU A 257     -12.170  29.967  -6.850  1.00 10.00      A   
ATOM   2428  C   LEU A 257     -10.905  30.515 -11.073  1.00 10.00      A   
ATOM   2429  O   LEU A 257     -10.036  29.649 -11.181  1.00 10.00      A   
ATOM   2430  N   SER A 258     -11.611  30.981 -12.100  1.00 10.00      A   
ATOM   2431  HN  SER A 258     -12.276  31.687 -11.937  1.00 10.00      A   
ATOM   2432  CA  SER A 258     -11.434  30.481 -13.459  1.00 10.00      A   
ATOM   2433  CB  SER A 258     -12.374  31.215 -14.421  1.00 10.00      A   
ATOM   2434  OG  SER A 258     -12.599  30.465 -15.604  1.00 10.00      A   
ATOM   2435  HG  SER A 258     -13.373  29.903 -15.481  1.00 10.00      A   
ATOM   2436  C   SER A 258      -9.983  30.610 -13.928  1.00 10.00      A   
ATOM   2437  O   SER A 258      -9.436  29.684 -14.526  1.00 10.00      A   
ATOM   2438  N   VAL A 259      -9.362  31.752 -13.643  1.00 10.00      A   
ATOM   2439  HN  VAL A 259      -9.849  32.450 -13.151  1.00 10.00      A   
ATOM   2440  CA  VAL A 259      -7.976  31.997 -14.045  1.00 10.00      A   
ATOM   2441  CB  VAL A 259      -7.549  33.462 -13.797  1.00 10.00      A   
ATOM   2442  CG1 VAL A 259      -6.080  33.667 -14.142  1.00 10.00      A   
ATOM   2443  CG2 VAL A 259      -8.419  34.410 -14.605  1.00 10.00      A   
ATOM   2444  C   VAL A 259      -7.004  31.041 -13.348  1.00 10.00      A   
ATOM   2445  O   VAL A 259      -6.137  30.447 -13.992  1.00 10.00      A   
ATOM   2446  N   ALA A 260      -7.165  30.881 -12.038  1.00 10.00      A   
ATOM   2447  HN  ALA A 260      -7.880  31.373 -11.577  1.00 10.00      A   
ATOM   2448  CA  ALA A 260      -6.296  29.999 -11.267  1.00 10.00      A   
ATOM   2449  CB  ALA A 260      -6.553  30.168  -9.780  1.00 10.00      A   
ATOM   2450  C   ALA A 260      -6.476  28.542 -11.683  1.00 10.00      A   
ATOM   2451  O   ALA A 260      -5.516  27.767 -11.709  1.00 10.00      A   
ATOM   2452  N   LEU A 261      -7.707  28.178 -12.012  1.00 10.00      A   
ATOM   2453  HN  LEU A 261      -8.434  28.841 -11.961  1.00 10.00      A   
ATOM   2454  CA  LEU A 261      -8.015  26.814 -12.432  1.00 10.00      A   
ATOM   2455  CB  LEU A 261      -9.528  26.577 -12.445  1.00 10.00      A   
ATOM   2456  CG  LEU A 261     -10.181  26.342 -11.080  1.00 10.00      A   
ATOM   2457  CD1 LEU A 261     -11.663  26.681 -11.124  1.00 10.00      A   
ATOM   2458  CD2 LEU A 261      -9.971  24.904 -10.627  1.00 10.00      A   
ATOM   2459  C   LEU A 261      -7.412  26.495 -13.798  1.00 10.00      A   
ATOM   2460  O   LEU A 261      -6.915  25.391 -14.031  1.00 10.00      A   
ATOM   2461  N   SER A 262      -7.432  27.474 -14.694  1.00 10.00      A   
ATOM   2462  HN  SER A 262      -7.812  28.345 -14.447  1.00 10.00      A   
ATOM   2463  CA  SER A 262      -6.892  27.283 -16.033  1.00 10.00      A   
ATOM   2464  CB  SER A 262      -7.426  28.345 -16.998  1.00 10.00      A   
ATOM   2465  OG  SER A 262      -7.530  29.612 -16.369  1.00 10.00      A   
ATOM   2466  HG  SER A 262      -8.337  29.641 -15.836  1.00 10.00      A   
ATOM   2467  C   SER A 262      -5.365  27.261 -16.019  1.00 10.00      A   
ATOM   2468  O   SER A 262      -4.733  26.770 -16.955  1.00 10.00      A   
ATOM   2469  N   GLY A 263      -4.781  27.777 -14.942  1.00 10.00      A   
ATOM   2470  HN  GLY A 263      -5.340  28.147 -14.225  1.00 10.00      A   
ATOM   2471  CA  GLY A 263      -3.336  27.808 -14.820  1.00 10.00      A   
ATOM   2472  C   GLY A 263      -2.748  26.440 -14.519  1.00 10.00      A   
ATOM   2473  O   GLY A 263      -1.615  26.146 -14.897  1.00 10.00      A   
ATOM   2474  N   CYS A 264      -3.519  25.601 -13.843  1.00 10.00      A   
ATOM   2475  HN  CYS A 264      -4.418  25.885 -13.577  1.00 10.00      A   
ATOM   2476  CA  CYS A 264      -3.063  24.264 -13.494  1.00 10.00      A   
ATOM   2477  CB  CYS A 264      -3.675  23.819 -12.165  1.00 10.00      A   
ATOM   2478  SG  CYS A 264      -3.582  25.061 -10.856  1.00 10.00      A   
ATOM   2479  HG  CYS A 264      -2.564  25.867 -11.129  1.00 10.00      A   
ATOM   2480  C   CYS A 264      -3.403  23.269 -14.597  1.00 10.00      A   
ATOM   2481  O   CYS A 264      -4.532  22.781 -14.688  1.00 10.00      A   
ATOM   2482  N   LYS A 265      -2.420  22.973 -15.438  1.00 10.00      A   
ATOM   2483  HN  LYS A 265      -1.540  23.390 -15.310  1.00 10.00      A   
ATOM   2484  CA  LYS A 265      -2.612  22.039 -16.544  1.00 10.00      A   
ATOM   2485  CB  LYS A 265      -1.697  22.394 -17.721  1.00 10.00      A   
ATOM   2486  CG  LYS A 265      -2.373  23.175 -18.837  1.00 10.00      A   
ATOM   2487  CD  LYS A 265      -2.563  24.638 -18.471  1.00 10.00      A   
ATOM   2488  CE  LYS A 265      -3.055  25.439 -19.666  1.00 10.00      A   
ATOM   2489  NZ  LYS A 265      -3.319  26.861 -19.323  1.00 10.00      A   
ATOM   2490  HZ1 LYS A 265      -2.426  27.361 -19.148  1.00 10.00      A   
ATOM   2491  HZ2 LYS A 265      -3.910  26.923 -18.465  1.00 10.00      A   
ATOM   2492  HZ3 LYS A 265      -3.817  27.331 -20.108  1.00 10.00      A   
ATOM   2493  C   LYS A 265      -2.352  20.604 -16.104  1.00 10.00      A   
ATOM   2494  O   LYS A 265      -2.749  19.655 -16.780  1.00 10.00      A   
ATOM   2495  N   GLU A 266      -1.706  20.451 -14.956  1.00 10.00      A   
ATOM   2496  HN  GLU A 266      -1.437  21.247 -14.452  1.00 10.00      A   
ATOM   2497  CA  GLU A 266      -1.375  19.130 -14.429  1.00 10.00      A   
ATOM   2498  CB  GLU A 266      -0.246  19.226 -13.397  1.00 10.00      A   
ATOM   2499  CG  GLU A 266       0.963  20.031 -13.846  1.00 10.00      A   
ATOM   2500  CD  GLU A 266       1.603  19.495 -15.108  1.00 10.00      A   
ATOM   2501  OE1 GLU A 266       1.701  20.255 -16.094  1.00 10.00      A   
ATOM   2502  OE2 GLU A 266       2.016  18.317 -15.121  1.00 10.00      A   
ATOM   2503  C   GLU A 266      -2.586  18.454 -13.797  1.00 10.00      A   
ATOM   2504  O   GLU A 266      -2.548  17.261 -13.504  1.00 10.00      A   
ATOM   2505  N   LEU A 267      -3.653  19.223 -13.599  1.00 10.00      A   
ATOM   2506  HN  LEU A 267      -3.614  20.158 -13.876  1.00 10.00      A   
ATOM   2507  CA  LEU A 267      -4.879  18.718 -12.986  1.00 10.00      A   
ATOM   2508  CB  LEU A 267      -5.943  19.815 -12.920  1.00 10.00      A   
ATOM   2509  CG  LEU A 267      -5.781  20.844 -11.801  1.00 10.00      A   
ATOM   2510  CD1 LEU A 267      -6.822  21.942 -11.934  1.00 10.00      A   
ATOM   2511  CD2 LEU A 267      -5.881  20.175 -10.439  1.00 10.00      A   
ATOM   2512  C   LEU A 267      -5.427  17.492 -13.707  1.00 10.00      A   
ATOM   2513  O   LEU A 267      -5.599  17.501 -14.928  1.00 10.00      A   
ATOM   2514  N   ARG A 268      -5.671  16.438 -12.941  1.00 10.00      A   
ATOM   2515  HN  ARG A 268      -5.481  16.500 -11.977  1.00 10.00      A   
ATOM   2516  CA  ARG A 268      -6.206  15.192 -13.479  1.00 10.00      A   
ATOM   2517  CB  ARG A 268      -5.122  14.107 -13.521  1.00 10.00      A   
ATOM   2518  CG  ARG A 268      -3.971  14.385 -14.472  1.00 10.00      A   
ATOM   2519  CD  ARG A 268      -4.445  14.522 -15.909  1.00 10.00      A   
ATOM   2520  NE  ARG A 268      -3.327  14.739 -16.823  1.00 10.00      A   
ATOM   2521  HE  ARG A 268      -2.868  13.938 -17.166  1.00 10.00      A   
ATOM   2522  CZ  ARG A 268      -2.898  15.937 -17.217  1.00 10.00      A   
ATOM   2523  NH1 ARG A 268      -3.496  17.044 -16.786  1.00 10.00      A   
ATOM   2524 HH11 ARG A 268      -4.313  16.982 -16.136  1.00 10.00      A   
ATOM   2525 HH12 ARG A 268      -3.149  17.983 -17.092  1.00 10.00      A   
ATOM   2526  NH2 ARG A 268      -1.851  16.027 -18.021  1.00 10.00      A   
ATOM   2527 HH21 ARG A 268      -1.509  16.961 -18.337  1.00 10.00      A   
ATOM   2528 HH22 ARG A 268      -1.358  15.161 -18.338  1.00 10.00      A   
ATOM   2529  C   ARG A 268      -7.359  14.699 -12.614  1.00 10.00      A   
ATOM   2530  O   ARG A 268      -8.313  14.097 -13.111  1.00 10.00      A   
ATOM   2531  N   CYS A 269      -7.272  14.976 -11.318  1.00 10.00      A   
ATOM   2532  HN  CYS A 269      -6.507  15.496 -10.987  1.00 10.00      A   
ATOM   2533  CA  CYS A 269      -8.289  14.543 -10.371  1.00 10.00      A   
ATOM   2534  CB  CYS A 269      -7.715  13.457  -9.450  1.00 10.00      A   
ATOM   2535  SG  CYS A 269      -8.895  12.779  -8.259  1.00 10.00      A   
ATOM   2536  HG  CYS A 269      -8.254  11.900  -7.500  1.00 10.00      A   
ATOM   2537  C   CYS A 269      -8.809  15.708  -9.532  1.00 10.00      A   
ATOM   2538  O   CYS A 269      -8.039  16.406  -8.869  1.00 10.00      A   
ATOM   2539  N   LEU A 270     -10.120  15.912  -9.566  1.00 10.00      A   
ATOM   2540  HN  LEU A 270     -10.678  15.323 -10.119  1.00 10.00      A   
ATOM   2541  CA  LEU A 270     -10.758  16.973  -8.798  1.00 10.00      A   
ATOM   2542  CB  LEU A 270     -11.510  17.947  -9.710  1.00 10.00      A   
ATOM   2543  CG  LEU A 270     -10.660  18.924 -10.529  1.00 10.00      A   
ATOM   2544  CD1 LEU A 270     -11.547  19.907 -11.275  1.00 10.00      A   
ATOM   2545  CD2 LEU A 270      -9.680  19.666  -9.636  1.00 10.00      A   
ATOM   2546  C   LEU A 270     -11.714  16.365  -7.784  1.00 10.00      A   
ATOM   2547  O   LEU A 270     -12.590  15.576  -8.140  1.00 10.00      A   
ATOM   2548  N   SER A 271     -11.537  16.723  -6.524  1.00 10.00      A   
ATOM   2549  HN  SER A 271     -10.829  17.366  -6.300  1.00 10.00      A   
ATOM   2550  CA  SER A 271     -12.374  16.192  -5.461  1.00 10.00      A   
ATOM   2551  CB  SER A 271     -11.580  15.158  -4.667  1.00 10.00      A   
ATOM   2552  OG  SER A 271     -10.832  14.327  -5.544  1.00 10.00      A   
ATOM   2553  HG  SER A 271     -10.792  14.738  -6.415  1.00 10.00      A   
ATOM   2554  C   SER A 271     -12.879  17.297  -4.537  1.00 10.00      A   
ATOM   2555  O   SER A 271     -12.556  18.472  -4.724  1.00 10.00      A   
ATOM   2556  N   GLY A 272     -13.673  16.910  -3.546  1.00 10.00      A   
ATOM   2557  HN  GLY A 272     -13.893  15.962  -3.456  1.00 10.00      A   
ATOM   2558  CA  GLY A 272     -14.215  17.862  -2.596  1.00 10.00      A   
ATOM   2559  C   GLY A 272     -15.506  18.491  -3.073  1.00 10.00      A   
ATOM   2560  O   GLY A 272     -16.496  17.791  -3.295  1.00 10.00      A   
ATOM   2561  N   PHE A 273     -15.486  19.815  -3.217  1.00 10.00      A   
ATOM   2562  HN  PHE A 273     -14.664  20.298  -2.991  1.00 10.00      A   
ATOM   2563  CA  PHE A 273     -16.648  20.578  -3.678  1.00 10.00      A   
ATOM   2564  CB  PHE A 273     -17.147  20.094  -5.045  1.00 10.00      A   
ATOM   2565  CG  PHE A 273     -16.213  20.387  -6.185  1.00 10.00      A   
ATOM   2566  CD1 PHE A 273     -15.172  19.524  -6.487  1.00 10.00      A   
ATOM   2567  CD2 PHE A 273     -16.379  21.523  -6.956  1.00 10.00      A   
ATOM   2568  CE1 PHE A 273     -14.315  19.791  -7.537  1.00 10.00      A   
ATOM   2569  CE2 PHE A 273     -15.526  21.796  -8.007  1.00 10.00      A   
ATOM   2570  CZ  PHE A 273     -14.494  20.929  -8.299  1.00 10.00      A   
ATOM   2571  C   PHE A 273     -17.778  20.577  -2.653  1.00 10.00      A   
ATOM   2572  O   PHE A 273     -18.947  20.386  -2.999  1.00 10.00      A   
ATOM   2573  N   TRP A 274     -17.423  20.807  -1.392  1.00 10.00      A   
ATOM   2574  HN  TRP A 274     -16.478  20.969  -1.183  1.00 10.00      A   
ATOM   2575  CA  TRP A 274     -18.402  20.847  -0.316  1.00 10.00      A   
ATOM   2576  CB  TRP A 274     -17.706  20.853   1.048  1.00 10.00      A   
ATOM   2577  CG  TRP A 274     -17.431  19.487   1.601  1.00 10.00      A   
ATOM   2578  CD1 TRP A 274     -18.337  18.629   2.154  1.00 10.00      A   
ATOM   2579  CD2 TRP A 274     -16.165  18.825   1.663  1.00 10.00      A   
ATOM   2580  NE1 TRP A 274     -17.714  17.474   2.552  1.00 10.00      A   
ATOM   2581  HE1 TRP A 274     -18.156  16.705   2.975  1.00 10.00      A   
ATOM   2582  CE2 TRP A 274     -16.378  17.568   2.262  1.00 10.00      A   
ATOM   2583  CE3 TRP A 274     -14.871  19.175   1.270  1.00 10.00      A   
ATOM   2584  CZ2 TRP A 274     -15.347  16.657   2.473  1.00 10.00      A   
ATOM   2585  CZ3 TRP A 274     -13.851  18.269   1.480  1.00 10.00      A   
ATOM   2586  CH2 TRP A 274     -14.093  17.026   2.077  1.00 10.00      A   
ATOM   2587  C   TRP A 274     -19.262  22.091  -0.456  1.00 10.00      A   
ATOM   2588  O   TRP A 274     -18.741  23.188  -0.663  1.00 10.00      A   
ATOM   2589  N   ASP A 275     -20.575  21.909  -0.369  1.00 10.00      A   
ATOM   2590  HN  ASP A 275     -20.918  21.001  -0.223  1.00 10.00      A   
ATOM   2591  CA  ASP A 275     -21.526  23.018  -0.490  1.00 10.00      A   
ATOM   2592  CB  ASP A 275     -21.304  24.072   0.606  1.00 10.00      A   
ATOM   2593  CG  ASP A 275     -21.393  23.515   2.007  1.00 10.00      A   
ATOM   2594  OD1 ASP A 275     -22.516  23.205   2.460  1.00 10.00      A   
ATOM   2595  OD2 ASP A 275     -20.345  23.391   2.672  1.00 10.00      A   
ATOM   2596  C   ASP A 275     -21.405  23.672  -1.862  1.00 10.00      A   
ATOM   2597  O   ASP A 275     -21.580  24.882  -2.001  1.00 10.00      A   
ATOM   2598  N   ALA A 276     -21.111  22.850  -2.864  1.00 10.00      A   
ATOM   2599  HN  ALA A 276     -21.005  21.896  -2.671  1.00 10.00      A   
ATOM   2600  CA  ALA A 276     -20.937  23.308  -4.237  1.00 10.00      A   
ATOM   2601  CB  ALA A 276     -20.682  22.127  -5.159  1.00 10.00      A   
ATOM   2602  C   ALA A 276     -22.116  24.132  -4.745  1.00 10.00      A   
ATOM   2603  O   ALA A 276     -23.238  23.635  -4.855  1.00 10.00      A   
ATOM   2604  N   VAL A 277     -21.850  25.397  -5.038  1.00 10.00      A   
ATOM   2605  HN  VAL A 277     -20.942  25.736  -4.898  1.00 10.00      A   
ATOM   2606  CA  VAL A 277     -22.864  26.299  -5.560  1.00 10.00      A   
ATOM   2607  CB  VAL A 277     -22.573  27.765  -5.158  1.00 10.00      A   
ATOM   2608  CG1 VAL A 277     -23.550  28.724  -5.824  1.00 10.00      A   
ATOM   2609  CG2 VAL A 277     -22.628  27.924  -3.646  1.00 10.00      A   
ATOM   2610  C   VAL A 277     -22.897  26.176  -7.082  1.00 10.00      A   
ATOM   2611  O   VAL A 277     -21.881  26.393  -7.747  1.00 10.00      A   
ATOM   2612  N   PRO A 278     -24.062  25.809  -7.647  1.00 10.00      A   
ATOM   2613  CA  PRO A 278     -24.245  25.635  -9.098  1.00 10.00      A   
ATOM   2614  CB  PRO A 278     -25.764  25.532  -9.241  1.00 10.00      A   
ATOM   2615  CG  PRO A 278     -26.223  24.960  -7.945  1.00 10.00      A   
ATOM   2616  CD  PRO A 278     -25.305  25.522  -6.900  1.00 10.00      A   
ATOM   2617  C   PRO A 278     -23.728  26.813  -9.928  1.00 10.00      A   
ATOM   2618  O   PRO A 278     -23.153  26.625 -11.002  1.00 10.00      A   
ATOM   2619  N   ALA A 279     -23.909  28.019  -9.415  1.00 10.00      A   
ATOM   2620  HN  ALA A 279     -24.352  28.102  -8.541  1.00 10.00      A   
ATOM   2621  CA  ALA A 279     -23.480  29.229 -10.113  1.00 10.00      A   
ATOM   2622  CB  ALA A 279     -24.025  30.467  -9.413  1.00 10.00      A   
ATOM   2623  C   ALA A 279     -21.959  29.325 -10.268  1.00 10.00      A   
ATOM   2624  O   ALA A 279     -21.463  30.131 -11.056  1.00 10.00      A   
ATOM   2625  N   TYR A 280     -21.222  28.504  -9.527  1.00 10.00      A   
ATOM   2626  HN  TYR A 280     -21.667  27.867  -8.924  1.00 10.00      A   
ATOM   2627  CA  TYR A 280     -19.766  28.525  -9.592  1.00 10.00      A   
ATOM   2628  CB  TYR A 280     -19.167  28.814  -8.213  1.00 10.00      A   
ATOM   2629  CG  TYR A 280     -19.029  30.289  -7.920  1.00 10.00      A   
ATOM   2630  CD1 TYR A 280     -19.996  30.973  -7.192  1.00 10.00      A   
ATOM   2631  CD2 TYR A 280     -17.937  31.000  -8.385  1.00 10.00      A   
ATOM   2632  CE1 TYR A 280     -19.873  32.327  -6.943  1.00 10.00      A   
ATOM   2633  CE2 TYR A 280     -17.805  32.348  -8.140  1.00 10.00      A   
ATOM   2634  CZ  TYR A 280     -18.773  33.006  -7.421  1.00 10.00      A   
ATOM   2635  OH  TYR A 280     -18.640  34.351  -7.184  1.00 10.00      A   
ATOM   2636  HH  TYR A 280     -18.287  34.783  -7.970  1.00 10.00      A   
ATOM   2637  C   TYR A 280     -19.201  27.225 -10.155  1.00 10.00      A   
ATOM   2638  O   TYR A 280     -17.984  27.045 -10.214  1.00 10.00      A   
ATOM   2639  N   LEU A 281     -20.086  26.333 -10.580  1.00 10.00      A   
ATOM   2640  HN  LEU A 281     -21.041  26.543 -10.518  1.00 10.00      A   
ATOM   2641  CA  LEU A 281     -19.675  25.044 -11.138  1.00 10.00      A   
ATOM   2642  CB  LEU A 281     -20.864  24.095 -11.312  1.00 10.00      A   
ATOM   2643  CG  LEU A 281     -21.547  23.600 -10.037  1.00 10.00      A   
ATOM   2644  CD1 LEU A 281     -22.556  22.514 -10.370  1.00 10.00      A   
ATOM   2645  CD2 LEU A 281     -20.526  23.094  -9.032  1.00 10.00      A   
ATOM   2646  C   LEU A 281     -18.884  25.164 -12.452  1.00 10.00      A   
ATOM   2647  O   LEU A 281     -17.817  24.565 -12.578  1.00 10.00      A   
ATOM   2648  N   PRO A 282     -19.378  25.945 -13.446  1.00 10.00      A   
ATOM   2649  CA  PRO A 282     -18.699  26.101 -14.746  1.00 10.00      A   
ATOM   2650  CB  PRO A 282     -19.642  27.001 -15.553  1.00 10.00      A   
ATOM   2651  CG  PRO A 282     -20.954  26.900 -14.861  1.00 10.00      A   
ATOM   2652  CD  PRO A 282     -20.633  26.716 -13.409  1.00 10.00      A   
ATOM   2653  C   PRO A 282     -17.302  26.727 -14.663  1.00 10.00      A   
ATOM   2654  O   PRO A 282     -16.646  26.921 -15.689  1.00 10.00      A   
ATOM   2655  N   ALA A 283     -16.835  27.021 -13.454  1.00 10.00      A   
ATOM   2656  HN  ALA A 283     -17.387  26.831 -12.665  1.00 10.00      A   
ATOM   2657  CA  ALA A 283     -15.512  27.606 -13.275  1.00 10.00      A   
ATOM   2658  CB  ALA A 283     -15.327  28.083 -11.841  1.00 10.00      A   
ATOM   2659  C   ALA A 283     -14.421  26.601 -13.651  1.00 10.00      A   
ATOM   2660  O   ALA A 283     -13.331  26.981 -14.079  1.00 10.00      A   
ATOM   2661  N   VAL A 284     -14.729  25.317 -13.513  1.00 10.00      A   
ATOM   2662  HN  VAL A 284     -15.622  25.073 -13.183  1.00 10.00      A   
ATOM   2663  CA  VAL A 284     -13.771  24.258 -13.831  1.00 10.00      A   
ATOM   2664  CB  VAL A 284     -13.924  23.044 -12.893  1.00 10.00      A   
ATOM   2665  CG1 VAL A 284     -13.610  23.432 -11.457  1.00 10.00      A   
ATOM   2666  CG2 VAL A 284     -15.323  22.451 -12.997  1.00 10.00      A   
ATOM   2667  C   VAL A 284     -13.896  23.785 -15.279  1.00 10.00      A   
ATOM   2668  O   VAL A 284     -13.352  22.740 -15.650  1.00 10.00      A   
ATOM   2669  N   TYR A 285     -14.599  24.563 -16.096  1.00 10.00      A   
ATOM   2670  HN  TYR A 285     -14.993  25.387 -15.738  1.00 10.00      A   
ATOM   2671  CA  TYR A 285     -14.805  24.231 -17.506  1.00 10.00      A   
ATOM   2672  CB  TYR A 285     -15.710  25.267 -18.177  1.00 10.00      A   
ATOM   2673  CG  TYR A 285     -17.170  24.871 -18.259  1.00 10.00      A   
ATOM   2674  CD1 TYR A 285     -17.635  23.712 -17.650  1.00 10.00      A   
ATOM   2675  CD2 TYR A 285     -18.082  25.657 -18.949  1.00 10.00      A   
ATOM   2676  CE1 TYR A 285     -18.967  23.348 -17.727  1.00 10.00      A   
ATOM   2677  CE2 TYR A 285     -19.416  25.302 -19.031  1.00 10.00      A   
ATOM   2678  CZ  TYR A 285     -19.852  24.146 -18.419  1.00 10.00      A   
ATOM   2679  OH  TYR A 285     -21.181  23.789 -18.498  1.00 10.00      A   
ATOM   2680  HH  TYR A 285     -21.403  23.570 -19.413  1.00 10.00      A   
ATOM   2681  C   TYR A 285     -13.485  24.131 -18.266  1.00 10.00      A   
ATOM   2682  O   TYR A 285     -13.389  23.447 -19.283  1.00 10.00      A   
ATOM   2683  N   SER A 286     -12.467  24.818 -17.772  1.00 10.00      A   
ATOM   2684  HN  SER A 286     -12.601  25.365 -16.971  1.00 10.00      A   
ATOM   2685  CA  SER A 286     -11.161  24.803 -18.406  1.00 10.00      A   
ATOM   2686  CB  SER A 286     -10.504  26.172 -18.223  1.00 10.00      A   
ATOM   2687  OG  SER A 286     -11.493  27.189 -18.131  1.00 10.00      A   
ATOM   2688  HG  SER A 286     -11.411  27.786 -18.887  1.00 10.00      A   
ATOM   2689  C   SER A 286     -10.272  23.703 -17.822  1.00 10.00      A   
ATOM   2690  O   SER A 286      -9.060  23.688 -18.046  1.00 10.00      A   
ATOM   2691  N   VAL A 287     -10.879  22.779 -17.077  1.00 10.00      A   
ATOM   2692  HN  VAL A 287     -11.851  22.835 -16.946  1.00 10.00      A   
ATOM   2693  CA  VAL A 287     -10.132  21.687 -16.451  1.00 10.00      A   
ATOM   2694  CB  VAL A 287     -10.068  21.847 -14.914  1.00 10.00      A   
ATOM   2695  CG1 VAL A 287      -9.258  20.726 -14.286  1.00 10.00      A   
ATOM   2696  CG2 VAL A 287      -9.488  23.199 -14.532  1.00 10.00      A   
ATOM   2697  C   VAL A 287     -10.730  20.317 -16.787  1.00 10.00      A   
ATOM   2698  O   VAL A 287      -9.996  19.340 -16.966  1.00 10.00      A   
ATOM   2699  N   CYS A 288     -12.059  20.255 -16.902  1.00 10.00      A   
ATOM   2700  HN  CYS A 288     -12.588  21.072 -16.780  1.00 10.00      A   
ATOM   2701  CA  CYS A 288     -12.761  19.001 -17.196  1.00 10.00      A   
ATOM   2702  CB  CYS A 288     -14.272  19.231 -17.258  1.00 10.00      A   
ATOM   2703  SG  CYS A 288     -14.745  20.841 -17.925  1.00 10.00      A   
ATOM   2704  HG  CYS A 288     -14.363  20.889 -19.194  1.00 10.00      A   
ATOM   2705  C   CYS A 288     -12.260  18.315 -18.471  1.00 10.00      A   
ATOM   2706  O   CYS A 288     -12.442  17.110 -18.654  1.00 10.00      A   
ATOM   2707  N   SER A 289     -11.610  19.085 -19.332  1.00 10.00      A   
ATOM   2708  HN  SER A 289     -11.486  20.034 -19.119  1.00 10.00      A   
ATOM   2709  CA  SER A 289     -11.076  18.576 -20.584  1.00 10.00      A   
ATOM   2710  CB  SER A 289     -10.482  19.737 -21.372  1.00 10.00      A   
ATOM   2711  OG  SER A 289     -10.693  20.954 -20.674  1.00 10.00      A   
ATOM   2712  HG  SER A 289     -11.353  21.475 -21.144  1.00 10.00      A   
ATOM   2713  C   SER A 289     -10.004  17.517 -20.351  1.00 10.00      A   
ATOM   2714  O   SER A 289      -9.767  16.664 -21.208  1.00 10.00      A   
ATOM   2715  N   ARG A 290      -9.364  17.574 -19.189  1.00 10.00      A   
ATOM   2716  HN  ARG A 290      -9.610  18.272 -18.539  1.00 10.00      A   
ATOM   2717  CA  ARG A 290      -8.312  16.631 -18.844  1.00 10.00      A   
ATOM   2718  CB  ARG A 290      -6.965  17.357 -18.762  1.00 10.00      A   
ATOM   2719  CG  ARG A 290      -6.960  18.547 -17.813  1.00 10.00      A   
ATOM   2720  CD  ARG A 290      -5.851  19.529 -18.154  1.00 10.00      A   
ATOM   2721  NE  ARG A 290      -5.895  20.712 -17.297  1.00 10.00      A   
ATOM   2722  HE  ARG A 290      -5.662  20.584 -16.354  1.00 10.00      A   
ATOM   2723  CZ  ARG A 290      -6.224  21.931 -17.719  1.00 10.00      A   
ATOM   2724  NH1 ARG A 290      -6.553  22.132 -18.992  1.00 10.00      A   
ATOM   2725 HH11 ARG A 290      -6.813  23.085 -19.317  1.00 10.00      A   
ATOM   2726 HH12 ARG A 290      -6.549  21.337 -19.672  1.00 10.00      A   
ATOM   2727  NH2 ARG A 290      -6.220  22.954 -16.872  1.00 10.00      A   
ATOM   2728 HH21 ARG A 290      -6.482  23.909 -17.200  1.00 10.00      A   
ATOM   2729 HH22 ARG A 290      -5.945  22.810 -15.870  1.00 10.00      A   
ATOM   2730  C   ARG A 290      -8.619  15.926 -17.526  1.00 10.00      A   
ATOM   2731  O   ARG A 290      -7.720  15.411 -16.857  1.00 10.00      A   
ATOM   2732  N   LEU A 291      -9.891  15.909 -17.158  1.00 10.00      A   
ATOM   2733  HN  LEU A 291     -10.562  16.339 -17.728  1.00 10.00      A   
ATOM   2734  CA  LEU A 291     -10.312  15.271 -15.924  1.00 10.00      A   
ATOM   2735  CB  LEU A 291     -11.569  15.932 -15.361  1.00 10.00      A   
ATOM   2736  CG  LEU A 291     -11.345  17.164 -14.484  1.00 10.00      A   
ATOM   2737  CD1 LEU A 291     -12.664  17.644 -13.903  1.00 10.00      A   
ATOM   2738  CD2 LEU A 291     -10.345  16.861 -13.375  1.00 10.00      A   
ATOM   2739  C   LEU A 291     -10.535  13.776 -16.110  1.00 10.00      A   
ATOM   2740  O   LEU A 291     -11.485  13.349 -16.769  1.00 10.00      A   
ATOM   2741  N   THR A 292      -9.647  12.989 -15.532  1.00 10.00      A   
ATOM   2742  HN  THR A 292      -8.896  13.393 -15.043  1.00 10.00      A   
ATOM   2743  CA  THR A 292      -9.745  11.543 -15.605  1.00 10.00      A   
ATOM   2744  CB  THR A 292      -8.348  10.901 -15.671  1.00 10.00      A   
ATOM   2745  OG1 THR A 292      -7.387  11.804 -15.106  1.00 10.00      A   
ATOM   2746  HG1 THR A 292      -6.567  11.326 -14.932  1.00 10.00      A   
ATOM   2747  CG2 THR A 292      -7.965  10.596 -17.109  1.00 10.00      A   
ATOM   2748  C   THR A 292     -10.493  11.009 -14.386  1.00 10.00      A   
ATOM   2749  O   THR A 292     -11.135   9.957 -14.439  1.00 10.00      A   
ATOM   2750  N   THR A 293     -10.413  11.752 -13.289  1.00 10.00      A   
ATOM   2751  HN  THR A 293      -9.898  12.588 -13.316  1.00 10.00      A   
ATOM   2752  CA  THR A 293     -11.074  11.373 -12.050  1.00 10.00      A   
ATOM   2753  CB  THR A 293     -10.072  10.779 -11.038  1.00 10.00      A   
ATOM   2754  OG1 THR A 293      -9.299   9.748 -11.676  1.00 10.00      A   
ATOM   2755  HG1 THR A 293      -9.652   9.583 -12.557  1.00 10.00      A   
ATOM   2756  CG2 THR A 293     -10.803  10.187  -9.841  1.00 10.00      A   
ATOM   2757  C   THR A 293     -11.790  12.577 -11.431  1.00 10.00      A   
ATOM   2758  O   THR A 293     -11.202  13.651 -11.261  1.00 10.00      A   
ATOM   2759  N   LEU A 294     -13.061  12.396 -11.108  1.00 10.00      A   
ATOM   2760  HN  LEU A 294     -13.482  11.516 -11.264  1.00 10.00      A   
ATOM   2761  CA  LEU A 294     -13.849  13.463 -10.520  1.00 10.00      A   
ATOM   2762  CB  LEU A 294     -14.743  14.098 -11.584  1.00 10.00      A   
ATOM   2763  CG  LEU A 294     -15.649  15.237 -11.122  1.00 10.00      A   
ATOM   2764  CD1 LEU A 294     -14.826  16.451 -10.722  1.00 10.00      A   
ATOM   2765  CD2 LEU A 294     -16.635  15.597 -12.218  1.00 10.00      A   
ATOM   2766  C   LEU A 294     -14.687  12.947  -9.357  1.00 10.00      A   
ATOM   2767  O   LEU A 294     -15.359  11.922  -9.468  1.00 10.00      A   
ATOM   2768  N   ASN A 295     -14.623  13.650  -8.239  1.00 10.00      A   
ATOM   2769  HN  ASN A 295     -14.041  14.446  -8.209  1.00 10.00      A   
ATOM   2770  CA  ASN A 295     -15.379  13.277  -7.047  1.00 10.00      A   
ATOM   2771  CB  ASN A 295     -14.431  13.007  -5.871  1.00 10.00      A   
ATOM   2772  CG  ASN A 295     -15.113  12.357  -4.675  1.00 10.00      A   
ATOM   2773  OD1 ASN A 295     -16.326  12.467  -4.490  1.00 10.00      A   
ATOM   2774  ND2 ASN A 295     -14.332  11.681  -3.844  1.00 10.00      A   
ATOM   2775 HD21 ASN A 295     -13.371  11.636  -4.040  1.00 10.00      A   
ATOM   2776 HD22 ASN A 295     -14.744  11.255  -3.065  1.00 10.00      A   
ATOM   2777  C   ASN A 295     -16.369  14.381  -6.682  1.00 10.00      A   
ATOM   2778  O   ASN A 295     -15.988  15.411  -6.130  1.00 10.00      A   
ATOM   2779  N   LEU A 296     -17.636  14.159  -6.995  1.00 10.00      A   
ATOM   2780  HN  LEU A 296     -17.884  13.308  -7.427  1.00 10.00      A   
ATOM   2781  CA  LEU A 296     -18.676  15.128  -6.701  1.00 10.00      A   
ATOM   2782  CB  LEU A 296     -19.324  15.635  -7.992  1.00 10.00      A   
ATOM   2783  CG  LEU A 296     -18.459  16.519  -8.895  1.00 10.00      A   
ATOM   2784  CD1 LEU A 296     -19.277  17.047 -10.063  1.00 10.00      A   
ATOM   2785  CD2 LEU A 296     -17.850  17.668  -8.106  1.00 10.00      A   
ATOM   2786  C   LEU A 296     -19.732  14.514  -5.789  1.00 10.00      A   
ATOM   2787  O   LEU A 296     -20.901  14.904  -5.814  1.00 10.00      A   
ATOM   2788  N   SER A 297     -19.306  13.563  -4.963  1.00 10.00      A   
ATOM   2789  HN  SER A 297     -18.363  13.298  -4.986  1.00 10.00      A   
ATOM   2790  CA  SER A 297     -20.208  12.887  -4.036  1.00 10.00      A   
ATOM   2791  CB  SER A 297     -19.520  11.668  -3.421  1.00 10.00      A   
ATOM   2792  OG  SER A 297     -18.717  11.003  -4.383  1.00 10.00      A   
ATOM   2793  HG  SER A 297     -17.792  11.232  -4.239  1.00 10.00      A   
ATOM   2794  C   SER A 297     -20.693  13.832  -2.933  1.00 10.00      A   
ATOM   2795  O   SER A 297     -21.570  13.486  -2.145  1.00 10.00      A   
ATOM   2796  N   TYR A 298     -20.122  15.025  -2.882  1.00 10.00      A   
ATOM   2797  HN  TYR A 298     -19.430  15.249  -3.537  1.00 10.00      A   
ATOM   2798  CA  TYR A 298     -20.503  16.007  -1.877  1.00 10.00      A   
ATOM   2799  CB  TYR A 298     -19.301  16.397  -1.020  1.00 10.00      A   
ATOM   2800  CG  TYR A 298     -18.785  15.265  -0.164  1.00 10.00      A   
ATOM   2801  CD1 TYR A 298     -17.592  14.626  -0.471  1.00 10.00      A   
ATOM   2802  CD2 TYR A 298     -19.498  14.828   0.944  1.00 10.00      A   
ATOM   2803  CE1 TYR A 298     -17.122  13.584   0.303  1.00 10.00      A   
ATOM   2804  CE2 TYR A 298     -19.035  13.788   1.727  1.00 10.00      A   
ATOM   2805  CZ  TYR A 298     -17.848  13.169   1.401  1.00 10.00      A   
ATOM   2806  OH  TYR A 298     -17.385  12.128   2.175  1.00 10.00      A   
ATOM   2807  HH  TYR A 298     -18.027  11.403   2.151  1.00 10.00      A   
ATOM   2808  C   TYR A 298     -21.123  17.237  -2.522  1.00 10.00      A   
ATOM   2809  O   TYR A 298     -21.498  18.190  -1.836  1.00 10.00      A   
ATOM   2810  N   ALA A 299     -21.255  17.197  -3.841  1.00 10.00      A   
ATOM   2811  HN  ALA A 299     -20.974  16.391  -4.328  1.00 10.00      A   
ATOM   2812  CA  ALA A 299     -21.827  18.310  -4.582  1.00 10.00      A   
ATOM   2813  CB  ALA A 299     -21.172  18.434  -5.948  1.00 10.00      A   
ATOM   2814  C   ALA A 299     -23.336  18.154  -4.716  1.00 10.00      A   
ATOM   2815  O   ALA A 299     -23.828  17.471  -5.616  1.00 10.00      A   
ATOM   2816  N   THR A 300     -24.069  18.774  -3.806  1.00 10.00      A   
ATOM   2817  HN  THR A 300     -23.621  19.289  -3.099  1.00 10.00      A   
ATOM   2818  CA  THR A 300     -25.521  18.709  -3.815  1.00 10.00      A   
ATOM   2819  CB  THR A 300     -26.086  19.039  -2.421  1.00 10.00      A   
ATOM   2820  OG1 THR A 300     -25.198  19.952  -1.752  1.00 10.00      A   
ATOM   2821  HG1 THR A 300     -25.480  20.855  -1.931  1.00 10.00      A   
ATOM   2822  CG2 THR A 300     -26.244  17.774  -1.587  1.00 10.00      A   
ATOM   2823  C   THR A 300     -26.109  19.675  -4.845  1.00 10.00      A   
ATOM   2824  O   THR A 300     -26.638  20.731  -4.496  1.00 10.00      A   
ATOM   2825  N   VAL A 301     -25.985  19.318  -6.114  1.00 10.00      A   
ATOM   2826  HN  VAL A 301     -25.529  18.475  -6.327  1.00 10.00      A   
ATOM   2827  CA  VAL A 301     -26.497  20.145  -7.203  1.00 10.00      A   
ATOM   2828  CB  VAL A 301     -25.378  20.573  -8.173  1.00 10.00      A   
ATOM   2829  CG1 VAL A 301     -24.450  21.571  -7.495  1.00 10.00      A   
ATOM   2830  CG2 VAL A 301     -24.597  19.362  -8.664  1.00 10.00      A   
ATOM   2831  C   VAL A 301     -27.602  19.425  -7.971  1.00 10.00      A   
ATOM   2832  O   VAL A 301     -27.963  18.296  -7.641  1.00 10.00      A   
ATOM   2833  N   GLN A 302     -28.138  20.082  -8.990  1.00 10.00      A   
ATOM   2834  HN  GLN A 302     -27.802  20.977  -9.215  1.00 10.00      A   
ATOM   2835  CA  GLN A 302     -29.210  19.503  -9.788  1.00 10.00      A   
ATOM   2836  CB  GLN A 302     -30.047  20.604 -10.434  1.00 10.00      A   
ATOM   2837  CG  GLN A 302     -30.729  21.541  -9.448  1.00 10.00      A   
ATOM   2838  CD  GLN A 302     -31.730  20.840  -8.551  1.00 10.00      A   
ATOM   2839  OE1 GLN A 302     -32.891  20.672  -8.917  1.00 10.00      A   
ATOM   2840  NE2 GLN A 302     -31.295  20.448  -7.364  1.00 10.00      A   
ATOM   2841 HE21 GLN A 302     -30.356  20.627  -7.129  1.00 10.00      A   
ATOM   2842 HE22 GLN A 302     -31.930  20.010  -6.757  1.00 10.00      A   
ATOM   2843  C   GLN A 302     -28.666  18.565 -10.860  1.00 10.00      A   
ATOM   2844  O   GLN A 302     -27.467  18.551 -11.140  1.00 10.00      A   
ATOM   2845  N   SER A 303     -29.558  17.784 -11.455  1.00 10.00      A   
ATOM   2846  HN  SER A 303     -30.496  17.832 -11.173  1.00 10.00      A   
ATOM   2847  CA  SER A 303     -29.186  16.846 -12.505  1.00 10.00      A   
ATOM   2848  CB  SER A 303     -30.404  16.013 -12.923  1.00 10.00      A   
ATOM   2849  OG  SER A 303     -30.078  15.096 -13.953  1.00 10.00      A   
ATOM   2850  HG  SER A 303     -29.684  14.300 -13.565  1.00 10.00      A   
ATOM   2851  C   SER A 303     -28.610  17.589 -13.707  1.00 10.00      A   
ATOM   2852  O   SER A 303     -27.546  17.232 -14.218  1.00 10.00      A   
ATOM   2853  N   TYR A 304     -29.298  18.644 -14.133  1.00 10.00      A   
ATOM   2854  HN  TYR A 304     -30.131  18.891 -13.671  1.00 10.00      A   
ATOM   2855  CA  TYR A 304     -28.855  19.439 -15.272  1.00 10.00      A   
ATOM   2856  CB  TYR A 304     -29.886  20.516 -15.603  1.00 10.00      A   
ATOM   2857  CG  TYR A 304     -29.714  21.122 -16.974  1.00 10.00      A   
ATOM   2858  CD1 TYR A 304     -30.005  20.390 -18.118  1.00 10.00      A   
ATOM   2859  CD2 TYR A 304     -29.260  22.424 -17.128  1.00 10.00      A   
ATOM   2860  CE1 TYR A 304     -29.848  20.939 -19.376  1.00 10.00      A   
ATOM   2861  CE2 TYR A 304     -29.100  22.981 -18.380  1.00 10.00      A   
ATOM   2862  CZ  TYR A 304     -29.398  22.234 -19.501  1.00 10.00      A   
ATOM   2863  OH  TYR A 304     -29.238  22.783 -20.750  1.00 10.00      A   
ATOM   2864  HH  TYR A 304     -28.308  22.997 -20.882  1.00 10.00      A   
ATOM   2865  C   TYR A 304     -27.490  20.064 -15.001  1.00 10.00      A   
ATOM   2866  O   TYR A 304     -26.688  20.248 -15.918  1.00 10.00      A   
ATOM   2867  N   ASP A 305     -27.225  20.367 -13.731  1.00 10.00      A   
ATOM   2868  HN  ASP A 305     -27.900  20.185 -13.046  1.00 10.00      A   
ATOM   2869  CA  ASP A 305     -25.953  20.955 -13.333  1.00 10.00      A   
ATOM   2870  CB  ASP A 305     -25.973  21.405 -11.874  1.00 10.00      A   
ATOM   2871  CG  ASP A 305     -26.520  22.802 -11.712  1.00 10.00      A   
ATOM   2872  OD1 ASP A 305     -25.866  23.754 -12.182  1.00 10.00      A   
ATOM   2873  OD2 ASP A 305     -27.610  22.954 -11.128  1.00 10.00      A   
ATOM   2874  C   ASP A 305     -24.811  19.984 -13.572  1.00 10.00      A   
ATOM   2875  O   ASP A 305     -23.728  20.380 -14.006  1.00 10.00      A   
ATOM   2876  N   LEU A 306     -25.060  18.711 -13.291  1.00 10.00      A   
ATOM   2877  HN  LEU A 306     -25.940  18.463 -12.933  1.00 10.00      A   
ATOM   2878  CA  LEU A 306     -24.056  17.674 -13.492  1.00 10.00      A   
ATOM   2879  CB  LEU A 306     -24.452  16.402 -12.742  1.00 10.00      A   
ATOM   2880  CG  LEU A 306     -24.468  16.512 -11.216  1.00 10.00      A   
ATOM   2881  CD1 LEU A 306     -25.200  15.335 -10.594  1.00 10.00      A   
ATOM   2882  CD2 LEU A 306     -23.051  16.605 -10.673  1.00 10.00      A   
ATOM   2883  C   LEU A 306     -23.877  17.394 -14.981  1.00 10.00      A   
ATOM   2884  O   LEU A 306     -22.752  17.244 -15.465  1.00 10.00      A   
ATOM   2885  N   VAL A 307     -24.997  17.355 -15.700  1.00 10.00      A   
ATOM   2886  HN  VAL A 307     -25.856  17.487 -15.241  1.00 10.00      A   
ATOM   2887  CA  VAL A 307     -24.997  17.109 -17.142  1.00 10.00      A   
ATOM   2888  CB  VAL A 307     -26.430  17.183 -17.722  1.00 10.00      A   
ATOM   2889  CG1 VAL A 307     -26.411  17.171 -19.244  1.00 10.00      A   
ATOM   2890  CG2 VAL A 307     -27.283  16.040 -17.193  1.00 10.00      A   
ATOM   2891  C   VAL A 307     -24.098  18.111 -17.873  1.00 10.00      A   
ATOM   2892  O   VAL A 307     -23.340  17.739 -18.772  1.00 10.00      A   
ATOM   2893  N   LYS A 308     -24.178  19.377 -17.467  1.00 10.00      A   
ATOM   2894  HN  LYS A 308     -24.795  19.604 -16.737  1.00 10.00      A   
ATOM   2895  CA  LYS A 308     -23.378  20.438 -18.076  1.00 10.00      A   
ATOM   2896  CB  LYS A 308     -23.687  21.789 -17.425  1.00 10.00      A   
ATOM   2897  CG  LYS A 308     -25.044  22.365 -17.795  1.00 10.00      A   
ATOM   2898  CD  LYS A 308     -25.343  23.640 -17.019  1.00 10.00      A   
ATOM   2899  CE  LYS A 308     -25.583  23.346 -15.546  1.00 10.00      A   
ATOM   2900  NZ  LYS A 308     -25.850  24.577 -14.758  1.00 10.00      A   
ATOM   2901  HZ1 LYS A 308     -25.066  25.251 -14.871  1.00 10.00      A   
ATOM   2902  HZ2 LYS A 308     -25.944  24.342 -13.745  1.00 10.00      A   
ATOM   2903  HZ3 LYS A 308     -26.728  25.027 -15.078  1.00 10.00      A   
ATOM   2904  C   LYS A 308     -21.883  20.144 -17.969  1.00 10.00      A   
ATOM   2905  O   LYS A 308     -21.137  20.310 -18.938  1.00 10.00      A   
ATOM   2906  N   LEU A 309     -21.459  19.695 -16.794  1.00 10.00      A   
ATOM   2907  HN  LEU A 309     -22.108  19.572 -16.068  1.00 10.00      A   
ATOM   2908  CA  LEU A 309     -20.058  19.384 -16.551  1.00 10.00      A   
ATOM   2909  CB  LEU A 309     -19.790  19.307 -15.041  1.00 10.00      A   
ATOM   2910  CG  LEU A 309     -18.338  19.490 -14.577  1.00 10.00      A   
ATOM   2911  CD1 LEU A 309     -17.616  18.157 -14.520  1.00 10.00      A   
ATOM   2912  CD2 LEU A 309     -17.590  20.476 -15.467  1.00 10.00      A   
ATOM   2913  C   LEU A 309     -19.654  18.081 -17.245  1.00 10.00      A   
ATOM   2914  O   LEU A 309     -18.567  17.983 -17.818  1.00 10.00      A   
ATOM   2915  N   LEU A 310     -20.540  17.095 -17.205  1.00 10.00      A   
ATOM   2916  HN  LEU A 310     -21.392  17.239 -16.734  1.00 10.00      A   
ATOM   2917  CA  LEU A 310     -20.282  15.795 -17.821  1.00 10.00      A   
ATOM   2918  CB  LEU A 310     -21.453  14.842 -17.580  1.00 10.00      A   
ATOM   2919  CG  LEU A 310     -21.725  14.449 -16.127  1.00 10.00      A   
ATOM   2920  CD1 LEU A 310     -22.938  13.536 -16.045  1.00 10.00      A   
ATOM   2921  CD2 LEU A 310     -20.504  13.788 -15.505  1.00 10.00      A   
ATOM   2922  C   LEU A 310     -20.014  15.917 -19.320  1.00 10.00      A   
ATOM   2923  O   LEU A 310     -19.153  15.226 -19.861  1.00 10.00      A   
ATOM   2924  N   CYS A 311     -20.741  16.809 -19.981  1.00 10.00      A   
ATOM   2925  HN  CYS A 311     -21.404  17.344 -19.490  1.00 10.00      A   
ATOM   2926  CA  CYS A 311     -20.586  17.011 -21.421  1.00 10.00      A   
ATOM   2927  CB  CYS A 311     -21.659  17.960 -21.950  1.00 10.00      A   
ATOM   2928  SG  CYS A 311     -23.348  17.355 -21.742  1.00 10.00      A   
ATOM   2929  HG  CYS A 311     -23.599  17.293 -20.438  1.00 10.00      A   
ATOM   2930  C   CYS A 311     -19.199  17.532 -21.789  1.00 10.00      A   
ATOM   2931  O   CYS A 311     -18.775  17.433 -22.939  1.00 10.00      A   
ATOM   2932  N   GLN A 312     -18.489  18.075 -20.812  1.00 10.00      A   
ATOM   2933  HN  GLN A 312     -18.856  18.101 -19.902  1.00 10.00      A   
ATOM   2934  CA  GLN A 312     -17.166  18.613 -21.061  1.00 10.00      A   
ATOM   2935  CB  GLN A 312     -17.035  20.040 -20.523  1.00 10.00      A   
ATOM   2936  CG  GLN A 312     -17.797  21.074 -21.344  1.00 10.00      A   
ATOM   2937  CD  GLN A 312     -17.250  22.483 -21.201  1.00 10.00      A   
ATOM   2938  OE1 GLN A 312     -17.991  23.462 -21.316  1.00 10.00      A   
ATOM   2939  NE2 GLN A 312     -15.954  22.598 -20.952  1.00 10.00      A   
ATOM   2940 HE21 GLN A 312     -15.423  21.779 -20.869  1.00 10.00      A   
ATOM   2941 HE22 GLN A 312     -15.571  23.498 -20.873  1.00 10.00      A   
ATOM   2942  C   GLN A 312     -16.067  17.697 -20.528  1.00 10.00      A   
ATOM   2943  O   GLN A 312     -14.902  18.089 -20.456  1.00 10.00      A   
ATOM   2944  N   CYS A 313     -16.439  16.472 -20.168  1.00 10.00      A   
ATOM   2945  HN  CYS A 313     -17.387  16.217 -20.232  1.00 10.00      A   
ATOM   2946  CA  CYS A 313     -15.474  15.498 -19.667  1.00 10.00      A   
ATOM   2947  CB  CYS A 313     -15.856  15.038 -18.259  1.00 10.00      A   
ATOM   2948  SG  CYS A 313     -16.086  16.377 -17.069  1.00 10.00      A   
ATOM   2949  HG  CYS A 313     -17.162  17.069 -17.430  1.00 10.00      A   
ATOM   2950  C   CYS A 313     -15.397  14.293 -20.606  1.00 10.00      A   
ATOM   2951  O   CYS A 313     -16.046  13.271 -20.374  1.00 10.00      A   
ATOM   2952  N   PRO A 314     -14.598  14.391 -21.681  1.00 10.00      A   
ATOM   2953  CA  PRO A 314     -14.464  13.311 -22.656  1.00 10.00      A   
ATOM   2954  CB  PRO A 314     -13.998  14.056 -23.904  1.00 10.00      A   
ATOM   2955  CG  PRO A 314     -13.169  15.177 -23.373  1.00 10.00      A   
ATOM   2956  CD  PRO A 314     -13.764  15.558 -22.038  1.00 10.00      A   
ATOM   2957  C   PRO A 314     -13.419  12.276 -22.245  1.00 10.00      A   
ATOM   2958  O   PRO A 314     -13.326  11.209 -22.848  1.00 10.00      A   
ATOM   2959  N   LYS A 315     -12.644  12.588 -21.212  1.00 10.00      A   
ATOM   2960  HN  LYS A 315     -12.781  13.441 -20.750  1.00 10.00      A   
ATOM   2961  CA  LYS A 315     -11.598  11.683 -20.746  1.00 10.00      A   
ATOM   2962  CB  LYS A 315     -10.226  12.358 -20.835  1.00 10.00      A   
ATOM   2963  CG  LYS A 315      -9.751  12.596 -22.258  1.00 10.00      A   
ATOM   2964  CD  LYS A 315      -8.387  13.264 -22.285  1.00 10.00      A   
ATOM   2965  CE  LYS A 315      -7.728  13.117 -23.646  1.00 10.00      A   
ATOM   2966  NZ  LYS A 315      -8.508  13.784 -24.722  1.00 10.00      A   
ATOM   2967  HZ1 LYS A 315      -8.486  14.816 -24.592  1.00 10.00      A   
ATOM   2968  HZ2 LYS A 315      -9.497  13.461 -24.703  1.00 10.00      A   
ATOM   2969  HZ3 LYS A 315      -8.103  13.556 -25.650  1.00 10.00      A   
ATOM   2970  C   LYS A 315     -11.858  11.203 -19.324  1.00 10.00      A   
ATOM   2971  O   LYS A 315     -10.943  10.749 -18.636  1.00 10.00      A   
ATOM   2972  N   LEU A 316     -13.109  11.296 -18.894  1.00 10.00      A   
ATOM   2973  HN  LEU A 316     -13.796  11.648 -19.494  1.00 10.00      A   
ATOM   2974  CA  LEU A 316     -13.487  10.878 -17.554  1.00 10.00      A   
ATOM   2975  CB  LEU A 316     -14.863  11.444 -17.197  1.00 10.00      A   
ATOM   2976  CG  LEU A 316     -15.292  11.343 -15.731  1.00 10.00      A   
ATOM   2977  CD1 LEU A 316     -14.296  12.046 -14.821  1.00 10.00      A   
ATOM   2978  CD2 LEU A 316     -16.684  11.928 -15.552  1.00 10.00      A   
ATOM   2979  C   LEU A 316     -13.482   9.358 -17.436  1.00 10.00      A   
ATOM   2980  O   LEU A 316     -14.219   8.668 -18.139  1.00 10.00      A   
ATOM   2981  N   GLN A 317     -12.645   8.846 -16.546  1.00 10.00      A   
ATOM   2982  HN  GLN A 317     -12.085   9.450 -16.012  1.00 10.00      A   
ATOM   2983  CA  GLN A 317     -12.534   7.410 -16.337  1.00 10.00      A   
ATOM   2984  CB  GLN A 317     -11.071   6.976 -16.383  1.00 10.00      A   
ATOM   2985  CG  GLN A 317     -10.372   7.215 -17.710  1.00 10.00      A   
ATOM   2986  CD  GLN A 317      -8.936   6.740 -17.674  1.00 10.00      A   
ATOM   2987  OE1 GLN A 317      -8.297   6.756 -16.622  1.00 10.00      A   
ATOM   2988  NE2 GLN A 317      -8.423   6.298 -18.811  1.00 10.00      A   
ATOM   2989 HE21 GLN A 317      -9.001   6.302 -19.618  1.00 10.00      A   
ATOM   2990 HE22 GLN A 317      -7.493   5.987 -18.812  1.00 10.00      A   
ATOM   2991  C   GLN A 317     -13.139   6.994 -14.999  1.00 10.00      A   
ATOM   2992  O   GLN A 317     -13.831   5.982 -14.906  1.00 10.00      A   
ATOM   2993  N   ARG A 318     -12.865   7.766 -13.961  1.00 10.00      A   
ATOM   2994  HN  ARG A 318     -12.313   8.569 -14.093  1.00 10.00      A   
ATOM   2995  CA  ARG A 318     -13.374   7.462 -12.633  1.00 10.00      A   
ATOM   2996  CB  ARG A 318     -12.211   7.240 -11.662  1.00 10.00      A   
ATOM   2997  CG  ARG A 318     -12.605   6.608 -10.337  1.00 10.00      A   
ATOM   2998  CD  ARG A 318     -11.380   6.261  -9.503  1.00 10.00      A   
ATOM   2999  NE  ARG A 318     -10.491   5.328 -10.201  1.00 10.00      A   
ATOM   3000  HE  ARG A 318     -10.791   4.985 -11.075  1.00 10.00      A   
ATOM   3001  CZ  ARG A 318      -9.310   4.928  -9.730  1.00 10.00      A   
ATOM   3002  NH1 ARG A 318      -8.872   5.373  -8.555  1.00 10.00      A   
ATOM   3003 HH11 ARG A 318      -7.946   5.058  -8.182  1.00 10.00      A   
ATOM   3004 HH12 ARG A 318      -9.447   6.037  -8.001  1.00 10.00      A   
ATOM   3005  NH2 ARG A 318      -8.570   4.077 -10.432  1.00 10.00      A   
ATOM   3006 HH21 ARG A 318      -8.911   3.725 -11.350  1.00 10.00      A   
ATOM   3007 HH22 ARG A 318      -7.642   3.758 -10.070  1.00 10.00      A   
ATOM   3008  C   ARG A 318     -14.286   8.584 -12.148  1.00 10.00      A   
ATOM   3009  O   ARG A 318     -13.837   9.710 -11.926  1.00 10.00      A   
ATOM   3010  N   LEU A 319     -15.565   8.278 -11.997  1.00 10.00      A   
ATOM   3011  HN  LEU A 319     -15.868   7.357 -12.180  1.00 10.00      A   
ATOM   3012  CA  LEU A 319     -16.531   9.271 -11.558  1.00 10.00      A   
ATOM   3013  CB  LEU A 319     -17.537   9.580 -12.665  1.00 10.00      A   
ATOM   3014  CG  LEU A 319     -18.607  10.612 -12.315  1.00 10.00      A   
ATOM   3015  CD1 LEU A 319     -17.986  11.988 -12.137  1.00 10.00      A   
ATOM   3016  CD2 LEU A 319     -19.686  10.646 -13.382  1.00 10.00      A   
ATOM   3017  C   LEU A 319     -17.271   8.850 -10.297  1.00 10.00      A   
ATOM   3018  O   LEU A 319     -17.879   7.781 -10.242  1.00 10.00      A   
ATOM   3019  N   TRP A 320     -17.186   9.697  -9.284  1.00 10.00      A   
ATOM   3020  HN  TRP A 320     -16.642  10.509  -9.390  1.00 10.00      A   
ATOM   3021  CA  TRP A 320     -17.870   9.478  -8.017  1.00 10.00      A   
ATOM   3022  CB  TRP A 320     -16.874   9.554  -6.854  1.00 10.00      A   
ATOM   3023  CG  TRP A 320     -15.978   8.359  -6.706  1.00 10.00      A   
ATOM   3024  CD1 TRP A 320     -15.605   7.477  -7.680  1.00 10.00      A   
ATOM   3025  CD2 TRP A 320     -15.343   7.912  -5.501  1.00 10.00      A   
ATOM   3026  NE1 TRP A 320     -14.775   6.517  -7.160  1.00 10.00      A   
ATOM   3027  HE1 TRP A 320     -14.377   5.763  -7.667  1.00 10.00      A   
ATOM   3028  CE2 TRP A 320     -14.601   6.758  -5.821  1.00 10.00      A   
ATOM   3029  CE3 TRP A 320     -15.331   8.374  -4.181  1.00 10.00      A   
ATOM   3030  CZ2 TRP A 320     -13.854   6.061  -4.873  1.00 10.00      A   
ATOM   3031  CZ3 TRP A 320     -14.592   7.680  -3.239  1.00 10.00      A   
ATOM   3032  CH2 TRP A 320     -13.863   6.536  -3.590  1.00 10.00      A   
ATOM   3033  C   TRP A 320     -18.895  10.591  -7.862  1.00 10.00      A   
ATOM   3034  O   TRP A 320     -18.520  11.755  -7.728  1.00 10.00      A   
ATOM   3035  N   VAL A 321     -20.177  10.254  -7.909  1.00 10.00      A   
ATOM   3036  HN  VAL A 321     -20.429   9.308  -7.996  1.00 10.00      A   
ATOM   3037  CA  VAL A 321     -21.224  11.266  -7.801  1.00 10.00      A   
ATOM   3038  CB  VAL A 321     -21.757  11.701  -9.184  1.00 10.00      A   
ATOM   3039  CG1 VAL A 321     -20.797  12.668  -9.858  1.00 10.00      A   
ATOM   3040  CG2 VAL A 321     -22.023  10.494 -10.072  1.00 10.00      A   
ATOM   3041  C   VAL A 321     -22.397  10.802  -6.954  1.00 10.00      A   
ATOM   3042  O   VAL A 321     -22.423   9.671  -6.468  1.00 10.00      A   
ATOM   3043  N   LEU A 322     -23.374  11.690  -6.797  1.00 10.00      A   
ATOM   3044  HN  LEU A 322     -23.295  12.564  -7.225  1.00 10.00      A   
ATOM   3045  CA  LEU A 322     -24.566  11.396  -6.024  1.00 10.00      A   
ATOM   3046  CB  LEU A 322     -25.024  12.636  -5.245  1.00 10.00      A   
ATOM   3047  CG  LEU A 322     -24.210  13.005  -4.004  1.00 10.00      A   
ATOM   3048  CD1 LEU A 322     -24.636  14.365  -3.477  1.00 10.00      A   
ATOM   3049  CD2 LEU A 322     -24.361  11.944  -2.925  1.00 10.00      A   
ATOM   3050  C   LEU A 322     -25.688  10.923  -6.939  1.00 10.00      A   
ATOM   3051  O   LEU A 322     -25.547  10.920  -8.163  1.00 10.00      A   
ATOM   3052  N   ASP A 323     -26.808  10.556  -6.335  1.00 10.00      A   
ATOM   3053  HN  ASP A 323     -26.855  10.601  -5.353  1.00 10.00      A   
ATOM   3054  CA  ASP A 323     -27.981  10.082  -7.066  1.00 10.00      A   
ATOM   3055  CB  ASP A 323     -28.951   9.355  -6.120  1.00 10.00      A   
ATOM   3056  CG  ASP A 323     -29.405  10.196  -4.932  1.00 10.00      A   
ATOM   3057  OD1 ASP A 323     -28.588  10.973  -4.389  1.00 10.00      A   
ATOM   3058  OD2 ASP A 323     -30.573  10.062  -4.512  1.00 10.00      A   
ATOM   3059  C   ASP A 323     -28.689  11.225  -7.790  1.00 10.00      A   
ATOM   3060  O   ASP A 323     -29.611  10.999  -8.578  1.00 10.00      A   
ATOM   3061  N   TYR A 324     -28.226  12.449  -7.541  1.00 10.00      A   
ATOM   3062  HN  TYR A 324     -27.480  12.549  -6.916  1.00 10.00      A   
ATOM   3063  CA  TYR A 324     -28.793  13.644  -8.161  1.00 10.00      A   
ATOM   3064  CB  TYR A 324     -28.162  14.907  -7.571  1.00 10.00      A   
ATOM   3065  CG  TYR A 324     -28.856  15.417  -6.330  1.00 10.00      A   
ATOM   3066  CD1 TYR A 324     -28.287  15.255  -5.075  1.00 10.00      A   
ATOM   3067  CD2 TYR A 324     -30.086  16.059  -6.414  1.00 10.00      A   
ATOM   3068  CE1 TYR A 324     -28.923  15.717  -3.939  1.00 10.00      A   
ATOM   3069  CE2 TYR A 324     -30.727  16.527  -5.283  1.00 10.00      A   
ATOM   3070  CZ  TYR A 324     -30.140  16.351  -4.049  1.00 10.00      A   
ATOM   3071  OH  TYR A 324     -30.774  16.809  -2.918  1.00 10.00      A   
ATOM   3072  HH  TYR A 324     -30.114  17.072  -2.264  1.00 10.00      A   
ATOM   3073  C   TYR A 324     -28.609  13.640  -9.673  1.00 10.00      A   
ATOM   3074  O   TYR A 324     -29.287  14.375 -10.389  1.00 10.00      A   
ATOM   3075  N   ILE A 325     -27.682  12.818 -10.148  1.00 10.00      A   
ATOM   3076  HN  ILE A 325     -27.166  12.273  -9.522  1.00 10.00      A   
ATOM   3077  CA  ILE A 325     -27.411  12.712 -11.577  1.00 10.00      A   
ATOM   3078  CB  ILE A 325     -26.174  11.824 -11.862  1.00 10.00      A   
ATOM   3079  CG1 ILE A 325     -25.827  11.816 -13.354  1.00 10.00      A   
ATOM   3080  CG2 ILE A 325     -26.365  10.408 -11.331  1.00 10.00      A   
ATOM   3081  CD1 ILE A 325     -24.520  11.122 -13.673  1.00 10.00      A   
ATOM   3082  C   ILE A 325     -28.642  12.196 -12.329  1.00 10.00      A   
ATOM   3083  O   ILE A 325     -28.935  12.647 -13.439  1.00 10.00      A   
ATOM   3084  N   GLU A 326     -29.372  11.280 -11.693  1.00 10.00      A   
ATOM   3085  HN  GLU A 326     -29.093  10.999 -10.797  1.00 10.00      A   
ATOM   3086  CA  GLU A 326     -30.585  10.690 -12.265  1.00 10.00      A   
ATOM   3087  CB  GLU A 326     -31.673  11.744 -12.473  1.00 10.00      A   
ATOM   3088  CG  GLU A 326     -32.017  12.505 -11.202  1.00 10.00      A   
ATOM   3089  CD  GLU A 326     -33.188  13.449 -11.363  1.00 10.00      A   
ATOM   3090  OE1 GLU A 326     -33.318  14.072 -12.434  1.00 10.00      A   
ATOM   3091  OE2 GLU A 326     -33.973  13.585 -10.401  1.00 10.00      A   
ATOM   3092  C   GLU A 326     -30.315   9.879 -13.536  1.00 10.00      A   
ATOM   3093  O   GLU A 326     -29.188   9.841 -14.039  1.00 10.00      A   
ATOM   3094  N   ASP A 327     -31.354   9.232 -14.049  1.00 10.00      A   
ATOM   3095  HN  ASP A 327     -32.229   9.319 -13.616  1.00 10.00      A   
ATOM   3096  CA  ASP A 327     -31.229   8.397 -15.245  1.00 10.00      A   
ATOM   3097  CB  ASP A 327     -32.532   7.645 -15.539  1.00 10.00      A   
ATOM   3098  CG  ASP A 327     -32.877   6.601 -14.494  1.00 10.00      A   
ATOM   3099  OD1 ASP A 327     -32.084   5.664 -14.286  1.00 10.00      A   
ATOM   3100  OD2 ASP A 327     -33.955   6.711 -13.876  1.00 10.00      A   
ATOM   3101  C   ASP A 327     -30.809   9.209 -16.466  1.00 10.00      A   
ATOM   3102  O   ASP A 327     -29.982   8.765 -17.268  1.00 10.00      A   
ATOM   3103  N   ALA A 328     -31.374  10.402 -16.601  1.00 10.00      A   
ATOM   3104  HN  ALA A 328     -32.023  10.701 -15.927  1.00 10.00      A   
ATOM   3105  CA  ALA A 328     -31.062  11.278 -17.725  1.00 10.00      A   
ATOM   3106  CB  ALA A 328     -31.940  12.519 -17.705  1.00 10.00      A   
ATOM   3107  C   ALA A 328     -29.585  11.657 -17.737  1.00 10.00      A   
ATOM   3108  O   ALA A 328     -28.928  11.586 -18.777  1.00 10.00      A   
ATOM   3109  N   GLY A 329     -29.066  12.032 -16.571  1.00 10.00      A   
ATOM   3110  HN  GLY A 329     -29.635  12.043 -15.772  1.00 10.00      A   
ATOM   3111  CA  GLY A 329     -27.673  12.411 -16.462  1.00 10.00      A   
ATOM   3112  C   GLY A 329     -26.749  11.260 -16.804  1.00 10.00      A   
ATOM   3113  O   GLY A 329     -25.737  11.441 -17.478  1.00 10.00      A   
ATOM   3114  N   LEU A 330     -27.106  10.067 -16.343  1.00 10.00      A   
ATOM   3115  HN  LEU A 330     -27.926   9.987 -15.805  1.00 10.00      A   
ATOM   3116  CA  LEU A 330     -26.309   8.875 -16.602  1.00 10.00      A   
ATOM   3117  CB  LEU A 330     -26.865   7.677 -15.834  1.00 10.00      A   
ATOM   3118  CG  LEU A 330     -26.660   7.702 -14.316  1.00 10.00      A   
ATOM   3119  CD1 LEU A 330     -27.563   6.686 -13.640  1.00 10.00      A   
ATOM   3120  CD2 LEU A 330     -25.205   7.437 -13.962  1.00 10.00      A   
ATOM   3121  C   LEU A 330     -26.226   8.576 -18.094  1.00 10.00      A   
ATOM   3122  O   LEU A 330     -25.185   8.157 -18.596  1.00 10.00      A   
ATOM   3123  N   GLU A 331     -27.323   8.817 -18.804  1.00 10.00      A   
ATOM   3124  HN  GLU A 331     -28.128   9.156 -18.347  1.00 10.00      A   
ATOM   3125  CA  GLU A 331     -27.359   8.585 -20.244  1.00 10.00      A   
ATOM   3126  CB  GLU A 331     -28.781   8.746 -20.785  1.00 10.00      A   
ATOM   3127  CG  GLU A 331     -28.940   8.355 -22.243  1.00 10.00      A   
ATOM   3128  CD  GLU A 331     -30.351   8.538 -22.744  1.00 10.00      A   
ATOM   3129  OE1 GLU A 331     -30.640   9.587 -23.353  1.00 10.00      A   
ATOM   3130  OE2 GLU A 331     -31.178   7.631 -22.536  1.00 10.00      A   
ATOM   3131  C   GLU A 331     -26.398   9.536 -20.960  1.00 10.00      A   
ATOM   3132  O   GLU A 331     -25.691   9.140 -21.889  1.00 10.00      A   
ATOM   3133  N   VAL A 332     -26.368  10.783 -20.501  1.00 10.00      A   
ATOM   3134  HN  VAL A 332     -26.958  11.027 -19.754  1.00 10.00      A   
ATOM   3135  CA  VAL A 332     -25.492  11.802 -21.073  1.00 10.00      A   
ATOM   3136  CB  VAL A 332     -25.838  13.205 -20.526  1.00 10.00      A   
ATOM   3137  CG1 VAL A 332     -24.940  14.267 -21.138  1.00 10.00      A   
ATOM   3138  CG2 VAL A 332     -27.299  13.535 -20.785  1.00 10.00      A   
ATOM   3139  C   VAL A 332     -24.032  11.473 -20.759  1.00 10.00      A   
ATOM   3140  O   VAL A 332     -23.125  11.762 -21.542  1.00 10.00      A   
ATOM   3141  N   LEU A 333     -23.819  10.859 -19.607  1.00 10.00      A   
ATOM   3142  HN  LEU A 333     -24.585  10.670 -19.020  1.00 10.00      A   
ATOM   3143  CA  LEU A 333     -22.482  10.468 -19.178  1.00 10.00      A   
ATOM   3144  CB  LEU A 333     -22.528   9.959 -17.734  1.00 10.00      A   
ATOM   3145  CG  LEU A 333     -21.284   9.229 -17.226  1.00 10.00      A   
ATOM   3146  CD1 LEU A 333     -20.144  10.203 -16.986  1.00 10.00      A   
ATOM   3147  CD2 LEU A 333     -21.604   8.453 -15.960  1.00 10.00      A   
ATOM   3148  C   LEU A 333     -21.920   9.386 -20.099  1.00 10.00      A   
ATOM   3149  O   LEU A 333     -20.812   9.514 -20.623  1.00 10.00      A   
ATOM   3150  N   ALA A 334     -22.715   8.349 -20.328  1.00 10.00      A   
ATOM   3151  HN  ALA A 334     -23.603   8.333 -19.908  1.00 10.00      A   
ATOM   3152  CA  ALA A 334     -22.315   7.223 -21.173  1.00 10.00      A   
ATOM   3153  CB  ALA A 334     -23.341   6.107 -21.076  1.00 10.00      A   
ATOM   3154  C   ALA A 334     -22.103   7.620 -22.635  1.00 10.00      A   
ATOM   3155  O   ALA A 334     -21.433   6.911 -23.390  1.00 10.00      A   
ATOM   3156  N   SER A 335     -22.676   8.741 -23.042  1.00 10.00      A   
ATOM   3157  HN  SER A 335     -23.207   9.268 -22.410  1.00 10.00      A   
ATOM   3158  CA  SER A 335     -22.531   9.201 -24.415  1.00 10.00      A   
ATOM   3159  CB  SER A 335     -23.820   9.868 -24.904  1.00 10.00      A   
ATOM   3160  OG  SER A 335     -24.420  10.636 -23.874  1.00 10.00      A   
ATOM   3161  HG  SER A 335     -25.084  10.098 -23.421  1.00 10.00      A   
ATOM   3162  C   SER A 335     -21.337  10.142 -24.560  1.00 10.00      A   
ATOM   3163  O   SER A 335     -20.897  10.441 -25.669  1.00 10.00      A   
ATOM   3164  N   THR A 336     -20.796  10.586 -23.436  1.00 10.00      A   
ATOM   3165  HN  THR A 336     -21.165  10.294 -22.574  1.00 10.00      A   
ATOM   3166  CA  THR A 336     -19.662  11.495 -23.455  1.00 10.00      A   
ATOM   3167  CB  THR A 336     -19.893  12.696 -22.524  1.00 10.00      A   
ATOM   3168  OG1 THR A 336     -21.215  13.215 -22.744  1.00 10.00      A   
ATOM   3169  HG1 THR A 336     -21.839  12.749 -22.166  1.00 10.00      A   
ATOM   3170  CG2 THR A 336     -18.869  13.787 -22.799  1.00 10.00      A   
ATOM   3171  C   THR A 336     -18.368  10.783 -23.071  1.00 10.00      A   
ATOM   3172  O   THR A 336     -17.372  10.848 -23.797  1.00 10.00      A   
ATOM   3173  N   CYS A 337     -18.392  10.084 -21.949  1.00 10.00      A   
ATOM   3174  HN  CYS A 337     -19.225  10.037 -21.426  1.00 10.00      A   
ATOM   3175  CA  CYS A 337     -17.220   9.373 -21.472  1.00 10.00      A   
ATOM   3176  CB  CYS A 337     -17.116   9.501 -19.953  1.00 10.00      A   
ATOM   3177  SG  CYS A 337     -17.742  11.068 -19.309  1.00 10.00      A   
ATOM   3178  HG  CYS A 337     -16.997  12.044 -19.817  1.00 10.00      A   
ATOM   3179  C   CYS A 337     -17.267   7.904 -21.874  1.00 10.00      A   
ATOM   3180  O   CYS A 337     -17.857   7.076 -21.182  1.00 10.00      A   
ATOM   3181  N   LYS A 338     -16.653   7.582 -23.001  1.00 10.00      A   
ATOM   3182  HN  LYS A 338     -16.209   8.284 -23.524  1.00 10.00      A   
ATOM   3183  CA  LYS A 338     -16.627   6.204 -23.483  1.00 10.00      A   
ATOM   3184  CB  LYS A 338     -16.513   6.162 -25.009  1.00 10.00      A   
ATOM   3185  CG  LYS A 338     -17.676   6.809 -25.747  1.00 10.00      A   
ATOM   3186  CD  LYS A 338     -18.960   6.008 -25.581  1.00 10.00      A   
ATOM   3187  CE  LYS A 338     -20.092   6.598 -26.405  1.00 10.00      A   
ATOM   3188  NZ  LYS A 338     -21.403   5.959 -26.105  1.00 10.00      A   
ATOM   3189  HZ1 LYS A 338     -22.165   6.450 -26.620  1.00 10.00      A   
ATOM   3190  HZ2 LYS A 338     -21.605   6.010 -25.085  1.00 10.00      A   
ATOM   3191  HZ3 LYS A 338     -21.395   4.959 -26.394  1.00 10.00      A   
ATOM   3192  C   LYS A 338     -15.466   5.440 -22.850  1.00 10.00      A   
ATOM   3193  O   LYS A 338     -15.328   4.228 -23.027  1.00 10.00      A   
ATOM   3194  N   ASP A 339     -14.631   6.161 -22.116  1.00 10.00      A   
ATOM   3195  HN  ASP A 339     -14.791   7.121 -22.021  1.00 10.00      A   
ATOM   3196  CA  ASP A 339     -13.477   5.562 -21.450  1.00 10.00      A   
ATOM   3197  CB  ASP A 339     -12.209   6.382 -21.723  1.00 10.00      A   
ATOM   3198  CG  ASP A 339     -10.926   5.644 -21.374  1.00 10.00      A   
ATOM   3199  OD1 ASP A 339     -10.895   4.399 -21.478  1.00 10.00      A   
ATOM   3200  OD2 ASP A 339      -9.932   6.307 -21.007  1.00 10.00      A   
ATOM   3201  C   ASP A 339     -13.723   5.431 -19.949  1.00 10.00      A   
ATOM   3202  O   ASP A 339     -12.800   5.190 -19.172  1.00 10.00      A   
ATOM   3203  N   LEU A 340     -14.982   5.585 -19.549  1.00 10.00      A   
ATOM   3204  HN  LEU A 340     -15.674   5.773 -20.215  1.00 10.00      A   
ATOM   3205  CA  LEU A 340     -15.361   5.476 -18.141  1.00 10.00      A   
ATOM   3206  CB  LEU A 340     -16.836   5.835 -17.955  1.00 10.00      A   
ATOM   3207  CG  LEU A 340     -17.315   5.986 -16.509  1.00 10.00      A   
ATOM   3208  CD1 LEU A 340     -16.794   7.279 -15.900  1.00 10.00      A   
ATOM   3209  CD2 LEU A 340     -18.833   5.933 -16.436  1.00 10.00      A   
ATOM   3210  C   LEU A 340     -15.100   4.060 -17.635  1.00 10.00      A   
ATOM   3211  O   LEU A 340     -15.632   3.095 -18.181  1.00 10.00      A   
ATOM   3212  N   ARG A 341     -14.284   3.949 -16.595  1.00 10.00      A   
ATOM   3213  HN  ARG A 341     -13.926   4.764 -16.181  1.00 10.00      A   
ATOM   3214  CA  ARG A 341     -13.922   2.657 -16.034  1.00 10.00      A   
ATOM   3215  CB  ARG A 341     -12.414   2.604 -15.765  1.00 10.00      A   
ATOM   3216  CG  ARG A 341     -11.547   3.254 -16.827  1.00 10.00      A   
ATOM   3217  CD  ARG A 341     -11.213   2.281 -17.941  1.00 10.00      A   
ATOM   3218  NE  ARG A 341     -10.467   2.922 -19.017  1.00 10.00      A   
ATOM   3219  HE  ARG A 341     -10.961   3.547 -19.598  1.00 10.00      A   
ATOM   3220  CZ  ARG A 341      -9.172   2.721 -19.250  1.00 10.00      A   
ATOM   3221  NH1 ARG A 341      -8.472   1.898 -18.473  1.00 10.00      A   
ATOM   3222 HH11 ARG A 341      -7.458   1.736 -18.659  1.00 10.00      A   
ATOM   3223 HH12 ARG A 341      -8.932   1.407 -17.673  1.00 10.00      A   
ATOM   3224  NH2 ARG A 341      -8.581   3.351 -20.253  1.00 10.00      A   
ATOM   3225 HH21 ARG A 341      -9.135   4.004 -20.860  1.00 10.00      A   
ATOM   3226 HH22 ARG A 341      -7.568   3.200 -20.447  1.00 10.00      A   
ATOM   3227  C   ARG A 341     -14.649   2.401 -14.722  1.00 10.00      A   
ATOM   3228  O   ARG A 341     -15.223   1.330 -14.509  1.00 10.00      A   
ATOM   3229  N   GLU A 342     -14.628   3.392 -13.846  1.00 10.00      A   
ATOM   3230  HN  GLU A 342     -14.208   4.246 -14.092  1.00 10.00      A   
ATOM   3231  CA  GLU A 342     -15.245   3.257 -12.539  1.00 10.00      A   
ATOM   3232  CB  GLU A 342     -14.180   3.361 -11.447  1.00 10.00      A   
ATOM   3233  CG  GLU A 342     -14.637   2.863 -10.087  1.00 10.00      A   
ATOM   3234  CD  GLU A 342     -13.677   3.216  -8.971  1.00 10.00      A   
ATOM   3235  OE1 GLU A 342     -12.731   2.439  -8.715  1.00 10.00      A   
ATOM   3236  OE2 GLU A 342     -13.882   4.264  -8.326  1.00 10.00      A   
ATOM   3237  C   GLU A 342     -16.334   4.297 -12.312  1.00 10.00      A   
ATOM   3238  O   GLU A 342     -16.124   5.494 -12.534  1.00 10.00      A   
ATOM   3239  N   LEU A 343     -17.496   3.831 -11.867  1.00 10.00      A   
ATOM   3240  HN  LEU A 343     -17.593   2.864 -11.706  1.00 10.00      A   
ATOM   3241  CA  LEU A 343     -18.624   4.705 -11.595  1.00 10.00      A   
ATOM   3242  CB  LEU A 343     -19.675   4.596 -12.704  1.00 10.00      A   
ATOM   3243  CG  LEU A 343     -20.958   5.407 -12.497  1.00 10.00      A   
ATOM   3244  CD1 LEU A 343     -20.679   6.898 -12.599  1.00 10.00      A   
ATOM   3245  CD2 LEU A 343     -22.029   4.983 -13.490  1.00 10.00      A   
ATOM   3246  C   LEU A 343     -19.244   4.347 -10.249  1.00 10.00      A   
ATOM   3247  O   LEU A 343     -19.819   3.272 -10.085  1.00 10.00      A   
ATOM   3248  N   ARG A 344     -19.098   5.234  -9.283  1.00 10.00      A   
ATOM   3249  HN  ARG A 344     -18.619   6.071  -9.467  1.00 10.00      A   
ATOM   3250  CA  ARG A 344     -19.650   5.007  -7.957  1.00 10.00      A   
ATOM   3251  CB  ARG A 344     -18.543   4.998  -6.892  1.00 10.00      A   
ATOM   3252  CG  ARG A 344     -17.511   3.892  -7.084  1.00 10.00      A   
ATOM   3253  CD  ARG A 344     -16.611   3.721  -5.863  1.00 10.00      A   
ATOM   3254  NE  ARG A 344     -15.274   3.267  -6.246  1.00 10.00      A   
ATOM   3255  HE  ARG A 344     -14.928   3.585  -7.118  1.00 10.00      A   
ATOM   3256  CZ  ARG A 344     -14.480   2.490  -5.500  1.00 10.00      A   
ATOM   3257  NH1 ARG A 344     -14.872   2.065  -4.306  1.00 10.00      A   
ATOM   3258 HH11 ARG A 344     -15.808   2.331  -3.930  1.00 10.00      A   
ATOM   3259 HH12 ARG A 344     -14.239   1.462  -3.734  1.00 10.00      A   
ATOM   3260  NH2 ARG A 344     -13.298   2.116  -5.975  1.00 10.00      A   
ATOM   3261 HH21 ARG A 344     -12.992   2.428  -6.927  1.00 10.00      A   
ATOM   3262 HH22 ARG A 344     -12.662   1.506  -5.402  1.00 10.00      A   
ATOM   3263  C   ARG A 344     -20.709   6.057  -7.642  1.00 10.00      A   
ATOM   3264  O   ARG A 344     -20.392   7.235  -7.466  1.00 10.00      A   
ATOM   3265  N   VAL A 345     -21.964   5.626  -7.606  1.00 10.00      A   
ATOM   3266  HN  VAL A 345     -22.149   4.675  -7.775  1.00 10.00      A   
ATOM   3267  CA  VAL A 345     -23.078   6.516  -7.323  1.00 10.00      A   
ATOM   3268  CB  VAL A 345     -24.275   6.238  -8.261  1.00 10.00      A   
ATOM   3269  CG1 VAL A 345     -25.398   7.233  -8.009  1.00 10.00      A   
ATOM   3270  CG2 VAL A 345     -23.835   6.287  -9.717  1.00 10.00      A   
ATOM   3271  C   VAL A 345     -23.527   6.374  -5.872  1.00 10.00      A   
ATOM   3272  O   VAL A 345     -23.985   5.309  -5.451  1.00 10.00      A   
ATOM   3273  N   PHE A 346     -23.382   7.449  -5.116  1.00 10.00      A   
ATOM   3274  HN  PHE A 346     -23.007   8.266  -5.518  1.00 10.00      A   
ATOM   3275  CA  PHE A 346     -23.763   7.465  -3.713  1.00 10.00      A   
ATOM   3276  CB  PHE A 346     -22.712   8.226  -2.895  1.00 10.00      A   
ATOM   3277  CG  PHE A 346     -21.319   7.674  -3.016  1.00 10.00      A   
ATOM   3278  CD1 PHE A 346     -20.467   8.109  -4.018  1.00 10.00      A   
ATOM   3279  CD2 PHE A 346     -20.859   6.718  -2.123  1.00 10.00      A   
ATOM   3280  CE1 PHE A 346     -19.186   7.603  -4.130  1.00 10.00      A   
ATOM   3281  CE2 PHE A 346     -19.580   6.207  -2.230  1.00 10.00      A   
ATOM   3282  CZ  PHE A 346     -18.742   6.648  -3.234  1.00 10.00      A   
ATOM   3283  C   PHE A 346     -25.124   8.133  -3.546  1.00 10.00      A   
ATOM   3284  O   PHE A 346     -25.428   9.101  -4.241  1.00 10.00      A   
ATOM   3285  N   PRO A 347     -25.961   7.628  -2.634  1.00 10.00      A   
ATOM   3286  CA  PRO A 347     -27.285   8.196  -2.394  1.00 10.00      A   
ATOM   3287  CB  PRO A 347     -28.037   7.027  -1.761  1.00 10.00      A   
ATOM   3288  CG  PRO A 347     -26.988   6.262  -1.025  1.00 10.00      A   
ATOM   3289  CD  PRO A 347     -25.693   6.464  -1.771  1.00 10.00      A   
ATOM   3290  C   PRO A 347     -27.234   9.375  -1.424  1.00 10.00      A   
ATOM   3291  O   PRO A 347     -26.638   9.285  -0.348  1.00 10.00      A   
ATOM   3292  N   SER A 348     -27.852  10.484  -1.803  1.00 10.00      A   
ATOM   3293  HN  SER A 348     -28.301  10.515  -2.681  1.00 10.00      A   
ATOM   3294  CA  SER A 348     -27.873  11.661  -0.949  1.00 10.00      A   
ATOM   3295  CB  SER A 348     -28.369  12.880  -1.727  1.00 10.00      A   
ATOM   3296  OG  SER A 348     -29.498  12.552  -2.521  1.00 10.00      A   
ATOM   3297  HG  SER A 348     -29.210  12.031  -3.293  1.00 10.00      A   
ATOM   3298  C   SER A 348     -28.746  11.414   0.272  1.00 10.00      A   
ATOM   3299  O   SER A 348     -28.306  11.586   1.411  1.00 10.00      A   
ATOM   3300  N   GLU A 349     -29.978  10.993   0.023  1.00 10.00      A   
ATOM   3301  HN  GLU A 349     -30.261  10.878  -0.911  1.00 10.00      A   
ATOM   3302  CA  GLU A 349     -30.928  10.712   1.094  1.00 10.00      A   
ATOM   3303  CB  GLU A 349     -32.157  11.620   0.971  1.00 10.00      A   
ATOM   3304  CG  GLU A 349     -31.851  13.104   1.116  1.00 10.00      A   
ATOM   3305  CD  GLU A 349     -31.078  13.423   2.381  1.00 10.00      A   
ATOM   3306  OE1 GLU A 349     -31.448  12.905   3.460  1.00 10.00      A   
ATOM   3307  OE2 GLU A 349     -30.099  14.195   2.309  1.00 10.00      A   
ATOM   3308  C   GLU A 349     -31.344   9.241   1.065  1.00 10.00      A   
ATOM   3309  O   GLU A 349     -32.302   8.874   0.383  1.00 10.00      A   
ATOM   3310  N   PRO A 350     -30.612   8.378   1.795  1.00 10.00      A   
ATOM   3311  CA  PRO A 350     -30.887   6.948   1.843  1.00 10.00      A   
ATOM   3312  CB  PRO A 350     -29.492   6.359   2.058  1.00 10.00      A   
ATOM   3313  CG  PRO A 350     -28.732   7.403   2.815  1.00 10.00      A   
ATOM   3314  CD  PRO A 350     -29.438   8.726   2.613  1.00 10.00      A   
ATOM   3315  C   PRO A 350     -31.814   6.542   2.991  1.00 10.00      A   
ATOM   3316  O   PRO A 350     -32.173   5.374   3.124  1.00 10.00      A   
ATOM   3317  N   PHE A 351     -32.188   7.498   3.824  1.00 10.00      A   
ATOM   3318  HN  PHE A 351     -31.870   8.415   3.677  1.00 10.00      A   
ATOM   3319  CA  PHE A 351     -33.074   7.217   4.951  1.00 10.00      A   
ATOM   3320  CB  PHE A 351     -32.824   8.186   6.112  1.00 10.00      A   
ATOM   3321  CG  PHE A 351     -31.571   7.905   6.893  1.00 10.00      A   
ATOM   3322  CD1 PHE A 351     -30.389   8.554   6.587  1.00 10.00      A   
ATOM   3323  CD2 PHE A 351     -31.576   6.992   7.933  1.00 10.00      A   
ATOM   3324  CE1 PHE A 351     -29.234   8.299   7.301  1.00 10.00      A   
ATOM   3325  CE2 PHE A 351     -30.426   6.731   8.653  1.00 10.00      A   
ATOM   3326  CZ  PHE A 351     -29.252   7.386   8.336  1.00 10.00      A   
ATOM   3327  C   PHE A 351     -34.532   7.290   4.516  1.00 10.00      A   
ATOM   3328  O   PHE A 351     -35.395   6.622   5.079  1.00 10.00      A   
ATOM   3329  N   VAL A 352     -34.794   8.110   3.509  1.00 10.00      A   
ATOM   3330  HN  VAL A 352     -34.057   8.613   3.101  1.00 10.00      A   
ATOM   3331  CA  VAL A 352     -36.144   8.278   2.989  1.00 10.00      A   
ATOM   3332  CB  VAL A 352     -36.267   9.572   2.155  1.00 10.00      A   
ATOM   3333  CG1 VAL A 352     -37.701   9.805   1.719  1.00 10.00      A   
ATOM   3334  CG2 VAL A 352     -35.742  10.770   2.934  1.00 10.00      A   
ATOM   3335  C   VAL A 352     -36.541   7.079   2.130  1.00 10.00      A   
ATOM   3336  O   VAL A 352     -35.807   6.687   1.222  1.00 10.00      A   
ATOM   3337  N   MET A 353     -37.697   6.500   2.433  1.00 10.00      A   
ATOM   3338  HN  MET A 353     -38.228   6.859   3.178  1.00 10.00      A   
ATOM   3339  CA  MET A 353     -38.202   5.348   1.694  1.00 10.00      A   
ATOM   3340  CB  MET A 353     -39.393   4.734   2.439  1.00 10.00      A   
ATOM   3341  CG  MET A 353     -39.933   3.456   1.816  1.00 10.00      A   
ATOM   3342  SD  MET A 353     -41.411   2.854   2.658  1.00 10.00      A   
ATOM   3343  CE  MET A 353     -41.692   1.314   1.788  1.00 10.00      A   
ATOM   3344  C   MET A 353     -38.627   5.764   0.289  1.00 10.00      A   
ATOM   3345  O   MET A 353     -38.346   5.072  -0.689  1.00 10.00      A   
ATOM   3346  N   GLU A 354     -39.291   6.908   0.204  1.00 10.00      A   
ATOM   3347  HN  GLU A 354     -39.467   7.414   1.024  1.00 10.00      A   
ATOM   3348  CA  GLU A 354     -39.760   7.438  -1.070  1.00 10.00      A   
ATOM   3349  CB  GLU A 354     -40.768   8.565  -0.824  1.00 10.00      A   
ATOM   3350  CG  GLU A 354     -42.021   8.129  -0.084  1.00 10.00      A   
ATOM   3351  CD  GLU A 354     -42.810   7.087  -0.848  1.00 10.00      A   
ATOM   3352  OE1 GLU A 354     -43.443   7.443  -1.861  1.00 10.00      A   
ATOM   3353  OE2 GLU A 354     -42.802   5.907  -0.440  1.00 10.00      A   
ATOM   3354  C   GLU A 354     -38.591   7.962  -1.901  1.00 10.00      A   
ATOM   3355  O   GLU A 354     -37.594   8.431  -1.349  1.00 10.00      A   
ATOM   3356  N   PRO A 355     -38.691   7.875  -3.237  1.00 10.00      A   
ATOM   3357  CA  PRO A 355     -37.644   8.351  -4.141  1.00 10.00      A   
ATOM   3358  CB  PRO A 355     -38.151   7.956  -5.536  1.00 10.00      A   
ATOM   3359  CG  PRO A 355     -39.205   6.933  -5.289  1.00 10.00      A   
ATOM   3360  CD  PRO A 355     -39.824   7.293  -3.970  1.00 10.00      A   
ATOM   3361  C   PRO A 355     -37.462   9.865  -4.054  1.00 10.00      A   
ATOM   3362  O   PRO A 355     -38.412  10.629  -4.245  1.00 10.00      A   
ATOM   3363  N   ASN A 356     -36.248  10.290  -3.732  1.00 10.00      A   
ATOM   3364  HN  ASN A 356     -35.547   9.631  -3.538  1.00 10.00      A   
ATOM   3365  CA  ASN A 356     -35.930  11.711  -3.629  1.00 10.00      A   
ATOM   3366  CB  ASN A 356     -34.764  11.950  -2.659  1.00 10.00      A   
ATOM   3367  CG  ASN A 356     -33.551  11.093  -2.969  1.00 10.00      A   
ATOM   3368  OD1 ASN A 356     -33.546   9.894  -2.697  1.00 10.00      A   
ATOM   3369  ND2 ASN A 356     -32.513  11.699  -3.521  1.00 10.00      A   
ATOM   3370 HD21 ASN A 356     -32.573  12.661  -3.695  1.00 10.00      A   
ATOM   3371 HD22 ASN A 356     -31.718  11.151  -3.745  1.00 10.00      A   
ATOM   3372  C   ASN A 356     -35.624  12.300  -5.003  1.00 10.00      A   
ATOM   3373  O   ASN A 356     -35.895  13.473  -5.263  1.00 10.00      A   
ATOM   3374  N   VAL A 357     -35.072  11.474  -5.882  1.00 10.00      A   
ATOM   3375  HN  VAL A 357     -34.900  10.550  -5.622  1.00 10.00      A   
ATOM   3376  CA  VAL A 357     -34.729  11.899  -7.233  1.00 10.00      A   
ATOM   3377  CB  VAL A 357     -33.210  12.098  -7.410  1.00 10.00      A   
ATOM   3378  CG1 VAL A 357     -32.718  13.291  -6.606  1.00 10.00      A   
ATOM   3379  CG2 VAL A 357     -32.460  10.838  -7.020  1.00 10.00      A   
ATOM   3380  C   VAL A 357     -35.207  10.867  -8.244  1.00 10.00      A   
ATOM   3381  O   VAL A 357     -35.634   9.773  -7.865  1.00 10.00      A   
ATOM   3382  N   ALA A 358     -35.114  11.206  -9.522  1.00 10.00      A   
ATOM   3383  HN  ALA A 358     -34.735  12.087  -9.761  1.00 10.00      A   
ATOM   3384  CA  ALA A 358     -35.544  10.308 -10.585  1.00 10.00      A   
ATOM   3385  CB  ALA A 358     -36.091  11.093 -11.768  1.00 10.00      A   
ATOM   3386  C   ALA A 358     -34.412   9.381 -11.021  1.00 10.00      A   
ATOM   3387  O   ALA A 358     -34.002   9.376 -12.186  1.00 10.00      A   
ATOM   3388  N   LEU A 359     -33.906   8.604 -10.078  1.00 10.00      A   
ATOM   3389  HN  LEU A 359     -34.269   8.663  -9.166  1.00 10.00      A   
ATOM   3390  CA  LEU A 359     -32.829   7.662 -10.358  1.00 10.00      A   
ATOM   3391  CB  LEU A 359     -31.646   7.894  -9.414  1.00 10.00      A   
ATOM   3392  CG  LEU A 359     -30.428   6.993  -9.631  1.00 10.00      A   
ATOM   3393  CD1 LEU A 359     -29.390   7.687 -10.499  1.00 10.00      A   
ATOM   3394  CD2 LEU A 359     -29.832   6.554  -8.303  1.00 10.00      A   
ATOM   3395  C   LEU A 359     -33.335   6.233 -10.215  1.00 10.00      A   
ATOM   3396  O   LEU A 359     -33.581   5.762  -9.103  1.00 10.00      A   
ATOM   3397  N   THR A 360     -33.503   5.551 -11.335  1.00 10.00      A   
ATOM   3398  HN  THR A 360     -33.296   5.979 -12.200  1.00 10.00      A   
ATOM   3399  CA  THR A 360     -33.986   4.180 -11.320  1.00 10.00      A   
ATOM   3400  CB  THR A 360     -35.184   3.995 -12.278  1.00 10.00      A   
ATOM   3401  OG1 THR A 360     -34.768   4.205 -13.633  1.00 10.00      A   
ATOM   3402  HG1 THR A 360     -34.385   5.101 -13.718  1.00 10.00      A   
ATOM   3403  CG2 THR A 360     -36.298   4.974 -11.939  1.00 10.00      A   
ATOM   3404  C   THR A 360     -32.867   3.208 -11.693  1.00 10.00      A   
ATOM   3405  O   THR A 360     -31.684   3.514 -11.534  1.00 10.00      A   
ATOM   3406  N   GLU A 361     -33.249   2.036 -12.177  1.00 10.00      A   
ATOM   3407  HN  GLU A 361     -34.212   1.840 -12.261  1.00 10.00      A   
ATOM   3408  CA  GLU A 361     -32.295   1.024 -12.583  1.00 10.00      A   
ATOM   3409  CB  GLU A 361     -32.866  -0.377 -12.315  1.00 10.00      A   
ATOM   3410  CG  GLU A 361     -33.770  -0.939 -13.411  1.00 10.00      A   
ATOM   3411  CD  GLU A 361     -35.185  -0.382 -13.407  1.00 10.00      A   
ATOM   3412  OE1 GLU A 361     -36.067  -1.010 -14.025  1.00 10.00      A   
ATOM   3413  OE2 GLU A 361     -35.423   0.681 -12.797  1.00 10.00      A   
ATOM   3414  C   GLU A 361     -31.939   1.191 -14.060  1.00 10.00      A   
ATOM   3415  O   GLU A 361     -31.042   0.521 -14.574  1.00 10.00      A   
ATOM   3416  N   GLN A 362     -32.641   2.106 -14.727  1.00 10.00      A   
ATOM   3417  HN  GLN A 362     -33.322   2.624 -14.246  1.00 10.00      A   
ATOM   3418  CA  GLN A 362     -32.427   2.369 -16.148  1.00 10.00      A   
ATOM   3419  CB  GLN A 362     -33.485   3.343 -16.681  1.00 10.00      A   
ATOM   3420  CG  GLN A 362     -33.316   3.713 -18.151  1.00 10.00      A   
ATOM   3421  CD  GLN A 362     -33.336   2.505 -19.072  1.00 10.00      A   
ATOM   3422  OE1 GLN A 362     -34.014   1.513 -18.804  1.00 10.00      A   
ATOM   3423  NE2 GLN A 362     -32.594   2.581 -20.163  1.00 10.00      A   
ATOM   3424 HE21 GLN A 362     -32.080   3.404 -20.317  1.00 10.00      A   
ATOM   3425 HE22 GLN A 362     -32.581   1.811 -20.769  1.00 10.00      A   
ATOM   3426  C   GLN A 362     -31.027   2.912 -16.411  1.00 10.00      A   
ATOM   3427  O   GLN A 362     -30.342   2.456 -17.329  1.00 10.00      A   
ATOM   3428  N   GLY A 363     -30.609   3.873 -15.595  1.00 10.00      A   
ATOM   3429  HN  GLY A 363     -31.217   4.201 -14.884  1.00 10.00      A   
ATOM   3430  CA  GLY A 363     -29.293   4.470 -15.741  1.00 10.00      A   
ATOM   3431  C   GLY A 363     -28.182   3.444 -15.771  1.00 10.00      A   
ATOM   3432  O   GLY A 363     -27.236   3.576 -16.548  1.00 10.00      A   
ATOM   3433  N   LEU A 364     -28.306   2.411 -14.941  1.00 10.00      A   
ATOM   3434  HN  LEU A 364     -29.093   2.362 -14.355  1.00 10.00      A   
ATOM   3435  CA  LEU A 364     -27.308   1.352 -14.878  1.00 10.00      A   
ATOM   3436  CB  LEU A 364     -27.680   0.327 -13.805  1.00 10.00      A   
ATOM   3437  CG  LEU A 364     -26.615   0.030 -12.744  1.00 10.00      A   
ATOM   3438  CD1 LEU A 364     -27.049  -1.133 -11.864  1.00 10.00      A   
ATOM   3439  CD2 LEU A 364     -25.266  -0.257 -13.382  1.00 10.00      A   
ATOM   3440  C   LEU A 364     -27.159   0.656 -16.227  1.00 10.00      A   
ATOM   3441  O   LEU A 364     -26.052   0.301 -16.628  1.00 10.00      A   
ATOM   3442  N   VAL A 365     -28.275   0.477 -16.925  1.00 10.00      A   
ATOM   3443  HN  VAL A 365     -29.125   0.807 -16.559  1.00 10.00      A   
ATOM   3444  CA  VAL A 365     -28.271  -0.183 -18.227  1.00 10.00      A   
ATOM   3445  CB  VAL A 365     -29.687  -0.663 -18.622  1.00 10.00      A   
ATOM   3446  CG1 VAL A 365     -29.635  -1.562 -19.848  1.00 10.00      A   
ATOM   3447  CG2 VAL A 365     -30.358  -1.379 -17.458  1.00 10.00      A   
ATOM   3448  C   VAL A 365     -27.729   0.755 -19.306  1.00 10.00      A   
ATOM   3449  O   VAL A 365     -27.018   0.334 -20.222  1.00 10.00      A   
ATOM   3450  N   SER A 366     -28.064   2.031 -19.188  1.00 10.00      A   
ATOM   3451  HN  SER A 366     -28.642   2.306 -18.443  1.00 10.00      A   
ATOM   3452  CA  SER A 366     -27.618   3.030 -20.145  1.00 10.00      A   
ATOM   3453  CB  SER A 366     -28.340   4.355 -19.900  1.00 10.00      A   
ATOM   3454  OG  SER A 366     -29.747   4.167 -19.923  1.00 10.00      A   
ATOM   3455  HG  SER A 366     -30.188   5.021 -19.858  1.00 10.00      A   
ATOM   3456  C   SER A 366     -26.102   3.223 -20.104  1.00 10.00      A   
ATOM   3457  O   SER A 366     -25.458   3.382 -21.143  1.00 10.00      A   
ATOM   3458  N   VAL A 367     -25.533   3.194 -18.908  1.00 10.00      A   
ATOM   3459  HN  VAL A 367     -26.091   3.051 -18.113  1.00 10.00      A   
ATOM   3460  CA  VAL A 367     -24.097   3.376 -18.752  1.00 10.00      A   
ATOM   3461  CB  VAL A 367     -23.703   3.729 -17.301  1.00 10.00      A   
ATOM   3462  CG1 VAL A 367     -22.204   3.975 -17.196  1.00 10.00      A   
ATOM   3463  CG2 VAL A 367     -24.465   4.958 -16.835  1.00 10.00      A   
ATOM   3464  C   VAL A 367     -23.313   2.157 -19.229  1.00 10.00      A   
ATOM   3465  O   VAL A 367     -22.263   2.297 -19.852  1.00 10.00      A   
ATOM   3466  N   SER A 368     -23.832   0.964 -18.963  1.00 10.00      A   
ATOM   3467  HN  SER A 368     -24.690   0.905 -18.491  1.00 10.00      A   
ATOM   3468  CA  SER A 368     -23.153  -0.260 -19.368  1.00 10.00      A   
ATOM   3469  CB  SER A 368     -23.821  -1.488 -18.751  1.00 10.00      A   
ATOM   3470  OG  SER A 368     -25.208  -1.282 -18.584  1.00 10.00      A   
ATOM   3471  HG  SER A 368     -25.374  -0.891 -17.714  1.00 10.00      A   
ATOM   3472  C   SER A 368     -23.079  -0.387 -20.887  1.00 10.00      A   
ATOM   3473  O   SER A 368     -22.083  -0.869 -21.432  1.00 10.00      A   
ATOM   3474  N   MET A 369     -24.134   0.051 -21.564  1.00 10.00      A   
ATOM   3475  HN  MET A 369     -24.902   0.413 -21.070  1.00 10.00      A   
ATOM   3476  CA  MET A 369     -24.186  -0.005 -23.020  1.00 10.00      A   
ATOM   3477  CB  MET A 369     -25.622   0.168 -23.513  1.00 10.00      A   
ATOM   3478  CG  MET A 369     -26.511  -1.044 -23.309  1.00 10.00      A   
ATOM   3479  SD  MET A 369     -28.148  -0.818 -24.030  1.00 10.00      A   
ATOM   3480  CE  MET A 369     -28.943  -2.345 -23.538  1.00 10.00      A   
ATOM   3481  C   MET A 369     -23.321   1.085 -23.637  1.00 10.00      A   
ATOM   3482  O   MET A 369     -22.693   0.883 -24.677  1.00 10.00      A   
ATOM   3483  N   GLY A 370     -23.302   2.246 -22.996  1.00 10.00      A   
ATOM   3484  HN  GLY A 370     -23.824   2.348 -22.172  1.00 10.00      A   
ATOM   3485  CA  GLY A 370     -22.533   3.361 -23.501  1.00 10.00      A   
ATOM   3486  C   GLY A 370     -21.044   3.242 -23.235  1.00 10.00      A   
ATOM   3487  O   GLY A 370     -20.235   3.396 -24.152  1.00 10.00      A   
ATOM   3488  N   CYS A 371     -20.679   2.959 -21.993  1.00 10.00      A   
ATOM   3489  HN  CYS A 371     -21.372   2.815 -21.306  1.00 10.00      A   
ATOM   3490  CA  CYS A 371     -19.280   2.847 -21.615  1.00 10.00      A   
ATOM   3491  CB  CYS A 371     -19.068   3.464 -20.233  1.00 10.00      A   
ATOM   3492  SG  CYS A 371     -19.843   5.089 -20.037  1.00 10.00      A   
ATOM   3493  HG  CYS A 371     -18.990   6.010 -20.474  1.00 10.00      A   
ATOM   3494  C   CYS A 371     -18.799   1.394 -21.643  1.00 10.00      A   
ATOM   3495  O   CYS A 371     -19.202   0.578 -20.814  1.00 10.00      A   
ATOM   3496  N   PRO A 372     -17.928   1.053 -22.610  1.00 10.00      A   
ATOM   3497  CA  PRO A 372     -17.386  -0.296 -22.748  1.00 10.00      A   
ATOM   3498  CB  PRO A 372     -17.003  -0.345 -24.225  1.00 10.00      A   
ATOM   3499  CG  PRO A 372     -16.603   1.055 -24.552  1.00 10.00      A   
ATOM   3500  CD  PRO A 372     -17.423   1.955 -23.666  1.00 10.00      A   
ATOM   3501  C   PRO A 372     -16.146  -0.515 -21.885  1.00 10.00      A   
ATOM   3502  O   PRO A 372     -15.585  -1.608 -21.859  1.00 10.00      A   
ATOM   3503  N   LYS A 373     -15.725   0.520 -21.171  1.00 10.00      A   
ATOM   3504  HN  LYS A 373     -16.219   1.366 -21.216  1.00 10.00      A   
ATOM   3505  CA  LYS A 373     -14.539   0.429 -20.328  1.00 10.00      A   
ATOM   3506  CB  LYS A 373     -13.680   1.687 -20.488  1.00 10.00      A   
ATOM   3507  CG  LYS A 373     -13.080   1.867 -21.872  1.00 10.00      A   
ATOM   3508  CD  LYS A 373     -11.830   1.023 -22.047  1.00 10.00      A   
ATOM   3509  CE  LYS A 373     -11.160   1.291 -23.387  1.00 10.00      A   
ATOM   3510  NZ  LYS A 373     -10.717   2.704 -23.530  1.00 10.00      A   
ATOM   3511  HZ1 LYS A 373      -9.709   2.737 -23.779  1.00 10.00      A   
ATOM   3512  HZ2 LYS A 373     -10.857   3.224 -22.633  1.00 10.00      A   
ATOM   3513  HZ3 LYS A 373     -11.261   3.178 -24.279  1.00 10.00      A   
ATOM   3514  C   LYS A 373     -14.902   0.222 -18.860  1.00 10.00      A   
ATOM   3515  O   LYS A 373     -14.029   0.232 -17.991  1.00 10.00      A   
ATOM   3516  N   LEU A 374     -16.187   0.033 -18.596  1.00 10.00      A   
ATOM   3517  HN  LEU A 374     -16.829   0.030 -19.334  1.00 10.00      A   
ATOM   3518  CA  LEU A 374     -16.668  -0.172 -17.234  1.00 10.00      A   
ATOM   3519  CB  LEU A 374     -18.197  -0.232 -17.204  1.00 10.00      A   
ATOM   3520  CG  LEU A 374     -18.934   1.108 -17.252  1.00 10.00      A   
ATOM   3521  CD1 LEU A 374     -20.435   0.887 -17.189  1.00 10.00      A   
ATOM   3522  CD2 LEU A 374     -18.480   2.019 -16.122  1.00 10.00      A   
ATOM   3523  C   LEU A 374     -16.095  -1.445 -16.619  1.00 10.00      A   
ATOM   3524  O   LEU A 374     -16.048  -2.491 -17.268  1.00 10.00      A   
ATOM   3525  N   GLU A 375     -15.658  -1.341 -15.370  1.00 10.00      A   
ATOM   3526  HN  GLU A 375     -15.706  -0.469 -14.923  1.00 10.00      A   
ATOM   3527  CA  GLU A 375     -15.090  -2.478 -14.652  1.00 10.00      A   
ATOM   3528  CB  GLU A 375     -13.562  -2.470 -14.757  1.00 10.00      A   
ATOM   3529  CG  GLU A 375     -12.912  -1.173 -14.304  1.00 10.00      A   
ATOM   3530  CD  GLU A 375     -11.684  -1.403 -13.453  1.00 10.00      A   
ATOM   3531  OE1 GLU A 375     -11.823  -1.874 -12.305  1.00 10.00      A   
ATOM   3532  OE2 GLU A 375     -10.568  -1.108 -13.929  1.00 10.00      A   
ATOM   3533  C   GLU A 375     -15.519  -2.486 -13.182  1.00 10.00      A   
ATOM   3534  O   GLU A 375     -15.814  -3.541 -12.616  1.00 10.00      A   
ATOM   3535  N   SER A 376     -15.549  -1.306 -12.572  1.00 10.00      A   
ATOM   3536  HN  SER A 376     -15.306  -0.504 -13.076  1.00 10.00      A   
ATOM   3537  CA  SER A 376     -15.936  -1.169 -11.176  1.00 10.00      A   
ATOM   3538  CB  SER A 376     -14.749  -0.662 -10.344  1.00 10.00      A   
ATOM   3539  OG  SER A 376     -14.850  -1.057  -8.984  1.00 10.00      A   
ATOM   3540  HG  SER A 376     -14.152  -0.629  -8.472  1.00 10.00      A   
ATOM   3541  C   SER A 376     -17.115  -0.206 -11.073  1.00 10.00      A   
ATOM   3542  O   SER A 376     -16.994   0.979 -11.393  1.00 10.00      A   
ATOM   3543  N   VAL A 377     -18.262  -0.716 -10.647  1.00 10.00      A   
ATOM   3544  HN  VAL A 377     -18.303  -1.666 -10.401  1.00 10.00      A   
ATOM   3545  CA  VAL A 377     -19.459   0.102 -10.535  1.00 10.00      A   
ATOM   3546  CB  VAL A 377     -20.468  -0.212 -11.669  1.00 10.00      A   
ATOM   3547  CG1 VAL A 377     -21.674   0.716 -11.604  1.00 10.00      A   
ATOM   3548  CG2 VAL A 377     -19.807  -0.123 -13.036  1.00 10.00      A   
ATOM   3549  C   VAL A 377     -20.158  -0.078  -9.186  1.00 10.00      A   
ATOM   3550  O   VAL A 377     -20.316  -1.200  -8.694  1.00 10.00      A   
ATOM   3551  N   LEU A 378     -20.550   1.044  -8.596  1.00 10.00      A   
ATOM   3552  HN  LEU A 378     -20.354   1.902  -9.041  1.00 10.00      A   
ATOM   3553  CA  LEU A 378     -21.273   1.069  -7.334  1.00 10.00      A   
ATOM   3554  CB  LEU A 378     -20.476   1.828  -6.268  1.00 10.00      A   
ATOM   3555  CG  LEU A 378     -21.206   2.105  -4.952  1.00 10.00      A   
ATOM   3556  CD1 LEU A 378     -21.164   0.888  -4.044  1.00 10.00      A   
ATOM   3557  CD2 LEU A 378     -20.623   3.322  -4.254  1.00 10.00      A   
ATOM   3558  C   LEU A 378     -22.603   1.772  -7.585  1.00 10.00      A   
ATOM   3559  O   LEU A 378     -22.621   2.909  -8.059  1.00 10.00      A   
ATOM   3560  N   TYR A 379     -23.705   1.107  -7.289  1.00 10.00      A   
ATOM   3561  HN  TYR A 379     -23.640   0.212  -6.880  1.00 10.00      A   
ATOM   3562  CA  TYR A 379     -25.015   1.688  -7.539  1.00 10.00      A   
ATOM   3563  CB  TYR A 379     -25.635   1.037  -8.777  1.00 10.00      A   
ATOM   3564  CG  TYR A 379     -26.556   1.930  -9.576  1.00 10.00      A   
ATOM   3565  CD1 TYR A 379     -26.085   3.085 -10.187  1.00 10.00      A   
ATOM   3566  CD2 TYR A 379     -27.896   1.605  -9.738  1.00 10.00      A   
ATOM   3567  CE1 TYR A 379     -26.923   3.889 -10.937  1.00 10.00      A   
ATOM   3568  CE2 TYR A 379     -28.741   2.405 -10.483  1.00 10.00      A   
ATOM   3569  CZ  TYR A 379     -28.252   3.545 -11.080  1.00 10.00      A   
ATOM   3570  OH  TYR A 379     -29.091   4.335 -11.827  1.00 10.00      A   
ATOM   3571  HH  TYR A 379     -30.010   4.161 -11.572  1.00 10.00      A   
ATOM   3572  C   TYR A 379     -25.945   1.522  -6.346  1.00 10.00      A   
ATOM   3573  O   TYR A 379     -26.171   0.409  -5.871  1.00 10.00      A   
ATOM   3574  N   PHE A 380     -26.465   2.640  -5.867  1.00 10.00      A   
ATOM   3575  HN  PHE A 380     -26.219   3.493  -6.284  1.00 10.00      A   
ATOM   3576  CA  PHE A 380     -27.390   2.650  -4.745  1.00 10.00      A   
ATOM   3577  CB  PHE A 380     -26.843   3.521  -3.610  1.00 10.00      A   
ATOM   3578  CG  PHE A 380     -26.010   2.782  -2.599  1.00 10.00      A   
ATOM   3579  CD1 PHE A 380     -24.770   2.270  -2.938  1.00 10.00      A   
ATOM   3580  CD2 PHE A 380     -26.469   2.608  -1.303  1.00 10.00      A   
ATOM   3581  CE1 PHE A 380     -24.005   1.600  -2.002  1.00 10.00      A   
ATOM   3582  CE2 PHE A 380     -25.711   1.938  -0.364  1.00 10.00      A   
ATOM   3583  CZ  PHE A 380     -24.477   1.434  -0.714  1.00 10.00      A   
ATOM   3584  C   PHE A 380     -28.730   3.197  -5.209  1.00 10.00      A   
ATOM   3585  O   PHE A 380     -28.882   4.402  -5.401  1.00 10.00      A   
ATOM   3586  N   CYS A 381     -29.699   2.313  -5.389  1.00 10.00      A   
ATOM   3587  HN  CYS A 381     -29.529   1.368  -5.190  1.00 10.00      A   
ATOM   3588  CA  CYS A 381     -31.015   2.713  -5.860  1.00 10.00      A   
ATOM   3589  CB  CYS A 381     -31.191   2.294  -7.323  1.00 10.00      A   
ATOM   3590  SG  CYS A 381     -30.412   0.713  -7.738  1.00 10.00      A   
ATOM   3591  HG  CYS A 381     -30.754  -0.169  -6.806  1.00 10.00      A   
ATOM   3592  C   CYS A 381     -32.125   2.125  -4.992  1.00 10.00      A   
ATOM   3593  O   CYS A 381     -31.857   1.519  -3.950  1.00 10.00      A   
ATOM   3594  N   ARG A 382     -33.373   2.320  -5.419  1.00 10.00      A   
ATOM   3595  HN  ARG A 382     -33.519   2.808  -6.259  1.00 10.00      A   
ATOM   3596  CA  ARG A 382     -34.532   1.820  -4.685  1.00 10.00      A   
ATOM   3597  CB  ARG A 382     -35.516   2.957  -4.398  1.00 10.00      A   
ATOM   3598  CG  ARG A 382     -35.074   3.867  -3.272  1.00 10.00      A   
ATOM   3599  CD  ARG A 382     -35.917   5.125  -3.206  1.00 10.00      A   
ATOM   3600  NE  ARG A 382     -35.583   5.930  -2.032  1.00 10.00      A   
ATOM   3601  HE  ARG A 382     -36.080   5.738  -1.202  1.00 10.00      A   
ATOM   3602  CZ  ARG A 382     -34.655   6.891  -2.016  1.00 10.00      A   
ATOM   3603  NH1 ARG A 382     -33.958   7.175  -3.112  1.00 10.00      A   
ATOM   3604 HH11 ARG A 382     -34.123   6.648  -3.994  1.00 10.00      A   
ATOM   3605 HH12 ARG A 382     -33.234   7.933  -3.095  1.00 10.00      A   
ATOM   3606  NH2 ARG A 382     -34.409   7.551  -0.892  1.00 10.00      A   
ATOM   3607 HH21 ARG A 382     -33.682   8.305  -0.865  1.00 10.00      A   
ATOM   3608 HH22 ARG A 382     -34.942   7.316  -0.019  1.00 10.00      A   
ATOM   3609  C   ARG A 382     -35.232   0.700  -5.447  1.00 10.00      A   
ATOM   3610  O   ARG A 382     -35.520  -0.357  -4.887  1.00 10.00      A   
ATOM   3611  N   GLN A 383     -35.500   0.929  -6.726  1.00 10.00      A   
ATOM   3612  HN  GLN A 383     -35.240   1.783  -7.132  1.00 10.00      A   
ATOM   3613  CA  GLN A 383     -36.165  -0.071  -7.541  1.00 10.00      A   
ATOM   3614  CB  GLN A 383     -37.245   0.567  -8.419  1.00 10.00      A   
ATOM   3615  CG  GLN A 383     -36.719   1.305  -9.639  1.00 10.00      A   
ATOM   3616  CD  GLN A 383     -37.826   1.928 -10.466  1.00 10.00      A   
ATOM   3617  OE1 GLN A 383     -38.829   2.400  -9.934  1.00 10.00      A   
ATOM   3618  NE2 GLN A 383     -37.664   1.906 -11.778  1.00 10.00      A   
ATOM   3619 HE21 GLN A 383     -36.845   1.488 -12.141  1.00 10.00      A   
ATOM   3620 HE22 GLN A 383     -38.363   2.301 -12.340  1.00 10.00      A   
ATOM   3621  C   GLN A 383     -35.154  -0.839  -8.385  1.00 10.00      A   
ATOM   3622  O   GLN A 383     -34.095  -0.314  -8.729  1.00 10.00      A   
ATOM   3623  N   MET A 384     -35.472  -2.087  -8.692  1.00 10.00      A   
ATOM   3624  HN  MET A 384     -36.324  -2.460  -8.364  1.00 10.00      A   
ATOM   3625  CA  MET A 384     -34.594  -2.926  -9.496  1.00 10.00      A   
ATOM   3626  CB  MET A 384     -33.565  -3.638  -8.609  1.00 10.00      A   
ATOM   3627  CG  MET A 384     -32.522  -4.438  -9.374  1.00 10.00      A   
ATOM   3628  SD  MET A 384     -31.701  -3.468 -10.657  1.00 10.00      A   
ATOM   3629  CE  MET A 384     -30.864  -2.234  -9.662  1.00 10.00      A   
ATOM   3630  C   MET A 384     -35.400  -3.941 -10.302  1.00 10.00      A   
ATOM   3631  O   MET A 384     -36.439  -4.421  -9.847  1.00 10.00      A   
ATOM   3632  N   THR A 385     -34.916  -4.258 -11.495  1.00 10.00      A   
ATOM   3633  HN  THR A 385     -34.086  -3.841 -11.798  1.00 10.00      A   
ATOM   3634  CA  THR A 385     -35.578  -5.214 -12.366  1.00 10.00      A   
ATOM   3635  CB  THR A 385     -36.077  -4.532 -13.657  1.00 10.00      A   
ATOM   3636  OG1 THR A 385     -36.868  -3.390 -13.317  1.00 10.00      A   
ATOM   3637  HG1 THR A 385     -36.440  -2.582 -13.649  1.00 10.00      A   
ATOM   3638  CG2 THR A 385     -36.918  -5.491 -14.490  1.00 10.00      A   
ATOM   3639  C   THR A 385     -34.616  -6.339 -12.737  1.00 10.00      A   
ATOM   3640  O   THR A 385     -33.447  -6.092 -13.050  1.00 10.00      A   
ATOM   3641  N   ASN A 386     -35.112  -7.565 -12.690  1.00 10.00      A   
ATOM   3642  HN  ASN A 386     -36.058  -7.686 -12.407  1.00 10.00      A   
ATOM   3643  CA  ASN A 386     -34.324  -8.742 -13.030  1.00 10.00      A   
ATOM   3644  CB  ASN A 386     -35.183 -10.000 -12.883  1.00 10.00      A   
ATOM   3645  CG  ASN A 386     -35.013 -10.689 -11.546  1.00 10.00      A   
ATOM   3646  OD1 ASN A 386     -33.898 -10.852 -11.050  1.00 10.00      A   
ATOM   3647  ND2 ASN A 386     -36.122 -11.096 -10.952  1.00 10.00      A   
ATOM   3648 HD21 ASN A 386     -36.979 -10.932 -11.402  1.00 10.00      A   
ATOM   3649 HD22 ASN A 386     -36.044 -11.540 -10.077  1.00 10.00      A   
ATOM   3650  C   ASN A 386     -33.820  -8.647 -14.461  1.00 10.00      A   
ATOM   3651  O   ASN A 386     -32.657  -8.932 -14.743  1.00 10.00      A   
ATOM   3652  N   ALA A 387     -34.703  -8.226 -15.358  1.00 10.00      A   
ATOM   3653  HN  ALA A 387     -35.612  -8.006 -15.060  1.00 10.00      A   
ATOM   3654  CA  ALA A 387     -34.365  -8.088 -16.769  1.00 10.00      A   
ATOM   3655  CB  ALA A 387     -35.589  -7.664 -17.568  1.00 10.00      A   
ATOM   3656  C   ALA A 387     -33.220  -7.101 -16.968  1.00 10.00      A   
ATOM   3657  O   ALA A 387     -32.317  -7.336 -17.774  1.00 10.00      A   
ATOM   3658  N   ALA A 388     -33.250  -6.011 -16.208  1.00 10.00      A   
ATOM   3659  HN  ALA A 388     -33.976  -5.900 -15.562  1.00 10.00      A   
ATOM   3660  CA  ALA A 388     -32.221  -4.985 -16.299  1.00 10.00      A   
ATOM   3661  CB  ALA A 388     -32.567  -3.806 -15.404  1.00 10.00      A   
ATOM   3662  C   ALA A 388     -30.857  -5.560 -15.930  1.00 10.00      A   
ATOM   3663  O   ALA A 388     -29.892  -5.418 -16.682  1.00 10.00      A   
ATOM   3664  N   LEU A 389     -30.793  -6.232 -14.782  1.00 10.00      A   
ATOM   3665  HN  LEU A 389     -31.602  -6.317 -14.234  1.00 10.00      A   
ATOM   3666  CA  LEU A 389     -29.550  -6.836 -14.311  1.00 10.00      A   
ATOM   3667  CB  LEU A 389     -29.759  -7.530 -12.962  1.00 10.00      A   
ATOM   3668  CG  LEU A 389     -29.852  -6.617 -11.740  1.00 10.00      A   
ATOM   3669  CD1 LEU A 389     -30.133  -7.428 -10.483  1.00 10.00      A   
ATOM   3670  CD2 LEU A 389     -28.575  -5.808 -11.585  1.00 10.00      A   
ATOM   3671  C   LEU A 389     -28.999  -7.829 -15.326  1.00 10.00      A   
ATOM   3672  O   LEU A 389     -27.806  -7.822 -15.634  1.00 10.00      A   
ATOM   3673  N   ILE A 390     -29.877  -8.677 -15.846  1.00 10.00      A   
ATOM   3674  HN  ILE A 390     -30.815  -8.636 -15.552  1.00 10.00      A   
ATOM   3675  CA  ILE A 390     -29.482  -9.671 -16.835  1.00 10.00      A   
ATOM   3676  CB  ILE A 390     -30.675 -10.554 -17.267  1.00 10.00      A   
ATOM   3677  CG1 ILE A 390     -31.177 -11.386 -16.083  1.00 10.00      A   
ATOM   3678  CG2 ILE A 390     -30.288 -11.458 -18.429  1.00 10.00      A   
ATOM   3679  CD1 ILE A 390     -32.446 -12.161 -16.370  1.00 10.00      A   
ATOM   3680  C   ILE A 390     -28.864  -8.990 -18.060  1.00 10.00      A   
ATOM   3681  O   ILE A 390     -27.829  -9.422 -18.568  1.00 10.00      A   
ATOM   3682  N   THR A 391     -29.490  -7.906 -18.512  1.00 10.00      A   
ATOM   3683  HN  THR A 391     -30.306  -7.603 -18.062  1.00 10.00      A   
ATOM   3684  CA  THR A 391     -28.999  -7.160 -19.664  1.00 10.00      A   
ATOM   3685  CB  THR A 391     -29.951  -6.011 -20.049  1.00 10.00      A   
ATOM   3686  OG1 THR A 391     -31.297  -6.488 -20.024  1.00 10.00      A   
ATOM   3687  HG1 THR A 391     -31.623  -6.485 -19.114  1.00 10.00      A   
ATOM   3688  CG2 THR A 391     -29.639  -5.506 -21.449  1.00 10.00      A   
ATOM   3689  C   THR A 391     -27.605  -6.595 -19.403  1.00 10.00      A   
ATOM   3690  O   THR A 391     -26.727  -6.703 -20.252  1.00 10.00      A   
ATOM   3691  N   ILE A 392     -27.403  -6.026 -18.217  1.00 10.00      A   
ATOM   3692  HN  ILE A 392     -28.140  -6.005 -17.564  1.00 10.00      A   
ATOM   3693  CA  ILE A 392     -26.114  -5.445 -17.850  1.00 10.00      A   
ATOM   3694  CB  ILE A 392     -26.145  -4.860 -16.422  1.00 10.00      A   
ATOM   3695  CG1 ILE A 392     -27.210  -3.769 -16.318  1.00 10.00      A   
ATOM   3696  CG2 ILE A 392     -24.783  -4.303 -16.034  1.00 10.00      A   
ATOM   3697  CD1 ILE A 392     -27.450  -3.293 -14.906  1.00 10.00      A   
ATOM   3698  C   ILE A 392     -24.992  -6.480 -17.961  1.00 10.00      A   
ATOM   3699  O   ILE A 392     -23.889  -6.170 -18.416  1.00 10.00      A   
ATOM   3700  N   ALA A 393     -25.281  -7.712 -17.558  1.00 10.00      A   
ATOM   3701  HN  ALA A 393     -26.179  -7.904 -17.202  1.00 10.00      A   
ATOM   3702  CA  ALA A 393     -24.294  -8.786 -17.623  1.00 10.00      A   
ATOM   3703  CB  ALA A 393     -24.811 -10.019 -16.901  1.00 10.00      A   
ATOM   3704  C   ALA A 393     -23.951  -9.123 -19.072  1.00 10.00      A   
ATOM   3705  O   ALA A 393     -22.803  -9.421 -19.398  1.00 10.00      A   
ATOM   3706  N   ARG A 394     -24.960  -9.068 -19.935  1.00 10.00      A   
ATOM   3707  HN  ARG A 394     -25.853  -8.827 -19.603  1.00 10.00      A   
ATOM   3708  CA  ARG A 394     -24.786  -9.364 -21.353  1.00 10.00      A   
ATOM   3709  CB  ARG A 394     -26.133  -9.698 -21.998  1.00 10.00      A   
ATOM   3710  CG  ARG A 394     -26.928 -10.753 -21.243  1.00 10.00      A   
ATOM   3711  CD  ARG A 394     -28.222 -11.103 -21.956  1.00 10.00      A   
ATOM   3712  NE  ARG A 394     -27.982 -11.878 -23.169  1.00 10.00      A   
ATOM   3713  HE  ARG A 394     -27.929 -11.382 -24.019  1.00 10.00      A   
ATOM   3714  CZ  ARG A 394     -27.835 -13.204 -23.194  1.00 10.00      A   
ATOM   3715  NH1 ARG A 394     -27.911 -13.914 -22.073  1.00 10.00      A   
ATOM   3716 HH11 ARG A 394     -28.088 -13.445 -21.158  1.00 10.00      A   
ATOM   3717 HH12 ARG A 394     -27.799 -14.950 -22.104  1.00 10.00      A   
ATOM   3718  NH2 ARG A 394     -27.624 -13.818 -24.348  1.00 10.00      A   
ATOM   3719 HH21 ARG A 394     -27.504 -14.856 -24.377  1.00 10.00      A   
ATOM   3720 HH22 ARG A 394     -27.579 -13.269 -25.234  1.00 10.00      A   
ATOM   3721  C   ARG A 394     -24.126  -8.193 -22.073  1.00 10.00      A   
ATOM   3722  O   ARG A 394     -23.474  -8.366 -23.105  1.00 10.00      A   
ATOM   3723  N   ASN A 395     -24.306  -6.998 -21.525  1.00 10.00      A   
ATOM   3724  HN  ASN A 395     -24.863  -6.923 -20.716  1.00 10.00      A   
ATOM   3725  CA  ASN A 395     -23.722  -5.792 -22.100  1.00 10.00      A   
ATOM   3726  CB  ASN A 395     -24.461  -4.535 -21.631  1.00 10.00      A   
ATOM   3727  CG  ASN A 395     -25.856  -4.406 -22.212  1.00 10.00      A   
ATOM   3728  OD1 ASN A 395     -26.758  -3.870 -21.572  1.00 10.00      A   
ATOM   3729  ND2 ASN A 395     -26.047  -4.889 -23.432  1.00 10.00      A   
ATOM   3730 HD21 ASN A 395     -25.288  -5.302 -23.895  1.00 10.00      A   
ATOM   3731 HD22 ASN A 395     -26.945  -4.817 -23.820  1.00 10.00      A   
ATOM   3732  C   ASN A 395     -22.252  -5.686 -21.731  1.00 10.00      A   
ATOM   3733  O   ASN A 395     -21.399  -5.483 -22.594  1.00 10.00      A   
ATOM   3734  N   ARG A 396     -21.960  -5.838 -20.447  1.00 10.00      A   
ATOM   3735  HN  ARG A 396     -22.684  -6.022 -19.808  1.00 10.00      A   
ATOM   3736  CA  ARG A 396     -20.590  -5.755 -19.958  1.00 10.00      A   
ATOM   3737  CB  ARG A 396     -20.429  -4.586 -18.973  1.00 10.00      A   
ATOM   3738  CG  ARG A 396     -20.630  -3.207 -19.582  1.00 10.00      A   
ATOM   3739  CD  ARG A 396     -19.331  -2.621 -20.120  1.00 10.00      A   
ATOM   3740  NE  ARG A 396     -18.804  -3.370 -21.263  1.00 10.00      A   
ATOM   3741  HE  ARG A 396     -18.101  -4.036 -21.075  1.00 10.00      A   
ATOM   3742  CZ  ARG A 396     -19.208  -3.203 -22.526  1.00 10.00      A   
ATOM   3743  NH1 ARG A 396     -20.152  -2.311 -22.824  1.00 10.00      A   
ATOM   3744 HH11 ARG A 396     -20.591  -1.727 -22.072  1.00 10.00      A   
ATOM   3745 HH12 ARG A 396     -20.463  -2.186 -23.812  1.00 10.00      A   
ATOM   3746  NH2 ARG A 396     -18.654  -3.930 -23.491  1.00 10.00      A   
ATOM   3747 HH21 ARG A 396     -17.908  -4.625 -23.262  1.00 10.00      A   
ATOM   3748 HH22 ARG A 396     -18.960  -3.815 -24.483  1.00 10.00      A   
ATOM   3749  C   ARG A 396     -20.178  -7.052 -19.272  1.00 10.00      A   
ATOM   3750  O   ARG A 396     -20.268  -7.164 -18.051  1.00 10.00      A   
ATOM   3751  N   PRO A 397     -19.707  -8.048 -20.041  1.00 10.00      A   
ATOM   3752  CA  PRO A 397     -19.281  -9.334 -19.484  1.00 10.00      A   
ATOM   3753  CB  PRO A 397     -19.391 -10.268 -20.688  1.00 10.00      A   
ATOM   3754  CG  PRO A 397     -19.087  -9.399 -21.864  1.00 10.00      A   
ATOM   3755  CD  PRO A 397     -19.550  -8.007 -21.508  1.00 10.00      A   
ATOM   3756  C   PRO A 397     -17.838  -9.271 -18.982  1.00 10.00      A   
ATOM   3757  O   PRO A 397     -17.203 -10.296 -18.731  1.00 10.00      A   
ATOM   3758  N   ASN A 398     -17.334  -8.050 -18.844  1.00 10.00      A   
ATOM   3759  HN  ASN A 398     -17.898  -7.280 -19.067  1.00 10.00      A   
ATOM   3760  CA  ASN A 398     -15.975  -7.814 -18.381  1.00 10.00      A   
ATOM   3761  CB  ASN A 398     -15.228  -6.914 -19.378  1.00 10.00      A   
ATOM   3762  CG  ASN A 398     -15.724  -5.477 -19.367  1.00 10.00      A   
ATOM   3763  OD1 ASN A 398     -16.735  -5.145 -19.995  1.00 10.00      A   
ATOM   3764  ND2 ASN A 398     -15.006  -4.607 -18.675  1.00 10.00      A   
ATOM   3765 HD21 ASN A 398     -14.198  -4.929 -18.215  1.00 10.00      A   
ATOM   3766 HD22 ASN A 398     -15.330  -3.679 -18.615  1.00 10.00      A   
ATOM   3767  C   ASN A 398     -15.984  -7.165 -16.999  1.00 10.00      A   
ATOM   3768  O   ASN A 398     -14.951  -6.719 -16.509  1.00 10.00      A   
ATOM   3769  N   MET A 399     -17.158  -7.106 -16.383  1.00 10.00      A   
ATOM   3770  HN  MET A 399     -17.948  -7.481 -16.822  1.00 10.00      A   
ATOM   3771  CA  MET A 399     -17.301  -6.506 -15.064  1.00 10.00      A   
ATOM   3772  CB  MET A 399     -18.774  -6.467 -14.649  1.00 10.00      A   
ATOM   3773  CG  MET A 399     -19.074  -5.520 -13.497  1.00 10.00      A   
ATOM   3774  SD  MET A 399     -18.830  -3.786 -13.934  1.00 10.00      A   
ATOM   3775  CE  MET A 399     -20.095  -3.570 -15.181  1.00 10.00      A   
ATOM   3776  C   MET A 399     -16.465  -7.260 -14.027  1.00 10.00      A   
ATOM   3777  O   MET A 399     -16.577  -8.478 -13.886  1.00 10.00      A   
ATOM   3778  N   THR A 400     -15.629  -6.527 -13.310  1.00 10.00      A   
ATOM   3779  HN  THR A 400     -15.580  -5.559 -13.467  1.00 10.00      A   
ATOM   3780  CA  THR A 400     -14.763  -7.116 -12.304  1.00 10.00      A   
ATOM   3781  CB  THR A 400     -13.333  -6.574 -12.458  1.00 10.00      A   
ATOM   3782  OG1 THR A 400     -13.404  -5.229 -12.952  1.00 10.00      A   
ATOM   3783  HG1 THR A 400     -12.680  -4.712 -12.580  1.00 10.00      A   
ATOM   3784  CG2 THR A 400     -12.545  -7.425 -13.443  1.00 10.00      A   
ATOM   3785  C   THR A 400     -15.264  -6.831 -10.888  1.00 10.00      A   
ATOM   3786  O   THR A 400     -15.192  -7.692 -10.008  1.00 10.00      A   
ATOM   3787  N   ARG A 401     -15.778  -5.630 -10.666  1.00 10.00      A   
ATOM   3788  HN  ARG A 401     -15.836  -4.984 -11.408  1.00 10.00      A   
ATOM   3789  CA  ARG A 401     -16.275  -5.248  -9.355  1.00 10.00      A   
ATOM   3790  CB  ARG A 401     -15.286  -4.303  -8.659  1.00 10.00      A   
ATOM   3791  CG  ARG A 401     -13.944  -4.943  -8.331  1.00 10.00      A   
ATOM   3792  CD  ARG A 401     -12.935  -3.918  -7.840  1.00 10.00      A   
ATOM   3793  NE  ARG A 401     -12.383  -3.110  -8.929  1.00 10.00      A   
ATOM   3794  HE  ARG A 401     -12.945  -2.983  -9.727  1.00 10.00      A   
ATOM   3795  CZ  ARG A 401     -11.174  -2.544  -8.898  1.00 10.00      A   
ATOM   3796  NH1 ARG A 401     -10.388  -2.706  -7.842  1.00 10.00      A   
ATOM   3797 HH11 ARG A 401      -9.440  -2.262  -7.812  1.00 10.00      A   
ATOM   3798 HH12 ARG A 401     -10.695  -3.289  -7.029  1.00 10.00      A   
ATOM   3799  NH2 ARG A 401     -10.740  -1.839  -9.935  1.00 10.00      A   
ATOM   3800 HH21 ARG A 401      -9.799  -1.395  -9.906  1.00 10.00      A   
ATOM   3801 HH22 ARG A 401     -11.341  -1.729 -10.797  1.00 10.00      A   
ATOM   3802  C   ARG A 401     -17.650  -4.606  -9.462  1.00 10.00      A   
ATOM   3803  O   ARG A 401     -17.784  -3.477  -9.929  1.00 10.00      A   
ATOM   3804  N   PHE A 402     -18.673  -5.331  -9.031  1.00 10.00      A   
ATOM   3805  HN  PHE A 402     -18.508  -6.229  -8.659  1.00 10.00      A   
ATOM   3806  CA  PHE A 402     -20.038  -4.825  -9.085  1.00 10.00      A   
ATOM   3807  CB  PHE A 402     -20.905  -5.709  -9.986  1.00 10.00      A   
ATOM   3808  CG  PHE A 402     -22.220  -5.085 -10.358  1.00 10.00      A   
ATOM   3809  CD1 PHE A 402     -22.263  -3.882 -11.043  1.00 10.00      A   
ATOM   3810  CD2 PHE A 402     -23.412  -5.704 -10.024  1.00 10.00      A   
ATOM   3811  CE1 PHE A 402     -23.470  -3.307 -11.388  1.00 10.00      A   
ATOM   3812  CE2 PHE A 402     -24.623  -5.137 -10.366  1.00 10.00      A   
ATOM   3813  CZ  PHE A 402     -24.653  -3.937 -11.049  1.00 10.00      A   
ATOM   3814  C   PHE A 402     -20.642  -4.724  -7.686  1.00 10.00      A   
ATOM   3815  O   PHE A 402     -20.931  -5.736  -7.043  1.00 10.00      A   
ATOM   3816  N   ARG A 403     -20.825  -3.499  -7.217  1.00 10.00      A   
ATOM   3817  HN  ARG A 403     -20.578  -2.728  -7.777  1.00 10.00      A   
ATOM   3818  CA  ARG A 403     -21.392  -3.257  -5.901  1.00 10.00      A   
ATOM   3819  CB  ARG A 403     -20.476  -2.342  -5.091  1.00 10.00      A   
ATOM   3820  CG  ARG A 403     -19.049  -2.848  -4.976  1.00 10.00      A   
ATOM   3821  CD  ARG A 403     -18.152  -1.840  -4.280  1.00 10.00      A   
ATOM   3822  NE  ARG A 403     -18.378  -1.805  -2.836  1.00 10.00      A   
ATOM   3823  HE  ARG A 403     -19.292  -2.010  -2.514  1.00 10.00      A   
ATOM   3824  CZ  ARG A 403     -17.436  -1.525  -1.940  1.00 10.00      A   
ATOM   3825  NH1 ARG A 403     -16.195  -1.251  -2.328  1.00 10.00      A   
ATOM   3826 HH11 ARG A 403     -15.942  -1.253  -3.337  1.00 10.00      A   
ATOM   3827 HH12 ARG A 403     -15.453  -1.040  -1.616  1.00 10.00      A   
ATOM   3828  NH2 ARG A 403     -17.737  -1.511  -0.650  1.00 10.00      A   
ATOM   3829 HH21 ARG A 403     -17.007  -1.289   0.063  1.00 10.00      A   
ATOM   3830 HH22 ARG A 403     -18.714  -1.719  -0.342  1.00 10.00      A   
ATOM   3831  C   ARG A 403     -22.771  -2.632  -6.029  1.00 10.00      A   
ATOM   3832  O   ARG A 403     -22.907  -1.414  -6.170  1.00 10.00      A   
ATOM   3833  N   LEU A 404     -23.793  -3.470  -6.014  1.00 10.00      A   
ATOM   3834  HN  LEU A 404     -23.625  -4.432  -5.918  1.00 10.00      A   
ATOM   3835  CA  LEU A 404     -25.162  -2.994  -6.127  1.00 10.00      A   
ATOM   3836  CB  LEU A 404     -25.939  -3.805  -7.163  1.00 10.00      A   
ATOM   3837  CG  LEU A 404     -27.393  -3.381  -7.398  1.00 10.00      A   
ATOM   3838  CD1 LEU A 404     -27.454  -2.073  -8.171  1.00 10.00      A   
ATOM   3839  CD2 LEU A 404     -28.152  -4.474  -8.131  1.00 10.00      A   
ATOM   3840  C   LEU A 404     -25.860  -3.073  -4.780  1.00 10.00      A   
ATOM   3841  O   LEU A 404     -25.808  -4.103  -4.107  1.00 10.00      A   
ATOM   3842  N   CYS A 405     -26.504  -1.986  -4.389  1.00 10.00      A   
ATOM   3843  HN  CYS A 405     -26.503  -1.190  -4.965  1.00 10.00      A   
ATOM   3844  CA  CYS A 405     -27.209  -1.943  -3.127  1.00 10.00      A   
ATOM   3845  CB  CYS A 405     -26.382  -1.236  -2.056  1.00 10.00      A   
ATOM   3846  SG  CYS A 405     -27.016  -1.446  -0.374  1.00 10.00      A   
ATOM   3847  HG  CYS A 405     -28.321  -1.194  -0.392  1.00 10.00      A   
ATOM   3848  C   CYS A 405     -28.561  -1.272  -3.271  1.00 10.00      A   
ATOM   3849  O   CYS A 405     -28.684  -0.209  -3.881  1.00 10.00      A   
ATOM   3850  N   ILE A 406     -29.571  -1.914  -2.716  1.00 10.00      A   
ATOM   3851  HN  ILE A 406     -29.409  -2.774  -2.279  1.00 10.00      A   
ATOM   3852  CA  ILE A 406     -30.918  -1.391  -2.746  1.00 10.00      A   
ATOM   3853  CB  ILE A 406     -31.927  -2.498  -3.107  1.00 10.00      A   
ATOM   3854  CG1 ILE A 406     -31.524  -3.164  -4.424  1.00 10.00      A   
ATOM   3855  CG2 ILE A 406     -33.338  -1.933  -3.197  1.00 10.00      A   
ATOM   3856  CD1 ILE A 406     -32.424  -4.306  -4.835  1.00 10.00      A   
ATOM   3857  C   ILE A 406     -31.270  -0.819  -1.381  1.00 10.00      A   
ATOM   3858  O   ILE A 406     -30.989  -1.438  -0.353  1.00 10.00      A   
ATOM   3859  N   ILE A 407     -31.853   0.371  -1.375  1.00 10.00      A   
ATOM   3860  HN  ILE A 407     -32.021   0.826  -2.230  1.00 10.00      A   
ATOM   3861  CA  ILE A 407     -32.247   1.025  -0.135  1.00 10.00      A   
ATOM   3862  CB  ILE A 407     -32.827   2.432  -0.402  1.00 10.00      A   
ATOM   3863  CG1 ILE A 407     -31.804   3.310  -1.132  1.00 10.00      A   
ATOM   3864  CG2 ILE A 407     -33.273   3.094   0.897  1.00 10.00      A   
ATOM   3865  CD1 ILE A 407     -30.479   3.457  -0.408  1.00 10.00      A   
ATOM   3866  C   ILE A 407     -33.282   0.176   0.596  1.00 10.00      A   
ATOM   3867  O   ILE A 407     -33.195  -0.027   1.809  1.00 10.00      A   
ATOM   3868  N   GLU A 408     -34.239  -0.338  -0.166  1.00 10.00      A   
ATOM   3869  HN  GLU A 408     -34.223  -0.161  -1.127  1.00 10.00      A   
ATOM   3870  CA  GLU A 408     -35.303  -1.168   0.375  1.00 10.00      A   
ATOM   3871  CB  GLU A 408     -36.446  -1.250  -0.639  1.00 10.00      A   
ATOM   3872  CG  GLU A 408     -37.741  -1.822  -0.090  1.00 10.00      A   
ATOM   3873  CD  GLU A 408     -38.322  -0.978   1.022  1.00 10.00      A   
ATOM   3874  OE1 GLU A 408     -38.456   0.249   0.834  1.00 10.00      A   
ATOM   3875  OE2 GLU A 408     -38.647  -1.539   2.089  1.00 10.00      A   
ATOM   3876  C   GLU A 408     -34.786  -2.570   0.705  1.00 10.00      A   
ATOM   3877  O   GLU A 408     -34.345  -3.303  -0.183  1.00 10.00      A   
ATOM   3878  N   PRO A 409     -34.828  -2.955   1.990  1.00 10.00      A   
ATOM   3879  CA  PRO A 409     -34.367  -4.271   2.438  1.00 10.00      A   
ATOM   3880  CB  PRO A 409     -34.499  -4.209   3.968  1.00 10.00      A   
ATOM   3881  CG  PRO A 409     -34.639  -2.761   4.289  1.00 10.00      A   
ATOM   3882  CD  PRO A 409     -35.324  -2.141   3.107  1.00 10.00      A   
ATOM   3883  C   PRO A 409     -35.248  -5.386   1.884  1.00 10.00      A   
ATOM   3884  O   PRO A 409     -36.471  -5.345   2.021  1.00 10.00      A   
ATOM   3885  N   LYS A 410     -34.617  -6.365   1.241  1.00 10.00      A   
ATOM   3886  HN  LYS A 410     -33.640  -6.318   1.152  1.00 10.00      A   
ATOM   3887  CA  LYS A 410     -35.327  -7.501   0.653  1.00 10.00      A   
ATOM   3888  CB  LYS A 410     -36.043  -8.343   1.722  1.00 10.00      A   
ATOM   3889  CG  LYS A 410     -35.107  -9.045   2.692  1.00 10.00      A   
ATOM   3890  CD  LYS A 410     -35.809 -10.166   3.438  1.00 10.00      A   
ATOM   3891  CE  LYS A 410     -34.864 -10.843   4.420  1.00 10.00      A   
ATOM   3892  NZ  LYS A 410     -35.484 -12.036   5.055  1.00 10.00      A   
ATOM   3893  HZ1 LYS A 410     -34.907 -12.358   5.857  1.00 10.00      A   
ATOM   3894  HZ2 LYS A 410     -35.556 -12.812   4.365  1.00 10.00      A   
ATOM   3895  HZ3 LYS A 410     -36.438 -11.802   5.399  1.00 10.00      A   
ATOM   3896  C   LYS A 410     -36.306  -7.046  -0.429  1.00 10.00      A   
ATOM   3897  O   LYS A 410     -37.411  -7.579  -0.549  1.00 10.00      A   
ATOM   3898  N   ALA A 411     -35.903  -6.046  -1.206  1.00 10.00      A   
ATOM   3899  HN  ALA A 411     -35.024  -5.638  -1.048  1.00 10.00      A   
ATOM   3900  CA  ALA A 411     -36.743  -5.533  -2.281  1.00 10.00      A   
ATOM   3901  CB  ALA A 411     -36.297  -4.142  -2.695  1.00 10.00      A   
ATOM   3902  C   ALA A 411     -36.712  -6.469  -3.484  1.00 10.00      A   
ATOM   3903  O   ALA A 411     -35.642  -6.789  -4.003  1.00 10.00      A   
ATOM   3904  N   PRO A 412     -37.880  -6.942  -3.925  1.00 10.00      A   
ATOM   3905  CA  PRO A 412     -37.982  -7.834  -5.069  1.00 10.00      A   
ATOM   3906  CB  PRO A 412     -39.263  -8.608  -4.753  1.00 10.00      A   
ATOM   3907  CG  PRO A 412     -40.127  -7.627  -4.034  1.00 10.00      A   
ATOM   3908  CD  PRO A 412     -39.201  -6.656  -3.338  1.00 10.00      A   
ATOM   3909  C   PRO A 412     -38.158  -7.047  -6.362  1.00 10.00      A   
ATOM   3910  O   PRO A 412     -38.188  -5.814  -6.349  1.00 10.00      A   
ATOM   3911  N   ASP A 413     -38.258  -7.760  -7.476  1.00 10.00      A   
ATOM   3912  HN  ASP A 413     -38.198  -8.739  -7.423  1.00 10.00      A   
ATOM   3913  CA  ASP A 413     -38.459  -7.132  -8.775  1.00 10.00      A   
ATOM   3914  CB  ASP A 413     -38.493  -8.213  -9.860  1.00 10.00      A   
ATOM   3915  CG  ASP A 413     -38.613  -7.654 -11.261  1.00 10.00      A   
ATOM   3916  OD1 ASP A 413     -39.726  -7.253 -11.649  1.00 10.00      A   
ATOM   3917  OD2 ASP A 413     -37.606  -7.649 -11.988  1.00 10.00      A   
ATOM   3918  C   ASP A 413     -39.781  -6.373  -8.744  1.00 10.00      A   
ATOM   3919  O   ASP A 413     -40.818  -6.956  -8.447  1.00 10.00      A   
ATOM   3920  N   TYR A 414     -39.751  -5.079  -9.034  1.00 10.00      A   
ATOM   3921  HN  TYR A 414     -38.899  -4.660  -9.288  1.00 10.00      A   
ATOM   3922  CA  TYR A 414     -40.965  -4.266  -8.975  1.00 10.00      A   
ATOM   3923  CB  TYR A 414     -40.656  -2.764  -8.873  1.00 10.00      A   
ATOM   3924  CG  TYR A 414     -40.126  -2.131 -10.143  1.00 10.00      A   
ATOM   3925  CD1 TYR A 414     -40.989  -1.576 -11.084  1.00 10.00      A   
ATOM   3926  CD2 TYR A 414     -38.764  -2.079 -10.396  1.00 10.00      A   
ATOM   3927  CE1 TYR A 414     -40.506  -0.992 -12.242  1.00 10.00      A   
ATOM   3928  CE2 TYR A 414     -38.274  -1.495 -11.549  1.00 10.00      A   
ATOM   3929  CZ  TYR A 414     -39.147  -0.955 -12.469  1.00 10.00      A   
ATOM   3930  OH  TYR A 414     -38.657  -0.380 -13.623  1.00 10.00      A   
ATOM   3931  HH  TYR A 414     -37.747  -0.700 -13.781  1.00 10.00      A   
ATOM   3932  C   TYR A 414     -41.969  -4.557 -10.089  1.00 10.00      A   
ATOM   3933  O   TYR A 414     -43.133  -4.173  -9.991  1.00 10.00      A   
ATOM   3934  N   LEU A 415     -41.539  -5.247 -11.131  1.00 10.00      A   
ATOM   3935  HN  LEU A 415     -40.614  -5.578 -11.148  1.00 10.00      A   
ATOM   3936  CA  LEU A 415     -42.425  -5.550 -12.247  1.00 10.00      A   
ATOM   3937  CB  LEU A 415     -41.681  -5.434 -13.580  1.00 10.00      A   
ATOM   3938  CG  LEU A 415     -41.303  -4.023 -14.036  1.00 10.00      A   
ATOM   3939  CD1 LEU A 415     -40.477  -4.084 -15.311  1.00 10.00      A   
ATOM   3940  CD2 LEU A 415     -42.547  -3.176 -14.253  1.00 10.00      A   
ATOM   3941  C   LEU A 415     -43.047  -6.935 -12.129  1.00 10.00      A   
ATOM   3942  O   LEU A 415     -44.265  -7.091 -12.233  1.00 10.00      A   
ATOM   3943  N   THR A 416     -42.211  -7.935 -11.901  1.00 10.00      A   
ATOM   3944  HN  THR A 416     -41.245  -7.740 -11.795  1.00 10.00      A   
ATOM   3945  CA  THR A 416     -42.667  -9.312 -11.810  1.00 10.00      A   
ATOM   3946  CB  THR A 416     -41.642 -10.245 -12.483  1.00 10.00      A   
ATOM   3947  OG1 THR A 416     -40.367 -10.057 -11.859  1.00 10.00      A   
ATOM   3948  HG1 THR A 416     -40.012  -9.189 -12.111  1.00 10.00      A   
ATOM   3949  CG2 THR A 416     -41.510  -9.897 -13.959  1.00 10.00      A   
ATOM   3950  C   THR A 416     -42.897  -9.763 -10.366  1.00 10.00      A   
ATOM   3951  O   THR A 416     -43.532 -10.794 -10.127  1.00 10.00      A   
ATOM   3952  N   LEU A 417     -42.372  -8.993  -9.413  1.00 10.00      A   
ATOM   3953  HN  LEU A 417     -41.869  -8.192  -9.673  1.00 10.00      A   
ATOM   3954  CA  LEU A 417     -42.506  -9.299  -7.986  1.00 10.00      A   
ATOM   3955  CB  LEU A 417     -43.976  -9.341  -7.555  1.00 10.00      A   
ATOM   3956  CG  LEU A 417     -44.757  -8.036  -7.696  1.00 10.00      A   
ATOM   3957  CD1 LEU A 417     -46.207  -8.241  -7.296  1.00 10.00      A   
ATOM   3958  CD2 LEU A 417     -44.120  -6.939  -6.858  1.00 10.00      A   
ATOM   3959  C   LEU A 417     -41.788 -10.596  -7.623  1.00 10.00      A   
ATOM   3960  O   LEU A 417     -42.166 -11.293  -6.677  1.00 10.00      A   
ATOM   3961  N   GLU A 418     -40.742 -10.905  -8.374  1.00 10.00      A   
ATOM   3962  HN  GLU A 418     -40.482 -10.300  -9.099  1.00 10.00      A   
ATOM   3963  CA  GLU A 418     -39.960 -12.111  -8.147  1.00 10.00      A   
ATOM   3964  CB  GLU A 418     -39.765 -12.869  -9.463  1.00 10.00      A   
ATOM   3965  CG  GLU A 418     -40.981 -13.658  -9.907  1.00 10.00      A   
ATOM   3966  CD  GLU A 418     -40.707 -14.509 -11.128  1.00 10.00      A   
ATOM   3967  OE1 GLU A 418     -41.216 -14.167 -12.215  1.00 10.00      A   
ATOM   3968  OE2 GLU A 418     -39.992 -15.529 -11.002  1.00 10.00      A   
ATOM   3969  C   GLU A 418     -38.607 -11.761  -7.539  1.00 10.00      A   
ATOM   3970  O   GLU A 418     -38.185 -10.602  -7.585  1.00 10.00      A   
ATOM   3971  N   PRO A 419     -37.929 -12.744  -6.920  1.00 10.00      A   
ATOM   3972  CA  PRO A 419     -36.605 -12.536  -6.327  1.00 10.00      A   
ATOM   3973  CB  PRO A 419     -36.267 -13.893  -5.698  1.00 10.00      A   
ATOM   3974  CG  PRO A 419     -37.568 -14.610  -5.584  1.00 10.00      A   
ATOM   3975  CD  PRO A 419     -38.408 -14.125  -6.727  1.00 10.00      A   
ATOM   3976  C   PRO A 419     -35.576 -12.188  -7.401  1.00 10.00      A   
ATOM   3977  O   PRO A 419     -35.781 -12.468  -8.585  1.00 10.00      A   
ATOM   3978  N   LEU A 420     -34.464 -11.601  -6.990  1.00 10.00      A   
ATOM   3979  HN  LEU A 420     -34.332 -11.444  -6.027  1.00 10.00      A   
ATOM   3980  CA  LEU A 420     -33.423 -11.200  -7.929  1.00 10.00      A   
ATOM   3981  CB  LEU A 420     -32.773  -9.886  -7.482  1.00 10.00      A   
ATOM   3982  CG  LEU A 420     -33.718  -8.700  -7.245  1.00 10.00      A   
ATOM   3983  CD1 LEU A 420     -32.964  -7.529  -6.634  1.00 10.00      A   
ATOM   3984  CD2 LEU A 420     -34.397  -8.279  -8.541  1.00 10.00      A   
ATOM   3985  C   LEU A 420     -32.368 -12.294  -8.090  1.00 10.00      A   
ATOM   3986  O   LEU A 420     -31.271 -12.048  -8.602  1.00 10.00      A   
ATOM   3987  N   ASP A 421     -32.711 -13.501  -7.647  1.00 10.00      A   
ATOM   3988  HN  ASP A 421     -33.592 -13.617  -7.226  1.00 10.00      A   
ATOM   3989  CA  ASP A 421     -31.813 -14.653  -7.728  1.00 10.00      A   
ATOM   3990  CB  ASP A 421     -32.517 -15.926  -7.243  1.00 10.00      A   
ATOM   3991  CG  ASP A 421     -32.726 -15.960  -5.744  1.00 10.00      A   
ATOM   3992  OD1 ASP A 421     -32.167 -16.856  -5.077  1.00 10.00      A   
ATOM   3993  OD2 ASP A 421     -33.452 -15.098  -5.223  1.00 10.00      A   
ATOM   3994  C   ASP A 421     -31.291 -14.873  -9.142  1.00 10.00      A   
ATOM   3995  O   ASP A 421     -30.095 -15.080  -9.349  1.00 10.00      A   
ATOM   3996  N   ILE A 422     -32.193 -14.808 -10.113  1.00 10.00      A   
ATOM   3997  HN  ILE A 422     -33.125 -14.613  -9.885  1.00 10.00      A   
ATOM   3998  CA  ILE A 422     -31.825 -15.015 -11.509  1.00 10.00      A   
ATOM   3999  CB  ILE A 422     -33.047 -15.324 -12.395  1.00 10.00      A   
ATOM   4000  CG1 ILE A 422     -34.027 -14.147 -12.399  1.00 10.00      A   
ATOM   4001  CG2 ILE A 422     -33.739 -16.588 -11.904  1.00 10.00      A   
ATOM   4002  CD1 ILE A 422     -35.106 -14.255 -13.455  1.00 10.00      A   
ATOM   4003  C   ILE A 422     -31.047 -13.828 -12.075  1.00 10.00      A   
ATOM   4004  O   ILE A 422     -30.201 -13.996 -12.951  1.00 10.00      A   
ATOM   4005  N   GLY A 423     -31.323 -12.636 -11.555  1.00 10.00      A   
ATOM   4006  HN  GLY A 423     -31.992 -12.569 -10.843  1.00 10.00      A   
ATOM   4007  CA  GLY A 423     -30.640 -11.442 -12.020  1.00 10.00      A   
ATOM   4008  C   GLY A 423     -29.161 -11.482 -11.695  1.00 10.00      A   
ATOM   4009  O   GLY A 423     -28.313 -11.330 -12.578  1.00 10.00      A   
ATOM   4010  N   PHE A 424     -28.849 -11.715 -10.425  1.00 10.00      A   
ATOM   4011  HN  PHE A 424     -29.569 -11.842  -9.770  1.00 10.00      A   
ATOM   4012  CA  PHE A 424     -27.462 -11.791  -9.985  1.00 10.00      A   
ATOM   4013  CB  PHE A 424     -27.358 -11.739  -8.459  1.00 10.00      A   
ATOM   4014  CG  PHE A 424     -27.611 -10.377  -7.881  1.00 10.00      A   
ATOM   4015  CD1 PHE A 424     -28.810 -10.089  -7.251  1.00 10.00      A   
ATOM   4016  CD2 PHE A 424     -26.652  -9.381  -7.971  1.00 10.00      A   
ATOM   4017  CE1 PHE A 424     -29.051  -8.836  -6.722  1.00 10.00      A   
ATOM   4018  CE2 PHE A 424     -26.884  -8.124  -7.443  1.00 10.00      A   
ATOM   4019  CZ  PHE A 424     -28.087  -7.851  -6.818  1.00 10.00      A   
ATOM   4020  C   PHE A 424     -26.804 -13.052 -10.524  1.00 10.00      A   
ATOM   4021  O   PHE A 424     -25.591 -13.089 -10.743  1.00 10.00      A   
ATOM   4022  N   GLY A 425     -27.620 -14.080 -10.751  1.00 10.00      A   
ATOM   4023  HN  GLY A 425     -28.574 -13.988 -10.548  1.00 10.00      A   
ATOM   4024  CA  GLY A 425     -27.120 -15.330 -11.282  1.00 10.00      A   
ATOM   4025  C   GLY A 425     -26.527 -15.164 -12.666  1.00 10.00      A   
ATOM   4026  O   GLY A 425     -25.569 -15.847 -13.023  1.00 10.00      A   
ATOM   4027  N   ALA A 426     -27.093 -14.251 -13.445  1.00 10.00      A   
ATOM   4028  HN  ALA A 426     -27.863 -13.741 -13.110  1.00 10.00      A   
ATOM   4029  CA  ALA A 426     -26.603 -13.991 -14.788  1.00 10.00      A   
ATOM   4030  CB  ALA A 426     -27.655 -13.250 -15.596  1.00 10.00      A   
ATOM   4031  C   ALA A 426     -25.317 -13.179 -14.724  1.00 10.00      A   
ATOM   4032  O   ALA A 426     -24.395 -13.394 -15.507  1.00 10.00      A   
ATOM   4033  N   ILE A 427     -25.262 -12.259 -13.767  1.00 10.00      A   
ATOM   4034  HN  ILE A 427     -26.035 -12.148 -13.172  1.00 10.00      A   
ATOM   4035  CA  ILE A 427     -24.094 -11.404 -13.580  1.00 10.00      A   
ATOM   4036  CB  ILE A 427     -24.275 -10.457 -12.370  1.00 10.00      A   
ATOM   4037  CG1 ILE A 427     -25.479  -9.525 -12.570  1.00 10.00      A   
ATOM   4038  CG2 ILE A 427     -23.003  -9.657 -12.108  1.00 10.00      A   
ATOM   4039  CD1 ILE A 427     -25.275  -8.458 -13.627  1.00 10.00      A   
ATOM   4040  C   ILE A 427     -22.830 -12.233 -13.372  1.00 10.00      A   
ATOM   4041  O   ILE A 427     -21.830 -12.041 -14.068  1.00 10.00      A   
ATOM   4042  N   VAL A 428     -22.886 -13.169 -12.425  1.00 10.00      A   
ATOM   4043  HN  VAL A 428     -23.720 -13.285 -11.914  1.00 10.00      A   
ATOM   4044  CA  VAL A 428     -21.736 -14.020 -12.115  1.00 10.00      A   
ATOM   4045  CB  VAL A 428     -21.907 -14.768 -10.773  1.00 10.00      A   
ATOM   4046  CG1 VAL A 428     -22.014 -13.778  -9.623  1.00 10.00      A   
ATOM   4047  CG2 VAL A 428     -23.123 -15.686 -10.806  1.00 10.00      A   
ATOM   4048  C   VAL A 428     -21.422 -15.023 -13.228  1.00 10.00      A   
ATOM   4049  O   VAL A 428     -20.318 -15.565 -13.288  1.00 10.00      A   
ATOM   4050  N   GLU A 429     -22.386 -15.269 -14.104  1.00 10.00      A   
ATOM   4051  HN  GLU A 429     -23.246 -14.808 -14.015  1.00 10.00      A   
ATOM   4052  CA  GLU A 429     -22.197 -16.217 -15.195  1.00 10.00      A   
ATOM   4053  CB  GLU A 429     -23.534 -16.824 -15.622  1.00 10.00      A   
ATOM   4054  CG  GLU A 429     -23.402 -18.140 -16.368  1.00 10.00      A   
ATOM   4055  CD  GLU A 429     -24.520 -18.359 -17.364  1.00 10.00      A   
ATOM   4056  OE1 GLU A 429     -25.694 -18.122 -17.010  1.00 10.00      A   
ATOM   4057  OE2 GLU A 429     -24.228 -18.774 -18.505  1.00 10.00      A   
ATOM   4058  C   GLU A 429     -21.512 -15.565 -16.394  1.00 10.00      A   
ATOM   4059  O   GLU A 429     -20.675 -16.181 -17.055  1.00 10.00      A   
ATOM   4060  N   HIS A 430     -21.878 -14.323 -16.675  1.00 10.00      A   
ATOM   4061  HN  HIS A 430     -22.557 -13.884 -16.117  1.00 10.00      A   
ATOM   4062  CA  HIS A 430     -21.305 -13.600 -17.805  1.00 10.00      A   
ATOM   4063  CB  HIS A 430     -22.283 -12.563 -18.357  1.00 10.00      A   
ATOM   4064  CG  HIS A 430     -23.448 -13.165 -19.082  1.00 10.00      A   
ATOM   4065  ND1 HIS A 430     -23.469 -13.259 -20.454  1.00 10.00      A   
ATOM   4066  CD2 HIS A 430     -24.595 -13.694 -18.584  1.00 10.00      A   
ATOM   4067  CE1 HIS A 430     -24.615 -13.839 -20.759  1.00 10.00      A   
ATOM   4068  NE2 HIS A 430     -25.327 -14.120 -19.663  1.00 10.00      A   
ATOM   4069  HE2 HIS A 430     -26.202 -14.567 -19.631  1.00 10.00      A   
ATOM   4070  C   HIS A 430     -19.969 -12.956 -17.460  1.00 10.00      A   
ATOM   4071  O   HIS A 430     -19.061 -12.911 -18.291  1.00 10.00      A   
ATOM   4072  N   CYS A 431     -19.846 -12.462 -16.240  1.00 10.00      A   
ATOM   4073  HN  CYS A 431     -20.600 -12.526 -15.616  1.00 10.00      A   
ATOM   4074  CA  CYS A 431     -18.612 -11.831 -15.803  1.00 10.00      A   
ATOM   4075  CB  CYS A 431     -18.915 -10.723 -14.795  1.00 10.00      A   
ATOM   4076  SG  CYS A 431     -20.276  -9.631 -15.275  1.00 10.00      A   
ATOM   4077  HG  CYS A 431     -21.414 -10.226 -14.943  1.00 10.00      A   
ATOM   4078  C   CYS A 431     -17.669 -12.873 -15.203  1.00 10.00      A   
ATOM   4079  O   CYS A 431     -17.752 -13.193 -14.016  1.00 10.00      A   
ATOM   4080  N   LYS A 432     -16.782 -13.407 -16.037  1.00 10.00      A   
ATOM   4081  HN  LYS A 432     -16.768 -13.107 -16.969  1.00 10.00      A   
ATOM   4082  CA  LYS A 432     -15.828 -14.425 -15.609  1.00 10.00      A   
ATOM   4083  CB  LYS A 432     -15.148 -15.066 -16.823  1.00 10.00      A   
ATOM   4084  CG  LYS A 432     -16.043 -16.006 -17.613  1.00 10.00      A   
ATOM   4085  CD  LYS A 432     -16.308 -17.289 -16.843  1.00 10.00      A   
ATOM   4086  CE  LYS A 432     -17.351 -18.151 -17.536  1.00 10.00      A   
ATOM   4087  NZ  LYS A 432     -16.758 -18.989 -18.608  1.00 10.00      A   
ATOM   4088  HZ1 LYS A 432     -17.504 -19.522 -19.099  1.00 10.00      A   
ATOM   4089  HZ2 LYS A 432     -16.079 -19.663 -18.202  1.00 10.00      A   
ATOM   4090  HZ3 LYS A 432     -16.262 -18.392 -19.301  1.00 10.00      A   
ATOM   4091  C   LYS A 432     -14.773 -13.862 -14.665  1.00 10.00      A   
ATOM   4092  O   LYS A 432     -14.265 -14.572 -13.794  1.00 10.00      A   
ATOM   4093  N   ASP A 433     -14.449 -12.590 -14.829  1.00 10.00      A   
ATOM   4094  HN  ASP A 433     -14.890 -12.069 -15.537  1.00 10.00      A   
ATOM   4095  CA  ASP A 433     -13.436 -11.954 -13.991  1.00 10.00      A   
ATOM   4096  CB  ASP A 433     -12.506 -11.062 -14.818  1.00 10.00      A   
ATOM   4097  CG  ASP A 433     -11.293 -11.806 -15.340  1.00 10.00      A   
ATOM   4098  OD1 ASP A 433     -11.460 -12.897 -15.923  1.00 10.00      A   
ATOM   4099  OD2 ASP A 433     -10.163 -11.294 -15.194  1.00 10.00      A   
ATOM   4100  C   ASP A 433     -14.047 -11.170 -12.839  1.00 10.00      A   
ATOM   4101  O   ASP A 433     -13.390 -10.310 -12.252  1.00 10.00      A   
ATOM   4102  N   LEU A 434     -15.300 -11.469 -12.511  1.00 10.00      A   
ATOM   4103  HN  LEU A 434     -15.774 -12.164 -13.015  1.00 10.00      A   
ATOM   4104  CA  LEU A 434     -15.979 -10.793 -11.414  1.00 10.00      A   
ATOM   4105  CB  LEU A 434     -17.478 -11.111 -11.426  1.00 10.00      A   
ATOM   4106  CG  LEU A 434     -18.355 -10.281 -10.484  1.00 10.00      A   
ATOM   4107  CD1 LEU A 434     -18.421  -8.828 -10.941  1.00 10.00      A   
ATOM   4108  CD2 LEU A 434     -19.751 -10.873 -10.393  1.00 10.00      A   
ATOM   4109  C   LEU A 434     -15.356 -11.211 -10.085  1.00 10.00      A   
ATOM   4110  O   LEU A 434     -15.664 -12.275  -9.551  1.00 10.00      A   
ATOM   4111  N   ARG A 435     -14.479 -10.366  -9.565  1.00 10.00      A   
ATOM   4112  HN  ARG A 435     -14.296  -9.524 -10.033  1.00 10.00      A   
ATOM   4113  CA  ARG A 435     -13.781 -10.651  -8.322  1.00 10.00      A   
ATOM   4114  CB  ARG A 435     -12.319 -10.206  -8.394  1.00 10.00      A   
ATOM   4115  CG  ARG A 435     -12.097  -8.846  -9.041  1.00 10.00      A   
ATOM   4116  CD  ARG A 435     -10.633  -8.438  -8.978  1.00 10.00      A   
ATOM   4117  NE  ARG A 435     -10.180  -8.313  -7.598  1.00 10.00      A   
ATOM   4118  HE  ARG A 435     -10.140  -9.144  -7.052  1.00 10.00      A   
ATOM   4119  CZ  ARG A 435      -9.804  -7.167  -7.039  1.00 10.00      A   
ATOM   4120  NH1 ARG A 435      -9.813  -6.043  -7.738  1.00 10.00      A   
ATOM   4121 HH11 ARG A 435     -10.096  -6.047  -8.735  1.00 10.00      A   
ATOM   4122 HH12 ARG A 435      -9.531  -5.144  -7.286  1.00 10.00      A   
ATOM   4123  NH2 ARG A 435      -9.416  -7.151  -5.774  1.00 10.00      A   
ATOM   4124 HH21 ARG A 435      -9.124  -6.250  -5.324  1.00 10.00      A   
ATOM   4125 HH22 ARG A 435      -9.397  -8.037  -5.220  1.00 10.00      A   
ATOM   4126  C   ARG A 435     -14.471 -10.063  -7.097  1.00 10.00      A   
ATOM   4127  O   ARG A 435     -14.198 -10.476  -5.975  1.00 10.00      A   
ATOM   4128  N   ARG A 436     -15.366  -9.113  -7.297  1.00 10.00      A   
ATOM   4129  HN  ARG A 436     -15.568  -8.817  -8.213  1.00 10.00      A   
ATOM   4130  CA  ARG A 436     -16.069  -8.508  -6.175  1.00 10.00      A   
ATOM   4131  CB  ARG A 436     -15.388  -7.216  -5.723  1.00 10.00      A   
ATOM   4132  CG  ARG A 436     -15.858  -6.733  -4.361  1.00 10.00      A   
ATOM   4133  CD  ARG A 436     -15.096  -5.497  -3.908  1.00 10.00      A   
ATOM   4134  NE  ARG A 436     -15.430  -5.132  -2.530  1.00 10.00      A   
ATOM   4135  HE  ARG A 436     -16.083  -5.699  -2.063  1.00 10.00      A   
ATOM   4136  CZ  ARG A 436     -14.914  -4.084  -1.880  1.00 10.00      A   
ATOM   4137  NH1 ARG A 436     -14.046  -3.282  -2.475  1.00 10.00      A   
ATOM   4138 HH11 ARG A 436     -13.660  -2.461  -1.952  1.00 10.00      A   
ATOM   4139 HH12 ARG A 436     -13.746  -3.454  -3.457  1.00 10.00      A   
ATOM   4140  NH2 ARG A 436     -15.267  -3.837  -0.627  1.00 10.00      A   
ATOM   4141 HH21 ARG A 436     -15.945  -4.455  -0.138  1.00 10.00      A   
ATOM   4142 HH22 ARG A 436     -14.853  -3.015  -0.122  1.00 10.00      A   
ATOM   4143  C   ARG A 436     -17.527  -8.252  -6.519  1.00 10.00      A   
ATOM   4144  O   ARG A 436     -17.832  -7.616  -7.535  1.00 10.00      A   
ATOM   4145  N   LEU A 437     -18.419  -8.749  -5.670  1.00 10.00      A   
ATOM   4146  HN  LEU A 437     -18.105  -9.239  -4.875  1.00 10.00      A   
ATOM   4147  CA  LEU A 437     -19.850  -8.586  -5.880  1.00 10.00      A   
ATOM   4148  CB  LEU A 437     -20.430  -9.810  -6.598  1.00 10.00      A   
ATOM   4149  CG  LEU A 437     -21.948  -9.811  -6.815  1.00 10.00      A   
ATOM   4150  CD1 LEU A 437     -22.345  -8.834  -7.912  1.00 10.00      A   
ATOM   4151  CD2 LEU A 437     -22.448 -11.211  -7.130  1.00 10.00      A   
ATOM   4152  C   LEU A 437     -20.585  -8.365  -4.563  1.00 10.00      A   
ATOM   4153  O   LEU A 437     -20.330  -9.044  -3.569  1.00 10.00      A   
ATOM   4154  N   SER A 438     -21.489  -7.403  -4.569  1.00 10.00      A   
ATOM   4155  HN  SER A 438     -21.622  -6.885  -5.388  1.00 10.00      A   
ATOM   4156  CA  SER A 438     -22.292  -7.084  -3.401  1.00 10.00      A   
ATOM   4157  CB  SER A 438     -22.121  -5.608  -3.034  1.00 10.00      A   
ATOM   4158  OG  SER A 438     -20.750  -5.288  -2.830  1.00 10.00      A   
ATOM   4159  HG  SER A 438     -20.685  -4.396  -2.450  1.00 10.00      A   
ATOM   4160  C   SER A 438     -23.756  -7.403  -3.705  1.00 10.00      A   
ATOM   4161  O   SER A 438     -24.276  -7.015  -4.752  1.00 10.00      A   
ATOM   4162  N   LEU A 439     -24.412  -8.120  -2.802  1.00 10.00      A   
ATOM   4163  HN  LEU A 439     -23.954  -8.386  -1.973  1.00 10.00      A   
ATOM   4164  CA  LEU A 439     -25.800  -8.514  -3.005  1.00 10.00      A   
ATOM   4165  CB  LEU A 439     -26.011  -9.959  -2.552  1.00 10.00      A   
ATOM   4166  CG  LEU A 439     -25.219 -11.029  -3.300  1.00 10.00      A   
ATOM   4167  CD1 LEU A 439     -25.422 -12.389  -2.655  1.00 10.00      A   
ATOM   4168  CD2 LEU A 439     -25.616 -11.062  -4.765  1.00 10.00      A   
ATOM   4169  C   LEU A 439     -26.775  -7.606  -2.270  1.00 10.00      A   
ATOM   4170  O   LEU A 439     -26.429  -6.989  -1.259  1.00 10.00      A   
ATOM   4171  N   SER A 440     -27.992  -7.536  -2.800  1.00 10.00      A   
ATOM   4172  HN  SER A 440     -28.179  -8.033  -3.623  1.00 10.00      A   
ATOM   4173  CA  SER A 440     -29.061  -6.737  -2.222  1.00 10.00      A   
ATOM   4174  CB  SER A 440     -28.787  -5.248  -2.443  1.00 10.00      A   
ATOM   4175  OG  SER A 440     -28.369  -4.997  -3.775  1.00 10.00      A   
ATOM   4176  HG  SER A 440     -27.406  -4.918  -3.800  1.00 10.00      A   
ATOM   4177  C   SER A 440     -30.405  -7.139  -2.837  1.00 10.00      A   
ATOM   4178  O   SER A 440     -30.446  -7.737  -3.915  1.00 10.00      A   
ATOM   4179  N   GLY A 441     -31.498  -6.823  -2.150  1.00 10.00      A   
ATOM   4180  HN  GLY A 441     -31.411  -6.349  -1.297  1.00 10.00      A   
ATOM   4181  CA  GLY A 441     -32.815  -7.167  -2.652  1.00 10.00      A   
ATOM   4182  C   GLY A 441     -33.286  -8.523  -2.170  1.00 10.00      A   
ATOM   4183  O   GLY A 441     -32.602  -9.181  -1.383  1.00 10.00      A   
ATOM   4184  N   LEU A 442     -34.462  -8.933  -2.629  1.00 10.00      A   
ATOM   4185  HN  LEU A 442     -34.956  -8.358  -3.257  1.00 10.00      A   
ATOM   4186  CA  LEU A 442     -35.030 -10.217  -2.241  1.00 10.00      A   
ATOM   4187  CB  LEU A 442     -36.524 -10.276  -2.577  1.00 10.00      A   
ATOM   4188  CG  LEU A 442     -37.268 -11.517  -2.077  1.00 10.00      A   
ATOM   4189  CD1 LEU A 442     -37.536 -11.415  -0.585  1.00 10.00      A   
ATOM   4190  CD2 LEU A 442     -38.562 -11.716  -2.848  1.00 10.00      A   
ATOM   4191  C   LEU A 442     -34.297 -11.350  -2.940  1.00 10.00      A   
ATOM   4192  O   LEU A 442     -34.326 -11.451  -4.170  1.00 10.00      A   
ATOM   4193  N   LEU A 443     -33.643 -12.190  -2.151  1.00 10.00      A   
ATOM   4194  HN  LEU A 443     -33.682 -12.058  -1.181  1.00 10.00      A   
ATOM   4195  CA  LEU A 443     -32.883 -13.310  -2.680  1.00 10.00      A   
ATOM   4196  CB  LEU A 443     -31.388 -12.978  -2.683  1.00 10.00      A   
ATOM   4197  CG  LEU A 443     -30.956 -11.747  -3.484  1.00 10.00      A   
ATOM   4198  CD1 LEU A 443     -29.553 -11.319  -3.089  1.00 10.00      A   
ATOM   4199  CD2 LEU A 443     -31.015 -12.031  -4.973  1.00 10.00      A   
ATOM   4200  C   LEU A 443     -33.110 -14.556  -1.839  1.00 10.00      A   
ATOM   4201  O   LEU A 443     -33.298 -14.469  -0.622  1.00 10.00      A   
ATOM   4202  N   THR A 444     -33.116 -15.708  -2.491  1.00 10.00      A   
ATOM   4203  HN  THR A 444     -33.001 -15.704  -3.471  1.00 10.00      A   
ATOM   4204  CA  THR A 444     -33.293 -16.975  -1.802  1.00 10.00      A   
ATOM   4205  CB  THR A 444     -34.405 -17.841  -2.439  1.00 10.00      A   
ATOM   4206  OG1 THR A 444     -34.101 -18.133  -3.812  1.00 10.00      A   
ATOM   4207  HG1 THR A 444     -33.563 -17.416  -4.190  1.00 10.00      A   
ATOM   4208  CG2 THR A 444     -35.754 -17.138  -2.357  1.00 10.00      A   
ATOM   4209  C   THR A 444     -31.966 -17.734  -1.779  1.00 10.00      A   
ATOM   4210  O   THR A 444     -30.904 -17.116  -1.741  1.00 10.00      A   
ATOM   4211  N   ASP A 445     -32.021 -19.061  -1.809  1.00 10.00      A   
ATOM   4212  HN  ASP A 445     -32.895 -19.503  -1.847  1.00 10.00      A   
ATOM   4213  CA  ASP A 445     -30.807 -19.876  -1.794  1.00 10.00      A   
ATOM   4214  CB  ASP A 445     -31.027 -21.177  -1.014  1.00 10.00      A   
ATOM   4215  CG  ASP A 445     -30.630 -21.074   0.444  1.00 10.00      A   
ATOM   4216  OD1 ASP A 445     -30.636 -22.113   1.135  1.00 10.00      A   
ATOM   4217  OD2 ASP A 445     -30.322 -19.961   0.913  1.00 10.00      A   
ATOM   4218  C   ASP A 445     -30.353 -20.191  -3.213  1.00 10.00      A   
ATOM   4219  O   ASP A 445     -29.240 -20.674  -3.432  1.00 10.00      A   
ATOM   4220  N   LYS A 446     -31.213 -19.895  -4.177  1.00 10.00      A   
ATOM   4221  HN  LYS A 446     -32.071 -19.481  -3.940  1.00 10.00      A   
ATOM   4222  CA  LYS A 446     -30.911 -20.157  -5.577  1.00 10.00      A   
ATOM   4223  CB  LYS A 446     -32.161 -20.014  -6.447  1.00 10.00      A   
ATOM   4224  CG  LYS A 446     -32.008 -20.593  -7.846  1.00 10.00      A   
ATOM   4225  CD  LYS A 446     -31.627 -22.065  -7.801  1.00 10.00      A   
ATOM   4226  CE  LYS A 446     -31.520 -22.651  -9.198  1.00 10.00      A   
ATOM   4227  NZ  LYS A 446     -31.121 -24.081  -9.167  1.00 10.00      A   
ATOM   4228  HZ1 LYS A 446     -31.726 -24.609  -8.504  1.00 10.00      A   
ATOM   4229  HZ2 LYS A 446     -30.126 -24.171  -8.862  1.00 10.00      A   
ATOM   4230  HZ3 LYS A 446     -31.216 -24.496 -10.115  1.00 10.00      A   
ATOM   4231  C   LYS A 446     -29.784 -19.261  -6.083  1.00 10.00      A   
ATOM   4232  O   LYS A 446     -28.882 -19.724  -6.780  1.00 10.00      A   
ATOM   4233  N   VAL A 447     -29.834 -17.984  -5.729  1.00 10.00      A   
ATOM   4234  HN  VAL A 447     -30.601 -17.663  -5.191  1.00 10.00      A   
ATOM   4235  CA  VAL A 447     -28.808 -17.033  -6.142  1.00 10.00      A   
ATOM   4236  CB  VAL A 447     -29.137 -15.596  -5.672  1.00 10.00      A   
ATOM   4237  CG1 VAL A 447     -29.178 -15.494  -4.153  1.00 10.00      A   
ATOM   4238  CG2 VAL A 447     -28.163 -14.587  -6.260  1.00 10.00      A   
ATOM   4239  C   VAL A 447     -27.431 -17.455  -5.630  1.00 10.00      A   
ATOM   4240  O   VAL A 447     -26.418 -17.287  -6.313  1.00 10.00      A   
ATOM   4241  N   PHE A 448     -27.402 -18.034  -4.437  1.00 10.00      A   
ATOM   4242  HN  PHE A 448     -28.240 -18.161  -3.946  1.00 10.00      A   
ATOM   4243  CA  PHE A 448     -26.153 -18.484  -3.849  1.00 10.00      A   
ATOM   4244  CB  PHE A 448     -26.322 -18.802  -2.366  1.00 10.00      A   
ATOM   4245  CG  PHE A 448     -26.649 -17.595  -1.538  1.00 10.00      A   
ATOM   4246  CD1 PHE A 448     -27.863 -17.495  -0.886  1.00 10.00      A   
ATOM   4247  CD2 PHE A 448     -25.745 -16.553  -1.422  1.00 10.00      A   
ATOM   4248  CE1 PHE A 448     -28.170 -16.380  -0.132  1.00 10.00      A   
ATOM   4249  CE2 PHE A 448     -26.044 -15.436  -0.667  1.00 10.00      A   
ATOM   4250  CZ  PHE A 448     -27.260 -15.349  -0.021  1.00 10.00      A   
ATOM   4251  C   PHE A 448     -25.608 -19.680  -4.608  1.00 10.00      A   
ATOM   4252  O   PHE A 448     -24.395 -19.858  -4.716  1.00 10.00      A   
ATOM   4253  N   GLU A 449     -26.510 -20.495  -5.140  1.00 10.00      A   
ATOM   4254  HN  GLU A 449     -27.465 -20.314  -4.994  1.00 10.00      A   
ATOM   4255  CA  GLU A 449     -26.115 -21.654  -5.923  1.00 10.00      A   
ATOM   4256  CB  GLU A 449     -27.339 -22.500  -6.274  1.00 10.00      A   
ATOM   4257  CG  GLU A 449     -27.019 -23.781  -7.024  1.00 10.00      A   
ATOM   4258  CD  GLU A 449     -28.228 -24.354  -7.726  1.00 10.00      A   
ATOM   4259  OE1 GLU A 449     -28.981 -25.119  -7.096  1.00 10.00      A   
ATOM   4260  OE2 GLU A 449     -28.440 -24.032  -8.913  1.00 10.00      A   
ATOM   4261  C   GLU A 449     -25.423 -21.179  -7.195  1.00 10.00      A   
ATOM   4262  O   GLU A 449     -24.411 -21.741  -7.615  1.00 10.00      A   
ATOM   4263  N   TYR A 450     -25.973 -20.121  -7.789  1.00 10.00      A   
ATOM   4264  HN  TYR A 450     -26.783 -19.723  -7.398  1.00 10.00      A   
ATOM   4265  CA  TYR A 450     -25.411 -19.536  -9.000  1.00 10.00      A   
ATOM   4266  CB  TYR A 450     -26.274 -18.364  -9.479  1.00 10.00      A   
ATOM   4267  CG  TYR A 450     -27.575 -18.756 -10.143  1.00 10.00      A   
ATOM   4268  CD1 TYR A 450     -28.796 -18.319  -9.641  1.00 10.00      A   
ATOM   4269  CD2 TYR A 450     -27.585 -19.553 -11.280  1.00 10.00      A   
ATOM   4270  CE1 TYR A 450     -29.986 -18.666 -10.253  1.00 10.00      A   
ATOM   4271  CE2 TYR A 450     -28.768 -19.906 -11.895  1.00 10.00      A   
ATOM   4272  CZ  TYR A 450     -29.964 -19.462 -11.380  1.00 10.00      A   
ATOM   4273  OH  TYR A 450     -31.141 -19.809 -12.001  1.00 10.00      A   
ATOM   4274  HH  TYR A 450     -31.008 -20.623 -12.500  1.00 10.00      A   
ATOM   4275  C   TYR A 450     -23.997 -19.032  -8.721  1.00 10.00      A   
ATOM   4276  O   TYR A 450     -23.047 -19.351  -9.443  1.00 10.00      A   
ATOM   4277  N   ILE A 451     -23.869 -18.250  -7.657  1.00 10.00      A   
ATOM   4278  HN  ILE A 451     -24.666 -18.044  -7.121  1.00 10.00      A   
ATOM   4279  CA  ILE A 451     -22.583 -17.693  -7.258  1.00 10.00      A   
ATOM   4280  CB  ILE A 451     -22.737 -16.756  -6.043  1.00 10.00      A   
ATOM   4281  CG1 ILE A 451     -23.644 -15.578  -6.402  1.00 10.00      A   
ATOM   4282  CG2 ILE A 451     -21.382 -16.253  -5.567  1.00 10.00      A   
ATOM   4283  CD1 ILE A 451     -24.043 -14.728  -5.214  1.00 10.00      A   
ATOM   4284  C   ILE A 451     -21.598 -18.810  -6.919  1.00 10.00      A   
ATOM   4285  O   ILE A 451     -20.445 -18.785  -7.348  1.00 10.00      A   
ATOM   4286  N   GLY A 452     -22.074 -19.811  -6.184  1.00 10.00      A   
ATOM   4287  HN  GLY A 452     -23.013 -19.788  -5.890  1.00 10.00      A   
ATOM   4288  CA  GLY A 452     -21.233 -20.929  -5.798  1.00 10.00      A   
ATOM   4289  C   GLY A 452     -20.938 -21.883  -6.944  1.00 10.00      A   
ATOM   4290  O   GLY A 452     -20.550 -23.027  -6.723  1.00 10.00      A   
ATOM   4291  N   THR A 453     -21.123 -21.421  -8.168  1.00 10.00      A   
ATOM   4292  HN  THR A 453     -21.454 -20.506  -8.289  1.00 10.00      A   
ATOM   4293  CA  THR A 453     -20.858 -22.242  -9.334  1.00 10.00      A   
ATOM   4294  CB  THR A 453     -22.165 -22.814  -9.924  1.00 10.00      A   
ATOM   4295  OG1 THR A 453     -22.900 -23.483  -8.887  1.00 10.00      A   
ATOM   4296  HG1 THR A 453     -23.443 -22.832  -8.407  1.00 10.00      A   
ATOM   4297  CG2 THR A 453     -21.867 -23.804 -11.040  1.00 10.00      A   
ATOM   4298  C   THR A 453     -20.103 -21.458 -10.411  1.00 10.00      A   
ATOM   4299  O   THR A 453     -19.028 -21.871 -10.849  1.00 10.00      A   
ATOM   4300  N   TYR A 454     -20.651 -20.311 -10.803  1.00 10.00      A   
ATOM   4301  HN  TYR A 454     -21.484 -20.005 -10.377  1.00 10.00      A   
ATOM   4302  CA  TYR A 454     -20.049 -19.496 -11.857  1.00 10.00      A   
ATOM   4303  CB  TYR A 454     -21.137 -18.785 -12.666  1.00 10.00      A   
ATOM   4304  CG  TYR A 454     -22.259 -19.693 -13.122  1.00 10.00      A   
ATOM   4305  CD1 TYR A 454     -23.559 -19.499 -12.674  1.00 10.00      A   
ATOM   4306  CD2 TYR A 454     -22.018 -20.749 -13.994  1.00 10.00      A   
ATOM   4307  CE1 TYR A 454     -24.589 -20.324 -13.080  1.00 10.00      A   
ATOM   4308  CE2 TYR A 454     -23.045 -21.580 -14.407  1.00 10.00      A   
ATOM   4309  CZ  TYR A 454     -24.326 -21.364 -13.946  1.00 10.00      A   
ATOM   4310  OH  TYR A 454     -25.350 -22.194 -14.350  1.00 10.00      A   
ATOM   4311  HH  TYR A 454     -25.192 -23.086 -14.010  1.00 10.00      A   
ATOM   4312  C   TYR A 454     -19.018 -18.488 -11.345  1.00 10.00      A   
ATOM   4313  O   TYR A 454     -18.156 -18.047 -12.103  1.00 10.00      A   
ATOM   4314  N   ALA A 455     -19.101 -18.117 -10.073  1.00 10.00      A   
ATOM   4315  HN  ALA A 455     -19.799 -18.496  -9.505  1.00 10.00      A   
ATOM   4316  CA  ALA A 455     -18.161 -17.151  -9.502  1.00 10.00      A   
ATOM   4317  CB  ALA A 455     -18.836 -16.285  -8.450  1.00 10.00      A   
ATOM   4318  C   ALA A 455     -16.922 -17.848  -8.935  1.00 10.00      A   
ATOM   4319  O   ALA A 455     -16.842 -18.138  -7.735  1.00 10.00      A   
ATOM   4320  N   LYS A 456     -15.966 -18.127  -9.806  1.00 10.00      A   
ATOM   4321  HN  LYS A 456     -16.088 -17.870 -10.748  1.00 10.00      A   
ATOM   4322  CA  LYS A 456     -14.737 -18.803  -9.409  1.00 10.00      A   
ATOM   4323  CB  LYS A 456     -14.335 -19.844 -10.458  1.00 10.00      A   
ATOM   4324  CG  LYS A 456     -15.166 -21.118 -10.425  1.00 10.00      A   
ATOM   4325  CD  LYS A 456     -14.921 -21.904  -9.145  1.00 10.00      A   
ATOM   4326  CE  LYS A 456     -15.695 -23.212  -9.133  1.00 10.00      A   
ATOM   4327  NZ  LYS A 456     -17.161 -22.996  -8.983  1.00 10.00      A   
ATOM   4328  HZ1 LYS A 456     -17.653 -23.912  -8.956  1.00 10.00      A   
ATOM   4329  HZ2 LYS A 456     -17.525 -22.444  -9.784  1.00 10.00      A   
ATOM   4330  HZ3 LYS A 456     -17.367 -22.479  -8.099  1.00 10.00      A   
ATOM   4331  C   LYS A 456     -13.593 -17.822  -9.162  1.00 10.00      A   
ATOM   4332  O   LYS A 456     -12.614 -18.153  -8.489  1.00 10.00      A   
ATOM   4333  N   LYS A 457     -13.723 -16.614  -9.698  1.00 10.00      A   
ATOM   4334  HN  LYS A 457     -14.526 -16.403 -10.221  1.00 10.00      A   
ATOM   4335  CA  LYS A 457     -12.700 -15.590  -9.533  1.00 10.00      A   
ATOM   4336  CB  LYS A 457     -12.416 -14.879 -10.857  1.00 10.00      A   
ATOM   4337  CG  LYS A 457     -11.352 -15.557 -11.708  1.00 10.00      A   
ATOM   4338  CD  LYS A 457     -10.038 -15.680 -10.951  1.00 10.00      A   
ATOM   4339  CE  LYS A 457      -8.877 -15.944 -11.894  1.00 10.00      A   
ATOM   4340  NZ  LYS A 457      -9.092 -17.168 -12.708  1.00 10.00      A   
ATOM   4341  HZ1 LYS A 457      -8.986 -18.020 -12.119  1.00 10.00      A   
ATOM   4342  HZ2 LYS A 457      -8.398 -17.209 -13.479  1.00 10.00      A   
ATOM   4343  HZ3 LYS A 457     -10.048 -17.163 -13.118  1.00 10.00      A   
ATOM   4344  C   LYS A 457     -13.094 -14.580  -8.465  1.00 10.00      A   
ATOM   4345  O   LYS A 457     -12.313 -13.691  -8.121  1.00 10.00      A   
ATOM   4346  N   MET A 458     -14.305 -14.721  -7.945  1.00 10.00      A   
ATOM   4347  HN  MET A 458     -14.882 -15.443  -8.270  1.00 10.00      A   
ATOM   4348  CA  MET A 458     -14.801 -13.821  -6.917  1.00 10.00      A   
ATOM   4349  CB  MET A 458     -16.289 -14.047  -6.670  1.00 10.00      A   
ATOM   4350  CG  MET A 458     -16.963 -12.917  -5.912  1.00 10.00      A   
ATOM   4351  SD  MET A 458     -18.640 -13.338  -5.416  1.00 10.00      A   
ATOM   4352  CE  MET A 458     -18.314 -14.718  -4.324  1.00 10.00      A   
ATOM   4353  C   MET A 458     -14.020 -13.996  -5.624  1.00 10.00      A   
ATOM   4354  O   MET A 458     -13.871 -15.111  -5.127  1.00 10.00      A   
ATOM   4355  N   GLU A 459     -13.530 -12.889  -5.089  1.00 10.00      A   
ATOM   4356  HN  GLU A 459     -13.696 -12.030  -5.535  1.00 10.00      A   
ATOM   4357  CA  GLU A 459     -12.750 -12.902  -3.865  1.00 10.00      A   
ATOM   4358  CB  GLU A 459     -11.463 -12.104  -4.069  1.00 10.00      A   
ATOM   4359  CG  GLU A 459     -10.807 -12.324  -5.419  1.00 10.00      A   
ATOM   4360  CD  GLU A 459      -9.609 -11.426  -5.641  1.00 10.00      A   
ATOM   4361  OE1 GLU A 459      -8.484 -11.956  -5.781  1.00 10.00      A   
ATOM   4362  OE2 GLU A 459      -9.781 -10.191  -5.691  1.00 10.00      A   
ATOM   4363  C   GLU A 459     -13.528 -12.300  -2.703  1.00 10.00      A   
ATOM   4364  O   GLU A 459     -13.295 -12.646  -1.545  1.00 10.00      A   
ATOM   4365  N   MET A 460     -14.442 -11.394  -3.002  1.00 10.00      A   
ATOM   4366  HN  MET A 460     -14.601 -11.156  -3.941  1.00 10.00      A   
ATOM   4367  CA  MET A 460     -15.223 -10.749  -1.956  1.00 10.00      A   
ATOM   4368  CB  MET A 460     -14.706  -9.333  -1.700  1.00 10.00      A   
ATOM   4369  CG  MET A 460     -15.321  -8.656  -0.485  1.00 10.00      A   
ATOM   4370  SD  MET A 460     -14.462  -7.136  -0.035  1.00 10.00      A   
ATOM   4371  CE  MET A 460     -15.385  -6.633   1.415  1.00 10.00      A   
ATOM   4372  C   MET A 460     -16.705 -10.720  -2.295  1.00 10.00      A   
ATOM   4373  O   MET A 460     -17.091 -10.354  -3.406  1.00 10.00      A   
ATOM   4374  N   LEU A 461     -17.525 -11.110  -1.329  1.00 10.00      A   
ATOM   4375  HN  LEU A 461     -17.149 -11.389  -0.466  1.00 10.00      A   
ATOM   4376  CA  LEU A 461     -18.967 -11.128  -1.502  1.00 10.00      A   
ATOM   4377  CB  LEU A 461     -19.458 -12.557  -1.776  1.00 10.00      A   
ATOM   4378  CG  LEU A 461     -20.972 -12.746  -1.944  1.00 10.00      A   
ATOM   4379  CD1 LEU A 461     -21.458 -12.140  -3.253  1.00 10.00      A   
ATOM   4380  CD2 LEU A 461     -21.351 -14.218  -1.856  1.00 10.00      A   
ATOM   4381  C   LEU A 461     -19.648 -10.571  -0.256  1.00 10.00      A   
ATOM   4382  O   LEU A 461     -19.446 -11.072   0.851  1.00 10.00      A   
ATOM   4383  N   SER A 462     -20.429  -9.525  -0.437  1.00 10.00      A   
ATOM   4384  HN  SER A 462     -20.521  -9.148  -1.339  1.00 10.00      A   
ATOM   4385  CA  SER A 462     -21.147  -8.910   0.670  1.00 10.00      A   
ATOM   4386  CB  SER A 462     -20.994  -7.389   0.611  1.00 10.00      A   
ATOM   4387  OG  SER A 462     -19.636  -7.030   0.405  1.00 10.00      A   
ATOM   4388  HG  SER A 462     -19.251  -6.729   1.249  1.00 10.00      A   
ATOM   4389  C   SER A 462     -22.622  -9.309   0.627  1.00 10.00      A   
ATOM   4390  O   SER A 462     -23.332  -8.988  -0.329  1.00 10.00      A   
ATOM   4391  N   VAL A 463     -23.069 -10.031   1.652  1.00 10.00      A   
ATOM   4392  HN  VAL A 463     -22.451 -10.259   2.387  1.00 10.00      A   
ATOM   4393  CA  VAL A 463     -24.452 -10.487   1.723  1.00 10.00      A   
ATOM   4394  CB  VAL A 463     -24.530 -12.025   1.851  1.00 10.00      A   
ATOM   4395  CG1 VAL A 463     -25.970 -12.507   1.741  1.00 10.00      A   
ATOM   4396  CG2 VAL A 463     -23.655 -12.705   0.808  1.00 10.00      A   
ATOM   4397  C   VAL A 463     -25.177  -9.861   2.909  1.00 10.00      A   
ATOM   4398  O   VAL A 463     -24.661  -9.847   4.028  1.00 10.00      A   
ATOM   4399  N   ALA A 464     -26.375  -9.348   2.661  1.00 10.00      A   
ATOM   4400  HN  ALA A 464     -26.731  -9.384   1.750  1.00 10.00      A   
ATOM   4401  CA  ALA A 464     -27.177  -8.732   3.707  1.00 10.00      A   
ATOM   4402  CB  ALA A 464     -26.861  -7.251   3.823  1.00 10.00      A   
ATOM   4403  C   ALA A 464     -28.660  -8.943   3.436  1.00 10.00      A   
ATOM   4404  O   ALA A 464     -29.153  -8.604   2.356  1.00 10.00      A   
ATOM   4405  N   PHE A 465     -29.350  -9.523   4.417  1.00 10.00      A   
ATOM   4406  HN  PHE A 465     -28.873  -9.780   5.238  1.00 10.00      A   
ATOM   4407  CA  PHE A 465     -30.788  -9.792   4.327  1.00 10.00      A   
ATOM   4408  CB  PHE A 465     -31.591  -8.483   4.246  1.00 10.00      A   
ATOM   4409  CG  PHE A 465     -31.400  -7.539   5.400  1.00 10.00      A   
ATOM   4410  CD1 PHE A 465     -30.399  -6.580   5.375  1.00 10.00      A   
ATOM   4411  CD2 PHE A 465     -32.234  -7.599   6.506  1.00 10.00      A   
ATOM   4412  CE1 PHE A 465     -30.228  -5.701   6.429  1.00 10.00      A   
ATOM   4413  CE2 PHE A 465     -32.069  -6.725   7.564  1.00 10.00      A   
ATOM   4414  CZ  PHE A 465     -31.064  -5.776   7.527  1.00 10.00      A   
ATOM   4415  C   PHE A 465     -31.134 -10.678   3.127  1.00 10.00      A   
ATOM   4416  O   PHE A 465     -32.130 -10.439   2.443  1.00 10.00      A   
ATOM   4417  N   ALA A 466     -30.330 -11.702   2.874  1.00 10.00      A   
ATOM   4418  HN  ALA A 466     -29.561 -11.866   3.456  1.00 10.00      A   
ATOM   4419  CA  ALA A 466     -30.576 -12.589   1.741  1.00 10.00      A   
ATOM   4420  CB  ALA A 466     -29.744 -12.157   0.547  1.00 10.00      A   
ATOM   4421  C   ALA A 466     -30.273 -14.036   2.093  1.00 10.00      A   
ATOM   4422  O   ALA A 466     -29.332 -14.317   2.835  1.00 10.00      A   
ATOM   4423  N   GLY A 467     -31.074 -14.950   1.560  1.00 10.00      A   
ATOM   4424  HN  GLY A 467     -31.821 -14.664   0.983  1.00 10.00      A   
ATOM   4425  CA  GLY A 467     -30.869 -16.359   1.822  1.00 10.00      A   
ATOM   4426  C   GLY A 467     -32.150 -17.070   2.197  1.00 10.00      A   
ATOM   4427  O   GLY A 467     -33.128 -16.433   2.600  1.00 10.00      A   
ATOM   4428  N   ASP A 468     -32.155 -18.388   2.059  1.00 10.00      A   
ATOM   4429  HN  ASP A 468     -31.348 -18.842   1.705  1.00 10.00      A   
ATOM   4430  CA  ASP A 468     -33.326 -19.186   2.401  1.00 10.00      A   
ATOM   4431  CB  ASP A 468     -33.855 -19.926   1.170  1.00 10.00      A   
ATOM   4432  CG  ASP A 468     -35.242 -20.497   1.377  1.00 10.00      A   
ATOM   4433  OD1 ASP A 468     -35.423 -21.720   1.181  1.00 10.00      A   
ATOM   4434  OD2 ASP A 468     -36.160 -19.724   1.724  1.00 10.00      A   
ATOM   4435  C   ASP A 468     -32.998 -20.174   3.517  1.00 10.00      A   
ATOM   4436  O   ASP A 468     -33.803 -20.400   4.422  1.00 10.00      A   
ATOM   4437  N   SER A 469     -31.805 -20.756   3.451  1.00 10.00      A   
ATOM   4438  HN  SER A 469     -31.204 -20.540   2.698  1.00 10.00      A   
ATOM   4439  CA  SER A 469     -31.357 -21.708   4.459  1.00 10.00      A   
ATOM   4440  CB  SER A 469     -31.969 -23.092   4.216  1.00 10.00      A   
ATOM   4441  OG  SER A 469     -32.043 -23.400   2.834  1.00 10.00      A   
ATOM   4442  HG  SER A 469     -31.458 -22.801   2.332  1.00 10.00      A   
ATOM   4443  C   SER A 469     -29.834 -21.780   4.492  1.00 10.00      A   
ATOM   4444  O   SER A 469     -29.161 -20.937   3.909  1.00 10.00      A   
ATOM   4445  N   ASP A 470     -29.294 -22.789   5.169  1.00 10.00      A   
ATOM   4446  HN  ASP A 470     -29.880 -23.435   5.618  1.00 10.00      A   
ATOM   4447  CA  ASP A 470     -27.848 -22.959   5.270  1.00 10.00      A   
ATOM   4448  CB  ASP A 470     -27.504 -24.010   6.325  1.00 10.00      A   
ATOM   4449  CG  ASP A 470     -26.824 -23.426   7.547  1.00 10.00      A   
ATOM   4450  OD1 ASP A 470     -25.575 -23.402   7.591  1.00 10.00      A   
ATOM   4451  OD2 ASP A 470     -27.540 -23.009   8.479  1.00 10.00      A   
ATOM   4452  C   ASP A 470     -27.245 -23.363   3.931  1.00 10.00      A   
ATOM   4453  O   ASP A 470     -26.037 -23.243   3.723  1.00 10.00      A   
ATOM   4454  N   LEU A 471     -28.098 -23.838   3.023  1.00 10.00      A   
ATOM   4455  HN  LEU A 471     -29.049 -23.895   3.251  1.00 10.00      A   
ATOM   4456  CA  LEU A 471     -27.662 -24.268   1.698  1.00 10.00      A   
ATOM   4457  CB  LEU A 471     -28.852 -24.766   0.871  1.00 10.00      A   
ATOM   4458  CG  LEU A 471     -29.414 -26.138   1.252  1.00 10.00      A   
ATOM   4459  CD1 LEU A 471     -30.678 -26.435   0.460  1.00 10.00      A   
ATOM   4460  CD2 LEU A 471     -28.371 -27.221   1.019  1.00 10.00      A   
ATOM   4461  C   LEU A 471     -26.944 -23.141   0.967  1.00 10.00      A   
ATOM   4462  O   LEU A 471     -25.927 -23.371   0.315  1.00 10.00      A   
ATOM   4463  N   GLY A 472     -27.468 -21.927   1.101  1.00 10.00      A   
ATOM   4464  HN  GLY A 472     -28.283 -21.812   1.639  1.00 10.00      A   
ATOM   4465  CA  GLY A 472     -26.867 -20.775   0.453  1.00 10.00      A   
ATOM   4466  C   GLY A 472     -25.416 -20.581   0.845  1.00 10.00      A   
ATOM   4467  O   GLY A 472     -24.564 -20.320  -0.005  1.00 10.00      A   
ATOM   4468  N   MET A 473     -25.135 -20.728   2.132  1.00 10.00      A   
ATOM   4469  HN  MET A 473     -25.857 -20.945   2.758  1.00 10.00      A   
ATOM   4470  CA  MET A 473     -23.778 -20.574   2.637  1.00 10.00      A   
ATOM   4471  CB  MET A 473     -23.776 -20.480   4.168  1.00 10.00      A   
ATOM   4472  CG  MET A 473     -22.388 -20.367   4.786  1.00 10.00      A   
ATOM   4473  SD  MET A 473     -22.415 -19.744   6.477  1.00 10.00      A   
ATOM   4474  CE  MET A 473     -23.412 -20.994   7.289  1.00 10.00      A   
ATOM   4475  C   MET A 473     -22.897 -21.723   2.163  1.00 10.00      A   
ATOM   4476  O   MET A 473     -21.732 -21.527   1.817  1.00 10.00      A   
ATOM   4477  N   HIS A 474     -23.469 -22.921   2.129  1.00 10.00      A   
ATOM   4478  HN  HIS A 474     -24.408 -23.010   2.405  1.00 10.00      A   
ATOM   4479  CA  HIS A 474     -22.740 -24.107   1.695  1.00 10.00      A   
ATOM   4480  CB  HIS A 474     -23.582 -25.366   1.925  1.00 10.00      A   
ATOM   4481  CG  HIS A 474     -22.818 -26.643   1.763  1.00 10.00      A   
ATOM   4482  ND1 HIS A 474     -22.018 -27.129   2.768  1.00 10.00      A   
ATOM   4483  CD2 HIS A 474     -22.767 -27.484   0.703  1.00 10.00      A   
ATOM   4484  CE1 HIS A 474     -21.498 -28.251   2.303  1.00 10.00      A   
ATOM   4485  NE2 HIS A 474     -21.924 -28.502   1.061  1.00 10.00      A   
ATOM   4486  HE2 HIS A 474     -21.672 -29.275   0.503  1.00 10.00      A   
ATOM   4487  C   HIS A 474     -22.347 -23.995   0.225  1.00 10.00      A   
ATOM   4488  O   HIS A 474     -21.203 -24.272  -0.150  1.00 10.00      A   
ATOM   4489  N   HIS A 475     -23.301 -23.572  -0.597  1.00 10.00      A   
ATOM   4490  HN  HIS A 475     -24.188 -23.358  -0.226  1.00 10.00      A   
ATOM   4491  CA  HIS A 475     -23.071 -23.413  -2.030  1.00 10.00      A   
ATOM   4492  CB  HIS A 475     -24.348 -22.950  -2.745  1.00 10.00      A   
ATOM   4493  CG  HIS A 475     -25.306 -24.055  -3.087  1.00 10.00      A   
ATOM   4494  ND1 HIS A 475     -25.080 -25.000  -4.069  1.00 10.00      A   
ATOM   4495  HD1 HIS A 475     -24.285 -25.066  -4.643  1.00 10.00      A   
ATOM   4496  CD2 HIS A 475     -26.527 -24.347  -2.568  1.00 10.00      A   
ATOM   4497  CE1 HIS A 475     -26.141 -25.812  -4.112  1.00 10.00      A   
ATOM   4498  NE2 HIS A 475     -27.048 -25.460  -3.222  1.00 10.00      A   
ATOM   4499  C   HIS A 475     -21.942 -22.425  -2.293  1.00 10.00      A   
ATOM   4500  O   HIS A 475     -21.114 -22.628  -3.178  1.00 10.00      A   
ATOM   4501  N   VAL A 476     -21.899 -21.366  -1.500  1.00 10.00      A   
ATOM   4502  HN  VAL A 476     -22.576 -21.266  -0.799  1.00 10.00      A   
ATOM   4503  CA  VAL A 476     -20.871 -20.349  -1.647  1.00 10.00      A   
ATOM   4504  CB  VAL A 476     -21.240 -19.046  -0.903  1.00 10.00      A   
ATOM   4505  CG1 VAL A 476     -20.075 -18.064  -0.897  1.00 10.00      A   
ATOM   4506  CG2 VAL A 476     -22.467 -18.406  -1.530  1.00 10.00      A   
ATOM   4507  C   VAL A 476     -19.517 -20.860  -1.159  1.00 10.00      A   
ATOM   4508  O   VAL A 476     -18.521 -20.777  -1.877  1.00 10.00      A   
ATOM   4509  N   LEU A 477     -19.493 -21.416   0.049  1.00 10.00      A   
ATOM   4510  HN  LEU A 477     -20.332 -21.481   0.560  1.00 10.00      A   
ATOM   4511  CA  LEU A 477     -18.257 -21.923   0.645  1.00 10.00      A   
ATOM   4512  CB  LEU A 477     -18.465 -22.333   2.105  1.00 10.00      A   
ATOM   4513  CG  LEU A 477     -18.609 -21.185   3.107  1.00 10.00      A   
ATOM   4514  CD1 LEU A 477     -18.963 -21.710   4.488  1.00 10.00      A   
ATOM   4515  CD2 LEU A 477     -17.338 -20.356   3.159  1.00 10.00      A   
ATOM   4516  C   LEU A 477     -17.611 -23.055  -0.157  1.00 10.00      A   
ATOM   4517  O   LEU A 477     -16.395 -23.063  -0.350  1.00 10.00      A   
ATOM   4518  N   SER A 478     -18.413 -24.001  -0.628  1.00 10.00      A   
ATOM   4519  HN  SER A 478     -19.380 -23.949  -0.449  1.00 10.00      A   
ATOM   4520  CA  SER A 478     -17.894 -25.121  -1.403  1.00 10.00      A   
ATOM   4521  CB  SER A 478     -18.737 -26.376  -1.163  1.00 10.00      A   
ATOM   4522  OG  SER A 478     -18.670 -26.787   0.193  1.00 10.00      A   
ATOM   4523  HG  SER A 478     -18.103 -26.175   0.686  1.00 10.00      A   
ATOM   4524  C   SER A 478     -17.844 -24.793  -2.894  1.00 10.00      A   
ATOM   4525  O   SER A 478     -17.364 -25.595  -3.697  1.00 10.00      A   
ATOM   4526  N   GLY A 479     -18.325 -23.609  -3.260  1.00 10.00      A   
ATOM   4527  HN  GLY A 479     -18.683 -23.000  -2.575  1.00 10.00      A   
ATOM   4528  CA  GLY A 479     -18.332 -23.215  -4.655  1.00 10.00      A   
ATOM   4529  C   GLY A 479     -17.232 -22.235  -5.004  1.00 10.00      A   
ATOM   4530  O   GLY A 479     -16.552 -22.390  -6.021  1.00 10.00      A   
ATOM   4531  N   CYS A 480     -17.059 -21.217  -4.174  1.00 10.00      A   
ATOM   4532  HN  CYS A 480     -17.634 -21.139  -3.374  1.00 10.00      A   
ATOM   4533  CA  CYS A 480     -16.035 -20.210  -4.414  1.00 10.00      A   
ATOM   4534  CB  CYS A 480     -16.245 -19.004  -3.502  1.00 10.00      A   
ATOM   4535  SG  CYS A 480     -17.795 -18.118  -3.793  1.00 10.00      A   
ATOM   4536  HG  CYS A 480     -18.738 -19.015  -4.055  1.00 10.00      A   
ATOM   4537  C   CYS A 480     -14.638 -20.796  -4.236  1.00 10.00      A   
ATOM   4538  O   CYS A 480     -14.383 -21.557  -3.298  1.00 10.00      A   
ATOM   4539  N   ASP A 481     -13.737 -20.439  -5.139  1.00 10.00      A   
ATOM   4540  HN  ASP A 481     -13.995 -19.811  -5.847  1.00 10.00      A   
ATOM   4541  CA  ASP A 481     -12.373 -20.952  -5.098  1.00 10.00      A   
ATOM   4542  CB  ASP A 481     -12.030 -21.651  -6.418  1.00 10.00      A   
ATOM   4543  CG  ASP A 481     -10.605 -22.165  -6.469  1.00 10.00      A   
ATOM   4544  OD1 ASP A 481     -10.235 -22.997  -5.613  1.00 10.00      A   
ATOM   4545  OD2 ASP A 481      -9.856 -21.757  -7.380  1.00 10.00      A   
ATOM   4546  C   ASP A 481     -11.352 -19.858  -4.794  1.00 10.00      A   
ATOM   4547  O   ASP A 481     -10.337 -20.110  -4.140  1.00 10.00      A   
ATOM   4548  N   SER A 482     -11.628 -18.639  -5.247  1.00 10.00      A   
ATOM   4549  HN  SER A 482     -12.460 -18.487  -5.742  1.00 10.00      A   
ATOM   4550  CA  SER A 482     -10.716 -17.521  -5.024  1.00 10.00      A   
ATOM   4551  CB  SER A 482     -10.504 -16.735  -6.323  1.00 10.00      A   
ATOM   4552  OG  SER A 482     -10.183 -17.607  -7.396  1.00 10.00      A   
ATOM   4553  HG  SER A 482     -11.000 -17.939  -7.794  1.00 10.00      A   
ATOM   4554  C   SER A 482     -11.220 -16.599  -3.913  1.00 10.00      A   
ATOM   4555  O   SER A 482     -10.841 -15.430  -3.851  1.00 10.00      A   
ATOM   4556  N   LEU A 483     -12.050 -17.142  -3.024  1.00 10.00      A   
ATOM   4557  HN  LEU A 483     -12.289 -18.086  -3.115  1.00 10.00      A   
ATOM   4558  CA  LEU A 483     -12.608 -16.368  -1.918  1.00 10.00      A   
ATOM   4559  CB  LEU A 483     -13.601 -17.204  -1.101  1.00 10.00      A   
ATOM   4560  CG  LEU A 483     -15.017 -16.631  -0.956  1.00 10.00      A   
ATOM   4561  CD1 LEU A 483     -15.914 -17.606  -0.208  1.00 10.00      A   
ATOM   4562  CD2 LEU A 483     -14.997 -15.283  -0.251  1.00 10.00      A   
ATOM   4563  C   LEU A 483     -11.514 -15.812  -1.010  1.00 10.00      A   
ATOM   4564  O   LEU A 483     -10.533 -16.496  -0.702  1.00 10.00      A   
ATOM   4565  N   ARG A 484     -11.694 -14.567  -0.596  1.00 10.00      A   
ATOM   4566  HN  ARG A 484     -12.496 -14.083  -0.895  1.00 10.00      A   
ATOM   4567  CA  ARG A 484     -10.748 -13.885   0.272  1.00 10.00      A   
ATOM   4568  CB  ARG A 484     -10.025 -12.777  -0.501  1.00 10.00      A   
ATOM   4569  CG  ARG A 484      -8.784 -13.232  -1.255  1.00 10.00      A   
ATOM   4570  CD  ARG A 484      -8.361 -12.204  -2.294  1.00 10.00      A   
ATOM   4571  NE  ARG A 484      -8.506 -10.828  -1.804  1.00 10.00      A   
ATOM   4572  HE  ARG A 484      -9.034 -10.696  -0.989  1.00 10.00      A   
ATOM   4573  CZ  ARG A 484      -7.972  -9.758  -2.400  1.00 10.00      A   
ATOM   4574  NH1 ARG A 484      -7.252  -9.894  -3.506  1.00 10.00      A   
ATOM   4575 HH11 ARG A 484      -6.832  -9.057  -3.964  1.00 10.00      A   
ATOM   4576 HH12 ARG A 484      -7.101 -10.836  -3.923  1.00 10.00      A   
ATOM   4577  NH2 ARG A 484      -8.164  -8.552  -1.891  1.00 10.00      A   
ATOM   4578 HH21 ARG A 484      -7.743  -7.707  -2.351  1.00 10.00      A   
ATOM   4579 HH22 ARG A 484      -8.732  -8.420  -1.023  1.00 10.00      A   
ATOM   4580  C   ARG A 484     -11.461 -13.278   1.478  1.00 10.00      A   
ATOM   4581  O   ARG A 484     -11.106 -13.555   2.622  1.00 10.00      A   
ATOM   4582  N   LYS A 485     -12.464 -12.446   1.214  1.00 10.00      A   
ATOM   4583  HN  LYS A 485     -12.714 -12.281   0.279  1.00 10.00      A   
ATOM   4584  CA  LYS A 485     -13.224 -11.789   2.272  1.00 10.00      A   
ATOM   4585  CB  LYS A 485     -12.955 -10.277   2.280  1.00 10.00      A   
ATOM   4586  CG  LYS A 485     -11.559  -9.884   2.736  1.00 10.00      A   
ATOM   4587  CD  LYS A 485     -11.389  -8.367   2.779  1.00 10.00      A   
ATOM   4588  CE  LYS A 485     -11.397  -7.759   1.384  1.00 10.00      A   
ATOM   4589  NZ  LYS A 485     -10.942  -6.341   1.370  1.00 10.00      A   
ATOM   4590  HZ1 LYS A 485     -11.436  -5.816   0.621  1.00 10.00      A   
ATOM   4591  HZ2 LYS A 485      -9.910  -6.293   1.188  1.00 10.00      A   
ATOM   4592  HZ3 LYS A 485     -11.136  -5.882   2.284  1.00 10.00      A   
ATOM   4593  C   LYS A 485     -14.718 -12.045   2.096  1.00 10.00      A   
ATOM   4594  O   LYS A 485     -15.269 -11.836   1.014  1.00 10.00      A   
ATOM   4595  N   LEU A 486     -15.362 -12.508   3.153  1.00 10.00      A   
ATOM   4596  HN  LEU A 486     -14.863 -12.665   3.988  1.00 10.00      A   
ATOM   4597  CA  LEU A 486     -16.792 -12.784   3.120  1.00 10.00      A   
ATOM   4598  CB  LEU A 486     -17.050 -14.292   3.184  1.00 10.00      A   
ATOM   4599  CG  LEU A 486     -18.440 -14.769   2.747  1.00 10.00      A   
ATOM   4600  CD1 LEU A 486     -18.691 -14.438   1.285  1.00 10.00      A   
ATOM   4601  CD2 LEU A 486     -18.595 -16.262   2.994  1.00 10.00      A   
ATOM   4602  C   LEU A 486     -17.479 -12.080   4.282  1.00 10.00      A   
ATOM   4603  O   LEU A 486     -17.059 -12.210   5.431  1.00 10.00      A   
ATOM   4604  N   GLU A 487     -18.521 -11.322   3.977  1.00 10.00      A   
ATOM   4605  HN  GLU A 487     -18.808 -11.252   3.037  1.00 10.00      A   
ATOM   4606  CA  GLU A 487     -19.260 -10.588   4.994  1.00 10.00      A   
ATOM   4607  CB  GLU A 487     -18.923  -9.098   4.925  1.00 10.00      A   
ATOM   4608  CG  GLU A 487     -18.541  -8.618   3.533  1.00 10.00      A   
ATOM   4609  CD  GLU A 487     -18.016  -7.202   3.532  1.00 10.00      A   
ATOM   4610  OE1 GLU A 487     -18.531  -6.377   2.754  1.00 10.00      A   
ATOM   4611  OE2 GLU A 487     -17.080  -6.911   4.307  1.00 10.00      A   
ATOM   4612  C   GLU A 487     -20.756 -10.813   4.838  1.00 10.00      A   
ATOM   4613  O   GLU A 487     -21.347 -10.465   3.816  1.00 10.00      A   
ATOM   4614  N   ILE A 488     -21.362 -11.403   5.855  1.00 10.00      A   
ATOM   4615  HN  ILE A 488     -20.836 -11.650   6.647  1.00 10.00      A   
ATOM   4616  CA  ILE A 488     -22.785 -11.697   5.831  1.00 10.00      A   
ATOM   4617  CB  ILE A 488     -23.024 -13.222   5.726  1.00 10.00      A   
ATOM   4618  CG1 ILE A 488     -22.341 -13.789   4.475  1.00 10.00      A   
ATOM   4619  CG2 ILE A 488     -24.511 -13.537   5.713  1.00 10.00      A   
ATOM   4620  CD1 ILE A 488     -22.330 -15.301   4.410  1.00 10.00      A   
ATOM   4621  C   ILE A 488     -23.472 -11.167   7.089  1.00 10.00      A   
ATOM   4622  O   ILE A 488     -22.992 -11.372   8.207  1.00 10.00      A   
ATOM   4623  N   ARG A 489     -24.588 -10.473   6.909  1.00 10.00      A   
ATOM   4624  HN  ARG A 489     -24.921 -10.320   5.995  1.00 10.00      A   
ATOM   4625  CA  ARG A 489     -25.336  -9.940   8.036  1.00 10.00      A   
ATOM   4626  CB  ARG A 489     -25.006  -8.465   8.286  1.00 10.00      A   
ATOM   4627  CG  ARG A 489     -25.533  -7.510   7.228  1.00 10.00      A   
ATOM   4628  CD  ARG A 489     -25.825  -6.139   7.819  1.00 10.00      A   
ATOM   4629  NE  ARG A 489     -26.838  -6.201   8.872  1.00 10.00      A   
ATOM   4630  HE  ARG A 489     -27.340  -7.045   8.968  1.00 10.00      A   
ATOM   4631  CZ  ARG A 489     -27.124  -5.199   9.699  1.00 10.00      A   
ATOM   4632  NH1 ARG A 489     -26.480  -4.039   9.605  1.00 10.00      A   
ATOM   4633 HH11 ARG A 489     -25.747  -3.907   8.876  1.00 10.00      A   
ATOM   4634 HH12 ARG A 489     -26.702  -3.258  10.260  1.00 10.00      A   
ATOM   4635  NH2 ARG A 489     -28.065  -5.366  10.612  1.00 10.00      A   
ATOM   4636 HH21 ARG A 489     -28.308  -4.597  11.271  1.00 10.00      A   
ATOM   4637 HH22 ARG A 489     -28.576  -6.287  10.678  1.00 10.00      A   
ATOM   4638  C   ARG A 489     -26.833 -10.123   7.830  1.00 10.00      A   
ATOM   4639  O   ARG A 489     -27.342  -9.932   6.721  1.00 10.00      A   
ATOM   4640  N   ASP A 490     -27.525 -10.511   8.900  1.00 10.00      A   
ATOM   4641  HN  ASP A 490     -27.044 -10.668   9.743  1.00 10.00      A   
ATOM   4642  CA  ASP A 490     -28.972 -10.719   8.863  1.00 10.00      A   
ATOM   4643  CB  ASP A 490     -29.707  -9.411   8.566  1.00 10.00      A   
ATOM   4644  CG  ASP A 490     -29.945  -8.579   9.804  1.00 10.00      A   
ATOM   4645  OD1 ASP A 490     -31.006  -8.747  10.436  1.00 10.00      A   
ATOM   4646  OD2 ASP A 490     -29.075  -7.751  10.150  1.00 10.00      A   
ATOM   4647  C   ASP A 490     -29.367 -11.786   7.852  1.00 10.00      A   
ATOM   4648  O   ASP A 490     -30.071 -11.510   6.878  1.00 10.00      A   
ATOM   4649  N   CYS A 491     -28.930 -13.008   8.093  1.00 10.00      A   
ATOM   4650  HN  CYS A 491     -28.398 -13.179   8.898  1.00 10.00      A   
ATOM   4651  CA  CYS A 491     -29.235 -14.112   7.199  1.00 10.00      A   
ATOM   4652  CB  CYS A 491     -28.050 -14.364   6.266  1.00 10.00      A   
ATOM   4653  SG  CYS A 491     -27.831 -13.098   4.994  1.00 10.00      A   
ATOM   4654  HG  CYS A 491     -28.258 -13.607   3.842  1.00 10.00      A   
ATOM   4655  C   CYS A 491     -29.579 -15.369   7.988  1.00 10.00      A   
ATOM   4656  O   CYS A 491     -29.176 -15.507   9.147  1.00 10.00      A   
ATOM   4657  N   PRO A 492     -30.329 -16.304   7.376  1.00 10.00      A   
ATOM   4658  CA  PRO A 492     -30.727 -17.560   8.028  1.00 10.00      A   
ATOM   4659  CB  PRO A 492     -31.852 -18.069   7.124  1.00 10.00      A   
ATOM   4660  CG  PRO A 492     -31.510 -17.539   5.774  1.00 10.00      A   
ATOM   4661  CD  PRO A 492     -30.860 -16.204   6.000  1.00 10.00      A   
ATOM   4662  C   PRO A 492     -29.586 -18.578   8.059  1.00 10.00      A   
ATOM   4663  O   PRO A 492     -29.800 -19.763   8.314  1.00 10.00      A   
ATOM   4664  N   PHE A 493     -28.375 -18.114   7.780  1.00 10.00      A   
ATOM   4665  HN  PHE A 493     -28.264 -17.163   7.582  1.00 10.00      A   
ATOM   4666  CA  PHE A 493     -27.209 -18.982   7.782  1.00 10.00      A   
ATOM   4667  CB  PHE A 493     -26.034 -18.317   7.061  1.00 10.00      A   
ATOM   4668  CG  PHE A 493     -26.311 -17.954   5.629  1.00 10.00      A   
ATOM   4669  CD1 PHE A 493     -25.740 -16.824   5.067  1.00 10.00      A   
ATOM   4670  CD2 PHE A 493     -27.141 -18.739   4.846  1.00 10.00      A   
ATOM   4671  CE1 PHE A 493     -25.996 -16.483   3.751  1.00 10.00      A   
ATOM   4672  CE2 PHE A 493     -27.401 -18.405   3.531  1.00 10.00      A   
ATOM   4673  CZ  PHE A 493     -26.827 -17.275   2.983  1.00 10.00      A   
ATOM   4674  C   PHE A 493     -26.815 -19.301   9.214  1.00 10.00      A   
ATOM   4675  O   PHE A 493     -26.615 -18.393  10.028  1.00 10.00      A   
ATOM   4676  N   GLY A 494     -26.722 -20.582   9.528  1.00 10.00      A   
ATOM   4677  HN  GLY A 494     -26.899 -21.270   8.845  1.00 10.00      A   
ATOM   4678  CA  GLY A 494     -26.362 -20.981  10.864  1.00 10.00      A   
ATOM   4679  C   GLY A 494     -24.947 -21.501  10.959  1.00 10.00      A   
ATOM   4680  O   GLY A 494     -23.992 -20.817  10.595  1.00 10.00      A   
ATOM   4681  N   ASP A 495     -24.817 -22.721  11.442  1.00 10.00      A   
ATOM   4682  HN  ASP A 495     -25.625 -23.221  11.695  1.00 10.00      A   
ATOM   4683  CA  ASP A 495     -23.514 -23.345  11.614  1.00 10.00      A   
ATOM   4684  CB  ASP A 495     -23.214 -23.547  13.104  1.00 10.00      A   
ATOM   4685  CG  ASP A 495     -24.409 -24.048  13.899  1.00 10.00      A   
ATOM   4686  OD1 ASP A 495     -24.826 -23.356  14.852  1.00 10.00      A   
ATOM   4687  OD2 ASP A 495     -24.950 -25.127  13.573  1.00 10.00      A   
ATOM   4688  C   ASP A 495     -23.434 -24.675  10.877  1.00 10.00      A   
ATOM   4689  O   ASP A 495     -22.401 -25.348  10.899  1.00 10.00      A   
ATOM   4690  N   LYS A 496     -24.518 -25.037  10.203  1.00 10.00      A   
ATOM   4691  HN  LYS A 496     -25.295 -24.439  10.193  1.00 10.00      A   
ATOM   4692  CA  LYS A 496     -24.573 -26.296   9.465  1.00 10.00      A   
ATOM   4693  CB  LYS A 496     -25.971 -26.535   8.889  1.00 10.00      A   
ATOM   4694  CG  LYS A 496     -27.110 -26.232   9.850  1.00 10.00      A   
ATOM   4695  CD  LYS A 496     -28.448 -26.231   9.128  1.00 10.00      A   
ATOM   4696  CE  LYS A 496     -29.530 -25.522   9.933  1.00 10.00      A   
ATOM   4697  NZ  LYS A 496     -29.185 -24.108  10.238  1.00 10.00      A   
ATOM   4698  HZ1 LYS A 496     -30.053 -23.545  10.355  1.00 10.00      A   
ATOM   4699  HZ2 LYS A 496     -28.622 -23.694   9.460  1.00 10.00      A   
ATOM   4700  HZ3 LYS A 496     -28.632 -24.057  11.116  1.00 10.00      A   
ATOM   4701  C   LYS A 496     -23.542 -26.305   8.343  1.00 10.00      A   
ATOM   4702  O   LYS A 496     -22.710 -27.210   8.255  1.00 10.00      A   
ATOM   4703  N   ALA A 497     -23.590 -25.288   7.496  1.00 10.00      A   
ATOM   4704  HN  ALA A 497     -24.278 -24.586   7.621  1.00 10.00      A   
ATOM   4705  CA  ALA A 497     -22.658 -25.182   6.385  1.00 10.00      A   
ATOM   4706  CB  ALA A 497     -23.233 -24.279   5.308  1.00 10.00      A   
ATOM   4707  C   ALA A 497     -21.314 -24.648   6.864  1.00 10.00      A   
ATOM   4708  O   ALA A 497     -20.267 -24.960   6.292  1.00 10.00      A   
ATOM   4709  N   LEU A 498     -21.359 -23.861   7.933  1.00 10.00      A   
ATOM   4710  HN  LEU A 498     -22.229 -23.676   8.347  1.00 10.00      A   
ATOM   4711  CA  LEU A 498     -20.161 -23.264   8.513  1.00 10.00      A   
ATOM   4712  CB  LEU A 498     -20.551 -22.311   9.649  1.00 10.00      A   
ATOM   4713  CG  LEU A 498     -19.403 -21.640  10.406  1.00 10.00      A   
ATOM   4714  CD1 LEU A 498     -18.686 -20.635   9.518  1.00 10.00      A   
ATOM   4715  CD2 LEU A 498     -19.912 -20.977  11.677  1.00 10.00      A   
ATOM   4716  C   LEU A 498     -19.201 -24.333   9.035  1.00 10.00      A   
ATOM   4717  O   LEU A 498     -18.008 -24.317   8.732  1.00 10.00      A   
ATOM   4718  N   LEU A 499     -19.734 -25.271   9.805  1.00 10.00      A   
ATOM   4719  HN  LEU A 499     -20.697 -25.242  10.000  1.00 10.00      A   
ATOM   4720  CA  LEU A 499     -18.928 -26.340  10.378  1.00 10.00      A   
ATOM   4721  CB  LEU A 499     -19.666 -27.002  11.542  1.00 10.00      A   
ATOM   4722  CG  LEU A 499     -19.844 -26.154  12.804  1.00 10.00      A   
ATOM   4723  CD1 LEU A 499     -20.695 -26.894  13.825  1.00 10.00      A   
ATOM   4724  CD2 LEU A 499     -18.494 -25.781  13.396  1.00 10.00      A   
ATOM   4725  C   LEU A 499     -18.536 -27.379   9.330  1.00 10.00      A   
ATOM   4726  O   LEU A 499     -17.543 -28.095   9.490  1.00 10.00      A   
ATOM   4727  N   ALA A 500     -19.315 -27.455   8.258  1.00 10.00      A   
ATOM   4728  HN  ALA A 500     -20.094 -26.861   8.190  1.00 10.00      A   
ATOM   4729  CA  ALA A 500     -19.045 -28.400   7.181  1.00 10.00      A   
ATOM   4730  CB  ALA A 500     -20.293 -28.612   6.334  1.00 10.00      A   
ATOM   4731  C   ALA A 500     -17.888 -27.910   6.314  1.00 10.00      A   
ATOM   4732  O   ALA A 500     -17.146 -28.705   5.737  1.00 10.00      A   
ATOM   4733  N   ASN A 501     -17.738 -26.592   6.236  1.00 10.00      A   
ATOM   4734  HN  ASN A 501     -18.359 -26.013   6.728  1.00 10.00      A   
ATOM   4735  CA  ASN A 501     -16.670 -25.980   5.443  1.00 10.00      A   
ATOM   4736  CB  ASN A 501     -17.234 -24.942   4.470  1.00 10.00      A   
ATOM   4737  CG  ASN A 501     -17.878 -25.565   3.246  1.00 10.00      A   
ATOM   4738  OD1 ASN A 501     -17.220 -25.789   2.229  1.00 10.00      A   
ATOM   4739  ND2 ASN A 501     -19.173 -25.841   3.330  1.00 10.00      A   
ATOM   4740 HD21 ASN A 501     -19.639 -25.631   4.170  1.00 10.00      A   
ATOM   4741 HD22 ASN A 501     -19.614 -26.246   2.553  1.00 10.00      A   
ATOM   4742  C   ASN A 501     -15.638 -25.327   6.349  1.00 10.00      A   
ATOM   4743  O   ASN A 501     -15.040 -24.310   5.999  1.00 10.00      A   
ATOM   4744  N   ALA A 502     -15.427 -25.931   7.510  1.00 10.00      A   
ATOM   4745  HN  ALA A 502     -15.933 -26.741   7.718  1.00 10.00      A   
ATOM   4746  CA  ALA A 502     -14.477 -25.426   8.490  1.00 10.00      A   
ATOM   4747  CB  ALA A 502     -14.491 -26.300   9.736  1.00 10.00      A   
ATOM   4748  C   ALA A 502     -13.067 -25.317   7.915  1.00 10.00      A   
ATOM   4749  O   ALA A 502     -12.389 -24.311   8.109  1.00 10.00      A   
ATOM   4750  N   SER A 503     -12.638 -26.341   7.186  1.00 10.00      A   
ATOM   4751  HN  SER A 503     -13.228 -27.116   7.046  1.00 10.00      A   
ATOM   4752  CA  SER A 503     -11.307 -26.345   6.593  1.00 10.00      A   
ATOM   4753  CB  SER A 503     -10.950 -27.754   6.130  1.00 10.00      A   
ATOM   4754  OG  SER A 503     -11.468 -28.722   7.028  1.00 10.00      A   
ATOM   4755  HG  SER A 503     -12.248 -29.131   6.633  1.00 10.00      A   
ATOM   4756  C   SER A 503     -11.215 -25.363   5.425  1.00 10.00      A   
ATOM   4757  O   SER A 503     -10.134 -24.886   5.085  1.00 10.00      A   
ATOM   4758  N   LYS A 504     -12.358 -25.047   4.831  1.00 10.00      A   
ATOM   4759  HN  LYS A 504     -13.194 -25.434   5.168  1.00 10.00      A   
ATOM   4760  CA  LYS A 504     -12.404 -24.128   3.704  1.00 10.00      A   
ATOM   4761  CB  LYS A 504     -13.746 -24.253   2.973  1.00 10.00      A   
ATOM   4762  CG  LYS A 504     -13.807 -23.524   1.641  1.00 10.00      A   
ATOM   4763  CD  LYS A 504     -12.732 -24.018   0.686  1.00 10.00      A   
ATOM   4764  CE  LYS A 504     -12.708 -23.194  -0.591  1.00 10.00      A   
ATOM   4765  NZ  LYS A 504     -13.917 -23.435  -1.421  1.00 10.00      A   
ATOM   4766  HZ1 LYS A 504     -13.934 -22.779  -2.231  1.00 10.00      A   
ATOM   4767  HZ2 LYS A 504     -14.780 -23.286  -0.855  1.00 10.00      A   
ATOM   4768  HZ3 LYS A 504     -13.915 -24.411  -1.780  1.00 10.00      A   
ATOM   4769  C   LYS A 504     -12.175 -22.692   4.173  1.00 10.00      A   
ATOM   4770  O   LYS A 504     -11.781 -21.824   3.390  1.00 10.00      A   
ATOM   4771  N   LEU A 505     -12.396 -22.454   5.462  1.00 10.00      A   
ATOM   4772  HN  LEU A 505     -12.684 -23.192   6.042  1.00 10.00      A   
ATOM   4773  CA  LEU A 505     -12.217 -21.130   6.041  1.00 10.00      A   
ATOM   4774  CB  LEU A 505     -12.894 -21.048   7.415  1.00 10.00      A   
ATOM   4775  CG  LEU A 505     -14.371 -21.458   7.469  1.00 10.00      A   
ATOM   4776  CD1 LEU A 505     -14.891 -21.415   8.897  1.00 10.00      A   
ATOM   4777  CD2 LEU A 505     -15.214 -20.573   6.562  1.00 10.00      A   
ATOM   4778  C   LEU A 505     -10.732 -20.785   6.160  1.00 10.00      A   
ATOM   4779  O   LEU A 505     -10.365 -19.621   6.321  1.00 10.00      A   
ATOM   4780  N   GLU A 506      -9.881 -21.805   6.070  1.00 10.00      A   
ATOM   4781  HN  GLU A 506     -10.235 -22.711   5.944  1.00 10.00      A   
ATOM   4782  CA  GLU A 506      -8.435 -21.617   6.162  1.00 10.00      A   
ATOM   4783  CB  GLU A 506      -7.725 -22.965   6.340  1.00 10.00      A   
ATOM   4784  CG  GLU A 506      -8.100 -23.708   7.612  1.00 10.00      A   
ATOM   4785  CD  GLU A 506      -7.220 -24.915   7.864  1.00 10.00      A   
ATOM   4786  OE1 GLU A 506      -7.342 -25.913   7.123  1.00 10.00      A   
ATOM   4787  OE2 GLU A 506      -6.404 -24.874   8.808  1.00 10.00      A   
ATOM   4788  C   GLU A 506      -7.899 -20.914   4.917  1.00 10.00      A   
ATOM   4789  O   GLU A 506      -6.894 -20.202   4.970  1.00 10.00      A   
ATOM   4790  N   THR A 507      -8.586 -21.109   3.803  1.00 10.00      A   
ATOM   4791  HN  THR A 507      -9.382 -21.682   3.827  1.00 10.00      A   
ATOM   4792  CA  THR A 507      -8.188 -20.508   2.540  1.00 10.00      A   
ATOM   4793  CB  THR A 507      -8.756 -21.310   1.356  1.00 10.00      A   
ATOM   4794  OG1 THR A 507      -9.636 -22.331   1.856  1.00 10.00      A   
ATOM   4795  HG1 THR A 507     -10.485 -21.934   2.099  1.00 10.00      A   
ATOM   4796  CG2 THR A 507      -7.633 -21.949   0.556  1.00 10.00      A   
ATOM   4797  C   THR A 507      -8.659 -19.061   2.430  1.00 10.00      A   
ATOM   4798  O   THR A 507      -8.259 -18.341   1.515  1.00 10.00      A   
ATOM   4799  N   MET A 508      -9.491 -18.634   3.372  1.00 10.00      A   
ATOM   4800  HN  MET A 508      -9.733 -19.234   4.106  1.00 10.00      A   
ATOM   4801  CA  MET A 508     -10.029 -17.282   3.361  1.00 10.00      A   
ATOM   4802  CB  MET A 508     -11.531 -17.304   3.645  1.00 10.00      A   
ATOM   4803  CG  MET A 508     -12.353 -17.929   2.529  1.00 10.00      A   
ATOM   4804  SD  MET A 508     -14.055 -18.259   3.018  1.00 10.00      A   
ATOM   4805  CE  MET A 508     -14.534 -16.650   3.642  1.00 10.00      A   
ATOM   4806  C   MET A 508      -9.308 -16.387   4.358  1.00 10.00      A   
ATOM   4807  O   MET A 508      -8.821 -16.854   5.386  1.00 10.00      A   
ATOM   4808  N   ARG A 509      -9.247 -15.099   4.048  1.00 10.00      A   
ATOM   4809  HN  ARG A 509      -9.673 -14.786   3.222  1.00 10.00      A   
ATOM   4810  CA  ARG A 509      -8.582 -14.136   4.908  1.00 10.00      A   
ATOM   4811  CB  ARG A 509      -8.236 -12.866   4.120  1.00 10.00      A   
ATOM   4812  CG  ARG A 509      -7.508 -11.801   4.933  1.00 10.00      A   
ATOM   4813  CD  ARG A 509      -7.806 -10.394   4.427  1.00 10.00      A   
ATOM   4814  NE  ARG A 509      -7.472 -10.221   3.010  1.00 10.00      A   
ATOM   4815  HE  ARG A 509      -7.077 -10.993   2.542  1.00 10.00      A   
ATOM   4816  CZ  ARG A 509      -7.641  -9.075   2.332  1.00 10.00      A   
ATOM   4817  NH1 ARG A 509      -8.124  -7.989   2.936  1.00 10.00      A   
ATOM   4818 HH11 ARG A 509      -8.376  -8.012   3.950  1.00 10.00      A   
ATOM   4819 HH12 ARG A 509      -8.245  -7.097   2.395  1.00 10.00      A   
ATOM   4820  NH2 ARG A 509      -7.339  -9.018   1.044  1.00 10.00      A   
ATOM   4821 HH21 ARG A 509      -7.480  -8.119   0.517  1.00 10.00      A   
ATOM   4822 HH22 ARG A 509      -6.955  -9.847   0.548  1.00 10.00      A   
ATOM   4823  C   ARG A 509      -9.466 -13.777   6.095  1.00 10.00      A   
ATOM   4824  O   ARG A 509      -9.055 -13.916   7.251  1.00 10.00      A   
ATOM   4825  N   SER A 510     -10.685 -13.336   5.799  1.00 10.00      A   
ATOM   4826  HN  SER A 510     -10.965 -13.289   4.861  1.00 10.00      A   
ATOM   4827  CA  SER A 510     -11.619 -12.931   6.835  1.00 10.00      A   
ATOM   4828  CB  SER A 510     -11.606 -11.403   6.976  1.00 10.00      A   
ATOM   4829  OG  SER A 510     -10.282 -10.891   6.910  1.00 10.00      A   
ATOM   4830  HG  SER A 510     -10.131 -10.298   7.653  1.00 10.00      A   
ATOM   4831  C   SER A 510     -13.039 -13.416   6.549  1.00 10.00      A   
ATOM   4832  O   SER A 510     -13.517 -13.362   5.409  1.00 10.00      A   
ATOM   4833  N   LEU A 511     -13.693 -13.912   7.591  1.00 10.00      A   
ATOM   4834  HN  LEU A 511     -13.234 -13.960   8.455  1.00 10.00      A   
ATOM   4835  CA  LEU A 511     -15.061 -14.394   7.511  1.00 10.00      A   
ATOM   4836  CB  LEU A 511     -15.103 -15.899   7.809  1.00 10.00      A   
ATOM   4837  CG  LEU A 511     -16.482 -16.565   7.795  1.00 10.00      A   
ATOM   4838  CD1 LEU A 511     -16.856 -17.009   6.389  1.00 10.00      A   
ATOM   4839  CD2 LEU A 511     -16.522 -17.736   8.764  1.00 10.00      A   
ATOM   4840  C   LEU A 511     -15.899 -13.633   8.535  1.00 10.00      A   
ATOM   4841  O   LEU A 511     -15.705 -13.780   9.743  1.00 10.00      A   
ATOM   4842  N   TRP A 512     -16.819 -12.818   8.056  1.00 10.00      A   
ATOM   4843  HN  TRP A 512     -16.935 -12.749   7.080  1.00 10.00      A   
ATOM   4844  CA  TRP A 512     -17.659 -12.014   8.929  1.00 10.00      A   
ATOM   4845  CB  TRP A 512     -17.541 -10.535   8.541  1.00 10.00      A   
ATOM   4846  CG  TRP A 512     -18.514  -9.637   9.246  1.00 10.00      A   
ATOM   4847  CD1 TRP A 512     -19.727  -9.222   8.780  1.00 10.00      A   
ATOM   4848  CD2 TRP A 512     -18.355  -9.043  10.538  1.00 10.00      A   
ATOM   4849  NE1 TRP A 512     -20.332  -8.409   9.701  1.00 10.00      A   
ATOM   4850  HE1 TRP A 512     -21.213  -7.986   9.597  1.00 10.00      A   
ATOM   4851  CE2 TRP A 512     -19.508  -8.278  10.789  1.00 10.00      A   
ATOM   4852  CE3 TRP A 512     -17.349  -9.077  11.506  1.00 10.00      A   
ATOM   4853  CZ2 TRP A 512     -19.685  -7.559  11.969  1.00 10.00      A   
ATOM   4854  CZ3 TRP A 512     -17.526  -8.364  12.675  1.00 10.00      A   
ATOM   4855  CH2 TRP A 512     -18.684  -7.613  12.896  1.00 10.00      A   
ATOM   4856  C   TRP A 512     -19.118 -12.453   8.880  1.00 10.00      A   
ATOM   4857  O   TRP A 512     -19.706 -12.592   7.804  1.00 10.00      A   
ATOM   4858  N   MET A 513     -19.692 -12.678  10.052  1.00 10.00      A   
ATOM   4859  HN  MET A 513     -19.158 -12.573  10.875  1.00 10.00      A   
ATOM   4860  CA  MET A 513     -21.089 -13.075  10.163  1.00 10.00      A   
ATOM   4861  CB  MET A 513     -21.222 -14.587  10.375  1.00 10.00      A   
ATOM   4862  CG  MET A 513     -20.684 -15.436   9.236  1.00 10.00      A   
ATOM   4863  SD  MET A 513     -20.929 -17.202   9.505  1.00 10.00      A   
ATOM   4864  CE  MET A 513     -22.700 -17.349   9.260  1.00 10.00      A   
ATOM   4865  C   MET A 513     -21.735 -12.331  11.326  1.00 10.00      A   
ATOM   4866  O   MET A 513     -21.188 -12.298  12.427  1.00 10.00      A   
ATOM   4867  N   SER A 514     -22.877 -11.713  11.081  1.00 10.00      A   
ATOM   4868  HN  SER A 514     -23.267 -11.751  10.181  1.00 10.00      A   
ATOM   4869  CA  SER A 514     -23.571 -10.978  12.127  1.00 10.00      A   
ATOM   4870  CB  SER A 514     -23.219  -9.493  12.050  1.00 10.00      A   
ATOM   4871  OG  SER A 514     -22.858  -9.127  10.726  1.00 10.00      A   
ATOM   4872  HG  SER A 514     -22.327  -9.829  10.333  1.00 10.00      A   
ATOM   4873  C   SER A 514     -25.081 -11.171  12.033  1.00 10.00      A   
ATOM   4874  O   SER A 514     -25.630 -11.264  10.932  1.00 10.00      A   
ATOM   4875  N   SER A 515     -25.736 -11.260  13.192  1.00 10.00      A   
ATOM   4876  HN  SER A 515     -25.229 -11.207  14.032  1.00 10.00      A   
ATOM   4877  CA  SER A 515     -27.184 -11.432  13.263  1.00 10.00      A   
ATOM   4878  CB  SER A 515     -27.891 -10.162  12.778  1.00 10.00      A   
ATOM   4879  OG  SER A 515     -27.405  -9.022  13.471  1.00 10.00      A   
ATOM   4880  HG  SER A 515     -28.051  -8.755  14.134  1.00 10.00      A   
ATOM   4881  C   SER A 515     -27.646 -12.666  12.482  1.00 10.00      A   
ATOM   4882  O   SER A 515     -28.719 -12.677  11.877  1.00 10.00      A   
ATOM   4883  N   CYS A 516     -26.815 -13.700  12.490  1.00 10.00      A   
ATOM   4884  HN  CYS A 516     -25.963 -13.624  12.975  1.00 10.00      A   
ATOM   4885  CA  CYS A 516     -27.127 -14.940  11.798  1.00 10.00      A   
ATOM   4886  CB  CYS A 516     -25.900 -15.432  11.022  1.00 10.00      A   
ATOM   4887  SG  CYS A 516     -25.216 -14.218   9.865  1.00 10.00      A   
ATOM   4888  HG  CYS A 516     -25.383 -13.010  10.394  1.00 10.00      A   
ATOM   4889  C   CYS A 516     -27.605 -15.994  12.799  1.00 10.00      A   
ATOM   4890  O   CYS A 516     -27.957 -15.661  13.931  1.00 10.00      A   
ATOM   4891  N   SER A 517     -27.609 -17.256  12.396  1.00 10.00      A   
ATOM   4892  HN  SER A 517     -27.304 -17.479  11.485  1.00 10.00      A   
ATOM   4893  CA  SER A 517     -28.053 -18.326  13.275  1.00 10.00      A   
ATOM   4894  CB  SER A 517     -29.019 -19.245  12.528  1.00 10.00      A   
ATOM   4895  OG  SER A 517     -30.032 -18.485  11.897  1.00 10.00      A   
ATOM   4896  HG  SER A 517     -30.314 -17.780  12.491  1.00 10.00      A   
ATOM   4897  C   SER A 517     -26.872 -19.119  13.833  1.00 10.00      A   
ATOM   4898  O   SER A 517     -26.977 -20.321  14.082  1.00 10.00      A   
ATOM   4899  N   VAL A 518     -25.749 -18.437  14.029  1.00 10.00      A   
ATOM   4900  HN  VAL A 518     -25.726 -17.483  13.815  1.00 10.00      A   
ATOM   4901  CA  VAL A 518     -24.548 -19.070  14.564  1.00 10.00      A   
ATOM   4902  CB  VAL A 518     -23.286 -18.227  14.288  1.00 10.00      A   
ATOM   4903  CG1 VAL A 518     -22.038 -18.983  14.717  1.00 10.00      A   
ATOM   4904  CG2 VAL A 518     -23.200 -17.860  12.817  1.00 10.00      A   
ATOM   4905  C   VAL A 518     -24.693 -19.269  16.068  1.00 10.00      A   
ATOM   4906  O   VAL A 518     -24.648 -18.304  16.841  1.00 10.00      A   
ATOM   4907  N   SER A 519     -24.884 -20.516  16.474  1.00 10.00      A   
ATOM   4908  HN  SER A 519     -24.910 -21.238  15.808  1.00 10.00      A   
ATOM   4909  CA  SER A 519     -25.055 -20.841  17.878  1.00 10.00      A   
ATOM   4910  CB  SER A 519     -25.642 -22.247  18.026  1.00 10.00      A   
ATOM   4911  OG  SER A 519     -24.787 -23.223  17.451  1.00 10.00      A   
ATOM   4912  HG  SER A 519     -24.786 -23.122  16.482  1.00 10.00      A   
ATOM   4913  C   SER A 519     -23.739 -20.727  18.640  1.00 10.00      A   
ATOM   4914  O   SER A 519     -22.655 -20.898  18.068  1.00 10.00      A   
ATOM   4915  N   PHE A 520     -23.838 -20.435  19.929  1.00 10.00      A   
ATOM   4916  HN  PHE A 520     -24.729 -20.291  20.318  1.00 10.00      A   
ATOM   4917  CA  PHE A 520     -22.667 -20.308  20.782  1.00 10.00      A   
ATOM   4918  CB  PHE A 520     -23.079 -19.847  22.183  1.00 10.00      A   
ATOM   4919  CG  PHE A 520     -21.946 -19.817  23.167  1.00 10.00      A   
ATOM   4920  CD1 PHE A 520     -20.880 -18.950  22.995  1.00 10.00      A   
ATOM   4921  CD2 PHE A 520     -21.943 -20.661  24.264  1.00 10.00      A   
ATOM   4922  CE1 PHE A 520     -19.834 -18.926  23.897  1.00 10.00      A   
ATOM   4923  CE2 PHE A 520     -20.899 -20.641  25.169  1.00 10.00      A   
ATOM   4924  CZ  PHE A 520     -19.841 -19.772  24.987  1.00 10.00      A   
ATOM   4925  C   PHE A 520     -21.907 -21.633  20.852  1.00 10.00      A   
ATOM   4926  O   PHE A 520     -20.671 -21.658  20.882  1.00 10.00      A   
ATOM   4927  N   GLY A 521     -22.654 -22.732  20.859  1.00 10.00      A   
ATOM   4928  HN  GLY A 521     -23.632 -22.648  20.832  1.00 10.00      A   
ATOM   4929  CA  GLY A 521     -22.045 -24.044  20.913  1.00 10.00      A   
ATOM   4930  C   GLY A 521     -21.166 -24.304  19.709  1.00 10.00      A   
ATOM   4931  O   GLY A 521     -20.076 -24.867  19.834  1.00 10.00      A   
ATOM   4932  N   ALA A 522     -21.631 -23.869  18.544  1.00 10.00      A   
ATOM   4933  HN  ALA A 522     -22.499 -23.412  18.517  1.00 10.00      A   
ATOM   4934  CA  ALA A 522     -20.887 -24.050  17.305  1.00 10.00      A   
ATOM   4935  CB  ALA A 522     -21.735 -23.641  16.119  1.00 10.00      A   
ATOM   4936  C   ALA A 522     -19.599 -23.245  17.330  1.00 10.00      A   
ATOM   4937  O   ALA A 522     -18.569 -23.693  16.831  1.00 10.00      A   
ATOM   4938  N   CYS A 523     -19.665 -22.058  17.918  1.00 10.00      A   
ATOM   4939  HN  CYS A 523     -20.521 -21.756  18.290  1.00 10.00      A   
ATOM   4940  CA  CYS A 523     -18.502 -21.189  18.021  1.00 10.00      A   
ATOM   4941  CB  CYS A 523     -18.875 -19.885  18.726  1.00 10.00      A   
ATOM   4942  SG  CYS A 523     -20.257 -18.990  17.975  1.00 10.00      A   
ATOM   4943  HG  CYS A 523     -21.285 -19.827  17.884  1.00 10.00      A   
ATOM   4944  C   CYS A 523     -17.388 -21.901  18.783  1.00 10.00      A   
ATOM   4945  O   CYS A 523     -16.224 -21.868  18.384  1.00 10.00      A   
ATOM   4946  N   LYS A 524     -17.762 -22.566  19.868  1.00 10.00      A   
ATOM   4947  HN  LYS A 524     -18.709 -22.562  20.129  1.00 10.00      A   
ATOM   4948  CA  LYS A 524     -16.804 -23.303  20.680  1.00 10.00      A   
ATOM   4949  CB  LYS A 524     -17.433 -23.715  22.018  1.00 10.00      A   
ATOM   4950  CG  LYS A 524     -17.750 -22.558  22.955  1.00 10.00      A   
ATOM   4951  CD  LYS A 524     -18.008 -23.046  24.375  1.00 10.00      A   
ATOM   4952  CE  LYS A 524     -19.186 -24.010  24.431  1.00 10.00      A   
ATOM   4953  NZ  LYS A 524     -19.493 -24.437  25.821  1.00 10.00      A   
ATOM   4954  HZ1 LYS A 524     -18.669 -24.908  26.246  1.00 10.00      A   
ATOM   4955  HZ2 LYS A 524     -20.297 -25.106  25.820  1.00 10.00      A   
ATOM   4956  HZ3 LYS A 524     -19.748 -23.614  26.403  1.00 10.00      A   
ATOM   4957  C   LYS A 524     -16.313 -24.539  19.932  1.00 10.00      A   
ATOM   4958  O   LYS A 524     -15.111 -24.799  19.865  1.00 10.00      A   
ATOM   4959  N   LEU A 525     -17.256 -25.286  19.358  1.00 10.00      A   
ATOM   4960  HN  LEU A 525     -18.201 -25.017  19.448  1.00 10.00      A   
ATOM   4961  CA  LEU A 525     -16.938 -26.501  18.612  1.00 10.00      A   
ATOM   4962  CB  LEU A 525     -18.225 -27.156  18.098  1.00 10.00      A   
ATOM   4963  CG  LEU A 525     -18.120 -28.620  17.659  1.00 10.00      A   
ATOM   4964  CD1 LEU A 525     -17.743 -29.507  18.837  1.00 10.00      A   
ATOM   4965  CD2 LEU A 525     -19.425 -29.087  17.029  1.00 10.00      A   
ATOM   4966  C   LEU A 525     -15.986 -26.218  17.449  1.00 10.00      A   
ATOM   4967  O   LEU A 525     -15.118 -27.035  17.129  1.00 10.00      A   
ATOM   4968  N   LEU A 526     -16.157 -25.063  16.820  1.00 10.00      A   
ATOM   4969  HN  LEU A 526     -16.877 -24.460  17.113  1.00 10.00      A   
ATOM   4970  CA  LEU A 526     -15.316 -24.668  15.697  1.00 10.00      A   
ATOM   4971  CB  LEU A 526     -15.918 -23.467  14.961  1.00 10.00      A   
ATOM   4972  CG  LEU A 526     -15.177 -23.001  13.705  1.00 10.00      A   
ATOM   4973  CD1 LEU A 526     -15.117 -24.106  12.663  1.00 10.00      A   
ATOM   4974  CD2 LEU A 526     -15.828 -21.756  13.130  1.00 10.00      A   
ATOM   4975  C   LEU A 526     -13.901 -24.348  16.164  1.00 10.00      A   
ATOM   4976  O   LEU A 526     -12.923 -24.812  15.574  1.00 10.00      A   
ATOM   4977  N   GLY A 527     -13.804 -23.572  17.240  1.00 10.00      A   
ATOM   4978  HN  GLY A 527     -14.626 -23.247  17.670  1.00 10.00      A   
ATOM   4979  CA  GLY A 527     -12.510 -23.197  17.785  1.00 10.00      A   
ATOM   4980  C   GLY A 527     -11.729 -24.398  18.281  1.00 10.00      A   
ATOM   4981  O   GLY A 527     -10.502 -24.366  18.355  1.00 10.00      A   
ATOM   4982  N   GLN A 528     -12.447 -25.458  18.623  1.00 10.00      A   
ATOM   4983  HN  GLN A 528     -13.423 -25.411  18.555  1.00 10.00      A   
ATOM   4984  CA  GLN A 528     -11.828 -26.685  19.106  1.00 10.00      A   
ATOM   4985  CB  GLN A 528     -12.818 -27.488  19.951  1.00 10.00      A   
ATOM   4986  CG  GLN A 528     -13.119 -26.879  21.311  1.00 10.00      A   
ATOM   4987  CD  GLN A 528     -11.881 -26.716  22.169  1.00 10.00      A   
ATOM   4988  OE1 GLN A 528     -10.901 -27.447  22.016  1.00 10.00      A   
ATOM   4989  NE2 GLN A 528     -11.917 -25.757  23.079  1.00 10.00      A   
ATOM   4990 HE21 GLN A 528     -12.730 -25.210  23.141  1.00 10.00      A   
ATOM   4991 HE22 GLN A 528     -11.136 -25.638  23.658  1.00 10.00      A   
ATOM   4992  C   GLN A 528     -11.329 -27.535  17.944  1.00 10.00      A   
ATOM   4993  O   GLN A 528     -10.414 -28.345  18.100  1.00 10.00      A   
ATOM   4994  N   LYS A 529     -11.934 -27.347  16.781  1.00 10.00      A   
ATOM   4995  HN  LYS A 529     -12.650 -26.679  16.716  1.00 10.00      A   
ATOM   4996  CA  LYS A 529     -11.551 -28.104  15.595  1.00 10.00      A   
ATOM   4997  CB  LYS A 529     -12.752 -28.303  14.659  1.00 10.00      A   
ATOM   4998  CG  LYS A 529     -12.470 -29.189  13.451  1.00 10.00      A   
ATOM   4999  CD  LYS A 529     -13.725 -29.417  12.622  1.00 10.00      A   
ATOM   5000  CE  LYS A 529     -13.448 -30.317  11.427  1.00 10.00      A   
ATOM   5001  NZ  LYS A 529     -13.082 -31.702  11.836  1.00 10.00      A   
ATOM   5002  HZ1 LYS A 529     -13.921 -32.214  12.180  1.00 10.00      A   
ATOM   5003  HZ2 LYS A 529     -12.375 -31.673  12.596  1.00 10.00      A   
ATOM   5004  HZ3 LYS A 529     -12.682 -32.218  11.027  1.00 10.00      A   
ATOM   5005  C   LYS A 529     -10.405 -27.422  14.852  1.00 10.00      A   
ATOM   5006  O   LYS A 529      -9.402 -28.056  14.521  1.00 10.00      A   
ATOM   5007  N   MET A 530     -10.551 -26.130  14.599  1.00 10.00      A   
ATOM   5008  HN  MET A 530     -11.359 -25.662  14.912  1.00 10.00      A   
ATOM   5009  CA  MET A 530      -9.526 -25.380  13.887  1.00 10.00      A   
ATOM   5010  CB  MET A 530     -10.150 -24.466  12.824  1.00 10.00      A   
ATOM   5011  CG  MET A 530     -11.328 -25.069  12.071  1.00 10.00      A   
ATOM   5012  SD  MET A 530     -10.941 -26.643  11.274  1.00 10.00      A   
ATOM   5013  CE  MET A 530      -9.724 -26.119  10.072  1.00 10.00      A   
ATOM   5014  C   MET A 530      -8.705 -24.557  14.869  1.00 10.00      A   
ATOM   5015  O   MET A 530      -9.162 -23.524  15.354  1.00 10.00      A   
ATOM   5016  N   PRO A 531      -7.483 -25.007  15.192  1.00 10.00      A   
ATOM   5017  CA  PRO A 531      -6.610 -24.312  16.136  1.00 10.00      A   
ATOM   5018  CB  PRO A 531      -5.687 -25.431  16.617  1.00 10.00      A   
ATOM   5019  CG  PRO A 531      -5.565 -26.344  15.445  1.00 10.00      A   
ATOM   5020  CD  PRO A 531      -6.858 -26.241  14.673  1.00 10.00      A   
ATOM   5021  C   PRO A 531      -5.796 -23.192  15.484  1.00 10.00      A   
ATOM   5022  O   PRO A 531      -5.055 -22.479  16.162  1.00 10.00      A   
ATOM   5023  N   LYS A 532      -5.940 -23.035  14.172  1.00 10.00      A   
ATOM   5024  HN  LYS A 532      -6.553 -23.626  13.681  1.00 10.00      A   
ATOM   5025  CA  LYS A 532      -5.204 -22.005  13.444  1.00 10.00      A   
ATOM   5026  CB  LYS A 532      -4.561 -22.591  12.185  1.00 10.00      A   
ATOM   5027  CG  LYS A 532      -3.606 -23.745  12.448  1.00 10.00      A   
ATOM   5028  CD  LYS A 532      -3.134 -24.374  11.146  1.00 10.00      A   
ATOM   5029  CE  LYS A 532      -2.207 -25.554  11.393  1.00 10.00      A   
ATOM   5030  NZ  LYS A 532      -2.906 -26.690  12.050  1.00 10.00      A   
ATOM   5031  HZ1 LYS A 532      -2.293 -27.530  12.058  1.00 10.00      A   
ATOM   5032  HZ2 LYS A 532      -3.781 -26.921  11.537  1.00 10.00      A   
ATOM   5033  HZ3 LYS A 532      -3.147 -26.445  13.032  1.00 10.00      A   
ATOM   5034  C   LYS A 532      -6.097 -20.819  13.089  1.00 10.00      A   
ATOM   5035  O   LYS A 532      -5.661 -19.869  12.439  1.00 10.00      A   
ATOM   5036  N   LEU A 533      -7.350 -20.877  13.515  1.00 10.00      A   
ATOM   5037  HN  LEU A 533      -7.647 -21.657  14.028  1.00 10.00      A   
ATOM   5038  CA  LEU A 533      -8.295 -19.802  13.246  1.00 10.00      A   
ATOM   5039  CB  LEU A 533      -9.446 -20.284  12.354  1.00 10.00      A   
ATOM   5040  CG  LEU A 533      -9.167 -20.346  10.849  1.00 10.00      A   
ATOM   5041  CD1 LEU A 533      -8.428 -21.624  10.481  1.00 10.00      A   
ATOM   5042  CD2 LEU A 533     -10.454 -20.215  10.050  1.00 10.00      A   
ATOM   5043  C   LEU A 533      -8.840 -19.230  14.547  1.00 10.00      A   
ATOM   5044  O   LEU A 533      -9.135 -19.972  15.484  1.00 10.00      A   
ATOM   5045  N   ASN A 534      -8.964 -17.912  14.600  1.00 10.00      A   
ATOM   5046  HN  ASN A 534      -8.707 -17.374  13.819  1.00 10.00      A   
ATOM   5047  CA  ASN A 534      -9.473 -17.235  15.784  1.00 10.00      A   
ATOM   5048  CB  ASN A 534      -8.746 -15.906  16.007  1.00 10.00      A   
ATOM   5049  CG  ASN A 534      -7.383 -16.064  16.652  1.00 10.00      A   
ATOM   5050  OD1 ASN A 534      -6.983 -17.162  17.031  1.00 10.00      A   
ATOM   5051  ND2 ASN A 534      -6.657 -14.966  16.786  1.00 10.00      A   
ATOM   5052 HD21 ASN A 534      -7.032 -14.116  16.469  1.00 10.00      A   
ATOM   5053 HD22 ASN A 534      -5.767 -15.050  17.199  1.00 10.00      A   
ATOM   5054  C   ASN A 534     -10.964 -16.978  15.663  1.00 10.00      A   
ATOM   5055  O   ASN A 534     -11.401 -16.203  14.812  1.00 10.00      A   
ATOM   5056  N   VAL A 535     -11.740 -17.637  16.505  1.00 10.00      A   
ATOM   5057  HN  VAL A 535     -11.331 -18.251  17.152  1.00 10.00      A   
ATOM   5058  CA  VAL A 535     -13.182 -17.463  16.505  1.00 10.00      A   
ATOM   5059  CB  VAL A 535     -13.931 -18.777  16.831  1.00 10.00      A   
ATOM   5060  CG1 VAL A 535     -15.436 -18.578  16.726  1.00 10.00      A   
ATOM   5061  CG2 VAL A 535     -13.480 -19.896  15.907  1.00 10.00      A   
ATOM   5062  C   VAL A 535     -13.552 -16.395  17.527  1.00 10.00      A   
ATOM   5063  O   VAL A 535     -13.788 -16.700  18.700  1.00 10.00      A   
ATOM   5064  N   GLU A 536     -13.560 -15.143  17.088  1.00 10.00      A   
ATOM   5065  HN  GLU A 536     -13.335 -14.960  16.144  1.00 10.00      A   
ATOM   5066  CA  GLU A 536     -13.889 -14.030  17.964  1.00 10.00      A   
ATOM   5067  CB  GLU A 536     -13.244 -12.735  17.473  1.00 10.00      A   
ATOM   5068  CG  GLU A 536     -11.732 -12.800  17.380  1.00 10.00      A   
ATOM   5069  CD  GLU A 536     -11.081 -11.440  17.500  1.00 10.00      A   
ATOM   5070  OE1 GLU A 536     -11.771 -10.417  17.311  1.00 10.00      A   
ATOM   5071  OE2 GLU A 536      -9.868 -11.389  17.795  1.00 10.00      A   
ATOM   5072  C   GLU A 536     -15.389 -13.845  18.079  1.00 10.00      A   
ATOM   5073  O   GLU A 536     -16.053 -13.456  17.119  1.00 10.00      A   
ATOM   5074  N   VAL A 537     -15.920 -14.159  19.247  1.00 10.00      A   
ATOM   5075  HN  VAL A 537     -15.341 -14.514  19.957  1.00 10.00      A   
ATOM   5076  CA  VAL A 537     -17.337 -14.001  19.505  1.00 10.00      A   
ATOM   5077  CB  VAL A 537     -17.852 -15.057  20.505  1.00 10.00      A   
ATOM   5078  CG1 VAL A 537     -19.312 -14.807  20.856  1.00 10.00      A   
ATOM   5079  CG2 VAL A 537     -17.669 -16.456  19.940  1.00 10.00      A   
ATOM   5080  C   VAL A 537     -17.591 -12.604  20.052  1.00 10.00      A   
ATOM   5081  O   VAL A 537     -17.202 -12.287  21.178  1.00 10.00      A   
ATOM   5082  N   ILE A 538     -18.211 -11.765  19.236  1.00 10.00      A   
ATOM   5083  HN  ILE A 538     -18.483 -12.077  18.342  1.00 10.00      A   
ATOM   5084  CA  ILE A 538     -18.522 -10.401  19.629  1.00 10.00      A   
ATOM   5085  CB  ILE A 538     -18.303  -9.415  18.462  1.00 10.00      A   
ATOM   5086  CG1 ILE A 538     -16.918  -9.632  17.848  1.00 10.00      A   
ATOM   5087  CG2 ILE A 538     -18.451  -7.979  18.951  1.00 10.00      A   
ATOM   5088  CD1 ILE A 538     -16.704  -8.914  16.532  1.00 10.00      A   
ATOM   5089  C   ILE A 538     -19.972 -10.331  20.083  1.00 10.00      A   
ATOM   5090  O   ILE A 538     -20.894 -10.325  19.263  1.00 10.00      A   
ATOM   5091  N   ASP A 539     -20.168 -10.288  21.387  1.00 10.00      A   
ATOM   5092  HN  ASP A 539     -19.391 -10.260  21.988  1.00 10.00      A   
ATOM   5093  CA  ASP A 539     -21.503 -10.249  21.958  1.00 10.00      A   
ATOM   5094  CB  ASP A 539     -21.925 -11.665  22.375  1.00 10.00      A   
ATOM   5095  CG  ASP A 539     -23.394 -11.778  22.726  1.00 10.00      A   
ATOM   5096  OD1 ASP A 539     -24.159 -12.390  21.941  1.00 10.00      A   
ATOM   5097  OD2 ASP A 539     -23.789 -11.289  23.800  1.00 10.00      A   
ATOM   5098  C   ASP A 539     -21.526  -9.305  23.155  1.00 10.00      A   
ATOM   5099  O   ASP A 539     -20.709  -9.429  24.067  1.00 10.00      A   
ATOM   5100  N   GLU A 540     -22.444  -8.351  23.138  1.00 10.00      A   
ATOM   5101  HN  GLU A 540     -23.061  -8.289  22.367  1.00 10.00      A   
ATOM   5102  CA  GLU A 540     -22.552  -7.375  24.215  1.00 10.00      A   
ATOM   5103  CB  GLU A 540     -22.747  -5.970  23.644  1.00 10.00      A   
ATOM   5104  CG  GLU A 540     -21.643  -5.515  22.703  1.00 10.00      A   
ATOM   5105  CD  GLU A 540     -21.932  -4.163  22.088  1.00 10.00      A   
ATOM   5106  OE1 GLU A 540     -22.589  -4.120  21.025  1.00 10.00      A   
ATOM   5107  OE2 GLU A 540     -21.506  -3.139  22.664  1.00 10.00      A   
ATOM   5108  C   GLU A 540     -23.682  -7.706  25.192  1.00 10.00      A   
ATOM   5109  O   GLU A 540     -24.086  -6.860  25.991  1.00 10.00      A   
ATOM   5110  N   ARG A 541     -24.180  -8.934  25.144  1.00 10.00      A   
ATOM   5111  HN  ARG A 541     -23.808  -9.583  24.501  1.00 10.00      A   
ATOM   5112  CA  ARG A 541     -25.260  -9.350  26.036  1.00 10.00      A   
ATOM   5113  CB  ARG A 541     -26.291 -10.196  25.286  1.00 10.00      A   
ATOM   5114  CG  ARG A 541     -26.842  -9.543  24.034  1.00 10.00      A   
ATOM   5115  CD  ARG A 541     -26.714 -10.468  22.836  1.00 10.00      A   
ATOM   5116  NE  ARG A 541     -27.946 -11.196  22.534  1.00 10.00      A   
ATOM   5117  HE  ARG A 541     -28.784 -10.848  22.920  1.00 10.00      A   
ATOM   5118  CZ  ARG A 541     -27.995 -12.283  21.760  1.00 10.00      A   
ATOM   5119  NH1 ARG A 541     -26.880 -12.771  21.215  1.00 10.00      A   
ATOM   5120 HH11 ARG A 541     -25.956 -12.301  21.389  1.00 10.00      A   
ATOM   5121 HH12 ARG A 541     -26.921 -13.625  20.611  1.00 10.00      A   
ATOM   5122  NH2 ARG A 541     -29.159 -12.879  21.524  1.00 10.00      A   
ATOM   5123 HH21 ARG A 541     -29.204 -13.725  20.919  1.00 10.00      A   
ATOM   5124 HH22 ARG A 541     -30.039 -12.500  21.942  1.00 10.00      A   
ATOM   5125  C   ARG A 541     -24.710 -10.130  27.226  1.00 10.00      A   
ATOM   5126  O   ARG A 541     -25.322 -11.097  27.689  1.00 10.00      A   
ATOM   5127  N   GLY A 542     -23.553  -9.708  27.713  1.00 10.00      A   
ATOM   5128  HN  GLY A 542     -23.108  -8.941  27.293  1.00 10.00      A   
ATOM   5129  CA  GLY A 542     -22.933 -10.371  28.842  1.00 10.00      A   
ATOM   5130  C   GLY A 542     -22.025 -11.497  28.400  1.00 10.00      A   
ATOM   5131  O   GLY A 542     -21.548 -11.502  27.266  1.00 10.00      A   
ATOM   5132  N   ALA A 543     -21.780 -12.445  29.288  1.00 10.00      A   
ATOM   5133  HN  ALA A 543     -22.192 -12.385  30.175  1.00 10.00      A   
ATOM   5134  CA  ALA A 543     -20.925 -13.579  28.975  1.00 10.00      A   
ATOM   5135  CB  ALA A 543     -20.177 -14.043  30.211  1.00 10.00      A   
ATOM   5136  C   ALA A 543     -21.745 -14.718  28.391  1.00 10.00      A   
ATOM   5137  O   ALA A 543     -22.616 -15.274  29.063  1.00 10.00      A   
ATOM   5138  N   PRO A 544     -21.483 -15.071  27.122  1.00 10.00      A   
ATOM   5139  CA  PRO A 544     -22.199 -16.145  26.421  1.00 10.00      A   
ATOM   5140  CB  PRO A 544     -21.588 -16.139  25.014  1.00 10.00      A   
ATOM   5141  CG  PRO A 544     -20.951 -14.798  24.881  1.00 10.00      A   
ATOM   5142  CD  PRO A 544     -20.475 -14.439  26.258  1.00 10.00      A   
ATOM   5143  C   PRO A 544     -22.008 -17.507  27.081  1.00 10.00      A   
ATOM   5144  O   PRO A 544     -22.803 -18.419  26.876  1.00 10.00      A   
ATOM   5145  N   ASP A 545     -20.953 -17.639  27.876  1.00 10.00      A   
ATOM   5146  HN  ASP A 545     -20.344 -16.876  27.987  1.00 10.00      A   
ATOM   5147  CA  ASP A 545     -20.670 -18.891  28.576  1.00 10.00      A   
ATOM   5148  CB  ASP A 545     -19.327 -18.822  29.306  1.00 10.00      A   
ATOM   5149  CG  ASP A 545     -19.073 -20.035  30.182  1.00 10.00      A   
ATOM   5150  OD1 ASP A 545     -19.087 -19.890  31.424  1.00 10.00      A   
ATOM   5151  OD2 ASP A 545     -18.856 -21.139  29.632  1.00 10.00      A   
ATOM   5152  C   ASP A 545     -21.784 -19.235  29.565  1.00 10.00      A   
ATOM   5153  O   ASP A 545     -22.061 -20.405  29.826  1.00 10.00      A   
ATOM   5154  N   SER A 546     -22.428 -18.207  30.104  1.00 10.00      A   
ATOM   5155  HN  SER A 546     -22.166 -17.294  29.856  1.00 10.00      A   
ATOM   5156  CA  SER A 546     -23.511 -18.392  31.060  1.00 10.00      A   
ATOM   5157  CB  SER A 546     -23.474 -17.278  32.104  1.00 10.00      A   
ATOM   5158  OG  SER A 546     -22.515 -16.289  31.747  1.00 10.00      A   
ATOM   5159  HG  SER A 546     -22.948 -15.608  31.212  1.00 10.00      A   
ATOM   5160  C   SER A 546     -24.866 -18.418  30.353  1.00 10.00      A   
ATOM   5161  O   SER A 546     -25.919 -18.316  30.986  1.00 10.00      A   
ATOM   5162  N   ARG A 547     -24.824 -18.545  29.034  1.00 10.00      A   
ATOM   5163  HN  ARG A 547     -23.949 -18.621  28.589  1.00 10.00      A   
ATOM   5164  CA  ARG A 547     -26.033 -18.596  28.225  1.00 10.00      A   
ATOM   5165  CB  ARG A 547     -26.069 -17.424  27.239  1.00 10.00      A   
ATOM   5166  CG  ARG A 547     -25.626 -16.099  27.846  1.00 10.00      A   
ATOM   5167  CD  ARG A 547     -26.181 -14.902  27.086  1.00 10.00      A
[truncated: 216,683 more chars]
