# Supplementary material for: Flexibility of intrinsically disordered degrons in AUX/IAA proteins reinforces auxin co-receptor assemblies
Source: Nat Commun. 2020 May 8;11:2277. doi: 10.1038/s41467-020-16147-2 (PMC7210949; doi:10.1038/s41467-020-16147-2)
Supplement: Supplementary file 9 — Supplementary Data 6 [file 41467_2020_16147_MOESM9_ESM.gz › haddock_files/IAA12/No_disorder_restraint/cluster13_3.pdb]

REMARK FILENAME="complex_47w.pdb0"
REMARK ===============================================================
REMARK HADDOCK run for complex
REMARK initial structure: complex_47.pdb
REMARK final NOE weights: unambig 50 amb: 50
REMARK ===============================================================
REMARK            total,bonds,angles,improper,dihe,vdw,elec,air,cdih,coup,rdcs,vean,dani,xpcs,rg
REMARK energies: -197.361, 0, 0, 0, 0, -22.71, -177.234, 2.58289, 0, 0, 0, 0, 0, 0, 0
REMARK ===============================================================
REMARK            bonds,angles,impropers,dihe,air,cdih,coup,rdcs,vean,dani,xpcs
REMARK rms-dev.: 0,0,0,0,4.845697E-02,0,0, 0, 0, 0, 0
REMARK ===============================================================
REMARK               air,cdih,coup,rdcs,vean,dani,xpcs
REMARK               >0.3,>5,>1,>0,>5,>0.2,>0.2
REMARK violations.: 0, 0, 0, 0, 0, 0, 0
REMARK ===============================================================
REMARK                        CVpartition#,violations,rms
REMARK AIRs cross-validation: 1, 0, NaN
REMARK ===============================================================
REMARK NCS energy: 0
REMARK ===============================================================
REMARK Symmetry energy: 0
REMARK ===============================================================
REMARK Desolvation energy: 28.4879
REMARK Internal energy free molecules: -22276.7
REMARK Internal energy complex: -33336.2
REMARK Binding energy: -11231
REMARK ===============================================================
REMARK buried surface area: 1028.45
REMARK ===============================================================
REMARK water - chain1: 0 0 0
REMARK water - chain2: 0 0 0
REMARK water - chain3: 0 0 0
REMARK water - chain4: 0 0 0
REMARK water - chain5: 0 0 0
REMARK water - chain6: 0 0 0
REMARK ===============================================================
REMARK water - water: 0 0 0
REMARK ===============================================================
REMARK DATE:14-Feb-2019  05:51:56       created by user: enmr049
REMARK VERSION:1.3U
ATOM      1  N   PHE A   9      23.147 -19.123  -9.052  1.00 10.00      A   
ATOM      2  HN  PHE A   9      23.157 -19.539  -8.162  1.00 10.00      A   
ATOM      3  CA  PHE A   9      23.663 -17.772  -9.206  1.00 10.00      A   
ATOM      4  CB  PHE A   9      22.560 -16.834  -9.709  1.00 10.00      A   
ATOM      5  CG  PHE A   9      22.219 -17.006 -11.164  1.00 10.00      A   
ATOM      6  CD1 PHE A   9      20.909 -16.888 -11.597  1.00 10.00      A   
ATOM      7  CD2 PHE A   9      23.211 -17.278 -12.099  1.00 10.00      A   
ATOM      8  CE1 PHE A   9      20.594 -17.039 -12.932  1.00 10.00      A   
ATOM      9  CE2 PHE A   9      22.903 -17.431 -13.434  1.00 10.00      A   
ATOM     10  CZ  PHE A   9      21.592 -17.311 -13.851  1.00 10.00      A   
ATOM     11  C   PHE A   9      24.230 -17.254  -7.886  1.00 10.00      A   
ATOM     12  O   PHE A   9      23.816 -17.695  -6.812  1.00 10.00      A   
ATOM     13  N   PRO A  10      25.207 -16.335  -7.952  1.00 10.00      A   
ATOM     14  CA  PRO A  10      25.823 -15.744  -6.758  1.00 10.00      A   
ATOM     15  CB  PRO A  10      26.881 -14.788  -7.331  1.00 10.00      A   
ATOM     16  CG  PRO A  10      27.121 -15.272  -8.719  1.00 10.00      A   
ATOM     17  CD  PRO A  10      25.806 -15.815  -9.192  1.00 10.00      A   
ATOM     18  C   PRO A  10      24.806 -14.967  -5.921  1.00 10.00      A   
ATOM     19  O   PRO A  10      23.823 -14.434  -6.453  1.00 10.00      A   
ATOM     20  N   GLU A  11      25.064 -14.891  -4.615  1.00 10.00      A   
ATOM     21  HN  GLU A  11      25.878 -15.317  -4.271  1.00 10.00      A   
ATOM     22  CA  GLU A  11      24.181 -14.203  -3.673  1.00 10.00      A   
ATOM     23  CB  GLU A  11      24.820 -14.159  -2.281  1.00 10.00      A   
ATOM     24  CG  GLU A  11      25.553 -15.428  -1.873  1.00 10.00      A   
ATOM     25  CD  GLU A  11      24.631 -16.620  -1.759  1.00 10.00      A   
ATOM     26  OE1 GLU A  11      23.859 -16.683  -0.782  1.00 10.00      A   
ATOM     27  OE2 GLU A  11      24.678 -17.499  -2.644  1.00 10.00      A   
ATOM     28  C   GLU A  11      23.872 -12.777  -4.121  1.00 10.00      A   
ATOM     29  O   GLU A  11      22.712 -12.364  -4.163  1.00 10.00      A   
ATOM     30  N   GLU A  12      24.918 -12.040  -4.471  1.00 10.00      A   
ATOM     31  HN  GLU A  12      25.813 -12.443  -4.445  1.00 10.00      A   
ATOM     32  CA  GLU A  12      24.779 -10.653  -4.899  1.00 10.00      A   
ATOM     33  CB  GLU A  12      26.156 -10.021  -5.118  1.00 10.00      A   
ATOM     34  CG  GLU A  12      27.188 -10.963  -5.719  1.00 10.00      A   
ATOM     35  CD  GLU A  12      28.594 -10.431  -5.585  1.00 10.00      A   
ATOM     36  OE1 GLU A  12      28.980  -9.575  -6.401  1.00 10.00      A   
ATOM     37  OE2 GLU A  12      29.318 -10.872  -4.666  1.00 10.00      A   
ATOM     38  C   GLU A  12      23.901 -10.511  -6.142  1.00 10.00      A   
ATOM     39  O   GLU A  12      23.127  -9.559  -6.253  1.00 10.00      A   
ATOM     40  N   VAL A  13      24.015 -11.460  -7.067  1.00 10.00      A   
ATOM     41  HN  VAL A  13      24.641 -12.201  -6.920  1.00 10.00      A   
ATOM     42  CA  VAL A  13      23.219 -11.426  -8.291  1.00 10.00      A   
ATOM     43  CB  VAL A  13      23.685 -12.483  -9.308  1.00 10.00      A   
ATOM     44  CG1 VAL A  13      22.747 -12.528 -10.507  1.00 10.00      A   
ATOM     45  CG2 VAL A  13      25.115 -12.209  -9.750  1.00 10.00      A   
ATOM     46  C   VAL A  13      21.752 -11.668  -7.970  1.00 10.00      A   
ATOM     47  O   VAL A  13      20.881 -10.911  -8.398  1.00 10.00      A   
ATOM     48  N   LEU A  14      21.489 -12.724  -7.204  1.00 10.00      A   
ATOM     49  HN  LEU A  14      22.233 -13.286  -6.888  1.00 10.00      A   
ATOM     50  CA  LEU A  14      20.129 -13.069  -6.820  1.00 10.00      A   
ATOM     51  CB  LEU A  14      20.130 -14.307  -5.922  1.00 10.00      A   
ATOM     52  CG  LEU A  14      20.594 -15.610  -6.578  1.00 10.00      A   
ATOM     53  CD1 LEU A  14      20.739 -16.714  -5.545  1.00 10.00      A   
ATOM     54  CD2 LEU A  14      19.628 -16.030  -7.674  1.00 10.00      A   
ATOM     55  C   LEU A  14      19.458 -11.900  -6.109  1.00 10.00      A   
ATOM     56  O   LEU A  14      18.279 -11.626  -6.322  1.00 10.00      A   
ATOM     57  N   GLU A  15      20.224 -11.209  -5.274  1.00 10.00      A   
ATOM     58  HN  GLU A  15      21.157 -11.487  -5.143  1.00 10.00      A   
ATOM     59  CA  GLU A  15      19.720 -10.061  -4.536  1.00 10.00      A   
ATOM     60  CB  GLU A  15      20.804  -9.513  -3.606  1.00 10.00      A   
ATOM     61  CG  GLU A  15      20.416  -8.246  -2.866  1.00 10.00      A   
ATOM     62  CD  GLU A  15      21.452  -7.825  -1.845  1.00 10.00      A   
ATOM     63  OE1 GLU A  15      22.664  -7.989  -2.110  1.00 10.00      A   
ATOM     64  OE2 GLU A  15      21.057  -7.323  -0.770  1.00 10.00      A   
ATOM     65  C   GLU A  15      19.232  -8.974  -5.490  1.00 10.00      A   
ATOM     66  O   GLU A  15      18.153  -8.410  -5.299  1.00 10.00      A   
ATOM     67  N   HIS A  16      20.009  -8.706  -6.537  1.00 10.00      A   
ATOM     68  HN  HIS A  16      20.842  -9.215  -6.665  1.00 10.00      A   
ATOM     69  CA  HIS A  16      19.643  -7.685  -7.508  1.00 10.00      A   
ATOM     70  CB  HIS A  16      20.829  -7.315  -8.404  1.00 10.00      A   
ATOM     71  CG  HIS A  16      20.629  -6.031  -9.152  1.00 10.00      A   
ATOM     72  ND1 HIS A  16      20.288  -4.869  -8.500  1.00 10.00      A   
ATOM     73  CD2 HIS A  16      20.721  -5.781 -10.483  1.00 10.00      A   
ATOM     74  CE1 HIS A  16      20.179  -3.945  -9.434  1.00 10.00      A   
ATOM     75  NE2 HIS A  16      20.431  -4.449 -10.648  1.00 10.00      A   
ATOM     76  HE2 HIS A  16      20.408  -3.953 -11.503  1.00 10.00      A   
ATOM     77  C   HIS A  16      18.449  -8.135  -8.344  1.00 10.00      A   
ATOM     78  O   HIS A  16      17.600  -7.331  -8.711  1.00 10.00      A   
ATOM     79  N   VAL A  17      18.382  -9.427  -8.627  1.00 10.00      A   
ATOM     80  HN  VAL A  17      19.096 -10.021  -8.312  1.00 10.00      A   
ATOM     81  CA  VAL A  17      17.280  -9.985  -9.403  1.00 10.00      A   
ATOM     82  CB  VAL A  17      17.512 -11.485  -9.710  1.00 10.00      A   
ATOM     83  CG1 VAL A  17      16.281 -12.111 -10.345  1.00 10.00      A   
ATOM     84  CG2 VAL A  17      18.722 -11.675 -10.613  1.00 10.00      A   
ATOM     85  C   VAL A  17      15.959  -9.826  -8.650  1.00 10.00      A   
ATOM     86  O   VAL A  17      14.925  -9.497  -9.237  1.00 10.00      A   
ATOM     87  N   PHE A  18      16.008 -10.033  -7.341  1.00 10.00      A   
ATOM     88  HN  PHE A  18      16.868 -10.265  -6.925  1.00 10.00      A   
ATOM     89  CA  PHE A  18      14.820  -9.933  -6.503  1.00 10.00      A   
ATOM     90  CB  PHE A  18      15.067 -10.560  -5.127  1.00 10.00      A   
ATOM     91  CG  PHE A  18      15.419 -12.022  -5.160  1.00 10.00      A   
ATOM     92  CD1 PHE A  18      16.064 -12.614  -4.088  1.00 10.00      A   
ATOM     93  CD2 PHE A  18      15.108 -12.804  -6.260  1.00 10.00      A   
ATOM     94  CE1 PHE A  18      16.393 -13.957  -4.110  1.00 10.00      A   
ATOM     95  CE2 PHE A  18      15.435 -14.144  -6.290  1.00 10.00      A   
ATOM     96  CZ  PHE A  18      16.079 -14.722  -5.213  1.00 10.00      A   
ATOM     97  C   PHE A  18      14.340  -8.492  -6.344  1.00 10.00      A   
ATOM     98  O   PHE A  18      13.215  -8.256  -5.905  1.00 10.00      A   
ATOM     99  N   SER A  19      15.179  -7.526  -6.705  1.00 10.00      A   
ATOM    100  HN  SER A  19      16.063  -7.762  -7.059  1.00 10.00      A   
ATOM    101  CA  SER A  19      14.806  -6.120  -6.582  1.00 10.00      A   
ATOM    102  CB  SER A  19      16.025  -5.209  -6.751  1.00 10.00      A   
ATOM    103  OG  SER A  19      16.407  -5.102  -8.111  1.00 10.00      A   
ATOM    104  HG  SER A  19      16.952  -5.866  -8.356  1.00 10.00      A   
ATOM    105  C   SER A  19      13.697  -5.752  -7.573  1.00 10.00      A   
ATOM    106  O   SER A  19      12.918  -4.824  -7.339  1.00 10.00      A   
ATOM    107  N   PHE A  20      13.617  -6.504  -8.667  1.00 10.00      A   
ATOM    108  HN  PHE A  20      14.259  -7.237  -8.788  1.00 10.00      A   
ATOM    109  CA  PHE A  20      12.605  -6.268  -9.692  1.00 10.00      A   
ATOM    110  CB  PHE A  20      13.089  -6.780 -11.053  1.00 10.00      A   
ATOM    111  CG  PHE A  20      14.285  -6.050 -11.593  1.00 10.00      A   
ATOM    112  CD1 PHE A  20      15.565  -6.518 -11.352  1.00 10.00      A   
ATOM    113  CD2 PHE A  20      14.128  -4.896 -12.342  1.00 10.00      A   
ATOM    114  CE1 PHE A  20      16.668  -5.848 -11.846  1.00 10.00      A   
ATOM    115  CE2 PHE A  20      15.225  -4.220 -12.838  1.00 10.00      A   
ATOM    116  CZ  PHE A  20      16.496  -4.697 -12.589  1.00 10.00      A   
ATOM    117  C   PHE A  20      11.295  -6.958  -9.318  1.00 10.00      A   
ATOM    118  O   PHE A  20      10.255  -6.732  -9.942  1.00 10.00      A   
ATOM    119  N   ILE A  21      11.353  -7.804  -8.299  1.00 10.00      A   
ATOM    120  HN  ILE A  21      12.203  -7.934  -7.830  1.00 10.00      A   
ATOM    121  CA  ILE A  21      10.181  -8.528  -7.841  1.00 10.00      A   
ATOM    122  CB  ILE A  21      10.498 -10.018  -7.585  1.00 10.00      A   
ATOM    123  CG1 ILE A  21      11.252 -10.624  -8.776  1.00 10.00      A   
ATOM    124  CG2 ILE A  21       9.213 -10.786  -7.309  1.00 10.00      A   
ATOM    125  CD1 ILE A  21      11.800 -12.008  -8.517  1.00 10.00      A   
ATOM    126  C   ILE A  21       9.652  -7.901  -6.555  1.00 10.00      A   
ATOM    127  O   ILE A  21      10.127  -8.203  -5.463  1.00 10.00      A   
ATOM    128  N   GLN A  22       8.685  -7.012  -6.692  1.00 10.00      A   
ATOM    129  HN  GLN A  22       8.360  -6.791  -7.590  1.00 10.00      A   
ATOM    130  CA  GLN A  22       8.103  -6.335  -5.543  1.00 10.00      A   
ATOM    131  CB  GLN A  22       8.113  -4.823  -5.765  1.00 10.00      A   
ATOM    132  CG  GLN A  22       9.518  -4.244  -5.878  1.00 10.00      A   
ATOM    133  CD  GLN A  22      10.356  -4.495  -4.636  1.00 10.00      A   
ATOM    134  OE1 GLN A  22       9.841  -4.524  -3.518  1.00 10.00      A   
ATOM    135  NE2 GLN A  22      11.654  -4.690  -4.825  1.00 10.00      A   
ATOM    136 HE21 GLN A  22      12.000  -4.665  -5.746  1.00 10.00      A   
ATOM    137 HE22 GLN A  22      12.220  -4.851  -4.040  1.00 10.00      A   
ATOM    138  C   GLN A  22       6.697  -6.843  -5.234  1.00 10.00      A   
ATOM    139  O   GLN A  22       6.155  -6.578  -4.160  1.00 10.00      A   
ATOM    140  N   LEU A  23       6.107  -7.572  -6.177  1.00 10.00      A   
ATOM    141  HN  LEU A  23       6.575  -7.737  -7.018  1.00 10.00      A   
ATOM    142  CA  LEU A  23       4.775  -8.122  -5.988  1.00 10.00      A   
ATOM    143  CB  LEU A  23       4.191  -8.623  -7.313  1.00 10.00      A   
ATOM    144  CG  LEU A  23       2.733  -9.093  -7.268  1.00 10.00      A   
ATOM    145  CD1 LEU A  23       1.814  -7.961  -6.833  1.00 10.00      A   
ATOM    146  CD2 LEU A  23       2.303  -9.648  -8.618  1.00 10.00      A   
ATOM    147  C   LEU A  23       4.808  -9.248  -4.964  1.00 10.00      A   
ATOM    148  O   LEU A  23       5.451 -10.277  -5.182  1.00 10.00      A   
ATOM    149  N   ASP A  24       4.111  -9.042  -3.850  1.00 10.00      A   
ATOM    150  HN  ASP A  24       3.629  -8.190  -3.743  1.00 10.00      A   
ATOM    151  CA  ASP A  24       4.054 -10.020  -2.763  1.00 10.00      A   
ATOM    152  CB  ASP A  24       3.110  -9.547  -1.657  1.00 10.00      A   
ATOM    153  CG  ASP A  24       3.541  -8.222  -1.065  1.00 10.00      A   
ATOM    154  OD1 ASP A  24       4.211  -8.223  -0.013  1.00 10.00      A   
ATOM    155  OD2 ASP A  24       3.225  -7.174  -1.665  1.00 10.00      A   
ATOM    156  C   ASP A  24       3.642 -11.406  -3.245  1.00 10.00      A   
ATOM    157  O   ASP A  24       4.166 -12.410  -2.770  1.00 10.00      A   
ATOM    158  N   LYS A  25       2.717 -11.454  -4.197  1.00 10.00      A   
ATOM    159  HN  LYS A  25       2.341 -10.619  -4.535  1.00 10.00      A   
ATOM    160  CA  LYS A  25       2.241 -12.719  -4.745  1.00 10.00      A   
ATOM    161  CB  LYS A  25       1.204 -12.467  -5.840  1.00 10.00      A   
ATOM    162  CG  LYS A  25      -0.116 -11.914  -5.328  1.00 10.00      A   
ATOM    163  CD  LYS A  25      -1.125 -11.767  -6.456  1.00 10.00      A   
ATOM    164  CE  LYS A  25      -2.473 -11.264  -5.953  1.00 10.00      A   
ATOM    165  NZ  LYS A  25      -3.111 -12.204  -4.987  1.00 10.00      A   
ATOM    166  HZ1 LYS A  25      -2.887 -13.190  -5.235  1.00 10.00      A   
ATOM    167  HZ2 LYS A  25      -4.145 -12.086  -5.002  1.00 10.00      A   
ATOM    168  HZ3 LYS A  25      -2.771 -12.014  -4.022  1.00 10.00      A   
ATOM    169  C   LYS A  25       3.395 -13.563  -5.286  1.00 10.00      A   
ATOM    170  O   LYS A  25       3.474 -14.766  -5.026  1.00 10.00      A   
ATOM    171  N   ASP A  26       4.296 -12.920  -6.022  1.00 10.00      A   
ATOM    172  HN  ASP A  26       4.186 -11.959  -6.181  1.00 10.00      A   
ATOM    173  CA  ASP A  26       5.450 -13.609  -6.595  1.00 10.00      A   
ATOM    174  CB  ASP A  26       5.971 -12.877  -7.833  1.00 10.00      A   
ATOM    175  CG  ASP A  26       5.062 -13.038  -9.031  1.00 10.00      A   
ATOM    176  OD1 ASP A  26       4.808 -14.190  -9.441  1.00 10.00      A   
ATOM    177  OD2 ASP A  26       4.602 -12.012  -9.572  1.00 10.00      A   
ATOM    178  C   ASP A  26       6.561 -13.734  -5.563  1.00 10.00      A   
ATOM    179  O   ASP A  26       7.285 -14.730  -5.530  1.00 10.00      A   
ATOM    180  N   ARG A  27       6.677 -12.715  -4.718  1.00 10.00      A   
ATOM    181  HN  ARG A  27       6.061 -11.952  -4.810  1.00 10.00      A   
ATOM    182  CA  ARG A  27       7.690 -12.678  -3.666  1.00 10.00      A   
ATOM    183  CB  ARG A  27       7.537 -11.403  -2.832  1.00 10.00      A   
ATOM    184  CG  ARG A  27       8.461 -10.272  -3.245  1.00 10.00      A   
ATOM    185  CD  ARG A  27       9.871 -10.517  -2.736  1.00 10.00      A   
ATOM    186  NE  ARG A  27      10.821  -9.511  -3.202  1.00 10.00      A   
ATOM    187  HE  ARG A  27      10.576  -8.999  -4.014  1.00 10.00      A   
ATOM    188  CZ  ARG A  27      11.984  -9.254  -2.606  1.00 10.00      A   
ATOM    189  NH1 ARG A  27      12.335  -9.920  -1.508  1.00 10.00      A   
ATOM    190 HH11 ARG A  27      13.244  -9.726  -1.040  1.00 10.00      A   
ATOM    191 HH12 ARG A  27      11.691 -10.650  -1.100  1.00 10.00      A   
ATOM    192  NH2 ARG A  27      12.802  -8.340  -3.111  1.00 10.00      A   
ATOM    193 HH21 ARG A  27      12.539  -7.826  -3.981  1.00 10.00      A   
ATOM    194 HH22 ARG A  27      13.711  -8.133  -2.646  1.00 10.00      A   
ATOM    195  C   ARG A  27       7.589 -13.897  -2.759  1.00 10.00      A   
ATOM    196  O   ARG A  27       8.596 -14.516  -2.421  1.00 10.00      A   
ATOM    197  N   ASN A  28       6.365 -14.240  -2.382  1.00 10.00      A   
ATOM    198  HN  ASN A  28       5.602 -13.703  -2.693  1.00 10.00      A   
ATOM    199  CA  ASN A  28       6.121 -15.382  -1.510  1.00 10.00      A   
ATOM    200  CB  ASN A  28       4.652 -15.441  -1.096  1.00 10.00      A   
ATOM    201  CG  ASN A  28       4.289 -14.355  -0.104  1.00 10.00      A   
ATOM    202  OD1 ASN A  28       5.140 -13.862   0.639  1.00 10.00      A   
ATOM    203  ND2 ASN A  28       3.026 -13.974  -0.078  1.00 10.00      A   
ATOM    204 HD21 ASN A  28       2.391 -14.410  -0.698  1.00 10.00      A   
ATOM    205 HD22 ASN A  28       2.769 -13.274   0.560  1.00 10.00      A   
ATOM    206  C   ASN A  28       6.549 -16.690  -2.159  1.00 10.00      A   
ATOM    207  O   ASN A  28       7.044 -17.594  -1.485  1.00 10.00      A   
ATOM    208  N   SER A  29       6.382 -16.779  -3.473  1.00 10.00      A   
ATOM    209  HN  SER A  29       6.003 -16.019  -3.963  1.00 10.00      A   
ATOM    210  CA  SER A  29       6.761 -17.977  -4.205  1.00 10.00      A   
ATOM    211  CB  SER A  29       6.179 -17.948  -5.617  1.00 10.00      A   
ATOM    212  OG  SER A  29       4.765 -17.848  -5.572  1.00 10.00      A   
ATOM    213  HG  SER A  29       4.471 -17.203  -6.229  1.00 10.00      A   
ATOM    214  C   SER A  29       8.280 -18.123  -4.250  1.00 10.00      A   
ATOM    215  O   SER A  29       8.808 -19.235  -4.213  1.00 10.00      A   
ATOM    216  N   VAL A  30       8.980 -16.993  -4.317  1.00 10.00      A   
ATOM    217  HN  VAL A  30       8.502 -16.136  -4.348  1.00 10.00      A   
ATOM    218  CA  VAL A  30      10.441 -16.996  -4.353  1.00 10.00      A   
ATOM    219  CB  VAL A  30      11.011 -15.570  -4.519  1.00 10.00      A   
ATOM    220  CG1 VAL A  30      12.533 -15.590  -4.528  1.00 10.00      A   
ATOM    221  CG2 VAL A  30      10.482 -14.933  -5.795  1.00 10.00      A   
ATOM    222  C   VAL A  30      11.002 -17.623  -3.080  1.00 10.00      A   
ATOM    223  O   VAL A  30      11.996 -18.349  -3.112  1.00 10.00      A   
ATOM    224  N   SER A  31      10.338 -17.363  -1.960  1.00 10.00      A   
ATOM    225  HN  SER A  31       9.551 -16.778  -1.995  1.00 10.00      A   
ATOM    226  CA  SER A  31      10.763 -17.902  -0.678  1.00 10.00      A   
ATOM    227  CB  SER A  31      10.228 -17.024   0.459  1.00 10.00      A   
ATOM    228  OG  SER A  31       8.868 -16.662   0.247  1.00 10.00      A   
ATOM    229  HG  SER A  31       8.463 -17.273  -0.382  1.00 10.00      A   
ATOM    230  C   SER A  31      10.306 -19.354  -0.493  1.00 10.00      A   
ATOM    231  O   SER A  31      10.338 -19.885   0.613  1.00 10.00      A   
ATOM    232  N   LEU A  32       9.888 -19.997  -1.579  1.00 10.00      A   
ATOM    233  HN  LEU A  32       9.899 -19.536  -2.445  1.00 10.00      A   
ATOM    234  CA  LEU A  32       9.414 -21.376  -1.510  1.00 10.00      A   
ATOM    235  CB  LEU A  32       7.910 -21.437  -1.769  1.00 10.00      A   
ATOM    236  CG  LEU A  32       7.007 -21.413  -0.536  1.00 10.00      A   
ATOM    237  CD1 LEU A  32       5.579 -21.085  -0.941  1.00 10.00      A   
ATOM    238  CD2 LEU A  32       7.063 -22.750   0.189  1.00 10.00      A   
ATOM    239  C   LEU A  32      10.142 -22.291  -2.487  1.00 10.00      A   
ATOM    240  O   LEU A  32       9.892 -23.497  -2.519  1.00 10.00      A   
ATOM    241  N   VAL A  33      11.039 -21.729  -3.288  1.00 10.00      A   
ATOM    242  HN  VAL A  33      11.208 -20.765  -3.225  1.00 10.00      A   
ATOM    243  CA  VAL A  33      11.778 -22.526  -4.260  1.00 10.00      A   
ATOM    244  CB  VAL A  33      12.437 -21.661  -5.364  1.00 10.00      A   
ATOM    245  CG1 VAL A  33      13.372 -20.619  -4.775  1.00 10.00      A   
ATOM    246  CG2 VAL A  33      13.165 -22.525  -6.382  1.00 10.00      A   
ATOM    247  C   VAL A  33      12.818 -23.408  -3.571  1.00 10.00      A   
ATOM    248  O   VAL A  33      12.970 -24.583  -3.910  1.00 10.00      A   
ATOM    249  N   CYS A  34      13.502 -22.836  -2.589  1.00 10.00      A   
ATOM    250  HN  CYS A  34      13.311 -21.904  -2.359  1.00 10.00      A   
ATOM    251  CA  CYS A  34      14.525 -23.544  -1.838  1.00 10.00      A   
ATOM    252  CB  CYS A  34      15.741 -23.825  -2.731  1.00 10.00      A   
ATOM    253  SG  CYS A  34      16.435 -22.360  -3.539  1.00 10.00      A   
ATOM    254  HG  CYS A  34      16.361 -22.541  -4.852  1.00 10.00      A   
ATOM    255  C   CYS A  34      14.944 -22.710  -0.635  1.00 10.00      A   
ATOM    256  O   CYS A  34      14.680 -21.506  -0.592  1.00 10.00      A   
ATOM    257  N   LYS A  35      15.596 -23.346   0.334  1.00 10.00      A   
ATOM    258  HN  LYS A  35      15.773 -24.317   0.239  1.00 10.00      A   
ATOM    259  CA  LYS A  35      16.055 -22.656   1.533  1.00 10.00      A   
ATOM    260  CB  LYS A  35      16.610 -23.676   2.539  1.00 10.00      A   
ATOM    261  CG  LYS A  35      16.992 -23.110   3.899  1.00 10.00      A   
ATOM    262  CD  LYS A  35      15.799 -22.481   4.600  1.00 10.00      A   
ATOM    263  CE  LYS A  35      15.956 -22.538   6.109  1.00 10.00      A   
ATOM    264  NZ  LYS A  35      15.193 -21.463   6.790  1.00 10.00      A   
ATOM    265  HZ1 LYS A  35      15.251 -21.579   7.823  1.00 10.00      A   
ATOM    266  HZ2 LYS A  35      14.194 -21.499   6.506  1.00 10.00      A   
ATOM    267  HZ3 LYS A  35      15.585 -20.529   6.534  1.00 10.00      A   
ATOM    268  C   LYS A  35      17.120 -21.622   1.174  1.00 10.00      A   
ATOM    269  O   LYS A  35      17.235 -20.582   1.823  1.00 10.00      A   
ATOM    270  N   SER A  36      17.880 -21.916   0.126  1.00 10.00      A   
ATOM    271  HN  SER A  36      17.736 -22.766  -0.345  1.00 10.00      A   
ATOM    272  CA  SER A  36      18.933 -21.032  -0.347  1.00 10.00      A   
ATOM    273  CB  SER A  36      19.645 -21.685  -1.532  1.00 10.00      A   
ATOM    274  OG  SER A  36      19.503 -23.096  -1.472  1.00 10.00      A   
ATOM    275  HG  SER A  36      20.009 -23.432  -0.724  1.00 10.00      A   
ATOM    276  C   SER A  36      18.377 -19.662  -0.744  1.00 10.00      A   
ATOM    277  O   SER A  36      18.828 -18.635  -0.241  1.00 10.00      A   
ATOM    278  N   TRP A  37      17.386 -19.654  -1.634  1.00 10.00      A   
ATOM    279  HN  TRP A  37      17.052 -20.507  -1.992  1.00 10.00      A   
ATOM    280  CA  TRP A  37      16.784 -18.402  -2.090  1.00 10.00      A   
ATOM    281  CB  TRP A  37      15.924 -18.635  -3.338  1.00 10.00      A   
ATOM    282  CG  TRP A  37      16.701 -18.859  -4.607  1.00 10.00      A   
ATOM    283  CD1 TRP A  37      17.944 -19.411  -4.735  1.00 10.00      A   
ATOM    284  CD2 TRP A  37      16.270 -18.538  -5.936  1.00 10.00      A   
ATOM    285  NE1 TRP A  37      18.311 -19.451  -6.059  1.00 10.00      A   
ATOM    286  HE1 TRP A  37      19.163 -19.803  -6.409  1.00 10.00      A   
ATOM    287  CE2 TRP A  37      17.301 -18.921  -6.815  1.00 10.00      A   
ATOM    288  CE3 TRP A  37      15.111 -17.961  -6.465  1.00 10.00      A   
ATOM    289  CZ2 TRP A  37      17.208 -18.747  -8.194  1.00 10.00      A   
ATOM    290  CZ3 TRP A  37      15.021 -17.790  -7.834  1.00 10.00      A   
ATOM    291  CH2 TRP A  37      16.061 -18.181  -8.682  1.00 10.00      A   
ATOM    292  C   TRP A  37      15.938 -17.768  -0.988  1.00 10.00      A   
ATOM    293  O   TRP A  37      15.859 -16.545  -0.881  1.00 10.00      A   
ATOM    294  N   TYR A  38      15.324 -18.614  -0.162  1.00 10.00      A   
ATOM    295  HN  TYR A  38      15.450 -19.577  -0.294  1.00 10.00      A   
ATOM    296  CA  TYR A  38      14.471 -18.159   0.935  1.00 10.00      A   
ATOM    297  CB  TYR A  38      13.925 -19.365   1.720  1.00 10.00      A   
ATOM    298  CG  TYR A  38      13.297 -19.017   3.056  1.00 10.00      A   
ATOM    299  CD1 TYR A  38      13.995 -19.192   4.245  1.00 10.00      A   
ATOM    300  CD2 TYR A  38      12.008 -18.504   3.128  1.00 10.00      A   
ATOM    301  CE1 TYR A  38      13.429 -18.866   5.462  1.00 10.00      A   
ATOM    302  CE2 TYR A  38      11.432 -18.179   4.343  1.00 10.00      A   
ATOM    303  CZ  TYR A  38      12.148 -18.358   5.505  1.00 10.00      A   
ATOM    304  OH  TYR A  38      11.581 -18.028   6.717  1.00 10.00      A   
ATOM    305  HH  TYR A  38      10.842 -18.622   6.895  1.00 10.00      A   
ATOM    306  C   TYR A  38      15.211 -17.206   1.868  1.00 10.00      A   
ATOM    307  O   TYR A  38      14.680 -16.160   2.251  1.00 10.00      A   
ATOM    308  N   GLU A  39      16.436 -17.565   2.221  1.00 10.00      A   
ATOM    309  HN  GLU A  39      16.810 -18.405   1.873  1.00 10.00      A   
ATOM    310  CA  GLU A  39      17.242 -16.744   3.115  1.00 10.00      A   
ATOM    311  CB  GLU A  39      18.520 -17.471   3.536  1.00 10.00      A   
ATOM    312  CG  GLU A  39      18.275 -18.746   4.330  1.00 10.00      A   
ATOM    313  CD  GLU A  39      17.505 -18.515   5.620  1.00 10.00      A   
ATOM    314  OE1 GLU A  39      16.812 -19.449   6.075  1.00 10.00      A   
ATOM    315  OE2 GLU A  39      17.599 -17.410   6.193  1.00 10.00      A   
ATOM    316  C   GLU A  39      17.573 -15.393   2.489  1.00 10.00      A   
ATOM    317  O   GLU A  39      17.667 -14.386   3.182  1.00 10.00      A   
ATOM    318  N   ILE A  40      17.743 -15.373   1.177  1.00 10.00      A   
ATOM    319  HN  ILE A  40      17.665 -16.208   0.668  1.00 10.00      A   
ATOM    320  CA  ILE A  40      18.054 -14.133   0.474  1.00 10.00      A   
ATOM    321  CB  ILE A  40      18.661 -14.404  -0.921  1.00 10.00      A   
ATOM    322  CG1 ILE A  40      19.834 -15.382  -0.797  1.00 10.00      A   
ATOM    323  CG2 ILE A  40      19.111 -13.103  -1.579  1.00 10.00      A   
ATOM    324  CD1 ILE A  40      20.430 -15.816  -2.118  1.00 10.00      A   
ATOM    325  C   ILE A  40      16.799 -13.277   0.328  1.00 10.00      A   
ATOM    326  O   ILE A  40      16.847 -12.057   0.476  1.00 10.00      A   
ATOM    327  N   GLU A  41      15.673 -13.929   0.054  1.00 10.00      A   
ATOM    328  HN  GLU A  41      15.701 -14.910  -0.038  1.00 10.00      A   
ATOM    329  CA  GLU A  41      14.398 -13.239  -0.115  1.00 10.00      A   
ATOM    330  CB  GLU A  41      13.299 -14.246  -0.472  1.00 10.00      A   
ATOM    331  CG  GLU A  41      12.055 -13.643  -1.117  1.00 10.00      A   
ATOM    332  CD  GLU A  41      11.110 -12.988  -0.125  1.00 10.00      A   
ATOM    333  OE1 GLU A  41      10.490 -13.708   0.685  1.00 10.00      A   
ATOM    334  OE2 GLU A  41      10.974 -11.747  -0.158  1.00 10.00      A   
ATOM    335  C   GLU A  41      14.021 -12.481   1.153  1.00 10.00      A   
ATOM    336  O   GLU A  41      13.723 -11.284   1.112  1.00 10.00      A   
ATOM    337  N   ARG A  42      14.074 -13.177   2.283  1.00 10.00      A   
ATOM    338  HN  ARG A  42      14.351 -14.121   2.248  1.00 10.00      A   
ATOM    339  CA  ARG A  42      13.721 -12.588   3.571  1.00 10.00      A   
ATOM    340  CB  ARG A  42      13.718 -13.644   4.679  1.00 10.00      A   
ATOM    341  CG  ARG A  42      15.023 -14.406   4.827  1.00 10.00      A   
ATOM    342  CD  ARG A  42      15.032 -15.274   6.074  1.00 10.00      A   
ATOM    343  NE  ARG A  42      15.134 -14.468   7.293  1.00 10.00      A   
ATOM    344  HE  ARG A  42      14.468 -13.754   7.413  1.00 10.00      A   
ATOM    345  CZ  ARG A  42      16.067 -14.637   8.229  1.00 10.00      A   
ATOM    346  NH1 ARG A  42      16.990 -15.589   8.099  1.00 10.00      A   
ATOM    347 HH11 ARG A  42      16.992 -16.221   7.255  1.00 10.00      A   
ATOM    348 HH12 ARG A  42      17.717 -15.715   8.832  1.00 10.00      A   
ATOM    349  NH2 ARG A  42      16.077 -13.855   9.309  1.00 10.00      A   
ATOM    350 HH21 ARG A  42      16.811 -13.980  10.042  1.00 10.00      A   
ATOM    351 HH22 ARG A  42      15.350 -13.116   9.432  1.00 10.00      A   
ATOM    352  C   ARG A  42      14.606 -11.401   3.952  1.00 10.00      A   
ATOM    353  O   ARG A  42      14.223 -10.582   4.783  1.00 10.00      A   
ATOM    354  N   TRP A  43      15.778 -11.298   3.338  1.00 10.00      A   
ATOM    355  HN  TRP A  43      16.037 -11.972   2.672  1.00 10.00      A   
ATOM    356  CA  TRP A  43      16.691 -10.207   3.640  1.00 10.00      A   
ATOM    357  CB  TRP A  43      18.110 -10.732   3.872  1.00 10.00      A   
ATOM    358  CG  TRP A  43      18.331 -11.294   5.242  1.00 10.00      A   
ATOM    359  CD1 TRP A  43      18.039 -12.554   5.671  1.00 10.00      A   
ATOM    360  CD2 TRP A  43      18.905 -10.612   6.362  1.00 10.00      A   
ATOM    361  NE1 TRP A  43      18.393 -12.698   6.991  1.00 10.00      A   
ATOM    362  HE1 TRP A  43      18.284 -13.515   7.528  1.00 10.00      A   
ATOM    363  CE2 TRP A  43      18.927 -11.519   7.437  1.00 10.00      A   
ATOM    364  CE3 TRP A  43      19.399  -9.321   6.557  1.00 10.00      A   
ATOM    365  CZ2 TRP A  43      19.425 -11.177   8.689  1.00 10.00      A   
ATOM    366  CZ3 TRP A  43      19.895  -8.984   7.799  1.00 10.00      A   
ATOM    367  CH2 TRP A  43      19.905  -9.907   8.850  1.00 10.00      A   
ATOM    368  C   TRP A  43      16.690  -9.130   2.557  1.00 10.00      A   
ATOM    369  O   TRP A  43      17.514  -8.214   2.588  1.00 10.00      A   
ATOM    370  N   CYS A  44      15.776  -9.226   1.601  1.00 10.00      A   
ATOM    371  HN  CYS A  44      15.147  -9.983   1.599  1.00 10.00      A   
ATOM    372  CA  CYS A  44      15.722  -8.232   0.537  1.00 10.00      A   
ATOM    373  CB  CYS A  44      16.382  -8.751  -0.742  1.00 10.00      A   
ATOM    374  SG  CYS A  44      15.583 -10.200  -1.462  1.00 10.00      A   
ATOM    375  HG  CYS A  44      16.057 -11.269  -0.833  1.00 10.00      A   
ATOM    376  C   CYS A  44      14.311  -7.726   0.247  1.00 10.00      A   
ATOM    377  O   CYS A  44      14.113  -6.957  -0.696  1.00 10.00      A   
ATOM    378  N   ARG A  45      13.325  -8.161   1.024  1.00 10.00      A   
ATOM    379  HN  ARG A  45      13.519  -8.795   1.747  1.00 10.00      A   
ATOM    380  CA  ARG A  45      11.955  -7.699   0.809  1.00 10.00      A   
ATOM    381  CB  ARG A  45      10.926  -8.596   1.511  1.00 10.00      A   
ATOM    382  CG  ARG A  45       9.526  -8.495   0.915  1.00 10.00      A   
ATOM    383  CD  ARG A  45       8.537  -9.422   1.608  1.00 10.00      A   
ATOM    384  NE  ARG A  45       8.693 -10.816   1.190  1.00 10.00      A   
ATOM    385  HE  ARG A  45       9.611 -11.120   0.965  1.00 10.00      A   
ATOM    386  CZ  ARG A  45       7.687 -11.682   1.070  1.00 10.00      A   
ATOM    387  NH1 ARG A  45       6.436 -11.310   1.325  1.00 10.00      A   
ATOM    388 HH11 ARG A  45       6.228 -10.336   1.629  1.00 10.00      A   
ATOM    389 HH12 ARG A  45       5.654 -11.997   1.223  1.00 10.00      A   
ATOM    390  NH2 ARG A  45       7.940 -12.946   0.744  1.00 10.00      A   
ATOM    391 HH21 ARG A  45       8.935 -13.266   0.587  1.00 10.00      A   
ATOM    392 HH22 ARG A  45       7.156 -13.627   0.639  1.00 10.00      A   
ATOM    393  C   ARG A  45      11.832  -6.240   1.253  1.00 10.00      A   
ATOM    394  O   ARG A  45      12.271  -5.879   2.345  1.00 10.00      A   
ATOM    395  N   ARG A  46      11.259  -5.404   0.395  1.00 10.00      A   
ATOM    396  HN  ARG A  46      10.906  -5.754  -0.449  1.00 10.00      A   
ATOM    397  CA  ARG A  46      11.117  -3.982   0.688  1.00 10.00      A   
ATOM    398  CB  ARG A  46      11.056  -3.164  -0.600  1.00 10.00      A   
ATOM    399  CG  ARG A  46      12.402  -2.883  -1.237  1.00 10.00      A   
ATOM    400  CD  ARG A  46      12.254  -1.925  -2.406  1.00 10.00      A   
ATOM    401  NE  ARG A  46      13.519  -1.690  -3.090  1.00 10.00      A   
ATOM    402  HE  ARG A  46      14.335  -2.057  -2.670  1.00 10.00      A   
ATOM    403  CZ  ARG A  46      13.632  -1.003  -4.227  1.00 10.00      A   
ATOM    404  NH1 ARG A  46      12.555  -0.480  -4.810  1.00 10.00      A   
ATOM    405 HH11 ARG A  46      12.650   0.054  -5.702  1.00 10.00      A   
ATOM    406 HH12 ARG A  46      11.613  -0.597  -4.378  1.00 10.00      A   
ATOM    407  NH2 ARG A  46      14.820  -0.849  -4.786  1.00 10.00      A   
ATOM    408 HH21 ARG A  46      15.670  -1.264  -4.342  1.00 10.00      A   
ATOM    409 HH22 ARG A  46      14.913  -0.311  -5.674  1.00 10.00      A   
ATOM    410  C   ARG A  46       9.890  -3.679   1.531  1.00 10.00      A   
ATOM    411  O   ARG A  46       9.957  -2.888   2.475  1.00 10.00      A   
ATOM    412  N   LYS A  47       8.767  -4.301   1.199  1.00 10.00      A   
ATOM    413  HN  LYS A  47       8.767  -4.939   0.451  1.00 10.00      A   
ATOM    414  CA  LYS A  47       7.536  -4.046   1.933  1.00 10.00      A   
ATOM    415  CB  LYS A  47       6.563  -3.220   1.082  1.00 10.00      A   
ATOM    416  CG  LYS A  47       5.734  -4.036   0.100  1.00 10.00      A   
ATOM    417  CD  LYS A  47       4.767  -3.157  -0.677  1.00 10.00      A   
ATOM    418  CE  LYS A  47       3.768  -3.996  -1.460  1.00 10.00      A   
ATOM    419  NZ  LYS A  47       4.428  -4.953  -2.388  1.00 10.00      A   
ATOM    420  HZ1 LYS A  47       4.110  -5.928  -2.179  1.00 10.00      A   
ATOM    421  HZ2 LYS A  47       5.461  -4.909  -2.284  1.00 10.00      A   
ATOM    422  HZ3 LYS A  47       4.182  -4.726  -3.371  1.00 10.00      A   
ATOM    423  C   LYS A  47       6.851  -5.322   2.398  1.00 10.00      A   
ATOM    424  O   LYS A  47       7.112  -6.410   1.882  1.00 10.00      A   
ATOM    425  N   VAL A  48       5.977  -5.167   3.383  1.00 10.00      A   
ATOM    426  HN  VAL A  48       5.842  -4.268   3.763  1.00 10.00      A   
ATOM    427  CA  VAL A  48       5.205  -6.279   3.923  1.00 10.00      A   
ATOM    428  CB  VAL A  48       5.680  -6.719   5.327  1.00 10.00      A   
ATOM    429  CG1 VAL A  48       6.900  -7.624   5.222  1.00 10.00      A   
ATOM    430  CG2 VAL A  48       5.984  -5.513   6.203  1.00 10.00      A   
ATOM    431  C   VAL A  48       3.733  -5.889   3.967  1.00 10.00      A   
ATOM    432  O   VAL A  48       3.348  -4.954   4.676  1.00 10.00      A   
ATOM    433  N   PHE A  49       2.924  -6.579   3.182  1.00 10.00      A   
ATOM    434  HN  PHE A  49       3.292  -7.310   2.639  1.00 10.00      A   
ATOM    435  CA  PHE A  49       1.497  -6.293   3.119  1.00 10.00      A   
ATOM    436  CB  PHE A  49       1.017  -6.277   1.663  1.00 10.00      A   
ATOM    437  CG  PHE A  49      -0.453  -5.997   1.501  1.00 10.00      A   
ATOM    438  CD1 PHE A  49      -0.996  -4.796   1.931  1.00 10.00      A   
ATOM    439  CD2 PHE A  49      -1.290  -6.930   0.912  1.00 10.00      A   
ATOM    440  CE1 PHE A  49      -2.344  -4.535   1.778  1.00 10.00      A   
ATOM    441  CE2 PHE A  49      -2.640  -6.677   0.757  1.00 10.00      A   
ATOM    442  CZ  PHE A  49      -3.168  -5.477   1.192  1.00 10.00      A   
ATOM    443  C   PHE A  49       0.693  -7.304   3.929  1.00 10.00      A   
ATOM    444  O   PHE A  49       0.548  -8.462   3.529  1.00 10.00      A   
ATOM    445  N   ILE A  50       0.181  -6.865   5.071  1.00 10.00      A   
ATOM    446  HN  ILE A  50       0.343  -5.934   5.344  1.00 10.00      A   
ATOM    447  CA  ILE A  50      -0.610  -7.724   5.937  1.00 10.00      A   
ATOM    448  CB  ILE A  50      -0.040  -7.749   7.371  1.00 10.00      A   
ATOM    449  CG1 ILE A  50       1.494  -7.791   7.345  1.00 10.00      A   
ATOM    450  CG2 ILE A  50      -0.595  -8.930   8.152  1.00 10.00      A   
ATOM    451  CD1 ILE A  50       2.075  -9.071   6.780  1.00 10.00      A   
ATOM    452  C   ILE A  50      -2.056  -7.238   5.974  1.00 10.00      A   
ATOM    453  O   ILE A  50      -2.351  -6.163   6.506  1.00 10.00      A   
ATOM    454  N   GLY A  51      -2.951  -8.038   5.407  1.00 10.00      A   
ATOM    455  HN  GLY A  51      -2.653  -8.892   5.030  1.00 10.00      A   
ATOM    456  CA  GLY A  51      -4.359  -7.683   5.360  1.00 10.00      A   
ATOM    457  C   GLY A  51      -5.039  -7.800   6.709  1.00 10.00      A   
ATOM    458  O   GLY A  51      -6.109  -7.235   6.923  1.00 10.00      A   
ATOM    459  N   ASN A  52      -4.428  -8.552   7.608  1.00 10.00      A   
ATOM    460  HN  ASN A  52      -3.590  -9.003   7.364  1.00 10.00      A   
ATOM    461  CA  ASN A  52      -4.959  -8.732   8.950  1.00 10.00      A   
ATOM    462  CB  ASN A  52      -5.701 -10.068   9.061  1.00 10.00      A   
ATOM    463  CG  ASN A  52      -6.378 -10.266  10.404  1.00 10.00      A   
ATOM    464  OD1 ASN A  52      -5.785 -10.800  11.333  1.00 10.00      A   
ATOM    465  ND2 ASN A  52      -7.626  -9.835  10.519  1.00 10.00      A   
ATOM    466 HD21 ASN A  52      -8.051  -9.419   9.735  1.00 10.00      A   
ATOM    467 HD22 ASN A  52      -8.077  -9.957  11.380  1.00 10.00      A   
ATOM    468  C   ASN A  52      -3.806  -8.678   9.943  1.00 10.00      A   
ATOM    469  O   ASN A  52      -3.003  -9.603  10.015  1.00 10.00      A   
ATOM    470  N   CYS A  53      -3.723  -7.592  10.701  1.00 10.00      A   
ATOM    471  HN  CYS A  53      -4.410  -6.898  10.614  1.00 10.00      A   
ATOM    472  CA  CYS A  53      -2.644  -7.394  11.669  1.00 10.00      A   
ATOM    473  CB  CYS A  53      -2.688  -5.974  12.237  1.00 10.00      A   
ATOM    474  SG  CYS A  53      -4.284  -5.488  12.933  1.00 10.00      A   
ATOM    475  HG  CYS A  53      -4.547  -4.253  12.524  1.00 10.00      A   
ATOM    476  C   CYS A  53      -2.645  -8.420  12.802  1.00 10.00      A   
ATOM    477  O   CYS A  53      -1.730  -8.445  13.622  1.00 10.00      A   
ATOM    478  N   TYR A  54      -3.667  -9.253  12.858  1.00 10.00      A   
ATOM    479  HN  TYR A  54      -4.384  -9.182  12.195  1.00 10.00      A   
ATOM    480  CA  TYR A  54      -3.750 -10.265  13.896  1.00 10.00      A   
ATOM    481  CB  TYR A  54      -5.091 -10.195  14.621  1.00 10.00      A   
ATOM    482  CG  TYR A  54      -5.236  -8.948  15.456  1.00 10.00      A   
ATOM    483  CD1 TYR A  54      -6.333  -8.109  15.313  1.00 10.00      A   
ATOM    484  CD2 TYR A  54      -4.264  -8.604  16.384  1.00 10.00      A   
ATOM    485  CE1 TYR A  54      -6.459  -6.963  16.076  1.00 10.00      A   
ATOM    486  CE2 TYR A  54      -4.381  -7.464  17.150  1.00 10.00      A   
ATOM    487  CZ  TYR A  54      -5.477  -6.646  16.995  1.00 10.00      A   
ATOM    488  OH  TYR A  54      -5.597  -5.510  17.768  1.00 10.00      A   
ATOM    489  HH  TYR A  54      -5.739  -5.770  18.700  1.00 10.00      A   
ATOM    490  C   TYR A  54      -3.488 -11.656  13.340  1.00 10.00      A   
ATOM    491  O   TYR A  54      -3.563 -12.651  14.059  1.00 10.00      A   
ATOM    492  N   ALA A  55      -3.165 -11.719  12.055  1.00 10.00      A   
ATOM    493  HN  ALA A  55      -3.140 -10.891  11.528  1.00 10.00      A   
ATOM    494  CA  ALA A  55      -2.874 -12.985  11.403  1.00 10.00      A   
ATOM    495  CB  ALA A  55      -3.104 -12.874   9.905  1.00 10.00      A   
ATOM    496  C   ALA A  55      -1.439 -13.404  11.687  1.00 10.00      A   
ATOM    497  O   ALA A  55      -1.078 -14.571  11.540  1.00 10.00      A   
ATOM    498  N   VAL A  56      -0.631 -12.439  12.094  1.00 10.00      A   
ATOM    499  HN  VAL A  56      -0.990 -11.531  12.194  1.00 10.00      A   
ATOM    500  CA  VAL A  56       0.765 -12.680  12.408  1.00 10.00      A   
ATOM    501  CB  VAL A  56       1.649 -12.620  11.138  1.00 10.00      A   
ATOM    502  CG1 VAL A  56       1.601 -11.241  10.493  1.00 10.00      A   
ATOM    503  CG2 VAL A  56       3.081 -13.037  11.443  1.00 10.00      A   
ATOM    504  C   VAL A  56       1.248 -11.662  13.437  1.00 10.00      A   
ATOM    505  O   VAL A  56       0.830 -10.507  13.413  1.00 10.00      A   
ATOM    506  N   SER A  57       2.098 -12.105  14.353  1.00 10.00      A   
ATOM    507  HN  SER A  57       2.370 -13.042  14.342  1.00 10.00      A   
ATOM    508  CA  SER A  57       2.637 -11.236  15.382  1.00 10.00      A   
ATOM    509  CB  SER A  57       3.119 -12.090  16.557  1.00 10.00      A   
ATOM    510  OG  SER A  57       3.075 -13.468  16.219  1.00 10.00      A   
ATOM    511  HG  SER A  57       3.912 -13.721  15.805  1.00 10.00      A   
ATOM    512  C   SER A  57       3.780 -10.394  14.816  1.00 10.00      A   
ATOM    513  O   SER A  57       4.495 -10.842  13.914  1.00 10.00      A   
ATOM    514  N   PRO A  58       3.964  -9.162  15.327  1.00 10.00      A   
ATOM    515  CA  PRO A  58       5.025  -8.255  14.865  1.00 10.00      A   
ATOM    516  CB  PRO A  58       4.983  -7.115  15.885  1.00 10.00      A   
ATOM    517  CG  PRO A  58       3.580  -7.109  16.376  1.00 10.00      A   
ATOM    518  CD  PRO A  58       3.139  -8.546  16.387  1.00 10.00      A   
ATOM    519  C   PRO A  58       6.400  -8.914  14.879  1.00 10.00      A   
ATOM    520  O   PRO A  58       7.155  -8.831  13.906  1.00 10.00      A   
ATOM    521  N   ALA A  59       6.705  -9.596  15.978  1.00 10.00      A   
ATOM    522  HN  ALA A  59       6.046  -9.640  16.701  1.00 10.00      A   
ATOM    523  CA  ALA A  59       7.985 -10.273  16.147  1.00 10.00      A   
ATOM    524  CB  ALA A  59       8.073 -10.897  17.529  1.00 10.00      A   
ATOM    525  C   ALA A  59       8.226 -11.324  15.069  1.00 10.00      A   
ATOM    526  O   ALA A  59       9.349 -11.492  14.600  1.00 10.00      A   
ATOM    527  N   THR A  60       7.166 -12.009  14.662  1.00 10.00      A   
ATOM    528  HN  THR A  60       6.289 -11.809  15.052  1.00 10.00      A   
ATOM    529  CA  THR A  60       7.265 -13.047  13.646  1.00 10.00      A   
ATOM    530  CB  THR A  60       5.964 -13.866  13.584  1.00 10.00      A   
ATOM    531  OG1 THR A  60       5.369 -13.891  14.891  1.00 10.00      A   
ATOM    532  HG1 THR A  60       5.751 -14.612  15.406  1.00 10.00      A   
ATOM    533  CG2 THR A  60       6.252 -15.291  13.138  1.00 10.00      A   
ATOM    534  C   THR A  60       7.577 -12.453  12.267  1.00 10.00      A   
ATOM    535  O   THR A  60       8.195 -13.103  11.424  1.00 10.00      A   
ATOM    536  N   VAL A  61       7.149 -11.215  12.046  1.00 10.00      A   
ATOM    537  HN  VAL A  61       6.654 -10.749  12.751  1.00 10.00      A   
ATOM    538  CA  VAL A  61       7.395 -10.535  10.781  1.00 10.00      A   
ATOM    539  CB  VAL A  61       6.458  -9.322  10.611  1.00 10.00      A   
ATOM    540  CG1 VAL A  61       6.704  -8.628   9.280  1.00 10.00      A   
ATOM    541  CG2 VAL A  61       5.002  -9.742  10.739  1.00 10.00      A   
ATOM    542  C   VAL A  61       8.842 -10.058  10.712  1.00 10.00      A   
ATOM    543  O   VAL A  61       9.565 -10.356   9.757  1.00 10.00      A   
ATOM    544  N   ILE A  62       9.259  -9.339  11.751  1.00 10.00      A   
ATOM    545  HN  ILE A  62       8.628  -9.159  12.488  1.00 10.00      A   
ATOM    546  CA  ILE A  62      10.614  -8.797  11.834  1.00 10.00      A   
ATOM    547  CB  ILE A  62      10.785  -7.915  13.086  1.00 10.00      A   
ATOM    548  CG1 ILE A  62       9.681  -6.857  13.154  1.00 10.00      A   
ATOM    549  CG2 ILE A  62      12.151  -7.254  13.087  1.00 10.00      A   
ATOM    550  CD1 ILE A  62       9.560  -6.177  14.503  1.00 10.00      A   
ATOM    551  C   ILE A  62      11.661  -9.904  11.864  1.00 10.00      A   
ATOM    552  O   ILE A  62      12.750  -9.756  11.310  1.00 10.00      A   
ATOM    553  N   ARG A  63      11.325 -11.013  12.512  1.00 10.00      A   
ATOM    554  HN  ARG A  63      10.442 -11.071  12.939  1.00 10.00      A   
ATOM    555  CA  ARG A  63      12.236 -12.140  12.615  1.00 10.00      A   
ATOM    556  CB  ARG A  63      11.623 -13.247  13.468  1.00 10.00      A   
ATOM    557  CG  ARG A  63      12.631 -14.261  13.975  1.00 10.00      A   
ATOM    558  CD  ARG A  63      12.650 -14.303  15.493  1.00 10.00      A   
ATOM    559  NE  ARG A  63      11.382 -14.772  16.053  1.00 10.00      A   
ATOM    560  HE  ARG A  63      10.941 -15.525  15.598  1.00 10.00      A   
ATOM    561  CZ  ARG A  63      10.803 -14.237  17.128  1.00 10.00      A   
ATOM    562  NH1 ARG A  63      11.380 -13.215  17.749  1.00 10.00      A   
ATOM    563 HH11 ARG A  63      10.936 -12.789  18.594  1.00 10.00      A   
ATOM    564 HH12 ARG A  63      12.281 -12.830  17.390  1.00 10.00      A   
ATOM    565  NH2 ARG A  63       9.653 -14.725  17.584  1.00 10.00      A   
ATOM    566 HH21 ARG A  63       9.196 -15.530  17.099  1.00 10.00      A   
ATOM    567 HH22 ARG A  63       9.202 -14.310  18.429  1.00 10.00      A   
ATOM    568  C   ARG A  63      12.599 -12.679  11.236  1.00 10.00      A   
ATOM    569  O   ARG A  63      13.729 -13.123  11.003  1.00 10.00      A   
ATOM    570  N   ARG A  64      11.643 -12.636  10.318  1.00 10.00      A   
ATOM    571  HN  ARG A  64      10.766 -12.261  10.554  1.00 10.00      A   
ATOM    572  CA  ARG A  64      11.872 -13.120   8.969  1.00 10.00      A   
ATOM    573  CB  ARG A  64      10.594 -13.703   8.360  1.00 10.00      A   
ATOM    574  CG  ARG A  64      10.820 -14.422   7.041  1.00 10.00      A   
ATOM    575  CD  ARG A  64       9.588 -15.196   6.602  1.00 10.00      A   
ATOM    576  NE  ARG A  64       9.474 -15.234   5.143  1.00 10.00      A   
ATOM    577  HE  ARG A  64      10.242 -14.913   4.627  1.00 10.00      A   
ATOM    578  CZ  ARG A  64       8.402 -15.675   4.486  1.00 10.00      A   
ATOM    579  NH1 ARG A  64       7.346 -16.135   5.149  1.00 10.00      A   
ATOM    580 HH11 ARG A  64       7.342 -16.165   6.205  1.00 10.00      A   
ATOM    581 HH12 ARG A  64       6.510 -16.472   4.625  1.00 10.00      A   
ATOM    582  NH2 ARG A  64       8.371 -15.638   3.157  1.00 10.00      A   
ATOM    583 HH21 ARG A  64       7.525 -15.987   2.644  1.00 10.00      A   
ATOM    584 HH22 ARG A  64       9.180 -15.264   2.614  1.00 10.00      A   
ATOM    585  C   ARG A  64      12.450 -12.019   8.085  1.00 10.00      A   
ATOM    586  O   ARG A  64      13.470 -12.221   7.428  1.00 10.00      A   
ATOM    587  N   PHE A  65      11.815 -10.851   8.092  1.00 10.00      A   
ATOM    588  HN  PHE A  65      11.027 -10.734   8.670  1.00 10.00      A   
ATOM    589  CA  PHE A  65      12.275  -9.729   7.278  1.00 10.00      A   
ATOM    590  CB  PHE A  65      11.155  -9.214   6.370  1.00 10.00      A   
ATOM    591  CG  PHE A  65      10.399 -10.277   5.630  1.00 10.00      A   
ATOM    592  CD1 PHE A  65       9.123 -10.635   6.027  1.00 10.00      A   
ATOM    593  CD2 PHE A  65      10.959 -10.915   4.540  1.00 10.00      A   
ATOM    594  CE1 PHE A  65       8.415 -11.609   5.353  1.00 10.00      A   
ATOM    595  CE2 PHE A  65      10.258 -11.892   3.861  1.00 10.00      A   
ATOM    596  CZ  PHE A  65       8.985 -12.238   4.269  1.00 10.00      A   
ATOM    597  C   PHE A  65      12.776  -8.581   8.155  1.00 10.00      A   
ATOM    598  O   PHE A  65      11.985  -7.788   8.659  1.00 10.00      A   
ATOM    599  N   PRO A  66      14.099  -8.473   8.350  1.00 10.00      A   
ATOM    600  CA  PRO A  66      14.700  -7.427   9.168  1.00 10.00      A   
ATOM    601  CB  PRO A  66      15.876  -8.168   9.805  1.00 10.00      A   
ATOM    602  CG  PRO A  66      16.244  -9.249   8.830  1.00 10.00      A   
ATOM    603  CD  PRO A  66      15.121  -9.383   7.829  1.00 10.00      A   
ATOM    604  C   PRO A  66      15.216  -6.241   8.349  1.00 10.00      A   
ATOM    605  O   PRO A  66      15.937  -5.391   8.869  1.00 10.00      A   
ATOM    606  N   LYS A  67      14.851  -6.186   7.075  1.00 10.00      A   
ATOM    607  HN  LYS A  67      14.274  -6.889   6.713  1.00 10.00      A   
ATOM    608  CA  LYS A  67      15.294  -5.098   6.202  1.00 10.00      A   
ATOM    609  CB  LYS A  67      16.383  -5.573   5.229  1.00 10.00      A   
ATOM    610  CG  LYS A  67      17.769  -5.704   5.849  1.00 10.00      A   
ATOM    611  CD  LYS A  67      18.828  -5.988   4.793  1.00 10.00      A   
ATOM    612  CE  LYS A  67      20.236  -5.923   5.372  1.00 10.00      A   
ATOM    613  NZ  LYS A  67      21.277  -6.142   4.329  1.00 10.00      A   
ATOM    614  HZ1 LYS A  67      21.199  -7.109   3.942  1.00 10.00      A   
ATOM    615  HZ2 LYS A  67      22.229  -6.020   4.735  1.00 10.00      A   
ATOM    616  HZ3 LYS A  67      21.159  -5.458   3.554  1.00 10.00      A   
ATOM    617  C   LYS A  67      14.131  -4.452   5.445  1.00 10.00      A   
ATOM    618  O   LYS A  67      14.310  -3.932   4.341  1.00 10.00      A   
ATOM    619  N   VAL A  68      12.949  -4.466   6.057  1.00 10.00      A   
ATOM    620  HN  VAL A  68      12.879  -4.872   6.946  1.00 10.00      A   
ATOM    621  CA  VAL A  68      11.753  -3.889   5.450  1.00 10.00      A   
ATOM    622  CB  VAL A  68      10.479  -4.488   6.081  1.00 10.00      A   
ATOM    623  CG1 VAL A  68       9.223  -3.917   5.446  1.00 10.00      A   
ATOM    624  CG2 VAL A  68      10.490  -5.998   5.946  1.00 10.00      A   
ATOM    625  C   VAL A  68      11.738  -2.369   5.614  1.00 10.00      A   
ATOM    626  O   VAL A  68      12.265  -1.843   6.593  1.00 10.00      A   
ATOM    627  N   ARG A  69      11.151  -1.671   4.644  1.00 10.00      A   
ATOM    628  HN  ARG A  69      10.770  -2.149   3.872  1.00 10.00      A   
ATOM    629  CA  ARG A  69      11.069  -0.217   4.687  1.00 10.00      A   
ATOM    630  CB  ARG A  69      11.902   0.404   3.565  1.00 10.00      A   
ATOM    631  CG  ARG A  69      13.398   0.189   3.706  1.00 10.00      A   
ATOM    632  CD  ARG A  69      14.166   1.072   2.739  1.00 10.00      A   
ATOM    633  NE  ARG A  69      15.605   0.857   2.829  1.00 10.00      A   
ATOM    634  HE  ARG A  69      15.910  -0.058   3.035  1.00 10.00      A   
ATOM    635  CZ  ARG A  69      16.511   1.815   2.655  1.00 10.00      A   
ATOM    636  NH1 ARG A  69      16.129   3.058   2.384  1.00 10.00      A   
ATOM    637 HH11 ARG A  69      15.113   3.289   2.303  1.00 10.00      A   
ATOM    638 HH12 ARG A  69      16.843   3.809   2.250  1.00 10.00      A   
ATOM    639  NH2 ARG A  69      17.799   1.526   2.751  1.00 10.00      A   
ATOM    640 HH21 ARG A  69      18.519   2.269   2.617  1.00 10.00      A   
ATOM    641 HH22 ARG A  69      18.099   0.556   2.966  1.00 10.00      A   
ATOM    642  C   ARG A  69       9.623   0.275   4.607  1.00 10.00      A   
ATOM    643  O   ARG A  69       9.279   1.313   5.184  1.00 10.00      A   
ATOM    644  N   SER A  70       8.784  -0.459   3.890  1.00 10.00      A   
ATOM    645  HN  SER A  70       9.114  -1.267   3.440  1.00 10.00      A   
ATOM    646  CA  SER A  70       7.383  -0.086   3.740  1.00 10.00      A   
ATOM    647  CB  SER A  70       7.028   0.036   2.252  1.00 10.00      A   
ATOM    648  OG  SER A  70       8.146   0.480   1.490  1.00 10.00      A   
ATOM    649  HG  SER A  70       7.990   1.390   1.185  1.00 10.00      A   
ATOM    650  C   SER A  70       6.478  -1.107   4.421  1.00 10.00      A   
ATOM    651  O   SER A  70       6.549  -2.302   4.130  1.00 10.00      A   
ATOM    652  N   VAL A  71       5.642  -0.643   5.338  1.00 10.00      A   
ATOM    653  HN  VAL A  71       5.641   0.320   5.545  1.00 10.00      A   
ATOM    654  CA  VAL A  71       4.733  -1.530   6.059  1.00 10.00      A   
ATOM    655  CB  VAL A  71       5.025  -1.537   7.578  1.00 10.00      A   
ATOM    656  CG1 VAL A  71       4.182  -2.591   8.286  1.00 10.00      A   
ATOM    657  CG2 VAL A  71       6.503  -1.765   7.851  1.00 10.00      A   
ATOM    658  C   VAL A  71       3.272  -1.136   5.839  1.00 10.00      A   
ATOM    659  O   VAL A  71       2.908   0.035   5.965  1.00 10.00      A   
ATOM    660  N   GLU A  72       2.447  -2.120   5.500  1.00 10.00      A   
ATOM    661  HN  GLU A  72       2.807  -3.028   5.385  1.00 10.00      A   
ATOM    662  CA  GLU A  72       1.020  -1.899   5.286  1.00 10.00      A   
ATOM    663  CB  GLU A  72       0.666  -2.038   3.804  1.00 10.00      A   
ATOM    664  CG  GLU A  72       1.034  -0.823   2.969  1.00 10.00      A   
ATOM    665  CD  GLU A  72       0.813  -1.040   1.485  1.00 10.00      A   
ATOM    666  OE1 GLU A  72      -0.359  -1.103   1.052  1.00 10.00      A   
ATOM    667  OE2 GLU A  72       1.814  -1.137   0.742  1.00 10.00      A   
ATOM    668  C   GLU A  72       0.216  -2.888   6.126  1.00 10.00      A   
ATOM    669  O   GLU A  72       0.380  -4.104   5.987  1.00 10.00      A   
ATOM    670  N   LEU A  73      -0.640  -2.367   7.004  1.00 10.00      A   
ATOM    671  HN  LEU A  73      -0.746  -1.391   7.053  1.00 10.00      A   
ATOM    672  CA  LEU A  73      -1.438  -3.216   7.884  1.00 10.00      A   
ATOM    673  CB  LEU A  73      -0.889  -3.169   9.318  1.00 10.00      A   
ATOM    674  CG  LEU A  73       0.592  -3.505   9.507  1.00 10.00      A   
ATOM    675  CD1 LEU A  73       1.100  -2.939  10.824  1.00 10.00      A   
ATOM    676  CD2 LEU A  73       0.809  -5.007   9.460  1.00 10.00      A   
ATOM    677  C   LEU A  73      -2.906  -2.808   7.910  1.00 10.00      A   
ATOM    678  O   LEU A  73      -3.241  -1.622   7.893  1.00 10.00      A   
ATOM    679  N   LYS A  74      -3.779  -3.804   7.966  1.00 10.00      A   
ATOM    680  HN  LYS A  74      -3.449  -4.728   7.955  1.00 10.00      A   
ATOM    681  CA  LYS A  74      -5.212  -3.571   8.032  1.00 10.00      A   
ATOM    682  CB  LYS A  74      -5.922  -4.166   6.815  1.00 10.00      A   
ATOM    683  CG  LYS A  74      -5.483  -3.577   5.483  1.00 10.00      A   
ATOM    684  CD  LYS A  74      -6.180  -4.260   4.317  1.00 10.00      A   
ATOM    685  CE  LYS A  74      -5.787  -3.619   2.997  1.00 10.00      A   
ATOM    686  NZ  LYS A  74      -6.523  -4.212   1.853  1.00 10.00      A   
ATOM    687  HZ1 LYS A  74      -6.519  -3.553   1.048  1.00 10.00      A   
ATOM    688  HZ2 LYS A  74      -7.511  -4.400   2.123  1.00 10.00      A   
ATOM    689  HZ3 LYS A  74      -6.082  -5.105   1.556  1.00 10.00      A   
ATOM    690  C   LYS A  74      -5.756  -4.185   9.318  1.00 10.00      A   
ATOM    691  O   LYS A  74      -5.288  -5.242   9.755  1.00 10.00      A   
ATOM    692  N   GLY A  75      -6.731  -3.532   9.927  1.00 10.00      A   
ATOM    693  HN  GLY A  75      -7.085  -2.705   9.527  1.00 10.00      A   
ATOM    694  CA  GLY A  75      -7.279  -4.036  11.173  1.00 10.00      A   
ATOM    695  C   GLY A  75      -8.752  -4.362  11.114  1.00 10.00      A   
ATOM    696  O   GLY A  75      -9.132  -5.500  10.833  1.00 10.00      A   
ATOM    697  N   LYS A  76      -9.574  -3.361  11.391  1.00 10.00      A   
ATOM    698  HN  LYS A  76      -9.193  -2.476  11.587  1.00 10.00      A   
ATOM    699  CA  LYS A  76     -11.020  -3.520  11.396  1.00 10.00      A   
ATOM    700  CB  LYS A  76     -11.688  -2.224  11.871  1.00 10.00      A   
ATOM    701  CG  LYS A  76     -11.363  -1.822  13.302  1.00 10.00      A   
ATOM    702  CD  LYS A  76     -12.078  -0.532  13.674  1.00 10.00      A   
ATOM    703  CE  LYS A  76     -11.885  -0.175  15.137  1.00 10.00      A   
ATOM    704  NZ  LYS A  76     -12.760   0.956  15.548  1.00 10.00      A   
ATOM    705  HZ1 LYS A  76     -13.747   0.763  15.273  1.00 10.00      A   
ATOM    706  HZ2 LYS A  76     -12.453   1.843  15.088  1.00 10.00      A   
ATOM    707  HZ3 LYS A  76     -12.721   1.081  16.578  1.00 10.00      A   
ATOM    708  C   LYS A  76     -11.539  -3.894  10.012  1.00 10.00      A   
ATOM    709  O   LYS A  76     -11.070  -3.357   9.008  1.00 10.00      A   
ATOM    710  N   PRO A  77     -12.505  -4.826   9.940  1.00 10.00      A   
ATOM    711  CA  PRO A  77     -13.086  -5.257   8.666  1.00 10.00      A   
ATOM    712  CB  PRO A  77     -13.996  -6.428   9.061  1.00 10.00      A   
ATOM    713  CG  PRO A  77     -14.305  -6.207  10.502  1.00 10.00      A   
ATOM    714  CD  PRO A  77     -13.094  -5.538  11.089  1.00 10.00      A   
ATOM    715  C   PRO A  77     -13.905  -4.145   8.012  1.00 10.00      A   
ATOM    716  O   PRO A  77     -14.188  -3.122   8.637  1.00 10.00      A   
ATOM    717  N   HIS A  78     -14.297  -4.365   6.766  1.00 10.00      A   
ATOM    718  HN  HIS A  78     -14.061  -5.215   6.344  1.00 10.00      A   
ATOM    719  CA  HIS A  78     -15.082  -3.394   6.008  1.00 10.00      A   
ATOM    720  CB  HIS A  78     -15.275  -3.905   4.571  1.00 10.00      A   
ATOM    721  CG  HIS A  78     -16.344  -3.216   3.778  1.00 10.00      A   
ATOM    722  ND1 HIS A  78     -17.536  -3.809   3.441  1.00 10.00      A   
ATOM    723  HD1 HIS A  78     -17.822  -4.725   3.697  1.00 10.00      A   
ATOM    724  CD2 HIS A  78     -16.368  -1.980   3.220  1.00 10.00      A   
ATOM    725  CE1 HIS A  78     -18.241  -2.935   2.713  1.00 10.00      A   
ATOM    726  NE2 HIS A  78     -17.575  -1.808   2.547  1.00 10.00      A   
ATOM    727  C   HIS A  78     -16.419  -3.108   6.697  1.00 10.00      A   
ATOM    728  O   HIS A  78     -16.897  -1.974   6.712  1.00 10.00      A   
ATOM    729  N   PHE A  79     -17.008  -4.134   7.288  1.00 10.00      A   
ATOM    730  HN  PHE A  79     -16.593  -5.030   7.219  1.00 10.00      A   
ATOM    731  CA  PHE A  79     -18.280  -3.982   7.988  1.00 10.00      A   
ATOM    732  CB  PHE A  79     -18.845  -5.338   8.395  1.00 10.00      A   
ATOM    733  CG  PHE A  79     -20.116  -5.681   7.684  1.00 10.00      A   
ATOM    734  CD1 PHE A  79     -20.112  -5.941   6.329  1.00 10.00      A   
ATOM    735  CD2 PHE A  79     -21.315  -5.741   8.371  1.00 10.00      A   
ATOM    736  CE1 PHE A  79     -21.278  -6.255   5.665  1.00 10.00      A   
ATOM    737  CE2 PHE A  79     -22.486  -6.054   7.715  1.00 10.00      A   
ATOM    738  CZ  PHE A  79     -22.467  -6.312   6.358  1.00 10.00      A   
ATOM    739  C   PHE A  79     -18.174  -3.059   9.205  1.00 10.00      A   
ATOM    740  O   PHE A  79     -19.182  -2.536   9.690  1.00 10.00      A   
ATOM    741  N   ALA A  80     -16.958  -2.850   9.695  1.00 10.00      A   
ATOM    742  HN  ALA A  80     -16.186  -3.279   9.265  1.00 10.00      A   
ATOM    743  CA  ALA A  80     -16.738  -1.984  10.847  1.00 10.00      A   
ATOM    744  CB  ALA A  80     -15.334  -2.180  11.404  1.00 10.00      A   
ATOM    745  C   ALA A  80     -16.959  -0.528  10.457  1.00 10.00      A   
ATOM    746  O   ALA A  80     -17.264   0.315  11.302  1.00 10.00      A   
ATOM    747  N   ASP A  81     -16.847  -0.257   9.157  1.00 10.00      A   
ATOM    748  HN  ASP A  81     -16.638  -0.992   8.535  1.00 10.00      A   
ATOM    749  CA  ASP A  81     -17.027   1.091   8.617  1.00 10.00      A   
ATOM    750  CB  ASP A  81     -16.553   1.147   7.160  1.00 10.00      A   
ATOM    751  CG  ASP A  81     -15.597   2.290   6.888  1.00 10.00      A   
ATOM    752  OD1 ASP A  81     -14.404   2.022   6.617  1.00 10.00      A   
ATOM    753  OD2 ASP A  81     -16.034   3.459   6.928  1.00 10.00      A   
ATOM    754  C   ASP A  81     -18.490   1.524   8.695  1.00 10.00      A   
ATOM    755  O   ASP A  81     -18.827   2.680   8.443  1.00 10.00      A   
ATOM    756  N   PHE A  82     -19.360   0.585   9.042  1.00 10.00      A   
ATOM    757  HN  PHE A  82     -19.032  -0.319   9.223  1.00 10.00      A   
ATOM    758  CA  PHE A  82     -20.787   0.863   9.160  1.00 10.00      A   
ATOM    759  CB  PHE A  82     -21.615  -0.260   8.525  1.00 10.00      A   
ATOM    760  CG  PHE A  82     -21.258  -0.554   7.094  1.00 10.00      A   
ATOM    761  CD1 PHE A  82     -21.065   0.476   6.186  1.00 10.00      A   
ATOM    762  CD2 PHE A  82     -21.111  -1.860   6.658  1.00 10.00      A   
ATOM    763  CE1 PHE A  82     -20.732   0.214   4.874  1.00 10.00      A   
ATOM    764  CE2 PHE A  82     -20.779  -2.129   5.345  1.00 10.00      A   
ATOM    765  CZ  PHE A  82     -20.589  -1.092   4.452  1.00 10.00      A   
ATOM    766  C   PHE A  82     -21.178   1.038  10.623  1.00 10.00      A   
ATOM    767  O   PHE A  82     -22.366   1.115  10.953  1.00 10.00      A   
ATOM    768  N   ASN A  83     -20.165   1.088  11.493  1.00 10.00      A   
ATOM    769  HN  ASN A  83     -19.247   1.020  11.152  1.00 10.00      A   
ATOM    770  CA  ASN A  83     -20.366   1.252  12.935  1.00 10.00      A   
ATOM    771  CB  ASN A  83     -21.055   2.582  13.258  1.00 10.00      A   
ATOM    772  CG  ASN A  83     -20.197   3.494  14.113  1.00 10.00      A   
ATOM    773  OD1 ASN A  83     -19.348   3.034  14.878  1.00 10.00      A   
ATOM    774  ND2 ASN A  83     -20.415   4.796  13.993  1.00 10.00      A   
ATOM    775 HD21 ASN A  83     -21.105   5.093  13.364  1.00 10.00      A   
ATOM    776 HD22 ASN A  83     -19.876   5.406  14.540  1.00 10.00      A   
ATOM    777  C   ASN A  83     -21.131   0.076  13.534  1.00 10.00      A   
ATOM    778  O   ASN A  83     -21.814   0.211  14.550  1.00 10.00      A   
ATOM    779  N   LEU A  84     -21.003  -1.082  12.899  1.00 10.00      A   
ATOM    780  HN  LEU A  84     -20.444  -1.125  12.097  1.00 10.00      A   
ATOM    781  CA  LEU A  84     -21.680  -2.289  13.364  1.00 10.00      A   
ATOM    782  CB  LEU A  84     -22.124  -3.152  12.181  1.00 10.00      A   
ATOM    783  CG  LEU A  84     -23.306  -2.622  11.362  1.00 10.00      A   
ATOM    784  CD1 LEU A  84     -23.572  -3.520  10.164  1.00 10.00      A   
ATOM    785  CD2 LEU A  84     -24.553  -2.505  12.226  1.00 10.00      A   
ATOM    786  C   LEU A  84     -20.787  -3.088  14.308  1.00 10.00      A   
ATOM    787  O   LEU A  84     -21.217  -4.074  14.908  1.00 10.00      A   
ATOM    788  N   VAL A  85     -19.542  -2.657  14.429  1.00 10.00      A   
ATOM    789  HN  VAL A  85     -19.260  -1.868  13.924  1.00 10.00      A   
ATOM    790  CA  VAL A  85     -18.587  -3.310  15.306  1.00 10.00      A   
ATOM    791  CB  VAL A  85     -17.249  -3.596  14.583  1.00 10.00      A   
ATOM    792  CG1 VAL A  85     -16.253  -4.264  15.521  1.00 10.00      A   
ATOM    793  CG2 VAL A  85     -17.486  -4.463  13.355  1.00 10.00      A   
ATOM    794  C   VAL A  85     -18.341  -2.429  16.525  1.00 10.00      A   
ATOM    795  O   VAL A  85     -17.852  -1.306  16.394  1.00 10.00      A   
ATOM    796  N   PRO A  86     -18.713  -2.919  17.719  1.00 10.00      A   
ATOM    797  CA  PRO A  86     -18.537  -2.182  18.978  1.00 10.00      A   
ATOM    798  CB  PRO A  86     -18.828  -3.242  20.039  1.00 10.00      A   
ATOM    799  CG  PRO A  86     -19.777  -4.174  19.374  1.00 10.00      A   
ATOM    800  CD  PRO A  86     -19.350  -4.231  17.936  1.00 10.00      A   
ATOM    801  C   PRO A  86     -17.117  -1.644  19.143  1.00 10.00      A   
ATOM    802  O   PRO A  86     -16.134  -2.361  18.924  1.00 10.00      A   
ATOM    803  N   ASP A  87     -17.023  -0.372  19.512  1.00 10.00      A   
ATOM    804  HN  ASP A  87     -17.849   0.141  19.658  1.00 10.00      A   
ATOM    805  CA  ASP A  87     -15.739   0.289  19.707  1.00 10.00      A   
ATOM    806  CB  ASP A  87     -15.945   1.782  19.976  1.00 10.00      A   
ATOM    807  CG  ASP A  87     -14.732   2.618  19.622  1.00 10.00      A   
ATOM    808  OD1 ASP A  87     -14.899   3.645  18.938  1.00 10.00      A   
ATOM    809  OD2 ASP A  87     -13.604   2.257  20.019  1.00 10.00      A   
ATOM    810  C   ASP A  87     -14.977  -0.347  20.861  1.00 10.00      A   
ATOM    811  O   ASP A  87     -15.518  -0.537  21.950  1.00 10.00      A   
ATOM    812  N   GLY A  88     -13.721  -0.677  20.613  1.00 10.00      A   
ATOM    813  HN  GLY A  88     -13.339  -0.485  19.730  1.00 10.00      A   
ATOM    814  CA  GLY A  88     -12.905  -1.295  21.633  1.00 10.00      A   
ATOM    815  C   GLY A  88     -12.546  -2.717  21.276  1.00 10.00      A   
ATOM    816  O   GLY A  88     -11.834  -3.389  22.023  1.00 10.00      A   
ATOM    817  N   TRP A  89     -13.052  -3.173  20.129  1.00 10.00      A   
ATOM    818  HN  TRP A  89     -13.633  -2.583  19.601  1.00 10.00      A   
ATOM    819  CA  TRP A  89     -12.794  -4.525  19.645  1.00 10.00      A   
ATOM    820  CB  TRP A  89     -13.487  -4.762  18.295  1.00 10.00      A   
ATOM    821  CG  TRP A  89     -13.019  -6.002  17.588  1.00 10.00      A   
ATOM    822  CD1 TRP A  89     -13.341  -7.292  17.893  1.00 10.00      A   
ATOM    823  CD2 TRP A  89     -12.135  -6.067  16.461  1.00 10.00      A   
ATOM    824  NE1 TRP A  89     -12.704  -8.154  17.034  1.00 10.00      A   
ATOM    825  HE1 TRP A  89     -12.766  -9.140  17.058  1.00 10.00      A   
ATOM    826  CE2 TRP A  89     -11.960  -7.427  16.145  1.00 10.00      A   
ATOM    827  CE3 TRP A  89     -11.471  -5.107  15.693  1.00 10.00      A   
ATOM    828  CZ2 TRP A  89     -11.152  -7.851  15.095  1.00 10.00      A   
ATOM    829  CZ3 TRP A  89     -10.671  -5.530  14.650  1.00 10.00      A   
ATOM    830  CH2 TRP A  89     -10.516  -6.890  14.358  1.00 10.00      A   
ATOM    831  C   TRP A  89     -11.299  -4.802  19.528  1.00 10.00      A   
ATOM    832  O   TRP A  89     -10.818  -5.843  19.968  1.00 10.00      A   
ATOM    833  N   GLY A  90     -10.571  -3.868  18.941  1.00 10.00      A   
ATOM    834  HN  GLY A  90     -11.001  -3.053  18.617  1.00 10.00      A   
ATOM    835  CA  GLY A  90      -9.149  -4.040  18.775  1.00 10.00      A   
ATOM    836  C   GLY A  90      -8.623  -3.246  17.605  1.00 10.00      A   
ATOM    837  O   GLY A  90      -9.224  -2.242  17.212  1.00 10.00      A   
ATOM    838  N   GLY A  91      -7.512  -3.699  17.045  1.00 10.00      A   
ATOM    839  HN  GLY A  91      -7.087  -4.513  17.405  1.00 10.00      A   
ATOM    840  CA  GLY A  91      -6.907  -3.015  15.924  1.00 10.00      A   
ATOM    841  C   GLY A  91      -5.864  -2.027  16.393  1.00 10.00      A   
ATOM    842  O   GLY A  91      -5.647  -0.988  15.770  1.00 10.00      A   
ATOM    843  N   TYR A  92      -5.217  -2.357  17.501  1.00 10.00      A   
ATOM    844  HN  TYR A  92      -5.422  -3.214  17.935  1.00 10.00      A   
ATOM    845  CA  TYR A  92      -4.196  -1.497  18.078  1.00 10.00      A   
ATOM    846  CB  TYR A  92      -4.042  -1.775  19.576  1.00 10.00      A   
ATOM    847  CG  TYR A  92      -5.332  -1.622  20.357  1.00 10.00      A   
ATOM    848  CD1 TYR A  92      -6.009  -2.732  20.852  1.00 10.00      A   
ATOM    849  CD2 TYR A  92      -5.881  -0.368  20.585  1.00 10.00      A   
ATOM    850  CE1 TYR A  92      -7.194  -2.593  21.551  1.00 10.00      A   
ATOM    851  CE2 TYR A  92      -7.064  -0.220  21.285  1.00 10.00      A   
ATOM    852  CZ  TYR A  92      -7.717  -1.334  21.764  1.00 10.00      A   
ATOM    853  OH  TYR A  92      -8.901  -1.189  22.457  1.00 10.00      A   
ATOM    854  HH  TYR A  92      -9.488  -0.599  21.968  1.00 10.00      A   
ATOM    855  C   TYR A  92      -2.869  -1.679  17.353  1.00 10.00      A   
ATOM    856  O   TYR A  92      -2.362  -2.796  17.232  1.00 10.00      A   
ATOM    857  N   VAL A  93      -2.317  -0.575  16.865  1.00 10.00      A   
ATOM    858  HN  VAL A  93      -2.770   0.287  17.001  1.00 10.00      A   
ATOM    859  CA  VAL A  93      -1.055  -0.606  16.138  1.00 10.00      A   
ATOM    860  CB  VAL A  93      -1.034   0.440  14.997  1.00 10.00      A   
ATOM    861  CG1 VAL A  93      -0.880   1.855  15.540  1.00 10.00      A   
ATOM    862  CG2 VAL A  93       0.047   0.115  13.974  1.00 10.00      A   
ATOM    863  C   VAL A  93       0.140  -0.403  17.074  1.00 10.00      A   
ATOM    864  O   VAL A  93       1.290  -0.587  16.676  1.00 10.00      A   
ATOM    865  N   TYR A  94      -0.145  -0.046  18.325  1.00 10.00      A   
ATOM    866  HN  TYR A  94      -1.085   0.076  18.580  1.00 10.00      A   
ATOM    867  CA  TYR A  94       0.898   0.186  19.328  1.00 10.00      A   
ATOM    868  CB  TYR A  94       0.305   0.480  20.711  1.00 10.00      A   
ATOM    869  CG  TYR A  94       1.337   0.885  21.737  1.00 10.00      A   
ATOM    870  CD1 TYR A  94       1.869   2.167  21.741  1.00 10.00      A   
ATOM    871  CD2 TYR A  94       1.787  -0.016  22.695  1.00 10.00      A   
ATOM    872  CE1 TYR A  94       2.821   2.541  22.665  1.00 10.00      A   
ATOM    873  CE2 TYR A  94       2.737   0.352  23.626  1.00 10.00      A   
ATOM    874  CZ  TYR A  94       3.252   1.632  23.606  1.00 10.00      A   
ATOM    875  OH  TYR A  94       4.206   2.002  24.529  1.00 10.00      A   
ATOM    876  HH  TYR A  94       4.936   1.366  24.511  1.00 10.00      A   
ATOM    877  C   TYR A  94       1.937  -0.945  19.395  1.00 10.00      A   
ATOM    878  O   TYR A  94       3.137  -0.678  19.300  1.00 10.00      A   
ATOM    879  N   PRO A  95       1.510  -2.218  19.568  1.00 10.00      A   
ATOM    880  CA  PRO A  95       2.442  -3.355  19.628  1.00 10.00      A   
ATOM    881  CB  PRO A  95       1.514  -4.571  19.576  1.00 10.00      A   
ATOM    882  CG  PRO A  95       0.240  -4.086  20.172  1.00 10.00      A   
ATOM    883  CD  PRO A  95       0.108  -2.654  19.740  1.00 10.00      A   
ATOM    884  C   PRO A  95       3.392  -3.372  18.431  1.00 10.00      A   
ATOM    885  O   PRO A  95       4.588  -3.644  18.569  1.00 10.00      A   
ATOM    886  N   TRP A  96       2.854  -3.066  17.255  1.00 10.00      A   
ATOM    887  HN  TRP A  96       1.902  -2.846  17.210  1.00 10.00      A   
ATOM    888  CA  TRP A  96       3.649  -3.037  16.036  1.00 10.00      A   
ATOM    889  CB  TRP A  96       2.755  -2.872  14.806  1.00 10.00      A   
ATOM    890  CG  TRP A  96       1.903  -4.065  14.516  1.00 10.00      A   
ATOM    891  CD1 TRP A  96       0.692  -4.356  15.067  1.00 10.00      A   
ATOM    892  CD2 TRP A  96       2.195  -5.128  13.602  1.00 10.00      A   
ATOM    893  NE1 TRP A  96       0.213  -5.538  14.559  1.00 10.00      A   
ATOM    894  HE1 TRP A  96      -0.642  -5.961  14.805  1.00 10.00      A   
ATOM    895  CE2 TRP A  96       1.117  -6.033  13.656  1.00 10.00      A   
ATOM    896  CE3 TRP A  96       3.265  -5.404  12.742  1.00 10.00      A   
ATOM    897  CZ2 TRP A  96       1.076  -7.192  12.886  1.00 10.00      A   
ATOM    898  CZ3 TRP A  96       3.223  -6.555  11.978  1.00 10.00      A   
ATOM    899  CH2 TRP A  96       2.136  -7.435  12.053  1.00 10.00      A   
ATOM    900  C   TRP A  96       4.665  -1.907  16.087  1.00 10.00      A   
ATOM    901  O   TRP A  96       5.842  -2.111  15.817  1.00 10.00      A   
ATOM    902  N   ILE A  97       4.201  -0.720  16.456  1.00 10.00      A   
ATOM    903  HN  ILE A  97       3.248  -0.631  16.684  1.00 10.00      A   
ATOM    904  CA  ILE A  97       5.062   0.458  16.540  1.00 10.00      A   
ATOM    905  CB  ILE A  97       4.257   1.706  16.968  1.00 10.00      A   
ATOM    906  CG1 ILE A  97       3.072   1.936  16.027  1.00 10.00      A   
ATOM    907  CG2 ILE A  97       5.145   2.943  17.026  1.00 10.00      A   
ATOM    908  CD1 ILE A  97       3.451   2.017  14.564  1.00 10.00      A   
ATOM    909  C   ILE A  97       6.213   0.234  17.521  1.00 10.00      A   
ATOM    910  O   ILE A  97       7.356   0.606  17.251  1.00 10.00      A   
ATOM    911  N   GLU A  98       5.905  -0.397  18.648  1.00 10.00      A   
ATOM    912  HN  GLU A  98       4.978  -0.688  18.793  1.00 10.00      A   
ATOM    913  CA  GLU A  98       6.899  -0.670  19.678  1.00 10.00      A   
ATOM    914  CB  GLU A  98       6.217  -1.212  20.936  1.00 10.00      A   
ATOM    915  CG  GLU A  98       7.116  -1.255  22.161  1.00 10.00      A   
ATOM    916  CD  GLU A  98       6.700  -2.318  23.157  1.00 10.00      A   
ATOM    917  OE1 GLU A  98       5.995  -1.986  24.133  1.00 10.00      A   
ATOM    918  OE2 GLU A  98       7.084  -3.490  22.973  1.00 10.00      A   
ATOM    919  C   GLU A  98       7.966  -1.652  19.190  1.00 10.00      A   
ATOM    920  O   GLU A  98       9.166  -1.408  19.345  1.00 10.00      A   
ATOM    921  N   ALA A  99       7.527  -2.750  18.585  1.00 10.00      A   
ATOM    922  HN  ALA A  99       6.558  -2.885  18.477  1.00 10.00      A   
ATOM    923  CA  ALA A  99       8.446  -3.771  18.087  1.00 10.00      A   
ATOM    924  CB  ALA A  99       7.696  -5.054  17.765  1.00 10.00      A   
ATOM    925  C   ALA A  99       9.232  -3.291  16.870  1.00 10.00      A   
ATOM    926  O   ALA A  99      10.413  -3.609  16.715  1.00 10.00      A   
ATOM    927  N   MET A 100       8.577  -2.520  16.015  1.00 10.00      A   
ATOM    928  HN  MET A 100       7.634  -2.300  16.192  1.00 10.00      A   
ATOM    929  CA  MET A 100       9.217  -2.012  14.808  1.00 10.00      A   
ATOM    930  CB  MET A 100       8.191  -1.464  13.814  1.00 10.00      A   
ATOM    931  CG  MET A 100       7.371  -2.543  13.126  1.00 10.00      A   
ATOM    932  SD  MET A 100       6.436  -1.929  11.714  1.00 10.00      A   
ATOM    933  CE  MET A 100       5.332  -0.769  12.512  1.00 10.00      A   
ATOM    934  C   MET A 100      10.283  -0.967  15.106  1.00 10.00      A   
ATOM    935  O   MET A 100      11.336  -0.953  14.467  1.00 10.00      A   
ATOM    936  N   SER A 101      10.027  -0.111  16.087  1.00 10.00      A   
ATOM    937  HN  SER A 101       9.185  -0.188  16.585  1.00 10.00      A   
ATOM    938  CA  SER A 101      10.970   0.942  16.444  1.00 10.00      A   
ATOM    939  CB  SER A 101      10.340   1.933  17.425  1.00 10.00      A   
ATOM    940  OG  SER A 101       9.636   1.267  18.458  1.00 10.00      A   
ATOM    941  HG  SER A 101       8.717   1.138  18.185  1.00 10.00      A   
ATOM    942  C   SER A 101      12.282   0.385  16.996  1.00 10.00      A   
ATOM    943  O   SER A 101      13.338   0.998  16.841  1.00 10.00      A   
ATOM    944  N   SER A 102      12.215  -0.784  17.616  1.00 10.00      A   
ATOM    945  HN  SER A 102      11.348  -1.235  17.699  1.00 10.00      A   
ATOM    946  CA  SER A 102      13.395  -1.412  18.191  1.00 10.00      A   
ATOM    947  CB  SER A 102      13.011  -2.117  19.492  1.00 10.00      A   
ATOM    948  OG  SER A 102      11.692  -2.637  19.408  1.00 10.00      A   
ATOM    949  HG  SER A 102      11.071  -2.000  19.788  1.00 10.00      A   
ATOM    950  C   SER A 102      14.039  -2.403  17.221  1.00 10.00      A   
ATOM    951  O   SER A 102      14.945  -3.152  17.593  1.00 10.00      A   
ATOM    952  N   SER A 103      13.581  -2.401  15.975  1.00 10.00      A   
ATOM    953  HN  SER A 103      12.875  -1.769  15.721  1.00 10.00      A   
ATOM    954  CA  SER A 103      14.117  -3.321  14.983  1.00 10.00      A   
ATOM    955  CB  SER A 103      13.125  -4.454  14.732  1.00 10.00      A   
ATOM    956  OG  SER A 103      12.725  -5.062  15.950  1.00 10.00      A   
ATOM    957  HG  SER A 103      11.976  -4.573  16.323  1.00 10.00      A   
ATOM    958  C   SER A 103      14.478  -2.621  13.674  1.00 10.00      A   
ATOM    959  O   SER A 103      15.634  -2.650  13.248  1.00 10.00      A   
ATOM    960  N   TYR A 104      13.497  -1.985  13.049  1.00 10.00      A   
ATOM    961  HN  TYR A 104      12.601  -1.958  13.453  1.00 10.00      A   
ATOM    962  CA  TYR A 104      13.724  -1.298  11.788  1.00 10.00      A   
ATOM    963  CB  TYR A 104      12.421  -1.189  10.989  1.00 10.00      A   
ATOM    964  CG  TYR A 104      11.791  -2.517  10.638  1.00 10.00      A   
ATOM    965  CD1 TYR A 104      10.558  -2.881  11.164  1.00 10.00      A   
ATOM    966  CD2 TYR A 104      12.423  -3.406   9.777  1.00 10.00      A   
ATOM    967  CE1 TYR A 104       9.970  -4.087  10.845  1.00 10.00      A   
ATOM    968  CE2 TYR A 104      11.841  -4.619   9.454  1.00 10.00      A   
ATOM    969  CZ  TYR A 104      10.614  -4.955   9.991  1.00 10.00      A   
ATOM    970  OH  TYR A 104      10.023  -6.157   9.668  1.00 10.00      A   
ATOM    971  HH  TYR A 104      10.703  -6.797   9.417  1.00 10.00      A   
ATOM    972  C   TYR A 104      14.304   0.090  12.016  1.00 10.00      A   
ATOM    973  O   TYR A 104      13.720   0.907  12.727  1.00 10.00      A   
ATOM    974  N   THR A 105      15.457   0.354  11.426  1.00 10.00      A   
ATOM    975  HN  THR A 105      15.905  -0.348  10.903  1.00 10.00      A   
ATOM    976  CA  THR A 105      16.087   1.657  11.553  1.00 10.00      A   
ATOM    977  CB  THR A 105      17.545   1.551  12.051  1.00 10.00      A   
ATOM    978  OG1 THR A 105      18.186   0.423  11.443  1.00 10.00      A   
ATOM    979  HG1 THR A 105      19.131   0.589  11.407  1.00 10.00      A   
ATOM    980  CG2 THR A 105      17.599   1.396  13.566  1.00 10.00      A   
ATOM    981  C   THR A 105      16.030   2.407  10.218  1.00 10.00      A   
ATOM    982  O   THR A 105      16.302   3.607  10.152  1.00 10.00      A   
ATOM    983  N   TRP A 106      15.647   1.695   9.159  1.00 10.00      A   
ATOM    984  HN  TRP A 106      15.421   0.746   9.277  1.00 10.00      A   
ATOM    985  CA  TRP A 106      15.557   2.286   7.828  1.00 10.00      A   
ATOM    986  CB  TRP A 106      16.417   1.506   6.827  1.00 10.00      A   
ATOM    987  CG  TRP A 106      17.883   1.787   6.954  1.00 10.00      A   
ATOM    988  CD1 TRP A 106      18.813   1.027   7.605  1.00 10.00      A   
ATOM    989  CD2 TRP A 106      18.590   2.910   6.417  1.00 10.00      A   
ATOM    990  NE1 TRP A 106      20.053   1.607   7.507  1.00 10.00      A   
ATOM    991  HE1 TRP A 106      20.879   1.247   7.894  1.00 10.00      A   
ATOM    992  CE2 TRP A 106      19.943   2.765   6.781  1.00 10.00      A   
ATOM    993  CE3 TRP A 106      18.209   4.025   5.661  1.00 10.00      A   
ATOM    994  CZ2 TRP A 106      20.916   3.693   6.416  1.00 10.00      A   
ATOM    995  CZ3 TRP A 106      19.175   4.944   5.298  1.00 10.00      A   
ATOM    996  CH2 TRP A 106      20.513   4.773   5.676  1.00 10.00      A   
ATOM    997  C   TRP A 106      14.119   2.357   7.330  1.00 10.00      A   
ATOM    998  O   TRP A 106      13.878   2.553   6.139  1.00 10.00      A   
ATOM    999  N   LEU A 107      13.163   2.201   8.239  1.00 10.00      A   
ATOM   1000  HN  LEU A 107      13.409   2.050   9.174  1.00 10.00      A   
ATOM   1001  CA  LEU A 107      11.750   2.259   7.870  1.00 10.00      A   
ATOM   1002  CB  LEU A 107      10.860   1.917   9.068  1.00 10.00      A   
ATOM   1003  CG  LEU A 107       9.549   1.189   8.748  1.00 10.00      A   
ATOM   1004  CD1 LEU A 107       9.822  -0.216   8.234  1.00 10.00      A   
ATOM   1005  CD2 LEU A 107       8.644   1.142   9.968  1.00 10.00      A   
ATOM   1006  C   LEU A 107      11.412   3.646   7.318  1.00 10.00      A   
ATOM   1007  O   LEU A 107      11.865   4.660   7.855  1.00 10.00      A   
ATOM   1008  N   GLU A 108      10.636   3.696   6.240  1.00 10.00      A   
ATOM   1009  HN  GLU A 108      10.297   2.859   5.846  1.00 10.00      A   
ATOM   1010  CA  GLU A 108      10.289   4.976   5.628  1.00 10.00      A   
ATOM   1011  CB  GLU A 108      11.165   5.241   4.397  1.00 10.00      A   
ATOM   1012  CG  GLU A 108      11.431   4.009   3.548  1.00 10.00      A   
ATOM   1013  CD  GLU A 108      12.458   4.247   2.460  1.00 10.00      A   
ATOM   1014  OE1 GLU A 108      13.458   4.957   2.715  1.00 10.00      A   
ATOM   1015  OE2 GLU A 108      12.276   3.716   1.345  1.00 10.00      A   
ATOM   1016  C   GLU A 108       8.814   5.097   5.257  1.00 10.00      A   
ATOM   1017  O   GLU A 108       8.311   6.208   5.075  1.00 10.00      A   
ATOM   1018  N   GLU A 109       8.117   3.975   5.136  1.00 10.00      A   
ATOM   1019  HN  GLU A 109       8.551   3.109   5.301  1.00 10.00      A   
ATOM   1020  CA  GLU A 109       6.709   4.014   4.756  1.00 10.00      A   
ATOM   1021  CB  GLU A 109       6.535   3.522   3.320  1.00 10.00      A   
ATOM   1022  CG  GLU A 109       7.344   4.294   2.293  1.00 10.00      A   
ATOM   1023  CD  GLU A 109       7.089   3.814   0.884  1.00 10.00      A   
ATOM   1024  OE1 GLU A 109       6.036   4.173   0.314  1.00 10.00      A   
ATOM   1025  OE2 GLU A 109       7.936   3.071   0.341  1.00 10.00      A   
ATOM   1026  C   GLU A 109       5.823   3.195   5.684  1.00 10.00      A   
ATOM   1027  O   GLU A 109       6.091   2.021   5.944  1.00 10.00      A   
ATOM   1028  N   ILE A 110       4.769   3.824   6.182  1.00 10.00      A   
ATOM   1029  HN  ILE A 110       4.627   4.774   5.958  1.00 10.00      A   
ATOM   1030  CA  ILE A 110       3.813   3.155   7.054  1.00 10.00      A   
ATOM   1031  CB  ILE A 110       4.013   3.526   8.541  1.00 10.00      A   
ATOM   1032  CG1 ILE A 110       5.345   2.980   9.067  1.00 10.00      A   
ATOM   1033  CG2 ILE A 110       2.854   3.010   9.382  1.00 10.00      A   
ATOM   1034  CD1 ILE A 110       5.658   3.399  10.487  1.00 10.00      A   
ATOM   1035  C   ILE A 110       2.397   3.521   6.624  1.00 10.00      A   
ATOM   1036  O   ILE A 110       2.024   4.695   6.626  1.00 10.00      A   
ATOM   1037  N   ARG A 111       1.625   2.520   6.226  1.00 10.00      A   
ATOM   1038  HN  ARG A 111       1.985   1.602   6.235  1.00 10.00      A   
ATOM   1039  CA  ARG A 111       0.254   2.736   5.785  1.00 10.00      A   
ATOM   1040  CB  ARG A 111       0.145   2.588   4.265  1.00 10.00      A   
ATOM   1041  CG  ARG A 111       1.066   3.523   3.501  1.00 10.00      A   
ATOM   1042  CD  ARG A 111       1.119   3.192   2.020  1.00 10.00      A   
ATOM   1043  NE  ARG A 111       2.339   3.713   1.396  1.00 10.00      A   
ATOM   1044  HE  ARG A 111       3.194   3.344   1.714  1.00 10.00      A   
ATOM   1045  CZ  ARG A 111       2.359   4.642   0.438  1.00 10.00      A   
ATOM   1046  NH1 ARG A 111       1.224   5.166  -0.008  1.00 10.00      A   
ATOM   1047 HH11 ARG A 111       1.237   5.892  -0.756  1.00 10.00      A   
ATOM   1048 HH12 ARG A 111       0.311   4.849   0.387  1.00 10.00      A   
ATOM   1049  NH2 ARG A 111       3.518   5.044  -0.077  1.00 10.00      A   
ATOM   1050 HH21 ARG A 111       3.537   5.772  -0.823  1.00 10.00      A   
ATOM   1051 HH22 ARG A 111       4.425   4.630   0.261  1.00 10.00      A   
ATOM   1052  C   ARG A 111      -0.685   1.769   6.490  1.00 10.00      A   
ATOM   1053  O   ARG A 111      -0.464   0.559   6.479  1.00 10.00      A   
ATOM   1054  N   LEU A 112      -1.727   2.306   7.108  1.00 10.00      A   
ATOM   1055  HN  LEU A 112      -1.863   3.283   7.063  1.00 10.00      A   
ATOM   1056  CA  LEU A 112      -2.683   1.486   7.838  1.00 10.00      A   
ATOM   1057  CB  LEU A 112      -2.520   1.701   9.348  1.00 10.00      A   
ATOM   1058  CG  LEU A 112      -1.086   1.736   9.891  1.00 10.00      A   
ATOM   1059  CD1 LEU A 112      -1.067   2.271  11.312  1.00 10.00      A   
ATOM   1060  CD2 LEU A 112      -0.451   0.356   9.837  1.00 10.00      A   
ATOM   1061  C   LEU A 112      -4.115   1.820   7.437  1.00 10.00      A   
ATOM   1062  O   LEU A 112      -4.426   2.968   7.118  1.00 10.00      A   
ATOM   1063  N   LYS A 113      -4.979   0.812   7.463  1.00 10.00      A   
ATOM   1064  HN  LYS A 113      -4.658  -0.081   7.710  1.00 10.00      A   
ATOM   1065  CA  LYS A 113      -6.384   0.987   7.126  1.00 10.00      A   
ATOM   1066  CB  LYS A 113      -6.724   0.306   5.794  1.00 10.00      A   
ATOM   1067  CG  LYS A 113      -8.097   0.670   5.245  1.00 10.00      A   
ATOM   1068  CD  LYS A 113      -8.508  -0.242   4.100  1.00 10.00      A   
ATOM   1069  CE  LYS A 113      -9.882   0.132   3.562  1.00 10.00      A   
ATOM   1070  NZ  LYS A 113     -10.441  -0.912   2.660  1.00 10.00      A   
ATOM   1071  HZ1 LYS A 113     -10.517  -1.819   3.164  1.00 10.00      A   
ATOM   1072  HZ2 LYS A 113      -9.819  -1.042   1.837  1.00 10.00      A   
ATOM   1073  HZ3 LYS A 113     -11.389  -0.632   2.325  1.00 10.00      A   
ATOM   1074  C   LYS A 113      -7.267   0.424   8.236  1.00 10.00      A   
ATOM   1075  O   LYS A 113      -7.132  -0.744   8.612  1.00 10.00      A   
ATOM   1076  N   ARG A 114      -8.150   1.270   8.760  1.00 10.00      A   
ATOM   1077  HN  ARG A 114      -8.176   2.190   8.418  1.00 10.00      A   
ATOM   1078  CA  ARG A 114      -9.079   0.889   9.826  1.00 10.00      A   
ATOM   1079  CB  ARG A 114     -10.132  -0.112   9.315  1.00 10.00      A   
ATOM   1080  CG  ARG A 114     -11.014   0.421   8.190  1.00 10.00      A   
ATOM   1081  CD  ARG A 114     -12.009  -0.624   7.705  1.00 10.00      A   
ATOM   1082  NE  ARG A 114     -12.753  -0.164   6.534  1.00 10.00      A   
ATOM   1083  HE  ARG A 114     -13.277   0.675   6.629  1.00 10.00      A   
ATOM   1084  CZ  ARG A 114     -12.775  -0.800   5.361  1.00 10.00      A   
ATOM   1085  NH1 ARG A 114     -12.098  -1.934   5.202  1.00 10.00      A   
ATOM   1086 HH11 ARG A 114     -12.110  -2.438   4.281  1.00 10.00      A   
ATOM   1087 HH12 ARG A 114     -11.554  -2.333   5.992  1.00 10.00      A   
ATOM   1088  NH2 ARG A 114     -13.456  -0.285   4.350  1.00 10.00      A   
ATOM   1089 HH21 ARG A 114     -13.971   0.612   4.469  1.00 10.00      A   
ATOM   1090 HH22 ARG A 114     -13.478  -0.773   3.421  1.00 10.00      A   
ATOM   1091  C   ARG A 114      -8.346   0.347  11.053  1.00 10.00      A   
ATOM   1092  O   ARG A 114      -8.516  -0.812  11.434  1.00 10.00      A   
ATOM   1093  N   MET A 115      -7.529   1.194  11.667  1.00 10.00      A   
ATOM   1094  HN  MET A 115      -7.449   2.111  11.329  1.00 10.00      A   
ATOM   1095  CA  MET A 115      -6.758   0.799  12.842  1.00 10.00      A   
ATOM   1096  CB  MET A 115      -5.293   0.552  12.458  1.00 10.00      A   
ATOM   1097  CG  MET A 115      -5.050  -0.683  11.602  1.00 10.00      A   
ATOM   1098  SD  MET A 115      -4.867  -2.188  12.579  1.00 10.00      A   
ATOM   1099  CE  MET A 115      -3.307  -1.873  13.398  1.00 10.00      A   
ATOM   1100  C   MET A 115      -6.817   1.875  13.921  1.00 10.00      A   
ATOM   1101  O   MET A 115      -7.085   3.045  13.634  1.00 10.00      A   
ATOM   1102  N   VAL A 116      -6.560   1.478  15.155  1.00 10.00      A   
ATOM   1103  HN  VAL A 116      -6.342   0.531  15.321  1.00 10.00      A   
ATOM   1104  CA  VAL A 116      -6.567   2.403  16.274  1.00 10.00      A   
ATOM   1105  CB  VAL A 116      -7.074   1.727  17.567  1.00 10.00      A   
ATOM   1106  CG1 VAL A 116      -7.190   2.742  18.694  1.00 10.00      A   
ATOM   1107  CG2 VAL A 116      -8.412   1.047  17.325  1.00 10.00      A   
ATOM   1108  C   VAL A 116      -5.152   2.923  16.494  1.00 10.00      A   
ATOM   1109  O   VAL A 116      -4.324   2.264  17.132  1.00 10.00      A   
ATOM   1110  N   VAL A 117      -4.870   4.093  15.942  1.00 10.00      A   
ATOM   1111  HN  VAL A 117      -5.574   4.579  15.459  1.00 10.00      A   
ATOM   1112  CA  VAL A 117      -3.557   4.696  16.057  1.00 10.00      A   
ATOM   1113  CB  VAL A 117      -3.070   5.242  14.702  1.00 10.00      A   
ATOM   1114  CG1 VAL A 117      -1.599   5.621  14.769  1.00 10.00      A   
ATOM   1115  CG2 VAL A 117      -3.315   4.221  13.604  1.00 10.00      A   
ATOM   1116  C   VAL A 117      -3.588   5.832  17.057  1.00 10.00      A   
ATOM   1117  O   VAL A 117      -4.006   6.940  16.733  1.00 10.00      A   
ATOM   1118  N   THR A 118      -3.173   5.547  18.273  1.00 10.00      A   
ATOM   1119  HN  THR A 118      -2.875   4.637  18.484  1.00 10.00      A   
ATOM   1120  CA  THR A 118      -3.135   6.553  19.313  1.00 10.00      A   
ATOM   1121  CB  THR A 118      -2.965   5.883  20.689  1.00 10.00      A   
ATOM   1122  OG1 THR A 118      -2.751   4.472  20.505  1.00 10.00      A   
ATOM   1123  HG1 THR A 118      -3.139   3.986  21.244  1.00 10.00      A   
ATOM   1124  CG2 THR A 118      -4.213   6.085  21.536  1.00 10.00      A   
ATOM   1125  C   THR A 118      -1.970   7.510  19.049  1.00 10.00      A   
ATOM   1126  O   THR A 118      -0.963   7.120  18.446  1.00 10.00      A   
ATOM   1127  N   ASP A 119      -2.106   8.762  19.479  1.00 10.00      A   
ATOM   1128  HN  ASP A 119      -2.930   9.019  19.942  1.00 10.00      A   
ATOM   1129  CA  ASP A 119      -1.053   9.762  19.276  1.00 10.00      A   
ATOM   1130  CB  ASP A 119      -1.477  11.165  19.743  1.00 10.00      A   
ATOM   1131  CG  ASP A 119      -2.376  11.158  20.962  1.00 10.00      A   
ATOM   1132  OD1 ASP A 119      -3.593  11.407  20.809  1.00 10.00      A   
ATOM   1133  OD2 ASP A 119      -1.873  10.896  22.075  1.00 10.00      A   
ATOM   1134  C   ASP A 119       0.256   9.331  19.928  1.00 10.00      A   
ATOM   1135  O   ASP A 119       1.334   9.784  19.545  1.00 10.00      A   
ATOM   1136  N   ASP A 120       0.148   8.430  20.898  1.00 10.00      A   
ATOM   1137  HN  ASP A 120      -0.746   8.118  21.153  1.00 10.00      A   
ATOM   1138  CA  ASP A 120       1.310   7.898  21.603  1.00 10.00      A   
ATOM   1139  CB  ASP A 120       0.851   6.908  22.681  1.00 10.00      A   
ATOM   1140  CG  ASP A 120       1.729   6.911  23.917  1.00 10.00      A   
ATOM   1141  OD1 ASP A 120       1.276   7.421  24.964  1.00 10.00      A   
ATOM   1142  OD2 ASP A 120       2.870   6.402  23.853  1.00 10.00      A   
ATOM   1143  C   ASP A 120       2.223   7.174  20.618  1.00 10.00      A   
ATOM   1144  O   ASP A 120       3.449   7.293  20.676  1.00 10.00      A   
ATOM   1145  N   CYS A 121       1.606   6.444  19.691  1.00 10.00      A   
ATOM   1146  HN  CYS A 121       0.621   6.422  19.677  1.00 10.00      A   
ATOM   1147  CA  CYS A 121       2.341   5.693  18.683  1.00 10.00      A   
ATOM   1148  CB  CYS A 121       1.400   4.741  17.943  1.00 10.00      A   
ATOM   1149  SG  CYS A 121       0.225   3.875  19.010  1.00 10.00      A   
ATOM   1150  HG  CYS A 121       0.618   4.036  20.264  1.00 10.00      A   
ATOM   1151  C   CYS A 121       3.005   6.637  17.686  1.00 10.00      A   
ATOM   1152  O   CYS A 121       4.128   6.398  17.244  1.00 10.00      A   
ATOM   1153  N   LEU A 122       2.303   7.717  17.347  1.00 10.00      A   
ATOM   1154  HN  LEU A 122       1.419   7.851  17.748  1.00 10.00      A   
ATOM   1155  CA  LEU A 122       2.810   8.705  16.396  1.00 10.00      A   
ATOM   1156  CB  LEU A 122       1.805   9.839  16.190  1.00 10.00      A   
ATOM   1157  CG  LEU A 122       0.477   9.456  15.531  1.00 10.00      A   
ATOM   1158  CD1 LEU A 122      -0.466  10.647  15.511  1.00 10.00      A   
ATOM   1159  CD2 LEU A 122       0.708   8.932  14.119  1.00 10.00      A   
ATOM   1160  C   LEU A 122       4.151   9.270  16.845  1.00 10.00      A   
ATOM   1161  O   LEU A 122       5.100   9.339  16.061  1.00 10.00      A   
ATOM   1162  N   GLU A 123       4.226   9.652  18.116  1.00 10.00      A   
ATOM   1163  HN  GLU A 123       3.433   9.556  18.690  1.00 10.00      A   
ATOM   1164  CA  GLU A 123       5.450  10.209  18.680  1.00 10.00      A   
ATOM   1165  CB  GLU A 123       5.227  10.680  20.118  1.00 10.00      A   
ATOM   1166  CG  GLU A 123       4.331  11.902  20.232  1.00 10.00      A   
ATOM   1167  CD  GLU A 123       4.658  12.751  21.443  1.00 10.00      A   
ATOM   1168  OE1 GLU A 123       5.843  12.809  21.836  1.00 10.00      A   
ATOM   1169  OE2 GLU A 123       3.733  13.375  22.005  1.00 10.00      A   
ATOM   1170  C   GLU A 123       6.592   9.200  18.617  1.00 10.00      A   
ATOM   1171  O   GLU A 123       7.732   9.560  18.320  1.00 10.00      A   
ATOM   1172  N   LEU A 124       6.281   7.933  18.887  1.00 10.00      A   
ATOM   1173  HN  LEU A 124       5.351   7.704  19.111  1.00 10.00      A   
ATOM   1174  CA  LEU A 124       7.289   6.880  18.851  1.00 10.00      A   
ATOM   1175  CB  LEU A 124       6.708   5.548  19.329  1.00 10.00      A   
ATOM   1176  CG  LEU A 124       6.277   5.480  20.795  1.00 10.00      A   
ATOM   1177  CD1 LEU A 124       5.678   4.117  21.106  1.00 10.00      A   
ATOM   1178  CD2 LEU A 124       7.452   5.779  21.716  1.00 10.00      A   
ATOM   1179  C   LEU A 124       7.857   6.728  17.448  1.00 10.00      A   
ATOM   1180  O   LEU A 124       9.064   6.585  17.271  1.00 10.00      A   
ATOM   1181  N   ILE A 125       6.981   6.781  16.454  1.00 10.00      A   
ATOM   1182  HN  ILE A 125       6.028   6.908  16.660  1.00 10.00      A   
ATOM   1183  CA  ILE A 125       7.394   6.657  15.064  1.00 10.00      A   
ATOM   1184  CB  ILE A 125       6.169   6.683  14.122  1.00 10.00      A   
ATOM   1185  CG1 ILE A 125       5.265   5.477  14.388  1.00 10.00      A   
ATOM   1186  CG2 ILE A 125       6.598   6.717  12.662  1.00 10.00      A   
ATOM   1187  CD1 ILE A 125       3.920   5.556  13.698  1.00 10.00      A   
ATOM   1188  C   ILE A 125       8.339   7.791  14.681  1.00 10.00      A   
ATOM   1189  O   ILE A 125       9.386   7.565  14.073  1.00 10.00      A   
ATOM   1190  N   ALA A 126       7.973   9.002  15.076  1.00 10.00      A   
ATOM   1191  HN  ALA A 126       7.149   9.099  15.600  1.00 10.00      A   
ATOM   1192  CA  ALA A 126       8.754  10.193  14.759  1.00 10.00      A   
ATOM   1193  CB  ALA A 126       7.984  11.449  15.142  1.00 10.00      A   
ATOM   1194  C   ALA A 126      10.148  10.196  15.392  1.00 10.00      A   
ATOM   1195  O   ALA A 126      11.128  10.576  14.749  1.00 10.00      A   
ATOM   1196  N   LYS A 127      10.243   9.770  16.641  1.00 10.00      A   
ATOM   1197  HN  LYS A 127       9.437   9.459  17.105  1.00 10.00      A   
ATOM   1198  CA  LYS A 127      11.527   9.766  17.342  1.00 10.00      A   
ATOM   1199  CB  LYS A 127      11.334   9.840  18.858  1.00 10.00      A   
ATOM   1200  CG  LYS A 127      10.537   8.687  19.449  1.00 10.00      A   
ATOM   1201  CD  LYS A 127      10.111   8.981  20.879  1.00 10.00      A   
ATOM   1202  CE  LYS A 127      11.282   8.881  21.844  1.00 10.00      A   
ATOM   1203  NZ  LYS A 127      11.151   7.705  22.745  1.00 10.00      A   
ATOM   1204  HZ1 LYS A 127      11.839   7.772  23.523  1.00 10.00      A   
ATOM   1205  HZ2 LYS A 127      11.330   6.824  22.221  1.00 10.00      A   
ATOM   1206  HZ3 LYS A 127      10.192   7.668  23.146  1.00 10.00      A   
ATOM   1207  C   LYS A 127      12.425   8.588  16.954  1.00 10.00      A   
ATOM   1208  O   LYS A 127      13.651   8.671  17.049  1.00 10.00      A   
ATOM   1209  N   SER A 128      11.829   7.497  16.514  1.00 10.00      A   
ATOM   1210  HN  SER A 128      10.850   7.470  16.458  1.00 10.00      A   
ATOM   1211  CA  SER A 128      12.606   6.330  16.133  1.00 10.00      A   
ATOM   1212  CB  SER A 128      11.886   5.043  16.527  1.00 10.00      A   
ATOM   1213  OG  SER A 128      11.748   4.954  17.937  1.00 10.00      A   
ATOM   1214  HG  SER A 128      12.618   4.815  18.331  1.00 10.00      A   
ATOM   1215  C   SER A 128      12.974   6.319  14.652  1.00 10.00      A   
ATOM   1216  O   SER A 128      14.126   6.064  14.299  1.00 10.00      A   
ATOM   1217  N   PHE A 129      12.015   6.623  13.789  1.00 10.00      A   
ATOM   1218  HN  PHE A 129      11.126   6.879  14.121  1.00 10.00      A   
ATOM   1219  CA  PHE A 129      12.260   6.606  12.354  1.00 10.00      A   
ATOM   1220  CB  PHE A 129      11.065   6.017  11.600  1.00 10.00      A   
ATOM   1221  CG  PHE A 129      10.587   4.705  12.156  1.00 10.00      A   
ATOM   1222  CD1 PHE A 129       9.264   4.538  12.527  1.00 10.00      A   
ATOM   1223  CD2 PHE A 129      11.463   3.644  12.316  1.00 10.00      A   
ATOM   1224  CE1 PHE A 129       8.820   3.338  13.049  1.00 10.00      A   
ATOM   1225  CE2 PHE A 129      11.026   2.440  12.835  1.00 10.00      A   
ATOM   1226  CZ  PHE A 129       9.703   2.285  13.203  1.00 10.00      A   
ATOM   1227  C   PHE A 129      12.610   7.989  11.817  1.00 10.00      A   
ATOM   1228  O   PHE A 129      11.734   8.816  11.569  1.00 10.00      A   
ATOM   1229  N   LYS A 130      13.902   8.234  11.644  1.00 10.00      A   
ATOM   1230  HN  LYS A 130      14.555   7.539  11.875  1.00 10.00      A   
ATOM   1231  CA  LYS A 130      14.378   9.506  11.118  1.00 10.00      A   
ATOM   1232  CB  LYS A 130      15.844   9.729  11.512  1.00 10.00      A   
ATOM   1233  CG  LYS A 130      16.083  10.007  12.993  1.00 10.00      A   
ATOM   1234  CD  LYS A 130      16.015   8.740  13.837  1.00 10.00      A   
ATOM   1235  CE  LYS A 130      16.489   8.999  15.258  1.00 10.00      A   
ATOM   1236  NZ  LYS A 130      16.241   7.835  16.151  1.00 10.00      A   
ATOM   1237  HZ1 LYS A 130      16.894   7.860  16.961  1.00 10.00      A   
ATOM   1238  HZ2 LYS A 130      16.383   6.948  15.635  1.00 10.00      A   
ATOM   1239  HZ3 LYS A 130      15.260   7.862  16.511  1.00 10.00      A   
ATOM   1240  C   LYS A 130      14.252   9.503   9.598  1.00 10.00      A   
ATOM   1241  O   LYS A 130      14.086  10.545   8.957  1.00 10.00      A   
ATOM   1242  N   ASN A 131      14.318   8.303   9.040  1.00 10.00      A   
ATOM   1243  HN  ASN A 131      14.450   7.523   9.622  1.00 10.00      A   
ATOM   1244  CA  ASN A 131      14.220   8.095   7.598  1.00 10.00      A   
ATOM   1245  CB  ASN A 131      15.006   6.832   7.210  1.00 10.00      A   
ATOM   1246  CG  ASN A 131      15.080   6.587   5.712  1.00 10.00      A   
ATOM   1247  OD1 ASN A 131      15.775   7.300   4.982  1.00 10.00      A   
ATOM   1248  ND2 ASN A 131      14.382   5.562   5.248  1.00 10.00      A   
ATOM   1249 HD21 ASN A 131      13.869   5.025   5.890  1.00 10.00      A   
ATOM   1250 HD22 ASN A 131      14.391   5.384   4.278  1.00 10.00      A   
ATOM   1251  C   ASN A 131      12.756   7.998   7.148  1.00 10.00      A   
ATOM   1252  O   ASN A 131      12.466   7.737   5.983  1.00 10.00      A   
ATOM   1253  N   PHE A 132      11.842   8.233   8.083  1.00 10.00      A   
ATOM   1254  HN  PHE A 132      12.139   8.459   8.986  1.00 10.00      A   
ATOM   1255  CA  PHE A 132      10.410   8.178   7.801  1.00 10.00      A   
ATOM   1256  CB  PHE A 132       9.610   8.409   9.086  1.00 10.00      A   
ATOM   1257  CG  PHE A 132       8.188   7.926   9.021  1.00 10.00      A   
ATOM   1258  CD1 PHE A 132       7.885   6.703   8.451  1.00 10.00      A   
ATOM   1259  CD2 PHE A 132       7.154   8.696   9.531  1.00 10.00      A   
ATOM   1260  CE1 PHE A 132       6.582   6.257   8.386  1.00 10.00      A   
ATOM   1261  CE2 PHE A 132       5.846   8.255   9.470  1.00 10.00      A   
ATOM   1262  CZ  PHE A 132       5.561   7.033   8.896  1.00 10.00      A   
ATOM   1263  C   PHE A 132      10.035   9.212   6.742  1.00 10.00      A   
ATOM   1264  O   PHE A 132      10.480  10.361   6.800  1.00 10.00      A   
ATOM   1265  N   LYS A 133       9.231   8.799   5.770  1.00 10.00      A   
ATOM   1266  HN  LYS A 133       8.904   7.875   5.777  1.00 10.00      A   
ATOM   1267  CA  LYS A 133       8.831   9.689   4.688  1.00 10.00      A   
ATOM   1268  CB  LYS A 133       9.593   9.334   3.408  1.00 10.00      A   
ATOM   1269  CG  LYS A 133      11.106   9.414   3.524  1.00 10.00      A   
ATOM   1270  CD  LYS A 133      11.785   8.530   2.491  1.00 10.00      A   
ATOM   1271  CE  LYS A 133      13.287   8.472   2.721  1.00 10.00      A   
ATOM   1272  NZ  LYS A 133      13.942   7.443   1.869  1.00 10.00      A   
ATOM   1273  HZ1 LYS A 133      13.647   7.555   0.878  1.00 10.00      A   
ATOM   1274  HZ2 LYS A 133      13.681   6.483   2.192  1.00 10.00      A   
ATOM   1275  HZ3 LYS A 133      14.974   7.539   1.924  1.00 10.00      A   
ATOM   1276  C   LYS A 133       7.333   9.642   4.396  1.00 10.00      A   
ATOM   1277  O   LYS A 133       6.698  10.679   4.220  1.00 10.00      A   
ATOM   1278  N   VAL A 134       6.762   8.448   4.340  1.00 10.00      A   
ATOM   1279  HN  VAL A 134       7.296   7.642   4.521  1.00 10.00      A   
ATOM   1280  CA  VAL A 134       5.347   8.315   4.012  1.00 10.00      A   
ATOM   1281  CB  VAL A 134       5.145   7.425   2.768  1.00 10.00      A   
ATOM   1282  CG1 VAL A 134       3.670   7.301   2.422  1.00 10.00      A   
ATOM   1283  CG2 VAL A 134       5.929   7.972   1.584  1.00 10.00      A   
ATOM   1284  C   VAL A 134       4.509   7.766   5.160  1.00 10.00      A   
ATOM   1285  O   VAL A 134       4.806   6.706   5.712  1.00 10.00      A   
ATOM   1286  N   LEU A 135       3.456   8.498   5.502  1.00 10.00      A   
ATOM   1287  HN  LEU A 135       3.289   9.344   5.025  1.00 10.00      A   
ATOM   1288  CA  LEU A 135       2.532   8.095   6.551  1.00 10.00      A   
ATOM   1289  CB  LEU A 135       2.706   8.967   7.799  1.00 10.00      A   
ATOM   1290  CG  LEU A 135       1.731   8.694   8.953  1.00 10.00      A   
ATOM   1291  CD1 LEU A 135       1.955   7.308   9.540  1.00 10.00      A   
ATOM   1292  CD2 LEU A 135       1.852   9.764  10.027  1.00 10.00      A   
ATOM   1293  C   LEU A 135       1.105   8.204   6.035  1.00 10.00      A   
ATOM   1294  O   LEU A 135       0.599   9.304   5.805  1.00 10.00      A   
ATOM   1295  N   VAL A 136       0.474   7.062   5.816  1.00 10.00      A   
ATOM   1296  HN  VAL A 136       0.945   6.215   5.986  1.00 10.00      A   
ATOM   1297  CA  VAL A 136      -0.901   7.026   5.325  1.00 10.00      A   
ATOM   1298  CB  VAL A 136      -0.985   6.409   3.909  1.00 10.00      A   
ATOM   1299  CG1 VAL A 136      -2.430   6.290   3.444  1.00 10.00      A   
ATOM   1300  CG2 VAL A 136      -0.173   7.229   2.917  1.00 10.00      A   
ATOM   1301  C   VAL A 136      -1.807   6.258   6.284  1.00 10.00      A   
ATOM   1302  O   VAL A 136      -1.619   5.063   6.519  1.00 10.00      A   
ATOM   1303  N   LEU A 137      -2.780   6.957   6.839  1.00 10.00      A   
ATOM   1304  HN  LEU A 137      -2.877   7.908   6.606  1.00 10.00      A   
ATOM   1305  CA  LEU A 137      -3.721   6.356   7.766  1.00 10.00      A   
ATOM   1306  CB  LEU A 137      -3.609   7.006   9.150  1.00 10.00      A   
ATOM   1307  CG  LEU A 137      -2.232   6.954   9.822  1.00 10.00      A   
ATOM   1308  CD1 LEU A 137      -2.246   7.715  11.137  1.00 10.00      A   
ATOM   1309  CD2 LEU A 137      -1.798   5.517  10.045  1.00 10.00      A   
ATOM   1310  C   LEU A 137      -5.137   6.496   7.221  1.00 10.00      A   
ATOM   1311  O   LEU A 137      -5.726   7.573   7.273  1.00 10.00      A   
ATOM   1312  N   SER A 138      -5.666   5.421   6.671  1.00 10.00      A   
ATOM   1313  HN  SER A 138      -5.142   4.586   6.637  1.00 10.00      A   
ATOM   1314  CA  SER A 138      -7.006   5.435   6.116  1.00 10.00      A   
ATOM   1315  CB  SER A 138      -7.019   4.665   4.795  1.00 10.00      A   
ATOM   1316  OG  SER A 138      -5.861   4.968   4.032  1.00 10.00      A   
ATOM   1317  HG  SER A 138      -5.478   5.793   4.350  1.00 10.00      A   
ATOM   1318  C   SER A 138      -7.992   4.823   7.101  1.00 10.00      A   
ATOM   1319  O   SER A 138      -7.750   3.736   7.633  1.00 10.00      A   
ATOM   1320  N   SER A 139      -9.084   5.536   7.354  1.00 10.00      A   
ATOM   1321  HN  SER A 139      -9.202   6.398   6.900  1.00 10.00      A   
ATOM   1322  CA  SER A 139     -10.126   5.083   8.273  1.00 10.00      A   
ATOM   1323  CB  SER A 139     -10.866   3.879   7.687  1.00 10.00      A   
ATOM   1324  OG  SER A 139     -11.032   4.024   6.285  1.00 10.00      A   
ATOM   1325  HG  SER A 139     -11.955   4.226   6.090  1.00 10.00      A   
ATOM   1326  C   SER A 139      -9.559   4.764   9.659  1.00 10.00      A   
ATOM   1327  O   SER A 139      -9.966   3.801  10.308  1.00 10.00      A   
ATOM   1328  N   CYS A 140      -8.619   5.583  10.107  1.00 10.00      A   
ATOM   1329  HN  CYS A 140      -8.347   6.349   9.557  1.00 10.00      A   
ATOM   1330  CA  CYS A 140      -7.996   5.382  11.403  1.00 10.00      A   
ATOM   1331  CB  CYS A 140      -6.479   5.540  11.300  1.00 10.00      A   
ATOM   1332  SG  CYS A 140      -5.695   4.333  10.201  1.00 10.00      A   
ATOM   1333  HG  CYS A 140      -6.471   4.181   9.135  1.00 10.00      A   
ATOM   1334  C   CYS A 140      -8.587   6.321  12.453  1.00 10.00      A   
ATOM   1335  O   CYS A 140      -9.216   7.332  12.116  1.00 10.00      A   
ATOM   1336  N   GLU A 141      -8.395   5.969  13.716  1.00 10.00      A   
ATOM   1337  HN  GLU A 141      -7.889   5.151  13.911  1.00 10.00      A   
ATOM   1338  CA  GLU A 141      -8.912   6.753  14.828  1.00 10.00      A   
ATOM   1339  CB  GLU A 141     -10.348   6.304  15.135  1.00 10.00      A   
ATOM   1340  CG  GLU A 141     -10.463   4.818  15.450  1.00 10.00      A   
ATOM   1341  CD  GLU A 141     -11.884   4.301  15.419  1.00 10.00      A   
ATOM   1342  OE1 GLU A 141     -12.715   4.783  16.214  1.00 10.00      A   
ATOM   1343  OE2 GLU A 141     -12.174   3.394  14.611  1.00 10.00      A   
ATOM   1344  C   GLU A 141      -8.038   6.541  16.062  1.00 10.00      A   
ATOM   1345  O   GLU A 141      -7.185   5.651  16.072  1.00 10.00      A   
ATOM   1346  N   GLY A 142      -8.252   7.352  17.093  1.00 10.00      A   
ATOM   1347  HN  GLY A 142      -8.941   8.048  17.026  1.00 10.00      A   
ATOM   1348  CA  GLY A 142      -7.485   7.212  18.318  1.00 10.00      A   
ATOM   1349  C   GLY A 142      -6.424   8.281  18.501  1.00 10.00      A   
ATOM   1350  O   GLY A 142      -5.768   8.338  19.543  1.00 10.00      A   
ATOM   1351  N   PHE A 143      -6.256   9.135  17.508  1.00 10.00      A   
ATOM   1352  HN  PHE A 143      -6.811   9.061  16.707  1.00 10.00      A   
ATOM   1353  CA  PHE A 143      -5.261  10.189  17.591  1.00 10.00      A   
ATOM   1354  CB  PHE A 143      -4.140   9.985  16.563  1.00 10.00      A   
ATOM   1355  CG  PHE A 143      -4.585   9.977  15.126  1.00 10.00      A   
ATOM   1356  CD1 PHE A 143      -4.292  11.047  14.299  1.00 10.00      A   
ATOM   1357  CD2 PHE A 143      -5.287   8.902  14.600  1.00 10.00      A   
ATOM   1358  CE1 PHE A 143      -4.688  11.051  12.978  1.00 10.00      A   
ATOM   1359  CE2 PHE A 143      -5.688   8.900  13.278  1.00 10.00      A   
ATOM   1360  CZ  PHE A 143      -5.388   9.976  12.466  1.00 10.00      A   
ATOM   1361  C   PHE A 143      -5.890  11.567  17.462  1.00 10.00      A   
ATOM   1362  O   PHE A 143      -6.877  11.753  16.745  1.00 10.00      A   
ATOM   1363  N   SER A 144      -5.319  12.521  18.175  1.00 10.00      A   
ATOM   1364  HN  SER A 144      -4.547  12.299  18.739  1.00 10.00      A   
ATOM   1365  CA  SER A 144      -5.802  13.889  18.152  1.00 10.00      A   
ATOM   1366  CB  SER A 144      -5.839  14.422  19.583  1.00 10.00      A   
ATOM   1367  OG  SER A 144      -4.648  14.077  20.270  1.00 10.00      A   
ATOM   1368  HG  SER A 144      -4.675  13.139  20.506  1.00 10.00      A   
ATOM   1369  C   SER A 144      -4.877  14.748  17.292  1.00 10.00      A   
ATOM   1370  O   SER A 144      -3.775  14.318  16.939  1.00 10.00      A   
ATOM   1371  N   THR A 145      -5.311  15.962  16.956  1.00 10.00      A   
ATOM   1372  HN  THR A 145      -6.206  16.253  17.242  1.00 10.00      A   
ATOM   1373  CA  THR A 145      -4.491  16.864  16.151  1.00 10.00      A   
ATOM   1374  CB  THR A 145      -5.258  18.138  15.752  1.00 10.00      A   
ATOM   1375  OG1 THR A 145      -6.527  18.176  16.416  1.00 10.00      A   
ATOM   1376  HG1 THR A 145      -7.174  18.615  15.831  1.00 10.00      A   
ATOM   1377  CG2 THR A 145      -5.486  18.178  14.253  1.00 10.00      A   
ATOM   1378  C   THR A 145      -3.221  17.250  16.907  1.00 10.00      A   
ATOM   1379  O   THR A 145      -2.242  17.707  16.316  1.00 10.00      A   
ATOM   1380  N   ASP A 146      -3.251  17.039  18.219  1.00 10.00      A   
ATOM   1381  HN  ASP A 146      -4.065  16.669  18.616  1.00 10.00      A   
ATOM   1382  CA  ASP A 146      -2.124  17.343  19.087  1.00 10.00      A   
ATOM   1383  CB  ASP A 146      -2.544  17.184  20.548  1.00 10.00      A   
ATOM   1384  CG  ASP A 146      -1.470  17.627  21.519  1.00 10.00      A   
ATOM   1385  OD1 ASP A 146      -1.198  18.842  21.600  1.00 10.00      A   
ATOM   1386  OD2 ASP A 146      -0.903  16.761  22.222  1.00 10.00      A   
ATOM   1387  C   ASP A 146      -0.952  16.416  18.784  1.00 10.00      A   
ATOM   1388  O   ASP A 146       0.211  16.806  18.890  1.00 10.00      A   
ATOM   1389  N   GLY A 147      -1.269  15.191  18.382  1.00 10.00      A   
ATOM   1390  HN  GLY A 147      -2.216  14.944  18.298  1.00 10.00      A   
ATOM   1391  CA  GLY A 147      -0.240  14.219  18.064  1.00 10.00      A   
ATOM   1392  C   GLY A 147       0.372  14.467  16.702  1.00 10.00      A   
ATOM   1393  O   GLY A 147       1.504  14.059  16.433  1.00 10.00      A   
ATOM   1394  N   LEU A 148      -0.374  15.148  15.842  1.00 10.00      A   
ATOM   1395  HN  LEU A 148      -1.265  15.450  16.120  1.00 10.00      A   
ATOM   1396  CA  LEU A 148       0.098  15.457  14.496  1.00 10.00      A   
ATOM   1397  CB  LEU A 148      -1.048  15.999  13.635  1.00 10.00      A   
ATOM   1398  CG  LEU A 148      -2.334  15.166  13.608  1.00 10.00      A   
ATOM   1399  CD1 LEU A 148      -3.338  15.761  12.635  1.00 10.00      A   
ATOM   1400  CD2 LEU A 148      -2.042  13.715  13.254  1.00 10.00      A   
ATOM   1401  C   LEU A 148       1.245  16.465  14.547  1.00 10.00      A   
ATOM   1402  O   LEU A 148       2.130  16.463  13.693  1.00 10.00      A   
ATOM   1403  N   ALA A 149       1.237  17.304  15.579  1.00 10.00      A   
ATOM   1404  HN  ALA A 149       0.514  17.239  16.236  1.00 10.00      A   
ATOM   1405  CA  ALA A 149       2.267  18.320  15.760  1.00 10.00      A   
ATOM   1406  CB  ALA A 149       1.911  19.228  16.929  1.00 10.00      A   
ATOM   1407  C   ALA A 149       3.638  17.684  15.973  1.00 10.00      A   
ATOM   1408  O   ALA A 149       4.662  18.256  15.603  1.00 10.00      A   
ATOM   1409  N   ALA A 150       3.651  16.491  16.559  1.00 10.00      A   
ATOM   1410  HN  ALA A 150       2.801  16.078  16.822  1.00 10.00      A   
ATOM   1411  CA  ALA A 150       4.894  15.782  16.812  1.00 10.00      A   
ATOM   1412  CB  ALA A 150       4.651  14.614  17.754  1.00 10.00      A   
ATOM   1413  C   ALA A 150       5.501  15.299  15.502  1.00 10.00      A   
ATOM   1414  O   ALA A 150       6.723  15.300  15.330  1.00 10.00      A   
ATOM   1415  N   ILE A 151       4.635  14.902  14.576  1.00 10.00      A   
ATOM   1416  HN  ILE A 151       3.672  14.935  14.776  1.00 10.00      A   
ATOM   1417  CA  ILE A 151       5.068  14.425  13.269  1.00 10.00      A   
ATOM   1418  CB  ILE A 151       3.919  13.695  12.535  1.00 10.00      A   
ATOM   1419  CG1 ILE A 151       3.323  12.603  13.427  1.00 10.00      A   
ATOM   1420  CG2 ILE A 151       4.398  13.100  11.215  1.00 10.00      A   
ATOM   1421  CD1 ILE A 151       4.330  11.566  13.874  1.00 10.00      A   
ATOM   1422  C   ILE A 151       5.524  15.603  12.425  1.00 10.00      A   
ATOM   1423  O   ILE A 151       6.547  15.535  11.750  1.00 10.00      A   
ATOM   1424  N   ALA A 152       4.764  16.689  12.496  1.00 10.00      A   
ATOM   1425  HN  ALA A 152       3.966  16.673  13.075  1.00 10.00      A   
ATOM   1426  CA  ALA A 152       5.061  17.900  11.738  1.00 10.00      A   
ATOM   1427  CB  ALA A 152       3.915  18.891  11.879  1.00 10.00      A   
ATOM   1428  C   ALA A 152       6.373  18.548  12.178  1.00 10.00      A   
ATOM   1429  O   ALA A 152       6.960  19.340  11.443  1.00 10.00      A   
ATOM   1430  N   ALA A 153       6.831  18.206  13.374  1.00 10.00      A   
ATOM   1431  HN  ALA A 153       6.326  17.563  13.914  1.00 10.00      A   
ATOM   1432  CA  ALA A 153       8.061  18.773  13.904  1.00 10.00      A   
ATOM   1433  CB  ALA A 153       7.894  19.100  15.380  1.00 10.00      A   
ATOM   1434  C   ALA A 153       9.264  17.858  13.692  1.00 10.00      A   
ATOM   1435  O   ALA A 153      10.253  18.257  13.079  1.00 10.00      A   
ATOM   1436  N   THR A 154       9.165  16.629  14.185  1.00 10.00      A   
ATOM   1437  HN  THR A 154       8.336  16.360  14.631  1.00 10.00      A   
ATOM   1438  CA  THR A 154      10.261  15.670  14.093  1.00 10.00      A   
ATOM   1439  CB  THR A 154      10.048  14.482  15.051  1.00 10.00      A   
ATOM   1440  OG1 THR A 154       9.415  14.954  16.254  1.00 10.00      A   
ATOM   1441  HG1 THR A 154       8.466  14.779  16.210  1.00 10.00      A   
ATOM   1442  CG2 THR A 154      11.385  13.852  15.407  1.00 10.00      A   
ATOM   1443  C   THR A 154      10.542  15.172  12.666  1.00 10.00      A   
ATOM   1444  O   THR A 154      11.707  15.065  12.261  1.00 10.00      A   
ATOM   1445  N   CYS A 155       9.494  14.875  11.904  1.00 10.00      A   
ATOM   1446  HN  CYS A 155       8.586  15.003  12.253  1.00 10.00      A   
ATOM   1447  CA  CYS A 155       9.669  14.380  10.543  1.00 10.00      A   
ATOM   1448  CB  CYS A 155       8.397  13.694  10.036  1.00 10.00      A   
ATOM   1449  SG  CYS A 155       7.961  12.190  10.945  1.00 10.00      A   
ATOM   1450  HG  CYS A 155       9.081  11.671  11.434  1.00 10.00      A   
ATOM   1451  C   CYS A 155      10.128  15.485   9.592  1.00 10.00      A   
ATOM   1452  O   CYS A 155       9.379  16.408   9.268  1.00 10.00      A   
ATOM   1453  N   ARG A 156      11.375  15.380   9.160  1.00 10.00      A   
ATOM   1454  HN  ARG A 156      11.919  14.619   9.459  1.00 10.00      A   
ATOM   1455  CA  ARG A 156      11.966  16.358   8.258  1.00 10.00      A   
ATOM   1456  CB  ARG A 156      13.354  16.754   8.765  1.00 10.00      A   
ATOM   1457  CG  ARG A 156      14.311  15.583   8.905  1.00 10.00      A   
ATOM   1458  CD  ARG A 156      15.557  15.974   9.681  1.00 10.00      A   
ATOM   1459  NE  ARG A 156      16.607  16.525   8.822  1.00 10.00      A   
ATOM   1460  HE  ARG A 156      16.323  16.966   7.986  1.00 10.00      A   
ATOM   1461  CZ  ARG A 156      17.908  16.475   9.123  1.00 10.00      A   
ATOM   1462  NH1 ARG A 156      18.305  15.908  10.258  1.00 10.00      A   
ATOM   1463 HH11 ARG A 156      19.327  15.864  10.505  1.00 10.00      A   
ATOM   1464 HH12 ARG A 156      17.599  15.505  10.916  1.00 10.00      A   
ATOM   1465  NH2 ARG A 156      18.805  16.988   8.292  1.00 10.00      A   
ATOM   1466 HH21 ARG A 156      18.501  17.431   7.398  1.00 10.00      A   
ATOM   1467 HH22 ARG A 156      19.819  16.954   8.531  1.00 10.00      A   
ATOM   1468  C   ARG A 156      12.083  15.786   6.853  1.00 10.00      A   
ATOM   1469  O   ARG A 156      12.458  16.486   5.914  1.00 10.00      A   
ATOM   1470  N   ASN A 157      11.772  14.508   6.722  1.00 10.00      A   
ATOM   1471  HN  ASN A 157      11.490  14.000   7.513  1.00 10.00      A   
ATOM   1472  CA  ASN A 157      11.842  13.832   5.435  1.00 10.00      A   
ATOM   1473  CB  ASN A 157      12.795  12.633   5.511  1.00 10.00      A   
ATOM   1474  CG  ASN A 157      14.251  13.038   5.662  1.00 10.00      A   
ATOM   1475  OD1 ASN A 157      14.729  13.958   4.998  1.00 10.00      A   
ATOM   1476  ND2 ASN A 157      14.967  12.356   6.545  1.00 10.00      A   
ATOM   1477 HD21 ASN A 157      14.524  11.637   7.048  1.00 10.00      A   
ATOM   1478 HD22 ASN A 157      15.909  12.596   6.663  1.00 10.00      A   
ATOM   1479  C   ASN A 157      10.455  13.383   4.992  1.00 10.00      A   
ATOM   1480  O   ASN A 157      10.319  12.565   4.084  1.00 10.00      A   
ATOM   1481  N   LEU A 158       9.430  13.935   5.635  1.00 10.00      A   
ATOM   1482  HN  LEU A 158       9.609  14.594   6.329  1.00 10.00      A   
ATOM   1483  CA  LEU A 158       8.046  13.603   5.322  1.00 10.00      A   
ATOM   1484  CB  LEU A 158       7.098  14.314   6.299  1.00 10.00      A   
ATOM   1485  CG  LEU A 158       5.594  14.210   6.012  1.00 10.00      A   
ATOM   1486  CD1 LEU A 158       5.085  12.799   6.267  1.00 10.00      A   
ATOM   1487  CD2 LEU A 158       4.825  15.219   6.852  1.00 10.00      A   
ATOM   1488  C   LEU A 158       7.721  14.007   3.893  1.00 10.00      A   
ATOM   1489  O   LEU A 158       7.950  15.143   3.494  1.00 10.00      A   
ATOM   1490  N   LYS A 159       7.199  13.072   3.127  1.00 10.00      A   
ATOM   1491  HN  LYS A 159       7.043  12.177   3.507  1.00 10.00      A   
ATOM   1492  CA  LYS A 159       6.849  13.337   1.740  1.00 10.00      A   
ATOM   1493  CB  LYS A 159       7.634  12.426   0.786  1.00 10.00      A   
ATOM   1494  CG  LYS A 159       9.145  12.511   0.940  1.00 10.00      A   
ATOM   1495  CD  LYS A 159       9.866  11.652  -0.089  1.00 10.00      A   
ATOM   1496  CE  LYS A 159      10.010  12.371  -1.421  1.00 10.00      A   
ATOM   1497  NZ  LYS A 159      10.897  11.628  -2.356  1.00 10.00      A   
ATOM   1498  HZ1 LYS A 159      10.540  10.663  -2.497  1.00 10.00      A   
ATOM   1499  HZ2 LYS A 159      11.863  11.571  -1.974  1.00 10.00      A   
ATOM   1500  HZ3 LYS A 159      10.929  12.108  -3.281  1.00 10.00      A   
ATOM   1501  C   LYS A 159       5.350  13.177   1.512  1.00 10.00      A   
ATOM   1502  O   LYS A 159       4.713  14.024   0.882  1.00 10.00      A   
ATOM   1503  N   GLU A 160       4.782  12.105   2.044  1.00 10.00      A   
ATOM   1504  HN  GLU A 160       5.325  11.482   2.572  1.00 10.00      A   
ATOM   1505  CA  GLU A 160       3.362  11.844   1.875  1.00 10.00      A   
ATOM   1506  CB  GLU A 160       3.140  10.597   1.022  1.00 10.00      A   
ATOM   1507  CG  GLU A 160       3.525  10.771  -0.435  1.00 10.00      A   
ATOM   1508  CD  GLU A 160       3.414   9.486  -1.226  1.00 10.00      A   
ATOM   1509  OE1 GLU A 160       4.233   9.280  -2.149  1.00 10.00      A   
ATOM   1510  OE2 GLU A 160       2.509   8.677  -0.940  1.00 10.00      A   
ATOM   1511  C   GLU A 160       2.647  11.700   3.211  1.00 10.00      A   
ATOM   1512  O   GLU A 160       3.051  10.906   4.064  1.00 10.00      A   
ATOM   1513  N   LEU A 161       1.591  12.481   3.378  1.00 10.00      A   
ATOM   1514  HN  LEU A 161       1.342  13.104   2.657  1.00 10.00      A   
ATOM   1515  CA  LEU A 161       0.786  12.459   4.591  1.00 10.00      A   
ATOM   1516  CB  LEU A 161       1.097  13.688   5.452  1.00 10.00      A   
ATOM   1517  CG  LEU A 161       0.479  13.720   6.852  1.00 10.00      A   
ATOM   1518  CD1 LEU A 161       1.025  12.585   7.706  1.00 10.00      A   
ATOM   1519  CD2 LEU A 161       0.747  15.062   7.513  1.00 10.00      A   
ATOM   1520  C   LEU A 161      -0.699  12.423   4.229  1.00 10.00      A   
ATOM   1521  O   LEU A 161      -1.315  13.461   3.957  1.00 10.00      A   
ATOM   1522  N   ASP A 162      -1.266  11.223   4.208  1.00 10.00      A   
ATOM   1523  HN  ASP A 162      -0.728  10.436   4.448  1.00 10.00      A   
ATOM   1524  CA  ASP A 162      -2.675  11.044   3.868  1.00 10.00      A   
ATOM   1525  CB  ASP A 162      -2.845  10.187   2.609  1.00 10.00      A   
ATOM   1526  CG  ASP A 162      -4.303   9.869   2.319  1.00 10.00      A   
ATOM   1527  OD1 ASP A 162      -5.065  10.805   1.999  1.00 10.00      A   
ATOM   1528  OD2 ASP A 162      -4.695   8.688   2.417  1.00 10.00      A   
ATOM   1529  C   ASP A 162      -3.444  10.421   5.020  1.00 10.00      A   
ATOM   1530  O   ASP A 162      -3.057   9.377   5.545  1.00 10.00      A   
ATOM   1531  N   LEU A 163      -4.524  11.079   5.412  1.00 10.00      A   
ATOM   1532  HN  LEU A 163      -4.757  11.913   4.956  1.00 10.00      A   
ATOM   1533  CA  LEU A 163      -5.377  10.606   6.495  1.00 10.00      A   
ATOM   1534  CB  LEU A 163      -5.229  11.514   7.729  1.00 10.00      A   
ATOM   1535  CG  LEU A 163      -3.810  11.760   8.256  1.00 10.00      A   
ATOM   1536  CD1 LEU A 163      -3.842  12.673   9.472  1.00 10.00      A   
ATOM   1537  CD2 LEU A 163      -3.123  10.454   8.599  1.00 10.00      A   
ATOM   1538  C   LEU A 163      -6.829  10.614   6.019  1.00 10.00      A   
ATOM   1539  O   LEU A 163      -7.747  10.900   6.790  1.00 10.00      A   
ATOM   1540  N   ARG A 164      -7.022  10.291   4.739  1.00 10.00      A   
ATOM   1541  HN  ARG A 164      -6.246  10.039   4.191  1.00 10.00      A   
ATOM   1542  CA  ARG A 164      -8.347  10.288   4.119  1.00 10.00      A   
ATOM   1543  CB  ARG A 164      -8.263   9.925   2.636  1.00 10.00      A   
ATOM   1544  CG  ARG A 164      -8.004   8.457   2.355  1.00 10.00      A   
ATOM   1545  CD  ARG A 164      -7.560   8.253   0.920  1.00 10.00      A   
ATOM   1546  NE  ARG A 164      -7.626   6.854   0.514  1.00 10.00      A   
ATOM   1547  HE  ARG A 164      -8.456   6.555   0.073  1.00 10.00      A   
ATOM   1548  CZ  ARG A 164      -6.644   5.975   0.697  1.00 10.00      A   
ATOM   1549  NH1 ARG A 164      -5.511   6.345   1.292  1.00 10.00      A   
ATOM   1550 HH11 ARG A 164      -5.382   7.335   1.625  1.00 10.00      A   
ATOM   1551 HH12 ARG A 164      -4.743   5.654   1.433  1.00 10.00      A   
ATOM   1552  NH2 ARG A 164      -6.790   4.721   0.273  1.00 10.00      A   
ATOM   1553 HH21 ARG A 164      -6.025   4.028   0.418  1.00 10.00      A   
ATOM   1554 HH22 ARG A 164      -7.674   4.426  -0.211  1.00 10.00      A   
ATOM   1555  C   ARG A 164      -9.359   9.397   4.829  1.00 10.00      A   
ATOM   1556  O   ARG A 164      -9.013   8.359   5.404  1.00 10.00      A   
ATOM   1557  N   GLU A 165     -10.610   9.850   4.797  1.00 10.00      A   
ATOM   1558  HN  GLU A 165     -10.781  10.705   4.350  1.00 10.00      A   
ATOM   1559  CA  GLU A 165     -11.745   9.145   5.390  1.00 10.00      A   
ATOM   1560  CB  GLU A 165     -12.257   8.041   4.457  1.00 10.00      A   
ATOM   1561  CG  GLU A 165     -13.130   8.539   3.311  1.00 10.00      A   
ATOM   1562  CD  GLU A 165     -12.417   9.510   2.388  1.00 10.00      A   
ATOM   1563  OE1 GLU A 165     -11.829   9.059   1.385  1.00 10.00      A   
ATOM   1564  OE2 GLU A 165     -12.444  10.733   2.662  1.00 10.00      A   
ATOM   1565  C   GLU A 165     -11.439   8.602   6.780  1.00 10.00      A   
ATOM   1566  O   GLU A 165     -11.500   7.398   7.014  1.00 10.00      A   
ATOM   1567  N   SER A 166     -11.099   9.492   7.698  1.00 10.00      A   
ATOM   1568  HN  SER A 166     -11.070  10.441   7.458  1.00 10.00      A   
ATOM   1569  CA  SER A 166     -10.781   9.093   9.060  1.00 10.00      A   
ATOM   1570  CB  SER A 166      -9.267   9.099   9.268  1.00 10.00      A   
ATOM   1571  OG  SER A 166      -8.611   8.284   8.307  1.00 10.00      A   
ATOM   1572  HG  SER A 166      -8.729   8.666   7.425  1.00 10.00      A   
ATOM   1573  C   SER A 166     -11.441  10.030  10.065  1.00 10.00      A   
ATOM   1574  O   SER A 166     -11.913  11.111   9.707  1.00 10.00      A   
ATOM   1575  N   ASP A 167     -11.474   9.613  11.322  1.00 10.00      A   
ATOM   1576  HN  ASP A 167     -11.083   8.745  11.553  1.00 10.00      A   
ATOM   1577  CA  ASP A 167     -12.064  10.423  12.370  1.00 10.00      A   
ATOM   1578  CB  ASP A 167     -13.208   9.688  13.066  1.00 10.00      A   
ATOM   1579  CG  ASP A 167     -14.160  10.640  13.757  1.00 10.00      A   
ATOM   1580  OD1 ASP A 167     -14.581  11.627  13.119  1.00 10.00      A   
ATOM   1581  OD2 ASP A 167     -14.501  10.405  14.937  1.00 10.00      A   
ATOM   1582  C   ASP A 167     -10.995  10.832  13.368  1.00 10.00      A   
ATOM   1583  O   ASP A 167     -10.729  10.127  14.343  1.00 10.00      A   
ATOM   1584  N   VAL A 168     -10.358  11.955  13.087  1.00 10.00      A   
ATOM   1585  HN  VAL A 168     -10.611  12.458  12.283  1.00 10.00      A   
ATOM   1586  CA  VAL A 168      -9.302  12.478  13.937  1.00 10.00      A   
ATOM   1587  CB  VAL A 168      -8.323  13.349  13.112  1.00 10.00      A   
ATOM   1588  CG1 VAL A 168      -7.105  13.745  13.936  1.00 10.00      A   
ATOM   1589  CG2 VAL A 168      -7.905  12.632  11.838  1.00 10.00      A   
ATOM   1590  C   VAL A 168      -9.902  13.338  15.040  1.00 10.00      A   
ATOM   1591  O   VAL A 168     -10.856  14.079  14.802  1.00 10.00      A   
ATOM   1592  N   ASP A 169      -9.367  13.215  16.248  1.00 10.00      A   
ATOM   1593  HN  ASP A 169      -8.639  12.573  16.387  1.00 10.00      A   
ATOM   1594  CA  ASP A 169      -9.833  14.013  17.372  1.00 10.00      A   
ATOM   1595  CB  ASP A 169      -9.382  13.399  18.698  1.00 10.00      A   
ATOM   1596  CG  ASP A 169      -9.946  14.128  19.901  1.00 10.00      A   
ATOM   1597  OD1 ASP A 169     -11.178  14.352  19.952  1.00 10.00      A   
ATOM   1598  OD2 ASP A 169      -9.164  14.468  20.809  1.00 10.00      A   
ATOM   1599  C   ASP A 169      -9.275  15.419  17.220  1.00 10.00      A   
ATOM   1600  O   ASP A 169      -8.148  15.707  17.629  1.00 10.00      A   
ATOM   1601  N   ASP A 170     -10.054  16.277  16.593  1.00 10.00      A   
ATOM   1602  HN  ASP A 170     -10.943  15.985  16.290  1.00 10.00      A   
ATOM   1603  CA  ASP A 170      -9.628  17.637  16.337  1.00 10.00      A   
ATOM   1604  CB  ASP A 170     -10.396  18.246  15.171  1.00 10.00      A   
ATOM   1605  CG  ASP A 170      -9.539  19.200  14.378  1.00 10.00      A   
ATOM   1606  OD1 ASP A 170      -8.520  19.676  14.918  1.00 10.00      A   
ATOM   1607  OD2 ASP A 170      -9.879  19.476  13.210  1.00 10.00      A   
ATOM   1608  C   ASP A 170      -9.706  18.536  17.565  1.00 10.00      A   
ATOM   1609  O   ASP A 170     -10.790  18.862  18.050  1.00 10.00      A   
ATOM   1610  N   VAL A 171      -8.542  18.927  18.063  1.00 10.00      A   
ATOM   1611  HN  VAL A 171      -7.714  18.608  17.637  1.00 10.00      A   
ATOM   1612  CA  VAL A 171      -8.452  19.813  19.213  1.00 10.00      A   
ATOM   1613  CB  VAL A 171      -7.335  19.374  20.184  1.00 10.00      A   
ATOM   1614  CG1 VAL A 171      -7.395  20.176  21.477  1.00 10.00      A   
ATOM   1615  CG2 VAL A 171      -7.424  17.883  20.472  1.00 10.00      A   
ATOM   1616  C   VAL A 171      -8.151  21.226  18.721  1.00 10.00      A   
ATOM   1617  O   VAL A 171      -8.836  22.187  19.081  1.00 10.00      A   
ATOM   1618  N   SER A 172      -7.126  21.332  17.880  1.00 10.00      A   
ATOM   1619  HN  SER A 172      -6.640  20.519  17.625  1.00 10.00      A   
ATOM   1620  CA  SER A 172      -6.703  22.607  17.308  1.00 10.00      A   
ATOM   1621  CB  SER A 172      -5.895  23.419  18.327  1.00 10.00      A   
ATOM   1622  OG  SER A 172      -6.699  23.807  19.429  1.00 10.00      A   
ATOM   1623  HG  SER A 172      -7.593  23.441  19.316  1.00 10.00      A   
ATOM   1624  C   SER A 172      -5.856  22.373  16.058  1.00 10.00      A   
ATOM   1625  O   SER A 172      -5.082  21.418  15.998  1.00 10.00      A   
ATOM   1626  N   GLY A 173      -5.989  23.256  15.075  1.00 10.00      A   
ATOM   1627  HN  GLY A 173      -6.605  24.013  15.188  1.00 10.00      A   
ATOM   1628  CA  GLY A 173      -5.234  23.118  13.842  1.00 10.00      A   
ATOM   1629  C   GLY A 173      -3.927  23.885  13.879  1.00 10.00      A   
ATOM   1630  O   GLY A 173      -3.469  24.404  12.860  1.00 10.00      A   
ATOM   1631  N   HIS A 174      -3.318  23.945  15.056  1.00 10.00      A   
ATOM   1632  HN  HIS A 174      -3.729  23.499  15.827  1.00 10.00      A   
ATOM   1633  CA  HIS A 174      -2.056  24.656  15.233  1.00 10.00      A   
ATOM   1634  CB  HIS A 174      -1.928  25.165  16.676  1.00 10.00      A   
ATOM   1635  CG  HIS A 174      -0.724  26.028  16.921  1.00 10.00      A   
ATOM   1636  ND1 HIS A 174      -0.637  27.298  16.404  1.00 10.00      A   
ATOM   1637  CD2 HIS A 174       0.408  25.749  17.616  1.00 10.00      A   
ATOM   1638  CE1 HIS A 174       0.539  27.765  16.792  1.00 10.00      A   
ATOM   1639  NE2 HIS A 174       1.203  26.864  17.523  1.00 10.00      A   
ATOM   1640  HE2 HIS A 174       2.100  26.972  17.915  1.00 10.00      A   
ATOM   1641  C   HIS A 174      -0.873  23.765  14.863  1.00 10.00      A   
ATOM   1642  O   HIS A 174       0.259  24.231  14.736  1.00 10.00      A   
ATOM   1643  N   TRP A 175      -1.152  22.483  14.660  1.00 10.00      A   
ATOM   1644  HN  TRP A 175      -2.079  22.179  14.754  1.00 10.00      A   
ATOM   1645  CA  TRP A 175      -0.123  21.512  14.308  1.00 10.00      A   
ATOM   1646  CB  TRP A 175      -0.733  20.109  14.184  1.00 10.00      A   
ATOM   1647  CG  TRP A 175      -1.682  19.959  13.032  1.00 10.00      A   
ATOM   1648  CD1 TRP A 175      -3.004  20.294  13.005  1.00 10.00      A   
ATOM   1649  CD2 TRP A 175      -1.377  19.434  11.734  1.00 10.00      A   
ATOM   1650  NE1 TRP A 175      -3.539  20.018  11.769  1.00 10.00      A   
ATOM   1651  HE1 TRP A 175      -4.472  20.170  11.503  1.00 10.00      A   
ATOM   1652  CE2 TRP A 175      -2.559  19.485  10.973  1.00 10.00      A   
ATOM   1653  CE3 TRP A 175      -0.217  18.928  11.143  1.00 10.00      A   
ATOM   1654  CZ2 TRP A 175      -2.613  19.048   9.651  1.00 10.00      A   
ATOM   1655  CZ3 TRP A 175      -0.273  18.494   9.833  1.00 10.00      A   
ATOM   1656  CH2 TRP A 175      -1.464  18.558   9.100  1.00 10.00      A   
ATOM   1657  C   TRP A 175       0.598  21.898  13.016  1.00 10.00      A   
ATOM   1658  O   TRP A 175       1.768  21.578  12.830  1.00 10.00      A   
ATOM   1659  N   LEU A 176      -0.104  22.606  12.139  1.00 10.00      A   
ATOM   1660  HN  LEU A 176      -1.024  22.853  12.354  1.00 10.00      A   
ATOM   1661  CA  LEU A 176       0.461  23.023  10.865  1.00 10.00      A   
ATOM   1662  CB  LEU A 176      -0.636  23.585   9.961  1.00 10.00      A   
ATOM   1663  CG  LEU A 176      -0.282  23.724   8.480  1.00 10.00      A   
ATOM   1664  CD1 LEU A 176      -0.258  22.362   7.801  1.00 10.00      A   
ATOM   1665  CD2 LEU A 176      -1.254  24.659   7.784  1.00 10.00      A   
ATOM   1666  C   LEU A 176       1.560  24.062  11.060  1.00 10.00      A   
ATOM   1667  O   LEU A 176       2.503  24.143  10.271  1.00 10.00      A   
ATOM   1668  N   SER A 177       1.436  24.850  12.120  1.00 10.00      A   
ATOM   1669  HN  SER A 177       0.669  24.732  12.720  1.00 10.00      A   
ATOM   1670  CA  SER A 177       2.411  25.886  12.420  1.00 10.00      A   
ATOM   1671  CB  SER A 177       1.805  26.906  13.390  1.00 10.00      A   
ATOM   1672  OG  SER A 177       0.402  27.031  13.189  1.00 10.00      A   
ATOM   1673  HG  SER A 177      -0.021  27.281  14.020  1.00 10.00      A   
ATOM   1674  C   SER A 177       3.677  25.274  13.018  1.00 10.00      A   
ATOM   1675  O   SER A 177       4.701  25.944  13.157  1.00 10.00      A   
ATOM   1676  N   HIS A 178       3.595  23.990  13.353  1.00 10.00      A   
ATOM   1677  HN  HIS A 178       2.749  23.512  13.205  1.00 10.00      A   
ATOM   1678  CA  HIS A 178       4.721  23.273  13.935  1.00 10.00      A   
ATOM   1679  CB  HIS A 178       4.246  22.066  14.744  1.00 10.00      A   
ATOM   1680  CG  HIS A 178       4.132  22.332  16.215  1.00 10.00      A   
ATOM   1681  ND1 HIS A 178       4.810  21.564  17.131  1.00 10.00      A   
ATOM   1682  CD2 HIS A 178       3.408  23.276  16.871  1.00 10.00      A   
ATOM   1683  CE1 HIS A 178       4.490  22.045  18.318  1.00 10.00      A   
ATOM   1684  NE2 HIS A 178       3.648  23.082  18.211  1.00 10.00      A   
ATOM   1685  HE2 HIS A 178       3.273  23.606  18.953  1.00 10.00      A   
ATOM   1686  C   HIS A 178       5.728  22.851  12.872  1.00 10.00      A   
ATOM   1687  O   HIS A 178       6.865  22.500  13.192  1.00 10.00      A   
ATOM   1688  N   PHE A 179       5.310  22.888  11.614  1.00 10.00      A   
ATOM   1689  HN  PHE A 179       4.391  23.169  11.426  1.00 10.00      A   
ATOM   1690  CA  PHE A 179       6.183  22.524  10.504  1.00 10.00      A   
ATOM   1691  CB  PHE A 179       5.405  22.530   9.187  1.00 10.00      A   
ATOM   1692  CG  PHE A 179       4.701  21.242   8.862  1.00 10.00      A   
ATOM   1693  CD1 PHE A 179       3.320  21.157   8.926  1.00 10.00      A   
ATOM   1694  CD2 PHE A 179       5.419  20.121   8.477  1.00 10.00      A   
ATOM   1695  CE1 PHE A 179       2.666  19.981   8.614  1.00 10.00      A   
ATOM   1696  CE2 PHE A 179       4.771  18.941   8.166  1.00 10.00      A   
ATOM   1697  CZ  PHE A 179       3.394  18.871   8.234  1.00 10.00      A   
ATOM   1698  C   PHE A 179       7.343  23.511  10.403  1.00 10.00      A   
ATOM   1699  O   PHE A 179       7.128  24.722  10.340  1.00 10.00      A   
ATOM   1700  N   PRO A 180       8.582  23.009  10.397  1.00 10.00      A   
ATOM   1701  CA  PRO A 180       9.774  23.855  10.299  1.00 10.00      A   
ATOM   1702  CB  PRO A 180      10.926  22.874  10.535  1.00 10.00      A   
ATOM   1703  CG  PRO A 180      10.380  21.550  10.131  1.00 10.00      A   
ATOM   1704  CD  PRO A 180       8.922  21.579  10.482  1.00 10.00      A   
ATOM   1705  C   PRO A 180       9.895  24.496   8.918  1.00 10.00      A   
ATOM   1706  O   PRO A 180       9.414  23.949   7.922  1.00 10.00      A   
ATOM   1707  N   ASP A 181      10.551  25.648   8.861  1.00 10.00      A   
ATOM   1708  HN  ASP A 181      10.916  26.028   9.690  1.00 10.00      A   
ATOM   1709  CA  ASP A 181      10.742  26.367   7.603  1.00 10.00      A   
ATOM   1710  CB  ASP A 181      11.201  27.809   7.857  1.00 10.00      A   
ATOM   1711  CG  ASP A 181      10.116  28.697   8.441  1.00 10.00      A   
ATOM   1712  OD1 ASP A 181       9.072  28.899   7.777  1.00 10.00      A   
ATOM   1713  OD2 ASP A 181      10.305  29.209   9.564  1.00 10.00      A   
ATOM   1714  C   ASP A 181      11.749  25.648   6.708  1.00 10.00      A   
ATOM   1715  O   ASP A 181      11.876  25.955   5.523  1.00 10.00      A   
ATOM   1716  N   THR A 182      12.453  24.683   7.289  1.00 10.00      A   
ATOM   1717  HN  THR A 182      12.299  24.487   8.235  1.00 10.00      A   
ATOM   1718  CA  THR A 182      13.455  23.911   6.570  1.00 10.00      A   
ATOM   1719  CB  THR A 182      14.520  23.389   7.554  1.00 10.00      A   
ATOM   1720  OG1 THR A 182      13.878  23.018   8.784  1.00 10.00      A   
ATOM   1721  HG1 THR A 182      14.382  23.367   9.527  1.00 10.00      A   
ATOM   1722  CG2 THR A 182      15.557  24.463   7.837  1.00 10.00      A   
ATOM   1723  C   THR A 182      12.823  22.728   5.840  1.00 10.00      A   
ATOM   1724  O   THR A 182      13.483  22.040   5.059  1.00 10.00      A   
ATOM   1725  N   TYR A 183      11.545  22.500   6.105  1.00 10.00      A   
ATOM   1726  HN  TYR A 183      11.074  23.093   6.727  1.00 10.00      A   
ATOM   1727  CA  TYR A 183      10.814  21.402   5.490  1.00 10.00      A   
ATOM   1728  CB  TYR A 183       9.692  20.941   6.423  1.00 10.00      A   
ATOM   1729  CG  TYR A 183       8.777  19.901   5.825  1.00 10.00      A   
ATOM   1730  CD1 TYR A 183       9.236  18.621   5.549  1.00 10.00      A   
ATOM   1731  CD2 TYR A 183       7.457  20.204   5.533  1.00 10.00      A   
ATOM   1732  CE1 TYR A 183       8.403  17.672   4.995  1.00 10.00      A   
ATOM   1733  CE2 TYR A 183       6.615  19.260   4.982  1.00 10.00      A   
ATOM   1734  CZ  TYR A 183       7.095  17.997   4.715  1.00 10.00      A   
ATOM   1735  OH  TYR A 183       6.261  17.054   4.166  1.00 10.00      A   
ATOM   1736  HH  TYR A 183       6.768  16.256   3.968  1.00 10.00      A   
ATOM   1737  C   TYR A 183      10.251  21.809   4.132  1.00 10.00      A   
ATOM   1738  O   TYR A 183       9.358  22.652   4.051  1.00 10.00      A   
ATOM   1739  N   THR A 184      10.782  21.205   3.070  1.00 10.00      A   
ATOM   1740  HN  THR A 184      11.501  20.552   3.205  1.00 10.00      A   
ATOM   1741  CA  THR A 184      10.343  21.508   1.705  1.00 10.00      A   
ATOM   1742  CB  THR A 184      11.384  22.391   0.976  1.00 10.00      A   
ATOM   1743  OG1 THR A 184      12.682  21.781   1.060  1.00 10.00      A   
ATOM   1744  HG1 THR A 184      13.045  21.690   0.169  1.00 10.00      A   
ATOM   1745  CG2 THR A 184      11.456  23.774   1.602  1.00 10.00      A   
ATOM   1746  C   THR A 184      10.125  20.225   0.890  1.00 10.00      A   
ATOM   1747  O   THR A 184       9.966  20.267  -0.334  1.00 10.00      A   
ATOM   1748  N   SER A 185      10.085  19.094   1.580  1.00 10.00      A   
ATOM   1749  HN  SER A 185      10.170  19.127   2.554  1.00 10.00      A   
ATOM   1750  CA  SER A 185       9.921  17.797   0.936  1.00 10.00      A   
ATOM   1751  CB  SER A 185      10.742  16.760   1.704  1.00 10.00      A   
ATOM   1752  OG  SER A 185      11.356  17.360   2.838  1.00 10.00      A   
ATOM   1753  HG  SER A 185      12.249  17.641   2.606  1.00 10.00      A   
ATOM   1754  C   SER A 185       8.457  17.353   0.853  1.00 10.00      A   
ATOM   1755  O   SER A 185       8.176  16.188   0.586  1.00 10.00      A   
ATOM   1756  N   LEU A 186       7.531  18.281   1.064  1.00 10.00      A   
ATOM   1757  HN  LEU A 186       7.806  19.199   1.245  1.00 10.00      A   
ATOM   1758  CA  LEU A 186       6.107  17.960   1.020  1.00 10.00      A   
ATOM   1759  CB  LEU A 186       5.274  19.119   1.576  1.00 10.00      A   
ATOM   1760  CG  LEU A 186       3.758  18.904   1.635  1.00 10.00      A   
ATOM   1761  CD1 LEU A 186       3.415  17.706   2.511  1.00 10.00      A   
ATOM   1762  CD2 LEU A 186       3.065  20.158   2.146  1.00 10.00      A   
ATOM   1763  C   LEU A 186       5.665  17.618  -0.400  1.00 10.00      A   
ATOM   1764  O   LEU A 186       5.843  18.414  -1.323  1.00 10.00      A   
ATOM   1765  N   VAL A 187       5.103  16.426  -0.565  1.00 10.00      A   
ATOM   1766  HN  VAL A 187       5.007  15.830   0.211  1.00 10.00      A   
ATOM   1767  CA  VAL A 187       4.630  15.971  -1.868  1.00 10.00      A   
ATOM   1768  CB  VAL A 187       5.289  14.635  -2.273  1.00 10.00      A   
ATOM   1769  CG1 VAL A 187       4.790  14.170  -3.634  1.00 10.00      A   
ATOM   1770  CG2 VAL A 187       6.803  14.764  -2.277  1.00 10.00      A   
ATOM   1771  C   VAL A 187       3.111  15.801  -1.869  1.00 10.00      A   
ATOM   1772  O   VAL A 187       2.409  16.386  -2.698  1.00 10.00      A   
ATOM   1773  N   SER A 188       2.605  14.998  -0.945  1.00 10.00      A   
ATOM   1774  HN  SER A 188       3.208  14.552  -0.314  1.00 10.00      A   
ATOM   1775  CA  SER A 188       1.173  14.753  -0.853  1.00 10.00      A   
ATOM   1776  CB  SER A 188       0.856  13.307  -1.247  1.00 10.00      A   
ATOM   1777  OG  SER A 188       1.289  13.024  -2.573  1.00 10.00      A   
ATOM   1778  HG  SER A 188       0.722  12.338  -2.952  1.00 10.00      A   
ATOM   1779  C   SER A 188       0.652  15.060   0.550  1.00 10.00      A   
ATOM   1780  O   SER A 188       1.076  14.442   1.522  1.00 10.00      A   
ATOM   1781  N   LEU A 189      -0.254  16.024   0.647  1.00 10.00      A   
ATOM   1782  HN  LEU A 189      -0.539  16.503  -0.168  1.00 10.00      A   
ATOM   1783  CA  LEU A 189      -0.838  16.404   1.925  1.00 10.00      A   
ATOM   1784  CB  LEU A 189      -0.341  17.791   2.343  1.00 10.00      A   
ATOM   1785  CG  LEU A 189      -0.832  18.306   3.700  1.00 10.00      A   
ATOM   1786  CD1 LEU A 189      -0.269  17.461   4.832  1.00 10.00      A   
ATOM   1787  CD2 LEU A 189      -0.457  19.769   3.884  1.00 10.00      A   
ATOM   1788  C   LEU A 189      -2.360  16.409   1.844  1.00 10.00      A   
ATOM   1789  O   LEU A 189      -2.952  17.204   1.108  1.00 10.00      A   
ATOM   1790  N   ASN A 190      -2.990  15.518   2.591  1.00 10.00      A   
ATOM   1791  HN  ASN A 190      -2.466  14.895   3.145  1.00 10.00      A   
ATOM   1792  CA  ASN A 190      -4.444  15.433   2.608  1.00 10.00      A   
ATOM   1793  CB  ASN A 190      -4.913  14.090   2.053  1.00 10.00      A   
ATOM   1794  CG  ASN A 190      -6.423  13.948   2.055  1.00 10.00      A   
ATOM   1795  OD1 ASN A 190      -7.156  14.932   2.052  1.00 10.00      A   
ATOM   1796  ND2 ASN A 190      -6.899  12.722   2.049  1.00 10.00      A   
ATOM   1797 HD21 ASN A 190      -6.250  11.968   2.047  1.00 10.00      A   
ATOM   1798 HD22 ASN A 190      -7.869  12.600   2.038  1.00 10.00      A   
ATOM   1799  C   ASN A 190      -4.986  15.648   4.014  1.00 10.00      A   
ATOM   1800  O   ASN A 190      -4.749  14.843   4.918  1.00 10.00      A   
ATOM   1801  N   ILE A 191      -5.718  16.737   4.193  1.00 10.00      A   
ATOM   1802  HN  ILE A 191      -5.879  17.336   3.428  1.00 10.00      A   
ATOM   1803  CA  ILE A 191      -6.290  17.076   5.489  1.00 10.00      A   
ATOM   1804  CB  ILE A 191      -5.633  18.344   6.074  1.00 10.00      A   
ATOM   1805  CG1 ILE A 191      -5.726  19.514   5.083  1.00 10.00      A   
ATOM   1806  CG2 ILE A 191      -4.184  18.067   6.449  1.00 10.00      A   
ATOM   1807  CD1 ILE A 191      -5.264  20.841   5.648  1.00 10.00      A   
ATOM   1808  C   ILE A 191      -7.798  17.297   5.397  1.00 10.00      A   
ATOM   1809  O   ILE A 191      -8.371  18.051   6.181  1.00 10.00      A   
ATOM   1810  N   SER A 192      -8.443  16.614   4.461  1.00 10.00      A   
ATOM   1811  HN  SER A 192      -7.939  15.997   3.886  1.00 10.00      A   
ATOM   1812  CA  SER A 192      -9.885  16.754   4.259  1.00 10.00      A   
ATOM   1813  CB  SER A 192     -10.308  16.008   2.996  1.00 10.00      A   
ATOM   1814  OG  SER A 192      -9.651  14.755   2.908  1.00 10.00      A   
ATOM   1815  HG  SER A 192      -8.966  14.804   2.229  1.00 10.00      A   
ATOM   1816  C   SER A 192     -10.710  16.268   5.457  1.00 10.00      A   
ATOM   1817  O   SER A 192     -11.878  16.633   5.610  1.00 10.00      A   
ATOM   1818  N   CYS A 193     -10.095  15.461   6.308  1.00 10.00      A   
ATOM   1819  HN  CYS A 193      -9.161  15.223   6.146  1.00 10.00      A   
ATOM   1820  CA  CYS A 193     -10.774  14.915   7.477  1.00 10.00      A   
ATOM   1821  CB  CYS A 193     -10.164  13.565   7.836  1.00 10.00      A   
ATOM   1822  SG  CYS A 193      -8.358  13.552   7.783  1.00 10.00      A   
ATOM   1823  HG  CYS A 193      -7.967  12.312   7.501  1.00 10.00      A   
ATOM   1824  C   CYS A 193     -10.701  15.850   8.680  1.00 10.00      A   
ATOM   1825  O   CYS A 193     -11.262  15.556   9.733  1.00 10.00      A   
ATOM   1826  N   LEU A 194     -10.004  16.966   8.531  1.00 10.00      A   
ATOM   1827  HN  LEU A 194      -9.579  17.156   7.671  1.00 10.00      A   
ATOM   1828  CA  LEU A 194      -9.870  17.923   9.622  1.00 10.00      A   
ATOM   1829  CB  LEU A 194      -8.645  18.821   9.429  1.00 10.00      A   
ATOM   1830  CG  LEU A 194      -7.276  18.151   9.577  1.00 10.00      A   
ATOM   1831  CD1 LEU A 194      -6.167  19.190   9.554  1.00 10.00      A   
ATOM   1832  CD2 LEU A 194      -7.211  17.312  10.845  1.00 10.00      A   
ATOM   1833  C   LEU A 194     -11.127  18.769   9.760  1.00 10.00      A   
ATOM   1834  O   LEU A 194     -11.862  18.971   8.790  1.00 10.00      A   
ATOM   1835  N   ALA A 195     -11.374  19.262  10.960  1.00 10.00      A   
ATOM   1836  HN  ALA A 195     -10.744  19.076  11.700  1.00 10.00      A   
ATOM   1837  CA  ALA A 195     -12.545  20.083  11.220  1.00 10.00      A   
ATOM   1838  CB  ALA A 195     -13.356  19.501  12.369  1.00 10.00      A   
ATOM   1839  C   ALA A 195     -12.140  21.519  11.523  1.00 10.00      A   
ATOM   1840  O   ALA A 195     -12.833  22.462  11.145  1.00 10.00      A   
ATOM   1841  N   SER A 196     -11.017  21.678  12.205  1.00 10.00      A   
ATOM   1842  HN  SER A 196     -10.499  20.881  12.477  1.00 10.00      A   
ATOM   1843  CA  SER A 196     -10.518  22.996  12.562  1.00 10.00      A   
ATOM   1844  CB  SER A 196      -9.510  22.885  13.707  1.00 10.00      A   
ATOM   1845  OG  SER A 196      -8.444  22.013  13.368  1.00 10.00      A   
ATOM   1846  HG  SER A 196      -8.587  21.143  13.782  1.00 10.00      A   
ATOM   1847  C   SER A 196      -9.885  23.691  11.359  1.00 10.00      A   
ATOM   1848  O   SER A 196      -9.564  23.054  10.349  1.00 10.00      A   
ATOM   1849  N   GLU A 197      -9.723  24.998  11.453  1.00 10.00      A   
ATOM   1850  HN  GLU A 197      -9.997  25.464  12.275  1.00 10.00      A   
ATOM   1851  CA  GLU A 197      -9.128  25.756  10.371  1.00 10.00      A   
ATOM   1852  CB  GLU A 197      -9.827  27.106  10.204  1.00 10.00      A   
ATOM   1853  CG  GLU A 197      -9.465  27.825   8.916  1.00 10.00      A   
ATOM   1854  CD  GLU A 197     -10.125  29.182   8.799  1.00 10.00      A   
ATOM   1855  OE1 GLU A 197     -11.367  29.256   8.912  1.00 10.00      A   
ATOM   1856  OE2 GLU A 197      -9.406  30.182   8.595  1.00 10.00      A   
ATOM   1857  C   GLU A 197      -7.640  25.951  10.628  1.00 10.00      A   
ATOM   1858  O   GLU A 197      -7.248  26.582  11.608  1.00 10.00      A   
ATOM   1859  N   VAL A 198      -6.814  25.390   9.760  1.00 10.00      A   
ATOM   1860  HN  VAL A 198      -7.180  24.889   9.004  1.00 10.00      A   
ATOM   1861  CA  VAL A 198      -5.369  25.508   9.903  1.00 10.00      A   
ATOM   1862  CB  VAL A 198      -4.622  24.460   9.046  1.00 10.00      A   
ATOM   1863  CG1 VAL A 198      -4.790  23.067   9.639  1.00 10.00      A   
ATOM   1864  CG2 VAL A 198      -5.118  24.489   7.606  1.00 10.00      A   
ATOM   1865  C   VAL A 198      -4.900  26.912   9.529  1.00 10.00      A   
ATOM   1866  O   VAL A 198      -5.558  27.607   8.751  1.00 10.00      A   
ATOM   1867  N   SER A 199      -3.779  27.329  10.111  1.00 10.00      A   
ATOM   1868  HN  SER A 199      -3.325  26.738  10.747  1.00 10.00      A   
ATOM   1869  CA  SER A 199      -3.208  28.638   9.839  1.00 10.00      A   
ATOM   1870  CB  SER A 199      -1.913  28.807  10.646  1.00 10.00      A   
ATOM   1871  OG  SER A 199      -1.261  30.031  10.349  1.00 10.00      A   
ATOM   1872  HG  SER A 199      -1.738  30.761  10.774  1.00 10.00      A   
ATOM   1873  C   SER A 199      -2.925  28.787   8.347  1.00 10.00      A   
ATOM   1874  O   SER A 199      -2.038  28.121   7.806  1.00 10.00      A   
ATOM   1875  N   PHE A 200      -3.690  29.655   7.692  1.00 10.00      A   
ATOM   1876  HN  PHE A 200      -4.380  30.148   8.189  1.00 10.00      A   
ATOM   1877  CA  PHE A 200      -3.534  29.897   6.263  1.00 10.00      A   
ATOM   1878  CB  PHE A 200      -4.623  30.846   5.748  1.00 10.00      A   
ATOM   1879  CG  PHE A 200      -4.588  31.061   4.260  1.00 10.00      A   
ATOM   1880  CD1 PHE A 200      -4.757  30.000   3.387  1.00 10.00      A   
ATOM   1881  CD2 PHE A 200      -4.383  32.325   3.734  1.00 10.00      A   
ATOM   1882  CE1 PHE A 200      -4.720  30.194   2.019  1.00 10.00      A   
ATOM   1883  CE2 PHE A 200      -4.344  32.528   2.366  1.00 10.00      A   
ATOM   1884  CZ  PHE A 200      -4.513  31.460   1.509  1.00 10.00      A   
ATOM   1885  C   PHE A 200      -2.153  30.463   5.965  1.00 10.00      A   
ATOM   1886  O   PHE A 200      -1.576  30.211   4.906  1.00 10.00      A   
ATOM   1887  N   SER A 201      -1.629  31.220   6.912  1.00 10.00      A   
ATOM   1888  HN  SER A 201      -2.140  31.383   7.735  1.00 10.00      A   
ATOM   1889  CA  SER A 201      -0.320  31.819   6.779  1.00 10.00      A   
ATOM   1890  CB  SER A 201      -0.096  32.756   7.959  1.00 10.00      A   
ATOM   1891  OG  SER A 201      -1.150  32.617   8.898  1.00 10.00      A   
ATOM   1892  HG  SER A 201      -1.157  33.377   9.489  1.00 10.00      A   
ATOM   1893  C   SER A 201       0.754  30.734   6.727  1.00 10.00      A   
ATOM   1894  O   SER A 201       1.613  30.741   5.844  1.00 10.00      A   
ATOM   1895  N   ALA A 202       0.676  29.786   7.660  1.00 10.00      A   
ATOM   1896  HN  ALA A 202      -0.046  29.828   8.323  1.00 10.00      A   
ATOM   1897  CA  ALA A 202       1.626  28.685   7.716  1.00 10.00      A   
ATOM   1898  CB  ALA A 202       1.450  27.892   9.004  1.00 10.00      A   
ATOM   1899  C   ALA A 202       1.436  27.778   6.508  1.00 10.00      A   
ATOM   1900  O   ALA A 202       2.406  27.337   5.892  1.00 10.00      A   
ATOM   1901  N   LEU A 203       0.173  27.511   6.181  1.00 10.00      A   
ATOM   1902  HN  LEU A 203      -0.551  27.885   6.737  1.00 10.00      A   
ATOM   1903  CA  LEU A 203      -0.184  26.672   5.045  1.00 10.00      A   
ATOM   1904  CB  LEU A 203      -1.711  26.629   4.909  1.00 10.00      A   
ATOM   1905  CG  LEU A 203      -2.284  25.823   3.740  1.00 10.00      A   
ATOM   1906  CD1 LEU A 203      -1.984  24.339   3.904  1.00 10.00      A   
ATOM   1907  CD2 LEU A 203      -3.781  26.063   3.615  1.00 10.00      A   
ATOM   1908  C   LEU A 203       0.434  27.214   3.765  1.00 10.00      A   
ATOM   1909  O   LEU A 203       1.114  26.491   3.036  1.00 10.00      A   
ATOM   1910  N   GLU A 204       0.202  28.495   3.511  1.00 10.00      A   
ATOM   1911  HN  GLU A 204      -0.353  29.014   4.135  1.00 10.00      A   
ATOM   1912  CA  GLU A 204       0.734  29.149   2.332  1.00 10.00      A   
ATOM   1913  CB  GLU A 204       0.295  30.614   2.293  1.00 10.00      A   
ATOM   1914  CG  GLU A 204       0.891  31.412   1.147  1.00 10.00      A   
ATOM   1915  CD  GLU A 204       0.232  32.761   0.982  1.00 10.00      A   
ATOM   1916  OE1 GLU A 204       0.213  33.539   1.956  1.00 10.00      A   
ATOM   1917  OE2 GLU A 204      -0.277  33.044  -0.120  1.00 10.00      A   
ATOM   1918  C   GLU A 204       2.255  29.052   2.288  1.00 10.00      A   
ATOM   1919  O   GLU A 204       2.827  28.684   1.263  1.00 10.00      A   
ATOM   1920  N   ARG A 205       2.906  29.372   3.404  1.00 10.00      A   
ATOM   1921  HN  ARG A 205       2.395  29.657   4.195  1.00 10.00      A   
ATOM   1922  CA  ARG A 205       4.364  29.316   3.481  1.00 10.00      A   
ATOM   1923  CB  ARG A 205       4.855  29.692   4.879  1.00 10.00      A   
ATOM   1924  CG  ARG A 205       4.684  31.160   5.227  1.00 10.00      A   
ATOM   1925  CD  ARG A 205       5.205  31.450   6.625  1.00 10.00      A   
ATOM   1926  NE  ARG A 205       4.239  32.190   7.437  1.00 10.00      A   
ATOM   1927  HE  ARG A 205       3.955  33.072   7.104  1.00 10.00      A   
ATOM   1928  CZ  ARG A 205       3.732  31.750   8.592  1.00 10.00      A   
ATOM   1929  NH1 ARG A 205       4.095  30.567   9.075  1.00 10.00      A   
ATOM   1930 HH11 ARG A 205       4.780  29.973   8.555  1.00 10.00      A   
ATOM   1931 HH12 ARG A 205       3.701  30.226   9.979  1.00 10.00      A   
ATOM   1932  NH2 ARG A 205       2.872  32.500   9.272  1.00 10.00      A   
ATOM   1933 HH21 ARG A 205       2.467  32.153  10.173  1.00 10.00      A   
ATOM   1934 HH22 ARG A 205       2.597  33.442   8.911  1.00 10.00      A   
ATOM   1935  C   ARG A 205       4.876  27.934   3.095  1.00 10.00      A   
ATOM   1936  O   ARG A 205       5.850  27.805   2.356  1.00 10.00      A   
ATOM   1937  N   LEU A 206       4.196  26.906   3.579  1.00 10.00      A   
ATOM   1938  HN  LEU A 206       3.414  27.078   4.152  1.00 10.00      A   
ATOM   1939  CA  LEU A 206       4.573  25.531   3.287  1.00 10.00      A   
ATOM   1940  CB  LEU A 206       3.738  24.564   4.120  1.00 10.00      A   
ATOM   1941  CG  LEU A 206       4.232  24.308   5.541  1.00 10.00      A   
ATOM   1942  CD1 LEU A 206       3.085  23.847   6.424  1.00 10.00      A   
ATOM   1943  CD2 LEU A 206       5.348  23.274   5.534  1.00 10.00      A   
ATOM   1944  C   LEU A 206       4.410  25.211   1.809  1.00 10.00      A   
ATOM   1945  O   LEU A 206       5.320  24.678   1.178  1.00 10.00      A   
ATOM   1946  N   VAL A 207       3.247  25.542   1.265  1.00 10.00      A   
ATOM   1947  HN  VAL A 207       2.563  25.971   1.829  1.00 10.00      A   
ATOM   1948  CA  VAL A 207       2.946  25.284  -0.139  1.00 10.00      A   
ATOM   1949  CB  VAL A 207       1.484  25.649  -0.477  1.00 10.00      A   
ATOM   1950  CG1 VAL A 207       1.195  25.428  -1.954  1.00 10.00      A   
ATOM   1951  CG2 VAL A 207       0.525  24.830   0.371  1.00 10.00      A   
ATOM   1952  C   VAL A 207       3.895  26.032  -1.075  1.00 10.00      A   
ATOM   1953  O   VAL A 207       4.333  25.490  -2.089  1.00 10.00      A   
ATOM   1954  N   THR A 208       4.226  27.266  -0.720  1.00 10.00      A   
ATOM   1955  HN  THR A 208       3.862  27.636   0.112  1.00 10.00      A   
ATOM   1956  CA  THR A 208       5.111  28.093  -1.540  1.00 10.00      A   
ATOM   1957  CB  THR A 208       5.068  29.573  -1.097  1.00 10.00      A   
ATOM   1958  OG1 THR A 208       3.712  29.959  -0.849  1.00 10.00      A   
ATOM   1959  HG1 THR A 208       3.376  29.481  -0.077  1.00 10.00      A   
ATOM   1960  CG2 THR A 208       5.637  30.475  -2.177  1.00 10.00      A   
ATOM   1961  C   THR A 208       6.565  27.603  -1.528  1.00 10.00      A   
ATOM   1962  O   THR A 208       7.314  27.838  -2.480  1.00 10.00      A   
ATOM   1963  N   ARG A 209       6.965  26.915  -0.466  1.00 10.00      A   
ATOM   1964  HN  ARG A 209       6.332  26.733   0.262  1.00 10.00      A   
ATOM   1965  CA  ARG A 209       8.339  26.436  -0.365  1.00 10.00      A   
ATOM   1966  CB  ARG A 209       8.889  26.605   1.052  1.00 10.00      A   
ATOM   1967  CG  ARG A 209       8.207  25.748   2.109  1.00 10.00      A   
ATOM   1968  CD  ARG A 209       8.971  25.792   3.422  1.00 10.00      A   
ATOM   1969  NE  ARG A 209       8.128  25.467   4.575  1.00 10.00      A   
ATOM   1970  HE  ARG A 209       7.726  24.570   4.601  1.00 10.00      A   
ATOM   1971  CZ  ARG A 209       7.904  26.313   5.583  1.00 10.00      A   
ATOM   1972  NH1 ARG A 209       8.457  27.518   5.566  1.00 10.00      A   
ATOM   1973 HH11 ARG A 209       9.063  27.801   4.765  1.00 10.00      A   
ATOM   1974 HH12 ARG A 209       8.299  28.187   6.356  1.00 10.00      A   
ATOM   1975  NH2 ARG A 209       7.129  25.959   6.602  1.00 10.00      A   
ATOM   1976 HH21 ARG A 209       6.689  25.015   6.626  1.00 10.00      A   
ATOM   1977 HH22 ARG A 209       6.958  26.624   7.386  1.00 10.00      A   
ATOM   1978  C   ARG A 209       8.513  24.998  -0.841  1.00 10.00      A   
ATOM   1979  O   ARG A 209       9.639  24.531  -1.006  1.00 10.00      A   
ATOM   1980  N   CYS A 210       7.414  24.296  -1.069  1.00 10.00      A   
ATOM   1981  HN  CYS A 210       6.536  24.711  -0.932  1.00 10.00      A   
ATOM   1982  CA  CYS A 210       7.490  22.912  -1.514  1.00 10.00      A   
ATOM   1983  CB  CYS A 210       6.670  22.010  -0.596  1.00 10.00      A   
ATOM   1984  SG  CYS A 210       7.002  22.260   1.161  1.00 10.00      A   
ATOM   1985  HG  CYS A 210       6.371  23.369   1.528  1.00 10.00      A   
ATOM   1986  C   CYS A 210       7.028  22.744  -2.956  1.00 10.00      A   
ATOM   1987  O   CYS A 210       5.833  22.628  -3.219  1.00 10.00      A   
ATOM   1988  N   PRO A 211       7.972  22.723  -3.913  1.00 10.00      A   
ATOM   1989  CA  PRO A 211       7.648  22.548  -5.332  1.00 10.00      A   
ATOM   1990  CB  PRO A 211       8.921  23.005  -6.041  1.00 10.00      A   
ATOM   1991  CG  PRO A 211      10.017  22.736  -5.066  1.00 10.00      A   
ATOM   1992  CD  PRO A 211       9.422  22.882  -3.690  1.00 10.00      A   
ATOM   1993  C   PRO A 211       7.374  21.081  -5.646  1.00 10.00      A   
ATOM   1994  O   PRO A 211       6.943  20.728  -6.743  1.00 10.00      A   
ATOM   1995  N   ASN A 212       7.633  20.235  -4.659  1.00 10.00      A   
ATOM   1996  HN  ASN A 212       7.978  20.588  -3.813  1.00 10.00      A   
ATOM   1997  CA  ASN A 212       7.422  18.804  -4.796  1.00 10.00      A   
ATOM   1998  CB  ASN A 212       8.319  18.027  -3.822  1.00 10.00      A   
ATOM   1999  CG  ASN A 212       9.799  18.220  -4.092  1.00 10.00      A   
ATOM   2000  OD1 ASN A 212      10.343  17.666  -5.046  1.00 10.00      A   
ATOM   2001  ND2 ASN A 212      10.467  18.986  -3.238  1.00 10.00      A   
ATOM   2002 HD21 ASN A 212       9.977  19.378  -2.481  1.00 10.00      A   
ATOM   2003 HD22 ASN A 212      11.423  19.137  -3.400  1.00 10.00      A   
ATOM   2004  C   ASN A 212       5.966  18.465  -4.528  1.00 10.00      A   
ATOM   2005  O   ASN A 212       5.549  17.321  -4.685  1.00 10.00      A   
ATOM   2006  N   LEU A 213       5.199  19.472  -4.123  1.00 10.00      A   
ATOM   2007  HN  LEU A 213       5.592  20.363  -4.022  1.00 10.00      A   
ATOM   2008  CA  LEU A 213       3.792  19.288  -3.823  1.00 10.00      A   
ATOM   2009  CB  LEU A 213       3.209  20.553  -3.192  1.00 10.00      A   
ATOM   2010  CG  LEU A 213       1.786  20.441  -2.640  1.00 10.00      A   
ATOM   2011  CD1 LEU A 213       1.738  19.494  -1.449  1.00 10.00      A   
ATOM   2012  CD2 LEU A 213       1.257  21.813  -2.254  1.00 10.00      A   
ATOM   2013  C   LEU A 213       3.009  18.901  -5.073  1.00 10.00      A   
ATOM   2014  O   LEU A 213       2.879  19.692  -6.013  1.00 10.00      A   
ATOM   2015  N   LYS A 214       2.502  17.679  -5.074  1.00 10.00      A   
ATOM   2016  HN  LYS A 214       2.652  17.099  -4.291  1.00 10.00      A   
ATOM   2017  CA  LYS A 214       1.733  17.165  -6.191  1.00 10.00      A   
ATOM   2018  CB  LYS A 214       2.358  15.871  -6.717  1.00 10.00      A   
ATOM   2019  CG  LYS A 214       3.478  16.099  -7.717  1.00 10.00      A   
ATOM   2020  CD  LYS A 214       2.961  16.852  -8.929  1.00 10.00      A   
ATOM   2021  CE  LYS A 214       4.050  17.088  -9.960  1.00 10.00      A   
ATOM   2022  NZ  LYS A 214       3.480  17.570 -11.242  1.00 10.00      A   
ATOM   2023  HZ1 LYS A 214       4.241  17.807 -11.909  1.00 10.00      A   
ATOM   2024  HZ2 LYS A 214       2.900  18.418 -11.080  1.00 10.00      A   
ATOM   2025  HZ3 LYS A 214       2.880  16.826 -11.664  1.00 10.00      A   
ATOM   2026  C   LYS A 214       0.284  16.929  -5.789  1.00 10.00      A   
ATOM   2027  O   LYS A 214      -0.618  16.973  -6.627  1.00 10.00      A   
ATOM   2028  N   SER A 215       0.066  16.697  -4.503  1.00 10.00      A   
ATOM   2029  HN  SER A 215       0.823  16.691  -3.882  1.00 10.00      A   
ATOM   2030  CA  SER A 215      -1.271  16.456  -3.988  1.00 10.00      A   
ATOM   2031  CB  SER A 215      -1.432  14.985  -3.585  1.00 10.00      A   
ATOM   2032  OG  SER A 215      -2.780  14.664  -3.278  1.00 10.00      A   
ATOM   2033  HG  SER A 215      -3.088  13.960  -3.873  1.00 10.00      A   
ATOM   2034  C   SER A 215      -1.570  17.368  -2.804  1.00 10.00      A   
ATOM   2035  O   SER A 215      -0.931  17.275  -1.754  1.00 10.00      A   
ATOM   2036  N   LEU A 216      -2.531  18.261  -2.987  1.00 10.00      A   
ATOM   2037  HN  LEU A 216      -2.993  18.299  -3.857  1.00 10.00      A   
ATOM   2038  CA  LEU A 216      -2.930  19.182  -1.936  1.00 10.00      A   
ATOM   2039  CB  LEU A 216      -2.509  20.618  -2.268  1.00 10.00      A   
ATOM   2040  CG  LEU A 216      -2.744  21.670  -1.176  1.00 10.00      A   
ATOM   2041  CD1 LEU A 216      -1.829  21.424   0.016  1.00 10.00      A   
ATOM   2042  CD2 LEU A 216      -2.544  23.074  -1.730  1.00 10.00      A   
ATOM   2043  C   LEU A 216      -4.434  19.111  -1.730  1.00 10.00      A   
ATOM   2044  O   LEU A 216      -5.204  19.764  -2.432  1.00 10.00      A   
ATOM   2045  N   LYS A 217      -4.849  18.290  -0.789  1.00 10.00      A   
ATOM   2046  HN  LYS A 217      -4.187  17.775  -0.275  1.00 10.00      A   
ATOM   2047  CA  LYS A 217      -6.259  18.132  -0.485  1.00 10.00      A   
ATOM   2048  CB  LYS A 217      -6.639  16.648  -0.489  1.00 10.00      A   
ATOM   2049  CG  LYS A 217      -6.459  15.967  -1.843  1.00 10.00      A   
ATOM   2050  CD  LYS A 217      -6.423  14.450  -1.723  1.00 10.00      A   
ATOM   2051  CE  LYS A 217      -6.183  13.805  -3.080  1.00 10.00      A   
ATOM   2052  NZ  LYS A 217      -5.805  12.369  -2.966  1.00 10.00      A   
ATOM   2053  HZ1 LYS A 217      -5.399  12.035  -3.863  1.00 10.00      A   
ATOM   2054  HZ2 LYS A 217      -6.637  11.789  -2.742  1.00 10.00      A   
ATOM   2055  HZ3 LYS A 217      -5.097  12.239  -2.213  1.00 10.00      A   
ATOM   2056  C   LYS A 217      -6.581  18.781   0.857  1.00 10.00      A   
ATOM   2057  O   LYS A 217      -6.141  18.312   1.910  1.00 10.00      A   
ATOM   2058  N   LEU A 218      -7.327  19.871   0.811  1.00 10.00      A   
ATOM   2059  HN  LEU A 218      -7.654  20.192  -0.059  1.00 10.00      A   
ATOM   2060  CA  LEU A 218      -7.690  20.606   2.015  1.00 10.00      A   
ATOM   2061  CB  LEU A 218      -7.735  22.102   1.710  1.00 10.00      A   
ATOM   2062  CG  LEU A 218      -6.527  22.661   0.959  1.00 10.00      A   
ATOM   2063  CD1 LEU A 218      -6.895  23.954   0.248  1.00 10.00      A   
ATOM   2064  CD2 LEU A 218      -5.359  22.878   1.910  1.00 10.00      A   
ATOM   2065  C   LEU A 218      -9.037  20.145   2.557  1.00 10.00      A   
ATOM   2066  O   LEU A 218      -9.636  19.195   2.050  1.00 10.00      A   
ATOM   2067  N   ASN A 219      -9.506  20.824   3.594  1.00 10.00      A   
ATOM   2068  HN  ASN A 219      -8.982  21.571   3.950  1.00 10.00      A   
ATOM   2069  CA  ASN A 219     -10.784  20.502   4.214  1.00 10.00      A   
ATOM   2070  CB  ASN A 219     -10.608  20.206   5.710  1.00 10.00      A   
ATOM   2071  CG  ASN A 219     -10.205  21.416   6.534  1.00 10.00      A   
ATOM   2072  OD1 ASN A 219      -9.559  22.343   6.041  1.00 10.00      A   
ATOM   2073  ND2 ASN A 219     -10.588  21.411   7.802  1.00 10.00      A   
ATOM   2074 HD21 ASN A 219     -11.101  20.637   8.127  1.00 10.00      A   
ATOM   2075 HD22 ASN A 219     -10.332  22.172   8.371  1.00 10.00      A   
ATOM   2076  C   ASN A 219     -11.780  21.638   4.003  1.00 10.00      A   
ATOM   2077  O   ASN A 219     -11.439  22.662   3.414  1.00 10.00      A   
ATOM   2078  N   ARG A 220     -13.002  21.463   4.499  1.00 10.00      A   
ATOM   2079  HN  ARG A 220     -13.213  20.623   4.971  1.00 10.00      A   
ATOM   2080  CA  ARG A 220     -14.050  22.474   4.349  1.00 10.00      A   
ATOM   2081  CB  ARG A 220     -15.384  21.957   4.888  1.00 10.00      A   
ATOM   2082  CG  ARG A 220     -16.541  22.929   4.709  1.00 10.00      A   
ATOM   2083  CD  ARG A 220     -17.703  22.591   5.624  1.00 10.00      A   
ATOM   2084  NE  ARG A 220     -18.827  22.014   4.895  1.00 10.00      A   
ATOM   2085  HE  ARG A 220     -19.204  22.539   4.151  1.00 10.00      A   
ATOM   2086  CZ  ARG A 220     -19.367  20.835   5.181  1.00 10.00      A   
ATOM   2087  NH1 ARG A 220     -18.888  20.108   6.184  1.00 10.00      A   
ATOM   2088 HH11 ARG A 220     -19.312  19.182   6.411  1.00 10.00      A   
ATOM   2089 HH12 ARG A 220     -18.087  20.462   6.754  1.00 10.00      A   
ATOM   2090  NH2 ARG A 220     -20.394  20.392   4.475  1.00 10.00      A   
ATOM   2091 HH21 ARG A 220     -20.822  19.465   4.693  1.00 10.00      A   
ATOM   2092 HH22 ARG A 220     -20.788  20.980   3.694  1.00 10.00      A   
ATOM   2093  C   ARG A 220     -13.690  23.795   5.032  1.00 10.00      A   
ATOM   2094  O   ARG A 220     -14.227  24.842   4.680  1.00 10.00      A   
ATOM   2095  N   ALA A 221     -12.780  23.744   5.998  1.00 10.00      A   
ATOM   2096  HN  ALA A 221     -12.378  22.882   6.227  1.00 10.00      A   
ATOM   2097  CA  ALA A 221     -12.368  24.939   6.729  1.00 10.00      A   
ATOM   2098  CB  ALA A 221     -11.367  24.593   7.820  1.00 10.00      A   
ATOM   2099  C   ALA A 221     -11.815  26.019   5.802  1.00 10.00      A   
ATOM   2100  O   ALA A 221     -12.117  27.200   5.973  1.00 10.00      A   
ATOM   2101  N   VAL A 222     -11.021  25.612   4.821  1.00 10.00      A   
ATOM   2102  HN  VAL A 222     -10.837  24.657   4.716  1.00 10.00      A   
ATOM   2103  CA  VAL A 222     -10.439  26.558   3.880  1.00 10.00      A   
ATOM   2104  CB  VAL A 222      -9.359  25.893   3.005  1.00 10.00      A   
ATOM   2105  CG1 VAL A 222      -8.686  26.917   2.104  1.00 10.00      A   
ATOM   2106  CG2 VAL A 222      -8.329  25.189   3.877  1.00 10.00      A   
ATOM   2107  C   VAL A 222     -11.533  27.156   2.996  1.00 10.00      A   
ATOM   2108  O   VAL A 222     -12.237  26.426   2.297  1.00 10.00      A   
ATOM   2109  N   PRO A 223     -11.705  28.490   3.042  1.00 10.00      A   
ATOM   2110  CA  PRO A 223     -12.731  29.193   2.265  1.00 10.00      A   
ATOM   2111  CB  PRO A 223     -12.797  30.566   2.932  1.00 10.00      A   
ATOM   2112  CG  PRO A 223     -11.434  30.777   3.488  1.00 10.00      A   
ATOM   2113  CD  PRO A 223     -10.908  29.420   3.863  1.00 10.00      A   
ATOM   2114  C   PRO A 223     -12.381  29.331   0.785  1.00 10.00      A   
ATOM   2115  O   PRO A 223     -11.218  29.252   0.391  1.00 10.00      A   
ATOM   2116  N   LEU A 224     -13.409  29.563  -0.019  1.00 10.00      A   
ATOM   2117  HN  LEU A 224     -14.303  29.643   0.375  1.00 10.00      A   
ATOM   2118  CA  LEU A 224     -13.266  29.707  -1.463  1.00 10.00      A   
ATOM   2119  CB  LEU A 224     -14.658  29.840  -2.090  1.00 10.00      A   
ATOM   2120  CG  LEU A 224     -14.726  30.083  -3.599  1.00 10.00      A   
ATOM   2121  CD1 LEU A 224     -14.130  28.912  -4.364  1.00 10.00      A   
ATOM   2122  CD2 LEU A 224     -16.162  30.330  -4.035  1.00 10.00      A   
ATOM   2123  C   LEU A 224     -12.405  30.911  -1.840  1.00 10.00      A   
ATOM   2124  O   LEU A 224     -11.649  30.866  -2.813  1.00 10.00      A   
ATOM   2125  N   GLU A 225     -12.512  31.976  -1.056  1.00 10.00      A   
ATOM   2126  HN  GLU A 225     -13.131  31.944  -0.286  1.00 10.00      A   
ATOM   2127  CA  GLU A 225     -11.769  33.207  -1.305  1.00 10.00      A   
ATOM   2128  CB  GLU A 225     -12.367  34.364  -0.502  1.00 10.00      A   
ATOM   2129  CG  GLU A 225     -13.865  34.539  -0.695  1.00 10.00      A   
ATOM   2130  CD  GLU A 225     -14.687  33.844   0.370  1.00 10.00      A   
ATOM   2131  OE1 GLU A 225     -14.403  32.671   0.683  1.00 10.00      A   
ATOM   2132  OE2 GLU A 225     -15.633  34.473   0.891  1.00 10.00      A   
ATOM   2133  C   GLU A 225     -10.276  33.075  -1.008  1.00 10.00      A   
ATOM   2134  O   GLU A 225      -9.508  34.011  -1.240  1.00 10.00      A   
ATOM   2135  N   LYS A 226      -9.862  31.925  -0.493  1.00 10.00      A   
ATOM   2136  HN  LYS A 226     -10.515  31.210  -0.325  1.00 10.00      A   
ATOM   2137  CA  LYS A 226      -8.456  31.702  -0.177  1.00 10.00      A   
ATOM   2138  CB  LYS A 226      -8.276  31.378   1.310  1.00 10.00      A   
ATOM   2139  CG  LYS A 226      -8.674  32.501   2.254  1.00 10.00      A   
ATOM   2140  CD  LYS A 226      -7.747  33.697   2.134  1.00 10.00      A   
ATOM   2141  CE  LYS A 226      -8.126  34.785   3.127  1.00 10.00      A   
ATOM   2142  NZ  LYS A 226      -7.881  34.370   4.535  1.00 10.00      A   
ATOM   2143  HZ1 LYS A 226      -8.375  33.476   4.740  1.00 10.00      A   
ATOM   2144  HZ2 LYS A 226      -8.228  35.100   5.189  1.00 10.00      A   
ATOM   2145  HZ3 LYS A 226      -6.863  34.236   4.698  1.00 10.00      A   
ATOM   2146  C   LYS A 226      -7.875  30.576  -1.027  1.00 10.00      A   
ATOM   2147  O   LYS A 226      -6.691  30.249  -0.921  1.00 10.00      A   
ATOM   2148  N   LEU A 227      -8.707  29.999  -1.886  1.00 10.00      A   
ATOM   2149  HN  LEU A 227      -9.631  30.322  -1.950  1.00 10.00      A   
ATOM   2150  CA  LEU A 227      -8.276  28.897  -2.737  1.00 10.00      A   
ATOM   2151  CB  LEU A 227      -9.480  28.094  -3.232  1.00 10.00      A   
ATOM   2152  CG  LEU A 227     -10.248  27.328  -2.155  1.00 10.00      A   
ATOM   2153  CD1 LEU A 227     -11.597  26.870  -2.677  1.00 10.00      A   
ATOM   2154  CD2 LEU A 227      -9.438  26.144  -1.652  1.00 10.00      A   
ATOM   2155  C   LEU A 227      -7.413  29.364  -3.908  1.00 10.00      A   
ATOM   2156  O   LEU A 227      -6.427  28.710  -4.254  1.00 10.00      A   
ATOM   2157  N   ALA A 228      -7.776  30.497  -4.507  1.00 10.00      A   
ATOM   2158  HN  ALA A 228      -8.567  30.981  -4.183  1.00 10.00      A   
ATOM   2159  CA  ALA A 228      -7.024  31.035  -5.644  1.00 10.00      A   
ATOM   2160  CB  ALA A 228      -7.730  32.241  -6.245  1.00 10.00      A   
ATOM   2161  C   ALA A 228      -5.595  31.389  -5.248  1.00 10.00      A   
ATOM   2162  O   ALA A 228      -4.672  31.284  -6.054  1.00 10.00      A   
ATOM   2163  N   THR A 229      -5.419  31.799  -3.999  1.00 10.00      A   
ATOM   2164  HN  THR A 229      -6.194  31.871  -3.401  1.00 10.00      A   
ATOM   2165  CA  THR A 229      -4.106  32.158  -3.491  1.00 10.00      A   
ATOM   2166  CB  THR A 229      -4.213  32.741  -2.072  1.00 10.00      A   
ATOM   2167  OG1 THR A 229      -5.488  33.390  -1.931  1.00 10.00      A   
ATOM   2168  HG1 THR A 229      -5.567  33.746  -1.040  1.00 10.00      A   
ATOM   2169  CG2 THR A 229      -3.107  33.755  -1.835  1.00 10.00      A   
ATOM   2170  C   THR A 229      -3.186  30.934  -3.481  1.00 10.00      A   
ATOM   2171  O   THR A 229      -2.028  31.014  -3.895  1.00 10.00      A   
ATOM   2172  N   LEU A 230      -3.723  29.794  -3.049  1.00 10.00      A   
ATOM   2173  HN  LEU A 230      -4.661  29.786  -2.766  1.00 10.00      A   
ATOM   2174  CA  LEU A 230      -2.955  28.556  -2.983  1.00 10.00      A   
ATOM   2175  CB  LEU A 230      -3.698  27.510  -2.149  1.00 10.00      A   
ATOM   2176  CG  LEU A 230      -3.794  27.785  -0.646  1.00 10.00      A   
ATOM   2177  CD1 LEU A 230      -4.939  26.996  -0.032  1.00 10.00      A   
ATOM   2178  CD2 LEU A 230      -2.482  27.439   0.044  1.00 10.00      A   
ATOM   2179  C   LEU A 230      -2.663  28.013  -4.380  1.00 10.00      A   
ATOM   2180  O   LEU A 230      -1.622  27.395  -4.613  1.00 10.00      A   
ATOM   2181  N   LEU A 231      -3.577  28.270  -5.309  1.00 10.00      A   
ATOM   2182  HN  LEU A 231      -4.382  28.769  -5.057  1.00 10.00      A   
ATOM   2183  CA  LEU A 231      -3.426  27.822  -6.689  1.00 10.00      A   
ATOM   2184  CB  LEU A 231      -4.727  28.034  -7.467  1.00 10.00      A   
ATOM   2185  CG  LEU A 231      -5.887  27.113  -7.093  1.00 10.00      A   
ATOM   2186  CD1 LEU A 231      -7.200  27.671  -7.618  1.00 10.00      A   
ATOM   2187  CD2 LEU A 231      -5.643  25.710  -7.626  1.00 10.00      A   
ATOM   2188  C   LEU A 231      -2.276  28.548  -7.377  1.00 10.00      A   
ATOM   2189  O   LEU A 231      -1.730  28.070  -8.371  1.00 10.00      A   
ATOM   2190  N   GLN A 232      -1.911  29.704  -6.835  1.00 10.00      A   
ATOM   2191  HN  GLN A 232      -2.392  30.034  -6.043  1.00 10.00      A   
ATOM   2192  CA  GLN A 232      -0.818  30.497  -7.381  1.00 10.00      A   
ATOM   2193  CB  GLN A 232      -1.127  31.993  -7.275  1.00 10.00      A   
ATOM   2194  CG  GLN A 232      -2.010  32.522  -8.395  1.00 10.00      A   
ATOM   2195  CD  GLN A 232      -1.348  32.419  -9.756  1.00 10.00      A   
ATOM   2196  OE1 GLN A 232      -0.123  32.473  -9.868  1.00 10.00      A   
ATOM   2197  NE2 GLN A 232      -2.154  32.277 -10.796  1.00 10.00      A   
ATOM   2198 HE21 GLN A 232      -3.120  32.249 -10.634  1.00 10.00      A   
ATOM   2199 HE22 GLN A 232      -1.752  32.206 -11.687  1.00 10.00      A   
ATOM   2200  C   GLN A 232       0.491  30.169  -6.675  1.00 10.00      A   
ATOM   2201  O   GLN A 232       1.533  30.754  -6.970  1.00 10.00      A   
ATOM   2202  N   ARG A 233       0.426  29.238  -5.730  1.00 10.00      A   
ATOM   2203  HN  ARG A 233      -0.439  28.820  -5.531  1.00 10.00      A   
ATOM   2204  CA  ARG A 233       1.605  28.823  -4.983  1.00 10.00      A   
ATOM   2205  CB  ARG A 233       1.283  28.665  -3.495  1.00 10.00      A   
ATOM   2206  CG  ARG A 233       0.792  29.935  -2.813  1.00 10.00      A   
ATOM   2207  CD  ARG A 233       1.730  31.100  -3.069  1.00 10.00      A   
ATOM   2208  NE  ARG A 233       1.398  32.259  -2.248  1.00 10.00      A   
ATOM   2209  HE  ARG A 233       0.586  32.198  -1.682  1.00 10.00      A   
ATOM   2210  CZ  ARG A 233       2.123  33.373  -2.212  1.00 10.00      A   
ATOM   2211  NH1 ARG A 233       3.217  33.478  -2.952  1.00 10.00      A   
ATOM   2212 HH11 ARG A 233       3.788  34.352  -2.928  1.00 10.00      A   
ATOM   2213 HH12 ARG A 233       3.512  32.688  -3.565  1.00 10.00      A   
ATOM   2214  NH2 ARG A 233       1.755  34.379  -1.425  1.00 10.00      A   
ATOM   2215 HH21 ARG A 233       0.892  34.291  -0.832  1.00 10.00      A   
ATOM   2216 HH22 ARG A 233       2.317  35.258  -1.387  1.00 10.00      A   
ATOM   2217  C   ARG A 233       2.164  27.519  -5.540  1.00 10.00      A   
ATOM   2218  O   ARG A 233       3.375  27.307  -5.553  1.00 10.00      A   
ATOM   2219  N   ALA A 234       1.274  26.650  -6.002  1.00 10.00      A   
ATOM   2220  HN  ALA A 234       0.321  26.873  -5.965  1.00 10.00      A   
ATOM   2221  CA  ALA A 234       1.677  25.372  -6.567  1.00 10.00      A   
ATOM   2222  CB  ALA A 234       1.503  24.253  -5.551  1.00 10.00      A   
ATOM   2223  C   ALA A 234       0.889  25.069  -7.842  1.00 10.00      A   
ATOM   2224  O   ALA A 234      -0.093  24.332  -7.815  1.00 10.00      A   
ATOM   2225  N   PRO A 235       1.308  25.648  -8.977  1.00 10.00      A   
ATOM   2226  CA  PRO A 235       0.642  25.440 -10.265  1.00 10.00      A   
ATOM   2227  CB  PRO A 235       1.235  26.540 -11.166  1.00 10.00      A   
ATOM   2228  CG  PRO A 235       2.037  27.419 -10.262  1.00 10.00      A   
ATOM   2229  CD  PRO A 235       2.448  26.562  -9.102  1.00 10.00      A   
ATOM   2230  C   PRO A 235       0.946  24.061 -10.849  1.00 10.00      A   
ATOM   2231  O   PRO A 235       0.271  23.604 -11.772  1.00 10.00      A   
ATOM   2232  N   GLN A 236       1.959  23.400 -10.303  1.00 10.00      A   
ATOM   2233  HN  GLN A 236       2.457  23.814  -9.562  1.00 10.00      A   
ATOM   2234  CA  GLN A 236       2.356  22.075 -10.771  1.00 10.00      A   
ATOM   2235  CB  GLN A 236       3.875  21.873 -10.638  1.00 10.00      A   
ATOM   2236  CG  GLN A 236       4.380  21.564  -9.231  1.00 10.00      A   
ATOM   2237  CD  GLN A 236       4.243  22.727  -8.264  1.00 10.00      A   
ATOM   2238  OE1 GLN A 236       4.248  23.892  -8.661  1.00 10.00      A   
ATOM   2239  NE2 GLN A 236       4.113  22.416  -6.985  1.00 10.00      A   
ATOM   2240 HE21 GLN A 236       4.109  21.465  -6.738  1.00 10.00      A   
ATOM   2241 HE22 GLN A 236       4.039  23.146  -6.336  1.00 10.00      A   
ATOM   2242  C   GLN A 236       1.583  20.973 -10.042  1.00 10.00      A   
ATOM   2243  O   GLN A 236       1.910  19.787 -10.151  1.00 10.00      A   
ATOM   2244  N   LEU A 237       0.551  21.380  -9.311  1.00 10.00      A   
ATOM   2245  HN  LEU A 237       0.340  22.336  -9.284  1.00 10.00      A   
ATOM   2246  CA  LEU A 237      -0.284  20.457  -8.555  1.00 10.00      A   
ATOM   2247  CB  LEU A 237      -1.225  21.247  -7.639  1.00 10.00      A   
ATOM   2248  CG  LEU A 237      -1.762  20.519  -6.408  1.00 10.00      A   
ATOM   2249  CD1 LEU A 237      -0.651  20.290  -5.395  1.00 10.00      A   
ATOM   2250  CD2 LEU A 237      -2.898  21.313  -5.787  1.00 10.00      A   
ATOM   2251  C   LEU A 237      -1.098  19.564  -9.491  1.00 10.00      A   
ATOM   2252  O   LEU A 237      -1.593  20.020 -10.523  1.00 10.00      A   
ATOM   2253  N   GLU A 238      -1.225  18.295  -9.132  1.00 10.00      A   
ATOM   2254  HN  GLU A 238      -0.800  17.986  -8.302  1.00 10.00      A   
ATOM   2255  CA  GLU A 238      -1.980  17.346  -9.942  1.00 10.00      A   
ATOM   2256  CB  GLU A 238      -1.122  16.124 -10.280  1.00 10.00      A   
ATOM   2257  CG  GLU A 238       0.082  16.456 -11.148  1.00 10.00      A   
ATOM   2258  CD  GLU A 238       0.841  15.233 -11.606  1.00 10.00      A   
ATOM   2259  OE1 GLU A 238       0.204  14.192 -11.854  1.00 10.00      A   
ATOM   2260  OE2 GLU A 238       2.080  15.318 -11.738  1.00 10.00      A   
ATOM   2261  C   GLU A 238      -3.264  16.928  -9.234  1.00 10.00      A   
ATOM   2262  O   GLU A 238      -4.318  16.782  -9.858  1.00 10.00      A   
ATOM   2263  N   GLU A 239      -3.168  16.731  -7.932  1.00 10.00      A   
ATOM   2264  HN  GLU A 239      -2.295  16.847  -7.493  1.00 10.00      A   
ATOM   2265  CA  GLU A 239      -4.321  16.351  -7.130  1.00 10.00      A   
ATOM   2266  CB  GLU A 239      -4.006  15.128  -6.261  1.00 10.00      A   
ATOM   2267  CG  GLU A 239      -3.765  13.831  -7.020  1.00 10.00      A   
ATOM   2268  CD  GLU A 239      -3.409  12.683  -6.091  1.00 10.00      A   
ATOM   2269  OE1 GLU A 239      -3.796  12.727  -4.905  1.00 10.00      A   
ATOM   2270  OE2 GLU A 239      -2.736  11.734  -6.538  1.00 10.00      A   
ATOM   2271  C   GLU A 239      -4.714  17.520  -6.236  1.00 10.00      A   
ATOM   2272  O   GLU A 239      -3.942  17.930  -5.369  1.00 10.00      A   
ATOM   2273  N   LEU A 240      -5.900  18.062  -6.453  1.00 10.00      A   
ATOM   2274  HN  LEU A 240      -6.482  17.689  -7.153  1.00 10.00      A   
ATOM   2275  CA  LEU A 240      -6.369  19.188  -5.661  1.00 10.00      A   
ATOM   2276  CB  LEU A 240      -6.570  20.428  -6.534  1.00 10.00      A   
ATOM   2277  CG  LEU A 240      -7.243  21.631  -5.866  1.00 10.00      A   
ATOM   2278  CD1 LEU A 240      -6.354  22.224  -4.785  1.00 10.00      A   
ATOM   2279  CD2 LEU A 240      -7.614  22.683  -6.900  1.00 10.00      A   
ATOM   2280  C   LEU A 240      -7.656  18.856  -4.917  1.00 10.00      A   
ATOM   2281  O   LEU A 240      -8.628  18.379  -5.507  1.00 10.00      A   
ATOM   2282  N   GLY A 241      -7.645  19.108  -3.621  1.00 10.00      A   
ATOM   2283  HN  GLY A 241      -6.828  19.472  -3.211  1.00 10.00      A   
ATOM   2284  CA  GLY A 241      -8.805  18.868  -2.799  1.00 10.00      A   
ATOM   2285  C   GLY A 241      -9.433  20.176  -2.370  1.00 10.00      A   
ATOM   2286  O   GLY A 241      -9.158  20.680  -1.282  1.00 10.00      A   
ATOM   2287  N   THR A 242     -10.257  20.727  -3.242  1.00 10.00      A   
ATOM   2288  HN  THR A 242     -10.425  20.263  -4.092  1.00 10.00      A   
ATOM   2289  CA  THR A 242     -10.939  21.984  -2.992  1.00 10.00      A   
ATOM   2290  CB  THR A 242     -11.827  22.339  -4.197  1.00 10.00      A   
ATOM   2291  OG1 THR A 242     -11.189  21.890  -5.402  1.00 10.00      A   
ATOM   2292  HG1 THR A 242     -11.135  22.620  -6.029  1.00 10.00      A   
ATOM   2293  CG2 THR A 242     -12.042  23.839  -4.276  1.00 10.00      A   
ATOM   2294  C   THR A 242     -11.804  21.903  -1.733  1.00 10.00      A   
ATOM   2295  O   THR A 242     -12.645  21.012  -1.604  1.00 10.00      A   
ATOM   2296  N   GLY A 243     -11.593  22.844  -0.818  1.00 10.00      A   
ATOM   2297  HN  GLY A 243     -10.921  23.531  -0.992  1.00 10.00      A   
ATOM   2298  CA  GLY A 243     -12.340  22.869   0.428  1.00 10.00      A   
ATOM   2299  C   GLY A 243     -13.733  23.453   0.285  1.00 10.00      A   
ATOM   2300  O   GLY A 243     -14.574  22.921  -0.450  1.00 10.00      A   
ATOM   2301  N   GLY A 244     -13.978  24.549   0.993  1.00 10.00      A   
ATOM   2302  HN  GLY A 244     -13.263  24.934   1.549  1.00 10.00      A   
ATOM   2303  CA  GLY A 244     -15.272  25.194   0.947  1.00 10.00      A   
ATOM   2304  C   GLY A 244     -15.515  25.885  -0.374  1.00 10.00      A   
ATOM   2305  O   GLY A 244     -14.926  26.924  -0.652  1.00 10.00      A   
ATOM   2306  N   TYR A 245     -16.382  25.306  -1.189  1.00 10.00      A   
ATOM   2307  HN  TYR A 245     -16.823  24.474  -0.906  1.00 10.00      A   
ATOM   2308  CA  TYR A 245     -16.701  25.868  -2.490  1.00 10.00      A   
ATOM   2309  CB  TYR A 245     -16.805  24.747  -3.525  1.00 10.00      A   
ATOM   2310  CG  TYR A 245     -16.298  25.116  -4.902  1.00 10.00      A   
ATOM   2311  CD1 TYR A 245     -14.964  25.438  -5.108  1.00 10.00      A   
ATOM   2312  CD2 TYR A 245     -17.151  25.132  -5.999  1.00 10.00      A   
ATOM   2313  CE1 TYR A 245     -14.494  25.761  -6.364  1.00 10.00      A   
ATOM   2314  CE2 TYR A 245     -16.690  25.459  -7.258  1.00 10.00      A   
ATOM   2315  CZ  TYR A 245     -15.360  25.770  -7.435  1.00 10.00      A   
ATOM   2316  OH  TYR A 245     -14.887  26.081  -8.686  1.00 10.00      A   
ATOM   2317  HH  TYR A 245     -15.566  26.558  -9.177  1.00 10.00      A   
ATOM   2318  C   TYR A 245     -18.009  26.655  -2.416  1.00 10.00      A   
ATOM   2319  O   TYR A 245     -18.787  26.692  -3.370  1.00 10.00      A   
ATOM   2320  N   THR A 246     -18.233  27.289  -1.274  1.00 10.00      A   
ATOM   2321  HN  THR A 246     -17.563  27.233  -0.560  1.00 10.00      A   
ATOM   2322  CA  THR A 246     -19.434  28.075  -1.047  1.00 10.00      A   
ATOM   2323  CB  THR A 246     -20.418  27.347  -0.098  1.00 10.00      A   
ATOM   2324  OG1 THR A 246     -21.500  28.217   0.264  1.00 10.00      A   
ATOM   2325  HG1 THR A 246     -22.179  28.191  -0.425  1.00 10.00      A   
ATOM   2326  CG2 THR A 246     -19.713  26.846   1.157  1.00 10.00      A   
ATOM   2327  C   THR A 246     -19.082  29.455  -0.489  1.00 10.00      A   
ATOM   2328  O   THR A 246     -18.396  29.574   0.531  1.00 10.00      A   
ATOM   2329  N   ALA A 247     -19.542  30.494  -1.173  1.00 10.00      A   
ATOM   2330  HN  ALA A 247     -20.084  30.337  -1.976  1.00 10.00      A   
ATOM   2331  CA  ALA A 247     -19.277  31.863  -0.754  1.00 10.00      A   
ATOM   2332  CB  ALA A 247     -17.828  32.232  -1.050  1.00 10.00      A   
ATOM   2333  C   ALA A 247     -20.221  32.831  -1.458  1.00 10.00      A   
ATOM   2334  O   ALA A 247     -21.254  32.424  -1.998  1.00 10.00      A   
ATOM   2335  N   GLU A 248     -19.868  34.110  -1.442  1.00 10.00      A   
ATOM   2336  HN  GLU A 248     -19.042  34.370  -0.982  1.00 10.00      A   
ATOM   2337  CA  GLU A 248     -20.667  35.139  -2.087  1.00 10.00      A   
ATOM   2338  CB  GLU A 248     -20.276  36.517  -1.544  1.00 10.00      A   
ATOM   2339  CG  GLU A 248     -21.137  37.661  -2.052  1.00 10.00      A   
ATOM   2340  CD  GLU A 248     -20.793  38.982  -1.403  1.00 10.00      A   
ATOM   2341  OE1 GLU A 248     -20.224  38.978  -0.293  1.00 10.00      A   
ATOM   2342  OE2 GLU A 248     -21.096  40.035  -2.000  1.00 10.00      A   
ATOM   2343  C   GLU A 248     -20.451  35.089  -3.593  1.00 10.00      A   
ATOM   2344  O   GLU A 248     -19.336  34.852  -4.057  1.00 10.00      A   
ATOM   2345  N   VAL A 249     -21.519  35.292  -4.354  1.00 10.00      A   
ATOM   2346  HN  VAL A 249     -22.388  35.459  -3.927  1.00 10.00      A   
ATOM   2347  CA  VAL A 249     -21.431  35.269  -5.809  1.00 10.00      A   
ATOM   2348  CB  VAL A 249     -22.801  34.998  -6.465  1.00 10.00      A   
ATOM   2349  CG1 VAL A 249     -22.649  34.792  -7.965  1.00 10.00      A   
ATOM   2350  CG2 VAL A 249     -23.471  33.789  -5.831  1.00 10.00      A   
ATOM   2351  C   VAL A 249     -20.857  36.583  -6.335  1.00 10.00      A   
ATOM   2352  O   VAL A 249     -21.596  37.520  -6.658  1.00 10.00      A   
ATOM   2353  N   ARG A 250     -19.535  36.653  -6.399  1.00 10.00      A   
ATOM   2354  HN  ARG A 250     -18.999  35.872  -6.117  1.00 10.00      A   
ATOM   2355  CA  ARG A 250     -18.853  37.846  -6.875  1.00 10.00      A   
ATOM   2356  CB  ARG A 250     -17.896  38.384  -5.813  1.00 10.00      A   
ATOM   2357  CG  ARG A 250     -18.581  39.009  -4.611  1.00 10.00      A   
ATOM   2358  CD  ARG A 250     -17.577  39.734  -3.729  1.00 10.00      A   
ATOM   2359  NE  ARG A 250     -16.851  40.762  -4.472  1.00 10.00      A   
ATOM   2360  HE  ARG A 250     -16.172  40.453  -5.127  1.00 10.00      A   
ATOM   2361  CZ  ARG A 250     -17.057  42.074  -4.327  1.00 10.00      A   
ATOM   2362  NH1 ARG A 250     -17.966  42.520  -3.469  1.00 10.00      A   
ATOM   2363 HH11 ARG A 250     -18.124  43.545  -3.361  1.00 10.00      A   
ATOM   2364 HH12 ARG A 250     -18.525  41.849  -2.899  1.00 10.00      A   
ATOM   2365  NH2 ARG A 250     -16.355  42.935  -5.043  1.00 10.00      A   
ATOM   2366 HH21 ARG A 250     -15.636  42.587  -5.727  1.00 10.00      A   
ATOM   2367 HH22 ARG A 250     -16.511  43.961  -4.934  1.00 10.00      A   
ATOM   2368  C   ARG A 250     -18.090  37.561  -8.163  1.00 10.00      A   
ATOM   2369  O   ARG A 250     -17.432  36.528  -8.293  1.00 10.00      A   
ATOM   2370  N   PRO A 251     -18.173  38.478  -9.132  1.00 10.00      A   
ATOM   2371  CA  PRO A 251     -17.490  38.337 -10.421  1.00 10.00      A   
ATOM   2372  CB  PRO A 251     -17.921  39.583 -11.206  1.00 10.00      A   
ATOM   2373  CG  PRO A 251     -19.128  40.091 -10.496  1.00 10.00      A   
ATOM   2374  CD  PRO A 251     -18.947  39.728  -9.055  1.00 10.00      A   
ATOM   2375  C   PRO A 251     -15.971  38.310 -10.265  1.00 10.00      A   
ATOM   2376  O   PRO A 251     -15.293  37.504 -10.898  1.00 10.00      A   
ATOM   2377  N   ASP A 252     -15.444  39.182  -9.410  1.00 10.00      A   
ATOM   2378  HN  ASP A 252     -16.037  39.786  -8.918  1.00 10.00      A   
ATOM   2379  CA  ASP A 252     -13.999  39.250  -9.174  1.00 10.00      A   
ATOM   2380  CB  ASP A 252     -13.603  40.448  -8.293  1.00 10.00      A   
ATOM   2381  CG  ASP A 252     -14.522  40.701  -7.108  1.00 10.00      A   
ATOM   2382  OD1 ASP A 252     -14.552  41.848  -6.615  1.00 10.00      A   
ATOM   2383  OD2 ASP A 252     -15.223  39.768  -6.665  1.00 10.00      A   
ATOM   2384  C   ASP A 252     -13.474  37.940  -8.596  1.00 10.00      A   
ATOM   2385  O   ASP A 252     -12.464  37.404  -9.064  1.00 10.00      A   
ATOM   2386  N   VAL A 253     -14.177  37.421  -7.599  1.00 10.00      A   
ATOM   2387  HN  VAL A 253     -14.961  37.913  -7.268  1.00 10.00      A   
ATOM   2388  CA  VAL A 253     -13.802  36.164  -6.968  1.00 10.00      A   
ATOM   2389  CB  VAL A 253     -14.737  35.813  -5.788  1.00 10.00      A   
ATOM   2390  CG1 VAL A 253     -14.338  34.493  -5.146  1.00 10.00      A   
ATOM   2391  CG2 VAL A 253     -14.740  36.928  -4.757  1.00 10.00      A   
ATOM   2392  C   VAL A 253     -13.823  35.029  -7.992  1.00 10.00      A   
ATOM   2393  O   VAL A 253     -12.915  34.194  -8.030  1.00 10.00      A   
ATOM   2394  N   TYR A 254     -14.851  35.030  -8.835  1.00 10.00      A   
ATOM   2395  HN  TYR A 254     -15.524  35.741  -8.761  1.00 10.00      A   
ATOM   2396  CA  TYR A 254     -15.010  34.011  -9.866  1.00 10.00      A   
ATOM   2397  CB  TYR A 254     -16.373  34.166 -10.552  1.00 10.00      A   
ATOM   2398  CG  TYR A 254     -16.670  33.122 -11.606  1.00 10.00      A   
ATOM   2399  CD1 TYR A 254     -16.950  31.805 -11.257  1.00 10.00      A   
ATOM   2400  CD2 TYR A 254     -16.678  33.458 -12.953  1.00 10.00      A   
ATOM   2401  CE1 TYR A 254     -17.227  30.855 -12.222  1.00 10.00      A   
ATOM   2402  CE2 TYR A 254     -16.954  32.514 -13.923  1.00 10.00      A   
ATOM   2403  CZ  TYR A 254     -17.227  31.216 -13.554  1.00 10.00      A   
ATOM   2404  OH  TYR A 254     -17.504  30.279 -14.519  1.00 10.00      A   
ATOM   2405  HH  TYR A 254     -16.890  30.390 -15.254  1.00 10.00      A   
ATOM   2406  C   TYR A 254     -13.884  34.089 -10.892  1.00 10.00      A   
ATOM   2407  O   TYR A 254     -13.309  33.067 -11.270  1.00 10.00      A   
ATOM   2408  N   SER A 255     -13.574  35.307 -11.332  1.00 10.00      A   
ATOM   2409  HN  SER A 255     -14.076  36.081 -10.992  1.00 10.00      A   
ATOM   2410  CA  SER A 255     -12.519  35.528 -12.312  1.00 10.00      A   
ATOM   2411  CB  SER A 255     -12.432  37.012 -12.670  1.00 10.00      A   
ATOM   2412  OG  SER A 255     -13.706  37.526 -13.028  1.00 10.00      A   
ATOM   2413  HG  SER A 255     -14.246  37.627 -12.233  1.00 10.00      A   
ATOM   2414  C   SER A 255     -11.174  35.034 -11.794  1.00 10.00      A   
ATOM   2415  O   SER A 255     -10.506  34.237 -12.449  1.00 10.00      A   
ATOM   2416  N   GLY A 256     -10.796  35.493 -10.603  1.00 10.00      A   
ATOM   2417  HN  GLY A 256     -11.382  36.115 -10.117  1.00 10.00      A   
ATOM   2418  CA  GLY A 256      -9.529  35.089 -10.016  1.00 10.00      A   
ATOM   2419  C   GLY A 256      -9.441  33.589  -9.801  1.00 10.00      A   
ATOM   2420  O   GLY A 256      -8.393  32.984 -10.027  1.00 10.00      A   
ATOM   2421  N   LEU A 257     -10.550  32.992  -9.375  1.00 10.00      A   
ATOM   2422  HN  LEU A 257     -11.351  33.534  -9.214  1.00 10.00      A   
ATOM   2423  CA  LEU A 257     -10.606  31.559  -9.131  1.00 10.00      A   
ATOM   2424  CB  LEU A 257     -11.952  31.188  -8.493  1.00 10.00      A   
ATOM   2425  CG  LEU A 257     -11.954  30.049  -7.463  1.00 10.00      A   
ATOM   2426  CD1 LEU A 257     -12.635  28.811  -8.024  1.00 10.00      A   
ATOM   2427  CD2 LEU A 257     -10.547  29.722  -6.980  1.00 10.00      A   
ATOM   2428  C   LEU A 257     -10.399  30.783 -10.429  1.00 10.00      A   
ATOM   2429  O   LEU A 257      -9.601  29.848 -10.481  1.00 10.00      A   
ATOM   2430  N   SER A 258     -11.101  31.196 -11.478  1.00 10.00      A   
ATOM   2431  HN  SER A 258     -11.704  31.967 -11.377  1.00 10.00      A   
ATOM   2432  CA  SER A 258     -11.000  30.540 -12.774  1.00 10.00      A   
ATOM   2433  CB  SER A 258     -12.048  31.109 -13.740  1.00 10.00      A   
ATOM   2434  OG  SER A 258     -12.251  30.253 -14.858  1.00 10.00      A   
ATOM   2435  HG  SER A 258     -13.184  30.277 -15.115  1.00 10.00      A   
ATOM   2436  C   SER A 258      -9.590  30.686 -13.352  1.00 10.00      A   
ATOM   2437  O   SER A 258      -9.009  29.713 -13.838  1.00 10.00      A   
ATOM   2438  N   VAL A 259      -9.039  31.895 -13.274  1.00 10.00      A   
ATOM   2439  HN  VAL A 259      -9.553  32.629 -12.865  1.00 10.00      A   
ATOM   2440  CA  VAL A 259      -7.696  32.168 -13.789  1.00 10.00      A   
ATOM   2441  CB  VAL A 259      -7.318  33.665 -13.684  1.00 10.00      A   
ATOM   2442  CG1 VAL A 259      -5.856  33.875 -14.044  1.00 10.00      A   
ATOM   2443  CG2 VAL A 259      -8.202  34.503 -14.592  1.00 10.00      A   
ATOM   2444  C   VAL A 259      -6.641  31.317 -13.080  1.00 10.00      A   
ATOM   2445  O   VAL A 259      -5.813  30.676 -13.729  1.00 10.00      A   
ATOM   2446  N   ALA A 260      -6.688  31.304 -11.754  1.00 10.00      A   
ATOM   2447  HN  ALA A 260      -7.376  31.832 -11.295  1.00 10.00      A   
ATOM   2448  CA  ALA A 260      -5.741  30.533 -10.960  1.00 10.00      A   
ATOM   2449  CB  ALA A 260      -5.982  30.766  -9.480  1.00 10.00      A   
ATOM   2450  C   ALA A 260      -5.822  29.045 -11.296  1.00 10.00      A   
ATOM   2451  O   ALA A 260      -4.801  28.368 -11.406  1.00 10.00      A   
ATOM   2452  N   LEU A 261      -7.039  28.547 -11.466  1.00 10.00      A   
ATOM   2453  HN  LEU A 261      -7.817  29.139 -11.357  1.00 10.00      A   
ATOM   2454  CA  LEU A 261      -7.252  27.142 -11.801  1.00 10.00      A   
ATOM   2455  CB  LEU A 261      -8.734  26.782 -11.693  1.00 10.00      A   
ATOM   2456  CG  LEU A 261      -9.242  26.432 -10.292  1.00 10.00      A   
ATOM   2457  CD1 LEU A 261     -10.754  26.576 -10.214  1.00 10.00      A   
ATOM   2458  CD2 LEU A 261      -8.816  25.023  -9.902  1.00 10.00      A   
ATOM   2459  C   LEU A 261      -6.740  26.836 -13.202  1.00 10.00      A   
ATOM   2460  O   LEU A 261      -6.174  25.770 -13.447  1.00 10.00      A   
ATOM   2461  N   SER A 262      -6.925  27.784 -14.115  1.00 10.00      A   
ATOM   2462  HN  SER A 262      -7.372  28.620 -13.855  1.00 10.00      A   
ATOM   2463  CA  SER A 262      -6.484  27.616 -15.491  1.00 10.00      A   
ATOM   2464  CB  SER A 262      -7.014  28.755 -16.365  1.00 10.00      A   
ATOM   2465  OG  SER A 262      -8.424  28.871 -16.242  1.00 10.00      A   
ATOM   2466  HG  SER A 262      -8.649  29.071 -15.320  1.00 10.00      A   
ATOM   2467  C   SER A 262      -4.960  27.529 -15.570  1.00 10.00      A   
ATOM   2468  O   SER A 262      -4.407  26.970 -16.520  1.00 10.00      A   
ATOM   2469  N   GLY A 263      -4.291  28.066 -14.555  1.00 10.00      A   
ATOM   2470  HN  GLY A 263      -4.791  28.491 -13.825  1.00 10.00      A   
ATOM   2471  CA  GLY A 263      -2.842  28.037 -14.516  1.00 10.00      A   
ATOM   2472  C   GLY A 263      -2.299  26.664 -14.167  1.00 10.00      A   
ATOM   2473  O   GLY A 263      -1.141  26.357 -14.457  1.00 10.00      A   
ATOM   2474  N   CYS A 264      -3.132  25.839 -13.548  1.00 10.00      A   
ATOM   2475  HN  CYS A 264      -4.049  26.137 -13.353  1.00 10.00      A   
ATOM   2476  CA  CYS A 264      -2.730  24.494 -13.159  1.00 10.00      A   
ATOM   2477  CB  CYS A 264      -3.379  24.100 -11.834  1.00 10.00      A   
ATOM   2478  SG  CYS A 264      -3.167  25.322 -10.522  1.00 10.00      A   
ATOM   2479  HG  CYS A 264      -2.503  26.346 -11.035  1.00 10.00      A   
ATOM   2480  C   CYS A 264      -3.071  23.481 -14.249  1.00 10.00      A   
ATOM   2481  O   CYS A 264      -4.167  22.914 -14.278  1.00 10.00      A   
ATOM   2482  N   LYS A 265      -2.127  23.268 -15.153  1.00 10.00      A   
ATOM   2483  HN  LYS A 265      -1.276  23.756 -15.077  1.00 10.00      A   
ATOM   2484  CA  LYS A 265      -2.304  22.327 -16.252  1.00 10.00      A   
ATOM   2485  CB  LYS A 265      -1.398  22.701 -17.433  1.00 10.00      A   
ATOM   2486  CG  LYS A 265      -2.005  23.688 -18.426  1.00 10.00      A   
ATOM   2487  CD  LYS A 265      -2.013  25.109 -17.884  1.00 10.00      A   
ATOM   2488  CE  LYS A 265      -2.337  26.118 -18.976  1.00 10.00      A   
ATOM   2489  NZ  LYS A 265      -2.424  27.505 -18.446  1.00 10.00      A   
ATOM   2490  HZ1 LYS A 265      -1.550  27.758 -17.940  1.00 10.00      A   
ATOM   2491  HZ2 LYS A 265      -3.226  27.588 -17.788  1.00 10.00      A   
ATOM   2492  HZ3 LYS A 265      -2.565  28.177 -19.228  1.00 10.00      A   
ATOM   2493  C   LYS A 265      -1.988  20.904 -15.802  1.00 10.00      A   
ATOM   2494  O   LYS A 265      -2.378  19.937 -16.449  1.00 10.00      A   
ATOM   2495  N   GLU A 266      -1.279  20.789 -14.688  1.00 10.00      A   
ATOM   2496  HN  GLU A 266      -0.995  21.603 -14.220  1.00 10.00      A   
ATOM   2497  CA  GLU A 266      -0.894  19.492 -14.149  1.00 10.00      A   
ATOM   2498  CB  GLU A 266       0.245  19.657 -13.139  1.00 10.00      A   
ATOM   2499  CG  GLU A 266       1.581  20.038 -13.754  1.00 10.00      A   
ATOM   2500  CD  GLU A 266       2.182  18.915 -14.573  1.00 10.00      A   
ATOM   2501  OE1 GLU A 266       2.294  19.066 -15.804  1.00 10.00      A   
ATOM   2502  OE2 GLU A 266       2.547  17.872 -13.987  1.00 10.00      A   
ATOM   2503  C   GLU A 266      -2.068  18.767 -13.489  1.00 10.00      A   
ATOM   2504  O   GLU A 266      -2.025  17.551 -13.313  1.00 10.00      A   
ATOM   2505  N   LEU A 267      -3.107  19.518 -13.130  1.00 10.00      A   
ATOM   2506  HN  LEU A 267      -3.078  20.480 -13.307  1.00 10.00      A   
ATOM   2507  CA  LEU A 267      -4.287  18.953 -12.468  1.00 10.00      A   
ATOM   2508  CB  LEU A 267      -5.363  20.019 -12.251  1.00 10.00      A   
ATOM   2509  CG  LEU A 267      -5.122  20.996 -11.097  1.00 10.00      A   
ATOM   2510  CD1 LEU A 267      -6.261  21.998 -10.995  1.00 10.00      A   
ATOM   2511  CD2 LEU A 267      -4.956  20.248  -9.784  1.00 10.00      A   
ATOM   2512  C   LEU A 267      -4.861  17.753 -13.215  1.00 10.00      A   
ATOM   2513  O   LEU A 267      -5.170  17.834 -14.407  1.00 10.00      A   
ATOM   2514  N   ARG A 268      -4.986  16.637 -12.504  1.00 10.00      A   
ATOM   2515  HN  ARG A 268      -4.709  16.644 -11.556  1.00 10.00      A   
ATOM   2516  CA  ARG A 268      -5.519  15.406 -13.076  1.00 10.00      A   
ATOM   2517  CB  ARG A 268      -4.427  14.336 -13.174  1.00 10.00      A   
ATOM   2518  CG  ARG A 268      -3.344  14.630 -14.200  1.00 10.00      A   
ATOM   2519  CD  ARG A 268      -3.937  14.815 -15.588  1.00 10.00      A   
ATOM   2520  NE  ARG A 268      -2.925  15.134 -16.589  1.00 10.00      A   
ATOM   2521  HE  ARG A 268      -2.444  14.377 -16.998  1.00 10.00      A   
ATOM   2522  CZ  ARG A 268      -2.617  16.374 -16.967  1.00 10.00      A   
ATOM   2523  NH1 ARG A 268      -3.228  17.414 -16.419  1.00 10.00      A   
ATOM   2524 HH11 ARG A 268      -3.962  17.272 -15.689  1.00 10.00      A   
ATOM   2525 HH12 ARG A 268      -2.974  18.389 -16.713  1.00 10.00      A   
ATOM   2526  NH2 ARG A 268      -1.709  16.569 -17.911  1.00 10.00      A   
ATOM   2527 HH21 ARG A 268      -1.463  17.538 -18.211  1.00 10.00      A   
ATOM   2528 HH22 ARG A 268      -1.236  15.753 -18.361  1.00 10.00      A   
ATOM   2529  C   ARG A 268      -6.683  14.884 -12.241  1.00 10.00      A   
ATOM   2530  O   ARG A 268      -7.556  14.172 -12.744  1.00 10.00      A   
ATOM   2531  N   CYS A 269      -6.701  15.245 -10.964  1.00 10.00      A   
ATOM   2532  HN  CYS A 269      -5.981  15.810 -10.610  1.00 10.00      A   
ATOM   2533  CA  CYS A 269      -7.765  14.804 -10.075  1.00 10.00      A   
ATOM   2534  CB  CYS A 269      -7.287  13.632  -9.215  1.00 10.00      A   
ATOM   2535  SG  CYS A 269      -8.575  12.889  -8.185  1.00 10.00      A   
ATOM   2536  HG  CYS A 269      -8.075  12.712  -6.970  1.00 10.00      A   
ATOM   2537  C   CYS A 269      -8.269  15.937  -9.189  1.00 10.00      A   
ATOM   2538  O   CYS A 269      -7.490  16.588  -8.491  1.00 10.00      A   
ATOM   2539  N   LEU A 270      -9.572  16.168  -9.227  1.00 10.00      A   
ATOM   2540  HN  LEU A 270     -10.140  15.619  -9.813  1.00 10.00      A   
ATOM   2541  CA  LEU A 270     -10.191  17.206  -8.414  1.00 10.00      A   
ATOM   2542  CB  LEU A 270     -10.920  18.237  -9.288  1.00 10.00      A   
ATOM   2543  CG  LEU A 270     -10.039  19.242 -10.043  1.00 10.00      A   
ATOM   2544  CD1 LEU A 270     -10.893  20.328 -10.685  1.00 10.00      A   
ATOM   2545  CD2 LEU A 270      -9.000  19.851  -9.118  1.00 10.00      A   
ATOM   2546  C   LEU A 270     -11.157  16.571  -7.424  1.00 10.00      A   
ATOM   2547  O   LEU A 270     -11.968  15.716  -7.793  1.00 10.00      A   
ATOM   2548  N   SER A 271     -11.056  16.960  -6.167  1.00 10.00      A   
ATOM   2549  HN  SER A 271     -10.382  17.637  -5.922  1.00 10.00      A   
ATOM   2550  CA  SER A 271     -11.919  16.411  -5.134  1.00 10.00      A   
ATOM   2551  CB  SER A 271     -11.199  15.273  -4.402  1.00 10.00      A   
ATOM   2552  OG  SER A 271     -10.627  14.354  -5.321  1.00 10.00      A   
ATOM   2553  HG  SER A 271     -10.904  14.585  -6.214  1.00 10.00      A   
ATOM   2554  C   SER A 271     -12.349  17.492  -4.148  1.00 10.00      A   
ATOM   2555  O   SER A 271     -11.839  18.611  -4.180  1.00 10.00      A   
ATOM   2556  N   GLY A 272     -13.296  17.155  -3.283  1.00 10.00      A   
ATOM   2557  HN  GLY A 272     -13.691  16.262  -3.326  1.00 10.00      A   
ATOM   2558  CA  GLY A 272     -13.771  18.103  -2.300  1.00 10.00      A   
ATOM   2559  C   GLY A 272     -15.059  18.761  -2.741  1.00 10.00      A   
ATOM   2560  O   GLY A 272     -16.075  18.086  -2.918  1.00 10.00      A   
ATOM   2561  N   PHE A 273     -15.008  20.077  -2.922  1.00 10.00      A   
ATOM   2562  HN  PHE A 273     -14.162  20.543  -2.745  1.00 10.00      A   
ATOM   2563  CA  PHE A 273     -16.165  20.857  -3.357  1.00 10.00      A   
ATOM   2564  CB  PHE A 273     -16.668  20.395  -4.736  1.00 10.00      A   
ATOM   2565  CG  PHE A 273     -15.656  20.513  -5.844  1.00 10.00      A   
ATOM   2566  CD1 PHE A 273     -14.872  19.428  -6.204  1.00 10.00      A   
ATOM   2567  CD2 PHE A 273     -15.498  21.705  -6.532  1.00 10.00      A   
ATOM   2568  CE1 PHE A 273     -13.949  19.528  -7.226  1.00 10.00      A   
ATOM   2569  CE2 PHE A 273     -14.574  21.814  -7.555  1.00 10.00      A   
ATOM   2570  CZ  PHE A 273     -13.798  20.723  -7.903  1.00 10.00      A   
ATOM   2571  C   PHE A 273     -17.288  20.802  -2.322  1.00 10.00      A   
ATOM   2572  O   PHE A 273     -18.445  20.540  -2.652  1.00 10.00      A   
ATOM   2573  N   TRP A 274     -16.930  21.057  -1.068  1.00 10.00      A   
ATOM   2574  HN  TRP A 274     -15.990  21.268  -0.874  1.00 10.00      A   
ATOM   2575  CA  TRP A 274     -17.891  21.043   0.028  1.00 10.00      A   
ATOM   2576  CB  TRP A 274     -17.181  21.266   1.363  1.00 10.00      A   
ATOM   2577  CG  TRP A 274     -16.614  20.022   1.974  1.00 10.00      A   
ATOM   2578  CD1 TRP A 274     -17.262  19.153   2.800  1.00 10.00      A   
ATOM   2579  CD2 TRP A 274     -15.285  19.516   1.820  1.00 10.00      A   
ATOM   2580  NE1 TRP A 274     -16.419  18.139   3.172  1.00 10.00      A   
ATOM   2581  HE1 TRP A 274     -16.654  17.392   3.767  1.00 10.00      A   
ATOM   2582  CE2 TRP A 274     -15.198  18.337   2.582  1.00 10.00      A   
ATOM   2583  CE3 TRP A 274     -14.161  19.944   1.111  1.00 10.00      A   
ATOM   2584  CZ2 TRP A 274     -14.030  17.584   2.658  1.00 10.00      A   
ATOM   2585  CZ3 TRP A 274     -13.003  19.195   1.186  1.00 10.00      A   
ATOM   2586  CH2 TRP A 274     -12.946  18.029   1.953  1.00 10.00      A   
ATOM   2587  C   TRP A 274     -18.952  22.114  -0.165  1.00 10.00      A   
ATOM   2588  O   TRP A 274     -18.644  23.310  -0.123  1.00 10.00      A   
ATOM   2589  N   ASP A 275     -20.189  21.672  -0.392  1.00 10.00      A   
ATOM   2590  HN  ASP A 275     -20.341  20.702  -0.442  1.00 10.00      A   
ATOM   2591  CA  ASP A 275     -21.324  22.573  -0.590  1.00 10.00      A   
ATOM   2592  CB  ASP A 275     -21.633  23.358   0.693  1.00 10.00      A   
ATOM   2593  CG  ASP A 275     -22.022  22.456   1.851  1.00 10.00      A   
ATOM   2594  OD1 ASP A 275     -23.137  21.896   1.829  1.00 10.00      A   
ATOM   2595  OD2 ASP A 275     -21.215  22.297   2.794  1.00 10.00      A   
ATOM   2596  C   ASP A 275     -21.064  23.516  -1.759  1.00 10.00      A   
ATOM   2597  O   ASP A 275     -21.393  24.703  -1.709  1.00 10.00      A   
ATOM   2598  N   ALA A 276     -20.467  22.959  -2.809  1.00 10.00      A   
ATOM   2599  HN  ALA A 276     -20.245  22.005  -2.770  1.00 10.00      A   
ATOM   2600  CA  ALA A 276     -20.122  23.701  -4.012  1.00 10.00      A   
ATOM   2601  CB  ALA A 276     -19.522  22.761  -5.045  1.00 10.00      A   
ATOM   2602  C   ALA A 276     -21.318  24.433  -4.605  1.00 10.00      A   
ATOM   2603  O   ALA A 276     -22.342  23.824  -4.909  1.00 10.00      A   
ATOM   2604  N   VAL A 277     -21.176  25.743  -4.756  1.00 10.00      A   
ATOM   2605  HN  VAL A 277     -20.339  26.170  -4.466  1.00 10.00      A   
ATOM   2606  CA  VAL A 277     -22.227  26.569  -5.336  1.00 10.00      A   
ATOM   2607  CB  VAL A 277     -22.039  28.056  -4.954  1.00 10.00      A   
ATOM   2608  CG1 VAL A 277     -23.215  28.896  -5.430  1.00 10.00      A   
ATOM   2609  CG2 VAL A 277     -21.861  28.203  -3.452  1.00 10.00      A   
ATOM   2610  C   VAL A 277     -22.188  26.434  -6.860  1.00 10.00      A   
ATOM   2611  O   VAL A 277     -21.137  26.637  -7.473  1.00 10.00      A   
ATOM   2612  N   PRO A 278     -23.335  26.088  -7.481  1.00 10.00      A   
ATOM   2613  CA  PRO A 278     -23.445  25.911  -8.940  1.00 10.00      A   
ATOM   2614  CB  PRO A 278     -24.951  25.756  -9.164  1.00 10.00      A   
ATOM   2615  CG  PRO A 278     -25.456  25.203  -7.881  1.00 10.00      A   
ATOM   2616  CD  PRO A 278     -24.619  25.832  -6.804  1.00 10.00      A   
ATOM   2617  C   PRO A 278     -22.916  27.109  -9.729  1.00 10.00      A   
ATOM   2618  O   PRO A 278     -22.426  26.961 -10.853  1.00 10.00      A   
ATOM   2619  N   ALA A 279     -22.996  28.286  -9.121  1.00 10.00      A   
ATOM   2620  HN  ALA A 279     -23.381  28.333  -8.218  1.00 10.00      A   
ATOM   2621  CA  ALA A 279     -22.536  29.512  -9.758  1.00 10.00      A   
ATOM   2622  CB  ALA A 279     -23.036  30.723  -8.987  1.00 10.00      A   
ATOM   2623  C   ALA A 279     -21.013  29.557  -9.913  1.00 10.00      A   
ATOM   2624  O   ALA A 279     -20.491  30.313 -10.730  1.00 10.00      A   
ATOM   2625  N   TYR A 280     -20.302  28.738  -9.142  1.00 10.00      A   
ATOM   2626  HN  TYR A 280     -20.765  28.133  -8.519  1.00 10.00      A   
ATOM   2627  CA  TYR A 280     -18.844  28.716  -9.208  1.00 10.00      A   
ATOM   2628  CB  TYR A 280     -18.227  28.981  -7.834  1.00 10.00      A   
ATOM   2629  CG  TYR A 280     -18.118  30.450  -7.500  1.00 10.00      A   
ATOM   2630  CD1 TYR A 280     -19.243  31.197  -7.177  1.00 10.00      A   
ATOM   2631  CD2 TYR A 280     -16.889  31.095  -7.518  1.00 10.00      A   
ATOM   2632  CE1 TYR A 280     -19.147  32.541  -6.879  1.00 10.00      A   
ATOM   2633  CE2 TYR A 280     -16.783  32.438  -7.221  1.00 10.00      A   
ATOM   2634  CZ  TYR A 280     -17.914  33.156  -6.902  1.00 10.00      A   
ATOM   2635  OH  TYR A 280     -17.811  34.494  -6.608  1.00 10.00      A   
ATOM   2636  HH  TYR A 280     -17.456  34.966  -7.372  1.00 10.00      A   
ATOM   2637  C   TYR A 280     -18.317  27.413  -9.799  1.00 10.00      A   
ATOM   2638  O   TYR A 280     -17.107  27.218  -9.905  1.00 10.00      A   
ATOM   2639  N   LEU A 281     -19.226  26.533 -10.187  1.00 10.00      A   
ATOM   2640  HN  LEU A 281     -20.174  26.750 -10.079  1.00 10.00      A   
ATOM   2641  CA  LEU A 281     -18.850  25.247 -10.774  1.00 10.00      A   
ATOM   2642  CB  LEU A 281     -20.060  24.325 -10.949  1.00 10.00      A   
ATOM   2643  CG  LEU A 281     -20.673  23.765  -9.662  1.00 10.00      A   
ATOM   2644  CD1 LEU A 281     -21.815  22.816  -9.982  1.00 10.00      A   
ATOM   2645  CD2 LEU A 281     -19.617  23.066  -8.816  1.00 10.00      A   
ATOM   2646  C   LEU A 281     -18.066  25.382 -12.090  1.00 10.00      A   
ATOM   2647  O   LEU A 281     -17.046  24.715 -12.262  1.00 10.00      A   
ATOM   2648  N   PRO A 282     -18.505  26.245 -13.040  1.00 10.00      A   
ATOM   2649  CA  PRO A 282     -17.814  26.421 -14.327  1.00 10.00      A   
ATOM   2650  CB  PRO A 282     -18.737  27.350 -15.127  1.00 10.00      A   
ATOM   2651  CG  PRO A 282     -20.043  27.313 -14.412  1.00 10.00      A   
ATOM   2652  CD  PRO A 282     -19.711  27.089 -12.969  1.00 10.00      A   
ATOM   2653  C   PRO A 282     -16.412  27.037 -14.205  1.00 10.00      A   
ATOM   2654  O   PRO A 282     -15.770  27.323 -15.214  1.00 10.00      A   
ATOM   2655  N   ALA A 283     -15.927  27.222 -12.981  1.00 10.00      A   
ATOM   2656  HN  ALA A 283     -16.474  26.960 -12.206  1.00 10.00      A   
ATOM   2657  CA  ALA A 283     -14.599  27.792 -12.765  1.00 10.00      A   
ATOM   2658  CB  ALA A 283     -14.433  28.243 -11.321  1.00 10.00      A   
ATOM   2659  C   ALA A 283     -13.514  26.786 -13.144  1.00 10.00      A   
ATOM   2660  O   ALA A 283     -12.355  27.146 -13.336  1.00 10.00      A   
ATOM   2661  N   VAL A 284     -13.904  25.523 -13.258  1.00 10.00      A   
ATOM   2662  HN  VAL A 284     -14.843  25.295 -13.082  1.00 10.00      A   
ATOM   2663  CA  VAL A 284     -12.974  24.461 -13.622  1.00 10.00      A   
ATOM   2664  CB  VAL A 284     -13.046  23.274 -12.634  1.00 10.00      A   
ATOM   2665  CG1 VAL A 284     -12.586  23.702 -11.250  1.00 10.00      A   
ATOM   2666  CG2 VAL A 284     -14.453  22.696 -12.576  1.00 10.00      A   
ATOM   2667  C   VAL A 284     -13.248  23.962 -15.038  1.00 10.00      A   
ATOM   2668  O   VAL A 284     -12.748  22.914 -15.444  1.00 10.00      A   
ATOM   2669  N   TYR A 285     -14.019  24.741 -15.793  1.00 10.00      A   
ATOM   2670  HN  TYR A 285     -14.354  25.584 -15.414  1.00 10.00      A   
ATOM   2671  CA  TYR A 285     -14.384  24.389 -17.168  1.00 10.00      A   
ATOM   2672  CB  TYR A 285     -15.307  25.453 -17.762  1.00 10.00      A   
ATOM   2673  CG  TYR A 285     -16.757  25.041 -17.886  1.00 10.00      A   
ATOM   2674  CD1 TYR A 285     -17.331  24.124 -17.014  1.00 10.00      A   
ATOM   2675  CD2 TYR A 285     -17.556  25.584 -18.880  1.00 10.00      A   
ATOM   2676  CE1 TYR A 285     -18.662  23.765 -17.133  1.00 10.00      A   
ATOM   2677  CE2 TYR A 285     -18.883  25.232 -19.008  1.00 10.00      A   
ATOM   2678  CZ  TYR A 285     -19.432  24.322 -18.135  1.00 10.00      A   
ATOM   2679  OH  TYR A 285     -20.756  23.975 -18.257  1.00 10.00      A   
ATOM   2680  HH  TYR A 285     -20.981  23.896 -19.192  1.00 10.00      A   
ATOM   2681  C   TYR A 285     -13.162  24.220 -18.066  1.00 10.00      A   
ATOM   2682  O   TYR A 285     -13.185  23.449 -19.025  1.00 10.00      A   
ATOM   2683  N   SER A 286     -12.097  24.938 -17.750  1.00 10.00      A   
ATOM   2684  HN  SER A 286     -12.133  25.535 -16.973  1.00 10.00      A   
ATOM   2685  CA  SER A 286     -10.878  24.868 -18.540  1.00 10.00      A   
ATOM   2686  CB  SER A 286     -10.281  26.267 -18.704  1.00 10.00      A   
ATOM   2687  OG  SER A 286     -11.307  27.231 -18.902  1.00 10.00      A   
ATOM   2688  HG  SER A 286     -11.645  27.513 -18.045  1.00 10.00      A   
ATOM   2689  C   SER A 286      -9.860  23.911 -17.916  1.00 10.00      A   
ATOM   2690  O   SER A 286      -8.707  23.847 -18.342  1.00 10.00      A   
ATOM   2691  N   VAL A 287     -10.296  23.161 -16.912  1.00 10.00      A   
ATOM   2692  HN  VAL A 287     -11.232  23.246 -16.623  1.00 10.00      A   
ATOM   2693  CA  VAL A 287      -9.415  22.217 -16.230  1.00 10.00      A   
ATOM   2694  CB  VAL A 287      -9.274  22.552 -14.730  1.00 10.00      A   
ATOM   2695  CG1 VAL A 287      -8.172  21.719 -14.092  1.00 10.00      A   
ATOM   2696  CG2 VAL A 287      -9.004  24.037 -14.533  1.00 10.00      A   
ATOM   2697  C   VAL A 287      -9.919  20.785 -16.376  1.00 10.00      A   
ATOM   2698  O   VAL A 287      -9.133  19.843 -16.479  1.00 10.00      A   
ATOM   2699  N   CYS A 288     -11.233  20.634 -16.421  1.00 10.00      A   
ATOM   2700  HN  CYS A 288     -11.808  21.428 -16.369  1.00 10.00      A   
ATOM   2701  CA  CYS A 288     -11.858  19.319 -16.535  1.00 10.00      A   
ATOM   2702  CB  CYS A 288     -13.373  19.454 -16.407  1.00 10.00      A   
ATOM   2703  SG  CYS A 288     -14.090  20.708 -17.485  1.00 10.00      A   
ATOM   2704  HG  CYS A 288     -14.271  20.151 -18.676  1.00 10.00      A   
ATOM   2705  C   CYS A 288     -11.494  18.594 -17.833  1.00 10.00      A   
ATOM   2706  O   CYS A 288     -11.667  17.381 -17.946  1.00 10.00      A   
ATOM   2707  N   SER A 289     -10.970  19.339 -18.799  1.00 10.00      A   
ATOM   2708  HN  SER A 289     -10.851  20.300 -18.644  1.00 10.00      A   
ATOM   2709  CA  SER A 289     -10.586  18.777 -20.094  1.00 10.00      A   
ATOM   2710  CB  SER A 289     -10.341  19.910 -21.083  1.00 10.00      A   
ATOM   2711  OG  SER A 289     -11.215  20.990 -20.810  1.00 10.00      A   
ATOM   2712  HG  SER A 289     -12.120  20.664 -20.777  1.00 10.00      A   
ATOM   2713  C   SER A 289      -9.349  17.881 -20.001  1.00 10.00      A   
ATOM   2714  O   SER A 289      -8.957  17.255 -20.985  1.00 10.00      A   
ATOM   2715  N   ARG A 290      -8.726  17.836 -18.830  1.00 10.00      A   
ATOM   2716  HN  ARG A 290      -9.058  18.387 -18.089  1.00 10.00      A   
ATOM   2717  CA  ARG A 290      -7.542  17.006 -18.631  1.00 10.00      A   
ATOM   2718  CB  ARG A 290      -6.279  17.870 -18.580  1.00 10.00      A   
ATOM   2719  CG  ARG A 290      -6.302  18.964 -17.524  1.00 10.00      A   
ATOM   2720  CD  ARG A 290      -5.296  20.054 -17.848  1.00 10.00      A   
ATOM   2721  NE  ARG A 290      -5.439  21.217 -16.971  1.00 10.00      A   
ATOM   2722  HE  ARG A 290      -5.307  21.072 -16.008  1.00 10.00      A   
ATOM   2723  CZ  ARG A 290      -5.749  22.441 -17.401  1.00 10.00      A   
ATOM   2724  NH1 ARG A 290      -5.954  22.663 -18.690  1.00 10.00      A   
ATOM   2725 HH11 ARG A 290      -6.193  23.625 -19.020  1.00 10.00      A   
ATOM   2726 HH12 ARG A 290      -5.880  21.883 -19.380  1.00 10.00      A   
ATOM   2727  NH2 ARG A 290      -5.829  23.449 -16.543  1.00 10.00      A   
ATOM   2728 HH21 ARG A 290      -6.079  24.404 -16.884  1.00 10.00      A   
ATOM   2729 HH22 ARG A 290      -5.638  23.297 -15.526  1.00 10.00      A   
ATOM   2730  C   ARG A 290      -7.661  16.160 -17.366  1.00 10.00      A   
ATOM   2731  O   ARG A 290      -6.726  15.453 -16.991  1.00 10.00      A   
ATOM   2732  N   LEU A 291      -8.819  16.209 -16.730  1.00 10.00      A   
ATOM   2733  HN  LEU A 291      -9.551  16.739 -17.103  1.00 10.00      A   
ATOM   2734  CA  LEU A 291      -9.041  15.462 -15.499  1.00 10.00      A   
ATOM   2735  CB  LEU A 291     -10.150  16.113 -14.670  1.00 10.00      A   
ATOM   2736  CG  LEU A 291      -9.902  17.553 -14.216  1.00 10.00      A   
ATOM   2737  CD1 LEU A 291     -11.080  18.074 -13.409  1.00 10.00      A   
ATOM   2738  CD2 LEU A 291      -8.618  17.647 -13.409  1.00 10.00      A   
ATOM   2739  C   LEU A 291      -9.395  14.009 -15.781  1.00 10.00      A   
ATOM   2740  O   LEU A 291     -10.147  13.712 -16.712  1.00 10.00      A   
ATOM   2741  N   THR A 292      -8.848  13.112 -14.976  1.00 10.00      A   
ATOM   2742  HN  THR A 292      -8.242  13.415 -14.264  1.00 10.00      A   
ATOM   2743  CA  THR A 292      -9.112  11.691 -15.117  1.00 10.00      A   
ATOM   2744  CB  THR A 292      -7.808  10.876 -15.039  1.00 10.00      A   
ATOM   2745  OG1 THR A 292      -6.805  11.644 -14.357  1.00 10.00      A   
ATOM   2746  HG1 THR A 292      -5.935  11.435 -14.722  1.00 10.00      A   
ATOM   2747  CG2 THR A 292      -7.319  10.513 -16.430  1.00 10.00      A   
ATOM   2748  C   THR A 292     -10.053  11.223 -14.014  1.00 10.00      A   
ATOM   2749  O   THR A 292     -10.857  10.311 -14.211  1.00 10.00      A   
ATOM   2750  N   THR A 293      -9.955  11.865 -12.859  1.00 10.00      A   
ATOM   2751  HN  THR A 293      -9.309  12.595 -12.773  1.00 10.00      A   
ATOM   2752  CA  THR A 293     -10.786  11.525 -11.716  1.00 10.00      A   
ATOM   2753  CB  THR A 293      -9.955  10.824 -10.622  1.00 10.00      A   
ATOM   2754  OG1 THR A 293      -9.219   9.735 -11.202  1.00 10.00      A   
ATOM   2755  HG1 THR A 293      -8.370  10.059 -11.522  1.00 10.00      A   
ATOM   2756  CG2 THR A 293     -10.847  10.293  -9.508  1.00 10.00      A   
ATOM   2757  C   THR A 293     -11.436  12.779 -11.133  1.00 10.00      A   
ATOM   2758  O   THR A 293     -10.771  13.798 -10.930  1.00 10.00      A   
ATOM   2759  N   LEU A 294     -12.736  12.700 -10.880  1.00 10.00      A   
ATOM   2760  HN  LEU A 294     -13.213  11.864 -11.078  1.00 10.00      A   
ATOM   2761  CA  LEU A 294     -13.478  13.817 -10.323  1.00 10.00      A   
ATOM   2762  CB  LEU A 294     -14.321  14.491 -11.413  1.00 10.00      A   
ATOM   2763  CG  LEU A 294     -15.148  15.709 -10.986  1.00 10.00      A   
ATOM   2764  CD1 LEU A 294     -14.244  16.845 -10.535  1.00 10.00      A   
ATOM   2765  CD2 LEU A 294     -16.056  16.162 -12.120  1.00 10.00      A   
ATOM   2766  C   LEU A 294     -14.366  13.350  -9.176  1.00 10.00      A   
ATOM   2767  O   LEU A 294     -15.179  12.437  -9.334  1.00 10.00      A   
ATOM   2768  N   ASN A 295     -14.191  13.966  -8.017  1.00 10.00      A   
ATOM   2769  HN  ASN A 295     -13.510  14.676  -7.948  1.00 10.00      A   
ATOM   2770  CA  ASN A 295     -14.978  13.624  -6.839  1.00 10.00      A   
ATOM   2771  CB  ASN A 295     -14.060  13.270  -5.663  1.00 10.00      A   
ATOM   2772  CG  ASN A 295     -14.799  12.778  -4.424  1.00 10.00      A   
ATOM   2773  OD1 ASN A 295     -15.925  13.185  -4.142  1.00 10.00      A   
ATOM   2774  ND2 ASN A 295     -14.160  11.897  -3.670  1.00 10.00      A   
ATOM   2775 HD21 ASN A 295     -13.261  11.616  -3.944  1.00 10.00      A   
ATOM   2776 HD22 ASN A 295     -14.612  11.562  -2.867  1.00 10.00      A   
ATOM   2777  C   ASN A 295     -15.892  14.783  -6.472  1.00 10.00      A   
ATOM   2778  O   ASN A 295     -15.428  15.853  -6.082  1.00 10.00      A   
ATOM   2779  N   LEU A 296     -17.192  14.562  -6.602  1.00 10.00      A   
ATOM   2780  HN  LEU A 296     -17.501  13.677  -6.907  1.00 10.00      A   
ATOM   2781  CA  LEU A 296     -18.180  15.583  -6.296  1.00 10.00      A   
ATOM   2782  CB  LEU A 296     -18.895  16.027  -7.574  1.00 10.00      A   
ATOM   2783  CG  LEU A 296     -18.053  16.783  -8.602  1.00 10.00      A   
ATOM   2784  CD1 LEU A 296     -18.815  16.900  -9.911  1.00 10.00      A   
ATOM   2785  CD2 LEU A 296     -17.685  18.163  -8.076  1.00 10.00      A   
ATOM   2786  C   LEU A 296     -19.204  15.048  -5.302  1.00 10.00      A   
ATOM   2787  O   LEU A 296     -20.365  15.448  -5.316  1.00 10.00      A   
ATOM   2788  N   SER A 297     -18.766  14.155  -4.425  1.00 10.00      A   
ATOM   2789  HN  SER A 297     -17.820  13.888  -4.442  1.00 10.00      A   
ATOM   2790  CA  SER A 297     -19.657  13.563  -3.433  1.00 10.00      A   
ATOM   2791  CB  SER A 297     -19.026  12.306  -2.831  1.00 10.00      A   
ATOM   2792  OG  SER A 297     -18.411  11.514  -3.840  1.00 10.00      A   
ATOM   2793  HG  SER A 297     -18.576  11.907  -4.708  1.00 10.00      A   
ATOM   2794  C   SER A 297     -20.028  14.561  -2.330  1.00 10.00      A   
ATOM   2795  O   SER A 297     -20.925  14.307  -1.525  1.00 10.00      A   
ATOM   2796  N   TYR A 298     -19.329  15.691  -2.289  1.00 10.00      A   
ATOM   2797  HN  TYR A 298     -18.611  15.834  -2.938  1.00 10.00      A   
ATOM   2798  CA  TYR A 298     -19.600  16.716  -1.290  1.00 10.00      A   
ATOM   2799  CB  TYR A 298     -18.289  17.262  -0.710  1.00 10.00      A   
ATOM   2800  CG  TYR A 298     -17.471  16.250   0.069  1.00 10.00      A   
ATOM   2801  CD1 TYR A 298     -16.252  15.792  -0.416  1.00 10.00      A   
ATOM   2802  CD2 TYR A 298     -17.911  15.765   1.294  1.00 10.00      A   
ATOM   2803  CE1 TYR A 298     -15.496  14.880   0.297  1.00 10.00      A   
ATOM   2804  CE2 TYR A 298     -17.161  14.852   2.012  1.00 10.00      A   
ATOM   2805  CZ  TYR A 298     -15.955  14.413   1.510  1.00 10.00      A   
ATOM   2806  OH  TYR A 298     -15.205  13.505   2.223  1.00 10.00      A   
ATOM   2807  HH  TYR A 298     -15.519  12.610   2.030  1.00 10.00      A   
ATOM   2808  C   TYR A 298     -20.421  17.862  -1.887  1.00 10.00      A   
ATOM   2809  O   TYR A 298     -20.773  18.818  -1.188  1.00 10.00      A   
ATOM   2810  N   ALA A 299     -20.737  17.758  -3.175  1.00 10.00      A   
ATOM   2811  HN  ALA A 299     -20.472  16.956  -3.670  1.00 10.00      A   
ATOM   2812  CA  ALA A 299     -21.498  18.792  -3.860  1.00 10.00      A   
ATOM   2813  CB  ALA A 299     -20.788  19.226  -5.132  1.00 10.00      A   
ATOM   2814  C   ALA A 299     -22.908  18.317  -4.176  1.00 10.00      A   
ATOM   2815  O   ALA A 299     -23.121  17.552  -5.113  1.00 10.00      A   
ATOM   2816  N   THR A 300     -23.871  18.787  -3.402  1.00 10.00      A   
ATOM   2817  HN  THR A 300     -23.644  19.409  -2.680  1.00 10.00      A   
ATOM   2818  CA  THR A 300     -25.263  18.406  -3.590  1.00 10.00      A   
ATOM   2819  CB  THR A 300     -25.985  18.333  -2.231  1.00 10.00      A   
ATOM   2820  OG1 THR A 300     -25.029  18.559  -1.183  1.00 10.00      A   
ATOM   2821  HG1 THR A 300     -25.227  19.398  -0.754  1.00 10.00      A   
ATOM   2822  CG2 THR A 300     -26.627  16.967  -2.038  1.00 10.00      A   
ATOM   2823  C   THR A 300     -25.990  19.386  -4.516  1.00 10.00      A   
ATOM   2824  O   THR A 300     -26.893  20.113  -4.092  1.00 10.00      A   
ATOM   2825  N   VAL A 301     -25.588  19.402  -5.781  1.00 10.00      A   
ATOM   2826  HN  VAL A 301     -24.870  18.794  -6.057  1.00 10.00      A   
ATOM   2827  CA  VAL A 301     -26.187  20.290  -6.773  1.00 10.00      A   
ATOM   2828  CB  VAL A 301     -25.115  20.947  -7.668  1.00 10.00      A   
ATOM   2829  CG1 VAL A 301     -24.164  21.787  -6.830  1.00 10.00      A   
ATOM   2830  CG2 VAL A 301     -24.350  19.894  -8.454  1.00 10.00      A   
ATOM   2831  C   VAL A 301     -27.196  19.552  -7.652  1.00 10.00      A   
ATOM   2832  O   VAL A 301     -27.378  18.341  -7.519  1.00 10.00      A   
ATOM   2833  N   GLN A 302     -27.846  20.291  -8.542  1.00 10.00      A   
ATOM   2834  HN  GLN A 302     -27.658  21.252  -8.596  1.00 10.00      A   
ATOM   2835  CA  GLN A 302     -28.838  19.714  -9.444  1.00 10.00      A   
ATOM   2836  CB  GLN A 302     -29.705  20.810 -10.064  1.00 10.00      A   
ATOM   2837  CG  GLN A 302     -30.736  21.413  -9.124  1.00 10.00      A   
ATOM   2838  CD  GLN A 302     -31.709  20.388  -8.576  1.00 10.00      A   
ATOM   2839  OE1 GLN A 302     -32.720  20.068  -9.202  1.00 10.00      A   
ATOM   2840  NE2 GLN A 302     -31.420  19.882  -7.390  1.00 10.00      A   
ATOM   2841 HE21 GLN A 302     -30.607  20.197  -6.938  1.00 10.00      A   
ATOM   2842 HE22 GLN A 302     -32.033  19.222  -7.005  1.00 10.00      A   
ATOM   2843  C   GLN A 302     -28.190  18.879 -10.548  1.00 10.00      A   
ATOM   2844  O   GLN A 302     -27.000  19.034 -10.845  1.00 10.00      A   
ATOM   2845  N   SER A 303     -28.994  18.021 -11.170  1.00 10.00      A   
ATOM   2846  HN  SER A 303     -29.937  17.976 -10.901  1.00 10.00      A   
ATOM   2847  CA  SER A 303     -28.533  17.144 -12.242  1.00 10.00      A   
ATOM   2848  CB  SER A 303     -29.680  16.235 -12.705  1.00 10.00      A   
ATOM   2849  OG  SER A 303     -29.359  15.551 -13.907  1.00 10.00      A   
ATOM   2850  HG  SER A 303     -29.057  14.656 -13.692  1.00 10.00      A   
ATOM   2851  C   SER A 303     -27.982  17.932 -13.424  1.00 10.00      A   
ATOM   2852  O   SER A 303     -26.883  17.653 -13.911  1.00 10.00      A   
ATOM   2853  N   TYR A 304     -28.734  18.936 -13.865  1.00 10.00      A   
ATOM   2854  HN  TYR A 304     -29.580  19.137 -13.411  1.00 10.00      A   
ATOM   2855  CA  TYR A 304     -28.334  19.747 -15.009  1.00 10.00      A   
ATOM   2856  CB  TYR A 304     -29.397  20.799 -15.335  1.00 10.00      A   
ATOM   2857  CG  TYR A 304     -29.435  21.196 -16.796  1.00 10.00      A   
ATOM   2858  CD1 TYR A 304     -30.038  20.376 -17.741  1.00 10.00      A   
ATOM   2859  CD2 TYR A 304     -28.868  22.388 -17.229  1.00 10.00      A   
ATOM   2860  CE1 TYR A 304     -30.077  20.729 -19.076  1.00 10.00      A   
ATOM   2861  CE2 TYR A 304     -28.902  22.749 -18.562  1.00 10.00      A   
ATOM   2862  CZ  TYR A 304     -29.507  21.916 -19.479  1.00 10.00      A   
ATOM   2863  OH  TYR A 304     -29.541  22.280 -20.808  1.00 10.00      A   
ATOM   2864  HH  TYR A 304     -28.636  22.364 -21.139  1.00 10.00      A   
ATOM   2865  C   TYR A 304     -26.965  20.393 -14.803  1.00 10.00      A   
ATOM   2866  O   TYR A 304     -26.177  20.505 -15.744  1.00 10.00      A   
ATOM   2867  N   ASP A 305     -26.680  20.801 -13.571  1.00 10.00      A   
ATOM   2868  HN  ASP A 305     -27.343  20.670 -12.860  1.00 10.00      A   
ATOM   2869  CA  ASP A 305     -25.403  21.431 -13.253  1.00 10.00      A   
ATOM   2870  CB  ASP A 305     -25.415  22.042 -11.851  1.00 10.00      A   
ATOM   2871  CG  ASP A 305     -26.120  23.379 -11.814  1.00 10.00      A   
ATOM   2872  OD1 ASP A 305     -25.541  24.374 -12.299  1.00 10.00      A   
ATOM   2873  OD2 ASP A 305     -27.258  23.438 -11.307  1.00 10.00      A   
ATOM   2874  C   ASP A 305     -24.260  20.438 -13.391  1.00 10.00      A   
ATOM   2875  O   ASP A 305     -23.151  20.804 -13.781  1.00 10.00      A   
ATOM   2876  N   LEU A 306     -24.543  19.181 -13.079  1.00 10.00      A   
ATOM   2877  HN  LEU A 306     -25.449  18.958 -12.770  1.00 10.00      A   
ATOM   2878  CA  LEU A 306     -23.553  18.121 -13.184  1.00 10.00      A   
ATOM   2879  CB  LEU A 306     -24.018  16.876 -12.424  1.00 10.00      A   
ATOM   2880  CG  LEU A 306     -24.143  17.024 -10.906  1.00 10.00      A   
ATOM   2881  CD1 LEU A 306     -25.140  16.017 -10.357  1.00 10.00      A   
ATOM   2882  CD2 LEU A 306     -22.788  16.847 -10.239  1.00 10.00      A   
ATOM   2883  C   LEU A 306     -23.319  17.784 -14.651  1.00 10.00      A   
ATOM   2884  O   LEU A 306     -22.176  17.649 -15.094  1.00 10.00      A   
ATOM   2885  N   VAL A 307     -24.416  17.684 -15.403  1.00 10.00      A   
ATOM   2886  HN  VAL A 307     -25.294  17.811 -14.975  1.00 10.00      A   
ATOM   2887  CA  VAL A 307     -24.366  17.373 -16.830  1.00 10.00      A   
ATOM   2888  CB  VAL A 307     -25.780  17.286 -17.449  1.00 10.00      A   
ATOM   2889  CG1 VAL A 307     -25.703  16.998 -18.942  1.00 10.00      A   
ATOM   2890  CG2 VAL A 307     -26.607  16.223 -16.747  1.00 10.00      A   
ATOM   2891  C   VAL A 307     -23.543  18.408 -17.596  1.00 10.00      A   
ATOM   2892  O   VAL A 307     -22.764  18.058 -18.487  1.00 10.00      A   
ATOM   2893  N   LYS A 308     -23.721  19.680 -17.240  1.00 10.00      A   
ATOM   2894  HN  LYS A 308     -24.371  19.889 -16.533  1.00 10.00      A   
ATOM   2895  CA  LYS A 308     -22.995  20.772 -17.885  1.00 10.00      A   
ATOM   2896  CB  LYS A 308     -23.347  22.118 -17.244  1.00 10.00      A   
ATOM   2897  CG  LYS A 308     -24.722  22.649 -17.618  1.00 10.00      A   
ATOM   2898  CD  LYS A 308     -24.959  24.035 -17.035  1.00 10.00      A   
ATOM   2899  CE  LYS A 308     -25.129  23.982 -15.524  1.00 10.00      A   
ATOM   2900  NZ  LYS A 308     -24.993  25.323 -14.895  1.00 10.00      A   
ATOM   2901  HZ1 LYS A 308     -25.130  25.249 -13.863  1.00 10.00      A   
ATOM   2902  HZ2 LYS A 308     -25.705  25.975 -15.281  1.00 10.00      A   
ATOM   2903  HZ3 LYS A 308     -24.047  25.711 -15.081  1.00 10.00      A   
ATOM   2904  C   LYS A 308     -21.490  20.548 -17.815  1.00 10.00      A   
ATOM   2905  O   LYS A 308     -20.785  20.710 -18.812  1.00 10.00      A   
ATOM   2906  N   LEU A 309     -21.013  20.160 -16.640  1.00 10.00      A   
ATOM   2907  HN  LEU A 309     -21.633  20.043 -15.891  1.00 10.00      A   
ATOM   2908  CA  LEU A 309     -19.592  19.910 -16.430  1.00 10.00      A   
ATOM   2909  CB  LEU A 309     -19.263  19.899 -14.935  1.00 10.00      A   
ATOM   2910  CG  LEU A 309     -17.778  19.807 -14.562  1.00 10.00      A   
ATOM   2911  CD1 LEU A 309     -17.008  21.002 -15.104  1.00 10.00      A   
ATOM   2912  CD2 LEU A 309     -17.612  19.707 -13.054  1.00 10.00      A   
ATOM   2913  C   LEU A 309     -19.165  18.596 -17.075  1.00 10.00      A   
ATOM   2914  O   LEU A 309     -18.067  18.491 -17.624  1.00 10.00      A   
ATOM   2915  N   LEU A 310     -20.046  17.603 -17.022  1.00 10.00      A   
ATOM   2916  HN  LEU A 310     -20.907  17.755 -16.578  1.00 10.00      A   
ATOM   2917  CA  LEU A 310     -19.770  16.289 -17.596  1.00 10.00      A   
ATOM   2918  CB  LEU A 310     -20.958  15.347 -17.391  1.00 10.00      A   
ATOM   2919  CG  LEU A 310     -21.185  14.842 -15.968  1.00 10.00      A   
ATOM   2920  CD1 LEU A 310     -22.403  13.933 -15.914  1.00 10.00      A   
ATOM   2921  CD2 LEU A 310     -19.946  14.125 -15.456  1.00 10.00      A   
ATOM   2922  C   LEU A 310     -19.445  16.383 -19.079  1.00 10.00      A   
ATOM   2923  O   LEU A 310     -18.590  15.657 -19.584  1.00 10.00      A   
ATOM   2924  N   CYS A 311     -20.122  17.290 -19.772  1.00 10.00      A   
ATOM   2925  HN  CYS A 311     -20.794  17.842 -19.311  1.00 10.00      A   
ATOM   2926  CA  CYS A 311     -19.905  17.477 -21.202  1.00 10.00      A   
ATOM   2927  CB  CYS A 311     -20.987  18.385 -21.789  1.00 10.00      A   
ATOM   2928  SG  CYS A 311     -22.675  17.838 -21.437  1.00 10.00      A   
ATOM   2929  HG  CYS A 311     -22.892  17.991 -20.135  1.00 10.00      A   
ATOM   2930  C   CYS A 311     -18.517  18.040 -21.490  1.00 10.00      A   
ATOM   2931  O   CYS A 311     -18.060  18.041 -22.632  1.00 10.00      A   
ATOM   2932  N   GLN A 312     -17.842  18.508 -20.448  1.00 10.00      A   
ATOM   2933  HN  GLN A 312     -18.246  18.462 -19.552  1.00 10.00      A   
ATOM   2934  CA  GLN A 312     -16.511  19.073 -20.597  1.00 10.00      A   
ATOM   2935  CB  GLN A 312     -16.427  20.444 -19.917  1.00 10.00      A   
ATOM   2936  CG  GLN A 312     -17.679  21.298 -20.061  1.00 10.00      A   
ATOM   2937  CD  GLN A 312     -17.813  21.963 -21.419  1.00 10.00      A   
ATOM   2938  OE1 GLN A 312     -18.437  23.019 -21.543  1.00 10.00      A   
ATOM   2939  NE2 GLN A 312     -17.252  21.354 -22.446  1.00 10.00      A   
ATOM   2940 HE21 GLN A 312     -16.776  20.511 -22.286  1.00 10.00      A   
ATOM   2941 HE22 GLN A 312     -17.336  21.766 -23.331  1.00 10.00      A   
ATOM   2942  C   GLN A 312     -15.459  18.130 -20.023  1.00 10.00      A   
ATOM   2943  O   GLN A 312     -14.303  18.507 -19.850  1.00 10.00      A   
ATOM   2944  N   CYS A 313     -15.871  16.900 -19.736  1.00 10.00      A   
ATOM   2945  HN  CYS A 313     -16.807  16.658 -19.900  1.00 10.00      A   
ATOM   2946  CA  CYS A 313     -14.969  15.892 -19.186  1.00 10.00      A   
ATOM   2947  CB  CYS A 313     -15.355  15.577 -17.738  1.00 10.00      A   
ATOM   2948  SG  CYS A 313     -15.668  17.025 -16.703  1.00 10.00      A   
ATOM   2949  HG  CYS A 313     -16.639  17.733 -17.268  1.00 10.00      A   
ATOM   2950  C   CYS A 313     -15.027  14.607 -20.017  1.00 10.00      A   
ATOM   2951  O   CYS A 313     -15.645  13.621 -19.612  1.00 10.00      A   
ATOM   2952  N   PRO A 314     -14.401  14.596 -21.202  1.00 10.00      A   
ATOM   2953  CA  PRO A 314     -14.407  13.422 -22.067  1.00 10.00      A   
ATOM   2954  CB  PRO A 314     -14.200  14.034 -23.449  1.00 10.00      A   
ATOM   2955  CG  PRO A 314     -13.367  15.251 -23.206  1.00 10.00      A   
ATOM   2956  CD  PRO A 314     -13.656  15.719 -21.801  1.00 10.00      A   
ATOM   2957  C   PRO A 314     -13.275  12.449 -21.740  1.00 10.00      A   
ATOM   2958  O   PRO A 314     -13.240  11.330 -22.247  1.00 10.00      A   
ATOM   2959  N   LYS A 315     -12.361  12.872 -20.881  1.00 10.00      A   
ATOM   2960  HN  LYS A 315     -12.455  13.764 -20.484  1.00 10.00      A   
ATOM   2961  CA  LYS A 315     -11.223  12.041 -20.501  1.00 10.00      A   
ATOM   2962  CB  LYS A 315      -9.920  12.836 -20.628  1.00 10.00      A   
ATOM   2963  CG  LYS A 315      -9.645  13.377 -22.023  1.00 10.00      A   
ATOM   2964  CD  LYS A 315      -8.314  14.109 -22.078  1.00 10.00      A   
ATOM   2965  CE  LYS A 315      -8.060  14.708 -23.454  1.00 10.00      A   
ATOM   2966  NZ  LYS A 315      -7.852  13.668 -24.498  1.00 10.00      A   
ATOM   2967  HZ1 LYS A 315      -8.744  13.169 -24.693  1.00 10.00      A   
ATOM   2968  HZ2 LYS A 315      -7.148  12.976 -24.182  1.00 10.00      A   
ATOM   2969  HZ3 LYS A 315      -7.517  14.108 -25.379  1.00 10.00      A   
ATOM   2970  C   LYS A 315     -11.379  11.525 -19.074  1.00 10.00      A   
ATOM   2971  O   LYS A 315     -10.428  11.022 -18.473  1.00 10.00      A   
ATOM   2972  N   LEU A 316     -12.581  11.653 -18.542  1.00 10.00      A   
ATOM   2973  HN  LEU A 316     -13.294  12.058 -19.074  1.00 10.00      A   
ATOM   2974  CA  LEU A 316     -12.870  11.213 -17.185  1.00 10.00      A   
ATOM   2975  CB  LEU A 316     -14.164  11.864 -16.691  1.00 10.00      A   
ATOM   2976  CG  LEU A 316     -14.259  12.125 -15.188  1.00 10.00      A   
ATOM   2977  CD1 LEU A 316     -13.137  13.045 -14.732  1.00 10.00      A   
ATOM   2978  CD2 LEU A 316     -15.615  12.717 -14.837  1.00 10.00      A   
ATOM   2979  C   LEU A 316     -12.969   9.689 -17.109  1.00 10.00      A   
ATOM   2980  O   LEU A 316     -13.784   9.077 -17.802  1.00 10.00      A   
ATOM   2981  N   GLN A 317     -12.144   9.090 -16.256  1.00 10.00      A   
ATOM   2982  HN  GLN A 317     -11.540   9.642 -15.713  1.00 10.00      A   
ATOM   2983  CA  GLN A 317     -12.116   7.641 -16.088  1.00 10.00      A   
ATOM   2984  CB  GLN A 317     -10.678   7.124 -16.133  1.00 10.00      A   
ATOM   2985  CG  GLN A 317     -10.021   7.168 -17.500  1.00 10.00      A   
ATOM   2986  CD  GLN A 317      -8.677   6.469 -17.498  1.00 10.00      A   
ATOM   2987  OE1 GLN A 317      -7.967   6.458 -16.488  1.00 10.00      A   
ATOM   2988  NE2 GLN A 317      -8.311   5.883 -18.625  1.00 10.00      A   
ATOM   2989 HE21 GLN A 317      -8.925   5.935 -19.401  1.00 10.00      A   
ATOM   2990 HE22 GLN A 317      -7.453   5.412 -18.643  1.00 10.00      A   
ATOM   2991  C   GLN A 317     -12.743   7.222 -14.765  1.00 10.00      A   
ATOM   2992  O   GLN A 317     -13.279   6.119 -14.645  1.00 10.00      A   
ATOM   2993  N   ARG A 318     -12.655   8.093 -13.769  1.00 10.00      A   
ATOM   2994  HN  ARG A 318     -12.210   8.957 -13.922  1.00 10.00      A   
ATOM   2995  CA  ARG A 318     -13.201   7.802 -12.451  1.00 10.00      A   
ATOM   2996  CB  ARG A 318     -12.063   7.522 -11.461  1.00 10.00      A   
ATOM   2997  CG  ARG A 318     -12.433   6.566 -10.338  1.00 10.00      A   
ATOM   2998  CD  ARG A 318     -11.221   6.205  -9.492  1.00 10.00      A   
ATOM   2999  NE  ARG A 318     -11.443   4.978  -8.730  1.00 10.00      A   
ATOM   3000  HE  ARG A 318     -12.230   4.432  -8.975  1.00 10.00      A   
ATOM   3001  CZ  ARG A 318     -10.678   4.564  -7.721  1.00 10.00      A   
ATOM   3002  NH1 ARG A 318      -9.639   5.285  -7.332  1.00 10.00      A   
ATOM   3003 HH11 ARG A 318      -9.045   4.956  -6.541  1.00 10.00      A   
ATOM   3004 HH12 ARG A 318      -9.412   6.185  -7.807  1.00 10.00      A   
ATOM   3005  NH2 ARG A 318     -10.947   3.411  -7.123  1.00 10.00      A   
ATOM   3006 HH21 ARG A 318     -11.756   2.829  -7.448  1.00 10.00      A   
ATOM   3007 HH22 ARG A 318     -10.357   3.073  -6.330  1.00 10.00      A   
ATOM   3008  C   ARG A 318     -14.053   8.966 -11.967  1.00 10.00      A   
ATOM   3009  O   ARG A 318     -13.593  10.105 -11.924  1.00 10.00      A   
ATOM   3010  N   LEU A 319     -15.293   8.683 -11.606  1.00 10.00      A   
ATOM   3011  HN  LEU A 319     -15.611   7.754 -11.655  1.00 10.00      A   
ATOM   3012  CA  LEU A 319     -16.196   9.725 -11.139  1.00 10.00      A   
ATOM   3013  CB  LEU A 319     -17.168  10.126 -12.252  1.00 10.00      A   
ATOM   3014  CG  LEU A 319     -18.189  11.216 -11.911  1.00 10.00      A   
ATOM   3015  CD1 LEU A 319     -17.506  12.562 -11.735  1.00 10.00      A   
ATOM   3016  CD2 LEU A 319     -19.270  11.295 -12.978  1.00 10.00      A   
ATOM   3017  C   LEU A 319     -16.963   9.302  -9.892  1.00 10.00      A   
ATOM   3018  O   LEU A 319     -17.660   8.283  -9.890  1.00 10.00      A   
ATOM   3019  N   TRP A 320     -16.813  10.089  -8.830  1.00 10.00      A   
ATOM   3020  HN  TRP A 320     -16.216  10.873  -8.900  1.00 10.00      A   
ATOM   3021  CA  TRP A 320     -17.500   9.838  -7.565  1.00 10.00      A   
ATOM   3022  CB  TRP A 320     -16.495   9.825  -6.400  1.00 10.00      A   
ATOM   3023  CG  TRP A 320     -15.580   8.633  -6.362  1.00 10.00      A   
ATOM   3024  CD1 TRP A 320     -15.154   7.884  -7.419  1.00 10.00      A   
ATOM   3025  CD2 TRP A 320     -14.957   8.067  -5.199  1.00 10.00      A   
ATOM   3026  NE1 TRP A 320     -14.321   6.880  -6.989  1.00 10.00      A   
ATOM   3027  HE1 TRP A 320     -13.897   6.204  -7.564  1.00 10.00      A   
ATOM   3028  CE2 TRP A 320     -14.183   6.970  -5.631  1.00 10.00      A   
ATOM   3029  CE3 TRP A 320     -14.985   8.375  -3.838  1.00 10.00      A   
ATOM   3030  CZ2 TRP A 320     -13.443   6.186  -4.750  1.00 10.00      A   
ATOM   3031  CZ3 TRP A 320     -14.249   7.596  -2.967  1.00 10.00      A   
ATOM   3032  CH2 TRP A 320     -13.489   6.514  -3.424  1.00 10.00      A   
ATOM   3033  C   TRP A 320     -18.526  10.947  -7.343  1.00 10.00      A   
ATOM   3034  O   TRP A 320     -18.191  12.026  -6.850  1.00 10.00      A   
ATOM   3035  N   VAL A 321     -19.769  10.694  -7.717  1.00 10.00      A   
ATOM   3036  HN  VAL A 321     -19.994   9.807  -8.074  1.00 10.00      A   
ATOM   3037  CA  VAL A 321     -20.815  11.697  -7.585  1.00 10.00      A   
ATOM   3038  CB  VAL A 321     -21.328  12.189  -8.959  1.00 10.00      A   
ATOM   3039  CG1 VAL A 321     -20.332  13.142  -9.593  1.00 10.00      A   
ATOM   3040  CG2 VAL A 321     -21.630  11.017  -9.889  1.00 10.00      A   
ATOM   3041  C   VAL A 321     -21.994  11.205  -6.760  1.00 10.00      A   
ATOM   3042  O   VAL A 321     -21.973  10.103  -6.212  1.00 10.00      A   
ATOM   3043  N   LEU A 322     -23.017  12.042  -6.679  1.00 10.00      A   
ATOM   3044  HN  LEU A 322     -22.967  12.900  -7.148  1.00 10.00      A   
ATOM   3045  CA  LEU A 322     -24.217  11.721  -5.929  1.00 10.00      A   
ATOM   3046  CB  LEU A 322     -24.656  12.920  -5.090  1.00 10.00      A   
ATOM   3047  CG  LEU A 322     -23.737  13.293  -3.928  1.00 10.00      A   
ATOM   3048  CD1 LEU A 322     -24.109  14.658  -3.381  1.00 10.00      A   
ATOM   3049  CD2 LEU A 322     -23.807  12.241  -2.831  1.00 10.00      A   
ATOM   3050  C   LEU A 322     -25.334  11.295  -6.866  1.00 10.00      A   
ATOM   3051  O   LEU A 322     -25.231  11.457  -8.082  1.00 10.00      A   
ATOM   3052  N   ASP A 323     -26.405  10.766  -6.291  1.00 10.00      A   
ATOM   3053  HN  ASP A 323     -26.428  10.682  -5.312  1.00 10.00      A   
ATOM   3054  CA  ASP A 323     -27.552  10.295  -7.063  1.00 10.00      A   
ATOM   3055  CB  ASP A 323     -28.427   9.335  -6.243  1.00 10.00      A   
ATOM   3056  CG  ASP A 323     -29.080   9.974  -5.032  1.00 10.00      A   
ATOM   3057  OD1 ASP A 323     -28.571  11.005  -4.541  1.00 10.00      A   
ATOM   3058  OD2 ASP A 323     -30.096   9.431  -4.549  1.00 10.00      A   
ATOM   3059  C   ASP A 323     -28.370  11.445  -7.643  1.00 10.00      A   
ATOM   3060  O   ASP A 323     -29.312  11.227  -8.404  1.00 10.00      A   
ATOM   3061  N   TYR A 324     -27.978  12.672  -7.311  1.00 10.00      A   
ATOM   3062  HN  TYR A 324     -27.211  12.779  -6.713  1.00 10.00      A   
ATOM   3063  CA  TYR A 324     -28.661  13.859  -7.813  1.00 10.00      A   
ATOM   3064  CB  TYR A 324     -28.153  15.110  -7.092  1.00 10.00      A   
ATOM   3065  CG  TYR A 324     -29.137  15.704  -6.110  1.00 10.00      A   
ATOM   3066  CD1 TYR A 324     -29.332  15.135  -4.861  1.00 10.00      A   
ATOM   3067  CD2 TYR A 324     -29.863  16.842  -6.430  1.00 10.00      A   
ATOM   3068  CE1 TYR A 324     -30.224  15.682  -3.957  1.00 10.00      A   
ATOM   3069  CE2 TYR A 324     -30.757  17.395  -5.534  1.00 10.00      A   
ATOM   3070  CZ  TYR A 324     -30.935  16.812  -4.300  1.00 10.00      A   
ATOM   3071  OH  TYR A 324     -31.825  17.370  -3.403  1.00 10.00      A   
ATOM   3072  HH  TYR A 324     -31.555  17.150  -2.499  1.00 10.00      A   
ATOM   3073  C   TYR A 324     -28.440  14.016  -9.317  1.00 10.00      A   
ATOM   3074  O   TYR A 324     -29.065  14.855  -9.960  1.00 10.00      A   
ATOM   3075  N   ILE A 325     -27.537  13.202  -9.862  1.00 10.00      A   
ATOM   3076  HN  ILE A 325     -27.071  12.562  -9.287  1.00 10.00      A   
ATOM   3077  CA  ILE A 325     -27.220  13.232 -11.286  1.00 10.00      A   
ATOM   3078  CB  ILE A 325     -25.947  12.405 -11.600  1.00 10.00      A   
ATOM   3079  CG1 ILE A 325     -25.498  12.621 -13.050  1.00 10.00      A   
ATOM   3080  CG2 ILE A 325     -26.169  10.926 -11.310  1.00 10.00      A   
ATOM   3081  CD1 ILE A 325     -24.200  11.927 -13.405  1.00 10.00      A   
ATOM   3082  C   ILE A 325     -28.402  12.730 -12.121  1.00 10.00      A   
ATOM   3083  O   ILE A 325     -28.570  13.130 -13.276  1.00 10.00      A   
ATOM   3084  N   GLU A 326     -29.226  11.873 -11.512  1.00 10.00      A   
ATOM   3085  HN  GLU A 326     -29.039  11.621 -10.585  1.00 10.00      A   
ATOM   3086  CA  GLU A 326     -30.406  11.303 -12.162  1.00 10.00      A   
ATOM   3087  CB  GLU A 326     -31.421  12.392 -12.523  1.00 10.00      A   
ATOM   3088  CG  GLU A 326     -31.915  13.203 -11.333  1.00 10.00      A   
ATOM   3089  CD  GLU A 326     -33.143  14.033 -11.648  1.00 10.00      A   
ATOM   3090  OE1 GLU A 326     -33.341  14.397 -12.827  1.00 10.00      A   
ATOM   3091  OE2 GLU A 326     -33.925  14.316 -10.714  1.00 10.00      A   
ATOM   3092  C   GLU A 326     -30.057  10.464 -13.391  1.00 10.00      A   
ATOM   3093  O   GLU A 326     -28.896  10.376 -13.801  1.00 10.00      A   
ATOM   3094  N   ASP A 327     -31.076   9.844 -13.974  1.00 10.00      A   
ATOM   3095  HN  ASP A 327     -31.978   9.937 -13.589  1.00 10.00      A   
ATOM   3096  CA  ASP A 327     -30.894   9.014 -15.160  1.00 10.00      A   
ATOM   3097  CB  ASP A 327     -32.185   8.261 -15.512  1.00 10.00      A   
ATOM   3098  CG  ASP A 327     -32.595   7.230 -14.478  1.00 10.00      A   
ATOM   3099  OD1 ASP A 327     -31.762   6.383 -14.105  1.00 10.00      A   
ATOM   3100  OD2 ASP A 327     -33.767   7.251 -14.044  1.00 10.00      A   
ATOM   3101  C   ASP A 327     -30.454   9.867 -16.348  1.00 10.00      A   
ATOM   3102  O   ASP A 327     -29.642   9.437 -17.172  1.00 10.00      A   
ATOM   3103  N   ALA A 328     -30.991  11.086 -16.422  1.00 10.00      A   
ATOM   3104  HN  ALA A 328     -31.633  11.364 -15.735  1.00 10.00      A   
ATOM   3105  CA  ALA A 328     -30.664  12.012 -17.503  1.00 10.00      A   
ATOM   3106  CB  ALA A 328     -31.436  13.311 -17.341  1.00 10.00      A   
ATOM   3107  C   ALA A 328     -29.169  12.301 -17.555  1.00 10.00      A   
ATOM   3108  O   ALA A 328     -28.567  12.325 -18.633  1.00 10.00      A   
ATOM   3109  N   GLY A 329     -28.575  12.508 -16.384  1.00 10.00      A   
ATOM   3110  HN  GLY A 329     -29.106  12.462 -15.559  1.00 10.00      A   
ATOM   3111  CA  GLY A 329     -27.158  12.793 -16.310  1.00 10.00      A   
ATOM   3112  C   GLY A 329     -26.324  11.599 -16.708  1.00 10.00      A   
ATOM   3113  O   GLY A 329     -25.358  11.731 -17.458  1.00 10.00      A   
ATOM   3114  N   LEU A 330     -26.717  10.429 -16.223  1.00 10.00      A   
ATOM   3115  HN  LEU A 330     -27.506  10.395 -15.639  1.00 10.00      A   
ATOM   3116  CA  LEU A 330     -26.008   9.196 -16.519  1.00 10.00      A   
ATOM   3117  CB  LEU A 330     -26.600   8.033 -15.720  1.00 10.00      A   
ATOM   3118  CG  LEU A 330     -26.417   8.097 -14.201  1.00 10.00      A   
ATOM   3119  CD1 LEU A 330     -27.163   6.958 -13.530  1.00 10.00      A   
ATOM   3120  CD2 LEU A 330     -24.944   8.057 -13.832  1.00 10.00      A   
ATOM   3121  C   LEU A 330     -26.017   8.891 -18.015  1.00 10.00      A   
ATOM   3122  O   LEU A 330     -25.037   8.378 -18.557  1.00 10.00      A   
ATOM   3123  N   GLU A 331     -27.119   9.219 -18.680  1.00 10.00      A   
ATOM   3124  HN  GLU A 331     -27.872   9.623 -18.193  1.00 10.00      A   
ATOM   3125  CA  GLU A 331     -27.240   8.986 -20.113  1.00 10.00      A   
ATOM   3126  CB  GLU A 331     -28.637   9.366 -20.597  1.00 10.00      A   
ATOM   3127  CG  GLU A 331     -28.933   8.956 -22.029  1.00 10.00      A   
ATOM   3128  CD  GLU A 331     -30.207   9.576 -22.548  1.00 10.00      A   
ATOM   3129  OE1 GLU A 331     -30.123  10.595 -23.265  1.00 10.00      A   
ATOM   3130  OE2 GLU A 331     -31.295   9.056 -22.228  1.00 10.00      A   
ATOM   3131  C   GLU A 331     -26.186   9.788 -20.877  1.00 10.00      A   
ATOM   3132  O   GLU A 331     -25.483   9.253 -21.736  1.00 10.00      A   
ATOM   3133  N   VAL A 332     -26.073  11.072 -20.535  1.00 10.00      A   
ATOM   3134  HN  VAL A 332     -26.654  11.429 -19.828  1.00 10.00      A   
ATOM   3135  CA  VAL A 332     -25.106  11.963 -21.175  1.00 10.00      A   
ATOM   3136  CB  VAL A 332     -25.386  13.449 -20.833  1.00 10.00      A   
ATOM   3137  CG1 VAL A 332     -24.435  14.373 -21.581  1.00 10.00      A   
ATOM   3138  CG2 VAL A 332     -26.832  13.808 -21.145  1.00 10.00      A   
ATOM   3139  C   VAL A 332     -23.685  11.593 -20.751  1.00 10.00      A   
ATOM   3140  O   VAL A 332     -22.728  11.767 -21.505  1.00 10.00      A   
ATOM   3141  N   LEU A 333     -23.563  11.069 -19.542  1.00 10.00      A   
ATOM   3142  HN  LEU A 333     -24.369  10.962 -18.985  1.00 10.00      A   
ATOM   3143  CA  LEU A 333     -22.277  10.658 -19.005  1.00 10.00      A   
ATOM   3144  CB  LEU A 333     -22.465  10.137 -17.581  1.00 10.00      A   
ATOM   3145  CG  LEU A 333     -21.234   9.543 -16.904  1.00 10.00      A   
ATOM   3146  CD1 LEU A 333     -20.206  10.627 -16.625  1.00 10.00      A   
ATOM   3147  CD2 LEU A 333     -21.633   8.827 -15.627  1.00 10.00      A   
ATOM   3148  C   LEU A 333     -21.640   9.585 -19.882  1.00 10.00      A   
ATOM   3149  O   LEU A 333     -20.460   9.668 -20.228  1.00 10.00      A   
ATOM   3150  N   ALA A 334     -22.443   8.603 -20.268  1.00 10.00      A   
ATOM   3151  HN  ALA A 334     -23.380   8.613 -19.973  1.00 10.00      A   
ATOM   3152  CA  ALA A 334     -21.976   7.502 -21.105  1.00 10.00      A   
ATOM   3153  CB  ALA A 334     -23.018   6.404 -21.151  1.00 10.00      A   
ATOM   3154  C   ALA A 334     -21.643   7.970 -22.520  1.00 10.00      A   
ATOM   3155  O   ALA A 334     -21.010   7.250 -23.294  1.00 10.00      A   
ATOM   3156  N   SER A 335     -22.079   9.174 -22.854  1.00 10.00      A   
ATOM   3157  HN  SER A 335     -22.585   9.694 -22.199  1.00 10.00      A   
ATOM   3158  CA  SER A 335     -21.831   9.744 -24.168  1.00 10.00      A   
ATOM   3159  CB  SER A 335     -22.962  10.710 -24.542  1.00 10.00      A   
ATOM   3160  OG  SER A 335     -22.796  11.224 -25.855  1.00 10.00      A   
ATOM   3161  HG  SER A 335     -22.360  12.086 -25.808  1.00 10.00      A   
ATOM   3162  C   SER A 335     -20.489  10.470 -24.205  1.00 10.00      A   
ATOM   3163  O   SER A 335     -19.700  10.293 -25.138  1.00 10.00      A   
ATOM   3164  N   THR A 336     -20.233  11.281 -23.183  1.00 10.00      A   
ATOM   3165  HN  THR A 336     -20.896  11.372 -22.465  1.00 10.00      A   
ATOM   3166  CA  THR A 336     -19.000  12.049 -23.106  1.00 10.00      A   
ATOM   3167  CB  THR A 336     -19.170  13.290 -22.209  1.00 10.00      A   
ATOM   3168  OG1 THR A 336     -20.528  13.760 -22.287  1.00 10.00      A   
ATOM   3169  HG1 THR A 336     -20.995  13.530 -21.475  1.00 10.00      A   
ATOM   3170  CG2 THR A 336     -18.232  14.398 -22.665  1.00 10.00      A   
ATOM   3171  C   THR A 336     -17.824  11.210 -22.596  1.00 10.00      A   
ATOM   3172  O   THR A 336     -16.765  11.162 -23.223  1.00 10.00      A   
ATOM   3173  N   CYS A 337     -18.015  10.543 -21.464  1.00 10.00      A   
ATOM   3174  HN  CYS A 337     -18.891  10.585 -21.021  1.00 10.00      A   
ATOM   3175  CA  CYS A 337     -16.964   9.729 -20.874  1.00 10.00      A   
ATOM   3176  CB  CYS A 337     -17.130   9.663 -19.357  1.00 10.00      A   
ATOM   3177  SG  CYS A 337     -17.308  11.278 -18.562  1.00 10.00      A   
ATOM   3178  HG  CYS A 337     -16.570  12.153 -19.235  1.00 10.00      A   
ATOM   3179  C   CYS A 337     -16.955   8.327 -21.472  1.00 10.00      A   
ATOM   3180  O   CYS A 337     -17.436   7.372 -20.864  1.00 10.00      A   
ATOM   3181  N   LYS A 338     -16.405   8.216 -22.675  1.00 10.00      A   
ATOM   3182  HN  LYS A 338     -16.051   9.021 -23.112  1.00 10.00      A   
ATOM   3183  CA  LYS A 338     -16.326   6.938 -23.374  1.00 10.00      A   
ATOM   3184  CB  LYS A 338     -16.098   7.169 -24.872  1.00 10.00      A   
ATOM   3185  CG  LYS A 338     -17.323   7.664 -25.622  1.00 10.00      A   
ATOM   3186  CD  LYS A 338     -18.458   6.658 -25.531  1.00 10.00      A   
ATOM   3187  CE  LYS A 338     -19.678   7.126 -26.305  1.00 10.00      A   
ATOM   3188  NZ  LYS A 338     -20.892   6.341 -25.961  1.00 10.00      A   
ATOM   3189  HZ1 LYS A 338     -21.700   6.653 -26.544  1.00 10.00      A   
ATOM   3190  HZ2 LYS A 338     -21.133   6.476 -24.956  1.00 10.00      A   
ATOM   3191  HZ3 LYS A 338     -20.727   5.330 -26.133  1.00 10.00      A   
ATOM   3192  C   LYS A 338     -15.214   6.057 -22.809  1.00 10.00      A   
ATOM   3193  O   LYS A 338     -15.159   4.856 -23.080  1.00 10.00      A   
ATOM   3194  N   ASP A 339     -14.330   6.653 -22.022  1.00 10.00      A   
ATOM   3195  HN  ASP A 339     -14.429   7.607 -21.821  1.00 10.00      A   
ATOM   3196  CA  ASP A 339     -13.217   5.912 -21.438  1.00 10.00      A   
ATOM   3197  CB  ASP A 339     -11.878   6.597 -21.734  1.00 10.00      A   
ATOM   3198  CG  ASP A 339     -10.710   5.624 -21.718  1.00 10.00      A   
ATOM   3199  OD1 ASP A 339     -10.674   4.720 -22.579  1.00 10.00      A   
ATOM   3200  OD2 ASP A 339      -9.823   5.751 -20.845  1.00 10.00      A   
ATOM   3201  C   ASP A 339     -13.410   5.724 -19.939  1.00 10.00      A   
ATOM   3202  O   ASP A 339     -12.454   5.474 -19.207  1.00 10.00      A   
ATOM   3203  N   LEU A 340     -14.656   5.849 -19.487  1.00 10.00      A   
ATOM   3204  HN  LEU A 340     -15.374   6.055 -20.121  1.00 10.00      A   
ATOM   3205  CA  LEU A 340     -14.980   5.675 -18.077  1.00 10.00      A   
ATOM   3206  CB  LEU A 340     -16.471   5.928 -17.838  1.00 10.00      A   
ATOM   3207  CG  LEU A 340     -17.030   5.479 -16.487  1.00 10.00      A   
ATOM   3208  CD1 LEU A 340     -16.395   6.259 -15.350  1.00 10.00      A   
ATOM   3209  CD2 LEU A 340     -18.541   5.628 -16.459  1.00 10.00      A   
ATOM   3210  C   LEU A 340     -14.605   4.267 -17.627  1.00 10.00      A   
ATOM   3211  O   LEU A 340     -14.953   3.288 -18.283  1.00 10.00      A   
ATOM   3212  N   ARG A 341     -13.897   4.178 -16.511  1.00 10.00      A   
ATOM   3213  HN  ARG A 341     -13.679   4.999 -16.017  1.00 10.00      A   
ATOM   3214  CA  ARG A 341     -13.452   2.895 -15.985  1.00 10.00      A   
ATOM   3215  CB  ARG A 341     -11.956   2.948 -15.654  1.00 10.00      A   
ATOM   3216  CG  ARG A 341     -11.083   3.502 -16.767  1.00 10.00      A   
ATOM   3217  CD  ARG A 341     -11.024   2.556 -17.954  1.00 10.00      A   
ATOM   3218  NE  ARG A 341     -10.345   3.163 -19.097  1.00 10.00      A   
ATOM   3219  HE  ARG A 341     -10.592   4.088 -19.325  1.00 10.00      A   
ATOM   3220  CZ  ARG A 341      -9.429   2.539 -19.837  1.00 10.00      A   
ATOM   3221  NH1 ARG A 341      -9.089   1.291 -19.558  1.00 10.00      A   
ATOM   3222 HH11 ARG A 341      -8.371   0.800 -20.134  1.00 10.00      A   
ATOM   3223 HH12 ARG A 341      -9.539   0.793 -18.759  1.00 10.00      A   
ATOM   3224  NH2 ARG A 341      -8.854   3.170 -20.854  1.00 10.00      A   
ATOM   3225 HH21 ARG A 341      -9.119   4.165 -21.081  1.00 10.00      A   
ATOM   3226 HH22 ARG A 341      -8.139   2.683 -21.434  1.00 10.00      A   
ATOM   3227  C   ARG A 341     -14.227   2.504 -14.732  1.00 10.00      A   
ATOM   3228  O   ARG A 341     -14.707   1.374 -14.610  1.00 10.00      A   
ATOM   3229  N   GLU A 342     -14.339   3.441 -13.800  1.00 10.00      A   
ATOM   3230  HN  GLU A 342     -13.950   4.329 -13.959  1.00 10.00      A   
ATOM   3231  CA  GLU A 342     -15.036   3.187 -12.549  1.00 10.00      A   
ATOM   3232  CB  GLU A 342     -14.017   3.009 -11.422  1.00 10.00      A   
ATOM   3233  CG  GLU A 342     -14.590   2.454 -10.131  1.00 10.00      A   
ATOM   3234  CD  GLU A 342     -13.791   2.884  -8.923  1.00 10.00      A   
ATOM   3235  OE1 GLU A 342     -12.952   2.102  -8.438  1.00 10.00      A   
ATOM   3236  OE2 GLU A 342     -13.998   4.017  -8.455  1.00 10.00      A   
ATOM   3237  C   GLU A 342     -15.987   4.324 -12.208  1.00 10.00      A   
ATOM   3238  O   GLU A 342     -15.604   5.495 -12.223  1.00 10.00      A   
ATOM   3239  N   LEU A 343     -17.219   3.971 -11.887  1.00 10.00      A   
ATOM   3240  HN  LEU A 343     -17.456   3.017 -11.889  1.00 10.00      A   
ATOM   3241  CA  LEU A 343     -18.231   4.955 -11.531  1.00 10.00      A   
ATOM   3242  CB  LEU A 343     -19.322   4.997 -12.604  1.00 10.00      A   
ATOM   3243  CG  LEU A 343     -20.575   5.808 -12.262  1.00 10.00      A   
ATOM   3244  CD1 LEU A 343     -20.255   7.292 -12.169  1.00 10.00      A   
ATOM   3245  CD2 LEU A 343     -21.676   5.549 -13.277  1.00 10.00      A   
ATOM   3246  C   LEU A 343     -18.848   4.630 -10.170  1.00 10.00      A   
ATOM   3247  O   LEU A 343     -19.308   3.510  -9.939  1.00 10.00      A   
ATOM   3248  N   ARG A 344     -18.842   5.604  -9.270  1.00 10.00      A   
ATOM   3249  HN  ARG A 344     -18.443   6.475  -9.508  1.00 10.00      A   
ATOM   3250  CA  ARG A 344     -19.411   5.426  -7.940  1.00 10.00      A   
ATOM   3251  CB  ARG A 344     -18.323   5.367  -6.859  1.00 10.00      A   
ATOM   3252  CG  ARG A 344     -17.379   4.183  -6.999  1.00 10.00      A   
ATOM   3253  CD  ARG A 344     -16.466   4.025  -5.794  1.00 10.00      A   
ATOM   3254  NE  ARG A 344     -15.262   3.272  -6.144  1.00 10.00      A   
ATOM   3255  HE  ARG A 344     -14.828   3.503  -7.005  1.00 10.00      A   
ATOM   3256  CZ  ARG A 344     -14.708   2.319  -5.382  1.00 10.00      A   
ATOM   3257  NH1 ARG A 344     -15.231   1.991  -4.208  1.00 10.00      A   
ATOM   3258 HH11 ARG A 344     -16.084   2.469  -3.854  1.00 10.00      A   
ATOM   3259 HH12 ARG A 344     -14.775   1.236  -3.629  1.00 10.00      A   
ATOM   3260  NH2 ARG A 344     -13.642   1.666  -5.810  1.00 10.00      A   
ATOM   3261 HH21 ARG A 344     -13.232   1.886  -6.744  1.00 10.00      A   
ATOM   3262 HH22 ARG A 344     -13.204   0.918  -5.207  1.00 10.00      A   
ATOM   3263  C   ARG A 344     -20.423   6.527  -7.643  1.00 10.00      A   
ATOM   3264  O   ARG A 344     -20.075   7.706  -7.580  1.00 10.00      A   
ATOM   3265  N   VAL A 345     -21.677   6.133  -7.483  1.00 10.00      A   
ATOM   3266  HN  VAL A 345     -21.883   5.173  -7.544  1.00 10.00      A   
ATOM   3267  CA  VAL A 345     -22.758   7.070  -7.202  1.00 10.00      A   
ATOM   3268  CB  VAL A 345     -23.923   6.894  -8.202  1.00 10.00      A   
ATOM   3269  CG1 VAL A 345     -25.064   7.848  -7.886  1.00 10.00      A   
ATOM   3270  CG2 VAL A 345     -23.442   7.097  -9.632  1.00 10.00      A   
ATOM   3271  C   VAL A 345     -23.276   6.870  -5.780  1.00 10.00      A   
ATOM   3272  O   VAL A 345     -23.710   5.776  -5.419  1.00 10.00      A   
ATOM   3273  N   PHE A 346     -23.206   7.920  -4.975  1.00 10.00      A   
ATOM   3274  HN  PHE A 346     -22.839   8.766  -5.324  1.00 10.00      A   
ATOM   3275  CA  PHE A 346     -23.663   7.861  -3.588  1.00 10.00      A   
ATOM   3276  CB  PHE A 346     -22.651   8.552  -2.672  1.00 10.00      A   
ATOM   3277  CG  PHE A 346     -21.290   7.911  -2.659  1.00 10.00      A   
ATOM   3278  CD1 PHE A 346     -20.248   8.441  -3.405  1.00 10.00      A   
ATOM   3279  CD2 PHE A 346     -21.054   6.775  -1.900  1.00 10.00      A   
ATOM   3280  CE1 PHE A 346     -18.998   7.855  -3.396  1.00 10.00      A   
ATOM   3281  CE2 PHE A 346     -19.806   6.185  -1.887  1.00 10.00      A   
ATOM   3282  CZ  PHE A 346     -18.777   6.724  -2.635  1.00 10.00      A   
ATOM   3283  C   PHE A 346     -25.032   8.523  -3.438  1.00 10.00      A   
ATOM   3284  O   PHE A 346     -25.341   9.473  -4.150  1.00 10.00      A   
ATOM   3285  N   PRO A 347     -25.868   8.037  -2.509  1.00 10.00      A   
ATOM   3286  CA  PRO A 347     -27.203   8.592  -2.289  1.00 10.00      A   
ATOM   3287  CB  PRO A 347     -27.925   7.454  -1.566  1.00 10.00      A   
ATOM   3288  CG  PRO A 347     -26.852   6.756  -0.800  1.00 10.00      A   
ATOM   3289  CD  PRO A 347     -25.582   6.914  -1.598  1.00 10.00      A   
ATOM   3290  C   PRO A 347     -27.175   9.852  -1.418  1.00 10.00      A   
ATOM   3291  O   PRO A 347     -26.514   9.890  -0.376  1.00 10.00      A   
ATOM   3292  N   SER A 348     -27.884  10.883  -1.862  1.00 10.00      A   
ATOM   3293  HN  SER A 348     -28.365  10.797  -2.717  1.00 10.00      A   
ATOM   3294  CA  SER A 348     -27.958  12.145  -1.138  1.00 10.00      A   
ATOM   3295  CB  SER A 348     -28.557  13.218  -2.048  1.00 10.00      A   
ATOM   3296  OG  SER A 348     -29.618  12.687  -2.834  1.00 10.00      A   
ATOM   3297  HG  SER A 348     -29.246  12.146  -3.556  1.00 10.00      A   
ATOM   3298  C   SER A 348     -28.798  12.005   0.129  1.00 10.00      A   
ATOM   3299  O   SER A 348     -28.418  12.482   1.202  1.00 10.00      A   
ATOM   3300  N   GLU A 349     -29.936  11.338  -0.006  1.00 10.00      A   
ATOM   3301  HN  GLU A 349     -30.172  10.977  -0.889  1.00 10.00      A   
ATOM   3302  CA  GLU A 349     -30.844  11.116   1.109  1.00 10.00      A   
ATOM   3303  CB  GLU A 349     -32.203  11.766   0.827  1.00 10.00      A   
ATOM   3304  CG  GLU A 349     -32.166  13.277   0.672  1.00 10.00      A   
ATOM   3305  CD  GLU A 349     -31.719  13.987   1.932  1.00 10.00      A   
ATOM   3306  OE1 GLU A 349     -32.065  13.524   3.042  1.00 10.00      A   
ATOM   3307  OE2 GLU A 349     -31.033  15.023   1.818  1.00 10.00      A   
ATOM   3308  C   GLU A 349     -31.035   9.620   1.332  1.00 10.00      A   
ATOM   3309  O   GLU A 349     -32.015   9.037   0.867  1.00 10.00      A   
ATOM   3310  N   PRO A 350     -30.103   8.970   2.042  1.00 10.00      A   
ATOM   3311  CA  PRO A 350     -30.177   7.531   2.306  1.00 10.00      A   
ATOM   3312  CB  PRO A 350     -28.781   7.201   2.833  1.00 10.00      A   
ATOM   3313  CG  PRO A 350     -28.299   8.472   3.447  1.00 10.00      A   
ATOM   3314  CD  PRO A 350     -28.905   9.587   2.642  1.00 10.00      A   
ATOM   3315  C   PRO A 350     -31.240   7.177   3.347  1.00 10.00      A   
ATOM   3316  O   PRO A 350     -31.805   6.082   3.325  1.00 10.00      A   
ATOM   3317  N   PHE A 351     -31.541   8.118   4.236  1.00 10.00      A   
ATOM   3318  HN  PHE A 351     -31.104   8.995   4.172  1.00 10.00      A   
ATOM   3319  CA  PHE A 351     -32.522   7.889   5.288  1.00 10.00      A   
ATOM   3320  CB  PHE A 351     -32.294   8.841   6.469  1.00 10.00      A   
ATOM   3321  CG  PHE A 351     -30.927   8.719   7.083  1.00 10.00      A   
ATOM   3322  CD1 PHE A 351     -30.005   9.745   6.967  1.00 10.00      A   
ATOM   3323  CD2 PHE A 351     -30.561   7.573   7.770  1.00 10.00      A   
ATOM   3324  CE1 PHE A 351     -28.744   9.634   7.523  1.00 10.00      A   
ATOM   3325  CE2 PHE A 351     -29.302   7.452   8.330  1.00 10.00      A   
ATOM   3326  CZ  PHE A 351     -28.390   8.484   8.208  1.00 10.00      A   
ATOM   3327  C   PHE A 351     -33.952   7.998   4.765  1.00 10.00      A   
ATOM   3328  O   PHE A 351     -34.910   7.662   5.464  1.00 10.00      A   
ATOM   3329  N   VAL A 352     -34.094   8.453   3.531  1.00 10.00      A   
ATOM   3330  HN  VAL A 352     -33.296   8.686   3.010  1.00 10.00      A   
ATOM   3331  CA  VAL A 352     -35.408   8.595   2.928  1.00 10.00      A   
ATOM   3332  CB  VAL A 352     -35.528   9.913   2.137  1.00 10.00      A   
ATOM   3333  CG1 VAL A 352     -36.947  10.105   1.628  1.00 10.00      A   
ATOM   3334  CG2 VAL A 352     -35.104  11.093   2.998  1.00 10.00      A   
ATOM   3335  C   VAL A 352     -35.697   7.411   2.009  1.00 10.00      A   
ATOM   3336  O   VAL A 352     -34.926   7.129   1.092  1.00 10.00      A   
ATOM   3337  N   MET A 353     -36.806   6.724   2.257  1.00 10.00      A   
ATOM   3338  HN  MET A 353     -37.396   7.012   2.987  1.00 10.00      A   
ATOM   3339  CA  MET A 353     -37.186   5.570   1.455  1.00 10.00      A   
ATOM   3340  CB  MET A 353     -38.299   4.775   2.150  1.00 10.00      A   
ATOM   3341  CG  MET A 353     -38.921   3.695   1.281  1.00 10.00      A   
ATOM   3342  SD  MET A 353     -40.308   2.860   2.076  1.00 10.00      A   
ATOM   3343  CE  MET A 353     -40.969   1.954   0.678  1.00 10.00      A   
ATOM   3344  C   MET A 353     -37.627   6.006   0.059  1.00 10.00      A   
ATOM   3345  O   MET A 353     -37.110   5.513  -0.947  1.00 10.00      A   
ATOM   3346  N   GLU A 354     -38.568   6.945   0.010  1.00 10.00      A   
ATOM   3347  HN  GLU A 354     -38.921   7.307   0.851  1.00 10.00      A   
ATOM   3348  CA  GLU A 354     -39.084   7.458  -1.253  1.00 10.00      A   
ATOM   3349  CB  GLU A 354     -40.284   8.376  -1.015  1.00 10.00      A   
ATOM   3350  CG  GLU A 354     -41.604   7.641  -0.854  1.00 10.00      A   
ATOM   3351  CD  GLU A 354     -41.995   6.873  -2.102  1.00 10.00      A   
ATOM   3352  OE1 GLU A 354     -42.090   7.496  -3.183  1.00 10.00      A   
ATOM   3353  OE2 GLU A 354     -42.218   5.649  -2.009  1.00 10.00      A   
ATOM   3354  C   GLU A 354     -38.001   8.193  -2.038  1.00 10.00      A   
ATOM   3355  O   GLU A 354     -37.226   8.971  -1.473  1.00 10.00      A   
ATOM   3356  N   PRO A 355     -37.931   7.942  -3.355  1.00 10.00      A   
ATOM   3357  CA  PRO A 355     -36.943   8.569  -4.238  1.00 10.00      A   
ATOM   3358  CB  PRO A 355     -37.263   7.984  -5.618  1.00 10.00      A   
ATOM   3359  CG  PRO A 355     -38.013   6.730  -5.327  1.00 10.00      A   
ATOM   3360  CD  PRO A 355     -38.806   7.012  -4.088  1.00 10.00      A   
ATOM   3361  C   PRO A 355     -37.072  10.089  -4.265  1.00 10.00      A   
ATOM   3362  O   PRO A 355     -38.146  10.632  -4.533  1.00 10.00      A   
ATOM   3363  N   ASN A 356     -35.971  10.768  -3.976  1.00 10.00      A   
ATOM   3364  HN  ASN A 356     -35.155  10.273  -3.753  1.00 10.00      A   
ATOM   3365  CA  ASN A 356     -35.934  12.227  -3.968  1.00 10.00      A   
ATOM   3366  CB  ASN A 356     -34.994  12.743  -2.866  1.00 10.00      A   
ATOM   3367  CG  ASN A 356     -33.550  12.295  -3.043  1.00 10.00      A   
ATOM   3368  OD1 ASN A 356     -33.278  11.169  -3.468  1.00 10.00      A   
ATOM   3369  ND2 ASN A 356     -32.614  13.169  -2.710  1.00 10.00      A   
ATOM   3370 HD21 ASN A 356     -32.901  14.046  -2.374  1.00 10.00      A   
ATOM   3371 HD22 ASN A 356     -31.670  12.906  -2.813  1.00 10.00      A   
ATOM   3372  C   ASN A 356     -35.492  12.765  -5.325  1.00 10.00      A   
ATOM   3373  O   ASN A 356     -35.672  13.942  -5.628  1.00 10.00      A   
ATOM   3374  N   VAL A 357     -34.905  11.893  -6.129  1.00 10.00      A   
ATOM   3375  HN  VAL A 357     -34.788  10.974  -5.823  1.00 10.00      A   
ATOM   3376  CA  VAL A 357     -34.430  12.259  -7.457  1.00 10.00      A   
ATOM   3377  CB  VAL A 357     -32.889  12.376  -7.502  1.00 10.00      A   
ATOM   3378  CG1 VAL A 357     -32.412  13.610  -6.752  1.00 10.00      A   
ATOM   3379  CG2 VAL A 357     -32.231  11.118  -6.947  1.00 10.00      A   
ATOM   3380  C   VAL A 357     -34.867  11.219  -8.477  1.00 10.00      A   
ATOM   3381  O   VAL A 357     -35.259  10.107  -8.109  1.00 10.00      A   
ATOM   3382  N   ALA A 358     -34.795  11.570  -9.753  1.00 10.00      A   
ATOM   3383  HN  ALA A 358     -34.479  12.472  -9.989  1.00 10.00      A   
ATOM   3384  CA  ALA A 358     -35.174  10.651 -10.815  1.00 10.00      A   
ATOM   3385  CB  ALA A 358     -35.698  11.409 -12.025  1.00 10.00      A   
ATOM   3386  C   ALA A 358     -33.998   9.760 -11.197  1.00 10.00      A   
ATOM   3387  O   ALA A 358     -33.432   9.884 -12.287  1.00 10.00      A   
ATOM   3388  N   LEU A 359     -33.621   8.884 -10.279  1.00 10.00      A   
ATOM   3389  HN  LEU A 359     -34.111   8.848  -9.429  1.00 10.00      A   
ATOM   3390  CA  LEU A 359     -32.522   7.959 -10.500  1.00 10.00      A   
ATOM   3391  CB  LEU A 359     -31.418   8.177  -9.460  1.00 10.00      A   
ATOM   3392  CG  LEU A 359     -30.110   7.427  -9.712  1.00 10.00      A   
ATOM   3393  CD1 LEU A 359     -29.063   8.353 -10.312  1.00 10.00      A   
ATOM   3394  CD2 LEU A 359     -29.603   6.786  -8.432  1.00 10.00      A   
ATOM   3395  C   LEU A 359     -33.040   6.530 -10.416  1.00 10.00      A   
ATOM   3396  O   LEU A 359     -33.524   6.099  -9.367  1.00 10.00      A   
ATOM   3397  N   THR A 360     -32.958   5.807 -11.519  1.00 10.00      A   
ATOM   3398  HN  THR A 360     -32.561   6.203 -12.329  1.00 10.00      A   
ATOM   3399  CA  THR A 360     -33.434   4.439 -11.566  1.00 10.00      A   
ATOM   3400  CB  THR A 360     -34.686   4.323 -12.462  1.00 10.00      A   
ATOM   3401  OG1 THR A 360     -34.356   4.684 -13.808  1.00 10.00      A   
ATOM   3402  HG1 THR A 360     -34.016   5.598 -13.826  1.00 10.00      A   
ATOM   3403  CG2 THR A 360     -35.795   5.240 -11.960  1.00 10.00      A   
ATOM   3404  C   THR A 360     -32.340   3.510 -12.086  1.00 10.00      A   
ATOM   3405  O   THR A 360     -31.161   3.864 -12.085  1.00 10.00      A   
ATOM   3406  N   GLU A 361     -32.733   2.323 -12.515  1.00 10.00      A   
ATOM   3407  HN  GLU A 361     -33.692   2.091 -12.477  1.00 10.00      A   
ATOM   3408  CA  GLU A 361     -31.794   1.347 -13.047  1.00 10.00      A   
ATOM   3409  CB  GLU A 361     -32.375  -0.072 -12.936  1.00 10.00      A   
ATOM   3410  CG  GLU A 361     -33.449  -0.404 -13.966  1.00 10.00      A   
ATOM   3411  CD  GLU A 361     -34.847   0.028 -13.562  1.00 10.00      A   
ATOM   3412  OE1 GLU A 361     -35.813  -0.620 -14.011  1.00 10.00      A   
ATOM   3413  OE2 GLU A 361     -34.988   1.015 -12.810  1.00 10.00      A   
ATOM   3414  C   GLU A 361     -31.473   1.682 -14.502  1.00 10.00      A   
ATOM   3415  O   GLU A 361     -30.483   1.206 -15.066  1.00 10.00      A   
ATOM   3416  N   GLN A 362     -32.315   2.529 -15.087  1.00 10.00      A   
ATOM   3417  HN  GLN A 362     -33.058   2.892 -14.558  1.00 10.00      A   
ATOM   3418  CA  GLN A 362     -32.166   2.952 -16.476  1.00 10.00      A   
ATOM   3419  CB  GLN A 362     -33.319   3.882 -16.866  1.00 10.00      A   
ATOM   3420  CG  GLN A 362     -33.262   4.418 -18.292  1.00 10.00      A   
ATOM   3421  CD  GLN A 362     -33.197   3.323 -19.341  1.00 10.00      A   
ATOM   3422  OE1 GLN A 362     -33.717   2.225 -19.150  1.00 10.00      A   
ATOM   3423  NE2 GLN A 362     -32.555   3.614 -20.456  1.00 10.00      A   
ATOM   3424 HE21 GLN A 362     -32.157   4.506 -20.547  1.00 10.00      A   
ATOM   3425 HE22 GLN A 362     -32.498   2.923 -21.148  1.00 10.00      A   
ATOM   3426  C   GLN A 362     -30.824   3.639 -16.707  1.00 10.00      A   
ATOM   3427  O   GLN A 362     -30.170   3.418 -17.732  1.00 10.00      A   
ATOM   3428  N   GLY A 363     -30.419   4.471 -15.753  1.00 10.00      A   
ATOM   3429  HN  GLY A 363     -30.995   4.626 -14.969  1.00 10.00      A   
ATOM   3430  CA  GLY A 363     -29.157   5.171 -15.864  1.00 10.00      A   
ATOM   3431  C   GLY A 363     -27.977   4.225 -15.967  1.00 10.00      A   
ATOM   3432  O   GLY A 363     -27.142   4.369 -16.859  1.00 10.00      A   
ATOM   3433  N   LEU A 364     -27.920   3.244 -15.072  1.00 10.00      A   
ATOM   3434  HN  LEU A 364     -28.632   3.170 -14.399  1.00 10.00      A   
ATOM   3435  CA  LEU A 364     -26.829   2.275 -15.068  1.00 10.00      A   
ATOM   3436  CB  LEU A 364     -26.936   1.331 -13.867  1.00 10.00      A   
ATOM   3437  CG  LEU A 364     -25.630   1.035 -13.119  1.00 10.00      A   
ATOM   3438  CD1 LEU A 364     -24.763   0.053 -13.892  1.00 10.00      A   
ATOM   3439  CD2 LEU A 364     -24.866   2.321 -12.845  1.00 10.00      A   
ATOM   3440  C   LEU A 364     -26.774   1.491 -16.378  1.00 10.00      A   
ATOM   3441  O   LEU A 364     -25.694   1.250 -16.918  1.00 10.00      A   
ATOM   3442  N   VAL A 365     -27.934   1.109 -16.895  1.00 10.00      A   
ATOM   3443  HN  VAL A 365     -28.767   1.321 -16.416  1.00 10.00      A   
ATOM   3444  CA  VAL A 365     -27.997   0.373 -18.156  1.00 10.00      A   
ATOM   3445  CB  VAL A 365     -29.446  -0.038 -18.503  1.00 10.00      A   
ATOM   3446  CG1 VAL A 365     -29.520  -0.694 -19.876  1.00 10.00      A   
ATOM   3447  CG2 VAL A 365     -30.007  -0.968 -17.438  1.00 10.00      A   
ATOM   3448  C   VAL A 365     -27.420   1.225 -19.289  1.00 10.00      A   
ATOM   3449  O   VAL A 365     -26.642   0.739 -20.114  1.00 10.00      A   
ATOM   3450  N   SER A 366     -27.786   2.503 -19.296  1.00 10.00      A   
ATOM   3451  HN  SER A 366     -28.390   2.831 -18.589  1.00 10.00      A   
ATOM   3452  CA  SER A 366     -27.317   3.432 -20.317  1.00 10.00      A   
ATOM   3453  CB  SER A 366     -28.018   4.786 -20.172  1.00 10.00      A   
ATOM   3454  OG  SER A 366     -29.432   4.635 -20.151  1.00 10.00      A   
ATOM   3455  HG  SER A 366     -29.705   4.286 -19.291  1.00 10.00      A   
ATOM   3456  C   SER A 366     -25.799   3.608 -20.255  1.00 10.00      A   
ATOM   3457  O   SER A 366     -25.127   3.609 -21.282  1.00 10.00      A   
ATOM   3458  N   VAL A 367     -25.261   3.729 -19.042  1.00 10.00      A   
ATOM   3459  HN  VAL A 367     -25.845   3.698 -18.250  1.00 10.00      A   
ATOM   3460  CA  VAL A 367     -23.821   3.909 -18.862  1.00 10.00      A   
ATOM   3461  CB  VAL A 367     -23.458   4.315 -17.415  1.00 10.00      A   
ATOM   3462  CG1 VAL A 367     -21.980   4.650 -17.303  1.00 10.00      A   
ATOM   3463  CG2 VAL A 367     -24.293   5.501 -16.962  1.00 10.00      A   
ATOM   3464  C   VAL A 367     -23.050   2.649 -19.248  1.00 10.00      A   
ATOM   3465  O   VAL A 367     -22.008   2.722 -19.900  1.00 10.00      A   
ATOM   3466  N   SER A 368     -23.582   1.494 -18.869  1.00 10.00      A   
ATOM   3467  HN  SER A 368     -24.429   1.498 -18.372  1.00 10.00      A   
ATOM   3468  CA  SER A 368     -22.940   0.220 -19.165  1.00 10.00      A   
ATOM   3469  CB  SER A 368     -23.718  -0.924 -18.518  1.00 10.00      A   
ATOM   3470  OG  SER A 368     -23.864  -0.704 -17.128  1.00 10.00      A   
ATOM   3471  HG  SER A 368     -24.573  -0.064 -16.981  1.00 10.00      A   
ATOM   3472  C   SER A 368     -22.802  -0.017 -20.668  1.00 10.00      A   
ATOM   3473  O   SER A 368     -21.855  -0.664 -21.119  1.00 10.00      A   
ATOM   3474  N   MET A 369     -23.740   0.513 -21.439  1.00 10.00      A   
ATOM   3475  HN  MET A 369     -24.468   1.025 -21.028  1.00 10.00      A   
ATOM   3476  CA  MET A 369     -23.719   0.345 -22.886  1.00 10.00      A   
ATOM   3477  CB  MET A 369     -25.147   0.238 -23.431  1.00 10.00      A   
ATOM   3478  CG  MET A 369     -25.263  -0.594 -24.698  1.00 10.00      A   
ATOM   3479  SD  MET A 369     -26.906  -0.525 -25.442  1.00 10.00      A   
ATOM   3480  CE  MET A 369     -27.953  -0.795 -24.012  1.00 10.00      A   
ATOM   3481  C   MET A 369     -22.984   1.498 -23.564  1.00 10.00      A   
ATOM   3482  O   MET A 369     -22.663   1.433 -24.753  1.00 10.00      A   
ATOM   3483  N   GLY A 370     -22.717   2.550 -22.803  1.00 10.00      A   
ATOM   3484  HN  GLY A 370     -22.988   2.544 -21.861  1.00 10.00      A   
ATOM   3485  CA  GLY A 370     -22.031   3.702 -23.345  1.00 10.00      A   
ATOM   3486  C   GLY A 370     -20.537   3.643 -23.113  1.00 10.00      A   
ATOM   3487  O   GLY A 370     -19.757   3.995 -23.997  1.00 10.00      A   
ATOM   3488  N   CYS A 371     -20.137   3.193 -21.933  1.00 10.00      A   
ATOM   3489  HN  CYS A 371     -20.809   2.924 -21.265  1.00 10.00      A   
ATOM   3490  CA  CYS A 371     -18.727   3.098 -21.594  1.00 10.00      A   
ATOM   3491  CB  CYS A 371     -18.490   3.701 -20.213  1.00 10.00      A   
ATOM   3492  SG  CYS A 371     -19.376   5.253 -19.942  1.00 10.00      A   
ATOM   3493  HG  CYS A 371     -18.574   6.246 -20.309  1.00 10.00      A   
ATOM   3494  C   CYS A 371     -18.255   1.649 -21.627  1.00 10.00      A   
ATOM   3495  O   CYS A 371     -18.613   0.855 -20.759  1.00 10.00      A   
ATOM   3496  N   PRO A 372     -17.453   1.286 -22.642  1.00 10.00      A   
ATOM   3497  CA  PRO A 372     -16.932  -0.079 -22.798  1.00 10.00      A   
ATOM   3498  CB  PRO A 372     -16.484  -0.102 -24.258  1.00 10.00      A   
ATOM   3499  CG  PRO A 372     -16.081   1.304 -24.540  1.00 10.00      A   
ATOM   3500  CD  PRO A 372     -17.005   2.174 -23.734  1.00 10.00      A   
ATOM   3501  C   PRO A 372     -15.738  -0.356 -21.888  1.00 10.00      A   
ATOM   3502  O   PRO A 372     -15.302  -1.500 -21.738  1.00 10.00      A   
ATOM   3503  N   LYS A 373     -15.215   0.699 -21.284  1.00 10.00      A   
ATOM   3504  HN  LYS A 373     -15.613   1.581 -21.438  1.00 10.00      A   
ATOM   3505  CA  LYS A 373     -14.068   0.585 -20.397  1.00 10.00      A   
ATOM   3506  CB  LYS A 373     -13.184   1.828 -20.523  1.00 10.00      A   
ATOM   3507  CG  LYS A 373     -12.788   2.186 -21.946  1.00 10.00      A   
ATOM   3508  CD  LYS A 373     -11.855   1.147 -22.545  1.00 10.00      A   
ATOM   3509  CE  LYS A 373     -11.460   1.517 -23.965  1.00 10.00      A   
ATOM   3510  NZ  LYS A 373     -10.390   2.550 -24.003  1.00 10.00      A   
ATOM   3511  HZ1 LYS A 373      -9.500   2.160 -23.636  1.00 10.00      A   
ATOM   3512  HZ2 LYS A 373     -10.659   3.378 -23.421  1.00 10.00      A   
ATOM   3513  HZ3 LYS A 373     -10.237   2.866 -24.978  1.00 10.00      A   
ATOM   3514  C   LYS A 373     -14.520   0.415 -18.951  1.00 10.00      A   
ATOM   3515  O   LYS A 373     -13.697   0.231 -18.048  1.00 10.00      A   
ATOM   3516  N   LEU A 374     -15.831   0.481 -18.741  1.00 10.00      A   
ATOM   3517  HN  LEU A 374     -16.426   0.619 -19.502  1.00 10.00      A   
ATOM   3518  CA  LEU A 374     -16.410   0.344 -17.415  1.00 10.00      A   
ATOM   3519  CB  LEU A 374     -17.901   0.687 -17.447  1.00 10.00      A   
ATOM   3520  CG  LEU A 374     -18.465   1.442 -16.238  1.00 10.00      A   
ATOM   3521  CD1 LEU A 374     -19.886   1.897 -16.520  1.00 10.00      A   
ATOM   3522  CD2 LEU A 374     -18.427   0.578 -14.987  1.00 10.00      A   
ATOM   3523  C   LEU A 374     -16.211  -1.073 -16.900  1.00 10.00      A   
ATOM   3524  O   LEU A 374     -16.714  -2.036 -17.482  1.00 10.00      A   
ATOM   3525  N   GLU A 375     -15.457  -1.198 -15.824  1.00 10.00      A   
ATOM   3526  HN  GLU A 375     -15.061  -0.392 -15.421  1.00 10.00      A   
ATOM   3527  CA  GLU A 375     -15.191  -2.501 -15.233  1.00 10.00      A   
ATOM   3528  CB  GLU A 375     -13.736  -2.912 -15.466  1.00 10.00      A   
ATOM   3529  CG  GLU A 375     -12.714  -1.941 -14.896  1.00 10.00      A   
ATOM   3530  CD  GLU A 375     -11.309  -2.498 -14.926  1.00 10.00      A   
ATOM   3531  OE1 GLU A 375     -11.043  -3.482 -14.204  1.00 10.00      A   
ATOM   3532  OE2 GLU A 375     -10.464  -1.950 -15.665  1.00 10.00      A   
ATOM   3533  C   GLU A 375     -15.500  -2.508 -13.743  1.00 10.00      A   
ATOM   3534  O   GLU A 375     -15.420  -3.541 -13.086  1.00 10.00      A   
ATOM   3535  N   SER A 376     -15.836  -1.355 -13.198  1.00 10.00      A   
ATOM   3536  HN  SER A 376     -15.881  -0.550 -13.757  1.00 10.00      A   
ATOM   3537  CA  SER A 376     -16.146  -1.257 -11.780  1.00 10.00      A   
ATOM   3538  CB  SER A 376     -14.864  -0.982 -10.991  1.00 10.00      A   
ATOM   3539  OG  SER A 376     -13.819  -1.847 -11.421  1.00 10.00      A   
ATOM   3540  HG  SER A 376     -14.186  -2.518 -12.016  1.00 10.00      A   
ATOM   3541  C   SER A 376     -17.181  -0.164 -11.539  1.00 10.00      A   
ATOM   3542  O   SER A 376     -17.021   0.962 -12.002  1.00 10.00      A   
ATOM   3543  N   VAL A 377     -18.242  -0.496 -10.821  1.00 10.00      A   
ATOM   3544  HN  VAL A 377     -18.317  -1.403 -10.452  1.00 10.00      A   
ATOM   3545  CA  VAL A 377     -19.296   0.467 -10.557  1.00 10.00      A   
ATOM   3546  CB  VAL A 377     -20.333   0.503 -11.714  1.00 10.00      A   
ATOM   3547  CG1 VAL A 377     -20.957  -0.867 -11.941  1.00 10.00      A   
ATOM   3548  CG2 VAL A 377     -21.404   1.562 -11.480  1.00 10.00      A   
ATOM   3549  C   VAL A 377     -19.994   0.209  -9.223  1.00 10.00      A   
ATOM   3550  O   VAL A 377     -20.303  -0.932  -8.872  1.00 10.00      A   
ATOM   3551  N   LEU A 378     -20.200   1.286  -8.482  1.00 10.00      A   
ATOM   3552  HN  LEU A 378     -19.877   2.153  -8.818  1.00 10.00      A   
ATOM   3553  CA  LEU A 378     -20.886   1.247  -7.197  1.00 10.00      A   
ATOM   3554  CB  LEU A 378     -19.969   1.765  -6.078  1.00 10.00      A   
ATOM   3555  CG  LEU A 378     -20.582   1.901  -4.676  1.00 10.00      A   
ATOM   3556  CD1 LEU A 378     -21.305   0.629  -4.257  1.00 10.00      A   
ATOM   3557  CD2 LEU A 378     -19.508   2.254  -3.659  1.00 10.00      A   
ATOM   3558  C   LEU A 378     -22.142   2.102  -7.318  1.00 10.00      A   
ATOM   3559  O   LEU A 378     -22.063   3.327  -7.411  1.00 10.00      A   
ATOM   3560  N   TYR A 379     -23.293   1.450  -7.341  1.00 10.00      A   
ATOM   3561  HN  TYR A 379     -23.293   0.477  -7.224  1.00 10.00      A   
ATOM   3562  CA  TYR A 379     -24.560   2.144  -7.516  1.00 10.00      A   
ATOM   3563  CB  TYR A 379     -25.274   1.563  -8.740  1.00 10.00      A   
ATOM   3564  CG  TYR A 379     -26.233   2.505  -9.434  1.00 10.00      A   
ATOM   3565  CD1 TYR A 379     -25.944   3.858  -9.571  1.00 10.00      A   
ATOM   3566  CD2 TYR A 379     -27.422   2.031  -9.973  1.00 10.00      A   
ATOM   3567  CE1 TYR A 379     -26.815   4.709 -10.227  1.00 10.00      A   
ATOM   3568  CE2 TYR A 379     -28.299   2.873 -10.625  1.00 10.00      A   
ATOM   3569  CZ  TYR A 379     -27.992   4.211 -10.750  1.00 10.00      A   
ATOM   3570  OH  TYR A 379     -28.856   5.054 -11.413  1.00 10.00      A   
ATOM   3571  HH  TYR A 379     -29.725   4.633 -11.498  1.00 10.00      A   
ATOM   3572  C   TYR A 379     -25.458   2.018  -6.295  1.00 10.00      A   
ATOM   3573  O   TYR A 379     -25.526   0.962  -5.661  1.00 10.00      A   
ATOM   3574  N   PHE A 380     -26.146   3.107  -5.977  1.00 10.00      A   
ATOM   3575  HN  PHE A 380     -26.033   3.913  -6.524  1.00 10.00      A   
ATOM   3576  CA  PHE A 380     -27.070   3.148  -4.852  1.00 10.00      A   
ATOM   3577  CB  PHE A 380     -26.569   4.122  -3.784  1.00 10.00      A   
ATOM   3578  CG  PHE A 380     -25.466   3.594  -2.912  1.00 10.00      A   
ATOM   3579  CD1 PHE A 380     -24.151   3.597  -3.345  1.00 10.00      A   
ATOM   3580  CD2 PHE A 380     -25.745   3.112  -1.644  1.00 10.00      A   
ATOM   3581  CE1 PHE A 380     -23.136   3.131  -2.534  1.00 10.00      A   
ATOM   3582  CE2 PHE A 380     -24.733   2.643  -0.831  1.00 10.00      A   
ATOM   3583  CZ  PHE A 380     -23.427   2.653  -1.275  1.00 10.00      A   
ATOM   3584  C   PHE A 380     -28.432   3.612  -5.349  1.00 10.00      A   
ATOM   3585  O   PHE A 380     -28.584   4.765  -5.752  1.00 10.00      A   
ATOM   3586  N   CYS A 381     -29.418   2.732  -5.329  1.00 10.00      A   
ATOM   3587  HN  CYS A 381     -29.255   1.827  -4.977  1.00 10.00      A   
ATOM   3588  CA  CYS A 381     -30.749   3.088  -5.810  1.00 10.00      A   
ATOM   3589  CB  CYS A 381     -30.887   2.704  -7.284  1.00 10.00      A   
ATOM   3590  SG  CYS A 381     -30.050   1.163  -7.721  1.00 10.00      A   
ATOM   3591  HG  CYS A 381     -30.506   0.205  -6.920  1.00 10.00      A   
ATOM   3592  C   CYS A 381     -31.854   2.444  -4.974  1.00 10.00      A   
ATOM   3593  O   CYS A 381     -31.581   1.785  -3.968  1.00 10.00      A   
ATOM   3594  N   ARG A 382     -33.100   2.645  -5.393  1.00 10.00      A   
ATOM   3595  HN  ARG A 382     -33.254   3.179  -6.207  1.00 10.00      A   
ATOM   3596  CA  ARG A 382     -34.246   2.085  -4.687  1.00 10.00      A   
ATOM   3597  CB  ARG A 382     -35.317   3.153  -4.446  1.00 10.00      A   
ATOM   3598  CG  ARG A 382     -35.117   3.981  -3.191  1.00 10.00      A   
ATOM   3599  CD  ARG A 382     -34.260   5.204  -3.457  1.00 10.00      A   
ATOM   3600  NE  ARG A 382     -34.276   6.128  -2.323  1.00 10.00      A   
ATOM   3601  HE  ARG A 382     -34.970   5.985  -1.637  1.00 10.00      A   
ATOM   3602  CZ  ARG A 382     -33.425   7.140  -2.167  1.00 10.00      A   
ATOM   3603  NH1 ARG A 382     -32.480   7.376  -3.071  1.00 10.00      A   
ATOM   3604 HH11 ARG A 382     -32.386   6.768  -3.916  1.00 10.00      A   
ATOM   3605 HH12 ARG A 382     -31.823   8.175  -2.944  1.00 10.00      A   
ATOM   3606  NH2 ARG A 382     -33.507   7.906  -1.090  1.00 10.00      A   
ATOM   3607 HH21 ARG A 382     -32.839   8.701  -0.958  1.00 10.00      A   
ATOM   3608 HH22 ARG A 382     -34.232   7.716  -0.358  1.00 10.00      A   
ATOM   3609  C   ARG A 382     -34.851   0.921  -5.463  1.00 10.00      A   
ATOM   3610  O   ARG A 382     -34.921  -0.202  -4.966  1.00 10.00      A   
ATOM   3611  N   GLN A 383     -35.270   1.194  -6.692  1.00 10.00      A   
ATOM   3612  HN  GLN A 383     -35.155   2.098  -7.045  1.00 10.00      A   
ATOM   3613  CA  GLN A 383     -35.883   0.179  -7.534  1.00 10.00      A   
ATOM   3614  CB  GLN A 383     -36.926   0.812  -8.460  1.00 10.00      A   
ATOM   3615  CG  GLN A 383     -36.339   1.550  -9.654  1.00 10.00      A   
ATOM   3616  CD  GLN A 383     -37.383   2.303 -10.450  1.00 10.00      A   
ATOM   3617  OE1 GLN A 383     -38.339   2.851  -9.894  1.00 10.00      A   
ATOM   3618  NE2 GLN A 383     -37.215   2.322 -11.759  1.00 10.00      A   
ATOM   3619 HE21 GLN A 383     -36.430   1.850 -12.136  1.00 10.00      A   
ATOM   3620 HE22 GLN A 383     -37.875   2.801 -12.303  1.00 10.00      A   
ATOM   3621  C   GLN A 383     -34.830  -0.558  -8.355  1.00 10.00      A   
ATOM   3622  O   GLN A 383     -33.755  -0.021  -8.631  1.00 10.00      A   
ATOM   3623  N   MET A 384     -35.140  -1.792  -8.728  1.00 10.00      A   
ATOM   3624  HN  MET A 384     -36.003  -2.173  -8.452  1.00 10.00      A   
ATOM   3625  CA  MET A 384     -34.236  -2.613  -9.523  1.00 10.00      A   
ATOM   3626  CB  MET A 384     -33.237  -3.338  -8.617  1.00 10.00      A   
ATOM   3627  CG  MET A 384     -32.133  -4.071  -9.363  1.00 10.00      A   
ATOM   3628  SD  MET A 384     -31.361  -3.054 -10.638  1.00 10.00      A   
ATOM   3629  CE  MET A 384     -30.711  -1.709  -9.650  1.00 10.00      A   
ATOM   3630  C   MET A 384     -35.033  -3.620 -10.346  1.00 10.00      A   
ATOM   3631  O   MET A 384     -36.072  -4.115  -9.901  1.00 10.00      A   
ATOM   3632  N   THR A 385     -34.549  -3.910 -11.545  1.00 10.00      A   
ATOM   3633  HN  THR A 385     -33.716  -3.485 -11.839  1.00 10.00      A   
ATOM   3634  CA  THR A 385     -35.216  -4.851 -12.434  1.00 10.00      A   
ATOM   3635  CB  THR A 385     -35.746  -4.137 -13.692  1.00 10.00      A   
ATOM   3636  OG1 THR A 385     -36.549  -3.021 -13.299  1.00 10.00      A   
ATOM   3637  HG1 THR A 385     -36.114  -2.195 -13.563  1.00 10.00      A   
ATOM   3638  CG2 THR A 385     -36.590  -5.080 -14.533  1.00 10.00      A   
ATOM   3639  C   THR A 385     -34.267  -5.969 -12.858  1.00 10.00      A   
ATOM   3640  O   THR A 385     -33.106  -5.716 -13.195  1.00 10.00      A   
ATOM   3641  N   ASN A 386     -34.772  -7.196 -12.850  1.00 10.00      A   
ATOM   3642  HN  ASN A 386     -35.716  -7.320 -12.578  1.00 10.00      A   
ATOM   3643  CA  ASN A 386     -33.982  -8.365 -13.227  1.00 10.00      A   
ATOM   3644  CB  ASN A 386     -34.816  -9.643 -13.092  1.00 10.00      A   
ATOM   3645  CG  ASN A 386     -34.744 -10.269 -11.712  1.00 10.00      A   
ATOM   3646  OD1 ASN A 386     -33.665 -10.413 -11.135  1.00 10.00      A   
ATOM   3647  ND2 ASN A 386     -35.896 -10.635 -11.167  1.00 10.00      A   
ATOM   3648 HD21 ASN A 386     -36.718 -10.482 -11.681  1.00 10.00      A   
ATOM   3649 HD22 ASN A 386     -35.879 -11.041 -10.269  1.00 10.00      A   
ATOM   3650  C   ASN A 386     -33.462  -8.242 -14.653  1.00 10.00      A   
ATOM   3651  O   ASN A 386     -32.284  -8.484 -14.914  1.00 10.00      A   
ATOM   3652  N   ALA A 387     -34.344  -7.854 -15.570  1.00 10.00      A   
ATOM   3653  HN  ALA A 387     -35.272  -7.680 -15.297  1.00 10.00      A   
ATOM   3654  CA  ALA A 387     -33.972  -7.693 -16.974  1.00 10.00      A   
ATOM   3655  CB  ALA A 387     -35.183  -7.310 -17.810  1.00 10.00      A   
ATOM   3656  C   ALA A 387     -32.867  -6.654 -17.129  1.00 10.00      A   
ATOM   3657  O   ALA A 387     -31.981  -6.795 -17.974  1.00 10.00      A   
ATOM   3658  N   ALA A 388     -32.920  -5.616 -16.300  1.00 10.00      A   
ATOM   3659  HN  ALA A 388     -33.647  -5.564 -15.645  1.00 10.00      A   
ATOM   3660  CA  ALA A 388     -31.917  -4.563 -16.336  1.00 10.00      A   
ATOM   3661  CB  ALA A 388     -32.300  -3.422 -15.409  1.00 10.00      A   
ATOM   3662  C   ALA A 388     -30.554  -5.129 -15.959  1.00 10.00      A   
ATOM   3663  O   ALA A 388     -29.556  -4.862 -16.627  1.00 10.00      A   
ATOM   3664  N   LEU A 389     -30.533  -5.935 -14.899  1.00 10.00      A   
ATOM   3665  HN  LEU A 389     -31.371  -6.116 -14.424  1.00 10.00      A   
ATOM   3666  CA  LEU A 389     -29.304  -6.561 -14.423  1.00 10.00      A   
ATOM   3667  CB  LEU A 389     -29.568  -7.350 -13.140  1.00 10.00      A   
ATOM   3668  CG  LEU A 389     -29.979  -6.529 -11.918  1.00 10.00      A   
ATOM   3669  CD1 LEU A 389     -30.419  -7.441 -10.785  1.00 10.00      A   
ATOM   3670  CD2 LEU A 389     -28.835  -5.632 -11.470  1.00 10.00      A   
ATOM   3671  C   LEU A 389     -28.718  -7.471 -15.497  1.00 10.00      A   
ATOM   3672  O   LEU A 389     -27.511  -7.449 -15.755  1.00 10.00      A   
ATOM   3673  N   ILE A 390     -29.582  -8.261 -16.131  1.00 10.00      A   
ATOM   3674  HN  ILE A 390     -30.528  -8.246 -15.863  1.00 10.00      A   
ATOM   3675  CA  ILE A 390     -29.158  -9.166 -17.200  1.00 10.00      A   
ATOM   3676  CB  ILE A 390     -30.340 -10.002 -17.744  1.00 10.00      A   
ATOM   3677  CG1 ILE A 390     -30.950 -10.855 -16.626  1.00 10.00      A   
ATOM   3678  CG2 ILE A 390     -29.893 -10.886 -18.903  1.00 10.00      A   
ATOM   3679  CD1 ILE A 390     -32.312 -11.432 -16.960  1.00 10.00      A   
ATOM   3680  C   ILE A 390     -28.543  -8.359 -18.336  1.00 10.00      A   
ATOM   3681  O   ILE A 390     -27.518  -8.740 -18.900  1.00 10.00      A   
ATOM   3682  N   THR A 391     -29.172  -7.228 -18.640  1.00 10.00      A   
ATOM   3683  HN  THR A 391     -29.984  -6.992 -18.144  1.00 10.00      A   
ATOM   3684  CA  THR A 391     -28.700  -6.336 -19.689  1.00 10.00      A   
ATOM   3685  CB  THR A 391     -29.669  -5.153 -19.892  1.00 10.00      A   
ATOM   3686  OG1 THR A 391     -30.985  -5.649 -20.192  1.00 10.00      A   
ATOM   3687  HG1 THR A 391     -31.280  -6.240 -19.479  1.00 10.00      A   
ATOM   3688  CG2 THR A 391     -29.200  -4.257 -21.025  1.00 10.00      A   
ATOM   3689  C   THR A 391     -27.300  -5.814 -19.363  1.00 10.00      A   
ATOM   3690  O   THR A 391     -26.407  -5.847 -20.209  1.00 10.00      A   
ATOM   3691  N   ILE A 392     -27.114  -5.358 -18.127  1.00 10.00      A   
ATOM   3692  HN  ILE A 392     -27.865  -5.372 -17.496  1.00 10.00      A   
ATOM   3693  CA  ILE A 392     -25.824  -4.837 -17.681  1.00 10.00      A   
ATOM   3694  CB  ILE A 392     -25.908  -4.302 -16.233  1.00 10.00      A   
ATOM   3695  CG1 ILE A 392     -26.907  -3.145 -16.150  1.00 10.00      A   
ATOM   3696  CG2 ILE A 392     -24.537  -3.860 -15.731  1.00 10.00      A   
ATOM   3697  CD1 ILE A 392     -27.281  -2.768 -14.731  1.00 10.00      A   
ATOM   3698  C   ILE A 392     -24.745  -5.917 -17.763  1.00 10.00      A   
ATOM   3699  O   ILE A 392     -23.616  -5.658 -18.191  1.00 10.00      A   
ATOM   3700  N   ALA A 393     -25.101  -7.129 -17.361  1.00 10.00      A   
ATOM   3701  HN  ALA A 393     -26.013  -7.269 -17.023  1.00 10.00      A   
ATOM   3702  CA  ALA A 393     -24.175  -8.255 -17.389  1.00 10.00      A   
ATOM   3703  CB  ALA A 393     -24.816  -9.483 -16.765  1.00 10.00      A   
ATOM   3704  C   ALA A 393     -23.732  -8.563 -18.814  1.00 10.00      A   
ATOM   3705  O   ALA A 393     -22.548  -8.775 -19.073  1.00 10.00      A   
ATOM   3706  N   ARG A 394     -24.690  -8.577 -19.734  1.00 10.00      A   
ATOM   3707  HN  ARG A 394     -25.619  -8.402 -19.461  1.00 10.00      A   
ATOM   3708  CA  ARG A 394     -24.398  -8.858 -21.134  1.00 10.00      A   
ATOM   3709  CB  ARG A 394     -25.662  -9.276 -21.892  1.00 10.00      A   
ATOM   3710  CG  ARG A 394     -26.383 -10.473 -21.290  1.00 10.00      A   
ATOM   3711  CD  ARG A 394     -27.176 -11.240 -22.339  1.00 10.00      A   
ATOM   3712  NE  ARG A 394     -26.298 -11.959 -23.267  1.00 10.00      A   
ATOM   3713  HE  ARG A 394     -25.603 -11.433 -23.723  1.00 10.00      A   
ATOM   3714  CZ  ARG A 394     -26.377 -13.267 -23.523  1.00 10.00      A   
ATOM   3715  NH1 ARG A 394     -27.299 -14.022 -22.929  1.00 10.00      A   
ATOM   3716 HH11 ARG A 394     -27.973 -13.602 -22.255  1.00 10.00      A   
ATOM   3717 HH12 ARG A 394     -27.349 -15.046 -23.134  1.00 10.00      A   
ATOM   3718  NH2 ARG A 394     -25.523 -13.822 -24.374  1.00 10.00      A   
ATOM   3719 HH21 ARG A 394     -25.575 -14.843 -24.583  1.00 10.00      A   
ATOM   3720 HH22 ARG A 394     -24.791 -13.238 -24.842  1.00 10.00      A   
ATOM   3721  C   ARG A 394     -23.735  -7.659 -21.812  1.00 10.00      A   
ATOM   3722  O   ARG A 394     -23.142  -7.784 -22.887  1.00 10.00      A   
ATOM   3723  N   ASN A 395     -23.839  -6.497 -21.180  1.00 10.00      A   
ATOM   3724  HN  ASN A 395     -24.333  -6.458 -20.334  1.00 10.00      A   
ATOM   3725  CA  ASN A 395     -23.241  -5.278 -21.713  1.00 10.00      A   
ATOM   3726  CB  ASN A 395     -23.956  -4.018 -21.195  1.00 10.00      A   
ATOM   3727  CG  ASN A 395     -25.175  -3.633 -22.014  1.00 10.00      A   
ATOM   3728  OD1 ASN A 395     -26.076  -2.956 -21.521  1.00 10.00      A   
ATOM   3729  ND2 ASN A 395     -25.214  -4.059 -23.268  1.00 10.00      A   
ATOM   3730 HD21 ASN A 395     -24.461  -4.592 -23.602  1.00 10.00      A   
ATOM   3731 HD22 ASN A 395     -25.995  -3.825 -23.816  1.00 10.00      A   
ATOM   3732  C   ASN A 395     -21.761  -5.210 -21.370  1.00 10.00      A   
ATOM   3733  O   ASN A 395     -20.916  -5.023 -22.247  1.00 10.00      A   
ATOM   3734  N   ARG A 396     -21.448  -5.379 -20.092  1.00 10.00      A   
ATOM   3735  HN  ARG A 396     -22.165  -5.550 -19.439  1.00 10.00      A   
ATOM   3736  CA  ARG A 396     -20.068  -5.321 -19.634  1.00 10.00      A   
ATOM   3737  CB  ARG A 396     -19.886  -4.183 -18.628  1.00 10.00      A   
ATOM   3738  CG  ARG A 396     -20.149  -2.802 -19.200  1.00 10.00      A   
ATOM   3739  CD  ARG A 396     -18.879  -2.155 -19.738  1.00 10.00      A   
ATOM   3740  NE  ARG A 396     -18.302  -2.879 -20.871  1.00 10.00      A   
ATOM   3741  HE  ARG A 396     -17.535  -3.472 -20.682  1.00 10.00      A   
ATOM   3742  CZ  ARG A 396     -18.740  -2.780 -22.125  1.00 10.00      A   
ATOM   3743  NH1 ARG A 396     -19.767  -1.990 -22.418  1.00 10.00      A   
ATOM   3744 HH11 ARG A 396     -20.242  -1.433 -21.670  1.00 10.00      A   
ATOM   3745 HH12 ARG A 396     -20.103  -1.922 -23.403  1.00 10.00      A   
ATOM   3746  NH2 ARG A 396     -18.133  -3.455 -23.096  1.00 10.00      A   
ATOM   3747 HH21 ARG A 396     -17.311  -4.061 -22.881  1.00 10.00      A   
ATOM   3748 HH22 ARG A 396     -18.480  -3.383 -24.081  1.00 10.00      A   
ATOM   3749  C   ARG A 396     -19.621  -6.640 -19.016  1.00 10.00      A   
ATOM   3750  O   ARG A 396     -19.722  -6.833 -17.804  1.00 10.00      A   
ATOM   3751  N   PRO A 397     -19.127  -7.574 -19.843  1.00 10.00      A   
ATOM   3752  CA  PRO A 397     -18.647  -8.870 -19.363  1.00 10.00      A   
ATOM   3753  CB  PRO A 397     -18.651  -9.724 -20.630  1.00 10.00      A   
ATOM   3754  CG  PRO A 397     -18.390  -8.757 -21.733  1.00 10.00      A   
ATOM   3755  CD  PRO A 397     -19.005  -7.448 -21.309  1.00 10.00      A   
ATOM   3756  C   PRO A 397     -17.229  -8.745 -18.813  1.00 10.00      A   
ATOM   3757  O   PRO A 397     -16.621  -9.721 -18.376  1.00 10.00      A   
ATOM   3758  N   ASN A 398     -16.716  -7.523 -18.828  1.00 10.00      A   
ATOM   3759  HN  ASN A 398     -17.261  -6.787 -19.178  1.00 10.00      A   
ATOM   3760  CA  ASN A 398     -15.373  -7.235 -18.344  1.00 10.00      A   
ATOM   3761  CB  ASN A 398     -14.683  -6.241 -19.284  1.00 10.00      A   
ATOM   3762  CG  ASN A 398     -15.408  -4.909 -19.359  1.00 10.00      A   
ATOM   3763  OD1 ASN A 398     -16.407  -4.766 -20.066  1.00 10.00      A   
ATOM   3764  ND2 ASN A 398     -14.905  -3.924 -18.636  1.00 10.00      A   
ATOM   3765 HD21 ASN A 398     -14.104  -4.107 -18.102  1.00 10.00      A   
ATOM   3766 HD22 ASN A 398     -15.364  -3.056 -18.654  1.00 10.00      A   
ATOM   3767  C   ASN A 398     -15.428  -6.666 -16.930  1.00 10.00      A   
ATOM   3768  O   ASN A 398     -14.414  -6.224 -16.390  1.00 10.00      A   
ATOM   3769  N   MET A 399     -16.624  -6.684 -16.348  1.00 10.00      A   
ATOM   3770  HN  MET A 399     -17.385  -7.052 -16.843  1.00 10.00      A   
ATOM   3771  CA  MET A 399     -16.843  -6.175 -14.998  1.00 10.00      A   
ATOM   3772  CB  MET A 399     -18.330  -6.275 -14.633  1.00 10.00      A   
ATOM   3773  CG  MET A 399     -18.675  -5.820 -13.223  1.00 10.00      A   
ATOM   3774  SD  MET A 399     -18.483  -4.043 -12.996  1.00 10.00      A   
ATOM   3775  CE  MET A 399     -19.639  -3.426 -14.216  1.00 10.00      A   
ATOM   3776  C   MET A 399     -15.997  -6.934 -13.980  1.00 10.00      A   
ATOM   3777  O   MET A 399     -15.980  -8.164 -13.965  1.00 10.00      A   
ATOM   3778  N   THR A 400     -15.278  -6.192 -13.154  1.00 10.00      A   
ATOM   3779  HN  THR A 400     -15.300  -5.212 -13.249  1.00 10.00      A   
ATOM   3780  CA  THR A 400     -14.428  -6.782 -12.131  1.00 10.00      A   
ATOM   3781  CB  THR A 400     -12.989  -6.247 -12.239  1.00 10.00      A   
ATOM   3782  OG1 THR A 400     -13.029  -4.843 -12.517  1.00 10.00      A   
ATOM   3783  HG1 THR A 400     -12.333  -4.623 -13.148  1.00 10.00      A   
ATOM   3784  CG2 THR A 400     -12.241  -6.954 -13.356  1.00 10.00      A   
ATOM   3785  C   THR A 400     -14.965  -6.495 -10.731  1.00 10.00      A   
ATOM   3786  O   THR A 400     -14.747  -7.270  -9.799  1.00 10.00      A   
ATOM   3787  N   ARG A 401     -15.676  -5.383 -10.584  1.00 10.00      A   
ATOM   3788  HN  ARG A 401     -15.834  -4.810 -11.366  1.00 10.00      A   
ATOM   3789  CA  ARG A 401     -16.236  -4.995  -9.295  1.00 10.00      A   
ATOM   3790  CB  ARG A 401     -15.343  -3.959  -8.605  1.00 10.00      A   
ATOM   3791  CG  ARG A 401     -14.061  -4.526  -8.018  1.00 10.00      A   
ATOM   3792  CD  ARG A 401     -12.973  -3.469  -7.937  1.00 10.00      A   
ATOM   3793  NE  ARG A 401     -12.532  -3.038  -9.267  1.00 10.00      A   
ATOM   3794  HE  ARG A 401     -13.218  -2.972  -9.971  1.00 10.00      A   
ATOM   3795  CZ  ARG A 401     -11.279  -2.702  -9.564  1.00 10.00      A   
ATOM   3796  NH1 ARG A 401     -10.342  -2.732  -8.635  1.00 10.00      A   
ATOM   3797 HH11 ARG A 401      -9.357  -2.472  -8.856  1.00 10.00      A   
ATOM   3798 HH12 ARG A 401     -10.584  -3.010  -7.657  1.00 10.00      A   
ATOM   3799  NH2 ARG A 401     -10.968  -2.332 -10.805  1.00 10.00      A   
ATOM   3800 HH21 ARG A 401      -9.991  -2.067 -11.045  1.00 10.00      A   
ATOM   3801 HH22 ARG A 401     -11.708  -2.307 -11.540  1.00 10.00      A   
ATOM   3802  C   ARG A 401     -17.651  -4.448  -9.452  1.00 10.00      A   
ATOM   3803  O   ARG A 401     -17.847  -3.276  -9.782  1.00 10.00      A   
ATOM   3804  N   PHE A 402     -18.633  -5.304  -9.214  1.00 10.00      A   
ATOM   3805  HN  PHE A 402     -18.413  -6.222  -8.942  1.00 10.00      A   
ATOM   3806  CA  PHE A 402     -20.030  -4.910  -9.327  1.00 10.00      A   
ATOM   3807  CB  PHE A 402     -20.823  -5.944 -10.132  1.00 10.00      A   
ATOM   3808  CG  PHE A 402     -22.177  -5.464 -10.570  1.00 10.00      A   
ATOM   3809  CD1 PHE A 402     -22.304  -4.513 -11.568  1.00 10.00      A   
ATOM   3810  CD2 PHE A 402     -23.326  -5.967  -9.982  1.00 10.00      A   
ATOM   3811  CE1 PHE A 402     -23.551  -4.074 -11.970  1.00 10.00      A   
ATOM   3812  CE2 PHE A 402     -24.575  -5.534 -10.378  1.00 10.00      A   
ATOM   3813  CZ  PHE A 402     -24.689  -4.586 -11.374  1.00 10.00      A   
ATOM   3814  C   PHE A 402     -20.641  -4.714  -7.942  1.00 10.00      A   
ATOM   3815  O   PHE A 402     -21.178  -5.646  -7.339  1.00 10.00      A   
ATOM   3816  N   ARG A 403     -20.537  -3.497  -7.434  1.00 10.00      A   
ATOM   3817  HN  ARG A 403     -20.103  -2.792  -7.963  1.00 10.00      A   
ATOM   3818  CA  ARG A 403     -21.076  -3.172  -6.126  1.00 10.00      A   
ATOM   3819  CB  ARG A 403     -20.091  -2.308  -5.326  1.00 10.00      A   
ATOM   3820  CG  ARG A 403     -18.800  -3.017  -4.939  1.00 10.00      A   
ATOM   3821  CD  ARG A 403     -17.910  -2.127  -4.079  1.00 10.00      A   
ATOM   3822  NE  ARG A 403     -18.444  -1.960  -2.727  1.00 10.00      A   
ATOM   3823  HE  ARG A 403     -19.413  -2.117  -2.600  1.00 10.00      A   
ATOM   3824  CZ  ARG A 403     -17.715  -1.613  -1.668  1.00 10.00      A   
ATOM   3825  NH1 ARG A 403     -16.412  -1.387  -1.795  1.00 10.00      A   
ATOM   3826 HH11 ARG A 403     -15.953  -1.475  -2.725  1.00 10.00      A   
ATOM   3827 HH12 ARG A 403     -15.833  -1.124  -0.957  1.00 10.00      A   
ATOM   3828  NH2 ARG A 403     -18.293  -1.484  -0.483  1.00 10.00      A   
ATOM   3829 HH21 ARG A 403     -17.729  -1.218   0.353  1.00 10.00      A   
ATOM   3830 HH22 ARG A 403     -19.326  -1.648  -0.384  1.00 10.00      A   
ATOM   3831  C   ARG A 403     -22.420  -2.467  -6.280  1.00 10.00      A   
ATOM   3832  O   ARG A 403     -22.494  -1.342  -6.778  1.00 10.00      A   
ATOM   3833  N   LEU A 404     -23.487  -3.144  -5.892  1.00 10.00      A   
ATOM   3834  HN  LEU A 404     -23.374  -4.048  -5.527  1.00 10.00      A   
ATOM   3835  CA  LEU A 404     -24.824  -2.576  -5.988  1.00 10.00      A   
ATOM   3836  CB  LEU A 404     -25.660  -3.339  -7.018  1.00 10.00      A   
ATOM   3837  CG  LEU A 404     -27.101  -2.857  -7.219  1.00 10.00      A   
ATOM   3838  CD1 LEU A 404     -27.132  -1.405  -7.666  1.00 10.00      A   
ATOM   3839  CD2 LEU A 404     -27.826  -3.740  -8.222  1.00 10.00      A   
ATOM   3840  C   LEU A 404     -25.498  -2.595  -4.625  1.00 10.00      A   
ATOM   3841  O   LEU A 404     -25.520  -3.623  -3.949  1.00 10.00      A   
ATOM   3842  N   CYS A 405     -26.029  -1.458  -4.215  1.00 10.00      A   
ATOM   3843  HN  CYS A 405     -25.971  -0.661  -4.790  1.00 10.00      A   
ATOM   3844  CA  CYS A 405     -26.690  -1.356  -2.930  1.00 10.00      A   
ATOM   3845  CB  CYS A 405     -25.879  -0.455  -1.994  1.00 10.00      A   
ATOM   3846  SG  CYS A 405     -26.025  -0.854  -0.234  1.00 10.00      A   
ATOM   3847  HG  CYS A 405     -24.794  -0.944   0.264  1.00 10.00      A   
ATOM   3848  C   CYS A 405     -28.099  -0.810  -3.098  1.00 10.00      A   
ATOM   3849  O   CYS A 405     -28.306   0.230  -3.731  1.00 10.00      A   
ATOM   3850  N   ILE A 406     -29.071  -1.528  -2.553  1.00 10.00      A   
ATOM   3851  HN  ILE A 406     -28.846  -2.359  -2.080  1.00 10.00      A   
ATOM   3852  CA  ILE A 406     -30.460  -1.108  -2.626  1.00 10.00      A   
ATOM   3853  CB  ILE A 406     -31.396  -2.281  -2.981  1.00 10.00      A   
ATOM   3854  CG1 ILE A 406     -31.002  -2.875  -4.337  1.00 10.00      A   
ATOM   3855  CG2 ILE A 406     -32.843  -1.814  -3.006  1.00 10.00      A   
ATOM   3856  CD1 ILE A 406     -31.901  -3.997  -4.807  1.00 10.00      A   
ATOM   3857  C   ILE A 406     -30.878  -0.493  -1.294  1.00 10.00      A   
ATOM   3858  O   ILE A 406     -30.701  -1.104  -0.238  1.00 10.00      A   
ATOM   3859  N   ILE A 407     -31.417   0.722  -1.354  1.00 10.00      A   
ATOM   3860  HN  ILE A 407     -31.526   1.148  -2.235  1.00 10.00      A   
ATOM   3861  CA  ILE A 407     -31.846   1.451  -0.163  1.00 10.00      A   
ATOM   3862  CB  ILE A 407     -32.329   2.877  -0.524  1.00 10.00      A   
ATOM   3863  CG1 ILE A 407     -31.244   3.625  -1.302  1.00 10.00      A   
ATOM   3864  CG2 ILE A 407     -32.725   3.663   0.721  1.00 10.00      A   
ATOM   3865  CD1 ILE A 407     -29.933   3.763  -0.555  1.00 10.00      A   
ATOM   3866  C   ILE A 407     -32.937   0.708   0.609  1.00 10.00      A   
ATOM   3867  O   ILE A 407     -33.010   0.794   1.833  1.00 10.00      A   
ATOM   3868  N   GLU A 408     -33.777  -0.029  -0.100  1.00 10.00      A   
ATOM   3869  HN  GLU A 408     -33.656  -0.097  -1.070  1.00 10.00      A   
ATOM   3870  CA  GLU A 408     -34.860  -0.768   0.539  1.00 10.00      A   
ATOM   3871  CB  GLU A 408     -36.140  -0.661  -0.298  1.00 10.00      A   
ATOM   3872  CG  GLU A 408     -37.381  -1.262   0.351  1.00 10.00      A   
ATOM   3873  CD  GLU A 408     -37.758  -0.600   1.664  1.00 10.00      A   
ATOM   3874  OE1 GLU A 408     -37.180   0.452   1.999  1.00 10.00      A   
ATOM   3875  OE2 GLU A 408     -38.635  -1.139   2.371  1.00 10.00      A   
ATOM   3876  C   GLU A 408     -34.474  -2.228   0.754  1.00 10.00      A   
ATOM   3877  O   GLU A 408     -34.145  -2.936  -0.198  1.00 10.00      A   
ATOM   3878  N   PRO A 409     -34.508  -2.694   2.013  1.00 10.00      A   
ATOM   3879  CA  PRO A 409     -34.159  -4.075   2.365  1.00 10.00      A   
ATOM   3880  CB  PRO A 409     -34.172  -4.081   3.901  1.00 10.00      A   
ATOM   3881  CG  PRO A 409     -34.199  -2.644   4.307  1.00 10.00      A   
ATOM   3882  CD  PRO A 409     -34.888  -1.910   3.197  1.00 10.00      A   
ATOM   3883  C   PRO A 409     -35.181  -5.074   1.835  1.00 10.00      A   
ATOM   3884  O   PRO A 409     -36.391  -4.860   1.951  1.00 10.00      A   
ATOM   3885  N   LYS A 410     -34.679  -6.157   1.246  1.00 10.00      A   
ATOM   3886  HN  LYS A 410     -33.703  -6.250   1.180  1.00 10.00      A   
ATOM   3887  CA  LYS A 410     -35.521  -7.216   0.695  1.00 10.00      A   
ATOM   3888  CB  LYS A 410     -36.370  -7.885   1.783  1.00 10.00      A   
ATOM   3889  CG  LYS A 410     -35.574  -8.487   2.931  1.00 10.00      A   
ATOM   3890  CD  LYS A 410     -36.499  -8.924   4.056  1.00 10.00      A   
ATOM   3891  CE  LYS A 410     -35.723  -9.426   5.263  1.00 10.00      A   
ATOM   3892  NZ  LYS A 410     -36.629  -9.800   6.384  1.00 10.00      A   
ATOM   3893  HZ1 LYS A 410     -37.249 -10.587   6.098  1.00 10.00      A   
ATOM   3894  HZ2 LYS A 410     -37.224  -8.988   6.650  1.00 10.00      A   
ATOM   3895  HZ3 LYS A 410     -36.077 -10.088   7.215  1.00 10.00      A   
ATOM   3896  C   LYS A 410     -36.409  -6.719  -0.448  1.00 10.00      A   
ATOM   3897  O   LYS A 410     -37.496  -7.250  -0.675  1.00 10.00      A   
ATOM   3898  N   ALA A 411     -35.937  -5.709  -1.170  1.00 10.00      A   
ATOM   3899  HN  ALA A 411     -35.067  -5.325  -0.939  1.00 10.00      A   
ATOM   3900  CA  ALA A 411     -36.689  -5.156  -2.294  1.00 10.00      A   
ATOM   3901  CB  ALA A 411     -36.233  -3.737  -2.601  1.00 10.00      A   
ATOM   3902  C   ALA A 411     -36.537  -6.033  -3.532  1.00 10.00      A   
ATOM   3903  O   ALA A 411     -35.431  -6.215  -4.041  1.00 10.00      A   
ATOM   3904  N   PRO A 412     -37.640  -6.605  -4.027  1.00 10.00      A   
ATOM   3905  CA  PRO A 412     -37.617  -7.460  -5.211  1.00 10.00      A   
ATOM   3906  CB  PRO A 412     -38.825  -8.364  -4.965  1.00 10.00      A   
ATOM   3907  CG  PRO A 412     -39.806  -7.490  -4.250  1.00 10.00      A   
ATOM   3908  CD  PRO A 412     -39.002  -6.476  -3.470  1.00 10.00      A   
ATOM   3909  C   PRO A 412     -37.824  -6.651  -6.491  1.00 10.00      A   
ATOM   3910  O   PRO A 412     -37.859  -5.418  -6.455  1.00 10.00      A   
ATOM   3911  N   ASP A 413     -37.955  -7.354  -7.610  1.00 10.00      A   
ATOM   3912  HN  ASP A 413     -37.897  -8.337  -7.563  1.00 10.00      A   
ATOM   3913  CA  ASP A 413     -38.188  -6.723  -8.907  1.00 10.00      A   
ATOM   3914  CB  ASP A 413     -38.288  -7.823  -9.973  1.00 10.00      A   
ATOM   3915  CG  ASP A 413     -38.371  -7.307 -11.393  1.00 10.00      A   
ATOM   3916  OD1 ASP A 413     -39.448  -6.820 -11.786  1.00 10.00      A   
ATOM   3917  OD2 ASP A 413     -37.371  -7.428 -12.133  1.00 10.00      A   
ATOM   3918  C   ASP A 413     -39.497  -5.941  -8.835  1.00 10.00      A   
ATOM   3919  O   ASP A 413     -40.534  -6.509  -8.516  1.00 10.00      A   
ATOM   3920  N   TYR A 414     -39.454  -4.645  -9.119  1.00 10.00      A   
ATOM   3921  HN  TYR A 414     -38.601  -4.237  -9.394  1.00 10.00      A   
ATOM   3922  CA  TYR A 414     -40.653  -3.813  -9.028  1.00 10.00      A   
ATOM   3923  CB  TYR A 414     -40.296  -2.331  -8.863  1.00 10.00      A   
ATOM   3924  CG  TYR A 414     -39.763  -1.668 -10.117  1.00 10.00      A   
ATOM   3925  CD1 TYR A 414     -40.613  -0.997 -10.989  1.00 10.00      A   
ATOM   3926  CD2 TYR A 414     -38.411  -1.710 -10.428  1.00 10.00      A   
ATOM   3927  CE1 TYR A 414     -40.132  -0.390 -12.132  1.00 10.00      A   
ATOM   3928  CE2 TYR A 414     -37.923  -1.103 -11.568  1.00 10.00      A   
ATOM   3929  CZ  TYR A 414     -38.785  -0.448 -12.418  1.00 10.00      A   
ATOM   3930  OH  TYR A 414     -38.298   0.150 -13.558  1.00 10.00      A   
ATOM   3931  HH  TYR A 414     -37.407  -0.200 -13.747  1.00 10.00      A   
ATOM   3932  C   TYR A 414     -41.628  -4.013 -10.188  1.00 10.00      A   
ATOM   3933  O   TYR A 414     -42.755  -3.519 -10.146  1.00 10.00      A   
ATOM   3934  N   LEU A 415     -41.212  -4.730 -11.215  1.00 10.00      A   
ATOM   3935  HN  LEU A 415     -40.310  -5.123 -11.203  1.00 10.00      A   
ATOM   3936  CA  LEU A 415     -42.072  -4.958 -12.359  1.00 10.00      A   
ATOM   3937  CB  LEU A 415     -41.273  -4.869 -13.660  1.00 10.00      A   
ATOM   3938  CG  LEU A 415     -40.890  -3.459 -14.111  1.00 10.00      A   
ATOM   3939  CD1 LEU A 415     -39.968  -3.513 -15.317  1.00 10.00      A   
ATOM   3940  CD2 LEU A 415     -42.136  -2.642 -14.420  1.00 10.00      A   
ATOM   3941  C   LEU A 415     -42.794  -6.293 -12.253  1.00 10.00      A   
ATOM   3942  O   LEU A 415     -44.026  -6.344 -12.277  1.00 10.00      A   
ATOM   3943  N   THR A 416     -42.028  -7.365 -12.115  1.00 10.00      A   
ATOM   3944  HN  THR A 416     -41.045  -7.251 -12.081  1.00 10.00      A   
ATOM   3945  CA  THR A 416     -42.593  -8.705 -12.023  1.00 10.00      A   
ATOM   3946  CB  THR A 416     -41.678  -9.737 -12.710  1.00 10.00      A   
ATOM   3947  OG1 THR A 416     -40.877  -9.072 -13.701  1.00 10.00      A   
ATOM   3948  HG1 THR A 416     -40.002  -8.888 -13.334  1.00 10.00      A   
ATOM   3949  CG2 THR A 416     -42.509 -10.820 -13.383  1.00 10.00      A   
ATOM   3950  C   THR A 416     -42.849  -9.119 -10.575  1.00 10.00      A   
ATOM   3951  O   THR A 416     -43.531 -10.111 -10.317  1.00 10.00      A   
ATOM   3952  N   LEU A 417     -42.311  -8.346  -9.636  1.00 10.00      A   
ATOM   3953  HN  LEU A 417     -41.784  -7.563  -9.908  1.00 10.00      A   
ATOM   3954  CA  LEU A 417     -42.478  -8.625  -8.208  1.00 10.00      A   
ATOM   3955  CB  LEU A 417     -43.947  -8.505  -7.780  1.00 10.00      A   
ATOM   3956  CG  LEU A 417     -44.584  -7.115  -7.917  1.00 10.00      A   
ATOM   3957  CD1 LEU A 417     -46.037  -7.146  -7.469  1.00 10.00      A   
ATOM   3958  CD2 LEU A 417     -43.801  -6.069  -7.132  1.00 10.00      A   
ATOM   3959  C   LEU A 417     -41.898  -9.990  -7.839  1.00 10.00      A   
ATOM   3960  O   LEU A 417     -42.553 -10.814  -7.197  1.00 10.00      A   
ATOM   3961  N   GLU A 418     -40.663 -10.218  -8.255  1.00 10.00      A   
ATOM   3962  HN  GLU A 418     -40.190  -9.519  -8.751  1.00 10.00      A   
ATOM   3963  CA  GLU A 418     -39.980 -11.471  -7.987  1.00 10.00      A   
ATOM   3964  CB  GLU A 418     -39.963 -12.337  -9.251  1.00 10.00      A   
ATOM   3965  CG  GLU A 418     -41.311 -12.952  -9.594  1.00 10.00      A   
ATOM   3966  CD  GLU A 418     -41.245 -13.898 -10.774  1.00 10.00      A   
ATOM   3967  OE1 GLU A 418     -41.887 -13.616 -11.805  1.00 10.00      A   
ATOM   3968  OE2 GLU A 418     -40.547 -14.929 -10.678  1.00 10.00      A   
ATOM   3969  C   GLU A 418     -38.557 -11.205  -7.517  1.00 10.00      A   
ATOM   3970  O   GLU A 418     -38.033 -10.111  -7.726  1.00 10.00      A   
ATOM   3971  N   PRO A 419     -37.918 -12.190  -6.863  1.00 10.00      A   
ATOM   3972  CA  PRO A 419     -36.540 -12.056  -6.374  1.00 10.00      A   
ATOM   3973  CB  PRO A 419     -36.233 -13.434  -5.785  1.00 10.00      A   
ATOM   3974  CG  PRO A 419     -37.566 -14.009  -5.459  1.00 10.00      A   
ATOM   3975  CD  PRO A 419     -38.491 -13.508  -6.526  1.00 10.00      A   
ATOM   3976  C   PRO A 419     -35.559 -11.726  -7.500  1.00 10.00      A   
ATOM   3977  O   PRO A 419     -35.817 -12.006  -8.673  1.00 10.00      A   
ATOM   3978  N   LEU A 420     -34.421 -11.159  -7.132  1.00 10.00      A   
ATOM   3979  HN  LEU A 420     -34.255 -11.001  -6.174  1.00 10.00      A   
ATOM   3980  CA  LEU A 420     -33.403 -10.768  -8.103  1.00 10.00      A   
ATOM   3981  CB  LEU A 420     -32.760  -9.445  -7.685  1.00 10.00      A   
ATOM   3982  CG  LEU A 420     -33.722  -8.281  -7.435  1.00 10.00      A   
ATOM   3983  CD1 LEU A 420     -33.010  -7.142  -6.724  1.00 10.00      A   
ATOM   3984  CD2 LEU A 420     -34.331  -7.800  -8.744  1.00 10.00      A   
ATOM   3985  C   LEU A 420     -32.334 -11.846  -8.266  1.00 10.00      A   
ATOM   3986  O   LEU A 420     -31.229 -11.567  -8.737  1.00 10.00      A   
ATOM   3987  N   ASP A 421     -32.681 -13.074  -7.886  1.00 10.00      A   
ATOM   3988  HN  ASP A 421     -33.581 -13.220  -7.530  1.00 10.00      A   
ATOM   3989  CA  ASP A 421     -31.764 -14.214  -7.972  1.00 10.00      A   
ATOM   3990  CB  ASP A 421     -32.474 -15.513  -7.562  1.00 10.00      A   
ATOM   3991  CG  ASP A 421     -32.749 -15.621  -6.072  1.00 10.00      A   
ATOM   3992  OD1 ASP A 421     -31.838 -16.000  -5.321  1.00 10.00      A   
ATOM   3993  OD2 ASP A 421     -33.893 -15.356  -5.647  1.00 10.00      A   
ATOM   3994  C   ASP A 421     -31.192 -14.372  -9.378  1.00 10.00      A   
ATOM   3995  O   ASP A 421     -29.978 -14.466  -9.563  1.00 10.00      A   
ATOM   3996  N   ILE A 422     -32.073 -14.392 -10.369  1.00 10.00      A   
ATOM   3997  HN  ILE A 422     -33.027 -14.309 -10.160  1.00 10.00      A   
ATOM   3998  CA  ILE A 422     -31.656 -14.549 -11.761  1.00 10.00      A   
ATOM   3999  CB  ILE A 422     -32.836 -14.893 -12.686  1.00 10.00      A   
ATOM   4000  CG1 ILE A 422     -33.964 -13.870 -12.527  1.00 10.00      A   
ATOM   4001  CG2 ILE A 422     -33.335 -16.298 -12.391  1.00 10.00      A   
ATOM   4002  CD1 ILE A 422     -35.042 -13.977 -13.581  1.00 10.00      A   
ATOM   4003  C   ILE A 422     -30.916 -13.323 -12.295  1.00 10.00      A   
ATOM   4004  O   ILE A 422     -30.052 -13.446 -13.164  1.00 10.00      A   
ATOM   4005  N   GLY A 423     -31.248 -12.149 -11.767  1.00 10.00      A   
ATOM   4006  HN  GLY A 423     -31.936 -12.110 -11.070  1.00 10.00      A   
ATOM   4007  CA  GLY A 423     -30.604 -10.928 -12.209  1.00 10.00      A   
ATOM   4008  C   GLY A 423     -29.129 -10.916 -11.878  1.00 10.00      A   
ATOM   4009  O   GLY A 423     -28.289 -10.696 -12.748  1.00 10.00      A   
ATOM   4010  N   PHE A 424     -28.811 -11.170 -10.619  1.00 10.00      A   
ATOM   4011  HN  PHE A 424     -29.526 -11.347  -9.967  1.00 10.00      A   
ATOM   4012  CA  PHE A 424     -27.426 -11.191 -10.181  1.00 10.00      A   
ATOM   4013  CB  PHE A 424     -27.328 -11.054  -8.665  1.00 10.00      A   
ATOM   4014  CG  PHE A 424     -27.785  -9.718  -8.153  1.00 10.00      A   
ATOM   4015  CD1 PHE A 424     -28.884  -9.625  -7.319  1.00 10.00      A   
ATOM   4016  CD2 PHE A 424     -27.120  -8.558  -8.508  1.00 10.00      A   
ATOM   4017  CE1 PHE A 424     -29.314  -8.402  -6.844  1.00 10.00      A   
ATOM   4018  CE2 PHE A 424     -27.545  -7.330  -8.037  1.00 10.00      A   
ATOM   4019  CZ  PHE A 424     -28.644  -7.252  -7.203  1.00 10.00      A   
ATOM   4020  C   PHE A 424     -26.732 -12.456 -10.659  1.00 10.00      A   
ATOM   4021  O   PHE A 424     -25.505 -12.500 -10.777  1.00 10.00      A   
ATOM   4022  N   GLY A 425     -27.529 -13.482 -10.944  1.00 10.00      A   
ATOM   4023  HN  GLY A 425     -28.498 -13.387 -10.824  1.00 10.00      A   
ATOM   4024  CA  GLY A 425     -26.986 -14.731 -11.427  1.00 10.00      A   
ATOM   4025  C   GLY A 425     -26.326 -14.548 -12.773  1.00 10.00      A   
ATOM   4026  O   GLY A 425     -25.320 -15.188 -13.076  1.00 10.00      A   
ATOM   4027  N   ALA A 426     -26.885 -13.648 -13.575  1.00 10.00      A   
ATOM   4028  HN  ALA A 426     -27.687 -13.169 -13.272  1.00 10.00      A   
ATOM   4029  CA  ALA A 426     -26.342 -13.363 -14.893  1.00 10.00      A   
ATOM   4030  CB  ALA A 426     -27.359 -12.606 -15.732  1.00 10.00      A   
ATOM   4031  C   ALA A 426     -25.046 -12.569 -14.772  1.00 10.00      A   
ATOM   4032  O   ALA A 426     -24.143 -12.707 -15.595  1.00 10.00      A   
ATOM   4033  N   ILE A 427     -24.954 -11.756 -13.725  1.00 10.00      A   
ATOM   4034  HN  ILE A 427     -25.703 -11.706 -13.095  1.00 10.00      A   
ATOM   4035  CA  ILE A 427     -23.766 -10.944 -13.484  1.00 10.00      A   
ATOM   4036  CB  ILE A 427     -23.927 -10.053 -12.228  1.00 10.00      A   
ATOM   4037  CG1 ILE A 427     -25.151  -9.135 -12.354  1.00 10.00      A   
ATOM   4038  CG2 ILE A 427     -22.666  -9.238 -11.965  1.00 10.00      A   
ATOM   4039  CD1 ILE A 427     -25.015  -8.054 -13.406  1.00 10.00      A   
ATOM   4040  C   ILE A 427     -22.539 -11.837 -13.312  1.00 10.00      A   
ATOM   4041  O   ILE A 427     -21.535 -11.668 -13.999  1.00 10.00      A   
ATOM   4042  N   VAL A 428     -22.636 -12.809 -12.414  1.00 10.00      A   
ATOM   4043  HN  VAL A 428     -23.472 -12.908 -11.904  1.00 10.00      A   
ATOM   4044  CA  VAL A 428     -21.523 -13.722 -12.157  1.00 10.00      A   
ATOM   4045  CB  VAL A 428     -21.695 -14.499 -10.835  1.00 10.00      A   
ATOM   4046  CG1 VAL A 428     -21.628 -13.548  -9.654  1.00 10.00      A   
ATOM   4047  CG2 VAL A 428     -23.000 -15.281 -10.821  1.00 10.00      A   
ATOM   4048  C   VAL A 428     -21.308 -14.706 -13.303  1.00 10.00      A   
ATOM   4049  O   VAL A 428     -20.262 -15.347 -13.396  1.00 10.00      A   
ATOM   4050  N   GLU A 429     -22.302 -14.817 -14.169  1.00 10.00      A   
ATOM   4051  HN  GLU A 429     -23.105 -14.274 -14.041  1.00 10.00      A   
ATOM   4052  CA  GLU A 429     -22.229 -15.721 -15.305  1.00 10.00      A   
ATOM   4053  CB  GLU A 429     -23.632 -16.148 -15.753  1.00 10.00      A   
ATOM   4054  CG  GLU A 429     -23.635 -17.290 -16.762  1.00 10.00      A   
ATOM   4055  CD  GLU A 429     -24.858 -17.285 -17.660  1.00 10.00      A   
ATOM   4056  OE1 GLU A 429     -25.867 -17.931 -17.302  1.00 10.00      A   
ATOM   4057  OE2 GLU A 429     -24.810 -16.645 -18.736  1.00 10.00      A   
ATOM   4058  C   GLU A 429     -21.489 -15.075 -16.468  1.00 10.00      A   
ATOM   4059  O   GLU A 429     -20.689 -15.723 -17.142  1.00 10.00      A   
ATOM   4060  N   HIS A 430     -21.757 -13.800 -16.706  1.00 10.00      A   
ATOM   4061  HN  HIS A 430     -22.404 -13.329 -16.134  1.00 10.00      A   
ATOM   4062  CA  HIS A 430     -21.122 -13.085 -17.808  1.00 10.00      A   
ATOM   4063  CB  HIS A 430     -22.058 -12.027 -18.399  1.00 10.00      A   
ATOM   4064  CG  HIS A 430     -23.220 -12.616 -19.145  1.00 10.00      A   
ATOM   4065  ND1 HIS A 430     -23.200 -12.754 -20.514  1.00 10.00      A   
ATOM   4066  CD2 HIS A 430     -24.384 -13.124 -18.664  1.00 10.00      A   
ATOM   4067  CE1 HIS A 430     -24.338 -13.345 -20.831  1.00 10.00      A   
ATOM   4068  NE2 HIS A 430     -25.083 -13.585 -19.747  1.00 10.00      A   
ATOM   4069  HE2 HIS A 430     -25.960 -14.026 -19.727  1.00 10.00      A   
ATOM   4070  C   HIS A 430     -19.776 -12.481 -17.413  1.00 10.00      A   
ATOM   4071  O   HIS A 430     -18.892 -12.312 -18.255  1.00 10.00      A   
ATOM   4072  N   CYS A 431     -19.612 -12.163 -16.140  1.00 10.00      A   
ATOM   4073  HN  CYS A 431     -20.343 -12.320 -15.504  1.00 10.00      A   
ATOM   4074  CA  CYS A 431     -18.365 -11.586 -15.661  1.00 10.00      A   
ATOM   4075  CB  CYS A 431     -18.643 -10.423 -14.706  1.00 10.00      A   
ATOM   4076  SG  CYS A 431     -19.826  -9.213 -15.345  1.00 10.00      A   
ATOM   4077  HG  CYS A 431     -20.703  -9.863 -16.099  1.00 10.00      A   
ATOM   4078  C   CYS A 431     -17.508 -12.654 -14.986  1.00 10.00      A   
ATOM   4079  O   CYS A 431     -17.780 -13.059 -13.855  1.00 10.00      A   
ATOM   4080  N   LYS A 432     -16.483 -13.116 -15.691  1.00 10.00      A   
ATOM   4081  HN  LYS A 432     -16.316 -12.750 -16.583  1.00 10.00      A   
ATOM   4082  CA  LYS A 432     -15.598 -14.150 -15.171  1.00 10.00      A   
ATOM   4083  CB  LYS A 432     -15.110 -15.066 -16.297  1.00 10.00      A   
ATOM   4084  CG  LYS A 432     -16.216 -15.823 -17.019  1.00 10.00      A   
ATOM   4085  CD  LYS A 432     -17.099 -16.591 -16.042  1.00 10.00      A   
ATOM   4086  CE  LYS A 432     -18.110 -17.468 -16.768  1.00 10.00      A   
ATOM   4087  NZ  LYS A 432     -17.489 -18.707 -17.304  1.00 10.00      A   
ATOM   4088  HZ1 LYS A 432     -18.226 -19.381 -17.606  1.00 10.00      A   
ATOM   4089  HZ2 LYS A 432     -16.909 -19.159 -16.570  1.00 10.00      A   
ATOM   4090  HZ3 LYS A 432     -16.886 -18.482 -18.119  1.00 10.00      A   
ATOM   4091  C   LYS A 432     -14.412 -13.562 -14.413  1.00 10.00      A   
ATOM   4092  O   LYS A 432     -13.657 -14.289 -13.773  1.00 10.00      A   
ATOM   4093  N   ASP A 433     -14.250 -12.249 -14.491  1.00 10.00      A   
ATOM   4094  HN  ASP A 433     -14.883 -11.720 -15.023  1.00 10.00      A   
ATOM   4095  CA  ASP A 433     -13.154 -11.565 -13.802  1.00 10.00      A   
ATOM   4096  CB  ASP A 433     -12.405 -10.648 -14.779  1.00 10.00      A   
ATOM   4097  CG  ASP A 433     -10.897 -10.761 -14.672  1.00 10.00      A   
ATOM   4098  OD1 ASP A 433     -10.319 -11.709 -15.252  1.00 10.00      A   
ATOM   4099  OD2 ASP A 433     -10.274  -9.897 -14.022  1.00 10.00      A   
ATOM   4100  C   ASP A 433     -13.703 -10.748 -12.636  1.00 10.00      A   
ATOM   4101  O   ASP A 433     -13.052  -9.835 -12.129  1.00 10.00      A   
ATOM   4102  N   LEU A 434     -14.914 -11.094 -12.216  1.00 10.00      A   
ATOM   4103  HN  LEU A 434     -15.364 -11.849 -12.651  1.00 10.00      A   
ATOM   4104  CA  LEU A 434     -15.591 -10.402 -11.125  1.00 10.00      A   
ATOM   4105  CB  LEU A 434     -17.085 -10.746 -11.137  1.00 10.00      A   
ATOM   4106  CG  LEU A 434     -17.993  -9.912 -10.232  1.00 10.00      A   
ATOM   4107  CD1 LEU A 434     -18.082  -8.482 -10.738  1.00 10.00      A   
ATOM   4108  CD2 LEU A 434     -19.377 -10.534 -10.159  1.00 10.00      A   
ATOM   4109  C   LEU A 434     -14.980 -10.759  -9.773  1.00 10.00      A   
ATOM   4110  O   LEU A 434     -15.263 -11.819  -9.219  1.00 10.00      A   
ATOM   4111  N   ARG A 435     -14.155  -9.863  -9.244  1.00 10.00      A   
ATOM   4112  HN  ARG A 435     -13.986  -9.027  -9.732  1.00 10.00      A   
ATOM   4113  CA  ARG A 435     -13.499 -10.081  -7.959  1.00 10.00      A   
ATOM   4114  CB  ARG A 435     -12.151  -9.357  -7.905  1.00 10.00      A   
ATOM   4115  CG  ARG A 435     -11.084  -9.958  -8.802  1.00 10.00      A   
ATOM   4116  CD  ARG A 435      -9.713  -9.358  -8.517  1.00 10.00      A   
ATOM   4117  NE  ARG A 435      -9.724  -7.895  -8.557  1.00 10.00      A   
ATOM   4118  HE  ARG A 435      -9.856  -7.422  -7.706  1.00 10.00      A   
ATOM   4119  CZ  ARG A 435      -9.565  -7.176  -9.665  1.00 10.00      A   
ATOM   4120  NH1 ARG A 435      -9.378  -7.781 -10.832  1.00 10.00      A   
ATOM   4121 HH11 ARG A 435      -9.353  -8.825 -10.890  1.00 10.00      A   
ATOM   4122 HH12 ARG A 435      -9.256  -7.216 -11.704  1.00 10.00      A   
ATOM   4123  NH2 ARG A 435      -9.584  -5.850  -9.597  1.00 10.00      A   
ATOM   4124 HH21 ARG A 435      -9.462  -5.281 -10.464  1.00 10.00      A   
ATOM   4125 HH22 ARG A 435      -9.716  -5.366  -8.679  1.00 10.00      A   
ATOM   4126  C   ARG A 435     -14.372  -9.623  -6.793  1.00 10.00      A   
ATOM   4127  O   ARG A 435     -14.348 -10.223  -5.718  1.00 10.00      A   
ATOM   4128  N   ARG A 436     -15.141  -8.563  -6.996  1.00 10.00      A   
ATOM   4129  HN  ARG A 436     -15.147  -8.130  -7.877  1.00 10.00      A   
ATOM   4130  CA  ARG A 436     -16.000  -8.044  -5.936  1.00 10.00      A   
ATOM   4131  CB  ARG A 436     -15.548  -6.651  -5.487  1.00 10.00      A   
ATOM   4132  CG  ARG A 436     -14.273  -6.631  -4.659  1.00 10.00      A   
ATOM   4133  CD  ARG A 436     -14.011  -5.247  -4.080  1.00 10.00      A   
ATOM   4134  NE  ARG A 436     -14.487  -5.119  -2.700  1.00 10.00      A   
ATOM   4135  HE  ARG A 436     -14.875  -5.920  -2.281  1.00 10.00      A   
ATOM   4136  CZ  ARG A 436     -14.425  -3.987  -1.987  1.00 10.00      A   
ATOM   4137  NH1 ARG A 436     -13.922  -2.878  -2.509  1.00 10.00      A   
ATOM   4138 HH11 ARG A 436     -13.886  -2.004  -1.930  1.00 10.00      A   
ATOM   4139 HH12 ARG A 436     -13.564  -2.862  -3.488  1.00 10.00      A   
ATOM   4140  NH2 ARG A 436     -14.854  -3.964  -0.732  1.00 10.00      A   
ATOM   4141 HH21 ARG A 436     -15.239  -4.826  -0.288  1.00 10.00      A   
ATOM   4142 HH22 ARG A 436     -14.795  -3.072  -0.175  1.00 10.00      A   
ATOM   4143  C   ARG A 436     -17.451  -7.989  -6.382  1.00 10.00      A   
ATOM   4144  O   ARG A 436     -17.753  -7.551  -7.497  1.00 10.00      A   
ATOM   4145  N   LEU A 437     -18.337  -8.424  -5.500  1.00 10.00      A   
ATOM   4146  HN  LEU A 437     -18.023  -8.754  -4.629  1.00 10.00      A   
ATOM   4147  CA  LEU A 437     -19.763  -8.425  -5.770  1.00 10.00      A   
ATOM   4148  CB  LEU A 437     -20.197  -9.771  -6.360  1.00 10.00      A   
ATOM   4149  CG  LEU A 437     -21.689  -9.924  -6.657  1.00 10.00      A   
ATOM   4150  CD1 LEU A 437     -22.085  -9.097  -7.871  1.00 10.00      A   
ATOM   4151  CD2 LEU A 437     -22.046 -11.387  -6.853  1.00 10.00      A   
ATOM   4152  C   LEU A 437     -20.540  -8.141  -4.489  1.00 10.00      A   
ATOM   4153  O   LEU A 437     -20.185  -8.622  -3.410  1.00 10.00      A   
ATOM   4154  N   SER A 438     -21.578  -7.336  -4.606  1.00 10.00      A   
ATOM   4155  HN  SER A 438     -21.788  -6.952  -5.482  1.00 10.00      A   
ATOM   4156  CA  SER A 438     -22.410  -6.992  -3.469  1.00 10.00      A   
ATOM   4157  CB  SER A 438     -22.209  -5.524  -3.104  1.00 10.00      A   
ATOM   4158  OG  SER A 438     -20.825  -5.223  -3.027  1.00 10.00      A   
ATOM   4159  HG  SER A 438     -20.709  -4.390  -2.549  1.00 10.00      A   
ATOM   4160  C   SER A 438     -23.866  -7.289  -3.796  1.00 10.00      A   
ATOM   4161  O   SER A 438     -24.335  -6.986  -4.893  1.00 10.00      A   
ATOM   4162  N   LEU A 439     -24.572  -7.897  -2.856  1.00 10.00      A   
ATOM   4163  HN  LEU A 439     -24.152  -8.097  -1.989  1.00 10.00      A   
ATOM   4164  CA  LEU A 439     -25.963  -8.263  -3.073  1.00 10.00      A   
ATOM   4165  CB  LEU A 439     -26.171  -9.758  -2.819  1.00 10.00      A   
ATOM   4166  CG  LEU A 439     -25.376 -10.720  -3.710  1.00 10.00      A   
ATOM   4167  CD1 LEU A 439     -25.685 -12.164  -3.343  1.00 10.00      A   
ATOM   4168  CD2 LEU A 439     -25.666 -10.465  -5.182  1.00 10.00      A   
ATOM   4169  C   LEU A 439     -26.913  -7.452  -2.203  1.00 10.00      A   
ATOM   4170  O   LEU A 439     -26.607  -7.134  -1.053  1.00 10.00      A   
ATOM   4171  N   SER A 440     -28.061  -7.115  -2.773  1.00 10.00      A   
ATOM   4172  HN  SER A 440     -28.221  -7.377  -3.707  1.00 10.00      A   
ATOM   4173  CA  SER A 440     -29.097  -6.367  -2.084  1.00 10.00      A   
ATOM   4174  CB  SER A 440     -28.825  -4.863  -2.178  1.00 10.00      A   
ATOM   4175  OG  SER A 440     -27.649  -4.511  -1.469  1.00 10.00      A   
ATOM   4176  HG  SER A 440     -27.133  -5.310  -1.288  1.00 10.00      A   
ATOM   4177  C   SER A 440     -30.451  -6.704  -2.700  1.00 10.00      A   
ATOM   4178  O   SER A 440     -30.517  -7.180  -3.834  1.00 10.00      A   
ATOM   4179  N   GLY A 441     -31.518  -6.478  -1.951  1.00 10.00      A   
ATOM   4180  HN  GLY A 441     -31.406  -6.126  -1.044  1.00 10.00      A   
ATOM   4181  CA  GLY A 441     -32.843  -6.767  -2.451  1.00 10.00      A   
ATOM   4182  C   GLY A 441     -33.319  -8.140  -2.025  1.00 10.00      A   
ATOM   4183  O   GLY A 441     -32.700  -8.778  -1.172  1.00 10.00      A   
ATOM   4184  N   LEU A 442     -34.421  -8.592  -2.609  1.00 10.00      A   
ATOM   4185  HN  LEU A 442     -34.871  -8.036  -3.278  1.00 10.00      A   
ATOM   4186  CA  LEU A 442     -34.972  -9.898  -2.285  1.00 10.00      A   
ATOM   4187  CB  LEU A 442     -36.466  -9.958  -2.606  1.00 10.00      A   
ATOM   4188  CG  LEU A 442     -37.201 -11.212  -2.130  1.00 10.00      A   
ATOM   4189  CD1 LEU A 442     -37.180 -11.300  -0.613  1.00 10.00      A   
ATOM   4190  CD2 LEU A 442     -38.628 -11.222  -2.648  1.00 10.00      A   
ATOM   4191  C   LEU A 442     -34.228 -10.993  -3.038  1.00 10.00      A   
ATOM   4192  O   LEU A 442     -34.282 -11.064  -4.271  1.00 10.00      A   
ATOM   4193  N   LEU A 443     -33.530 -11.830  -2.294  1.00 10.00      A   
ATOM   4194  HN  LEU A 443     -33.528 -11.709  -1.320  1.00 10.00      A   
ATOM   4195  CA  LEU A 443     -32.763 -12.923  -2.868  1.00 10.00      A   
ATOM   4196  CB  LEU A 443     -31.274 -12.565  -2.879  1.00 10.00      A   
ATOM   4197  CG  LEU A 443     -30.888 -11.316  -3.672  1.00 10.00      A   
ATOM   4198  CD1 LEU A 443     -29.571 -10.744  -3.171  1.00 10.00      A   
ATOM   4199  CD2 LEU A 443     -30.802 -11.637  -5.153  1.00 10.00      A   
ATOM   4200  C   LEU A 443     -32.966 -14.192  -2.054  1.00 10.00      A   
ATOM   4201  O   LEU A 443     -33.008 -14.145  -0.824  1.00 10.00      A   
ATOM   4202  N   THR A 444     -33.082 -15.320  -2.734  1.00 10.00      A   
ATOM   4203  HN  THR A 444     -33.014 -15.299  -3.715  1.00 10.00      A   
ATOM   4204  CA  THR A 444     -33.267 -16.595  -2.064  1.00 10.00      A   
ATOM   4205  CB  THR A 444     -34.416 -17.413  -2.704  1.00 10.00      A   
ATOM   4206  OG1 THR A 444     -34.183 -17.583  -4.111  1.00 10.00      A   
ATOM   4207  HG1 THR A 444     -33.974 -16.722  -4.513  1.00 10.00      A   
ATOM   4208  CG2 THR A 444     -35.754 -16.719  -2.494  1.00 10.00      A   
ATOM   4209  C   THR A 444     -31.962 -17.388  -2.109  1.00 10.00      A   
ATOM   4210  O   THR A 444     -30.879 -16.802  -2.149  1.00 10.00      A   
ATOM   4211  N   ASP A 445     -32.059 -18.707  -2.117  1.00 10.00      A   
ATOM   4212  HN  ASP A 445     -32.944 -19.124  -2.100  1.00 10.00      A   
ATOM   4213  CA  ASP A 445     -30.876 -19.558  -2.164  1.00 10.00      A   
ATOM   4214  CB  ASP A 445     -31.134 -20.888  -1.442  1.00 10.00      A   
ATOM   4215  CG  ASP A 445     -30.709 -20.880   0.016  1.00 10.00      A   
ATOM   4216  OD1 ASP A 445     -30.539 -21.975   0.597  1.00 10.00      A   
ATOM   4217  OD2 ASP A 445     -30.557 -19.785   0.593  1.00 10.00      A   
ATOM   4218  C   ASP A 445     -30.475 -19.824  -3.608  1.00 10.00      A   
ATOM   4219  O   ASP A 445     -29.448 -20.450  -3.877  1.00 10.00      A   
ATOM   4220  N   LYS A 446     -31.284 -19.324  -4.540  1.00 10.00      A   
ATOM   4221  HN  LYS A 446     -32.066 -18.801  -4.265  1.00 10.00      A   
ATOM   4222  CA  LYS A 446     -31.029 -19.525  -5.959  1.00 10.00      A   
ATOM   4223  CB  LYS A 446     -32.269 -19.212  -6.797  1.00 10.00      A   
ATOM   4224  CG  LYS A 446     -32.189 -19.715  -8.232  1.00 10.00      A   
ATOM   4225  CD  LYS A 446     -31.994 -21.224  -8.282  1.00 10.00      A   
ATOM   4226  CE  LYS A 446     -31.642 -21.692  -9.684  1.00 10.00      A   
ATOM   4227  NZ  LYS A 446     -31.327 -23.146  -9.727  1.00 10.00      A   
ATOM   4228  HZ1 LYS A 446     -32.195 -23.706  -9.604  1.00 10.00      A   
ATOM   4229  HZ2 LYS A 446     -30.661 -23.395  -8.961  1.00 10.00      A   
ATOM   4230  HZ3 LYS A 446     -30.894 -23.391 -10.641  1.00 10.00      A   
ATOM   4231  C   LYS A 446     -29.825 -18.724  -6.447  1.00 10.00      A   
ATOM   4232  O   LYS A 446     -28.956 -19.264  -7.134  1.00 10.00      A   
ATOM   4233  N   VAL A 447     -29.768 -17.444  -6.095  1.00 10.00      A   
ATOM   4234  HN  VAL A 447     -30.506 -17.052  -5.563  1.00 10.00      A   
ATOM   4235  CA  VAL A 447     -28.653 -16.592  -6.502  1.00 10.00      A   
ATOM   4236  CB  VAL A 447     -28.847 -15.122  -6.056  1.00 10.00      A   
ATOM   4237  CG1 VAL A 447     -28.843 -14.983  -4.541  1.00 10.00      A   
ATOM   4238  CG2 VAL A 447     -27.806 -14.210  -6.688  1.00 10.00      A   
ATOM   4239  C   VAL A 447     -27.331 -17.145  -5.975  1.00 10.00      A   
ATOM   4240  O   VAL A 447     -26.305 -17.096  -6.655  1.00 10.00      A   
ATOM   4241  N   PHE A 448     -27.376 -17.714  -4.778  1.00 10.00      A   
ATOM   4242  HN  PHE A 448     -28.231 -17.750  -4.297  1.00 10.00      A   
ATOM   4243  CA  PHE A 448     -26.193 -18.286  -4.165  1.00 10.00      A   
ATOM   4244  CB  PHE A 448     -26.445 -18.601  -2.694  1.00 10.00      A   
ATOM   4245  CG  PHE A 448     -26.578 -17.371  -1.841  1.00 10.00      A   
ATOM   4246  CD1 PHE A 448     -27.820 -16.941  -1.409  1.00 10.00      A   
ATOM   4247  CD2 PHE A 448     -25.463 -16.638  -1.480  1.00 10.00      A   
ATOM   4248  CE1 PHE A 448     -27.948 -15.804  -0.635  1.00 10.00      A   
ATOM   4249  CE2 PHE A 448     -25.581 -15.502  -0.704  1.00 10.00      A   
ATOM   4250  CZ  PHE A 448     -26.827 -15.084  -0.281  1.00 10.00      A   
ATOM   4251  C   PHE A 448     -25.746 -19.520  -4.937  1.00 10.00      A   
ATOM   4252  O   PHE A 448     -24.552 -19.814  -5.019  1.00 10.00      A   
ATOM   4253  N   GLU A 449     -26.709 -20.226  -5.521  1.00 10.00      A   
ATOM   4254  HN  GLU A 449     -27.644 -19.944  -5.412  1.00 10.00      A   
ATOM   4255  CA  GLU A 449     -26.412 -21.407  -6.318  1.00 10.00      A   
ATOM   4256  CB  GLU A 449     -27.697 -22.128  -6.724  1.00 10.00      A   
ATOM   4257  CG  GLU A 449     -27.472 -23.517  -7.297  1.00 10.00      A   
ATOM   4258  CD  GLU A 449     -28.667 -24.030  -8.072  1.00 10.00      A   
ATOM   4259  OE1 GLU A 449     -29.806 -23.901  -7.576  1.00 10.00      A   
ATOM   4260  OE2 GLU A 449     -28.473 -24.562  -9.185  1.00 10.00      A   
ATOM   4261  C   GLU A 449     -25.637 -20.982  -7.558  1.00 10.00      A   
ATOM   4262  O   GLU A 449     -24.651 -21.612  -7.939  1.00 10.00      A   
ATOM   4263  N   TYR A 450     -26.090 -19.894  -8.176  1.00 10.00      A   
ATOM   4264  HN  TYR A 450     -26.894 -19.451  -7.829  1.00 10.00      A   
ATOM   4265  CA  TYR A 450     -25.435 -19.348  -9.359  1.00 10.00      A   
ATOM   4266  CB  TYR A 450     -26.213 -18.144  -9.902  1.00 10.00      A   
ATOM   4267  CG  TYR A 450     -27.553 -18.474 -10.523  1.00 10.00      A   
ATOM   4268  CD1 TYR A 450     -28.727 -17.940 -10.008  1.00 10.00      A   
ATOM   4269  CD2 TYR A 450     -27.645 -19.306 -11.630  1.00 10.00      A   
ATOM   4270  CE1 TYR A 450     -29.953 -18.225 -10.577  1.00 10.00      A   
ATOM   4271  CE2 TYR A 450     -28.866 -19.598 -12.206  1.00 10.00      A   
ATOM   4272  CZ  TYR A 450     -30.017 -19.056 -11.677  1.00 10.00      A   
ATOM   4273  OH  TYR A 450     -31.237 -19.342 -12.251  1.00 10.00      A   
ATOM   4274  HH  TYR A 450     -31.132 -20.052 -12.899  1.00 10.00      A   
ATOM   4275  C   TYR A 450     -24.020 -18.908  -8.998  1.00 10.00      A   
ATOM   4276  O   TYR A 450     -23.060 -19.206  -9.710  1.00 10.00      A   
ATOM   4277  N   ILE A 451     -23.903 -18.213  -7.877  1.00 10.00      A   
ATOM   4278  HN  ILE A 451     -24.714 -18.014  -7.356  1.00 10.00      A   
ATOM   4279  CA  ILE A 451     -22.615 -17.728  -7.395  1.00 10.00      A   
ATOM   4280  CB  ILE A 451     -22.781 -16.927  -6.083  1.00 10.00      A   
ATOM   4281  CG1 ILE A 451     -23.551 -15.626  -6.341  1.00 10.00      A   
ATOM   4282  CG2 ILE A 451     -21.434 -16.639  -5.439  1.00 10.00      A   
ATOM   4283  CD1 ILE A 451     -23.901 -14.861  -5.083  1.00 10.00      A   
ATOM   4284  C   ILE A 451     -21.646 -18.891  -7.173  1.00 10.00      A   
ATOM   4285  O   ILE A 451     -20.516 -18.877  -7.663  1.00 10.00      A   
ATOM   4286  N   GLY A 452     -22.119 -19.921  -6.483  1.00 10.00      A   
ATOM   4287  HN  GLY A 452     -23.047 -19.895  -6.158  1.00 10.00      A   
ATOM   4288  CA  GLY A 452     -21.289 -21.077  -6.191  1.00 10.00      A   
ATOM   4289  C   GLY A 452     -20.968 -21.925  -7.408  1.00 10.00      A   
ATOM   4290  O   GLY A 452     -20.313 -22.962  -7.293  1.00 10.00      A   
ATOM   4291  N   THR A 453     -21.422 -21.493  -8.573  1.00 10.00      A   
ATOM   4292  HN  THR A 453     -21.940 -20.663  -8.605  1.00 10.00      A   
ATOM   4293  CA  THR A 453     -21.166 -22.225  -9.801  1.00 10.00      A   
ATOM   4294  CB  THR A 453     -22.477 -22.647 -10.489  1.00 10.00      A   
ATOM   4295  OG1 THR A 453     -23.353 -23.236  -9.521  1.00 10.00      A   
ATOM   4296  HG1 THR A 453     -23.695 -22.544  -8.935  1.00 10.00      A   
ATOM   4297  CG2 THR A 453     -22.200 -23.663 -11.588  1.00 10.00      A   
ATOM   4298  C   THR A 453     -20.337 -21.396 -10.781  1.00 10.00      A   
ATOM   4299  O   THR A 453     -19.339 -21.873 -11.324  1.00 10.00      A   
ATOM   4300  N   TYR A 454     -20.747 -20.151 -11.004  1.00 10.00      A   
ATOM   4301  HN  TYR A 454     -21.545 -19.810 -10.537  1.00 10.00      A   
ATOM   4302  CA  TYR A 454     -20.045 -19.287 -11.944  1.00 10.00      A   
ATOM   4303  CB  TYR A 454     -21.029 -18.387 -12.692  1.00 10.00      A   
ATOM   4304  CG  TYR A 454     -22.252 -19.106 -13.217  1.00 10.00      A   
ATOM   4305  CD1 TYR A 454     -23.528 -18.682 -12.872  1.00 10.00      A   
ATOM   4306  CD2 TYR A 454     -22.130 -20.204 -14.057  1.00 10.00      A   
ATOM   4307  CE1 TYR A 454     -24.648 -19.328 -13.349  1.00 10.00      A   
ATOM   4308  CE2 TYR A 454     -23.246 -20.857 -14.538  1.00 10.00      A   
ATOM   4309  CZ  TYR A 454     -24.501 -20.415 -14.181  1.00 10.00      A   
ATOM   4310  OH  TYR A 454     -25.616 -21.059 -14.665  1.00 10.00      A   
ATOM   4311  HH  TYR A 454     -25.411 -21.993 -14.799  1.00 10.00      A   
ATOM   4312  C   TYR A 454     -18.970 -18.437 -11.275  1.00 10.00      A   
ATOM   4313  O   TYR A 454     -17.869 -18.304 -11.805  1.00 10.00      A   
ATOM   4314  N   ALA A 455     -19.291 -17.869 -10.119  1.00 10.00      A   
ATOM   4315  HN  ALA A 455     -20.175 -18.040  -9.732  1.00 10.00      A   
ATOM   4316  CA  ALA A 455     -18.352 -17.011  -9.398  1.00 10.00      A   
ATOM   4317  CB  ALA A 455     -19.069 -16.190  -8.337  1.00 10.00      A   
ATOM   4318  C   ALA A 455     -17.205 -17.809  -8.785  1.00 10.00      A   
ATOM   4319  O   ALA A 455     -17.281 -18.273  -7.648  1.00 10.00      A   
ATOM   4320  N   LYS A 456     -16.145 -17.976  -9.555  1.00 10.00      A   
ATOM   4321  HN  LYS A 456     -16.148 -17.594 -10.460  1.00 10.00      A   
ATOM   4322  CA  LYS A 456     -14.981 -18.710  -9.099  1.00 10.00      A   
ATOM   4323  CB  LYS A 456     -14.494 -19.676 -10.183  1.00 10.00      A   
ATOM   4324  CG  LYS A 456     -15.248 -20.994 -10.234  1.00 10.00      A   
ATOM   4325  CD  LYS A 456     -14.680 -21.985  -9.232  1.00 10.00      A   
ATOM   4326  CE  LYS A 456     -15.355 -23.345  -9.342  1.00 10.00      A   
ATOM   4327  NZ  LYS A 456     -16.677 -23.376  -8.663  1.00 10.00      A   
ATOM   4328  HZ1 LYS A 456     -17.073 -24.338  -8.689  1.00 10.00      A   
ATOM   4329  HZ2 LYS A 456     -17.342 -22.727  -9.135  1.00 10.00      A   
ATOM   4330  HZ3 LYS A 456     -16.574 -23.084  -7.669  1.00 10.00      A   
ATOM   4331  C   LYS A 456     -13.862 -17.757  -8.716  1.00 10.00      A   
ATOM   4332  O   LYS A 456     -13.160 -17.979  -7.730  1.00 10.00      A   
ATOM   4333  N   LYS A 457     -13.726 -16.679  -9.478  1.00 10.00      A   
ATOM   4334  HN  LYS A 457     -14.364 -16.528 -10.216  1.00 10.00      A   
ATOM   4335  CA  LYS A 457     -12.674 -15.700  -9.238  1.00 10.00      A   
ATOM   4336  CB  LYS A 457     -12.178 -15.106 -10.560  1.00 10.00      A   
ATOM   4337  CG  LYS A 457     -11.519 -16.110 -11.499  1.00 10.00      A   
ATOM   4338  CD  LYS A 457     -10.333 -16.798 -10.839  1.00 10.00      A   
ATOM   4339  CE  LYS A 457      -9.491 -17.561 -11.850  1.00 10.00      A   
ATOM   4340  NZ  LYS A 457     -10.196 -18.756 -12.382  1.00 10.00      A   
ATOM   4341  HZ1 LYS A 457     -10.506 -19.372 -11.600  1.00 10.00      A   
ATOM   4342  HZ2 LYS A 457      -9.558 -19.297 -13.000  1.00 10.00      A   
ATOM   4343  HZ3 LYS A 457     -11.029 -18.467 -12.934  1.00 10.00      A   
ATOM   4344  C   LYS A 457     -13.130 -14.590  -8.296  1.00 10.00      A   
ATOM   4345  O   LYS A 457     -12.445 -13.579  -8.143  1.00 10.00      A   
ATOM   4346  N   MET A 458     -14.285 -14.777  -7.667  1.00 10.00      A   
ATOM   4347  HN  MET A 458     -14.798 -15.592  -7.837  1.00 10.00      A   
ATOM   4348  CA  MET A 458     -14.805 -13.788  -6.737  1.00 10.00      A   
ATOM   4349  CB  MET A 458     -16.283 -14.036  -6.455  1.00 10.00      A   
ATOM   4350  CG  MET A 458     -16.989 -12.847  -5.828  1.00 10.00      A   
ATOM   4351  SD  MET A 458     -18.766 -13.100  -5.690  1.00 10.00      A   
ATOM   4352  CE  MET A 458     -18.812 -14.434  -4.496  1.00 10.00      A   
ATOM   4353  C   MET A 458     -14.016 -13.824  -5.441  1.00 10.00      A   
ATOM   4354  O   MET A 458     -13.954 -14.856  -4.776  1.00 10.00      A   
ATOM   4355  N   GLU A 459     -13.426 -12.697  -5.085  1.00 10.00      A   
ATOM   4356  HN  GLU A 459     -13.540 -11.901  -5.648  1.00 10.00      A   
ATOM   4357  CA  GLU A 459     -12.621 -12.600  -3.878  1.00 10.00      A   
ATOM   4358  CB  GLU A 459     -11.423 -11.677  -4.105  1.00 10.00      A   
ATOM   4359  CG  GLU A 459     -10.682 -11.923  -5.409  1.00 10.00      A   
ATOM   4360  CD  GLU A 459      -9.203 -12.174  -5.203  1.00 10.00      A   
ATOM   4361  OE1 GLU A 459      -8.602 -11.526  -4.323  1.00 10.00      A   
ATOM   4362  OE2 GLU A 459      -8.634 -13.023  -5.922  1.00 10.00      A   
ATOM   4363  C   GLU A 459     -13.435 -12.111  -2.685  1.00 10.00      A   
ATOM   4364  O   GLU A 459     -13.301 -12.637  -1.577  1.00 10.00      A   
ATOM   4365  N   MET A 460     -14.279 -11.111  -2.905  1.00 10.00      A   
ATOM   4366  HN  MET A 460     -14.362 -10.737  -3.810  1.00 10.00      A   
ATOM   4367  CA  MET A 460     -15.088 -10.559  -1.830  1.00 10.00      A   
ATOM   4368  CB  MET A 460     -14.572  -9.177  -1.433  1.00 10.00      A   
ATOM   4369  CG  MET A 460     -15.264  -8.588  -0.216  1.00 10.00      A   
ATOM   4370  SD  MET A 460     -14.673  -6.934   0.176  1.00 10.00      A   
ATOM   4371  CE  MET A 460     -15.609  -6.584   1.663  1.00 10.00      A   
ATOM   4372  C   MET A 460     -16.559 -10.472  -2.209  1.00 10.00      A   
ATOM   4373  O   MET A 460     -16.899 -10.091  -3.333  1.00 10.00      A   
ATOM   4374  N   LEU A 461     -17.419 -10.824  -1.257  1.00 10.00      A   
ATOM   4375  HN  LEU A 461     -17.072 -11.131  -0.392  1.00 10.00      A   
ATOM   4376  CA  LEU A 461     -18.860 -10.785  -1.459  1.00 10.00      A   
ATOM   4377  CB  LEU A 461     -19.392 -12.194  -1.734  1.00 10.00      A   
ATOM   4378  CG  LEU A 461     -20.912 -12.347  -1.832  1.00 10.00      A   
ATOM   4379  CD1 LEU A 461     -21.449 -11.645  -3.070  1.00 10.00      A   
ATOM   4380  CD2 LEU A 461     -21.307 -13.817  -1.833  1.00 10.00      A   
ATOM   4381  C   LEU A 461     -19.560 -10.182  -0.240  1.00 10.00      A   
ATOM   4382  O   LEU A 461     -19.354 -10.631   0.891  1.00 10.00      A   
ATOM   4383  N   SER A 462     -20.373  -9.162  -0.476  1.00 10.00      A   
ATOM   4384  HN  SER A 462     -20.471  -8.838  -1.400  1.00 10.00      A   
ATOM   4385  CA  SER A 462     -21.112  -8.497   0.593  1.00 10.00      A   
ATOM   4386  CB  SER A 462     -20.907  -6.984   0.501  1.00 10.00      A   
ATOM   4387  OG  SER A 462     -19.530  -6.677   0.339  1.00 10.00      A   
ATOM   4388  HG  SER A 462     -19.174  -6.369   1.177  1.00 10.00      A   
ATOM   4389  C   SER A 462     -22.600  -8.853   0.512  1.00 10.00      A   
ATOM   4390  O   SER A 462     -23.285  -8.482  -0.443  1.00 10.00      A   
ATOM   4391  N   VAL A 463     -23.090  -9.585   1.511  1.00 10.00      A   
ATOM   4392  HN  VAL A 463     -22.499  -9.839   2.256  1.00 10.00      A   
ATOM   4393  CA  VAL A 463     -24.488 -10.008   1.537  1.00 10.00      A   
ATOM   4394  CB  VAL A 463     -24.607 -11.550   1.557  1.00 10.00      A   
ATOM   4395  CG1 VAL A 463     -26.066 -11.985   1.555  1.00 10.00      A   
ATOM   4396  CG2 VAL A 463     -23.870 -12.160   0.375  1.00 10.00      A   
ATOM   4397  C   VAL A 463     -25.225  -9.430   2.742  1.00 10.00      A   
ATOM   4398  O   VAL A 463     -24.757  -9.525   3.878  1.00 10.00      A   
ATOM   4399  N   ALA A 464     -26.375  -8.823   2.484  1.00 10.00      A   
ATOM   4400  HN  ALA A 464     -26.687  -8.768   1.556  1.00 10.00      A   
ATOM   4401  CA  ALA A 464     -27.186  -8.236   3.545  1.00 10.00      A   
ATOM   4402  CB  ALA A 464     -26.914  -6.742   3.659  1.00 10.00      A   
ATOM   4403  C   ALA A 464     -28.669  -8.495   3.301  1.00 10.00      A   
ATOM   4404  O   ALA A 464     -29.204  -8.115   2.259  1.00 10.00      A   
ATOM   4405  N   PHE A 465     -29.317  -9.157   4.261  1.00 10.00      A   
ATOM   4406  HN  PHE A 465     -28.815  -9.449   5.056  1.00 10.00      A   
ATOM   4407  CA  PHE A 465     -30.748  -9.474   4.169  1.00 10.00      A   
ATOM   4408  CB  PHE A 465     -31.603  -8.196   4.186  1.00 10.00      A   
ATOM   4409  CG  PHE A 465     -31.708  -7.527   5.530  1.00 10.00      A   
ATOM   4410  CD1 PHE A 465     -30.889  -6.455   5.853  1.00 10.00      A   
ATOM   4411  CD2 PHE A 465     -32.628  -7.966   6.469  1.00 10.00      A   
ATOM   4412  CE1 PHE A 465     -30.986  -5.835   7.086  1.00 10.00      A   
ATOM   4413  CE2 PHE A 465     -32.731  -7.351   7.704  1.00 10.00      A   
ATOM   4414  CZ  PHE A 465     -31.907  -6.282   8.013  1.00 10.00      A   
ATOM   4415  C   PHE A 465     -31.067 -10.310   2.926  1.00 10.00      A   
ATOM   4416  O   PHE A 465     -31.916  -9.935   2.113  1.00 10.00      A   
ATOM   4417  N   ALA A 466     -30.395 -11.440   2.787  1.00 10.00      A   
ATOM   4418  HN  ALA A 466     -29.750 -11.703   3.476  1.00 10.00      A   
ATOM   4419  CA  ALA A 466     -30.604 -12.313   1.642  1.00 10.00      A   
ATOM   4420  CB  ALA A 466     -29.682 -11.912   0.498  1.00 10.00      A   
ATOM   4421  C   ALA A 466     -30.372 -13.763   2.031  1.00 10.00      A   
ATOM   4422  O   ALA A 466     -29.779 -14.045   3.069  1.00 10.00      A   
ATOM   4423  N   GLY A 467     -30.839 -14.675   1.194  1.00 10.00      A   
ATOM   4424  HN  GLY A 467     -31.308 -14.384   0.382  1.00 10.00      A   
ATOM   4425  CA  GLY A 467     -30.674 -16.089   1.469  1.00 10.00      A   
ATOM   4426  C   GLY A 467     -31.940 -16.708   2.017  1.00 10.00      A   
ATOM   4427  O   GLY A 467     -32.774 -16.017   2.604  1.00 10.00      A   
ATOM   4428  N   ASP A 468     -32.092 -18.006   1.822  1.00 10.00      A   
ATOM   4429  HN  ASP A 468     -31.385 -18.512   1.340  1.00 10.00      A   
ATOM   4430  CA  ASP A 468     -33.270 -18.713   2.297  1.00 10.00      A   
ATOM   4431  CB  ASP A 468     -34.002 -19.377   1.131  1.00 10.00      A   
ATOM   4432  CG  ASP A 468     -35.360 -19.908   1.528  1.00 10.00      A   
ATOM   4433  OD1 ASP A 468     -36.315 -19.107   1.575  1.00 10.00      A   
ATOM   4434  OD2 ASP A 468     -35.487 -21.125   1.778  1.00 10.00      A   
ATOM   4435  C   ASP A 468     -32.887 -19.757   3.331  1.00 10.00      A   
ATOM   4436  O   ASP A 468     -33.534 -19.883   4.371  1.00 10.00      A   
ATOM   4437  N   SER A 469     -31.823 -20.494   3.046  1.00 10.00      A   
ATOM   4438  HN  SER A 469     -31.337 -20.337   2.200  1.00 10.00      A   
ATOM   4439  CA  SER A 469     -31.349 -21.529   3.950  1.00 10.00      A   
ATOM   4440  CB  SER A 469     -31.918 -22.892   3.544  1.00 10.00      A   
ATOM   4441  OG  SER A 469     -32.449 -22.864   2.227  1.00 10.00      A   
ATOM   4442  HG  SER A 469     -31.792 -22.474   1.621  1.00 10.00      A   
ATOM   4443  C   SER A 469     -29.823 -21.574   3.987  1.00 10.00      A   
ATOM   4444  O   SER A 469     -29.153 -20.799   3.307  1.00 10.00      A   
ATOM   4445  N   ASP A 470     -29.283 -22.487   4.792  1.00 10.00      A   
ATOM   4446  HN  ASP A 470     -29.874 -23.065   5.321  1.00 10.00      A   
ATOM   4447  CA  ASP A 470     -27.836 -22.644   4.925  1.00 10.00      A   
ATOM   4448  CB  ASP A 470     -27.499 -23.629   6.049  1.00 10.00      A   
ATOM   4449  CG  ASP A 470     -27.021 -22.945   7.316  1.00 10.00      A   
ATOM   4450  OD1 ASP A 470     -25.796 -22.802   7.495  1.00 10.00      A   
ATOM   4451  OD2 ASP A 470     -27.871 -22.566   8.147  1.00 10.00      A   
ATOM   4452  C   ASP A 470     -27.210 -23.114   3.618  1.00 10.00      A   
ATOM   4453  O   ASP A 470     -26.009 -22.938   3.395  1.00 10.00      A   
ATOM   4454  N   LEU A 471     -28.030 -23.709   2.754  1.00 10.00      A   
ATOM   4455  HN  LEU A 471     -28.977 -23.808   2.985  1.00 10.00      A   
ATOM   4456  CA  LEU A 471     -27.559 -24.201   1.467  1.00 10.00      A   
ATOM   4457  CB  LEU A 471     -28.686 -24.883   0.693  1.00 10.00      A   
ATOM   4458  CG  LEU A 471     -29.011 -26.315   1.114  1.00 10.00      A   
ATOM   4459  CD1 LEU A 471     -30.279 -26.798   0.424  1.00 10.00      A   
ATOM   4460  CD2 LEU A 471     -27.841 -27.237   0.800  1.00 10.00      A   
ATOM   4461  C   LEU A 471     -26.953 -23.073   0.647  1.00 10.00      A   
ATOM   4462  O   LEU A 471     -25.930 -23.260  -0.013  1.00 10.00      A   
ATOM   4463  N   GLY A 472     -27.580 -21.903   0.711  1.00 10.00      A   
ATOM   4464  HN  GLY A 472     -28.400 -21.826   1.249  1.00 10.00      A   
ATOM   4465  CA  GLY A 472     -27.089 -20.749  -0.014  1.00 10.00      A   
ATOM   4466  C   GLY A 472     -25.652 -20.423   0.346  1.00 10.00      A   
ATOM   4467  O   GLY A 472     -24.806 -20.254  -0.531  1.00 10.00      A   
ATOM   4468  N   MET A 473     -25.373 -20.347   1.640  1.00 10.00      A   
ATOM   4469  HN  MET A 473     -26.088 -20.492   2.292  1.00 10.00      A   
ATOM   4470  CA  MET A 473     -24.026 -20.052   2.107  1.00 10.00      A   
ATOM   4471  CB  MET A 473     -24.020 -19.804   3.619  1.00 10.00      A   
ATOM   4472  CG  MET A 473     -22.664 -19.393   4.171  1.00 10.00      A   
ATOM   4473  SD  MET A 473     -22.737 -18.842   5.886  1.00 10.00      A   
ATOM   4474  CE  MET A 473     -23.260 -20.338   6.718  1.00 10.00      A   
ATOM   4475  C   MET A 473     -23.074 -21.192   1.752  1.00 10.00      A   
ATOM   4476  O   MET A 473     -21.933 -20.963   1.350  1.00 10.00      A   
ATOM   4477  N   HIS A 474     -23.561 -22.421   1.888  1.00 10.00      A   
ATOM   4478  HN  HIS A 474     -24.485 -22.537   2.209  1.00 10.00      A   
ATOM   4479  CA  HIS A 474     -22.764 -23.604   1.584  1.00 10.00      A   
ATOM   4480  CB  HIS A 474     -23.557 -24.876   1.902  1.00 10.00      A   
ATOM   4481  CG  HIS A 474     -22.758 -26.143   1.807  1.00 10.00      A   
ATOM   4482  ND1 HIS A 474     -22.101 -26.659   2.900  1.00 10.00      A   
ATOM   4483  CD2 HIS A 474     -22.544 -26.948   0.737  1.00 10.00      A   
ATOM   4484  CE1 HIS A 474     -21.503 -27.759   2.474  1.00 10.00      A   
ATOM   4485  NE2 HIS A 474     -21.742 -27.970   1.176  1.00 10.00      A   
ATOM   4486  HE2 HIS A 474     -21.390 -28.707   0.632  1.00 10.00      A   
ATOM   4487  C   HIS A 474     -22.318 -23.611   0.124  1.00 10.00      A   
ATOM   4488  O   HIS A 474     -21.167 -23.930  -0.180  1.00 10.00      A   
ATOM   4489  N   HIS A 475     -23.231 -23.251  -0.769  1.00 10.00      A   
ATOM   4490  HN  HIS A 475     -24.132 -23.004  -0.458  1.00 10.00      A   
ATOM   4491  CA  HIS A 475     -22.944 -23.216  -2.199  1.00 10.00      A   
ATOM   4492  CB  HIS A 475     -24.211 -22.905  -2.998  1.00 10.00      A   
ATOM   4493  CG  HIS A 475     -25.057 -24.109  -3.279  1.00 10.00      A   
ATOM   4494  ND1 HIS A 475     -25.672 -24.354  -4.488  1.00 10.00      A   
ATOM   4495  HD1 HIS A 475     -25.637 -23.781  -5.283  1.00 10.00      A   
ATOM   4496  CD2 HIS A 475     -25.385 -25.154  -2.476  1.00 10.00      A   
ATOM   4497  CE1 HIS A 475     -26.340 -25.510  -4.383  1.00 10.00      A   
ATOM   4498  NE2 HIS A 475     -26.198 -26.037  -3.181  1.00 10.00      A   
ATOM   4499  C   HIS A 475     -21.850 -22.210  -2.525  1.00 10.00      A   
ATOM   4500  O   HIS A 475     -21.028 -22.444  -3.406  1.00 10.00      A   
ATOM   4501  N   VAL A 476     -21.835 -21.099  -1.805  1.00 10.00      A   
ATOM   4502  HN  VAL A 476     -22.511 -20.972  -1.105  1.00 10.00      A   
ATOM   4503  CA  VAL A 476     -20.835 -20.062  -2.026  1.00 10.00      A   
ATOM   4504  CB  VAL A 476     -21.223 -18.741  -1.327  1.00 10.00      A   
ATOM   4505  CG1 VAL A 476     -20.114 -17.708  -1.457  1.00 10.00      A   
ATOM   4506  CG2 VAL A 476     -22.516 -18.199  -1.907  1.00 10.00      A   
ATOM   4507  C   VAL A 476     -19.466 -20.522  -1.532  1.00 10.00      A   
ATOM   4508  O   VAL A 476     -18.471 -20.422  -2.249  1.00 10.00      A   
ATOM   4509  N   LEU A 477     -19.434 -21.045  -0.313  1.00 10.00      A   
ATOM   4510  HN  LEU A 477     -20.272 -21.109   0.198  1.00 10.00      A   
ATOM   4511  CA  LEU A 477     -18.193 -21.517   0.292  1.00 10.00      A   
ATOM   4512  CB  LEU A 477     -18.446 -21.975   1.731  1.00 10.00      A   
ATOM   4513  CG  LEU A 477     -19.087 -20.943   2.664  1.00 10.00      A   
ATOM   4514  CD1 LEU A 477     -19.552 -21.604   3.955  1.00 10.00      A   
ATOM   4515  CD2 LEU A 477     -18.116 -19.810   2.959  1.00 10.00      A   
ATOM   4516  C   LEU A 477     -17.565 -22.648  -0.517  1.00 10.00      A   
ATOM   4517  O   LEU A 477     -16.349 -22.697  -0.699  1.00 10.00      A   
ATOM   4518  N   SER A 478     -18.400 -23.548  -1.013  1.00 10.00      A   
ATOM   4519  HN  SER A 478     -19.361 -23.451  -0.843  1.00 10.00      A   
ATOM   4520  CA  SER A 478     -17.929 -24.683  -1.798  1.00 10.00      A   
ATOM   4521  CB  SER A 478     -18.824 -25.897  -1.536  1.00 10.00      A   
ATOM   4522  OG  SER A 478     -19.280 -25.902  -0.193  1.00 10.00      A   
ATOM   4523  HG  SER A 478     -20.067 -25.343  -0.122  1.00 10.00      A   
ATOM   4524  C   SER A 478     -17.908 -24.354  -3.292  1.00 10.00      A   
ATOM   4525  O   SER A 478     -17.610 -25.213  -4.124  1.00 10.00      A   
ATOM   4526  N   GLY A 479     -18.207 -23.107  -3.625  1.00 10.00      A   
ATOM   4527  HN  GLY A 479     -18.417 -22.455  -2.923  1.00 10.00      A   
ATOM   4528  CA  GLY A 479     -18.232 -22.702  -5.012  1.00 10.00      A   
ATOM   4529  C   GLY A 479     -17.112 -21.759  -5.386  1.00 10.00      A   
ATOM   4530  O   GLY A 479     -16.360 -22.032  -6.318  1.00 10.00      A   
ATOM   4531  N   CYS A 480     -16.995 -20.650  -4.671  1.00 10.00      A   
ATOM   4532  HN  CYS A 480     -17.618 -20.488  -3.926  1.00 10.00      A   
ATOM   4533  CA  CYS A 480     -15.959 -19.667  -4.959  1.00 10.00      A   
ATOM   4534  CB  CYS A 480     -16.184 -18.413  -4.125  1.00 10.00      A   
ATOM   4535  SG  CYS A 480     -17.868 -17.777  -4.215  1.00 10.00      A   
ATOM   4536  HG  CYS A 480     -18.031 -16.935  -3.208  1.00 10.00      A   
ATOM   4537  C   CYS A 480     -14.565 -20.234  -4.702  1.00 10.00      A   
ATOM   4538  O   CYS A 480     -14.344 -20.945  -3.720  1.00 10.00      A   
ATOM   4539  N   ASP A 481     -13.634 -19.921  -5.595  1.00 10.00      A   
ATOM   4540  HN  ASP A 481     -13.871 -19.354  -6.359  1.00 10.00      A   
ATOM   4541  CA  ASP A 481     -12.265 -20.402  -5.476  1.00 10.00      A   
ATOM   4542  CB  ASP A 481     -11.712 -20.782  -6.850  1.00 10.00      A   
ATOM   4543  CG  ASP A 481     -10.376 -21.485  -6.764  1.00 10.00      A   
ATOM   4544  OD1 ASP A 481     -10.314 -22.578  -6.158  1.00 10.00      A   
ATOM   4545  OD2 ASP A 481      -9.387 -20.959  -7.311  1.00 10.00      A   
ATOM   4546  C   ASP A 481     -11.378 -19.351  -4.824  1.00 10.00      A   
ATOM   4547  O   ASP A 481     -10.685 -19.631  -3.848  1.00 10.00      A   
ATOM   4548  N   SER A 482     -11.421 -18.140  -5.356  1.00 10.00      A   
ATOM   4549  HN  SER A 482     -11.981 -17.986  -6.148  1.00 10.00      A   
ATOM   4550  CA  SER A 482     -10.629 -17.032  -4.831  1.00 10.00      A   
ATOM   4551  CB  SER A 482     -10.399 -15.998  -5.937  1.00 10.00      A   
ATOM   4552  OG  SER A 482     -10.142 -16.616  -7.193  1.00 10.00      A   
ATOM   4553  HG  SER A 482      -9.845 -15.941  -7.822  1.00 10.00      A   
ATOM   4554  C   SER A 482     -11.316 -16.363  -3.634  1.00 10.00      A   
ATOM   4555  O   SER A 482     -11.151 -15.167  -3.399  1.00 10.00      A   
ATOM   4556  N   LEU A 483     -12.086 -17.141  -2.883  1.00 10.00      A   
ATOM   4557  HN  LEU A 483     -12.170 -18.084  -3.114  1.00 10.00      A   
ATOM   4558  CA  LEU A 483     -12.800 -16.632  -1.718  1.00 10.00      A   
ATOM   4559  CB  LEU A 483     -13.687 -17.728  -1.123  1.00 10.00      A   
ATOM   4560  CG  LEU A 483     -15.123 -17.330  -0.772  1.00 10.00      A   
ATOM   4561  CD1 LEU A 483     -15.914 -18.546  -0.310  1.00 10.00      A   
ATOM   4562  CD2 LEU A 483     -15.145 -16.236   0.287  1.00 10.00      A   
ATOM   4563  C   LEU A 483     -11.817 -16.129  -0.667  1.00 10.00      A   
ATOM   4564  O   LEU A 483     -11.072 -16.908  -0.078  1.00 10.00      A   
ATOM   4565  N   ARG A 484     -11.826 -14.824  -0.436  1.00 10.00      A   
ATOM   4566  HN  ARG A 484     -12.454 -14.259  -0.931  1.00 10.00      A   
ATOM   4567  CA  ARG A 484     -10.929 -14.214   0.531  1.00 10.00      A   
ATOM   4568  CB  ARG A 484      -9.985 -13.226  -0.161  1.00 10.00      A   
ATOM   4569  CG  ARG A 484      -8.911 -13.867  -1.025  1.00 10.00      A   
ATOM   4570  CD  ARG A 484      -8.040 -12.808  -1.686  1.00 10.00      A   
ATOM   4571  NE  ARG A 484      -7.719 -11.716  -0.767  1.00 10.00      A   
ATOM   4572  HE  ARG A 484      -7.206 -11.949   0.036  1.00 10.00      A   
ATOM   4573  CZ  ARG A 484      -8.073 -10.443  -0.961  1.00 10.00      A   
ATOM   4574  NH1 ARG A 484      -8.748 -10.087  -2.043  1.00 10.00      A   
ATOM   4575 HH11 ARG A 484      -9.021  -9.088  -2.175  1.00 10.00      A   
ATOM   4576 HH12 ARG A 484      -8.995 -10.795  -2.777  1.00 10.00      A   
ATOM   4577  NH2 ARG A 484      -7.744  -9.527  -0.065  1.00 10.00      A   
ATOM   4578 HH21 ARG A 484      -8.022  -8.525  -0.209  1.00 10.00      A   
ATOM   4579 HH22 ARG A 484      -7.204  -9.792   0.783  1.00 10.00      A   
ATOM   4580  C   ARG A 484     -11.692 -13.505   1.647  1.00 10.00      A   
ATOM   4581  O   ARG A 484     -11.497 -13.798   2.826  1.00 10.00      A   
ATOM   4582  N   LYS A 485     -12.555 -12.570   1.274  1.00 10.00      A   
ATOM   4583  HN  LYS A 485     -12.697 -12.399   0.319  1.00 10.00      A   
ATOM   4584  CA  LYS A 485     -13.326 -11.811   2.252  1.00 10.00      A   
ATOM   4585  CB  LYS A 485     -12.979 -10.317   2.173  1.00 10.00      A   
ATOM   4586  CG  LYS A 485     -11.527  -9.995   2.498  1.00 10.00      A   
ATOM   4587  CD  LYS A 485     -11.293  -8.495   2.628  1.00 10.00      A   
ATOM   4588  CE  LYS A 485     -11.366  -7.795   1.279  1.00 10.00      A   
ATOM   4589  NZ  LYS A 485     -10.715  -6.455   1.297  1.00 10.00      A   
ATOM   4590  HZ1 LYS A 485     -11.006  -5.904   0.470  1.00 10.00      A   
ATOM   4591  HZ2 LYS A 485      -9.674  -6.557   1.269  1.00 10.00      A   
ATOM   4592  HZ3 LYS A 485     -10.973  -5.932   2.157  1.00 10.00      A   
ATOM   4593  C   LYS A 485     -14.823 -12.021   2.049  1.00 10.00      A   
ATOM   4594  O   LYS A 485     -15.344 -11.827   0.950  1.00 10.00      A   
ATOM   4595  N   LEU A 486     -15.511 -12.422   3.107  1.00 10.00      A   
ATOM   4596  HN  LEU A 486     -15.043 -12.564   3.960  1.00 10.00      A   
ATOM   4597  CA  LEU A 486     -16.949 -12.652   3.042  1.00 10.00      A   
ATOM   4598  CB  LEU A 486     -17.243 -14.155   2.991  1.00 10.00      A   
ATOM   4599  CG  LEU A 486     -18.698 -14.565   2.747  1.00 10.00      A   
ATOM   4600  CD1 LEU A 486     -19.177 -14.072   1.393  1.00 10.00      A   
ATOM   4601  CD2 LEU A 486     -18.852 -16.074   2.847  1.00 10.00      A   
ATOM   4602  C   LEU A 486     -17.645 -12.016   4.239  1.00 10.00      A   
ATOM   4603  O   LEU A 486     -17.376 -12.376   5.386  1.00 10.00      A   
ATOM   4604  N   GLU A 487     -18.528 -11.067   3.963  1.00 10.00      A   
ATOM   4605  HN  GLU A 487     -18.702 -10.835   3.028  1.00 10.00      A   
ATOM   4606  CA  GLU A 487     -19.261 -10.369   5.006  1.00 10.00      A   
ATOM   4607  CB  GLU A 487     -18.921  -8.876   4.996  1.00 10.00      A   
ATOM   4608  CG  GLU A 487     -17.443  -8.577   5.197  1.00 10.00      A   
ATOM   4609  CD  GLU A 487     -17.134  -7.094   5.156  1.00 10.00      A   
ATOM   4610  OE1 GLU A 487     -17.651  -6.400   4.253  1.00 10.00      A   
ATOM   4611  OE2 GLU A 487     -16.365  -6.619   6.022  1.00 10.00      A   
ATOM   4612  C   GLU A 487     -20.761 -10.584   4.834  1.00 10.00      A   
ATOM   4613  O   GLU A 487     -21.342 -10.214   3.808  1.00 10.00      A   
ATOM   4614  N   ILE A 488     -21.378 -11.191   5.838  1.00 10.00      A   
ATOM   4615  HN  ILE A 488     -20.852 -11.458   6.628  1.00 10.00      A   
ATOM   4616  CA  ILE A 488     -22.807 -11.478   5.813  1.00 10.00      A   
ATOM   4617  CB  ILE A 488     -23.059 -13.004   5.754  1.00 10.00      A   
ATOM   4618  CG1 ILE A 488     -22.227 -13.652   4.642  1.00 10.00      A   
ATOM   4619  CG2 ILE A 488     -24.537 -13.295   5.550  1.00 10.00      A   
ATOM   4620  CD1 ILE A 488     -22.191 -15.163   4.707  1.00 10.00      A   
ATOM   4621  C   ILE A 488     -23.489 -10.920   7.063  1.00 10.00      A   
ATOM   4622  O   ILE A 488     -22.936 -10.987   8.166  1.00 10.00      A   
ATOM   4623  N   ARG A 489     -24.680 -10.362   6.892  1.00 10.00      A   
ATOM   4624  HN  ARG A 489     -25.065 -10.313   5.990  1.00 10.00      A   
ATOM   4625  CA  ARG A 489     -25.423  -9.809   8.018  1.00 10.00      A   
ATOM   4626  CB  ARG A 489     -25.122  -8.321   8.201  1.00 10.00      A   
ATOM   4627  CG  ARG A 489     -25.637  -7.440   7.077  1.00 10.00      A   
ATOM   4628  CD  ARG A 489     -25.960  -6.044   7.575  1.00 10.00      A   
ATOM   4629  NE  ARG A 489     -27.093  -6.035   8.499  1.00 10.00      A   
ATOM   4630  HE  ARG A 489     -27.390  -6.900   8.865  1.00 10.00      A   
ATOM   4631  CZ  ARG A 489     -27.743  -4.932   8.866  1.00 10.00      A   
ATOM   4632  NH1 ARG A 489     -27.376  -3.750   8.391  1.00 10.00      A   
ATOM   4633 HH11 ARG A 489     -26.574  -3.677   7.727  1.00 10.00      A   
ATOM   4634 HH12 ARG A 489     -27.890  -2.888   8.675  1.00 10.00      A   
ATOM   4635  NH2 ARG A 489     -28.759  -5.016   9.708  1.00 10.00      A   
ATOM   4636 HH21 ARG A 489     -29.274  -4.156  10.001  1.00 10.00      A   
ATOM   4637 HH22 ARG A 489     -29.056  -5.954  10.083  1.00 10.00      A   
ATOM   4638  C   ARG A 489     -26.923 -10.018   7.859  1.00 10.00      A   
ATOM   4639  O   ARG A 489     -27.459  -9.901   6.756  1.00 10.00      A   
ATOM   4640  N   ASP A 490     -27.580 -10.321   8.977  1.00 10.00      A   
ATOM   4641  HN  ASP A 490     -27.068 -10.404   9.812  1.00 10.00      A   
ATOM   4642  CA  ASP A 490     -29.028 -10.543   9.017  1.00 10.00      A   
ATOM   4643  CB  ASP A 490     -29.803  -9.228   8.927  1.00 10.00      A   
ATOM   4644  CG  ASP A 490     -29.906  -8.524  10.265  1.00 10.00      A   
ATOM   4645  OD1 ASP A 490     -30.677  -8.991  11.135  1.00 10.00      A   
ATOM   4646  OD2 ASP A 490     -29.222  -7.496  10.455  1.00 10.00      A   
ATOM   4647  C   ASP A 490     -29.493 -11.527   7.952  1.00 10.00      A   
ATOM   4648  O   ASP A 490     -30.340 -11.209   7.114  1.00 10.00      A   
ATOM   4649  N   CYS A 491     -28.931 -12.719   8.001  1.00 10.00      A   
ATOM   4650  HN  CYS A 491     -28.271 -12.905   8.702  1.00 10.00      A   
ATOM   4651  CA  CYS A 491     -29.268 -13.769   7.058  1.00 10.00      A   
ATOM   4652  CB  CYS A 491     -28.089 -14.024   6.120  1.00 10.00      A   
ATOM   4653  SG  CYS A 491     -27.884 -12.774   4.830  1.00 10.00      A   
ATOM   4654  HG  CYS A 491     -28.525 -13.208   3.749  1.00 10.00      A   
ATOM   4655  C   CYS A 491     -29.632 -15.045   7.809  1.00 10.00      A   
ATOM   4656  O   CYS A 491     -29.145 -15.275   8.917  1.00 10.00      A   
ATOM   4657  N   PRO A 492     -30.491 -15.893   7.217  1.00 10.00      A   
ATOM   4658  CA  PRO A 492     -30.929 -17.156   7.834  1.00 10.00      A   
ATOM   4659  CB  PRO A 492     -32.114 -17.599   6.958  1.00 10.00      A   
ATOM   4660  CG  PRO A 492     -32.414 -16.439   6.062  1.00 10.00      A   
ATOM   4661  CD  PRO A 492     -31.126 -15.684   5.911  1.00 10.00      A   
ATOM   4662  C   PRO A 492     -29.840 -18.234   7.824  1.00 10.00      A   
ATOM   4663  O   PRO A 492     -30.126 -19.423   7.980  1.00 10.00      A   
ATOM   4664  N   PHE A 493     -28.598 -17.816   7.644  1.00 10.00      A   
ATOM   4665  HN  PHE A 493     -28.430 -16.859   7.545  1.00 10.00      A   
ATOM   4666  CA  PHE A 493     -27.476 -18.739   7.622  1.00 10.00      A   
ATOM   4667  CB  PHE A 493     -26.292 -18.130   6.868  1.00 10.00      A   
ATOM   4668  CG  PHE A 493     -26.592 -17.705   5.455  1.00 10.00      A   
ATOM   4669  CD1 PHE A 493     -25.980 -16.588   4.922  1.00 10.00      A   
ATOM   4670  CD2 PHE A 493     -27.477 -18.420   4.663  1.00 10.00      A   
ATOM   4671  CE1 PHE A 493     -26.240 -16.187   3.625  1.00 10.00      A   
ATOM   4672  CE2 PHE A 493     -27.745 -18.026   3.365  1.00 10.00      A   
ATOM   4673  CZ  PHE A 493     -27.124 -16.908   2.848  1.00 10.00      A   
ATOM   4674  C   PHE A 493     -27.063 -19.062   9.047  1.00 10.00      A   
ATOM   4675  O   PHE A 493     -26.962 -18.166   9.889  1.00 10.00      A   
ATOM   4676  N   GLY A 494     -26.844 -20.334   9.319  1.00 10.00      A   
ATOM   4677  HN  GLY A 494     -26.946 -21.011   8.607  1.00 10.00      A   
ATOM   4678  CA  GLY A 494     -26.461 -20.737  10.648  1.00 10.00      A   
ATOM   4679  C   GLY A 494     -25.134 -21.459  10.695  1.00 10.00      A   
ATOM   4680  O   GLY A 494     -24.202 -21.132   9.954  1.00 10.00      A   
ATOM   4681  N   ASP A 495     -25.054 -22.444  11.573  1.00 10.00      A   
ATOM   4682  HN  ASP A 495     -25.839 -22.645  12.130  1.00 10.00      A   
ATOM   4683  CA  ASP A 495     -23.836 -23.231  11.753  1.00 10.00      A   
ATOM   4684  CB  ASP A 495     -23.672 -23.634  13.221  1.00 10.00      A   
ATOM   4685  CG  ASP A 495     -24.934 -24.215  13.829  1.00 10.00      A   
ATOM   4686  OD1 ASP A 495     -25.549 -23.541  14.678  1.00 10.00      A   
ATOM   4687  OD2 ASP A 495     -25.327 -25.341  13.457  1.00 10.00      A   
ATOM   4688  C   ASP A 495     -23.812 -24.471  10.867  1.00 10.00      A   
ATOM   4689  O   ASP A 495     -22.795 -25.166  10.782  1.00 10.00      A   
ATOM   4690  N   LYS A 496     -24.920 -24.723  10.183  1.00 10.00      A   
ATOM   4691  HN  LYS A 496     -25.675 -24.102  10.258  1.00 10.00      A   
ATOM   4692  CA  LYS A 496     -25.041 -25.895   9.315  1.00 10.00      A   
ATOM   4693  CB  LYS A 496     -26.442 -25.989   8.709  1.00 10.00      A   
ATOM   4694  CG  LYS A 496     -27.562 -25.720   9.698  1.00 10.00      A   
ATOM   4695  CD  LYS A 496     -28.908 -25.626   8.996  1.00 10.00      A   
ATOM   4696  CE  LYS A 496     -29.914 -24.841   9.821  1.00 10.00      A   
ATOM   4697  NZ  LYS A 496     -29.484 -23.431  10.041  1.00 10.00      A   
ATOM   4698  HZ1 LYS A 496     -30.313 -22.825  10.202  1.00 10.00      A   
ATOM   4699  HZ2 LYS A 496     -28.965 -23.073   9.204  1.00 10.00      A   
ATOM   4700  HZ3 LYS A 496     -28.858 -23.374  10.870  1.00 10.00      A   
ATOM   4701  C   LYS A 496     -23.982 -25.901   8.215  1.00 10.00      A   
ATOM   4702  O   LYS A 496     -23.291 -26.904   8.013  1.00 10.00      A   
ATOM   4703  N   ALA A 497     -23.864 -24.788   7.499  1.00 10.00      A   
ATOM   4704  HN  ALA A 497     -24.474 -24.030   7.681  1.00 10.00      A   
ATOM   4705  CA  ALA A 497     -22.875 -24.669   6.434  1.00 10.00      A   
ATOM   4706  CB  ALA A 497     -23.339 -23.676   5.384  1.00 10.00      A   
ATOM   4707  C   ALA A 497     -21.516 -24.253   6.993  1.00 10.00      A   
ATOM   4708  O   ALA A 497     -20.476 -24.491   6.373  1.00 10.00      A   
ATOM   4709  N   LEU A 498     -21.533 -23.640   8.169  1.00 10.00      A   
ATOM   4710  HN  LEU A 498     -22.392 -23.488   8.613  1.00 10.00      A   
ATOM   4711  CA  LEU A 498     -20.313 -23.188   8.819  1.00 10.00      A   
ATOM   4712  CB  LEU A 498     -20.658 -22.389  10.073  1.00 10.00      A   
ATOM   4713  CG  LEU A 498     -19.472 -21.894  10.895  1.00 10.00      A   
ATOM   4714  CD1 LEU A 498     -18.677 -20.855  10.120  1.00 10.00      A   
ATOM   4715  CD2 LEU A 498     -19.938 -21.343  12.236  1.00 10.00      A   
ATOM   4716  C   LEU A 498     -19.414 -24.368   9.185  1.00 10.00      A   
ATOM   4717  O   LEU A 498     -18.251 -24.422   8.792  1.00 10.00      A   
ATOM   4718  N   LEU A 499     -19.967 -25.318   9.928  1.00 10.00      A   
ATOM   4719  HN  LEU A 499     -20.906 -25.225  10.205  1.00 10.00      A   
ATOM   4720  CA  LEU A 499     -19.215 -26.494  10.349  1.00 10.00      A   
ATOM   4721  CB  LEU A 499     -19.981 -27.261  11.429  1.00 10.00      A   
ATOM   4722  CG  LEU A 499     -20.262 -26.497  12.727  1.00 10.00      A   
ATOM   4723  CD1 LEU A 499     -21.254 -27.257  13.593  1.00 10.00      A   
ATOM   4724  CD2 LEU A 499     -18.973 -26.240  13.491  1.00 10.00      A   
ATOM   4725  C   LEU A 499     -18.912 -27.410   9.165  1.00 10.00      A   
ATOM   4726  O   LEU A 499     -17.966 -28.199   9.200  1.00 10.00      A   
ATOM   4727  N   ALA A 500     -19.718 -27.296   8.120  1.00 10.00      A   
ATOM   4728  HN  ALA A 500     -20.451 -26.649   8.152  1.00 10.00      A   
ATOM   4729  CA  ALA A 500     -19.547 -28.108   6.928  1.00 10.00      A   
ATOM   4730  CB  ALA A 500     -20.827 -28.112   6.105  1.00 10.00      A   
ATOM   4731  C   ALA A 500     -18.369 -27.622   6.092  1.00 10.00      A   
ATOM   4732  O   ALA A 500     -17.683 -28.418   5.454  1.00 10.00      A   
ATOM   4733  N   ASN A 501     -18.134 -26.314   6.099  1.00 10.00      A   
ATOM   4734  HN  ASN A 501     -18.712 -25.725   6.628  1.00 10.00      A   
ATOM   4735  CA  ASN A 501     -17.033 -25.737   5.337  1.00 10.00      A   
ATOM   4736  CB  ASN A 501     -17.530 -24.725   4.307  1.00 10.00      A   
ATOM   4737  CG  ASN A 501     -17.596 -25.301   2.910  1.00 10.00      A   
ATOM   4738  OD1 ASN A 501     -16.591 -25.360   2.195  1.00 10.00      A   
ATOM   4739  ND2 ASN A 501     -18.781 -25.724   2.502  1.00 10.00      A   
ATOM   4740 HD21 ASN A 501     -19.542 -25.649   3.117  1.00 10.00      A   
ATOM   4741 HD22 ASN A 501     -18.853 -26.090   1.592  1.00 10.00      A   
ATOM   4742  C   ASN A 501     -16.019 -25.081   6.253  1.00 10.00      A   
ATOM   4743  O   ASN A 501     -15.833 -23.864   6.221  1.00 10.00      A   
ATOM   4744  N   ALA A 502     -15.370 -25.891   7.072  1.00 10.00      A   
ATOM   4745  HN  ALA A 502     -15.577 -26.852   7.060  1.00 10.00      A   
ATOM   4746  CA  ALA A 502     -14.370 -25.389   8.000  1.00 10.00      A   
ATOM   4747  CB  ALA A 502     -14.310 -26.273   9.236  1.00 10.00      A   
ATOM   4748  C   ALA A 502     -12.997 -25.302   7.341  1.00 10.00      A   
ATOM   4749  O   ALA A 502     -12.163 -24.483   7.725  1.00 10.00      A   
ATOM   4750  N   SER A 503     -12.771 -26.141   6.341  1.00 10.00      A   
ATOM   4751  HN  SER A 503     -13.482 -26.753   6.061  1.00 10.00      A   
ATOM   4752  CA  SER A 503     -11.493 -26.177   5.641  1.00 10.00      A   
ATOM   4753  CB  SER A 503     -11.368 -27.483   4.858  1.00 10.00      A   
ATOM   4754  OG  SER A 503     -11.951 -28.564   5.576  1.00 10.00      A   
ATOM   4755  HG  SER A 503     -11.566 -29.396   5.265  1.00 10.00      A   
ATOM   4756  C   SER A 503     -11.321 -24.978   4.709  1.00 10.00      A   
ATOM   4757  O   SER A 503     -10.216 -24.463   4.537  1.00 10.00      A   
ATOM   4758  N   LYS A 504     -12.421 -24.524   4.125  1.00 10.00      A   
ATOM   4759  HN  LYS A 504     -13.280 -24.964   4.313  1.00 10.00      A   
ATOM   4760  CA  LYS A 504     -12.384 -23.392   3.205  1.00 10.00      A   
ATOM   4761  CB  LYS A 504     -13.714 -23.256   2.463  1.00 10.00      A   
ATOM   4762  CG  LYS A 504     -13.624 -22.490   1.154  1.00 10.00      A   
ATOM   4763  CD  LYS A 504     -12.667 -23.166   0.184  1.00 10.00      A   
ATOM   4764  CE  LYS A 504     -12.727 -22.528  -1.192  1.00 10.00      A   
ATOM   4765  NZ  LYS A 504     -13.913 -22.980  -1.965  1.00 10.00      A   
ATOM   4766  HZ1 LYS A 504     -13.747 -23.932  -2.349  1.00 10.00      A   
ATOM   4767  HZ2 LYS A 504     -14.094 -22.325  -2.756  1.00 10.00      A   
ATOM   4768  HZ3 LYS A 504     -14.758 -23.007  -1.352  1.00 10.00      A   
ATOM   4769  C   LYS A 504     -12.031 -22.094   3.933  1.00 10.00      A   
ATOM   4770  O   LYS A 504     -11.532 -21.143   3.327  1.00 10.00      A   
ATOM   4771  N   LEU A 505     -12.266 -22.078   5.239  1.00 10.00      A   
ATOM   4772  HN  LEU A 505     -12.651 -22.874   5.660  1.00 10.00      A   
ATOM   4773  CA  LEU A 505     -11.981 -20.915   6.067  1.00 10.00      A   
ATOM   4774  CB  LEU A 505     -12.542 -21.118   7.473  1.00 10.00      A   
ATOM   4775  CG  LEU A 505     -14.051 -20.921   7.634  1.00 10.00      A   
ATOM   4776  CD1 LEU A 505     -14.527 -21.499   8.959  1.00 10.00      A   
ATOM   4777  CD2 LEU A 505     -14.403 -19.445   7.540  1.00 10.00      A   
ATOM   4778  C   LEU A 505     -10.484 -20.636   6.147  1.00 10.00      A   
ATOM   4779  O   LEU A 505     -10.070 -19.511   6.425  1.00 10.00      A   
ATOM   4780  N   GLU A 506      -9.676 -21.667   5.911  1.00 10.00      A   
ATOM   4781  HN  GLU A 506     -10.066 -22.548   5.711  1.00 10.00      A   
ATOM   4782  CA  GLU A 506      -8.223 -21.528   5.956  1.00 10.00      A   
ATOM   4783  CB  GLU A 506      -7.553 -22.902   5.983  1.00 10.00      A   
ATOM   4784  CG  GLU A 506      -7.973 -23.778   7.153  1.00 10.00      A   
ATOM   4785  CD  GLU A 506      -7.322 -25.149   7.125  1.00 10.00      A   
ATOM   4786  OE1 GLU A 506      -6.808 -25.547   6.062  1.00 10.00      A   
ATOM   4787  OE2 GLU A 506      -7.330 -25.843   8.166  1.00 10.00      A   
ATOM   4788  C   GLU A 506      -7.707 -20.723   4.764  1.00 10.00      A   
ATOM   4789  O   GLU A 506      -6.662 -20.072   4.843  1.00 10.00      A   
ATOM   4790  N   THR A 507      -8.445 -20.767   3.664  1.00 10.00      A   
ATOM   4791  HN  THR A 507      -9.265 -21.307   3.659  1.00 10.00      A   
ATOM   4792  CA  THR A 507      -8.068 -20.050   2.455  1.00 10.00      A   
ATOM   4793  CB  THR A 507      -8.644 -20.758   1.217  1.00 10.00      A   
ATOM   4794  OG1 THR A 507      -9.530 -21.807   1.649  1.00 10.00      A   
ATOM   4795  HG1 THR A 507     -10.337 -21.417   2.012  1.00 10.00      A   
ATOM   4796  CG2 THR A 507      -7.523 -21.357   0.380  1.00 10.00      A   
ATOM   4797  C   THR A 507      -8.567 -18.606   2.478  1.00 10.00      A   
ATOM   4798  O   THR A 507      -8.084 -17.760   1.721  1.00 10.00      A   
ATOM   4799  N   MET A 508      -9.514 -18.324   3.361  1.00 10.00      A   
ATOM   4800  HN  MET A 508      -9.824 -19.025   3.972  1.00 10.00      A   
ATOM   4801  CA  MET A 508     -10.085 -16.991   3.468  1.00 10.00      A   
ATOM   4802  CB  MET A 508     -11.542 -17.082   3.926  1.00 10.00      A   
ATOM   4803  CG  MET A 508     -12.476 -17.756   2.936  1.00 10.00      A   
ATOM   4804  SD  MET A 508     -14.111 -18.068   3.636  1.00 10.00      A   
ATOM   4805  CE  MET A 508     -14.588 -16.419   4.148  1.00 10.00      A   
ATOM   4806  C   MET A 508      -9.300 -16.138   4.454  1.00 10.00      A   
ATOM   4807  O   MET A 508      -8.688 -16.662   5.386  1.00 10.00      A   
ATOM   4808  N   ARG A 509      -9.326 -14.824   4.253  1.00 10.00      A   
ATOM   4809  HN  ARG A 509      -9.843 -14.463   3.499  1.00 10.00      A   
ATOM   4810  CA  ARG A 509      -8.626 -13.906   5.144  1.00 10.00      A   
ATOM   4811  CB  ARG A 509      -8.455 -12.524   4.490  1.00 10.00      A   
ATOM   4812  CG  ARG A 509      -7.824 -11.474   5.407  1.00 10.00      A   
ATOM   4813  CD  ARG A 509      -8.120 -10.050   4.944  1.00 10.00      A   
ATOM   4814  NE  ARG A 509      -7.284  -9.641   3.815  1.00 10.00      A   
ATOM   4815  HE  ARG A 509      -6.617 -10.289   3.494  1.00 10.00      A   
ATOM   4816  CZ  ARG A 509      -7.376  -8.454   3.195  1.00 10.00      A   
ATOM   4817  NH1 ARG A 509      -8.267  -7.547   3.592  1.00 10.00      A   
ATOM   4818 HH11 ARG A 509      -8.902  -7.750   4.391  1.00 10.00      A   
ATOM   4819 HH12 ARG A 509      -8.335  -6.613   3.101  1.00 10.00      A   
ATOM   4820  NH2 ARG A 509      -6.557  -8.170   2.192  1.00 10.00      A   
ATOM   4821 HH21 ARG A 509      -6.630  -7.245   1.692  1.00 10.00      A   
ATOM   4822 HH22 ARG A 509      -5.839  -8.858   1.889  1.00 10.00      A   
ATOM   4823  C   ARG A 509      -9.411 -13.766   6.440  1.00 10.00      A   
ATOM   4824  O   ARG A 509      -8.841 -13.812   7.537  1.00 10.00      A   
ATOM   4825  N   SER A 510     -10.726 -13.622   6.300  1.00 10.00      A   
ATOM   4826  HN  SER A 510     -11.113 -13.614   5.402  1.00 10.00      A   
ATOM   4827  CA  SER A 510     -11.610 -13.473   7.441  1.00 10.00      A   
ATOM   4828  CB  SER A 510     -11.366 -12.118   8.117  1.00 10.00      A   
ATOM   4829  OG  SER A 510     -11.049 -11.111   7.163  1.00 10.00      A   
ATOM   4830  HG  SER A 510     -11.212 -10.242   7.546  1.00 10.00      A   
ATOM   4831  C   SER A 510     -13.078 -13.600   7.026  1.00 10.00      A   
ATOM   4832  O   SER A 510     -13.456 -13.234   5.909  1.00 10.00      A   
ATOM   4833  N   LEU A 511     -13.888 -14.152   7.919  1.00 10.00      A   
ATOM   4834  HN  LEU A 511     -13.509 -14.472   8.772  1.00 10.00      A   
ATOM   4835  CA  LEU A 511     -15.313 -14.319   7.682  1.00 10.00      A   
ATOM   4836  CB  LEU A 511     -15.697 -15.801   7.764  1.00 10.00      A   
ATOM   4837  CG  LEU A 511     -17.196 -16.114   7.778  1.00 10.00      A   
ATOM   4838  CD1 LEU A 511     -17.835 -15.784   6.438  1.00 10.00      A   
ATOM   4839  CD2 LEU A 511     -17.446 -17.563   8.159  1.00 10.00      A   
ATOM   4840  C   LEU A 511     -16.100 -13.525   8.715  1.00 10.00      A   
ATOM   4841  O   LEU A 511     -15.906 -13.702   9.919  1.00 10.00      A   
ATOM   4842  N   TRP A 512     -16.971 -12.646   8.248  1.00 10.00      A   
ATOM   4843  HN  TRP A 512     -17.081 -12.543   7.275  1.00 10.00      A   
ATOM   4844  CA  TRP A 512     -17.774 -11.833   9.139  1.00 10.00      A   
ATOM   4845  CB  TRP A 512     -17.548 -10.343   8.872  1.00 10.00      A   
ATOM   4846  CG  TRP A 512     -18.492  -9.457   9.631  1.00 10.00      A   
ATOM   4847  CD1 TRP A 512     -19.671  -8.938   9.178  1.00 10.00      A   
ATOM   4848  CD2 TRP A 512     -18.340  -8.994  10.977  1.00 10.00      A   
ATOM   4849  NE1 TRP A 512     -20.264  -8.185  10.161  1.00 10.00      A   
ATOM   4850  HE1 TRP A 512     -21.122  -7.711  10.076  1.00 10.00      A   
ATOM   4851  CE2 TRP A 512     -19.464  -8.200  11.275  1.00 10.00      A   
ATOM   4852  CE3 TRP A 512     -17.361  -9.172  11.961  1.00 10.00      A   
ATOM   4853  CZ2 TRP A 512     -19.635  -7.586  12.515  1.00 10.00      A   
ATOM   4854  CZ3 TRP A 512     -17.534  -8.564  13.190  1.00 10.00      A   
ATOM   4855  CH2 TRP A 512     -18.661  -7.780  13.456  1.00 10.00      A   
ATOM   4856  C   TRP A 512     -19.251 -12.165   8.996  1.00 10.00      A   
ATOM   4857  O   TRP A 512     -19.802 -12.128   7.897  1.00 10.00      A   
ATOM   4858  N   MET A 513     -19.880 -12.502  10.110  1.00 10.00      A   
ATOM   4859  HN  MET A 513     -19.374 -12.532  10.952  1.00 10.00      A   
ATOM   4860  CA  MET A 513     -21.298 -12.817  10.131  1.00 10.00      A   
ATOM   4861  CB  MET A 513     -21.538 -14.328  10.121  1.00 10.00      A   
ATOM   4862  CG  MET A 513     -21.185 -15.000   8.803  1.00 10.00      A   
ATOM   4863  SD  MET A 513     -21.692 -16.728   8.739  1.00 10.00      A   
ATOM   4864  CE  MET A 513     -23.473 -16.555   8.809  1.00 10.00      A   
ATOM   4865  C   MET A 513     -21.936 -12.176  11.354  1.00 10.00      A   
ATOM   4866  O   MET A 513     -21.430 -12.307  12.468  1.00 10.00      A   
ATOM   4867  N   SER A 514     -23.023 -11.451  11.145  1.00 10.00      A   
ATOM   4868  HN  SER A 514     -23.373 -11.359  10.231  1.00 10.00      A   
ATOM   4869  CA  SER A 514     -23.703 -10.781  12.247  1.00 10.00      A   
ATOM   4870  CB  SER A 514     -23.334  -9.299  12.261  1.00 10.00      A   
ATOM   4871  OG  SER A 514     -22.970  -8.866  10.961  1.00 10.00      A   
ATOM   4872  HG  SER A 514     -22.433  -9.546  10.540  1.00 10.00      A   
ATOM   4873  C   SER A 514     -25.217 -10.948  12.178  1.00 10.00      A   
ATOM   4874  O   SER A 514     -25.805 -10.963  11.089  1.00 10.00      A   
ATOM   4875  N   SER A 515     -25.830 -11.093  13.352  1.00 10.00      A   
ATOM   4876  HN  SER A 515     -25.285 -11.095  14.171  1.00 10.00      A   
ATOM   4877  CA  SER A 515     -27.276 -11.243  13.477  1.00 10.00      A   
ATOM   4878  CB  SER A 515     -27.980  -9.948  13.060  1.00 10.00      A   
ATOM   4879  OG  SER A 515     -27.384  -8.823  13.693  1.00 10.00      A   
ATOM   4880  HG  SER A 515     -28.051  -8.140  13.818  1.00 10.00      A   
ATOM   4881  C   SER A 515     -27.801 -12.437  12.680  1.00 10.00      A   
ATOM   4882  O   SER A 515     -28.908 -12.404  12.144  1.00 10.00      A   
ATOM   4883  N   CYS A 516     -27.003 -13.490  12.608  1.00 10.00      A   
ATOM   4884  HN  CYS A 516     -26.134 -13.463  13.061  1.00 10.00      A   
ATOM   4885  CA  CYS A 516     -27.389 -14.691  11.885  1.00 10.00      A   
ATOM   4886  CB  CYS A 516     -26.276 -15.112  10.925  1.00 10.00      A   
ATOM   4887  SG  CYS A 516     -25.698 -13.786   9.837  1.00 10.00      A   
ATOM   4888  HG  CYS A 516     -25.886 -12.634  10.469  1.00 10.00      A   
ATOM   4889  C   CYS A 516     -27.710 -15.812  12.869  1.00 10.00      A   
ATOM   4890  O   CYS A 516     -27.661 -15.610  14.086  1.00 10.00      A   
ATOM   4891  N   SER A 517     -28.014 -16.994  12.349  1.00 10.00      A   
ATOM   4892  HN  SER A 517     -28.007 -17.106  11.372  1.00 10.00      A   
ATOM   4893  CA  SER A 517     -28.360 -18.139  13.185  1.00 10.00      A   
ATOM   4894  CB  SER A 517     -29.281 -19.081  12.406  1.00 10.00      A   
ATOM   4895  OG  SER A 517     -30.314 -18.356  11.749  1.00 10.00      A   
ATOM   4896  HG  SER A 517     -30.790 -17.822  12.400  1.00 10.00      A   
ATOM   4897  C   SER A 517     -27.119 -18.895  13.661  1.00 10.00      A   
ATOM   4898  O   SER A 517     -27.088 -20.124  13.660  1.00 10.00      A   
ATOM   4899  N   VAL A 518     -26.105 -18.157  14.079  1.00 10.00      A   
ATOM   4900  HN  VAL A 518     -26.195 -17.183  14.082  1.00 10.00      A   
ATOM   4901  CA  VAL A 518     -24.872 -18.765  14.557  1.00 10.00      A   
ATOM   4902  CB  VAL A 518     -23.644 -17.871  14.283  1.00 10.00      A   
ATOM   4903  CG1 VAL A 518     -22.356 -18.619  14.600  1.00 10.00      A   
ATOM   4904  CG2 VAL A 518     -23.642 -17.386  12.840  1.00 10.00      A   
ATOM   4905  C   VAL A 518     -24.979 -19.040  16.054  1.00 10.00      A   
ATOM   4906  O   VAL A 518     -24.865 -18.126  16.874  1.00 10.00      A   
ATOM   4907  N   SER A 519     -25.220 -20.297  16.396  1.00 10.00      A   
ATOM   4908  HN  SER A 519     -25.310 -20.972  15.693  1.00 10.00      A   
ATOM   4909  CA  SER A 519     -25.358 -20.705  17.786  1.00 10.00      A   
ATOM   4910  CB  SER A 519     -25.918 -22.129  17.876  1.00 10.00      A   
ATOM   4911  OG  SER A 519     -25.085 -23.053  17.198  1.00 10.00      A   
ATOM   4912  HG  SER A 519     -25.362 -23.120  16.265  1.00 10.00      A   
ATOM   4913  C   SER A 519     -24.034 -20.601  18.542  1.00 10.00      A   
ATOM   4914  O   SER A 519     -22.952 -20.789  17.969  1.00 10.00      A   
ATOM   4915  N   PHE A 520     -24.129 -20.289  19.829  1.00 10.00      A   
ATOM   4916  HN  PHE A 520     -25.020 -20.128  20.216  1.00 10.00      A   
ATOM   4917  CA  PHE A 520     -22.957 -20.161  20.684  1.00 10.00      A   
ATOM   4918  CB  PHE A 520     -23.389 -19.715  22.085  1.00 10.00      A   
ATOM   4919  CG  PHE A 520     -22.310 -19.775  23.131  1.00 10.00      A   
ATOM   4920  CD1 PHE A 520     -21.137 -19.054  22.987  1.00 10.00      A   
ATOM   4921  CD2 PHE A 520     -22.476 -20.552  24.264  1.00 10.00      A   
ATOM   4922  CE1 PHE A 520     -20.153 -19.106  23.955  1.00 10.00      A   
ATOM   4923  CE2 PHE A 520     -21.495 -20.608  25.235  1.00 10.00      A   
ATOM   4924  CZ  PHE A 520     -20.331 -19.884  25.081  1.00 10.00      A   
ATOM   4925  C   PHE A 520     -22.183 -21.475  20.754  1.00 10.00      A   
ATOM   4926  O   PHE A 520     -20.950 -21.482  20.800  1.00 10.00      A   
ATOM   4927  N   GLY A 521     -22.913 -22.583  20.752  1.00 10.00      A   
ATOM   4928  HN  GLY A 521     -23.894 -22.513  20.711  1.00 10.00      A   
ATOM   4929  CA  GLY A 521     -22.286 -23.888  20.816  1.00 10.00      A   
ATOM   4930  C   GLY A 521     -21.389 -24.159  19.625  1.00 10.00      A   
ATOM   4931  O   GLY A 521     -20.279 -24.676  19.774  1.00 10.00      A   
ATOM   4932  N   ALA A 522     -21.862 -23.789  18.442  1.00 10.00      A   
ATOM   4933  HN  ALA A 522     -22.751 -23.368  18.391  1.00 10.00      A   
ATOM   4934  CA  ALA A 522     -21.103 -23.993  17.215  1.00 10.00      A   
ATOM   4935  CB  ALA A 522     -21.956 -23.668  16.009  1.00 10.00      A   
ATOM   4936  C   ALA A 522     -19.836 -23.150  17.206  1.00 10.00      A   
ATOM   4937  O   ALA A 522     -18.806 -23.569  16.680  1.00 10.00      A   
ATOM   4938  N   CYS A 523     -19.920 -21.963  17.796  1.00 10.00      A   
ATOM   4939  HN  CYS A 523     -20.775 -21.689  18.192  1.00 10.00      A   
ATOM   4940  CA  CYS A 523     -18.781 -21.054  17.869  1.00 10.00      A   
ATOM   4941  CB  CYS A 523     -19.184 -19.758  18.577  1.00 10.00      A   
ATOM   4942  SG  CYS A 523     -20.574 -18.885  17.811  1.00 10.00      A   
ATOM   4943  HG  CYS A 523     -21.604 -19.723  17.738  1.00 10.00      A   
ATOM   4944  C   CYS A 523     -17.610 -21.713  18.599  1.00 10.00      A   
ATOM   4945  O   CYS A 523     -16.451 -21.562  18.208  1.00 10.00      A   
ATOM   4946  N   LYS A 524     -17.925 -22.464  19.650  1.00 10.00      A   
ATOM   4947  HN  LYS A 524     -18.867 -22.558  19.904  1.00 10.00      A   
ATOM   4948  CA  LYS A 524     -16.907 -23.155  20.427  1.00 10.00      A   
ATOM   4949  CB  LYS A 524     -17.441 -23.521  21.813  1.00 10.00      A   
ATOM   4950  CG  LYS A 524     -17.881 -22.333  22.654  1.00 10.00      A   
ATOM   4951  CD  LYS A 524     -18.293 -22.770  24.048  1.00 10.00      A   
ATOM   4952  CE  LYS A 524     -19.526 -23.654  24.008  1.00 10.00      A   
ATOM   4953  NZ  LYS A 524     -19.587 -24.566  25.174  1.00 10.00      A   
ATOM   4954  HZ1 LYS A 524     -18.812 -25.260  25.131  1.00 10.00      A   
ATOM   4955  HZ2 LYS A 524     -20.498 -25.079  25.177  1.00 10.00      A   
ATOM   4956  HZ3 LYS A 524     -19.504 -24.028  26.058  1.00 10.00      A   
ATOM   4957  C   LYS A 524     -16.445 -24.417  19.710  1.00 10.00      A   
ATOM   4958  O   LYS A 524     -15.252 -24.721  19.681  1.00 10.00      A   
ATOM   4959  N   LEU A 525     -17.403 -25.139  19.130  1.00 10.00      A   
ATOM   4960  HN  LEU A 525     -18.335 -24.830  19.191  1.00 10.00      A   
ATOM   4961  CA  LEU A 525     -17.115 -26.377  18.415  1.00 10.00      A   
ATOM   4962  CB  LEU A 525     -18.410 -27.000  17.882  1.00 10.00      A   
ATOM   4963  CG  LEU A 525     -18.323 -28.461  17.435  1.00 10.00      A   
ATOM   4964  CD1 LEU A 525     -18.041 -29.368  18.625  1.00 10.00      A   
ATOM   4965  CD2 LEU A 525     -19.602 -28.883  16.726  1.00 10.00      A   
ATOM   4966  C   LEU A 525     -16.133 -26.137  17.275  1.00 10.00      A   
ATOM   4967  O   LEU A 525     -15.184 -26.901  17.084  1.00 10.00      A   
ATOM   4968  N   LEU A 526     -16.357 -25.063  16.528  1.00 10.00      A   
ATOM   4969  HN  LEU A 526     -17.133 -24.492  16.731  1.00 10.00      A   
ATOM   4970  CA  LEU A 526     -15.489 -24.720  15.411  1.00 10.00      A   
ATOM   4971  CB  LEU A 526     -16.096 -23.593  14.577  1.00 10.00      A   
ATOM   4972  CG  LEU A 526     -15.382 -23.277  13.262  1.00 10.00      A   
ATOM   4973  CD1 LEU A 526     -15.499 -24.445  12.295  1.00 10.00      A   
ATOM   4974  CD2 LEU A 526     -15.943 -22.007  12.645  1.00 10.00      A   
ATOM   4975  C   LEU A 526     -14.102 -24.322  15.899  1.00 10.00      A   
ATOM   4976  O   LEU A 526     -13.093 -24.703  15.305  1.00 10.00      A   
ATOM   4977  N   GLY A 527     -14.061 -23.568  16.991  1.00 10.00      A   
ATOM   4978  HN  GLY A 527     -14.901 -23.307  17.423  1.00 10.00      A   
ATOM   4979  CA  GLY A 527     -12.795 -23.126  17.551  1.00 10.00      A   
ATOM   4980  C   GLY A 527     -11.943 -24.282  18.046  1.00 10.00      A   
ATOM   4981  O   GLY A 527     -10.723 -24.284  17.881  1.00 10.00      A   
ATOM   4982  N   GLN A 528     -12.589 -25.272  18.648  1.00 10.00      A   
ATOM   4983  HN  GLN A 528     -13.563 -25.214  18.756  1.00 10.00      A   
ATOM   4984  CA  GLN A 528     -11.885 -26.439  19.161  1.00 10.00      A   
ATOM   4985  CB  GLN A 528     -12.755 -27.196  20.167  1.00 10.00      A   
ATOM   4986  CG  GLN A 528     -12.853 -26.527  21.529  1.00 10.00      A   
ATOM   4987  CD  GLN A 528     -11.544 -26.556  22.296  1.00 10.00      A   
ATOM   4988  OE1 GLN A 528     -10.728 -27.468  22.127  1.00 10.00      A   
ATOM   4989  NE2 GLN A 528     -11.335 -25.559  23.150  1.00 10.00      A   
ATOM   4990 HE21 GLN A 528     -12.029 -24.868  23.232  1.00 10.00      A   
ATOM   4991 HE22 GLN A 528     -10.500 -25.552  23.665  1.00 10.00      A   
ATOM   4992  C   GLN A 528     -11.455 -27.363  18.025  1.00 10.00      A   
ATOM   4993  O   GLN A 528     -10.494 -28.126  18.155  1.00 10.00      A   
ATOM   4994  N   LYS A 529     -12.175 -27.295  16.915  1.00 10.00      A   
ATOM   4995  HN  LYS A 529     -12.938 -26.680  16.880  1.00 10.00      A   
ATOM   4996  CA  LYS A 529     -11.872 -28.118  15.754  1.00 10.00      A   
ATOM   4997  CB  LYS A 529     -13.128 -28.343  14.906  1.00 10.00      A   
ATOM   4998  CG  LYS A 529     -12.916 -29.260  13.711  1.00 10.00      A   
ATOM   4999  CD  LYS A 529     -14.237 -29.775  13.169  1.00 10.00      A   
ATOM   5000  CE  LYS A 529     -14.019 -30.830  12.099  1.00 10.00      A   
ATOM   5001  NZ  LYS A 529     -13.186 -31.962  12.591  1.00 10.00      A   
ATOM   5002  HZ1 LYS A 529     -13.585 -32.352  13.469  1.00 10.00      A   
ATOM   5003  HZ2 LYS A 529     -12.220 -31.634  12.787  1.00 10.00      A   
ATOM   5004  HZ3 LYS A 529     -13.142 -32.717  11.876  1.00 10.00      A   
ATOM   5005  C   LYS A 529     -10.767 -27.491  14.913  1.00 10.00      A   
ATOM   5006  O   LYS A 529      -9.889 -28.186  14.402  1.00 10.00      A   
ATOM   5007  N   MET A 530     -10.813 -26.174  14.777  1.00 10.00      A   
ATOM   5008  HN  MET A 530     -11.539 -25.671  15.212  1.00 10.00      A   
ATOM   5009  CA  MET A 530      -9.818 -25.449  14.002  1.00 10.00      A   
ATOM   5010  CB  MET A 530     -10.472 -24.716  12.829  1.00 10.00      A   
ATOM   5011  CG  MET A 530     -11.015 -25.626  11.748  1.00 10.00      A   
ATOM   5012  SD  MET A 530      -9.742 -26.673  11.024  1.00 10.00      A   
ATOM   5013  CE  MET A 530     -10.321 -26.756   9.332  1.00 10.00      A   
ATOM   5014  C   MET A 530      -9.068 -24.453  14.874  1.00 10.00      A   
ATOM   5015  O   MET A 530      -9.455 -23.288  14.976  1.00 10.00      A   
ATOM   5016  N   PRO A 531      -7.973 -24.896  15.510  1.00 10.00      A   
ATOM   5017  CA  PRO A 531      -7.164 -24.040  16.382  1.00 10.00      A   
ATOM   5018  CB  PRO A 531      -6.196 -25.023  17.064  1.00 10.00      A   
ATOM   5019  CG  PRO A 531      -6.725 -26.385  16.756  1.00 10.00      A   
ATOM   5020  CD  PRO A 531      -7.437 -26.261  15.444  1.00 10.00      A   
ATOM   5021  C   PRO A 531      -6.379 -23.008  15.577  1.00 10.00      A   
ATOM   5022  O   PRO A 531      -5.841 -22.046  16.127  1.00 10.00      A   
ATOM   5023  N   LYS A 532      -6.328 -23.216  14.265  1.00 10.00      A   
ATOM   5024  HN  LYS A 532      -6.789 -23.997  13.891  1.00 10.00      A   
ATOM   5025  CA  LYS A 532      -5.617 -22.317  13.367  1.00 10.00      A   
ATOM   5026  CB  LYS A 532      -5.191 -23.060  12.098  1.00 10.00      A   
ATOM   5027  CG  LYS A 532      -4.333 -24.293  12.339  1.00 10.00      A   
ATOM   5028  CD  LYS A 532      -3.776 -24.835  11.029  1.00 10.00      A   
ATOM   5029  CE  LYS A 532      -3.031 -26.149  11.226  1.00 10.00      A   
ATOM   5030  NZ  LYS A 532      -3.954 -27.316  11.266  1.00 10.00      A   
ATOM   5031  HZ1 LYS A 532      -4.708 -27.204  10.553  1.00 10.00      A   
ATOM   5032  HZ2 LYS A 532      -4.388 -27.399  12.204  1.00 10.00      A   
ATOM   5033  HZ3 LYS A 532      -3.431 -28.195  11.063  1.00 10.00      A   
ATOM   5034  C   LYS A 532      -6.490 -21.118  13.001  1.00 10.00      A   
ATOM   5035  O   LYS A 532      -6.021 -20.158  12.386  1.00 10.00      A   
ATOM   5036  N   LEU A 533      -7.757 -21.179  13.387  1.00 10.00      A   
ATOM   5037  HN  LEU A 533      -8.067 -21.959  13.897  1.00 10.00      A   
ATOM   5038  CA  LEU A 533      -8.697 -20.105  13.104  1.00 10.00      A   
ATOM   5039  CB  LEU A 533      -9.917 -20.647  12.351  1.00 10.00      A   
ATOM   5040  CG  LEU A 533      -9.648 -21.247  10.970  1.00 10.00      A   
ATOM   5041  CD1 LEU A 533     -10.878 -21.978  10.461  1.00 10.00      A   
ATOM   5042  CD2 LEU A 533      -9.225 -20.168   9.986  1.00 10.00      A   
ATOM   5043  C   LEU A 533      -9.142 -19.446  14.404  1.00 10.00      A   
ATOM   5044  O   LEU A 533      -9.420 -20.125  15.390  1.00 10.00      A   
ATOM   5045  N   ASN A 534      -9.189 -18.129  14.409  1.00 10.00      A   
ATOM   5046  HN  ASN A 534      -8.936 -17.637  13.596  1.00 10.00      A   
ATOM   5047  CA  ASN A 534      -9.607 -17.385  15.587  1.00 10.00      A   
ATOM   5048  CB  ASN A 534      -8.765 -16.122  15.755  1.00 10.00      A   
ATOM   5049  CG  ASN A 534      -7.588 -16.310  16.691  1.00 10.00      A   
ATOM   5050  OD1 ASN A 534      -7.293 -17.421  17.122  1.00 10.00      A   
ATOM   5051  ND2 ASN A 534      -6.908 -15.223  17.015  1.00 10.00      A   
ATOM   5052 HD21 ASN A 534      -7.194 -14.361  16.638  1.00 10.00      A   
ATOM   5053 HD22 ASN A 534      -6.131 -15.322  17.609  1.00 10.00      A   
ATOM   5054  C   ASN A 534     -11.080 -17.019  15.482  1.00 10.00      A   
ATOM   5055  O   ASN A 534     -11.465 -16.189  14.653  1.00 10.00      A   
ATOM   5056  N   VAL A 535     -11.901 -17.660  16.303  1.00 10.00      A   
ATOM   5057  HN  VAL A 535     -11.528 -18.317  16.932  1.00 10.00      A   
ATOM   5058  CA  VAL A 535     -13.332 -17.405  16.314  1.00 10.00      A   
ATOM   5059  CB  VAL A 535     -14.143 -18.704  16.538  1.00 10.00      A   
ATOM   5060  CG1 VAL A 535     -15.634 -18.448  16.372  1.00 10.00      A   
ATOM   5061  CG2 VAL A 535     -13.681 -19.796  15.583  1.00 10.00      A   
ATOM   5062  C   VAL A 535     -13.658 -16.413  17.423  1.00 10.00      A   
ATOM   5063  O   VAL A 535     -13.879 -16.802  18.573  1.00 10.00      A   
ATOM   5064  N   GLU A 536     -13.650 -15.138  17.080  1.00 10.00      A   
ATOM   5065  HN  GLU A 536     -13.440 -14.891  16.147  1.00 10.00      A   
ATOM   5066  CA  GLU A 536     -13.941 -14.087  18.039  1.00 10.00      A   
ATOM   5067  CB  GLU A 536     -13.168 -12.811  17.692  1.00 10.00      A   
ATOM   5068  CG  GLU A 536     -11.656 -12.986  17.705  1.00 10.00      A   
ATOM   5069  CD  GLU A 536     -10.903 -11.674  17.811  1.00 10.00      A   
ATOM   5070  OE1 GLU A 536     -11.548 -10.607  17.806  1.00 10.00      A   
ATOM   5071  OE2 GLU A 536      -9.653 -11.705  17.905  1.00 10.00      A   
ATOM   5072  C   GLU A 536     -15.436 -13.804  18.101  1.00 10.00      A   
ATOM   5073  O   GLU A 536     -16.035 -13.329  17.132  1.00 10.00      A   
ATOM   5074  N   VAL A 537     -16.034 -14.132  19.233  1.00 10.00      A   
ATOM   5075  HN  VAL A 537     -15.506 -14.550  19.947  1.00 10.00      A   
ATOM   5076  CA  VAL A 537     -17.455 -13.907  19.448  1.00 10.00      A   
ATOM   5077  CB  VAL A 537     -18.068 -14.973  20.387  1.00 10.00      A   
ATOM   5078  CG1 VAL A 537     -19.529 -14.658  20.678  1.00 10.00      A   
ATOM   5079  CG2 VAL A 537     -17.936 -16.360  19.777  1.00 10.00      A   
ATOM   5080  C   VAL A 537     -17.673 -12.520  20.044  1.00 10.00      A   
ATOM   5081  O   VAL A 537     -17.171 -12.216  21.127  1.00 10.00      A   
ATOM   5082  N   ILE A 538     -18.398 -11.681  19.320  1.00 10.00      A   
ATOM   5083  HN  ILE A 538     -18.766 -11.986  18.461  1.00 10.00      A   
ATOM   5084  CA  ILE A 538     -18.686 -10.326  19.766  1.00 10.00      A   
ATOM   5085  CB  ILE A 538     -18.405  -9.287  18.651  1.00 10.00      A   
ATOM   5086  CG1 ILE A 538     -17.042  -9.543  17.993  1.00 10.00      A   
ATOM   5087  CG2 ILE A 538     -18.466  -7.874  19.217  1.00 10.00      A   
ATOM   5088  CD1 ILE A 538     -16.759  -8.668  16.790  1.00 10.00      A   
ATOM   5089  C   ILE A 538     -20.148 -10.231  20.194  1.00 10.00      A   
ATOM   5090  O   ILE A 538     -21.050 -10.104  19.357  1.00 10.00      A   
ATOM   5091  N   ASP A 539     -20.375 -10.304  21.495  1.00 10.00      A   
ATOM   5092  HN  ASP A 539     -19.612 -10.383  22.113  1.00 10.00      A   
ATOM   5093  CA  ASP A 539     -21.725 -10.248  22.042  1.00 10.00      A   
ATOM   5094  CB  ASP A 539     -22.137 -11.638  22.542  1.00 10.00      A   
ATOM   5095  CG  ASP A 539     -23.637 -11.814  22.647  1.00 10.00      A   
ATOM   5096  OD1 ASP A 539     -24.208 -12.576  21.834  1.00 10.00      A   
ATOM   5097  OD2 ASP A 539     -24.250 -11.211  23.551  1.00 10.00      A   
ATOM   5098  C   ASP A 539     -21.784  -9.242  23.187  1.00 10.00      A   
ATOM   5099  O   ASP A 539     -20.973  -9.300  24.113  1.00 10.00      A   
ATOM   5100  N   GLU A 540     -22.730  -8.310  23.121  1.00 10.00      A   
ATOM   5101  HN  GLU A 540     -23.345  -8.297  22.345  1.00 10.00      A   
ATOM   5102  CA  GLU A 540     -22.869  -7.293  24.158  1.00 10.00      A   
ATOM   5103  CB  GLU A 540     -23.056  -5.907  23.546  1.00 10.00      A   
ATOM   5104  CG  GLU A 540     -21.807  -5.321  22.913  1.00 10.00      A   
ATOM   5105  CD  GLU A 540     -21.880  -3.813  22.825  1.00 10.00      A   
ATOM   5106  OE1 GLU A 540     -22.529  -3.300  21.893  1.00 10.00      A   
ATOM   5107  OE2 GLU A 540     -21.304  -3.139  23.706  1.00 10.00      A   
ATOM   5108  C   GLU A 540     -24.017  -7.589  25.120  1.00 10.00      A   
ATOM   5109  O   GLU A 540     -24.306  -6.791  26.013  1.00 10.00      A   
ATOM   5110  N   ARG A 541     -24.662  -8.736  24.960  1.00 10.00      A   
ATOM   5111  HN  ARG A 541     -24.381  -9.357  24.250  1.00 10.00      A   
ATOM   5112  CA  ARG A 541     -25.772  -9.102  25.834  1.00 10.00      A   
ATOM   5113  CB  ARG A 541     -26.712 -10.097  25.144  1.00 10.00      A   
ATOM   5114  CG  ARG A 541     -27.373  -9.563  23.882  1.00 10.00      A   
ATOM   5115  CD  ARG A 541     -27.292 -10.562  22.736  1.00 10.00      A   
ATOM   5116  NE  ARG A 541     -28.244 -11.669  22.867  1.00 10.00      A   
ATOM   5117  HE  ARG A 541     -28.997 -11.545  23.487  1.00 10.00      A   
ATOM   5118  CZ  ARG A 541     -28.138 -12.821  22.205  1.00 10.00      A   
ATOM   5119  NH1 ARG A 541     -27.119 -13.028  21.375  1.00 10.00      A   
ATOM   5120 HH11 ARG A 541     -26.389 -12.292  21.248  1.00 10.00      A   
ATOM   5121 HH12 ARG A 541     -27.043 -13.928  20.849  1.00 10.00      A   
ATOM   5122  NH2 ARG A 541     -29.042 -13.777  22.382  1.00 10.00      A   
ATOM   5123 HH21 ARG A 541     -28.964 -14.678  21.865  1.00 10.00      A   
ATOM   5124 HH22 ARG A 541     -29.836 -13.629  23.044  1.00 10.00      A   
ATOM   5125  C   ARG A 541     -25.244  -9.684  27.140  1.00 10.00      A   
ATOM   5126  O   ARG A 541     -25.999  -9.923  28.082  1.00 10.00      A   
ATOM   5127  N   GLY A 542     -23.938  -9.894  27.185  1.00 10.00      A   
ATOM   5128  HN  GLY A 542     -23.392  -9.679  26.401  1.00 10.00      A   
ATOM   5129  CA  GLY A 542     -23.310 -10.450  28.363  1.00 10.00      A   
ATOM   5130  C   GLY A 542     -22.555 -11.710  28.018  1.00 10.00      A   
ATOM   5131  O   GLY A 542     -22.416 -12.038  26.842  1.00 10.00      A   
ATOM   5132  N   ALA A 543     -22.071 -12.416  29.029  1.00 10.00      A   
ATOM   5133  HN  ALA A 543     -22.220 -12.103  29.949  1.00 10.00      A   
ATOM   5134  CA  ALA A 543     -21.330 -13.650  28.808  1.00 10.00      A   
ATOM   5135  CB  ALA A 543     -20.696 -14.127  30.106  1.00 10.00      A   
ATOM   5136  C   ALA A 543     -22.241 -14.729  28.225  1.00 10.00      A   
ATOM   5137  O   ALA A 543     -23.159 -15.207  28.898  1.00 10.00      A   
ATOM   5138  N   PRO A 544     -21.998 -15.130  26.963  1.00 10.00      A   
ATOM   5139  CA  PRO A 544     -22.798 -16.154  26.284  1.00 10.00      A   
ATOM   5140  CB  PRO A 544     -22.140 -16.278  24.905  1.00 10.00      A   
ATOM   5141  CG  PRO A 544     -21.396 -15.002  24.722  1.00 10.00      A   
ATOM   5142  CD  PRO A 544     -20.928 -14.609  26.093  1.00 10.00      A   
ATOM   5143  C   PRO A 544     -22.757 -17.492  27.016  1.00 10.00      A   
ATOM   5144  O   PRO A 544     -23.648 -18.325  26.854  1.00 10.00      A   
ATOM   5145  N   ASP A 545     -21.725 -17.684  27.828  1.00 10.00      A   
ATOM   5146  HN  ASP A 545     -21.039 -16.982  27.896  1.00 10.00      A   
ATOM   5147  CA  ASP A 545     -21.568 -18.911  28.608  1.00 10.00      A   
ATOM   5148  CB  ASP A 545     -20.259 -18.877  29.407  1.00 10.00      A   
ATOM   5149  CG  ASP A 545     -19.075 -19.466  28.666  1.00 10.00      A   
ATOM   5150  OD1 ASP A 545     -19.116 -20.663  28.322  1.00 10.00      A   
ATOM   5151  OD2 ASP A 545     -18.085 -18.734  28.444  1.00 10.00      A   
ATOM   5152  C   ASP A 545     -22.731 -19.091  29.580  1.00 10.00      A   
ATOM   5153  O   ASP A 545     -23.096 -20.212  29.927  1.00 10.00      A   
ATOM   5154  N   SER A 546     -23.316 -17.982  30.008  1.00 10.00      A   
ATOM   5155  HN  SER A 546     -22.994 -17.113  29.683  1.00 10.00      A   
ATOM   5156  CA  SER A 546     -24.424 -18.019  30.951  1.00 10.00      A   
ATOM   5157  CB  SER A 546     -24.419 -16.750  31.807  1.00 10.00      A   
ATOM   5158  OG  SER A 546     -23.113 -16.486  32.307  1.00 10.00      A   
ATOM   5159  HG  SER A 546     -23.061 -15.564  32.602  1.00 10.00      A   
ATOM   5160  C   SER A 546     -25.767 -18.193  30.240  1.00 10.00      A   
ATOM   5161  O   SER A 546     -26.823 -18.162  30.869  1.00 10.00      A   
ATOM   5162  N   ARG A 547     -25.719 -18.380  28.929  1.00 10.00      A   
ATOM   5163  HN  ARG A 547     -24.844 -18.414  28.482  1.00 10.00      A   
ATOM   5164  CA  ARG A 547     -26.924 -18.569  28.138  1.00 10.00      A   
ATOM   5165  CB  ARG A 547     -27.068 -17.459  27.089  1.00 10.00      A   
ATOM   5166  CG  ARG A 547     -26.678 -16.068  27.556  1.00 10.00      A   
ATOM   5167  CD  ARG A 547     -26.990 -15.027  26.493  1.00 10.00      A
[truncated: 216,683 more chars]
