# Supplementary material for: Flexibility of intrinsically disordered degrons in AUX/IAA proteins reinforces auxin co-receptor assemblies
Source: Nat Commun. 2020 May 8;11:2277. doi: 10.1038/s41467-020-16147-2 (PMC7210949; doi:10.1038/s41467-020-16147-2)
Supplement: Supplementary file 9 — Supplementary Data 6 [file 41467_2020_16147_MOESM9_ESM.gz › haddock_files/IAA12/No_disorder_restraint/cluster13_4.pdb]

REMARK FILENAME="complex_91w.pdb0"
REMARK ===============================================================
REMARK HADDOCK run for complex
REMARK initial structure: complex_91.pdb
REMARK final NOE weights: unambig 50 amb: 50
REMARK ===============================================================
REMARK            total,bonds,angles,improper,dihe,vdw,elec,air,cdih,coup,rdcs,vean,dani,xpcs,rg
REMARK energies: -247.495, 0, 0, 0, 0, -19.1793, -230.294, 1.97859, 0, 0, 0, 0, 0, 0, 0
REMARK ===============================================================
REMARK            bonds,angles,impropers,dihe,air,cdih,coup,rdcs,vean,dani,xpcs
REMARK rms-dev.: 0,0,0,0,4.241126E-02,0,0, 0, 0, 0, 0
REMARK ===============================================================
REMARK               air,cdih,coup,rdcs,vean,dani,xpcs
REMARK               >0.3,>5,>1,>0,>5,>0.2,>0.2
REMARK violations.: 0, 0, 0, 0, 0, 0, 0
REMARK ===============================================================
REMARK                        CVpartition#,violations,rms
REMARK AIRs cross-validation: 1, 0, NaN
REMARK ===============================================================
REMARK NCS energy: 0
REMARK ===============================================================
REMARK Symmetry energy: 0
REMARK ===============================================================
REMARK Desolvation energy: 39.8406
REMARK Internal energy free molecules: -22203.9
REMARK Internal energy complex: -33285.5
REMARK Binding energy: -11291.3
REMARK ===============================================================
REMARK buried surface area: 1184.19
REMARK ===============================================================
REMARK water - chain1: 0 0 0
REMARK water - chain2: 0 0 0
REMARK water - chain3: 0 0 0
REMARK water - chain4: 0 0 0
REMARK water - chain5: 0 0 0
REMARK water - chain6: 0 0 0
REMARK ===============================================================
REMARK water - water: 0 0 0
REMARK ===============================================================
REMARK DATE:14-Feb-2019  05:51:35       created by user: enmr049
REMARK VERSION:1.3U
ATOM      1  N   PHE A   9      24.622  21.333   5.549  1.00 10.00      A   
ATOM      2  HN  PHE A   9      24.102  21.801   4.859  1.00 10.00      A   
ATOM      3  CA  PHE A   9      24.405  19.910   5.748  1.00 10.00      A   
ATOM      4  CB  PHE A   9      22.946  19.630   6.107  1.00 10.00      A   
ATOM      5  CG  PHE A   9      22.623  19.849   7.558  1.00 10.00      A   
ATOM      6  CD1 PHE A   9      22.547  18.777   8.430  1.00 10.00      A   
ATOM      7  CD2 PHE A   9      22.397  21.126   8.049  1.00 10.00      A   
ATOM      8  CE1 PHE A   9      22.250  18.970   9.764  1.00 10.00      A   
ATOM      9  CE2 PHE A   9      22.100  21.326   9.381  1.00 10.00      A   
ATOM     10  CZ  PHE A   9      22.026  20.246  10.241  1.00 10.00      A   
ATOM     11  C   PHE A   9      24.811  19.110   4.513  1.00 10.00      A   
ATOM     12  O   PHE A   9      24.306  19.343   3.414  1.00 10.00      A   
ATOM     13  N   PRO A  10      25.751  18.168   4.689  1.00 10.00      A   
ATOM     14  CA  PRO A  10      26.244  17.313   3.602  1.00 10.00      A   
ATOM     15  CB  PRO A  10      27.333  16.469   4.273  1.00 10.00      A   
ATOM     16  CG  PRO A  10      27.688  17.215   5.509  1.00 10.00      A   
ATOM     17  CD  PRO A  10      26.421  17.873   5.961  1.00 10.00      A   
ATOM     18  C   PRO A  10      25.151  16.406   3.035  1.00 10.00      A   
ATOM     19  O   PRO A  10      24.136  16.150   3.691  1.00 10.00      A   
ATOM     20  N   GLU A  11      25.385  15.901   1.828  1.00 10.00      A   
ATOM     21  HN  GLU A  11      26.231  16.116   1.380  1.00 10.00      A   
ATOM     22  CA  GLU A  11      24.430  15.038   1.141  1.00 10.00      A   
ATOM     23  CB  GLU A  11      24.946  14.662  -0.250  1.00 10.00      A   
ATOM     24  CG  GLU A  11      25.045  15.828  -1.219  1.00 10.00      A   
ATOM     25  CD  GLU A  11      23.697  16.441  -1.547  1.00 10.00      A   
ATOM     26  OE1 GLU A  11      22.829  15.725  -2.091  1.00 10.00      A   
ATOM     27  OE2 GLU A  11      23.504  17.646  -1.277  1.00 10.00      A   
ATOM     28  C   GLU A  11      24.086  13.773   1.927  1.00 10.00      A   
ATOM     29  O   GLU A  11      22.910  13.439   2.077  1.00 10.00      A   
ATOM     30  N   GLU A  12      25.099  13.079   2.445  1.00 10.00      A   
ATOM     31  HN  GLU A  12      26.019  13.413   2.341  1.00 10.00      A   
ATOM     32  CA  GLU A  12      24.863  11.840   3.187  1.00 10.00      A   
ATOM     33  CB  GLU A  12      26.170  11.130   3.551  1.00 10.00      A   
ATOM     34  CG  GLU A  12      27.362  11.485   2.682  1.00 10.00      A   
ATOM     35  CD  GLU A  12      28.173  12.613   3.275  1.00 10.00      A   
ATOM     36  OE1 GLU A  12      29.176  12.337   3.973  1.00 10.00      A   
ATOM     37  OE2 GLU A  12      27.810  13.781   3.053  1.00 10.00      A   
ATOM     38  C   GLU A  12      24.042  12.096   4.442  1.00 10.00      A   
ATOM     39  O   GLU A  12      23.138  11.326   4.770  1.00 10.00      A   
ATOM     40  N   VAL A  13      24.351  13.191   5.127  1.00 10.00      A   
ATOM     41  HN  VAL A  13      25.073  13.770   4.803  1.00 10.00      A   
ATOM     42  CA  VAL A  13      23.644  13.556   6.347  1.00 10.00      A   
ATOM     43  CB  VAL A  13      24.214  14.854   6.959  1.00 10.00      A   
ATOM     44  CG1 VAL A  13      23.328  15.348   8.091  1.00 10.00      A   
ATOM     45  CG2 VAL A  13      25.632  14.628   7.458  1.00 10.00      A   
ATOM     46  C   VAL A  13      22.156  13.750   6.064  1.00 10.00      A   
ATOM     47  O   VAL A  13      21.305  13.130   6.699  1.00 10.00      A   
ATOM     48  N   LEU A  14      21.856  14.583   5.075  1.00 10.00      A   
ATOM     49  HN  LEU A  14      22.583  15.007   4.569  1.00 10.00      A   
ATOM     50  CA  LEU A  14      20.477  14.874   4.712  1.00 10.00      A   
ATOM     51  CB  LEU A  14      20.411  15.989   3.670  1.00 10.00      A   
ATOM     52  CG  LEU A  14      20.745  17.394   4.172  1.00 10.00      A   
ATOM     53  CD1 LEU A  14      20.773  18.382   3.019  1.00 10.00      A   
ATOM     54  CD2 LEU A  14      19.750  17.835   5.234  1.00 10.00      A   
ATOM     55  C   LEU A  14      19.746  13.632   4.217  1.00 10.00      A   
ATOM     56  O   LEU A  14      18.574  13.432   4.534  1.00 10.00      A   
ATOM     57  N   GLU A  15      20.443  12.787   3.463  1.00 10.00      A   
ATOM     58  HN  GLU A  15      21.383  12.989   3.257  1.00 10.00      A   
ATOM     59  CA  GLU A  15      19.840  11.567   2.933  1.00 10.00      A   
ATOM     60  CB  GLU A  15      20.787  10.851   1.961  1.00 10.00      A   
ATOM     61  CG  GLU A  15      20.137   9.717   1.174  1.00 10.00      A   
ATOM     62  CD  GLU A  15      21.005   9.211   0.037  1.00 10.00      A   
ATOM     63  OE1 GLU A  15      22.245   9.303   0.144  1.00 10.00      A   
ATOM     64  OE2 GLU A  15      20.450   8.716  -0.971  1.00 10.00      A   
ATOM     65  C   GLU A  15      19.411  10.630   4.062  1.00 10.00      A   
ATOM     66  O   GLU A  15      18.363   9.985   3.981  1.00 10.00      A   
ATOM     67  N   HIS A  16      20.210  10.571   5.123  1.00 10.00      A   
ATOM     68  HN  HIS A  16      21.029  11.115   5.144  1.00 10.00      A   
ATOM     69  CA  HIS A  16      19.888   9.713   6.255  1.00 10.00      A   
ATOM     70  CB  HIS A  16      21.102   9.480   7.159  1.00 10.00      A   
ATOM     71  CG  HIS A  16      21.009   8.220   7.975  1.00 10.00      A   
ATOM     72  ND1 HIS A  16      20.929   6.988   7.371  1.00 10.00      A   
ATOM     73  CD2 HIS A  16      20.979   8.056   9.326  1.00 10.00      A   
ATOM     74  CE1 HIS A  16      20.851   6.106   8.352  1.00 10.00      A   
ATOM     75  NE2 HIS A  16      20.879   6.701   9.546  1.00 10.00      A   
ATOM     76  HE2 HIS A  16      20.839   6.247  10.426  1.00 10.00      A   
ATOM     77  C   HIS A  16      18.716  10.288   7.046  1.00 10.00      A   
ATOM     78  O   HIS A  16      17.869   9.548   7.539  1.00 10.00      A   
ATOM     79  N   VAL A  17      18.672  11.610   7.161  1.00 10.00      A   
ATOM     80  HN  VAL A  17      19.394  12.147   6.771  1.00 10.00      A   
ATOM     81  CA  VAL A  17      17.587  12.282   7.872  1.00 10.00      A   
ATOM     82  CB  VAL A  17      17.798  13.816   7.915  1.00 10.00      A   
ATOM     83  CG1 VAL A  17      16.601  14.514   8.543  1.00 10.00      A   
ATOM     84  CG2 VAL A  17      19.069  14.168   8.670  1.00 10.00      A   
ATOM     85  C   VAL A  17      16.252  11.978   7.188  1.00 10.00      A   
ATOM     86  O   VAL A  17      15.249  11.689   7.845  1.00 10.00      A   
ATOM     87  N   PHE A  18      16.262  12.008   5.861  1.00 10.00      A   
ATOM     88  HN  PHE A  18      17.100  12.219   5.395  1.00 10.00      A   
ATOM     89  CA  PHE A  18      15.059  11.756   5.078  1.00 10.00      A   
ATOM     90  CB  PHE A  18      15.226  12.263   3.644  1.00 10.00      A   
ATOM     91  CG  PHE A  18      15.510  13.737   3.541  1.00 10.00      A   
ATOM     92  CD1 PHE A  18      16.222  14.243   2.466  1.00 10.00      A   
ATOM     93  CD2 PHE A  18      15.067  14.619   4.518  1.00 10.00      A   
ATOM     94  CE1 PHE A  18      16.489  15.594   2.364  1.00 10.00      A   
ATOM     95  CE2 PHE A  18      15.332  15.971   4.420  1.00 10.00      A   
ATOM     96  CZ  PHE A  18      16.044  16.459   3.342  1.00 10.00      A   
ATOM     97  C   PHE A  18      14.648  10.284   5.079  1.00 10.00      A   
ATOM     98  O   PHE A  18      13.514   9.956   4.731  1.00 10.00      A   
ATOM     99  N   SER A  19      15.558   9.398   5.479  1.00 10.00      A   
ATOM    100  HN  SER A  19      16.448   9.708   5.749  1.00 10.00      A   
ATOM    101  CA  SER A  19      15.254   7.972   5.514  1.00 10.00      A   
ATOM    102  CB  SER A  19      16.524   7.134   5.709  1.00 10.00      A   
ATOM    103  OG  SER A  19      16.941   7.131   7.065  1.00 10.00      A   
ATOM    104  HG  SER A  19      17.364   7.978   7.277  1.00 10.00      A   
ATOM    105  C   SER A  19      14.216   7.660   6.593  1.00 10.00      A   
ATOM    106  O   SER A  19      13.480   6.676   6.499  1.00 10.00      A   
ATOM    107  N   PHE A  20      14.140   8.522   7.600  1.00 10.00      A   
ATOM    108  HN  PHE A  20      14.734   9.304   7.608  1.00 10.00      A   
ATOM    109  CA  PHE A  20      13.194   8.344   8.690  1.00 10.00      A   
ATOM    110  CB  PHE A  20      13.693   9.063   9.945  1.00 10.00      A   
ATOM    111  CG  PHE A  20      14.985   8.522  10.486  1.00 10.00      A   
ATOM    112  CD1 PHE A  20      16.168   9.225  10.330  1.00 10.00      A   
ATOM    113  CD2 PHE A  20      15.015   7.313  11.156  1.00 10.00      A   
ATOM    114  CE1 PHE A  20      17.355   8.731  10.833  1.00 10.00      A   
ATOM    115  CE2 PHE A  20      16.197   6.813  11.661  1.00 10.00      A   
ATOM    116  CZ  PHE A  20      17.371   7.523  11.501  1.00 10.00      A   
ATOM    117  C   PHE A  20      11.818   8.868   8.300  1.00 10.00      A   
ATOM    118  O   PHE A  20      10.815   8.563   8.947  1.00 10.00      A   
ATOM    119  N   ILE A  21      11.779   9.655   7.236  1.00 10.00      A   
ATOM    120  HN  ILE A  21      12.612   9.844   6.752  1.00 10.00      A   
ATOM    121  CA  ILE A  21      10.536  10.226   6.746  1.00 10.00      A   
ATOM    122  CB  ILE A  21      10.751  11.659   6.211  1.00 10.00      A   
ATOM    123  CG1 ILE A  21      11.389  12.533   7.298  1.00 10.00      A   
ATOM    124  CG2 ILE A  21       9.435  12.262   5.742  1.00 10.00      A   
ATOM    125  CD1 ILE A  21      11.837  13.896   6.814  1.00 10.00      A   
ATOM    126  C   ILE A  21       9.959   9.342   5.646  1.00 10.00      A   
ATOM    127  O   ILE A  21      10.454   9.333   4.518  1.00 10.00      A   
ATOM    128  N   GLN A  22       8.918   8.595   5.979  1.00 10.00      A   
ATOM    129  HN  GLN A  22       8.556   8.657   6.886  1.00 10.00      A   
ATOM    130  CA  GLN A  22       8.295   7.696   5.020  1.00 10.00      A   
ATOM    131  CB  GLN A  22       8.324   6.249   5.522  1.00 10.00      A   
ATOM    132  CG  GLN A  22       9.723   5.653   5.637  1.00 10.00      A   
ATOM    133  CD  GLN A  22      10.479   5.634   4.318  1.00 10.00      A   
ATOM    134  OE1 GLN A  22       9.884   5.518   3.248  1.00 10.00      A   
ATOM    135  NE2 GLN A  22      11.794   5.762   4.384  1.00 10.00      A   
ATOM    136 HE21 GLN A  22      12.212   5.862   5.271  1.00 10.00      A   
ATOM    137 HE22 GLN A  22      12.301   5.748   3.548  1.00 10.00      A   
ATOM    138  C   GLN A  22       6.876   8.124   4.661  1.00 10.00      A   
ATOM    139  O   GLN A  22       6.328   7.683   3.650  1.00 10.00      A   
ATOM    140  N   LEU A  23       6.282   8.984   5.483  1.00 10.00      A   
ATOM    141  HN  LEU A  23       6.765   9.307   6.275  1.00 10.00      A   
ATOM    142  CA  LEU A  23       4.930   9.467   5.222  1.00 10.00      A   
ATOM    143  CB  LEU A  23       4.349  10.191   6.441  1.00 10.00      A   
ATOM    144  CG  LEU A  23       3.321   9.412   7.273  1.00 10.00      A   
ATOM    145  CD1 LEU A  23       3.951   8.175   7.894  1.00 10.00      A   
ATOM    146  CD2 LEU A  23       2.713  10.302   8.347  1.00 10.00      A   
ATOM    147  C   LEU A  23       4.933  10.395   4.016  1.00 10.00      A   
ATOM    148  O   LEU A  23       5.808  11.252   3.885  1.00 10.00      A   
ATOM    149  N   ASP A  24       3.948  10.225   3.149  1.00 10.00      A   
ATOM    150  HN  ASP A  24       3.271   9.535   3.328  1.00 10.00      A   
ATOM    151  CA  ASP A  24       3.833  11.032   1.937  1.00 10.00      A   
ATOM    152  CB  ASP A  24       2.672  10.540   1.070  1.00 10.00      A   
ATOM    153  CG  ASP A  24       2.706   9.042   0.859  1.00 10.00      A   
ATOM    154  OD1 ASP A  24       3.468   8.576  -0.010  1.00 10.00      A   
ATOM    155  OD2 ASP A  24       1.990   8.319   1.583  1.00 10.00      A   
ATOM    156  C   ASP A  24       3.656  12.509   2.262  1.00 10.00      A   
ATOM    157  O   ASP A  24       4.320  13.363   1.677  1.00 10.00      A   
ATOM    158  N   LYS A  25       2.776  12.798   3.211  1.00 10.00      A   
ATOM    159  HN  LYS A  25       2.295  12.067   3.652  1.00 10.00      A   
ATOM    160  CA  LYS A  25       2.508  14.171   3.617  1.00 10.00      A   
ATOM    161  CB  LYS A  25       1.385  14.216   4.657  1.00 10.00      A   
ATOM    162  CG  LYS A  25       0.075  13.601   4.186  1.00 10.00      A   
ATOM    163  CD  LYS A  25      -1.011  13.768   5.234  1.00 10.00      A   
ATOM    164  CE  LYS A  25      -2.112  12.733   5.067  1.00 10.00      A   
ATOM    165  NZ  LYS A  25      -3.070  13.089   3.988  1.00 10.00      A   
ATOM    166  HZ1 LYS A  25      -3.791  12.344   3.893  1.00 10.00      A   
ATOM    167  HZ2 LYS A  25      -2.572  13.192   3.082  1.00 10.00      A   
ATOM    168  HZ3 LYS A  25      -3.547  13.985   4.209  1.00 10.00      A   
ATOM    169  C   LYS A  25       3.773  14.838   4.153  1.00 10.00      A   
ATOM    170  O   LYS A  25       4.062  15.994   3.834  1.00 10.00      A   
ATOM    171  N   ASP A  26       4.536  14.099   4.954  1.00 10.00      A   
ATOM    172  HN  ASP A  26       4.255  13.188   5.173  1.00 10.00      A   
ATOM    173  CA  ASP A  26       5.782  14.619   5.516  1.00 10.00      A   
ATOM    174  CB  ASP A  26       6.370  13.655   6.554  1.00 10.00      A   
ATOM    175  CG  ASP A  26       5.666  13.676   7.897  1.00 10.00      A   
ATOM    176  OD1 ASP A  26       5.273  14.767   8.359  1.00 10.00      A   
ATOM    177  OD2 ASP A  26       5.514  12.592   8.505  1.00 10.00      A   
ATOM    178  C   ASP A  26       6.796  14.831   4.398  1.00 10.00      A   
ATOM    179  O   ASP A  26       7.471  15.862   4.334  1.00 10.00      A   
ATOM    180  N   ARG A  27       6.881  13.845   3.507  1.00 10.00      A   
ATOM    181  HN  ARG A  27       6.313  13.049   3.623  1.00 10.00      A   
ATOM    182  CA  ARG A  27       7.792  13.905   2.371  1.00 10.00      A   
ATOM    183  CB  ARG A  27       7.701  12.617   1.552  1.00 10.00      A   
ATOM    184  CG  ARG A  27       8.588  11.496   2.057  1.00 10.00      A   
ATOM    185  CD  ARG A  27      10.051  11.866   1.908  1.00 10.00      A   
ATOM    186  NE  ARG A  27      10.949  10.776   2.273  1.00 10.00      A   
ATOM    187  HE  ARG A  27      10.803  10.339   3.147  1.00 10.00      A   
ATOM    188  CZ  ARG A  27      11.936  10.342   1.495  1.00 10.00      A   
ATOM    189  NH1 ARG A  27      12.140  10.899   0.304  1.00 10.00      A   
ATOM    190 HH11 ARG A  27      12.913  10.566  -0.307  1.00 10.00      A   
ATOM    191 HH12 ARG A  27      11.516  11.678  -0.032  1.00 10.00      A   
ATOM    192  NH2 ARG A  27      12.727   9.359   1.917  1.00 10.00      A   
ATOM    193 HH21 ARG A  27      12.572   8.930   2.858  1.00 10.00      A   
ATOM    194 HH22 ARG A  27      13.508   9.012   1.318  1.00 10.00      A   
ATOM    195  C   ARG A  27       7.469  15.097   1.479  1.00 10.00      A   
ATOM    196  O   ARG A  27       8.363  15.835   1.061  1.00 10.00      A   
ATOM    197  N   ASN A  28       6.185  15.284   1.197  1.00 10.00      A   
ATOM    198  HN  ASN A  28       5.519  14.656   1.562  1.00 10.00      A   
ATOM    199  CA  ASN A  28       5.735  16.384   0.353  1.00 10.00      A   
ATOM    200  CB  ASN A  28       4.220  16.330   0.139  1.00 10.00      A   
ATOM    201  CG  ASN A  28       3.799  15.185  -0.762  1.00 10.00      A   
ATOM    202  OD1 ASN A  28       4.610  14.640  -1.516  1.00 10.00      A   
ATOM    203  ND2 ASN A  28       2.534  14.823  -0.706  1.00 10.00      A   
ATOM    204 HD21 ASN A  28       1.931  15.308  -0.087  1.00 10.00      A   
ATOM    205 HD22 ASN A  28       2.238  14.079  -1.278  1.00 10.00      A   
ATOM    206  C   ASN A  28       6.136  17.730   0.940  1.00 10.00      A   
ATOM    207  O   ASN A  28       6.533  18.640   0.213  1.00 10.00      A   
ATOM    208  N   SER A  29       6.051  17.840   2.256  1.00 10.00      A   
ATOM    209  HN  SER A  29       5.739  17.071   2.781  1.00 10.00      A   
ATOM    210  CA  SER A  29       6.410  19.072   2.943  1.00 10.00      A   
ATOM    211  CB  SER A  29       6.017  18.984   4.419  1.00 10.00      A   
ATOM    212  OG  SER A  29       4.645  18.624   4.554  1.00 10.00      A   
ATOM    213  HG  SER A  29       4.536  17.676   4.371  1.00 10.00      A   
ATOM    214  C   SER A  29       7.904  19.364   2.787  1.00 10.00      A   
ATOM    215  O   SER A  29       8.305  20.513   2.600  1.00 10.00      A   
ATOM    216  N   VAL A  30       8.718  18.315   2.835  1.00 10.00      A   
ATOM    217  HN  VAL A  30       8.336  17.421   2.982  1.00 10.00      A   
ATOM    218  CA  VAL A  30      10.164  18.458   2.692  1.00 10.00      A   
ATOM    219  CB  VAL A  30      10.898  17.131   2.991  1.00 10.00      A   
ATOM    220  CG1 VAL A  30      12.374  17.230   2.631  1.00 10.00      A   
ATOM    221  CG2 VAL A  30      10.730  16.751   4.454  1.00 10.00      A   
ATOM    222  C   VAL A  30      10.537  18.957   1.293  1.00 10.00      A   
ATOM    223  O   VAL A  30      11.404  19.821   1.135  1.00 10.00      A   
ATOM    224  N   SER A  31       9.861  18.429   0.282  1.00 10.00      A   
ATOM    225  HN  SER A  31       9.183  17.744   0.464  1.00 10.00      A   
ATOM    226  CA  SER A  31      10.122  18.816  -1.098  1.00 10.00      A   
ATOM    227  CB  SER A  31       9.491  17.796  -2.054  1.00 10.00      A   
ATOM    228  OG  SER A  31       8.106  17.631  -1.785  1.00 10.00      A   
ATOM    229  HG  SER A  31       7.869  18.134  -0.993  1.00 10.00      A   
ATOM    230  C   SER A  31       9.608  20.227  -1.414  1.00 10.00      A   
ATOM    231  O   SER A  31       9.693  20.682  -2.554  1.00 10.00      A   
ATOM    232  N   LEU A  32       9.088  20.921  -0.406  1.00 10.00      A   
ATOM    233  HN  LEU A  32       9.067  20.525   0.491  1.00 10.00      A   
ATOM    234  CA  LEU A  32       8.552  22.262  -0.607  1.00 10.00      A   
ATOM    235  CB  LEU A  32       7.046  22.284  -0.332  1.00 10.00      A   
ATOM    236  CG  LEU A  32       6.186  21.375  -1.212  1.00 10.00      A   
ATOM    237  CD1 LEU A  32       4.756  21.323  -0.697  1.00 10.00      A   
ATOM    238  CD2 LEU A  32       6.224  21.831  -2.662  1.00 10.00      A   
ATOM    239  C   LEU A  32       9.256  23.303   0.257  1.00 10.00      A   
ATOM    240  O   LEU A  32       8.780  24.430   0.384  1.00 10.00      A   
ATOM    241  N   VAL A  33      10.384  22.937   0.850  1.00 10.00      A   
ATOM    242  HN  VAL A  33      10.727  22.027   0.723  1.00 10.00      A   
ATOM    243  CA  VAL A  33      11.113  23.879   1.692  1.00 10.00      A   
ATOM    244  CB  VAL A  33      11.770  23.226   2.926  1.00 10.00      A   
ATOM    245  CG1 VAL A  33      10.724  22.537   3.784  1.00 10.00      A   
ATOM    246  CG2 VAL A  33      12.867  22.256   2.529  1.00 10.00      A   
ATOM    247  C   VAL A  33      12.139  24.688   0.901  1.00 10.00      A   
ATOM    248  O   VAL A  33      12.304  25.884   1.143  1.00 10.00      A   
ATOM    249  N   CYS A  34      12.817  24.033  -0.039  1.00 10.00      A   
ATOM    250  HN  CYS A  34      12.630  23.082  -0.185  1.00 10.00      A   
ATOM    251  CA  CYS A  34      13.825  24.682  -0.873  1.00 10.00      A   
ATOM    252  CB  CYS A  34      15.056  25.078  -0.047  1.00 10.00      A   
ATOM    253  SG  CYS A  34      15.874  23.705   0.800  1.00 10.00      A   
ATOM    254  HG  CYS A  34      15.518  23.748   2.077  1.00 10.00      A   
ATOM    255  C   CYS A  34      14.233  23.756  -2.012  1.00 10.00      A   
ATOM    256  O   CYS A  34      13.971  22.550  -1.956  1.00 10.00      A   
ATOM    257  N   LYS A  35      14.876  24.317  -3.030  1.00 10.00      A   
ATOM    258  HN  LYS A  35      15.063  25.288  -2.999  1.00 10.00      A   
ATOM    259  CA  LYS A  35      15.319  23.549  -4.191  1.00 10.00      A   
ATOM    260  CB  LYS A  35      15.935  24.492  -5.236  1.00 10.00      A   
ATOM    261  CG  LYS A  35      16.605  23.806  -6.417  1.00 10.00      A   
ATOM    262  CD  LYS A  35      15.592  23.252  -7.407  1.00 10.00      A   
ATOM    263  CE  LYS A  35      16.248  22.935  -8.743  1.00 10.00      A   
ATOM    264  NZ  LYS A  35      15.332  22.199  -9.653  1.00 10.00      A   
ATOM    265  HZ1 LYS A  35      15.714  22.200 -10.618  1.00 10.00      A   
ATOM    266  HZ2 LYS A  35      14.396  22.653  -9.667  1.00 10.00      A   
ATOM    267  HZ3 LYS A  35      15.225  21.208  -9.332  1.00 10.00      A   
ATOM    268  C   LYS A  35      16.317  22.460  -3.790  1.00 10.00      A   
ATOM    269  O   LYS A  35      16.241  21.328  -4.276  1.00 10.00      A   
ATOM    270  N   SER A  36      17.230  22.803  -2.886  1.00 10.00      A   
ATOM    271  HN  SER A  36      17.224  23.716  -2.525  1.00 10.00      A   
ATOM    272  CA  SER A  36      18.245  21.866  -2.421  1.00 10.00      A   
ATOM    273  CB  SER A  36      19.178  22.552  -1.420  1.00 10.00      A   
ATOM    274  OG  SER A  36      19.577  23.825  -1.905  1.00 10.00      A   
ATOM    275  HG  SER A  36      20.041  23.713  -2.745  1.00 10.00      A   
ATOM    276  C   SER A  36      17.618  20.612  -1.810  1.00 10.00      A   
ATOM    277  O   SER A  36      17.930  19.494  -2.215  1.00 10.00      A   
ATOM    278  N   TRP A  37      16.712  20.802  -0.859  1.00 10.00      A   
ATOM    279  HN  TRP A  37      16.479  21.716  -0.590  1.00 10.00      A   
ATOM    280  CA  TRP A  37      16.055  19.678  -0.206  1.00 10.00      A   
ATOM    281  CB  TRP A  37      15.269  20.140   1.020  1.00 10.00      A   
ATOM    282  CG  TRP A  37      16.106  20.313   2.252  1.00 10.00      A   
ATOM    283  CD1 TRP A  37      17.400  20.748   2.314  1.00 10.00      A   
ATOM    284  CD2 TRP A  37      15.704  20.057   3.601  1.00 10.00      A   
ATOM    285  NE1 TRP A  37      17.825  20.774   3.618  1.00 10.00      A   
ATOM    286  HE1 TRP A  37      18.721  21.050   3.923  1.00 10.00      A   
ATOM    287  CE2 TRP A  37      16.803  20.357   4.427  1.00 10.00      A   
ATOM    288  CE3 TRP A  37      14.520  19.604   4.191  1.00 10.00      A   
ATOM    289  CZ2 TRP A  37      16.753  20.219   5.810  1.00 10.00      A   
ATOM    290  CZ3 TRP A  37      14.472  19.467   5.564  1.00 10.00      A   
ATOM    291  CH2 TRP A  37      15.581  19.773   6.358  1.00 10.00      A   
ATOM    292  C   TRP A  37      15.143  18.934  -1.176  1.00 10.00      A   
ATOM    293  O   TRP A  37      15.068  17.706  -1.149  1.00 10.00      A   
ATOM    294  N   TYR A  38      14.472  19.686  -2.043  1.00 10.00      A   
ATOM    295  HN  TYR A  38      14.587  20.663  -2.021  1.00 10.00      A   
ATOM    296  CA  TYR A  38      13.566  19.105  -3.024  1.00 10.00      A   
ATOM    297  CB  TYR A  38      12.840  20.210  -3.801  1.00 10.00      A   
ATOM    298  CG  TYR A  38      12.262  19.764  -5.128  1.00 10.00      A   
ATOM    299  CD1 TYR A  38      12.772  20.250  -6.322  1.00 10.00      A   
ATOM    300  CD2 TYR A  38      11.212  18.853  -5.187  1.00 10.00      A   
ATOM    301  CE1 TYR A  38      12.259  19.838  -7.537  1.00 10.00      A   
ATOM    302  CE2 TYR A  38      10.690  18.439  -6.398  1.00 10.00      A   
ATOM    303  CZ  TYR A  38      11.219  18.935  -7.570  1.00 10.00      A   
ATOM    304  OH  TYR A  38      10.719  18.516  -8.782  1.00 10.00      A   
ATOM    305  HH  TYR A  38       9.754  18.550  -8.760  1.00 10.00      A   
ATOM    306  C   TYR A  38      14.299  18.158  -3.974  1.00 10.00      A   
ATOM    307  O   TYR A  38      13.816  17.061  -4.263  1.00 10.00      A   
ATOM    308  N   GLU A  39      15.472  18.577  -4.442  1.00 10.00      A   
ATOM    309  HN  GLU A  39      15.811  19.461  -4.171  1.00 10.00      A   
ATOM    310  CA  GLU A  39      16.267  17.759  -5.353  1.00 10.00      A   
ATOM    311  CB  GLU A  39      17.432  18.550  -5.947  1.00 10.00      A   
ATOM    312  CG  GLU A  39      17.009  19.616  -6.950  1.00 10.00      A   
ATOM    313  CD  GLU A  39      16.280  19.044  -8.151  1.00 10.00      A   
ATOM    314  OE1 GLU A  39      15.377  19.722  -8.689  1.00 10.00      A   
ATOM    315  OE2 GLU A  39      16.614  17.923  -8.577  1.00 10.00      A   
ATOM    316  C   GLU A  39      16.758  16.484  -4.672  1.00 10.00      A   
ATOM    317  O   GLU A  39      16.960  15.462  -5.323  1.00 10.00      A   
ATOM    318  N   ILE A  40      16.955  16.545  -3.362  1.00 10.00      A   
ATOM    319  HN  ILE A  40      16.815  17.396  -2.892  1.00 10.00      A   
ATOM    320  CA  ILE A  40      17.392  15.378  -2.610  1.00 10.00      A   
ATOM    321  CB  ILE A  40      18.063  15.772  -1.279  1.00 10.00      A   
ATOM    322  CG1 ILE A  40      19.301  16.633  -1.549  1.00 10.00      A   
ATOM    323  CG2 ILE A  40      18.449  14.531  -0.484  1.00 10.00      A   
ATOM    324  CD1 ILE A  40      19.875  17.294  -0.311  1.00 10.00      A   
ATOM    325  C   ILE A  40      16.199  14.459  -2.343  1.00 10.00      A   
ATOM    326  O   ILE A  40      16.299  13.239  -2.466  1.00 10.00      A   
ATOM    327  N   GLU A  41      15.062  15.063  -2.006  1.00 10.00      A   
ATOM    328  HN  GLU A  41      15.049  16.047  -1.939  1.00 10.00      A   
ATOM    329  CA  GLU A  41      13.835  14.321  -1.722  1.00 10.00      A   
ATOM    330  CB  GLU A  41      12.703  15.300  -1.377  1.00 10.00      A   
ATOM    331  CG  GLU A  41      11.603  14.728  -0.492  1.00 10.00      A   
ATOM    332  CD  GLU A  41      10.608  13.871  -1.251  1.00 10.00      A   
ATOM    333  OE1 GLU A  41       9.836  14.422  -2.064  1.00 10.00      A   
ATOM    334  OE2 GLU A  41      10.585  12.644  -1.029  1.00 10.00      A   
ATOM    335  C   GLU A  41      13.436  13.449  -2.917  1.00 10.00      A   
ATOM    336  O   GLU A  41      13.151  12.257  -2.767  1.00 10.00      A   
ATOM    337  N   ARG A  42      13.454  14.046  -4.100  1.00 10.00      A   
ATOM    338  HN  ARG A  42      13.721  14.989  -4.150  1.00 10.00      A   
ATOM    339  CA  ARG A  42      13.084  13.347  -5.330  1.00 10.00      A   
ATOM    340  CB  ARG A  42      13.012  14.326  -6.505  1.00 10.00      A   
ATOM    341  CG  ARG A  42      14.331  15.007  -6.822  1.00 10.00      A   
ATOM    342  CD  ARG A  42      14.260  15.788  -8.118  1.00 10.00      A   
ATOM    343  NE  ARG A  42      14.256  14.906  -9.283  1.00 10.00      A   
ATOM    344  HE  ARG A  42      13.576  14.192  -9.309  1.00 10.00      A   
ATOM    345  CZ  ARG A  42      15.127  15.003 -10.289  1.00 10.00      A   
ATOM    346  NH1 ARG A  42      16.074  15.933 -10.270  1.00 10.00      A   
ATOM    347 HH11 ARG A  42      16.148  16.605  -9.464  1.00 10.00      A   
ATOM    348 HH12 ARG A  42      16.755  16.002 -11.058  1.00 10.00      A   
ATOM    349  NH2 ARG A  42      15.037  14.191 -11.337  1.00 10.00      A   
ATOM    350 HH21 ARG A  42      15.725  14.272 -12.115  1.00 10.00      A   
ATOM    351 HH22 ARG A  42      14.273  13.477 -11.393  1.00 10.00      A   
ATOM    352  C   ARG A  42      14.035  12.195  -5.657  1.00 10.00      A   
ATOM    353  O   ARG A  42      13.703  11.313  -6.445  1.00 10.00      A   
ATOM    354  N   TRP A  43      15.209  12.201  -5.047  1.00 10.00      A   
ATOM    355  HN  TRP A  43      15.422  12.919  -4.415  1.00 10.00      A   
ATOM    356  CA  TRP A  43      16.192  11.160  -5.293  1.00 10.00      A   
ATOM    357  CB  TRP A  43      17.556  11.776  -5.598  1.00 10.00      A   
ATOM    358  CG  TRP A  43      17.781  12.071  -7.050  1.00 10.00      A   
ATOM    359  CD1 TRP A  43      17.457  13.217  -7.719  1.00 10.00      A   
ATOM    360  CD2 TRP A  43      18.390  11.205  -8.013  1.00 10.00      A   
ATOM    361  NE1 TRP A  43      17.832  13.116  -9.037  1.00 10.00      A   
ATOM    362  HE1 TRP A  43      17.710  13.812  -9.722  1.00 10.00      A   
ATOM    363  CE2 TRP A  43      18.405  11.890  -9.242  1.00 10.00      A   
ATOM    364  CE3 TRP A  43      18.926   9.917  -7.954  1.00 10.00      A   
ATOM    365  CZ2 TRP A  43      18.935  11.330 -10.401  1.00 10.00      A   
ATOM    366  CZ3 TRP A  43      19.452   9.363  -9.105  1.00 10.00      A   
ATOM    367  CH2 TRP A  43      19.452  10.068 -10.312  1.00 10.00      A   
ATOM    368  C   TRP A  43      16.307  10.191  -4.122  1.00 10.00      A   
ATOM    369  O   TRP A  43      17.190   9.332  -4.108  1.00 10.00      A   
ATOM    370  N   CYS A  44      15.425  10.323  -3.136  1.00 10.00      A   
ATOM    371  HN  CYS A  44      14.749  11.036  -3.180  1.00 10.00      A   
ATOM    372  CA  CYS A  44      15.466   9.434  -1.979  1.00 10.00      A   
ATOM    373  CB  CYS A  44      16.125  10.102  -0.773  1.00 10.00      A   
ATOM    374  SG  CYS A  44      15.294  11.596  -0.204  1.00 10.00      A   
ATOM    375  HG  CYS A  44      15.689  12.586  -0.992  1.00 10.00      A   
ATOM    376  C   CYS A  44      14.103   8.856  -1.603  1.00 10.00      A   
ATOM    377  O   CYS A  44      14.011   8.058  -0.668  1.00 10.00      A   
ATOM    378  N   ARG A  45      13.039   9.268  -2.294  1.00 10.00      A   
ATOM    379  HN  ARG A  45      13.145   9.933  -3.007  1.00 10.00      A   
ATOM    380  CA  ARG A  45      11.713   8.732  -1.995  1.00 10.00      A   
ATOM    381  CB  ARG A  45      10.584   9.581  -2.588  1.00 10.00      A   
ATOM    382  CG  ARG A  45       9.245   9.382  -1.885  1.00 10.00      A   
ATOM    383  CD  ARG A  45       8.127  10.183  -2.534  1.00 10.00      A   
ATOM    384  NE  ARG A  45       8.206  11.611  -2.215  1.00 10.00      A   
ATOM    385  HE  ARG A  45       9.109  12.009  -2.135  1.00 10.00      A   
ATOM    386  CZ  ARG A  45       7.143  12.391  -2.004  1.00 10.00      A   
ATOM    387  NH1 ARG A  45       5.910  11.885  -2.058  1.00 10.00      A   
ATOM    388 HH11 ARG A  45       5.763  10.872  -2.269  1.00 10.00      A   
ATOM    389 HH12 ARG A  45       5.083  12.501  -1.887  1.00 10.00      A   
ATOM    390  NH2 ARG A  45       7.311  13.682  -1.762  1.00 10.00      A   
ATOM    391 HH21 ARG A  45       8.282  14.091  -1.741  1.00 10.00      A   
ATOM    392 HH22 ARG A  45       6.482  14.300  -1.597  1.00 10.00      A   
ATOM    393  C   ARG A  45      11.632   7.282  -2.463  1.00 10.00      A   
ATOM    394  O   ARG A  45      11.761   6.996  -3.653  1.00 10.00      A   
ATOM    395  N   ARG A  46      11.433   6.381  -1.516  1.00 10.00      A   
ATOM    396  HN  ARG A  46      11.299   6.683  -0.593  1.00 10.00      A   
ATOM    397  CA  ARG A  46      11.390   4.956  -1.805  1.00 10.00      A   
ATOM    398  CB  ARG A  46      11.815   4.147  -0.577  1.00 10.00      A   
ATOM    399  CG  ARG A  46      13.250   4.398  -0.133  1.00 10.00      A   
ATOM    400  CD  ARG A  46      13.565   3.646   1.149  1.00 10.00      A   
ATOM    401  NE  ARG A  46      14.950   3.837   1.579  1.00 10.00      A   
ATOM    402  HE  ARG A  46      15.526   4.404   1.013  1.00 10.00      A   
ATOM    403  CZ  ARG A  46      15.465   3.303   2.688  1.00 10.00      A   
ATOM    404  NH1 ARG A  46      14.716   2.544   3.478  1.00 10.00      A   
ATOM    405 HH11 ARG A  46      15.124   2.127   4.345  1.00 10.00      A   
ATOM    406 HH12 ARG A  46      13.716   2.361   3.243  1.00 10.00      A   
ATOM    407  NH2 ARG A  46      16.738   3.511   2.995  1.00 10.00      A   
ATOM    408 HH21 ARG A  46      17.341   4.097   2.376  1.00 10.00      A   
ATOM    409 HH22 ARG A  46      17.143   3.093   3.861  1.00 10.00      A   
ATOM    410  C   ARG A  46      10.030   4.488  -2.303  1.00 10.00      A   
ATOM    411  O   ARG A  46       9.948   3.555  -3.096  1.00 10.00      A   
ATOM    412  N   LYS A  47       8.963   5.124  -1.850  1.00 10.00      A   
ATOM    413  HN  LYS A  47       9.073   5.880  -1.233  1.00 10.00      A   
ATOM    414  CA  LYS A  47       7.625   4.719  -2.266  1.00 10.00      A   
ATOM    415  CB  LYS A  47       6.898   3.976  -1.141  1.00 10.00      A   
ATOM    416  CG  LYS A  47       7.286   4.415   0.264  1.00 10.00      A   
ATOM    417  CD  LYS A  47       6.062   4.730   1.107  1.00 10.00      A   
ATOM    418  CE  LYS A  47       5.396   6.007   0.634  1.00 10.00      A   
ATOM    419  NZ  LYS A  47       4.142   6.286   1.370  1.00 10.00      A   
ATOM    420  HZ1 LYS A  47       4.341   6.458   2.375  1.00 10.00      A   
ATOM    421  HZ2 LYS A  47       3.496   5.476   1.290  1.00 10.00      A   
ATOM    422  HZ3 LYS A  47       3.673   7.129   0.967  1.00 10.00      A   
ATOM    423  C   LYS A  47       6.790   5.889  -2.759  1.00 10.00      A   
ATOM    424  O   LYS A  47       6.798   6.970  -2.161  1.00 10.00      A   
ATOM    425  N   VAL A  48       6.076   5.667  -3.854  1.00 10.00      A   
ATOM    426  HN  VAL A  48       6.126   4.783  -4.284  1.00 10.00      A   
ATOM    427  CA  VAL A  48       5.212   6.687  -4.430  1.00 10.00      A   
ATOM    428  CB  VAL A  48       5.597   7.049  -5.881  1.00 10.00      A   
ATOM    429  CG1 VAL A  48       6.825   7.946  -5.899  1.00 10.00      A   
ATOM    430  CG2 VAL A  48       5.836   5.798  -6.712  1.00 10.00      A   
ATOM    431  C   VAL A  48       3.748   6.249  -4.367  1.00 10.00      A   
ATOM    432  O   VAL A  48       3.384   5.169  -4.846  1.00 10.00      A   
ATOM    433  N   PHE A  49       2.919   7.077  -3.757  1.00 10.00      A   
ATOM    434  HN  PHE A  49       3.264   7.918  -3.395  1.00 10.00      A   
ATOM    435  CA  PHE A  49       1.504   6.778  -3.621  1.00 10.00      A   
ATOM    436  CB  PHE A  49       1.053   6.989  -2.169  1.00 10.00      A   
ATOM    437  CG  PHE A  49      -0.437   7.053  -1.985  1.00 10.00      A   
ATOM    438  CD1 PHE A  49      -1.222   5.923  -2.149  1.00 10.00      A   
ATOM    439  CD2 PHE A  49      -1.051   8.250  -1.655  1.00 10.00      A   
ATOM    440  CE1 PHE A  49      -2.591   5.984  -1.990  1.00 10.00      A   
ATOM    441  CE2 PHE A  49      -2.419   8.318  -1.491  1.00 10.00      A   
ATOM    442  CZ  PHE A  49      -3.190   7.183  -1.660  1.00 10.00      A   
ATOM    443  C   PHE A  49       0.678   7.631  -4.576  1.00 10.00      A   
ATOM    444  O   PHE A  49       0.631   8.856  -4.448  1.00 10.00      A   
ATOM    445  N   ILE A  50       0.052   6.984  -5.551  1.00 10.00      A   
ATOM    446  HN  ILE A  50       0.163   6.009  -5.635  1.00 10.00      A   
ATOM    447  CA  ILE A  50      -0.780   7.684  -6.517  1.00 10.00      A   
ATOM    448  CB  ILE A  50      -0.199   7.582  -7.942  1.00 10.00      A   
ATOM    449  CG1 ILE A  50       1.255   8.065  -7.985  1.00 10.00      A   
ATOM    450  CG2 ILE A  50      -1.058   8.352  -8.935  1.00 10.00      A   
ATOM    451  CD1 ILE A  50       1.424   9.545  -7.724  1.00 10.00      A   
ATOM    452  C   ILE A  50      -2.192   7.104  -6.506  1.00 10.00      A   
ATOM    453  O   ILE A  50      -2.418   5.973  -6.949  1.00 10.00      A   
ATOM    454  N   GLY A  51      -3.134   7.870  -5.976  1.00 10.00      A   
ATOM    455  HN  GLY A  51      -2.895   8.755  -5.633  1.00 10.00      A   
ATOM    456  CA  GLY A  51      -4.510   7.422  -5.916  1.00 10.00      A   
ATOM    457  C   GLY A  51      -5.157   7.403  -7.287  1.00 10.00      A   
ATOM    458  O   GLY A  51      -5.817   6.435  -7.659  1.00 10.00      A   
ATOM    459  N   ASN A  52      -4.961   8.476  -8.040  1.00 10.00      A   
ATOM    460  HN  ASN A  52      -4.415   9.213  -7.689  1.00 10.00      A   
ATOM    461  CA  ASN A  52      -5.526   8.583  -9.378  1.00 10.00      A   
ATOM    462  CB  ASN A  52      -6.246   9.924  -9.560  1.00 10.00      A   
ATOM    463  CG  ASN A  52      -7.165   9.946 -10.769  1.00 10.00      A   
ATOM    464  OD1 ASN A  52      -6.901   9.301 -11.781  1.00 10.00      A   
ATOM    465  ND2 ASN A  52      -8.254  10.692 -10.668  1.00 10.00      A   
ATOM    466 HD21 ASN A  52      -8.408  11.182  -9.835  1.00 10.00      A   
ATOM    467 HD22 ASN A  52      -8.865  10.718 -11.433  1.00 10.00      A   
ATOM    468  C   ASN A  52      -4.437   8.406 -10.428  1.00 10.00      A   
ATOM    469  O   ASN A  52      -3.595   9.283 -10.617  1.00 10.00      A   
ATOM    470  N   CYS A  53      -4.469   7.274 -11.117  1.00 10.00      A   
ATOM    471  HN  CYS A  53      -5.189   6.630 -10.940  1.00 10.00      A   
ATOM    472  CA  CYS A  53      -3.477   6.957 -12.139  1.00 10.00      A   
ATOM    473  CB  CYS A  53      -3.626   5.503 -12.587  1.00 10.00      A   
ATOM    474  SG  CYS A  53      -5.341   4.994 -12.844  1.00 10.00      A   
ATOM    475  HG  CYS A  53      -5.752   4.389 -11.732  1.00 10.00      A   
ATOM    476  C   CYS A  53      -3.567   7.889 -13.344  1.00 10.00      A   
ATOM    477  O   CYS A  53      -2.650   7.953 -14.160  1.00 10.00      A   
ATOM    478  N   TYR A  54      -4.665   8.613 -13.460  1.00 10.00      A   
ATOM    479  HN  TYR A  54      -5.372   8.537 -12.781  1.00 10.00      A   
ATOM    480  CA  TYR A  54      -4.840   9.521 -14.576  1.00 10.00      A   
ATOM    481  CB  TYR A  54      -6.184   9.288 -15.262  1.00 10.00      A   
ATOM    482  CG  TYR A  54      -6.256   7.962 -15.992  1.00 10.00      A   
ATOM    483  CD1 TYR A  54      -7.198   7.001 -15.648  1.00 10.00      A   
ATOM    484  CD2 TYR A  54      -5.371   7.668 -17.027  1.00 10.00      A   
ATOM    485  CE1 TYR A  54      -7.261   5.790 -16.318  1.00 10.00      A   
ATOM    486  CE2 TYR A  54      -5.427   6.463 -17.701  1.00 10.00      A   
ATOM    487  CZ  TYR A  54      -6.374   5.526 -17.341  1.00 10.00      A   
ATOM    488  OH  TYR A  54      -6.440   4.323 -18.012  1.00 10.00      A   
ATOM    489  HH  TYR A  54      -6.173   4.454 -18.942  1.00 10.00      A   
ATOM    490  C   TYR A  54      -4.662  10.972 -14.144  1.00 10.00      A   
ATOM    491  O   TYR A  54      -4.870  11.902 -14.926  1.00 10.00      A   
ATOM    492  N   ALA A  55      -4.259  11.163 -12.892  1.00 10.00      A   
ATOM    493  HN  ALA A  55      -4.108  10.383 -12.311  1.00 10.00      A   
ATOM    494  CA  ALA A  55      -4.034  12.504 -12.366  1.00 10.00      A   
ATOM    495  CB  ALA A  55      -4.309  12.553 -10.871  1.00 10.00      A   
ATOM    496  C   ALA A  55      -2.605  12.935 -12.657  1.00 10.00      A   
ATOM    497  O   ALA A  55      -2.275  14.122 -12.627  1.00 10.00      A   
ATOM    498  N   VAL A  56      -1.767  11.954 -12.948  1.00 10.00      A   
ATOM    499  HN  VAL A  56      -2.106  11.033 -12.975  1.00 10.00      A   
ATOM    500  CA  VAL A  56      -0.366  12.187 -13.254  1.00 10.00      A   
ATOM    501  CB  VAL A  56       0.512  12.046 -11.982  1.00 10.00      A   
ATOM    502  CG1 VAL A  56       0.572  10.606 -11.492  1.00 10.00      A   
ATOM    503  CG2 VAL A  56       1.907  12.615 -12.195  1.00 10.00      A   
ATOM    504  C   VAL A  56       0.068  11.176 -14.308  1.00 10.00      A   
ATOM    505  O   VAL A  56      -0.578  10.141 -14.464  1.00 10.00      A   
ATOM    506  N   SER A  57       1.128  11.476 -15.046  1.00 10.00      A   
ATOM    507  HN  SER A  57       1.602  12.319 -14.893  1.00 10.00      A   
ATOM    508  CA  SER A  57       1.606  10.559 -16.068  1.00 10.00      A   
ATOM    509  CB  SER A  57       1.939  11.311 -17.364  1.00 10.00      A   
ATOM    510  OG  SER A  57       3.210  11.941 -17.294  1.00 10.00      A   
ATOM    511  HG  SER A  57       3.147  12.742 -16.748  1.00 10.00      A   
ATOM    512  C   SER A  57       2.820   9.778 -15.566  1.00 10.00      A   
ATOM    513  O   SER A  57       3.526  10.233 -14.660  1.00 10.00      A   
ATOM    514  N   PRO A  58       3.078   8.586 -16.139  1.00 10.00      A   
ATOM    515  CA  PRO A  58       4.220   7.750 -15.750  1.00 10.00      A   
ATOM    516  CB  PRO A  58       4.206   6.619 -16.783  1.00 10.00      A   
ATOM    517  CG  PRO A  58       2.796   6.550 -17.249  1.00 10.00      A   
ATOM    518  CD  PRO A  58       2.268   7.956 -17.198  1.00 10.00      A   
ATOM    519  C   PRO A  58       5.537   8.517 -15.846  1.00 10.00      A   
ATOM    520  O   PRO A  58       6.398   8.416 -14.967  1.00 10.00      A   
ATOM    521  N   ALA A  59       5.676   9.301 -16.910  1.00 10.00      A   
ATOM    522  HN  ALA A  59       4.945   9.352 -17.561  1.00 10.00      A   
ATOM    523  CA  ALA A  59       6.881  10.086 -17.138  1.00 10.00      A   
ATOM    524  CB  ALA A  59       6.805  10.801 -18.470  1.00 10.00      A   
ATOM    525  C   ALA A  59       7.129  11.087 -16.017  1.00 10.00      A   
ATOM    526  O   ALA A  59       8.253  11.218 -15.543  1.00 10.00      A   
ATOM    527  N   THR A  60       6.077  11.783 -15.593  1.00 10.00      A   
ATOM    528  HN  THR A  60       5.200  11.625 -16.006  1.00 10.00      A   
ATOM    529  CA  THR A  60       6.189  12.777 -14.527  1.00 10.00      A   
ATOM    530  CB  THR A  60       4.820  13.413 -14.220  1.00 10.00      A   
ATOM    531  OG1 THR A  60       4.135  13.683 -15.450  1.00 10.00      A   
ATOM    532  HG1 THR A  60       4.462  14.511 -15.826  1.00 10.00      A   
ATOM    533  CG2 THR A  60       4.994  14.711 -13.445  1.00 10.00      A   
ATOM    534  C   THR A  60       6.755  12.160 -13.247  1.00 10.00      A   
ATOM    535  O   THR A  60       7.641  12.734 -12.609  1.00 10.00      A   
ATOM    536  N   VAL A  61       6.262  10.979 -12.894  1.00 10.00      A   
ATOM    537  HN  VAL A  61       5.582  10.553 -13.464  1.00 10.00      A   
ATOM    538  CA  VAL A  61       6.711  10.294 -11.688  1.00 10.00      A   
ATOM    539  CB  VAL A  61       5.824   9.075 -11.359  1.00 10.00      A   
ATOM    540  CG1 VAL A  61       6.197   8.494 -10.003  1.00 10.00      A   
ATOM    541  CG2 VAL A  61       4.352   9.457 -11.390  1.00 10.00      A   
ATOM    542  C   VAL A  61       8.165   9.841 -11.815  1.00 10.00      A   
ATOM    543  O   VAL A  61       8.983  10.101 -10.935  1.00 10.00      A   
ATOM    544  N   ILE A  62       8.479   9.185 -12.928  1.00 10.00      A   
ATOM    545  HN  ILE A  62       7.783   9.040 -13.604  1.00 10.00      A   
ATOM    546  CA  ILE A  62       9.828   8.676 -13.179  1.00 10.00      A   
ATOM    547  CB  ILE A  62       9.873   7.801 -14.454  1.00 10.00      A   
ATOM    548  CG1 ILE A  62       8.978   6.570 -14.281  1.00 10.00      A   
ATOM    549  CG2 ILE A  62      11.302   7.375 -14.770  1.00 10.00      A   
ATOM    550  CD1 ILE A  62       8.827   5.739 -15.537  1.00 10.00      A   
ATOM    551  C   ILE A  62      10.846   9.809 -13.299  1.00 10.00      A   
ATOM    552  O   ILE A  62      11.977   9.702 -12.818  1.00 10.00      A   
ATOM    553  N   ARG A  63      10.437  10.892 -13.947  1.00 10.00      A   
ATOM    554  HN  ARG A  63       9.527  10.909 -14.321  1.00 10.00      A   
ATOM    555  CA  ARG A  63      11.299  12.049 -14.133  1.00 10.00      A   
ATOM    556  CB  ARG A  63      10.583  13.090 -14.997  1.00 10.00      A   
ATOM    557  CG  ARG A  63      11.438  14.271 -15.424  1.00 10.00      A   
ATOM    558  CD  ARG A  63      11.016  14.780 -16.795  1.00 10.00      A   
ATOM    559  NE  ARG A  63       9.565  14.967 -16.898  1.00 10.00      A   
ATOM    560  HE  ARG A  63       9.126  15.475 -16.180  1.00 10.00      A   
ATOM    561  CZ  ARG A  63       8.820  14.513 -17.911  1.00 10.00      A   
ATOM    562  NH1 ARG A  63       9.380  13.850 -18.913  1.00 10.00      A   
ATOM    563 HH11 ARG A  63       8.793  13.498 -19.706  1.00 10.00      A   
ATOM    564 HH12 ARG A  63      10.411  13.676 -18.921  1.00 10.00      A   
ATOM    565  NH2 ARG A  63       7.506  14.718 -17.915  1.00 10.00      A   
ATOM    566 HH21 ARG A  63       7.050  15.233 -17.131  1.00 10.00      A   
ATOM    567 HH22 ARG A  63       6.925  14.363 -18.708  1.00 10.00      A   
ATOM    568  C   ARG A  63      11.685  12.655 -12.789  1.00 10.00      A   
ATOM    569  O   ARG A  63      12.832  13.050 -12.576  1.00 10.00      A   
ATOM    570  N   ARG A  64      10.724  12.706 -11.881  1.00 10.00      A   
ATOM    571  HN  ARG A  64       9.833  12.358 -12.106  1.00 10.00      A   
ATOM    572  CA  ARG A  64      10.961  13.266 -10.563  1.00 10.00      A   
ATOM    573  CB  ARG A  64       9.660  13.770  -9.934  1.00 10.00      A   
ATOM    574  CG  ARG A  64       9.869  14.527  -8.636  1.00 10.00      A   
ATOM    575  CD  ARG A  64       8.600  15.230  -8.197  1.00 10.00      A   
ATOM    576  NE  ARG A  64       8.578  15.457  -6.753  1.00 10.00      A   
ATOM    577  HE  ARG A  64       9.355  15.152  -6.240  1.00 10.00      A   
ATOM    578  CZ  ARG A  64       7.573  16.040  -6.107  1.00 10.00      A   
ATOM    579  NH1 ARG A  64       6.504  16.467  -6.765  1.00 10.00      A   
ATOM    580 HH11 ARG A  64       6.436  16.352  -7.810  1.00 10.00      A   
ATOM    581 HH12 ARG A  64       5.721  16.922  -6.243  1.00 10.00      A   
ATOM    582  NH2 ARG A  64       7.630  16.183  -4.789  1.00 10.00      A   
ATOM    583 HH21 ARG A  64       6.840  16.642  -4.284  1.00 10.00      A   
ATOM    584 HH22 ARG A  64       8.452  15.833  -4.252  1.00 10.00      A   
ATOM    585  C   ARG A  64      11.656  12.262  -9.644  1.00 10.00      A   
ATOM    586  O   ARG A  64      12.708  12.564  -9.080  1.00 10.00      A   
ATOM    587  N   PHE A  65      11.073  11.074  -9.506  1.00 10.00      A   
ATOM    588  HN  PHE A  65      10.249  10.880 -10.010  1.00 10.00      A   
ATOM    589  CA  PHE A  65      11.634  10.034  -8.648  1.00 10.00      A   
ATOM    590  CB  PHE A  65      10.590   9.535  -7.640  1.00 10.00      A   
ATOM    591  CG  PHE A  65       9.860  10.605  -6.886  1.00 10.00      A   
ATOM    592  CD1 PHE A  65       8.553  10.925  -7.214  1.00 10.00      A   
ATOM    593  CD2 PHE A  65      10.471  11.285  -5.849  1.00 10.00      A   
ATOM    594  CE1 PHE A  65       7.868  11.904  -6.522  1.00 10.00      A   
ATOM    595  CE2 PHE A  65       9.791  12.267  -5.153  1.00 10.00      A   
ATOM    596  CZ  PHE A  65       8.488  12.576  -5.489  1.00 10.00      A   
ATOM    597  C   PHE A  65      12.118   8.843  -9.478  1.00 10.00      A   
ATOM    598  O   PHE A  65      11.328   7.974  -9.849  1.00 10.00      A   
ATOM    599  N   PRO A  66      13.421   8.783  -9.781  1.00 10.00      A   
ATOM    600  CA  PRO A  66      14.003   7.691 -10.566  1.00 10.00      A   
ATOM    601  CB  PRO A  66      15.170   8.395 -11.254  1.00 10.00      A   
ATOM    602  CG  PRO A  66      15.625   9.424 -10.268  1.00 10.00      A   
ATOM    603  CD  PRO A  66      14.430   9.793  -9.424  1.00 10.00      A   
ATOM    604  C   PRO A  66      14.526   6.536  -9.696  1.00 10.00      A   
ATOM    605  O   PRO A  66      15.017   5.527 -10.212  1.00 10.00      A   
ATOM    606  N   LYS A  67      14.410   6.678  -8.382  1.00 10.00      A   
ATOM    607  HN  LYS A  67      13.991   7.488  -8.025  1.00 10.00      A   
ATOM    608  CA  LYS A  67      14.888   5.657  -7.457  1.00 10.00      A   
ATOM    609  CB  LYS A  67      16.091   6.184  -6.661  1.00 10.00      A   
ATOM    610  CG  LYS A  67      17.335   5.307  -6.736  1.00 10.00      A   
ATOM    611  CD  LYS A  67      18.496   5.923  -5.968  1.00 10.00      A   
ATOM    612  CE  LYS A  67      19.678   4.967  -5.888  1.00 10.00      A   
ATOM    613  NZ  LYS A  67      20.936   5.670  -5.522  1.00 10.00      A   
ATOM    614  HZ1 LYS A  67      20.798   6.226  -4.653  1.00 10.00      A   
ATOM    615  HZ2 LYS A  67      21.219   6.311  -6.288  1.00 10.00      A   
ATOM    616  HZ3 LYS A  67      21.707   4.981  -5.364  1.00 10.00      A   
ATOM    617  C   LYS A  67      13.774   5.199  -6.513  1.00 10.00      A   
ATOM    618  O   LYS A  67      13.891   5.319  -5.293  1.00 10.00      A   
ATOM    619  N   VAL A  68      12.701   4.677  -7.091  1.00 10.00      A   
ATOM    620  HN  VAL A  68      12.675   4.612  -8.067  1.00 10.00      A   
ATOM    621  CA  VAL A  68      11.556   4.195  -6.321  1.00 10.00      A   
ATOM    622  CB  VAL A  68      10.226   4.639  -6.973  1.00 10.00      A   
ATOM    623  CG1 VAL A  68       9.023   4.062  -6.248  1.00 10.00      A   
ATOM    624  CG2 VAL A  68      10.135   6.155  -7.024  1.00 10.00      A   
ATOM    625  C   VAL A  68      11.590   2.669  -6.199  1.00 10.00      A   
ATOM    626  O   VAL A  68      12.023   1.974  -7.119  1.00 10.00      A   
ATOM    627  N   ARG A  69      11.142   2.162  -5.056  1.00 10.00      A   
ATOM    628  HN  ARG A  69      10.816   2.776  -4.356  1.00 10.00      A   
ATOM    629  CA  ARG A  69      11.120   0.729  -4.799  1.00 10.00      A   
ATOM    630  CB  ARG A  69      11.820   0.423  -3.471  1.00 10.00      A   
ATOM    631  CG  ARG A  69      13.303   0.771  -3.449  1.00 10.00      A   
ATOM    632  CD  ARG A  69      14.099  -0.147  -4.363  1.00 10.00      A   
ATOM    633  NE  ARG A  69      15.529   0.133  -4.317  1.00 10.00      A   
ATOM    634  HE  ARG A  69      15.844   0.931  -4.795  1.00 10.00      A   
ATOM    635  CZ  ARG A  69      16.415  -0.622  -3.671  1.00 10.00      A   
ATOM    636  NH1 ARG A  69      16.020  -1.709  -3.016  1.00 10.00      A   
ATOM    637 HH11 ARG A  69      15.002  -1.977  -3.001  1.00 10.00      A   
ATOM    638 HH12 ARG A  69      16.716  -2.298  -2.513  1.00 10.00      A   
ATOM    639  NH2 ARG A  69      17.702  -0.295  -3.683  1.00 10.00      A   
ATOM    640 HH21 ARG A  69      18.398  -0.885  -3.177  1.00 10.00      A   
ATOM    641 HH22 ARG A  69      18.023   0.555  -4.196  1.00 10.00      A   
ATOM    642  C   ARG A  69       9.692   0.182  -4.764  1.00 10.00      A   
ATOM    643  O   ARG A  69       9.444  -0.945  -5.196  1.00 10.00      A   
ATOM    644  N   SER A  70       8.761   0.976  -4.245  1.00 10.00      A   
ATOM    645  HN  SER A  70       9.012   1.866  -3.917  1.00 10.00      A   
ATOM    646  CA  SER A  70       7.369   0.556  -4.147  1.00 10.00      A   
ATOM    647  CB  SER A  70       6.991   0.314  -2.679  1.00 10.00      A   
ATOM    648  OG  SER A  70       5.718  -0.301  -2.570  1.00 10.00      A   
ATOM    649  HG  SER A  70       5.115   0.291  -2.100  1.00 10.00      A   
ATOM    650  C   SER A  70       6.433   1.585  -4.780  1.00 10.00      A   
ATOM    651  O   SER A  70       6.539   2.786  -4.516  1.00 10.00      A   
ATOM    652  N   VAL A  71       5.527   1.107  -5.626  1.00 10.00      A   
ATOM    653  HN  VAL A  71       5.495   0.139  -5.800  1.00 10.00      A   
ATOM    654  CA  VAL A  71       4.571   1.978  -6.297  1.00 10.00      A   
ATOM    655  CB  VAL A  71       4.822   2.034  -7.818  1.00 10.00      A   
ATOM    656  CG1 VAL A  71       3.909   3.052  -8.478  1.00 10.00      A   
ATOM    657  CG2 VAL A  71       6.278   2.352  -8.119  1.00 10.00      A   
ATOM    658  C   VAL A  71       3.143   1.502  -6.046  1.00 10.00      A   
ATOM    659  O   VAL A  71       2.815   0.334  -6.282  1.00 10.00      A   
ATOM    660  N   GLU A  72       2.301   2.410  -5.573  1.00 10.00      A   
ATOM    661  HN  GLU A  72       2.630   3.324  -5.409  1.00 10.00      A   
ATOM    662  CA  GLU A  72       0.903   2.103  -5.293  1.00 10.00      A   
ATOM    663  CB  GLU A  72       0.569   2.483  -3.848  1.00 10.00      A   
ATOM    664  CG  GLU A  72      -0.655   1.779  -3.284  1.00 10.00      A   
ATOM    665  CD  GLU A  72      -0.301   0.764  -2.216  1.00 10.00      A   
ATOM    666  OE1 GLU A  72       0.797   0.873  -1.628  1.00 10.00      A   
ATOM    667  OE2 GLU A  72      -1.117  -0.145  -1.955  1.00 10.00      A   
ATOM    668  C   GLU A  72       0.009   2.888  -6.247  1.00 10.00      A   
ATOM    669  O   GLU A  72      -0.019   4.118  -6.200  1.00 10.00      A   
ATOM    670  N   LEU A  73      -0.727   2.185  -7.104  1.00 10.00      A   
ATOM    671  HN  LEU A  73      -0.679   1.199  -7.093  1.00 10.00      A   
ATOM    672  CA  LEU A  73      -1.597   2.848  -8.072  1.00 10.00      A   
ATOM    673  CB  LEU A  73      -1.004   2.725  -9.481  1.00 10.00      A   
ATOM    674  CG  LEU A  73       0.240   3.556  -9.789  1.00 10.00      A   
ATOM    675  CD1 LEU A  73       1.033   2.915 -10.916  1.00 10.00      A   
ATOM    676  CD2 LEU A  73      -0.155   4.974 -10.164  1.00 10.00      A   
ATOM    677  C   LEU A  73      -3.016   2.282  -8.078  1.00 10.00      A   
ATOM    678  O   LEU A  73      -3.214   1.068  -8.146  1.00 10.00      A   
ATOM    679  N   LYS A  74      -4.000   3.175  -8.020  1.00 10.00      A   
ATOM    680  HN  LYS A  74      -3.774   4.128  -7.957  1.00 10.00      A   
ATOM    681  CA  LYS A  74      -5.411   2.787  -8.064  1.00 10.00      A   
ATOM    682  CB  LYS A  74      -6.191   3.397  -6.893  1.00 10.00      A   
ATOM    683  CG  LYS A  74      -5.620   3.088  -5.521  1.00 10.00      A   
ATOM    684  CD  LYS A  74      -6.486   3.687  -4.425  1.00 10.00      A   
ATOM    685  CE  LYS A  74      -5.748   3.728  -3.097  1.00 10.00      A   
ATOM    686  NZ  LYS A  74      -6.638   4.116  -1.969  1.00 10.00      A   
ATOM    687  HZ1 LYS A  74      -7.077   3.268  -1.550  1.00 10.00      A   
ATOM    688  HZ2 LYS A  74      -7.396   4.747  -2.303  1.00 10.00      A   
ATOM    689  HZ3 LYS A  74      -6.094   4.603  -1.228  1.00 10.00      A   
ATOM    690  C   LYS A  74      -5.994   3.265  -9.390  1.00 10.00      A   
ATOM    691  O   LYS A  74      -5.454   4.193  -9.991  1.00 10.00      A   
ATOM    692  N   GLY A  75      -7.078   2.649  -9.851  1.00 10.00      A   
ATOM    693  HN  GLY A  75      -7.485   1.920  -9.328  1.00 10.00      A   
ATOM    694  CA  GLY A  75      -7.659   3.049 -11.125  1.00 10.00      A   
ATOM    695  C   GLY A  75      -9.132   3.393 -11.052  1.00 10.00      A   
ATOM    696  O   GLY A  75      -9.494   4.545 -10.796  1.00 10.00      A   
ATOM    697  N   LYS A  76      -9.974   2.388 -11.301  1.00 10.00      A   
ATOM    698  HN  LYS A  76      -9.599   1.503 -11.512  1.00 10.00      A   
ATOM    699  CA  LYS A  76     -11.429   2.544 -11.280  1.00 10.00      A   
ATOM    700  CB  LYS A  76     -12.111   1.195 -11.537  1.00 10.00      A   
ATOM    701  CG  LYS A  76     -11.964   0.648 -12.950  1.00 10.00      A   
ATOM    702  CD  LYS A  76     -12.727  -0.661 -13.097  1.00 10.00      A   
ATOM    703  CE  LYS A  76     -12.634  -1.222 -14.507  1.00 10.00      A   
ATOM    704  NZ  LYS A  76     -13.409  -2.485 -14.649  1.00 10.00      A   
ATOM    705  HZ1 LYS A  76     -13.816  -2.552 -15.606  1.00 10.00      A   
ATOM    706  HZ2 LYS A  76     -14.182  -2.513 -13.953  1.00 10.00      A   
ATOM    707  HZ3 LYS A  76     -12.790  -3.311 -14.492  1.00 10.00      A   
ATOM    708  C   LYS A  76     -11.920   3.108  -9.947  1.00 10.00      A   
ATOM    709  O   LYS A  76     -11.381   2.779  -8.893  1.00 10.00      A   
ATOM    710  N   PRO A  77     -12.946   3.975  -9.979  1.00 10.00      A   
ATOM    711  CA  PRO A  77     -13.515   4.561  -8.761  1.00 10.00      A   
ATOM    712  CB  PRO A  77     -14.491   5.617  -9.296  1.00 10.00      A   
ATOM    713  CG  PRO A  77     -14.839   5.152 -10.666  1.00 10.00      A   
ATOM    714  CD  PRO A  77     -13.612   4.468 -11.198  1.00 10.00      A   
ATOM    715  C   PRO A  77     -14.264   3.512  -7.935  1.00 10.00      A   
ATOM    716  O   PRO A  77     -14.458   2.382  -8.386  1.00 10.00      A   
ATOM    717  N   HIS A  78     -14.697   3.898  -6.741  1.00 10.00      A   
ATOM    718  HN  HIS A  78     -14.539   4.823  -6.451  1.00 10.00      A   
ATOM    719  CA  HIS A  78     -15.415   2.994  -5.849  1.00 10.00      A   
ATOM    720  CB  HIS A  78     -15.688   3.692  -4.509  1.00 10.00      A   
ATOM    721  CG  HIS A  78     -16.546   2.921  -3.552  1.00 10.00      A   
ATOM    722  ND1 HIS A  78     -17.629   3.461  -2.892  1.00 10.00      A   
ATOM    723  HD1 HIS A  78     -17.960   4.395  -2.974  1.00 10.00      A   
ATOM    724  CD2 HIS A  78     -16.466   1.629  -3.142  1.00 10.00      A   
ATOM    725  CE1 HIS A  78     -18.157   2.510  -2.119  1.00 10.00      A   
ATOM    726  NE2 HIS A  78     -17.491   1.377  -2.233  1.00 10.00      A   
ATOM    727  C   HIS A  78     -16.718   2.503  -6.484  1.00 10.00      A   
ATOM    728  O   HIS A  78     -17.051   1.322  -6.412  1.00 10.00      A   
ATOM    729  N   PHE A  79     -17.433   3.407  -7.140  1.00 10.00      A   
ATOM    730  HN  PHE A  79     -17.109   4.332  -7.179  1.00 10.00      A   
ATOM    731  CA  PHE A  79     -18.700   3.067  -7.781  1.00 10.00      A   
ATOM    732  CB  PHE A  79     -19.441   4.329  -8.224  1.00 10.00      A   
ATOM    733  CG  PHE A  79     -20.392   4.869  -7.191  1.00 10.00      A   
ATOM    734  CD1 PHE A  79     -20.324   4.445  -5.873  1.00 10.00      A   
ATOM    735  CD2 PHE A  79     -21.357   5.798  -7.540  1.00 10.00      A   
ATOM    736  CE1 PHE A  79     -21.199   4.936  -4.923  1.00 10.00      A   
ATOM    737  CE2 PHE A  79     -22.236   6.295  -6.594  1.00 10.00      A   
ATOM    738  CZ  PHE A  79     -22.156   5.864  -5.284  1.00 10.00      A   
ATOM    739  C   PHE A  79     -18.530   2.101  -8.951  1.00 10.00      A   
ATOM    740  O   PHE A  79     -19.503   1.524  -9.441  1.00 10.00      A   
ATOM    741  N   ALA A  80     -17.294   1.911  -9.392  1.00 10.00      A   
ATOM    742  HN  ALA A  80     -16.550   2.376  -8.952  1.00 10.00      A   
ATOM    743  CA  ALA A  80     -17.018   1.008 -10.499  1.00 10.00      A   
ATOM    744  CB  ALA A  80     -15.625   1.243 -11.054  1.00 10.00      A   
ATOM    745  C   ALA A  80     -17.174  -0.437 -10.058  1.00 10.00      A   
ATOM    746  O   ALA A  80     -17.497  -1.308 -10.861  1.00 10.00      A   
ATOM    747  N   ASP A  81     -16.980  -0.675  -8.767  1.00 10.00      A   
ATOM    748  HN  ASP A  81     -16.759   0.075  -8.171  1.00 10.00      A   
ATOM    749  CA  ASP A  81     -17.089  -2.020  -8.206  1.00 10.00      A   
ATOM    750  CB  ASP A  81     -16.508  -2.052  -6.794  1.00 10.00      A   
ATOM    751  CG  ASP A  81     -15.358  -3.028  -6.662  1.00 10.00      A   
ATOM    752  OD1 ASP A  81     -14.210  -2.577  -6.442  1.00 10.00      A   
ATOM    753  OD2 ASP A  81     -15.596  -4.249  -6.765  1.00 10.00      A   
ATOM    754  C   ASP A  81     -18.539  -2.493  -8.187  1.00 10.00      A   
ATOM    755  O   ASP A  81     -18.821  -3.666  -7.955  1.00 10.00      A   
ATOM    756  N   PHE A  82     -19.457  -1.566  -8.427  1.00 10.00      A   
ATOM    757  HN  PHE A  82     -19.170  -0.643  -8.587  1.00 10.00      A   
ATOM    758  CA  PHE A  82     -20.878  -1.884  -8.446  1.00 10.00      A   
ATOM    759  CB  PHE A  82     -21.680  -0.805  -7.718  1.00 10.00      A   
ATOM    760  CG  PHE A  82     -21.221  -0.567  -6.307  1.00 10.00      A   
ATOM    761  CD1 PHE A  82     -20.963  -1.631  -5.457  1.00 10.00      A   
ATOM    762  CD2 PHE A  82     -21.044   0.721  -5.833  1.00 10.00      A   
ATOM    763  CE1 PHE A  82     -20.535  -1.414  -4.161  1.00 10.00      A   
ATOM    764  CE2 PHE A  82     -20.620   0.946  -4.539  1.00 10.00      A   
ATOM    765  CZ  PHE A  82     -20.365  -0.122  -3.702  1.00 10.00      A   
ATOM    766  C   PHE A  82     -21.371  -2.054  -9.879  1.00 10.00      A   
ATOM    767  O   PHE A  82     -22.574  -2.113 -10.135  1.00 10.00      A   
ATOM    768  N   ASN A  83     -20.418  -2.124 -10.810  1.00 10.00      A   
ATOM    769  HN  ASN A  83     -19.478  -2.070 -10.522  1.00 10.00      A   
ATOM    770  CA  ASN A  83     -20.705  -2.302 -12.239  1.00 10.00      A   
ATOM    771  CB  ASN A  83     -21.491  -3.593 -12.513  1.00 10.00      A   
ATOM    772  CG  ASN A  83     -20.618  -4.832 -12.453  1.00 10.00      A   
ATOM    773  OD1 ASN A  83     -19.586  -4.847 -11.785  1.00 10.00      A   
ATOM    774  ND2 ASN A  83     -21.029  -5.883 -13.144  1.00 10.00      A   
ATOM    775 HD21 ASN A  83     -21.865  -5.809 -13.651  1.00 10.00      A   
ATOM    776 HD22 ASN A  83     -20.481  -6.692 -13.123  1.00 10.00      A   
ATOM    777  C   ASN A  83     -21.390  -1.092 -12.869  1.00 10.00      A   
ATOM    778  O   ASN A  83     -21.977  -1.193 -13.950  1.00 10.00      A   
ATOM    779  N   LEU A  84     -21.298   0.055 -12.201  1.00 10.00      A   
ATOM    780  HN  LEU A  84     -20.818   0.072 -11.346  1.00 10.00      A   
ATOM    781  CA  LEU A  84     -21.905   1.282 -12.705  1.00 10.00      A   
ATOM    782  CB  LEU A  84     -22.044   2.318 -11.588  1.00 10.00      A   
ATOM    783  CG  LEU A  84     -23.042   1.975 -10.485  1.00 10.00      A   
ATOM    784  CD1 LEU A  84     -23.024   3.039  -9.401  1.00 10.00      A   
ATOM    785  CD2 LEU A  84     -24.439   1.820 -11.066  1.00 10.00      A   
ATOM    786  C   LEU A  84     -21.087   1.851 -13.857  1.00 10.00      A   
ATOM    787  O   LEU A  84     -21.628   2.448 -14.789  1.00 10.00      A   
ATOM    788  N   VAL A  85     -19.779   1.650 -13.787  1.00 10.00      A   
ATOM    789  HN  VAL A  85     -19.414   1.152 -13.028  1.00 10.00      A   
ATOM    790  CA  VAL A  85     -18.874   2.131 -14.820  1.00 10.00      A   
ATOM    791  CB  VAL A  85     -17.468   2.410 -14.247  1.00 10.00      A   
ATOM    792  CG1 VAL A  85     -16.535   2.920 -15.332  1.00 10.00      A   
ATOM    793  CG2 VAL A  85     -17.545   3.407 -13.101  1.00 10.00      A   
ATOM    794  C   VAL A  85     -18.768   1.098 -15.940  1.00 10.00      A   
ATOM    795  O   VAL A  85     -18.401  -0.053 -15.690  1.00 10.00      A   
ATOM    796  N   PRO A  86     -19.112   1.495 -17.182  1.00 10.00      A   
ATOM    797  CA  PRO A  86     -19.059   0.608 -18.353  1.00 10.00      A   
ATOM    798  CB  PRO A  86     -19.430   1.528 -19.521  1.00 10.00      A   
ATOM    799  CG  PRO A  86     -20.208   2.628 -18.892  1.00 10.00      A   
ATOM    800  CD  PRO A  86     -19.588   2.842 -17.544  1.00 10.00      A   
ATOM    801  C   PRO A  86     -17.667   0.026 -18.566  1.00 10.00      A   
ATOM    802  O   PRO A  86     -16.659   0.637 -18.201  1.00 10.00      A   
ATOM    803  N   ASP A  87     -17.622  -1.153 -19.166  1.00 10.00      A   
ATOM    804  HN  ASP A  87     -18.461  -1.573 -19.455  1.00 10.00      A   
ATOM    805  CA  ASP A  87     -16.362  -1.837 -19.427  1.00 10.00      A   
ATOM    806  CB  ASP A  87     -16.598  -3.322 -19.710  1.00 10.00      A   
ATOM    807  CG  ASP A  87     -15.308  -4.107 -19.861  1.00 10.00      A   
ATOM    808  OD1 ASP A  87     -14.600  -4.296 -18.850  1.00 10.00      A   
ATOM    809  OD2 ASP A  87     -14.995  -4.538 -20.988  1.00 10.00      A   
ATOM    810  C   ASP A  87     -15.629  -1.193 -20.592  1.00 10.00      A   
ATOM    811  O   ASP A  87     -16.239  -0.831 -21.600  1.00 10.00      A   
ATOM    812  N   GLY A  88     -14.323  -1.050 -20.445  1.00 10.00      A   
ATOM    813  HN  GLY A  88     -13.894  -1.371 -19.624  1.00 10.00      A   
ATOM    814  CA  GLY A  88     -13.522  -0.440 -21.485  1.00 10.00      A   
ATOM    815  C   GLY A  88     -13.322   1.042 -21.250  1.00 10.00      A   
ATOM    816  O   GLY A  88     -12.888   1.766 -22.143  1.00 10.00      A   
ATOM    817  N   TRP A  89     -13.644   1.492 -20.041  1.00 10.00      A   
ATOM    818  HN  TRP A  89     -13.981   0.857 -19.375  1.00 10.00      A   
ATOM    819  CA  TRP A  89     -13.501   2.896 -19.677  1.00 10.00      A   
ATOM    820  CB  TRP A  89     -14.188   3.171 -18.331  1.00 10.00      A   
ATOM    821  CG  TRP A  89     -13.804   4.475 -17.689  1.00 10.00      A   
ATOM    822  CD1 TRP A  89     -14.171   5.728 -18.089  1.00 10.00      A   
ATOM    823  CD2 TRP A  89     -12.979   4.651 -16.527  1.00 10.00      A   
ATOM    824  NE1 TRP A  89     -13.623   6.671 -17.255  1.00 10.00      A   
ATOM    825  HE1 TRP A  89     -13.737   7.646 -17.341  1.00 10.00      A   
ATOM    826  CE2 TRP A  89     -12.888   6.036 -16.286  1.00 10.00      A   
ATOM    827  CE3 TRP A  89     -12.306   3.772 -15.667  1.00 10.00      A   
ATOM    828  CZ2 TRP A  89     -12.156   6.562 -15.223  1.00 10.00      A   
ATOM    829  CZ3 TRP A  89     -11.580   4.297 -14.615  1.00 10.00      A   
ATOM    830  CH2 TRP A  89     -11.510   5.679 -14.399  1.00 10.00      A   
ATOM    831  C   TRP A  89     -12.030   3.290 -19.615  1.00 10.00      A   
ATOM    832  O   TRP A  89     -11.627   4.318 -20.164  1.00 10.00      A   
ATOM    833  N   GLY A  90     -11.238   2.463 -18.947  1.00 10.00      A   
ATOM    834  HN  GLY A  90     -11.624   1.659 -18.533  1.00 10.00      A   
ATOM    835  CA  GLY A  90      -9.821   2.724 -18.813  1.00 10.00      A   
ATOM    836  C   GLY A  90      -9.212   1.901 -17.700  1.00 10.00      A   
ATOM    837  O   GLY A  90      -9.744   0.846 -17.344  1.00 10.00      A   
ATOM    838  N   GLY A  91      -8.107   2.378 -17.145  1.00 10.00      A   
ATOM    839  HN  GLY A  91      -7.728   3.229 -17.467  1.00 10.00      A   
ATOM    840  CA  GLY A  91      -7.449   1.662 -16.075  1.00 10.00      A   
ATOM    841  C   GLY A  91      -6.319   0.799 -16.592  1.00 10.00      A   
ATOM    842  O   GLY A  91      -5.871  -0.125 -15.916  1.00 10.00      A   
ATOM    843  N   TYR A  92      -5.850   1.107 -17.792  1.00 10.00      A   
ATOM    844  HN  TYR A  92      -6.229   1.875 -18.272  1.00 10.00      A   
ATOM    845  CA  TYR A  92      -4.771   0.346 -18.402  1.00 10.00      A   
ATOM    846  CB  TYR A  92      -4.687   0.638 -19.900  1.00 10.00      A   
ATOM    847  CG  TYR A  92      -5.981   0.383 -20.641  1.00 10.00      A   
ATOM    848  CD1 TYR A  92      -6.812   1.435 -20.992  1.00 10.00      A   
ATOM    849  CD2 TYR A  92      -6.373  -0.904 -20.982  1.00 10.00      A   
ATOM    850  CE1 TYR A  92      -7.996   1.219 -21.664  1.00 10.00      A   
ATOM    851  CE2 TYR A  92      -7.557  -1.132 -21.655  1.00 10.00      A   
ATOM    852  CZ  TYR A  92      -8.364  -0.065 -21.992  1.00 10.00      A   
ATOM    853  OH  TYR A  92      -9.545  -0.284 -22.659  1.00 10.00      A   
ATOM    854  HH  TYR A  92      -9.984  -1.055 -22.278  1.00 10.00      A   
ATOM    855  C   TYR A  92      -3.448   0.663 -17.716  1.00 10.00      A   
ATOM    856  O   TYR A  92      -2.996   1.808 -17.719  1.00 10.00      A   
ATOM    857  N   VAL A  93      -2.835  -0.352 -17.124  1.00 10.00      A   
ATOM    858  HN  VAL A  93      -3.248  -1.244 -17.153  1.00 10.00      A   
ATOM    859  CA  VAL A  93      -1.574  -0.178 -16.415  1.00 10.00      A   
ATOM    860  CB  VAL A  93      -1.477  -1.152 -15.217  1.00 10.00      A   
ATOM    861  CG1 VAL A  93      -1.246  -2.584 -15.679  1.00 10.00      A   
ATOM    862  CG2 VAL A  93      -0.412  -0.712 -14.222  1.00 10.00      A   
ATOM    863  C   VAL A  93      -0.370  -0.365 -17.342  1.00 10.00      A   
ATOM    864  O   VAL A  93       0.771  -0.099 -16.957  1.00 10.00      A   
ATOM    865  N   TYR A  94      -0.638  -0.803 -18.566  1.00 10.00      A   
ATOM    866  HN  TYR A  94      -1.570  -0.977 -18.813  1.00 10.00      A   
ATOM    867  CA  TYR A  94       0.412  -1.042 -19.553  1.00 10.00      A   
ATOM    868  CB  TYR A  94      -0.165  -1.465 -20.906  1.00 10.00      A   
ATOM    869  CG  TYR A  94       0.881  -1.853 -21.921  1.00 10.00      A   
ATOM    870  CD1 TYR A  94       1.661  -2.986 -21.740  1.00 10.00      A   
ATOM    871  CD2 TYR A  94       1.090  -1.082 -23.054  1.00 10.00      A   
ATOM    872  CE1 TYR A  94       2.621  -3.340 -22.659  1.00 10.00      A   
ATOM    873  CE2 TYR A  94       2.048  -1.431 -23.981  1.00 10.00      A   
ATOM    874  CZ  TYR A  94       2.811  -2.560 -23.778  1.00 10.00      A   
ATOM    875  OH  TYR A  94       3.773  -2.911 -24.696  1.00 10.00      A   
ATOM    876  HH  TYR A  94       4.343  -2.141 -24.871  1.00 10.00      A   
ATOM    877  C   TYR A  94       1.397   0.127 -19.702  1.00 10.00      A   
ATOM    878  O   TYR A  94       2.601  -0.091 -19.599  1.00 10.00      A   
ATOM    879  N   PRO A  95       0.921   1.375 -19.951  1.00 10.00      A   
ATOM    880  CA  PRO A  95       1.810   2.542 -20.098  1.00 10.00      A   
ATOM    881  CB  PRO A  95       0.842   3.727 -20.119  1.00 10.00      A   
ATOM    882  CG  PRO A  95      -0.416   3.157 -20.671  1.00 10.00      A   
ATOM    883  CD  PRO A  95      -0.497   1.752 -20.139  1.00 10.00      A   
ATOM    884  C   PRO A  95       2.781   2.672 -18.926  1.00 10.00      A   
ATOM    885  O   PRO A  95       3.967   2.948 -19.120  1.00 10.00      A   
ATOM    886  N   TRP A  96       2.276   2.448 -17.717  1.00 10.00      A   
ATOM    887  HN  TRP A  96       1.330   2.211 -17.632  1.00 10.00      A   
ATOM    888  CA  TRP A  96       3.093   2.533 -16.513  1.00 10.00      A   
ATOM    889  CB  TRP A  96       2.220   2.399 -15.260  1.00 10.00      A   
ATOM    890  CG  TRP A  96       1.254   3.523 -15.059  1.00 10.00      A   
ATOM    891  CD1 TRP A  96      -0.014   3.611 -15.550  1.00 10.00      A   
ATOM    892  CD2 TRP A  96       1.477   4.722 -14.307  1.00 10.00      A   
ATOM    893  NE1 TRP A  96      -0.597   4.789 -15.152  1.00 10.00      A   
ATOM    894  HE1 TRP A  96      -1.510   5.081 -15.382  1.00 10.00      A   
ATOM    895  CE2 TRP A  96       0.298   5.490 -14.388  1.00 10.00      A   
ATOM    896  CE3 TRP A  96       2.556   5.220 -13.571  1.00 10.00      A   
ATOM    897  CZ2 TRP A  96       0.171   6.728 -13.761  1.00 10.00      A   
ATOM    898  CZ3 TRP A  96       2.428   6.449 -12.953  1.00 10.00      A   
ATOM    899  CH2 TRP A  96       1.244   7.189 -13.052  1.00 10.00      A   
ATOM    900  C   TRP A  96       4.151   1.438 -16.508  1.00 10.00      A   
ATOM    901  O   TRP A  96       5.335   1.701 -16.309  1.00 10.00      A   
ATOM    902  N   ILE A  97       3.714   0.212 -16.750  1.00 10.00      A   
ATOM    903  HN  ILE A  97       2.757   0.075 -16.927  1.00 10.00      A   
ATOM    904  CA  ILE A  97       4.609  -0.939 -16.762  1.00 10.00      A   
ATOM    905  CB  ILE A  97       3.824  -2.257 -16.949  1.00 10.00      A   
ATOM    906  CG1 ILE A  97       2.793  -2.432 -15.825  1.00 10.00      A   
ATOM    907  CG2 ILE A  97       4.765  -3.454 -17.014  1.00 10.00      A   
ATOM    908  CD1 ILE A  97       3.398  -2.539 -14.440  1.00 10.00      A   
ATOM    909  C   ILE A  97       5.674  -0.817 -17.857  1.00 10.00      A   
ATOM    910  O   ILE A  97       6.842  -1.134 -17.634  1.00 10.00      A   
ATOM    911  N   GLU A  98       5.270  -0.344 -19.031  1.00 10.00      A   
ATOM    912  HN  GLU A  98       4.323  -0.092 -19.146  1.00 10.00      A   
ATOM    913  CA  GLU A  98       6.189  -0.198 -20.157  1.00 10.00      A   
ATOM    914  CB  GLU A  98       5.422   0.066 -21.457  1.00 10.00      A   
ATOM    915  CG  GLU A  98       6.260  -0.115 -22.714  1.00 10.00      A   
ATOM    916  CD  GLU A  98       5.506   0.233 -23.978  1.00 10.00      A   
ATOM    917  OE1 GLU A  98       5.201  -0.687 -24.767  1.00 10.00      A   
ATOM    918  OE2 GLU A  98       5.223   1.431 -24.192  1.00 10.00      A   
ATOM    919  C   GLU A  98       7.221   0.902 -19.910  1.00 10.00      A   
ATOM    920  O   GLU A  98       8.326   0.857 -20.447  1.00 10.00      A   
ATOM    921  N   ALA A  99       6.863   1.888 -19.102  1.00 10.00      A   
ATOM    922  HN  ALA A  99       5.961   1.888 -18.712  1.00 10.00      A   
ATOM    923  CA  ALA A  99       7.775   2.986 -18.803  1.00 10.00      A   
ATOM    924  CB  ALA A  99       7.001   4.271 -18.550  1.00 10.00      A   
ATOM    925  C   ALA A  99       8.680   2.665 -17.616  1.00 10.00      A   
ATOM    926  O   ALA A  99       9.884   2.918 -17.649  1.00 10.00      A   
ATOM    927  N   MET A 100       8.095   2.088 -16.576  1.00 10.00      A   
ATOM    928  HN  MET A 100       7.132   1.892 -16.619  1.00 10.00      A   
ATOM    929  CA  MET A 100       8.832   1.747 -15.364  1.00 10.00      A   
ATOM    930  CB  MET A 100       7.868   1.323 -14.250  1.00 10.00      A   
ATOM    931  CG  MET A 100       7.020   2.459 -13.694  1.00 10.00      A   
ATOM    932  SD  MET A 100       6.089   1.983 -12.223  1.00 10.00      A   
ATOM    933  CE  MET A 100       4.898   0.853 -12.939  1.00 10.00      A   
ATOM    934  C   MET A 100       9.883   0.663 -15.596  1.00 10.00      A   
ATOM    935  O   MET A 100      10.904   0.629 -14.908  1.00 10.00      A   
ATOM    936  N   SER A 101       9.638  -0.205 -16.570  1.00 10.00      A   
ATOM    937  HN  SER A 101       8.818  -0.109 -17.098  1.00 10.00      A   
ATOM    938  CA  SER A 101      10.557  -1.301 -16.881  1.00 10.00      A   
ATOM    939  CB  SER A 101       9.932  -2.236 -17.915  1.00 10.00      A   
ATOM    940  OG  SER A 101       9.161  -1.511 -18.858  1.00 10.00      A   
ATOM    941  HG  SER A 101       8.244  -1.468 -18.552  1.00 10.00      A   
ATOM    942  C   SER A 101      11.909  -0.804 -17.385  1.00 10.00      A   
ATOM    943  O   SER A 101      12.925  -1.488 -17.246  1.00 10.00      A   
ATOM    944  N   SER A 102      11.921   0.384 -17.968  1.00 10.00      A   
ATOM    945  HN  SER A 102      11.082   0.888 -18.045  1.00 10.00      A   
ATOM    946  CA  SER A 102      13.146   0.956 -18.503  1.00 10.00      A   
ATOM    947  CB  SER A 102      12.887   1.469 -19.921  1.00 10.00      A   
ATOM    948  OG  SER A 102      12.214   0.484 -20.691  1.00 10.00      A   
ATOM    949  HG  SER A 102      12.568  -0.386 -20.471  1.00 10.00      A   
ATOM    950  C   SER A 102      13.674   2.082 -17.617  1.00 10.00      A   
ATOM    951  O   SER A 102      14.395   2.965 -18.084  1.00 10.00      A   
ATOM    952  N   SER A 103      13.316   2.054 -16.339  1.00 10.00      A   
ATOM    953  HN  SER A 103      12.737   1.331 -16.016  1.00 10.00      A   
ATOM    954  CA  SER A 103      13.762   3.083 -15.410  1.00 10.00      A   
ATOM    955  CB  SER A 103      12.787   4.261 -15.421  1.00 10.00      A   
ATOM    956  OG  SER A 103      12.658   4.792 -16.729  1.00 10.00      A   
ATOM    957  HG  SER A 103      13.352   4.421 -17.292  1.00 10.00      A   
ATOM    958  C   SER A 103      13.952   2.551 -13.986  1.00 10.00      A   
ATOM    959  O   SER A 103      14.984   2.791 -13.358  1.00 10.00      A   
ATOM    960  N   TYR A 104      12.968   1.820 -13.476  1.00 10.00      A   
ATOM    961  HN  TYR A 104      12.175   1.617 -14.022  1.00 10.00      A   
ATOM    962  CA  TYR A 104      13.057   1.288 -12.123  1.00 10.00      A   
ATOM    963  CB  TYR A 104      11.687   1.251 -11.449  1.00 10.00      A   
ATOM    964  CG  TYR A 104      11.060   2.609 -11.227  1.00 10.00      A   
ATOM    965  CD1 TYR A 104       9.804   2.897 -11.736  1.00 10.00      A   
ATOM    966  CD2 TYR A 104      11.715   3.599 -10.502  1.00 10.00      A   
ATOM    967  CE1 TYR A 104       9.213   4.125 -11.534  1.00 10.00      A   
ATOM    968  CE2 TYR A 104      11.128   4.834 -10.297  1.00 10.00      A   
ATOM    969  CZ  TYR A 104       9.876   5.089 -10.815  1.00 10.00      A   
ATOM    970  OH  TYR A 104       9.279   6.308 -10.609  1.00 10.00      A   
ATOM    971  HH  TYR A 104       9.957   6.970 -10.402  1.00 10.00      A   
ATOM    972  C   TYR A 104      13.691  -0.095 -12.114  1.00 10.00      A   
ATOM    973  O   TYR A 104      13.014  -1.100 -11.921  1.00 10.00      A   
ATOM    974  N   THR A 105      15.000  -0.132 -12.303  1.00 10.00      A   
ATOM    975  HN  THR A 105      15.485   0.711 -12.436  1.00 10.00      A   
ATOM    976  CA  THR A 105      15.747  -1.386 -12.327  1.00 10.00      A   
ATOM    977  CB  THR A 105      17.158  -1.166 -12.906  1.00 10.00      A   
ATOM    978  OG1 THR A 105      17.299   0.207 -13.302  1.00 10.00      A   
ATOM    979  HG1 THR A 105      16.852   0.340 -14.152  1.00 10.00      A   
ATOM    980  CG2 THR A 105      17.384  -2.059 -14.118  1.00 10.00      A   
ATOM    981  C   THR A 105      15.863  -1.993 -10.927  1.00 10.00      A   
ATOM    982  O   THR A 105      16.433  -3.070 -10.747  1.00 10.00      A   
ATOM    983  N   TRP A 106      15.317  -1.296  -9.939  1.00 10.00      A   
ATOM    984  HN  TRP A 106      14.876  -0.447 -10.146  1.00 10.00      A   
ATOM    985  CA  TRP A 106      15.355  -1.760  -8.560  1.00 10.00      A   
ATOM    986  CB  TRP A 106      16.175  -0.799  -7.700  1.00 10.00      A   
ATOM    987  CG  TRP A 106      17.655  -0.935  -7.870  1.00 10.00      A   
ATOM    988  CD1 TRP A 106      18.443  -0.278  -8.772  1.00 10.00      A   
ATOM    989  CD2 TRP A 106      18.530  -1.782  -7.115  1.00 10.00      A   
ATOM    990  NE1 TRP A 106      19.754  -0.653  -8.616  1.00 10.00      A   
ATOM    991  HE1 TRP A 106      20.511  -0.313  -9.141  1.00 10.00      A   
ATOM    992  CE2 TRP A 106      19.834  -1.579  -7.608  1.00 10.00      A   
ATOM    993  CE3 TRP A 106      18.339  -2.692  -6.069  1.00 10.00      A   
ATOM    994  CZ2 TRP A 106      20.940  -2.248  -7.090  1.00 10.00      A   
ATOM    995  CZ3 TRP A 106      19.439  -3.356  -5.556  1.00 10.00      A   
ATOM    996  CH2 TRP A 106      20.721  -3.131  -6.069  1.00 10.00      A   
ATOM    997  C   TRP A 106      13.953  -1.898  -7.975  1.00 10.00      A   
ATOM    998  O   TRP A 106      13.794  -1.990  -6.758  1.00 10.00      A   
ATOM    999  N   LEU A 107      12.941  -1.915  -8.839  1.00 10.00      A   
ATOM   1000  HN  LEU A 107      13.129  -1.841  -9.799  1.00 10.00      A   
ATOM   1001  CA  LEU A 107      11.555  -2.043  -8.387  1.00 10.00      A   
ATOM   1002  CB  LEU A 107      10.578  -1.920  -9.556  1.00 10.00      A   
ATOM   1003  CG  LEU A 107       9.165  -1.436  -9.209  1.00 10.00      A   
ATOM   1004  CD1 LEU A 107       9.219  -0.086  -8.512  1.00 10.00      A   
ATOM   1005  CD2 LEU A 107       8.315  -1.343 -10.465  1.00 10.00      A   
ATOM   1006  C   LEU A 107      11.342  -3.355  -7.641  1.00 10.00      A   
ATOM   1007  O   LEU A 107      11.736  -4.421  -8.115  1.00 10.00      A   
ATOM   1008  N   GLU A 108      10.719  -3.266  -6.470  1.00 10.00      A   
ATOM   1009  HN  GLU A 108      10.408  -2.389  -6.158  1.00 10.00      A   
ATOM   1010  CA  GLU A 108      10.489  -4.441  -5.641  1.00 10.00      A   
ATOM   1011  CB  GLU A 108      11.234  -4.299  -4.308  1.00 10.00      A   
ATOM   1012  CG  GLU A 108      12.737  -4.111  -4.453  1.00 10.00      A   
ATOM   1013  CD  GLU A 108      13.432  -3.883  -3.129  1.00 10.00      A   
ATOM   1014  OE1 GLU A 108      13.890  -4.868  -2.510  1.00 10.00      A   
ATOM   1015  OE2 GLU A 108      13.531  -2.718  -2.697  1.00 10.00      A   
ATOM   1016  C   GLU A 108       9.005  -4.706  -5.385  1.00 10.00      A   
ATOM   1017  O   GLU A 108       8.562  -5.858  -5.417  1.00 10.00      A   
ATOM   1018  N   GLU A 109       8.236  -3.651  -5.136  1.00 10.00      A   
ATOM   1019  HN  GLU A 109       8.626  -2.749  -5.158  1.00 10.00      A   
ATOM   1020  CA  GLU A 109       6.815  -3.809  -4.845  1.00 10.00      A   
ATOM   1021  CB  GLU A 109       6.494  -3.357  -3.417  1.00 10.00      A   
ATOM   1022  CG  GLU A 109       7.189  -4.155  -2.328  1.00 10.00      A   
ATOM   1023  CD  GLU A 109       6.696  -3.796  -0.941  1.00 10.00      A   
ATOM   1024  OE1 GLU A 109       5.497  -4.005  -0.655  1.00 10.00      A   
ATOM   1025  OE2 GLU A 109       7.508  -3.309  -0.127  1.00 10.00      A   
ATOM   1026  C   GLU A 109       5.914  -3.064  -5.828  1.00 10.00      A   
ATOM   1027  O   GLU A 109       6.129  -1.886  -6.132  1.00 10.00      A   
ATOM   1028  N   ILE A 110       4.893  -3.767  -6.305  1.00 10.00      A   
ATOM   1029  HN  ILE A 110       4.792  -4.703  -6.025  1.00 10.00      A   
ATOM   1030  CA  ILE A 110       3.916  -3.205  -7.228  1.00 10.00      A   
ATOM   1031  CB  ILE A 110       4.038  -3.818  -8.643  1.00 10.00      A   
ATOM   1032  CG1 ILE A 110       5.451  -3.604  -9.199  1.00 10.00      A   
ATOM   1033  CG2 ILE A 110       2.992  -3.228  -9.584  1.00 10.00      A   
ATOM   1034  CD1 ILE A 110       5.652  -4.130 -10.605  1.00 10.00      A   
ATOM   1035  C   ILE A 110       2.511  -3.463  -6.685  1.00 10.00      A   
ATOM   1036  O   ILE A 110       2.102  -4.615  -6.520  1.00 10.00      A   
ATOM   1037  N   ARG A 111       1.783  -2.397  -6.383  1.00 10.00      A   
ATOM   1038  HN  ARG A 111       2.165  -1.499  -6.520  1.00 10.00      A   
ATOM   1039  CA  ARG A 111       0.428  -2.520  -5.852  1.00 10.00      A   
ATOM   1040  CB  ARG A 111       0.365  -1.935  -4.438  1.00 10.00      A   
ATOM   1041  CG  ARG A 111       1.299  -2.599  -3.437  1.00 10.00      A   
ATOM   1042  CD  ARG A 111       2.264  -1.591  -2.828  1.00 10.00      A   
ATOM   1043  NE  ARG A 111       3.041  -2.167  -1.731  1.00 10.00      A   
ATOM   1044  HE  ARG A 111       3.766  -2.787  -1.970  1.00 10.00      A   
ATOM   1045  CZ  ARG A 111       2.834  -1.903  -0.441  1.00 10.00      A   
ATOM   1046  NH1 ARG A 111       1.877  -1.057  -0.069  1.00 10.00      A   
ATOM   1047 HH11 ARG A 111       1.717  -0.855   0.941  1.00 10.00      A   
ATOM   1048 HH12 ARG A 111       1.277  -0.583  -0.794  1.00 10.00      A   
ATOM   1049  NH2 ARG A 111       3.599  -2.479   0.474  1.00 10.00      A   
ATOM   1050 HH21 ARG A 111       3.449  -2.282   1.485  1.00 10.00      A   
ATOM   1051 HH22 ARG A 111       4.366  -3.141   0.178  1.00 10.00      A   
ATOM   1052  C   ARG A 111      -0.576  -1.809  -6.757  1.00 10.00      A   
ATOM   1053  O   ARG A 111      -0.405  -0.631  -7.075  1.00 10.00      A   
ATOM   1054  N   LEU A 112      -1.617  -2.526  -7.169  1.00 10.00      A   
ATOM   1055  HN  LEU A 112      -1.702  -3.461  -6.874  1.00 10.00      A   
ATOM   1056  CA  LEU A 112      -2.643  -1.969  -8.044  1.00 10.00      A   
ATOM   1057  CB  LEU A 112      -2.458  -2.498  -9.470  1.00 10.00      A   
ATOM   1058  CG  LEU A 112      -1.162  -2.095 -10.174  1.00 10.00      A   
ATOM   1059  CD1 LEU A 112      -0.910  -2.981 -11.383  1.00 10.00      A   
ATOM   1060  CD2 LEU A 112      -1.215  -0.632 -10.583  1.00 10.00      A   
ATOM   1061  C   LEU A 112      -4.041  -2.318  -7.549  1.00 10.00      A   
ATOM   1062  O   LEU A 112      -4.292  -3.438  -7.107  1.00 10.00      A   
ATOM   1063  N   LYS A 113      -4.947  -1.350  -7.617  1.00 10.00      A   
ATOM   1064  HN  LYS A 113      -4.680  -0.470  -7.961  1.00 10.00      A   
ATOM   1065  CA  LYS A 113      -6.327  -1.555  -7.192  1.00 10.00      A   
ATOM   1066  CB  LYS A 113      -6.610  -0.839  -5.866  1.00 10.00      A   
ATOM   1067  CG  LYS A 113      -7.940  -1.219  -5.224  1.00 10.00      A   
ATOM   1068  CD  LYS A 113      -8.350  -0.218  -4.151  1.00 10.00      A   
ATOM   1069  CE  LYS A 113      -9.654  -0.623  -3.475  1.00 10.00      A   
ATOM   1070  NZ  LYS A 113     -10.221   0.480  -2.658  1.00 10.00      A   
ATOM   1071  HZ1 LYS A 113     -10.451   1.291  -3.266  1.00 10.00      A   
ATOM   1072  HZ2 LYS A 113      -9.530   0.792  -1.946  1.00 10.00      A   
ATOM   1073  HZ3 LYS A 113     -11.091   0.164  -2.173  1.00 10.00      A   
ATOM   1074  C   LYS A 113      -7.294  -1.057  -8.262  1.00 10.00      A   
ATOM   1075  O   LYS A 113      -7.228   0.103  -8.672  1.00 10.00      A   
ATOM   1076  N   ARG A 114      -8.183  -1.945  -8.704  1.00 10.00      A   
ATOM   1077  HN  ARG A 114      -8.160  -2.854  -8.331  1.00 10.00      A   
ATOM   1078  CA  ARG A 114      -9.185  -1.631  -9.724  1.00 10.00      A   
ATOM   1079  CB  ARG A 114     -10.199  -0.595  -9.218  1.00 10.00      A   
ATOM   1080  CG  ARG A 114     -11.014  -1.054  -8.016  1.00 10.00      A   
ATOM   1081  CD  ARG A 114     -11.980   0.023  -7.541  1.00 10.00      A   
ATOM   1082  NE  ARG A 114     -12.654  -0.351  -6.293  1.00 10.00      A   
ATOM   1083  HE  ARG A 114     -13.169  -1.206  -6.293  1.00 10.00      A   
ATOM   1084  CZ  ARG A 114     -12.630   0.394  -5.182  1.00 10.00      A   
ATOM   1085  NH1 ARG A 114     -11.981   1.554  -5.170  1.00 10.00      A   
ATOM   1086 HH11 ARG A 114     -11.955   2.142  -4.303  1.00 10.00      A   
ATOM   1087 HH12 ARG A 114     -11.481   1.887  -6.023  1.00 10.00      A   
ATOM   1088  NH2 ARG A 114     -13.230  -0.035  -4.077  1.00 10.00      A   
ATOM   1089 HH21 ARG A 114     -13.721  -0.956  -4.069  1.00 10.00      A   
ATOM   1090 HH22 ARG A 114     -13.207   0.545  -3.199  1.00 10.00      A   
ATOM   1091  C   ARG A 114      -8.528  -1.175 -11.026  1.00 10.00      A   
ATOM   1092  O   ARG A 114      -8.831  -0.102 -11.551  1.00 10.00      A   
ATOM   1093  N   MET A 115      -7.632  -2.001 -11.551  1.00 10.00      A   
ATOM   1094  HN  MET A 115      -7.453  -2.858 -11.112  1.00 10.00      A   
ATOM   1095  CA  MET A 115      -6.924  -1.672 -12.779  1.00 10.00      A   
ATOM   1096  CB  MET A 115      -5.474  -1.286 -12.474  1.00 10.00      A   
ATOM   1097  CG  MET A 115      -5.308   0.066 -11.799  1.00 10.00      A   
ATOM   1098  SD  MET A 115      -5.394   1.439 -12.959  1.00 10.00      A   
ATOM   1099  CE  MET A 115      -3.744   1.404 -13.647  1.00 10.00      A   
ATOM   1100  C   MET A 115      -6.941  -2.832 -13.765  1.00 10.00      A   
ATOM   1101  O   MET A 115      -7.156  -3.985 -13.390  1.00 10.00      A   
ATOM   1102  N   VAL A 116      -6.701  -2.517 -15.030  1.00 10.00      A   
ATOM   1103  HN  VAL A 116      -6.530  -1.576 -15.265  1.00 10.00      A   
ATOM   1104  CA  VAL A 116      -6.669  -3.521 -16.083  1.00 10.00      A   
ATOM   1105  CB  VAL A 116      -7.258  -2.983 -17.406  1.00 10.00      A   
ATOM   1106  CG1 VAL A 116      -7.278  -4.070 -18.475  1.00 10.00      A   
ATOM   1107  CG2 VAL A 116      -8.661  -2.430 -17.179  1.00 10.00      A   
ATOM   1108  C   VAL A 116      -5.232  -3.982 -16.315  1.00 10.00      A   
ATOM   1109  O   VAL A 116      -4.418  -3.269 -16.911  1.00 10.00      A   
ATOM   1110  N   VAL A 117      -4.927  -5.173 -15.838  1.00 10.00      A   
ATOM   1111  HN  VAL A 117      -5.627  -5.702 -15.402  1.00 10.00      A   
ATOM   1112  CA  VAL A 117      -3.599  -5.739 -15.970  1.00 10.00      A   
ATOM   1113  CB  VAL A 117      -3.113  -6.302 -14.620  1.00 10.00      A   
ATOM   1114  CG1 VAL A 117      -1.708  -6.871 -14.747  1.00 10.00      A   
ATOM   1115  CG2 VAL A 117      -3.173  -5.230 -13.542  1.00 10.00      A   
ATOM   1116  C   VAL A 117      -3.626  -6.871 -16.982  1.00 10.00      A   
ATOM   1117  O   VAL A 117      -4.359  -7.832 -16.804  1.00 10.00      A   
ATOM   1118  N   THR A 118      -2.835  -6.755 -18.035  1.00 10.00      A   
ATOM   1119  HN  THR A 118      -2.259  -5.970 -18.122  1.00 10.00      A   
ATOM   1120  CA  THR A 118      -2.786  -7.783 -19.061  1.00 10.00      A   
ATOM   1121  CB  THR A 118      -2.622  -7.154 -20.455  1.00 10.00      A   
ATOM   1122  OG1 THR A 118      -1.932  -5.898 -20.331  1.00 10.00      A   
ATOM   1123  HG1 THR A 118      -2.135  -5.347 -21.098  1.00 10.00      A   
ATOM   1124  CG2 THR A 118      -3.984  -6.922 -21.089  1.00 10.00      A   
ATOM   1125  C   THR A 118      -1.640  -8.757 -18.794  1.00 10.00      A   
ATOM   1126  O   THR A 118      -0.709  -8.436 -18.050  1.00 10.00      A   
ATOM   1127  N   ASP A 119      -1.718  -9.950 -19.388  1.00 10.00      A   
ATOM   1128  HN  ASP A 119      -2.496 -10.155 -19.949  1.00 10.00      A   
ATOM   1129  CA  ASP A 119      -0.680 -10.969 -19.218  1.00 10.00      A   
ATOM   1130  CB  ASP A 119      -1.032 -12.252 -19.988  1.00 10.00      A   
ATOM   1131  CG  ASP A 119      -2.327 -12.905 -19.536  1.00 10.00      A   
ATOM   1132  OD1 ASP A 119      -2.324 -13.599 -18.496  1.00 10.00      A   
ATOM   1133  OD2 ASP A 119      -3.355 -12.737 -20.228  1.00 10.00      A   
ATOM   1134  C   ASP A 119       0.668 -10.440 -19.700  1.00 10.00      A   
ATOM   1135  O   ASP A 119       1.713 -10.742 -19.122  1.00 10.00      A   
ATOM   1136  N   ASP A 120       0.627  -9.635 -20.757  1.00 10.00      A   
ATOM   1137  HN  ASP A 120      -0.243  -9.440 -21.170  1.00 10.00      A   
ATOM   1138  CA  ASP A 120       1.834  -9.045 -21.336  1.00 10.00      A   
ATOM   1139  CB  ASP A 120       1.488  -8.218 -22.577  1.00 10.00      A   
ATOM   1140  CG  ASP A 120       2.718  -7.673 -23.275  1.00 10.00      A   
ATOM   1141  OD1 ASP A 120       3.588  -8.476 -23.663  1.00 10.00      A   
ATOM   1142  OD2 ASP A 120       2.815  -6.441 -23.451  1.00 10.00      A   
ATOM   1143  C   ASP A 120       2.574  -8.186 -20.313  1.00 10.00      A   
ATOM   1144  O   ASP A 120       3.806  -8.178 -20.264  1.00 10.00      A   
ATOM   1145  N   CYS A 121       1.810  -7.481 -19.486  1.00 10.00      A   
ATOM   1146  HN  CYS A 121       0.836  -7.546 -19.567  1.00 10.00      A   
ATOM   1147  CA  CYS A 121       2.383  -6.631 -18.452  1.00 10.00      A   
ATOM   1148  CB  CYS A 121       1.291  -5.784 -17.793  1.00 10.00      A   
ATOM   1149  SG  CYS A 121       0.367  -4.732 -18.939  1.00 10.00      A   
ATOM   1150  HG  CYS A 121      -0.401  -5.514 -19.696  1.00 10.00      A   
ATOM   1151  C   CYS A 121       3.084  -7.493 -17.405  1.00 10.00      A   
ATOM   1152  O   CYS A 121       4.156  -7.141 -16.913  1.00 10.00      A   
ATOM   1153  N   LEU A 122       2.479  -8.637 -17.093  1.00 10.00      A   
ATOM   1154  HN  LEU A 122       1.634  -8.863 -17.536  1.00 10.00      A   
ATOM   1155  CA  LEU A 122       3.037  -9.566 -16.115  1.00 10.00      A   
ATOM   1156  CB  LEU A 122       2.058 -10.710 -15.839  1.00 10.00      A   
ATOM   1157  CG  LEU A 122       0.695 -10.323 -15.266  1.00 10.00      A   
ATOM   1158  CD1 LEU A 122      -0.212 -11.543 -15.203  1.00 10.00      A   
ATOM   1159  CD2 LEU A 122       0.851  -9.705 -13.886  1.00 10.00      A   
ATOM   1160  C   LEU A 122       4.365 -10.123 -16.613  1.00 10.00      A   
ATOM   1161  O   LEU A 122       5.345 -10.173 -15.871  1.00 10.00      A   
ATOM   1162  N   GLU A 123       4.394 -10.519 -17.882  1.00 10.00      A   
ATOM   1163  HN  GLU A 123       3.577 -10.453 -18.427  1.00 10.00      A   
ATOM   1164  CA  GLU A 123       5.606 -11.057 -18.485  1.00 10.00      A   
ATOM   1165  CB  GLU A 123       5.339 -11.551 -19.907  1.00 10.00      A   
ATOM   1166  CG  GLU A 123       4.437 -12.772 -19.978  1.00 10.00      A   
ATOM   1167  CD  GLU A 123       4.252 -13.279 -21.393  1.00 10.00      A   
ATOM   1168  OE1 GLU A 123       3.429 -12.704 -22.137  1.00 10.00      A   
ATOM   1169  OE2 GLU A 123       4.923 -14.263 -21.769  1.00 10.00      A   
ATOM   1170  C   GLU A 123       6.713 -10.007 -18.482  1.00 10.00      A   
ATOM   1171  O   GLU A 123       7.882 -10.324 -18.261  1.00 10.00      A   
ATOM   1172  N   LEU A 124       6.327  -8.755 -18.701  1.00 10.00      A   
ATOM   1173  HN  LEU A 124       5.375  -8.573 -18.871  1.00 10.00      A   
ATOM   1174  CA  LEU A 124       7.271  -7.647 -18.712  1.00 10.00      A   
ATOM   1175  CB  LEU A 124       6.549  -6.355 -19.115  1.00 10.00      A   
ATOM   1176  CG  LEU A 124       7.191  -5.532 -20.233  1.00 10.00      A   
ATOM   1177  CD1 LEU A 124       6.351  -4.304 -20.543  1.00 10.00      A   
ATOM   1178  CD2 LEU A 124       8.612  -5.135 -19.866  1.00 10.00      A   
ATOM   1179  C   LEU A 124       7.909  -7.474 -17.335  1.00 10.00      A   
ATOM   1180  O   LEU A 124       9.122  -7.303 -17.214  1.00 10.00      A   
ATOM   1181  N   ILE A 125       7.077  -7.531 -16.305  1.00 10.00      A   
ATOM   1182  HN  ILE A 125       6.120  -7.677 -16.475  1.00 10.00      A   
ATOM   1183  CA  ILE A 125       7.529  -7.379 -14.926  1.00 10.00      A   
ATOM   1184  CB  ILE A 125       6.339  -7.420 -13.940  1.00 10.00      A   
ATOM   1185  CG1 ILE A 125       5.412  -6.225 -14.166  1.00 10.00      A   
ATOM   1186  CG2 ILE A 125       6.820  -7.457 -12.496  1.00 10.00      A   
ATOM   1187  CD1 ILE A 125       4.112  -6.305 -13.398  1.00 10.00      A   
ATOM   1188  C   ILE A 125       8.534  -8.462 -14.544  1.00 10.00      A   
ATOM   1189  O   ILE A 125       9.595  -8.166 -13.999  1.00 10.00      A   
ATOM   1190  N   ALA A 126       8.196  -9.706 -14.858  1.00 10.00      A   
ATOM   1191  HN  ALA A 126       7.345  -9.861 -15.325  1.00 10.00      A   
ATOM   1192  CA  ALA A 126       9.041 -10.852 -14.530  1.00 10.00      A   
ATOM   1193  CB  ALA A 126       8.373 -12.145 -14.977  1.00 10.00      A   
ATOM   1194  C   ALA A 126      10.455 -10.754 -15.111  1.00 10.00      A   
ATOM   1195  O   ALA A 126      11.412 -11.243 -14.510  1.00 10.00      A   
ATOM   1196  N   LYS A 127      10.594 -10.121 -16.265  1.00 10.00      A   
ATOM   1197  HN  LYS A 127       9.811  -9.718 -16.692  1.00 10.00      A   
ATOM   1198  CA  LYS A 127      11.903 -10.013 -16.902  1.00 10.00      A   
ATOM   1199  CB  LYS A 127      11.811 -10.181 -18.422  1.00 10.00      A   
ATOM   1200  CG  LYS A 127      10.814  -9.262 -19.107  1.00 10.00      A   
ATOM   1201  CD  LYS A 127      10.806  -9.475 -20.611  1.00 10.00      A   
ATOM   1202  CE  LYS A 127      11.787  -8.550 -21.314  1.00 10.00      A   
ATOM   1203  NZ  LYS A 127      11.338  -7.131 -21.290  1.00 10.00      A   
ATOM   1204  HZ1 LYS A 127      11.845  -6.587 -22.016  1.00 10.00      A   
ATOM   1205  HZ2 LYS A 127      11.529  -6.706 -20.362  1.00 10.00      A   
ATOM   1206  HZ3 LYS A 127      10.314  -7.076 -21.486  1.00 10.00      A   
ATOM   1207  C   LYS A 127      12.658  -8.738 -16.531  1.00 10.00      A   
ATOM   1208  O   LYS A 127      13.852  -8.787 -16.232  1.00 10.00      A   
ATOM   1209  N   SER A 128      11.968  -7.605 -16.534  1.00 10.00      A   
ATOM   1210  HN  SER A 128      11.007  -7.623 -16.743  1.00 10.00      A   
ATOM   1211  CA  SER A 128      12.605  -6.332 -16.220  1.00 10.00      A   
ATOM   1212  CB  SER A 128      11.740  -5.165 -16.700  1.00 10.00      A   
ATOM   1213  OG  SER A 128      11.581  -5.203 -18.111  1.00 10.00      A   
ATOM   1214  HG  SER A 128      12.436  -5.391 -18.518  1.00 10.00      A   
ATOM   1215  C   SER A 128      12.940  -6.192 -14.735  1.00 10.00      A   
ATOM   1216  O   SER A 128      13.945  -5.584 -14.373  1.00 10.00      A   
ATOM   1217  N   PHE A 129      12.115  -6.765 -13.874  1.00 10.00      A   
ATOM   1218  HN  PHE A 129      11.332  -7.264 -14.202  1.00 10.00      A   
ATOM   1219  CA  PHE A 129      12.353  -6.665 -12.442  1.00 10.00      A   
ATOM   1220  CB  PHE A 129      11.118  -6.116 -11.717  1.00 10.00      A   
ATOM   1221  CG  PHE A 129      10.512  -4.904 -12.376  1.00 10.00      A   
ATOM   1222  CD1 PHE A 129       9.158  -4.860 -12.667  1.00 10.00      A   
ATOM   1223  CD2 PHE A 129      11.296  -3.815 -12.717  1.00 10.00      A   
ATOM   1224  CE1 PHE A 129       8.599  -3.756 -13.283  1.00 10.00      A   
ATOM   1225  CE2 PHE A 129      10.745  -2.707 -13.333  1.00 10.00      A   
ATOM   1226  CZ  PHE A 129       9.394  -2.678 -13.617  1.00 10.00      A   
ATOM   1227  C   PHE A 129      12.799  -7.997 -11.845  1.00 10.00      A   
ATOM   1228  O   PHE A 129      12.001  -8.922 -11.685  1.00 10.00      A   
ATOM   1229  N   LYS A 130      14.087  -8.096 -11.539  1.00 10.00      A   
ATOM   1230  HN  LYS A 130      14.679  -7.333 -11.715  1.00 10.00      A   
ATOM   1231  CA  LYS A 130      14.641  -9.304 -10.940  1.00 10.00      A   
ATOM   1232  CB  LYS A 130      16.123  -9.471 -11.293  1.00 10.00      A   
ATOM   1233  CG  LYS A 130      16.401  -9.840 -12.740  1.00 10.00      A   
ATOM   1234  CD  LYS A 130      16.543  -8.606 -13.617  1.00 10.00      A   
ATOM   1235  CE  LYS A 130      17.128  -8.958 -14.976  1.00 10.00      A   
ATOM   1236  NZ  LYS A 130      16.272  -9.915 -15.722  1.00 10.00      A   
ATOM   1237  HZ1 LYS A 130      16.346 -10.867 -15.302  1.00 10.00      A   
ATOM   1238  HZ2 LYS A 130      16.569  -9.960 -16.717  1.00 10.00      A   
ATOM   1239  HZ3 LYS A 130      15.278  -9.608 -15.688  1.00 10.00      A   
ATOM   1240  C   LYS A 130      14.482  -9.245  -9.428  1.00 10.00      A   
ATOM   1241  O   LYS A 130      14.351 -10.273  -8.761  1.00 10.00      A   
ATOM   1242  N   ASN A 131      14.467  -8.024  -8.905  1.00 10.00      A   
ATOM   1243  HN  ASN A 131      14.552  -7.250  -9.503  1.00 10.00      A   
ATOM   1244  CA  ASN A 131      14.326  -7.797  -7.471  1.00 10.00      A   
ATOM   1245  CB  ASN A 131      15.093  -6.541  -7.054  1.00 10.00      A   
ATOM   1246  CG  ASN A 131      15.666  -6.646  -5.655  1.00 10.00      A   
ATOM   1247  OD1 ASN A 131      15.951  -7.739  -5.165  1.00 10.00      A   
ATOM   1248  ND2 ASN A 131      15.850  -5.511  -5.007  1.00 10.00      A   
ATOM   1249 HD21 ASN A 131      15.603  -4.677  -5.455  1.00 10.00      A   
ATOM   1250 HD22 ASN A 131      16.227  -5.548  -4.105  1.00 10.00      A   
ATOM   1251  C   ASN A 131      12.852  -7.679  -7.092  1.00 10.00      A   
ATOM   1252  O   ASN A 131      12.510  -7.217  -6.004  1.00 10.00      A   
ATOM   1253  N   PHE A 132      11.992  -8.103  -8.015  1.00 10.00      A   
ATOM   1254  HN  PHE A 132      12.344  -8.444  -8.861  1.00 10.00      A   
ATOM   1255  CA  PHE A 132      10.550  -8.084  -7.813  1.00 10.00      A   
ATOM   1256  CB  PHE A 132       9.851  -8.528  -9.100  1.00 10.00      A   
ATOM   1257  CG  PHE A 132       8.359  -8.480  -9.026  1.00 10.00      A   
ATOM   1258  CD1 PHE A 132       7.702  -7.272  -8.869  1.00 10.00      A   
ATOM   1259  CD2 PHE A 132       7.614  -9.643  -9.115  1.00 10.00      A   
ATOM   1260  CE1 PHE A 132       6.328  -7.225  -8.800  1.00 10.00      A   
ATOM   1261  CE2 PHE A 132       6.241  -9.604  -9.048  1.00 10.00      A   
ATOM   1262  CZ  PHE A 132       5.599  -8.393  -8.891  1.00 10.00      A   
ATOM   1263  C   PHE A 132      10.182  -9.019  -6.666  1.00 10.00      A   
ATOM   1264  O   PHE A 132      10.554 -10.196  -6.675  1.00 10.00      A   
ATOM   1265  N   LYS A 133       9.453  -8.501  -5.683  1.00 10.00      A   
ATOM   1266  HN  LYS A 133       9.165  -7.561  -5.736  1.00 10.00      A   
ATOM   1267  CA  LYS A 133       9.089  -9.299  -4.525  1.00 10.00      A   
ATOM   1268  CB  LYS A 133       9.914  -8.848  -3.316  1.00 10.00      A   
ATOM   1269  CG  LYS A 133      11.411  -9.048  -3.492  1.00 10.00      A   
ATOM   1270  CD  LYS A 133      12.215  -8.191  -2.532  1.00 10.00      A   
ATOM   1271  CE  LYS A 133      13.704  -8.346  -2.790  1.00 10.00      A   
ATOM   1272  NZ  LYS A 133      14.505  -7.406  -1.968  1.00 10.00      A   
ATOM   1273  HZ1 LYS A 133      14.280  -7.529  -0.961  1.00 10.00      A   
ATOM   1274  HZ2 LYS A 133      14.294  -6.422  -2.243  1.00 10.00      A   
ATOM   1275  HZ3 LYS A 133      15.520  -7.580  -2.110  1.00 10.00      A   
ATOM   1276  C   LYS A 133       7.603  -9.257  -4.181  1.00 10.00      A   
ATOM   1277  O   LYS A 133       7.036 -10.266  -3.766  1.00 10.00      A   
ATOM   1278  N   VAL A 134       6.959  -8.114  -4.350  1.00 10.00      A   
ATOM   1279  HN  VAL A 134       7.428  -7.337  -4.725  1.00 10.00      A   
ATOM   1280  CA  VAL A 134       5.551  -8.006  -3.992  1.00 10.00      A   
ATOM   1281  CB  VAL A 134       5.346  -7.084  -2.766  1.00 10.00      A   
ATOM   1282  CG1 VAL A 134       3.867  -6.914  -2.449  1.00 10.00      A   
ATOM   1283  CG2 VAL A 134       6.086  -7.632  -1.554  1.00 10.00      A   
ATOM   1284  C   VAL A 134       4.668  -7.533  -5.139  1.00 10.00      A   
ATOM   1285  O   VAL A 134       4.964  -6.535  -5.800  1.00 10.00      A   
ATOM   1286  N   LEU A 135       3.577  -8.264  -5.356  1.00 10.00      A   
ATOM   1287  HN  LEU A 135       3.418  -9.054  -4.792  1.00 10.00      A   
ATOM   1288  CA  LEU A 135       2.604  -7.934  -6.386  1.00 10.00      A   
ATOM   1289  CB  LEU A 135       2.726  -8.865  -7.596  1.00 10.00      A   
ATOM   1290  CG  LEU A 135       1.883  -8.483  -8.819  1.00 10.00      A   
ATOM   1291  CD1 LEU A 135       2.178  -7.055  -9.252  1.00 10.00      A   
ATOM   1292  CD2 LEU A 135       2.141  -9.443  -9.963  1.00 10.00      A   
ATOM   1293  C   LEU A 135       1.197  -8.016  -5.808  1.00 10.00      A   
ATOM   1294  O   LEU A 135       0.710  -9.096  -5.468  1.00 10.00      A   
ATOM   1295  N   VAL A 136       0.560  -6.871  -5.661  1.00 10.00      A   
ATOM   1296  HN  VAL A 136       1.005  -6.033  -5.925  1.00 10.00      A   
ATOM   1297  CA  VAL A 136      -0.788  -6.820  -5.122  1.00 10.00      A   
ATOM   1298  CB  VAL A 136      -0.881  -5.887  -3.894  1.00 10.00      A   
ATOM   1299  CG1 VAL A 136      -2.308  -5.831  -3.363  1.00 10.00      A   
ATOM   1300  CG2 VAL A 136       0.076  -6.338  -2.802  1.00 10.00      A   
ATOM   1301  C   VAL A 136      -1.760  -6.342  -6.187  1.00 10.00      A   
ATOM   1302  O   VAL A 136      -1.716  -5.188  -6.599  1.00 10.00      A   
ATOM   1303  N   LEU A 137      -2.609  -7.244  -6.643  1.00 10.00      A   
ATOM   1304  HN  LEU A 137      -2.573  -8.159  -6.285  1.00 10.00      A   
ATOM   1305  CA  LEU A 137      -3.608  -6.923  -7.647  1.00 10.00      A   
ATOM   1306  CB  LEU A 137      -3.450  -7.809  -8.887  1.00 10.00      A   
ATOM   1307  CG  LEU A 137      -2.126  -7.690  -9.644  1.00 10.00      A   
ATOM   1308  CD1 LEU A 137      -2.141  -8.566 -10.886  1.00 10.00      A   
ATOM   1309  CD2 LEU A 137      -1.846  -6.242 -10.015  1.00 10.00      A   
ATOM   1310  C   LEU A 137      -4.997  -7.106  -7.060  1.00 10.00      A   
ATOM   1311  O   LEU A 137      -5.498  -8.226  -6.961  1.00 10.00      A   
ATOM   1312  N   SER A 138      -5.603  -6.006  -6.647  1.00 10.00      A   
ATOM   1313  HN  SER A 138      -5.140  -5.140  -6.733  1.00 10.00      A   
ATOM   1314  CA  SER A 138      -6.935  -6.042  -6.071  1.00 10.00      A   
ATOM   1315  CB  SER A 138      -6.945  -5.288  -4.738  1.00 10.00      A   
ATOM   1316  OG  SER A 138      -5.829  -5.666  -3.947  1.00 10.00      A   
ATOM   1317  HG  SER A 138      -5.560  -6.558  -4.182  1.00 10.00      A   
ATOM   1318  C   SER A 138      -7.950  -5.452  -7.046  1.00 10.00      A   
ATOM   1319  O   SER A 138      -7.712  -4.392  -7.628  1.00 10.00      A   
ATOM   1320  N   SER A 139      -9.057  -6.165  -7.249  1.00 10.00      A   
ATOM   1321  HN  SER A 139      -9.168  -7.013  -6.765  1.00 10.00      A   
ATOM   1322  CA  SER A 139     -10.115  -5.732  -8.163  1.00 10.00      A   
ATOM   1323  CB  SER A 139     -10.832  -4.490  -7.628  1.00 10.00      A   
ATOM   1324  OG  SER A 139     -11.270  -4.688  -6.292  1.00 10.00      A   
ATOM   1325  HG  SER A 139     -12.217  -4.498  -6.235  1.00 10.00      A   
ATOM   1326  C   SER A 139      -9.574  -5.487  -9.573  1.00 10.00      A   
ATOM   1327  O   SER A 139     -10.042  -4.603 -10.293  1.00 10.00      A   
ATOM   1328  N   CYS A 140      -8.585  -6.280  -9.959  1.00 10.00      A   
ATOM   1329  HN  CYS A 140      -8.267  -6.981  -9.348  1.00 10.00      A   
ATOM   1330  CA  CYS A 140      -7.973  -6.153 -11.268  1.00 10.00      A   
ATOM   1331  CB  CYS A 140      -6.455  -6.302 -11.165  1.00 10.00      A   
ATOM   1332  SG  CYS A 140      -5.661  -5.075 -10.098  1.00 10.00      A   
ATOM   1333  HG  CYS A 140      -6.357  -4.999  -8.973  1.00 10.00      A   
ATOM   1334  C   CYS A 140      -8.554  -7.171 -12.241  1.00 10.00      A   
ATOM   1335  O   CYS A 140      -9.196  -8.138 -11.832  1.00 10.00      A   
ATOM   1336  N   GLU A 141      -8.327  -6.944 -13.524  1.00 10.00      A   
ATOM   1337  HN  GLU A 141      -7.806  -6.152 -13.787  1.00 10.00      A   
ATOM   1338  CA  GLU A 141      -8.837  -7.828 -14.560  1.00 10.00      A   
ATOM   1339  CB  GLU A 141     -10.269  -7.416 -14.891  1.00 10.00      A   
ATOM   1340  CG  GLU A 141     -10.391  -5.961 -15.318  1.00 10.00      A   
ATOM   1341  CD  GLU A 141     -11.821  -5.517 -15.496  1.00 10.00      A   
ATOM   1342  OE1 GLU A 141     -12.348  -5.633 -16.621  1.00 10.00      A   
ATOM   1343  OE2 GLU A 141     -12.422  -5.028 -14.518  1.00 10.00      A   
ATOM   1344  C   GLU A 141      -7.987  -7.706 -15.815  1.00 10.00      A   
ATOM   1345  O   GLU A 141      -7.142  -6.817 -15.903  1.00 10.00      A   
ATOM   1346  N   GLY A 142      -8.203  -8.600 -16.774  1.00 10.00      A   
ATOM   1347  HN  GLY A 142      -8.876  -9.303 -16.639  1.00 10.00      A   
ATOM   1348  CA  GLY A 142      -7.454  -8.544 -18.019  1.00 10.00      A   
ATOM   1349  C   GLY A 142      -6.364  -9.591 -18.119  1.00 10.00      A   
ATOM   1350  O   GLY A 142      -5.868  -9.871 -19.211  1.00 10.00      A   
ATOM   1351  N   PHE A 143      -5.989 -10.167 -16.986  1.00 10.00      A   
ATOM   1352  HN  PHE A 143      -6.426  -9.906 -16.153  1.00 10.00      A   
ATOM   1353  CA  PHE A 143      -4.942 -11.180 -16.958  1.00 10.00      A   
ATOM   1354  CB  PHE A 143      -3.845 -10.846 -15.932  1.00 10.00      A   
ATOM   1355  CG  PHE A 143      -4.298 -10.794 -14.495  1.00 10.00      A   
ATOM   1356  CD1 PHE A 143      -3.891 -11.763 -13.589  1.00 10.00      A   
ATOM   1357  CD2 PHE A 143      -5.122  -9.773 -14.047  1.00 10.00      A   
ATOM   1358  CE1 PHE A 143      -4.299 -11.712 -12.268  1.00 10.00      A   
ATOM   1359  CE2 PHE A 143      -5.535  -9.718 -12.730  1.00 10.00      A   
ATOM   1360  CZ  PHE A 143      -5.123 -10.688 -11.838  1.00 10.00      A   
ATOM   1361  C   PHE A 143      -5.511 -12.573 -16.735  1.00 10.00      A   
ATOM   1362  O   PHE A 143      -6.609 -12.735 -16.191  1.00 10.00      A   
ATOM   1363  N   SER A 144      -4.765 -13.572 -17.158  1.00 10.00      A   
ATOM   1364  HN  SER A 144      -3.886 -13.380 -17.565  1.00 10.00      A   
ATOM   1365  CA  SER A 144      -5.195 -14.947 -17.027  1.00 10.00      A   
ATOM   1366  CB  SER A 144      -5.402 -15.548 -18.419  1.00 10.00      A   
ATOM   1367  OG  SER A 144      -4.221 -15.440 -19.198  1.00 10.00      A   
ATOM   1368  HG  SER A 144      -3.783 -14.589 -19.012  1.00 10.00      A   
ATOM   1369  C   SER A 144      -4.161 -15.756 -16.261  1.00 10.00      A   
ATOM   1370  O   SER A 144      -3.197 -15.206 -15.732  1.00 10.00      A   
ATOM   1371  N   THR A 145      -4.359 -17.063 -16.205  1.00 10.00      A   
ATOM   1372  HN  THR A 145      -5.160 -17.447 -16.622  1.00 10.00      A   
ATOM   1373  CA  THR A 145      -3.435 -17.945 -15.518  1.00 10.00      A   
ATOM   1374  CB  THR A 145      -4.095 -19.310 -15.266  1.00 10.00      A   
ATOM   1375  OG1 THR A 145      -4.826 -19.705 -16.440  1.00 10.00      A   
ATOM   1376  HG1 THR A 145      -4.205 -19.965 -17.130  1.00 10.00      A   
ATOM   1377  CG2 THR A 145      -5.055 -19.214 -14.087  1.00 10.00      A   
ATOM   1378  C   THR A 145      -2.166 -18.137 -16.348  1.00 10.00      A   
ATOM   1379  O   THR A 145      -1.181 -18.707 -15.880  1.00 10.00      A   
ATOM   1380  N   ASP A 146      -2.206 -17.640 -17.579  1.00 10.00      A   
ATOM   1381  HN  ASP A 146      -3.020 -17.179 -17.874  1.00 10.00      A   
ATOM   1382  CA  ASP A 146      -1.085 -17.747 -18.504  1.00 10.00      A   
ATOM   1383  CB  ASP A 146      -1.533 -17.358 -19.911  1.00 10.00      A   
ATOM   1384  CG  ASP A 146      -0.941 -18.248 -20.984  1.00 10.00      A   
ATOM   1385  OD1 ASP A 146      -0.075 -17.776 -21.749  1.00 10.00      A   
ATOM   1386  OD2 ASP A 146      -1.343 -19.427 -21.071  1.00 10.00      A   
ATOM   1387  C   ASP A 146       0.072 -16.857 -18.063  1.00 10.00      A   
ATOM   1388  O   ASP A 146       1.219 -17.303 -17.991  1.00 10.00      A   
ATOM   1389  N   GLY A 147      -0.237 -15.599 -17.761  1.00 10.00      A   
ATOM   1390  HN  GLY A 147      -1.169 -15.295 -17.852  1.00 10.00      A   
ATOM   1391  CA  GLY A 147       0.783 -14.665 -17.320  1.00 10.00      A   
ATOM   1392  C   GLY A 147       1.284 -14.987 -15.926  1.00 10.00      A   
ATOM   1393  O   GLY A 147       2.416 -14.654 -15.572  1.00 10.00      A   
ATOM   1394  N   LEU A 148       0.437 -15.644 -15.140  1.00 10.00      A   
ATOM   1395  HN  LEU A 148      -0.450 -15.877 -15.489  1.00 10.00      A   
ATOM   1396  CA  LEU A 148       0.786 -16.020 -13.772  1.00 10.00      A   
ATOM   1397  CB  LEU A 148      -0.417 -16.647 -13.063  1.00 10.00      A   
ATOM   1398  CG  LEU A 148      -1.632 -15.738 -12.850  1.00 10.00      A   
ATOM   1399  CD1 LEU A 148      -2.785 -16.516 -12.233  1.00 10.00      A   
ATOM   1400  CD2 LEU A 148      -1.270 -14.545 -11.980  1.00 10.00      A   
ATOM   1401  C   LEU A 148       1.964 -16.990 -13.757  1.00 10.00      A   
ATOM   1402  O   LEU A 148       2.816 -16.942 -12.868  1.00 10.00      A   
ATOM   1403  N   ALA A 149       2.016 -17.853 -14.765  1.00 10.00      A   
ATOM   1404  HN  ALA A 149       1.311 -17.827 -15.447  1.00 10.00      A   
ATOM   1405  CA  ALA A 149       3.084 -18.839 -14.890  1.00 10.00      A   
ATOM   1406  CB  ALA A 149       2.734 -19.865 -15.960  1.00 10.00      A   
ATOM   1407  C   ALA A 149       4.414 -18.163 -15.213  1.00 10.00      A   
ATOM   1408  O   ALA A 149       5.477 -18.617 -14.785  1.00 10.00      A   
ATOM   1409  N   ALA A 150       4.345 -17.063 -15.955  1.00 10.00      A   
ATOM   1410  HN  ALA A 150       3.468 -16.740 -16.250  1.00 10.00      A   
ATOM   1411  CA  ALA A 150       5.540 -16.320 -16.333  1.00 10.00      A   
ATOM   1412  CB  ALA A 150       5.189 -15.184 -17.278  1.00 10.00      A   
ATOM   1413  C   ALA A 150       6.256 -15.786 -15.097  1.00 10.00      A   
ATOM   1414  O   ALA A 150       7.482 -15.882 -14.984  1.00 10.00      A   
ATOM   1415  N   ILE A 151       5.482 -15.226 -14.171  1.00 10.00      A   
ATOM   1416  HN  ILE A 151       4.512 -15.173 -14.324  1.00 10.00      A   
ATOM   1417  CA  ILE A 151       6.038 -14.690 -12.935  1.00 10.00      A   
ATOM   1418  CB  ILE A 151       4.953 -13.956 -12.117  1.00 10.00      A   
ATOM   1419  CG1 ILE A 151       4.388 -12.762 -12.897  1.00 10.00      A   
ATOM   1420  CG2 ILE A 151       5.492 -13.524 -10.762  1.00 10.00      A   
ATOM   1421  CD1 ILE A 151       5.323 -11.577 -12.991  1.00 10.00      A   
ATOM   1422  C   ILE A 151       6.607 -15.826 -12.089  1.00 10.00      A   
ATOM   1423  O   ILE A 151       7.721 -15.736 -11.572  1.00 10.00      A   
ATOM   1424  N   ALA A 152       5.839 -16.901 -11.999  1.00 10.00      A   
ATOM   1425  HN  ALA A 152       4.985 -16.906 -12.484  1.00 10.00      A   
ATOM   1426  CA  ALA A 152       6.208 -18.074 -11.211  1.00 10.00      A   
ATOM   1427  CB  ALA A 152       5.113 -19.123 -11.299  1.00 10.00      A   
ATOM   1428  C   ALA A 152       7.544 -18.683 -11.627  1.00 10.00      A   
ATOM   1429  O   ALA A 152       8.339 -19.083 -10.778  1.00 10.00      A   
ATOM   1430  N   ALA A 153       7.799 -18.741 -12.927  1.00 10.00      A   
ATOM   1431  HN  ALA A 153       7.139 -18.388 -13.563  1.00 10.00      A   
ATOM   1432  CA  ALA A 153       9.031 -19.338 -13.434  1.00 10.00      A   
ATOM   1433  CB  ALA A 153       8.792 -19.966 -14.800  1.00 10.00      A   
ATOM   1434  C   ALA A 153      10.213 -18.367 -13.490  1.00 10.00      A   
ATOM   1435  O   ALA A 153      11.351 -18.791 -13.687  1.00 10.00      A   
ATOM   1436  N   THR A 154       9.964 -17.080 -13.293  1.00 10.00      A   
ATOM   1437  HN  THR A 154       9.053 -16.785 -13.087  1.00 10.00      A   
ATOM   1438  CA  THR A 154      11.042 -16.101 -13.367  1.00 10.00      A   
ATOM   1439  CB  THR A 154      10.763 -15.031 -14.440  1.00 10.00      A   
ATOM   1440  OG1 THR A 154      10.132 -15.644 -15.577  1.00 10.00      A   
ATOM   1441  HG1 THR A 154       9.227 -15.899 -15.343  1.00 10.00      A   
ATOM   1442  CG2 THR A 154      12.065 -14.381 -14.882  1.00 10.00      A   
ATOM   1443  C   THR A 154      11.342 -15.426 -12.026  1.00 10.00      A   
ATOM   1444  O   THR A 154      12.490 -15.382 -11.588  1.00 10.00      A   
ATOM   1445  N   CYS A 155      10.310 -14.917 -11.370  1.00 10.00      A   
ATOM   1446  HN  CYS A 155       9.404 -15.021 -11.738  1.00 10.00      A   
ATOM   1447  CA  CYS A 155      10.483 -14.223 -10.102  1.00 10.00      A   
ATOM   1448  CB  CYS A 155       9.309 -13.276  -9.843  1.00 10.00      A   
ATOM   1449  SG  CYS A 155       8.991 -12.108 -11.190  1.00 10.00      A   
ATOM   1450  HG  CYS A 155       9.550 -10.950 -10.868  1.00 10.00      A   
ATOM   1451  C   CYS A 155      10.671 -15.191  -8.938  1.00 10.00      A   
ATOM   1452  O   CYS A 155       9.703 -15.687  -8.359  1.00 10.00      A   
ATOM   1453  N   ARG A 156      11.926 -15.468  -8.606  1.00 10.00      A   
ATOM   1454  HN  ARG A 156      12.660 -15.065  -9.127  1.00 10.00      A   
ATOM   1455  CA  ARG A 156      12.241 -16.372  -7.504  1.00 10.00      A   
ATOM   1456  CB  ARG A 156      13.512 -17.176  -7.795  1.00 10.00      A   
ATOM   1457  CG  ARG A 156      14.752 -16.324  -8.031  1.00 10.00      A   
ATOM   1458  CD  ARG A 156      16.013 -17.171  -8.045  1.00 10.00      A   
ATOM   1459  NE  ARG A 156      16.355 -17.675  -6.713  1.00 10.00      A   
ATOM   1460  HE  ARG A 156      16.016 -17.171  -5.939  1.00 10.00      A   
ATOM   1461  CZ  ARG A 156      17.105 -18.753  -6.489  1.00 10.00      A   
ATOM   1462  NH1 ARG A 156      17.596 -19.455  -7.506  1.00 10.00      A   
ATOM   1463 HH11 ARG A 156      18.185 -20.298  -7.324  1.00 10.00      A   
ATOM   1464 HH12 ARG A 156      17.399 -19.162  -8.498  1.00 10.00      A   
ATOM   1465  NH2 ARG A 156      17.377 -19.130  -5.249  1.00 10.00      A   
ATOM   1466 HH21 ARG A 156      17.006 -18.581  -4.438  1.00 10.00      A   
ATOM   1467 HH22 ARG A 156      17.968 -19.971  -5.073  1.00 10.00      A   
ATOM   1468  C   ARG A 156      12.393 -15.599  -6.198  1.00 10.00      A   
ATOM   1469  O   ARG A 156      12.691 -16.174  -5.150  1.00 10.00      A   
ATOM   1470  N   ASN A 157      12.183 -14.292  -6.272  1.00 10.00      A   
ATOM   1471  HN  ASN A 157      11.942 -13.898  -7.133  1.00 10.00      A   
ATOM   1472  CA  ASN A 157      12.298 -13.430  -5.105  1.00 10.00      A   
ATOM   1473  CB  ASN A 157      13.166 -12.206  -5.423  1.00 10.00      A   
ATOM   1474  CG  ASN A 157      14.368 -12.087  -4.504  1.00 10.00      A   
ATOM   1475  OD1 ASN A 157      14.362 -12.596  -3.385  1.00 10.00      A   
ATOM   1476  ND2 ASN A 157      15.411 -11.414  -4.968  1.00 10.00      A   
ATOM   1477 HD21 ASN A 157      15.356 -11.032  -5.870  1.00 10.00      A   
ATOM   1478 HD22 ASN A 157      16.198 -11.326  -4.390  1.00 10.00      A   
ATOM   1479  C   ASN A 157      10.924 -12.985  -4.615  1.00 10.00      A   
ATOM   1480  O   ASN A 157      10.818 -12.147  -3.722  1.00 10.00      A   
ATOM   1481  N   LEU A 158       9.874 -13.568  -5.190  1.00 10.00      A   
ATOM   1482  HN  LEU A 158      10.023 -14.252  -5.871  1.00 10.00      A   
ATOM   1483  CA  LEU A 158       8.505 -13.225  -4.818  1.00 10.00      A   
ATOM   1484  CB  LEU A 158       7.500 -13.974  -5.701  1.00 10.00      A   
ATOM   1485  CG  LEU A 158       6.020 -13.807  -5.335  1.00 10.00      A   
ATOM   1486  CD1 LEU A 158       5.505 -12.440  -5.762  1.00 10.00      A   
ATOM   1487  CD2 LEU A 158       5.182 -14.922  -5.941  1.00 10.00      A   
ATOM   1488  C   LEU A 158       8.242 -13.528  -3.348  1.00 10.00      A   
ATOM   1489  O   LEU A 158       8.603 -14.591  -2.850  1.00 10.00      A   
ATOM   1490  N   LYS A 159       7.611 -12.589  -2.662  1.00 10.00      A   
ATOM   1491  HN  LYS A 159       7.344 -11.760  -3.123  1.00 10.00      A   
ATOM   1492  CA  LYS A 159       7.297 -12.747  -1.250  1.00 10.00      A   
ATOM   1493  CB  LYS A 159       7.962 -11.641  -0.423  1.00 10.00      A   
ATOM   1494  CG  LYS A 159       9.476 -11.708  -0.381  1.00 10.00      A   
ATOM   1495  CD  LYS A 159      10.072 -10.396   0.103  1.00 10.00      A   
ATOM   1496  CE  LYS A 159       9.793 -10.167   1.578  1.00 10.00      A   
ATOM   1497  NZ  LYS A 159      10.407  -8.906   2.073  1.00 10.00      A   
ATOM   1498  HZ1 LYS A 159       9.974  -8.086   1.605  1.00 10.00      A   
ATOM   1499  HZ2 LYS A 159      11.430  -8.904   1.876  1.00 10.00      A   
ATOM   1500  HZ3 LYS A 159      10.268  -8.819   3.098  1.00 10.00      A   
ATOM   1501  C   LYS A 159       5.792 -12.710  -1.014  1.00 10.00      A   
ATOM   1502  O   LYS A 159       5.229 -13.609  -0.387  1.00 10.00      A   
ATOM   1503  N   GLU A 160       5.136 -11.673  -1.532  1.00 10.00      A   
ATOM   1504  HN  GLU A 160       5.622 -11.016  -2.072  1.00 10.00      A   
ATOM   1505  CA  GLU A 160       3.703 -11.508  -1.332  1.00 10.00      A   
ATOM   1506  CB  GLU A 160       3.429 -10.310  -0.417  1.00 10.00      A   
ATOM   1507  CG  GLU A 160       4.241 -10.310   0.869  1.00 10.00      A   
ATOM   1508  CD  GLU A 160       3.985  -9.092   1.729  1.00 10.00      A   
ATOM   1509  OE1 GLU A 160       4.769  -8.124   1.641  1.00 10.00      A   
ATOM   1510  OE2 GLU A 160       3.009  -9.107   2.509  1.00 10.00      A   
ATOM   1511  C   GLU A 160       2.948 -11.335  -2.644  1.00 10.00      A   
ATOM   1512  O   GLU A 160       3.325 -10.526  -3.492  1.00 10.00      A   
ATOM   1513  N   LEU A 161       1.878 -12.104  -2.792  1.00 10.00      A   
ATOM   1514  HN  LEU A 161       1.649 -12.737  -2.073  1.00 10.00      A   
ATOM   1515  CA  LEU A 161       1.024 -12.047  -3.973  1.00 10.00      A   
ATOM   1516  CB  LEU A 161       1.269 -13.245  -4.900  1.00 10.00      A   
ATOM   1517  CG  LEU A 161       0.321 -13.374  -6.100  1.00 10.00      A   
ATOM   1518  CD1 LEU A 161       0.466 -12.188  -7.043  1.00 10.00      A   
ATOM   1519  CD2 LEU A 161       0.556 -14.679  -6.839  1.00 10.00      A   
ATOM   1520  C   LEU A 161      -0.442 -11.997  -3.550  1.00 10.00      A   
ATOM   1521  O   LEU A 161      -0.961 -12.952  -2.965  1.00 10.00      A   
ATOM   1522  N   ASP A 162      -1.099 -10.883  -3.837  1.00 10.00      A   
ATOM   1523  HN  ASP A 162      -0.634 -10.161  -4.321  1.00 10.00      A   
ATOM   1524  CA  ASP A 162      -2.502 -10.706  -3.472  1.00 10.00      A   
ATOM   1525  CB  ASP A 162      -2.651  -9.506  -2.525  1.00 10.00      A   
ATOM   1526  CG  ASP A 162      -4.006  -9.430  -1.836  1.00 10.00      A   
ATOM   1527  OD1 ASP A 162      -4.932 -10.169  -2.227  1.00 10.00      A   
ATOM   1528  OD2 ASP A 162      -4.149  -8.631  -0.882  1.00 10.00      A   
ATOM   1529  C   ASP A 162      -3.348 -10.497  -4.720  1.00 10.00      A   
ATOM   1530  O   ASP A 162      -3.004  -9.688  -5.581  1.00 10.00      A   
ATOM   1531  N   LEU A 163      -4.440 -11.245  -4.818  1.00 10.00      A   
ATOM   1532  HN  LEU A 163      -4.645 -11.883  -4.102  1.00 10.00      A   
ATOM   1533  CA  LEU A 163      -5.345 -11.148  -5.957  1.00 10.00      A   
ATOM   1534  CB  LEU A 163      -5.267 -12.426  -6.800  1.00 10.00      A   
ATOM   1535  CG  LEU A 163      -3.930 -12.713  -7.490  1.00 10.00      A   
ATOM   1536  CD1 LEU A 163      -3.978 -14.049  -8.219  1.00 10.00      A   
ATOM   1537  CD2 LEU A 163      -3.575 -11.592  -8.456  1.00 10.00      A   
ATOM   1538  C   LEU A 163      -6.782 -10.937  -5.484  1.00 10.00      A   
ATOM   1539  O   LEU A 163      -7.731 -11.279  -6.188  1.00 10.00      A   
ATOM   1540  N   ARG A 164      -6.939 -10.375  -4.292  1.00 10.00      A   
ATOM   1541  HN  ARG A 164      -6.139 -10.114  -3.775  1.00 10.00      A   
ATOM   1542  CA  ARG A 164      -8.266 -10.140  -3.720  1.00 10.00      A   
ATOM   1543  CB  ARG A 164      -8.176  -9.522  -2.321  1.00 10.00      A   
ATOM   1544  CG  ARG A 164      -7.670  -8.092  -2.282  1.00 10.00      A   
ATOM   1545  CD  ARG A 164      -7.320  -7.682  -0.863  1.00 10.00      A   
ATOM   1546  NE  ARG A 164      -7.310  -6.231  -0.693  1.00 10.00      A   
ATOM   1547  HE  ARG A 164      -8.184  -5.772  -0.723  1.00 10.00      A   
ATOM   1548  CZ  ARG A 164      -6.207  -5.508  -0.505  1.00 10.00      A   
ATOM   1549  NH1 ARG A 164      -5.017  -6.100  -0.464  1.00 10.00      A   
ATOM   1550 HH11 ARG A 164      -4.939  -7.140  -0.583  1.00 10.00      A   
ATOM   1551 HH12 ARG A 164      -4.153  -5.536  -0.317  1.00 10.00      A   
ATOM   1552  NH2 ARG A 164      -6.295  -4.193  -0.366  1.00 10.00      A   
ATOM   1553 HH21 ARG A 164      -5.437  -3.618  -0.221  1.00 10.00      A   
ATOM   1554 HH22 ARG A 164      -7.227  -3.719  -0.406  1.00 10.00      A   
ATOM   1555  C   ARG A 164      -9.183  -9.313  -4.625  1.00 10.00      A   
ATOM   1556  O   ARG A 164      -8.774  -8.293  -5.186  1.00 10.00      A   
ATOM   1557  N   GLU A 165     -10.417  -9.797  -4.783  1.00 10.00      A   
ATOM   1558  HN  GLU A 165     -10.653 -10.637  -4.331  1.00 10.00      A   
ATOM   1559  CA  GLU A 165     -11.442  -9.131  -5.587  1.00 10.00      A   
ATOM   1560  CB  GLU A 165     -11.807  -7.764  -5.000  1.00 10.00      A   
ATOM   1561  CG  GLU A 165     -12.801  -7.817  -3.847  1.00 10.00      A   
ATOM   1562  CD  GLU A 165     -12.192  -8.324  -2.557  1.00 10.00      A   
ATOM   1563  OE1 GLU A 165     -11.766  -7.493  -1.729  1.00 10.00      A   
ATOM   1564  OE2 GLU A 165     -12.150  -9.554  -2.361  1.00 10.00      A   
ATOM   1565  C   GLU A 165     -11.079  -9.010  -7.071  1.00 10.00      A   
ATOM   1566  O   GLU A 165     -11.750  -8.301  -7.822  1.00 10.00      A   
ATOM   1567  N   SER A 166     -10.036  -9.705  -7.498  1.00 10.00      A   
ATOM   1568  HN  SER A 166      -9.537 -10.266  -6.866  1.00 10.00      A   
ATOM   1569  CA  SER A 166      -9.613  -9.651  -8.889  1.00 10.00      A   
ATOM   1570  CB  SER A 166      -8.093  -9.710  -9.001  1.00 10.00      A   
ATOM   1571  OG  SER A 166      -7.516  -8.484  -8.585  1.00 10.00      A   
ATOM   1572  HG  SER A 166      -6.840  -8.658  -7.909  1.00 10.00      A   
ATOM   1573  C   SER A 166     -10.261 -10.742  -9.733  1.00 10.00      A   
ATOM   1574  O   SER A 166     -10.160 -11.930  -9.417  1.00 10.00      A   
ATOM   1575  N   ASP A 167     -10.912 -10.320 -10.815  1.00 10.00      A   
ATOM   1576  HN  ASP A 167     -10.917  -9.361 -11.022  1.00 10.00      A   
ATOM   1577  CA  ASP A 167     -11.587 -11.237 -11.727  1.00 10.00      A   
ATOM   1578  CB  ASP A 167     -12.733 -10.514 -12.451  1.00 10.00      A   
ATOM   1579  CG  ASP A 167     -13.785 -11.456 -13.015  1.00 10.00      A   
ATOM   1580  OD1 ASP A 167     -13.895 -12.604 -12.532  1.00 10.00      A   
ATOM   1581  OD2 ASP A 167     -14.531 -11.043 -13.928  1.00 10.00      A   
ATOM   1582  C   ASP A 167     -10.575 -11.771 -12.734  1.00 10.00      A   
ATOM   1583  O   ASP A 167     -10.380 -11.199 -13.807  1.00 10.00      A   
ATOM   1584  N   VAL A 168      -9.921 -12.863 -12.368  1.00 10.00      A   
ATOM   1585  HN  VAL A 168     -10.151 -13.287 -11.514  1.00 10.00      A   
ATOM   1586  CA  VAL A 168      -8.895 -13.470 -13.207  1.00 10.00      A   
ATOM   1587  CB  VAL A 168      -7.823 -14.191 -12.351  1.00 10.00      A   
ATOM   1588  CG1 VAL A 168      -6.578 -14.501 -13.175  1.00 10.00      A   
ATOM   1589  CG2 VAL A 168      -7.463 -13.366 -11.122  1.00 10.00      A   
ATOM   1590  C   VAL A 168      -9.512 -14.459 -14.187  1.00 10.00      A   
ATOM   1591  O   VAL A 168     -10.539 -15.075 -13.899  1.00 10.00      A   
ATOM   1592  N   ASP A 169      -8.895 -14.593 -15.354  1.00 10.00      A   
ATOM   1593  HN  ASP A 169      -8.093 -14.058 -15.536  1.00 10.00      A   
ATOM   1594  CA  ASP A 169      -9.377 -15.511 -16.372  1.00 10.00      A   
ATOM   1595  CB  ASP A 169      -8.783 -15.151 -17.734  1.00 10.00      A   
ATOM   1596  CG  ASP A 169      -9.832 -14.909 -18.795  1.00 10.00      A   
ATOM   1597  OD1 ASP A 169     -10.435 -15.886 -19.280  1.00 10.00      A   
ATOM   1598  OD2 ASP A 169     -10.062 -13.732 -19.147  1.00 10.00      A   
ATOM   1599  C   ASP A 169      -8.991 -16.938 -16.006  1.00 10.00      A   
ATOM   1600  O   ASP A 169      -7.841 -17.345 -16.190  1.00 10.00      A   
ATOM   1601  N   ASP A 170      -9.944 -17.677 -15.458  1.00 10.00      A   
ATOM   1602  HN  ASP A 170     -10.828 -17.280 -15.316  1.00 10.00      A   
ATOM   1603  CA  ASP A 170      -9.719 -19.060 -15.052  1.00 10.00      A   
ATOM   1604  CB  ASP A 170     -10.897 -19.578 -14.214  1.00 10.00      A   
ATOM   1605  CG  ASP A 170     -10.937 -19.007 -12.807  1.00 10.00      A   
ATOM   1606  OD1 ASP A 170     -10.037 -19.326 -12.003  1.00 10.00      A   
ATOM   1607  OD2 ASP A 170     -11.880 -18.253 -12.492  1.00 10.00      A   
ATOM   1608  C   ASP A 170      -9.529 -19.955 -16.269  1.00 10.00      A   
ATOM   1609  O   ASP A 170     -10.500 -20.354 -16.915  1.00 10.00      A   
ATOM   1610  N   VAL A 171      -8.277 -20.244 -16.594  1.00 10.00      A   
ATOM   1611  HN  VAL A 171      -7.547 -19.869 -16.060  1.00 10.00      A   
ATOM   1612  CA  VAL A 171      -7.962 -21.097 -17.731  1.00 10.00      A   
ATOM   1613  CB  VAL A 171      -6.944 -20.443 -18.690  1.00 10.00      A   
ATOM   1614  CG1 VAL A 171      -6.697 -21.331 -19.901  1.00 10.00      A   
ATOM   1615  CG2 VAL A 171      -7.430 -19.071 -19.132  1.00 10.00      A   
ATOM   1616  C   VAL A 171      -7.424 -22.437 -17.249  1.00 10.00      A   
ATOM   1617  O   VAL A 171      -7.987 -23.486 -17.557  1.00 10.00      A   
ATOM   1618  N   SER A 172      -6.340 -22.394 -16.490  1.00 10.00      A   
ATOM   1619  HN  SER A 172      -5.933 -21.525 -16.282  1.00 10.00      A   
ATOM   1620  CA  SER A 172      -5.731 -23.606 -15.964  1.00 10.00      A   
ATOM   1621  CB  SER A 172      -4.718 -24.171 -16.967  1.00 10.00      A   
ATOM   1622  OG  SER A 172      -4.224 -25.435 -16.545  1.00 10.00      A   
ATOM   1623  HG  SER A 172      -3.879 -25.914 -17.308  1.00 10.00      A   
ATOM   1624  C   SER A 172      -5.047 -23.337 -14.630  1.00 10.00      A   
ATOM   1625  O   SER A 172      -4.218 -22.433 -14.521  1.00 10.00      A   
ATOM   1626  N   GLY A 173      -5.395 -24.129 -13.619  1.00 10.00      A   
ATOM   1627  HN  GLY A 173      -6.066 -24.831 -13.769  1.00 10.00      A   
ATOM   1628  CA  GLY A 173      -4.802 -23.966 -12.302  1.00 10.00      A   
ATOM   1629  C   GLY A 173      -3.449 -24.645 -12.198  1.00 10.00      A   
ATOM   1630  O   GLY A 173      -2.859 -24.720 -11.119  1.00 10.00      A   
ATOM   1631  N   HIS A 174      -2.947 -25.113 -13.335  1.00 10.00      A   
ATOM   1632  HN  HIS A 174      -3.458 -24.995 -14.163  1.00 10.00      A   
ATOM   1633  CA  HIS A 174      -1.661 -25.792 -13.396  1.00 10.00      A   
ATOM   1634  CB  HIS A 174      -1.557 -26.588 -14.701  1.00 10.00      A   
ATOM   1635  CG  HIS A 174      -0.481 -27.628 -14.706  1.00 10.00      A   
ATOM   1636  ND1 HIS A 174      -0.441 -28.623 -13.755  1.00 10.00      A   
ATOM   1637  CD2 HIS A 174       0.561 -27.785 -15.559  1.00 10.00      A   
ATOM   1638  CE1 HIS A 174       0.616 -29.358 -14.048  1.00 10.00      A   
ATOM   1639  NE2 HIS A 174       1.248 -28.890 -15.129  1.00 10.00      A   
ATOM   1640  HE2 HIS A 174       2.045 -29.278 -15.552  1.00 10.00      A   
ATOM   1641  C   HIS A 174      -0.514 -24.788 -13.288  1.00 10.00      A   
ATOM   1642  O   HIS A 174       0.649 -25.170 -13.179  1.00 10.00      A   
ATOM   1643  N   TRP A 175      -0.855 -23.502 -13.304  1.00 10.00      A   
ATOM   1644  HN  TRP A 175      -1.800 -23.264 -13.386  1.00 10.00      A   
ATOM   1645  CA  TRP A 175       0.138 -22.438 -13.205  1.00 10.00      A   
ATOM   1646  CB  TRP A 175      -0.519 -21.060 -13.372  1.00 10.00      A   
ATOM   1647  CG  TRP A 175      -1.393 -20.650 -12.222  1.00 10.00      A   
ATOM   1648  CD1 TRP A 175      -2.703 -20.975 -12.037  1.00 10.00      A   
ATOM   1649  CD2 TRP A 175      -1.022 -19.838 -11.098  1.00 10.00      A   
ATOM   1650  NE1 TRP A 175      -3.172 -20.424 -10.873  1.00 10.00      A   
ATOM   1651  HE1 TRP A 175      -4.090 -20.521 -10.525  1.00 10.00      A   
ATOM   1652  CE2 TRP A 175      -2.158 -19.720 -10.276  1.00 10.00      A   
ATOM   1653  CE3 TRP A 175       0.161 -19.202 -10.706  1.00 10.00      A   
ATOM   1654  CZ2 TRP A 175      -2.149 -18.992  -9.090  1.00 10.00      A   
ATOM   1655  CZ3 TRP A 175       0.167 -18.480  -9.528  1.00 10.00      A   
ATOM   1656  CH2 TRP A 175      -0.979 -18.382  -8.733  1.00 10.00      A   
ATOM   1657  C   TRP A 175       0.878 -22.514 -11.875  1.00 10.00      A   
ATOM   1658  O   TRP A 175       2.051 -22.156 -11.787  1.00 10.00      A   
ATOM   1659  N   LEU A 176       0.189 -23.006 -10.850  1.00 10.00      A   
ATOM   1660  HN  LEU A 176      -0.736 -23.297 -10.994  1.00 10.00      A   
ATOM   1661  CA  LEU A 176       0.770 -23.132  -9.519  1.00 10.00      A   
ATOM   1662  CB  LEU A 176      -0.320 -23.505  -8.510  1.00 10.00      A   
ATOM   1663  CG  LEU A 176       0.021 -23.329  -7.026  1.00 10.00      A   
ATOM   1664  CD1 LEU A 176       0.254 -21.861  -6.698  1.00 10.00      A   
ATOM   1665  CD2 LEU A 176      -1.083 -23.910  -6.152  1.00 10.00      A   
ATOM   1666  C   LEU A 176       1.869 -24.192  -9.512  1.00 10.00      A   
ATOM   1667  O   LEU A 176       2.734 -24.202  -8.635  1.00 10.00      A   
ATOM   1668  N   SER A 177       1.834 -25.074 -10.504  1.00 10.00      A   
ATOM   1669  HN  SER A 177       1.127 -25.012 -11.180  1.00 10.00      A   
ATOM   1670  CA  SER A 177       2.813 -26.135 -10.620  1.00 10.00      A   
ATOM   1671  CB  SER A 177       2.167 -27.363 -11.271  1.00 10.00      A   
ATOM   1672  OG  SER A 177       0.769 -27.407 -11.011  1.00 10.00      A   
ATOM   1673  HG  SER A 177       0.310 -27.743 -11.791  1.00 10.00      A   
ATOM   1674  C   SER A 177       4.025 -25.676 -11.432  1.00 10.00      A   
ATOM   1675  O   SER A 177       4.935 -26.459 -11.702  1.00 10.00      A   
ATOM   1676  N   HIS A 178       4.042 -24.400 -11.813  1.00 10.00      A   
ATOM   1677  HN  HIS A 178       3.293 -23.812 -11.566  1.00 10.00      A   
ATOM   1678  CA  HIS A 178       5.154 -23.853 -12.589  1.00 10.00      A   
ATOM   1679  CB  HIS A 178       4.665 -22.825 -13.614  1.00 10.00      A   
ATOM   1680  CG  HIS A 178       4.031 -23.427 -14.835  1.00 10.00      A   
ATOM   1681  ND1 HIS A 178       4.771 -23.724 -15.957  1.00 10.00      A   
ATOM   1682  CD2 HIS A 178       2.735 -23.760 -15.060  1.00 10.00      A   
ATOM   1683  CE1 HIS A 178       3.917 -24.224 -16.833  1.00 10.00      A   
ATOM   1684  NE2 HIS A 178       2.676 -24.266 -16.334  1.00 10.00      A   
ATOM   1685  HE2 HIS A 178       1.875 -24.602 -16.791  1.00 10.00      A   
ATOM   1686  C   HIS A 178       6.209 -23.234 -11.676  1.00 10.00      A   
ATOM   1687  O   HIS A 178       7.258 -22.772 -12.135  1.00 10.00      A   
ATOM   1688  N   PHE A 179       5.914 -23.221 -10.382  1.00 10.00      A   
ATOM   1689  HN  PHE A 179       5.056 -23.592 -10.090  1.00 10.00      A   
ATOM   1690  CA  PHE A 179       6.830 -22.675  -9.385  1.00 10.00      A   
ATOM   1691  CB  PHE A 179       6.093 -22.411  -8.068  1.00 10.00      A   
ATOM   1692  CG  PHE A 179       5.337 -21.116  -8.021  1.00 10.00      A   
ATOM   1693  CD1 PHE A 179       3.980 -21.080  -8.296  1.00 10.00      A   
ATOM   1694  CD2 PHE A 179       5.978 -19.934  -7.692  1.00 10.00      A   
ATOM   1695  CE1 PHE A 179       3.278 -19.890  -8.244  1.00 10.00      A   
ATOM   1696  CE2 PHE A 179       5.285 -18.741  -7.641  1.00 10.00      A   
ATOM   1697  CZ  PHE A 179       3.930 -18.719  -7.916  1.00 10.00      A   
ATOM   1698  C   PHE A 179       7.976 -23.649  -9.130  1.00 10.00      A   
ATOM   1699  O   PHE A 179       7.749 -24.772  -8.679  1.00 10.00      A   
ATOM   1700  N   PRO A 180       9.217 -23.239  -9.420  1.00 10.00      A   
ATOM   1701  CA  PRO A 180      10.399 -24.082  -9.208  1.00 10.00      A   
ATOM   1702  CB  PRO A 180      11.558 -23.233  -9.740  1.00 10.00      A   
ATOM   1703  CG  PRO A 180      11.046 -21.835  -9.721  1.00 10.00      A   
ATOM   1704  CD  PRO A 180       9.571 -21.928  -9.982  1.00 10.00      A   
ATOM   1705  C   PRO A 180      10.609 -24.386  -7.728  1.00 10.00      A   
ATOM   1706  O   PRO A 180      10.226 -23.593  -6.860  1.00 10.00      A   
ATOM   1707  N   ASP A 181      11.226 -25.528  -7.440  1.00 10.00      A   
ATOM   1708  HN  ASP A 181      11.518 -26.112  -8.172  1.00 10.00      A   
ATOM   1709  CA  ASP A 181      11.478 -25.937  -6.059  1.00 10.00      A   
ATOM   1710  CB  ASP A 181      11.921 -27.404  -5.979  1.00 10.00      A   
ATOM   1711  CG  ASP A 181      10.903 -28.369  -6.559  1.00 10.00      A   
ATOM   1712  OD1 ASP A 181       9.826 -28.547  -5.952  1.00 10.00      A   
ATOM   1713  OD2 ASP A 181      11.181 -28.953  -7.634  1.00 10.00      A   
ATOM   1714  C   ASP A 181      12.508 -25.029  -5.397  1.00 10.00      A   
ATOM   1715  O   ASP A 181      12.693 -25.058  -4.177  1.00 10.00      A   
ATOM   1716  N   THR A 182      13.174 -24.221  -6.209  1.00 10.00      A   
ATOM   1717  HN  THR A 182      12.994 -24.255  -7.172  1.00 10.00      A   
ATOM   1718  CA  THR A 182      14.173 -23.289  -5.721  1.00 10.00      A   
ATOM   1719  CB  THR A 182      15.044 -22.795  -6.888  1.00 10.00      A   
ATOM   1720  OG1 THR A 182      14.516 -23.328  -8.111  1.00 10.00      A   
ATOM   1721  HG1 THR A 182      14.714 -22.720  -8.833  1.00 10.00      A   
ATOM   1722  CG2 THR A 182      16.483 -23.260  -6.717  1.00 10.00      A   
ATOM   1723  C   THR A 182      13.490 -22.096  -5.061  1.00 10.00      A   
ATOM   1724  O   THR A 182      14.099 -21.354  -4.298  1.00 10.00      A   
ATOM   1725  N   TYR A 183      12.206 -21.928  -5.349  1.00 10.00      A   
ATOM   1726  HN  TYR A 183      11.763 -22.566  -5.949  1.00 10.00      A   
ATOM   1727  CA  TYR A 183      11.436 -20.832  -4.783  1.00 10.00      A   
ATOM   1728  CB  TYR A 183      10.250 -20.471  -5.685  1.00 10.00      A   
ATOM   1729  CG  TYR A 183       9.316 -19.441  -5.084  1.00 10.00      A   
ATOM   1730  CD1 TYR A 183       9.702 -18.116  -4.963  1.00 10.00      A   
ATOM   1731  CD2 TYR A 183       8.052 -19.802  -4.635  1.00 10.00      A   
ATOM   1732  CE1 TYR A 183       8.860 -17.176  -4.409  1.00 10.00      A   
ATOM   1733  CE2 TYR A 183       7.200 -18.866  -4.081  1.00 10.00      A   
ATOM   1734  CZ  TYR A 183       7.611 -17.554  -3.970  1.00 10.00      A   
ATOM   1735  OH  TYR A 183       6.777 -16.616  -3.413  1.00 10.00      A   
ATOM   1736  HH  TYR A 183       7.300 -15.845  -3.153  1.00 10.00      A   
ATOM   1737  C   TYR A 183      10.951 -21.188  -3.384  1.00 10.00      A   
ATOM   1738  O   TYR A 183      10.097 -22.063  -3.216  1.00 10.00      A   
ATOM   1739  N   THR A 184      11.504 -20.509  -2.390  1.00 10.00      A   
ATOM   1740  HN  THR A 184      12.183 -19.829  -2.598  1.00 10.00      A   
ATOM   1741  CA  THR A 184      11.153 -20.746  -0.995  1.00 10.00      A   
ATOM   1742  CB  THR A 184      12.287 -21.526  -0.302  1.00 10.00      A   
ATOM   1743  OG1 THR A 184      13.546 -21.056  -0.801  1.00 10.00      A   
ATOM   1744  HG1 THR A 184      13.822 -21.613  -1.539  1.00 10.00      A   
ATOM   1745  CG2 THR A 184      12.173 -23.012  -0.600  1.00 10.00      A   
ATOM   1746  C   THR A 184      10.940 -19.423  -0.257  1.00 10.00      A   
ATOM   1747  O   THR A 184      11.137 -19.331   0.956  1.00 10.00      A   
ATOM   1748  N   SER A 185      10.508 -18.405  -0.990  1.00 10.00      A   
ATOM   1749  HN  SER A 185      10.336 -18.543  -1.944  1.00 10.00      A   
ATOM   1750  CA  SER A 185      10.293 -17.084  -0.411  1.00 10.00      A   
ATOM   1751  CB  SER A 185      11.055 -16.030  -1.222  1.00 10.00      A   
ATOM   1752  OG  SER A 185      12.430 -16.372  -1.315  1.00 10.00      A   
ATOM   1753  HG  SER A 185      12.770 -16.547  -0.425  1.00 10.00      A   
ATOM   1754  C   SER A 185       8.810 -16.719  -0.292  1.00 10.00      A   
ATOM   1755  O   SER A 185       8.468 -15.548  -0.134  1.00 10.00      A   
ATOM   1756  N   LEU A 186       7.941 -17.721  -0.332  1.00 10.00      A   
ATOM   1757  HN  LEU A 186       8.270 -18.638  -0.416  1.00 10.00      A   
ATOM   1758  CA  LEU A 186       6.505 -17.484  -0.230  1.00 10.00      A   
ATOM   1759  CB  LEU A 186       5.721 -18.735  -0.631  1.00 10.00      A   
ATOM   1760  CG  LEU A 186       4.198 -18.607  -0.625  1.00 10.00      A   
ATOM   1761  CD1 LEU A 186       3.749 -17.537  -1.610  1.00 10.00      A   
ATOM   1762  CD2 LEU A 186       3.558 -19.945  -0.958  1.00 10.00      A   
ATOM   1763  C   LEU A 186       6.125 -17.038   1.180  1.00 10.00      A   
ATOM   1764  O   LEU A 186       6.291 -17.786   2.144  1.00 10.00      A   
ATOM   1765  N   VAL A 187       5.627 -15.809   1.287  1.00 10.00      A   
ATOM   1766  HN  VAL A 187       5.520 -15.266   0.476  1.00 10.00      A   
ATOM   1767  CA  VAL A 187       5.227 -15.243   2.570  1.00 10.00      A   
ATOM   1768  CB  VAL A 187       5.928 -13.888   2.839  1.00 10.00      A   
ATOM   1769  CG1 VAL A 187       5.486 -13.299   4.172  1.00 10.00      A   
ATOM   1770  CG2 VAL A 187       7.440 -14.041   2.801  1.00 10.00      A   
ATOM   1771  C   VAL A 187       3.715 -15.046   2.628  1.00 10.00      A   
ATOM   1772  O   VAL A 187       3.056 -15.504   3.562  1.00 10.00      A   
ATOM   1773  N   SER A 188       3.166 -14.366   1.632  1.00 10.00      A   
ATOM   1774  HN  SER A 188       3.733 -14.032   0.902  1.00 10.00      A   
ATOM   1775  CA  SER A 188       1.734 -14.113   1.591  1.00 10.00      A   
ATOM   1776  CB  SER A 188       1.448 -12.633   1.869  1.00 10.00      A   
ATOM   1777  OG  SER A 188       2.188 -12.165   2.988  1.00 10.00      A   
ATOM   1778  HG  SER A 188       2.411 -11.233   2.855  1.00 10.00      A   
ATOM   1779  C   SER A 188       1.160 -14.511   0.236  1.00 10.00      A   
ATOM   1780  O   SER A 188       1.631 -14.048  -0.803  1.00 10.00      A   
ATOM   1781  N   LEU A 189       0.151 -15.373   0.250  1.00 10.00      A   
ATOM   1782  HN  LEU A 189      -0.178 -15.716   1.113  1.00 10.00      A   
ATOM   1783  CA  LEU A 189      -0.484 -15.829  -0.981  1.00 10.00      A   
ATOM   1784  CB  LEU A 189       0.008 -17.233  -1.349  1.00 10.00      A   
ATOM   1785  CG  LEU A 189      -0.451 -17.789  -2.702  1.00 10.00      A   
ATOM   1786  CD1 LEU A 189       0.102 -16.955  -3.845  1.00 10.00      A   
ATOM   1787  CD2 LEU A 189      -0.033 -19.243  -2.852  1.00 10.00      A   
ATOM   1788  C   LEU A 189      -2.004 -15.824  -0.852  1.00 10.00      A   
ATOM   1789  O   LEU A 189      -2.571 -16.469   0.035  1.00 10.00      A   
ATOM   1790  N   ASN A 190      -2.660 -15.080  -1.728  1.00 10.00      A   
ATOM   1791  HN  ASN A 190      -2.154 -14.559  -2.390  1.00 10.00      A   
ATOM   1792  CA  ASN A 190      -4.114 -14.998  -1.731  1.00 10.00      A   
ATOM   1793  CB  ASN A 190      -4.579 -13.615  -1.263  1.00 10.00      A   
ATOM   1794  CG  ASN A 190      -6.090 -13.462  -1.296  1.00 10.00      A   
ATOM   1795  OD1 ASN A 190      -6.831 -14.433  -1.121  1.00 10.00      A   
ATOM   1796  ND2 ASN A 190      -6.559 -12.245  -1.516  1.00 10.00      A   
ATOM   1797 HD21 ASN A 190      -5.911 -11.506  -1.648  1.00 10.00      A   
ATOM   1798 HD22 ASN A 190      -7.534 -12.123  -1.544  1.00 10.00      A   
ATOM   1799  C   ASN A 190      -4.661 -15.283  -3.125  1.00 10.00      A   
ATOM   1800  O   ASN A 190      -4.473 -14.485  -4.047  1.00 10.00      A   
ATOM   1801  N   ILE A 191      -5.330 -16.420  -3.275  1.00 10.00      A   
ATOM   1802  HN  ILE A 191      -5.434 -17.020  -2.502  1.00 10.00      A   
ATOM   1803  CA  ILE A 191      -5.909 -16.811  -4.556  1.00 10.00      A   
ATOM   1804  CB  ILE A 191      -5.065 -17.906  -5.249  1.00 10.00      A   
ATOM   1805  CG1 ILE A 191      -4.727 -19.040  -4.271  1.00 10.00      A   
ATOM   1806  CG2 ILE A 191      -3.801 -17.312  -5.850  1.00 10.00      A   
ATOM   1807  CD1 ILE A 191      -4.118 -20.261  -4.930  1.00 10.00      A   
ATOM   1808  C   ILE A 191      -7.328 -17.328  -4.354  1.00 10.00      A   
ATOM   1809  O   ILE A 191      -7.783 -18.227  -5.061  1.00 10.00      A   
ATOM   1810  N   SER A 192      -8.036 -16.730  -3.406  1.00 10.00      A   
ATOM   1811  HN  SER A 192      -7.640 -15.976  -2.918  1.00 10.00      A   
ATOM   1812  CA  SER A 192      -9.396 -17.143  -3.089  1.00 10.00      A   
ATOM   1813  CB  SER A 192      -9.815 -16.610  -1.713  1.00 10.00      A   
ATOM   1814  OG  SER A 192      -9.356 -15.285  -1.509  1.00 10.00      A   
ATOM   1815  HG  SER A 192      -8.418 -15.304  -1.281  1.00 10.00      A   
ATOM   1816  C   SER A 192     -10.401 -16.717  -4.162  1.00 10.00      A   
ATOM   1817  O   SER A 192     -11.543 -17.180  -4.172  1.00 10.00      A   
ATOM   1818  N   CYS A 193      -9.979 -15.841  -5.065  1.00 10.00      A   
ATOM   1819  HN  CYS A 193      -9.060 -15.500  -5.011  1.00 10.00      A   
ATOM   1820  CA  CYS A 193     -10.856 -15.356  -6.127  1.00 10.00      A   
ATOM   1821  CB  CYS A 193     -10.450 -13.942  -6.537  1.00 10.00      A   
ATOM   1822  SG  CYS A 193      -8.832 -13.849  -7.333  1.00 10.00      A   
ATOM   1823  HG  CYS A 193      -8.964 -13.095  -8.417  1.00 10.00      A   
ATOM   1824  C   CYS A 193     -10.825 -16.269  -7.351  1.00 10.00      A   
ATOM   1825  O   CYS A 193     -11.639 -16.125  -8.262  1.00 10.00      A   
ATOM   1826  N   LEU A 194      -9.881 -17.200  -7.374  1.00 10.00      A   
ATOM   1827  HN  LEU A 194      -9.262 -17.275  -6.617  1.00 10.00      A   
ATOM   1828  CA  LEU A 194      -9.753 -18.120  -8.496  1.00 10.00      A   
ATOM   1829  CB  LEU A 194      -8.317 -18.644  -8.612  1.00 10.00      A   
ATOM   1830  CG  LEU A 194      -7.277 -17.650  -9.130  1.00 10.00      A   
ATOM   1831  CD1 LEU A 194      -5.877 -18.232  -9.023  1.00 10.00      A   
ATOM   1832  CD2 LEU A 194      -7.583 -17.265 -10.569  1.00 10.00      A   
ATOM   1833  C   LEU A 194     -10.724 -19.285  -8.368  1.00 10.00      A   
ATOM   1834  O   LEU A 194     -10.939 -19.813  -7.274  1.00 10.00      A   
ATOM   1835  N   ALA A 195     -11.303 -19.685  -9.486  1.00 10.00      A   
ATOM   1836  HN  ALA A 195     -11.086 -19.224 -10.332  1.00 10.00      A   
ATOM   1837  CA  ALA A 195     -12.241 -20.793  -9.507  1.00 10.00      A   
ATOM   1838  CB  ALA A 195     -13.509 -20.404 -10.256  1.00 10.00      A   
ATOM   1839  C   ALA A 195     -11.589 -22.012 -10.145  1.00 10.00      A   
ATOM   1840  O   ALA A 195     -12.097 -23.131 -10.042  1.00 10.00      A   
ATOM   1841  N   SER A 196     -10.458 -21.780 -10.807  1.00 10.00      A   
ATOM   1842  HN  SER A 196     -10.118 -20.859 -10.865  1.00 10.00      A   
ATOM   1843  CA  SER A 196      -9.716 -22.840 -11.467  1.00 10.00      A   
ATOM   1844  CB  SER A 196      -8.587 -22.251 -12.315  1.00 10.00      A   
ATOM   1845  OG  SER A 196      -8.113 -21.030 -11.762  1.00 10.00      A   
ATOM   1846  HG  SER A 196      -8.777 -20.331 -11.902  1.00 10.00      A   
ATOM   1847  C   SER A 196      -9.169 -23.853 -10.463  1.00 10.00      A   
ATOM   1848  O   SER A 196      -8.772 -23.500  -9.349  1.00 10.00      A   
ATOM   1849  N   GLU A 197      -9.154 -25.108 -10.877  1.00 10.00      A   
ATOM   1850  HN  GLU A 197      -9.464 -25.305 -11.784  1.00 10.00      A   
ATOM   1851  CA  GLU A 197      -8.684 -26.205 -10.045  1.00 10.00      A   
ATOM   1852  CB  GLU A 197      -9.082 -27.534 -10.685  1.00 10.00      A   
ATOM   1853  CG  GLU A 197      -9.167 -28.707  -9.726  1.00 10.00      A   
ATOM   1854  CD  GLU A 197      -9.733 -29.939 -10.396  1.00 10.00      A   
ATOM   1855  OE1 GLU A 197     -10.890 -29.887 -10.869  1.00 10.00      A   
ATOM   1856  OE2 GLU A 197      -9.022 -30.964 -10.463  1.00 10.00      A   
ATOM   1857  C   GLU A 197      -7.171 -26.142  -9.873  1.00 10.00      A   
ATOM   1858  O   GLU A 197      -6.418 -26.298 -10.834  1.00 10.00      A   
ATOM   1859  N   VAL A 198      -6.737 -25.895  -8.649  1.00 10.00      A   
ATOM   1860  HN  VAL A 198      -7.387 -25.758  -7.933  1.00 10.00      A   
ATOM   1861  CA  VAL A 198      -5.316 -25.814  -8.342  1.00 10.00      A   
ATOM   1862  CB  VAL A 198      -5.028 -24.806  -7.206  1.00 10.00      A   
ATOM   1863  CG1 VAL A 198      -5.222 -23.377  -7.693  1.00 10.00      A   
ATOM   1864  CG2 VAL A 198      -5.903 -25.084  -5.991  1.00 10.00      A   
ATOM   1865  C   VAL A 198      -4.756 -27.185  -7.961  1.00 10.00      A   
ATOM   1866  O   VAL A 198      -5.443 -28.001  -7.339  1.00 10.00      A   
ATOM   1867  N   SER A 199      -3.513 -27.431  -8.345  1.00 10.00      A   
ATOM   1868  HN  SER A 199      -3.022 -26.742  -8.839  1.00 10.00      A   
ATOM   1869  CA  SER A 199      -2.854 -28.695  -8.049  1.00 10.00      A   
ATOM   1870  CB  SER A 199      -1.617 -28.872  -8.938  1.00 10.00      A   
ATOM   1871  OG  SER A 199      -1.135 -30.208  -8.897  1.00 10.00      A   
ATOM   1872  HG  SER A 199      -1.779 -30.793  -9.324  1.00 10.00      A   
ATOM   1873  C   SER A 199      -2.462 -28.755  -6.572  1.00 10.00      A   
ATOM   1874  O   SER A 199      -1.611 -27.991  -6.113  1.00 10.00      A   
ATOM   1875  N   PHE A 200      -3.094 -29.662  -5.833  1.00 10.00      A   
ATOM   1876  HN  PHE A 200      -3.767 -30.239  -6.256  1.00 10.00      A   
ATOM   1877  CA  PHE A 200      -2.818 -29.819  -4.412  1.00 10.00      A   
ATOM   1878  CB  PHE A 200      -3.821 -30.778  -3.769  1.00 10.00      A   
ATOM   1879  CG  PHE A 200      -3.811 -30.750  -2.269  1.00 10.00      A   
ATOM   1880  CD1 PHE A 200      -4.430 -29.722  -1.577  1.00 10.00      A   
ATOM   1881  CD2 PHE A 200      -3.181 -31.752  -1.549  1.00 10.00      A   
ATOM   1882  CE1 PHE A 200      -4.421 -29.696  -0.195  1.00 10.00      A   
ATOM   1883  CE2 PHE A 200      -3.168 -31.733  -0.167  1.00 10.00      A   
ATOM   1884  CZ  PHE A 200      -3.789 -30.703   0.509  1.00 10.00      A   
ATOM   1885  C   PHE A 200      -1.393 -30.314  -4.188  1.00 10.00      A   
ATOM   1886  O   PHE A 200      -0.724 -29.887  -3.249  1.00 10.00      A   
ATOM   1887  N   SER A 201      -0.934 -31.202  -5.067  1.00 10.00      A   
ATOM   1888  HN  SER A 201      -1.523 -31.503  -5.796  1.00 10.00      A   
ATOM   1889  CA  SER A 201       0.415 -31.753  -4.976  1.00 10.00      A   
ATOM   1890  CB  SER A 201       0.641 -32.752  -6.110  1.00 10.00      A   
ATOM   1891  OG  SER A 201      -0.597 -33.209  -6.635  1.00 10.00      A   
ATOM   1892  HG  SER A 201      -1.029 -33.780  -5.987  1.00 10.00      A   
ATOM   1893  C   SER A 201       1.462 -30.642  -5.039  1.00 10.00      A   
ATOM   1894  O   SER A 201       2.406 -30.613  -4.248  1.00 10.00      A   
ATOM   1895  N   ALA A 202       1.276 -29.715  -5.973  1.00 10.00      A   
ATOM   1896  HN  ALA A 202       0.504 -29.790  -6.578  1.00 10.00      A   
ATOM   1897  CA  ALA A 202       2.195 -28.596  -6.129  1.00 10.00      A   
ATOM   1898  CB  ALA A 202       1.894 -27.834  -7.412  1.00 10.00      A   
ATOM   1899  C   ALA A 202       2.104 -27.668  -4.926  1.00 10.00      A   
ATOM   1900  O   ALA A 202       3.123 -27.220  -4.394  1.00 10.00      A   
ATOM   1901  N   LEU A 203       0.873 -27.402  -4.497  1.00 10.00      A   
ATOM   1902  HN  LEU A 203       0.110 -27.807  -4.964  1.00 10.00      A   
ATOM   1903  CA  LEU A 203       0.619 -26.527  -3.357  1.00 10.00      A   
ATOM   1904  CB  LEU A 203      -0.889 -26.333  -3.162  1.00 10.00      A   
ATOM   1905  CG  LEU A 203      -1.322 -25.434  -2.000  1.00 10.00      A   
ATOM   1906  CD1 LEU A 203      -0.879 -23.998  -2.234  1.00 10.00      A   
ATOM   1907  CD2 LEU A 203      -2.829 -25.507  -1.809  1.00 10.00      A   
ATOM   1908  C   LEU A 203       1.247 -27.089  -2.084  1.00 10.00      A   
ATOM   1909  O   LEU A 203       1.829 -26.351  -1.284  1.00 10.00      A   
ATOM   1910  N   GLU A 204       1.141 -28.402  -1.915  1.00 10.00      A   
ATOM   1911  HN  GLU A 204       0.681 -28.933  -2.602  1.00 10.00      A   
ATOM   1912  CA  GLU A 204       1.687 -29.077  -0.746  1.00 10.00      A   
ATOM   1913  CB  GLU A 204       1.399 -30.581  -0.799  1.00 10.00      A   
ATOM   1914  CG  GLU A 204       1.907 -31.356   0.407  1.00 10.00      A   
ATOM   1915  CD  GLU A 204       1.540 -32.828   0.367  1.00 10.00      A   
ATOM   1916  OE1 GLU A 204       1.336 -33.372  -0.739  1.00 10.00      A   
ATOM   1917  OE2 GLU A 204       1.463 -33.449   1.446  1.00 10.00      A   
ATOM   1918  C   GLU A 204       3.185 -28.814  -0.615  1.00 10.00      A   
ATOM   1919  O   GLU A 204       3.639 -28.254   0.386  1.00 10.00      A   
ATOM   1920  N   ARG A 205       3.942 -29.181  -1.643  1.00 10.00      A   
ATOM   1921  HN  ARG A 205       3.513 -29.586  -2.431  1.00 10.00      A   
ATOM   1922  CA  ARG A 205       5.390 -28.993  -1.631  1.00 10.00      A   
ATOM   1923  CB  ARG A 205       6.044 -29.649  -2.846  1.00 10.00      A   
ATOM   1924  CG  ARG A 205       7.517 -29.982  -2.646  1.00 10.00      A   
ATOM   1925  CD  ARG A 205       8.183 -30.360  -3.958  1.00 10.00      A   
ATOM   1926  NE  ARG A 205       7.355 -31.266  -4.753  1.00 10.00      A   
ATOM   1927  HE  ARG A 205       6.874 -31.978  -4.269  1.00 10.00      A   
ATOM   1928  CZ  ARG A 205       7.222 -31.184  -6.078  1.00 10.00      A   
ATOM   1929  NH1 ARG A 205       7.861 -30.239  -6.762  1.00 10.00      A   
ATOM   1930 HH11 ARG A 205       8.482 -29.549  -6.269  1.00 10.00      A   
ATOM   1931 HH12 ARG A 205       7.753 -30.181  -7.801  1.00 10.00      A   
ATOM   1932  NH2 ARG A 205       6.443 -32.045  -6.716  1.00 10.00      A   
ATOM   1933 HH21 ARG A 205       6.336 -31.987  -7.753  1.00 10.00      A   
ATOM   1934 HH22 ARG A 205       5.932 -32.781  -6.189  1.00 10.00      A   
ATOM   1935  C   ARG A 205       5.764 -27.513  -1.575  1.00 10.00      A   
ATOM   1936  O   ARG A 205       6.744 -27.140  -0.928  1.00 10.00      A   
ATOM   1937  N   LEU A 206       4.983 -26.679  -2.256  1.00 10.00      A   
ATOM   1938  HN  LEU A 206       4.220 -27.042  -2.760  1.00 10.00      A   
ATOM   1939  CA  LEU A 206       5.230 -25.239  -2.286  1.00 10.00      A   
ATOM   1940  CB  LEU A 206       4.187 -24.544  -3.164  1.00 10.00      A   
ATOM   1941  CG  LEU A 206       4.725 -23.679  -4.303  1.00 10.00      A   
ATOM   1942  CD1 LEU A 206       3.610 -23.341  -5.278  1.00 10.00      A   
ATOM   1943  CD2 LEU A 206       5.361 -22.409  -3.757  1.00 10.00      A   
ATOM   1944  C   LEU A 206       5.198 -24.651  -0.879  1.00 10.00      A   
ATOM   1945  O   LEU A 206       6.115 -23.939  -0.472  1.00 10.00      A   
ATOM   1946  N   VAL A 207       4.148 -24.973  -0.140  1.00 10.00      A   
ATOM   1947  HN  VAL A 207       3.459 -25.562  -0.521  1.00 10.00      A   
ATOM   1948  CA  VAL A 207       3.982 -24.477   1.218  1.00 10.00      A   
ATOM   1949  CB  VAL A 207       2.543 -24.717   1.726  1.00 10.00      A   
ATOM   1950  CG1 VAL A 207       2.425 -24.406   3.211  1.00 10.00      A   
ATOM   1951  CG2 VAL A 207       1.555 -23.880   0.927  1.00 10.00      A   
ATOM   1952  C   VAL A 207       4.984 -25.116   2.181  1.00 10.00      A   
ATOM   1953  O   VAL A 207       5.589 -24.429   3.004  1.00 10.00      A   
ATOM   1954  N   THR A 208       5.175 -26.423   2.054  1.00 10.00      A   
ATOM   1955  HN  THR A 208       4.689 -26.907   1.355  1.00 10.00      A   
ATOM   1956  CA  THR A 208       6.087 -27.160   2.927  1.00 10.00      A   
ATOM   1957  CB  THR A 208       6.084 -28.669   2.595  1.00 10.00      A   
ATOM   1958  OG1 THR A 208       4.737 -29.155   2.599  1.00 10.00      A   
ATOM   1959  HG1 THR A 208       4.299 -28.891   1.782  1.00 10.00      A   
ATOM   1960  CG2 THR A 208       6.888 -29.450   3.624  1.00 10.00      A   
ATOM   1961  C   THR A 208       7.521 -26.623   2.875  1.00 10.00      A   
ATOM   1962  O   THR A 208       8.210 -26.568   3.897  1.00 10.00      A   
ATOM   1963  N   ARG A 209       7.963 -26.207   1.695  1.00 10.00      A   
ATOM   1964  HN  ARG A 209       7.369 -26.248   0.914  1.00 10.00      A   
ATOM   1965  CA  ARG A 209       9.320 -25.702   1.539  1.00 10.00      A   
ATOM   1966  CB  ARG A 209       9.850 -25.967   0.127  1.00 10.00      A   
ATOM   1967  CG  ARG A 209       9.218 -25.115  -0.960  1.00 10.00      A   
ATOM   1968  CD  ARG A 209       9.728 -25.516  -2.331  1.00 10.00      A   
ATOM   1969  NE  ARG A 209       9.142 -24.701  -3.389  1.00 10.00      A   
ATOM   1970  HE  ARG A 209       9.329 -23.733  -3.367  1.00 10.00      A   
ATOM   1971  CZ  ARG A 209       8.381 -25.187  -4.367  1.00 10.00      A   
ATOM   1972  NH1 ARG A 209       8.114 -26.482  -4.423  1.00 10.00      A   
ATOM   1973 HH11 ARG A 209       8.494 -27.126  -3.704  1.00 10.00      A   
ATOM   1974 HH12 ARG A 209       7.522 -26.868  -5.198  1.00 10.00      A   
ATOM   1975  NH2 ARG A 209       7.891 -24.378  -5.292  1.00 10.00      A   
ATOM   1976 HH21 ARG A 209       8.096 -23.359  -5.258  1.00 10.00      A   
ATOM   1977 HH22 ARG A 209       7.300 -24.762  -6.061  1.00 10.00      A   
ATOM   1978  C   ARG A 209       9.454 -24.223   1.906  1.00 10.00      A   
ATOM   1979  O   ARG A 209      10.566 -23.703   1.985  1.00 10.00      A   
ATOM   1980  N   CYS A 210       8.339 -23.550   2.148  1.00 10.00      A   
ATOM   1981  HN  CYS A 210       7.477 -24.015   2.114  1.00 10.00      A   
ATOM   1982  CA  CYS A 210       8.372 -22.135   2.493  1.00 10.00      A   
ATOM   1983  CB  CYS A 210       7.416 -21.336   1.606  1.00 10.00      A   
ATOM   1984  SG  CYS A 210       7.737 -21.505  -0.167  1.00 10.00      A   
ATOM   1985  HG  CYS A 210       7.055 -22.561  -0.605  1.00 10.00      A   
ATOM   1986  C   CYS A 210       8.061 -21.906   3.973  1.00 10.00      A   
ATOM   1987  O   CYS A 210       6.897 -21.858   4.379  1.00 10.00      A   
ATOM   1988  N   PRO A 211       9.108 -21.742   4.804  1.00 10.00      A   
ATOM   1989  CA  PRO A 211       8.955 -21.519   6.241  1.00 10.00      A   
ATOM   1990  CB  PRO A 211      10.304 -21.980   6.790  1.00 10.00      A   
ATOM   1991  CG  PRO A 211      11.276 -21.642   5.710  1.00 10.00      A   
ATOM   1992  CD  PRO A 211      10.530 -21.760   4.404  1.00 10.00      A   
ATOM   1993  C   PRO A 211       8.722 -20.041   6.566  1.00 10.00      A   
ATOM   1994  O   PRO A 211       8.752 -19.635   7.731  1.00 10.00      A   
ATOM   1995  N   ASN A 212       8.488 -19.234   5.534  1.00 10.00      A   
ATOM   1996  HN  ASN A 212       8.467 -19.607   4.628  1.00 10.00      A   
ATOM   1997  CA  ASN A 212       8.251 -17.807   5.726  1.00 10.00      A   
ATOM   1998  CB  ASN A 212       9.191 -16.969   4.853  1.00 10.00      A   
ATOM   1999  CG  ASN A 212       9.799 -15.794   5.602  1.00 10.00      A   
ATOM   2000  OD1 ASN A 212       9.270 -15.343   6.618  1.00 10.00      A   
ATOM   2001  ND2 ASN A 212      10.916 -15.285   5.102  1.00 10.00      A   
ATOM   2002 HD21 ASN A 212      11.281 -15.686   4.279  1.00 10.00      A   
ATOM   2003 HD22 ASN A 212      11.334 -14.533   5.571  1.00 10.00      A   
ATOM   2004  C   ASN A 212       6.800 -17.455   5.425  1.00 10.00      A   
ATOM   2005  O   ASN A 212       6.411 -16.288   5.457  1.00 10.00      A   
ATOM   2006  N   LEU A 213       6.001 -18.476   5.146  1.00 10.00      A   
ATOM   2007  HN  LEU A 213       6.367 -19.382   5.153  1.00 10.00      A   
ATOM   2008  CA  LEU A 213       4.592 -18.283   4.838  1.00 10.00      A   
ATOM   2009  CB  LEU A 213       3.981 -19.574   4.281  1.00 10.00      A   
ATOM   2010  CG  LEU A 213       2.537 -19.474   3.778  1.00 10.00      A   
ATOM   2011  CD1 LEU A 213       2.455 -18.604   2.531  1.00 10.00      A   
ATOM   2012  CD2 LEU A 213       1.963 -20.855   3.512  1.00 10.00      A   
ATOM   2013  C   LEU A 213       3.832 -17.825   6.079  1.00 10.00      A   
ATOM   2014  O   LEU A 213       3.800 -18.525   7.093  1.00 10.00      A   
ATOM   2015  N   LYS A 214       3.238 -16.643   6.001  1.00 10.00      A   
ATOM   2016  HN  LYS A 214       3.306 -16.128   5.163  1.00 10.00      A   
ATOM   2017  CA  LYS A 214       2.488 -16.088   7.117  1.00 10.00      A   
ATOM   2018  CB  LYS A 214       3.065 -14.732   7.544  1.00 10.00      A   
ATOM   2019  CG  LYS A 214       4.579 -14.706   7.718  1.00 10.00      A   
ATOM   2020  CD  LYS A 214       5.051 -15.756   8.709  1.00 10.00      A   
ATOM   2021  CE  LYS A 214       4.764 -15.347  10.144  1.00 10.00      A   
ATOM   2022  NZ  LYS A 214       5.067 -16.448  11.097  1.00 10.00      A   
ATOM   2023  HZ1 LYS A 214       5.111 -16.081  12.070  1.00 10.00      A   
ATOM   2024  HZ2 LYS A 214       5.982 -16.885  10.864  1.00 10.00      A   
ATOM   2025  HZ3 LYS A 214       4.324 -17.179  11.048  1.00 10.00      A   
ATOM   2026  C   LYS A 214       1.012 -15.934   6.763  1.00 10.00      A   
ATOM   2027  O   LYS A 214       0.148 -15.971   7.637  1.00 10.00      A   
ATOM   2028  N   SER A 215       0.726 -15.779   5.481  1.00 10.00      A   
ATOM   2029  HN  SER A 215       1.451 -15.783   4.820  1.00 10.00      A   
ATOM   2030  CA  SER A 215      -0.646 -15.610   5.028  1.00 10.00      A   
ATOM   2031  CB  SER A 215      -0.894 -14.144   4.641  1.00 10.00      A   
ATOM   2032  OG  SER A 215      -2.269 -13.894   4.385  1.00 10.00      A   
ATOM   2033  HG  SER A 215      -2.617 -13.279   5.054  1.00 10.00      A   
ATOM   2034  C   SER A 215      -0.947 -16.535   3.855  1.00 10.00      A   
ATOM   2035  O   SER A 215      -0.299 -16.462   2.811  1.00 10.00      A   
ATOM   2036  N   LEU A 216      -1.919 -17.418   4.035  1.00 10.00      A   
ATOM   2037  HN  LEU A 216      -2.395 -17.443   4.898  1.00 10.00      A   
ATOM   2038  CA  LEU A 216      -2.306 -18.348   2.986  1.00 10.00      A   
ATOM   2039  CB  LEU A 216      -1.742 -19.746   3.261  1.00 10.00      A   
ATOM   2040  CG  LEU A 216      -1.962 -20.792   2.163  1.00 10.00      A   
ATOM   2041  CD1 LEU A 216      -1.165 -20.444   0.918  1.00 10.00      A   
ATOM   2042  CD2 LEU A 216      -1.617 -22.186   2.663  1.00 10.00      A   
ATOM   2043  C   LEU A 216      -3.823 -18.402   2.855  1.00 10.00      A   
ATOM   2044  O   LEU A 216      -4.502 -19.049   3.652  1.00 10.00      A   
ATOM   2045  N   LYS A 217      -4.345 -17.709   1.853  1.00 10.00      A   
ATOM   2046  HN  LYS A 217      -3.746 -17.217   1.248  1.00 10.00      A   
ATOM   2047  CA  LYS A 217      -5.781 -17.673   1.611  1.00 10.00      A   
ATOM   2048  CB  LYS A 217      -6.266 -16.231   1.432  1.00 10.00      A   
ATOM   2049  CG  LYS A 217      -5.915 -15.312   2.594  1.00 10.00      A   
ATOM   2050  CD  LYS A 217      -6.347 -13.881   2.331  1.00 10.00      A   
ATOM   2051  CE  LYS A 217      -5.868 -12.961   3.441  1.00 10.00      A   
ATOM   2052  NZ  LYS A 217      -6.290 -11.553   3.225  1.00 10.00      A   
ATOM   2053  HZ1 LYS A 217      -5.975 -11.223   2.293  1.00 10.00      A   
ATOM   2054  HZ2 LYS A 217      -5.876 -10.940   3.952  1.00 10.00      A   
ATOM   2055  HZ3 LYS A 217      -7.326 -11.478   3.274  1.00 10.00      A   
ATOM   2056  C   LYS A 217      -6.124 -18.521   0.393  1.00 10.00      A   
ATOM   2057  O   LYS A 217      -5.860 -18.130  -0.749  1.00 10.00      A   
ATOM   2058  N   LEU A 218      -6.699 -19.690   0.652  1.00 10.00      A   
ATOM   2059  HN  LEU A 218      -6.894 -19.931   1.586  1.00 10.00      A   
ATOM   2060  CA  LEU A 218      -7.059 -20.628  -0.402  1.00 10.00      A   
ATOM   2061  CB  LEU A 218      -7.074 -22.052   0.154  1.00 10.00      A   
ATOM   2062  CG  LEU A 218      -5.832 -22.477   0.937  1.00 10.00      A   
ATOM   2063  CD1 LEU A 218      -6.097 -23.759   1.703  1.00 10.00      A   
ATOM   2064  CD2 LEU A 218      -4.642 -22.643   0.005  1.00 10.00      A   
ATOM   2065  C   LEU A 218      -8.413 -20.295  -1.015  1.00 10.00      A   
ATOM   2066  O   LEU A 218      -9.130 -19.421  -0.530  1.00 10.00      A   
ATOM   2067  N   ASN A 219      -8.751 -21.007  -2.079  1.00 10.00      A   
ATOM   2068  HN  ASN A 219      -8.137 -21.698  -2.400  1.00 10.00      A   
ATOM   2069  CA  ASN A 219     -10.015 -20.814  -2.776  1.00 10.00      A   
ATOM   2070  CB  ASN A 219      -9.794 -20.623  -4.282  1.00 10.00      A   
ATOM   2071  CG  ASN A 219      -9.203 -21.838  -4.980  1.00 10.00      A   
ATOM   2072  OD1 ASN A 219      -8.534 -22.667  -4.367  1.00 10.00      A   
ATOM   2073  ND2 ASN A 219      -9.439 -21.939  -6.281  1.00 10.00      A   
ATOM   2074 HD21 ASN A 219      -9.976 -21.234  -6.709  1.00 10.00      A   
ATOM   2075 HD22 ASN A 219      -9.066 -22.707  -6.764  1.00 10.00      A   
ATOM   2076  C   ASN A 219     -10.956 -21.985  -2.516  1.00 10.00      A   
ATOM   2077  O   ASN A 219     -10.568 -22.979  -1.897  1.00 10.00      A   
ATOM   2078  N   ARG A 220     -12.180 -21.878  -3.018  1.00 10.00      A   
ATOM   2079  HN  ARG A 220     -12.411 -21.082  -3.545  1.00 10.00      A   
ATOM   2080  CA  ARG A 220     -13.193 -22.913  -2.818  1.00 10.00      A   
ATOM   2081  CB  ARG A 220     -14.559 -22.461  -3.343  1.00 10.00      A   
ATOM   2082  CG  ARG A 220     -15.731 -23.256  -2.781  1.00 10.00      A   
ATOM   2083  CD  ARG A 220     -16.904 -23.279  -3.747  1.00 10.00      A   
ATOM   2084  NE  ARG A 220     -18.180 -23.033  -3.079  1.00 10.00      A   
ATOM   2085  HE  ARG A 220     -18.521 -23.736  -2.458  1.00 10.00      A   
ATOM   2086  CZ  ARG A 220     -18.902 -21.931  -3.260  1.00 10.00      A   
ATOM   2087  NH1 ARG A 220     -18.473 -20.977  -4.082  1.00 10.00      A   
ATOM   2088 HH11 ARG A 220     -19.039 -20.113  -4.221  1.00 10.00      A   
ATOM   2089 HH12 ARG A 220     -17.568 -21.086  -4.590  1.00 10.00      A   
ATOM   2090  NH2 ARG A 220     -20.050 -21.779  -2.611  1.00 10.00      A   
ATOM   2091 HH21 ARG A 220     -20.620 -20.921  -2.749  1.00 10.00      A   
ATOM   2092 HH22 ARG A 220     -20.390 -22.528  -1.952  1.00 10.00      A   
ATOM   2093  C   ARG A 220     -12.800 -24.244  -3.458  1.00 10.00      A   
ATOM   2094  O   ARG A 220     -13.313 -25.291  -3.076  1.00 10.00      A   
ATOM   2095  N   ALA A 221     -11.883 -24.202  -4.418  1.00 10.00      A   
ATOM   2096  HN  ALA A 221     -11.501 -23.339  -4.672  1.00 10.00      A   
ATOM   2097  CA  ALA A 221     -11.435 -25.412  -5.101  1.00 10.00      A   
ATOM   2098  CB  ALA A 221     -10.490 -25.069  -6.239  1.00 10.00      A   
ATOM   2099  C   ALA A 221     -10.779 -26.396  -4.137  1.00 10.00      A   
ATOM   2100  O   ALA A 221     -10.737 -27.597  -4.398  1.00 10.00      A   
ATOM   2101  N   VAL A 222     -10.265 -25.879  -3.029  1.00 10.00      A   
ATOM   2102  HN  VAL A 222     -10.324 -24.913  -2.880  1.00 10.00      A   
ATOM   2103  CA  VAL A 222      -9.626 -26.712  -2.025  1.00 10.00      A   
ATOM   2104  CB  VAL A 222      -8.548 -25.931  -1.242  1.00 10.00      A   
ATOM   2105  CG1 VAL A 222      -7.815 -26.848  -0.272  1.00 10.00      A   
ATOM   2106  CG2 VAL A 222      -7.570 -25.269  -2.201  1.00 10.00      A   
ATOM   2107  C   VAL A 222     -10.673 -27.253  -1.053  1.00 10.00      A   
ATOM   2108  O   VAL A 222     -11.381 -26.479  -0.405  1.00 10.00      A   
ATOM   2109  N   PRO A 223     -10.794 -28.589  -0.963  1.00 10.00      A   
ATOM   2110  CA  PRO A 223     -11.754 -29.255  -0.074  1.00 10.00      A   
ATOM   2111  CB  PRO A 223     -11.655 -30.737  -0.471  1.00 10.00      A   
ATOM   2112  CG  PRO A 223     -10.923 -30.747  -1.771  1.00 10.00      A   
ATOM   2113  CD  PRO A 223     -10.012 -29.561  -1.735  1.00 10.00      A   
ATOM   2114  C   PRO A 223     -11.397 -29.076   1.401  1.00 10.00      A   
ATOM   2115  O   PRO A 223     -10.269 -28.713   1.742  1.00 10.00      A   
ATOM   2116  N   LEU A 224     -12.364 -29.341   2.267  1.00 10.00      A   
ATOM   2117  HN  LEU A 224     -13.237 -29.629   1.929  1.00 10.00      A   
ATOM   2118  CA  LEU A 224     -12.179 -29.209   3.705  1.00 10.00      A   
ATOM   2119  CB  LEU A 224     -13.538 -29.310   4.405  1.00 10.00      A   
ATOM   2120  CG  LEU A 224     -13.534 -29.237   5.932  1.00 10.00      A   
ATOM   2121  CD1 LEU A 224     -12.974 -27.908   6.409  1.00 10.00      A   
ATOM   2122  CD2 LEU A 224     -14.936 -29.456   6.476  1.00 10.00      A   
ATOM   2123  C   LEU A 224     -11.238 -30.281   4.243  1.00 10.00      A   
ATOM   2124  O   LEU A 224     -10.369 -30.007   5.071  1.00 10.00      A   
ATOM   2125  N   GLU A 225     -11.408 -31.495   3.751  1.00 10.00      A   
ATOM   2126  HN  GLU A 225     -12.116 -31.643   3.075  1.00 10.00      A   
ATOM   2127  CA  GLU A 225     -10.596 -32.627   4.179  1.00 10.00      A   
ATOM   2128  CB  GLU A 225     -11.130 -33.917   3.554  1.00 10.00      A   
ATOM   2129  CG  GLU A 225     -12.649 -34.030   3.550  1.00 10.00      A   
ATOM   2130  CD  GLU A 225     -13.282 -33.551   2.254  1.00 10.00      A   
ATOM   2131  OE1 GLU A 225     -13.322 -32.323   2.019  1.00 10.00      A   
ATOM   2132  OE2 GLU A 225     -13.757 -34.403   1.473  1.00 10.00      A   
ATOM   2133  C   GLU A 225      -9.123 -32.444   3.814  1.00 10.00      A   
ATOM   2134  O   GLU A 225      -8.244 -33.086   4.389  1.00 10.00      A   
ATOM   2135  N   LYS A 226      -8.855 -31.552   2.869  1.00 10.00      A   
ATOM   2136  HN  LYS A 226      -9.591 -31.043   2.470  1.00 10.00      A   
ATOM   2137  CA  LYS A 226      -7.490 -31.304   2.423  1.00 10.00      A   
ATOM   2138  CB  LYS A 226      -7.470 -30.955   0.935  1.00 10.00      A   
ATOM   2139  CG  LYS A 226      -7.976 -32.068   0.028  1.00 10.00      A   
ATOM   2140  CD  LYS A 226      -7.028 -33.259   0.006  1.00 10.00      A   
ATOM   2141  CE  LYS A 226      -7.594 -34.404  -0.826  1.00 10.00      A   
ATOM   2142  NZ  LYS A 226      -7.759 -34.042  -2.263  1.00 10.00      A   
ATOM   2143  HZ1 LYS A 226      -8.049 -33.049  -2.357  1.00 10.00      A   
ATOM   2144  HZ2 LYS A 226      -8.487 -34.642  -2.701  1.00 10.00      A   
ATOM   2145  HZ3 LYS A 226      -6.862 -34.179  -2.775  1.00 10.00      A   
ATOM   2146  C   LYS A 226      -6.810 -30.209   3.243  1.00 10.00      A   
ATOM   2147  O   LYS A 226      -5.593 -30.037   3.177  1.00 10.00      A   
ATOM   2148  N   LEU A 227      -7.597 -29.488   4.028  1.00 10.00      A   
ATOM   2149  HN  LEU A 227      -8.556 -29.694   4.065  1.00 10.00      A   
ATOM   2150  CA  LEU A 227      -7.070 -28.409   4.851  1.00 10.00      A   
ATOM   2151  CB  LEU A 227      -8.203 -27.641   5.524  1.00 10.00      A   
ATOM   2152  CG  LEU A 227      -8.832 -26.513   4.708  1.00 10.00      A   
ATOM   2153  CD1 LEU A 227     -10.063 -25.977   5.417  1.00 10.00      A   
ATOM   2154  CD2 LEU A 227      -7.825 -25.397   4.478  1.00 10.00      A   
ATOM   2155  C   LEU A 227      -6.108 -28.941   5.903  1.00 10.00      A   
ATOM   2156  O   LEU A 227      -5.059 -28.351   6.145  1.00 10.00      A   
ATOM   2157  N   ALA A 228      -6.465 -30.075   6.501  1.00 10.00      A   
ATOM   2158  HN  ALA A 228      -7.302 -30.509   6.230  1.00 10.00      A   
ATOM   2159  CA  ALA A 228      -5.646 -30.695   7.543  1.00 10.00      A   
ATOM   2160  CB  ALA A 228      -6.261 -32.010   8.002  1.00 10.00      A   
ATOM   2161  C   ALA A 228      -4.201 -30.900   7.101  1.00 10.00      A   
ATOM   2162  O   ALA A 228      -3.271 -30.618   7.853  1.00 10.00      A   
ATOM   2163  N   THR A 229      -4.019 -31.377   5.879  1.00 10.00      A   
ATOM   2164  HN  THR A 229      -4.798 -31.579   5.320  1.00 10.00      A   
ATOM   2165  CA  THR A 229      -2.692 -31.623   5.341  1.00 10.00      A   
ATOM   2166  CB  THR A 229      -2.788 -32.239   3.933  1.00 10.00      A   
ATOM   2167  OG1 THR A 229      -3.909 -33.137   3.891  1.00 10.00      A   
ATOM   2168  HG1 THR A 229      -3.656 -33.951   3.436  1.00 10.00      A   
ATOM   2169  CG2 THR A 229      -1.519 -33.007   3.594  1.00 10.00      A   
ATOM   2170  C   THR A 229      -1.872 -30.332   5.275  1.00 10.00      A   
ATOM   2171  O   THR A 229      -0.709 -30.302   5.680  1.00 10.00      A   
ATOM   2172  N   LEU A 230      -2.497 -29.268   4.790  1.00 10.00      A   
ATOM   2173  HN  LEU A 230      -3.437 -29.352   4.520  1.00 10.00      A   
ATOM   2174  CA  LEU A 230      -1.838 -27.974   4.652  1.00 10.00      A   
ATOM   2175  CB  LEU A 230      -2.703 -27.029   3.813  1.00 10.00      A   
ATOM   2176  CG  LEU A 230      -3.078 -27.522   2.413  1.00 10.00      A   
ATOM   2177  CD1 LEU A 230      -4.230 -26.706   1.853  1.00 10.00      A   
ATOM   2178  CD2 LEU A 230      -1.880 -27.464   1.479  1.00 10.00      A   
ATOM   2179  C   LEU A 230      -1.555 -27.345   6.014  1.00 10.00      A   
ATOM   2180  O   LEU A 230      -0.505 -26.730   6.222  1.00 10.00      A   
ATOM   2181  N   LEU A 231      -2.488 -27.513   6.946  1.00 10.00      A   
ATOM   2182  HN  LEU A 231      -3.304 -28.018   6.724  1.00 10.00      A   
ATOM   2183  CA  LEU A 231      -2.342 -26.954   8.286  1.00 10.00      A   
ATOM   2184  CB  LEU A 231      -3.641 -27.106   9.078  1.00 10.00      A   
ATOM   2185  CG  LEU A 231      -4.886 -26.461   8.464  1.00 10.00      A   
ATOM   2186  CD1 LEU A 231      -6.097 -26.660   9.360  1.00 10.00      A   
ATOM   2187  CD2 LEU A 231      -4.653 -24.986   8.180  1.00 10.00      A   
ATOM   2188  C   LEU A 231      -1.183 -27.595   9.044  1.00 10.00      A   
ATOM   2189  O   LEU A 231      -0.640 -27.004   9.975  1.00 10.00      A   
ATOM   2190  N   GLN A 232      -0.804 -28.802   8.638  1.00 10.00      A   
ATOM   2191  HN  GLN A 232      -1.279 -29.227   7.890  1.00 10.00      A   
ATOM   2192  CA  GLN A 232       0.290 -29.515   9.282  1.00 10.00      A   
ATOM   2193  CB  GLN A 232       0.005 -31.018   9.331  1.00 10.00      A   
ATOM   2194  CG  GLN A 232      -1.188 -31.390  10.201  1.00 10.00      A   
ATOM   2195  CD  GLN A 232      -0.936 -31.183  11.685  1.00 10.00      A   
ATOM   2196  OE1 GLN A 232      -0.100 -30.373  12.085  1.00 10.00      A   
ATOM   2197  NE2 GLN A 232      -1.678 -31.903  12.514  1.00 10.00      A   
ATOM   2198 HE21 GLN A 232      -2.338 -32.523  12.127  1.00 10.00      A   
ATOM   2199 HE22 GLN A 232      -1.537 -31.793  13.477  1.00 10.00      A   
ATOM   2200  C   GLN A 232       1.617 -29.237   8.581  1.00 10.00      A   
ATOM   2201  O   GLN A 232       2.647 -29.817   8.923  1.00 10.00      A   
ATOM   2202  N   ARG A 233       1.586 -28.349   7.596  1.00 10.00      A   
ATOM   2203  HN  ARG A 233       0.731 -27.932   7.354  1.00 10.00      A   
ATOM   2204  CA  ARG A 233       2.791 -27.989   6.857  1.00 10.00      A   
ATOM   2205  CB  ARG A 233       2.516 -27.921   5.354  1.00 10.00      A   
ATOM   2206  CG  ARG A 233       2.049 -29.229   4.736  1.00 10.00      A   
ATOM   2207  CD  ARG A 233       2.996 -30.375   5.053  1.00 10.00      A   
ATOM   2208  NE  ARG A 233       2.829 -31.494   4.125  1.00 10.00      A   
ATOM   2209  HE  ARG A 233       2.108 -31.422   3.460  1.00 10.00      A   
ATOM   2210  CZ  ARG A 233       3.588 -32.586   4.135  1.00 10.00      A   
ATOM   2211  NH1 ARG A 233       4.565 -32.710   5.027  1.00 10.00      A   
ATOM   2212 HH11 ARG A 233       5.170 -33.559   5.036  1.00 10.00      A   
ATOM   2213 HH12 ARG A 233       4.733 -31.953   5.725  1.00 10.00      A   
ATOM   2214  NH2 ARG A 233       3.376 -33.555   3.245  1.00 10.00      A   
ATOM   2215 HH21 ARG A 233       2.607 -33.461   2.523  1.00 10.00      A   
ATOM   2216 HH22 ARG A 233       3.963 -34.414   3.258  1.00 10.00      A   
ATOM   2217  C   ARG A 233       3.342 -26.655   7.339  1.00 10.00      A   
ATOM   2218  O   ARG A 233       4.554 -26.487   7.485  1.00 10.00      A   
ATOM   2219  N   ALA A 234       2.448 -25.705   7.577  1.00 10.00      A   
ATOM   2220  HN  ALA A 234       1.497 -25.894   7.437  1.00 10.00      A   
ATOM   2221  CA  ALA A 234       2.846 -24.388   8.043  1.00 10.00      A   
ATOM   2222  CB  ALA A 234       2.694 -23.356   6.937  1.00 10.00      A   
ATOM   2223  C   ALA A 234       2.047 -23.981   9.273  1.00 10.00      A   
ATOM   2224  O   ALA A 234       0.986 -23.367   9.157  1.00 10.00      A   
ATOM   2225  N   PRO A 235       2.537 -24.338  10.470  1.00 10.00      A   
ATOM   2226  CA  PRO A 235       1.882 -24.006  11.734  1.00 10.00      A   
ATOM   2227  CB  PRO A 235       2.489 -25.008  12.733  1.00 10.00      A   
ATOM   2228  CG  PRO A 235       3.408 -25.883  11.937  1.00 10.00      A   
ATOM   2229  CD  PRO A 235       3.756 -25.119  10.693  1.00 10.00      A   
ATOM   2230  C   PRO A 235       2.186 -22.573  12.179  1.00 10.00      A   
ATOM   2231  O   PRO A 235       1.612 -22.077  13.151  1.00 10.00      A   
ATOM   2232  N   GLN A 236       3.091 -21.908  11.461  1.00 10.00      A   
ATOM   2233  HN  GLN A 236       3.523 -22.358  10.703  1.00 10.00      A   
ATOM   2234  CA  GLN A 236       3.471 -20.538  11.783  1.00 10.00      A   
ATOM   2235  CB  GLN A 236       4.960 -20.309  11.485  1.00 10.00      A   
ATOM   2236  CG  GLN A 236       5.296 -20.016  10.025  1.00 10.00      A   
ATOM   2237  CD  GLN A 236       5.159 -21.223   9.115  1.00 10.00      A   
ATOM   2238  OE1 GLN A 236       5.378 -22.362   9.527  1.00 10.00      A   
ATOM   2239  NE2 GLN A 236       4.792 -20.978   7.868  1.00 10.00      A   
ATOM   2240 HE21 GLN A 236       4.634 -20.041   7.606  1.00 10.00      A   
ATOM   2241 HE22 GLN A 236       4.695 -21.736   7.254  1.00 10.00      A   
ATOM   2242  C   GLN A 236       2.611 -19.532  11.017  1.00 10.00      A   
ATOM   2243  O   GLN A 236       2.931 -18.338  10.954  1.00 10.00      A   
ATOM   2244  N   LEU A 237       1.532 -20.031  10.422  1.00 10.00      A   
ATOM   2245  HN  LEU A 237       1.352 -20.989  10.503  1.00 10.00      A   
ATOM   2246  CA  LEU A 237       0.613 -19.203   9.656  1.00 10.00      A   
ATOM   2247  CB  LEU A 237      -0.361 -20.089   8.874  1.00 10.00      A   
ATOM   2248  CG  LEU A 237      -0.910 -19.510   7.567  1.00 10.00      A   
ATOM   2249  CD1 LEU A 237       0.200 -19.371   6.537  1.00 10.00      A   
ATOM   2250  CD2 LEU A 237      -2.025 -20.392   7.030  1.00 10.00      A   
ATOM   2251  C   LEU A 237      -0.160 -18.261  10.573  1.00 10.00      A   
ATOM   2252  O   LEU A 237      -0.637 -18.666  11.632  1.00 10.00      A   
ATOM   2253  N   GLU A 238      -0.271 -17.006  10.161  1.00 10.00      A   
ATOM   2254  HN  GLU A 238       0.133 -16.748   9.304  1.00 10.00      A   
ATOM   2255  CA  GLU A 238      -0.979 -16.001  10.937  1.00 10.00      A   
ATOM   2256  CB  GLU A 238      -0.189 -14.690  10.956  1.00 10.00      A   
ATOM   2257  CG  GLU A 238       1.152 -14.793  11.664  1.00 10.00      A   
ATOM   2258  CD  GLU A 238       1.863 -13.462  11.772  1.00 10.00      A   
ATOM   2259  OE1 GLU A 238       2.684 -13.145  10.884  1.00 10.00      A   
ATOM   2260  OE2 GLU A 238       1.606 -12.722  12.744  1.00 10.00      A   
ATOM   2261  C   GLU A 238      -2.373 -15.768  10.363  1.00 10.00      A   
ATOM   2262  O   GLU A 238      -3.344 -15.575  11.098  1.00 10.00      A   
ATOM   2263  N   GLU A 239      -2.462 -15.781   9.043  1.00 10.00      A   
ATOM   2264  HN  GLU A 239      -1.651 -15.933   8.510  1.00 10.00      A   
ATOM   2265  CA  GLU A 239      -3.732 -15.577   8.364  1.00 10.00      A   
ATOM   2266  CB  GLU A 239      -3.676 -14.330   7.480  1.00 10.00      A   
ATOM   2267  CG  GLU A 239      -3.141 -13.087   8.180  1.00 10.00      A   
ATOM   2268  CD  GLU A 239      -3.135 -11.870   7.280  1.00 10.00      A   
ATOM   2269  OE1 GLU A 239      -3.340 -12.029   6.059  1.00 10.00      A   
ATOM   2270  OE2 GLU A 239      -2.950 -10.745   7.792  1.00 10.00      A   
ATOM   2271  C   GLU A 239      -4.081 -16.800   7.525  1.00 10.00      A   
ATOM   2272  O   GLU A 239      -3.368 -17.131   6.575  1.00 10.00      A   
ATOM   2273  N   LEU A 240      -5.176 -17.463   7.877  1.00 10.00      A   
ATOM   2274  HN  LEU A 240      -5.719 -17.129   8.630  1.00 10.00      A   
ATOM   2275  CA  LEU A 240      -5.605 -18.663   7.165  1.00 10.00      A   
ATOM   2276  CB  LEU A 240      -5.774 -19.839   8.136  1.00 10.00      A   
ATOM   2277  CG  LEU A 240      -6.410 -21.112   7.566  1.00 10.00      A   
ATOM   2278  CD1 LEU A 240      -5.496 -21.767   6.540  1.00 10.00      A   
ATOM   2279  CD2 LEU A 240      -6.761 -22.086   8.680  1.00 10.00      A   
ATOM   2280  C   LEU A 240      -6.895 -18.435   6.382  1.00 10.00      A   
ATOM   2281  O   LEU A 240      -7.902 -17.979   6.931  1.00 10.00      A   
ATOM   2282  N   GLY A 241      -6.849 -18.744   5.097  1.00 10.00      A   
ATOM   2283  HN  GLY A 241      -6.004 -19.070   4.711  1.00 10.00      A   
ATOM   2284  CA  GLY A 241      -8.010 -18.606   4.250  1.00 10.00      A   
ATOM   2285  C   GLY A 241      -8.578 -19.967   3.908  1.00 10.00      A   
ATOM   2286  O   GLY A 241      -7.987 -20.710   3.129  1.00 10.00      A   
ATOM   2287  N   THR A 242      -9.708 -20.300   4.510  1.00 10.00      A   
ATOM   2288  HN  THR A 242     -10.129 -19.658   5.117  1.00 10.00      A   
ATOM   2289  CA  THR A 242     -10.349 -21.587   4.282  1.00 10.00      A   
ATOM   2290  CB  THR A 242     -11.219 -21.998   5.488  1.00 10.00      A   
ATOM   2291  OG1 THR A 242     -12.100 -20.925   5.855  1.00 10.00      A   
ATOM   2292  HG1 THR A 242     -11.627 -20.085   5.820  1.00 10.00      A   
ATOM   2293  CG2 THR A 242     -10.347 -22.358   6.681  1.00 10.00      A   
ATOM   2294  C   THR A 242     -11.204 -21.563   3.019  1.00 10.00      A   
ATOM   2295  O   THR A 242     -11.967 -20.625   2.793  1.00 10.00      A   
ATOM   2296  N   GLY A 243     -11.058 -22.583   2.190  1.00 10.00      A   
ATOM   2297  HN  GLY A 243     -10.421 -23.297   2.407  1.00 10.00      A   
ATOM   2298  CA  GLY A 243     -11.835 -22.654   0.971  1.00 10.00      A   
ATOM   2299  C   GLY A 243     -13.171 -23.334   1.193  1.00 10.00      A   
ATOM   2300  O   GLY A 243     -14.042 -22.798   1.884  1.00 10.00      A   
ATOM   2301  N   GLY A 244     -13.329 -24.523   0.627  1.00 10.00      A   
ATOM   2302  HN  GLY A 244     -12.590 -24.916   0.113  1.00 10.00      A   
ATOM   2303  CA  GLY A 244     -14.567 -25.257   0.780  1.00 10.00      A   
ATOM   2304  C   GLY A 244     -14.695 -25.849   2.164  1.00 10.00      A   
ATOM   2305  O   GLY A 244     -13.994 -26.799   2.506  1.00 10.00      A   
ATOM   2306  N   TYR A 245     -15.587 -25.288   2.961  1.00 10.00      A   
ATOM   2307  HN  TYR A 245     -16.126 -24.535   2.621  1.00 10.00      A   
ATOM   2308  CA  TYR A 245     -15.805 -25.752   4.323  1.00 10.00      A   
ATOM   2309  CB  TYR A 245     -16.092 -24.567   5.249  1.00 10.00      A   
ATOM   2310  CG  TYR A 245     -15.574 -24.742   6.662  1.00 10.00      A   
ATOM   2311  CD1 TYR A 245     -14.218 -24.618   6.947  1.00 10.00      A   
ATOM   2312  CD2 TYR A 245     -16.438 -25.026   7.713  1.00 10.00      A   
ATOM   2313  CE1 TYR A 245     -13.739 -24.775   8.236  1.00 10.00      A   
ATOM   2314  CE2 TYR A 245     -15.968 -25.185   9.003  1.00 10.00      A   
ATOM   2315  CZ  TYR A 245     -14.619 -25.058   9.261  1.00 10.00      A   
ATOM   2316  OH  TYR A 245     -14.149 -25.209  10.546  1.00 10.00      A   
ATOM   2317  HH  TYR A 245     -14.693 -25.853  11.017  1.00 10.00      A   
ATOM   2318  C   TYR A 245     -16.952 -26.757   4.363  1.00 10.00      A   
ATOM   2319  O   TYR A 245     -17.533 -27.027   5.416  1.00 10.00      A   
ATOM   2320  N   THR A 246     -17.261 -27.313   3.205  1.00 10.00      A   
ATOM   2321  HN  THR A 246     -16.753 -27.061   2.410  1.00 10.00      A   
ATOM   2322  CA  THR A 246     -18.324 -28.294   3.082  1.00 10.00      A   
ATOM   2323  CB  THR A 246     -19.267 -27.983   1.893  1.00 10.00      A   
ATOM   2324  OG1 THR A 246     -20.346 -28.926   1.857  1.00 10.00      A   
ATOM   2325  HG1 THR A 246     -20.070 -29.708   1.355  1.00 10.00      A   
ATOM   2326  CG2 THR A 246     -18.529 -28.009   0.562  1.00 10.00      A   
ATOM   2327  C   THR A 246     -17.743 -29.696   2.949  1.00 10.00      A   
ATOM   2328  O   THR A 246     -16.774 -29.909   2.219  1.00 10.00      A   
ATOM   2329  N   ALA A 247     -18.317 -30.637   3.686  1.00 10.00      A   
ATOM   2330  HN  ALA A 247     -19.067 -30.392   4.275  1.00 10.00      A   
ATOM   2331  CA  ALA A 247     -17.873 -32.023   3.664  1.00 10.00      A   
ATOM   2332  CB  ALA A 247     -16.500 -32.152   4.314  1.00 10.00      A   
ATOM   2333  C   ALA A 247     -18.884 -32.885   4.401  1.00 10.00      A   
ATOM   2334  O   ALA A 247     -19.888 -32.378   4.912  1.00 10.00      A   
ATOM   2335  N   GLU A 248     -18.632 -34.182   4.454  1.00 10.00      A   
ATOM   2336  HN  GLU A 248     -17.822 -34.538   4.025  1.00 10.00      A   
ATOM   2337  CA  GLU A 248     -19.525 -35.084   5.153  1.00 10.00      A   
ATOM   2338  CB  GLU A 248     -19.434 -36.496   4.574  1.00 10.00      A   
ATOM   2339  CG  GLU A 248     -20.559 -37.408   5.027  1.00 10.00      A   
ATOM   2340  CD  GLU A 248     -20.166 -38.866   5.020  1.00 10.00      A   
ATOM   2341  OE1 GLU A 248     -20.053 -39.449   3.923  1.00 10.00      A   
ATOM   2342  OE2 GLU A 248     -19.985 -39.441   6.114  1.00 10.00      A   
ATOM   2343  C   GLU A 248     -19.167 -35.099   6.632  1.00 10.00      A   
ATOM   2344  O   GLU A 248     -17.988 -35.121   6.982  1.00 10.00      A   
ATOM   2345  N   VAL A 249     -20.181 -35.083   7.490  1.00 10.00      A   
ATOM   2346  HN  VAL A 249     -21.096 -35.075   7.146  1.00 10.00      A   
ATOM   2347  CA  VAL A 249     -19.968 -35.086   8.932  1.00 10.00      A   
ATOM   2348  CB  VAL A 249     -21.290 -34.881   9.706  1.00 10.00      A   
ATOM   2349  CG1 VAL A 249     -21.015 -34.651  11.187  1.00 10.00      A   
ATOM   2350  CG2 VAL A 249     -22.084 -33.725   9.118  1.00 10.00      A   
ATOM   2351  C   VAL A 249     -19.311 -36.391   9.379  1.00 10.00      A   
ATOM   2352  O   VAL A 249     -19.989 -37.396   9.601  1.00 10.00      A   
ATOM   2353  N   ARG A 250     -17.988 -36.369   9.488  1.00 10.00      A   
ATOM   2354  HN  ARG A 250     -17.508 -35.533   9.277  1.00 10.00      A   
ATOM   2355  CA  ARG A 250     -17.216 -37.535   9.897  1.00 10.00      A   
ATOM   2356  CB  ARG A 250     -16.361 -38.033   8.731  1.00 10.00      A   
ATOM   2357  CG  ARG A 250     -17.143 -38.657   7.589  1.00 10.00      A   
ATOM   2358  CD  ARG A 250     -16.229 -39.015   6.431  1.00 10.00      A   
ATOM   2359  NE  ARG A 250     -15.121 -39.879   6.839  1.00 10.00      A   
ATOM   2360  HE  ARG A 250     -14.611 -39.617   7.647  1.00 10.00      A   
ATOM   2361  CZ  ARG A 250     -14.772 -40.987   6.190  1.00 10.00      A   
ATOM   2362  NH1 ARG A 250     -15.447 -41.363   5.108  1.00 10.00      A   
ATOM   2363 HH11 ARG A 250     -15.179 -42.230   4.594  1.00 10.00      A   
ATOM   2364 HH12 ARG A 250     -16.254 -40.794   4.768  1.00 10.00      A   
ATOM   2365  NH2 ARG A 250     -13.744 -41.714   6.618  1.00 10.00      A   
ATOM   2366 HH21 ARG A 250     -13.207 -41.417   7.472  1.00 10.00      A   
ATOM   2367 HH22 ARG A 250     -13.465 -42.582   6.109  1.00 10.00      A   
ATOM   2368  C   ARG A 250     -16.304 -37.188  11.072  1.00 10.00      A   
ATOM   2369  O   ARG A 250     -15.562 -36.204  11.020  1.00 10.00      A   
ATOM   2370  N   PRO A 251     -16.344 -37.995  12.146  1.00 10.00      A   
ATOM   2371  CA  PRO A 251     -15.513 -37.773  13.338  1.00 10.00      A   
ATOM   2372  CB  PRO A 251     -15.904 -38.927  14.269  1.00 10.00      A   
ATOM   2373  CG  PRO A 251     -17.239 -39.374  13.779  1.00 10.00      A   
ATOM   2374  CD  PRO A 251     -17.212 -39.177  12.294  1.00 10.00      A   
ATOM   2375  C   PRO A 251     -14.024 -37.835  13.012  1.00 10.00      A   
ATOM   2376  O   PRO A 251     -13.227 -37.058  13.548  1.00 10.00      A   
ATOM   2377  N   ASP A 252     -13.658 -38.746  12.110  1.00 10.00      A   
ATOM   2378  HN  ASP A 252     -14.342 -39.318  11.706  1.00 10.00      A   
ATOM   2379  CA  ASP A 252     -12.265 -38.909  11.704  1.00 10.00      A   
ATOM   2380  CB  ASP A 252     -12.053 -40.153  10.817  1.00 10.00      A   
ATOM   2381  CG  ASP A 252     -12.677 -40.057   9.432  1.00 10.00      A   
ATOM   2382  OD1 ASP A 252     -12.052 -40.525   8.457  1.00 10.00      A   
ATOM   2383  OD2 ASP A 252     -13.807 -39.541   9.312  1.00 10.00      A   
ATOM   2384  C   ASP A 252     -11.733 -37.646  11.035  1.00 10.00      A   
ATOM   2385  O   ASP A 252     -10.588 -37.246  11.260  1.00 10.00      A   
ATOM   2386  N   VAL A 253     -12.571 -37.010  10.229  1.00 10.00      A   
ATOM   2387  HN  VAL A 253     -13.467 -37.381  10.085  1.00 10.00      A   
ATOM   2388  CA  VAL A 253     -12.189 -35.782   9.546  1.00 10.00      A   
ATOM   2389  CB  VAL A 253     -13.141 -35.469   8.369  1.00 10.00      A   
ATOM   2390  CG1 VAL A 253     -12.708 -34.199   7.647  1.00 10.00      A   
ATOM   2391  CG2 VAL A 253     -13.200 -36.640   7.401  1.00 10.00      A   
ATOM   2392  C   VAL A 253     -12.198 -34.616  10.533  1.00 10.00      A   
ATOM   2393  O   VAL A 253     -11.303 -33.767  10.523  1.00 10.00      A   
ATOM   2394  N   TYR A 254     -13.207 -34.606  11.402  1.00 10.00      A   
ATOM   2395  HN  TYR A 254     -13.876 -35.324  11.363  1.00 10.00      A   
ATOM   2396  CA  TYR A 254     -13.354 -33.559  12.407  1.00 10.00      A   
ATOM   2397  CB  TYR A 254     -14.621 -33.787  13.238  1.00 10.00      A   
ATOM   2398  CG  TYR A 254     -14.839 -32.772  14.337  1.00 10.00      A   
ATOM   2399  CD1 TYR A 254     -15.338 -31.507  14.052  1.00 10.00      A   
ATOM   2400  CD2 TYR A 254     -14.554 -33.082  15.661  1.00 10.00      A   
ATOM   2401  CE1 TYR A 254     -15.550 -30.582  15.057  1.00 10.00      A   
ATOM   2402  CE2 TYR A 254     -14.760 -32.162  16.671  1.00 10.00      A   
ATOM   2403  CZ  TYR A 254     -15.258 -30.913  16.362  1.00 10.00      A   
ATOM   2404  OH  TYR A 254     -15.476 -29.995  17.367  1.00 10.00      A   
ATOM   2405  HH  TYR A 254     -16.409 -29.740  17.368  1.00 10.00      A   
ATOM   2406  C   TYR A 254     -12.126 -33.482  13.309  1.00 10.00      A   
ATOM   2407  O   TYR A 254     -11.586 -32.400  13.546  1.00 10.00      A   
ATOM   2408  N   SER A 255     -11.685 -34.635  13.795  1.00 10.00      A   
ATOM   2409  HN  SER A 255     -12.163 -35.463  13.565  1.00 10.00      A   
ATOM   2410  CA  SER A 255     -10.521 -34.708  14.668  1.00 10.00      A   
ATOM   2411  CB  SER A 255     -10.296 -36.150  15.135  1.00 10.00      A   
ATOM   2412  OG  SER A 255      -9.484 -36.201  16.299  1.00 10.00      A   
ATOM   2413  HG  SER A 255      -8.569 -36.384  16.041  1.00 10.00      A   
ATOM   2414  C   SER A 255      -9.270 -34.173  13.966  1.00 10.00      A   
ATOM   2415  O   SER A 255      -8.544 -33.347  14.524  1.00 10.00      A   
ATOM   2416  N   GLY A 256      -9.047 -34.626  12.733  1.00 10.00      A   
ATOM   2417  HN  GLY A 256      -9.684 -35.255  12.331  1.00 10.00      A   
ATOM   2418  CA  GLY A 256      -7.886 -34.191  11.974  1.00 10.00      A   
ATOM   2419  C   GLY A 256      -7.823 -32.682  11.812  1.00 10.00      A   
ATOM   2420  O   GLY A 256      -6.777 -32.070  12.029  1.00 10.00      A   
ATOM   2421  N   LEU A 257      -8.945 -32.083  11.448  1.00 10.00      A   
ATOM   2422  HN  LEU A 257      -9.750 -32.626  11.302  1.00 10.00      A   
ATOM   2423  CA  LEU A 257      -9.019 -30.643  11.256  1.00 10.00      A   
ATOM   2424  CB  LEU A 257     -10.378 -30.255  10.682  1.00 10.00      A   
ATOM   2425  CG  LEU A 257     -10.700 -30.811   9.296  1.00 10.00      A   
ATOM   2426  CD1 LEU A 257     -12.159 -30.576   8.945  1.00 10.00      A   
ATOM   2427  CD2 LEU A 257      -9.790 -30.190   8.251  1.00 10.00      A   
ATOM   2428  C   LEU A 257      -8.774 -29.893  12.563  1.00 10.00      A   
ATOM   2429  O   LEU A 257      -7.938 -28.991  12.619  1.00 10.00      A   
ATOM   2430  N   SER A 258      -9.491 -30.287  13.611  1.00 10.00      A   
ATOM   2431  HN  SER A 258     -10.126 -31.027  13.502  1.00 10.00      A   
ATOM   2432  CA  SER A 258      -9.370 -29.646  14.920  1.00 10.00      A   
ATOM   2433  CB  SER A 258     -10.341 -30.285  15.915  1.00 10.00      A   
ATOM   2434  OG  SER A 258     -11.638 -30.406  15.351  1.00 10.00      A   
ATOM   2435  HG  SER A 258     -11.659 -31.160  14.750  1.00 10.00      A   
ATOM   2436  C   SER A 258      -7.936 -29.691  15.455  1.00 10.00      A   
ATOM   2437  O   SER A 258      -7.426 -28.691  15.970  1.00 10.00      A   
ATOM   2438  N   VAL A 259      -7.287 -30.846  15.323  1.00 10.00      A   
ATOM   2439  HN  VAL A 259      -7.746 -31.611  14.907  1.00 10.00      A   
ATOM   2440  CA  VAL A 259      -5.915 -31.010  15.789  1.00 10.00      A   
ATOM   2441  CB  VAL A 259      -5.447 -32.482  15.689  1.00 10.00      A   
ATOM   2442  CG1 VAL A 259      -3.954 -32.606  15.975  1.00 10.00      A   
ATOM   2443  CG2 VAL A 259      -6.240 -33.347  16.657  1.00 10.00      A   
ATOM   2444  C   VAL A 259      -4.965 -30.110  15.007  1.00 10.00      A   
ATOM   2445  O   VAL A 259      -4.141 -29.403  15.590  1.00 10.00      A   
ATOM   2446  N   ALA A 260      -5.111 -30.119  13.688  1.00 10.00      A   
ATOM   2447  HN  ALA A 260      -5.806 -30.689  13.289  1.00 10.00      A   
ATOM   2448  CA  ALA A 260      -4.275 -29.307  12.815  1.00 10.00      A   
ATOM   2449  CB  ALA A 260      -4.594 -29.601  11.358  1.00 10.00      A   
ATOM   2450  C   ALA A 260      -4.455 -27.820  13.118  1.00 10.00      A   
ATOM   2451  O   ALA A 260      -3.498 -27.048  13.060  1.00 10.00      A   
ATOM   2452  N   LEU A 261      -5.682 -27.435  13.450  1.00 10.00      A   
ATOM   2453  HN  LEU A 261      -6.402 -28.103  13.470  1.00 10.00      A   
ATOM   2454  CA  LEU A 261      -5.997 -26.051  13.776  1.00 10.00      A   
ATOM   2455  CB  LEU A 261      -7.510 -25.836  13.796  1.00 10.00      A   
ATOM   2456  CG  LEU A 261      -8.174 -25.678  12.428  1.00 10.00      A   
ATOM   2457  CD1 LEU A 261      -9.653 -26.005  12.509  1.00 10.00      A   
ATOM   2458  CD2 LEU A 261      -7.970 -24.269  11.892  1.00 10.00      A   
ATOM   2459  C   LEU A 261      -5.379 -25.640  15.108  1.00 10.00      A   
ATOM   2460  O   LEU A 261      -4.848 -24.537  15.241  1.00 10.00      A   
ATOM   2461  N   SER A 262      -5.426 -26.541  16.087  1.00 10.00      A   
ATOM   2462  HN  SER A 262      -5.857 -27.408  15.924  1.00 10.00      A   
ATOM   2463  CA  SER A 262      -4.861 -26.264  17.401  1.00 10.00      A   
ATOM   2464  CB  SER A 262      -5.341 -27.289  18.436  1.00 10.00      A   
ATOM   2465  OG  SER A 262      -5.185 -28.623  17.976  1.00 10.00      A   
ATOM   2466  HG  SER A 262      -4.656 -28.629  17.163  1.00 10.00      A   
ATOM   2467  C   SER A 262      -3.334 -26.215  17.349  1.00 10.00      A   
ATOM   2468  O   SER A 262      -2.683 -25.781  18.298  1.00 10.00      A   
ATOM   2469  N   GLY A 263      -2.773 -26.665  16.233  1.00 10.00      A   
ATOM   2470  HN  GLY A 263      -3.343 -27.006  15.515  1.00 10.00      A   
ATOM   2471  CA  GLY A 263      -1.334 -26.661  16.066  1.00 10.00      A   
ATOM   2472  C   GLY A 263      -0.802 -25.279  15.732  1.00 10.00      A   
ATOM   2473  O   GLY A 263       0.318 -24.927  16.102  1.00 10.00      A   
ATOM   2474  N   CYS A 264      -1.617 -24.488  15.052  1.00 10.00      A   
ATOM   2475  HN  CYS A 264      -2.511 -24.812  14.816  1.00 10.00      A   
ATOM   2476  CA  CYS A 264      -1.222 -23.142  14.662  1.00 10.00      A   
ATOM   2477  CB  CYS A 264      -1.820 -22.777  13.302  1.00 10.00      A   
ATOM   2478  SG  CYS A 264      -1.573 -24.035  12.027  1.00 10.00      A   
ATOM   2479  HG  CYS A 264      -0.848 -25.010  12.560  1.00 10.00      A   
ATOM   2480  C   CYS A 264      -1.628 -22.124  15.726  1.00 10.00      A   
ATOM   2481  O   CYS A 264      -2.784 -21.700  15.795  1.00 10.00      A   
ATOM   2482  N   LYS A 265      -0.672 -21.746  16.563  1.00 10.00      A   
ATOM   2483  HN  LYS A 265       0.231 -22.125  16.466  1.00 10.00      A   
ATOM   2484  CA  LYS A 265      -0.925 -20.787  17.626  1.00 10.00      A   
ATOM   2485  CB  LYS A 265       0.042 -21.017  18.793  1.00 10.00      A   
ATOM   2486  CG  LYS A 265      -0.428 -22.038  19.821  1.00 10.00      A   
ATOM   2487  CD  LYS A 265      -0.342 -23.459  19.287  1.00 10.00      A   
ATOM   2488  CE  LYS A 265      -0.511 -24.476  20.400  1.00 10.00      A   
ATOM   2489  NZ  LYS A 265      -0.511 -25.869  19.886  1.00 10.00      A   
ATOM   2490  HZ1 LYS A 265       0.341 -26.038  19.310  1.00 10.00      A   
ATOM   2491  HZ2 LYS A 265      -1.354 -26.033  19.297  1.00 10.00      A   
ATOM   2492  HZ3 LYS A 265      -0.520 -26.544  20.676  1.00 10.00      A   
ATOM   2493  C   LYS A 265      -0.786 -19.356  17.112  1.00 10.00      A   
ATOM   2494  O   LYS A 265      -1.242 -18.408  17.748  1.00 10.00      A   
ATOM   2495  N   GLU A 266      -0.181 -19.212  15.943  1.00 10.00      A   
ATOM   2496  HN  GLU A 266       0.127 -20.009  15.465  1.00 10.00      A   
ATOM   2497  CA  GLU A 266       0.042 -17.898  15.354  1.00 10.00      A   
ATOM   2498  CB  GLU A 266       1.335 -17.871  14.531  1.00 10.00      A   
ATOM   2499  CG  GLU A 266       2.566 -17.462  15.332  1.00 10.00      A   
ATOM   2500  CD  GLU A 266       2.566 -18.021  16.745  1.00 10.00      A   
ATOM   2501  OE1 GLU A 266       2.793 -19.240  16.908  1.00 10.00      A   
ATOM   2502  OE2 GLU A 266       2.328 -17.241  17.696  1.00 10.00      A   
ATOM   2503  C   GLU A 266      -1.149 -17.406  14.540  1.00 10.00      A   
ATOM   2504  O   GLU A 266      -1.098 -16.334  13.944  1.00 10.00      A   
ATOM   2505  N   LEU A 267      -2.227 -18.180  14.535  1.00 10.00      A   
ATOM   2506  HN  LEU A 267      -2.216 -19.022  15.035  1.00 10.00      A   
ATOM   2507  CA  LEU A 267      -3.425 -17.799  13.798  1.00 10.00      A   
ATOM   2508  CB  LEU A 267      -4.410 -18.965  13.714  1.00 10.00      A   
ATOM   2509  CG  LEU A 267      -4.053 -20.072  12.723  1.00 10.00      A   
ATOM   2510  CD1 LEU A 267      -5.087 -21.185  12.770  1.00 10.00      A   
ATOM   2511  CD2 LEU A 267      -3.928 -19.510  11.315  1.00 10.00      A   
ATOM   2512  C   LEU A 267      -4.096 -16.586  14.433  1.00 10.00      A   
ATOM   2513  O   LEU A 267      -4.484 -16.623  15.600  1.00 10.00      A   
ATOM   2514  N   ARG A 268      -4.198 -15.506  13.667  1.00 10.00      A   
ATOM   2515  HN  ARG A 268      -3.828 -15.531  12.754  1.00 10.00      A   
ATOM   2516  CA  ARG A 268      -4.825 -14.279  14.143  1.00 10.00      A   
ATOM   2517  CB  ARG A 268      -3.838 -13.105  14.093  1.00 10.00      A   
ATOM   2518  CG  ARG A 268      -2.427 -13.422  14.551  1.00 10.00      A   
ATOM   2519  CD  ARG A 268      -2.296 -13.374  16.061  1.00 10.00      A   
ATOM   2520  NE  ARG A 268      -0.928 -13.676  16.472  1.00 10.00      A   
ATOM   2521  HE  ARG A 268      -0.241 -12.999  16.278  1.00 10.00      A   
ATOM   2522  CZ  ARG A 268      -0.563 -14.805  17.063  1.00 10.00      A   
ATOM   2523  NH1 ARG A 268      -1.463 -15.746  17.328  1.00 10.00      A   
ATOM   2524 HH11 ARG A 268      -2.463 -15.598  17.071  1.00 10.00      A   
ATOM   2525 HH12 ARG A 268      -1.175 -16.640  17.790  1.00 10.00      A   
ATOM   2526  NH2 ARG A 268       0.710 -14.997  17.369  1.00 10.00      A   
ATOM   2527 HH21 ARG A 268       1.020 -15.884  17.827  1.00 10.00      A   
ATOM   2528 HH22 ARG A 268       1.416 -14.264  17.143  1.00 10.00      A   
ATOM   2529  C   ARG A 268      -6.031 -13.931  13.281  1.00 10.00      A   
ATOM   2530  O   ARG A 268      -6.973 -13.282  13.740  1.00 10.00      A   
ATOM   2531  N   CYS A 269      -6.000 -14.364  12.027  1.00 10.00      A   
ATOM   2532  HN  CYS A 269      -5.235 -14.896  11.715  1.00 10.00      A   
ATOM   2533  CA  CYS A 269      -7.083 -14.072  11.104  1.00 10.00      A   
ATOM   2534  CB  CYS A 269      -6.626 -13.032  10.072  1.00 10.00      A   
ATOM   2535  SG  CYS A 269      -7.836 -12.666   8.780  1.00 10.00      A   
ATOM   2536  HG  CYS A 269      -7.316 -13.037   7.617  1.00 10.00      A   
ATOM   2537  C   CYS A 269      -7.597 -15.325  10.400  1.00 10.00      A   
ATOM   2538  O   CYS A 269      -6.817 -16.176   9.960  1.00 10.00      A   
ATOM   2539  N   LEU A 270      -8.916 -15.425  10.306  1.00 10.00      A   
ATOM   2540  HN  LEU A 270      -9.474 -14.717  10.701  1.00 10.00      A   
ATOM   2541  CA  LEU A 270      -9.572 -16.536   9.634  1.00 10.00      A   
ATOM   2542  CB  LEU A 270     -10.304 -17.437  10.633  1.00 10.00      A   
ATOM   2543  CG  LEU A 270      -9.440 -18.414  11.434  1.00 10.00      A   
ATOM   2544  CD1 LEU A 270     -10.320 -19.321  12.274  1.00 10.00      A   
ATOM   2545  CD2 LEU A 270      -8.563 -19.240  10.508  1.00 10.00      A   
ATOM   2546  C   LEU A 270     -10.563 -15.985   8.615  1.00 10.00      A   
ATOM   2547  O   LEU A 270     -11.403 -15.144   8.945  1.00 10.00      A   
ATOM   2548  N   SER A 271     -10.446 -16.428   7.377  1.00 10.00      A   
ATOM   2549  HN  SER A 271      -9.741 -17.080   7.164  1.00 10.00      A   
ATOM   2550  CA  SER A 271     -11.334 -15.973   6.318  1.00 10.00      A   
ATOM   2551  CB  SER A 271     -10.637 -14.896   5.483  1.00 10.00      A   
ATOM   2552  OG  SER A 271     -10.150 -13.851   6.312  1.00 10.00      A   
ATOM   2553  HG  SER A 271     -10.377 -14.040   7.231  1.00 10.00      A   
ATOM   2554  C   SER A 271     -11.762 -17.136   5.434  1.00 10.00      A   
ATOM   2555  O   SER A 271     -11.203 -18.231   5.527  1.00 10.00      A   
ATOM   2556  N   GLY A 272     -12.768 -16.906   4.601  1.00 10.00      A   
ATOM   2557  HN  GLY A 272     -13.214 -16.032   4.613  1.00 10.00      A   
ATOM   2558  CA  GLY A 272     -13.241 -17.942   3.707  1.00 10.00      A   
ATOM   2559  C   GLY A 272     -14.517 -18.577   4.207  1.00 10.00      A   
ATOM   2560  O   GLY A 272     -15.530 -17.896   4.353  1.00 10.00      A   
ATOM   2561  N   PHE A 273     -14.461 -19.878   4.476  1.00 10.00      A   
ATOM   2562  HN  PHE A 273     -13.613 -20.353   4.331  1.00 10.00      A   
ATOM   2563  CA  PHE A 273     -15.613 -20.629   4.974  1.00 10.00      A   
ATOM   2564  CB  PHE A 273     -16.180 -20.015   6.266  1.00 10.00      A   
ATOM   2565  CG  PHE A 273     -15.319 -20.232   7.482  1.00 10.00      A   
ATOM   2566  CD1 PHE A 273     -14.228 -19.412   7.730  1.00 10.00      A   
ATOM   2567  CD2 PHE A 273     -15.598 -21.255   8.373  1.00 10.00      A   
ATOM   2568  CE1 PHE A 273     -13.432 -19.610   8.842  1.00 10.00      A   
ATOM   2569  CE2 PHE A 273     -14.806 -21.457   9.487  1.00 10.00      A   
ATOM   2570  CZ  PHE A 273     -13.721 -20.634   9.722  1.00 10.00      A   
ATOM   2571  C   PHE A 273     -16.702 -20.774   3.910  1.00 10.00      A   
ATOM   2572  O   PHE A 273     -17.891 -20.612   4.198  1.00 10.00      A   
ATOM   2573  N   TRP A 274     -16.290 -21.083   2.680  1.00 10.00      A   
ATOM   2574  HN  TRP A 274     -15.329 -21.205   2.511  1.00 10.00      A   
ATOM   2575  CA  TRP A 274     -17.232 -21.267   1.583  1.00 10.00      A   
ATOM   2576  CB  TRP A 274     -16.494 -21.360   0.245  1.00 10.00      A   
ATOM   2577  CG  TRP A 274     -16.353 -20.052  -0.464  1.00 10.00      A   
ATOM   2578  CD1 TRP A 274     -17.346 -19.341  -1.070  1.00 10.00      A   
ATOM   2579  CD2 TRP A 274     -15.149 -19.298  -0.650  1.00 10.00      A   
ATOM   2580  NE1 TRP A 274     -16.838 -18.193  -1.621  1.00 10.00      A   
ATOM   2581  HE1 TRP A 274     -17.355 -17.516  -2.112  1.00 10.00      A   
ATOM   2582  CE2 TRP A 274     -15.492 -18.142  -1.377  1.00 10.00      A   
ATOM   2583  CE3 TRP A 274     -13.816 -19.487  -0.272  1.00 10.00      A   
ATOM   2584  CZ2 TRP A 274     -14.554 -17.180  -1.734  1.00 10.00      A   
ATOM   2585  CZ3 TRP A 274     -12.886 -18.531  -0.628  1.00 10.00      A   
ATOM   2586  CH2 TRP A 274     -13.260 -17.391  -1.352  1.00 10.00      A   
ATOM   2587  C   TRP A 274     -18.036 -22.535   1.810  1.00 10.00      A   
ATOM   2588  O   TRP A 274     -17.464 -23.615   1.959  1.00 10.00      A   
ATOM   2589  N   ASP A 275     -19.359 -22.393   1.843  1.00 10.00      A   
ATOM   2590  HN  ASP A 275     -19.740 -21.497   1.722  1.00 10.00      A   
ATOM   2591  CA  ASP A 275     -20.263 -23.525   2.066  1.00 10.00      A   
ATOM   2592  CB  ASP A 275     -20.109 -24.610   0.987  1.00 10.00      A   
ATOM   2593  CG  ASP A 275     -20.328 -24.108  -0.425  1.00 10.00      A   
ATOM   2594  OD1 ASP A 275     -21.252 -23.291  -0.644  1.00 10.00      A   
ATOM   2595  OD2 ASP A 275     -19.579 -24.528  -1.334  1.00 10.00      A   
ATOM   2596  C   ASP A 275     -20.018 -24.123   3.446  1.00 10.00      A   
ATOM   2597  O   ASP A 275     -20.115 -25.334   3.642  1.00 10.00      A   
ATOM   2598  N   ALA A 276     -19.694 -23.251   4.395  1.00 10.00      A   
ATOM   2599  HN  ALA A 276     -19.631 -22.302   4.159  1.00 10.00      A   
ATOM   2600  CA  ALA A 276     -19.414 -23.650   5.767  1.00 10.00      A   
ATOM   2601  CB  ALA A 276     -19.054 -22.433   6.605  1.00 10.00      A   
ATOM   2602  C   ALA A 276     -20.577 -24.395   6.409  1.00 10.00      A   
ATOM   2603  O   ALA A 276     -21.659 -23.840   6.596  1.00 10.00      A   
ATOM   2604  N   VAL A 277     -20.343 -25.656   6.741  1.00 10.00      A   
ATOM   2605  HN  VAL A 277     -19.467 -26.046   6.541  1.00 10.00      A   
ATOM   2606  CA  VAL A 277     -21.348 -26.478   7.393  1.00 10.00      A   
ATOM   2607  CB  VAL A 277     -21.169 -27.974   7.043  1.00 10.00      A   
ATOM   2608  CG1 VAL A 277     -22.222 -28.829   7.736  1.00 10.00      A   
ATOM   2609  CG2 VAL A 277     -21.227 -28.178   5.536  1.00 10.00      A   
ATOM   2610  C   VAL A 277     -21.237 -26.282   8.902  1.00 10.00      A   
ATOM   2611  O   VAL A 277     -20.165 -26.479   9.479  1.00 10.00      A   
ATOM   2612  N   PRO A 278     -22.339 -25.878   9.553  1.00 10.00      A   
ATOM   2613  CA  PRO A 278     -22.382 -25.627  11.001  1.00 10.00      A   
ATOM   2614  CB  PRO A 278     -23.874 -25.453  11.287  1.00 10.00      A   
ATOM   2615  CG  PRO A 278     -24.448 -24.968  10.004  1.00 10.00      A   
ATOM   2616  CD  PRO A 278     -23.643 -25.617   8.914  1.00 10.00      A   
ATOM   2617  C   PRO A 278     -21.815 -26.769  11.848  1.00 10.00      A   
ATOM   2618  O   PRO A 278     -21.272 -26.536  12.930  1.00 10.00      A   
ATOM   2619  N   ALA A 279     -21.929 -27.998  11.353  1.00 10.00      A   
ATOM   2620  HN  ALA A 279     -22.374 -28.120  10.484  1.00 10.00      A   
ATOM   2621  CA  ALA A 279     -21.433 -29.168  12.072  1.00 10.00      A   
ATOM   2622  CB  ALA A 279     -21.950 -30.449  11.429  1.00 10.00      A   
ATOM   2623  C   ALA A 279     -19.905 -29.194  12.183  1.00 10.00      A   
ATOM   2624  O   ALA A 279     -19.356 -29.891  13.036  1.00 10.00      A   
ATOM   2625  N   TYR A 280     -19.219 -28.431  11.336  1.00 10.00      A   
ATOM   2626  HN  TYR A 280     -19.702 -27.874  10.684  1.00 10.00      A   
ATOM   2627  CA  TYR A 280     -17.763 -28.400  11.358  1.00 10.00      A   
ATOM   2628  CB  TYR A 280     -17.186 -28.724   9.979  1.00 10.00      A   
ATOM   2629  CG  TYR A 280     -16.935 -30.199   9.774  1.00 10.00      A   
ATOM   2630  CD1 TYR A 280     -17.970 -31.058   9.425  1.00 10.00      A   
ATOM   2631  CD2 TYR A 280     -15.666 -30.734   9.936  1.00 10.00      A   
ATOM   2632  CE1 TYR A 280     -17.747 -32.408   9.247  1.00 10.00      A   
ATOM   2633  CE2 TYR A 280     -15.433 -32.083   9.757  1.00 10.00      A   
ATOM   2634  CZ  TYR A 280     -16.475 -32.916   9.415  1.00 10.00      A   
ATOM   2635  OH  TYR A 280     -16.246 -34.260   9.237  1.00 10.00      A   
ATOM   2636  HH  TYR A 280     -15.793 -34.615  10.012  1.00 10.00      A   
ATOM   2637  C   TYR A 280     -17.220 -27.072  11.879  1.00 10.00      A   
ATOM   2638  O   TYR A 280     -16.012 -26.838  11.862  1.00 10.00      A   
ATOM   2639  N   LEU A 281     -18.116 -26.212  12.350  1.00 10.00      A   
ATOM   2640  HN  LEU A 281     -19.064 -26.455  12.333  1.00 10.00      A   
ATOM   2641  CA  LEU A 281     -17.724 -24.911  12.892  1.00 10.00      A   
ATOM   2642  CB  LEU A 281     -18.938 -23.996  13.097  1.00 10.00      A   
ATOM   2643  CG  LEU A 281     -19.674 -23.539  11.835  1.00 10.00      A   
ATOM   2644  CD1 LEU A 281     -20.778 -22.556  12.188  1.00 10.00      A   
ATOM   2645  CD2 LEU A 281     -18.704 -22.918  10.844  1.00 10.00      A   
ATOM   2646  C   LEU A 281     -16.894 -25.018  14.187  1.00 10.00      A   
ATOM   2647  O   LEU A 281     -15.885 -24.329  14.328  1.00 10.00      A   
ATOM   2648  N   PRO A 282     -17.289 -25.884  15.155  1.00 10.00      A   
ATOM   2649  CA  PRO A 282     -16.552 -26.038  16.424  1.00 10.00      A   
ATOM   2650  CB  PRO A 282     -17.323 -27.132  17.165  1.00 10.00      A   
ATOM   2651  CG  PRO A 282     -18.686 -27.100  16.570  1.00 10.00      A   
ATOM   2652  CD  PRO A 282     -18.486 -26.751  15.127  1.00 10.00      A   
ATOM   2653  C   PRO A 282     -15.084 -26.449  16.263  1.00 10.00      A   
ATOM   2654  O   PRO A 282     -14.345 -26.487  17.243  1.00 10.00      A   
ATOM   2655  N   ALA A 283     -14.664 -26.752  15.040  1.00 10.00      A   
ATOM   2656  HN  ALA A 283     -15.293 -26.700  14.290  1.00 10.00      A   
ATOM   2657  CA  ALA A 283     -13.282 -27.151  14.785  1.00 10.00      A   
ATOM   2658  CB  ALA A 283     -13.126 -27.631  13.350  1.00 10.00      A   
ATOM   2659  C   ALA A 283     -12.317 -25.999  15.076  1.00 10.00      A   
ATOM   2660  O   ALA A 283     -11.179 -26.216  15.494  1.00 10.00      A   
ATOM   2661  N   VAL A 284     -12.789 -24.773  14.879  1.00 10.00      A   
ATOM   2662  HN  VAL A 284     -13.712 -24.660  14.570  1.00 10.00      A   
ATOM   2663  CA  VAL A 284     -11.970 -23.589  15.112  1.00 10.00      A   
ATOM   2664  CB  VAL A 284     -12.206 -22.500  14.035  1.00 10.00      A   
ATOM   2665  CG1 VAL A 284     -11.713 -22.973  12.675  1.00 10.00      A   
ATOM   2666  CG2 VAL A 284     -13.676 -22.113  13.968  1.00 10.00      A   
ATOM   2667  C   VAL A 284     -12.209 -22.995  16.500  1.00 10.00      A   
ATOM   2668  O   VAL A 284     -11.813 -21.860  16.767  1.00 10.00      A   
ATOM   2669  N   TYR A 285     -12.831 -23.770  17.388  1.00 10.00      A   
ATOM   2670  HN  TYR A 285     -13.105 -24.679  17.122  1.00 10.00      A   
ATOM   2671  CA  TYR A 285     -13.119 -23.306  18.752  1.00 10.00      A   
ATOM   2672  CB  TYR A 285     -13.973 -24.324  19.512  1.00 10.00      A   
ATOM   2673  CG  TYR A 285     -15.470 -24.145  19.362  1.00 10.00      A   
ATOM   2674  CD1 TYR A 285     -16.003 -23.273  18.423  1.00 10.00      A   
ATOM   2675  CD2 TYR A 285     -16.351 -24.853  20.168  1.00 10.00      A   
ATOM   2676  CE1 TYR A 285     -17.371 -23.111  18.295  1.00 10.00      A   
ATOM   2677  CE2 TYR A 285     -17.719 -24.698  20.047  1.00 10.00      A   
ATOM   2678  CZ  TYR A 285     -18.223 -23.825  19.109  1.00 10.00      A   
ATOM   2679  OH  TYR A 285     -19.585 -23.660  18.991  1.00 10.00      A   
ATOM   2680  HH  TYR A 285     -19.935 -23.322  19.822  1.00 10.00      A   
ATOM   2681  C   TYR A 285     -11.835 -23.030  19.530  1.00 10.00      A   
ATOM   2682  O   TYR A 285     -11.820 -22.231  20.462  1.00 10.00      A   
ATOM   2683  N   SER A 286     -10.757 -23.689  19.138  1.00 10.00      A   
ATOM   2684  HN  SER A 286     -10.826 -24.316  18.385  1.00 10.00      A   
ATOM   2685  CA  SER A 286      -9.476 -23.515  19.805  1.00 10.00      A   
ATOM   2686  CB  SER A 286      -8.716 -24.840  19.795  1.00 10.00      A   
ATOM   2687  OG  SER A 286      -9.621 -25.934  19.797  1.00 10.00      A   
ATOM   2688  HG  SER A 286     -10.435 -25.678  20.255  1.00 10.00      A   
ATOM   2689  C   SER A 286      -8.642 -22.428  19.129  1.00 10.00      A   
ATOM   2690  O   SER A 286      -7.509 -22.166  19.526  1.00 10.00      A   
ATOM   2691  N   VAL A 287      -9.213 -21.788  18.119  1.00 10.00      A   
ATOM   2692  HN  VAL A 287     -10.132 -22.018  17.862  1.00 10.00      A   
ATOM   2693  CA  VAL A 287      -8.508 -20.744  17.383  1.00 10.00      A   
ATOM   2694  CB  VAL A 287      -8.604 -20.973  15.859  1.00 10.00      A   
ATOM   2695  CG1 VAL A 287      -7.723 -19.988  15.105  1.00 10.00      A   
ATOM   2696  CG2 VAL A 287      -8.231 -22.405  15.507  1.00 10.00      A   
ATOM   2697  C   VAL A 287      -9.044 -19.355  17.725  1.00 10.00      A   
ATOM   2698  O   VAL A 287      -8.292 -18.379  17.767  1.00 10.00      A   
ATOM   2699  N   CYS A 288     -10.340 -19.277  18.005  1.00 10.00      A   
ATOM   2700  HN  CYS A 288     -10.877 -20.096  18.001  1.00 10.00      A   
ATOM   2701  CA  CYS A 288     -10.987 -18.006  18.327  1.00 10.00      A   
ATOM   2702  CB  CYS A 288     -12.506 -18.173  18.422  1.00 10.00      A   
ATOM   2703  SG  CYS A 288     -13.054 -19.883  18.602  1.00 10.00      A   
ATOM   2704  HG  CYS A 288     -12.900 -20.488  17.431  1.00 10.00      A   
ATOM   2705  C   CYS A 288     -10.432 -17.360  19.595  1.00 10.00      A   
ATOM   2706  O   CYS A 288     -10.604 -16.161  19.813  1.00 10.00      A   
ATOM   2707  N   SER A 289      -9.745 -18.152  20.409  1.00 10.00      A   
ATOM   2708  HN  SER A 289      -9.635 -19.097  20.173  1.00 10.00      A   
ATOM   2709  CA  SER A 289      -9.160 -17.671  21.653  1.00 10.00      A   
ATOM   2710  CB  SER A 289      -8.569 -18.853  22.418  1.00 10.00      A   
ATOM   2711  OG  SER A 289      -8.997 -20.082  21.848  1.00 10.00      A   
ATOM   2712  HG  SER A 289      -9.201 -20.703  22.555  1.00 10.00      A   
ATOM   2713  C   SER A 289      -8.084 -16.606  21.408  1.00 10.00      A   
ATOM   2714  O   SER A 289      -7.662 -15.914  22.337  1.00 10.00      A   
ATOM   2715  N   ARG A 290      -7.645 -16.478  20.158  1.00 10.00      A   
ATOM   2716  HN  ARG A 290      -8.016 -17.061  19.461  1.00 10.00      A   
ATOM   2717  CA  ARG A 290      -6.622 -15.506  19.793  1.00 10.00      A   
ATOM   2718  CB  ARG A 290      -5.253 -16.188  19.755  1.00 10.00      A   
ATOM   2719  CG  ARG A 290      -5.196 -17.408  18.849  1.00 10.00      A   
ATOM   2720  CD  ARG A 290      -4.116 -18.378  19.291  1.00 10.00      A   
ATOM   2721  NE  ARG A 290      -4.115 -19.601  18.484  1.00 10.00      A   
ATOM   2722  HE  ARG A 290      -4.024 -19.498  17.512  1.00 10.00      A   
ATOM   2723  CZ  ARG A 290      -4.237 -20.831  18.993  1.00 10.00      A   
ATOM   2724  NH1 ARG A 290      -4.377 -20.998  20.300  1.00 10.00      A   
ATOM   2725 HH11 ARG A 290      -4.473 -21.961  20.697  1.00 10.00      A   
ATOM   2726 HH12 ARG A 290      -4.393 -20.176  20.940  1.00 10.00      A   
ATOM   2727  NH2 ARG A 290      -4.200 -21.891  18.194  1.00 10.00      A   
ATOM   2728 HH21 ARG A 290      -4.304 -22.852  18.598  1.00 10.00      A   
ATOM   2729 HH22 ARG A 290      -4.068 -21.778  17.161  1.00 10.00      A   
ATOM   2730  C   ARG A 290      -6.926 -14.855  18.440  1.00 10.00      A   
ATOM   2731  O   ARG A 290      -6.036 -14.301  17.792  1.00 10.00      A   
ATOM   2732  N   LEU A 291      -8.188 -14.909  18.026  1.00 10.00      A   
ATOM   2733  HN  LEU A 291      -8.861 -15.331  18.598  1.00 10.00      A   
ATOM   2734  CA  LEU A 291      -8.598 -14.338  16.748  1.00 10.00      A   
ATOM   2735  CB  LEU A 291      -9.827 -15.064  16.197  1.00 10.00      A   
ATOM   2736  CG  LEU A 291      -9.580 -16.409  15.514  1.00 10.00      A   
ATOM   2737  CD1 LEU A 291     -10.881 -16.978  14.972  1.00 10.00      A   
ATOM   2738  CD2 LEU A 291      -8.554 -16.267  14.402  1.00 10.00      A   
ATOM   2739  C   LEU A 291      -8.901 -12.851  16.860  1.00 10.00      A   
ATOM   2740  O   LEU A 291      -9.673 -12.429  17.723  1.00 10.00      A   
ATOM   2741  N   THR A 292      -8.290 -12.067  15.986  1.00 10.00      A   
ATOM   2742  HN  THR A 292      -7.657 -12.465  15.346  1.00 10.00      A   
ATOM   2743  CA  THR A 292      -8.506 -10.632  15.964  1.00 10.00      A   
ATOM   2744  CB  THR A 292      -7.167  -9.878  15.924  1.00 10.00      A   
ATOM   2745  OG1 THR A 292      -6.211 -10.657  15.191  1.00 10.00      A   
ATOM   2746  HG1 THR A 292      -6.148 -10.321  14.291  1.00 10.00      A   
ATOM   2747  CG2 THR A 292      -6.647  -9.642  17.332  1.00 10.00      A   
ATOM   2748  C   THR A 292      -9.342 -10.244  14.746  1.00 10.00      A   
ATOM   2749  O   THR A 292     -10.084  -9.259  14.765  1.00 10.00      A   
ATOM   2750  N   THR A 293      -9.231 -11.040  13.689  1.00 10.00      A   
ATOM   2751  HN  THR A 293      -8.644 -11.830  13.744  1.00 10.00      A   
ATOM   2752  CA  THR A 293      -9.966 -10.795  12.458  1.00 10.00      A   
ATOM   2753  CB  THR A 293      -9.016 -10.359  11.324  1.00 10.00      A   
ATOM   2754  OG1 THR A 293      -8.253  -9.223  11.751  1.00 10.00      A   
ATOM   2755  HG1 THR A 293      -8.645  -8.856  12.553  1.00 10.00      A   
ATOM   2756  CG2 THR A 293      -9.796  -9.999  10.069  1.00 10.00      A   
ATOM   2757  C   THR A 293     -10.735 -12.046  12.037  1.00 10.00      A   
ATOM   2758  O   THR A 293     -10.149 -13.107  11.823  1.00 10.00      A   
ATOM   2759  N   LEU A 294     -12.048 -11.914  11.938  1.00 10.00      A   
ATOM   2760  HN  LEU A 294     -12.458 -11.040  12.126  1.00 10.00      A   
ATOM   2761  CA  LEU A 294     -12.900 -13.026  11.551  1.00 10.00      A   
ATOM   2762  CB  LEU A 294     -13.755 -13.468  12.741  1.00 10.00      A   
ATOM   2763  CG  LEU A 294     -14.521 -14.779  12.579  1.00 10.00      A   
ATOM   2764  CD1 LEU A 294     -13.562 -15.923  12.290  1.00 10.00      A   
ATOM   2765  CD2 LEU A 294     -15.336 -15.062  13.829  1.00 10.00      A   
ATOM   2766  C   LEU A 294     -13.787 -12.637  10.374  1.00 10.00      A   
ATOM   2767  O   LEU A 294     -14.650 -11.767  10.493  1.00 10.00      A   
ATOM   2768  N   ASN A 295     -13.552 -13.270   9.234  1.00 10.00      A   
ATOM   2769  HN  ASN A 295     -12.833 -13.943   9.200  1.00 10.00      A   
ATOM   2770  CA  ASN A 295     -14.323 -13.004   8.026  1.00 10.00      A   
ATOM   2771  CB  ASN A 295     -13.382 -12.643   6.867  1.00 10.00      A   
ATOM   2772  CG  ASN A 295     -14.098 -12.379   5.550  1.00 10.00      A   
ATOM   2773  OD1 ASN A 295     -15.323 -12.239   5.499  1.00 10.00      A   
ATOM   2774  ND2 ASN A 295     -13.335 -12.294   4.472  1.00 10.00      A   
ATOM   2775 HD21 ASN A 295     -12.367 -12.408   4.577  1.00 10.00      A   
ATOM   2776 HD22 ASN A 295     -13.767 -12.104   3.608  1.00 10.00      A   
ATOM   2777  C   ASN A 295     -15.179 -14.219   7.677  1.00 10.00      A   
ATOM   2778  O   ASN A 295     -14.676 -15.220   7.167  1.00 10.00      A   
ATOM   2779  N   LEU A 296     -16.469 -14.124   7.963  1.00 10.00      A   
ATOM   2780  HN  LEU A 296     -16.813 -13.284   8.351  1.00 10.00      A   
ATOM   2781  CA  LEU A 296     -17.405 -15.210   7.704  1.00 10.00      A   
ATOM   2782  CB  LEU A 296     -18.034 -15.676   9.019  1.00 10.00      A   
ATOM   2783  CG  LEU A 296     -17.067 -16.078  10.132  1.00 10.00      A   
ATOM   2784  CD1 LEU A 296     -17.822 -16.333  11.425  1.00 10.00      A   
ATOM   2785  CD2 LEU A 296     -16.272 -17.307   9.728  1.00 10.00      A   
ATOM   2786  C   LEU A 296     -18.505 -14.752   6.751  1.00 10.00      A   
ATOM   2787  O   LEU A 296     -19.657 -15.174   6.862  1.00 10.00      A   
ATOM   2788  N   SER A 297     -18.141 -13.894   5.813  1.00 10.00      A   
ATOM   2789  HN  SER A 297     -17.209 -13.591   5.782  1.00 10.00      A   
ATOM   2790  CA  SER A 297     -19.091 -13.362   4.837  1.00 10.00      A   
ATOM   2791  CB  SER A 297     -18.444 -12.216   4.054  1.00 10.00      A   
ATOM   2792  OG  SER A 297     -17.825 -11.294   4.935  1.00 10.00      A   
ATOM   2793  HG  SER A 297     -16.869 -11.429   4.925  1.00 10.00      A   
ATOM   2794  C   SER A 297     -19.608 -14.439   3.874  1.00 10.00      A   
ATOM   2795  O   SER A 297     -20.530 -14.199   3.095  1.00 10.00      A   
ATOM   2796  N   TYR A 298     -19.006 -15.621   3.927  1.00 10.00      A   
ATOM   2797  HN  TYR A 298     -18.278 -15.755   4.565  1.00 10.00      A   
ATOM   2798  CA  TYR A 298     -19.410 -16.726   3.061  1.00 10.00      A   
ATOM   2799  CB  TYR A 298     -18.202 -17.284   2.295  1.00 10.00      A   
ATOM   2800  CG  TYR A 298     -17.335 -16.229   1.645  1.00 10.00      A   
ATOM   2801  CD1 TYR A 298     -16.126 -15.849   2.212  1.00 10.00      A   
ATOM   2802  CD2 TYR A 298     -17.727 -15.612   0.466  1.00 10.00      A   
ATOM   2803  CE1 TYR A 298     -15.333 -14.885   1.626  1.00 10.00      A   
ATOM   2804  CE2 TYR A 298     -16.941 -14.647  -0.128  1.00 10.00      A   
ATOM   2805  CZ  TYR A 298     -15.746 -14.288   0.457  1.00 10.00      A   
ATOM   2806  OH  TYR A 298     -14.965 -13.321  -0.129  1.00 10.00      A   
ATOM   2807  HH  TYR A 298     -15.424 -12.471  -0.078  1.00 10.00      A   
ATOM   2808  C   TYR A 298     -20.069 -17.841   3.870  1.00 10.00      A   
ATOM   2809  O   TYR A 298     -20.435 -18.883   3.327  1.00 10.00      A   
ATOM   2810  N   ALA A 299     -20.236 -17.608   5.167  1.00 10.00      A   
ATOM   2811  HN  ALA A 299     -19.967 -16.738   5.537  1.00 10.00      A   
ATOM   2812  CA  ALA A 299     -20.839 -18.598   6.049  1.00 10.00      A   
ATOM   2813  CB  ALA A 299     -20.144 -18.589   7.404  1.00 10.00      A   
ATOM   2814  C   ALA A 299     -22.337 -18.352   6.212  1.00 10.00      A   
ATOM   2815  O   ALA A 299     -22.755 -17.514   7.013  1.00 10.00      A   
ATOM   2816  N   THR A 300     -23.137 -19.085   5.447  1.00 10.00      A   
ATOM   2817  HN  THR A 300     -22.743 -19.732   4.827  1.00 10.00      A   
ATOM   2818  CA  THR A 300     -24.587 -18.958   5.498  1.00 10.00      A   
ATOM   2819  CB  THR A 300     -25.213 -19.326   4.135  1.00 10.00      A   
ATOM   2820  OG1 THR A 300     -24.551 -20.480   3.596  1.00 10.00      A   
ATOM   2821  HG1 THR A 300     -24.891 -21.273   4.032  1.00 10.00      A   
ATOM   2822  CG2 THR A 300     -25.077 -18.169   3.156  1.00 10.00      A   
ATOM   2823  C   THR A 300     -25.176 -19.857   6.588  1.00 10.00      A   
ATOM   2824  O   THR A 300     -26.030 -20.698   6.318  1.00 10.00      A   
ATOM   2825  N   VAL A 301     -24.714 -19.668   7.815  1.00 10.00      A   
ATOM   2826  HN  VAL A 301     -24.047 -18.968   7.971  1.00 10.00      A   
ATOM   2827  CA  VAL A 301     -25.176 -20.468   8.942  1.00 10.00      A   
ATOM   2828  CB  VAL A 301     -24.008 -20.858   9.874  1.00 10.00      A   
ATOM   2829  CG1 VAL A 301     -23.004 -21.728   9.132  1.00 10.00      A   
ATOM   2830  CG2 VAL A 301     -23.324 -19.620  10.430  1.00 10.00      A   
ATOM   2831  C   VAL A 301     -26.260 -19.737   9.734  1.00 10.00      A   
ATOM   2832  O   VAL A 301     -26.666 -18.636   9.369  1.00 10.00      A   
ATOM   2833  N   GLN A 302     -26.725 -20.355  10.808  1.00 10.00      A   
ATOM   2834  HN  GLN A 302     -26.355 -21.230  11.052  1.00 10.00      A   
ATOM   2835  CA  GLN A 302     -27.762 -19.764  11.644  1.00 10.00      A   
ATOM   2836  CB  GLN A 302     -28.566 -20.853  12.358  1.00 10.00      A   
ATOM   2837  CG  GLN A 302     -29.658 -21.481  11.504  1.00 10.00      A   
ATOM   2838  CD  GLN A 302     -30.701 -20.470  11.069  1.00 10.00      A   
ATOM   2839  OE1 GLN A 302     -31.666 -20.205  11.788  1.00 10.00      A   
ATOM   2840  NE2 GLN A 302     -30.521 -19.901   9.886  1.00 10.00      A   
ATOM   2841 HE21 GLN A 302     -29.730 -20.158   9.360  1.00 10.00      A   
ATOM   2842 HE22 GLN A 302     -31.182 -19.245   9.583  1.00 10.00      A   
ATOM   2843  C   GLN A 302     -27.169 -18.791  12.651  1.00 10.00      A   
ATOM   2844  O   GLN A 302     -25.959 -18.798  12.894  1.00 10.00      A   
ATOM   2845  N   SER A 303     -28.028 -17.969  13.243  1.00 10.00      A   
ATOM   2846  HN  SER A 303     -28.980 -18.033  13.016  1.00 10.00      A   
ATOM   2847  CA  SER A 303     -27.605 -16.979  14.224  1.00 10.00      A   
ATOM   2848  CB  SER A 303     -28.812 -16.177  14.725  1.00 10.00      A   
ATOM   2849  OG  SER A 303     -28.429 -15.219  15.702  1.00 10.00      A   
ATOM   2850  HG  SER A 303     -28.235 -14.377  15.264  1.00 10.00      A   
ATOM   2851  C   SER A 303     -26.909 -17.644  15.402  1.00 10.00      A   
ATOM   2852  O   SER A 303     -25.793 -17.270  15.772  1.00 10.00      A   
ATOM   2853  N   TYR A 304     -27.562 -18.647  15.974  1.00 10.00      A   
ATOM   2854  HN  TYR A 304     -28.440 -18.909  15.619  1.00 10.00      A   
ATOM   2855  CA  TYR A 304     -27.020 -19.361  17.122  1.00 10.00      A   
ATOM   2856  CB  TYR A 304     -27.988 -20.443  17.593  1.00 10.00      A   
ATOM   2857  CG  TYR A 304     -27.773 -20.877  19.027  1.00 10.00      A   
ATOM   2858  CD1 TYR A 304     -27.965 -19.987  20.075  1.00 10.00      A   
ATOM   2859  CD2 TYR A 304     -27.388 -22.176  19.333  1.00 10.00      A   
ATOM   2860  CE1 TYR A 304     -27.781 -20.376  21.387  1.00 10.00      A   
ATOM   2861  CE2 TYR A 304     -27.201 -22.576  20.644  1.00 10.00      A   
ATOM   2862  CZ  TYR A 304     -27.399 -21.671  21.667  1.00 10.00      A   
ATOM   2863  OH  TYR A 304     -27.223 -22.062  22.977  1.00 10.00      A   
ATOM   2864  HH  TYR A 304     -26.378 -22.519  23.065  1.00 10.00      A   
ATOM   2865  C   TYR A 304     -25.654 -19.963  16.815  1.00 10.00      A   
ATOM   2866  O   TYR A 304     -24.773 -20.002  17.676  1.00 10.00      A   
ATOM   2867  N   ASP A 305     -25.472 -20.411  15.581  1.00 10.00      A   
ATOM   2868  HN  ASP A 305     -26.201 -20.334  14.929  1.00 10.00      A   
ATOM   2869  CA  ASP A 305     -24.205 -21.005  15.173  1.00 10.00      A   
ATOM   2870  CB  ASP A 305     -24.304 -21.656  13.794  1.00 10.00      A   
ATOM   2871  CG  ASP A 305     -24.987 -23.005  13.848  1.00 10.00      A   
ATOM   2872  OD1 ASP A 305     -24.442 -23.928  14.491  1.00 10.00      A   
ATOM   2873  OD2 ASP A 305     -26.078 -23.144  13.264  1.00 10.00      A   
ATOM   2874  C   ASP A 305     -23.084 -19.980  15.213  1.00 10.00      A   
ATOM   2875  O   ASP A 305     -21.954 -20.291  15.590  1.00 10.00      A   
ATOM   2876  N   LEU A 306     -23.404 -18.756  14.830  1.00 10.00      A   
ATOM   2877  HN  LEU A 306     -24.319 -18.572  14.526  1.00 10.00      A   
ATOM   2878  CA  LEU A 306     -22.430 -17.679  14.849  1.00 10.00      A   
ATOM   2879  CB  LEU A 306     -22.930 -16.483  14.031  1.00 10.00      A   
ATOM   2880  CG  LEU A 306     -22.950 -16.657  12.510  1.00 10.00      A   
ATOM   2881  CD1 LEU A 306     -23.656 -15.486  11.843  1.00 10.00      A   
ATOM   2882  CD2 LEU A 306     -21.538 -16.809  11.966  1.00 10.00      A   
ATOM   2883  C   LEU A 306     -22.163 -17.253  16.290  1.00 10.00      A   
ATOM   2884  O   LEU A 306     -21.016 -17.003  16.676  1.00 10.00      A   
ATOM   2885  N   VAL A 307     -23.233 -17.185  17.079  1.00 10.00      A   
ATOM   2886  HN  VAL A 307     -24.116 -17.385  16.697  1.00 10.00      A   
ATOM   2887  CA  VAL A 307     -23.145 -16.798  18.483  1.00 10.00      A   
ATOM   2888  CB  VAL A 307     -24.542 -16.782  19.151  1.00 10.00      A   
ATOM   2889  CG1 VAL A 307     -24.429 -16.526  20.644  1.00 10.00      A   
ATOM   2890  CG2 VAL A 307     -25.446 -15.742  18.507  1.00 10.00      A   
ATOM   2891  C   VAL A 307     -22.220 -17.738  19.259  1.00 10.00      A   
ATOM   2892  O   VAL A 307     -21.386 -17.294  20.051  1.00 10.00      A   
ATOM   2893  N   LYS A 308     -22.363 -19.035  19.004  1.00 10.00      A   
ATOM   2894  HN  LYS A 308     -23.042 -19.319  18.353  1.00 10.00      A   
ATOM   2895  CA  LYS A 308     -21.551 -20.052  19.667  1.00 10.00      A   
ATOM   2896  CB  LYS A 308     -21.938 -21.449  19.176  1.00 10.00      A   
ATOM   2897  CG  LYS A 308     -23.260 -21.960  19.727  1.00 10.00      A   
ATOM   2898  CD  LYS A 308     -23.605 -23.335  19.169  1.00 10.00      A   
ATOM   2899  CE  LYS A 308     -23.956 -23.267  17.691  1.00 10.00      A   
ATOM   2900  NZ  LYS A 308     -24.317 -24.597  17.127  1.00 10.00      A   
ATOM   2901  HZ1 LYS A 308     -24.484 -24.517  16.097  1.00 10.00      A   
ATOM   2902  HZ2 LYS A 308     -25.182 -24.961  17.583  1.00 10.00      A   
ATOM   2903  HZ3 LYS A 308     -23.549 -25.277  17.287  1.00 10.00      A   
ATOM   2904  C   LYS A 308     -20.057 -19.813  19.445  1.00 10.00      A   
ATOM   2905  O   LYS A 308     -19.252 -19.994  20.353  1.00 10.00      A   
ATOM   2906  N   LEU A 309     -19.700 -19.404  18.235  1.00 10.00      A   
ATOM   2907  HN  LEU A 309     -20.391 -19.281  17.554  1.00 10.00      A   
ATOM   2908  CA  LEU A 309     -18.307 -19.137  17.891  1.00 10.00      A   
ATOM   2909  CB  LEU A 309     -18.137 -19.157  16.364  1.00 10.00      A   
ATOM   2910  CG  LEU A 309     -16.716 -19.313  15.800  1.00 10.00      A   
ATOM   2911  CD1 LEU A 309     -15.960 -17.992  15.798  1.00 10.00      A   
ATOM   2912  CD2 LEU A 309     -15.940 -20.383  16.548  1.00 10.00      A   
ATOM   2913  C   LEU A 309     -17.866 -17.788  18.458  1.00 10.00      A   
ATOM   2914  O   LEU A 309     -16.748 -17.646  18.959  1.00 10.00      A   
ATOM   2915  N   LEU A 310     -18.761 -16.807  18.400  1.00 10.00      A   
ATOM   2916  HN  LEU A 310     -19.650 -16.989  18.022  1.00 10.00      A   
ATOM   2917  CA  LEU A 310     -18.461 -15.468  18.890  1.00 10.00      A   
ATOM   2918  CB  LEU A 310     -19.569 -14.479  18.523  1.00 10.00      A   
ATOM   2919  CG  LEU A 310     -19.624 -14.050  17.055  1.00 10.00      A   
ATOM   2920  CD1 LEU A 310     -20.736 -13.039  16.826  1.00 10.00      A   
ATOM   2921  CD2 LEU A 310     -18.287 -13.485  16.610  1.00 10.00      A   
ATOM   2922  C   LEU A 310     -18.192 -15.456  20.393  1.00 10.00      A   
ATOM   2923  O   LEU A 310     -17.367 -14.682  20.871  1.00 10.00      A   
ATOM   2924  N   CYS A 311     -18.872 -16.323  21.134  1.00 10.00      A   
ATOM   2925  HN  CYS A 311     -19.527 -16.920  20.702  1.00 10.00      A   
ATOM   2926  CA  CYS A 311     -18.681 -16.399  22.582  1.00 10.00      A   
ATOM   2927  CB  CYS A 311     -19.825 -17.174  23.243  1.00 10.00      A   
ATOM   2928  SG  CYS A 311     -21.466 -16.476  22.946  1.00 10.00      A   
ATOM   2929  HG  CYS A 311     -21.735 -16.601  21.650  1.00 10.00      A   
ATOM   2930  C   CYS A 311     -17.332 -17.026  22.931  1.00 10.00      A   
ATOM   2931  O   CYS A 311     -16.977 -17.150  24.101  1.00 10.00      A   
ATOM   2932  N   GLN A 312     -16.585 -17.415  21.905  1.00 10.00      A   
ATOM   2933  HN  GLN A 312     -16.925 -17.291  20.993  1.00 10.00      A   
ATOM   2934  CA  GLN A 312     -15.279 -18.022  22.092  1.00 10.00      A   
ATOM   2935  CB  GLN A 312     -15.185 -19.330  21.302  1.00 10.00      A   
ATOM   2936  CG  GLN A 312     -15.886 -20.501  21.969  1.00 10.00      A   
ATOM   2937  CD  GLN A 312     -14.923 -21.515  22.554  1.00 10.00      A   
ATOM   2938  OE1 GLN A 312     -15.257 -22.690  22.705  1.00 10.00      A   
ATOM   2939  NE2 GLN A 312     -13.714 -21.070  22.881  1.00 10.00      A   
ATOM   2940 HE21 GLN A 312     -13.513 -20.123  22.732  1.00 10.00      A   
ATOM   2941 HE22 GLN A 312     -13.068 -21.713  23.243  1.00 10.00      A   
ATOM   2942  C   GLN A 312     -14.168 -17.070  21.665  1.00 10.00      A   
ATOM   2943  O   GLN A 312     -12.991 -17.338  21.896  1.00 10.00      A   
ATOM   2944  N   CYS A 313     -14.544 -15.957  21.048  1.00 10.00      A   
ATOM   2945  HN  CYS A 313     -15.501 -15.783  20.907  1.00 10.00      A   
ATOM   2946  CA  CYS A 313     -13.566 -14.978  20.586  1.00 10.00      A   
ATOM   2947  CB  CYS A 313     -13.558 -14.898  19.056  1.00 10.00      A   
ATOM   2948  SG  CYS A 313     -15.174 -15.126  18.282  1.00 10.00      A   
ATOM   2949  HG  CYS A 313     -15.587 -16.355  18.560  1.00 10.00      A   
ATOM   2950  C   CYS A 313     -13.818 -13.602  21.195  1.00 10.00      A   
ATOM   2951  O   CYS A 313     -14.577 -12.802  20.652  1.00 10.00      A   
ATOM   2952  N   PRO A 314     -13.196 -13.321  22.351  1.00 10.00      A   
ATOM   2953  CA  PRO A 314     -13.343 -12.046  23.045  1.00 10.00      A   
ATOM   2954  CB  PRO A 314     -13.203 -12.471  24.505  1.00 10.00      A   
ATOM   2955  CG  PRO A 314     -12.228 -13.605  24.470  1.00 10.00      A   
ATOM   2956  CD  PRO A 314     -12.329 -14.243  23.103  1.00 10.00      A   
ATOM   2957  C   PRO A 314     -12.238 -11.052  22.690  1.00 10.00      A   
ATOM   2958  O   PRO A 314     -12.158  -9.974  23.272  1.00 10.00      A   
ATOM   2959  N   LYS A 315     -11.387 -11.417  21.741  1.00 10.00      A   
ATOM   2960  HN  LYS A 315     -11.500 -12.289  21.307  1.00 10.00      A   
ATOM   2961  CA  LYS A 315     -10.287 -10.551  21.327  1.00 10.00      A   
ATOM   2962  CB  LYS A 315      -8.942 -11.267  21.498  1.00 10.00      A   
ATOM   2963  CG  LYS A 315      -8.802 -12.030  22.807  1.00 10.00      A   
ATOM   2964  CD  LYS A 315      -7.371 -12.495  23.030  1.00 10.00      A   
ATOM   2965  CE  LYS A 315      -6.647 -11.605  24.028  1.00 10.00      A   
ATOM   2966  NZ  LYS A 315      -7.302 -11.634  25.364  1.00 10.00      A   
ATOM   2967  HZ1 LYS A 315      -7.569 -12.610  25.611  1.00 10.00      A   
ATOM   2968  HZ2 LYS A 315      -8.157 -11.040  25.360  1.00 10.00      A   
ATOM   2969  HZ3 LYS A 315      -6.652 -11.273  26.088  1.00 10.00      A   
ATOM   2970  C   LYS A 315     -10.464 -10.100  19.885  1.00 10.00      A   
ATOM   2971  O   LYS A 315      -9.530  -9.611  19.256  1.00 10.00      A   
ATOM   2972  N   LEU A 316     -11.677 -10.248  19.379  1.00 10.00      A   
ATOM   2973  HN  LEU A 316     -12.388 -10.611  19.944  1.00 10.00      A   
ATOM   2974  CA  LEU A 316     -11.985  -9.875  18.008  1.00 10.00      A   
ATOM   2975  CB  LEU A 316     -13.316 -10.494  17.587  1.00 10.00      A   
ATOM   2976  CG  LEU A 316     -13.481 -10.806  16.103  1.00 10.00      A   
ATOM   2977  CD1 LEU A 316     -12.441 -11.820  15.657  1.00 10.00      A   
ATOM   2978  CD2 LEU A 316     -14.882 -11.325  15.832  1.00 10.00      A   
ATOM   2979  C   LEU A 316     -12.030  -8.359  17.839  1.00 10.00      A   
ATOM   2980  O   LEU A 316     -12.635  -7.652  18.648  1.00 10.00      A   
ATOM   2981  N   GLN A 317     -11.377  -7.868  16.792  1.00 10.00      A   
ATOM   2982  HN  GLN A 317     -10.900  -8.487  16.197  1.00 10.00      A   
ATOM   2983  CA  GLN A 317     -11.341  -6.441  16.502  1.00 10.00      A   
ATOM   2984  CB  GLN A 317      -9.893  -5.951  16.412  1.00 10.00      A   
ATOM   2985  CG  GLN A 317      -9.134  -5.996  17.728  1.00 10.00      A   
ATOM   2986  CD  GLN A 317      -7.671  -5.619  17.568  1.00 10.00      A   
ATOM   2987  OE1 GLN A 317      -7.045  -5.911  16.545  1.00 10.00      A   
ATOM   2988  NE2 GLN A 317      -7.122  -4.946  18.567  1.00 10.00      A   
ATOM   2989 HE21 GLN A 317      -7.686  -4.727  19.349  1.00 10.00      A   
ATOM   2990 HE22 GLN A 317      -6.177  -4.694  18.495  1.00 10.00      A   
ATOM   2991  C   GLN A 317     -12.064  -6.142  15.194  1.00 10.00      A   
ATOM   2992  O   GLN A 317     -12.684  -5.088  15.037  1.00 10.00      A   
ATOM   2993  N   ARG A 318     -11.969  -7.074  14.256  1.00 10.00      A   
ATOM   2994  HN  ARG A 318     -11.453  -7.888  14.443  1.00 10.00      A   
ATOM   2995  CA  ARG A 318     -12.608  -6.929  12.959  1.00 10.00      A   
ATOM   2996  CB  ARG A 318     -11.550  -6.754  11.865  1.00 10.00      A   
ATOM   2997  CG  ARG A 318     -12.053  -7.015  10.452  1.00 10.00      A   
ATOM   2998  CD  ARG A 318     -11.001  -6.660   9.416  1.00 10.00      A   
ATOM   2999  NE  ARG A 318     -11.059  -5.251   9.052  1.00 10.00      A   
ATOM   3000  HE  ARG A 318     -11.957  -4.820   9.044  1.00 10.00      A   
ATOM   3001  CZ  ARG A 318     -10.000  -4.515   8.719  1.00 10.00      A   
ATOM   3002  NH1 ARG A 318      -8.778  -5.045   8.694  1.00 10.00      A   
ATOM   3003 HH11 ARG A 318      -7.958  -4.453   8.434  1.00 10.00      A   
ATOM   3004 HH12 ARG A 318      -8.633  -6.051   8.929  1.00 10.00      A   
ATOM   3005  NH2 ARG A 318     -10.165  -3.238   8.419  1.00 10.00      A   
ATOM   3006 HH21 ARG A 318     -11.128  -2.811   8.443  1.00 10.00      A   
ATOM   3007 HH22 ARG A 318      -9.351  -2.649   8.161  1.00 10.00      A   
ATOM   3008  C   ARG A 318     -13.483  -8.139  12.662  1.00 10.00      A   
ATOM   3009  O   ARG A 318     -12.993  -9.271  12.587  1.00 10.00      A   
ATOM   3010  N   LEU A 319     -14.777  -7.903  12.509  1.00 10.00      A   
ATOM   3011  HN  LEU A 319     -15.112  -6.984  12.603  1.00 10.00      A   
ATOM   3012  CA  LEU A 319     -15.714  -8.975  12.217  1.00 10.00      A   
ATOM   3013  CB  LEU A 319     -16.655  -9.230  13.399  1.00 10.00      A   
ATOM   3014  CG  LEU A 319     -17.726 -10.308  13.187  1.00 10.00      A   
ATOM   3015  CD1 LEU A 319     -17.088 -11.671  12.970  1.00 10.00      A   
ATOM   3016  CD2 LEU A 319     -18.686 -10.354  14.362  1.00 10.00      A   
ATOM   3017  C   LEU A 319     -16.523  -8.704  10.954  1.00 10.00      A   
ATOM   3018  O   LEU A 319     -17.162  -7.656  10.816  1.00 10.00      A   
ATOM   3019  N   TRP A 320     -16.474  -9.658  10.039  1.00 10.00      A   
ATOM   3020  HN  TRP A 320     -15.920 -10.454  10.215  1.00 10.00      A   
ATOM   3021  CA  TRP A 320     -17.209  -9.585   8.783  1.00 10.00      A   
ATOM   3022  CB  TRP A 320     -16.247  -9.709   7.597  1.00 10.00      A   
ATOM   3023  CG  TRP A 320     -15.432  -8.480   7.316  1.00 10.00      A   
ATOM   3024  CD1 TRP A 320     -15.038  -7.524   8.209  1.00 10.00      A   
ATOM   3025  CD2 TRP A 320     -14.911  -8.079   6.045  1.00 10.00      A   
ATOM   3026  NE1 TRP A 320     -14.304  -6.555   7.574  1.00 10.00      A   
ATOM   3027  HE1 TRP A 320     -13.911  -5.759   8.005  1.00 10.00      A   
ATOM   3028  CE2 TRP A 320     -14.211  -6.871   6.243  1.00 10.00      A   
ATOM   3029  CE3 TRP A 320     -14.968  -8.625   4.758  1.00 10.00      A   
ATOM   3030  CZ2 TRP A 320     -13.572  -6.200   5.203  1.00 10.00      A   
ATOM   3031  CZ3 TRP A 320     -14.333  -7.957   3.728  1.00 10.00      A   
ATOM   3032  CH2 TRP A 320     -13.644  -6.757   3.955  1.00 10.00      A   
ATOM   3033  C   TRP A 320     -18.193 -10.745   8.750  1.00 10.00      A   
ATOM   3034  O   TRP A 320     -17.784 -11.909   8.731  1.00 10.00      A   
ATOM   3035  N   VAL A 321     -19.481 -10.443   8.766  1.00 10.00      A   
ATOM   3036  HN  VAL A 321     -19.756  -9.498   8.758  1.00 10.00      A   
ATOM   3037  CA  VAL A 321     -20.498 -11.485   8.768  1.00 10.00      A   
ATOM   3038  CB  VAL A 321     -20.950 -11.849  10.199  1.00 10.00      A   
ATOM   3039  CG1 VAL A 321     -19.973 -12.815  10.846  1.00 10.00      A   
ATOM   3040  CG2 VAL A 321     -21.123 -10.600  11.057  1.00 10.00      A   
ATOM   3041  C   VAL A 321     -21.720 -11.089   7.960  1.00 10.00      A   
ATOM   3042  O   VAL A 321     -21.815  -9.972   7.453  1.00 10.00      A   
ATOM   3043  N   LEU A 322     -22.649 -12.021   7.850  1.00 10.00      A   
ATOM   3044  HN  LEU A 322     -22.506 -12.892   8.282  1.00 10.00      A   
ATOM   3045  CA  LEU A 322     -23.878 -11.793   7.116  1.00 10.00      A   
ATOM   3046  CB  LEU A 322     -24.279 -13.047   6.334  1.00 10.00      A   
ATOM   3047  CG  LEU A 322     -23.337 -13.469   5.203  1.00 10.00      A   
ATOM   3048  CD1 LEU A 322     -23.701 -14.854   4.690  1.00 10.00      A   
ATOM   3049  CD2 LEU A 322     -23.374 -12.454   4.072  1.00 10.00      A   
ATOM   3050  C   LEU A 322     -24.993 -11.394   8.073  1.00 10.00      A   
ATOM   3051  O   LEU A 322     -24.811 -11.403   9.295  1.00 10.00      A   
ATOM   3052  N   ASP A 323     -26.143 -11.063   7.513  1.00 10.00      A   
ATOM   3053  HN  ASP A 323     -26.221 -11.097   6.533  1.00 10.00      A   
ATOM   3054  CA  ASP A 323     -27.302 -10.648   8.294  1.00 10.00      A   
ATOM   3055  CB  ASP A 323     -28.372  -9.996   7.410  1.00 10.00      A   
ATOM   3056  CG  ASP A 323     -28.847 -10.863   6.258  1.00 10.00      A   
ATOM   3057  OD1 ASP A 323     -28.140 -11.821   5.878  1.00 10.00      A   
ATOM   3058  OD2 ASP A 323     -29.925 -10.569   5.701  1.00 10.00      A   
ATOM   3059  C   ASP A 323     -27.890 -11.786   9.123  1.00 10.00      A   
ATOM   3060  O   ASP A 323     -28.763 -11.564   9.964  1.00 10.00      A   
ATOM   3061  N   TYR A 324     -27.391 -12.999   8.897  1.00 10.00      A   
ATOM   3062  HN  TYR A 324     -26.704 -13.104   8.211  1.00 10.00      A   
ATOM   3063  CA  TYR A 324     -27.845 -14.178   9.633  1.00 10.00      A   
ATOM   3064  CB  TYR A 324     -27.143 -15.435   9.125  1.00 10.00      A   
ATOM   3065  CG  TYR A 324     -27.593 -15.906   7.762  1.00 10.00      A   
ATOM   3066  CD1 TYR A 324     -26.737 -15.843   6.673  1.00 10.00      A   
ATOM   3067  CD2 TYR A 324     -28.866 -16.428   7.567  1.00 10.00      A   
ATOM   3068  CE1 TYR A 324     -27.133 -16.289   5.429  1.00 10.00      A   
ATOM   3069  CE2 TYR A 324     -29.272 -16.873   6.325  1.00 10.00      A   
ATOM   3070  CZ  TYR A 324     -28.401 -16.803   5.262  1.00 10.00      A   
ATOM   3071  OH  TYR A 324     -28.791 -17.254   4.025  1.00 10.00      A   
ATOM   3072  HH  TYR A 324     -29.636 -16.849   3.786  1.00 10.00      A   
ATOM   3073  C   TYR A 324     -27.569 -14.032  11.125  1.00 10.00      A   
ATOM   3074  O   TYR A 324     -28.150 -14.744  11.942  1.00 10.00      A   
ATOM   3075  N   ILE A 325     -26.665 -13.118  11.472  1.00 10.00      A   
ATOM   3076  HN  ILE A 325     -26.221 -12.594  10.769  1.00 10.00      A   
ATOM   3077  CA  ILE A 325     -26.316 -12.876  12.865  1.00 10.00      A   
ATOM   3078  CB  ILE A 325     -25.135 -11.882  13.001  1.00 10.00      A   
ATOM   3079  CG1 ILE A 325     -24.657 -11.782  14.451  1.00 10.00      A   
ATOM   3080  CG2 ILE A 325     -25.481 -10.508  12.443  1.00 10.00      A   
ATOM   3081  CD1 ILE A 325     -24.007 -13.047  14.967  1.00 10.00      A   
ATOM   3082  C   ILE A 325     -27.534 -12.387  13.654  1.00 10.00      A   
ATOM   3083  O   ILE A 325     -27.715 -12.747  14.821  1.00 10.00      A   
ATOM   3084  N   GLU A 326     -28.382 -11.598  12.988  1.00 10.00      A   
ATOM   3085  HN  GLU A 326     -28.188 -11.390  12.050  1.00 10.00      A   
ATOM   3086  CA  GLU A 326     -29.598 -11.049  13.589  1.00 10.00      A   
ATOM   3087  CB  GLU A 326     -30.568 -12.161  13.993  1.00 10.00      A   
ATOM   3088  CG  GLU A 326     -30.948 -13.091  12.853  1.00 10.00      A   
ATOM   3089  CD  GLU A 326     -32.157 -13.944  13.171  1.00 10.00      A   
ATOM   3090  OE1 GLU A 326     -32.200 -14.553  14.260  1.00 10.00      A   
ATOM   3091  OE2 GLU A 326     -33.077 -14.009  12.332  1.00 10.00      A   
ATOM   3092  C   GLU A 326     -29.304 -10.121  14.767  1.00 10.00      A   
ATOM   3093  O   GLU A 326     -28.158  -9.986  15.203  1.00 10.00      A   
ATOM   3094  N   ASP A 327     -30.349  -9.473  15.276  1.00 10.00      A   
ATOM   3095  HN  ASP A 327     -31.237  -9.601  14.869  1.00 10.00      A   
ATOM   3096  CA  ASP A 327     -30.208  -8.562  16.413  1.00 10.00      A   
ATOM   3097  CB  ASP A 327     -31.538  -7.875  16.741  1.00 10.00      A   
ATOM   3098  CG  ASP A 327     -31.996  -6.894  15.678  1.00 10.00      A   
ATOM   3099  OD1 ASP A 327     -31.258  -5.941  15.368  1.00 10.00      A   
ATOM   3100  OD2 ASP A 327     -33.115  -7.066  15.154  1.00 10.00      A   
ATOM   3101  C   ASP A 327     -29.718  -9.314  17.644  1.00 10.00      A   
ATOM   3102  O   ASP A 327     -28.897  -8.809  18.414  1.00 10.00      A   
ATOM   3103  N   ALA A 328     -30.226 -10.529  17.815  1.00 10.00      A   
ATOM   3104  HN  ALA A 328     -30.865 -10.873  17.156  1.00 10.00      A   
ATOM   3105  CA  ALA A 328     -29.866 -11.365  18.950  1.00 10.00      A   
ATOM   3106  CB  ALA A 328     -30.658 -12.661  18.925  1.00 10.00      A   
ATOM   3107  C   ALA A 328     -28.370 -11.656  18.976  1.00 10.00      A   
ATOM   3108  O   ALA A 328     -27.717 -11.487  20.009  1.00 10.00      A   
ATOM   3109  N   GLY A 329     -27.833 -12.073  17.835  1.00 10.00      A   
ATOM   3110  HN  GLY A 329     -28.402 -12.167  17.040  1.00 10.00      A   
ATOM   3111  CA  GLY A 329     -26.419 -12.388  17.747  1.00 10.00      A   
ATOM   3112  C   GLY A 329     -25.537 -11.178  17.985  1.00 10.00      A   
ATOM   3113  O   GLY A 329     -24.464 -11.288  18.585  1.00 10.00      A   
ATOM   3114  N   LEU A 330     -25.990 -10.022  17.513  1.00 10.00      A   
ATOM   3115  HN  LEU A 330     -26.852 -10.004  17.036  1.00 10.00      A   
ATOM   3116  CA  LEU A 330     -25.240  -8.781  17.681  1.00 10.00      A   
ATOM   3117  CB  LEU A 330     -25.817  -7.672  16.803  1.00 10.00      A   
ATOM   3118  CG  LEU A 330     -25.583  -7.834  15.301  1.00 10.00      A   
ATOM   3119  CD1 LEU A 330     -26.221  -6.698  14.528  1.00 10.00      A   
ATOM   3120  CD2 LEU A 330     -24.097  -7.918  14.993  1.00 10.00      A   
ATOM   3121  C   LEU A 330     -25.202  -8.353  19.143  1.00 10.00      A   
ATOM   3122  O   LEU A 330     -24.209  -7.791  19.608  1.00 10.00      A   
ATOM   3123  N   GLU A 331     -26.282  -8.632  19.873  1.00 10.00      A   
ATOM   3124  HN  GLU A 331     -27.048  -9.072  19.446  1.00 10.00      A   
ATOM   3125  CA  GLU A 331     -26.358  -8.291  21.286  1.00 10.00      A   
ATOM   3126  CB  GLU A 331     -27.736  -8.657  21.845  1.00 10.00      A   
ATOM   3127  CG  GLU A 331     -27.964  -8.217  23.282  1.00 10.00      A   
ATOM   3128  CD  GLU A 331     -28.998  -9.065  23.996  1.00 10.00      A   
ATOM   3129  OE1 GLU A 331     -28.710  -9.546  25.110  1.00 10.00      A   
ATOM   3130  OE2 GLU A 331     -30.109  -9.250  23.448  1.00 10.00      A   
ATOM   3131  C   GLU A 331     -25.273  -9.034  22.059  1.00 10.00      A   
ATOM   3132  O   GLU A 331     -24.550  -8.445  22.866  1.00 10.00      A   
ATOM   3133  N   VAL A 332     -25.151 -10.328  21.784  1.00 10.00      A   
ATOM   3134  HN  VAL A 332     -25.748 -10.734  21.117  1.00 10.00      A   
ATOM   3135  CA  VAL A 332     -24.152 -11.161  22.447  1.00 10.00      A   
ATOM   3136  CB  VAL A 332     -24.343 -12.655  22.109  1.00 10.00      A   
ATOM   3137  CG1 VAL A 332     -23.507 -13.529  23.032  1.00 10.00      A   
ATOM   3138  CG2 VAL A 332     -25.810 -13.043  22.185  1.00 10.00      A   
ATOM   3139  C   VAL A 332     -22.741 -10.731  22.047  1.00 10.00      A   
ATOM   3140  O   VAL A 332     -21.797 -10.840  22.833  1.00 10.00      A   
ATOM   3141  N   LEU A 333     -22.607 -10.228  20.825  1.00 10.00      A   
ATOM   3142  HN  LEU A 333     -23.401 -10.154  20.253  1.00 10.00      A   
ATOM   3143  CA  LEU A 333     -21.316  -9.779  20.312  1.00 10.00      A   
ATOM   3144  CB  LEU A 333     -21.444  -9.372  18.840  1.00 10.00      A   
ATOM   3145  CG  LEU A 333     -20.198  -8.781  18.179  1.00 10.00      A   
ATOM   3146  CD1 LEU A 333     -19.101  -9.826  18.063  1.00 10.00      A   
ATOM   3147  CD2 LEU A 333     -20.545  -8.217  16.811  1.00 10.00      A   
ATOM   3148  C   LEU A 333     -20.770  -8.615  21.137  1.00 10.00      A   
ATOM   3149  O   LEU A 333     -19.596  -8.600  21.503  1.00 10.00      A   
ATOM   3150  N   ALA A 334     -21.640  -7.663  21.452  1.00 10.00      A   
ATOM   3151  HN  ALA A 334     -22.571  -7.755  21.156  1.00 10.00      A   
ATOM   3152  CA  ALA A 334     -21.258  -6.484  22.224  1.00 10.00      A   
ATOM   3153  CB  ALA A 334     -22.413  -5.497  22.262  1.00 10.00      A   
ATOM   3154  C   ALA A 334     -20.828  -6.854  23.642  1.00 10.00      A   
ATOM   3155  O   ALA A 334     -19.988  -6.183  24.252  1.00 10.00      A   
ATOM   3156  N   SER A 335     -21.397  -7.932  24.160  1.00 10.00      A   
ATOM   3157  HN  SER A 335     -22.052  -8.431  23.627  1.00 10.00      A   
ATOM   3158  CA  SER A 335     -21.084  -8.388  25.503  1.00 10.00      A   
ATOM   3159  CB  SER A 335     -22.225  -9.252  26.044  1.00 10.00      A   
ATOM   3160  OG  SER A 335     -23.472  -8.597  25.889  1.00 10.00      A   
ATOM   3161  HG  SER A 335     -24.159  -9.255  25.707  1.00 10.00      A   
ATOM   3162  C   SER A 335     -19.766  -9.159  25.545  1.00 10.00      A   
ATOM   3163  O   SER A 335     -19.138  -9.269  26.600  1.00 10.00      A   
ATOM   3164  N   THR A 336     -19.340  -9.671  24.397  1.00 10.00      A   
ATOM   3165  HN  THR A 336     -19.867  -9.531  23.584  1.00 10.00      A   
ATOM   3166  CA  THR A 336     -18.106 -10.442  24.323  1.00 10.00      A   
ATOM   3167  CB  THR A 336     -18.301 -11.723  23.491  1.00 10.00      A   
ATOM   3168  OG1 THR A 336     -19.588 -12.291  23.791  1.00 10.00      A   
ATOM   3169  HG1 THR A 336     -20.281 -11.749  23.392  1.00 10.00      A   
ATOM   3170  CG2 THR A 336     -17.216 -12.740  23.820  1.00 10.00      A   
ATOM   3171  C   THR A 336     -16.940  -9.623  23.758  1.00 10.00      A   
ATOM   3172  O   THR A 336     -15.847  -9.610  24.329  1.00 10.00      A   
ATOM   3173  N   CYS A 337     -17.172  -8.928  22.652  1.00 10.00      A   
ATOM   3174  HN  CYS A 337     -18.067  -8.950  22.246  1.00 10.00      A   
ATOM   3175  CA  CYS A 337     -16.134  -8.121  22.028  1.00 10.00      A   
ATOM   3176  CB  CYS A 337     -16.370  -8.010  20.522  1.00 10.00      A   
ATOM   3177  SG  CYS A 337     -15.924  -9.491  19.595  1.00 10.00      A   
ATOM   3178  HG  CYS A 337     -16.996 -10.271  19.537  1.00 10.00      A   
ATOM   3179  C   CYS A 337     -16.051  -6.735  22.653  1.00 10.00      A   
ATOM   3180  O   CYS A 337     -16.990  -5.943  22.569  1.00 10.00      A   
ATOM   3181  N   LYS A 338     -14.930  -6.454  23.298  1.00 10.00      A   
ATOM   3182  HN  LYS A 338     -14.231  -7.140  23.365  1.00 10.00      A   
ATOM   3183  CA  LYS A 338     -14.723  -5.162  23.929  1.00 10.00      A   
ATOM   3184  CB  LYS A 338     -14.198  -5.329  25.361  1.00 10.00      A   
ATOM   3185  CG  LYS A 338     -15.151  -6.067  26.289  1.00 10.00      A   
ATOM   3186  CD  LYS A 338     -16.524  -5.413  26.297  1.00 10.00      A   
ATOM   3187  CE  LYS A 338     -17.548  -6.276  27.011  1.00 10.00      A   
ATOM   3188  NZ  LYS A 338     -18.918  -5.709  26.906  1.00 10.00      A   
ATOM   3189  HZ1 LYS A 338     -19.576  -6.242  27.514  1.00 10.00      A   
ATOM   3190  HZ2 LYS A 338     -19.255  -5.759  25.921  1.00 10.00      A   
ATOM   3191  HZ3 LYS A 338     -18.917  -4.714  27.207  1.00 10.00      A   
ATOM   3192  C   LYS A 338     -13.767  -4.305  23.107  1.00 10.00      A   
ATOM   3193  O   LYS A 338     -13.813  -3.077  23.167  1.00 10.00      A   
ATOM   3194  N   ASP A 339     -12.911  -4.957  22.335  1.00 10.00      A   
ATOM   3195  HN  ASP A 339     -12.922  -5.938  22.328  1.00 10.00      A   
ATOM   3196  CA  ASP A 339     -11.941  -4.255  21.509  1.00 10.00      A   
ATOM   3197  CB  ASP A 339     -10.562  -4.898  21.642  1.00 10.00      A   
ATOM   3198  CG  ASP A 339      -9.440  -3.889  21.543  1.00 10.00      A   
ATOM   3199  OD1 ASP A 339      -9.441  -2.921  22.330  1.00 10.00      A   
ATOM   3200  OD2 ASP A 339      -8.546  -4.062  20.690  1.00 10.00      A   
ATOM   3201  C   ASP A 339     -12.364  -4.231  20.046  1.00 10.00      A   
ATOM   3202  O   ASP A 339     -11.562  -3.918  19.168  1.00 10.00      A   
ATOM   3203  N   LEU A 340     -13.629  -4.557  19.790  1.00 10.00      A   
ATOM   3204  HN  LEU A 340     -14.222  -4.787  20.533  1.00 10.00      A   
ATOM   3205  CA  LEU A 340     -14.163  -4.570  18.434  1.00 10.00      A   
ATOM   3206  CB  LEU A 340     -15.587  -5.141  18.428  1.00 10.00      A   
ATOM   3207  CG  LEU A 340     -16.213  -5.403  17.055  1.00 10.00      A   
ATOM   3208  CD1 LEU A 340     -15.576  -6.616  16.392  1.00 10.00      A   
ATOM   3209  CD2 LEU A 340     -17.715  -5.588  17.181  1.00 10.00      A   
ATOM   3210  C   LEU A 340     -14.162  -3.158  17.862  1.00 10.00      A   
ATOM   3211  O   LEU A 340     -14.828  -2.271  18.392  1.00 10.00      A   
ATOM   3212  N   ARG A 341     -13.416  -2.960  16.783  1.00 10.00      A   
ATOM   3213  HN  ARG A 341     -12.928  -3.719  16.396  1.00 10.00      A   
ATOM   3214  CA  ARG A 341     -13.314  -1.651  16.153  1.00 10.00      A   
ATOM   3215  CB  ARG A 341     -11.848  -1.309  15.850  1.00 10.00      A   
ATOM   3216  CG  ARG A 341     -10.835  -1.965  16.772  1.00 10.00      A   
ATOM   3217  CD  ARG A 341     -10.328  -0.996  17.823  1.00 10.00      A   
ATOM   3218  NE  ARG A 341      -9.381  -1.635  18.734  1.00 10.00      A   
ATOM   3219  HE  ARG A 341      -9.711  -2.400  19.262  1.00 10.00      A   
ATOM   3220  CZ  ARG A 341      -8.117  -1.251  18.885  1.00 10.00      A   
ATOM   3221  NH1 ARG A 341      -7.640  -0.229  18.184  1.00 10.00      A   
ATOM   3222 HH11 ARG A 341      -6.648   0.071  18.302  1.00 10.00      A   
ATOM   3223 HH12 ARG A 341      -8.256   0.283  17.516  1.00 10.00      A   
ATOM   3224  NH2 ARG A 341      -7.329  -1.893  19.738  1.00 10.00      A   
ATOM   3225 HH21 ARG A 341      -7.703  -2.706  20.294  1.00 10.00      A   
ATOM   3226 HH22 ARG A 341      -6.334  -1.598  19.863  1.00 10.00      A   
ATOM   3227  C   ARG A 341     -14.104  -1.602  14.854  1.00 10.00      A   
ATOM   3228  O   ARG A 341     -14.673  -0.564  14.505  1.00 10.00      A   
ATOM   3229  N   GLU A 342     -14.151  -2.724  14.148  1.00 10.00      A   
ATOM   3230  HN  GLU A 342     -13.724  -3.538  14.497  1.00 10.00      A   
ATOM   3231  CA  GLU A 342     -14.834  -2.775  12.873  1.00 10.00      A   
ATOM   3232  CB  GLU A 342     -13.806  -2.849  11.742  1.00 10.00      A   
ATOM   3233  CG  GLU A 342     -14.394  -2.638  10.361  1.00 10.00      A   
ATOM   3234  CD  GLU A 342     -13.453  -3.054   9.262  1.00 10.00      A   
ATOM   3235  OE1 GLU A 342     -12.609  -2.236   8.850  1.00 10.00      A   
ATOM   3236  OE2 GLU A 342     -13.563  -4.202   8.787  1.00 10.00      A   
ATOM   3237  C   GLU A 342     -15.801  -3.947  12.774  1.00 10.00      A   
ATOM   3238  O   GLU A 342     -15.469  -5.081  13.130  1.00 10.00      A   
ATOM   3239  N   LEU A 343     -16.992  -3.657  12.270  1.00 10.00      A   
ATOM   3240  HN  LEU A 343     -17.180  -2.726  12.007  1.00 10.00      A   
ATOM   3241  CA  LEU A 343     -18.029  -4.660  12.084  1.00 10.00      A   
ATOM   3242  CB  LEU A 343     -19.046  -4.592  13.230  1.00 10.00      A   
ATOM   3243  CG  LEU A 343     -20.282  -5.491  13.105  1.00 10.00      A   
ATOM   3244  CD1 LEU A 343     -19.894  -6.960  13.177  1.00 10.00      A   
ATOM   3245  CD2 LEU A 343     -21.306  -5.148  14.175  1.00 10.00      A   
ATOM   3246  C   LEU A 343     -18.731  -4.432  10.744  1.00 10.00      A   
ATOM   3247  O   LEU A 343     -19.346  -3.389  10.533  1.00 10.00      A   
ATOM   3248  N   ARG A 344     -18.619  -5.391   9.835  1.00 10.00      A   
ATOM   3249  HN  ARG A 344     -18.105  -6.202  10.052  1.00 10.00      A   
ATOM   3250  CA  ARG A 344     -19.251  -5.274   8.525  1.00 10.00      A   
ATOM   3251  CB  ARG A 344     -18.197  -5.261   7.407  1.00 10.00      A   
ATOM   3252  CG  ARG A 344     -17.141  -4.172   7.571  1.00 10.00      A   
ATOM   3253  CD  ARG A 344     -16.274  -4.010   6.327  1.00 10.00      A   
ATOM   3254  NE  ARG A 344     -15.031  -3.303   6.639  1.00 10.00      A   
ATOM   3255  HE  ARG A 344     -14.585  -3.540   7.489  1.00 10.00      A   
ATOM   3256  CZ  ARG A 344     -14.450  -2.393   5.854  1.00 10.00      A   
ATOM   3257  NH1 ARG A 344     -14.968  -2.066   4.680  1.00 10.00      A   
ATOM   3258 HH11 ARG A 344     -15.845  -2.515   4.337  1.00 10.00      A   
ATOM   3259 HH12 ARG A 344     -14.488  -1.350   4.088  1.00 10.00      A   
ATOM   3260  NH2 ARG A 344     -13.346  -1.785   6.257  1.00 10.00      A   
ATOM   3261 HH21 ARG A 344     -12.925  -2.016   7.187  1.00 10.00      A   
ATOM   3262 HH22 ARG A 344     -12.890  -1.059   5.646  1.00 10.00      A   
ATOM   3263  C   ARG A 344     -20.267  -6.394   8.318  1.00 10.00      A   
ATOM   3264  O   ARG A 344     -19.901  -7.564   8.244  1.00 10.00      A   
ATOM   3265  N   VAL A 345     -21.542  -6.023   8.253  1.00 10.00      A   
ATOM   3266  HN  VAL A 345     -21.770  -5.066   8.323  1.00 10.00      A   
ATOM   3267  CA  VAL A 345     -22.618  -6.990   8.074  1.00 10.00      A   
ATOM   3268  CB  VAL A 345     -23.737  -6.777   9.114  1.00 10.00      A   
ATOM   3269  CG1 VAL A 345     -24.755  -7.902   9.052  1.00 10.00      A   
ATOM   3270  CG2 VAL A 345     -23.161  -6.645  10.514  1.00 10.00      A   
ATOM   3271  C   VAL A 345     -23.216  -6.890   6.674  1.00 10.00      A   
ATOM   3272  O   VAL A 345     -23.796  -5.865   6.307  1.00 10.00      A   
ATOM   3273  N   PHE A 346     -23.087  -7.965   5.910  1.00 10.00      A   
ATOM   3274  HN  PHE A 346     -22.635  -8.760   6.282  1.00 10.00      A   
ATOM   3275  CA  PHE A 346     -23.602  -8.015   4.548  1.00 10.00      A   
ATOM   3276  CB  PHE A 346     -22.568  -8.661   3.615  1.00 10.00      A   
ATOM   3277  CG  PHE A 346     -21.175  -8.113   3.776  1.00 10.00      A   
ATOM   3278  CD1 PHE A 346     -20.256  -8.754   4.589  1.00 10.00      A   
ATOM   3279  CD2 PHE A 346     -20.790  -6.955   3.122  1.00 10.00      A   
ATOM   3280  CE1 PHE A 346     -18.979  -8.252   4.746  1.00 10.00      A   
ATOM   3281  CE2 PHE A 346     -19.513  -6.448   3.273  1.00 10.00      A   
ATOM   3282  CZ  PHE A 346     -18.605  -7.098   4.087  1.00 10.00      A   
ATOM   3283  C   PHE A 346     -24.922  -8.790   4.502  1.00 10.00      A   
ATOM   3284  O   PHE A 346     -25.090  -9.772   5.217  1.00 10.00      A   
ATOM   3285  N   PRO A 347     -25.879  -8.353   3.670  1.00 10.00      A   
ATOM   3286  CA  PRO A 347     -27.182  -9.013   3.550  1.00 10.00      A   
ATOM   3287  CB  PRO A 347     -28.056  -7.929   2.916  1.00 10.00      A   
ATOM   3288  CG  PRO A 347     -27.113  -7.109   2.101  1.00 10.00      A   
ATOM   3289  CD  PRO A 347     -25.769  -7.181   2.782  1.00 10.00      A   
ATOM   3290  C   PRO A 347     -27.125 -10.243   2.644  1.00 10.00      A   
ATOM   3291  O   PRO A 347     -26.595 -10.182   1.532  1.00 10.00      A   
ATOM   3292  N   SER A 348     -27.658 -11.360   3.131  1.00 10.00      A   
ATOM   3293  HN  SER A 348     -28.043 -11.355   4.037  1.00 10.00      A   
ATOM   3294  CA  SER A 348     -27.671 -12.599   2.367  1.00 10.00      A   
ATOM   3295  CB  SER A 348     -28.158 -13.753   3.248  1.00 10.00      A   
ATOM   3296  OG  SER A 348     -29.224 -13.344   4.095  1.00 10.00      A   
ATOM   3297  HG  SER A 348     -28.862 -12.837   4.849  1.00 10.00      A   
ATOM   3298  C   SER A 348     -28.545 -12.468   1.121  1.00 10.00      A   
ATOM   3299  O   SER A 348     -28.143 -12.849   0.018  1.00 10.00      A   
ATOM   3300  N   GLU A 349     -29.738 -11.920   1.303  1.00 10.00      A   
ATOM   3301  HN  GLU A 349     -29.996 -11.637   2.203  1.00 10.00      A   
ATOM   3302  CA  GLU A 349     -30.672 -11.729   0.206  1.00 10.00      A   
ATOM   3303  CB  GLU A 349     -31.999 -12.424   0.517  1.00 10.00      A   
ATOM   3304  CG  GLU A 349     -31.874 -13.914   0.795  1.00 10.00      A   
ATOM   3305  CD  GLU A 349     -31.301 -14.684  -0.375  1.00 10.00      A   
ATOM   3306  OE1 GLU A 349     -31.606 -14.320  -1.530  1.00 10.00      A   
ATOM   3307  OE2 GLU A 349     -30.554 -15.661  -0.145  1.00 10.00      A   
ATOM   3308  C   GLU A 349     -30.912 -10.241  -0.027  1.00 10.00      A   
ATOM   3309  O   GLU A 349     -31.810  -9.653   0.573  1.00 10.00      A   
ATOM   3310  N   PRO A 350     -30.107  -9.602  -0.889  1.00 10.00      A   
ATOM   3311  CA  PRO A 350     -30.239  -8.176  -1.185  1.00 10.00      A   
ATOM   3312  CB  PRO A 350     -28.841  -7.812  -1.690  1.00 10.00      A   
ATOM   3313  CG  PRO A 350     -28.359  -9.053  -2.364  1.00 10.00      A   
ATOM   3314  CD  PRO A 350     -28.990 -10.216  -1.635  1.00 10.00      A   
ATOM   3315  C   PRO A 350     -31.294  -7.882  -2.258  1.00 10.00      A   
ATOM   3316  O   PRO A 350     -31.650  -6.728  -2.489  1.00 10.00      A   
ATOM   3317  N   PHE A 351     -31.810  -8.923  -2.906  1.00 10.00      A   
ATOM   3318  HN  PHE A 351     -31.508  -9.832  -2.681  1.00 10.00      A   
ATOM   3319  CA  PHE A 351     -32.814  -8.742  -3.948  1.00 10.00      A   
ATOM   3320  CB  PHE A 351     -32.466  -9.577  -5.182  1.00 10.00      A   
ATOM   3321  CG  PHE A 351     -31.163  -9.185  -5.817  1.00 10.00      A   
ATOM   3322  CD1 PHE A 351     -30.055 -10.013  -5.735  1.00 10.00      A   
ATOM   3323  CD2 PHE A 351     -31.041  -7.981  -6.495  1.00 10.00      A   
ATOM   3324  CE1 PHE A 351     -28.853  -9.653  -6.313  1.00 10.00      A   
ATOM   3325  CE2 PHE A 351     -29.843  -7.614  -7.077  1.00 10.00      A   
ATOM   3326  CZ  PHE A 351     -28.748  -8.451  -6.986  1.00 10.00      A   
ATOM   3327  C   PHE A 351     -34.216  -9.069  -3.445  1.00 10.00      A   
ATOM   3328  O   PHE A 351     -35.141  -9.269  -4.229  1.00 10.00      A   
ATOM   3329  N   VAL A 352     -34.368  -9.118  -2.132  1.00 10.00      A   
ATOM   3330  HN  VAL A 352     -33.596  -8.942  -1.557  1.00 10.00      A   
ATOM   3331  CA  VAL A 352     -35.652  -9.415  -1.520  1.00 10.00      A   
ATOM   3332  CB  VAL A 352     -35.598 -10.730  -0.718  1.00 10.00      A   
ATOM   3333  CG1 VAL A 352     -36.984 -11.121  -0.238  1.00 10.00      A   
ATOM   3334  CG2 VAL A 352     -34.989 -11.845  -1.557  1.00 10.00      A   
ATOM   3335  C   VAL A 352     -36.058  -8.276  -0.593  1.00 10.00      A   
ATOM   3336  O   VAL A 352     -35.299  -7.898   0.297  1.00 10.00      A   
ATOM   3337  N   MET A 353     -37.238  -7.718  -0.822  1.00 10.00      A   
ATOM   3338  HN  MET A 353     -37.784  -8.044  -1.573  1.00 10.00      A   
ATOM   3339  CA  MET A 353     -37.741  -6.621  -0.002  1.00 10.00      A   
ATOM   3340  CB  MET A 353     -38.952  -5.972  -0.676  1.00 10.00      A   
ATOM   3341  CG  MET A 353     -39.424  -4.693  -0.006  1.00 10.00      A   
ATOM   3342  SD  MET A 353     -40.987  -4.091  -0.675  1.00 10.00      A   
ATOM   3343  CE  MET A 353     -41.205  -2.595   0.286  1.00 10.00      A   
ATOM   3344  C   MET A 353     -38.121  -7.121   1.390  1.00 10.00      A   
ATOM   3345  O   MET A 353     -37.975  -6.408   2.382  1.00 10.00      A   
ATOM   3346  N   GLU A 354     -38.607  -8.349   1.448  1.00 10.00      A   
ATOM   3347  HN  GLU A 354     -38.706  -8.858   0.618  1.00 10.00      A   
ATOM   3348  CA  GLU A 354     -39.010  -8.962   2.703  1.00 10.00      A   
ATOM   3349  CB  GLU A 354     -40.049 -10.053   2.444  1.00 10.00      A   
ATOM   3350  CG  GLU A 354     -41.461  -9.677   2.863  1.00 10.00      A   
ATOM   3351  CD  GLU A 354     -41.593  -9.512   4.360  1.00 10.00      A   
ATOM   3352  OE1 GLU A 354     -41.791 -10.532   5.058  1.00 10.00      A   
ATOM   3353  OE2 GLU A 354     -41.497  -8.368   4.850  1.00 10.00      A   
ATOM   3354  C   GLU A 354     -37.810  -9.541   3.447  1.00 10.00      A   
ATOM   3355  O   GLU A 354     -37.097 -10.396   2.919  1.00 10.00      A   
ATOM   3356  N   PRO A 355     -37.570  -9.065   4.680  1.00 10.00      A   
ATOM   3357  CA  PRO A 355     -36.457  -9.534   5.516  1.00 10.00      A   
ATOM   3358  CB  PRO A 355     -36.661  -8.789   6.839  1.00 10.00      A   
ATOM   3359  CG  PRO A 355     -37.461  -7.590   6.474  1.00 10.00      A   
ATOM   3360  CD  PRO A 355     -38.359  -8.021   5.352  1.00 10.00      A   
ATOM   3361  C   PRO A 355     -36.520 -11.040   5.751  1.00 10.00      A   
ATOM   3362  O   PRO A 355     -37.556 -11.577   6.155  1.00 10.00      A   
ATOM   3363  N   ASN A 356     -35.403 -11.712   5.497  1.00 10.00      A   
ATOM   3364  HN  ASN A 356     -34.615 -11.221   5.184  1.00 10.00      A   
ATOM   3365  CA  ASN A 356     -35.306 -13.159   5.666  1.00 10.00      A   
ATOM   3366  CB  ASN A 356     -34.373 -13.766   4.605  1.00 10.00      A   
ATOM   3367  CG  ASN A 356     -32.943 -13.253   4.696  1.00 10.00      A   
ATOM   3368  OD1 ASN A 356     -32.700 -12.120   5.114  1.00 10.00      A   
ATOM   3369  ND2 ASN A 356     -31.987 -14.078   4.292  1.00 10.00      A   
ATOM   3370 HD21 ASN A 356     -32.246 -14.965   3.965  1.00 10.00      A   
ATOM   3371 HD22 ASN A 356     -31.051 -13.763   4.328  1.00 10.00      A   
ATOM   3372  C   ASN A 356     -34.818 -13.521   7.067  1.00 10.00      A   
ATOM   3373  O   ASN A 356     -34.922 -14.668   7.499  1.00 10.00      A   
ATOM   3374  N   VAL A 357     -34.273 -12.534   7.765  1.00 10.00      A   
ATOM   3375  HN  VAL A 357     -34.206 -11.648   7.359  1.00 10.00      A   
ATOM   3376  CA  VAL A 357     -33.772 -12.725   9.120  1.00 10.00      A   
ATOM   3377  CB  VAL A 357     -32.228 -12.789   9.154  1.00 10.00      A   
ATOM   3378  CG1 VAL A 357     -31.724 -14.107   8.583  1.00 10.00      A   
ATOM   3379  CG2 VAL A 357     -31.626 -11.612   8.406  1.00 10.00      A   
ATOM   3380  C   VAL A 357     -34.240 -11.578  10.010  1.00 10.00      A   
ATOM   3381  O   VAL A 357     -34.799 -10.594   9.519  1.00 10.00      A   
ATOM   3382  N   ALA A 358     -34.025 -11.704  11.308  1.00 10.00      A   
ATOM   3383  HN  ALA A 358     -33.583 -12.523  11.647  1.00 10.00      A   
ATOM   3384  CA  ALA A 358     -34.428 -10.671  12.252  1.00 10.00      A   
ATOM   3385  CB  ALA A 358     -34.924 -11.291  13.548  1.00 10.00      A   
ATOM   3386  C   ALA A 358     -33.282  -9.704  12.522  1.00 10.00      A   
ATOM   3387  O   ALA A 358     -32.688  -9.708  13.600  1.00 10.00      A   
ATOM   3388  N   LEU A 359     -32.958  -8.903  11.523  1.00 10.00      A   
ATOM   3389  HN  LEU A 359     -33.447  -8.975  10.676  1.00 10.00      A   
ATOM   3390  CA  LEU A 359     -31.892  -7.921  11.645  1.00 10.00      A   
ATOM   3391  CB  LEU A 359     -30.805  -8.152  10.593  1.00 10.00      A   
ATOM   3392  CG  LEU A 359     -29.544  -7.294  10.748  1.00 10.00      A   
ATOM   3393  CD1 LEU A 359     -28.642  -7.847  11.839  1.00 10.00      A   
ATOM   3394  CD2 LEU A 359     -28.791  -7.163   9.434  1.00 10.00      A   
ATOM   3395  C   LEU A 359     -32.461  -6.524  11.488  1.00 10.00      A   
ATOM   3396  O   LEU A 359     -32.750  -6.084  10.370  1.00 10.00      A   
ATOM   3397  N   THR A 360     -32.639  -5.840  12.602  1.00 10.00      A   
ATOM   3398  HN  THR A 360     -32.397  -6.254  13.465  1.00 10.00      A   
ATOM   3399  CA  THR A 360     -33.178  -4.495  12.595  1.00 10.00      A   
ATOM   3400  CB  THR A 360     -34.376  -4.368  13.567  1.00 10.00      A   
ATOM   3401  OG1 THR A 360     -33.942  -4.555  14.925  1.00 10.00      A   
ATOM   3402  HG1 THR A 360     -33.513  -5.430  15.012  1.00 10.00      A   
ATOM   3403  CG2 THR A 360     -35.449  -5.396  13.237  1.00 10.00      A   
ATOM   3404  C   THR A 360     -32.097  -3.478  12.966  1.00 10.00      A   
ATOM   3405  O   THR A 360     -30.902  -3.759  12.856  1.00 10.00      A   
ATOM   3406  N   GLU A 361     -32.519  -2.299  13.397  1.00 10.00      A   
ATOM   3407  HN  GLU A 361     -33.490  -2.120  13.446  1.00 10.00      A   
ATOM   3408  CA  GLU A 361     -31.594  -1.253  13.794  1.00 10.00      A   
ATOM   3409  CB  GLU A 361     -32.263   0.119  13.653  1.00 10.00      A   
ATOM   3410  CG  GLU A 361     -33.401   0.366  14.636  1.00 10.00      A   
ATOM   3411  CD  GLU A 361     -34.762  -0.032  14.100  1.00 10.00      A   
ATOM   3412  OE1 GLU A 361     -35.690   0.800  14.165  1.00 10.00      A   
ATOM   3413  OE2 GLU A 361     -34.917  -1.178  13.628  1.00 10.00      A   
ATOM   3414  C   GLU A 361     -31.136  -1.469  15.237  1.00 10.00      A   
ATOM   3415  O   GLU A 361     -30.197  -0.824  15.713  1.00 10.00      A   
ATOM   3416  N   GLN A 362     -31.801  -2.400  15.920  1.00 10.00      A   
ATOM   3417  HN  GLN A 362     -32.513  -2.906  15.468  1.00 10.00      A   
ATOM   3418  CA  GLN A 362     -31.496  -2.706  17.311  1.00 10.00      A   
ATOM   3419  CB  GLN A 362     -32.490  -3.724  17.871  1.00 10.00      A   
ATOM   3420  CG  GLN A 362     -32.396  -3.919  19.377  1.00 10.00      A   
ATOM   3421  CD  GLN A 362     -32.757  -2.665  20.155  1.00 10.00      A   
ATOM   3422  OE1 GLN A 362     -33.587  -1.870  19.724  1.00 10.00      A   
ATOM   3423  NE2 GLN A 362     -32.140  -2.486  21.312  1.00 10.00      A   
ATOM   3424 HE21 GLN A 362     -31.490  -3.161  21.603  1.00 10.00      A   
ATOM   3425 HE22 GLN A 362     -32.358  -1.682  21.832  1.00 10.00      A   
ATOM   3426  C   GLN A 362     -30.067  -3.210  17.467  1.00 10.00      A   
ATOM   3427  O   GLN A 362     -29.358  -2.811  18.392  1.00 10.00      A   
ATOM   3428  N   GLY A 363     -29.660  -4.101  16.570  1.00 10.00      A   
ATOM   3429  HN  GLY A 363     -30.298  -4.424  15.890  1.00 10.00      A   
ATOM   3430  CA  GLY A 363     -28.315  -4.640  16.603  1.00 10.00      A   
ATOM   3431  C   GLY A 363     -27.261  -3.552  16.585  1.00 10.00      A   
ATOM   3432  O   GLY A 363     -26.332  -3.571  17.392  1.00 10.00      A   
ATOM   3433  N   LEU A 364     -27.424  -2.591  15.681  1.00 10.00      A   
ATOM   3434  HN  LEU A 364     -28.193  -2.637  15.073  1.00 10.00      A   
ATOM   3435  CA  LEU A 364     -26.488  -1.478  15.560  1.00 10.00      A   
ATOM   3436  CB  LEU A 364     -26.966  -0.496  14.487  1.00 10.00      A   
ATOM   3437  CG  LEU A 364     -25.937  -0.086  13.427  1.00 10.00      A   
ATOM   3438  CD1 LEU A 364     -26.526   0.947  12.476  1.00 10.00      A   
ATOM   3439  CD2 LEU A 364     -24.666   0.440  14.077  1.00 10.00      A   
ATOM   3440  C   LEU A 364     -26.331  -0.747  16.890  1.00 10.00      A   
ATOM   3441  O   LEU A 364     -25.213  -0.474  17.332  1.00 10.00      A   
ATOM   3442  N   VAL A 365     -27.459  -0.445  17.525  1.00 10.00      A   
ATOM   3443  HN  VAL A 365     -28.318  -0.699  17.121  1.00 10.00      A   
ATOM   3444  CA  VAL A 365     -27.459   0.252  18.806  1.00 10.00      A   
ATOM   3445  CB  VAL A 365     -28.893   0.639  19.238  1.00 10.00      A   
ATOM   3446  CG1 VAL A 365     -28.865   1.436  20.533  1.00 10.00      A   
ATOM   3447  CG2 VAL A 365     -29.592   1.430  18.143  1.00 10.00      A   
ATOM   3448  C   VAL A 365     -26.824  -0.612  19.895  1.00 10.00      A   
ATOM   3449  O   VAL A 365     -25.981  -0.145  20.656  1.00 10.00      A   
ATOM   3450  N   SER A 366     -27.215  -1.880  19.939  1.00 10.00      A   
ATOM   3451  HN  SER A 366     -27.869  -2.200  19.278  1.00 10.00      A   
ATOM   3452  CA  SER A 366     -26.707  -2.813  20.939  1.00 10.00      A   
ATOM   3453  CB  SER A 366     -27.397  -4.170  20.796  1.00 10.00      A   
ATOM   3454  OG  SER A 366     -28.806  -4.016  20.725  1.00 10.00      A   
ATOM   3455  HG  SER A 366     -29.053  -3.697  19.845  1.00 10.00      A   
ATOM   3456  C   SER A 366     -25.182  -2.968  20.888  1.00 10.00      A   
ATOM   3457  O   SER A 366     -24.512  -2.931  21.923  1.00 10.00      A   
ATOM   3458  N   VAL A 367     -24.635  -3.128  19.688  1.00 10.00      A   
ATOM   3459  HN  VAL A 367     -25.213  -3.138  18.891  1.00 10.00      A   
ATOM   3460  CA  VAL A 367     -23.192  -3.297  19.532  1.00 10.00      A   
ATOM   3461  CB  VAL A 367     -22.797  -3.784  18.122  1.00 10.00      A   
ATOM   3462  CG1 VAL A 367     -21.330  -4.180  18.085  1.00 10.00      A   
ATOM   3463  CG2 VAL A 367     -23.659  -4.963  17.706  1.00 10.00      A   
ATOM   3464  C   VAL A 367     -22.442  -2.013  19.878  1.00 10.00      A   
ATOM   3465  O   VAL A 367     -21.420  -2.047  20.563  1.00 10.00      A   
ATOM   3466  N   SER A 368     -22.968  -0.881  19.432  1.00 10.00      A   
ATOM   3467  HN  SER A 368     -23.799  -0.913  18.904  1.00 10.00      A   
ATOM   3468  CA  SER A 368     -22.336   0.408  19.701  1.00 10.00      A   
ATOM   3469  CB  SER A 368     -23.025   1.511  18.903  1.00 10.00      A   
ATOM   3470  OG  SER A 368     -23.072   1.180  17.527  1.00 10.00      A   
ATOM   3471  HG  SER A 368     -23.861   0.652  17.350  1.00 10.00      A   
ATOM   3472  C   SER A 368     -22.358   0.739  21.193  1.00 10.00      A   
ATOM   3473  O   SER A 368     -21.462   1.416  21.705  1.00 10.00      A   
ATOM   3474  N   MET A 369     -23.376   0.245  21.880  1.00 10.00      A   
ATOM   3475  HN  MET A 369     -24.058  -0.281  21.409  1.00 10.00      A   
ATOM   3476  CA  MET A 369     -23.528   0.475  23.308  1.00 10.00      A   
ATOM   3477  CB  MET A 369     -24.988   0.255  23.714  1.00 10.00      A   
ATOM   3478  CG  MET A 369     -25.420   1.016  24.955  1.00 10.00      A   
ATOM   3479  SD  MET A 369     -27.132   0.671  25.407  1.00 10.00      A   
ATOM   3480  CE  MET A 369     -27.427   1.984  26.586  1.00 10.00      A   
ATOM   3481  C   MET A 369     -22.626  -0.455  24.107  1.00 10.00      A   
ATOM   3482  O   MET A 369     -22.237  -0.141  25.229  1.00 10.00      A   
ATOM   3483  N   GLY A 370     -22.287  -1.594  23.516  1.00 10.00      A   
ATOM   3484  HN  GLY A 370     -22.617  -1.782  22.611  1.00 10.00      A   
ATOM   3485  CA  GLY A 370     -21.440  -2.557  24.190  1.00 10.00      A   
ATOM   3486  C   GLY A 370     -19.967  -2.352  23.902  1.00 10.00      A   
ATOM   3487  O   GLY A 370     -19.158  -2.270  24.829  1.00 10.00      A   
ATOM   3488  N   CYS A 371     -19.619  -2.265  22.623  1.00 10.00      A   
ATOM   3489  HN  CYS A 371     -20.319  -2.321  21.931  1.00 10.00      A   
ATOM   3490  CA  CYS A 371     -18.235  -2.080  22.208  1.00 10.00      A   
ATOM   3491  CB  CYS A 371     -18.002  -2.734  20.845  1.00 10.00      A   
ATOM   3492  SG  CYS A 371     -18.697  -4.396  20.699  1.00 10.00      A   
ATOM   3493  HG  CYS A 371     -18.110  -5.163  21.614  1.00 10.00      A   
ATOM   3494  C   CYS A 371     -17.868  -0.601  22.153  1.00 10.00      A   
ATOM   3495  O   CYS A 371     -18.361   0.143  21.304  1.00 10.00      A   
ATOM   3496  N   PRO A 372     -16.982  -0.155  23.056  1.00 10.00      A   
ATOM   3497  CA  PRO A 372     -16.549   1.240  23.119  1.00 10.00      A   
ATOM   3498  CB  PRO A 372     -16.084   1.373  24.566  1.00 10.00      A   
ATOM   3499  CG  PRO A 372     -15.547   0.022  24.906  1.00 10.00      A   
ATOM   3500  CD  PRO A 372     -16.342  -0.976  24.104  1.00 10.00      A   
ATOM   3501  C   PRO A 372     -15.394   1.542  22.165  1.00 10.00      A   
ATOM   3502  O   PRO A 372     -14.900   2.669  22.112  1.00 10.00      A   
ATOM   3503  N   LYS A 373     -14.965   0.529  21.417  1.00 10.00      A   
ATOM   3504  HN  LYS A 373     -15.393  -0.346  21.515  1.00 10.00      A   
ATOM   3505  CA  LYS A 373     -13.867   0.681  20.468  1.00 10.00      A   
ATOM   3506  CB  LYS A 373     -12.899  -0.496  20.602  1.00 10.00      A   
ATOM   3507  CG  LYS A 373     -12.102  -0.505  21.896  1.00 10.00      A   
ATOM   3508  CD  LYS A 373     -11.104   0.641  21.939  1.00 10.00      A   
ATOM   3509  CE  LYS A 373     -10.183   0.537  23.144  1.00 10.00      A   
ATOM   3510  NZ  LYS A 373      -9.047  -0.402  22.915  1.00 10.00      A   
ATOM   3511  HZ1 LYS A 373      -8.443  -0.062  22.138  1.00 10.00      A   
ATOM   3512  HZ2 LYS A 373      -9.400  -1.354  22.668  1.00 10.00      A   
ATOM   3513  HZ3 LYS A 373      -8.471  -0.475  23.775  1.00 10.00      A   
ATOM   3514  C   LYS A 373     -14.382   0.752  19.036  1.00 10.00      A   
ATOM   3515  O   LYS A 373     -13.602   0.861  18.093  1.00 10.00      A   
ATOM   3516  N   LEU A 374     -15.694   0.683  18.878  1.00 10.00      A   
ATOM   3517  HN  LEU A 374     -16.263   0.609  19.669  1.00 10.00      A   
ATOM   3518  CA  LEU A 374     -16.308   0.722  17.555  1.00 10.00      A   
ATOM   3519  CB  LEU A 374     -17.796   0.384  17.637  1.00 10.00      A   
ATOM   3520  CG  LEU A 374     -18.183  -1.081  17.444  1.00 10.00      A   
ATOM   3521  CD1 LEU A 374     -19.694  -1.212  17.380  1.00 10.00      A   
ATOM   3522  CD2 LEU A 374     -17.544  -1.648  16.186  1.00 10.00      A   
ATOM   3523  C   LEU A 374     -16.136   2.081  16.896  1.00 10.00      A   
ATOM   3524  O   LEU A 374     -16.533   3.102  17.459  1.00 10.00      A   
ATOM   3525  N   GLU A 375     -15.539   2.087  15.709  1.00 10.00      A   
ATOM   3526  HN  GLU A 375     -15.217   1.240  15.332  1.00 10.00      A   
ATOM   3527  CA  GLU A 375     -15.327   3.324  14.968  1.00 10.00      A   
ATOM   3528  CB  GLU A 375     -13.929   3.883  15.230  1.00 10.00      A   
ATOM   3529  CG  GLU A 375     -12.792   3.003  14.740  1.00 10.00      A   
ATOM   3530  CD  GLU A 375     -11.479   3.752  14.709  1.00 10.00      A   
ATOM   3531  OE1 GLU A 375     -11.477   4.935  14.302  1.00 10.00      A   
ATOM   3532  OE2 GLU A 375     -10.445   3.174  15.093  1.00 10.00      A   
ATOM   3533  C   GLU A 375     -15.541   3.129  13.467  1.00 10.00      A   
ATOM   3534  O   GLU A 375     -15.512   4.092  12.694  1.00 10.00      A   
ATOM   3535  N   SER A 376     -15.750   1.885  13.058  1.00 10.00      A   
ATOM   3536  HN  SER A 376     -15.758   1.158  13.714  1.00 10.00      A   
ATOM   3537  CA  SER A 376     -15.969   1.568  11.655  1.00 10.00      A   
ATOM   3538  CB  SER A 376     -14.654   1.126  11.007  1.00 10.00      A   
ATOM   3539  OG  SER A 376     -13.619   1.026  11.974  1.00 10.00      A   
ATOM   3540  HG  SER A 376     -13.726   0.209  12.471  1.00 10.00      A   
ATOM   3541  C   SER A 376     -17.018   0.468  11.522  1.00 10.00      A   
ATOM   3542  O   SER A 376     -16.745  -0.699  11.798  1.00 10.00      A   
ATOM   3543  N   VAL A 377     -18.225   0.838  11.116  1.00 10.00      A   
ATOM   3544  HN  VAL A 377     -18.395   1.779  10.897  1.00 10.00      A   
ATOM   3545  CA  VAL A 377     -19.299  -0.135  10.980  1.00 10.00      A   
ATOM   3546  CB  VAL A 377     -20.377   0.037  12.082  1.00 10.00      A   
ATOM   3547  CG1 VAL A 377     -21.394  -1.095  12.036  1.00 10.00      A   
ATOM   3548  CG2 VAL A 377     -19.744   0.125  13.464  1.00 10.00      A   
ATOM   3549  C   VAL A 377     -19.965  -0.058   9.609  1.00 10.00      A   
ATOM   3550  O   VAL A 377     -20.174   1.025   9.067  1.00 10.00      A   
ATOM   3551  N   LEU A 378     -20.261  -1.226   9.056  1.00 10.00      A   
ATOM   3552  HN  LEU A 378     -20.027  -2.050   9.543  1.00 10.00      A   
ATOM   3553  CA  LEU A 378     -20.939  -1.346   7.772  1.00 10.00      A   
ATOM   3554  CB  LEU A 378     -20.071  -2.133   6.783  1.00 10.00      A   
ATOM   3555  CG  LEU A 378     -20.594  -2.271   5.350  1.00 10.00      A   
ATOM   3556  CD1 LEU A 378     -19.447  -2.153   4.360  1.00 10.00      A   
ATOM   3557  CD2 LEU A 378     -21.298  -3.606   5.164  1.00 10.00      A   
ATOM   3558  C   LEU A 378     -22.250  -2.071   8.032  1.00 10.00      A   
ATOM   3559  O   LEU A 378     -22.252  -3.268   8.336  1.00 10.00      A   
ATOM   3560  N   TYR A 379     -23.353  -1.348   7.938  1.00 10.00      A   
ATOM   3561  HN  TYR A 379     -23.291  -0.404   7.657  1.00 10.00      A   
ATOM   3562  CA  TYR A 379     -24.656  -1.923   8.229  1.00 10.00      A   
ATOM   3563  CB  TYR A 379     -25.274  -1.195   9.427  1.00 10.00      A   
ATOM   3564  CG  TYR A 379     -26.073  -2.071  10.368  1.00 10.00      A   
ATOM   3565  CD1 TYR A 379     -25.437  -2.966  11.216  1.00 10.00      A   
ATOM   3566  CD2 TYR A 379     -27.460  -1.983  10.431  1.00 10.00      A   
ATOM   3567  CE1 TYR A 379     -26.155  -3.748  12.099  1.00 10.00      A   
ATOM   3568  CE2 TYR A 379     -28.188  -2.765  11.309  1.00 10.00      A   
ATOM   3569  CZ  TYR A 379     -27.529  -3.645  12.143  1.00 10.00      A   
ATOM   3570  OH  TYR A 379     -28.239  -4.412  13.040  1.00 10.00      A   
ATOM   3571  HH  TYR A 379     -29.180  -4.392  12.815  1.00 10.00      A   
ATOM   3572  C   TYR A 379     -25.617  -1.864   7.048  1.00 10.00      A   
ATOM   3573  O   TYR A 379     -25.846  -0.806   6.461  1.00 10.00      A   
ATOM   3574  N   PHE A 380     -26.164  -3.019   6.710  1.00 10.00      A   
ATOM   3575  HN  PHE A 380     -25.894  -3.824   7.193  1.00 10.00      A   
ATOM   3576  CA  PHE A 380     -27.149  -3.142   5.643  1.00 10.00      A   
ATOM   3577  CB  PHE A 380     -26.660  -4.124   4.574  1.00 10.00      A   
ATOM   3578  CG  PHE A 380     -25.874  -3.494   3.458  1.00 10.00      A   
ATOM   3579  CD1 PHE A 380     -24.563  -3.099   3.649  1.00 10.00      A   
ATOM   3580  CD2 PHE A 380     -26.452  -3.304   2.212  1.00 10.00      A   
ATOM   3581  CE1 PHE A 380     -23.839  -2.526   2.621  1.00 10.00      A   
ATOM   3582  CE2 PHE A 380     -25.735  -2.731   1.179  1.00 10.00      A   
ATOM   3583  CZ  PHE A 380     -24.426  -2.343   1.384  1.00 10.00      A   
ATOM   3584  C   PHE A 380     -28.439  -3.664   6.266  1.00 10.00      A   
ATOM   3585  O   PHE A 380     -28.445  -4.735   6.873  1.00 10.00      A   
ATOM   3586  N   CYS A 381     -29.522  -2.914   6.140  1.00 10.00      A   
ATOM   3587  HN  CYS A 381     -29.478  -2.073   5.637  1.00 10.00      A   
ATOM   3588  CA  CYS A 381     -30.783  -3.328   6.730  1.00 10.00      A   
ATOM   3589  CB  CYS A 381     -30.944  -2.697   8.118  1.00 10.00      A   
ATOM   3590  SG  CYS A 381     -30.641  -0.914   8.172  1.00 10.00      A   
ATOM   3591  HG  CYS A 381     -31.679  -0.344   8.778  1.00 10.00      A   
ATOM   3592  C   CYS A 381     -31.976  -2.987   5.845  1.00 10.00      A   
ATOM   3593  O   CYS A 381     -31.830  -2.352   4.803  1.00 10.00      A   
ATOM   3594  N   ARG A 382     -33.154  -3.435   6.255  1.00 10.00      A   
ATOM   3595  HN  ARG A 382     -33.201  -3.977   7.070  1.00 10.00      A   
ATOM   3596  CA  ARG A 382     -34.380  -3.167   5.513  1.00 10.00      A   
ATOM   3597  CB  ARG A 382     -35.178  -4.457   5.299  1.00 10.00      A   
ATOM   3598  CG  ARG A 382     -34.464  -5.516   4.485  1.00 10.00      A   
ATOM   3599  CD  ARG A 382     -33.936  -6.634   5.366  1.00 10.00      A   
ATOM   3600  NE  ARG A 382     -33.198  -7.619   4.588  1.00 10.00      A   
ATOM   3601  HE  ARG A 382     -33.217  -7.516   3.611  1.00 10.00      A   
ATOM   3602  CZ  ARG A 382     -32.501  -8.623   5.110  1.00 10.00      A   
ATOM   3603  NH1 ARG A 382     -32.447  -8.801   6.425  1.00 10.00      A   
ATOM   3604 HH11 ARG A 382     -32.950  -8.146   7.066  1.00 10.00      A   
ATOM   3605 HH12 ARG A 382     -31.892  -9.589   6.823  1.00 10.00      A   
ATOM   3606  NH2 ARG A 382     -31.856  -9.455   4.307  1.00 10.00      A   
ATOM   3607 HH21 ARG A 382     -31.297 -10.253   4.715  1.00 10.00      A   
ATOM   3608 HH22 ARG A 382     -31.890  -9.323   3.275  1.00 10.00      A   
ATOM   3609  C   ARG A 382     -35.242  -2.158   6.257  1.00 10.00      A   
ATOM   3610  O   ARG A 382     -36.395  -1.922   5.898  1.00 10.00      A   
ATOM   3611  N   GLN A 383     -34.671  -1.563   7.293  1.00 10.00      A   
ATOM   3612  HN  GLN A 383     -33.741  -1.771   7.508  1.00 10.00      A   
ATOM   3613  CA  GLN A 383     -35.380  -0.589   8.105  1.00 10.00      A   
ATOM   3614  CB  GLN A 383     -36.373  -1.294   9.033  1.00 10.00      A   
ATOM   3615  CG  GLN A 383     -35.736  -2.328   9.949  1.00 10.00      A   
ATOM   3616  CD  GLN A 383     -36.751  -3.031  10.821  1.00 10.00      A   
ATOM   3617  OE1 GLN A 383     -37.402  -3.975  10.385  1.00 10.00      A   
ATOM   3618  NE2 GLN A 383     -36.880  -2.595  12.059  1.00 10.00      A   
ATOM   3619 HE21 GLN A 383     -36.314  -1.841  12.356  1.00 10.00      A   
ATOM   3620 HE22 GLN A 383     -37.539  -3.037  12.637  1.00 10.00      A   
ATOM   3621  C   GLN A 383     -34.401   0.231   8.931  1.00 10.00      A   
ATOM   3622  O   GLN A 383     -33.303  -0.232   9.244  1.00 10.00      A   
ATOM   3623  N   MET A 384     -34.796   1.451   9.256  1.00 10.00      A   
ATOM   3624  HN  MET A 384     -35.667   1.773   8.935  1.00 10.00      A   
ATOM   3625  CA  MET A 384     -33.977   2.343  10.057  1.00 10.00      A   
ATOM   3626  CB  MET A 384     -32.846   2.947   9.218  1.00 10.00      A   
ATOM   3627  CG  MET A 384     -31.880   3.816  10.009  1.00 10.00      A   
ATOM   3628  SD  MET A 384     -31.268   3.002  11.499  1.00 10.00      A   
ATOM   3629  CE  MET A 384     -30.299   1.672  10.794  1.00 10.00      A   
ATOM   3630  C   MET A 384     -34.843   3.442  10.648  1.00 10.00      A   
ATOM   3631  O   MET A 384     -35.786   3.911  10.008  1.00 10.00      A   
ATOM   3632  N   THR A 385     -34.539   3.830  11.873  1.00 10.00      A   
ATOM   3633  HN  THR A 385     -33.790   3.406  12.338  1.00 10.00      A   
ATOM   3634  CA  THR A 385     -35.280   4.873  12.547  1.00 10.00      A   
ATOM   3635  CB  THR A 385     -35.994   4.337  13.802  1.00 10.00      A   
ATOM   3636  OG1 THR A 385     -35.158   3.379  14.470  1.00 10.00      A   
ATOM   3637  HG1 THR A 385     -35.412   2.478  14.201  1.00 10.00      A   
ATOM   3638  CG2 THR A 385     -37.312   3.685  13.427  1.00 10.00      A   
ATOM   3639  C   THR A 385     -34.355   6.009  12.949  1.00 10.00      A   
ATOM   3640  O   THR A 385     -33.155   5.803  13.153  1.00 10.00      A   
ATOM   3641  N   ASN A 386     -34.914   7.203  13.058  1.00 10.00      A   
ATOM   3642  HN  ASN A 386     -35.878   7.298  12.869  1.00 10.00      A   
ATOM   3643  CA  ASN A 386     -34.148   8.375  13.450  1.00 10.00      A   
ATOM   3644  CB  ASN A 386     -35.005   9.637  13.333  1.00 10.00      A   
ATOM   3645  CG  ASN A 386     -34.951  10.260  11.951  1.00 10.00      A   
ATOM   3646  OD1 ASN A 386     -33.874  10.416  11.370  1.00 10.00      A   
ATOM   3647  ND2 ASN A 386     -36.111  10.609  11.408  1.00 10.00      A   
ATOM   3648 HD21 ASN A 386     -36.931  10.451  11.922  1.00 10.00      A   
ATOM   3649 HD22 ASN A 386     -36.105  11.007  10.507  1.00 10.00      A   
ATOM   3650  C   ASN A 386     -33.653   8.209  14.878  1.00 10.00      A   
ATOM   3651  O   ASN A 386     -32.510   8.541  15.192  1.00 10.00      A   
ATOM   3652  N   ALA A 387     -34.520   7.669  15.733  1.00 10.00      A   
ATOM   3653  HN  ALA A 387     -35.416   7.423  15.408  1.00 10.00      A   
ATOM   3654  CA  ALA A 387     -34.190   7.443  17.136  1.00 10.00      A   
ATOM   3655  CB  ALA A 387     -35.349   6.765  17.850  1.00 10.00      A   
ATOM   3656  C   ALA A 387     -32.928   6.606  17.284  1.00 10.00      A   
ATOM   3657  O   ALA A 387     -32.056   6.920  18.097  1.00 10.00      A   
ATOM   3658  N   ALA A 388     -32.832   5.544  16.489  1.00 10.00      A   
ATOM   3659  HN  ALA A 388     -33.554   5.356  15.854  1.00 10.00      A   
ATOM   3660  CA  ALA A 388     -31.678   4.658  16.534  1.00 10.00      A   
ATOM   3661  CB  ALA A 388     -31.888   3.459  15.623  1.00 10.00      A   
ATOM   3662  C   ALA A 388     -30.407   5.407  16.153  1.00 10.00      A   
ATOM   3663  O   ALA A 388     -29.425   5.392  16.896  1.00 10.00      A   
ATOM   3664  N   LEU A 389     -30.449   6.088  15.012  1.00 10.00      A   
ATOM   3665  HN  LEU A 389     -31.279   6.076  14.483  1.00 10.00      A   
ATOM   3666  CA  LEU A 389     -29.305   6.849  14.516  1.00 10.00      A   
ATOM   3667  CB  LEU A 389     -29.651   7.535  13.192  1.00 10.00      A   
ATOM   3668  CG  LEU A 389     -29.914   6.609  12.004  1.00 10.00      A   
ATOM   3669  CD1 LEU A 389     -30.358   7.407  10.790  1.00 10.00      A   
ATOM   3670  CD2 LEU A 389     -28.679   5.780  11.684  1.00 10.00      A   
ATOM   3671  C   LEU A 389     -28.828   7.880  15.533  1.00 10.00      A   
ATOM   3672  O   LEU A 389     -27.640   7.951  15.840  1.00 10.00      A   
ATOM   3673  N   ILE A 390     -29.760   8.662  16.064  1.00 10.00      A   
ATOM   3674  HN  ILE A 390     -30.697   8.549  15.784  1.00 10.00      A   
ATOM   3675  CA  ILE A 390     -29.431   9.686  17.048  1.00 10.00      A   
ATOM   3676  CB  ILE A 390     -30.672  10.511  17.449  1.00 10.00      A   
ATOM   3677  CG1 ILE A 390     -31.253  11.207  16.218  1.00 10.00      A   
ATOM   3678  CG2 ILE A 390     -30.315  11.541  18.513  1.00 10.00      A   
ATOM   3679  CD1 ILE A 390     -32.680  11.678  16.392  1.00 10.00      A   
ATOM   3680  C   ILE A 390     -28.785   9.064  18.286  1.00 10.00      A   
ATOM   3681  O   ILE A 390     -27.815   9.599  18.832  1.00 10.00      A   
ATOM   3682  N   THR A 391     -29.313   7.924  18.711  1.00 10.00      A   
ATOM   3683  HN  THR A 391     -30.083   7.548  18.233  1.00 10.00      A   
ATOM   3684  CA  THR A 391     -28.779   7.222  19.872  1.00 10.00      A   
ATOM   3685  CB  THR A 391     -29.654   6.019  20.281  1.00 10.00      A   
ATOM   3686  OG1 THR A 391     -31.000   6.462  20.489  1.00 10.00      A   
ATOM   3687  HG1 THR A 391     -31.445   6.551  19.631  1.00 10.00      A   
ATOM   3688  CG2 THR A 391     -29.134   5.391  21.567  1.00 10.00      A   
ATOM   3689  C   THR A 391     -27.347   6.757  19.611  1.00 10.00      A   
ATOM   3690  O   THR A 391     -26.465   6.955  20.443  1.00 10.00      A   
ATOM   3691  N   ILE A 392     -27.118   6.164  18.438  1.00 10.00      A   
ATOM   3692  HN  ILE A 392     -27.869   6.042  17.809  1.00 10.00      A   
ATOM   3693  CA  ILE A 392     -25.789   5.681  18.059  1.00 10.00      A   
ATOM   3694  CB  ILE A 392     -25.831   4.906  16.726  1.00 10.00      A   
ATOM   3695  CG1 ILE A 392     -26.785   3.717  16.839  1.00 10.00      A   
ATOM   3696  CG2 ILE A 392     -24.443   4.421  16.335  1.00 10.00      A   
ATOM   3697  CD1 ILE A 392     -27.190   3.140  15.504  1.00 10.00      A   
ATOM   3698  C   ILE A 392     -24.801   6.843  17.947  1.00 10.00      A   
ATOM   3699  O   ILE A 392     -23.617   6.700  18.260  1.00 10.00      A   
ATOM   3700  N   ALA A 393     -25.298   7.993  17.509  1.00 10.00      A   
ATOM   3701  HN  ALA A 393     -26.248   8.039  17.265  1.00 10.00      A   
ATOM   3702  CA  ALA A 393     -24.473   9.186  17.369  1.00 10.00      A   
ATOM   3703  CB  ALA A 393     -25.289  10.320  16.771  1.00 10.00      A   
ATOM   3704  C   ALA A 393     -23.919   9.601  18.723  1.00 10.00      A   
ATOM   3705  O   ALA A 393     -22.729   9.877  18.860  1.00 10.00      A   
ATOM   3706  N   ARG A 394     -24.790   9.623  19.724  1.00 10.00      A   
ATOM   3707  HN  ARG A 394     -25.726   9.378  19.549  1.00 10.00      A   
ATOM   3708  CA  ARG A 394     -24.388   9.994  21.075  1.00 10.00      A   
ATOM   3709  CB  ARG A 394     -25.602  10.433  21.904  1.00 10.00      A   
ATOM   3710  CG  ARG A 394     -26.506  11.441  21.210  1.00 10.00      A   
ATOM   3711  CD  ARG A 394     -27.559  11.997  22.156  1.00 10.00      A   
ATOM   3712  NE  ARG A 394     -27.073  13.155  22.902  1.00 10.00      A   
ATOM   3713  HE  ARG A 394     -26.146  13.125  23.228  1.00 10.00      A   
ATOM   3714  CZ  ARG A 394     -27.802  14.238  23.163  1.00 10.00      A   
ATOM   3715  NH1 ARG A 394     -29.058  14.319  22.742  1.00 10.00      A   
ATOM   3716 HH11 ARG A 394     -29.482  13.536  22.198  1.00 10.00      A   
ATOM   3717 HH12 ARG A 394     -29.627  15.169  22.953  1.00 10.00      A   
ATOM   3718  NH2 ARG A 394     -27.267  15.238  23.846  1.00 10.00      A   
ATOM   3719 HH21 ARG A 394     -27.832  16.090  24.058  1.00 10.00      A   
ATOM   3720 HH22 ARG A 394     -26.277  15.178  24.174  1.00 10.00      A   
ATOM   3721  C   ARG A 394     -23.680   8.824  21.754  1.00 10.00      A   
ATOM   3722  O   ARG A 394     -22.996   8.997  22.760  1.00 10.00      A   
ATOM   3723  N   ASN A 395     -23.850   7.634  21.186  1.00 10.00      A   
ATOM   3724  HN  ASN A 395     -24.409   7.570  20.382  1.00 10.00      A   
ATOM   3725  CA  ASN A 395     -23.239   6.419  21.717  1.00 10.00      A   
ATOM   3726  CB  ASN A 395     -23.971   5.180  21.192  1.00 10.00      A   
ATOM   3727  CG  ASN A 395     -24.759   4.452  22.261  1.00 10.00      A   
ATOM   3728  OD1 ASN A 395     -24.853   3.225  22.253  1.00 10.00      A   
ATOM   3729  ND2 ASN A 395     -25.343   5.200  23.181  1.00 10.00      A   
ATOM   3730 HD21 ASN A 395     -25.235   6.175  23.128  1.00 10.00      A   
ATOM   3731 HD22 ASN A 395     -25.865   4.751  23.879  1.00 10.00      A   
ATOM   3732  C   ASN A 395     -21.770   6.327  21.336  1.00 10.00      A   
ATOM   3733  O   ASN A 395     -20.902   6.200  22.196  1.00 10.00      A   
ATOM   3734  N   ARG A 396     -21.496   6.391  20.041  1.00 10.00      A   
ATOM   3735  HN  ARG A 396     -22.233   6.513  19.400  1.00 10.00      A   
ATOM   3736  CA  ARG A 396     -20.127   6.300  19.545  1.00 10.00      A   
ATOM   3737  CB  ARG A 396     -19.934   5.033  18.704  1.00 10.00      A   
ATOM   3738  CG  ARG A 396     -20.198   3.731  19.443  1.00 10.00      A   
ATOM   3739  CD  ARG A 396     -18.922   3.133  20.016  1.00 10.00      A   
ATOM   3740  NE  ARG A 396     -18.274   4.019  20.982  1.00 10.00      A   
ATOM   3741  HE  ARG A 396     -17.596   4.645  20.635  1.00 10.00      A   
ATOM   3742  CZ  ARG A 396     -18.543   4.025  22.288  1.00 10.00      A   
ATOM   3743  NH1 ARG A 396     -19.457   3.197  22.793  1.00 10.00      A   
ATOM   3744 HH11 ARG A 396     -19.973   2.536  22.167  1.00 10.00      A   
ATOM   3745 HH12 ARG A 396     -19.663   3.201  23.815  1.00 10.00      A   
ATOM   3746  NH2 ARG A 396     -17.892   4.855  23.091  1.00 10.00      A   
ATOM   3747 HH21 ARG A 396     -17.170   5.503  22.708  1.00 10.00      A   
ATOM   3748 HH22 ARG A 396     -18.096   4.867  24.115  1.00 10.00      A   
ATOM   3749  C   ARG A 396     -19.754   7.529  18.718  1.00 10.00      A   
ATOM   3750  O   ARG A 396     -19.830   7.503  17.490  1.00 10.00      A   
ATOM   3751  N   PRO A 397     -19.347   8.622  19.384  1.00 10.00      A   
ATOM   3752  CA  PRO A 397     -18.950   9.866  18.711  1.00 10.00      A   
ATOM   3753  CB  PRO A 397     -18.980  10.913  19.838  1.00 10.00      A   
ATOM   3754  CG  PRO A 397     -19.542  10.214  21.035  1.00 10.00      A   
ATOM   3755  CD  PRO A 397     -19.257   8.755  20.841  1.00 10.00      A   
ATOM   3756  C   PRO A 397     -17.538   9.757  18.141  1.00 10.00      A   
ATOM   3757  O   PRO A 397     -17.037  10.676  17.498  1.00 10.00      A   
ATOM   3758  N   ASN A 398     -16.909   8.616  18.385  1.00 10.00      A   
ATOM   3759  HN  ASN A 398     -17.372   7.925  18.899  1.00 10.00      A   
ATOM   3760  CA  ASN A 398     -15.557   8.352  17.915  1.00 10.00      A   
ATOM   3761  CB  ASN A 398     -14.801   7.503  18.948  1.00 10.00      A   
ATOM   3762  CG  ASN A 398     -15.375   6.105  19.094  1.00 10.00      A   
ATOM   3763  OD1 ASN A 398     -16.346   5.895  19.822  1.00 10.00      A   
ATOM   3764  ND2 ASN A 398     -14.779   5.140  18.414  1.00 10.00      A   
ATOM   3765 HD21 ASN A 398     -14.008   5.374  17.856  1.00 10.00      A   
ATOM   3766 HD22 ASN A 398     -15.143   4.229  18.484  1.00 10.00      A   
ATOM   3767  C   ASN A 398     -15.590   7.632  16.573  1.00 10.00      A   
ATOM   3768  O   ASN A 398     -14.552   7.204  16.062  1.00 10.00      A   
ATOM   3769  N   MET A 399     -16.791   7.494  16.020  1.00 10.00      A   
ATOM   3770  HN  MET A 399     -17.573   7.861  16.486  1.00 10.00      A   
ATOM   3771  CA  MET A 399     -16.987   6.824  14.738  1.00 10.00      A   
ATOM   3772  CB  MET A 399     -18.484   6.677  14.444  1.00 10.00      A   
ATOM   3773  CG  MET A 399     -18.813   5.801  13.246  1.00 10.00      A   
ATOM   3774  SD  MET A 399     -18.763   4.039  13.629  1.00 10.00      A   
ATOM   3775  CE  MET A 399     -20.018   3.929  14.904  1.00 10.00      A   
ATOM   3776  C   MET A 399     -16.301   7.595  13.611  1.00 10.00      A   
ATOM   3777  O   MET A 399     -16.635   8.748  13.342  1.00 10.00      A   
ATOM   3778  N   THR A 400     -15.337   6.953  12.962  1.00 10.00      A   
ATOM   3779  HN  THR A 400     -15.109   6.033  13.223  1.00 10.00      A   
ATOM   3780  CA  THR A 400     -14.603   7.579  11.878  1.00 10.00      A   
ATOM   3781  CB  THR A 400     -13.112   7.184  11.929  1.00 10.00      A   
ATOM   3782  OG1 THR A 400     -13.001   5.808  12.325  1.00 10.00      A   
ATOM   3783  HG1 THR A 400     -12.477   5.745  13.144  1.00 10.00      A   
ATOM   3784  CG2 THR A 400     -12.362   8.051  12.928  1.00 10.00      A   
ATOM   3785  C   THR A 400     -15.191   7.188  10.524  1.00 10.00      A   
ATOM   3786  O   THR A 400     -15.109   7.946   9.555  1.00 10.00      A   
ATOM   3787  N   ARG A 401     -15.794   6.008  10.460  1.00 10.00      A   
ATOM   3788  HN  ARG A 401     -15.847   5.450  11.268  1.00 10.00      A   
ATOM   3789  CA  ARG A 401     -16.387   5.518   9.230  1.00 10.00      A   
ATOM   3790  CB  ARG A 401     -15.496   4.443   8.599  1.00 10.00      A   
ATOM   3791  CG  ARG A 401     -14.246   4.981   7.920  1.00 10.00      A   
ATOM   3792  CD  ARG A 401     -13.039   4.106   8.217  1.00 10.00      A   
ATOM   3793  NE  ARG A 401     -12.700   4.100   9.641  1.00 10.00      A   
ATOM   3794  HE  ARG A 401     -13.351   4.494  10.261  1.00 10.00      A   
ATOM   3795  CZ  ARG A 401     -11.579   3.581  10.136  1.00 10.00      A   
ATOM   3796  NH1 ARG A 401     -10.685   3.022   9.330  1.00 10.00      A   
ATOM   3797 HH11 ARG A 401      -9.806   2.624   9.722  1.00 10.00      A   
ATOM   3798 HH12 ARG A 401     -10.850   2.981   8.293  1.00 10.00      A   
ATOM   3799  NH2 ARG A 401     -11.347   3.638  11.441  1.00 10.00      A   
ATOM   3800 HH21 ARG A 401     -10.470   3.232  11.839  1.00 10.00      A   
ATOM   3801 HH22 ARG A 401     -12.041   4.089  12.076  1.00 10.00      A   
ATOM   3802  C   ARG A 401     -17.777   4.955   9.493  1.00 10.00      A   
ATOM   3803  O   ARG A 401     -17.922   3.878  10.078  1.00 10.00      A   
ATOM   3804  N   PHE A 402     -18.794   5.688   9.061  1.00 10.00      A   
ATOM   3805  HN  PHE A 402     -18.612   6.536   8.597  1.00 10.00      A   
ATOM   3806  CA  PHE A 402     -20.175   5.266   9.243  1.00 10.00      A   
ATOM   3807  CB  PHE A 402     -21.014   6.399   9.848  1.00 10.00      A   
ATOM   3808  CG  PHE A 402     -22.187   5.925  10.663  1.00 10.00      A   
ATOM   3809  CD1 PHE A 402     -22.175   6.055  12.038  1.00 10.00      A   
ATOM   3810  CD2 PHE A 402     -23.295   5.350  10.059  1.00 10.00      A   
ATOM   3811  CE1 PHE A 402     -23.243   5.626  12.798  1.00 10.00      A   
ATOM   3812  CE2 PHE A 402     -24.369   4.917  10.814  1.00 10.00      A   
ATOM   3813  CZ  PHE A 402     -24.343   5.056  12.186  1.00 10.00      A   
ATOM   3814  C   PHE A 402     -20.775   4.824   7.915  1.00 10.00      A   
ATOM   3815  O   PHE A 402     -21.145   5.652   7.080  1.00 10.00      A   
ATOM   3816  N   ARG A 403     -20.860   3.518   7.724  1.00 10.00      A   
ATOM   3817  HN  ARG A 403     -20.552   2.908   8.430  1.00 10.00      A   
ATOM   3818  CA  ARG A 403     -21.413   2.958   6.502  1.00 10.00      A   
ATOM   3819  CB  ARG A 403     -20.472   1.896   5.931  1.00 10.00      A   
ATOM   3820  CG  ARG A 403     -19.103   2.428   5.548  1.00 10.00      A   
ATOM   3821  CD  ARG A 403     -18.127   1.299   5.262  1.00 10.00      A   
ATOM   3822  NE  ARG A 403     -17.909   1.095   3.830  1.00 10.00      A   
ATOM   3823  HE  ARG A 403     -18.703   1.134   3.235  1.00 10.00      A   
ATOM   3824  CZ  ARG A 403     -16.710   0.865   3.284  1.00 10.00      A   
ATOM   3825  NH1 ARG A 403     -15.631   0.816   4.060  1.00 10.00      A   
ATOM   3826 HH11 ARG A 403     -15.715   0.956   5.085  1.00 10.00      A   
ATOM   3827 HH12 ARG A 403     -14.681   0.629   3.647  1.00 10.00      A   
ATOM   3828  NH2 ARG A 403     -16.602   0.679   1.974  1.00 10.00      A   
ATOM   3829 HH21 ARG A 403     -15.664   0.506   1.536  1.00 10.00      A   
ATOM   3830 HH22 ARG A 403     -17.456   0.707   1.372  1.00 10.00      A   
ATOM   3831  C   ARG A 403     -22.783   2.358   6.770  1.00 10.00      A   
ATOM   3832  O   ARG A 403     -22.912   1.379   7.505  1.00 10.00      A   
ATOM   3833  N   LEU A 404     -23.806   2.962   6.196  1.00 10.00      A   
ATOM   3834  HN  LEU A 404     -23.641   3.746   5.634  1.00 10.00      A   
ATOM   3835  CA  LEU A 404     -25.168   2.492   6.371  1.00 10.00      A   
ATOM   3836  CB  LEU A 404     -25.924   3.426   7.320  1.00 10.00      A   
ATOM   3837  CG  LEU A 404     -27.328   2.981   7.726  1.00 10.00      A   
ATOM   3838  CD1 LEU A 404     -27.266   1.726   8.582  1.00 10.00      A   
ATOM   3839  CD2 LEU A 404     -28.054   4.100   8.452  1.00 10.00      A   
ATOM   3840  C   LEU A 404     -25.878   2.436   5.024  1.00 10.00      A   
ATOM   3841  O   LEU A 404     -25.720   3.336   4.195  1.00 10.00      A   
ATOM   3842  N   CYS A 405     -26.648   1.381   4.800  1.00 10.00      A   
ATOM   3843  HN  CYS A 405     -26.721   0.683   5.490  1.00 10.00      A   
ATOM   3844  CA  CYS A 405     -27.378   1.227   3.553  1.00 10.00      A   
ATOM   3845  CB  CYS A 405     -26.490   0.575   2.490  1.00 10.00      A   
ATOM   3846  SG  CYS A 405     -27.149   0.669   0.808  1.00 10.00      A   
ATOM   3847  HG  CYS A 405     -28.386   0.187   0.825  1.00 10.00      A   
ATOM   3848  C   CYS A 405     -28.643   0.402   3.758  1.00 10.00      A   
ATOM   3849  O   CYS A 405     -28.610  -0.669   4.366  1.00 10.00      A   
ATOM   3850  N   ILE A 406     -29.757   0.914   3.259  1.00 10.00      A   
ATOM   3851  HN  ILE A 406     -29.724   1.781   2.802  1.00 10.00      A   
ATOM   3852  CA  ILE A 406     -31.032   0.223   3.367  1.00 10.00      A   
ATOM   3853  CB  ILE A 406     -32.169   1.196   3.756  1.00 10.00      A   
ATOM   3854  CG1 ILE A 406     -31.813   1.955   5.042  1.00 10.00      A   
ATOM   3855  CG2 ILE A 406     -33.494   0.461   3.909  1.00 10.00      A   
ATOM   3856  CD1 ILE A 406     -32.812   3.026   5.426  1.00 10.00      A   
ATOM   3857  C   ILE A 406     -31.354  -0.447   2.035  1.00 10.00      A   
ATOM   3858  O   ILE A 406     -31.091   0.126   0.976  1.00 10.00      A   
ATOM   3859  N   ILE A 407     -31.880  -1.670   2.099  1.00 10.00      A   
ATOM   3860  HN  ILE A 407     -32.019  -2.081   2.984  1.00 10.00      A   
ATOM   3861  CA  ILE A 407     -32.238  -2.427   0.903  1.00 10.00      A   
ATOM   3862  CB  ILE A 407     -32.830  -3.808   1.263  1.00 10.00      A   
ATOM   3863  CG1 ILE A 407     -31.819  -4.623   2.081  1.00 10.00      A   
ATOM   3864  CG2 ILE A 407     -33.250  -4.564   0.010  1.00 10.00      A   
ATOM   3865  CD1 ILE A 407     -30.504  -4.876   1.372  1.00 10.00      A   
ATOM   3866  C   ILE A 407     -33.214  -1.645   0.023  1.00 10.00      A   
ATOM   3867  O   ILE A 407     -32.945  -1.402  -1.150  1.00 10.00      A   
ATOM   3868  N   GLU A 408     -34.338  -1.251   0.598  1.00 10.00      A   
ATOM   3869  HN  GLU A 408     -34.501  -1.482   1.532  1.00 10.00      A   
ATOM   3870  CA  GLU A 408     -35.337  -0.481  -0.129  1.00 10.00      A   
ATOM   3871  CB  GLU A 408     -36.713  -0.647   0.527  1.00 10.00      A   
ATOM   3872  CG  GLU A 408     -37.877  -0.160  -0.323  1.00 10.00      A   
ATOM   3873  CD  GLU A 408     -37.919  -0.826  -1.682  1.00 10.00      A   
ATOM   3874  OE1 GLU A 408     -37.612  -2.028  -1.769  1.00 10.00      A   
ATOM   3875  OE2 GLU A 408     -38.249  -0.145  -2.676  1.00 10.00      A   
ATOM   3876  C   GLU A 408     -34.931   0.989  -0.142  1.00 10.00      A   
ATOM   3877  O   GLU A 408     -34.789   1.602   0.915  1.00 10.00      A   
ATOM   3878  N   PRO A 409     -34.710   1.565  -1.334  1.00 10.00      A   
ATOM   3879  CA  PRO A 409     -34.305   2.968  -1.474  1.00 10.00      A   
ATOM   3880  CB  PRO A 409     -33.964   3.098  -2.960  1.00 10.00      A   
ATOM   3881  CG  PRO A 409     -34.760   2.029  -3.623  1.00 10.00      A   
ATOM   3882  CD  PRO A 409     -34.833   0.893  -2.641  1.00 10.00      A   
ATOM   3883  C   PRO A 409     -35.422   3.936  -1.100  1.00 10.00      A   
ATOM   3884  O   PRO A 409     -36.604   3.631  -1.273  1.00 10.00      A   
ATOM   3885  N   LYS A 410     -35.029   5.096  -0.573  1.00 10.00      A   
ATOM   3886  HN  LYS A 410     -34.065   5.252  -0.448  1.00 10.00      A   
ATOM   3887  CA  LYS A 410     -35.969   6.142  -0.165  1.00 10.00      A   
ATOM   3888  CB  LYS A 410     -36.842   6.599  -1.341  1.00 10.00      A   
ATOM   3889  CG  LYS A 410     -36.062   7.152  -2.523  1.00 10.00      A   
ATOM   3890  CD  LYS A 410     -36.931   7.203  -3.769  1.00 10.00      A   
ATOM   3891  CE  LYS A 410     -36.121   7.577  -5.000  1.00 10.00      A   
ATOM   3892  NZ  LYS A 410     -36.859   7.292  -6.258  1.00 10.00      A   
ATOM   3893  HZ1 LYS A 410     -37.635   7.972  -6.381  1.00 10.00      A   
ATOM   3894  HZ2 LYS A 410     -37.257   6.332  -6.229  1.00 10.00      A   
ATOM   3895  HZ3 LYS A 410     -36.218   7.363  -7.074  1.00 10.00      A   
ATOM   3896  C   LYS A 410     -36.838   5.698   1.013  1.00 10.00      A   
ATOM   3897  O   LYS A 410     -37.958   6.182   1.184  1.00 10.00      A   
ATOM   3898  N   ALA A 411     -36.315   4.785   1.825  1.00 10.00      A   
ATOM   3899  HN  ALA A 411     -35.409   4.449   1.648  1.00 10.00      A   
ATOM   3900  CA  ALA A 411     -37.044   4.282   2.983  1.00 10.00      A   
ATOM   3901  CB  ALA A 411     -36.664   2.838   3.273  1.00 10.00      A   
ATOM   3902  C   ALA A 411     -36.772   5.163   4.196  1.00 10.00      A   
ATOM   3903  O   ALA A 411     -35.655   5.200   4.709  1.00 10.00      A   
ATOM   3904  N   PRO A 412     -37.786   5.891   4.666  1.00 10.00      A   
ATOM   3905  CA  PRO A 412     -37.649   6.787   5.810  1.00 10.00      A   
ATOM   3906  CB  PRO A 412     -38.800   7.763   5.583  1.00 10.00      A   
ATOM   3907  CG  PRO A 412     -39.866   6.933   4.953  1.00 10.00      A   
ATOM   3908  CD  PRO A 412     -39.158   5.892   4.126  1.00 10.00      A   
ATOM   3909  C   PRO A 412     -37.847   6.063   7.136  1.00 10.00      A   
ATOM   3910  O   PRO A 412     -37.827   4.831   7.197  1.00 10.00      A   
ATOM   3911  N   ASP A 413     -38.009   6.841   8.196  1.00 10.00      A   
ATOM   3912  HN  ASP A 413     -37.974   7.817   8.081  1.00 10.00      A   
ATOM   3913  CA  ASP A 413     -38.247   6.296   9.525  1.00 10.00      A   
ATOM   3914  CB  ASP A 413     -38.330   7.455  10.525  1.00 10.00      A   
ATOM   3915  CG  ASP A 413     -38.535   7.007  11.956  1.00 10.00      A   
ATOM   3916  OD1 ASP A 413     -39.688   6.720  12.330  1.00 10.00      A   
ATOM   3917  OD2 ASP A 413     -37.551   6.969  12.719  1.00 10.00      A   
ATOM   3918  C   ASP A 413     -39.572   5.541   9.489  1.00 10.00      A   
ATOM   3919  O   ASP A 413     -40.610   6.137   9.245  1.00 10.00      A   
ATOM   3920  N   TYR A 414     -39.544   4.233   9.720  1.00 10.00      A   
ATOM   3921  HN  TYR A 414     -38.692   3.802   9.932  1.00 10.00      A   
ATOM   3922  CA  TYR A 414     -40.768   3.427   9.654  1.00 10.00      A   
ATOM   3923  CB  TYR A 414     -40.467   1.929   9.502  1.00 10.00      A   
ATOM   3924  CG  TYR A 414     -39.819   1.287  10.708  1.00 10.00      A   
ATOM   3925  CD1 TYR A 414     -40.588   0.763  11.740  1.00 10.00      A   
ATOM   3926  CD2 TYR A 414     -38.439   1.203  10.813  1.00 10.00      A   
ATOM   3927  CE1 TYR A 414     -40.000   0.182  12.848  1.00 10.00      A   
ATOM   3928  CE2 TYR A 414     -37.843   0.619  11.913  1.00 10.00      A   
ATOM   3929  CZ  TYR A 414     -38.627   0.112  12.929  1.00 10.00      A   
ATOM   3930  OH  TYR A 414     -38.031  -0.464  14.030  1.00 10.00      A   
ATOM   3931  HH  TYR A 414     -37.150  -0.061  14.165  1.00 10.00      A   
ATOM   3932  C   TYR A 414     -41.755   3.689  10.796  1.00 10.00      A   
ATOM   3933  O   TYR A 414     -42.853   3.133  10.812  1.00 10.00      A   
ATOM   3934  N   LEU A 415     -41.379   4.533  11.746  1.00 10.00      A   
ATOM   3935  HN  LEU A 415     -40.498   4.968  11.690  1.00 10.00      A   
ATOM   3936  CA  LEU A 415     -42.258   4.839  12.866  1.00 10.00      A   
ATOM   3937  CB  LEU A 415     -41.455   4.992  14.164  1.00 10.00      A   
ATOM   3938  CG  LEU A 415     -40.712   3.757  14.666  1.00 10.00      A   
ATOM   3939  CD1 LEU A 415     -39.895   4.096  15.901  1.00 10.00      A   
ATOM   3940  CD2 LEU A 415     -41.684   2.629  14.959  1.00 10.00      A   
ATOM   3941  C   LEU A 415     -43.045   6.117  12.605  1.00 10.00      A   
ATOM   3942  O   LEU A 415     -44.275   6.122  12.618  1.00 10.00      A   
ATOM   3943  N   THR A 416     -42.323   7.192  12.349  1.00 10.00      A   
ATOM   3944  HN  THR A 416     -41.337   7.113  12.324  1.00 10.00      A   
ATOM   3945  CA  THR A 416     -42.937   8.487  12.109  1.00 10.00      A   
ATOM   3946  CB  THR A 416     -42.044   9.611  12.663  1.00 10.00      A   
ATOM   3947  OG1 THR A 416     -40.688   9.401  12.233  1.00 10.00      A   
ATOM   3948  HG1 THR A 416     -40.318   8.636  12.691  1.00 10.00      A   
ATOM   3949  CG2 THR A 416     -42.095   9.616  14.184  1.00 10.00      A   
ATOM   3950  C   THR A 416     -43.186   8.731  10.625  1.00 10.00      A   
ATOM   3951  O   THR A 416     -43.936   9.637  10.257  1.00 10.00      A   
ATOM   3952  N   LEU A 417     -42.551   7.914   9.787  1.00 10.00      A   
ATOM   3953  HN  LEU A 417     -41.970   7.216  10.162  1.00 10.00      A   
ATOM   3954  CA  LEU A 417     -42.672   8.014   8.330  1.00 10.00      A   
ATOM   3955  CB  LEU A 417     -44.128   7.862   7.871  1.00 10.00      A   
ATOM   3956  CG  LEU A 417     -44.791   6.521   8.199  1.00 10.00      A   
ATOM   3957  CD1 LEU A 417     -46.264   6.537   7.823  1.00 10.00      A   
ATOM   3958  CD2 LEU A 417     -44.070   5.378   7.497  1.00 10.00      A   
ATOM   3959  C   LEU A 417     -42.046   9.303   7.809  1.00 10.00      A   
ATOM   3960  O   LEU A 417     -42.399   9.796   6.738  1.00 10.00      A   
ATOM   3961  N   GLU A 418     -41.099   9.827   8.576  1.00 10.00      A   
ATOM   3962  HN  GLU A 418     -40.853   9.367   9.405  1.00 10.00      A   
ATOM   3963  CA  GLU A 418     -40.406  11.056   8.226  1.00 10.00      A   
ATOM   3964  CB  GLU A 418     -40.359  11.983   9.444  1.00 10.00      A   
ATOM   3965  CG  GLU A 418     -41.610  12.824   9.636  1.00 10.00      A   
ATOM   3966  CD  GLU A 418     -41.613  13.565  10.956  1.00 10.00      A   
ATOM   3967  OE1 GLU A 418     -42.554  13.362  11.752  1.00 10.00      A   
ATOM   3968  OE2 GLU A 418     -40.676  14.351  11.209  1.00 10.00      A   
ATOM   3969  C   GLU A 418     -38.990  10.742   7.758  1.00 10.00      A   
ATOM   3970  O   GLU A 418     -38.456   9.675   8.060  1.00 10.00      A   
ATOM   3971  N   PRO A 419     -38.373  11.662   6.998  1.00 10.00      A   
ATOM   3972  CA  PRO A 419     -37.002  11.494   6.488  1.00 10.00      A   
ATOM   3973  CB  PRO A 419     -36.732  12.811   5.757  1.00 10.00      A   
ATOM   3974  CG  PRO A 419     -38.082  13.336   5.415  1.00 10.00      A   
ATOM   3975  CD  PRO A 419     -38.971  12.933   6.552  1.00 10.00      A   
ATOM   3976  C   PRO A 419     -35.982  11.291   7.612  1.00 10.00      A   
ATOM   3977  O   PRO A 419     -36.225  11.661   8.763  1.00 10.00      A   
ATOM   3978  N   LEU A 420     -34.829  10.729   7.264  1.00 10.00      A   
ATOM   3979  HN  LEU A 420     -34.672  10.503   6.318  1.00 10.00      A   
ATOM   3980  CA  LEU A 420     -33.779  10.458   8.240  1.00 10.00      A   
ATOM   3981  CB  LEU A 420     -33.112   9.115   7.932  1.00 10.00      A   
ATOM   3982  CG  LEU A 420     -34.028   7.892   7.925  1.00 10.00      A   
ATOM   3983  CD1 LEU A 420     -33.301   6.688   7.346  1.00 10.00      A   
ATOM   3984  CD2 LEU A 420     -34.523   7.589   9.331  1.00 10.00      A   
ATOM   3985  C   LEU A 420     -32.733  11.569   8.265  1.00 10.00      A   
ATOM   3986  O   LEU A 420     -31.584  11.345   8.659  1.00 10.00      A   
ATOM   3987  N   ASP A 421     -33.140  12.769   7.858  1.00 10.00      A   
ATOM   3988  HN  ASP A 421     -34.072  12.885   7.579  1.00 10.00      A   
ATOM   3989  CA  ASP A 421     -32.238  13.922   7.819  1.00 10.00      A   
ATOM   3990  CB  ASP A 421     -32.966  15.180   7.327  1.00 10.00      A   
ATOM   3991  CG  ASP A 421     -33.452  15.087   5.892  1.00 10.00      A   
ATOM   3992  OD1 ASP A 421     -32.614  15.000   4.976  1.00 10.00      A   
ATOM   3993  OD2 ASP A 421     -34.679  15.125   5.672  1.00 10.00      A   
ATOM   3994  C   ASP A 421     -31.629  14.199   9.187  1.00 10.00      A   
ATOM   3995  O   ASP A 421     -30.408  14.285   9.331  1.00 10.00      A   
ATOM   3996  N   ILE A 422     -32.489  14.317  10.195  1.00 10.00      A   
ATOM   3997  HN  ILE A 422     -33.450  14.213  10.014  1.00 10.00      A   
ATOM   3998  CA  ILE A 422     -32.047  14.596  11.559  1.00 10.00      A   
ATOM   3999  CB  ILE A 422     -33.224  14.910  12.506  1.00 10.00      A   
ATOM   4000  CG1 ILE A 422     -34.278  13.798  12.465  1.00 10.00      A   
ATOM   4001  CG2 ILE A 422     -33.836  16.259  12.159  1.00 10.00      A   
ATOM   4002  CD1 ILE A 422     -35.364  13.941  13.508  1.00 10.00      A   
ATOM   4003  C   ILE A 422     -31.203  13.462  12.135  1.00 10.00      A   
ATOM   4004  O   ILE A 422     -30.331  13.698  12.973  1.00 10.00      A   
ATOM   4005  N   GLY A 423     -31.465  12.238  11.683  1.00 10.00      A   
ATOM   4006  HN  GLY A 423     -32.178  12.113  11.020  1.00 10.00      A   
ATOM   4007  CA  GLY A 423     -30.711  11.090  12.155  1.00 10.00      A   
ATOM   4008  C   GLY A 423     -29.258  11.172  11.732  1.00 10.00      A   
ATOM   4009  O   GLY A 423     -28.354  11.093  12.564  1.00 10.00      A   
ATOM   4010  N   PHE A 424     -29.036  11.358  10.435  1.00 10.00      A   
ATOM   4011  HN  PHE A 424     -29.803  11.430   9.823  1.00 10.00      A   
ATOM   4012  CA  PHE A 424     -27.683  11.468   9.900  1.00 10.00      A   
ATOM   4013  CB  PHE A 424     -27.691  11.404   8.371  1.00 10.00      A   
ATOM   4014  CG  PHE A 424     -27.795  10.013   7.820  1.00 10.00      A   
ATOM   4015  CD1 PHE A 424     -29.014   9.357   7.778  1.00 10.00      A   
ATOM   4016  CD2 PHE A 424     -26.671   9.357   7.343  1.00 10.00      A   
ATOM   4017  CE1 PHE A 424     -29.113   8.077   7.272  1.00 10.00      A   
ATOM   4018  CE2 PHE A 424     -26.761   8.077   6.835  1.00 10.00      A   
ATOM   4019  CZ  PHE A 424     -27.984   7.435   6.800  1.00 10.00      A   
ATOM   4020  C   PHE A 424     -27.034  12.763  10.374  1.00 10.00      A   
ATOM   4021  O   PHE A 424     -25.813  12.831  10.547  1.00 10.00      A   
ATOM   4022  N   GLY A 425     -27.864  13.786  10.590  1.00 10.00      A   
ATOM   4023  HN  GLY A 425     -28.827  13.674  10.413  1.00 10.00      A   
ATOM   4024  CA  GLY A 425     -27.367  15.063  11.063  1.00 10.00      A   
ATOM   4025  C   GLY A 425     -26.742  14.936  12.435  1.00 10.00      A   
ATOM   4026  O   GLY A 425     -25.745  15.592  12.739  1.00 10.00      A   
ATOM   4027  N   ALA A 426     -27.326  14.074  13.264  1.00 10.00      A   
ATOM   4028  HN  ALA A 426     -28.125  13.587  12.964  1.00 10.00      A   
ATOM   4029  CA  ALA A 426     -26.815  13.839  14.609  1.00 10.00      A   
ATOM   4030  CB  ALA A 426     -27.810  13.025  15.428  1.00 10.00      A   
ATOM   4031  C   ALA A 426     -25.475  13.117  14.544  1.00 10.00      A   
ATOM   4032  O   ALA A 426     -24.596  13.333  15.383  1.00 10.00      A   
ATOM   4033  N   ILE A 427     -25.332  12.264  13.534  1.00 10.00      A   
ATOM   4034  HN  ILE A 427     -26.075  12.151  12.902  1.00 10.00      A   
ATOM   4035  CA  ILE A 427     -24.110  11.491  13.332  1.00 10.00      A   
ATOM   4036  CB  ILE A 427     -24.252  10.508  12.148  1.00 10.00      A   
ATOM   4037  CG1 ILE A 427     -25.424   9.551  12.377  1.00 10.00      A   
ATOM   4038  CG2 ILE A 427     -22.958   9.734  11.921  1.00 10.00      A   
ATOM   4039  CD1 ILE A 427     -25.246   8.632  13.567  1.00 10.00      A   
ATOM   4040  C   ILE A 427     -22.921  12.409  13.073  1.00 10.00      A   
ATOM   4041  O   ILE A 427     -21.920  12.353  13.784  1.00 10.00      A   
ATOM   4042  N   VAL A 428     -23.048  13.272  12.071  1.00 10.00      A   
ATOM   4043  HN  VAL A 428     -23.888  13.294  11.563  1.00 10.00      A   
ATOM   4044  CA  VAL A 428     -21.969  14.190  11.711  1.00 10.00      A   
ATOM   4045  CB  VAL A 428     -22.222  14.897  10.361  1.00 10.00      A   
ATOM   4046  CG1 VAL A 428     -22.349  13.882   9.235  1.00 10.00      A   
ATOM   4047  CG2 VAL A 428     -23.453  15.788  10.423  1.00 10.00      A   
ATOM   4048  C   VAL A 428     -21.722  15.228  12.804  1.00 10.00      A   
ATOM   4049  O   VAL A 428     -20.638  15.808  12.892  1.00 10.00      A   
ATOM   4050  N   GLU A 429     -22.729  15.452  13.636  1.00 10.00      A   
ATOM   4051  HN  GLU A 429     -23.567  14.962  13.509  1.00 10.00      A   
ATOM   4052  CA  GLU A 429     -22.626  16.412  14.720  1.00 10.00      A   
ATOM   4053  CB  GLU A 429     -24.019  16.780  15.234  1.00 10.00      A   
ATOM   4054  CG  GLU A 429     -24.036  17.887  16.279  1.00 10.00      A   
ATOM   4055  CD  GLU A 429     -25.406  18.078  16.890  1.00 10.00      A   
ATOM   4056  OE1 GLU A 429     -26.328  18.496  16.166  1.00 10.00      A   
ATOM   4057  OE2 GLU A 429     -25.568  17.804  18.102  1.00 10.00      A   
ATOM   4058  C   GLU A 429     -21.774  15.863  15.859  1.00 10.00      A   
ATOM   4059  O   GLU A 429     -20.937  16.575  16.419  1.00 10.00      A   
ATOM   4060  N   HIS A 430     -21.979  14.595  16.195  1.00 10.00      A   
ATOM   4061  HN  HIS A 430     -22.651  14.069  15.705  1.00 10.00      A   
ATOM   4062  CA  HIS A 430     -21.232  13.967  17.279  1.00 10.00      A   
ATOM   4063  CB  HIS A 430     -22.070  12.900  17.985  1.00 10.00      A   
ATOM   4064  CG  HIS A 430     -23.155  13.468  18.851  1.00 10.00      A   
ATOM   4065  ND1 HIS A 430     -22.867  14.116  20.031  1.00 10.00      A   
ATOM   4066  CD2 HIS A 430     -24.496  13.476  18.655  1.00 10.00      A   
ATOM   4067  CE1 HIS A 430     -24.029  14.505  20.521  1.00 10.00      A   
ATOM   4068  NE2 HIS A 430     -25.040  14.138  19.725  1.00 10.00      A   
ATOM   4069  HE2 HIS A 430     -25.995  14.307  19.882  1.00 10.00      A   
ATOM   4070  C   HIS A 430     -19.902  13.391  16.802  1.00 10.00      A   
ATOM   4071  O   HIS A 430     -18.881  13.527  17.477  1.00 10.00      A   
ATOM   4072  N   CYS A 431     -19.916  12.760  15.639  1.00 10.00      A   
ATOM   4073  HN  CYS A 431     -20.755  12.695  15.138  1.00 10.00      A   
ATOM   4074  CA  CYS A 431     -18.713  12.172  15.073  1.00 10.00      A   
ATOM   4075  CB  CYS A 431     -19.061  10.993  14.161  1.00 10.00      A   
ATOM   4076  SG  CYS A 431     -20.171   9.778  14.915  1.00 10.00      A   
ATOM   4077  HG  CYS A 431     -21.355  10.353  15.073  1.00 10.00      A   
ATOM   4078  C   CYS A 431     -17.924  13.233  14.316  1.00 10.00      A   
ATOM   4079  O   CYS A 431     -18.012  13.351  13.090  1.00 10.00      A   
ATOM   4080  N   LYS A 432     -17.162  14.018  15.064  1.00 10.00      A   
ATOM   4081  HN  LYS A 432     -17.148  13.878  16.036  1.00 10.00      A   
ATOM   4082  CA  LYS A 432     -16.356  15.086  14.486  1.00 10.00      A   
ATOM   4083  CB  LYS A 432     -15.855  16.039  15.573  1.00 10.00      A   
ATOM   4084  CG  LYS A 432     -16.957  16.817  16.272  1.00 10.00      A   
ATOM   4085  CD  LYS A 432     -17.521  17.920  15.388  1.00 10.00      A   
ATOM   4086  CE  LYS A 432     -18.615  18.698  16.106  1.00 10.00      A   
ATOM   4087  NZ  LYS A 432     -18.141  19.254  17.400  1.00 10.00      A   
ATOM   4088  HZ1 LYS A 432     -18.863  19.885  17.805  1.00 10.00      A   
ATOM   4089  HZ2 LYS A 432     -17.267  19.798  17.253  1.00 10.00      A   
ATOM   4090  HZ3 LYS A 432     -17.952  18.483  18.075  1.00 10.00      A   
ATOM   4091  C   LYS A 432     -15.184  14.534  13.692  1.00 10.00      A   
ATOM   4092  O   LYS A 432     -14.578  15.244  12.890  1.00 10.00      A   
ATOM   4093  N   ASP A 433     -14.873  13.268  13.909  1.00 10.00      A   
ATOM   4094  HN  ASP A 433     -15.405  12.746  14.544  1.00 10.00      A   
ATOM   4095  CA  ASP A 433     -13.765  12.631  13.212  1.00 10.00      A   
ATOM   4096  CB  ASP A 433     -12.900  11.830  14.186  1.00 10.00      A   
ATOM   4097  CG  ASP A 433     -12.219  12.698  15.228  1.00 10.00      A   
ATOM   4098  OD1 ASP A 433     -12.368  12.407  16.434  1.00 10.00      A   
ATOM   4099  OD2 ASP A 433     -11.538  13.679  14.853  1.00 10.00      A   
ATOM   4100  C   ASP A 433     -14.271  11.727  12.097  1.00 10.00      A   
ATOM   4101  O   ASP A 433     -13.538  10.880  11.590  1.00 10.00      A   
ATOM   4102  N   LEU A 434     -15.532  11.909  11.723  1.00 10.00      A   
ATOM   4103  HN  LEU A 434     -16.063  12.598  12.167  1.00 10.00      A   
ATOM   4104  CA  LEU A 434     -16.146  11.118  10.665  1.00 10.00      A   
ATOM   4105  CB  LEU A 434     -17.653  11.385  10.619  1.00 10.00      A   
ATOM   4106  CG  LEU A 434     -18.482  10.456   9.734  1.00 10.00      A   
ATOM   4107  CD1 LEU A 434     -18.583   9.075  10.362  1.00 10.00      A   
ATOM   4108  CD2 LEU A 434     -19.862  11.045   9.495  1.00 10.00      A   
ATOM   4109  C   LEU A 434     -15.515  11.459   9.318  1.00 10.00      A   
ATOM   4110  O   LEU A 434     -15.666  12.574   8.822  1.00 10.00      A   
ATOM   4111  N   ARG A 435     -14.804  10.498   8.742  1.00 10.00      A   
ATOM   4112  HN  ARG A 435     -14.726   9.627   9.194  1.00 10.00      A   
ATOM   4113  CA  ARG A 435     -14.135  10.697   7.460  1.00 10.00      A   
ATOM   4114  CB  ARG A 435     -12.742  10.053   7.472  1.00 10.00      A   
ATOM   4115  CG  ARG A 435     -11.951  10.269   8.754  1.00 10.00      A   
ATOM   4116  CD  ARG A 435     -10.583   9.604   8.686  1.00 10.00      A   
ATOM   4117  NE  ARG A 435     -10.636   8.276   8.069  1.00 10.00      A   
ATOM   4118  HE  ARG A 435     -11.069   8.208   7.182  1.00 10.00      A   
ATOM   4119  CZ  ARG A 435     -10.128   7.166   8.618  1.00 10.00      A   
ATOM   4120  NH1 ARG A 435      -9.512   7.214   9.797  1.00 10.00      A   
ATOM   4121 HH11 ARG A 435      -9.421   8.119  10.307  1.00 10.00      A   
ATOM   4122 HH12 ARG A 435      -9.118   6.340  10.220  1.00 10.00      A   
ATOM   4123  NH2 ARG A 435     -10.231   6.012   7.981  1.00 10.00      A   
ATOM   4124 HH21 ARG A 435      -9.837   5.139   8.394  1.00 10.00      A   
ATOM   4125 HH22 ARG A 435     -10.708   5.958   7.052  1.00 10.00      A   
ATOM   4126  C   ARG A 435     -14.945  10.104   6.317  1.00 10.00      A   
ATOM   4127  O   ARG A 435     -14.959  10.639   5.215  1.00 10.00      A   
ATOM   4128  N   ARG A 436     -15.621   9.000   6.578  1.00 10.00      A   
ATOM   4129  HN  ARG A 436     -15.604   8.627   7.483  1.00 10.00      A   
ATOM   4130  CA  ARG A 436     -16.409   8.339   5.553  1.00 10.00      A   
ATOM   4131  CB  ARG A 436     -15.766   6.998   5.190  1.00 10.00      A   
ATOM   4132  CG  ARG A 436     -16.263   6.388   3.891  1.00 10.00      A   
ATOM   4133  CD  ARG A 436     -15.470   5.136   3.544  1.00 10.00      A   
ATOM   4134  NE  ARG A 436     -15.814   4.617   2.223  1.00 10.00      A   
ATOM   4135  HE  ARG A 436     -16.557   5.053   1.749  1.00 10.00      A   
ATOM   4136  CZ  ARG A 436     -15.187   3.596   1.633  1.00 10.00      A   
ATOM   4137  NH1 ARG A 436     -14.180   2.983   2.245  1.00 10.00      A   
ATOM   4138 HH11 ARG A 436     -13.698   2.183   1.773  1.00 10.00      A   
ATOM   4139 HH12 ARG A 436     -13.868   3.292   3.193  1.00 10.00      A   
ATOM   4140  NH2 ARG A 436     -15.560   3.188   0.430  1.00 10.00      A   
ATOM   4141 HH21 ARG A 436     -16.341   3.656  -0.070  1.00 10.00      A   
ATOM   4142 HH22 ARG A 436     -15.058   2.381  -0.024  1.00 10.00      A   
ATOM   4143  C   ARG A 436     -17.839   8.132   6.027  1.00 10.00      A   
ATOM   4144  O   ARG A 436     -18.067   7.685   7.152  1.00 10.00      A   
ATOM   4145  N   LEU A 437     -18.796   8.463   5.171  1.00 10.00      A   
ATOM   4146  HN  LEU A 437     -18.553   8.820   4.287  1.00 10.00      A   
ATOM   4147  CA  LEU A 437     -20.204   8.317   5.510  1.00 10.00      A   
ATOM   4148  CB  LEU A 437     -20.762   9.643   6.041  1.00 10.00      A   
ATOM   4149  CG  LEU A 437     -22.266   9.680   6.333  1.00 10.00      A   
ATOM   4150  CD1 LEU A 437     -22.611   8.799   7.524  1.00 10.00      A   
ATOM   4151  CD2 LEU A 437     -22.733  11.108   6.563  1.00 10.00      A   
ATOM   4152  C   LEU A 437     -21.016   7.851   4.308  1.00 10.00      A   
ATOM   4153  O   LEU A 437     -20.908   8.414   3.214  1.00 10.00      A   
ATOM   4154  N   SER A 438     -21.805   6.805   4.511  1.00 10.00      A   
ATOM   4155  HN  SER A 438     -21.800   6.366   5.391  1.00 10.00      A   
ATOM   4156  CA  SER A 438     -22.661   6.272   3.464  1.00 10.00      A   
ATOM   4157  CB  SER A 438     -22.496   4.754   3.379  1.00 10.00      A   
ATOM   4158  OG  SER A 438     -21.126   4.384   3.461  1.00 10.00      A   
ATOM   4159  HG  SER A 438     -21.001   3.519   3.038  1.00 10.00      A   
ATOM   4160  C   SER A 438     -24.116   6.640   3.758  1.00 10.00      A   
ATOM   4161  O   SER A 438     -24.654   6.288   4.809  1.00 10.00      A   
ATOM   4162  N   LEU A 439     -24.746   7.350   2.829  1.00 10.00      A   
ATOM   4163  HN  LEU A 439     -24.273   7.576   1.995  1.00 10.00      A   
ATOM   4164  CA  LEU A 439     -26.128   7.787   3.007  1.00 10.00      A   
ATOM   4165  CB  LEU A 439     -26.416   9.042   2.180  1.00 10.00      A   
ATOM   4166  CG  LEU A 439     -25.609  10.292   2.543  1.00 10.00      A   
ATOM   4167  CD1 LEU A 439     -26.018  11.468   1.671  1.00 10.00      A   
ATOM   4168  CD2 LEU A 439     -25.769  10.635   4.017  1.00 10.00      A   
ATOM   4169  C   LEU A 439     -27.129   6.694   2.661  1.00 10.00      A   
ATOM   4170  O   LEU A 439     -26.890   5.875   1.771  1.00 10.00      A   
ATOM   4171  N   SER A 440     -28.248   6.689   3.377  1.00 10.00      A   
ATOM   4172  HN  SER A 440     -28.366   7.357   4.086  1.00 10.00      A   
ATOM   4173  CA  SER A 440     -29.303   5.711   3.158  1.00 10.00      A   
ATOM   4174  CB  SER A 440     -28.929   4.390   3.829  1.00 10.00      A   
ATOM   4175  OG  SER A 440     -28.102   4.617   4.956  1.00 10.00      A   
ATOM   4176  HG  SER A 440     -27.183   4.693   4.669  1.00 10.00      A   
ATOM   4177  C   SER A 440     -30.639   6.216   3.704  1.00 10.00      A   
ATOM   4178  O   SER A 440     -30.675   7.032   4.629  1.00 10.00      A   
ATOM   4179  N   GLY A 441     -31.731   5.738   3.124  1.00 10.00      A   
ATOM   4180  HN  GLY A 441     -31.645   5.110   2.376  1.00 10.00      A   
ATOM   4181  CA  GLY A 441     -33.046   6.141   3.572  1.00 10.00      A   
ATOM   4182  C   GLY A 441     -33.528   7.403   2.898  1.00 10.00      A   
ATOM   4183  O   GLY A 441     -32.826   7.982   2.066  1.00 10.00      A   
ATOM   4184  N   LEU A 442     -34.737   7.823   3.239  1.00 10.00      A   
ATOM   4185  HN  LEU A 442     -35.253   7.307   3.896  1.00 10.00      A   
ATOM   4186  CA  LEU A 442     -35.308   9.031   2.665  1.00 10.00      A   
ATOM   4187  CB  LEU A 442     -36.817   9.096   2.918  1.00 10.00      A   
ATOM   4188  CG  LEU A 442     -37.547  10.326   2.366  1.00 10.00      A   
ATOM   4189  CD1 LEU A 442     -37.459  10.372   0.848  1.00 10.00      A   
ATOM   4190  CD2 LEU A 442     -38.999  10.331   2.818  1.00 10.00      A   
ATOM   4191  C   LEU A 442     -34.622  10.257   3.247  1.00 10.00      A   
ATOM   4192  O   LEU A 442     -34.813  10.585   4.417  1.00 10.00      A   
ATOM   4193  N   LEU A 443     -33.808  10.910   2.434  1.00 10.00      A   
ATOM   4194  HN  LEU A 443     -33.692  10.589   1.518  1.00 10.00      A   
ATOM   4195  CA  LEU A 443     -33.082  12.096   2.855  1.00 10.00      A   
ATOM   4196  CB  LEU A 443     -31.575  11.825   2.844  1.00 10.00      A   
ATOM   4197  CG  LEU A 443     -31.094  10.622   3.660  1.00 10.00      A   
ATOM   4198  CD1 LEU A 443     -29.626  10.337   3.387  1.00 10.00      A   
ATOM   4199  CD2 LEU A 443     -31.327  10.855   5.144  1.00 10.00      A   
ATOM   4200  C   LEU A 443     -33.397  13.251   1.918  1.00 10.00      A   
ATOM   4201  O   LEU A 443     -33.579  13.047   0.716  1.00 10.00      A   
ATOM   4202  N   THR A 444     -33.458  14.453   2.464  1.00 10.00      A   
ATOM   4203  HN  THR A 444     -33.274  14.552   3.430  1.00 10.00      A   
ATOM   4204  CA  THR A 444     -33.753  15.639   1.680  1.00 10.00      A   
ATOM   4205  CB  THR A 444     -34.961  16.404   2.258  1.00 10.00      A   
ATOM   4206  OG1 THR A 444     -34.680  16.816   3.604  1.00 10.00      A   
ATOM   4207  HG1 THR A 444     -34.593  16.030   4.175  1.00 10.00      A   
ATOM   4208  CG2 THR A 444     -36.205  15.525   2.244  1.00 10.00      A   
ATOM   4209  C   THR A 444     -32.531  16.550   1.637  1.00 10.00      A   
ATOM   4210  O   THR A 444     -31.400  16.079   1.757  1.00 10.00      A   
ATOM   4211  N   ASP A 445     -32.754  17.847   1.475  1.00 10.00      A   
ATOM   4212  HN  ASP A 445     -33.678  18.168   1.391  1.00 10.00      A   
ATOM   4213  CA  ASP A 445     -31.659  18.808   1.426  1.00 10.00      A   
ATOM   4214  CB  ASP A 445     -32.109  20.102   0.738  1.00 10.00      A   
ATOM   4215  CG  ASP A 445     -31.893  20.110  -0.764  1.00 10.00      A   
ATOM   4216  OD1 ASP A 445     -32.037  21.192  -1.376  1.00 10.00      A   
ATOM   4217  OD2 ASP A 445     -31.601  19.044  -1.347  1.00 10.00      A   
ATOM   4218  C   ASP A 445     -31.183  19.121   2.837  1.00 10.00      A   
ATOM   4219  O   ASP A 445     -30.065  19.592   3.042  1.00 10.00      A   
ATOM   4220  N   LYS A 446     -32.034  18.825   3.815  1.00 10.00      A   
ATOM   4221  HN  LYS A 446     -32.894  18.412   3.589  1.00 10.00      A   
ATOM   4222  CA  LYS A 446     -31.722  19.095   5.211  1.00 10.00      A   
ATOM   4223  CB  LYS A 446     -32.949  18.878   6.097  1.00 10.00      A   
ATOM   4224  CG  LYS A 446     -32.894  19.631   7.416  1.00 10.00      A   
ATOM   4225  CD  LYS A 446     -32.675  21.119   7.188  1.00 10.00      A   
ATOM   4226  CE  LYS A 446     -32.688  21.889   8.495  1.00 10.00      A   
ATOM   4227  NZ  LYS A 446     -32.387  23.332   8.292  1.00 10.00      A   
ATOM   4228  HZ1 LYS A 446     -32.827  23.670   7.411  1.00 10.00      A   
ATOM   4229  HZ2 LYS A 446     -31.353  23.486   8.234  1.00 10.00      A   
ATOM   4230  HZ3 LYS A 446     -32.761  23.888   9.085  1.00 10.00      A   
ATOM   4231  C   LYS A 446     -30.539  18.270   5.716  1.00 10.00      A   
ATOM   4232  O   LYS A 446     -29.694  18.777   6.459  1.00 10.00      A   
ATOM   4233  N   VAL A 447     -30.471  17.004   5.313  1.00 10.00      A   
ATOM   4234  HN  VAL A 447     -31.175  16.644   4.726  1.00 10.00      A   
ATOM   4235  CA  VAL A 447     -29.379  16.130   5.736  1.00 10.00      A   
ATOM   4236  CB  VAL A 447     -29.563  14.673   5.244  1.00 10.00      A   
ATOM   4237  CG1 VAL A 447     -29.416  14.572   3.734  1.00 10.00      A   
ATOM   4238  CG2 VAL A 447     -28.594  13.736   5.945  1.00 10.00      A   
ATOM   4239  C   VAL A 447     -28.031  16.677   5.268  1.00 10.00      A   
ATOM   4240  O   VAL A 447     -27.012  16.521   5.945  1.00 10.00      A   
ATOM   4241  N   PHE A 448     -28.037  17.346   4.122  1.00 10.00      A   
ATOM   4242  HN  PHE A 448     -28.883  17.458   3.638  1.00 10.00      A   
ATOM   4243  CA  PHE A 448     -26.821  17.919   3.572  1.00 10.00      A   
ATOM   4244  CB  PHE A 448     -26.967  18.163   2.072  1.00 10.00      A   
ATOM   4245  CG  PHE A 448     -27.208  16.901   1.294  1.00 10.00      A   
ATOM   4246  CD1 PHE A 448     -28.454  16.628   0.756  1.00 10.00      A   
ATOM   4247  CD2 PHE A 448     -26.192  15.977   1.116  1.00 10.00      A   
ATOM   4248  CE1 PHE A 448     -28.679  15.458   0.057  1.00 10.00      A   
ATOM   4249  CE2 PHE A 448     -26.409  14.808   0.415  1.00 10.00      A   
ATOM   4250  CZ  PHE A 448     -27.656  14.546  -0.115  1.00 10.00      A   
ATOM   4251  C   PHE A 448     -26.447  19.200   4.305  1.00 10.00      A   
ATOM   4252  O   PHE A 448     -25.267  19.541   4.410  1.00 10.00      A   
ATOM   4253  N   GLU A 449     -27.455  19.901   4.818  1.00 10.00      A   
ATOM   4254  HN  GLU A 449     -28.375  19.583   4.686  1.00 10.00      A   
ATOM   4255  CA  GLU A 449     -27.235  21.132   5.565  1.00 10.00      A   
ATOM   4256  CB  GLU A 449     -28.578  21.752   5.969  1.00 10.00      A   
ATOM   4257  CG  GLU A 449     -28.505  23.207   6.404  1.00 10.00      A   
ATOM   4258  CD  GLU A 449     -28.626  23.381   7.903  1.00 10.00      A   
ATOM   4259  OE1 GLU A 449     -29.753  23.601   8.394  1.00 10.00      A   
ATOM   4260  OE2 GLU A 449     -27.598  23.309   8.601  1.00 10.00      A   
ATOM   4261  C   GLU A 449     -26.393  20.826   6.798  1.00 10.00      A   
ATOM   4262  O   GLU A 449     -25.434  21.535   7.101  1.00 10.00      A   
ATOM   4263  N   TYR A 450     -26.744  19.742   7.487  1.00 10.00      A   
ATOM   4264  HN  TYR A 450     -27.512  19.208   7.184  1.00 10.00      A   
ATOM   4265  CA  TYR A 450     -26.013  19.321   8.675  1.00 10.00      A   
ATOM   4266  CB  TYR A 450     -26.741  18.167   9.364  1.00 10.00      A   
ATOM   4267  CG  TYR A 450     -27.927  18.580  10.208  1.00 10.00      A   
ATOM   4268  CD1 TYR A 450     -29.222  18.511   9.704  1.00 10.00      A   
ATOM   4269  CD2 TYR A 450     -27.755  19.029  11.509  1.00 10.00      A   
ATOM   4270  CE1 TYR A 450     -30.309  18.875  10.473  1.00 10.00      A   
ATOM   4271  CE2 TYR A 450     -28.835  19.396  12.285  1.00 10.00      A   
ATOM   4272  CZ  TYR A 450     -30.110  19.316  11.763  1.00 10.00      A   
ATOM   4273  OH  TYR A 450     -31.185  19.687  12.536  1.00 10.00      A   
ATOM   4274  HH  TYR A 450     -31.060  20.593  12.836  1.00 10.00      A   
ATOM   4275  C   TYR A 450     -24.604  18.885   8.286  1.00 10.00      A   
ATOM   4276  O   TYR A 450     -23.628  19.224   8.958  1.00 10.00      A   
ATOM   4277  N   ILE A 451     -24.508  18.145   7.185  1.00 10.00      A   
ATOM   4278  HN  ILE A 451     -25.326  17.912   6.697  1.00 10.00      A   
ATOM   4279  CA  ILE A 451     -23.225  17.659   6.688  1.00 10.00      A   
ATOM   4280  CB  ILE A 451     -23.402  16.764   5.435  1.00 10.00      A   
ATOM   4281  CG1 ILE A 451     -23.970  15.394   5.825  1.00 10.00      A   
ATOM   4282  CG2 ILE A 451     -22.084  16.599   4.690  1.00 10.00      A   
ATOM   4283  CD1 ILE A 451     -24.376  14.535   4.644  1.00 10.00      A   
ATOM   4284  C   ILE A 451     -22.284  18.819   6.371  1.00 10.00      A   
ATOM   4285  O   ILE A 451     -21.128  18.832   6.803  1.00 10.00      A   
ATOM   4286  N   GLY A 452     -22.795  19.812   5.655  1.00 10.00      A   
ATOM   4287  HN  GLY A 452     -23.739  19.767   5.371  1.00 10.00      A   
ATOM   4288  CA  GLY A 452     -21.987  20.958   5.279  1.00 10.00      A   
ATOM   4289  C   GLY A 452     -21.675  21.892   6.434  1.00 10.00      A   
ATOM   4290  O   GLY A 452     -21.067  22.946   6.237  1.00 10.00      A   
ATOM   4291  N   THR A 453     -22.090  21.519   7.634  1.00 10.00      A   
ATOM   4292  HN  THR A 453     -22.584  20.680   7.732  1.00 10.00      A   
ATOM   4293  CA  THR A 453     -21.838  22.335   8.805  1.00 10.00      A   
ATOM   4294  CB  THR A 453     -23.158  22.820   9.443  1.00 10.00      A   
ATOM   4295  OG1 THR A 453     -24.029  23.328   8.422  1.00 10.00      A   
ATOM   4296  HG1 THR A 453     -24.541  22.594   8.042  1.00 10.00      A   
ATOM   4297  CG2 THR A 453     -22.892  23.919  10.460  1.00 10.00      A   
ATOM   4298  C   THR A 453     -21.007  21.588   9.851  1.00 10.00      A   
ATOM   4299  O   THR A 453     -20.135  22.178  10.484  1.00 10.00      A   
ATOM   4300  N   TYR A 454     -21.262  20.295  10.026  1.00 10.00      A   
ATOM   4301  HN  TYR A 454     -21.956  19.858   9.484  1.00 10.00      A   
ATOM   4302  CA  TYR A 454     -20.544  19.519  11.032  1.00 10.00      A   
ATOM   4303  CB  TYR A 454     -21.531  18.783  11.938  1.00 10.00      A   
ATOM   4304  CG  TYR A 454     -22.267  19.696  12.890  1.00 10.00      A   
ATOM   4305  CD1 TYR A 454     -23.533  20.181  12.588  1.00 10.00      A   
ATOM   4306  CD2 TYR A 454     -21.689  20.079  14.094  1.00 10.00      A   
ATOM   4307  CE1 TYR A 454     -24.200  21.024  13.456  1.00 10.00      A   
ATOM   4308  CE2 TYR A 454     -22.351  20.915  14.970  1.00 10.00      A   
ATOM   4309  CZ  TYR A 454     -23.605  21.385  14.647  1.00 10.00      A   
ATOM   4310  OH  TYR A 454     -24.265  22.222  15.515  1.00 10.00      A   
ATOM   4311  HH  TYR A 454     -23.670  22.935  15.776  1.00 10.00      A   
ATOM   4312  C   TYR A 454     -19.506  18.551  10.459  1.00 10.00      A   
ATOM   4313  O   TYR A 454     -18.462  18.320  11.080  1.00 10.00      A   
ATOM   4314  N   ALA A 455     -19.773  17.994   9.284  1.00 10.00      A   
ATOM   4315  HN  ALA A 455     -20.600  18.232   8.815  1.00 10.00      A   
ATOM   4316  CA  ALA A 455     -18.845  17.046   8.668  1.00 10.00      A   
ATOM   4317  CB  ALA A 455     -19.566  16.140   7.682  1.00 10.00      A   
ATOM   4318  C   ALA A 455     -17.675  17.765   8.001  1.00 10.00      A   
ATOM   4319  O   ALA A 455     -17.660  17.965   6.785  1.00 10.00      A   
ATOM   4320  N   LYS A 456     -16.700  18.161   8.806  1.00 10.00      A   
ATOM   4321  HN  LYS A 456     -16.774  17.978   9.769  1.00 10.00      A   
ATOM   4322  CA  LYS A 456     -15.528  18.864   8.306  1.00 10.00      A   
ATOM   4323  CB  LYS A 456     -15.052  19.908   9.328  1.00 10.00      A   
ATOM   4324  CG  LYS A 456     -15.998  21.088   9.500  1.00 10.00      A   
ATOM   4325  CD  LYS A 456     -16.113  21.899   8.216  1.00 10.00      A   
ATOM   4326  CE  LYS A 456     -17.122  23.029   8.355  1.00 10.00      A   
ATOM   4327  NZ  LYS A 456     -17.254  23.819   7.099  1.00 10.00      A   
ATOM   4328  HZ1 LYS A 456     -17.995  24.541   7.205  1.00 10.00      A   
ATOM   4329  HZ2 LYS A 456     -17.510  23.193   6.304  1.00 10.00      A   
ATOM   4330  HZ3 LYS A 456     -16.357  24.291   6.872  1.00 10.00      A   
ATOM   4331  C   LYS A 456     -14.401  17.896   7.962  1.00 10.00      A   
ATOM   4332  O   LYS A 456     -13.726  18.053   6.942  1.00 10.00      A   
ATOM   4333  N   LYS A 457     -14.223  16.881   8.802  1.00 10.00      A   
ATOM   4334  HN  LYS A 457     -14.823  16.788   9.575  1.00 10.00      A   
ATOM   4335  CA  LYS A 457     -13.170  15.889   8.601  1.00 10.00      A   
ATOM   4336  CB  LYS A 457     -12.756  15.260   9.936  1.00 10.00      A   
ATOM   4337  CG  LYS A 457     -11.994  16.197  10.859  1.00 10.00      A   
ATOM   4338  CD  LYS A 457     -10.681  16.641  10.237  1.00 10.00      A   
ATOM   4339  CE  LYS A 457      -9.988  17.688  11.093  1.00 10.00      A   
ATOM   4340  NZ  LYS A 457     -10.809  18.918  11.229  1.00 10.00      A   
ATOM   4341  HZ1 LYS A 457     -11.216  19.180  10.308  1.00 10.00      A   
ATOM   4342  HZ2 LYS A 457     -10.223  19.704  11.572  1.00 10.00      A   
ATOM   4343  HZ3 LYS A 457     -11.582  18.760  11.906  1.00 10.00      A   
ATOM   4344  C   LYS A 457     -13.600  14.805   7.622  1.00 10.00      A   
ATOM   4345  O   LYS A 457     -12.865  13.844   7.390  1.00 10.00      A   
ATOM   4346  N   MET A 458     -14.792  14.957   7.058  1.00 10.00      A   
ATOM   4347  HN  MET A 458     -15.332  15.742   7.284  1.00 10.00      A   
ATOM   4348  CA  MET A 458     -15.308  13.987   6.102  1.00 10.00      A   
ATOM   4349  CB  MET A 458     -16.803  14.192   5.868  1.00 10.00      A   
ATOM   4350  CG  MET A 458     -17.484  13.024   5.174  1.00 10.00      A   
ATOM   4351  SD  MET A 458     -19.245  13.297   4.918  1.00 10.00      A   
ATOM   4352  CE  MET A 458     -19.198  14.637   3.733  1.00 10.00      A   
ATOM   4353  C   MET A 458     -14.551  14.086   4.788  1.00 10.00      A   
ATOM   4354  O   MET A 458     -14.568  15.125   4.125  1.00 10.00      A   
ATOM   4355  N   GLU A 459     -13.889  13.001   4.422  1.00 10.00      A   
ATOM   4356  HN  GLU A 459     -13.938  12.203   4.988  1.00 10.00      A   
ATOM   4357  CA  GLU A 459     -13.103  12.952   3.205  1.00 10.00      A   
ATOM   4358  CB  GLU A 459     -11.730  12.326   3.480  1.00 10.00      A   
ATOM   4359  CG  GLU A 459     -10.923  13.053   4.550  1.00 10.00      A   
ATOM   4360  CD  GLU A 459      -9.553  12.447   4.784  1.00 10.00      A   
ATOM   4361  OE1 GLU A 459      -8.627  12.714   3.984  1.00 10.00      A   
ATOM   4362  OE2 GLU A 459      -9.391  11.704   5.769  1.00 10.00      A   
ATOM   4363  C   GLU A 459     -13.827  12.193   2.098  1.00 10.00      A   
ATOM   4364  O   GLU A 459     -13.552  12.398   0.916  1.00 10.00      A   
ATOM   4365  N   MET A 460     -14.765  11.334   2.472  1.00 10.00      A   
ATOM   4366  HN  MET A 460     -14.975  11.232   3.426  1.00 10.00      A   
ATOM   4367  CA  MET A 460     -15.502  10.552   1.490  1.00 10.00      A   
ATOM   4368  CB  MET A 460     -14.891   9.156   1.341  1.00 10.00      A   
ATOM   4369  CG  MET A 460     -15.473   8.349   0.194  1.00 10.00      A   
ATOM   4370  SD  MET A 460     -14.625   6.780  -0.047  1.00 10.00      A   
ATOM   4371  CE  MET A 460     -15.391   6.212  -1.564  1.00 10.00      A   
ATOM   4372  C   MET A 460     -16.980  10.444   1.846  1.00 10.00      A   
ATOM   4373  O   MET A 460     -17.335  10.034   2.952  1.00 10.00      A   
ATOM   4374  N   LEU A 461     -17.836  10.802   0.901  1.00 10.00      A   
ATOM   4375  HN  LEU A 461     -17.493  11.115   0.033  1.00 10.00      A   
ATOM   4376  CA  LEU A 461     -19.276  10.738   1.112  1.00 10.00      A   
ATOM   4377  CB  LEU A 461     -19.863  12.142   1.290  1.00 10.00      A   
ATOM   4378  CG  LEU A 461     -21.383  12.231   1.445  1.00 10.00      A   
ATOM   4379  CD1 LEU A 461     -21.834  11.591   2.748  1.00 10.00      A   
ATOM   4380  CD2 LEU A 461     -21.851  13.673   1.356  1.00 10.00      A   
ATOM   4381  C   LEU A 461     -19.954  10.031  -0.055  1.00 10.00      A   
ATOM   4382  O   LEU A 461     -19.751  10.393  -1.217  1.00 10.00      A   
ATOM   4383  N   SER A 462     -20.746   9.020   0.262  1.00 10.00      A   
ATOM   4384  HN  SER A 462     -20.849   8.768   1.208  1.00 10.00      A   
ATOM   4385  CA  SER A 462     -21.461   8.263  -0.751  1.00 10.00      A   
ATOM   4386  CB  SER A 462     -21.266   6.766  -0.516  1.00 10.00      A   
ATOM   4387  OG  SER A 462     -19.894   6.464  -0.320  1.00 10.00      A   
ATOM   4388  HG  SER A 462     -19.480   6.261  -1.180  1.00 10.00      A   
ATOM   4389  C   SER A 462     -22.942   8.627  -0.737  1.00 10.00      A   
ATOM   4390  O   SER A 462     -23.659   8.325   0.222  1.00 10.00      A   
ATOM   4391  N   VAL A 463     -23.390   9.290  -1.793  1.00 10.00      A   
ATOM   4392  HN  VAL A 463     -22.766   9.491  -2.531  1.00 10.00      A   
ATOM   4393  CA  VAL A 463     -24.778   9.719  -1.902  1.00 10.00      A   
ATOM   4394  CB  VAL A 463     -24.873  11.218  -2.265  1.00 10.00      A   
ATOM   4395  CG1 VAL A 463     -26.310  11.707  -2.152  1.00 10.00      A   
ATOM   4396  CG2 VAL A 463     -23.944  12.052  -1.395  1.00 10.00      A   
ATOM   4397  C   VAL A 463     -25.531   8.914  -2.959  1.00 10.00      A   
ATOM   4398  O   VAL A 463     -25.074   8.789  -4.097  1.00 10.00      A   
ATOM   4399  N   ALA A 464     -26.684   8.373  -2.575  1.00 10.00      A   
ATOM   4400  HN  ALA A 464     -26.990   8.499  -1.654  1.00 10.00      A   
ATOM   4401  CA  ALA A 464     -27.508   7.593  -3.485  1.00 10.00      A   
ATOM   4402  CB  ALA A 464     -27.053   6.144  -3.501  1.00 10.00      A   
ATOM   4403  C   ALA A 464     -28.967   7.681  -3.071  1.00 10.00      A   
ATOM   4404  O   ALA A 464     -29.315   7.308  -1.949  1.00 10.00      A   
ATOM   4405  N   PHE A 465     -29.808   8.175  -3.977  1.00 10.00      A   
ATOM   4406  HN  PHE A 465     -29.457   8.444  -4.856  1.00 10.00      A   
ATOM   4407  CA  PHE A 465     -31.240   8.323  -3.716  1.00 10.00      A   
ATOM   4408  CB  PHE A 465     -31.917   6.960  -3.533  1.00 10.00      A   
ATOM   4409  CG  PHE A 465     -31.835   6.061  -4.734  1.00 10.00      A   
ATOM   4410  CD1 PHE A 465     -30.874   5.063  -4.807  1.00 10.00      A   
ATOM   4411  CD2 PHE A 465     -32.717   6.212  -5.790  1.00 10.00      A   
ATOM   4412  CE1 PHE A 465     -30.797   4.234  -5.909  1.00 10.00      A   
ATOM   4413  CE2 PHE A 465     -32.646   5.387  -6.894  1.00 10.00      A   
ATOM   4414  CZ  PHE A 465     -31.685   4.396  -6.952  1.00 10.00      A   
ATOM   4415  C   PHE A 465     -31.486   9.219  -2.502  1.00 10.00      A   
ATOM   4416  O   PHE A 465     -32.105   8.802  -1.519  1.00 10.00      A   
ATOM   4417  N   ALA A 466     -30.985  10.444  -2.574  1.00 10.00      A   
ATOM   4418  HN  ALA A 466     -30.501  10.716  -3.381  1.00 10.00      A   
ATOM   4419  CA  ALA A 466     -31.140  11.402  -1.489  1.00 10.00      A   
ATOM   4420  CB  ALA A 466     -30.093  11.154  -0.412  1.00 10.00      A   
ATOM   4421  C   ALA A 466     -31.024  12.825  -2.016  1.00 10.00      A   
ATOM   4422  O   ALA A 466     -30.258  13.090  -2.946  1.00 10.00      A   
ATOM   4423  N   GLY A 467     -31.779  13.733  -1.417  1.00 10.00      A   
ATOM   4424  HN  GLY A 467     -32.368  13.460  -0.677  1.00 10.00      A   
ATOM   4425  CA  GLY A 467     -31.750  15.118  -1.837  1.00 10.00      A   
ATOM   4426  C   GLY A 467     -33.138  15.663  -2.078  1.00 10.00      A   
ATOM   4427  O   GLY A 467     -34.102  14.900  -2.177  1.00 10.00      A   
ATOM   4428  N   ASP A 468     -33.251  16.979  -2.147  1.00 10.00      A   
ATOM   4429  HN  ASP A 468     -32.449  17.542  -2.021  1.00 10.00      A   
ATOM   4430  CA  ASP A 468     -34.539  17.616  -2.385  1.00 10.00      A   
ATOM   4431  CB  ASP A 468     -35.021  18.317  -1.113  1.00 10.00      A   
ATOM   4432  CG  ASP A 468     -36.531  18.399  -1.008  1.00 10.00      A   
ATOM   4433  OD1 ASP A 468     -37.218  17.463  -1.470  1.00 10.00      A   
ATOM   4434  OD2 ASP A 468     -37.037  19.392  -0.438  1.00 10.00      A   
ATOM   4435  C   ASP A 468     -34.438  18.605  -3.542  1.00 10.00      A   
ATOM   4436  O   ASP A 468     -35.304  18.654  -4.418  1.00 10.00      A   
ATOM   4437  N   SER A 469     -33.363  19.381  -3.547  1.00 10.00      A   
ATOM   4438  HN  SER A 469     -32.704  19.291  -2.818  1.00 10.00      A   
ATOM   4439  CA  SER A 469     -33.124  20.362  -4.596  1.00 10.00      A   
ATOM   4440  CB  SER A 469     -33.662  21.736  -4.181  1.00 10.00      A   
ATOM   4441  OG  SER A 469     -34.129  21.716  -2.842  1.00 10.00      A   
ATOM   4442  HG  SER A 469     -33.398  21.444  -2.256  1.00 10.00      A   
ATOM   4443  C   SER A 469     -31.635  20.424  -4.931  1.00 10.00      A   
ATOM   4444  O   SER A 469     -30.922  19.432  -4.775  1.00 10.00      A   
ATOM   4445  N   ASP A 470     -31.158  21.584  -5.374  1.00 10.00      A   
ATOM   4446  HN  ASP A 470     -31.755  22.357  -5.449  1.00 10.00      A   
ATOM   4447  CA  ASP A 470     -29.751  21.733  -5.735  1.00 10.00      A   
ATOM   4448  CB  ASP A 470     -29.580  22.731  -6.884  1.00 10.00      A   
ATOM   4449  CG  ASP A 470     -28.703  22.195  -8.001  1.00 10.00      A   
ATOM   4450  OD1 ASP A 470     -27.465  22.337  -7.922  1.00 10.00      A   
ATOM   4451  OD2 ASP A 470     -29.255  21.634  -8.970  1.00 10.00      A   
ATOM   4452  C   ASP A 470     -28.921  22.179  -4.540  1.00 10.00      A   
ATOM   4453  O   ASP A 470     -27.695  22.057  -4.542  1.00 10.00      A   
ATOM   4454  N   LEU A 471     -29.593  22.695  -3.518  1.00 10.00      A   
ATOM   4455  HN  LEU A 471     -30.571  22.760  -3.572  1.00 10.00      A   
ATOM   4456  CA  LEU A 471     -28.918  23.167  -2.317  1.00 10.00      A   
ATOM   4457  CB  LEU A 471     -29.902  23.826  -1.347  1.00 10.00      A   
ATOM   4458  CG  LEU A 471     -29.848  25.357  -1.270  1.00 10.00      A   
ATOM   4459  CD1 LEU A 471     -30.767  25.877  -0.174  1.00 10.00      A   
ATOM   4460  CD2 LEU A 471     -28.420  25.839  -1.048  1.00 10.00      A   
ATOM   4461  C   LEU A 471     -28.146  22.050  -1.624  1.00 10.00      A   
ATOM   4462  O   LEU A 471     -27.086  22.295  -1.055  1.00 10.00      A   
ATOM   4463  N   GLY A 472     -28.676  20.831  -1.681  1.00 10.00      A   
ATOM   4464  HN  GLY A 472     -29.537  20.702  -2.136  1.00 10.00      A   
ATOM   4465  CA  GLY A 472     -28.007  19.695  -1.063  1.00 10.00      A   
ATOM   4466  C   GLY A 472     -26.580  19.540  -1.555  1.00 10.00      A   
ATOM   4467  O   GLY A 472     -25.664  19.294  -0.770  1.00 10.00      A   
ATOM   4468  N   MET A 473     -26.391  19.712  -2.859  1.00 10.00      A   
ATOM   4469  HN  MET A 473     -27.161  19.919  -3.430  1.00 10.00      A   
ATOM   4470  CA  MET A 473     -25.070  19.601  -3.464  1.00 10.00      A   
ATOM   4471  CB  MET A 473     -25.193  19.561  -4.991  1.00 10.00      A   
ATOM   4472  CG  MET A 473     -23.873  19.395  -5.727  1.00 10.00      A   
ATOM   4473  SD  MET A 473     -22.967  17.923  -5.216  1.00 10.00      A   
ATOM   4474  CE  MET A 473     -21.739  17.823  -6.517  1.00 10.00      A   
ATOM   4475  C   MET A 473     -24.193  20.773  -3.030  1.00 10.00      A   
ATOM   4476  O   MET A 473     -23.011  20.604  -2.724  1.00 10.00      A   
ATOM   4477  N   HIS A 474     -24.798  21.953  -2.977  1.00 10.00      A   
ATOM   4478  HN  HIS A 474     -25.752  22.009  -3.208  1.00 10.00      A   
ATOM   4479  CA  HIS A 474     -24.096  23.166  -2.581  1.00 10.00      A   
ATOM   4480  CB  HIS A 474     -25.008  24.381  -2.777  1.00 10.00      A   
ATOM   4481  CG  HIS A 474     -24.301  25.700  -2.725  1.00 10.00      A   
ATOM   4482  ND1 HIS A 474     -23.891  26.342  -3.872  1.00 10.00      A   
ATOM   4483  CD2 HIS A 474     -23.977  26.460  -1.651  1.00 10.00      A   
ATOM   4484  CE1 HIS A 474     -23.334  27.472  -3.474  1.00 10.00      A   
ATOM   4485  NE2 HIS A 474     -23.365  27.583  -2.141  1.00 10.00      A   
ATOM   4486  HE2 HIS A 474     -23.015  28.334  -1.609  1.00 10.00      A   
ATOM   4487  C   HIS A 474     -23.634  23.079  -1.130  1.00 10.00      A   
ATOM   4488  O   HIS A 474     -22.520  23.487  -0.797  1.00 10.00      A   
ATOM   4489  N   HIS A 475     -24.493  22.542  -0.271  1.00 10.00      A   
ATOM   4490  HN  HIS A 475     -25.376  22.250  -0.596  1.00 10.00      A   
ATOM   4491  CA  HIS A 475     -24.174  22.393   1.146  1.00 10.00      A   
ATOM   4492  CB  HIS A 475     -25.352  21.806   1.922  1.00 10.00      A   
ATOM   4493  CG  HIS A 475     -26.388  22.815   2.310  1.00 10.00      A   
ATOM   4494  ND1 HIS A 475     -26.154  23.865   3.166  1.00 10.00      A   
ATOM   4495  HD1 HIS A 475     -25.303  24.068   3.612  1.00 10.00      A   
ATOM   4496  CD2 HIS A 475     -27.689  22.920   1.941  1.00 10.00      A   
ATOM   4497  CE1 HIS A 475     -27.293  24.560   3.291  1.00 10.00      A   
ATOM   4498  NE2 HIS A 475     -28.258  24.028   2.565  1.00 10.00      A   
ATOM   4499  C   HIS A 475     -22.937  21.530   1.350  1.00 10.00      A   
ATOM   4500  O   HIS A 475     -22.131  21.785   2.241  1.00 10.00      A   
ATOM   4501  N   VAL A 476     -22.790  20.512   0.519  1.00 10.00      A   
ATOM   4502  HN  VAL A 476     -23.470  20.355  -0.173  1.00 10.00      A   
ATOM   4503  CA  VAL A 476     -21.647  19.618   0.610  1.00 10.00      A   
ATOM   4504  CB  VAL A 476     -21.914  18.298  -0.137  1.00 10.00      A   
ATOM   4505  CG1 VAL A 476     -20.689  17.394  -0.122  1.00 10.00      A   
ATOM   4506  CG2 VAL A 476     -23.109  17.586   0.468  1.00 10.00      A   
ATOM   4507  C   VAL A 476     -20.387  20.281   0.053  1.00 10.00      A   
ATOM   4508  O   VAL A 476     -19.351  20.307   0.714  1.00 10.00      A   
ATOM   4509  N   LEU A 477     -20.494  20.839  -1.147  1.00 10.00      A   
ATOM   4510  HN  LEU A 477     -21.362  20.811  -1.609  1.00 10.00      A   
ATOM   4511  CA  LEU A 477     -19.356  21.484  -1.805  1.00 10.00      A   
ATOM   4512  CB  LEU A 477     -19.706  21.853  -3.248  1.00 10.00      A   
ATOM   4513  CG  LEU A 477     -20.051  20.690  -4.178  1.00 10.00      A   
ATOM   4514  CD1 LEU A 477     -20.569  21.207  -5.510  1.00 10.00      A   
ATOM   4515  CD2 LEU A 477     -18.847  19.787  -4.387  1.00 10.00      A   
ATOM   4516  C   LEU A 477     -18.841  22.711  -1.047  1.00 10.00      A   
ATOM   4517  O   LEU A 477     -17.633  22.905  -0.912  1.00 10.00      A   
ATOM   4518  N   SER A 478     -19.752  23.537  -0.556  1.00 10.00      A   
ATOM   4519  HN  SER A 478     -20.708  23.344  -0.698  1.00 10.00      A   
ATOM   4520  CA  SER A 478     -19.371  24.741   0.175  1.00 10.00      A   
ATOM   4521  CB  SER A 478     -20.364  25.866  -0.126  1.00 10.00      A   
ATOM   4522  OG  SER A 478     -20.590  25.982  -1.523  1.00 10.00      A   
ATOM   4523  HG  SER A 478     -19.885  25.519  -1.997  1.00 10.00      A   
ATOM   4524  C   SER A 478     -19.294  24.491   1.679  1.00 10.00      A   
ATOM   4525  O   SER A 478     -18.979  25.394   2.452  1.00 10.00      A   
ATOM   4526  N   GLY A 479     -19.561  23.262   2.090  1.00 10.00      A   
ATOM   4527  HN  GLY A 479     -19.770  22.567   1.431  1.00 10.00      A   
ATOM   4528  CA  GLY A 479     -19.537  22.944   3.504  1.00 10.00      A   
ATOM   4529  C   GLY A 479     -18.368  22.078   3.917  1.00 10.00      A   
ATOM   4530  O   GLY A 479     -17.629  22.433   4.837  1.00 10.00      A   
ATOM   4531  N   CYS A 480     -18.195  20.950   3.238  1.00 10.00      A   
ATOM   4532  HN  CYS A 480     -18.791  20.752   2.487  1.00 10.00      A   
ATOM   4533  CA  CYS A 480     -17.124  20.011   3.558  1.00 10.00      A   
ATOM   4534  CB  CYS A 480     -17.231  18.749   2.704  1.00 10.00      A   
ATOM   4535  SG  CYS A 480     -18.842  17.938   2.795  1.00 10.00      A   
ATOM   4536  HG  CYS A 480     -19.680  18.616   2.023  1.00 10.00      A   
ATOM   4537  C   CYS A 480     -15.751  20.648   3.412  1.00 10.00      A   
ATOM   4538  O   CYS A 480     -15.503  21.423   2.484  1.00 10.00      A   
ATOM   4539  N   ASP A 481     -14.862  20.310   4.330  1.00 10.00      A   
ATOM   4540  HN  ASP A 481     -15.113  19.664   5.022  1.00 10.00      A   
ATOM   4541  CA  ASP A 481     -13.521  20.862   4.329  1.00 10.00      A   
ATOM   4542  CB  ASP A 481     -13.097  21.215   5.755  1.00 10.00      A   
ATOM   4543  CG  ASP A 481     -11.971  22.228   5.797  1.00 10.00      A   
ATOM   4544  OD1 ASP A 481     -11.993  23.176   4.986  1.00 10.00      A   
ATOM   4545  OD2 ASP A 481     -11.076  22.093   6.659  1.00 10.00      A   
ATOM   4546  C   ASP A 481     -12.525  19.894   3.706  1.00 10.00      A   
ATOM   4547  O   ASP A 481     -11.867  20.214   2.717  1.00 10.00      A   
ATOM   4548  N   SER A 482     -12.439  18.696   4.270  1.00 10.00      A   
ATOM   4549  HN  SER A 482     -13.015  18.480   5.037  1.00 10.00      A   
ATOM   4550  CA  SER A 482     -11.508  17.687   3.780  1.00 10.00      A   
ATOM   4551  CB  SER A 482     -10.999  16.854   4.955  1.00 10.00      A   
ATOM   4552  OG  SER A 482     -10.725  17.688   6.070  1.00 10.00      A   
ATOM   4553  HG  SER A 482     -10.905  18.605   5.834  1.00 10.00      A   
ATOM   4554  C   SER A 482     -12.133  16.786   2.711  1.00 10.00      A   
ATOM   4555  O   SER A 482     -11.799  15.607   2.618  1.00 10.00      A   
ATOM   4556  N   LEU A 483     -13.028  17.346   1.899  1.00 10.00      A   
ATOM   4557  HN  LEU A 483     -13.248  18.292   2.013  1.00 10.00      A   
ATOM   4558  CA  LEU A 483     -13.683  16.584   0.837  1.00 10.00      A   
ATOM   4559  CB  LEU A 483     -14.741  17.437   0.123  1.00 10.00      A   
ATOM   4560  CG  LEU A 483     -16.128  16.804  -0.057  1.00 10.00      A   
ATOM   4561  CD1 LEU A 483     -17.015  17.699  -0.908  1.00 10.00      A   
ATOM   4562  CD2 LEU A 483     -16.026  15.413  -0.665  1.00 10.00      A   
ATOM   4563  C   LEU A 483     -12.656  16.067  -0.171  1.00 10.00      A   
ATOM   4564  O   LEU A 483     -11.940  16.848  -0.801  1.00 10.00      A   
ATOM   4565  N   ARG A 484     -12.587  14.747  -0.306  1.00 10.00      A   
ATOM   4566  HN  ARG A 484     -13.185  14.182   0.234  1.00 10.00      A   
ATOM   4567  CA  ARG A 484     -11.654  14.112  -1.225  1.00 10.00      A   
ATOM   4568  CB  ARG A 484     -10.735  13.157  -0.463  1.00 10.00      A   
ATOM   4569  CG  ARG A 484      -9.461  13.787   0.064  1.00 10.00      A   
ATOM   4570  CD  ARG A 484      -8.693  12.805   0.935  1.00 10.00      A   
ATOM   4571  NE  ARG A 484      -8.794  11.428   0.444  1.00 10.00      A   
ATOM   4572  HE  ARG A 484      -8.845  11.301  -0.525  1.00 10.00      A   
ATOM   4573  CZ  ARG A 484      -8.813  10.347   1.235  1.00 10.00      A   
ATOM   4574  NH1 ARG A 484      -8.738  10.476   2.551  1.00 10.00      A   
ATOM   4575 HH11 ARG A 484      -8.756   9.627   3.162  1.00 10.00      A   
ATOM   4576 HH12 ARG A 484      -8.658  11.428   2.990  1.00 10.00      A   
ATOM   4577  NH2 ARG A 484      -8.919   9.139   0.709  1.00 10.00      A   
ATOM   4578 HH21 ARG A 484      -8.925   8.292   1.330  1.00 10.00      A   
ATOM   4579 HH22 ARG A 484      -8.990   9.003  -0.324  1.00 10.00      A   
ATOM   4580  C   ARG A 484     -12.394  13.327  -2.301  1.00 10.00      A   
ATOM   4581  O   ARG A 484     -12.299  13.635  -3.490  1.00 10.00      A   
ATOM   4582  N   LYS A 485     -13.136  12.312  -1.876  1.00 10.00      A   
ATOM   4583  HN  LYS A 485     -13.205  12.138  -0.909  1.00 10.00      A   
ATOM   4584  CA  LYS A 485     -13.883  11.469  -2.797  1.00 10.00      A   
ATOM   4585  CB  LYS A 485     -13.495   9.993  -2.615  1.00 10.00      A   
ATOM   4586  CG  LYS A 485     -12.030   9.693  -2.910  1.00 10.00      A   
ATOM   4587  CD  LYS A 485     -11.749   8.192  -2.973  1.00 10.00      A   
ATOM   4588  CE  LYS A 485     -11.607   7.571  -1.587  1.00 10.00      A   
ATOM   4589  NZ  LYS A 485     -11.002   6.210  -1.643  1.00 10.00      A   
ATOM   4590  HZ1 LYS A 485     -11.344   5.697  -2.481  1.00 10.00      A   
ATOM   4591  HZ2 LYS A 485     -11.256   5.667  -0.796  1.00 10.00      A   
ATOM   4592  HZ3 LYS A 485      -9.959   6.280  -1.693  1.00 10.00      A   
ATOM   4593  C   LYS A 485     -15.383  11.654  -2.600  1.00 10.00      A   
ATOM   4594  O   LYS A 485     -15.914  11.407  -1.515  1.00 10.00      A   
ATOM   4595  N   LEU A 486     -16.059  12.109  -3.643  1.00 10.00      A   
ATOM   4596  HN  LEU A 486     -15.582  12.301  -4.480  1.00 10.00      A   
ATOM   4597  CA  LEU A 486     -17.498  12.318  -3.582  1.00 10.00      A   
ATOM   4598  CB  LEU A 486     -17.834  13.810  -3.649  1.00 10.00      A   
ATOM   4599  CG  LEU A 486     -19.296  14.201  -3.409  1.00 10.00      A   
ATOM   4600  CD1 LEU A 486     -19.735  13.822  -2.003  1.00 10.00      A   
ATOM   4601  CD2 LEU A 486     -19.491  15.690  -3.642  1.00 10.00      A   
ATOM   4602  C   LEU A 486     -18.179  11.559  -4.710  1.00 10.00      A   
ATOM   4603  O   LEU A 486     -17.872  11.768  -5.884  1.00 10.00      A   
ATOM   4604  N   GLU A 487     -19.087  10.672  -4.343  1.00 10.00      A   
ATOM   4605  HN  GLU A 487     -19.282  10.556  -3.387  1.00 10.00      A   
ATOM   4606  CA  GLU A 487     -19.813   9.859  -5.304  1.00 10.00      A   
ATOM   4607  CB  GLU A 487     -19.428   8.394  -5.124  1.00 10.00      A   
ATOM   4608  CG  GLU A 487     -19.088   8.022  -3.687  1.00 10.00      A   
ATOM   4609  CD  GLU A 487     -18.391   6.684  -3.580  1.00 10.00      A   
ATOM   4610  OE1 GLU A 487     -18.749   5.892  -2.685  1.00 10.00      A   
ATOM   4611  OE2 GLU A 487     -17.484   6.418  -4.395  1.00 10.00      A   
ATOM   4612  C   GLU A 487     -21.316  10.036  -5.118  1.00 10.00      A   
ATOM   4613  O   GLU A 487     -21.849   9.823  -4.028  1.00 10.00      A   
ATOM   4614  N   ILE A 488     -21.997  10.442  -6.180  1.00 10.00      A   
ATOM   4615  HN  ILE A 488     -21.522  10.599  -7.030  1.00 10.00      A   
ATOM   4616  CA  ILE A 488     -23.431  10.663  -6.124  1.00 10.00      A   
ATOM   4617  CB  ILE A 488     -23.757  12.173  -6.193  1.00 10.00      A   
ATOM   4618  CG1 ILE A 488     -22.967  12.954  -5.138  1.00 10.00      A   
ATOM   4619  CG2 ILE A 488     -25.253  12.406  -6.026  1.00 10.00      A   
ATOM   4620  CD1 ILE A 488     -22.965  14.447  -5.369  1.00 10.00      A   
ATOM   4621  C   ILE A 488     -24.127   9.967  -7.289  1.00 10.00      A   
ATOM   4622  O   ILE A 488     -23.692  10.074  -8.439  1.00 10.00      A   
ATOM   4623  N   ARG A 489     -25.198   9.247  -6.987  1.00 10.00      A   
ATOM   4624  HN  ARG A 489     -25.474   9.166  -6.047  1.00 10.00      A   
ATOM   4625  CA  ARG A 489     -25.965   8.557  -8.012  1.00 10.00      A   
ATOM   4626  CB  ARG A 489     -25.550   7.085  -8.133  1.00 10.00      A   
ATOM   4627  CG  ARG A 489     -25.952   6.205  -6.958  1.00 10.00      A   
ATOM   4628  CD  ARG A 489     -26.224   4.780  -7.409  1.00 10.00      A   
ATOM   4629  NE  ARG A 489     -27.289   4.725  -8.407  1.00 10.00      A   
ATOM   4630  HE  ARG A 489     -27.779   5.560  -8.590  1.00 10.00      A   
ATOM   4631  CZ  ARG A 489     -27.625   3.632  -9.080  1.00 10.00      A   
ATOM   4632  NH1 ARG A 489     -26.986   2.490  -8.870  1.00 10.00      A   
ATOM   4633 HH11 ARG A 489     -26.212   2.443  -8.172  1.00 10.00      A   
ATOM   4634 HH12 ARG A 489     -27.253   1.629  -9.405  1.00 10.00      A   
ATOM   4635  NH2 ARG A 489     -28.599   3.693  -9.970  1.00 10.00      A   
ATOM   4636 HH21 ARG A 489     -28.875   2.845 -10.508  1.00 10.00      A   
ATOM   4637 HH22 ARG A 489     -29.098   4.604 -10.139  1.00 10.00      A   
ATOM   4638  C   ARG A 489     -27.463   8.669  -7.752  1.00 10.00      A   
ATOM   4639  O   ARG A 489     -27.917   8.516  -6.614  1.00 10.00      A   
ATOM   4640  N   ASP A 490     -28.215   8.939  -8.814  1.00 10.00      A   
ATOM   4641  HN  ASP A 490     -27.776   9.057  -9.687  1.00 10.00      A   
ATOM   4642  CA  ASP A 490     -29.667   9.067  -8.733  1.00 10.00      A   
ATOM   4643  CB  ASP A 490     -30.326   7.729  -8.388  1.00 10.00      A   
ATOM   4644  CG  ASP A 490     -30.381   6.784  -9.568  1.00 10.00      A   
ATOM   4645  OD1 ASP A 490     -31.472   6.613 -10.145  1.00 10.00      A   
ATOM   4646  OD2 ASP A 490     -29.333   6.210  -9.928  1.00 10.00      A   
ATOM   4647  C   ASP A 490     -30.090  10.149  -7.746  1.00 10.00      A   
ATOM   4648  O   ASP A 490     -30.652   9.860  -6.686  1.00 10.00      A   
ATOM   4649  N   CYS A 491     -29.817  11.395  -8.101  1.00 10.00      A   
ATOM   4650  HN  CYS A 491     -29.378  11.561  -8.961  1.00 10.00      A   
ATOM   4651  CA  CYS A 491     -30.159  12.528  -7.257  1.00 10.00      A   
ATOM   4652  CB  CYS A 491     -28.958  12.930  -6.401  1.00 10.00      A   
ATOM   4653  SG  CYS A 491     -28.609  11.815  -5.019  1.00 10.00      A   
ATOM   4654  HG  CYS A 491     -29.076  12.389  -3.914  1.00 10.00      A   
ATOM   4655  C   CYS A 491     -30.621  13.709  -8.106  1.00 10.00      A   
ATOM   4656  O   CYS A 491     -30.197  13.854  -9.254  1.00 10.00      A   
ATOM   4657  N   PRO A 492     -31.491  14.574  -7.548  1.00 10.00      A   
ATOM   4658  CA  PRO A 492     -32.015  15.750  -8.260  1.00 10.00      A   
ATOM   4659  CB  PRO A 492     -33.205  16.178  -7.396  1.00 10.00      A   
ATOM   4660  CG  PRO A 492     -32.840  15.736  -6.020  1.00 10.00      A   
ATOM   4661  CD  PRO A 492     -32.045  14.469  -6.182  1.00 10.00      A   
ATOM   4662  C   PRO A 492     -30.991  16.881  -8.331  1.00 10.00      A   
ATOM   4663  O   PRO A 492     -31.334  18.026  -8.630  1.00 10.00      A   
ATOM   4664  N   PHE A 493     -29.738  16.555  -8.044  1.00 10.00      A   
ATOM   4665  HN  PHE A 493     -29.529  15.626  -7.821  1.00 10.00      A   
ATOM   4666  CA  PHE A 493     -28.669  17.540  -8.082  1.00 10.00      A   
ATOM   4667  CB  PHE A 493     -27.415  17.029  -7.368  1.00 10.00      A   
ATOM   4668  CG  PHE A 493     -27.611  16.722  -5.912  1.00 10.00      A   
ATOM   4669  CD1 PHE A 493     -26.908  15.692  -5.314  1.00 10.00      A   
ATOM   4670  CD2 PHE A 493     -28.497  17.455  -5.142  1.00 10.00      A   
ATOM   4671  CE1 PHE A 493     -27.083  15.395  -3.977  1.00 10.00      A   
ATOM   4672  CE2 PHE A 493     -28.677  17.165  -3.803  1.00 10.00      A   
ATOM   4673  CZ  PHE A 493     -27.969  16.133  -3.220  1.00 10.00      A   
ATOM   4674  C   PHE A 493     -28.333  17.877  -9.524  1.00 10.00      A   
ATOM   4675  O   PHE A 493     -27.954  16.999 -10.305  1.00 10.00      A   
ATOM   4676  N   GLY A 494     -28.499  19.137  -9.880  1.00 10.00      A   
ATOM   4677  HN  GLY A 494     -28.826  19.793  -9.220  1.00 10.00      A   
ATOM   4678  CA  GLY A 494     -28.210  19.560 -11.226  1.00 10.00      A   
ATOM   4679  C   GLY A 494     -26.787  20.033 -11.393  1.00 10.00      A   
ATOM   4680  O   GLY A 494     -25.854  19.460 -10.828  1.00 10.00      A   
ATOM   4681  N   ASP A 495     -26.625  21.090 -12.161  1.00 10.00      A   
ATOM   4682  HN  ASP A 495     -27.412  21.509 -12.570  1.00 10.00      A   
ATOM   4683  CA  ASP A 495     -25.313  21.658 -12.422  1.00 10.00      A   
ATOM   4684  CB  ASP A 495     -25.037  21.694 -13.928  1.00 10.00      A   
ATOM   4685  CG  ASP A 495     -26.253  22.098 -14.746  1.00 10.00      A   
ATOM   4686  OD1 ASP A 495     -26.683  21.304 -15.615  1.00 10.00      A   
ATOM   4687  OD2 ASP A 495     -26.798  23.201 -14.514  1.00 10.00      A   
ATOM   4688  C   ASP A 495     -25.214  23.059 -11.843  1.00 10.00      A   
ATOM   4689  O   ASP A 495     -24.245  23.773 -12.088  1.00 10.00      A   
ATOM   4690  N   LYS A 496     -26.218  23.448 -11.069  1.00 10.00      A   
ATOM   4691  HN  LYS A 496     -26.953  22.824 -10.890  1.00 10.00      A   
ATOM   4692  CA  LYS A 496     -26.245  24.779 -10.465  1.00 10.00      A   
ATOM   4693  CB  LYS A 496     -27.620  25.066  -9.856  1.00 10.00      A   
ATOM   4694  CG  LYS A 496     -28.799  24.665 -10.734  1.00 10.00      A   
ATOM   4695  CD  LYS A 496     -30.110  24.759  -9.965  1.00 10.00      A   
ATOM   4696  CE  LYS A 496     -31.233  24.003 -10.660  1.00 10.00      A   
ATOM   4697  NZ  LYS A 496     -30.932  22.556 -10.817  1.00 10.00      A   
ATOM   4698  HZ1 LYS A 496     -31.817  22.017 -10.916  1.00 10.00      A   
ATOM   4699  HZ2 LYS A 496     -30.412  22.195  -9.985  1.00 10.00      A   
ATOM   4700  HZ3 LYS A 496     -30.350  22.405 -11.663  1.00 10.00      A   
ATOM   4701  C   LYS A 496     -25.161  24.916  -9.399  1.00 10.00      A   
ATOM   4702  O   LYS A 496     -24.249  25.739  -9.522  1.00 10.00      A   
ATOM   4703  N   ALA A 497     -25.260  24.091  -8.362  1.00 10.00      A   
ATOM   4704  HN  ALA A 497     -26.007  23.449  -8.327  1.00 10.00      A   
ATOM   4705  CA  ALA A 497     -24.298  24.110  -7.271  1.00 10.00      A   
ATOM   4706  CB  ALA A 497     -24.796  23.254  -6.121  1.00 10.00      A   
ATOM   4707  C   ALA A 497     -22.932  23.624  -7.743  1.00 10.00      A   
ATOM   4708  O   ALA A 497     -21.896  24.062  -7.242  1.00 10.00      A   
ATOM   4709  N   LEU A 498     -22.946  22.718  -8.709  1.00 10.00      A   
ATOM   4710  HN  LEU A 498     -23.812  22.397  -9.040  1.00 10.00      A   
ATOM   4711  CA  LEU A 498     -21.724  22.161  -9.276  1.00 10.00      A   
ATOM   4712  CB  LEU A 498     -22.075  21.095 -10.321  1.00 10.00      A   
ATOM   4713  CG  LEU A 498     -20.900  20.437 -11.048  1.00 10.00      A   
ATOM   4714  CD1 LEU A 498     -20.075  19.598 -10.088  1.00 10.00      A   
ATOM   4715  CD2 LEU A 498     -21.394  19.595 -12.214  1.00 10.00      A   
ATOM   4716  C   LEU A 498     -20.865  23.253  -9.907  1.00 10.00      A   
ATOM   4717  O   LEU A 498     -19.679  23.379  -9.602  1.00 10.00      A   
ATOM   4718  N   LEU A 499     -21.480  24.055 -10.771  1.00 10.00      A   
ATOM   4719  HN  LEU A 499     -22.437  23.921 -10.954  1.00 10.00      A   
ATOM   4720  CA  LEU A 499     -20.771  25.132 -11.451  1.00 10.00      A   
ATOM   4721  CB  LEU A 499     -21.562  25.627 -12.665  1.00 10.00      A   
ATOM   4722  CG  LEU A 499     -21.612  24.678 -13.865  1.00 10.00      A   
ATOM   4723  CD1 LEU A 499     -22.537  25.219 -14.941  1.00 10.00      A   
ATOM   4724  CD2 LEU A 499     -20.219  24.443 -14.425  1.00 10.00      A   
ATOM   4725  C   LEU A 499     -20.462  26.290 -10.506  1.00 10.00      A   
ATOM   4726  O   LEU A 499     -19.613  27.131 -10.800  1.00 10.00      A   
ATOM   4727  N   ALA A 500     -21.151  26.328  -9.371  1.00 10.00      A   
ATOM   4728  HN  ALA A 500     -21.826  25.640  -9.201  1.00 10.00      A   
ATOM   4729  CA  ALA A 500     -20.947  27.377  -8.382  1.00 10.00      A   
ATOM   4730  CB  ALA A 500     -22.232  27.635  -7.607  1.00 10.00      A   
ATOM   4731  C   ALA A 500     -19.809  27.020  -7.427  1.00 10.00      A   
ATOM   4732  O   ALA A 500     -19.381  27.846  -6.619  1.00 10.00      A   
ATOM   4733  N   ASN A 501     -19.321  25.788  -7.523  1.00 10.00      A   
ATOM   4734  HN  ASN A 501     -19.704  25.171  -8.184  1.00 10.00      A   
ATOM   4735  CA  ASN A 501     -18.235  25.328  -6.664  1.00 10.00      A   
ATOM   4736  CB  ASN A 501     -18.773  24.413  -5.564  1.00 10.00      A   
ATOM   4737  CG  ASN A 501     -19.538  25.159  -4.494  1.00 10.00      A   
ATOM   4738  OD1 ASN A 501     -18.949  25.698  -3.557  1.00 10.00      A   
ATOM   4739  ND2 ASN A 501     -20.857  25.177  -4.614  1.00 10.00      A   
ATOM   4740 HD21 ASN A 501     -21.258  24.713  -5.386  1.00 10.00      A   
ATOM   4741 HD22 ASN A 501     -21.381  25.642  -3.930  1.00 10.00      A   
ATOM   4742  C   ASN A 501     -17.187  24.581  -7.475  1.00 10.00      A   
ATOM   4743  O   ASN A 501     -16.512  23.684  -6.962  1.00 10.00      A   
ATOM   4744  N   ALA A 502     -17.033  24.977  -8.730  1.00 10.00      A   
ATOM   4745  HN  ALA A 502     -17.572  25.729  -9.063  1.00 10.00      A   
ATOM   4746  CA  ALA A 502     -16.079  24.337  -9.625  1.00 10.00      A   
ATOM   4747  CB  ALA A 502     -16.234  24.883 -11.035  1.00 10.00      A   
ATOM   4748  C   ALA A 502     -14.641  24.502  -9.131  1.00 10.00      A   
ATOM   4749  O   ALA A 502     -13.822  23.595  -9.261  1.00 10.00      A   
ATOM   4750  N   SER A 503     -14.345  25.655  -8.543  1.00 10.00      A   
ATOM   4751  HN  SER A 503     -15.044  26.339  -8.445  1.00 10.00      A   
ATOM   4752  CA  SER A 503     -13.006  25.934  -8.036  1.00 10.00      A   
ATOM   4753  CB  SER A 503     -12.876  27.421  -7.703  1.00 10.00      A   
ATOM   4754  OG  SER A 503     -14.147  27.977  -7.397  1.00 10.00      A   
ATOM   4755  HG  SER A 503     -14.274  27.965  -6.438  1.00 10.00      A   
ATOM   4756  C   SER A 503     -12.681  25.082  -6.808  1.00 10.00      A   
ATOM   4757  O   SER A 503     -11.515  24.870  -6.470  1.00 10.00      A   
ATOM   4758  N   LYS A 504     -13.716  24.568  -6.160  1.00 10.00      A   
ATOM   4759  HN  LYS A 504     -14.624  24.737  -6.495  1.00 10.00      A   
ATOM   4760  CA  LYS A 504     -13.538  23.749  -4.969  1.00 10.00      A   
ATOM   4761  CB  LYS A 504     -14.746  23.899  -4.041  1.00 10.00      A   
ATOM   4762  CG  LYS A 504     -14.494  23.477  -2.602  1.00 10.00      A   
ATOM   4763  CD  LYS A 504     -13.328  24.238  -1.993  1.00 10.00      A   
ATOM   4764  CE  LYS A 504     -13.084  23.807  -0.557  1.00 10.00      A   
ATOM   4765  NZ  LYS A 504     -11.976  24.567   0.076  1.00 10.00      A   
ATOM   4766  HZ1 LYS A 504     -11.880  24.291   1.076  1.00 10.00      A   
ATOM   4767  HZ2 LYS A 504     -12.162  25.586   0.025  1.00 10.00      A   
ATOM   4768  HZ3 LYS A 504     -11.080  24.366  -0.408  1.00 10.00      A   
ATOM   4769  C   LYS A 504     -13.317  22.282  -5.338  1.00 10.00      A   
ATOM   4770  O   LYS A 504     -13.067  21.443  -4.472  1.00 10.00      A   
ATOM   4771  N   LEU A 505     -13.393  21.983  -6.628  1.00 10.00      A   
ATOM   4772  HN  LEU A 505     -13.586  22.697  -7.273  1.00 10.00      A   
ATOM   4773  CA  LEU A 505     -13.200  20.618  -7.110  1.00 10.00      A   
ATOM   4774  CB  LEU A 505     -13.909  20.407  -8.449  1.00 10.00      A   
ATOM   4775  CG  LEU A 505     -15.412  20.688  -8.477  1.00 10.00      A   
ATOM   4776  CD1 LEU A 505     -15.968  20.455  -9.871  1.00 10.00      A   
ATOM   4777  CD2 LEU A 505     -16.147  19.838  -7.453  1.00 10.00      A   
ATOM   4778  C   LEU A 505     -11.716  20.283  -7.245  1.00 10.00      A   
ATOM   4779  O   LEU A 505     -11.340  19.116  -7.363  1.00 10.00      A   
ATOM   4780  N   GLU A 506     -10.874  21.311  -7.211  1.00 10.00      A   
ATOM   4781  HN  GLU A 506     -11.229  22.216  -7.101  1.00 10.00      A   
ATOM   4782  CA  GLU A 506      -9.433  21.124  -7.334  1.00 10.00      A   
ATOM   4783  CB  GLU A 506      -8.728  22.445  -7.660  1.00 10.00      A   
ATOM   4784  CG  GLU A 506      -9.169  23.077  -8.972  1.00 10.00      A   
ATOM   4785  CD  GLU A 506      -8.280  24.228  -9.410  1.00 10.00      A   
ATOM   4786  OE1 GLU A 506      -8.222  25.251  -8.696  1.00 10.00      A   
ATOM   4787  OE2 GLU A 506      -7.644  24.123 -10.480  1.00 10.00      A   
ATOM   4788  C   GLU A 506      -8.843  20.494  -6.074  1.00 10.00      A   
ATOM   4789  O   GLU A 506      -7.826  19.806  -6.134  1.00 10.00      A   
ATOM   4790  N   THR A 507      -9.486  20.728  -4.937  1.00 10.00      A   
ATOM   4791  HN  THR A 507     -10.282  21.298  -4.945  1.00 10.00      A   
ATOM   4792  CA  THR A 507      -9.026  20.175  -3.669  1.00 10.00      A   
ATOM   4793  CB  THR A 507      -9.547  21.001  -2.480  1.00 10.00      A   
ATOM   4794  OG1 THR A 507     -10.591  21.882  -2.927  1.00 10.00      A   
ATOM   4795  HG1 THR A 507     -11.440  21.551  -2.614  1.00 10.00      A   
ATOM   4796  CG2 THR A 507      -8.420  21.817  -1.872  1.00 10.00      A   
ATOM   4797  C   THR A 507      -9.473  18.728  -3.514  1.00 10.00      A   
ATOM   4798  O   THR A 507      -8.919  17.975  -2.713  1.00 10.00      A   
ATOM   4799  N   MET A 508     -10.469  18.345  -4.301  1.00 10.00      A   
ATOM   4800  HN  MET A 508     -10.847  18.987  -4.941  1.00 10.00      A   
ATOM   4801  CA  MET A 508     -10.995  16.988  -4.261  1.00 10.00      A   
ATOM   4802  CB  MET A 508     -12.447  16.970  -4.734  1.00 10.00      A   
ATOM   4803  CG  MET A 508     -13.416  17.695  -3.815  1.00 10.00      A   
ATOM   4804  SD  MET A 508     -15.044  17.907  -4.563  1.00 10.00      A   
ATOM   4805  CE  MET A 508     -15.470  16.210  -4.944  1.00 10.00      A   
ATOM   4806  C   MET A 508     -10.153  16.083  -5.147  1.00 10.00      A   
ATOM   4807  O   MET A 508      -9.459  16.557  -6.046  1.00 10.00      A   
ATOM   4808  N   ARG A 509     -10.218  14.784  -4.900  1.00 10.00      A   
ATOM   4809  HN  ARG A 509     -10.810  14.458  -4.185  1.00 10.00      A   
ATOM   4810  CA  ARG A 509      -9.450  13.829  -5.684  1.00 10.00      A   
ATOM   4811  CB  ARG A 509      -9.052  12.613  -4.841  1.00 10.00      A   
ATOM   4812  CG  ARG A 509      -8.047  11.692  -5.525  1.00 10.00      A   
ATOM   4813  CD  ARG A 509      -8.077  10.284  -4.947  1.00 10.00      A   
ATOM   4814  NE  ARG A 509      -7.494  10.208  -3.607  1.00 10.00      A   
ATOM   4815  HE  ARG A 509      -6.965  10.985  -3.300  1.00 10.00      A   
ATOM   4816  CZ  ARG A 509      -7.638   9.161  -2.783  1.00 10.00      A   
ATOM   4817  NH1 ARG A 509      -8.342   8.101  -3.152  1.00 10.00      A   
ATOM   4818 HH11 ARG A 509      -8.791   8.062  -4.089  1.00 10.00      A   
ATOM   4819 HH12 ARG A 509      -8.452   7.292  -2.488  1.00 10.00      A   
ATOM   4820  NH2 ARG A 509      -7.070   9.175  -1.588  1.00 10.00      A   
ATOM   4821 HH21 ARG A 509      -7.185   8.349  -0.944  1.00 10.00      A   
ATOM   4822 HH22 ARG A 509      -6.504   9.996  -1.278  1.00 10.00      A   
ATOM   4823  C   ARG A 509     -10.234  13.380  -6.909  1.00 10.00      A   
ATOM   4824  O   ARG A 509      -9.705  13.363  -8.019  1.00 10.00      A   
ATOM   4825  N   SER A 510     -11.496  13.026  -6.704  1.00 10.00      A   
ATOM   4826  HN  SER A 510     -11.866  13.066  -5.801  1.00 10.00      A   
ATOM   4827  CA  SER A 510     -12.341  12.564  -7.794  1.00 10.00      A   
ATOM   4828  CB  SER A 510     -12.012  11.101  -8.110  1.00 10.00      A   
ATOM   4829  OG  SER A 510     -11.423  10.460  -6.983  1.00 10.00      A   
ATOM   4830  HG  SER A 510     -11.678   9.532  -6.973  1.00 10.00      A   
ATOM   4831  C   SER A 510     -13.827  12.710  -7.463  1.00 10.00      A   
ATOM   4832  O   SER A 510     -14.281  12.331  -6.375  1.00 10.00      A   
ATOM   4833  N   LEU A 511     -14.575  13.265  -8.405  1.00 10.00      A   
ATOM   4834  HN  LEU A 511     -14.149  13.564  -9.244  1.00 10.00      A   
ATOM   4835  CA  LEU A 511     -16.006  13.456  -8.245  1.00 10.00      A   
ATOM   4836  CB  LEU A 511     -16.368  14.936  -8.412  1.00 10.00      A   
ATOM   4837  CG  LEU A 511     -17.864  15.277  -8.428  1.00 10.00      A   
ATOM   4838  CD1 LEU A 511     -18.523  14.911  -7.108  1.00 10.00      A   
ATOM   4839  CD2 LEU A 511     -18.078  16.747  -8.743  1.00 10.00      A   
ATOM   4840  C   LEU A 511     -16.755  12.614  -9.266  1.00 10.00      A   
ATOM   4841  O   LEU A 511     -16.449  12.653 -10.459  1.00 10.00      A   
ATOM   4842  N   TRP A 512     -17.722  11.845  -8.796  1.00 10.00      A   
ATOM   4843  HN  TRP A 512     -17.920  11.853  -7.832  1.00 10.00      A   
ATOM   4844  CA  TRP A 512     -18.504  10.995  -9.670  1.00 10.00      A   
ATOM   4845  CB  TRP A 512     -18.190   9.515  -9.403  1.00 10.00      A   
ATOM   4846  CG  TRP A 512     -19.082   8.566 -10.145  1.00 10.00      A   
ATOM   4847  CD1 TRP A 512     -20.295   8.103  -9.734  1.00 10.00      A   
ATOM   4848  CD2 TRP A 512     -18.840   7.969 -11.427  1.00 10.00      A   
ATOM   4849  NE1 TRP A 512     -20.827   7.265 -10.679  1.00 10.00      A   
ATOM   4850  HE1 TRP A 512     -21.700   6.815 -10.614  1.00 10.00      A   
ATOM   4851  CE2 TRP A 512     -19.955   7.164 -11.728  1.00 10.00      A   
ATOM   4852  CE3 TRP A 512     -17.792   8.039 -12.350  1.00 10.00      A   
ATOM   4853  CZ2 TRP A 512     -20.051   6.433 -12.909  1.00 10.00      A   
ATOM   4854  CZ3 TRP A 512     -17.888   7.316 -13.521  1.00 10.00      A   
ATOM   4855  CH2 TRP A 512     -19.010   6.525 -13.793  1.00 10.00      A   
ATOM   4856  C   TRP A 512     -19.991  11.269  -9.497  1.00 10.00      A   
ATOM   4857  O   TRP A 512     -20.520  11.192  -8.389  1.00 10.00      A   
ATOM   4858  N   MET A 513     -20.656  11.607 -10.590  1.00 10.00      A   
ATOM   4859  HN  MET A 513     -20.172  11.686 -11.439  1.00 10.00      A   
ATOM   4860  CA  MET A 513     -22.085  11.873 -10.566  1.00 10.00      A   
ATOM   4861  CB  MET A 513     -22.379  13.367 -10.732  1.00 10.00      A   
ATOM   4862  CG  MET A 513     -21.956  14.218  -9.544  1.00 10.00      A   
ATOM   4863  SD  MET A 513     -22.492  15.934  -9.679  1.00 10.00      A   
ATOM   4864  CE  MET A 513     -24.247  15.769  -9.365  1.00 10.00      A   
ATOM   4865  C   MET A 513     -22.779  11.064 -11.657  1.00 10.00      A   
ATOM   4866  O   MET A 513     -22.464  11.200 -12.841  1.00 10.00      A   
ATOM   4867  N   SER A 514     -23.706  10.209 -11.254  1.00 10.00      A   
ATOM   4868  HN  SER A 514     -23.910  10.139 -10.294  1.00 10.00      A   
ATOM   4869  CA  SER A 514     -24.434   9.373 -12.201  1.00 10.00      A   
ATOM   4870  CB  SER A 514     -24.077   7.899 -12.010  1.00 10.00      A   
ATOM   4871  OG  SER A 514     -23.566   7.663 -10.709  1.00 10.00      A   
ATOM   4872  HG  SER A 514     -23.808   8.395 -10.131  1.00 10.00      A   
ATOM   4873  C   SER A 514     -25.937   9.578 -12.094  1.00 10.00      A   
ATOM   4874  O   SER A 514     -26.478   9.672 -10.989  1.00 10.00      A   
ATOM   4875  N   SER A 515     -26.588   9.669 -13.253  1.00 10.00      A   
ATOM   4876  HN  SER A 515     -26.072   9.613 -14.091  1.00 10.00      A   
ATOM   4877  CA  SER A 515     -28.030   9.856 -13.334  1.00 10.00      A   
ATOM   4878  CB  SER A 515     -28.767   8.551 -13.026  1.00 10.00      A   
ATOM   4879  OG  SER A 515     -28.351   7.516 -13.908  1.00 10.00      A   
ATOM   4880  HG  SER A 515     -28.411   7.829 -14.821  1.00 10.00      A   
ATOM   4881  C   SER A 515     -28.507  11.006 -12.449  1.00 10.00      A   
ATOM   4882  O   SER A 515     -29.167  10.800 -11.428  1.00 10.00      A   
ATOM   4883  N   CYS A 516     -28.133  12.216 -12.839  1.00 10.00      A   
ATOM   4884  HN  CYS A 516     -27.592  12.307 -13.647  1.00 10.00      A   
ATOM   4885  CA  CYS A 516     -28.508  13.412 -12.106  1.00 10.00      A   
ATOM   4886  CB  CYS A 516     -27.302  13.959 -11.334  1.00 10.00      A   
ATOM   4887  SG  CYS A 516     -26.566  12.785 -10.168  1.00 10.00      A   
ATOM   4888  HG  CYS A 516     -26.842  11.559 -10.595  1.00 10.00      A   
ATOM   4889  C   CYS A 516     -29.053  14.457 -13.074  1.00 10.00      A   
ATOM   4890  O   CYS A 516     -29.263  14.163 -14.249  1.00 10.00      A   
ATOM   4891  N   SER A 517     -29.258  15.673 -12.596  1.00 10.00      A   
ATOM   4892  HN  SER A 517     -29.047  15.866 -11.655  1.00 10.00      A   
ATOM   4893  CA  SER A 517     -29.796  16.736 -13.433  1.00 10.00      A   
ATOM   4894  CB  SER A 517     -30.714  17.629 -12.600  1.00 10.00      A   
ATOM   4895  OG  SER A 517     -31.469  16.855 -11.682  1.00 10.00      A   
ATOM   4896  HG  SER A 517     -32.321  17.286 -11.525  1.00 10.00      A   
ATOM   4897  C   SER A 517     -28.687  17.560 -14.087  1.00 10.00      A   
ATOM   4898  O   SER A 517     -28.895  18.711 -14.465  1.00 10.00      A   
ATOM   4899  N   VAL A 518     -27.510  16.965 -14.219  1.00 10.00      A   
ATOM   4900  HN  VAL A 518     -27.405  16.044 -13.908  1.00 10.00      A   
ATOM   4901  CA  VAL A 518     -26.372  17.647 -14.830  1.00 10.00      A   
ATOM   4902  CB  VAL A 518     -25.033  17.003 -14.408  1.00 10.00      A   
ATOM   4903  CG1 VAL A 518     -23.850  17.824 -14.901  1.00 10.00      A   
ATOM   4904  CG2 VAL A 518     -24.970  16.819 -12.899  1.00 10.00      A   
ATOM   4905  C   VAL A 518     -26.493  17.613 -16.351  1.00 10.00      A   
ATOM   4906  O   VAL A 518     -26.480  16.542 -16.964  1.00 10.00      A   
ATOM   4907  N   SER A 519     -26.619  18.781 -16.954  1.00 10.00      A   
ATOM   4908  HN  SER A 519     -26.609  19.605 -16.414  1.00 10.00      A   
ATOM   4909  CA  SER A 519     -26.759  18.875 -18.397  1.00 10.00      A   
ATOM   4910  CB  SER A 519     -27.522  20.150 -18.779  1.00 10.00      A   
ATOM   4911  OG  SER A 519     -26.879  21.315 -18.282  1.00 10.00      A   
ATOM   4912  HG  SER A 519     -26.806  21.260 -17.314  1.00 10.00      A   
ATOM   4913  C   SER A 519     -25.402  18.827 -19.096  1.00 10.00      A   
ATOM   4914  O   SER A 519     -24.385  19.231 -18.521  1.00 10.00      A   
ATOM   4915  N   PHE A 520     -25.389  18.330 -20.332  1.00 10.00      A   
ATOM   4916  HN  PHE A 520     -26.232  18.006 -20.731  1.00 10.00      A   
ATOM   4917  CA  PHE A 520     -24.154  18.242 -21.104  1.00 10.00      A   
ATOM   4918  CB  PHE A 520     -24.372  17.493 -22.423  1.00 10.00      A   
ATOM   4919  CG  PHE A 520     -23.100  17.242 -23.188  1.00 10.00      A   
ATOM   4920  CD1 PHE A 520     -22.072  16.495 -22.630  1.00 10.00      A   
ATOM   4921  CD2 PHE A 520     -22.932  17.755 -24.461  1.00 10.00      A   
ATOM   4922  CE1 PHE A 520     -20.902  16.267 -23.332  1.00 10.00      A   
ATOM   4923  CE2 PHE A 520     -21.766  17.530 -25.168  1.00 10.00      A   
ATOM   4924  CZ  PHE A 520     -20.749  16.785 -24.603  1.00 10.00      A   
ATOM   4925  C   PHE A 520     -23.584  19.630 -21.367  1.00 10.00      A   
ATOM   4926  O   PHE A 520     -22.368  19.819 -21.381  1.00 10.00      A   
ATOM   4927  N   GLY A 521     -24.475  20.600 -21.553  1.00 10.00      A   
ATOM   4928  HN  GLY A 521     -25.434  20.386 -21.523  1.00 10.00      A   
ATOM   4929  CA  GLY A 521     -24.050  21.964 -21.798  1.00 10.00      A   
ATOM   4930  C   GLY A 521     -23.188  22.484 -20.665  1.00 10.00      A   
ATOM   4931  O   GLY A 521     -22.156  23.113 -20.894  1.00 10.00      A   
ATOM   4932  N   ALA A 522     -23.602  22.187 -19.440  1.00 10.00      A   
ATOM   4933  HN  ALA A 522     -24.431  21.672 -19.327  1.00 10.00      A   
ATOM   4934  CA  ALA A 522     -22.860  22.611 -18.261  1.00 10.00      A   
ATOM   4935  CB  ALA A 522     -23.651  22.304 -17.005  1.00 10.00      A   
ATOM   4936  C   ALA A 522     -21.496  21.928 -18.212  1.00 10.00      A   
ATOM   4937  O   ALA A 522     -20.498  22.534 -17.832  1.00 10.00      A   
ATOM   4938  N   CYS A 523     -21.465  20.663 -18.613  1.00 10.00      A   
ATOM   4939  HN  CYS A 523     -22.303  20.234 -18.897  1.00 10.00      A   
ATOM   4940  CA  CYS A 523     -20.225  19.891 -18.634  1.00 10.00      A   
ATOM   4941  CB  CYS A 523     -20.511  18.435 -19.019  1.00 10.00      A   
ATOM   4942  SG  CYS A 523     -21.764  17.625 -17.994  1.00 10.00      A   
ATOM   4943  HG  CYS A 523     -22.847  18.395 -17.980  1.00 10.00      A   
ATOM   4944  C   CYS A 523     -19.229  20.513 -19.613  1.00 10.00      A   
ATOM   4945  O   CYS A 523     -18.026  20.575 -19.347  1.00 10.00      A   
ATOM   4946  N   LYS A 524     -19.743  20.990 -20.742  1.00 10.00      A   
ATOM   4947  HN  LYS A 524     -20.710  20.915 -20.895  1.00 10.00      A   
ATOM   4948  CA  LYS A 524     -18.908  21.619 -21.752  1.00 10.00      A   
ATOM   4949  CB  LYS A 524     -19.710  21.900 -23.024  1.00 10.00      A   
ATOM   4950  CG  LYS A 524     -20.326  20.667 -23.664  1.00 10.00      A   
ATOM   4951  CD  LYS A 524     -20.765  20.939 -25.093  1.00 10.00      A   
ATOM   4952  CE  LYS A 524     -21.841  22.009 -25.154  1.00 10.00      A   
ATOM   4953  NZ  LYS A 524     -22.225  22.338 -26.552  1.00 10.00      A   
ATOM   4954  HZ1 LYS A 524     -21.390  22.642 -27.093  1.00 10.00      A   
ATOM   4955  HZ2 LYS A 524     -22.927  23.110 -26.558  1.00 10.00      A   
ATOM   4956  HZ3 LYS A 524     -22.640  21.508 -27.019  1.00 10.00      A   
ATOM   4957  C   LYS A 524     -18.332  22.920 -21.211  1.00 10.00      A   
ATOM   4958  O   LYS A 524     -17.152  23.219 -21.411  1.00 10.00      A   
ATOM   4959  N   LEU A 525     -19.178  23.682 -20.521  1.00 10.00      A   
ATOM   4960  HN  LEU A 525     -20.107  23.380 -20.408  1.00 10.00      A   
ATOM   4961  CA  LEU A 525     -18.777  24.956 -19.934  1.00 10.00      A   
ATOM   4962  CB  LEU A 525     -19.998  25.704 -19.401  1.00 10.00      A   
ATOM   4963  CG  LEU A 525     -19.753  27.127 -18.899  1.00 10.00      A   
ATOM   4964  CD1 LEU A 525     -19.374  28.044 -20.053  1.00 10.00      A   
ATOM   4965  CD2 LEU A 525     -20.983  27.650 -18.176  1.00 10.00      A   
ATOM   4966  C   LEU A 525     -17.765  24.735 -18.817  1.00 10.00      A   
ATOM   4967  O   LEU A 525     -16.812  25.500 -18.670  1.00 10.00      A   
ATOM   4968  N   LEU A 526     -17.975  23.677 -18.040  1.00 10.00      A   
ATOM   4969  HN  LEU A 526     -18.769  23.117 -18.201  1.00 10.00      A   
ATOM   4970  CA  LEU A 526     -17.081  23.334 -16.939  1.00 10.00      A   
ATOM   4971  CB  LEU A 526     -17.598  22.098 -16.196  1.00 10.00      A   
ATOM   4972  CG  LEU A 526     -16.801  21.663 -14.964  1.00 10.00      A   
ATOM   4973  CD1 LEU A 526     -16.863  22.728 -13.881  1.00 10.00      A   
ATOM   4974  CD2 LEU A 526     -17.317  20.334 -14.437  1.00 10.00      A   
ATOM   4975  C   LEU A 526     -15.657  23.096 -17.437  1.00 10.00      A   
ATOM   4976  O   LEU A 526     -14.688  23.527 -16.806  1.00 10.00      A   
ATOM   4977  N   GLY A 527     -15.536  22.424 -18.582  1.00 10.00      A   
ATOM   4978  HN  GLY A 527     -16.343  22.104 -19.043  1.00 10.00      A   
ATOM   4979  CA  GLY A 527     -14.227  22.155 -19.147  1.00 10.00      A   
ATOM   4980  C   GLY A 527     -13.535  23.423 -19.613  1.00 10.00      A   
ATOM   4981  O   GLY A 527     -12.312  23.470 -19.726  1.00 10.00      A   
ATOM   4982  N   GLN A 528     -14.324  24.455 -19.880  1.00 10.00      A   
ATOM   4983  HN  GLN A 528     -15.296  24.353 -19.774  1.00 10.00      A   
ATOM   4984  CA  GLN A 528     -13.792  25.737 -20.323  1.00 10.00      A   
ATOM   4985  CB  GLN A 528     -14.840  26.477 -21.157  1.00 10.00      A   
ATOM   4986  CG  GLN A 528     -15.162  25.821 -22.490  1.00 10.00      A   
ATOM   4987  CD  GLN A 528     -14.093  26.073 -23.534  1.00 10.00      A   
ATOM   4988  OE1 GLN A 528     -13.405  27.094 -23.500  1.00 10.00      A   
ATOM   4989  NE2 GLN A 528     -13.960  25.155 -24.473  1.00 10.00      A   
ATOM   4990 HE21 GLN A 528     -14.548  24.371 -24.442  1.00 10.00      A   
ATOM   4991 HE22 GLN A 528     -13.277  25.296 -25.164  1.00 10.00      A   
ATOM   4992  C   GLN A 528     -13.399  26.591 -19.120  1.00 10.00      A   
ATOM   4993  O   GLN A 528     -12.609  27.530 -19.232  1.00 10.00      A   
ATOM   4994  N   LYS A 529     -13.961  26.257 -17.970  1.00 10.00      A   
ATOM   4995  HN  LYS A 529     -14.582  25.499 -17.947  1.00 10.00      A   
ATOM   4996  CA  LYS A 529     -13.687  26.987 -16.742  1.00 10.00      A   
ATOM   4997  CB  LYS A 529     -14.942  27.032 -15.870  1.00 10.00      A   
ATOM   4998  CG  LYS A 529     -14.772  27.828 -14.590  1.00 10.00      A   
ATOM   4999  CD  LYS A 529     -15.925  27.592 -13.630  1.00 10.00      A   
ATOM   5000  CE  LYS A 529     -15.695  28.317 -12.313  1.00 10.00      A   
ATOM   5001  NZ  LYS A 529     -15.796  29.795 -12.464  1.00 10.00      A   
ATOM   5002  HZ1 LYS A 529     -15.410  30.269 -11.627  1.00 10.00      A   
ATOM   5003  HZ2 LYS A 529     -16.793  30.078 -12.575  1.00 10.00      A   
ATOM   5004  HZ3 LYS A 529     -15.265  30.109 -13.304  1.00 10.00      A   
ATOM   5005  C   LYS A 529     -12.526  26.365 -15.967  1.00 10.00      A   
ATOM   5006  O   LYS A 529     -11.648  27.073 -15.469  1.00 10.00      A   
ATOM   5007  N   MET A 530     -12.536  25.041 -15.860  1.00 10.00      A   
ATOM   5008  HN  MET A 530     -13.267  24.535 -16.278  1.00 10.00      A   
ATOM   5009  CA  MET A 530     -11.493  24.319 -15.142  1.00 10.00      A   
ATOM   5010  CB  MET A 530     -12.105  23.470 -14.019  1.00 10.00      A   
ATOM   5011  CG  MET A 530     -13.150  24.194 -13.179  1.00 10.00      A   
ATOM   5012  SD  MET A 530     -12.494  25.629 -12.304  1.00 10.00      A   
ATOM   5013  CE  MET A 530     -11.394  24.828 -11.143  1.00 10.00      A   
ATOM   5014  C   MET A 530     -10.702  23.431 -16.100  1.00 10.00      A   
ATOM   5015  O   MET A 530     -11.085  22.290 -16.364  1.00 10.00      A   
ATOM   5016  N   PRO A 531      -9.588  23.948 -16.642  1.00 10.00      A   
ATOM   5017  CA  PRO A 531      -8.743  23.216 -17.587  1.00 10.00      A   
ATOM   5018  CB  PRO A 531      -7.959  24.330 -18.305  1.00 10.00      A   
ATOM   5019  CG  PRO A 531      -8.442  25.625 -17.724  1.00 10.00      A   
ATOM   5020  CD  PRO A 531      -9.066  25.294 -16.402  1.00 10.00      A   
ATOM   5021  C   PRO A 531      -7.775  22.253 -16.898  1.00 10.00      A   
ATOM   5022  O   PRO A 531      -7.126  21.440 -17.557  1.00 10.00      A   
ATOM   5023  N   LYS A 532      -7.677  22.344 -15.578  1.00 10.00      A   
ATOM   5024  HN  LYS A 532      -8.220  23.010 -15.101  1.00 10.00      A   
ATOM   5025  CA  LYS A 532      -6.776  21.478 -14.823  1.00 10.00      A   
ATOM   5026  CB  LYS A 532      -6.174  22.220 -13.629  1.00 10.00      A   
ATOM   5027  CG  LYS A 532      -5.157  23.287 -14.004  1.00 10.00      A   
ATOM   5028  CD  LYS A 532      -4.098  23.432 -12.921  1.00 10.00      A   
ATOM   5029  CE  LYS A 532      -3.114  24.548 -13.231  1.00 10.00      A   
ATOM   5030  NZ  LYS A 532      -3.684  25.888 -12.943  1.00 10.00      A   
ATOM   5031  HZ1 LYS A 532      -4.131  25.895 -12.003  1.00 10.00      A   
ATOM   5032  HZ2 LYS A 532      -4.402  26.129 -13.653  1.00 10.00      A   
ATOM   5033  HZ3 LYS A 532      -2.936  26.611 -12.965  1.00 10.00      A   
ATOM   5034  C   LYS A 532      -7.478  20.203 -14.363  1.00 10.00      A   
ATOM   5035  O   LYS A 532      -6.912  19.398 -13.619  1.00 10.00      A   
ATOM   5036  N   LEU A 533      -8.713  20.025 -14.812  1.00 10.00      A   
ATOM   5037  HN  LEU A 533      -9.104  20.696 -15.410  1.00 10.00      A   
ATOM   5038  CA  LEU A 533      -9.497  18.856 -14.457  1.00 10.00      A   
ATOM   5039  CB  LEU A 533     -10.613  19.230 -13.476  1.00 10.00      A   
ATOM   5040  CG  LEU A 533     -10.171  19.642 -12.070  1.00 10.00      A   
ATOM   5041  CD1 LEU A 533      -9.900  21.138 -11.995  1.00 10.00      A   
ATOM   5042  CD2 LEU A 533     -11.209  19.227 -11.043  1.00 10.00      A   
ATOM   5043  C   LEU A 533     -10.099  18.225 -15.702  1.00 10.00      A   
ATOM   5044  O   LEU A 533     -10.518  18.931 -16.623  1.00 10.00      A   
ATOM   5045  N   ASN A 534     -10.142  16.904 -15.734  1.00 10.00      A   
ATOM   5046  HN  ASN A 534      -9.802  16.389 -14.965  1.00 10.00      A   
ATOM   5047  CA  ASN A 534     -10.710  16.199 -16.873  1.00 10.00      A   
ATOM   5048  CB  ASN A 534      -9.998  14.869 -17.138  1.00 10.00      A   
ATOM   5049  CG  ASN A 534      -8.697  15.020 -17.902  1.00 10.00      A   
ATOM   5050  OD1 ASN A 534      -8.453  16.043 -18.543  1.00 10.00      A   
ATOM   5051  ND2 ASN A 534      -7.862  13.995 -17.857  1.00 10.00      A   
ATOM   5052 HD21 ASN A 534      -8.125  13.196 -17.341  1.00 10.00      A   
ATOM   5053 HD22 ASN A 534      -7.003  14.072 -18.332  1.00 10.00      A   
ATOM   5054  C   ASN A 534     -12.192  15.953 -16.651  1.00 10.00      A   
ATOM   5055  O   ASN A 534     -12.583  15.299 -15.683  1.00 10.00      A   
ATOM   5056  N   VAL A 535     -13.010  16.501 -17.531  1.00 10.00      A   
ATOM   5057  HN  VAL A 535     -12.634  17.022 -18.271  1.00 10.00      A   
ATOM   5058  CA  VAL A 535     -14.449  16.328 -17.443  1.00 10.00      A   
ATOM   5059  CB  VAL A 535     -15.211  17.629 -17.788  1.00 10.00      A   
ATOM   5060  CG1 VAL A 535     -16.681  17.507 -17.416  1.00 10.00      A   
ATOM   5061  CG2 VAL A 535     -14.580  18.824 -17.091  1.00 10.00      A   
ATOM   5062  C   VAL A 535     -14.865  15.220 -18.400  1.00 10.00      A   
ATOM   5063  O   VAL A 535     -15.275  15.482 -19.533  1.00 10.00      A   
ATOM   5064  N   GLU A 536     -14.737  13.985 -17.942  1.00 10.00      A   
ATOM   5065  HN  GLU A 536     -14.431  13.844 -17.018  1.00 10.00      A   
ATOM   5066  CA  GLU A 536     -15.064  12.830 -18.759  1.00 10.00      A   
ATOM   5067  CB  GLU A 536     -14.228  11.621 -18.347  1.00 10.00      A   
ATOM   5068  CG  GLU A 536     -12.747  11.779 -18.636  1.00 10.00      A   
ATOM   5069  CD  GLU A 536     -11.964  10.492 -18.471  1.00 10.00      A   
ATOM   5070  OE1 GLU A 536     -12.581   9.404 -18.453  1.00 10.00      A   
ATOM   5071  OE2 GLU A 536     -10.718  10.563 -18.379  1.00 10.00      A   
ATOM   5072  C   GLU A 536     -16.545  12.494 -18.705  1.00 10.00      A   
ATOM   5073  O   GLU A 536     -17.080  12.133 -17.655  1.00 10.00      A   
ATOM   5074  N   VAL A 537     -17.199  12.631 -19.841  1.00 10.00      A   
ATOM   5075  HN  VAL A 537     -16.714  12.948 -20.637  1.00 10.00      A   
ATOM   5076  CA  VAL A 537     -18.613  12.328 -19.950  1.00 10.00      A   
ATOM   5077  CB  VAL A 537     -19.320  13.318 -20.900  1.00 10.00      A   
ATOM   5078  CG1 VAL A 537     -20.784  12.952 -21.087  1.00 10.00      A   
ATOM   5079  CG2 VAL A 537     -19.181  14.742 -20.383  1.00 10.00      A   
ATOM   5080  C   VAL A 537     -18.794  10.906 -20.464  1.00 10.00      A   
ATOM   5081  O   VAL A 537     -18.343  10.573 -21.560  1.00 10.00      A   
ATOM   5082  N   ILE A 538     -19.420  10.067 -19.650  1.00 10.00      A   
ATOM   5083  HN  ILE A 538     -19.729  10.392 -18.774  1.00 10.00      A   
ATOM   5084  CA  ILE A 538     -19.670   8.681 -20.016  1.00 10.00      A   
ATOM   5085  CB  ILE A 538     -19.321   7.717 -18.867  1.00 10.00      A   
ATOM   5086  CG1 ILE A 538     -17.900   7.982 -18.364  1.00 10.00      A   
ATOM   5087  CG2 ILE A 538     -19.460   6.273 -19.326  1.00 10.00      A   
ATOM   5088  CD1 ILE A 538     -17.525   7.174 -17.142  1.00 10.00      A   
ATOM   5089  C   ILE A 538     -21.132   8.508 -20.397  1.00 10.00      A   
ATOM   5090  O   ILE A 538     -21.996   8.311 -19.535  1.00 10.00      A   
ATOM   5091  N   ASP A 539     -21.398   8.580 -21.685  1.00 10.00      A   
ATOM   5092  HN  ASP A 539     -20.653   8.689 -22.321  1.00 10.00      A   
ATOM   5093  CA  ASP A 539     -22.757   8.468 -22.195  1.00 10.00      A   
ATOM   5094  CB  ASP A 539     -23.188   9.812 -22.798  1.00 10.00      A   
ATOM   5095  CG  ASP A 539     -24.666   9.892 -23.111  1.00 10.00      A   
ATOM   5096  OD1 ASP A 539     -25.394  10.641 -22.414  1.00 10.00      A   
ATOM   5097  OD2 ASP A 539     -25.103   9.221 -24.058  1.00 10.00      A   
ATOM   5098  C   ASP A 539     -22.841   7.352 -23.233  1.00 10.00      A   
ATOM   5099  O   ASP A 539     -22.032   7.294 -24.162  1.00 10.00      A   
ATOM   5100  N   GLU A 540     -23.808   6.455 -23.063  1.00 10.00      A   
ATOM   5101  HN  GLU A 540     -24.428   6.552 -22.300  1.00 10.00      A   
ATOM   5102  CA  GLU A 540     -23.979   5.330 -23.974  1.00 10.00      A   
ATOM   5103  CB  GLU A 540     -24.246   4.034 -23.203  1.00 10.00      A   
ATOM   5104  CG  GLU A 540     -23.023   3.470 -22.497  1.00 10.00      A   
ATOM   5105  CD  GLU A 540     -23.186   2.009 -22.132  1.00 10.00      A   
ATOM   5106  OE1 GLU A 540     -23.646   1.720 -21.009  1.00 10.00      A   
ATOM   5107  OE2 GLU A 540     -22.858   1.138 -22.971  1.00 10.00      A   
ATOM   5108  C   GLU A 540     -25.078   5.569 -25.008  1.00 10.00      A   
ATOM   5109  O   GLU A 540     -25.466   4.651 -25.731  1.00 10.00      A   
ATOM   5110  N   ARG A 541     -25.579   6.797 -25.085  1.00 10.00      A   
ATOM   5111  HN  ARG A 541     -25.233   7.505 -24.488  1.00 10.00      A   
ATOM   5112  CA  ARG A 541     -26.621   7.130 -26.052  1.00 10.00      A   
ATOM   5113  CB  ARG A 541     -27.606   8.158 -25.489  1.00 10.00      A   
ATOM   5114  CG  ARG A 541     -28.299   7.751 -24.200  1.00 10.00      A   
ATOM   5115  CD  ARG A 541     -27.909   8.683 -23.066  1.00 10.00      A   
ATOM   5116  NE  ARG A 541     -29.060   9.164 -22.307  1.00 10.00      A   
ATOM   5117  HE  ARG A 541     -29.903   8.668 -22.407  1.00 10.00      A   
ATOM   5118  CZ  ARG A 541     -29.030  10.229 -21.506  1.00 10.00      A   
ATOM   5119  NH1 ARG A 541     -27.910  10.932 -21.355  1.00 10.00      A   
ATOM   5120 HH11 ARG A 541     -27.034  10.655 -21.869  1.00 10.00      A   
ATOM   5121 HH12 ARG A 541     -27.898  11.769 -20.726  1.00 10.00      A   
ATOM   5122  NH2 ARG A 541     -30.126  10.590 -20.849  1.00 10.00      A   
ATOM   5123 HH21 ARG A 541     -30.108  11.416 -20.217  1.00 10.00      A   
ATOM   5124 HH22 ARG A 541     -31.012  10.046 -20.961  1.00 10.00      A   
ATOM   5125  C   ARG A 541     -25.979   7.686 -27.312  1.00 10.00      A   
ATOM   5126  O   ARG A 541     -26.657   8.172 -28.215  1.00 10.00      A   
ATOM   5127  N   GLY A 542     -24.659   7.629 -27.356  1.00 10.00      A   
ATOM   5128  HN  GLY A 542     -24.170   7.256 -26.590  1.00 10.00      A   
ATOM   5129  CA  GLY A 542     -23.929   8.127 -28.503  1.00 10.00      A   
ATOM   5130  C   GLY A 542     -23.447   9.545 -28.282  1.00 10.00      A   
ATOM   5131  O   GLY A 542     -23.524  10.056 -27.163  1.00 10.00      A   
ATOM   5132  N   ALA A 543     -22.980  10.188 -29.348  1.00 10.00      A   
ATOM   5133  HN  ALA A 543     -22.977   9.730 -30.216  1.00 10.00      A   
ATOM   5134  CA  ALA A 543     -22.480  11.556 -29.267  1.00 10.00      A   
ATOM   5135  CB  ALA A 543     -22.051  12.047 -30.641  1.00 10.00      A   
ATOM   5136  C   ALA A 543     -23.521  12.498 -28.655  1.00 10.00      A   
ATOM   5137  O   ALA A 543     -24.621  12.664 -29.190  1.00 10.00      A   
ATOM   5138  N   PRO A 544     -23.188  13.119 -27.513  1.00 10.00      A   
ATOM   5139  CA  PRO A 544     -24.089  14.041 -26.815  1.00 10.00      A   
ATOM   5140  CB  PRO A 544     -23.388  14.300 -25.473  1.00 10.00      A   
ATOM   5141  CG  PRO A 544     -22.300  13.282 -25.385  1.00 10.00      A   
ATOM   5142  CD  PRO A 544     -21.916  12.963 -26.797  1.00 10.00      A   
ATOM   5143  C   PRO A 544     -24.267  15.350 -27.578  1.00 10.00      A   
ATOM   5144  O   PRO A 544     -25.207  16.102 -27.330  1.00 10.00      A   
ATOM   5145  N   ASP A 545     -23.364  15.611 -28.519  1.00 10.00      A   
ATOM   5146  HN  ASP A 545     -22.640  14.967 -28.677  1.00 10.00      A   
ATOM   5147  CA  ASP A 545     -23.423  16.830 -29.318  1.00 10.00      A   
ATOM   5148  CB  ASP A 545     -22.132  17.025 -30.118  1.00 10.00      A   
ATOM   5149  CG  ASP A 545     -21.145  17.942 -29.422  1.00 10.00      A   
ATOM   5150  OD1 ASP A 545     -21.450  19.142 -29.273  1.00 10.00      A   
ATOM   5151  OD2 ASP A 545     -20.052  17.470 -29.029  1.00 10.00      A   
ATOM   5152  C   ASP A 545     -24.630  16.817 -30.246  1.00 10.00      A   
ATOM   5153  O   ASP A 545     -25.138  17.868 -30.634  1.00 10.00      A   
ATOM   5154  N   SER A 546     -25.100  15.621 -30.587  1.00 10.00      A   
ATOM   5155  HN  SER A 546     -24.655  14.813 -30.249  1.00 10.00      A   
ATOM   5156  CA  SER A 546     -26.259  15.478 -31.458  1.00 10.00      A   
ATOM   5157  CB  SER A 546     -26.261  14.092 -32.099  1.00 10.00      A   
ATOM   5158  OG  SER A 546     -24.971  13.510 -32.037  1.00 10.00      A   
ATOM   5159  HG  SER A 546     -24.360  14.036 -32.566  1.00 10.00      A   
ATOM   5160  C   SER A 546     -27.555  15.708 -30.677  1.00 10.00      A   
ATOM   5161  O   SER A 546     -28.654  15.617 -31.225  1.00 10.00      A   
ATOM   5162  N   ARG A 547     -27.408  15.995 -29.394  1.00 10.00      A   
ATOM   5163  HN  ARG A 547     -26.503  16.048 -29.018  1.00 10.00      A   
ATOM   5164  CA  ARG A 547     -28.536  16.260 -28.523  1.00 10.00      A   
ATOM   5165  CB  ARG A 547     -28.600  15.222 -27.394  1.00 10.00      A   
ATOM   5166  CG  ARG A 547     -29.007  13.825 -27.851  1.00 10.00      A   
ATOM   5167  CD  ARG A 547     -29.088  12.847 -26.683  1.00 10.00      A
[truncated: 216,683 more chars]
