# Supplementary material for: Flexibility of intrinsically disordered degrons in AUX/IAA proteins reinforces auxin co-receptor assemblies
Source: Nat Commun. 2020 May 8;11:2277. doi: 10.1038/s41467-020-16147-2 (PMC7210949; doi:10.1038/s41467-020-16147-2)
Supplement: Supplementary file 9 — Supplementary Data 6 [file 41467_2020_16147_MOESM9_ESM.gz › haddock_files/IAA12/No_disorder_restraint/cluster1_1.pdb]

REMARK FILENAME="complex_306w.pdb0"
REMARK ===============================================================
REMARK HADDOCK run for complex
REMARK initial structure: complex_306.pdb
REMARK final NOE weights: unambig 50 amb: 50
REMARK ===============================================================
REMARK            total,bonds,angles,improper,dihe,vdw,elec,air,cdih,coup,rdcs,vean,dani,xpcs,rg
REMARK energies: -344.421, 0, 0, 0, 0, -32.5736, -313.264, 1.41705, 0, 0, 0, 0, 0, 0, 0
REMARK ===============================================================
REMARK            bonds,angles,impropers,dihe,air,cdih,coup,rdcs,vean,dani,xpcs
REMARK rms-dev.: 0,0,0,0,3.589187E-02,0,0, 0, 0, 0, 0
REMARK ===============================================================
REMARK               air,cdih,coup,rdcs,vean,dani,xpcs
REMARK               >0.3,>5,>1,>0,>5,>0.2,>0.2
REMARK violations.: 0, 0, 0, 0, 0, 0, 0
REMARK ===============================================================
REMARK                        CVpartition#,violations,rms
REMARK AIRs cross-validation: 1, 0, NaN
REMARK ===============================================================
REMARK NCS energy: 0
REMARK ===============================================================
REMARK Symmetry energy: 0
REMARK ===============================================================
REMARK Desolvation energy: 7.1199
REMARK Internal energy free molecules: -21968.7
REMARK Internal energy complex: -33236.5
REMARK Binding energy: -11606.5
REMARK ===============================================================
REMARK buried surface area: 988.407
REMARK ===============================================================
REMARK water - chain1: 0 0 0
REMARK water - chain2: 0 0 0
REMARK water - chain3: 0 0 0
REMARK water - chain4: 0 0 0
REMARK water - chain5: 0 0 0
REMARK water - chain6: 0 0 0
REMARK ===============================================================
REMARK water - water: 0 0 0
REMARK ===============================================================
REMARK DATE:14-Feb-2019  05:08:12       created by user: enmr022
REMARK VERSION:1.3U
ATOM      1  N   PHE A   9     -33.425 -20.355   8.613  1.00 10.00      A   
ATOM      2  HN  PHE A   9     -33.261 -20.135   9.556  1.00 10.00      A   
ATOM      3  CA  PHE A   9     -32.322 -20.875   7.817  1.00 10.00      A   
ATOM      4  CB  PHE A   9     -31.760 -19.784   6.907  1.00 10.00      A   
ATOM      5  CG  PHE A   9     -32.475 -19.646   5.595  1.00 10.00      A   
ATOM      6  CD1 PHE A   9     -32.676 -18.397   5.031  1.00 10.00      A   
ATOM      7  CD2 PHE A   9     -32.939 -20.763   4.922  1.00 10.00      A   
ATOM      8  CE1 PHE A   9     -33.326 -18.264   3.819  1.00 10.00      A   
ATOM      9  CE2 PHE A   9     -33.592 -20.639   3.711  1.00 10.00      A   
ATOM     10  CZ  PHE A   9     -33.785 -19.387   3.158  1.00 10.00      A   
ATOM     11  C   PHE A   9     -31.213 -21.404   8.720  1.00 10.00      A   
ATOM     12  O   PHE A   9     -30.842 -20.751   9.697  1.00 10.00      A   
ATOM     13  N   PRO A  10     -30.685 -22.602   8.410  1.00 10.00      A   
ATOM     14  CA  PRO A  10     -29.608 -23.226   9.188  1.00 10.00      A   
ATOM     15  CB  PRO A  10     -29.382 -24.569   8.481  1.00 10.00      A   
ATOM     16  CG  PRO A  10     -30.637 -24.810   7.720  1.00 10.00      A   
ATOM     17  CD  PRO A  10     -31.109 -23.454   7.289  1.00 10.00      A   
ATOM     18  C   PRO A  10     -28.325 -22.404   9.138  1.00 10.00      A   
ATOM     19  O   PRO A  10     -28.093 -21.652   8.187  1.00 10.00      A   
ATOM     20  N   GLU A  11     -27.490 -22.570  10.157  1.00 10.00      A   
ATOM     21  HN  GLU A  11     -27.736 -23.196  10.873  1.00 10.00      A   
ATOM     22  CA  GLU A  11     -26.226 -21.850  10.251  1.00 10.00      A   
ATOM     23  CB  GLU A  11     -25.495 -22.204  11.549  1.00 10.00      A   
ATOM     24  CG  GLU A  11     -26.200 -21.748  12.817  1.00 10.00      A   
ATOM     25  CD  GLU A  11     -25.502 -22.225  14.077  1.00 10.00      A   
ATOM     26  OE1 GLU A  11     -24.390 -21.734  14.372  1.00 10.00      A   
ATOM     27  OE2 GLU A  11     -26.062 -23.091  14.784  1.00 10.00      A   
ATOM     28  C   GLU A  11     -25.327 -22.132   9.049  1.00 10.00      A   
ATOM     29  O   GLU A  11     -24.647 -21.235   8.550  1.00 10.00      A   
ATOM     30  N   GLU A  12     -25.327 -23.380   8.587  1.00 10.00      A   
ATOM     31  HN  GLU A  12     -25.881 -24.054   9.037  1.00 10.00      A   
ATOM     32  CA  GLU A  12     -24.509 -23.781   7.441  1.00 10.00      A   
ATOM     33  CB  GLU A  12     -24.525 -25.302   7.251  1.00 10.00      A   
ATOM     34  CG  GLU A  12     -25.914 -25.917   7.165  1.00 10.00      A   
ATOM     35  CD  GLU A  12     -25.920 -27.393   7.501  1.00 10.00      A   
ATOM     36  OE1 GLU A  12     -25.966 -27.728   8.702  1.00 10.00      A   
ATOM     37  OE2 GLU A  12     -25.887 -28.224   6.571  1.00 10.00      A   
ATOM     38  C   GLU A  12     -24.953 -23.065   6.170  1.00 10.00      A   
ATOM     39  O   GLU A  12     -24.125 -22.689   5.338  1.00 10.00      A   
ATOM     40  N   VAL A  13     -26.262 -22.861   6.041  1.00 10.00      A   
ATOM     41  HN  VAL A  13     -26.862 -23.169   6.750  1.00 10.00      A   
ATOM     42  CA  VAL A  13     -26.823 -22.182   4.882  1.00 10.00      A   
ATOM     43  CB  VAL A  13     -28.362 -22.309   4.845  1.00 10.00      A   
ATOM     44  CG1 VAL A  13     -28.958 -21.330   3.842  1.00 10.00      A   
ATOM     45  CG2 VAL A  13     -28.759 -23.733   4.493  1.00 10.00      A   
ATOM     46  C   VAL A  13     -26.438 -20.708   4.919  1.00 10.00      A   
ATOM     47  O   VAL A  13     -25.893 -20.173   3.953  1.00 10.00      A   
ATOM     48  N   LEU A  14     -26.689 -20.074   6.059  1.00 10.00      A   
ATOM     49  HN  LEU A  14     -27.095 -20.575   6.803  1.00 10.00      A   
ATOM     50  CA  LEU A  14     -26.380 -18.658   6.242  1.00 10.00      A   
ATOM     51  CB  LEU A  14     -26.814 -18.192   7.632  1.00 10.00      A   
ATOM     52  CG  LEU A  14     -28.325 -18.144   7.880  1.00 10.00      A   
ATOM     53  CD1 LEU A  14     -28.624 -17.899   9.353  1.00 10.00      A   
ATOM     54  CD2 LEU A  14     -28.974 -17.072   7.016  1.00 10.00      A   
ATOM     55  C   LEU A  14     -24.897 -18.387   6.018  1.00 10.00      A   
ATOM     56  O   LEU A  14     -24.529 -17.371   5.431  1.00 10.00      A   
ATOM     57  N   GLU A  15     -24.054 -19.312   6.466  1.00 10.00      A   
ATOM     58  HN  GLU A  15     -24.413 -20.103   6.927  1.00 10.00      A   
ATOM     59  CA  GLU A  15     -22.613 -19.178   6.301  1.00 10.00      A   
ATOM     60  CB  GLU A  15     -21.875 -20.331   6.987  1.00 10.00      A   
ATOM     61  CG  GLU A  15     -20.439 -20.003   7.367  1.00 10.00      A   
ATOM     62  CD  GLU A  15     -19.637 -21.225   7.766  1.00 10.00      A   
ATOM     63  OE1 GLU A  15     -20.234 -22.210   8.247  1.00 10.00      A   
ATOM     64  OE2 GLU A  15     -18.395 -21.200   7.612  1.00 10.00      A   
ATOM     65  C   GLU A  15     -22.250 -19.127   4.819  1.00 10.00      A   
ATOM     66  O   GLU A  15     -21.405 -18.334   4.401  1.00 10.00      A   
ATOM     67  N   HIS A  16     -22.911 -19.962   4.026  1.00 10.00      A   
ATOM     68  HN  HIS A  16     -23.582 -20.561   4.415  1.00 10.00      A   
ATOM     69  CA  HIS A  16     -22.665 -20.010   2.592  1.00 10.00      A   
ATOM     70  CB  HIS A  16     -23.350 -21.228   1.957  1.00 10.00      A   
ATOM     71  CG  HIS A  16     -22.761 -21.642   0.638  1.00 10.00      A   
ATOM     72  ND1 HIS A  16     -21.948 -22.747   0.534  1.00 10.00      A   
ATOM     73  CD2 HIS A  16     -22.886 -21.066  -0.582  1.00 10.00      A   
ATOM     74  CE1 HIS A  16     -21.596 -22.818  -0.738  1.00 10.00      A   
ATOM     75  NE2 HIS A  16     -22.137 -21.823  -1.447  1.00 10.00      A   
ATOM     76  HE2 HIS A  16     -22.012 -21.658  -2.413  1.00 10.00      A   
ATOM     77  C   HIS A  16     -23.144 -18.724   1.924  1.00 10.00      A   
ATOM     78  O   HIS A  16     -22.503 -18.215   1.007  1.00 10.00      A   
ATOM     79  N   VAL A  17     -24.267 -18.194   2.393  1.00 10.00      A   
ATOM     80  HN  VAL A  17     -24.743 -18.645   3.123  1.00 10.00      A   
ATOM     81  CA  VAL A  17     -24.821 -16.964   1.839  1.00 10.00      A   
ATOM     82  CB  VAL A  17     -26.228 -16.675   2.404  1.00 10.00      A   
ATOM     83  CG1 VAL A  17     -26.805 -15.407   1.794  1.00 10.00      A   
ATOM     84  CG2 VAL A  17     -27.156 -17.851   2.158  1.00 10.00      A   
ATOM     85  C   VAL A  17     -23.909 -15.773   2.135  1.00 10.00      A   
ATOM     86  O   VAL A  17     -23.679 -14.923   1.271  1.00 10.00      A   
ATOM     87  N   PHE A  18     -23.364 -15.737   3.347  1.00 10.00      A   
ATOM     88  HN  PHE A  18     -23.566 -16.460   3.984  1.00 10.00      A   
ATOM     89  CA  PHE A  18     -22.487 -14.644   3.768  1.00 10.00      A   
ATOM     90  CB  PHE A  18     -22.236 -14.692   5.282  1.00 10.00      A   
ATOM     91  CG  PHE A  18     -23.469 -14.524   6.129  1.00 10.00      A   
ATOM     92  CD1 PHE A  18     -23.505 -15.015   7.424  1.00 10.00      A   
ATOM     93  CD2 PHE A  18     -24.590 -13.882   5.632  1.00 10.00      A   
ATOM     94  CE1 PHE A  18     -24.632 -14.871   8.206  1.00 10.00      A   
ATOM     95  CE2 PHE A  18     -25.722 -13.735   6.411  1.00 10.00      A   
ATOM     96  CZ  PHE A  18     -25.743 -14.231   7.701  1.00 10.00      A   
ATOM     97  C   PHE A  18     -21.155 -14.635   3.019  1.00 10.00      A   
ATOM     98  O   PHE A  18     -20.443 -13.629   3.029  1.00 10.00      A   
ATOM     99  N   SER A  19     -20.818 -15.744   2.367  1.00 10.00      A   
ATOM    100  HN  SER A  19     -21.424 -16.515   2.380  1.00 10.00      A   
ATOM    101  CA  SER A  19     -19.559 -15.833   1.635  1.00 10.00      A   
ATOM    102  CB  SER A  19     -19.251 -17.280   1.227  1.00 10.00      A   
ATOM    103  OG  SER A  19     -20.097 -17.721   0.179  1.00 10.00      A   
ATOM    104  HG  SER A  19     -20.985 -17.874   0.529  1.00 10.00      A   
ATOM    105  C   SER A  19     -19.564 -14.914   0.420  1.00 10.00      A   
ATOM    106  O   SER A  19     -18.514 -14.465  -0.041  1.00 10.00      A   
ATOM    107  N   PHE A  20     -20.754 -14.620  -0.085  1.00 10.00      A   
ATOM    108  HN  PHE A  20     -21.559 -14.995   0.333  1.00 10.00      A   
ATOM    109  CA  PHE A  20     -20.893 -13.750  -1.243  1.00 10.00      A   
ATOM    110  CB  PHE A  20     -22.226 -14.005  -1.948  1.00 10.00      A   
ATOM    111  CG  PHE A  20     -22.363 -15.381  -2.528  1.00 10.00      A   
ATOM    112  CD1 PHE A  20     -22.983 -16.390  -1.811  1.00 10.00      A   
ATOM    113  CD2 PHE A  20     -21.877 -15.663  -3.793  1.00 10.00      A   
ATOM    114  CE1 PHE A  20     -23.114 -17.655  -2.346  1.00 10.00      A   
ATOM    115  CE2 PHE A  20     -22.005 -16.926  -4.333  1.00 10.00      A   
ATOM    116  CZ  PHE A  20     -22.624 -17.922  -3.607  1.00 10.00      A   
ATOM    117  C   PHE A  20     -20.811 -12.287  -0.837  1.00 10.00      A   
ATOM    118  O   PHE A  20     -20.607 -11.407  -1.676  1.00 10.00      A   
ATOM    119  N   ILE A  21     -20.984 -12.032   0.455  1.00 10.00      A   
ATOM    120  HN  ILE A  21     -21.126 -12.780   1.076  1.00 10.00      A   
ATOM    121  CA  ILE A  21     -20.938 -10.679   0.983  1.00 10.00      A   
ATOM    122  CB  ILE A  21     -22.027 -10.450   2.054  1.00 10.00      A   
ATOM    123  CG1 ILE A  21     -23.390 -10.928   1.540  1.00 10.00      A   
ATOM    124  CG2 ILE A  21     -22.099  -8.979   2.443  1.00 10.00      A   
ATOM    125  CD1 ILE A  21     -24.465 -10.991   2.611  1.00 10.00      A   
ATOM    126  C   ILE A  21     -19.568 -10.393   1.587  1.00 10.00      A   
ATOM    127  O   ILE A  21     -19.312 -10.695   2.755  1.00 10.00      A   
ATOM    128  N   GLN A  22     -18.683  -9.834   0.776  1.00 10.00      A   
ATOM    129  HN  GLN A  22     -18.939  -9.649  -0.153  1.00 10.00      A   
ATOM    130  CA  GLN A  22     -17.342  -9.495   1.228  1.00 10.00      A   
ATOM    131  CB  GLN A  22     -16.280 -10.033   0.265  1.00 10.00      A   
ATOM    132  CG  GLN A  22     -16.232 -11.552   0.187  1.00 10.00      A   
ATOM    133  CD  GLN A  22     -16.042 -12.204   1.543  1.00 10.00      A   
ATOM    134  OE1 GLN A  22     -15.354 -11.674   2.417  1.00 10.00      A   
ATOM    135  NE2 GLN A  22     -16.662 -13.355   1.731  1.00 10.00      A   
ATOM    136 HE21 GLN A  22     -17.204 -13.718   0.993  1.00 10.00      A   
ATOM    137 HE22 GLN A  22     -16.560 -13.801   2.598  1.00 10.00      A   
ATOM    138  C   GLN A  22     -17.188  -7.993   1.416  1.00 10.00      A   
ATOM    139  O   GLN A  22     -16.228  -7.528   2.033  1.00 10.00      A   
ATOM    140  N   LEU A  23     -18.143  -7.239   0.886  1.00 10.00      A   
ATOM    141  HN  LEU A  23     -18.880  -7.670   0.402  1.00 10.00      A   
ATOM    142  CA  LEU A  23     -18.124  -5.787   1.007  1.00 10.00      A   
ATOM    143  CB  LEU A  23     -19.188  -5.158   0.105  1.00 10.00      A   
ATOM    144  CG  LEU A  23     -18.908  -3.730  -0.367  1.00 10.00      A   
ATOM    145  CD1 LEU A  23     -17.634  -3.682  -1.197  1.00 10.00      A   
ATOM    146  CD2 LEU A  23     -20.088  -3.188  -1.159  1.00 10.00      A   
ATOM    147  C   LEU A  23     -18.354  -5.395   2.460  1.00 10.00      A   
ATOM    148  O   LEU A  23     -19.408  -5.687   3.023  1.00 10.00      A   
ATOM    149  N   ASP A  24     -17.360  -4.740   3.053  1.00 10.00      A   
ATOM    150  HN  ASP A  24     -16.555  -4.531   2.529  1.00 10.00      A   
ATOM    151  CA  ASP A  24     -17.409  -4.320   4.456  1.00 10.00      A   
ATOM    152  CB  ASP A  24     -16.156  -3.523   4.827  1.00 10.00      A   
ATOM    153  CG  ASP A  24     -14.880  -4.217   4.394  1.00 10.00      A   
ATOM    154  OD1 ASP A  24     -14.402  -5.116   5.120  1.00 10.00      A   
ATOM    155  OD2 ASP A  24     -14.353  -3.876   3.316  1.00 10.00      A   
ATOM    156  C   ASP A  24     -18.672  -3.536   4.799  1.00 10.00      A   
ATOM    157  O   ASP A  24     -19.267  -3.744   5.857  1.00 10.00      A   
ATOM    158  N   LYS A  25     -19.087  -2.650   3.899  1.00 10.00      A   
ATOM    159  HN  LYS A  25     -18.570  -2.529   3.073  1.00 10.00      A   
ATOM    160  CA  LYS A  25     -20.288  -1.848   4.119  1.00 10.00      A   
ATOM    161  CB  LYS A  25     -20.530  -0.895   2.949  1.00 10.00      A   
ATOM    162  CG  LYS A  25     -19.786   0.426   3.053  1.00 10.00      A   
ATOM    163  CD  LYS A  25     -20.511   1.525   2.290  1.00 10.00      A   
ATOM    164  CE  LYS A  25     -19.765   2.848   2.372  1.00 10.00      A   
ATOM    165  NZ  LYS A  25     -19.493   3.258   3.773  1.00 10.00      A   
ATOM    166  HZ1 LYS A  25     -19.228   4.265   3.806  1.00 10.00      A   
ATOM    167  HZ2 LYS A  25     -18.713   2.694   4.168  1.00 10.00      A   
ATOM    168  HZ3 LYS A  25     -20.340   3.114   4.357  1.00 10.00      A   
ATOM    169  C   LYS A  25     -21.513  -2.734   4.343  1.00 10.00      A   
ATOM    170  O   LYS A  25     -22.246  -2.568   5.321  1.00 10.00      A   
ATOM    171  N   ASP A  26     -21.720  -3.689   3.449  1.00 10.00      A   
ATOM    172  HN  ASP A  26     -21.100  -3.785   2.698  1.00 10.00      A   
ATOM    173  CA  ASP A  26     -22.852  -4.599   3.563  1.00 10.00      A   
ATOM    174  CB  ASP A  26     -23.113  -5.330   2.244  1.00 10.00      A   
ATOM    175  CG  ASP A  26     -23.799  -4.447   1.221  1.00 10.00      A   
ATOM    176  OD1 ASP A  26     -24.991  -4.129   1.406  1.00 10.00      A   
ATOM    177  OD2 ASP A  26     -23.145  -4.053   0.233  1.00 10.00      A   
ATOM    178  C   ASP A  26     -22.634  -5.587   4.697  1.00 10.00      A   
ATOM    179  O   ASP A  26     -23.577  -5.975   5.383  1.00 10.00      A   
ATOM    180  N   ARG A  27     -21.378  -5.971   4.898  1.00 10.00      A   
ATOM    181  HN  ARG A  27     -20.674  -5.620   4.304  1.00 10.00      A   
ATOM    182  CA  ARG A  27     -21.006  -6.899   5.961  1.00 10.00      A   
ATOM    183  CB  ARG A  27     -19.494  -7.145   5.931  1.00 10.00      A   
ATOM    184  CG  ARG A  27     -19.088  -8.431   5.233  1.00 10.00      A   
ATOM    185  CD  ARG A  27     -19.147  -9.604   6.194  1.00 10.00      A   
ATOM    186  NE  ARG A  27     -19.116 -10.893   5.506  1.00 10.00      A   
ATOM    187  HE  ARG A  27     -19.114 -10.880   4.515  1.00 10.00      A   
ATOM    188  CZ  ARG A  27     -19.081 -12.068   6.133  1.00 10.00      A   
ATOM    189  NH1 ARG A  27     -19.054 -12.114   7.462  1.00 10.00      A   
ATOM    190 HH11 ARG A  27     -19.029 -13.031   7.956  1.00 10.00      A   
ATOM    191 HH12 ARG A  27     -19.054 -11.223   8.027  1.00 10.00      A   
ATOM    192  NH2 ARG A  27     -19.086 -13.194   5.431  1.00 10.00      A   
ATOM    193 HH21 ARG A  27     -19.118 -13.162   4.387  1.00 10.00      A   
ATOM    194 HH22 ARG A  27     -19.065 -14.117   5.915  1.00 10.00      A   
ATOM    195  C   ARG A  27     -21.421  -6.336   7.316  1.00 10.00      A   
ATOM    196  O   ARG A  27     -21.952  -7.051   8.165  1.00 10.00      A   
ATOM    197  N   ASN A  28     -21.191  -5.041   7.494  1.00 10.00      A   
ATOM    198  HN  ASN A  28     -20.757  -4.530   6.773  1.00 10.00      A   
ATOM    199  CA  ASN A  28     -21.546  -4.352   8.730  1.00 10.00      A   
ATOM    200  CB  ASN A  28     -21.030  -2.907   8.703  1.00 10.00      A   
ATOM    201  CG  ASN A  28     -19.536  -2.798   8.937  1.00 10.00      A   
ATOM    202  OD1 ASN A  28     -18.834  -3.806   9.070  1.00 10.00      A   
ATOM    203  ND2 ASN A  28     -19.039  -1.574   8.987  1.00 10.00      A   
ATOM    204 HD21 ASN A  28     -19.658  -0.814   8.875  1.00 10.00      A   
ATOM    205 HD22 ASN A  28     -18.071  -1.469   9.112  1.00 10.00      A   
ATOM    206  C   ASN A  28     -23.057  -4.351   8.928  1.00 10.00      A   
ATOM    207  O   ASN A  28     -23.549  -4.391  10.052  1.00 10.00      A   
ATOM    208  N   SER A  29     -23.788  -4.306   7.824  1.00 10.00      A   
ATOM    209  HN  SER A  29     -23.339  -4.276   6.954  1.00 10.00      A   
ATOM    210  CA  SER A  29     -25.240  -4.298   7.869  1.00 10.00      A   
ATOM    211  CB  SER A  29     -25.803  -3.844   6.521  1.00 10.00      A   
ATOM    212  OG  SER A  29     -25.276  -2.576   6.159  1.00 10.00      A   
ATOM    213  HG  SER A  29     -24.469  -2.698   5.644  1.00 10.00      A   
ATOM    214  C   SER A  29     -25.795  -5.668   8.265  1.00 10.00      A   
ATOM    215  O   SER A  29     -26.932  -5.777   8.725  1.00 10.00      A   
ATOM    216  N   VAL A  30     -24.985  -6.709   8.092  1.00 10.00      A   
ATOM    217  HN  VAL A  30     -24.089  -6.560   7.721  1.00 10.00      A   
ATOM    218  CA  VAL A  30     -25.394  -8.065   8.441  1.00 10.00      A   
ATOM    219  CB  VAL A  30     -24.503  -9.132   7.762  1.00 10.00      A   
ATOM    220  CG1 VAL A  30     -24.982 -10.536   8.096  1.00 10.00      A   
ATOM    221  CG2 VAL A  30     -24.464  -8.927   6.255  1.00 10.00      A   
ATOM    222  C   VAL A  30     -25.351  -8.255   9.953  1.00 10.00      A   
ATOM    223  O   VAL A  30     -26.233  -8.877  10.542  1.00 10.00      A   
ATOM    224  N   SER A  31     -24.339  -7.681  10.583  1.00 10.00      A   
ATOM    225  HN  SER A  31     -23.680  -7.167  10.068  1.00 10.00      A   
ATOM    226  CA  SER A  31     -24.174  -7.794  12.023  1.00 10.00      A   
ATOM    227  CB  SER A  31     -22.703  -7.589  12.383  1.00 10.00      A   
ATOM    228  OG  SER A  31     -22.004  -6.963  11.317  1.00 10.00      A   
ATOM    229  HG  SER A  31     -21.461  -7.629  10.854  1.00 10.00      A   
ATOM    230  C   SER A  31     -25.050  -6.793  12.780  1.00 10.00      A   
ATOM    231  O   SER A  31     -24.864  -6.568  13.976  1.00 10.00      A   
ATOM    232  N   LEU A  32     -26.020  -6.210  12.093  1.00 10.00      A   
ATOM    233  HN  LEU A  32     -26.144  -6.436  11.146  1.00 10.00      A   
ATOM    234  CA  LEU A  32     -26.894  -5.228  12.717  1.00 10.00      A   
ATOM    235  CB  LEU A  32     -26.631  -3.840  12.133  1.00 10.00      A   
ATOM    236  CG  LEU A  32     -25.403  -3.104  12.668  1.00 10.00      A   
ATOM    237  CD1 LEU A  32     -25.079  -1.902  11.798  1.00 10.00      A   
ATOM    238  CD2 LEU A  32     -25.631  -2.674  14.107  1.00 10.00      A   
ATOM    239  C   LEU A  32     -28.373  -5.588  12.587  1.00 10.00      A   
ATOM    240  O   LEU A  32     -29.243  -4.797  12.953  1.00 10.00      A   
ATOM    241  N   VAL A  33     -28.662  -6.776  12.066  1.00 10.00      A   
ATOM    242  HN  VAL A  33     -27.934  -7.371  11.778  1.00 10.00      A   
ATOM    243  CA  VAL A  33     -30.050  -7.202  11.906  1.00 10.00      A   
ATOM    244  CB  VAL A  33     -30.299  -8.032  10.624  1.00 10.00      A   
ATOM    245  CG1 VAL A  33     -30.132  -7.162   9.388  1.00 10.00      A   
ATOM    246  CG2 VAL A  33     -29.375  -9.237  10.556  1.00 10.00      A   
ATOM    247  C   VAL A  33     -30.581  -7.930  13.143  1.00 10.00      A   
ATOM    248  O   VAL A  33     -31.680  -7.639  13.614  1.00 10.00      A   
ATOM    249  N   CYS A  34     -29.795  -8.861  13.664  1.00 10.00      A   
ATOM    250  HN  CYS A  34     -28.927  -9.036  13.249  1.00 10.00      A   
ATOM    251  CA  CYS A  34     -30.178  -9.634  14.841  1.00 10.00      A   
ATOM    252  CB  CYS A  34     -31.265 -10.653  14.479  1.00 10.00      A   
ATOM    253  SG  CYS A  34     -30.806 -11.773  13.137  1.00 10.00      A   
ATOM    254  HG  CYS A  34     -31.674 -11.603  12.150  1.00 10.00      A   
ATOM    255  C   CYS A  34     -28.958 -10.359  15.388  1.00 10.00      A   
ATOM    256  O   CYS A  34     -27.934 -10.443  14.706  1.00 10.00      A   
ATOM    257  N   LYS A  35     -29.065 -10.882  16.604  1.00 10.00      A   
ATOM    258  HN  LYS A  35     -29.918 -10.780  17.104  1.00 10.00      A   
ATOM    259  CA  LYS A  35     -27.958 -11.602  17.229  1.00 10.00      A   
ATOM    260  CB  LYS A  35     -28.301 -11.980  18.674  1.00 10.00      A   
ATOM    261  CG  LYS A  35     -27.402 -13.050  19.280  1.00 10.00      A   
ATOM    262  CD  LYS A  35     -26.070 -12.479  19.744  1.00 10.00      A   
ATOM    263  CE  LYS A  35     -26.182 -11.872  21.132  1.00 10.00      A   
ATOM    264  NZ  LYS A  35     -24.845 -11.570  21.706  1.00 10.00      A   
ATOM    265  HZ1 LYS A  35     -24.945 -11.177  22.664  1.00 10.00      A   
ATOM    266  HZ2 LYS A  35     -24.346 -10.875  21.114  1.00 10.00      A   
ATOM    267  HZ3 LYS A  35     -24.274 -12.437  21.756  1.00 10.00      A   
ATOM    268  C   LYS A  35     -27.579 -12.846  16.431  1.00 10.00      A   
ATOM    269  O   LYS A  35     -26.398 -13.142  16.265  1.00 10.00      A   
ATOM    270  N   SER A  36     -28.587 -13.561  15.936  1.00 10.00      A   
ATOM    271  HN  SER A  36     -29.507 -13.266  16.107  1.00 10.00      A   
ATOM    272  CA  SER A  36     -28.366 -14.775  15.158  1.00 10.00      A   
ATOM    273  CB  SER A  36     -29.694 -15.320  14.622  1.00 10.00      A   
ATOM    274  OG  SER A  36     -30.661 -15.429  15.655  1.00 10.00      A   
ATOM    275  HG  SER A  36     -30.350 -14.961  16.439  1.00 10.00      A   
ATOM    276  C   SER A  36     -27.404 -14.531  13.999  1.00 10.00      A   
ATOM    277  O   SER A  36     -26.397 -15.223  13.859  1.00 10.00      A   
ATOM    278  N   TRP A  37     -27.704 -13.533  13.182  1.00 10.00      A   
ATOM    279  HN  TRP A  37     -28.508 -12.996  13.353  1.00 10.00      A   
ATOM    280  CA  TRP A  37     -26.865 -13.218  12.037  1.00 10.00      A   
ATOM    281  CB  TRP A  37     -27.604 -12.320  11.042  1.00 10.00      A   
ATOM    282  CG  TRP A  37     -28.701 -13.022  10.292  1.00 10.00      A   
ATOM    283  CD1 TRP A  37     -29.478 -14.052  10.741  1.00 10.00      A   
ATOM    284  CD2 TRP A  37     -29.151 -12.737   8.963  1.00 10.00      A   
ATOM    285  NE1 TRP A  37     -30.378 -14.427   9.776  1.00 10.00      A   
ATOM    286  HE1 TRP A  37     -31.045 -15.147   9.862  1.00 10.00      A   
ATOM    287  CE2 TRP A  37     -30.198 -13.634   8.673  1.00 10.00      A   
ATOM    288  CE3 TRP A  37     -28.770 -11.811   7.989  1.00 10.00      A   
ATOM    289  CZ2 TRP A  37     -30.865 -13.632   7.451  1.00 10.00      A   
ATOM    290  CZ3 TRP A  37     -29.435 -11.809   6.778  1.00 10.00      A   
ATOM    291  CH2 TRP A  37     -30.471 -12.712   6.519  1.00 10.00      A   
ATOM    292  C   TRP A  37     -25.547 -12.589  12.476  1.00 10.00      A   
ATOM    293  O   TRP A  37     -24.503 -12.852  11.883  1.00 10.00      A   
ATOM    294  N   TYR A  38     -25.597 -11.782  13.533  1.00 10.00      A   
ATOM    295  HN  TYR A  38     -26.462 -11.622  13.971  1.00 10.00      A   
ATOM    296  CA  TYR A  38     -24.405 -11.125  14.061  1.00 10.00      A   
ATOM    297  CB  TYR A  38     -24.780 -10.203  15.232  1.00 10.00      A   
ATOM    298  CG  TYR A  38     -23.614  -9.730  16.073  1.00 10.00      A   
ATOM    299  CD1 TYR A  38     -23.429 -10.210  17.365  1.00 10.00      A   
ATOM    300  CD2 TYR A  38     -22.703  -8.803  15.584  1.00 10.00      A   
ATOM    301  CE1 TYR A  38     -22.371  -9.781  18.140  1.00 10.00      A   
ATOM    302  CE2 TYR A  38     -21.639  -8.369  16.355  1.00 10.00      A   
ATOM    303  CZ  TYR A  38     -21.479  -8.860  17.631  1.00 10.00      A   
ATOM    304  OH  TYR A  38     -20.417  -8.435  18.404  1.00 10.00      A   
ATOM    305  HH  TYR A  38     -20.327  -7.478  18.333  1.00 10.00      A   
ATOM    306  C   TYR A  38     -23.358 -12.153  14.490  1.00 10.00      A   
ATOM    307  O   TYR A  38     -22.168 -11.987  14.216  1.00 10.00      A   
ATOM    308  N   GLU A  39     -23.811 -13.211  15.156  1.00 10.00      A   
ATOM    309  HN  GLU A  39     -24.775 -13.278  15.352  1.00 10.00      A   
ATOM    310  CA  GLU A  39     -22.919 -14.269  15.621  1.00 10.00      A   
ATOM    311  CB  GLU A  39     -23.670 -15.246  16.526  1.00 10.00      A   
ATOM    312  CG  GLU A  39     -23.623 -14.889  18.003  1.00 10.00      A   
ATOM    313  CD  GLU A  39     -22.210 -14.872  18.549  1.00 10.00      A   
ATOM    314  OE1 GLU A  39     -21.649 -13.770  18.719  1.00 10.00      A   
ATOM    315  OE2 GLU A  39     -21.654 -15.964  18.805  1.00 10.00      A   
ATOM    316  C   GLU A  39     -22.281 -15.022  14.456  1.00 10.00      A   
ATOM    317  O   GLU A  39     -21.092 -15.330  14.482  1.00 10.00      A   
ATOM    318  N   ILE A  40     -23.069 -15.319  13.437  1.00 10.00      A   
ATOM    319  HN  ILE A  40     -24.015 -15.059  13.468  1.00 10.00      A   
ATOM    320  CA  ILE A  40     -22.562 -16.039  12.279  1.00 10.00      A   
ATOM    321  CB  ILE A  40     -23.708 -16.637  11.437  1.00 10.00      A   
ATOM    322  CG1 ILE A  40     -24.630 -17.466  12.340  1.00 10.00      A   
ATOM    323  CG2 ILE A  40     -23.150 -17.506  10.315  1.00 10.00      A   
ATOM    324  CD1 ILE A  40     -25.868 -17.995  11.648  1.00 10.00      A   
ATOM    325  C   ILE A  40     -21.669 -15.146  11.415  1.00 10.00      A   
ATOM    326  O   ILE A  40     -20.652 -15.596  10.888  1.00 10.00      A   
ATOM    327  N   GLU A  41     -22.034 -13.877  11.296  1.00 10.00      A   
ATOM    328  HN  GLU A  41     -22.847 -13.567  11.755  1.00 10.00      A   
ATOM    329  CA  GLU A  41     -21.268 -12.926  10.495  1.00 10.00      A   
ATOM    330  CB  GLU A  41     -21.961 -11.558  10.485  1.00 10.00      A   
ATOM    331  CG  GLU A  41     -21.511 -10.619   9.372  1.00 10.00      A   
ATOM    332  CD  GLU A  41     -20.282  -9.805   9.731  1.00 10.00      A   
ATOM    333  OE1 GLU A  41     -20.413  -8.831  10.495  1.00 10.00      A   
ATOM    334  OE2 GLU A  41     -19.179 -10.130   9.242  1.00 10.00      A   
ATOM    335  C   GLU A  41     -19.840 -12.785  11.014  1.00 10.00      A   
ATOM    336  O   GLU A  41     -18.874 -12.958  10.266  1.00 10.00      A   
ATOM    337  N   ARG A  42     -19.712 -12.515  12.306  1.00 10.00      A   
ATOM    338  HN  ARG A  42     -20.519 -12.448  12.860  1.00 10.00      A   
ATOM    339  CA  ARG A  42     -18.407 -12.327  12.928  1.00 10.00      A   
ATOM    340  CB  ARG A  42     -18.556 -11.927  14.403  1.00 10.00      A   
ATOM    341  CG  ARG A  42     -19.328 -12.928  15.246  1.00 10.00      A   
ATOM    342  CD  ARG A  42     -19.370 -12.524  16.709  1.00 10.00      A   
ATOM    343  NE  ARG A  42     -18.089 -12.749  17.377  1.00 10.00      A   
ATOM    344  HE  ARG A  42     -17.275 -12.458  16.902  1.00 10.00      A   
ATOM    345  CZ  ARG A  42     -17.964 -13.330  18.572  1.00 10.00      A   
ATOM    346  NH1 ARG A  42     -19.040 -13.748  19.232  1.00 10.00      A   
ATOM    347 HH11 ARG A  42     -20.002 -13.625  18.821  1.00 10.00      A   
ATOM    348 HH12 ARG A  42     -18.940 -14.208  20.162  1.00 10.00      A   
ATOM    349  NH2 ARG A  42     -16.767 -13.476  19.119  1.00 10.00      A   
ATOM    350 HH21 ARG A  42     -16.672 -13.931  20.053  1.00 10.00      A   
ATOM    351 HH22 ARG A  42     -15.915 -13.133  18.627  1.00 10.00      A   
ATOM    352  C   ARG A  42     -17.514 -13.561  12.790  1.00 10.00      A   
ATOM    353  O   ARG A  42     -16.289 -13.448  12.754  1.00 10.00      A   
ATOM    354  N   TRP A  43     -18.127 -14.731  12.678  1.00 10.00      A   
ATOM    355  HN  TRP A  43     -19.108 -14.761  12.674  1.00 10.00      A   
ATOM    356  CA  TRP A  43     -17.375 -15.972  12.558  1.00 10.00      A   
ATOM    357  CB  TRP A  43     -18.067 -17.115  13.308  1.00 10.00      A   
ATOM    358  CG  TRP A  43     -17.844 -17.085  14.791  1.00 10.00      A   
ATOM    359  CD1 TRP A  43     -18.536 -16.350  15.709  1.00 10.00      A   
ATOM    360  CD2 TRP A  43     -16.860 -17.819  15.528  1.00 10.00      A   
ATOM    361  NE1 TRP A  43     -18.045 -16.582  16.971  1.00 10.00      A   
ATOM    362  HE1 TRP A  43     -18.379 -16.169  17.801  1.00 10.00      A   
ATOM    363  CE2 TRP A  43     -17.015 -17.481  16.886  1.00 10.00      A   
ATOM    364  CE3 TRP A  43     -15.864 -18.731  15.173  1.00 10.00      A   
ATOM    365  CZ2 TRP A  43     -16.209 -18.020  17.888  1.00 10.00      A   
ATOM    366  CZ3 TRP A  43     -15.063 -19.265  16.167  1.00 10.00      A   
ATOM    367  CH2 TRP A  43     -15.241 -18.910  17.508  1.00 10.00      A   
ATOM    368  C   TRP A  43     -17.109 -16.368  11.106  1.00 10.00      A   
ATOM    369  O   TRP A  43     -16.567 -17.439  10.851  1.00 10.00      A   
ATOM    370  N   CYS A  44     -17.484 -15.517  10.155  1.00 10.00      A   
ATOM    371  HN  CYS A  44     -17.932 -14.674  10.401  1.00 10.00      A   
ATOM    372  CA  CYS A  44     -17.257 -15.833   8.747  1.00 10.00      A   
ATOM    373  CB  CYS A  44     -18.533 -16.350   8.083  1.00 10.00      A   
ATOM    374  SG  CYS A  44     -19.903 -15.174   8.085  1.00 10.00      A   
ATOM    375  HG  CYS A  44     -20.554 -15.323   9.233  1.00 10.00      A   
ATOM    376  C   CYS A  44     -16.671 -14.665   7.960  1.00 10.00      A   
ATOM    377  O   CYS A  44     -16.529 -14.744   6.739  1.00 10.00      A   
ATOM    378  N   ARG A  45     -16.349 -13.573   8.646  1.00 10.00      A   
ATOM    379  HN  ARG A  45     -16.512 -13.544   9.610  1.00 10.00      A   
ATOM    380  CA  ARG A  45     -15.761 -12.413   7.978  1.00 10.00      A   
ATOM    381  CB  ARG A  45     -15.847 -11.149   8.836  1.00 10.00      A   
ATOM    382  CG  ARG A  45     -15.583  -9.873   8.052  1.00 10.00      A   
ATOM    383  CD  ARG A  45     -15.734  -8.627   8.909  1.00 10.00      A   
ATOM    384  NE  ARG A  45     -17.129  -8.303   9.201  1.00 10.00      A   
ATOM    385  HE  ARG A  45     -17.737  -9.056   9.414  1.00 10.00      A   
ATOM    386  CZ  ARG A  45     -17.627  -7.065   9.185  1.00 10.00      A   
ATOM    387  NH1 ARG A  45     -16.850  -6.029   8.885  1.00 10.00      A   
ATOM    388 HH11 ARG A  45     -15.843  -6.176   8.657  1.00 10.00      A   
ATOM    389 HH12 ARG A  45     -17.247  -5.064   8.872  1.00 10.00      A   
ATOM    390  NH2 ARG A  45     -18.899  -6.856   9.496  1.00 10.00      A   
ATOM    391 HH21 ARG A  45     -19.522  -7.664   9.757  1.00 10.00      A   
ATOM    392 HH22 ARG A  45     -19.286  -5.889   9.489  1.00 10.00      A   
ATOM    393  C   ARG A  45     -14.315 -12.713   7.600  1.00 10.00      A   
ATOM    394  O   ARG A  45     -13.497 -13.049   8.459  1.00 10.00      A   
ATOM    395  N   ARG A  46     -14.006 -12.579   6.321  1.00 10.00      A   
ATOM    396  HN  ARG A  46     -14.691 -12.255   5.699  1.00 10.00      A   
ATOM    397  CA  ARG A  46     -12.672 -12.879   5.816  1.00 10.00      A   
ATOM    398  CB  ARG A  46     -12.741 -13.371   4.363  1.00 10.00      A   
ATOM    399  CG  ARG A  46     -13.623 -14.593   4.136  1.00 10.00      A   
ATOM    400  CD  ARG A  46     -13.654 -14.989   2.664  1.00 10.00      A   
ATOM    401  NE  ARG A  46     -14.460 -16.190   2.428  1.00 10.00      A   
ATOM    402  HE  ARG A  46     -14.811 -16.661   3.222  1.00 10.00      A   
ATOM    403  CZ  ARG A  46     -14.751 -16.669   1.220  1.00 10.00      A   
ATOM    404  NH1 ARG A  46     -14.300 -16.055   0.127  1.00 10.00      A   
ATOM    405 HH11 ARG A  46     -14.535 -16.426  -0.820  1.00 10.00      A   
ATOM    406 HH12 ARG A  46     -13.707 -15.197   0.211  1.00 10.00      A   
ATOM    407  NH2 ARG A  46     -15.476 -17.778   1.106  1.00 10.00      A   
ATOM    408 HH21 ARG A  46     -15.819 -18.275   1.960  1.00 10.00      A   
ATOM    409 HH22 ARG A  46     -15.708 -18.158   0.162  1.00 10.00      A   
ATOM    410  C   ARG A  46     -11.716 -11.692   5.906  1.00 10.00      A   
ATOM    411  O   ARG A  46     -10.532 -11.866   6.207  1.00 10.00      A   
ATOM    412  N   LYS A  47     -12.217 -10.490   5.652  1.00 10.00      A   
ATOM    413  HN  LYS A  47     -13.176 -10.395   5.466  1.00 10.00      A   
ATOM    414  CA  LYS A  47     -11.366  -9.305   5.665  1.00 10.00      A   
ATOM    415  CB  LYS A  47     -11.281  -8.701   4.258  1.00 10.00      A   
ATOM    416  CG  LYS A  47     -12.614  -8.204   3.711  1.00 10.00      A   
ATOM    417  CD  LYS A  47     -12.470  -7.612   2.316  1.00 10.00      A   
ATOM    418  CE  LYS A  47     -11.584  -6.373   2.314  1.00 10.00      A   
ATOM    419  NZ  LYS A  47     -12.148  -5.275   3.143  1.00 10.00      A   
ATOM    420  HZ1 LYS A  47     -13.007  -4.882   2.695  1.00 10.00      A   
ATOM    421  HZ2 LYS A  47     -11.455  -4.512   3.247  1.00 10.00      A   
ATOM    422  HZ3 LYS A  47     -12.402  -5.630   4.087  1.00 10.00      A   
ATOM    423  C   LYS A  47     -11.855  -8.247   6.639  1.00 10.00      A   
ATOM    424  O   LYS A  47     -13.045  -8.168   6.940  1.00 10.00      A   
ATOM    425  N   VAL A  48     -10.916  -7.445   7.128  1.00 10.00      A   
ATOM    426  HN  VAL A  48      -9.979  -7.601   6.873  1.00 10.00      A   
ATOM    427  CA  VAL A  48     -11.217  -6.352   8.041  1.00 10.00      A   
ATOM    428  CB  VAL A  48     -10.836  -6.660   9.506  1.00 10.00      A   
ATOM    429  CG1 VAL A  48     -11.810  -7.650  10.127  1.00 10.00      A   
ATOM    430  CG2 VAL A  48      -9.405  -7.163   9.612  1.00 10.00      A   
ATOM    431  C   VAL A  48     -10.511  -5.079   7.582  1.00 10.00      A   
ATOM    432  O   VAL A  48      -9.331  -5.106   7.230  1.00 10.00      A   
ATOM    433  N   PHE A  49     -11.238  -3.975   7.564  1.00 10.00      A   
ATOM    434  HN  PHE A  49     -12.176  -4.012   7.847  1.00 10.00      A   
ATOM    435  CA  PHE A  49     -10.672  -2.703   7.144  1.00 10.00      A   
ATOM    436  CB  PHE A  49     -11.435  -2.122   5.950  1.00 10.00      A   
ATOM    437  CG  PHE A  49     -11.050  -0.706   5.624  1.00 10.00      A   
ATOM    438  CD1 PHE A  49      -9.740  -0.385   5.305  1.00 10.00      A   
ATOM    439  CD2 PHE A  49     -11.997   0.303   5.644  1.00 10.00      A   
ATOM    440  CE1 PHE A  49      -9.384   0.918   5.015  1.00 10.00      A   
ATOM    441  CE2 PHE A  49     -11.649   1.607   5.354  1.00 10.00      A   
ATOM    442  CZ  PHE A  49     -10.340   1.916   5.040  1.00 10.00      A   
ATOM    443  C   PHE A  49     -10.640  -1.709   8.297  1.00 10.00      A   
ATOM    444  O   PHE A  49     -11.684  -1.264   8.781  1.00 10.00      A   
ATOM    445  N   ILE A  50      -9.439  -1.374   8.737  1.00 10.00      A   
ATOM    446  HN  ILE A  50      -8.641  -1.776   8.317  1.00 10.00      A   
ATOM    447  CA  ILE A  50      -9.261  -0.432   9.828  1.00 10.00      A   
ATOM    448  CB  ILE A  50      -8.471  -1.070  10.992  1.00 10.00      A   
ATOM    449  CG1 ILE A  50      -9.175  -2.334  11.503  1.00 10.00      A   
ATOM    450  CG2 ILE A  50      -8.259  -0.075  12.124  1.00 10.00      A   
ATOM    451  CD1 ILE A  50     -10.540  -2.083  12.111  1.00 10.00      A   
ATOM    452  C   ILE A  50      -8.539   0.822   9.339  1.00 10.00      A   
ATOM    453  O   ILE A  50      -7.317   0.824   9.171  1.00 10.00      A   
ATOM    454  N   GLY A  51      -9.311   1.874   9.079  1.00 10.00      A   
ATOM    455  HN  GLY A  51     -10.280   1.798   9.203  1.00 10.00      A   
ATOM    456  CA  GLY A  51      -8.742   3.126   8.615  1.00 10.00      A   
ATOM    457  C   GLY A  51      -7.817   3.729   9.647  1.00 10.00      A   
ATOM    458  O   GLY A  51      -6.656   4.001   9.365  1.00 10.00      A   
ATOM    459  N   ASN A  52      -8.336   3.949  10.843  1.00 10.00      A   
ATOM    460  HN  ASN A  52      -9.282   3.743  11.005  1.00 10.00      A   
ATOM    461  CA  ASN A  52      -7.537   4.491  11.924  1.00 10.00      A   
ATOM    462  CB  ASN A  52      -8.277   5.621  12.642  1.00 10.00      A   
ATOM    463  CG  ASN A  52      -7.397   6.334  13.650  1.00 10.00      A   
ATOM    464  OD1 ASN A  52      -7.256   5.895  14.787  1.00 10.00      A   
ATOM    465  ND2 ASN A  52      -6.806   7.442  13.246  1.00 10.00      A   
ATOM    466 HD21 ASN A  52      -6.962   7.744  12.324  1.00 10.00      A   
ATOM    467 HD22 ASN A  52      -6.227   7.915  13.880  1.00 10.00      A   
ATOM    468  C   ASN A  52      -7.195   3.368  12.895  1.00 10.00      A   
ATOM    469  O   ASN A  52      -8.074   2.839  13.581  1.00 10.00      A   
ATOM    470  N   CYS A  53      -5.923   2.993  12.935  1.00 10.00      A   
ATOM    471  HN  CYS A  53      -5.269   3.452  12.359  1.00 10.00      A   
ATOM    472  CA  CYS A  53      -5.461   1.906  13.799  1.00 10.00      A   
ATOM    473  CB  CYS A  53      -3.984   1.605  13.530  1.00 10.00      A   
ATOM    474  SG  CYS A  53      -2.927   3.073  13.486  1.00 10.00      A   
ATOM    475  HG  CYS A  53      -1.887   2.807  12.705  1.00 10.00      A   
ATOM    476  C   CYS A  53      -5.684   2.175  15.290  1.00 10.00      A   
ATOM    477  O   CYS A  53      -5.598   1.259  16.106  1.00 10.00      A   
ATOM    478  N   TYR A  54      -5.980   3.416  15.649  1.00 10.00      A   
ATOM    479  HN  TYR A  54      -6.061   4.112  14.966  1.00 10.00      A   
ATOM    480  CA  TYR A  54      -6.193   3.759  17.045  1.00 10.00      A   
ATOM    481  CB  TYR A  54      -5.298   4.919  17.466  1.00 10.00      A   
ATOM    482  CG  TYR A  54      -3.826   4.572  17.400  1.00 10.00      A   
ATOM    483  CD1 TYR A  54      -2.935   5.350  16.669  1.00 10.00      A   
ATOM    484  CD2 TYR A  54      -3.330   3.457  18.062  1.00 10.00      A   
ATOM    485  CE1 TYR A  54      -1.593   5.027  16.607  1.00 10.00      A   
ATOM    486  CE2 TYR A  54      -1.992   3.128  18.005  1.00 10.00      A   
ATOM    487  CZ  TYR A  54      -1.129   3.916  17.278  1.00 10.00      A   
ATOM    488  OH  TYR A  54       0.207   3.595  17.230  1.00 10.00      A   
ATOM    489  HH  TYR A  54       0.644   3.953  18.026  1.00 10.00      A   
ATOM    490  C   TYR A  54      -7.659   4.028  17.357  1.00 10.00      A   
ATOM    491  O   TYR A  54      -8.007   4.400  18.478  1.00 10.00      A   
ATOM    492  N   ALA A  55      -8.521   3.824  16.370  1.00 10.00      A   
ATOM    493  HN  ALA A  55      -8.186   3.538  15.491  1.00 10.00      A   
ATOM    494  CA  ALA A  55      -9.950   4.028  16.561  1.00 10.00      A   
ATOM    495  CB  ALA A  55     -10.634   4.366  15.245  1.00 10.00      A   
ATOM    496  C   ALA A  55     -10.568   2.788  17.197  1.00 10.00      A   
ATOM    497  O   ALA A  55     -11.708   2.810  17.664  1.00 10.00      A   
ATOM    498  N   VAL A  56      -9.789   1.715  17.223  1.00 10.00      A   
ATOM    499  HN  VAL A  56      -8.881   1.777  16.857  1.00 10.00      A   
ATOM    500  CA  VAL A  56     -10.223   0.453  17.797  1.00 10.00      A   
ATOM    501  CB  VAL A  56     -11.037  -0.385  16.778  1.00 10.00      A   
ATOM    502  CG1 VAL A  56     -10.155  -0.902  15.647  1.00 10.00      A   
ATOM    503  CG2 VAL A  56     -11.784  -1.522  17.466  1.00 10.00      A   
ATOM    504  C   VAL A  56      -9.004  -0.334  18.261  1.00 10.00      A   
ATOM    505  O   VAL A  56      -7.919  -0.183  17.701  1.00 10.00      A   
ATOM    506  N   SER A  57      -9.179  -1.154  19.283  1.00 10.00      A   
ATOM    507  HN  SER A  57     -10.066  -1.226  19.700  1.00 10.00      A   
ATOM    508  CA  SER A  57      -8.088  -1.955  19.809  1.00 10.00      A   
ATOM    509  CB  SER A  57      -8.290  -2.163  21.311  1.00 10.00      A   
ATOM    510  OG  SER A  57      -9.660  -2.000  21.657  1.00 10.00      A   
ATOM    511  HG  SER A  57      -9.723  -1.488  22.477  1.00 10.00      A   
ATOM    512  C   SER A  57      -8.010  -3.300  19.085  1.00 10.00      A   
ATOM    513  O   SER A  57      -9.043  -3.909  18.785  1.00 10.00      A   
ATOM    514  N   PRO A  58      -6.782  -3.770  18.788  1.00 10.00      A   
ATOM    515  CA  PRO A  58      -6.556  -5.048  18.099  1.00 10.00      A   
ATOM    516  CB  PRO A  58      -5.044  -5.255  18.221  1.00 10.00      A   
ATOM    517  CG  PRO A  58      -4.489  -3.882  18.344  1.00 10.00      A   
ATOM    518  CD  PRO A  58      -5.517  -3.074  19.083  1.00 10.00      A   
ATOM    519  C   PRO A  58      -7.284  -6.203  18.777  1.00 10.00      A   
ATOM    520  O   PRO A  58      -7.884  -7.052  18.113  1.00 10.00      A   
ATOM    521  N   ALA A  59      -7.236  -6.217  20.103  1.00 10.00      A   
ATOM    522  HN  ALA A  59      -6.745  -5.504  20.569  1.00 10.00      A   
ATOM    523  CA  ALA A  59      -7.879  -7.263  20.887  1.00 10.00      A   
ATOM    524  CB  ALA A  59      -7.599  -7.063  22.369  1.00 10.00      A   
ATOM    525  C   ALA A  59      -9.383  -7.321  20.624  1.00 10.00      A   
ATOM    526  O   ALA A  59      -9.944  -8.399  20.447  1.00 10.00      A   
ATOM    527  N   THR A  60     -10.022  -6.158  20.584  1.00 10.00      A   
ATOM    528  HN  THR A  60      -9.518  -5.330  20.728  1.00 10.00      A   
ATOM    529  CA  THR A  60     -11.459  -6.077  20.342  1.00 10.00      A   
ATOM    530  CB  THR A  60     -11.954  -4.627  20.501  1.00 10.00      A   
ATOM    531  OG1 THR A  60     -11.428  -4.097  21.727  1.00 10.00      A   
ATOM    532  HG1 THR A  60     -10.983  -3.257  21.554  1.00 10.00      A   
ATOM    533  CG2 THR A  60     -13.474  -4.579  20.551  1.00 10.00      A   
ATOM    534  C   THR A  60     -11.817  -6.611  18.952  1.00 10.00      A   
ATOM    535  O   THR A  60     -12.836  -7.285  18.776  1.00 10.00      A   
ATOM    536  N   VAL A  61     -10.954  -6.330  17.980  1.00 10.00      A   
ATOM    537  HN  VAL A  61     -10.150  -5.808  18.190  1.00 10.00      A   
ATOM    538  CA  VAL A  61     -11.166  -6.783  16.612  1.00 10.00      A   
ATOM    539  CB  VAL A  61     -10.117  -6.173  15.652  1.00 10.00      A   
ATOM    540  CG1 VAL A  61     -10.331  -6.659  14.224  1.00 10.00      A   
ATOM    541  CG2 VAL A  61     -10.149  -4.654  15.708  1.00 10.00      A   
ATOM    542  C   VAL A  61     -11.077  -8.306  16.541  1.00 10.00      A   
ATOM    543  O   VAL A  61     -11.977  -8.969  16.028  1.00 10.00      A   
ATOM    544  N   ILE A  62      -9.997  -8.847  17.090  1.00 10.00      A   
ATOM    545  HN  ILE A  62      -9.334  -8.257  17.512  1.00 10.00      A   
ATOM    546  CA  ILE A  62      -9.763 -10.286  17.085  1.00 10.00      A   
ATOM    547  CB  ILE A  62      -8.376 -10.625  17.656  1.00 10.00      A   
ATOM    548  CG1 ILE A  62      -7.285  -9.928  16.838  1.00 10.00      A   
ATOM    549  CG2 ILE A  62      -8.163 -12.131  17.663  1.00 10.00      A   
ATOM    550  CD1 ILE A  62      -5.906 -10.004  17.459  1.00 10.00      A   
ATOM    551  C   ILE A  62     -10.824 -11.045  17.878  1.00 10.00      A   
ATOM    552  O   ILE A  62     -11.287 -12.103  17.451  1.00 10.00      A   
ATOM    553  N   ARG A  63     -11.207 -10.499  19.027  1.00 10.00      A   
ATOM    554  HN  ARG A  63     -10.802  -9.649  19.312  1.00 10.00      A   
ATOM    555  CA  ARG A  63     -12.209 -11.139  19.874  1.00 10.00      A   
ATOM    556  CB  ARG A  63     -12.409 -10.352  21.173  1.00 10.00      A   
ATOM    557  CG  ARG A  63     -13.113 -11.127  22.280  1.00 10.00      A   
ATOM    558  CD  ARG A  63     -12.520 -10.809  23.644  1.00 10.00      A   
ATOM    559  NE  ARG A  63     -12.519  -9.373  23.924  1.00 10.00      A   
ATOM    560  HE  ARG A  63     -13.250  -8.841  23.542  1.00 10.00      A   
ATOM    561  CZ  ARG A  63     -11.602  -8.762  24.662  1.00 10.00      A   
ATOM    562  NH1 ARG A  63     -10.606  -9.458  25.202  1.00 10.00      A   
ATOM    563 HH11 ARG A  63      -9.883  -8.978  25.786  1.00 10.00      A   
ATOM    564 HH12 ARG A  63     -10.540 -10.489  25.047  1.00 10.00      A   
ATOM    565  NH2 ARG A  63     -11.673  -7.449  24.858  1.00 10.00      A   
ATOM    566 HH21 ARG A  63     -12.448  -6.894  24.431  1.00 10.00      A   
ATOM    567 HH22 ARG A  63     -10.958  -6.967  25.441  1.00 10.00      A   
ATOM    568  C   ARG A  63     -13.531 -11.300  19.130  1.00 10.00      A   
ATOM    569  O   ARG A  63     -14.247 -12.282  19.324  1.00 10.00      A   
ATOM    570  N   ARG A  64     -13.837 -10.341  18.261  1.00 10.00      A   
ATOM    571  HN  ARG A  64     -13.215  -9.593  18.133  1.00 10.00      A   
ATOM    572  CA  ARG A  64     -15.068 -10.384  17.489  1.00 10.00      A   
ATOM    573  CB  ARG A  64     -15.544  -8.975  17.120  1.00 10.00      A   
ATOM    574  CG  ARG A  64     -16.922  -8.946  16.476  1.00 10.00      A   
ATOM    575  CD  ARG A  64     -17.432  -7.525  16.295  1.00 10.00      A   
ATOM    576  NE  ARG A  64     -18.360  -7.425  15.169  1.00 10.00      A   
ATOM    577  HE  ARG A  64     -18.623  -8.262  14.734  1.00 10.00      A   
ATOM    578  CZ  ARG A  64     -18.865  -6.281  14.705  1.00 10.00      A   
ATOM    579  NH1 ARG A  64     -18.548  -5.120  15.268  1.00 10.00      A   
ATOM    580 HH11 ARG A  64     -17.890  -5.080  16.094  1.00 10.00      A   
ATOM    581 HH12 ARG A  64     -18.956  -4.233  14.894  1.00 10.00      A   
ATOM    582  NH2 ARG A  64     -19.677  -6.299  13.656  1.00 10.00      A   
ATOM    583 HH21 ARG A  64     -20.068  -5.402  13.288  1.00 10.00      A   
ATOM    584 HH22 ARG A  64     -19.924  -7.198  13.190  1.00 10.00      A   
ATOM    585  C   ARG A  64     -14.912 -11.242  16.236  1.00 10.00      A   
ATOM    586  O   ARG A  64     -15.776 -12.066  15.937  1.00 10.00      A   
ATOM    587  N   PHE A  65     -13.813 -11.042  15.512  1.00 10.00      A   
ATOM    588  HN  PHE A  65     -13.157 -10.373  15.814  1.00 10.00      A   
ATOM    589  CA  PHE A  65     -13.541 -11.795  14.284  1.00 10.00      A   
ATOM    590  CB  PHE A  65     -13.351 -10.848  13.098  1.00 10.00      A   
ATOM    591  CG  PHE A  65     -14.455  -9.850  12.917  1.00 10.00      A   
ATOM    592  CD1 PHE A  65     -14.235  -8.508  13.164  1.00 10.00      A   
ATOM    593  CD2 PHE A  65     -15.712 -10.251  12.500  1.00 10.00      A   
ATOM    594  CE1 PHE A  65     -15.247  -7.583  12.999  1.00 10.00      A   
ATOM    595  CE2 PHE A  65     -16.730  -9.331  12.335  1.00 10.00      A   
ATOM    596  CZ  PHE A  65     -16.495  -7.995  12.586  1.00 10.00      A   
ATOM    597  C   PHE A  65     -12.294 -12.664  14.440  1.00 10.00      A   
ATOM    598  O   PHE A  65     -11.168 -12.183  14.295  1.00 10.00      A   
ATOM    599  N   PRO A  66     -12.471 -13.957  14.734  1.00 10.00      A   
ATOM    600  CA  PRO A  66     -11.361 -14.883  14.926  1.00 10.00      A   
ATOM    601  CB  PRO A  66     -11.932 -15.831  15.979  1.00 10.00      A   
ATOM    602  CG  PRO A  66     -13.404 -15.882  15.690  1.00 10.00      A   
ATOM    603  CD  PRO A  66     -13.768 -14.622  14.937  1.00 10.00      A   
ATOM    604  C   PRO A  66     -10.987 -15.667  13.662  1.00 10.00      A   
ATOM    605  O   PRO A  66     -10.162 -16.579  13.717  1.00 10.00      A   
ATOM    606  N   LYS A  67     -11.584 -15.321  12.526  1.00 10.00      A   
ATOM    607  HN  LYS A  67     -12.232 -14.582  12.527  1.00 10.00      A   
ATOM    608  CA  LYS A  67     -11.298 -16.023  11.274  1.00 10.00      A   
ATOM    609  CB  LYS A  67     -12.508 -16.847  10.825  1.00 10.00      A   
ATOM    610  CG  LYS A  67     -12.810 -18.045  11.709  1.00 10.00      A   
ATOM    611  CD  LYS A  67     -13.899 -18.914  11.106  1.00 10.00      A   
ATOM    612  CE  LYS A  67     -14.368 -19.973  12.089  1.00 10.00      A   
ATOM    613  NZ  LYS A  67     -15.673 -20.565  11.696  1.00 10.00      A   
ATOM    614  HZ1 LYS A  67     -16.368 -19.815  11.514  1.00 10.00      A   
ATOM    615  HZ2 LYS A  67     -16.036 -21.174  12.463  1.00 10.00      A   
ATOM    616  HZ3 LYS A  67     -15.566 -21.136  10.835  1.00 10.00      A   
ATOM    617  C   LYS A  67     -10.866 -15.071  10.161  1.00 10.00      A   
ATOM    618  O   LYS A  67     -11.067 -15.351   8.977  1.00 10.00      A   
ATOM    619  N   VAL A  68     -10.265 -13.956  10.537  1.00 10.00      A   
ATOM    620  HN  VAL A  68     -10.123 -13.789  11.488  1.00 10.00      A   
ATOM    621  CA  VAL A  68      -9.811 -12.973   9.565  1.00 10.00      A   
ATOM    622  CB  VAL A  68      -9.524 -11.611  10.236  1.00 10.00      A   
ATOM    623  CG1 VAL A  68      -8.952 -10.614   9.237  1.00 10.00      A   
ATOM    624  CG2 VAL A  68     -10.788 -11.058  10.874  1.00 10.00      A   
ATOM    625  C   VAL A  68      -8.558 -13.452   8.841  1.00 10.00      A   
ATOM    626  O   VAL A  68      -7.631 -13.970   9.463  1.00 10.00      A   
ATOM    627  N   ARG A  69      -8.546 -13.283   7.525  1.00 10.00      A   
ATOM    628  HN  ARG A  69      -9.331 -12.878   7.089  1.00 10.00      A   
ATOM    629  CA  ARG A  69      -7.409 -13.677   6.707  1.00 10.00      A   
ATOM    630  CB  ARG A  69      -7.808 -14.746   5.691  1.00 10.00      A   
ATOM    631  CG  ARG A  69      -8.055 -16.120   6.289  1.00 10.00      A   
ATOM    632  CD  ARG A  69      -7.524 -17.200   5.367  1.00 10.00      A   
ATOM    633  NE  ARG A  69      -8.284 -18.444   5.448  1.00 10.00      A   
ATOM    634  HE  ARG A  69      -8.629 -18.706   6.331  1.00 10.00      A   
ATOM    635  CZ  ARG A  69      -8.528 -19.229   4.399  1.00 10.00      A   
ATOM    636  NH1 ARG A  69      -8.068 -18.901   3.195  1.00 10.00      A   
ATOM    637 HH11 ARG A  69      -7.512 -18.014   3.057  1.00 10.00      A   
ATOM    638 HH12 ARG A  69      -8.253 -19.520   2.377  1.00 10.00      A   
ATOM    639  NH2 ARG A  69      -9.223 -20.346   4.558  1.00 10.00      A   
ATOM    640 HH21 ARG A  69      -9.418 -20.962   3.739  1.00 10.00      A   
ATOM    641 HH22 ARG A  69      -9.580 -20.615   5.500  1.00 10.00      A   
ATOM    642  C   ARG A  69      -6.816 -12.470   5.981  1.00 10.00      A   
ATOM    643  O   ARG A  69      -5.681 -12.515   5.508  1.00 10.00      A   
ATOM    644  N   SER A  70      -7.589 -11.396   5.896  1.00 10.00      A   
ATOM    645  HN  SER A  70      -8.481 -11.415   6.299  1.00 10.00      A   
ATOM    646  CA  SER A  70      -7.145 -10.181   5.230  1.00 10.00      A   
ATOM    647  CB  SER A  70      -8.002  -9.917   3.984  1.00 10.00      A   
ATOM    648  OG  SER A  70      -7.573  -8.757   3.295  1.00 10.00      A   
ATOM    649  HG  SER A  70      -7.068  -9.016   2.503  1.00 10.00      A   
ATOM    650  C   SER A  70      -7.216  -8.998   6.195  1.00 10.00      A   
ATOM    651  O   SER A  70      -8.296  -8.635   6.672  1.00 10.00      A   
ATOM    652  N   VAL A  71      -6.057  -8.421   6.499  1.00 10.00      A   
ATOM    653  HN  VAL A  71      -5.231  -8.767   6.091  1.00 10.00      A   
ATOM    654  CA  VAL A  71      -5.972  -7.290   7.418  1.00 10.00      A   
ATOM    655  CB  VAL A  71      -5.043  -7.615   8.610  1.00 10.00      A   
ATOM    656  CG1 VAL A  71      -4.852  -6.404   9.505  1.00 10.00      A   
ATOM    657  CG2 VAL A  71      -5.582  -8.789   9.412  1.00 10.00      A   
ATOM    658  C   VAL A  71      -5.447  -6.044   6.704  1.00 10.00      A   
ATOM    659  O   VAL A  71      -4.363  -6.067   6.117  1.00 10.00      A   
ATOM    660  N   GLU A  72      -6.219  -4.967   6.761  1.00 10.00      A   
ATOM    661  HN  GLU A  72      -7.074  -5.023   7.241  1.00 10.00      A   
ATOM    662  CA  GLU A  72      -5.847  -3.704   6.135  1.00 10.00      A   
ATOM    663  CB  GLU A  72      -6.856  -3.360   5.035  1.00 10.00      A   
ATOM    664  CG  GLU A  72      -6.382  -2.310   4.044  1.00 10.00      A   
ATOM    665  CD  GLU A  72      -7.377  -2.083   2.923  1.00 10.00      A   
ATOM    666  OE1 GLU A  72      -7.775  -3.069   2.262  1.00 10.00      A   
ATOM    667  OE2 GLU A  72      -7.772  -0.919   2.696  1.00 10.00      A   
ATOM    668  C   GLU A  72      -5.823  -2.601   7.191  1.00 10.00      A   
ATOM    669  O   GLU A  72      -6.862  -2.270   7.767  1.00 10.00      A   
ATOM    670  N   LEU A  73      -4.639  -2.048   7.458  1.00 10.00      A   
ATOM    671  HN  LEU A  73      -3.844  -2.350   6.966  1.00 10.00      A   
ATOM    672  CA  LEU A  73      -4.496  -1.003   8.469  1.00 10.00      A   
ATOM    673  CB  LEU A  73      -3.766  -1.551   9.702  1.00 10.00      A   
ATOM    674  CG  LEU A  73      -4.208  -2.920  10.224  1.00 10.00      A   
ATOM    675  CD1 LEU A  73      -3.145  -3.512  11.136  1.00 10.00      A   
ATOM    676  CD2 LEU A  73      -5.534  -2.815  10.952  1.00 10.00      A   
ATOM    677  C   LEU A  73      -3.725   0.211   7.956  1.00 10.00      A   
ATOM    678  O   LEU A  73      -2.745   0.079   7.222  1.00 10.00      A   
ATOM    679  N   LYS A  74      -4.181   1.387   8.364  1.00 10.00      A   
ATOM    680  HN  LYS A  74      -4.982   1.412   8.927  1.00 10.00      A   
ATOM    681  CA  LYS A  74      -3.540   2.648   8.011  1.00 10.00      A   
ATOM    682  CB  LYS A  74      -4.500   3.541   7.222  1.00 10.00      A   
ATOM    683  CG  LYS A  74      -5.052   2.901   5.957  1.00 10.00      A   
ATOM    684  CD  LYS A  74      -6.059   3.809   5.272  1.00 10.00      A   
ATOM    685  CE  LYS A  74      -6.589   3.177   3.995  1.00 10.00      A   
ATOM    686  NZ  LYS A  74      -7.461   4.108   3.236  1.00 10.00      A   
ATOM    687  HZ1 LYS A  74      -8.390   4.191   3.693  1.00 10.00      A   
ATOM    688  HZ2 LYS A  74      -7.601   3.766   2.265  1.00 10.00      A   
ATOM    689  HZ3 LYS A  74      -7.022   5.051   3.197  1.00 10.00      A   
ATOM    690  C   LYS A  74      -3.124   3.343   9.307  1.00 10.00      A   
ATOM    691  O   LYS A  74      -3.714   3.087  10.355  1.00 10.00      A   
ATOM    692  N   GLY A  75      -2.122   4.212   9.248  1.00 10.00      A   
ATOM    693  HN  GLY A  75      -1.691   4.403   8.388  1.00 10.00      A   
ATOM    694  CA  GLY A  75      -1.672   4.878  10.455  1.00 10.00      A   
ATOM    695  C   GLY A  75      -1.558   6.385  10.340  1.00 10.00      A   
ATOM    696  O   GLY A  75      -2.500   7.110  10.661  1.00 10.00      A   
ATOM    697  N   LYS A  76      -0.392   6.854   9.906  1.00 10.00      A   
ATOM    698  HN  LYS A  76       0.313   6.216   9.658  1.00 10.00      A   
ATOM    699  CA  LYS A  76      -0.132   8.285   9.770  1.00 10.00      A   
ATOM    700  CB  LYS A  76       1.311   8.534   9.313  1.00 10.00      A   
ATOM    701  CG  LYS A  76       2.384   8.139  10.318  1.00 10.00      A   
ATOM    702  CD  LYS A  76       3.753   8.647   9.880  1.00 10.00      A   
ATOM    703  CE  LYS A  76       4.875   8.028  10.697  1.00 10.00      A   
ATOM    704  NZ  LYS A  76       6.194   8.641  10.385  1.00 10.00      A   
ATOM    705  HZ1 LYS A  76       6.422   9.377  11.083  1.00 10.00      A   
ATOM    706  HZ2 LYS A  76       6.173   9.073   9.441  1.00 10.00      A   
ATOM    707  HZ3 LYS A  76       6.945   7.918  10.404  1.00 10.00      A   
ATOM    708  C   LYS A  76      -1.105   8.949   8.798  1.00 10.00      A   
ATOM    709  O   LYS A  76      -1.443   8.380   7.760  1.00 10.00      A   
ATOM    710  N   PRO A  77      -1.568  10.166   9.131  1.00 10.00      A   
ATOM    711  CA  PRO A  77      -2.500  10.915   8.283  1.00 10.00      A   
ATOM    712  CB  PRO A  77      -2.855  12.139   9.133  1.00 10.00      A   
ATOM    713  CG  PRO A  77      -1.711  12.291  10.074  1.00 10.00      A   
ATOM    714  CD  PRO A  77      -1.222  10.901  10.357  1.00 10.00      A   
ATOM    715  C   PRO A  77      -1.852  11.349   6.964  1.00 10.00      A   
ATOM    716  O   PRO A  77      -0.641  11.220   6.779  1.00 10.00      A   
ATOM    717  N   HIS A  78      -2.663  11.885   6.066  1.00 10.00      A   
ATOM    718  HN  HIS A  78      -3.608  11.997   6.294  1.00 10.00      A   
ATOM    719  CA  HIS A  78      -2.195  12.329   4.755  1.00 10.00      A   
ATOM    720  CB  HIS A  78      -3.388  12.790   3.909  1.00 10.00      A   
ATOM    721  CG  HIS A  78      -3.046  13.213   2.512  1.00 10.00      A   
ATOM    722  ND1 HIS A  78      -3.455  14.400   1.952  1.00 10.00      A   
ATOM    723  HD1 HIS A  78      -4.014  15.092   2.391  1.00 10.00      A   
ATOM    724  CD2 HIS A  78      -2.324  12.578   1.552  1.00 10.00      A   
ATOM    725  CE1 HIS A  78      -2.984  14.448   0.697  1.00 10.00      A   
ATOM    726  NE2 HIS A  78      -2.289  13.366   0.406  1.00 10.00      A   
ATOM    727  C   HIS A  78      -1.156  13.448   4.874  1.00 10.00      A   
ATOM    728  O   HIS A  78      -0.149  13.453   4.171  1.00 10.00      A   
ATOM    729  N   PHE A  79      -1.392  14.380   5.788  1.00 10.00      A   
ATOM    730  HN  PHE A  79      -2.214  14.327   6.325  1.00 10.00      A   
ATOM    731  CA  PHE A  79      -0.476  15.496   5.991  1.00 10.00      A   
ATOM    732  CB  PHE A  79      -1.127  16.602   6.823  1.00 10.00      A   
ATOM    733  CG  PHE A  79      -1.835  17.647   6.003  1.00 10.00      A   
ATOM    734  CD1 PHE A  79      -2.097  17.441   4.657  1.00 10.00      A   
ATOM    735  CD2 PHE A  79      -2.236  18.840   6.579  1.00 10.00      A   
ATOM    736  CE1 PHE A  79      -2.746  18.404   3.905  1.00 10.00      A   
ATOM    737  CE2 PHE A  79      -2.884  19.805   5.836  1.00 10.00      A   
ATOM    738  CZ  PHE A  79      -3.140  19.588   4.497  1.00 10.00      A   
ATOM    739  C   PHE A  79       0.848  15.060   6.613  1.00 10.00      A   
ATOM    740  O   PHE A  79       1.827  15.803   6.585  1.00 10.00      A   
ATOM    741  N   ALA A  80       0.883  13.850   7.159  1.00 10.00      A   
ATOM    742  HN  ALA A  80       0.079  13.287   7.132  1.00 10.00      A   
ATOM    743  CA  ALA A  80       2.096  13.333   7.778  1.00 10.00      A   
ATOM    744  CB  ALA A  80       1.777  12.142   8.665  1.00 10.00      A   
ATOM    745  C   ALA A  80       3.105  12.939   6.712  1.00 10.00      A   
ATOM    746  O   ALA A  80       4.309  12.923   6.955  1.00 10.00      A   
ATOM    747  N   ASP A  81       2.598  12.653   5.522  1.00 10.00      A   
ATOM    748  HN  ASP A  81       1.628  12.715   5.392  1.00 10.00      A   
ATOM    749  CA  ASP A  81       3.433  12.259   4.396  1.00 10.00      A   
ATOM    750  CB  ASP A  81       2.546  11.807   3.232  1.00 10.00      A   
ATOM    751  CG  ASP A  81       3.281  10.969   2.211  1.00 10.00      A   
ATOM    752  OD1 ASP A  81       3.369   9.738   2.402  1.00 10.00      A   
ATOM    753  OD2 ASP A  81       3.766  11.538   1.210  1.00 10.00      A   
ATOM    754  C   ASP A  81       4.298  13.429   3.960  1.00 10.00      A   
ATOM    755  O   ASP A  81       5.416  13.250   3.482  1.00 10.00      A   
ATOM    756  N   PHE A  82       3.777  14.639   4.164  1.00 10.00      A   
ATOM    757  HN  PHE A  82       2.889  14.708   4.575  1.00 10.00      A   
ATOM    758  CA  PHE A  82       4.485  15.862   3.793  1.00 10.00      A   
ATOM    759  CB  PHE A  82       3.494  16.983   3.458  1.00 10.00      A   
ATOM    760  CG  PHE A  82       2.407  16.574   2.504  1.00 10.00      A   
ATOM    761  CD1 PHE A  82       2.713  16.172   1.215  1.00 10.00      A   
ATOM    762  CD2 PHE A  82       1.082  16.588   2.897  1.00 10.00      A   
ATOM    763  CE1 PHE A  82       1.718  15.788   0.336  1.00 10.00      A   
ATOM    764  CE2 PHE A  82       0.081  16.208   2.025  1.00 10.00      A   
ATOM    765  CZ  PHE A  82       0.399  15.806   0.740  1.00 10.00      A   
ATOM    766  C   PHE A  82       5.434  16.304   4.905  1.00 10.00      A   
ATOM    767  O   PHE A  82       5.985  17.408   4.865  1.00 10.00      A   
ATOM    768  N   ASN A  83       5.611  15.429   5.893  1.00 10.00      A   
ATOM    769  HN  ASN A  83       5.135  14.569   5.851  1.00 10.00      A   
ATOM    770  CA  ASN A  83       6.492  15.688   7.034  1.00 10.00      A   
ATOM    771  CB  ASN A  83       7.938  15.928   6.577  1.00 10.00      A   
ATOM    772  CG  ASN A  83       8.962  15.477   7.603  1.00 10.00      A   
ATOM    773  OD1 ASN A  83       8.676  15.405   8.800  1.00 10.00      A   
ATOM    774  ND2 ASN A  83      10.170  15.174   7.145  1.00 10.00      A   
ATOM    775 HD21 ASN A  83      10.337  15.262   6.184  1.00 10.00      A   
ATOM    776 HD22 ASN A  83      10.848  14.865   7.786  1.00 10.00      A   
ATOM    777  C   ASN A  83       5.994  16.852   7.887  1.00 10.00      A   
ATOM    778  O   ASN A  83       6.763  17.733   8.271  1.00 10.00      A   
ATOM    779  N   LEU A  84       4.697  16.862   8.170  1.00 10.00      A   
ATOM    780  HN  LEU A  84       4.123  16.158   7.809  1.00 10.00      A   
ATOM    781  CA  LEU A  84       4.107  17.914   8.992  1.00 10.00      A   
ATOM    782  CB  LEU A  84       2.760  18.363   8.428  1.00 10.00      A   
ATOM    783  CG  LEU A  84       2.814  19.098   7.088  1.00 10.00      A   
ATOM    784  CD1 LEU A  84       1.431  19.581   6.687  1.00 10.00      A   
ATOM    785  CD2 LEU A  84       3.791  20.264   7.159  1.00 10.00      A   
ATOM    786  C   LEU A  84       3.956  17.450  10.435  1.00 10.00      A   
ATOM    787  O   LEU A  84       3.842  18.260  11.352  1.00 10.00      A   
ATOM    788  N   VAL A  85       3.968  16.143  10.625  1.00 10.00      A   
ATOM    789  HN  VAL A  85       4.088  15.553   9.859  1.00 10.00      A   
ATOM    790  CA  VAL A  85       3.834  15.562  11.948  1.00 10.00      A   
ATOM    791  CB  VAL A  85       2.833  14.386  11.944  1.00 10.00      A   
ATOM    792  CG1 VAL A  85       2.499  13.957  13.366  1.00 10.00      A   
ATOM    793  CG2 VAL A  85       1.571  14.757  11.180  1.00 10.00      A   
ATOM    794  C   VAL A  85       5.188  15.047  12.411  1.00 10.00      A   
ATOM    795  O   VAL A  85       5.821  14.257  11.707  1.00 10.00      A   
ATOM    796  N   PRO A  86       5.658  15.513  13.581  1.00 10.00      A   
ATOM    797  CA  PRO A  86       6.946  15.093  14.150  1.00 10.00      A   
ATOM    798  CB  PRO A  86       6.923  15.685  15.559  1.00 10.00      A   
ATOM    799  CG  PRO A  86       6.023  16.865  15.447  1.00 10.00      A   
ATOM    800  CD  PRO A  86       4.971  16.492  14.438  1.00 10.00      A   
ATOM    801  C   PRO A  86       7.066  13.574  14.213  1.00 10.00      A   
ATOM    802  O   PRO A  86       6.130  12.876  14.618  1.00 10.00      A   
ATOM    803  N   ASP A  87       8.220  13.070  13.805  1.00 10.00      A   
ATOM    804  HN  ASP A  87       8.932  13.681  13.508  1.00 10.00      A   
ATOM    805  CA  ASP A  87       8.465  11.637  13.788  1.00 10.00      A   
ATOM    806  CB  ASP A  87       9.790  11.330  13.103  1.00 10.00      A   
ATOM    807  CG  ASP A  87       9.823   9.942  12.506  1.00 10.00      A   
ATOM    808  OD1 ASP A  87      10.921   9.472  12.145  1.00 10.00      A   
ATOM    809  OD2 ASP A  87       8.748   9.321  12.375  1.00 10.00      A   
ATOM    810  C   ASP A  87       8.438  11.046  15.190  1.00 10.00      A   
ATOM    811  O   ASP A  87       8.985  11.623  16.132  1.00 10.00      A   
ATOM    812  N   GLY A  88       7.798   9.892  15.319  1.00 10.00      A   
ATOM    813  HN  GLY A  88       7.400   9.476  14.526  1.00 10.00      A   
ATOM    814  CA  GLY A  88       7.691   9.236  16.604  1.00 10.00      A   
ATOM    815  C   GLY A  88       6.331   9.456  17.235  1.00 10.00      A   
ATOM    816  O   GLY A  88       6.115   9.117  18.398  1.00 10.00      A   
ATOM    817  N   TRP A  89       5.418  10.034  16.460  1.00 10.00      A   
ATOM    818  HN  TRP A  89       5.666  10.288  15.547  1.00 10.00      A   
ATOM    819  CA  TRP A  89       4.065  10.307  16.925  1.00 10.00      A   
ATOM    820  CB  TRP A  89       3.285  11.091  15.857  1.00 10.00      A   
ATOM    821  CG  TRP A  89       1.791  11.044  16.020  1.00 10.00      A   
ATOM    822  CD1 TRP A  89       1.039  11.710  16.944  1.00 10.00      A   
ATOM    823  CD2 TRP A  89       0.868  10.284  15.228  1.00 10.00      A   
ATOM    824  NE1 TRP A  89      -0.292  11.408  16.782  1.00 10.00      A   
ATOM    825  HE1 TRP A  89      -1.035  11.759  17.333  1.00 10.00      A   
ATOM    826  CE2 TRP A  89      -0.421  10.535  15.734  1.00 10.00      A   
ATOM    827  CE3 TRP A  89       1.013   9.413  14.142  1.00 10.00      A   
ATOM    828  CZ2 TRP A  89      -1.560   9.948  15.190  1.00 10.00      A   
ATOM    829  CZ3 TRP A  89      -0.119   8.833  13.605  1.00 10.00      A   
ATOM    830  CH2 TRP A  89      -1.389   9.101  14.127  1.00 10.00      A   
ATOM    831  C   TRP A  89       3.336   9.014  17.277  1.00 10.00      A   
ATOM    832  O   TRP A  89       2.709   8.911  18.332  1.00 10.00      A   
ATOM    833  N   GLY A  90       3.424   8.037  16.391  1.00 10.00      A   
ATOM    834  HN  GLY A  90       3.945   8.181  15.570  1.00 10.00      A   
ATOM    835  CA  GLY A  90       2.769   6.768  16.618  1.00 10.00      A   
ATOM    836  C   GLY A  90       2.592   5.989  15.335  1.00 10.00      A   
ATOM    837  O   GLY A  90       3.273   6.261  14.342  1.00 10.00      A   
ATOM    838  N   GLY A  91       1.673   5.034  15.347  1.00 10.00      A   
ATOM    839  HN  GLY A  91       1.151   4.873  16.169  1.00 10.00      A   
ATOM    840  CA  GLY A  91       1.432   4.223  14.173  1.00 10.00      A   
ATOM    841  C   GLY A  91       2.278   2.966  14.177  1.00 10.00      A   
ATOM    842  O   GLY A  91       2.827   2.575  13.150  1.00 10.00      A   
ATOM    843  N   TYR A  92       2.377   2.331  15.337  1.00 10.00      A   
ATOM    844  HN  TYR A  92       1.896   2.683  16.117  1.00 10.00      A   
ATOM    845  CA  TYR A  92       3.170   1.119  15.481  1.00 10.00      A   
ATOM    846  CB  TYR A  92       3.826   1.077  16.860  1.00 10.00      A   
ATOM    847  CG  TYR A  92       4.770   2.230  17.109  1.00 10.00      A   
ATOM    848  CD1 TYR A  92       4.367   3.343  17.840  1.00 10.00      A   
ATOM    849  CD2 TYR A  92       6.059   2.209  16.606  1.00 10.00      A   
ATOM    850  CE1 TYR A  92       5.229   4.402  18.060  1.00 10.00      A   
ATOM    851  CE2 TYR A  92       6.926   3.259  16.822  1.00 10.00      A   
ATOM    852  CZ  TYR A  92       6.509   4.351  17.547  1.00 10.00      A   
ATOM    853  OH  TYR A  92       7.378   5.397  17.758  1.00 10.00      A   
ATOM    854  HH  TYR A  92       7.871   5.570  16.945  1.00 10.00      A   
ATOM    855  C   TYR A  92       2.317  -0.121  15.254  1.00 10.00      A   
ATOM    856  O   TYR A  92       1.266  -0.283  15.873  1.00 10.00      A   
ATOM    857  N   VAL A  93       2.772  -0.993  14.360  1.00 10.00      A   
ATOM    858  HN  VAL A  93       3.619  -0.805  13.896  1.00 10.00      A   
ATOM    859  CA  VAL A  93       2.040  -2.215  14.040  1.00 10.00      A   
ATOM    860  CB  VAL A  93       2.210  -2.614  12.553  1.00 10.00      A   
ATOM    861  CG1 VAL A  93       3.591  -3.200  12.287  1.00 10.00      A   
ATOM    862  CG2 VAL A  93       1.113  -3.577  12.125  1.00 10.00      A   
ATOM    863  C   VAL A  93       2.442  -3.379  14.950  1.00 10.00      A   
ATOM    864  O   VAL A  93       1.807  -4.438  14.944  1.00 10.00      A   
ATOM    865  N   TYR A  94       3.476  -3.162  15.758  1.00 10.00      A   
ATOM    866  HN  TYR A  94       3.913  -2.290  15.742  1.00 10.00      A   
ATOM    867  CA  TYR A  94       3.971  -4.190  16.671  1.00 10.00      A   
ATOM    868  CB  TYR A  94       5.156  -3.687  17.504  1.00 10.00      A   
ATOM    869  CG  TYR A  94       5.807  -4.766  18.336  1.00 10.00      A   
ATOM    870  CD1 TYR A  94       6.704  -5.661  17.768  1.00 10.00      A   
ATOM    871  CD2 TYR A  94       5.517  -4.894  19.686  1.00 10.00      A   
ATOM    872  CE1 TYR A  94       7.295  -6.657  18.521  1.00 10.00      A   
ATOM    873  CE2 TYR A  94       6.104  -5.884  20.446  1.00 10.00      A   
ATOM    874  CZ  TYR A  94       6.991  -6.764  19.863  1.00 10.00      A   
ATOM    875  OH  TYR A  94       7.570  -7.760  20.624  1.00 10.00      A   
ATOM    876  HH  TYR A  94       6.899  -8.159  21.194  1.00 10.00      A   
ATOM    877  C   TYR A  94       2.867  -4.803  17.552  1.00 10.00      A   
ATOM    878  O   TYR A  94       2.695  -6.022  17.552  1.00 10.00      A   
ATOM    879  N   PRO A  95       2.096  -3.981  18.308  1.00 10.00      A   
ATOM    880  CA  PRO A  95       1.014  -4.491  19.167  1.00 10.00      A   
ATOM    881  CB  PRO A  95       0.351  -3.218  19.704  1.00 10.00      A   
ATOM    882  CG  PRO A  95       1.416  -2.183  19.636  1.00 10.00      A   
ATOM    883  CD  PRO A  95       2.226  -2.511  18.416  1.00 10.00      A   
ATOM    884  C   PRO A  95      -0.003  -5.323  18.384  1.00 10.00      A   
ATOM    885  O   PRO A  95      -0.506  -6.335  18.880  1.00 10.00      A   
ATOM    886  N   TRP A  96      -0.284  -4.898  17.153  1.00 10.00      A   
ATOM    887  HN  TRP A  96       0.162  -4.094  16.814  1.00 10.00      A   
ATOM    888  CA  TRP A  96      -1.228  -5.601  16.294  1.00 10.00      A   
ATOM    889  CB  TRP A  96      -1.437  -4.843  14.980  1.00 10.00      A   
ATOM    890  CG  TRP A  96      -2.292  -3.621  15.108  1.00 10.00      A   
ATOM    891  CD1 TRP A  96      -1.879  -2.363  15.434  1.00 10.00      A   
ATOM    892  CD2 TRP A  96      -3.708  -3.539  14.904  1.00 10.00      A   
ATOM    893  NE1 TRP A  96      -2.948  -1.502  15.450  1.00 10.00      A   
ATOM    894  HE1 TRP A  96      -2.905  -0.540  15.659  1.00 10.00      A   
ATOM    895  CE2 TRP A  96      -4.084  -2.201  15.129  1.00 10.00      A   
ATOM    896  CE3 TRP A  96      -4.694  -4.466  14.555  1.00 10.00      A   
ATOM    897  CZ2 TRP A  96      -5.403  -1.770  15.015  1.00 10.00      A   
ATOM    898  CZ3 TRP A  96      -6.002  -4.035  14.443  1.00 10.00      A   
ATOM    899  CH2 TRP A  96      -6.345  -2.700  14.672  1.00 10.00      A   
ATOM    900  C   TRP A  96      -0.732  -7.010  15.999  1.00 10.00      A   
ATOM    901  O   TRP A  96      -1.436  -7.989  16.232  1.00 10.00      A   
ATOM    902  N   ILE A  97       0.493  -7.101  15.497  1.00 10.00      A   
ATOM    903  HN  ILE A  97       1.009  -6.277  15.344  1.00 10.00      A   
ATOM    904  CA  ILE A  97       1.090  -8.387  15.165  1.00 10.00      A   
ATOM    905  CB  ILE A  97       2.447  -8.216  14.441  1.00 10.00      A   
ATOM    906  CG1 ILE A  97       2.226  -7.674  13.025  1.00 10.00      A   
ATOM    907  CG2 ILE A  97       3.225  -9.526  14.389  1.00 10.00      A   
ATOM    908  CD1 ILE A  97       1.401  -8.587  12.138  1.00 10.00      A   
ATOM    909  C   ILE A  97       1.254  -9.263  16.404  1.00 10.00      A   
ATOM    910  O   ILE A  97       1.043 -10.474  16.347  1.00 10.00      A   
ATOM    911  N   GLU A  98       1.615  -8.644  17.522  1.00 10.00      A   
ATOM    912  HN  GLU A  98       1.771  -7.673  17.502  1.00 10.00      A   
ATOM    913  CA  GLU A  98       1.801  -9.368  18.778  1.00 10.00      A   
ATOM    914  CB  GLU A  98       2.257  -8.410  19.880  1.00 10.00      A   
ATOM    915  CG  GLU A  98       2.669  -9.097  21.170  1.00 10.00      A   
ATOM    916  CD  GLU A  98       3.151  -8.126  22.223  1.00 10.00      A   
ATOM    917  OE1 GLU A  98       4.377  -8.061  22.461  1.00 10.00      A   
ATOM    918  OE2 GLU A  98       2.304  -7.436  22.828  1.00 10.00      A   
ATOM    919  C   GLU A  98       0.519 -10.088  19.200  1.00 10.00      A   
ATOM    920  O   GLU A  98       0.552 -11.232  19.656  1.00 10.00      A   
ATOM    921  N   ALA A  99      -0.612  -9.417  19.031  1.00 10.00      A   
ATOM    922  HN  ALA A  99      -0.579  -8.505  18.665  1.00 10.00      A   
ATOM    923  CA  ALA A  99      -1.900  -9.994  19.391  1.00 10.00      A   
ATOM    924  CB  ALA A  99      -2.899  -8.897  19.722  1.00 10.00      A   
ATOM    925  C   ALA A  99      -2.444 -10.893  18.282  1.00 10.00      A   
ATOM    926  O   ALA A  99      -3.133 -11.876  18.549  1.00 10.00      A   
ATOM    927  N   MET A 100      -2.135 -10.554  17.038  1.00 10.00      A   
ATOM    928  HN  MET A 100      -1.585  -9.753  16.877  1.00 10.00      A   
ATOM    929  CA  MET A 100      -2.607 -11.335  15.903  1.00 10.00      A   
ATOM    930  CB  MET A 100      -2.441 -10.571  14.589  1.00 10.00      A   
ATOM    931  CG  MET A 100      -3.541  -9.558  14.318  1.00 10.00      A   
ATOM    932  SD  MET A 100      -3.612  -9.059  12.588  1.00 10.00      A   
ATOM    933  CE  MET A 100      -2.232  -7.925  12.511  1.00 10.00      A   
ATOM    934  C   MET A 100      -1.930 -12.697  15.816  1.00 10.00      A   
ATOM    935  O   MET A 100      -2.575 -13.691  15.491  1.00 10.00      A   
ATOM    936  N   SER A 101      -0.639 -12.747  16.126  1.00 10.00      A   
ATOM    937  HN  SER A 101      -0.179 -11.923  16.400  1.00 10.00      A   
ATOM    938  CA  SER A 101       0.122 -13.993  16.062  1.00 10.00      A   
ATOM    939  CB  SER A 101       1.611 -13.722  16.285  1.00 10.00      A   
ATOM    940  OG  SER A 101       1.815 -12.784  17.331  1.00 10.00      A   
ATOM    941  HG  SER A 101       1.686 -11.889  16.986  1.00 10.00      A   
ATOM    942  C   SER A 101      -0.380 -15.042  17.054  1.00 10.00      A   
ATOM    943  O   SER A 101      -0.241 -16.243  16.826  1.00 10.00      A   
ATOM    944  N   SER A 102      -0.966 -14.587  18.148  1.00 10.00      A   
ATOM    945  HN  SER A 102      -1.051 -13.621  18.280  1.00 10.00      A   
ATOM    946  CA  SER A 102      -1.475 -15.488  19.168  1.00 10.00      A   
ATOM    947  CB  SER A 102      -1.287 -14.853  20.547  1.00 10.00      A   
ATOM    948  OG  SER A 102      -1.370 -13.437  20.464  1.00 10.00      A   
ATOM    949  HG  SER A 102      -0.480 -13.064  20.448  1.00 10.00      A   
ATOM    950  C   SER A 102      -2.947 -15.817  18.937  1.00 10.00      A   
ATOM    951  O   SER A 102      -3.584 -16.466  19.765  1.00 10.00      A   
ATOM    952  N   SER A 103      -3.482 -15.384  17.806  1.00 10.00      A   
ATOM    953  HN  SER A 103      -2.923 -14.905  17.160  1.00 10.00      A   
ATOM    954  CA  SER A 103      -4.883 -15.621  17.504  1.00 10.00      A   
ATOM    955  CB  SER A 103      -5.667 -14.318  17.641  1.00 10.00      A   
ATOM    956  OG  SER A 103      -5.252 -13.599  18.792  1.00 10.00      A   
ATOM    957  HG  SER A 103      -4.548 -12.981  18.548  1.00 10.00      A   
ATOM    958  C   SER A 103      -5.075 -16.207  16.113  1.00 10.00      A   
ATOM    959  O   SER A 103      -5.740 -17.233  15.950  1.00 10.00      A   
ATOM    960  N   TYR A 104      -4.492 -15.562  15.116  1.00 10.00      A   
ATOM    961  HN  TYR A 104      -3.944 -14.766  15.311  1.00 10.00      A   
ATOM    962  CA  TYR A 104      -4.618 -16.019  13.741  1.00 10.00      A   
ATOM    963  CB  TYR A 104      -4.680 -14.836  12.774  1.00 10.00      A   
ATOM    964  CG  TYR A 104      -5.772 -13.837  13.070  1.00 10.00      A   
ATOM    965  CD1 TYR A 104      -5.463 -12.575  13.553  1.00 10.00      A   
ATOM    966  CD2 TYR A 104      -7.107 -14.150  12.854  1.00 10.00      A   
ATOM    967  CE1 TYR A 104      -6.452 -11.653  13.811  1.00 10.00      A   
ATOM    968  CE2 TYR A 104      -8.103 -13.233  13.115  1.00 10.00      A   
ATOM    969  CZ  TYR A 104      -7.768 -11.986  13.592  1.00 10.00      A   
ATOM    970  OH  TYR A 104      -8.752 -11.058  13.835  1.00 10.00      A   
ATOM    971  HH  TYR A 104      -9.572 -11.511  14.091  1.00 10.00      A   
ATOM    972  C   TYR A 104      -3.456 -16.918  13.361  1.00 10.00      A   
ATOM    973  O   TYR A 104      -2.379 -16.836  13.946  1.00 10.00      A   
ATOM    974  N   THR A 105      -3.686 -17.789  12.395  1.00 10.00      A   
ATOM    975  HN  THR A 105      -4.583 -17.832  11.998  1.00 10.00      A   
ATOM    976  CA  THR A 105      -2.655 -18.698  11.921  1.00 10.00      A   
ATOM    977  CB  THR A 105      -2.864 -20.117  12.492  1.00 10.00      A   
ATOM    978  OG1 THR A 105      -3.452 -20.026  13.802  1.00 10.00      A   
ATOM    979  HG1 THR A 105      -3.194 -19.191  14.211  1.00 10.00      A   
ATOM    980  CG2 THR A 105      -1.538 -20.856  12.597  1.00 10.00      A   
ATOM    981  C   THR A 105      -2.676 -18.755  10.394  1.00 10.00      A   
ATOM    982  O   THR A 105      -1.639 -18.896   9.742  1.00 10.00      A   
ATOM    983  N   TRP A 106      -3.868 -18.616   9.838  1.00 10.00      A   
ATOM    984  HN  TRP A 106      -4.650 -18.493  10.415  1.00 10.00      A   
ATOM    985  CA  TRP A 106      -4.058 -18.654   8.399  1.00 10.00      A   
ATOM    986  CB  TRP A 106      -5.335 -19.425   8.060  1.00 10.00      A   
ATOM    987  CG  TRP A 106      -5.144 -20.908   7.948  1.00 10.00      A   
ATOM    988  CD1 TRP A 106      -4.829 -21.779   8.953  1.00 10.00      A   
ATOM    989  CD2 TRP A 106      -5.268 -21.694   6.760  1.00 10.00      A   
ATOM    990  NE1 TRP A 106      -4.744 -23.061   8.459  1.00 10.00      A   
ATOM    991  HE1 TRP A 106      -4.529 -23.867   8.987  1.00 10.00      A   
ATOM    992  CE2 TRP A 106      -5.010 -23.035   7.116  1.00 10.00      A   
ATOM    993  CE3 TRP A 106      -5.571 -21.394   5.429  1.00 10.00      A   
ATOM    994  CZ2 TRP A 106      -5.047 -24.069   6.188  1.00 10.00      A   
ATOM    995  CZ3 TRP A 106      -5.606 -22.423   4.512  1.00 10.00      A   
ATOM    996  CH2 TRP A 106      -5.347 -23.744   4.894  1.00 10.00      A   
ATOM    997  C   TRP A 106      -4.125 -17.250   7.802  1.00 10.00      A   
ATOM    998  O   TRP A 106      -4.786 -17.033   6.792  1.00 10.00      A   
ATOM    999  N   LEU A 107      -3.452 -16.296   8.435  1.00 10.00      A   
ATOM   1000  HN  LEU A 107      -2.951 -16.521   9.244  1.00 10.00      A   
ATOM   1001  CA  LEU A 107      -3.440 -14.921   7.937  1.00 10.00      A   
ATOM   1002  CB  LEU A 107      -2.798 -13.979   8.959  1.00 10.00      A   
ATOM   1003  CG  LEU A 107      -3.203 -12.506   8.874  1.00 10.00      A   
ATOM   1004  CD1 LEU A 107      -4.695 -12.351   9.108  1.00 10.00      A   
ATOM   1005  CD2 LEU A 107      -2.421 -11.685   9.886  1.00 10.00      A   
ATOM   1006  C   LEU A 107      -2.689 -14.861   6.605  1.00 10.00      A   
ATOM   1007  O   LEU A 107      -1.467 -15.000   6.568  1.00 10.00      A   
ATOM   1008  N   GLU A 108      -3.426 -14.643   5.521  1.00 10.00      A   
ATOM   1009  HN  GLU A 108      -4.391 -14.502   5.621  1.00 10.00      A   
ATOM   1010  CA  GLU A 108      -2.836 -14.616   4.186  1.00 10.00      A   
ATOM   1011  CB  GLU A 108      -3.796 -15.242   3.163  1.00 10.00      A   
ATOM   1012  CG  GLU A 108      -4.342 -16.615   3.534  1.00 10.00      A   
ATOM   1013  CD  GLU A 108      -5.292 -17.170   2.487  1.00 10.00      A   
ATOM   1014  OE1 GLU A 108      -6.486 -16.809   2.504  1.00 10.00      A   
ATOM   1015  OE2 GLU A 108      -4.853 -17.977   1.644  1.00 10.00      A   
ATOM   1016  C   GLU A 108      -2.457 -13.213   3.709  1.00 10.00      A   
ATOM   1017  O   GLU A 108      -1.409 -13.034   3.087  1.00 10.00      A   
ATOM   1018  N   GLU A 109      -3.286 -12.222   4.011  1.00 10.00      A   
ATOM   1019  HN  GLU A 109      -4.066 -12.397   4.585  1.00 10.00      A   
ATOM   1020  CA  GLU A 109      -3.046 -10.868   3.532  1.00 10.00      A   
ATOM   1021  CB  GLU A 109      -4.216 -10.441   2.642  1.00 10.00      A   
ATOM   1022  CG  GLU A 109      -3.989  -9.160   1.861  1.00 10.00      A   
ATOM   1023  CD  GLU A 109      -5.101  -8.896   0.862  1.00 10.00      A   
ATOM   1024  OE1 GLU A 109      -4.839  -8.243  -0.166  1.00 10.00      A   
ATOM   1025  OE2 GLU A 109      -6.243  -9.341   1.105  1.00 10.00      A   
ATOM   1026  C   GLU A 109      -2.842  -9.849   4.646  1.00 10.00      A   
ATOM   1027  O   GLU A 109      -3.625  -9.776   5.595  1.00 10.00      A   
ATOM   1028  N   ILE A 110      -1.778  -9.060   4.510  1.00 10.00      A   
ATOM   1029  HN  ILE A 110      -1.177  -9.204   3.746  1.00 10.00      A   
ATOM   1030  CA  ILE A 110      -1.451  -8.006   5.461  1.00 10.00      A   
ATOM   1031  CB  ILE A 110      -0.249  -8.391   6.357  1.00 10.00      A   
ATOM   1032  CG1 ILE A 110      -0.641  -9.495   7.343  1.00 10.00      A   
ATOM   1033  CG2 ILE A 110       0.285  -7.168   7.096  1.00 10.00      A   
ATOM   1034  CD1 ILE A 110       0.480  -9.908   8.270  1.00 10.00      A   
ATOM   1035  C   ILE A 110      -1.134  -6.706   4.711  1.00 10.00      A   
ATOM   1036  O   ILE A 110      -0.174  -6.636   3.937  1.00 10.00      A   
ATOM   1037  N   ARG A 111      -1.950  -5.684   4.934  1.00 10.00      A   
ATOM   1038  HN  ARG A 111      -2.702  -5.801   5.560  1.00 10.00      A   
ATOM   1039  CA  ARG A 111      -1.763  -4.393   4.286  1.00 10.00      A   
ATOM   1040  CB  ARG A 111      -2.979  -4.043   3.431  1.00 10.00      A   
ATOM   1041  CG  ARG A 111      -3.275  -5.042   2.327  1.00 10.00      A   
ATOM   1042  CD  ARG A 111      -4.532  -4.661   1.565  1.00 10.00      A   
ATOM   1043  NE  ARG A 111      -4.770  -5.549   0.431  1.00 10.00      A   
ATOM   1044  HE  ARG A 111      -4.774  -6.522   0.606  1.00 10.00      A   
ATOM   1045  CZ  ARG A 111      -4.972  -5.132  -0.811  1.00 10.00      A   
ATOM   1046  NH1 ARG A 111      -4.962  -3.839  -1.099  1.00 10.00      A   
ATOM   1047 HH11 ARG A 111      -5.123  -3.519  -2.081  1.00 10.00      A   
ATOM   1048 HH12 ARG A 111      -4.798  -3.134  -0.348  1.00 10.00      A   
ATOM   1049  NH2 ARG A 111      -5.166  -6.021  -1.769  1.00 10.00      A   
ATOM   1050 HH21 ARG A 111      -5.324  -5.709  -2.751  1.00 10.00      A   
ATOM   1051 HH22 ARG A 111      -5.160  -7.045  -1.538  1.00 10.00      A   
ATOM   1052  C   ARG A 111      -1.534  -3.291   5.313  1.00 10.00      A   
ATOM   1053  O   ARG A 111      -2.270  -3.186   6.298  1.00 10.00      A   
ATOM   1054  N   LEU A 112      -0.517  -2.474   5.077  1.00 10.00      A   
ATOM   1055  HN  LEU A 112       0.032  -2.616   4.273  1.00 10.00      A   
ATOM   1056  CA  LEU A 112      -0.186  -1.374   5.969  1.00 10.00      A   
ATOM   1057  CB  LEU A 112       0.983  -1.751   6.879  1.00 10.00      A   
ATOM   1058  CG  LEU A 112       0.683  -2.778   7.970  1.00 10.00      A   
ATOM   1059  CD1 LEU A 112       1.968  -3.246   8.624  1.00 10.00      A   
ATOM   1060  CD2 LEU A 112      -0.257  -2.194   9.009  1.00 10.00      A   
ATOM   1061  C   LEU A 112       0.158  -0.117   5.182  1.00 10.00      A   
ATOM   1062  O   LEU A 112       0.926  -0.161   4.218  1.00 10.00      A   
ATOM   1063  N   LYS A 113      -0.414   1.001   5.590  1.00 10.00      A   
ATOM   1064  HN  LYS A 113      -1.036   0.975   6.351  1.00 10.00      A   
ATOM   1065  CA  LYS A 113      -0.150   2.266   4.929  1.00 10.00      A   
ATOM   1066  CB  LYS A 113      -1.360   2.734   4.119  1.00 10.00      A   
ATOM   1067  CG  LYS A 113      -1.038   3.842   3.128  1.00 10.00      A   
ATOM   1068  CD  LYS A 113      -2.287   4.334   2.421  1.00 10.00      A   
ATOM   1069  CE  LYS A 113      -1.949   5.338   1.334  1.00 10.00      A   
ATOM   1070  NZ  LYS A 113      -3.161   6.036   0.843  1.00 10.00      A   
ATOM   1071  HZ1 LYS A 113      -3.400   6.830   1.478  1.00 10.00      A   
ATOM   1072  HZ2 LYS A 113      -3.967   5.379   0.820  1.00 10.00      A   
ATOM   1073  HZ3 LYS A 113      -3.001   6.411  -0.115  1.00 10.00      A   
ATOM   1074  C   LYS A 113       0.270   3.326   5.938  1.00 10.00      A   
ATOM   1075  O   LYS A 113      -0.444   3.590   6.905  1.00 10.00      A   
ATOM   1076  N   ARG A 114       1.442   3.917   5.705  1.00 10.00      A   
ATOM   1077  HN  ARG A 114       1.961   3.640   4.914  1.00 10.00      A   
ATOM   1078  CA  ARG A 114       1.984   4.960   6.582  1.00 10.00      A   
ATOM   1079  CB  ARG A 114       1.176   6.259   6.464  1.00 10.00      A   
ATOM   1080  CG  ARG A 114       1.204   6.881   5.075  1.00 10.00      A   
ATOM   1081  CD  ARG A 114       0.410   8.178   5.021  1.00 10.00      A   
ATOM   1082  NE  ARG A 114       0.234   8.660   3.650  1.00 10.00      A   
ATOM   1083  HE  ARG A 114       1.037   8.985   3.178  1.00 10.00      A   
ATOM   1084  CZ  ARG A 114      -0.942   8.676   3.014  1.00 10.00      A   
ATOM   1085  NH1 ARG A 114      -2.036   8.240   3.625  1.00 10.00      A   
ATOM   1086 HH11 ARG A 114      -2.962   8.243   3.124  1.00 10.00      A   
ATOM   1087 HH12 ARG A 114      -1.991   7.888   4.605  1.00 10.00      A   
ATOM   1088  NH2 ARG A 114      -1.029   9.133   1.771  1.00 10.00      A   
ATOM   1089 HH21 ARG A 114      -0.184   9.485   1.273  1.00 10.00      A   
ATOM   1090 HH22 ARG A 114      -1.957   9.145   1.281  1.00 10.00      A   
ATOM   1091  C   ARG A 114       2.064   4.491   8.036  1.00 10.00      A   
ATOM   1092  O   ARG A 114       1.601   5.173   8.953  1.00 10.00      A   
ATOM   1093  N   MET A 115       2.659   3.322   8.235  1.00 10.00      A   
ATOM   1094  HN  MET A 115       3.031   2.839   7.465  1.00 10.00      A   
ATOM   1095  CA  MET A 115       2.792   2.742   9.566  1.00 10.00      A   
ATOM   1096  CB  MET A 115       1.906   1.498   9.694  1.00 10.00      A   
ATOM   1097  CG  MET A 115       0.419   1.797   9.833  1.00 10.00      A   
ATOM   1098  SD  MET A 115      -0.104   2.036  11.546  1.00 10.00      A   
ATOM   1099  CE  MET A 115      -0.193   0.343  12.124  1.00 10.00      A   
ATOM   1100  C   MET A 115       4.245   2.377   9.856  1.00 10.00      A   
ATOM   1101  O   MET A 115       5.057   2.236   8.939  1.00 10.00      A   
ATOM   1102  N   VAL A 116       4.569   2.248  11.136  1.00 10.00      A   
ATOM   1103  HN  VAL A 116       3.880   2.390  11.826  1.00 10.00      A   
ATOM   1104  CA  VAL A 116       5.914   1.890  11.552  1.00 10.00      A   
ATOM   1105  CB  VAL A 116       6.270   2.494  12.927  1.00 10.00      A   
ATOM   1106  CG1 VAL A 116       7.729   2.220  13.271  1.00 10.00      A   
ATOM   1107  CG2 VAL A 116       5.991   3.989  12.938  1.00 10.00      A   
ATOM   1108  C   VAL A 116       6.022   0.378  11.627  1.00 10.00      A   
ATOM   1109  O   VAL A 116       5.438  -0.254  12.513  1.00 10.00      A   
ATOM   1110  N   VAL A 117       6.752  -0.192  10.680  1.00 10.00      A   
ATOM   1111  HN  VAL A 117       7.205   0.380  10.018  1.00 10.00      A   
ATOM   1112  CA  VAL A 117       6.938  -1.632  10.613  1.00 10.00      A   
ATOM   1113  CB  VAL A 117       6.533  -2.194   9.229  1.00 10.00      A   
ATOM   1114  CG1 VAL A 117       6.498  -3.714   9.259  1.00 10.00      A   
ATOM   1115  CG2 VAL A 117       5.183  -1.642   8.797  1.00 10.00      A   
ATOM   1116  C   VAL A 117       8.398  -1.967  10.874  1.00 10.00      A   
ATOM   1117  O   VAL A 117       9.240  -1.799   9.996  1.00 10.00      A   
ATOM   1118  N   THR A 118       8.694  -2.415  12.080  1.00 10.00      A   
ATOM   1119  HN  THR A 118       7.982  -2.513  12.752  1.00 10.00      A   
ATOM   1120  CA  THR A 118      10.053  -2.764  12.446  1.00 10.00      A   
ATOM   1121  CB  THR A 118      10.249  -2.589  13.962  1.00 10.00      A   
ATOM   1122  OG1 THR A 118       8.970  -2.652  14.604  1.00 10.00      A   
ATOM   1123  HG1 THR A 118       9.093  -2.824  15.545  1.00 10.00      A   
ATOM   1124  CG2 THR A 118      10.892  -1.245  14.266  1.00 10.00      A   
ATOM   1125  C   THR A 118      10.369  -4.204  12.050  1.00 10.00      A   
ATOM   1126  O   THR A 118       9.463  -4.990  11.750  1.00 10.00      A   
ATOM   1127  N   ASP A 119      11.652  -4.544  12.061  1.00 10.00      A   
ATOM   1128  HN  ASP A 119      12.320  -3.871  12.315  1.00 10.00      A   
ATOM   1129  CA  ASP A 119      12.104  -5.889  11.705  1.00 10.00      A   
ATOM   1130  CB  ASP A 119      13.635  -5.957  11.733  1.00 10.00      A   
ATOM   1131  CG  ASP A 119      14.304  -4.738  11.131  1.00 10.00      A   
ATOM   1132  OD1 ASP A 119      14.398  -4.652   9.890  1.00 10.00      A   
ATOM   1133  OD2 ASP A 119      14.740  -3.857  11.905  1.00 10.00      A   
ATOM   1134  C   ASP A 119      11.549  -6.907  12.691  1.00 10.00      A   
ATOM   1135  O   ASP A 119      11.331  -8.072  12.354  1.00 10.00      A   
ATOM   1136  N   ASP A 120      11.330  -6.442  13.913  1.00 10.00      A   
ATOM   1137  HN  ASP A 120      11.558  -5.503  14.104  1.00 10.00      A   
ATOM   1138  CA  ASP A 120      10.796  -7.263  14.998  1.00 10.00      A   
ATOM   1139  CB  ASP A 120      10.567  -6.394  16.242  1.00 10.00      A   
ATOM   1140  CG  ASP A 120      11.772  -5.543  16.605  1.00 10.00      A   
ATOM   1141  OD1 ASP A 120      12.163  -4.669  15.798  1.00 10.00      A   
ATOM   1142  OD2 ASP A 120      12.335  -5.740  17.703  1.00 10.00      A   
ATOM   1143  C   ASP A 120       9.483  -7.932  14.598  1.00 10.00      A   
ATOM   1144  O   ASP A 120       9.337  -9.153  14.702  1.00 10.00      A   
ATOM   1145  N   CYS A 121       8.534  -7.127  14.132  1.00 10.00      A   
ATOM   1146  HN  CYS A 121       8.715  -6.165  14.061  1.00 10.00      A   
ATOM   1147  CA  CYS A 121       7.233  -7.630  13.718  1.00 10.00      A   
ATOM   1148  CB  CYS A 121       6.219  -6.487  13.597  1.00 10.00      A   
ATOM   1149  SG  CYS A 121       6.951  -4.844  13.387  1.00 10.00      A   
ATOM   1150  HG  CYS A 121       7.657  -4.844  12.260  1.00 10.00      A   
ATOM   1151  C   CYS A 121       7.331  -8.415  12.413  1.00 10.00      A   
ATOM   1152  O   CYS A 121       6.517  -9.299  12.156  1.00 10.00      A   
ATOM   1153  N   LEU A 122       8.334  -8.096  11.594  1.00 10.00      A   
ATOM   1154  HN  LEU A 122       8.956  -7.379  11.849  1.00 10.00      A   
ATOM   1155  CA  LEU A 122       8.530  -8.791  10.325  1.00 10.00      A   
ATOM   1156  CB  LEU A 122       9.609  -8.117   9.471  1.00 10.00      A   
ATOM   1157  CG  LEU A 122       9.204  -6.812   8.784  1.00 10.00      A   
ATOM   1158  CD1 LEU A 122      10.382  -6.214   8.034  1.00 10.00      A   
ATOM   1159  CD2 LEU A 122       8.031  -7.042   7.843  1.00 10.00      A   
ATOM   1160  C   LEU A 122       8.870 -10.256  10.567  1.00 10.00      A   
ATOM   1161  O   LEU A 122       8.255 -11.148   9.987  1.00 10.00      A   
ATOM   1162  N   GLU A 123       9.839 -10.500  11.443  1.00 10.00      A   
ATOM   1163  HN  GLU A 123      10.299  -9.744  11.871  1.00 10.00      A   
ATOM   1164  CA  GLU A 123      10.240 -11.863  11.772  1.00 10.00      A   
ATOM   1165  CB  GLU A 123      11.493 -11.875  12.647  1.00 10.00      A   
ATOM   1166  CG  GLU A 123      12.731 -11.330  11.960  1.00 10.00      A   
ATOM   1167  CD  GLU A 123      14.006 -11.933  12.508  1.00 10.00      A   
ATOM   1168  OE1 GLU A 123      14.220 -11.874  13.735  1.00 10.00      A   
ATOM   1169  OE2 GLU A 123      14.809 -12.463  11.713  1.00 10.00      A   
ATOM   1170  C   GLU A 123       9.103 -12.589  12.479  1.00 10.00      A   
ATOM   1171  O   GLU A 123       8.921 -13.796  12.311  1.00 10.00      A   
ATOM   1172  N   LEU A 124       8.330 -11.836  13.256  1.00 10.00      A   
ATOM   1173  HN  LEU A 124       8.529 -10.877  13.338  1.00 10.00      A   
ATOM   1174  CA  LEU A 124       7.201 -12.389  13.989  1.00 10.00      A   
ATOM   1175  CB  LEU A 124       6.537 -11.295  14.833  1.00 10.00      A   
ATOM   1176  CG  LEU A 124       6.314 -11.614  16.313  1.00 10.00      A   
ATOM   1177  CD1 LEU A 124       5.878 -10.368  17.066  1.00 10.00      A   
ATOM   1178  CD2 LEU A 124       5.284 -12.720  16.474  1.00 10.00      A   
ATOM   1179  C   LEU A 124       6.189 -13.012  13.030  1.00 10.00      A   
ATOM   1180  O   LEU A 124       5.670 -14.095  13.284  1.00 10.00      A   
ATOM   1181  N   ILE A 125       5.936 -12.333  11.914  1.00 10.00      A   
ATOM   1182  HN  ILE A 125       6.398 -11.479  11.757  1.00 10.00      A   
ATOM   1183  CA  ILE A 125       4.990 -12.824  10.915  1.00 10.00      A   
ATOM   1184  CB  ILE A 125       4.773 -11.794   9.782  1.00 10.00      A   
ATOM   1185  CG1 ILE A 125       4.229 -10.476  10.334  1.00 10.00      A   
ATOM   1186  CG2 ILE A 125       3.840 -12.349   8.714  1.00 10.00      A   
ATOM   1187  CD1 ILE A 125       4.155  -9.369   9.304  1.00 10.00      A   
ATOM   1188  C   ILE A 125       5.486 -14.130  10.300  1.00 10.00      A   
ATOM   1189  O   ILE A 125       4.728 -15.087  10.154  1.00 10.00      A   
ATOM   1190  N   ALA A 126       6.771 -14.166   9.979  1.00 10.00      A   
ATOM   1191  HN  ALA A 126       7.326 -13.379  10.170  1.00 10.00      A   
ATOM   1192  CA  ALA A 126       7.387 -15.334   9.357  1.00 10.00      A   
ATOM   1193  CB  ALA A 126       8.820 -15.019   8.950  1.00 10.00      A   
ATOM   1194  C   ALA A 126       7.349 -16.566  10.259  1.00 10.00      A   
ATOM   1195  O   ALA A 126       7.164 -17.689   9.781  1.00 10.00      A   
ATOM   1196  N   LYS A 127       7.519 -16.363  11.556  1.00 10.00      A   
ATOM   1197  HN  LYS A 127       7.648 -15.446  11.887  1.00 10.00      A   
ATOM   1198  CA  LYS A 127       7.528 -17.476  12.497  1.00 10.00      A   
ATOM   1199  CB  LYS A 127       8.403 -17.172  13.720  1.00 10.00      A   
ATOM   1200  CG  LYS A 127       7.922 -16.016  14.582  1.00 10.00      A   
ATOM   1201  CD  LYS A 127       9.013 -15.542  15.529  1.00 10.00      A   
ATOM   1202  CE  LYS A 127       9.227 -16.512  16.685  1.00 10.00      A   
ATOM   1203  NZ  LYS A 127       8.170 -16.388  17.725  1.00 10.00      A   
ATOM   1204  HZ1 LYS A 127       8.429 -16.941  18.566  1.00 10.00      A   
ATOM   1205  HZ2 LYS A 127       7.265 -16.743  17.361  1.00 10.00      A   
ATOM   1206  HZ3 LYS A 127       8.054 -15.390  18.004  1.00 10.00      A   
ATOM   1207  C   LYS A 127       6.129 -17.923  12.914  1.00 10.00      A   
ATOM   1208  O   LYS A 127       5.901 -19.103  13.162  1.00 10.00      A   
ATOM   1209  N   SER A 128       5.191 -16.995  12.975  1.00 10.00      A   
ATOM   1210  HN  SER A 128       5.413 -16.066  12.748  1.00 10.00      A   
ATOM   1211  CA  SER A 128       3.833 -17.328  13.387  1.00 10.00      A   
ATOM   1212  CB  SER A 128       3.222 -16.181  14.193  1.00 10.00      A   
ATOM   1213  OG  SER A 128       4.000 -15.903  15.343  1.00 10.00      A   
ATOM   1214  HG  SER A 128       4.260 -16.733  15.755  1.00 10.00      A   
ATOM   1215  C   SER A 128       2.926 -17.706  12.214  1.00 10.00      A   
ATOM   1216  O   SER A 128       2.345 -18.792  12.194  1.00 10.00      A   
ATOM   1217  N   PHE A 129       2.825 -16.822  11.230  1.00 10.00      A   
ATOM   1218  HN  PHE A 129       3.365 -16.003  11.261  1.00 10.00      A   
ATOM   1219  CA  PHE A 129       1.957 -17.052  10.086  1.00 10.00      A   
ATOM   1220  CB  PHE A 129       1.377 -15.731   9.573  1.00 10.00      A   
ATOM   1221  CG  PHE A 129       0.829 -14.845  10.658  1.00 10.00      A   
ATOM   1222  CD1 PHE A 129       1.532 -13.726  11.079  1.00 10.00      A   
ATOM   1223  CD2 PHE A 129      -0.386 -15.130  11.258  1.00 10.00      A   
ATOM   1224  CE1 PHE A 129       1.033 -12.910  12.076  1.00 10.00      A   
ATOM   1225  CE2 PHE A 129      -0.892 -14.319  12.254  1.00 10.00      A   
ATOM   1226  CZ  PHE A 129      -0.182 -13.207  12.663  1.00 10.00      A   
ATOM   1227  C   PHE A 129       2.670 -17.793   8.962  1.00 10.00      A   
ATOM   1228  O   PHE A 129       3.481 -17.222   8.234  1.00 10.00      A   
ATOM   1229  N   LYS A 130       2.361 -19.073   8.828  1.00 10.00      A   
ATOM   1230  HN  LYS A 130       1.723 -19.478   9.453  1.00 10.00      A   
ATOM   1231  CA  LYS A 130       2.957 -19.897   7.784  1.00 10.00      A   
ATOM   1232  CB  LYS A 130       3.112 -21.347   8.251  1.00 10.00      A   
ATOM   1233  CG  LYS A 130       4.395 -21.638   9.015  1.00 10.00      A   
ATOM   1234  CD  LYS A 130       4.272 -21.255  10.481  1.00 10.00      A   
ATOM   1235  CE  LYS A 130       5.406 -21.841  11.302  1.00 10.00      A   
ATOM   1236  NZ  LYS A 130       5.186 -21.661  12.759  1.00 10.00      A   
ATOM   1237  HZ1 LYS A 130       4.281 -22.090  13.041  1.00 10.00      A   
ATOM   1238  HZ2 LYS A 130       5.166 -20.647  12.997  1.00 10.00      A   
ATOM   1239  HZ3 LYS A 130       5.954 -22.114  13.293  1.00 10.00      A   
ATOM   1240  C   LYS A 130       2.111 -19.851   6.515  1.00 10.00      A   
ATOM   1241  O   LYS A 130       2.496 -20.386   5.475  1.00 10.00      A   
ATOM   1242  N   ASN A 131       0.956 -19.203   6.609  1.00 10.00      A   
ATOM   1243  HN  ASN A 131       0.705 -18.794   7.462  1.00 10.00      A   
ATOM   1244  CA  ASN A 131       0.049 -19.087   5.474  1.00 10.00      A   
ATOM   1245  CB  ASN A 131      -1.377 -19.440   5.897  1.00 10.00      A   
ATOM   1246  CG  ASN A 131      -2.082 -20.328   4.892  1.00 10.00      A   
ATOM   1247  OD1 ASN A 131      -2.012 -21.554   4.972  1.00 10.00      A   
ATOM   1248  ND2 ASN A 131      -2.764 -19.717   3.940  1.00 10.00      A   
ATOM   1249 HD21 ASN A 131      -2.775 -18.735   3.935  1.00 10.00      A   
ATOM   1250 HD22 ASN A 131      -3.234 -20.268   3.279  1.00 10.00      A   
ATOM   1251  C   ASN A 131       0.093 -17.681   4.889  1.00 10.00      A   
ATOM   1252  O   ASN A 131      -0.828 -17.253   4.197  1.00 10.00      A   
ATOM   1253  N   PHE A 132       1.177 -16.974   5.176  1.00 10.00      A   
ATOM   1254  HN  PHE A 132       1.870 -17.380   5.733  1.00 10.00      A   
ATOM   1255  CA  PHE A 132       1.368 -15.613   4.685  1.00 10.00      A   
ATOM   1256  CB  PHE A 132       2.604 -14.998   5.347  1.00 10.00      A   
ATOM   1257  CG  PHE A 132       2.702 -13.507   5.204  1.00 10.00      A   
ATOM   1258  CD1 PHE A 132       1.562 -12.723   5.187  1.00 10.00      A   
ATOM   1259  CD2 PHE A 132       3.936 -12.890   5.099  1.00 10.00      A   
ATOM   1260  CE1 PHE A 132       1.646 -11.352   5.071  1.00 10.00      A   
ATOM   1261  CE2 PHE A 132       4.029 -11.519   4.981  1.00 10.00      A   
ATOM   1262  CZ  PHE A 132       2.882 -10.750   4.969  1.00 10.00      A   
ATOM   1263  C   PHE A 132       1.540 -15.623   3.170  1.00 10.00      A   
ATOM   1264  O   PHE A 132       2.323 -16.414   2.641  1.00 10.00      A   
ATOM   1265  N   LYS A 133       0.815 -14.746   2.474  1.00 10.00      A   
ATOM   1266  HN  LYS A 133       0.218 -14.130   2.948  1.00 10.00      A   
ATOM   1267  CA  LYS A 133       0.888 -14.693   1.018  1.00 10.00      A   
ATOM   1268  CB  LYS A 133      -0.367 -15.315   0.401  1.00 10.00      A   
ATOM   1269  CG  LYS A 133      -0.560 -16.791   0.706  1.00 10.00      A   
ATOM   1270  CD  LYS A 133      -1.855 -17.306   0.105  1.00 10.00      A   
ATOM   1271  CE  LYS A 133      -2.018 -18.801   0.318  1.00 10.00      A   
ATOM   1272  NZ  LYS A 133      -3.369 -19.266  -0.083  1.00 10.00      A   
ATOM   1273  HZ1 LYS A 133      -3.527 -19.075  -1.093  1.00 10.00      A   
ATOM   1274  HZ2 LYS A 133      -4.100 -18.766   0.474  1.00 10.00      A   
ATOM   1275  HZ3 LYS A 133      -3.463 -20.287   0.087  1.00 10.00      A   
ATOM   1276  C   LYS A 133       1.073 -13.276   0.469  1.00 10.00      A   
ATOM   1277  O   LYS A 133       1.910 -13.049  -0.405  1.00 10.00      A   
ATOM   1278  N   VAL A 134       0.291 -12.325   0.967  1.00 10.00      A   
ATOM   1279  HN  VAL A 134      -0.344 -12.546   1.681  1.00 10.00      A   
ATOM   1280  CA  VAL A 134       0.359 -10.952   0.469  1.00 10.00      A   
ATOM   1281  CB  VAL A 134      -0.998 -10.497  -0.115  1.00 10.00      A   
ATOM   1282  CG1 VAL A 134      -0.861  -9.164  -0.842  1.00 10.00      A   
ATOM   1283  CG2 VAL A 134      -1.569 -11.560  -1.043  1.00 10.00      A   
ATOM   1284  C   VAL A 134       0.798  -9.954   1.536  1.00 10.00      A   
ATOM   1285  O   VAL A 134       0.180  -9.845   2.596  1.00 10.00      A   
ATOM   1286  N   LEU A 135       1.864  -9.227   1.234  1.00 10.00      A   
ATOM   1287  HN  LEU A 135       2.310  -9.377   0.367  1.00 10.00      A   
ATOM   1288  CA  LEU A 135       2.397  -8.212   2.133  1.00 10.00      A   
ATOM   1289  CB  LEU A 135       3.787  -8.605   2.649  1.00 10.00      A   
ATOM   1290  CG  LEU A 135       4.449  -7.620   3.623  1.00 10.00      A   
ATOM   1291  CD1 LEU A 135       3.514  -7.290   4.779  1.00 10.00      A   
ATOM   1292  CD2 LEU A 135       5.766  -8.177   4.146  1.00 10.00      A   
ATOM   1293  C   LEU A 135       2.469  -6.869   1.415  1.00 10.00      A   
ATOM   1294  O   LEU A 135       3.264  -6.688   0.491  1.00 10.00      A   
ATOM   1295  N   VAL A 136       1.629  -5.938   1.832  1.00 10.00      A   
ATOM   1296  HN  VAL A 136       1.018  -6.138   2.578  1.00 10.00      A   
ATOM   1297  CA  VAL A 136       1.595  -4.619   1.222  1.00 10.00      A   
ATOM   1298  CB  VAL A 136       0.190  -4.273   0.682  1.00 10.00      A   
ATOM   1299  CG1 VAL A 136       0.223  -2.983  -0.125  1.00 10.00      A   
ATOM   1300  CG2 VAL A 136      -0.370  -5.414  -0.153  1.00 10.00      A   
ATOM   1301  C   VAL A 136       2.028  -3.553   2.219  1.00 10.00      A   
ATOM   1302  O   VAL A 136       1.271  -3.184   3.116  1.00 10.00      A   
ATOM   1303  N   LEU A 137       3.254  -3.079   2.067  1.00 10.00      A   
ATOM   1304  HN  LEU A 137       3.816  -3.428   1.336  1.00 10.00      A   
ATOM   1305  CA  LEU A 137       3.790  -2.049   2.935  1.00 10.00      A   
ATOM   1306  CB  LEU A 137       5.145  -2.472   3.508  1.00 10.00      A   
ATOM   1307  CG  LEU A 137       5.138  -3.694   4.431  1.00 10.00      A   
ATOM   1308  CD1 LEU A 137       6.540  -3.977   4.946  1.00 10.00      A   
ATOM   1309  CD2 LEU A 137       4.175  -3.487   5.591  1.00 10.00      A   
ATOM   1310  C   LEU A 137       3.929  -0.750   2.158  1.00 10.00      A   
ATOM   1311  O   LEU A 137       4.953  -0.499   1.523  1.00 10.00      A   
ATOM   1312  N   SER A 138       2.891   0.066   2.191  1.00 10.00      A   
ATOM   1313  HN  SER A 138       2.092  -0.192   2.709  1.00 10.00      A   
ATOM   1314  CA  SER A 138       2.898   1.333   1.479  1.00 10.00      A   
ATOM   1315  CB  SER A 138       1.538   1.563   0.818  1.00 10.00      A   
ATOM   1316  OG  SER A 138       1.053   0.362   0.242  1.00 10.00      A   
ATOM   1317  HG  SER A 138       1.798  -0.204   0.017  1.00 10.00      A   
ATOM   1318  C   SER A 138       3.238   2.490   2.413  1.00 10.00      A   
ATOM   1319  O   SER A 138       2.599   2.664   3.454  1.00 10.00      A   
ATOM   1320  N   SER A 139       4.254   3.260   2.037  1.00 10.00      A   
ATOM   1321  HN  SER A 139       4.726   3.043   1.201  1.00 10.00      A   
ATOM   1322  CA  SER A 139       4.700   4.414   2.815  1.00 10.00      A   
ATOM   1323  CB  SER A 139       3.653   5.532   2.754  1.00 10.00      A   
ATOM   1324  OG  SER A 139       3.127   5.658   1.442  1.00 10.00      A   
ATOM   1325  HG  SER A 139       3.771   6.099   0.882  1.00 10.00      A   
ATOM   1326  C   SER A 139       5.029   4.039   4.261  1.00 10.00      A   
ATOM   1327  O   SER A 139       4.742   4.789   5.194  1.00 10.00      A   
ATOM   1328  N   CYS A 140       5.635   2.877   4.442  1.00 10.00      A   
ATOM   1329  HN  CYS A 140       5.861   2.325   3.660  1.00 10.00      A   
ATOM   1330  CA  CYS A 140       5.997   2.406   5.766  1.00 10.00      A   
ATOM   1331  CB  CYS A 140       5.672   0.919   5.909  1.00 10.00      A   
ATOM   1332  SG  CYS A 140       3.913   0.535   5.735  1.00 10.00      A   
ATOM   1333  HG  CYS A 140       3.423   1.298   4.766  1.00 10.00      A   
ATOM   1334  C   CYS A 140       7.470   2.683   6.045  1.00 10.00      A   
ATOM   1335  O   CYS A 140       8.250   2.913   5.121  1.00 10.00      A   
ATOM   1336  N   GLU A 141       7.850   2.668   7.313  1.00 10.00      A   
ATOM   1337  HN  GLU A 141       7.189   2.466   8.015  1.00 10.00      A   
ATOM   1338  CA  GLU A 141       9.227   2.940   7.695  1.00 10.00      A   
ATOM   1339  CB  GLU A 141       9.414   4.450   7.887  1.00 10.00      A   
ATOM   1340  CG  GLU A 141       8.175   5.153   8.436  1.00 10.00      A   
ATOM   1341  CD  GLU A 141       8.418   6.600   8.805  1.00 10.00      A   
ATOM   1342  OE1 GLU A 141       8.356   6.925  10.009  1.00 10.00      A   
ATOM   1343  OE2 GLU A 141       8.652   7.425   7.898  1.00 10.00      A   
ATOM   1344  C   GLU A 141       9.584   2.218   8.983  1.00 10.00      A   
ATOM   1345  O   GLU A 141       8.697   1.813   9.737  1.00 10.00      A   
ATOM   1346  N   GLY A 142      10.879   2.056   9.223  1.00 10.00      A   
ATOM   1347  HN  GLY A 142      11.535   2.390   8.569  1.00 10.00      A   
ATOM   1348  CA  GLY A 142      11.331   1.401  10.434  1.00 10.00      A   
ATOM   1349  C   GLY A 142      11.879   0.002  10.211  1.00 10.00      A   
ATOM   1350  O   GLY A 142      12.191  -0.703  11.173  1.00 10.00      A   
ATOM   1351  N   PHE A 143      12.026  -0.402   8.954  1.00 10.00      A   
ATOM   1352  HN  PHE A 143      11.794   0.205   8.222  1.00 10.00      A   
ATOM   1353  CA  PHE A 143      12.529  -1.736   8.647  1.00 10.00      A   
ATOM   1354  CB  PHE A 143      11.475  -2.583   7.926  1.00 10.00      A   
ATOM   1355  CG  PHE A 143      10.790  -1.899   6.774  1.00 10.00      A   
ATOM   1356  CD1 PHE A 143      11.306  -1.982   5.492  1.00 10.00      A   
ATOM   1357  CD2 PHE A 143       9.617  -1.189   6.971  1.00 10.00      A   
ATOM   1358  CE1 PHE A 143      10.665  -1.371   4.433  1.00 10.00      A   
ATOM   1359  CE2 PHE A 143       8.974  -0.573   5.917  1.00 10.00      A   
ATOM   1360  CZ  PHE A 143       9.498  -0.666   4.646  1.00 10.00      A   
ATOM   1361  C   PHE A 143      13.832  -1.708   7.857  1.00 10.00      A   
ATOM   1362  O   PHE A 143      14.123  -0.751   7.137  1.00 10.00      A   
ATOM   1363  N   SER A 144      14.616  -2.767   8.009  1.00 10.00      A   
ATOM   1364  HN  SER A 144      14.332  -3.492   8.619  1.00 10.00      A   
ATOM   1365  CA  SER A 144      15.886  -2.893   7.319  1.00 10.00      A   
ATOM   1366  CB  SER A 144      17.022  -3.016   8.339  1.00 10.00      A   
ATOM   1367  OG  SER A 144      16.892  -4.194   9.117  1.00 10.00      A   
ATOM   1368  HG  SER A 144      15.982  -4.261   9.458  1.00 10.00      A   
ATOM   1369  C   SER A 144      15.873  -4.114   6.403  1.00 10.00      A   
ATOM   1370  O   SER A 144      14.919  -4.898   6.411  1.00 10.00      A   
ATOM   1371  N   THR A 145      16.939  -4.290   5.634  1.00 10.00      A   
ATOM   1372  HN  THR A 145      17.687  -3.652   5.687  1.00 10.00      A   
ATOM   1373  CA  THR A 145      17.034  -5.413   4.712  1.00 10.00      A   
ATOM   1374  CB  THR A 145      18.265  -5.274   3.792  1.00 10.00      A   
ATOM   1375  OG1 THR A 145      19.290  -4.563   4.492  1.00 10.00      A   
ATOM   1376  HG1 THR A 145      19.660  -5.135   5.172  1.00 10.00      A   
ATOM   1377  CG2 THR A 145      17.909  -4.509   2.526  1.00 10.00      A   
ATOM   1378  C   THR A 145      17.071  -6.759   5.450  1.00 10.00      A   
ATOM   1379  O   THR A 145      16.754  -7.801   4.873  1.00 10.00      A   
ATOM   1380  N   ASP A 146      17.456  -6.743   6.728  1.00 10.00      A   
ATOM   1381  HN  ASP A 146      17.712  -5.889   7.148  1.00 10.00      A   
ATOM   1382  CA  ASP A 146      17.511  -7.973   7.518  1.00 10.00      A   
ATOM   1383  CB  ASP A 146      18.224  -7.737   8.853  1.00 10.00      A   
ATOM   1384  CG  ASP A 146      18.460  -9.020   9.629  1.00 10.00      A   
ATOM   1385  OD1 ASP A 146      17.540  -9.473  10.340  1.00 10.00      A   
ATOM   1386  OD2 ASP A 146      19.566  -9.587   9.532  1.00 10.00      A   
ATOM   1387  C   ASP A 146      16.104  -8.509   7.757  1.00 10.00      A   
ATOM   1388  O   ASP A 146      15.863  -9.718   7.696  1.00 10.00      A   
ATOM   1389  N   GLY A 147      15.172  -7.588   7.997  1.00 10.00      A   
ATOM   1390  HN  GLY A 147      15.430  -6.639   8.014  1.00 10.00      A   
ATOM   1391  CA  GLY A 147      13.790  -7.962   8.230  1.00 10.00      A   
ATOM   1392  C   GLY A 147      13.173  -8.613   7.008  1.00 10.00      A   
ATOM   1393  O   GLY A 147      12.426  -9.584   7.120  1.00 10.00      A   
ATOM   1394  N   LEU A 148      13.503  -8.082   5.837  1.00 10.00      A   
ATOM   1395  HN  LEU A 148      14.098  -7.301   5.820  1.00 10.00      A   
ATOM   1396  CA  LEU A 148      12.994  -8.620   4.579  1.00 10.00      A   
ATOM   1397  CB  LEU A 148      13.316  -7.687   3.408  1.00 10.00      A   
ATOM   1398  CG  LEU A 148      12.356  -6.513   3.200  1.00 10.00      A   
ATOM   1399  CD1 LEU A 148      12.759  -5.323   4.055  1.00 10.00      A   
ATOM   1400  CD2 LEU A 148      12.275  -6.127   1.731  1.00 10.00      A   
ATOM   1401  C   LEU A 148      13.551 -10.017   4.318  1.00 10.00      A   
ATOM   1402  O   LEU A 148      12.859 -10.882   3.772  1.00 10.00      A   
ATOM   1403  N   ALA A 149      14.797 -10.233   4.734  1.00 10.00      A   
ATOM   1404  HN  ALA A 149      15.288  -9.497   5.164  1.00 10.00      A   
ATOM   1405  CA  ALA A 149      15.460 -11.520   4.567  1.00 10.00      A   
ATOM   1406  CB  ALA A 149      16.909 -11.423   5.024  1.00 10.00      A   
ATOM   1407  C   ALA A 149      14.730 -12.605   5.346  1.00 10.00      A   
ATOM   1408  O   ALA A 149      14.623 -13.748   4.896  1.00 10.00      A   
ATOM   1409  N   ALA A 150      14.219 -12.237   6.514  1.00 10.00      A   
ATOM   1410  HN  ALA A 150      14.340 -11.312   6.816  1.00 10.00      A   
ATOM   1411  CA  ALA A 150      13.488 -13.170   7.358  1.00 10.00      A   
ATOM   1412  CB  ALA A 150      13.143 -12.519   8.687  1.00 10.00      A   
ATOM   1413  C   ALA A 150      12.223 -13.652   6.653  1.00 10.00      A   
ATOM   1414  O   ALA A 150      11.897 -14.838   6.682  1.00 10.00      A   
ATOM   1415  N   ILE A 151      11.519 -12.723   6.017  1.00 10.00      A   
ATOM   1416  HN  ILE A 151      11.834 -11.794   6.032  1.00 10.00      A   
ATOM   1417  CA  ILE A 151      10.295 -13.048   5.297  1.00 10.00      A   
ATOM   1418  CB  ILE A 151       9.547 -11.768   4.855  1.00 10.00      A   
ATOM   1419  CG1 ILE A 151       9.011 -11.012   6.071  1.00 10.00      A   
ATOM   1420  CG2 ILE A 151       8.416 -12.092   3.886  1.00 10.00      A   
ATOM   1421  CD1 ILE A 151       7.911 -11.744   6.810  1.00 10.00      A   
ATOM   1422  C   ILE A 151      10.611 -13.901   4.072  1.00 10.00      A   
ATOM   1423  O   ILE A 151       9.983 -14.933   3.840  1.00 10.00      A   
ATOM   1424  N   ALA A 152      11.624 -13.479   3.327  1.00 10.00      A   
ATOM   1425  HN  ALA A 152      12.111 -12.672   3.609  1.00 10.00      A   
ATOM   1426  CA  ALA A 152      12.047 -14.162   2.109  1.00 10.00      A   
ATOM   1427  CB  ALA A 152      13.193 -13.396   1.471  1.00 10.00      A   
ATOM   1428  C   ALA A 152      12.455 -15.616   2.350  1.00 10.00      A   
ATOM   1429  O   ALA A 152      12.069 -16.510   1.593  1.00 10.00      A   
ATOM   1430  N   ALA A 153      13.210 -15.853   3.412  1.00 10.00      A   
ATOM   1431  HN  ALA A 153      13.457 -15.105   3.999  1.00 10.00      A   
ATOM   1432  CA  ALA A 153      13.692 -17.194   3.724  1.00 10.00      A   
ATOM   1433  CB  ALA A 153      15.015 -17.118   4.465  1.00 10.00      A   
ATOM   1434  C   ALA A 153      12.693 -18.031   4.523  1.00 10.00      A   
ATOM   1435  O   ALA A 153      12.995 -19.167   4.895  1.00 10.00      A   
ATOM   1436  N   THR A 154      11.505 -17.499   4.770  1.00 10.00      A   
ATOM   1437  HN  THR A 154      11.285 -16.614   4.414  1.00 10.00      A   
ATOM   1438  CA  THR A 154      10.516 -18.233   5.549  1.00 10.00      A   
ATOM   1439  CB  THR A 154      10.309 -17.619   6.945  1.00 10.00      A   
ATOM   1440  OG1 THR A 154      11.581 -17.315   7.536  1.00 10.00      A   
ATOM   1441  HG1 THR A 154      11.899 -16.465   7.187  1.00 10.00      A   
ATOM   1442  CG2 THR A 154       9.565 -18.594   7.840  1.00 10.00      A   
ATOM   1443  C   THR A 154       9.173 -18.360   4.836  1.00 10.00      A   
ATOM   1444  O   THR A 154       8.656 -19.467   4.672  1.00 10.00      A   
ATOM   1445  N   CYS A 155       8.608 -17.233   4.419  1.00 10.00      A   
ATOM   1446  HN  CYS A 155       9.074 -16.376   4.564  1.00 10.00      A   
ATOM   1447  CA  CYS A 155       7.316 -17.229   3.743  1.00 10.00      A   
ATOM   1448  CB  CYS A 155       6.747 -15.816   3.692  1.00 10.00      A   
ATOM   1449  SG  CYS A 155       6.650 -15.030   5.314  1.00 10.00      A   
ATOM   1450  HG  CYS A 155       6.013 -15.864   6.124  1.00 10.00      A   
ATOM   1451  C   CYS A 155       7.402 -17.837   2.350  1.00 10.00      A   
ATOM   1452  O   CYS A 155       7.652 -17.144   1.365  1.00 10.00      A   
ATOM   1453  N   ARG A 156       7.188 -19.141   2.285  1.00 10.00      A   
ATOM   1454  HN  ARG A 156       6.998 -19.627   3.116  1.00 10.00      A   
ATOM   1455  CA  ARG A 156       7.240 -19.882   1.031  1.00 10.00      A   
ATOM   1456  CB  ARG A 156       7.617 -21.341   1.298  1.00 10.00      A   
ATOM   1457  CG  ARG A 156       6.949 -21.932   2.528  1.00 10.00      A   
ATOM   1458  CD  ARG A 156       7.608 -23.232   2.949  1.00 10.00      A   
ATOM   1459  NE  ARG A 156       6.840 -24.398   2.523  1.00 10.00      A   
ATOM   1460  HE  ARG A 156       6.471 -24.387   1.612  1.00 10.00      A   
ATOM   1461  CZ  ARG A 156       6.602 -25.452   3.295  1.00 10.00      A   
ATOM   1462  NH1 ARG A 156       7.067 -25.488   4.538  1.00 10.00      A   
ATOM   1463 HH11 ARG A 156       6.883 -26.320   5.141  1.00 10.00      A   
ATOM   1464 HH12 ARG A 156       7.615 -24.687   4.920  1.00 10.00      A   
ATOM   1465  NH2 ARG A 156       5.903 -26.474   2.823  1.00 10.00      A   
ATOM   1466 HH21 ARG A 156       5.538 -26.455   1.845  1.00 10.00      A   
ATOM   1467 HH22 ARG A 156       5.713 -27.303   3.426  1.00 10.00      A   
ATOM   1468  C   ARG A 156       5.911 -19.803   0.296  1.00 10.00      A   
ATOM   1469  O   ARG A 156       5.769 -20.309  -0.816  1.00 10.00      A   
ATOM   1470  N   ASN A 157       4.939 -19.168   0.930  1.00 10.00      A   
ATOM   1471  HN  ASN A 157       5.114 -18.793   1.817  1.00 10.00      A   
ATOM   1472  CA  ASN A 157       3.616 -19.011   0.343  1.00 10.00      A   
ATOM   1473  CB  ASN A 157       2.530 -19.394   1.353  1.00 10.00      A   
ATOM   1474  CG  ASN A 157       2.380 -20.898   1.513  1.00 10.00      A   
ATOM   1475  OD1 ASN A 157       2.508 -21.655   0.549  1.00 10.00      A   
ATOM   1476  ND2 ASN A 157       2.117 -21.345   2.732  1.00 10.00      A   
ATOM   1477 HD21 ASN A 157       2.031 -20.692   3.461  1.00 10.00      A   
ATOM   1478 HD22 ASN A 157       2.020 -22.313   2.857  1.00 10.00      A   
ATOM   1479  C   ASN A 157       3.423 -17.578  -0.130  1.00 10.00      A   
ATOM   1480  O   ASN A 157       2.336 -17.198  -0.568  1.00 10.00      A   
ATOM   1481  N   LEU A 158       4.495 -16.794  -0.039  1.00 10.00      A   
ATOM   1482  HN  LEU A 158       5.327 -17.170   0.307  1.00 10.00      A   
ATOM   1483  CA  LEU A 158       4.472 -15.397  -0.448  1.00 10.00      A   
ATOM   1484  CB  LEU A 158       5.804 -14.723  -0.103  1.00 10.00      A   
ATOM   1485  CG  LEU A 158       5.878 -13.209  -0.310  1.00 10.00      A   
ATOM   1486  CD1 LEU A 158       5.009 -12.486   0.707  1.00 10.00      A   
ATOM   1487  CD2 LEU A 158       7.319 -12.734  -0.214  1.00 10.00      A   
ATOM   1488  C   LEU A 158       4.188 -15.280  -1.938  1.00 10.00      A   
ATOM   1489  O   LEU A 158       4.831 -15.937  -2.759  1.00 10.00      A   
ATOM   1490  N   LYS A 159       3.221 -14.446  -2.276  1.00 10.00      A   
ATOM   1491  HN  LYS A 159       2.756 -13.946  -1.568  1.00 10.00      A   
ATOM   1492  CA  LYS A 159       2.826 -14.245  -3.658  1.00 10.00      A   
ATOM   1493  CB  LYS A 159       1.350 -14.600  -3.839  1.00 10.00      A   
ATOM   1494  CG  LYS A 159       1.045 -16.085  -3.752  1.00 10.00      A   
ATOM   1495  CD  LYS A 159      -0.454 -16.341  -3.819  1.00 10.00      A   
ATOM   1496  CE  LYS A 159      -1.061 -15.752  -5.084  1.00 10.00      A   
ATOM   1497  NZ  LYS A 159      -2.542 -15.853  -5.088  1.00 10.00      A   
ATOM   1498  HZ1 LYS A 159      -2.939 -15.349  -4.265  1.00 10.00      A   
ATOM   1499  HZ2 LYS A 159      -2.831 -16.847  -5.042  1.00 10.00      A   
ATOM   1500  HZ3 LYS A 159      -2.925 -15.430  -5.955  1.00 10.00      A   
ATOM   1501  C   LYS A 159       3.045 -12.809  -4.097  1.00 10.00      A   
ATOM   1502  O   LYS A 159       3.562 -12.555  -5.185  1.00 10.00      A   
ATOM   1503  N   GLU A 160       2.649 -11.870  -3.250  1.00 10.00      A   
ATOM   1504  HN  GLU A 160       2.276 -12.128  -2.378  1.00 10.00      A   
ATOM   1505  CA  GLU A 160       2.774 -10.462  -3.579  1.00 10.00      A   
ATOM   1506  CB  GLU A 160       1.398  -9.873  -3.902  1.00 10.00      A   
ATOM   1507  CG  GLU A 160       0.811 -10.392  -5.206  1.00 10.00      A   
ATOM   1508  CD  GLU A 160      -0.643 -10.795  -5.092  1.00 10.00      A   
ATOM   1509  OE1 GLU A 160      -0.919 -11.988  -4.853  1.00 10.00      A   
ATOM   1510  OE2 GLU A 160      -1.520  -9.923  -5.259  1.00 10.00      A   
ATOM   1511  C   GLU A 160       3.469  -9.678  -2.473  1.00 10.00      A   
ATOM   1512  O   GLU A 160       3.069  -9.728  -1.306  1.00 10.00      A   
ATOM   1513  N   LEU A 161       4.517  -8.958  -2.856  1.00 10.00      A   
ATOM   1514  HN  LEU A 161       4.781  -8.964  -3.807  1.00 10.00      A   
ATOM   1515  CA  LEU A 161       5.289  -8.153  -1.921  1.00 10.00      A   
ATOM   1516  CB  LEU A 161       6.624  -8.843  -1.611  1.00 10.00      A   
ATOM   1517  CG  LEU A 161       7.563  -8.125  -0.633  1.00 10.00      A   
ATOM   1518  CD1 LEU A 161       6.955  -8.055   0.754  1.00 10.00      A   
ATOM   1519  CD2 LEU A 161       8.918  -8.812  -0.589  1.00 10.00      A   
ATOM   1520  C   LEU A 161       5.527  -6.757  -2.499  1.00 10.00      A   
ATOM   1521  O   LEU A 161       6.355  -6.574  -3.396  1.00 10.00      A   
ATOM   1522  N   ASP A 162       4.788  -5.779  -1.990  1.00 10.00      A   
ATOM   1523  HN  ASP A 162       4.153  -5.986  -1.271  1.00 10.00      A   
ATOM   1524  CA  ASP A 162       4.911  -4.400  -2.459  1.00 10.00      A   
ATOM   1525  CB  ASP A 162       3.615  -3.928  -3.127  1.00 10.00      A   
ATOM   1526  CG  ASP A 162       3.602  -2.435  -3.424  1.00 10.00      A   
ATOM   1527  OD1 ASP A 162       4.626  -1.901  -3.900  1.00 10.00      A   
ATOM   1528  OD2 ASP A 162       2.564  -1.789  -3.191  1.00 10.00      A   
ATOM   1529  C   ASP A 162       5.287  -3.467  -1.317  1.00 10.00      A   
ATOM   1530  O   ASP A 162       4.682  -3.507  -0.245  1.00 10.00      A   
ATOM   1531  N   LEU A 163       6.299  -2.642  -1.552  1.00 10.00      A   
ATOM   1532  HN  LEU A 163       6.737  -2.673  -2.428  1.00 10.00      A   
ATOM   1533  CA  LEU A 163       6.777  -1.691  -0.553  1.00 10.00      A   
ATOM   1534  CB  LEU A 163       8.118  -2.156   0.040  1.00 10.00      A   
ATOM   1535  CG  LEU A 163       8.116  -3.507   0.770  1.00 10.00      A   
ATOM   1536  CD1 LEU A 163       8.587  -4.626  -0.149  1.00 10.00      A   
ATOM   1537  CD2 LEU A 163       8.972  -3.448   2.025  1.00 10.00      A   
ATOM   1538  C   LEU A 163       6.925  -0.297  -1.164  1.00 10.00      A   
ATOM   1539  O   LEU A 163       7.923   0.392  -0.937  1.00 10.00      A   
ATOM   1540  N   ARG A 164       5.927   0.117  -1.934  1.00 10.00      A   
ATOM   1541  HN  ARG A 164       5.150  -0.473  -2.075  1.00 10.00      A   
ATOM   1542  CA  ARG A 164       5.954   1.425  -2.584  1.00 10.00      A   
ATOM   1543  CB  ARG A 164       4.772   1.578  -3.548  1.00 10.00      A   
ATOM   1544  CG  ARG A 164       3.402   1.560  -2.889  1.00 10.00      A   
ATOM   1545  CD  ARG A 164       2.312   1.292  -3.914  1.00 10.00      A   
ATOM   1546  NE  ARG A 164       0.994   1.699  -3.434  1.00 10.00      A   
ATOM   1547  HE  ARG A 164       0.771   2.654  -3.496  1.00 10.00      A   
ATOM   1548  CZ  ARG A 164       0.085   0.860  -2.940  1.00 10.00      A   
ATOM   1549  NH1 ARG A 164       0.348  -0.435  -2.847  1.00 10.00      A   
ATOM   1550 HH11 ARG A 164       1.280  -0.820  -3.159  1.00 10.00      A   
ATOM   1551 HH12 ARG A 164      -0.369  -1.084  -2.462  1.00 10.00      A   
ATOM   1552  NH2 ARG A 164      -1.083   1.326  -2.515  1.00 10.00      A   
ATOM   1553 HH21 ARG A 164      -1.796   0.671  -2.126  1.00 10.00      A   
ATOM   1554 HH22 ARG A 164      -1.292   2.348  -2.567  1.00 10.00      A   
ATOM   1555  C   ARG A 164       5.994   2.578  -1.576  1.00 10.00      A   
ATOM   1556  O   ARG A 164       5.274   2.569  -0.574  1.00 10.00      A   
ATOM   1557  N   GLU A 165       6.871   3.552  -1.845  1.00 10.00      A   
ATOM   1558  HN  GLU A 165       7.426   3.471  -2.649  1.00 10.00      A   
ATOM   1559  CA  GLU A 165       7.038   4.738  -1.000  1.00 10.00      A   
ATOM   1560  CB  GLU A 165       5.770   5.600  -0.995  1.00 10.00      A   
ATOM   1561  CG  GLU A 165       5.780   6.732  -2.010  1.00 10.00      A   
ATOM   1562  CD  GLU A 165       5.461   6.271  -3.416  1.00 10.00      A   
ATOM   1563  OE1 GLU A 165       4.262   6.162  -3.749  1.00 10.00      A   
ATOM   1564  OE2 GLU A 165       6.407   6.024  -4.199  1.00 10.00      A   
ATOM   1565  C   GLU A 165       7.462   4.407   0.431  1.00 10.00      A   
ATOM   1566  O   GLU A 165       7.258   5.204   1.345  1.00 10.00      A   
ATOM   1567  N   SER A 166       8.067   3.247   0.625  1.00 10.00      A   
ATOM   1568  HN  SER A 166       8.235   2.655  -0.136  1.00 10.00      A   
ATOM   1569  CA  SER A 166       8.502   2.843   1.956  1.00 10.00      A   
ATOM   1570  CB  SER A 166       8.144   1.382   2.222  1.00 10.00      A   
ATOM   1571  OG  SER A 166       6.743   1.241   2.424  1.00 10.00      A   
ATOM   1572  HG  SER A 166       6.396   0.551   1.836  1.00 10.00      A   
ATOM   1573  C   SER A 166       9.993   3.099   2.174  1.00 10.00      A   
ATOM   1574  O   SER A 166      10.783   3.110   1.225  1.00 10.00      A   
ATOM   1575  N   ASP A 167      10.361   3.318   3.426  1.00 10.00      A   
ATOM   1576  HN  ASP A 167       9.676   3.295   4.134  1.00 10.00      A   
ATOM   1577  CA  ASP A 167      11.747   3.575   3.798  1.00 10.00      A   
ATOM   1578  CB  ASP A 167      11.814   4.685   4.854  1.00 10.00      A   
ATOM   1579  CG  ASP A 167      13.098   4.665   5.662  1.00 10.00      A   
ATOM   1580  OD1 ASP A 167      14.179   4.902   5.084  1.00 10.00      A   
ATOM   1581  OD2 ASP A 167      13.029   4.421   6.883  1.00 10.00      A   
ATOM   1582  C   ASP A 167      12.405   2.299   4.312  1.00 10.00      A   
ATOM   1583  O   ASP A 167      11.970   1.720   5.311  1.00 10.00      A   
ATOM   1584  N   VAL A 168      13.443   1.859   3.614  1.00 10.00      A   
ATOM   1585  HN  VAL A 168      13.745   2.371   2.835  1.00 10.00      A   
ATOM   1586  CA  VAL A 168      14.154   0.643   3.980  1.00 10.00      A   
ATOM   1587  CB  VAL A 168      14.165  -0.375   2.819  1.00 10.00      A   
ATOM   1588  CG1 VAL A 168      14.427  -1.781   3.335  1.00 10.00      A   
ATOM   1589  CG2 VAL A 168      12.874  -0.318   2.017  1.00 10.00      A   
ATOM   1590  C   VAL A 168      15.597   0.948   4.360  1.00 10.00      A   
ATOM   1591  O   VAL A 168      16.293   1.683   3.658  1.00 10.00      A   
ATOM   1592  N   ASP A 169      16.039   0.391   5.474  1.00 10.00      A   
ATOM   1593  HN  ASP A 169      15.428  -0.164   6.010  1.00 10.00      A   
ATOM   1594  CA  ASP A 169      17.406   0.587   5.929  1.00 10.00      A   
ATOM   1595  CB  ASP A 169      17.509   0.384   7.440  1.00 10.00      A   
ATOM   1596  CG  ASP A 169      18.895   0.673   7.977  1.00 10.00      A   
ATOM   1597  OD1 ASP A 169      19.618  -0.286   8.308  1.00 10.00      A   
ATOM   1598  OD2 ASP A 169      19.264   1.861   8.083  1.00 10.00      A   
ATOM   1599  C   ASP A 169      18.342  -0.364   5.188  1.00 10.00      A   
ATOM   1600  O   ASP A 169      18.375  -1.565   5.468  1.00 10.00      A   
ATOM   1601  N   ASP A 170      19.072   0.180   4.219  1.00 10.00      A   
ATOM   1602  HN  ASP A 170      18.980   1.139   4.039  1.00 10.00      A   
ATOM   1603  CA  ASP A 170      20.004  -0.604   3.406  1.00 10.00      A   
ATOM   1604  CB  ASP A 170      20.494   0.222   2.203  1.00 10.00      A   
ATOM   1605  CG  ASP A 170      21.830  -0.243   1.631  1.00 10.00      A   
ATOM   1606  OD1 ASP A 170      22.680   0.618   1.327  1.00 10.00      A   
ATOM   1607  OD2 ASP A 170      22.037  -1.466   1.474  1.00 10.00      A   
ATOM   1608  C   ASP A 170      21.183  -1.126   4.221  1.00 10.00      A   
ATOM   1609  O   ASP A 170      22.000  -0.351   4.728  1.00 10.00      A   
ATOM   1610  N   VAL A 171      21.242  -2.439   4.377  1.00 10.00      A   
ATOM   1611  HN  VAL A 171      20.525  -2.999   4.003  1.00 10.00      A   
ATOM   1612  CA  VAL A 171      22.332  -3.075   5.104  1.00 10.00      A   
ATOM   1613  CB  VAL A 171      21.839  -3.844   6.350  1.00 10.00      A   
ATOM   1614  CG1 VAL A 171      23.015  -4.262   7.221  1.00 10.00      A   
ATOM   1615  CG2 VAL A 171      20.840  -3.023   7.149  1.00 10.00      A   
ATOM   1616  C   VAL A 171      23.057  -4.053   4.187  1.00 10.00      A   
ATOM   1617  O   VAL A 171      24.239  -3.882   3.885  1.00 10.00      A   
ATOM   1618  N   SER A 172      22.324  -5.059   3.723  1.00 10.00      A   
ATOM   1619  HN  SER A 172      21.379  -5.117   3.978  1.00 10.00      A   
ATOM   1620  CA  SER A 172      22.876  -6.080   2.846  1.00 10.00      A   
ATOM   1621  CB  SER A 172      23.210  -7.339   3.656  1.00 10.00      A   
ATOM   1622  OG  SER A 172      23.981  -7.022   4.800  1.00 10.00      A   
ATOM   1623  HG  SER A 172      24.812  -6.598   4.518  1.00 10.00      A   
ATOM   1624  C   SER A 172      21.886  -6.427   1.736  1.00 10.00      A   
ATOM   1625  O   SER A 172      20.676  -6.459   1.960  1.00 10.00      A   
ATOM   1626  N   GLY A 173      22.404  -6.695   0.542  1.00 10.00      A   
ATOM   1627  HN  GLY A 173      23.379  -6.660   0.419  1.00 10.00      A   
ATOM   1628  CA  GLY A 173      21.547  -7.038  -0.577  1.00 10.00      A   
ATOM   1629  C   GLY A 173      21.467  -8.536  -0.808  1.00 10.00      A   
ATOM   1630  O   GLY A 173      21.118  -8.989  -1.900  1.00 10.00      A   
ATOM   1631  N   HIS A 174      21.789  -9.307   0.224  1.00 10.00      A   
ATOM   1632  HN  HIS A 174      22.065  -8.887   1.065  1.00 10.00      A   
ATOM   1633  CA  HIS A 174      21.758 -10.765   0.135  1.00 10.00      A   
ATOM   1634  CB  HIS A 174      22.854 -11.372   1.024  1.00 10.00      A   
ATOM   1635  CG  HIS A 174      22.971 -12.863   0.937  1.00 10.00      A   
ATOM   1636  ND1 HIS A 174      23.402 -13.485  -0.212  1.00 10.00      A   
ATOM   1637  CD2 HIS A 174      22.693 -13.806   1.873  1.00 10.00      A   
ATOM   1638  CE1 HIS A 174      23.377 -14.779   0.046  1.00 10.00      A   
ATOM   1639  NE2 HIS A 174      22.954 -15.018   1.290  1.00 10.00      A   
ATOM   1640  HE2 HIS A 174      22.840 -15.904   1.711  1.00 10.00      A   
ATOM   1641  C   HIS A 174      20.382 -11.314   0.521  1.00 10.00      A   
ATOM   1642  O   HIS A 174      20.113 -12.507   0.380  1.00 10.00      A   
ATOM   1643  N   TRP A 175      19.498 -10.431   0.969  1.00 10.00      A   
ATOM   1644  HN  TRP A 175      19.753  -9.488   1.017  1.00 10.00      A   
ATOM   1645  CA  TRP A 175      18.157 -10.835   1.382  1.00 10.00      A   
ATOM   1646  CB  TRP A 175      17.377  -9.656   1.982  1.00 10.00      A   
ATOM   1647  CG  TRP A 175      16.893  -8.650   0.981  1.00 10.00      A   
ATOM   1648  CD1 TRP A 175      17.564  -7.552   0.531  1.00 10.00      A   
ATOM   1649  CD2 TRP A 175      15.625  -8.649   0.309  1.00 10.00      A   
ATOM   1650  NE1 TRP A 175      16.794  -6.866  -0.377  1.00 10.00      A   
ATOM   1651  HE1 TRP A 175      17.056  -6.042  -0.840  1.00 10.00      A   
ATOM   1652  CE2 TRP A 175      15.601  -7.523  -0.534  1.00 10.00      A   
ATOM   1653  CE3 TRP A 175      14.511  -9.494   0.337  1.00 10.00      A   
ATOM   1654  CZ2 TRP A 175      14.508  -7.219  -1.340  1.00 10.00      A   
ATOM   1655  CZ3 TRP A 175      13.428  -9.191  -0.464  1.00 10.00      A   
ATOM   1656  CH2 TRP A 175      13.433  -8.064  -1.293  1.00 10.00      A   
ATOM   1657  C   TRP A 175      17.380 -11.484   0.232  1.00 10.00      A   
ATOM   1658  O   TRP A 175      16.504 -12.316   0.454  1.00 10.00      A   
ATOM   1659  N   LEU A 176      17.727 -11.116  -0.998  1.00 10.00      A   
ATOM   1660  HN  LEU A 176      18.449 -10.466  -1.114  1.00 10.00      A   
ATOM   1661  CA  LEU A 176      17.061 -11.653  -2.183  1.00 10.00      A   
ATOM   1662  CB  LEU A 176      17.419 -10.810  -3.406  1.00 10.00      A   
ATOM   1663  CG  LEU A 176      16.633 -11.116  -4.679  1.00 10.00      A   
ATOM   1664  CD1 LEU A 176      15.220 -10.557  -4.586  1.00 10.00      A   
ATOM   1665  CD2 LEU A 176      17.356 -10.572  -5.897  1.00 10.00      A   
ATOM   1666  C   LEU A 176      17.455 -13.110  -2.425  1.00 10.00      A   
ATOM   1667  O   LEU A 176      16.685 -13.899  -2.979  1.00 10.00      A   
ATOM   1668  N   SER A 177      18.652 -13.463  -1.987  1.00 10.00      A   
ATOM   1669  HN  SER A 177      19.211 -12.798  -1.532  1.00 10.00      A   
ATOM   1670  CA  SER A 177      19.165 -14.812  -2.159  1.00 10.00      A   
ATOM   1671  CB  SER A 177      20.696 -14.788  -2.153  1.00 10.00      A   
ATOM   1672  OG  SER A 177      21.185 -13.450  -2.194  1.00 10.00      A   
ATOM   1673  HG  SER A 177      21.903 -13.355  -1.548  1.00 10.00      A   
ATOM   1674  C   SER A 177      18.634 -15.746  -1.072  1.00 10.00      A   
ATOM   1675  O   SER A 177      18.940 -16.937  -1.054  1.00 10.00      A   
ATOM   1676  N   HIS A 178      17.823 -15.198  -0.174  1.00 10.00      A   
ATOM   1677  HN  HIS A 178      17.602 -14.243  -0.249  1.00 10.00      A   
ATOM   1678  CA  HIS A 178      17.251 -15.979   0.915  1.00 10.00      A   
ATOM   1679  CB  HIS A 178      16.873 -15.091   2.096  1.00 10.00      A   
ATOM   1680  CG  HIS A 178      17.997 -14.874   3.061  1.00 10.00      A   
ATOM   1681  ND1 HIS A 178      18.249 -15.766   4.078  1.00 10.00      A   
ATOM   1682  CD2 HIS A 178      18.891 -13.858   3.125  1.00 10.00      A   
ATOM   1683  CE1 HIS A 178      19.283 -15.276   4.737  1.00 10.00      A   
ATOM   1684  NE2 HIS A 178      19.702 -14.125   4.196  1.00 10.00      A   
ATOM   1685  HE2 HIS A 178      20.447 -13.575   4.509  1.00 10.00      A   
ATOM   1686  C   HIS A 178      16.050 -16.791   0.452  1.00 10.00      A   
ATOM   1687  O   HIS A 178      15.645 -17.747   1.111  1.00 10.00      A   
ATOM   1688  N   PHE A 179      15.478 -16.405  -0.682  1.00 10.00      A   
ATOM   1689  HN  PHE A 179      15.835 -15.627  -1.157  1.00 10.00      A   
ATOM   1690  CA  PHE A 179      14.334 -17.120  -1.236  1.00 10.00      A   
ATOM   1691  CB  PHE A 179      13.766 -16.379  -2.451  1.00 10.00      A   
ATOM   1692  CG  PHE A 179      12.929 -15.172  -2.131  1.00 10.00      A   
ATOM   1693  CD1 PHE A 179      13.403 -13.896  -2.398  1.00 10.00      A   
ATOM   1694  CD2 PHE A 179      11.663 -15.309  -1.587  1.00 10.00      A   
ATOM   1695  CE1 PHE A 179      12.631 -12.782  -2.128  1.00 10.00      A   
ATOM   1696  CE2 PHE A 179      10.886 -14.198  -1.311  1.00 10.00      A   
ATOM   1697  CZ  PHE A 179      11.372 -12.934  -1.584  1.00 10.00      A   
ATOM   1698  C   PHE A 179      14.761 -18.522  -1.660  1.00 10.00      A   
ATOM   1699  O   PHE A 179      15.660 -18.673  -2.486  1.00 10.00      A   
ATOM   1700  N   PRO A 180      14.137 -19.565  -1.093  1.00 10.00      A   
ATOM   1701  CA  PRO A 180      14.466 -20.957  -1.423  1.00 10.00      A   
ATOM   1702  CB  PRO A 180      13.526 -21.781  -0.534  1.00 10.00      A   
ATOM   1703  CG  PRO A 180      12.444 -20.837  -0.135  1.00 10.00      A   
ATOM   1704  CD  PRO A 180      13.069 -19.473  -0.087  1.00 10.00      A   
ATOM   1705  C   PRO A 180      14.221 -21.269  -2.900  1.00 10.00      A   
ATOM   1706  O   PRO A 180      13.415 -20.609  -3.561  1.00 10.00      A   
ATOM   1707  N   ASP A 181      14.903 -22.293  -3.404  1.00 10.00      A   
ATOM   1708  HN  ASP A 181      15.501 -22.802  -2.812  1.00 10.00      A   
ATOM   1709  CA  ASP A 181      14.781 -22.697  -4.808  1.00 10.00      A   
ATOM   1710  CB  ASP A 181      15.825 -23.767  -5.134  1.00 10.00      A   
ATOM   1711  CG  ASP A 181      16.243 -23.767  -6.594  1.00 10.00      A   
ATOM   1712  OD1 ASP A 181      17.110 -22.943  -6.972  1.00 10.00      A   
ATOM   1713  OD2 ASP A 181      15.721 -24.594  -7.369  1.00 10.00      A   
ATOM   1714  C   ASP A 181      13.382 -23.228  -5.108  1.00 10.00      A   
ATOM   1715  O   ASP A 181      12.949 -23.284  -6.262  1.00 10.00      A   
ATOM   1716  N   THR A 182      12.682 -23.618  -4.055  1.00 10.00      A   
ATOM   1717  HN  THR A 182      13.090 -23.566  -3.165  1.00 10.00      A   
ATOM   1718  CA  THR A 182      11.329 -24.134  -4.175  1.00 10.00      A   
ATOM   1719  CB  THR A 182      10.974 -24.982  -2.942  1.00 10.00      A   
ATOM   1720  OG1 THR A 182      11.982 -24.789  -1.936  1.00 10.00      A   
ATOM   1721  HG1 THR A 182      12.525 -25.584  -1.872  1.00 10.00      A   
ATOM   1722  CG2 THR A 182      10.911 -26.456  -3.308  1.00 10.00      A   
ATOM   1723  C   THR A 182      10.320 -22.993  -4.300  1.00 10.00      A   
ATOM   1724  O   THR A 182       9.216 -23.182  -4.818  1.00 10.00      A   
ATOM   1725  N   TYR A 183      10.712 -21.807  -3.836  1.00 10.00      A   
ATOM   1726  HN  TYR A 183      11.616 -21.715  -3.467  1.00 10.00      A   
ATOM   1727  CA  TYR A 183       9.846 -20.635  -3.889  1.00 10.00      A   
ATOM   1728  CB  TYR A 183      10.471 -19.470  -3.117  1.00 10.00      A   
ATOM   1729  CG  TYR A 183       9.637 -18.209  -3.123  1.00 10.00      A   
ATOM   1730  CD1 TYR A 183       8.650 -18.001  -2.169  1.00 10.00      A   
ATOM   1731  CD2 TYR A 183       9.838 -17.225  -4.083  1.00 10.00      A   
ATOM   1732  CE1 TYR A 183       7.886 -16.851  -2.172  1.00 10.00      A   
ATOM   1733  CE2 TYR A 183       9.080 -16.073  -4.093  1.00 10.00      A   
ATOM   1734  CZ  TYR A 183       8.105 -15.889  -3.137  1.00 10.00      A   
ATOM   1735  OH  TYR A 183       7.348 -14.741  -3.145  1.00 10.00      A   
ATOM   1736  HH  TYR A 183       6.416 -14.972  -3.215  1.00 10.00      A   
ATOM   1737  C   TYR A 183       9.586 -20.236  -5.337  1.00 10.00      A   
ATOM   1738  O   TYR A 183      10.499 -19.801  -6.048  1.00 10.00      A   
ATOM   1739  N   THR A 184       8.344 -20.385  -5.768  1.00 10.00      A   
ATOM   1740  HN  THR A 184       7.658 -20.725  -5.151  1.00 10.00      A   
ATOM   1741  CA  THR A 184       7.971 -20.063  -7.136  1.00 10.00      A   
ATOM   1742  CB  THR A 184       7.962 -21.349  -7.994  1.00 10.00      A   
ATOM   1743  OG1 THR A 184       7.542 -22.452  -7.180  1.00 10.00      A   
ATOM   1744  HG1 THR A 184       8.122 -22.516  -6.407  1.00 10.00      A   
ATOM   1745  CG2 THR A 184       9.352 -21.653  -8.533  1.00 10.00      A   
ATOM   1746  C   THR A 184       6.583 -19.419  -7.193  1.00 10.00      A   
ATOM   1747  O   THR A 184       5.972 -19.334  -8.257  1.00 10.00      A   
ATOM   1748  N   SER A 185       6.104 -18.935  -6.054  1.00 10.00      A   
ATOM   1749  HN  SER A 185       6.648 -18.985  -5.242  1.00 10.00      A   
ATOM   1750  CA  SER A 185       4.776 -18.336  -5.980  1.00 10.00      A   
ATOM   1751  CB  SER A 185       4.122 -18.717  -4.649  1.00 10.00      A   
ATOM   1752  OG  SER A 185       5.061 -18.664  -3.586  1.00 10.00      A   
ATOM   1753  HG  SER A 185       5.039 -17.782  -3.190  1.00 10.00      A   
ATOM   1754  C   SER A 185       4.791 -16.813  -6.142  1.00 10.00      A   
ATOM   1755  O   SER A 185       3.776 -16.155  -5.910  1.00 10.00      A   
ATOM   1756  N   LEU A 186       5.925 -16.256  -6.554  1.00 10.00      A   
ATOM   1757  HN  LEU A 186       6.691 -16.826  -6.763  1.00 10.00      A   
ATOM   1758  CA  LEU A 186       6.037 -14.810  -6.722  1.00 10.00      A   
ATOM   1759  CB  LEU A 186       7.501 -14.378  -6.833  1.00 10.00      A   
ATOM   1760  CG  LEU A 186       7.784 -12.880  -6.683  1.00 10.00      A   
ATOM   1761  CD1 LEU A 186       7.110 -12.322  -5.437  1.00 10.00      A   
ATOM   1762  CD2 LEU A 186       9.283 -12.630  -6.627  1.00 10.00      A   
ATOM   1763  C   LEU A 186       5.227 -14.319  -7.923  1.00 10.00      A   
ATOM   1764  O   LEU A 186       5.485 -14.703  -9.063  1.00 10.00      A   
ATOM   1765  N   VAL A 187       4.238 -13.475  -7.645  1.00 10.00      A   
ATOM   1766  HN  VAL A 187       4.088 -13.213  -6.708  1.00 10.00      A   
ATOM   1767  CA  VAL A 187       3.369 -12.921  -8.674  1.00 10.00      A   
ATOM   1768  CB  VAL A 187       1.882 -13.140  -8.319  1.00 10.00      A   
ATOM   1769  CG1 VAL A 187       0.969 -12.474  -9.337  1.00 10.00      A   
ATOM   1770  CG2 VAL A 187       1.575 -14.624  -8.213  1.00 10.00      A   
ATOM   1771  C   VAL A 187       3.621 -11.427  -8.843  1.00 10.00      A   
ATOM   1772  O   VAL A 187       3.722 -10.925  -9.964  1.00 10.00      A   
ATOM   1773  N   SER A 188       3.722 -10.719  -7.729  1.00 10.00      A   
ATOM   1774  HN  SER A 188       3.654 -11.174  -6.860  1.00 10.00      A   
ATOM   1775  CA  SER A 188       3.951  -9.281  -7.757  1.00 10.00      A   
ATOM   1776  CB  SER A 188       2.656  -8.529  -7.429  1.00 10.00      A   
ATOM   1777  OG  SER A 188       2.826  -7.124  -7.546  1.00 10.00      A   
ATOM   1778  HG  SER A 188       1.984  -6.715  -7.776  1.00 10.00      A   
ATOM   1779  C   SER A 188       5.056  -8.903  -6.781  1.00 10.00      A   
ATOM   1780  O   SER A 188       5.007  -9.266  -5.604  1.00 10.00      A   
ATOM   1781  N   LEU A 189       6.052  -8.184  -7.276  1.00 10.00      A   
ATOM   1782  HN  LEU A 189       6.033  -7.928  -8.225  1.00 10.00      A   
ATOM   1783  CA  LEU A 189       7.172  -7.760  -6.448  1.00 10.00      A   
ATOM   1784  CB  LEU A 189       8.346  -8.732  -6.606  1.00 10.00      A   
ATOM   1785  CG  LEU A 189       9.592  -8.433  -5.766  1.00 10.00      A   
ATOM   1786  CD1 LEU A 189       9.293  -8.592  -4.282  1.00 10.00      A   
ATOM   1787  CD2 LEU A 189      10.744  -9.333  -6.179  1.00 10.00      A   
ATOM   1788  C   LEU A 189       7.614  -6.343  -6.796  1.00 10.00      A   
ATOM   1789  O   LEU A 189       7.837  -6.022  -7.967  1.00 10.00      A   
ATOM   1790  N   ASN A 190       7.711  -5.495  -5.780  1.00 10.00      A   
ATOM   1791  HN  ASN A 190       7.475  -5.804  -4.873  1.00 10.00      A   
ATOM   1792  CA  ASN A 190       8.145  -4.113  -5.969  1.00 10.00      A   
ATOM   1793  CB  ASN A 190       6.986  -3.133  -5.775  1.00 10.00      A   
ATOM   1794  CG  ASN A 190       7.432  -1.678  -5.806  1.00 10.00      A   
ATOM   1795  OD1 ASN A 190       8.417  -1.328  -6.456  1.00 10.00      A   
ATOM   1796  ND2 ASN A 190       6.700  -0.818  -5.116  1.00 10.00      A   
ATOM   1797 HD21 ASN A 190       5.909  -1.163  -4.626  1.00 10.00      A   
ATOM   1798 HD22 ASN A 190       6.969   0.123  -5.116  1.00 10.00      A   
ATOM   1799  C   ASN A 190       9.284  -3.774  -5.015  1.00 10.00      A   
ATOM   1800  O   ASN A 190       9.139  -3.873  -3.798  1.00 10.00      A   
ATOM   1801  N   ILE A 191      10.419  -3.380  -5.575  1.00 10.00      A   
ATOM   1802  HN  ILE A 191      10.473  -3.325  -6.557  1.00 10.00      A   
ATOM   1803  CA  ILE A 191      11.588  -3.029  -4.780  1.00 10.00      A   
ATOM   1804  CB  ILE A 191      12.701  -4.094  -4.917  1.00 10.00      A   
ATOM   1805  CG1 ILE A 191      12.938  -4.441  -6.392  1.00 10.00      A   
ATOM   1806  CG2 ILE A 191      12.356  -5.341  -4.112  1.00 10.00      A   
ATOM   1807  CD1 ILE A 191      14.348  -4.167  -6.871  1.00 10.00      A   
ATOM   1808  C   ILE A 191      12.140  -1.668  -5.198  1.00 10.00      A   
ATOM   1809  O   ILE A 191      13.342  -1.425  -5.116  1.00 10.00      A   
ATOM   1810  N   SER A 192      11.256  -0.778  -5.630  1.00 10.00      A   
ATOM   1811  HN  SER A 192      10.303  -1.024  -5.659  1.00 10.00      A   
ATOM   1812  CA  SER A 192      11.653   0.556  -6.074  1.00 10.00      A   
ATOM   1813  CB  SER A 192      10.416   1.338  -6.523  1.00 10.00      A   
ATOM   1814  OG  SER A 192       9.386   1.254  -5.547  1.00 10.00      A   
ATOM   1815  HG  SER A 192       8.926   2.100  -5.491  1.00 10.00      A   
ATOM   1816  C   SER A 192      12.390   1.337  -4.985  1.00 10.00      A   
ATOM   1817  O   SER A 192      13.283   2.133  -5.278  1.00 10.00      A   
ATOM   1818  N   CYS A 193      12.024   1.085  -3.732  1.00 10.00      A   
ATOM   1819  HN  CYS A 193      11.330   0.411  -3.567  1.00 10.00      A   
ATOM   1820  CA  CYS A 193      12.615   1.778  -2.595  1.00 10.00      A   
ATOM   1821  CB  CYS A 193      11.637   1.737  -1.426  1.00 10.00      A   
ATOM   1822  SG  CYS A 193      10.868   0.118  -1.177  1.00 10.00      A   
ATOM   1823  HG  CYS A 193       9.561   0.303  -1.016  1.00 10.00      A   
ATOM   1824  C   CYS A 193      13.951   1.174  -2.170  1.00 10.00      A   
ATOM   1825  O   CYS A 193      14.607   1.684  -1.260  1.00 10.00      A   
ATOM   1826  N   LEU A 194      14.360   0.097  -2.832  1.00 10.00      A   
ATOM   1827  HN  LEU A 194      13.814  -0.252  -3.572  1.00 10.00      A   
ATOM   1828  CA  LEU A 194      15.612  -0.565  -2.500  1.00 10.00      A   
ATOM   1829  CB  LEU A 194      15.721  -1.913  -3.216  1.00 10.00      A   
ATOM   1830  CG  LEU A 194      15.864  -3.156  -2.330  1.00 10.00      A   
ATOM   1831  CD1 LEU A 194      15.946  -4.410  -3.188  1.00 10.00      A   
ATOM   1832  CD2 LEU A 194      17.085  -3.050  -1.429  1.00 10.00      A   
ATOM   1833  C   LEU A 194      16.807   0.309  -2.859  1.00 10.00      A   
ATOM   1834  O   LEU A 194      16.916   0.801  -3.984  1.00 10.00      A   
ATOM   1835  N   ALA A 195      17.682   0.515  -1.890  1.00 10.00      A   
ATOM   1836  HN  ALA A 195      17.507   0.142  -1.001  1.00 10.00      A   
ATOM   1837  CA  ALA A 195      18.886   1.304  -2.103  1.00 10.00      A   
ATOM   1838  CB  ALA A 195      19.150   2.193  -0.897  1.00 10.00      A   
ATOM   1839  C   ALA A 195      20.072   0.370  -2.342  1.00 10.00      A   
ATOM   1840  O   ALA A 195      21.068   0.735  -2.973  1.00 10.00      A   
ATOM   1841  N   SER A 196      19.942  -0.847  -1.837  1.00 10.00      A   
ATOM   1842  HN  SER A 196      19.122  -1.076  -1.356  1.00 10.00      A   
ATOM   1843  CA  SER A 196      20.969  -1.859  -1.968  1.00 10.00      A   
ATOM   1844  CB  SER A 196      20.709  -2.954  -0.936  1.00 10.00      A   
ATOM   1845  OG  SER A 196      20.008  -2.433   0.179  1.00 10.00      A   
ATOM   1846  HG  SER A 196      20.644  -2.022   0.789  1.00 10.00      A   
ATOM   1847  C   SER A 196      20.949  -2.469  -3.363  1.00 10.00      A   
ATOM   1848  O   SER A 196      19.890  -2.622  -3.972  1.00 10.00      A   
ATOM   1849  N   GLU A 197      22.120  -2.803  -3.870  1.00 10.00      A   
ATOM   1850  HN  GLU A 197      22.932  -2.633  -3.353  1.00 10.00      A   
ATOM   1851  CA  GLU A 197      22.234  -3.417  -5.176  1.00 10.00      A   
ATOM   1852  CB  GLU A 197      23.536  -2.982  -5.845  1.00 10.00      A   
ATOM   1853  CG  GLU A 197      23.578  -3.241  -7.339  1.00 10.00      A   
ATOM   1854  CD  GLU A 197      24.979  -3.135  -7.899  1.00 10.00      A   
ATOM   1855  OE1 GLU A 197      25.832  -3.964  -7.522  1.00 10.00      A   
ATOM   1856  OE2 GLU A 197      25.236  -2.230  -8.719  1.00 10.00      A   
ATOM   1857  C   GLU A 197      22.211  -4.931  -5.007  1.00 10.00      A   
ATOM   1858  O   GLU A 197      23.134  -5.509  -4.432  1.00 10.00      A   
ATOM   1859  N   VAL A 198      21.141  -5.559  -5.468  1.00 10.00      A   
ATOM   1860  HN  VAL A 198      20.427  -5.037  -5.891  1.00 10.00      A   
ATOM   1861  CA  VAL A 198      20.995  -7.002  -5.361  1.00 10.00      A   
ATOM   1862  CB  VAL A 198      19.512  -7.429  -5.407  1.00 10.00      A   
ATOM   1863  CG1 VAL A 198      18.797  -6.968  -4.145  1.00 10.00      A   
ATOM   1864  CG2 VAL A 198      18.828  -6.867  -6.646  1.00 10.00      A   
ATOM   1865  C   VAL A 198      21.781  -7.730  -6.450  1.00 10.00      A   
ATOM   1866  O   VAL A 198      22.243  -7.118  -7.417  1.00 10.00      A   
ATOM   1867  N   SER A 199      21.946  -9.031  -6.273  1.00 10.00      A   
ATOM   1868  HN  SER A 199      21.576  -9.456  -5.470  1.00 10.00      A   
ATOM   1869  CA  SER A 199      22.661  -9.849  -7.232  1.00 10.00      A   
ATOM   1870  CB  SER A 199      23.053 -11.183  -6.592  1.00 10.00      A   
ATOM   1871  OG  SER A 199      23.548 -12.103  -7.554  1.00 10.00      A   
ATOM   1872  HG  SER A 199      24.451 -12.358  -7.321  1.00 10.00      A   
ATOM   1873  C   SER A 199      21.804 -10.090  -8.468  1.00 10.00      A   
ATOM   1874  O   SER A 199      20.681 -10.591  -8.371  1.00 10.00      A   
ATOM   1875  N   PHE A 200      22.333  -9.727  -9.628  1.00 10.00      A   
ATOM   1876  HN  PHE A 200      23.227  -9.320  -9.641  1.00 10.00      A   
ATOM   1877  CA  PHE A 200      21.619  -9.917 -10.879  1.00 10.00      A   
ATOM   1878  CB  PHE A 200      22.370  -9.252 -12.033  1.00 10.00      A   
ATOM   1879  CG  PHE A 200      21.654  -9.319 -13.353  1.00 10.00      A   
ATOM   1880  CD1 PHE A 200      20.402  -8.748 -13.509  1.00 10.00      A   
ATOM   1881  CD2 PHE A 200      22.234  -9.950 -14.440  1.00 10.00      A   
ATOM   1882  CE1 PHE A 200      19.745  -8.805 -14.724  1.00 10.00      A   
ATOM   1883  CE2 PHE A 200      21.583 -10.011 -15.658  1.00 10.00      A   
ATOM   1884  CZ  PHE A 200      20.336  -9.437 -15.800  1.00 10.00      A   
ATOM   1885  C   PHE A 200      21.435 -11.405 -11.151  1.00 10.00      A   
ATOM   1886  O   PHE A 200      20.417 -11.828 -11.695  1.00 10.00      A   
ATOM   1887  N   SER A 201      22.424 -12.191 -10.749  1.00 10.00      A   
ATOM   1888  HN  SER A 201      23.209 -11.790 -10.316  1.00 10.00      A   
ATOM   1889  CA  SER A 201      22.383 -13.631 -10.932  1.00 10.00      A   
ATOM   1890  CB  SER A 201      23.705 -14.241 -10.470  1.00 10.00      A   
ATOM   1891  OG  SER A 201      24.784 -13.359 -10.745  1.00 10.00      A   
ATOM   1892  HG  SER A 201      25.295 -13.704 -11.485  1.00 10.00      A   
ATOM   1893  C   SER A 201      21.213 -14.243 -10.158  1.00 10.00      A   
ATOM   1894  O   SER A 201      20.498 -15.110 -10.667  1.00 10.00      A   
ATOM   1895  N   ALA A 202      21.014 -13.774  -8.929  1.00 10.00      A   
ATOM   1896  HN  ALA A 202      21.611 -13.075  -8.579  1.00 10.00      A   
ATOM   1897  CA  ALA A 202      19.936 -14.271  -8.087  1.00 10.00      A   
ATOM   1898  CB  ALA A 202      20.192 -13.908  -6.632  1.00 10.00      A   
ATOM   1899  C   ALA A 202      18.593 -13.721  -8.548  1.00 10.00      A   
ATOM   1900  O   ALA A 202      17.591 -14.437  -8.566  1.00 10.00      A   
ATOM   1901  N   LEU A 203      18.591 -12.447  -8.926  1.00 10.00      A   
ATOM   1902  HN  LEU A 203      19.432 -11.940  -8.885  1.00 10.00      A   
ATOM   1903  CA  LEU A 203      17.386 -11.770  -9.387  1.00 10.00      A   
ATOM   1904  CB  LEU A 203      17.685 -10.285  -9.630  1.00 10.00      A   
ATOM   1905  CG  LEU A 203      16.532  -9.432 -10.162  1.00 10.00      A   
ATOM   1906  CD1 LEU A 203      15.427  -9.315  -9.123  1.00 10.00      A   
ATOM   1907  CD2 LEU A 203      17.029  -8.056 -10.584  1.00 10.00      A   
ATOM   1908  C   LEU A 203      16.850 -12.412 -10.661  1.00 10.00      A   
ATOM   1909  O   LEU A 203      15.649 -12.668 -10.779  1.00 10.00      A   
ATOM   1910  N   GLU A 204      17.749 -12.676 -11.604  1.00 10.00      A   
ATOM   1911  HN  GLU A 204      18.692 -12.450 -11.440  1.00 10.00      A   
ATOM   1912  CA  GLU A 204      17.378 -13.277 -12.875  1.00 10.00      A   
ATOM   1913  CB  GLU A 204      18.605 -13.409 -13.786  1.00 10.00      A   
ATOM   1914  CG  GLU A 204      18.282 -13.760 -15.231  1.00 10.00      A   
ATOM   1915  CD  GLU A 204      19.262 -14.745 -15.819  1.00 10.00      A   
ATOM   1916  OE1 GLU A 204      20.419 -14.363 -16.072  1.00 10.00      A   
ATOM   1917  OE2 GLU A 204      18.876 -15.910 -16.040  1.00 10.00      A   
ATOM   1918  C   GLU A 204      16.725 -14.641 -12.678  1.00 10.00      A   
ATOM   1919  O   GLU A 204      15.600 -14.863 -13.118  1.00 10.00      A   
ATOM   1920  N   ARG A 205      17.423 -15.539 -11.989  1.00 10.00      A   
ATOM   1921  HN  ARG A 205      18.300 -15.289 -11.634  1.00 10.00      A   
ATOM   1922  CA  ARG A 205      16.922 -16.891 -11.746  1.00 10.00      A   
ATOM   1923  CB  ARG A 205      17.961 -17.741 -11.015  1.00 10.00      A   
ATOM   1924  CG  ARG A 205      19.191 -18.062 -11.851  1.00 10.00      A   
ATOM   1925  CD  ARG A 205      20.013 -19.179 -11.231  1.00 10.00      A   
ATOM   1926  NE  ARG A 205      20.572 -18.803  -9.932  1.00 10.00      A   
ATOM   1927  HE  ARG A 205      21.142 -17.999  -9.902  1.00 10.00      A   
ATOM   1928  CZ  ARG A 205      20.348 -19.476  -8.802  1.00 10.00      A   
ATOM   1929  NH1 ARG A 205      19.568 -20.552  -8.805  1.00 10.00      A   
ATOM   1930 HH11 ARG A 205      19.127 -20.878  -9.694  1.00 10.00      A   
ATOM   1931 HH12 ARG A 205      19.394 -21.080  -7.922  1.00 10.00      A   
ATOM   1932  NH2 ARG A 205      20.916 -19.075  -7.674  1.00 10.00      A   
ATOM   1933 HH21 ARG A 205      20.748 -19.589  -6.784  1.00 10.00      A   
ATOM   1934 HH22 ARG A 205      21.537 -18.240  -7.674  1.00 10.00      A   
ATOM   1935  C   ARG A 205      15.599 -16.893 -10.986  1.00 10.00      A   
ATOM   1936  O   ARG A 205      14.798 -17.817 -11.121  1.00 10.00      A   
ATOM   1937  N   LEU A 206      15.369 -15.861 -10.189  1.00 10.00      A   
ATOM   1938  HN  LEU A 206      16.046 -15.153 -10.110  1.00 10.00      A   
ATOM   1939  CA  LEU A 206      14.134 -15.756  -9.424  1.00 10.00      A   
ATOM   1940  CB  LEU A 206      14.227 -14.615  -8.408  1.00 10.00      A   
ATOM   1941  CG  LEU A 206      13.812 -14.945  -6.971  1.00 10.00      A   
ATOM   1942  CD1 LEU A 206      14.270 -13.853  -6.018  1.00 10.00      A   
ATOM   1943  CD2 LEU A 206      12.307 -15.147  -6.868  1.00 10.00      A   
ATOM   1944  C   LEU A 206      12.945 -15.539 -10.354  1.00 10.00      A   
ATOM   1945  O   LEU A 206      11.851 -16.048 -10.114  1.00 10.00      A   
ATOM   1946  N   VAL A 207      13.167 -14.784 -11.418  1.00 10.00      A   
ATOM   1947  HN  VAL A 207      14.065 -14.409 -11.559  1.00 10.00      A   
ATOM   1948  CA  VAL A 207      12.115 -14.497 -12.388  1.00 10.00      A   
ATOM   1949  CB  VAL A 207      12.462 -13.248 -13.232  1.00 10.00      A   
ATOM   1950  CG1 VAL A 207      11.341 -12.905 -14.205  1.00 10.00      A   
ATOM   1951  CG2 VAL A 207      12.772 -12.062 -12.332  1.00 10.00      A   
ATOM   1952  C   VAL A 207      11.903 -15.697 -13.311  1.00 10.00      A   
ATOM   1953  O   VAL A 207      10.769 -16.056 -13.637  1.00 10.00      A   
ATOM   1954  N   THR A 208      13.004 -16.330 -13.700  1.00 10.00      A   
ATOM   1955  HN  THR A 208      13.879 -16.001 -13.390  1.00 10.00      A   
ATOM   1956  CA  THR A 208      12.964 -17.486 -14.589  1.00 10.00      A   
ATOM   1957  CB  THR A 208      14.388 -17.980 -14.892  1.00 10.00      A   
ATOM   1958  OG1 THR A 208      15.259 -16.850 -15.014  1.00 10.00      A   
ATOM   1959  HG1 THR A 208      16.173 -17.151 -15.006  1.00 10.00      A   
ATOM   1960  CG2 THR A 208      14.416 -18.785 -16.181  1.00 10.00      A   
ATOM   1961  C   THR A 208      12.162 -18.643 -14.000  1.00 10.00      A   
ATOM   1962  O   THR A 208      11.490 -19.379 -14.727  1.00 10.00      A   
ATOM   1963  N   ARG A 209      12.218 -18.804 -12.683  1.00 10.00      A   
ATOM   1964  HN  ARG A 209      12.748 -18.181 -12.140  1.00 10.00      A   
ATOM   1965  CA  ARG A 209      11.502 -19.895 -12.040  1.00 10.00      A   
ATOM   1966  CB  ARG A 209      12.277 -20.475 -10.850  1.00 10.00      A   
ATOM   1967  CG  ARG A 209      12.301 -19.608  -9.604  1.00 10.00      A   
ATOM   1968  CD  ARG A 209      13.071 -20.298  -8.489  1.00 10.00      A   
ATOM   1969  NE  ARG A 209      12.967 -19.589  -7.215  1.00 10.00      A   
ATOM   1970  HE  ARG A 209      12.101 -19.637  -6.743  1.00 10.00      A   
ATOM   1971  CZ  ARG A 209      13.966 -18.905  -6.661  1.00 10.00      A   
ATOM   1972  NH1 ARG A 209      15.144 -18.835  -7.270  1.00 10.00      A   
ATOM   1973 HH11 ARG A 209      15.289 -19.314  -8.185  1.00 10.00      A   
ATOM   1974 HH12 ARG A 209      15.931 -18.302  -6.836  1.00 10.00      A   
ATOM   1975  NH2 ARG A 209      13.790 -18.293  -5.497  1.00 10.00      A   
ATOM   1976 HH21 ARG A 209      12.873 -18.345  -5.010  1.00 10.00      A   
ATOM   1977 HH22 ARG A 209      14.574 -17.754  -5.064  1.00 10.00      A   
ATOM   1978  C   ARG A 209      10.068 -19.527 -11.665  1.00 10.00      A   
ATOM   1979  O   ARG A 209       9.269 -20.402 -11.344  1.00 10.00      A   
ATOM   1980  N   CYS A 210       9.735 -18.245 -11.731  1.00 10.00      A   
ATOM   1981  HN  CYS A 210      10.402 -17.591 -12.026  1.00 10.00      A   
ATOM   1982  CA  CYS A 210       8.387 -17.790 -11.395  1.00 10.00      A   
ATOM   1983  CB  CYS A 210       8.435 -16.627 -10.403  1.00 10.00      A   
ATOM   1984  SG  CYS A 210       9.340 -16.990  -8.879  1.00 10.00      A   
ATOM   1985  HG  CYS A 210      10.621 -16.710  -9.097  1.00 10.00      A   
ATOM   1986  C   CYS A 210       7.604 -17.401 -12.651  1.00 10.00      A   
ATOM   1987  O   CYS A 210       7.679 -16.262 -13.115  1.00 10.00      A   
ATOM   1988  N   PRO A 211       6.814 -18.339 -13.202  1.00 10.00      A   
ATOM   1989  CA  PRO A 211       6.029 -18.102 -14.413  1.00 10.00      A   
ATOM   1990  CB  PRO A 211       5.842 -19.517 -14.952  1.00 10.00      A   
ATOM   1991  CG  PRO A 211       5.744 -20.362 -13.728  1.00 10.00      A   
ATOM   1992  CD  PRO A 211       6.607 -19.704 -12.680  1.00 10.00      A   
ATOM   1993  C   PRO A 211       4.674 -17.474 -14.098  1.00 10.00      A   
ATOM   1994  O   PRO A 211       3.815 -17.349 -14.973  1.00 10.00      A   
ATOM   1995  N   ASN A 212       4.485 -17.090 -12.841  1.00 10.00      A   
ATOM   1996  HN  ASN A 212       5.200 -17.229 -12.186  1.00 10.00      A   
ATOM   1997  CA  ASN A 212       3.239 -16.470 -12.411  1.00 10.00      A   
ATOM   1998  CB  ASN A 212       2.666 -17.189 -11.187  1.00 10.00      A   
ATOM   1999  CG  ASN A 212       1.159 -17.364 -11.266  1.00 10.00      A   
ATOM   2000  OD1 ASN A 212       0.466 -16.596 -11.937  1.00 10.00      A   
ATOM   2001  ND2 ASN A 212       0.639 -18.372 -10.582  1.00 10.00      A   
ATOM   2002 HD21 ASN A 212       1.243 -18.944 -10.065  1.00 10.00      A   
ATOM   2003 HD22 ASN A 212      -0.335 -18.505 -10.621  1.00 10.00      A   
ATOM   2004  C   ASN A 212       3.465 -14.996 -12.105  1.00 10.00      A   
ATOM   2005  O   ASN A 212       2.551 -14.283 -11.692  1.00 10.00      A   
ATOM   2006  N   LEU A 213       4.699 -14.548 -12.314  1.00 10.00      A   
ATOM   2007  HN  LEU A 213       5.379 -15.166 -12.644  1.00 10.00      A   
ATOM   2008  CA  LEU A 213       5.066 -13.162 -12.073  1.00 10.00      A   
ATOM   2009  CB  LEU A 213       6.590 -13.008 -12.082  1.00 10.00      A   
ATOM   2010  CG  LEU A 213       7.132 -11.633 -11.686  1.00 10.00      A   
ATOM   2011  CD1 LEU A 213       7.089 -11.449 -10.176  1.00 10.00      A   
ATOM   2012  CD2 LEU A 213       8.543 -11.439 -12.219  1.00 10.00      A   
ATOM   2013  C   LEU A 213       4.441 -12.270 -13.138  1.00 10.00      A   
ATOM   2014  O   LEU A 213       4.811 -12.337 -14.313  1.00 10.00      A   
ATOM   2015  N   LYS A 214       3.481 -11.453 -12.730  1.00 10.00      A   
ATOM   2016  HN  LYS A 214       3.229 -11.447 -11.782  1.00 10.00      A   
ATOM   2017  CA  LYS A 214       2.797 -10.559 -13.657  1.00 10.00      A   
ATOM   2018  CB  LYS A 214       1.276 -10.749 -13.574  1.00 10.00      A   
ATOM   2019  CG  LYS A 214       0.803 -12.199 -13.581  1.00 10.00      A   
ATOM   2020  CD  LYS A 214       1.215 -12.937 -14.851  1.00 10.00      A   
ATOM   2021  CE  LYS A 214       0.340 -12.570 -16.047  1.00 10.00      A   
ATOM   2022  NZ  LYS A 214      -1.076 -12.994 -15.868  1.00 10.00      A   
ATOM   2023  HZ1 LYS A 214      -1.475 -13.310 -16.774  1.00 10.00      A   
ATOM   2024  HZ2 LYS A 214      -1.644 -12.192 -15.518  1.00 10.00      A   
ATOM   2025  HZ3 LYS A 214      -1.132 -13.775 -15.183  1.00 10.00      A   
ATOM   2026  C   LYS A 214       3.147  -9.104 -13.368  1.00 10.00      A   
ATOM   2027  O   LYS A 214       2.968  -8.231 -14.220  1.00 10.00      A   
ATOM   2028  N   SER A 215       3.654  -8.847 -12.174  1.00 10.00      A   
ATOM   2029  HN  SER A 215       3.805  -9.584 -11.546  1.00 10.00      A   
ATOM   2030  CA  SER A 215       4.012  -7.498 -11.777  1.00 10.00      A   
ATOM   2031  CB  SER A 215       3.006  -6.969 -10.751  1.00 10.00      A   
ATOM   2032  OG  SER A 215       2.726  -5.599 -10.967  1.00 10.00      A   
ATOM   2033  HG  SER A 215       1.785  -5.495 -11.191  1.00 10.00      A   
ATOM   2034  C   SER A 215       5.421  -7.460 -11.198  1.00 10.00      A   
ATOM   2035  O   SER A 215       5.715  -8.134 -10.208  1.00 10.00      A   
ATOM   2036  N   LEU A 216       6.286  -6.670 -11.816  1.00 10.00      A   
ATOM   2037  HN  LEU A 216       5.989  -6.148 -12.596  1.00 10.00      A   
ATOM   2038  CA  LEU A 216       7.661  -6.551 -11.361  1.00 10.00      A   
ATOM   2039  CB  LEU A 216       8.582  -7.462 -12.176  1.00 10.00      A   
ATOM   2040  CG  LEU A 216      10.045  -7.516 -11.730  1.00 10.00      A   
ATOM   2041  CD1 LEU A 216      10.165  -8.184 -10.366  1.00 10.00      A   
ATOM   2042  CD2 LEU A 216      10.888  -8.247 -12.763  1.00 10.00      A   
ATOM   2043  C   LEU A 216       8.151  -5.108 -11.435  1.00 10.00      A   
ATOM   2044  O   LEU A 216       8.389  -4.574 -12.520  1.00 10.00      A   
ATOM   2045  N   LYS A 217       8.281  -4.476 -10.276  1.00 10.00      A   
ATOM   2046  HN  LYS A 217       8.060  -4.954  -9.442  1.00 10.00      A   
ATOM   2047  CA  LYS A 217       8.758  -3.102 -10.198  1.00 10.00      A   
ATOM   2048  CB  LYS A 217       7.805  -2.235  -9.373  1.00 10.00      A   
ATOM   2049  CG  LYS A 217       6.588  -1.754 -10.140  1.00 10.00      A   
ATOM   2050  CD  LYS A 217       5.587  -1.064  -9.231  1.00 10.00      A   
ATOM   2051  CE  LYS A 217       4.373  -0.592 -10.017  1.00 10.00      A   
ATOM   2052  NZ  LYS A 217       3.222  -0.253  -9.135  1.00 10.00      A   
ATOM   2053  HZ1 LYS A 217       3.330   0.710  -8.755  1.00 10.00      A   
ATOM   2054  HZ2 LYS A 217       3.164  -0.922  -8.340  1.00 10.00      A   
ATOM   2055  HZ3 LYS A 217       2.335  -0.302  -9.674  1.00 10.00      A   
ATOM   2056  C   LYS A 217      10.158  -3.081  -9.605  1.00 10.00      A   
ATOM   2057  O   LYS A 217      10.355  -3.433  -8.439  1.00 10.00      A   
ATOM   2058  N   LEU A 218      11.127  -2.684 -10.417  1.00 10.00      A   
ATOM   2059  HN  LEU A 218      10.899  -2.394 -11.330  1.00 10.00      A   
ATOM   2060  CA  LEU A 218      12.516  -2.642  -9.993  1.00 10.00      A   
ATOM   2061  CB  LEU A 218      13.433  -3.009 -11.165  1.00 10.00      A   
ATOM   2062  CG  LEU A 218      13.189  -4.382 -11.801  1.00 10.00      A   
ATOM   2063  CD1 LEU A 218      13.927  -4.506 -13.125  1.00 10.00      A   
ATOM   2064  CD2 LEU A 218      13.596  -5.499 -10.851  1.00 10.00      A   
ATOM   2065  C   LEU A 218      12.887  -1.273  -9.429  1.00 10.00      A   
ATOM   2066  O   LEU A 218      12.024  -0.407  -9.249  1.00 10.00      A   
ATOM   2067  N   ASN A 219      14.171  -1.088  -9.154  1.00 10.00      A   
ATOM   2068  HN  ASN A 219      14.807  -1.812  -9.339  1.00 10.00      A   
ATOM   2069  CA  ASN A 219      14.673   0.163  -8.603  1.00 10.00      A   
ATOM   2070  CB  ASN A 219      15.273  -0.055  -7.205  1.00 10.00      A   
ATOM   2071  CG  ASN A 219      16.558  -0.862  -7.211  1.00 10.00      A   
ATOM   2072  OD1 ASN A 219      16.803  -1.658  -8.112  1.00 10.00      A   
ATOM   2073  ND2 ASN A 219      17.386  -0.661  -6.198  1.00 10.00      A   
ATOM   2074 HD21 ASN A 219      17.126  -0.006  -5.503  1.00 10.00      A   
ATOM   2075 HD22 ASN A 219      18.220  -1.172  -6.172  1.00 10.00      A   
ATOM   2076  C   ASN A 219      15.706   0.792  -9.535  1.00 10.00      A   
ATOM   2077  O   ASN A 219      16.047   0.223 -10.575  1.00 10.00      A   
ATOM   2078  N   ARG A 220      16.227   1.944  -9.132  1.00 10.00      A   
ATOM   2079  HN  ARG A 220      15.943   2.317  -8.267  1.00 10.00      A   
ATOM   2080  CA  ARG A 220      17.209   2.683  -9.924  1.00 10.00      A   
ATOM   2081  CB  ARG A 220      17.411   4.082  -9.331  1.00 10.00      A   
ATOM   2082  CG  ARG A 220      17.965   5.117 -10.304  1.00 10.00      A   
ATOM   2083  CD  ARG A 220      18.296   6.420  -9.586  1.00 10.00      A   
ATOM   2084  NE  ARG A 220      18.116   7.600 -10.436  1.00 10.00      A   
ATOM   2085  HE  ARG A 220      18.623   7.634 -11.292  1.00 10.00      A   
ATOM   2086  CZ  ARG A 220      17.310   8.618 -10.128  1.00 10.00      A   
ATOM   2087  NH1 ARG A 220      16.618   8.593  -8.996  1.00 10.00      A   
ATOM   2088 HH11 ARG A 220      15.988   9.387  -8.752  1.00 10.00      A   
ATOM   2089 HH12 ARG A 220      16.696   7.777  -8.349  1.00 10.00      A   
ATOM   2090  NH2 ARG A 220      17.202   9.664 -10.943  1.00 10.00      A   
ATOM   2091 HH21 ARG A 220      16.569  10.457 -10.697  1.00 10.00      A   
ATOM   2092 HH22 ARG A 220      17.750   9.702 -11.842  1.00 10.00      A   
ATOM   2093  C   ARG A 220      18.553   1.958 -10.009  1.00 10.00      A   
ATOM   2094  O   ARG A 220      19.380   2.280 -10.859  1.00 10.00      A   
ATOM   2095  N   ALA A 221      18.767   0.979  -9.133  1.00 10.00      A   
ATOM   2096  HN  ALA A 221      18.067   0.758  -8.483  1.00 10.00      A   
ATOM   2097  CA  ALA A 221      20.019   0.228  -9.112  1.00 10.00      A   
ATOM   2098  CB  ALA A 221      20.201  -0.482  -7.781  1.00 10.00      A   
ATOM   2099  C   ALA A 221      20.109  -0.764 -10.267  1.00 10.00      A   
ATOM   2100  O   ALA A 221      21.188  -1.276 -10.569  1.00 10.00      A   
ATOM   2101  N   VAL A 222      18.980  -1.036 -10.905  1.00 10.00      A   
ATOM   2102  HN  VAL A 222      18.149  -0.602 -10.619  1.00 10.00      A   
ATOM   2103  CA  VAL A 222      18.948  -1.964 -12.027  1.00 10.00      A   
ATOM   2104  CB  VAL A 222      17.609  -2.724 -12.106  1.00 10.00      A   
ATOM   2105  CG1 VAL A 222      17.617  -3.720 -13.258  1.00 10.00      A   
ATOM   2106  CG2 VAL A 222      17.326  -3.434 -10.794  1.00 10.00      A   
ATOM   2107  C   VAL A 222      19.198  -1.222 -13.339  1.00 10.00      A   
ATOM   2108  O   VAL A 222      18.408  -0.358 -13.730  1.00 10.00      A   
ATOM   2109  N   PRO A 223      20.317  -1.540 -14.013  1.00 10.00      A   
ATOM   2110  CA  PRO A 223      20.689  -0.916 -15.286  1.00 10.00      A   
ATOM   2111  CB  PRO A 223      22.112  -1.415 -15.537  1.00 10.00      A   
ATOM   2112  CG  PRO A 223      22.231  -2.672 -14.747  1.00 10.00      A   
ATOM   2113  CD  PRO A 223      21.312  -2.532 -13.569  1.00 10.00      A   
ATOM   2114  C   PRO A 223      19.763  -1.317 -16.431  1.00 10.00      A   
ATOM   2115  O   PRO A 223      19.206  -2.419 -16.450  1.00 10.00      A   
ATOM   2116  N   LEU A 224      19.626  -0.420 -17.395  1.00 10.00      A   
ATOM   2117  HN  LEU A 224      20.139   0.414 -17.339  1.00 10.00      A   
ATOM   2118  CA  LEU A 224      18.754  -0.634 -18.540  1.00 10.00      A   
ATOM   2119  CB  LEU A 224      18.637   0.661 -19.348  1.00 10.00      A   
ATOM   2120  CG  LEU A 224      17.620   0.665 -20.489  1.00 10.00      A   
ATOM   2121  CD1 LEU A 224      16.227   0.346 -19.967  1.00 10.00      A   
ATOM   2122  CD2 LEU A 224      17.630   2.005 -21.208  1.00 10.00      A   
ATOM   2123  C   LEU A 224      19.245  -1.778 -19.428  1.00 10.00      A   
ATOM   2124  O   LEU A 224      18.448  -2.566 -19.939  1.00 10.00      A   
ATOM   2125  N   GLU A 225      20.554  -1.880 -19.589  1.00 10.00      A   
ATOM   2126  HN  GLU A 225      21.144  -1.232 -19.133  1.00 10.00      A   
ATOM   2127  CA  GLU A 225      21.153  -2.918 -20.428  1.00 10.00      A   
ATOM   2128  CB  GLU A 225      22.668  -2.719 -20.550  1.00 10.00      A   
ATOM   2129  CG  GLU A 225      23.108  -1.270 -20.670  1.00 10.00      A   
ATOM   2130  CD  GLU A 225      23.415  -0.648 -19.325  1.00 10.00      A   
ATOM   2131  OE1 GLU A 225      22.475  -0.183 -18.651  1.00 10.00      A   
ATOM   2132  OE2 GLU A 225      24.603  -0.616 -18.937  1.00 10.00      A   
ATOM   2133  C   GLU A 225      20.867  -4.326 -19.906  1.00 10.00      A   
ATOM   2134  O   GLU A 225      20.930  -5.302 -20.657  1.00 10.00      A   
ATOM   2135  N   LYS A 226      20.551  -4.434 -18.621  1.00 10.00      A   
ATOM   2136  HN  LYS A 226      20.494  -3.623 -18.068  1.00 10.00      A   
ATOM   2137  CA  LYS A 226      20.275  -5.728 -18.020  1.00 10.00      A   
ATOM   2138  CB  LYS A 226      20.900  -5.820 -16.625  1.00 10.00      A   
ATOM   2139  CG  LYS A 226      22.391  -5.521 -16.592  1.00 10.00      A   
ATOM   2140  CD  LYS A 226      23.200  -6.560 -17.355  1.00 10.00      A   
ATOM   2141  CE  LYS A 226      24.617  -6.071 -17.618  1.00 10.00      A   
ATOM   2142  NZ  LYS A 226      25.326  -5.703 -16.363  1.00 10.00      A   
ATOM   2143  HZ1 LYS A 226      24.721  -5.097 -15.773  1.00 10.00      A   
ATOM   2144  HZ2 LYS A 226      26.201  -5.182 -16.583  1.00 10.00      A   
ATOM   2145  HZ3 LYS A 226      25.573  -6.559 -15.825  1.00 10.00      A   
ATOM   2146  C   LYS A 226      18.783  -6.016 -17.956  1.00 10.00      A   
ATOM   2147  O   LYS A 226      18.375  -7.132 -17.642  1.00 10.00      A   
ATOM   2148  N   LEU A 227      17.968  -5.016 -18.270  1.00 10.00      A   
ATOM   2149  HN  LEU A 227      18.345  -4.148 -18.534  1.00 10.00      A   
ATOM   2150  CA  LEU A 227      16.521  -5.184 -18.236  1.00 10.00      A   
ATOM   2151  CB  LEU A 227      15.813  -3.830 -18.306  1.00 10.00      A   
ATOM   2152  CG  LEU A 227      14.889  -3.506 -17.130  1.00 10.00      A   
ATOM   2153  CD1 LEU A 227      15.413  -2.312 -16.347  1.00 10.00      A   
ATOM   2154  CD2 LEU A 227      13.466  -3.268 -17.608  1.00 10.00      A   
ATOM   2155  C   LEU A 227      16.041  -6.101 -19.358  1.00 10.00      A   
ATOM   2156  O   LEU A 227      15.061  -6.828 -19.202  1.00 10.00      A   
ATOM   2157  N   ALA A 228      16.746  -6.068 -20.486  1.00 10.00      A   
ATOM   2158  HN  ALA A 228      17.516  -5.468 -20.546  1.00 10.00      A   
ATOM   2159  CA  ALA A 228      16.395  -6.897 -21.638  1.00 10.00      A   
ATOM   2160  CB  ALA A 228      17.341  -6.620 -22.798  1.00 10.00      A   
ATOM   2161  C   ALA A 228      16.409  -8.379 -21.271  1.00 10.00      A   
ATOM   2162  O   ALA A 228      15.545  -9.148 -21.701  1.00 10.00      A   
ATOM   2163  N   THR A 229      17.384  -8.763 -20.455  1.00 10.00      A   
ATOM   2164  HN  THR A 229      18.037  -8.101 -20.147  1.00 10.00      A   
ATOM   2165  CA  THR A 229      17.521 -10.142 -20.012  1.00 10.00      A   
ATOM   2166  CB  THR A 229      18.813 -10.322 -19.197  1.00 10.00      A   
ATOM   2167  OG1 THR A 229      19.851  -9.527 -19.791  1.00 10.00      A   
ATOM   2168  HG1 THR A 229      20.713  -9.875 -19.529  1.00 10.00      A   
ATOM   2169  CG2 THR A 229      19.235 -11.786 -19.179  1.00 10.00      A   
ATOM   2170  C   THR A 229      16.321 -10.561 -19.163  1.00 10.00      A   
ATOM   2171  O   THR A 229      15.794 -11.664 -19.320  1.00 10.00      A   
ATOM   2172  N   LEU A 230      15.881  -9.666 -18.284  1.00 10.00      A   
ATOM   2173  HN  LEU A 230      16.334  -8.799 -18.219  1.00 10.00      A   
ATOM   2174  CA  LEU A 230      14.744  -9.936 -17.413  1.00 10.00      A   
ATOM   2175  CB  LEU A 230      14.668  -8.900 -16.287  1.00 10.00      A   
ATOM   2176  CG  LEU A 230      15.843  -8.887 -15.303  1.00 10.00      A   
ATOM   2177  CD1 LEU A 230      15.705  -7.737 -14.318  1.00 10.00      A   
ATOM   2178  CD2 LEU A 230      15.944 -10.216 -14.566  1.00 10.00      A   
ATOM   2179  C   LEU A 230      13.438  -9.981 -18.202  1.00 10.00      A   
ATOM   2180  O   LEU A 230      12.540 -10.763 -17.889  1.00 10.00      A   
ATOM   2181  N   LEU A 231      13.342  -9.152 -19.237  1.00 10.00      A   
ATOM   2182  HN  LEU A 231      14.087  -8.538 -19.430  1.00 10.00      A   
ATOM   2183  CA  LEU A 231      12.151  -9.115 -20.081  1.00 10.00      A   
ATOM   2184  CB  LEU A 231      12.272  -8.004 -21.129  1.00 10.00      A   
ATOM   2185  CG  LEU A 231      12.138  -6.570 -20.608  1.00 10.00      A   
ATOM   2186  CD1 LEU A 231      12.634  -5.570 -21.641  1.00 10.00      A   
ATOM   2187  CD2 LEU A 231      10.697  -6.272 -20.223  1.00 10.00      A   
ATOM   2188  C   LEU A 231      11.940 -10.461 -20.763  1.00 10.00      A   
ATOM   2189  O   LEU A 231      10.812 -10.944 -20.888  1.00 10.00      A   
ATOM   2190  N   GLN A 232      13.044 -11.076 -21.174  1.00 10.00      A   
ATOM   2191  HN  GLN A 232      13.913 -10.638 -21.037  1.00 10.00      A   
ATOM   2192  CA  GLN A 232      13.000 -12.376 -21.836  1.00 10.00      A   
ATOM   2193  CB  GLN A 232      14.306 -12.645 -22.593  1.00 10.00      A   
ATOM   2194  CG  GLN A 232      14.463 -11.881 -23.903  1.00 10.00      A   
ATOM   2195  CD  GLN A 232      13.414 -12.245 -24.939  1.00 10.00      A   
ATOM   2196  OE1 GLN A 232      12.810 -13.317 -24.883  1.00 10.00      A   
ATOM   2197  NE2 GLN A 232      13.212 -11.366 -25.908  1.00 10.00      A   
ATOM   2198 HE21 GLN A 232      13.745 -10.542 -25.907  1.00 10.00      A   
ATOM   2199 HE22 GLN A 232      12.536 -11.574 -26.591  1.00 10.00      A   
ATOM   2200  C   GLN A 232      12.737 -13.498 -20.831  1.00 10.00      A   
ATOM   2201  O   GLN A 232      12.445 -14.630 -21.213  1.00 10.00      A   
ATOM   2202  N   ARG A 233      12.844 -13.177 -19.545  1.00 10.00      A   
ATOM   2203  HN  ARG A 233      13.076 -12.255 -19.301  1.00 10.00      A   
ATOM   2204  CA  ARG A 233      12.617 -14.156 -18.489  1.00 10.00      A   
ATOM   2205  CB  ARG A 233      13.447 -13.824 -17.247  1.00 10.00      A   
ATOM   2206  CG  ARG A 233      14.930 -14.118 -17.395  1.00 10.00      A   
ATOM   2207  CD  ARG A 233      15.158 -15.539 -17.874  1.00 10.00      A   
ATOM   2208  NE  ARG A 233      16.563 -15.926 -17.801  1.00 10.00      A   
ATOM   2209  HE  ARG A 233      17.132 -15.446 -17.153  1.00 10.00      A   
ATOM   2210  CZ  ARG A 233      17.106 -16.893 -18.534  1.00 10.00      A   
ATOM   2211  NH1 ARG A 233      16.361 -17.574 -19.397  1.00 10.00      A   
ATOM   2212 HH11 ARG A 233      16.788 -18.331 -19.975  1.00 10.00      A   
ATOM   2213 HH12 ARG A 233      15.341 -17.363 -19.493  1.00 10.00      A   
ATOM   2214  NH2 ARG A 233      18.392 -17.186 -18.391  1.00 10.00      A   
ATOM   2215 HH21 ARG A 233      18.975 -16.663 -17.693  1.00 10.00      A   
ATOM   2216 HH22 ARG A 233      18.830 -17.941 -18.971  1.00 10.00      A   
ATOM   2217  C   ARG A 233      11.138 -14.244 -18.127  1.00 10.00      A   
ATOM   2218  O   ARG A 233      10.650 -15.299 -17.723  1.00 10.00      A   
ATOM   2219  N   ALA A 234      10.424 -13.136 -18.286  1.00 10.00      A   
ATOM   2220  HN  ALA A 234      10.863 -12.332 -18.641  1.00 10.00      A   
ATOM   2221  CA  ALA A 234       9.003 -13.089 -17.967  1.00 10.00      A   
ATOM   2222  CB  ALA A 234       8.772 -12.377 -16.643  1.00 10.00      A   
ATOM   2223  C   ALA A 234       8.211 -12.411 -19.081  1.00 10.00      A   
ATOM   2224  O   ALA A 234       7.912 -11.217 -19.010  1.00 10.00      A   
ATOM   2225  N   PRO A 235       7.864 -13.161 -20.136  1.00 10.00      A   
ATOM   2226  CA  PRO A 235       7.099 -12.631 -21.268  1.00 10.00      A   
ATOM   2227  CB  PRO A 235       7.157 -13.749 -22.316  1.00 10.00      A   
ATOM   2228  CG  PRO A 235       8.169 -14.724 -21.811  1.00 10.00      A   
ATOM   2229  CD  PRO A 235       8.198 -14.579 -20.319  1.00 10.00      A   
ATOM   2230  C   PRO A 235       5.649 -12.349 -20.887  1.00 10.00      A   
ATOM   2231  O   PRO A 235       4.957 -11.585 -21.560  1.00 10.00      A   
ATOM   2232  N   GLN A 236       5.195 -12.958 -19.793  1.00 10.00      A   
ATOM   2233  HN  GLN A 236       5.800 -13.550 -19.296  1.00 10.00      A   
ATOM   2234  CA  GLN A 236       3.826 -12.778 -19.314  1.00 10.00      A   
ATOM   2235  CB  GLN A 236       3.329 -14.032 -18.576  1.00 10.00      A   
ATOM   2236  CG  GLN A 236       3.865 -14.218 -17.158  1.00 10.00      A   
ATOM   2237  CD  GLN A 236       5.316 -14.655 -17.108  1.00 10.00      A   
ATOM   2238  OE1 GLN A 236       5.830 -15.258 -18.047  1.00 10.00      A   
ATOM   2239  NE2 GLN A 236       5.985 -14.359 -16.003  1.00 10.00      A   
ATOM   2240 HE21 GLN A 236       5.511 -13.875 -15.289  1.00 10.00      A   
ATOM   2241 HE22 GLN A 236       6.923 -14.636 -15.939  1.00 10.00      A   
ATOM   2242  C   GLN A 236       3.703 -11.535 -18.430  1.00 10.00      A   
ATOM   2243  O   GLN A 236       2.743 -11.376 -17.675  1.00 10.00      A   
ATOM   2244  N   LEU A 237       4.695 -10.666 -18.538  1.00 10.00      A   
ATOM   2245  HN  LEU A 237       5.425 -10.866 -19.154  1.00 10.00      A   
ATOM   2246  CA  LEU A 237       4.746  -9.425 -17.782  1.00 10.00      A   
ATOM   2247  CB  LEU A 237       6.058  -8.704 -18.102  1.00 10.00      A   
ATOM   2248  CG  LEU A 237       6.203  -7.262 -17.617  1.00 10.00      A   
ATOM   2249  CD1 LEU A 237       6.501  -7.222 -16.127  1.00 10.00      A   
ATOM   2250  CD2 LEU A 237       7.293  -6.558 -18.406  1.00 10.00      A   
ATOM   2251  C   LEU A 237       3.560  -8.523 -18.118  1.00 10.00      A   
ATOM   2252  O   LEU A 237       3.317  -8.214 -19.284  1.00 10.00      A   
ATOM   2253  N   GLU A 238       2.829  -8.115 -17.086  1.00 10.00      A   
ATOM   2254  HN  GLU A 238       3.072  -8.411 -16.186  1.00 10.00      A   
ATOM   2255  CA  GLU A 238       1.673  -7.243 -17.250  1.00 10.00      A   
ATOM   2256  CB  GLU A 238       0.464  -7.788 -16.478  1.00 10.00      A   
ATOM   2257  CG  GLU A 238      -0.226  -8.971 -17.135  1.00 10.00      A   
ATOM   2258  CD  GLU A 238      -1.618  -9.218 -16.580  1.00 10.00      A   
ATOM   2259  OE1 GLU A 238      -2.395  -8.244 -16.439  1.00 10.00      A   
ATOM   2260  OE2 GLU A 238      -1.951 -10.387 -16.294  1.00 10.00      A   
ATOM   2261  C   GLU A 238       1.989  -5.829 -16.776  1.00 10.00      A   
ATOM   2262  O   GLU A 238       1.747  -4.851 -17.485  1.00 10.00      A   
ATOM   2263  N   GLU A 239       2.532  -5.723 -15.574  1.00 10.00      A   
ATOM   2264  HN  GLU A 239       2.716  -6.540 -15.055  1.00 10.00      A   
ATOM   2265  CA  GLU A 239       2.877  -4.430 -15.003  1.00 10.00      A   
ATOM   2266  CB  GLU A 239       2.067  -4.178 -13.728  1.00 10.00      A   
ATOM   2267  CG  GLU A 239       0.578  -4.446 -13.880  1.00 10.00      A   
ATOM   2268  CD  GLU A 239      -0.178  -4.334 -12.575  1.00 10.00      A   
ATOM   2269  OE1 GLU A 239       0.215  -5.003 -11.596  1.00 10.00      A   
ATOM   2270  OE2 GLU A 239      -1.177  -3.587 -12.524  1.00 10.00      A   
ATOM   2271  C   GLU A 239       4.371  -4.373 -14.712  1.00 10.00      A   
ATOM   2272  O   GLU A 239       4.869  -5.073 -13.825  1.00 10.00      A   
ATOM   2273  N   LEU A 240       5.081  -3.530 -15.447  1.00 10.00      A   
ATOM   2274  HN  LEU A 240       4.623  -2.962 -16.105  1.00 10.00      A   
ATOM   2275  CA  LEU A 240       6.523  -3.413 -15.289  1.00 10.00      A   
ATOM   2276  CB  LEU A 240       7.225  -3.586 -16.639  1.00 10.00      A   
ATOM   2277  CG  LEU A 240       8.755  -3.463 -16.634  1.00 10.00      A   
ATOM   2278  CD1 LEU A 240       9.391  -4.614 -15.868  1.00 10.00      A   
ATOM   2279  CD2 LEU A 240       9.292  -3.405 -18.054  1.00 10.00      A   
ATOM   2280  C   LEU A 240       6.940  -2.092 -14.672  1.00 10.00      A   
ATOM   2281  O   LEU A 240       6.370  -1.038 -14.959  1.00 10.00      A   
ATOM   2282  N   GLY A 241       7.931  -2.171 -13.805  1.00 10.00      A   
ATOM   2283  HN  GLY A 241       8.294  -3.059 -13.572  1.00 10.00      A   
ATOM   2284  CA  GLY A 241       8.475  -0.994 -13.174  1.00 10.00      A   
ATOM   2285  C   GLY A 241       9.934  -0.842 -13.543  1.00 10.00      A   
ATOM   2286  O   GLY A 241      10.816  -1.256 -12.789  1.00 10.00      A   
ATOM   2287  N   THR A 242      10.178  -0.278 -14.720  1.00 10.00      A   
ATOM   2288  HN  THR A 242       9.418   0.022 -15.263  1.00 10.00      A   
ATOM   2289  CA  THR A 242      11.524  -0.071 -15.238  1.00 10.00      A   
ATOM   2290  CB  THR A 242      11.470   0.629 -16.607  1.00 10.00      A   
ATOM   2291  OG1 THR A 242      10.315   0.164 -17.323  1.00 10.00      A   
ATOM   2292  HG1 THR A 242      10.595  -0.370 -18.078  1.00 10.00      A   
ATOM   2293  CG2 THR A 242      12.722   0.310 -17.406  1.00 10.00      A   
ATOM   2294  C   THR A 242      12.377   0.753 -14.278  1.00 10.00      A   
ATOM   2295  O   THR A 242      11.953   1.809 -13.808  1.00 10.00      A   
ATOM   2296  N   GLY A 243      13.575   0.257 -13.994  1.00 10.00      A   
ATOM   2297  HN  GLY A 243      13.856  -0.584 -14.408  1.00 10.00      A   
ATOM   2298  CA  GLY A 243      14.468   0.946 -13.087  1.00 10.00      A   
ATOM   2299  C   GLY A 243      15.230   2.072 -13.752  1.00 10.00      A   
ATOM   2300  O   GLY A 243      14.638   3.070 -14.172  1.00 10.00      A   
ATOM   2301  N   GLY A 244      16.544   1.909 -13.861  1.00 10.00      A   
ATOM   2302  HN  GLY A 244      16.958   1.078 -13.539  1.00 10.00      A   
ATOM   2303  CA  GLY A 244      17.368   2.928 -14.472  1.00 10.00      A   
ATOM   2304  C   GLY A 244      17.215   2.952 -15.975  1.00 10.00      A   
ATOM   2305  O   GLY A 244      17.695   2.058 -16.668  1.00 10.00      A   
ATOM   2306  N   TYR A 245      16.564   3.986 -16.481  1.00 10.00      A   
ATOM   2307  HN  TYR A 245      16.237   4.689 -15.876  1.00 10.00      A   
ATOM   2308  CA  TYR A 245      16.337   4.126 -17.908  1.00 10.00      A   
ATOM   2309  CB  TYR A 245      15.002   4.823 -18.162  1.00 10.00      A   
ATOM   2310  CG  TYR A 245      14.281   4.327 -19.395  1.00 10.00      A   
ATOM   2311  CD1 TYR A 245      13.784   3.034 -19.453  1.00 10.00      A   
ATOM   2312  CD2 TYR A 245      14.095   5.151 -20.496  1.00 10.00      A   
ATOM   2313  CE1 TYR A 245      13.124   2.573 -20.570  1.00 10.00      A   
ATOM   2314  CE2 TYR A 245      13.434   4.697 -21.619  1.00 10.00      A   
ATOM   2315  CZ  TYR A 245      12.951   3.406 -21.650  1.00 10.00      A   
ATOM   2316  OH  TYR A 245      12.291   2.943 -22.764  1.00 10.00      A   
ATOM   2317  HH  TYR A 245      12.735   3.272 -23.560  1.00 10.00      A   
ATOM   2318  C   TYR A 245      17.480   4.895 -18.562  1.00 10.00      A   
ATOM   2319  O   TYR A 245      17.360   5.377 -19.691  1.00 10.00      A   
ATOM   2320  N   THR A 246      18.587   5.004 -17.845  1.00 10.00      A   
ATOM   2321  HN  THR A 246      18.617   4.607 -16.952  1.00 10.00      A   
ATOM   2322  CA  THR A 246      19.758   5.700 -18.352  1.00 10.00      A   
ATOM   2323  CB  THR A 246      20.371   6.647 -17.289  1.00 10.00      A   
ATOM   2324  OG1 THR A 246      21.535   7.308 -17.808  1.00 10.00      A   
ATOM   2325  HG1 THR A 246      22.213   7.347 -17.120  1.00 10.00      A   
ATOM   2326  CG2 THR A 246      20.736   5.893 -16.019  1.00 10.00      A   
ATOM   2327  C   THR A 246      20.798   4.700 -18.846  1.00 10.00      A   
ATOM   2328  O   THR A 246      21.103   3.718 -18.167  1.00 10.00      A   
ATOM   2329  N   ALA A 247      21.316   4.934 -20.042  1.00 10.00      A   
ATOM   2330  HN  ALA A 247      21.019   5.720 -20.548  1.00 10.00      A   
ATOM   2331  CA  ALA A 247      22.315   4.057 -20.632  1.00 10.00      A   
ATOM   2332  CB  ALA A 247      21.668   2.760 -21.103  1.00 10.00      A   
ATOM   2333  C   ALA A 247      22.978   4.755 -21.805  1.00 10.00      A   
ATOM   2334  O   ALA A 247      22.453   5.740 -22.326  1.00 10.00      A   
ATOM   2335  N   GLU A 248      24.134   4.252 -22.211  1.00 10.00      A   
ATOM   2336  HN  GLU A 248      24.512   3.479 -21.739  1.00 10.00      A   
ATOM   2337  CA  GLU A 248      24.856   4.818 -23.338  1.00 10.00      A   
ATOM   2338  CB  GLU A 248      26.277   4.255 -23.388  1.00 10.00      A   
ATOM   2339  CG  GLU A 248      27.103   4.755 -24.557  1.00 10.00      A   
ATOM   2340  CD  GLU A 248      28.488   4.152 -24.583  1.00 10.00      A   
ATOM   2341  OE1 GLU A 248      29.470   4.910 -24.455  1.00 10.00      A   
ATOM   2342  OE2 GLU A 248      28.600   2.919 -24.742  1.00 10.00      A   
ATOM   2343  C   GLU A 248      24.114   4.488 -24.625  1.00 10.00      A   
ATOM   2344  O   GLU A 248      23.736   3.337 -24.841  1.00 10.00      A   
ATOM   2345  N   VAL A 249      23.886   5.499 -25.459  1.00 10.00      A   
ATOM   2346  HN  VAL A 249      24.201   6.396 -25.218  1.00 10.00      A   
ATOM   2347  CA  VAL A 249      23.178   5.309 -26.719  1.00 10.00      A   
ATOM   2348  CB  VAL A 249      22.974   6.630 -27.489  1.00 10.00      A   
ATOM   2349  CG1 VAL A 249      22.144   6.401 -28.746  1.00 10.00      A   
ATOM   2350  CG2 VAL A 249      22.327   7.682 -26.602  1.00 10.00      A   
ATOM   2351  C   VAL A 249      23.903   4.314 -27.615  1.00 10.00      A   
ATOM   2352  O   VAL A 249      24.963   4.613 -28.174  1.00 10.00      A   
ATOM   2353  N   ARG A 250      23.328   3.131 -27.730  1.00 10.00      A   
ATOM   2354  HN  ARG A 250      22.497   2.953 -27.231  1.00 10.00      A   
ATOM   2355  CA  ARG A 250      23.889   2.073 -28.552  1.00 10.00      A   
ATOM   2356  CB  ARG A 250      24.675   1.096 -27.676  1.00 10.00      A   
ATOM   2357  CG  ARG A 250      26.034   1.601 -27.220  1.00 10.00      A   
ATOM   2358  CD  ARG A 250      26.747   0.564 -26.364  1.00 10.00      A   
ATOM   2359  NE  ARG A 250      26.910  -0.713 -27.059  1.00 10.00      A   
ATOM   2360  HE  ARG A 250      26.117  -1.080 -27.530  1.00 10.00      A   
ATOM   2361  CZ  ARG A 250      28.050  -1.404 -27.092  1.00 10.00      A   
ATOM   2362  NH1 ARG A 250      29.132  -0.941 -26.471  1.00 10.00      A   
ATOM   2363 HH11 ARG A 250      30.028  -1.480 -26.497  1.00 10.00      A   
ATOM   2364 HH12 ARG A 250      29.090  -0.038 -25.951  1.00 10.00      A   
ATOM   2365  NH2 ARG A 250      28.096  -2.565 -27.734  1.00 10.00      A   
ATOM   2366 HH21 ARG A 250      27.234  -2.939 -28.210  1.00 10.00      A   
ATOM   2367 HH22 ARG A 250      28.982  -3.113 -27.772  1.00 10.00      A   
ATOM   2368  C   ARG A 250      22.769   1.326 -29.272  1.00 10.00      A   
ATOM   2369  O   ARG A 250      21.852   0.811 -28.631  1.00 10.00      A   
ATOM   2370  N   PRO A 251      22.823   1.264 -30.617  1.00 10.00      A   
ATOM   2371  CA  PRO A 251      21.809   0.575 -31.425  1.00 10.00      A   
ATOM   2372  CB  PRO A 251      22.348   0.686 -32.856  1.00 10.00      A   
ATOM   2373  CG  PRO A 251      23.248   1.870 -32.823  1.00 10.00      A   
ATOM   2374  CD  PRO A 251      23.872   1.866 -31.458  1.00 10.00      A   
ATOM   2375  C   PRO A 251      21.660  -0.890 -31.027  1.00 10.00      A   
ATOM   2376  O   PRO A 251      20.548  -1.421 -30.997  1.00 10.00      A   
ATOM   2377  N   ASP A 252      22.779  -1.532 -30.693  1.00 10.00      A   
ATOM   2378  HN  ASP A 252      23.632  -1.046 -30.706  1.00 10.00      A   
ATOM   2379  CA  ASP A 252      22.769  -2.941 -30.297  1.00 10.00      A   
ATOM   2380  CB  ASP A 252      24.185  -3.526 -30.159  1.00 10.00      A   
ATOM   2381  CG  ASP A 252      25.015  -2.913 -29.046  1.00 10.00      A   
ATOM   2382  OD1 ASP A 252      25.704  -3.665 -28.323  1.00 10.00      A   
ATOM   2383  OD2 ASP A 252      25.002  -1.676 -28.901  1.00 10.00      A   
ATOM   2384  C   ASP A 252      21.953  -3.160 -29.031  1.00 10.00      A   
ATOM   2385  O   ASP A 252      21.253  -4.168 -28.899  1.00 10.00      A   
ATOM   2386  N   VAL A 253      22.035  -2.213 -28.106  1.00 10.00      A   
ATOM   2387  HN  VAL A 253      22.621  -1.440 -28.263  1.00 10.00      A   
ATOM   2388  CA  VAL A 253      21.282  -2.296 -26.859  1.00 10.00      A   
ATOM   2389  CB  VAL A 253      21.870  -1.367 -25.774  1.00 10.00      A   
ATOM   2390  CG1 VAL A 253      21.128  -1.541 -24.451  1.00 10.00      A   
ATOM   2391  CG2 VAL A 253      23.356  -1.634 -25.588  1.00 10.00      A   
ATOM   2392  C   VAL A 253      19.823  -1.911 -27.115  1.00 10.00      A   
ATOM   2393  O   VAL A 253      18.896  -2.555 -26.620  1.00 10.00      A   
ATOM   2394  N   TYR A 254      19.636  -0.867 -27.917  1.00 10.00      A   
ATOM   2395  HN  TYR A 254      20.423  -0.409 -28.288  1.00 10.00      A   
ATOM   2396  CA  TYR A 254      18.303  -0.373 -28.262  1.00 10.00      A   
ATOM   2397  CB  TYR A 254      18.407   0.845 -29.195  1.00 10.00      A   
ATOM   2398  CG  TYR A 254      17.080   1.351 -29.719  1.00 10.00      A   
ATOM   2399  CD1 TYR A 254      16.259   2.156 -28.939  1.00 10.00      A   
ATOM   2400  CD2 TYR A 254      16.646   1.018 -30.997  1.00 10.00      A   
ATOM   2401  CE1 TYR A 254      15.045   2.614 -29.417  1.00 10.00      A   
ATOM   2402  CE2 TYR A 254      15.435   1.472 -31.483  1.00 10.00      A   
ATOM   2403  CZ  TYR A 254      14.638   2.269 -30.690  1.00 10.00      A   
ATOM   2404  OH  TYR A 254      13.432   2.724 -31.172  1.00 10.00      A   
ATOM   2405  HH  TYR A 254      13.528   3.646 -31.448  1.00 10.00      A   
ATOM   2406  C   TYR A 254      17.454  -1.468 -28.904  1.00 10.00      A   
ATOM   2407  O   TYR A 254      16.286  -1.647 -28.550  1.00 10.00      A   
ATOM   2408  N   SER A 255      18.046  -2.197 -29.842  1.00 10.00      A   
ATOM   2409  HN  SER A 255      18.982  -2.004 -30.082  1.00 10.00      A   
ATOM   2410  CA  SER A 255      17.345  -3.273 -30.526  1.00 10.00      A   
ATOM   2411  CB  SER A 255      18.220  -3.858 -31.635  1.00 10.00      A   
ATOM   2412  OG  SER A 255      18.582  -2.859 -32.576  1.00 10.00      A   
ATOM   2413  HG  SER A 255      17.899  -2.176 -32.595  1.00 10.00      A   
ATOM   2414  C   SER A 255      16.932  -4.362 -29.542  1.00 10.00      A   
ATOM   2415  O   SER A 255      15.791  -4.824 -29.562  1.00 10.00      A   
ATOM   2416  N   GLY A 256      17.858  -4.739 -28.664  1.00 10.00      A   
ATOM   2417  HN  GLY A 256      18.738  -4.306 -28.677  1.00 10.00      A   
ATOM   2418  CA  GLY A 256      17.581  -5.772 -27.685  1.00 10.00      A   
ATOM   2419  C   GLY A 256      16.407  -5.420 -26.795  1.00 10.00      A   
ATOM   2420  O   GLY A 256      15.532  -6.250 -26.555  1.00 10.00      A   
ATOM   2421  N   LEU A 257      16.380  -4.181 -26.323  1.00 10.00      A   
ATOM   2422  HN  LEU A 257      17.105  -3.561 -26.562  1.00 10.00      A   
ATOM   2423  CA  LEU A 257      15.305  -3.712 -25.458  1.00 10.00      A   
ATOM   2424  CB  LEU A 257      15.604  -2.295 -24.965  1.00 10.00      A   
ATOM   2425  CG  LEU A 257      16.842  -2.143 -24.079  1.00 10.00      A   
ATOM   2426  CD1 LEU A 257      17.193  -0.677 -23.897  1.00 10.00      A   
ATOM   2427  CD2 LEU A 257      16.623  -2.813 -22.730  1.00 10.00      A   
ATOM   2428  C   LEU A 257      13.964  -3.737 -26.187  1.00 10.00      A   
ATOM   2429  O   LEU A 257      12.985  -4.282 -25.685  1.00 10.00      A   
ATOM   2430  N   SER A 258      13.942  -3.163 -27.383  1.00 10.00      A   
ATOM   2431  HN  SER A 258      14.766  -2.770 -27.735  1.00 10.00      A   
ATOM   2432  CA  SER A 258      12.728  -3.102 -28.193  1.00 10.00      A   
ATOM   2433  CB  SER A 258      13.009  -2.358 -29.502  1.00 10.00      A   
ATOM   2434  OG  SER A 258      13.655  -1.115 -29.258  1.00 10.00      A   
ATOM   2435  HG  SER A 258      14.599  -1.264 -29.112  1.00 10.00      A   
ATOM   2436  C   SER A 258      12.173  -4.500 -28.483  1.00 10.00      A   
ATOM   2437  O   SER A 258      10.974  -4.743 -28.347  1.00 10.00      A   
ATOM   2438  N   VAL A 259      13.055  -5.418 -28.868  1.00 10.00      A   
ATOM   2439  HN  VAL A 259      14.002  -5.167 -28.953  1.00 10.00      A   
ATOM   2440  CA  VAL A 259      12.650  -6.788 -29.172  1.00 10.00      A   
ATOM   2441  CB  VAL A 259      13.813  -7.611 -29.767  1.00 10.00      A   
ATOM   2442  CG1 VAL A 259      13.439  -9.081 -29.876  1.00 10.00      A   
ATOM   2443  CG2 VAL A 259      14.197  -7.066 -31.132  1.00 10.00      A   
ATOM   2444  C   VAL A 259      12.096  -7.487 -27.929  1.00 10.00      A   
ATOM   2445  O   VAL A 259      11.032  -8.105 -27.974  1.00 10.00      A   
ATOM   2446  N   ALA A 260      12.810  -7.364 -26.818  1.00 10.00      A   
ATOM   2447  HN  ALA A 260      13.645  -6.845 -26.838  1.00 10.00      A   
ATOM   2448  CA  ALA A 260      12.393  -7.981 -25.569  1.00 10.00      A   
ATOM   2449  CB  ALA A 260      13.463  -7.799 -24.504  1.00 10.00      A   
ATOM   2450  C   ALA A 260      11.055  -7.419 -25.100  1.00 10.00      A   
ATOM   2451  O   ALA A 260      10.180  -8.165 -24.661  1.00 10.00      A   
ATOM   2452  N   LEU A 261      10.895  -6.106 -25.227  1.00 10.00      A   
ATOM   2453  HN  LEU A 261      11.629  -5.569 -25.608  1.00 10.00      A   
ATOM   2454  CA  LEU A 261       9.667  -5.432 -24.815  1.00 10.00      A   
ATOM   2455  CB  LEU A 261       9.849  -3.915 -24.860  1.00 10.00      A   
ATOM   2456  CG  LEU A 261      10.512  -3.282 -23.636  1.00 10.00      A   
ATOM   2457  CD1 LEU A 261      11.163  -1.959 -24.008  1.00 10.00      A   
ATOM   2458  CD2 LEU A 261       9.489  -3.083 -22.526  1.00 10.00      A   
ATOM   2459  C   LEU A 261       8.477  -5.838 -25.675  1.00 10.00      A   
ATOM   2460  O   LEU A 261       7.358  -5.975 -25.178  1.00 10.00      A   
ATOM   2461  N   SER A 262       8.722  -6.042 -26.962  1.00 10.00      A   
ATOM   2462  HN  SER A 262       9.633  -5.919 -27.299  1.00 10.00      A   
ATOM   2463  CA  SER A 262       7.663  -6.426 -27.886  1.00 10.00      A   
ATOM   2464  CB  SER A 262       8.151  -6.368 -29.340  1.00 10.00      A   
ATOM   2465  OG  SER A 262       9.114  -7.373 -29.611  1.00 10.00      A   
ATOM   2466  HG  SER A 262       9.733  -7.429 -28.873  1.00 10.00      A   
ATOM   2467  C   SER A 262       7.091  -7.806 -27.558  1.00 10.00      A   
ATOM   2468  O   SER A 262       5.994  -8.154 -27.996  1.00 10.00      A   
ATOM   2469  N   GLY A 263       7.836  -8.586 -26.778  1.00 10.00      A   
ATOM   2470  HN  GLY A 263       8.698  -8.255 -26.447  1.00 10.00      A   
ATOM   2471  CA  GLY A 263       7.389  -9.913 -26.410  1.00 10.00      A   
ATOM   2472  C   GLY A 263       6.346  -9.896 -25.310  1.00 10.00      A   
ATOM   2473  O   GLY A 263       5.573 -10.844 -25.164  1.00 10.00      A   
ATOM   2474  N   CYS A 264       6.318  -8.826 -24.529  1.00 10.00      A   
ATOM   2475  HN  CYS A 264       6.962  -8.099 -24.680  1.00 10.00      A   
ATOM   2476  CA  CYS A 264       5.351  -8.708 -23.449  1.00 10.00      A   
ATOM   2477  CB  CYS A 264       5.925  -7.891 -22.295  1.00 10.00      A   
ATOM   2478  SG  CYS A 264       7.511  -8.509 -21.687  1.00 10.00      A   
ATOM   2479  HG  CYS A 264       7.283  -9.190 -20.573  1.00 10.00      A   
ATOM   2480  C   CYS A 264       4.050  -8.096 -23.959  1.00 10.00      A   
ATOM   2481  O   CYS A 264       3.818  -6.891 -23.841  1.00 10.00      A   
ATOM   2482  N   LYS A 265       3.208  -8.942 -24.534  1.00 10.00      A   
ATOM   2483  HN  LYS A 265       3.458  -9.890 -24.594  1.00 10.00      A   
ATOM   2484  CA  LYS A 265       1.928  -8.515 -25.080  1.00 10.00      A   
ATOM   2485  CB  LYS A 265       1.380  -9.574 -26.040  1.00 10.00      A   
ATOM   2486  CG  LYS A 265       1.432  -9.189 -27.512  1.00 10.00      A   
ATOM   2487  CD  LYS A 265       2.864  -9.077 -28.012  1.00 10.00      A   
ATOM   2488  CE  LYS A 265       2.912  -9.005 -29.528  1.00 10.00      A   
ATOM   2489  NZ  LYS A 265       4.280  -8.718 -30.037  1.00 10.00      A   
ATOM   2490  HZ1 LYS A 265       4.317  -8.871 -31.064  1.00 10.00      A   
ATOM   2491  HZ2 LYS A 265       4.977  -9.343 -29.580  1.00 10.00      A   
ATOM   2492  HZ3 LYS A 265       4.538  -7.729 -29.834  1.00 10.00      A   
ATOM   2493  C   LYS A 265       0.911  -8.241 -23.978  1.00 10.00      A   
ATOM   2494  O   LYS A 265      -0.095  -7.575 -24.207  1.00 10.00      A   
ATOM   2495  N   GLU A 266       1.173  -8.746 -22.786  1.00 10.00      A   
ATOM   2496  HN  GLU A 266       1.989  -9.275 -22.655  1.00 10.00      A   
ATOM   2497  CA  GLU A 266       0.260  -8.554 -21.668  1.00 10.00      A   
ATOM   2498  CB  GLU A 266       0.257  -9.776 -20.756  1.00 10.00      A   
ATOM   2499  CG  GLU A 266      -0.399 -10.989 -21.388  1.00 10.00      A   
ATOM   2500  CD  GLU A 266      -1.832 -10.722 -21.812  1.00 10.00      A   
ATOM   2501  OE1 GLU A 266      -2.044 -10.175 -22.916  1.00 10.00      A   
ATOM   2502  OE2 GLU A 266      -2.754 -11.075 -21.044  1.00 10.00      A   
ATOM   2503  C   GLU A 266       0.552  -7.281 -20.886  1.00 10.00      A   
ATOM   2504  O   GLU A 266      -0.126  -6.980 -19.902  1.00 10.00      A   
ATOM   2505  N   LEU A 267       1.553  -6.528 -21.337  1.00 10.00      A   
ATOM   2506  HN  LEU A 267       2.057  -6.826 -22.122  1.00 10.00      A   
ATOM   2507  CA  LEU A 267       1.925  -5.282 -20.682  1.00 10.00      A   
ATOM   2508  CB  LEU A 267       3.169  -4.677 -21.335  1.00 10.00      A   
ATOM   2509  CG  LEU A 267       4.475  -4.798 -20.548  1.00 10.00      A   
ATOM   2510  CD1 LEU A 267       5.653  -4.350 -21.398  1.00 10.00      A   
ATOM   2511  CD2 LEU A 267       4.402  -3.986 -19.268  1.00 10.00      A   
ATOM   2512  C   LEU A 267       0.775  -4.282 -20.721  1.00 10.00      A   
ATOM   2513  O   LEU A 267       0.216  -4.003 -21.784  1.00 10.00      A   
ATOM   2514  N   ARG A 268       0.407  -3.781 -19.552  1.00 10.00      A   
ATOM   2515  HN  ARG A 268       0.875  -4.084 -18.742  1.00 10.00      A   
ATOM   2516  CA  ARG A 268      -0.672  -2.809 -19.426  1.00 10.00      A   
ATOM   2517  CB  ARG A 268      -1.900  -3.448 -18.761  1.00 10.00      A   
ATOM   2518  CG  ARG A 268      -2.485  -4.643 -19.495  1.00 10.00      A   
ATOM   2519  CD  ARG A 268      -3.047  -4.258 -20.851  1.00 10.00      A   
ATOM   2520  NE  ARG A 268      -3.658  -5.404 -21.523  1.00 10.00      A   
ATOM   2521  HE  ARG A 268      -4.591  -5.620 -21.287  1.00 10.00      A   
ATOM   2522  CZ  ARG A 268      -3.032  -6.162 -22.418  1.00 10.00      A   
ATOM   2523  NH1 ARG A 268      -1.779  -5.895 -22.757  1.00 10.00      A   
ATOM   2524 HH11 ARG A 268      -1.278  -5.085 -22.324  1.00 10.00      A   
ATOM   2525 HH12 ARG A 268      -1.287  -6.497 -23.456  1.00 10.00      A   
ATOM   2526  NH2 ARG A 268      -3.657  -7.197 -22.964  1.00 10.00      A   
ATOM   2527 HH21 ARG A 268      -3.172  -7.793 -23.670  1.00 10.00      A   
ATOM   2528 HH22 ARG A 268      -4.637  -7.428 -22.682  1.00 10.00      A   
ATOM   2529  C   ARG A 268      -0.228  -1.618 -18.585  1.00 10.00      A   
ATOM   2530  O   ARG A 268      -0.814  -0.537 -18.657  1.00 10.00      A   
ATOM   2531  N   CYS A 269       0.812  -1.816 -17.787  1.00 10.00      A   
ATOM   2532  HN  CYS A 269       1.265  -2.686 -17.789  1.00 10.00      A   
ATOM   2533  CA  CYS A 269       1.310  -0.761 -16.915  1.00 10.00      A   
ATOM   2534  CB  CYS A 269       0.934  -1.063 -15.458  1.00 10.00      A   
ATOM   2535  SG  CYS A 269       1.593   0.103 -14.243  1.00 10.00      A   
ATOM   2536  HG  CYS A 269       1.465  -0.448 -13.044  1.00 10.00      A   
ATOM   2537  C   CYS A 269       2.820  -0.602 -17.046  1.00 10.00      A   
ATOM   2538  O   CYS A 269       3.565  -1.585 -17.023  1.00 10.00      A   
ATOM   2539  N   LEU A 270       3.258   0.642 -17.199  1.00 10.00      A   
ATOM   2540  HN  LEU A 270       2.601   1.374 -17.235  1.00 10.00      A   
ATOM   2541  CA  LEU A 270       4.675   0.967 -17.312  1.00 10.00      A   
ATOM   2542  CB  LEU A 270       5.025   1.402 -18.737  1.00 10.00      A   
ATOM   2543  CG  LEU A 270       5.328   0.291 -19.742  1.00 10.00      A   
ATOM   2544  CD1 LEU A 270       5.567   0.880 -21.123  1.00 10.00      A   
ATOM   2545  CD2 LEU A 270       6.531  -0.527 -19.296  1.00 10.00      A   
ATOM   2546  C   LEU A 270       5.023   2.076 -16.329  1.00 10.00      A   
ATOM   2547  O   LEU A 270       4.589   3.219 -16.487  1.00 10.00      A   
ATOM   2548  N   SER A 271       5.786   1.734 -15.305  1.00 10.00      A   
ATOM   2549  HN  SER A 271       6.116   0.808 -15.237  1.00 10.00      A   
ATOM   2550  CA  SER A 271       6.173   2.701 -14.288  1.00 10.00      A   
ATOM   2551  CB  SER A 271       5.510   2.348 -12.952  1.00 10.00      A   
ATOM   2552  OG  SER A 271       4.124   2.084 -13.123  1.00 10.00      A   
ATOM   2553  HG  SER A 271       3.986   1.624 -13.960  1.00 10.00      A   
ATOM   2554  C   SER A 271       7.694   2.757 -14.127  1.00 10.00      A   
ATOM   2555  O   SER A 271       8.421   1.953 -14.711  1.00 10.00      A   
ATOM   2556  N   GLY A 272       8.165   3.728 -13.351  1.00 10.00      A   
ATOM   2557  HN  GLY A 272       7.540   4.366 -12.954  1.00 10.00      A   
ATOM   2558  CA  GLY A 272       9.589   3.873 -13.113  1.00 10.00      A   
ATOM   2559  C   GLY A 272      10.220   4.892 -14.035  1.00 10.00      A   
ATOM   2560  O   GLY A 272       9.866   6.073 -13.993  1.00 10.00      A   
ATOM   2561  N   PHE A 273      11.156   4.430 -14.862  1.00 10.00      A   
ATOM   2562  HN  PHE A 273      11.394   3.476 -14.817  1.00 10.00      A   
ATOM   2563  CA  PHE A 273      11.849   5.285 -15.826  1.00 10.00      A   
ATOM   2564  CB  PHE A 273      10.865   5.984 -16.778  1.00 10.00      A   
ATOM   2565  CG  PHE A 273      10.109   5.053 -17.684  1.00 10.00      A   
ATOM   2566  CD1 PHE A 273       8.962   4.411 -17.244  1.00 10.00      A   
ATOM   2567  CD2 PHE A 273      10.542   4.825 -18.979  1.00 10.00      A   
ATOM   2568  CE1 PHE A 273       8.263   3.559 -18.078  1.00 10.00      A   
ATOM   2569  CE2 PHE A 273       9.848   3.975 -19.818  1.00 10.00      A   
ATOM   2570  CZ  PHE A 273       8.707   3.341 -19.368  1.00 10.00      A   
ATOM   2571  C   PHE A 273      12.774   6.304 -15.156  1.00 10.00      A   
ATOM   2572  O   PHE A 273      12.768   7.485 -15.502  1.00 10.00      A   
ATOM   2573  N   TRP A 274      13.579   5.839 -14.209  1.00 10.00      A   
ATOM   2574  HN  TRP A 274      13.554   4.884 -13.985  1.00 10.00      A   
ATOM   2575  CA  TRP A 274      14.518   6.714 -13.513  1.00 10.00      A   
ATOM   2576  CB  TRP A 274      15.114   6.004 -12.297  1.00 10.00      A   
ATOM   2577  CG  TRP A 274      14.217   5.964 -11.097  1.00 10.00      A   
ATOM   2578  CD1 TRP A 274      13.993   6.975 -10.209  1.00 10.00      A   
ATOM   2579  CD2 TRP A 274      13.438   4.850 -10.642  1.00 10.00      A   
ATOM   2580  NE1 TRP A 274      13.126   6.561  -9.231  1.00 10.00      A   
ATOM   2581  HE1 TRP A 274      12.812   7.110  -8.479  1.00 10.00      A   
ATOM   2582  CE2 TRP A 274      12.766   5.262  -9.477  1.00 10.00      A   
ATOM   2583  CE3 TRP A 274      13.240   3.549 -11.109  1.00 10.00      A   
ATOM   2584  CZ2 TRP A 274      11.913   4.415  -8.769  1.00 10.00      A   
ATOM   2585  CZ3 TRP A 274      12.392   2.712 -10.407  1.00 10.00      A   
ATOM   2586  CH2 TRP A 274      11.738   3.149  -9.252  1.00 10.00      A   
ATOM   2587  C   TRP A 274      15.644   7.121 -14.457  1.00 10.00      A   
ATOM   2588  O   TRP A 274      16.262   6.261 -15.085  1.00 10.00      A   
ATOM   2589  N   ASP A 275      15.902   8.428 -14.552  1.00 10.00      A   
ATOM   2590  HN  ASP A 275      15.370   9.056 -14.015  1.00 10.00      A   
ATOM   2591  CA  ASP A 275      16.954   8.958 -15.431  1.00 10.00      A   
ATOM   2592  CB  ASP A 275      18.349   8.470 -15.000  1.00 10.00      A   
ATOM   2593  CG  ASP A 275      18.745   8.899 -13.602  1.00 10.00      A   
ATOM   2594  OD1 ASP A 275      18.567  10.086 -13.261  1.00 10.00      A   
ATOM   2595  OD2 ASP A 275      19.250   8.053 -12.832  1.00 10.00      A   
ATOM   2596  C   ASP A 275      16.683   8.553 -16.878  1.00 10.00      A   
ATOM   2597  O   ASP A 275      17.596   8.188 -17.618  1.00 10.00      A   
ATOM   2598  N   ALA A 276      15.410   8.615 -17.258  1.00 10.00      A   
ATOM   2599  HN  ALA A 276      14.742   8.920 -16.610  1.00 10.00      A   
ATOM   2600  CA  ALA A 276      14.966   8.240 -18.598  1.00 10.00      A   
ATOM   2601  CB  ALA A 276      13.461   8.412 -18.727  1.00 10.00      A   
ATOM   2602  C   ALA A 276      15.684   9.002 -19.703  1.00 10.00      A   
ATOM   2603  O   ALA A 276      15.618  10.233 -19.773  1.00 10.00      A   
ATOM   2604  N   VAL A 277      16.378   8.256 -20.556  1.00 10.00      A   
ATOM   2605  HN  VAL A 277      16.419   7.286 -20.417  1.00 10.00      A   
ATOM   2606  CA  VAL A 277      17.090   8.832 -21.685  1.00 10.00      A   
ATOM   2607  CB  VAL A 277      18.360   8.013 -22.024  1.00 10.00      A   
ATOM   2608  CG1 VAL A 277      19.020   8.518 -23.299  1.00 10.00      A   
ATOM   2609  CG2 VAL A 277      19.348   8.065 -20.870  1.00 10.00      A   
ATOM   2610  C   VAL A 277      16.156   8.868 -22.892  1.00 10.00      A   
ATOM   2611  O   VAL A 277      15.640   7.829 -23.314  1.00 10.00      A   
ATOM   2612  N   PRO A 278      15.919  10.063 -23.454  1.00 10.00      A   
ATOM   2613  CA  PRO A 278      15.026  10.256 -24.609  1.00 10.00      A   
ATOM   2614  CB  PRO A 278      15.249  11.721 -24.993  1.00 10.00      A   
ATOM   2615  CG  PRO A 278      15.692  12.366 -23.727  1.00 10.00      A   
ATOM   2616  CD  PRO A 278      16.509  11.336 -23.003  1.00 10.00      A   
ATOM   2617  C   PRO A 278      15.367   9.343 -25.791  1.00 10.00      A   
ATOM   2618  O   PRO A 278      14.481   8.900 -26.527  1.00 10.00      A   
ATOM   2619  N   ALA A 279      16.652   9.053 -25.965  1.00 10.00      A   
ATOM   2620  HN  ALA A 279      17.314   9.441 -25.350  1.00 10.00      A   
ATOM   2621  CA  ALA A 279      17.110   8.199 -27.053  1.00 10.00      A   
ATOM   2622  CB  ALA A 279      18.628   8.231 -27.157  1.00 10.00      A   
ATOM   2623  C   ALA A 279      16.615   6.760 -26.903  1.00 10.00      A   
ATOM   2624  O   ALA A 279      16.608   5.998 -27.872  1.00 10.00      A   
ATOM   2625  N   TYR A 280      16.201   6.391 -25.694  1.00 10.00      A   
ATOM   2626  HN  TYR A 280      16.225   7.042 -24.955  1.00 10.00      A   
ATOM   2627  CA  TYR A 280      15.714   5.043 -25.436  1.00 10.00      A   
ATOM   2628  CB  TYR A 280      16.460   4.403 -24.263  1.00 10.00      A   
ATOM   2629  CG  TYR A 280      17.806   3.846 -24.652  1.00 10.00      A   
ATOM   2630  CD1 TYR A 280      18.976   4.538 -24.369  1.00 10.00      A   
ATOM   2631  CD2 TYR A 280      17.904   2.632 -25.318  1.00 10.00      A   
ATOM   2632  CE1 TYR A 280      20.206   4.034 -24.736  1.00 10.00      A   
ATOM   2633  CE2 TYR A 280      19.130   2.120 -25.688  1.00 10.00      A   
ATOM   2634  CZ  TYR A 280      20.276   2.824 -25.397  1.00 10.00      A   
ATOM   2635  OH  TYR A 280      21.496   2.312 -25.765  1.00 10.00      A   
ATOM   2636  HH  TYR A 280      22.165   2.555 -25.105  1.00 10.00      A   
ATOM   2637  C   TYR A 280      14.208   5.011 -25.209  1.00 10.00      A   
ATOM   2638  O   TYR A 280      13.639   3.963 -24.906  1.00 10.00      A   
ATOM   2639  N   LEU A 281      13.561   6.154 -25.376  1.00 10.00      A   
ATOM   2640  HN  LEU A 281      14.064   6.958 -25.630  1.00 10.00      A   
ATOM   2641  CA  LEU A 281      12.112   6.247 -25.196  1.00 10.00      A   
ATOM   2642  CB  LEU A 281      11.636   7.700 -25.137  1.00 10.00      A   
ATOM   2643  CG  LEU A 281      12.015   8.490 -23.883  1.00 10.00      A   
ATOM   2644  CD1 LEU A 281      11.483   9.910 -23.979  1.00 10.00      A   
ATOM   2645  CD2 LEU A 281      11.483   7.804 -22.635  1.00 10.00      A   
ATOM   2646  C   LEU A 281      11.323   5.453 -26.253  1.00 10.00      A   
ATOM   2647  O   LEU A 281      10.408   4.709 -25.902  1.00 10.00      A   
ATOM   2648  N   PRO A 282      11.662   5.582 -27.561  1.00 10.00      A   
ATOM   2649  CA  PRO A 282      10.952   4.867 -28.639  1.00 10.00      A   
ATOM   2650  CB  PRO A 282      11.621   5.374 -29.924  1.00 10.00      A   
ATOM   2651  CG  PRO A 282      12.283   6.649 -29.529  1.00 10.00      A   
ATOM   2652  CD  PRO A 282      12.722   6.451 -28.111  1.00 10.00      A   
ATOM   2653  C   PRO A 282      11.049   3.336 -28.559  1.00 10.00      A   
ATOM   2654  O   PRO A 282      10.507   2.636 -29.412  1.00 10.00      A   
ATOM   2655  N   ALA A 283      11.718   2.819 -27.535  1.00 10.00      A   
ATOM   2656  HN  ALA A 283      12.107   3.422 -26.868  1.00 10.00      A   
ATOM   2657  CA  ALA A 283      11.869   1.375 -27.366  1.00 10.00      A   
ATOM   2658  CB  ALA A 283      12.934   1.068 -26.322  1.00 10.00      A   
ATOM   2659  C   ALA A 283      10.540   0.730 -26.974  1.00 10.00      A   
ATOM   2660  O   ALA A 283      10.323  -0.458 -27.203  1.00 10.00      A   
ATOM   2661  N   VAL A 284       9.647   1.525 -26.398  1.00 10.00      A   
ATOM   2662  HN  VAL A 284       9.870   2.468 -26.253  1.00 10.00      A   
ATOM   2663  CA  VAL A 284       8.344   1.024 -25.968  1.00 10.00      A   
ATOM   2664  CB  VAL A 284       8.010   1.460 -24.522  1.00 10.00      A   
ATOM   2665  CG1 VAL A 284       8.969   0.816 -23.534  1.00 10.00      A   
ATOM   2666  CG2 VAL A 284       8.045   2.977 -24.389  1.00 10.00      A   
ATOM   2667  C   VAL A 284       7.224   1.478 -26.902  1.00 10.00      A   
ATOM   2668  O   VAL A 284       6.051   1.451 -26.531  1.00 10.00      A   
ATOM   2669  N   TYR A 285       7.587   1.860 -28.118  1.00 10.00      A   
ATOM   2670  HN  TYR A 285       8.534   1.811 -28.369  1.00 10.00      A   
ATOM   2671  CA  TYR A 285       6.615   2.344 -29.099  1.00 10.00      A   
ATOM   2672  CB  TYR A 285       7.312   2.783 -30.386  1.00 10.00      A   
ATOM   2673  CG  TYR A 285       7.446   4.282 -30.536  1.00 10.00      A   
ATOM   2674  CD1 TYR A 285       6.644   5.153 -29.807  1.00 10.00      A   
ATOM   2675  CD2 TYR A 285       8.368   4.827 -31.418  1.00 10.00      A   
ATOM   2676  CE1 TYR A 285       6.762   6.522 -29.952  1.00 10.00      A   
ATOM   2677  CE2 TYR A 285       8.494   6.193 -31.567  1.00 10.00      A   
ATOM   2678  CZ  TYR A 285       7.687   7.035 -30.833  1.00 10.00      A   
ATOM   2679  OH  TYR A 285       7.810   8.397 -30.978  1.00 10.00      A   
ATOM   2680  HH  TYR A 285       7.690   8.633 -31.909  1.00 10.00      A   
ATOM   2681  C   TYR A 285       5.523   1.328 -29.420  1.00 10.00      A   
ATOM   2682  O   TYR A 285       4.357   1.693 -29.590  1.00 10.00      A   
ATOM   2683  N   SER A 286       5.894   0.062 -29.495  1.00 10.00      A   
ATOM   2684  HN  SER A 286       6.834  -0.177 -29.338  1.00 10.00      A   
ATOM   2685  CA  SER A 286       4.941  -0.988 -29.815  1.00 10.00      A   
ATOM   2686  CB  SER A 286       5.667  -2.147 -30.500  1.00 10.00      A   
ATOM   2687  OG  SER A 286       6.819  -2.529 -29.770  1.00 10.00      A   
ATOM   2688  HG  SER A 286       7.584  -2.041 -30.100  1.00 10.00      A   
ATOM   2689  C   SER A 286       4.197  -1.484 -28.575  1.00 10.00      A   
ATOM   2690  O   SER A 286       3.359  -2.376 -28.667  1.00 10.00      A   
ATOM   2691  N   VAL A 287       4.498  -0.898 -27.421  1.00 10.00      A   
ATOM   2692  HN  VAL A 287       5.159  -0.173 -27.413  1.00 10.00      A   
ATOM   2693  CA  VAL A 287       3.867  -1.305 -26.168  1.00 10.00      A   
ATOM   2694  CB  VAL A 287       4.896  -1.373 -25.017  1.00 10.00      A   
ATOM   2695  CG1 VAL A 287       4.264  -1.937 -23.753  1.00 10.00      A   
ATOM   2696  CG2 VAL A 287       6.108  -2.199 -25.425  1.00 10.00      A   
ATOM   2697  C   VAL A 287       2.725  -0.369 -25.772  1.00 10.00      A   
ATOM   2698  O   VAL A 287       1.696  -0.815 -25.262  1.00 10.00      A   
ATOM   2699  N   CYS A 288       2.897   0.922 -26.041  1.00 10.00      A   
ATOM   2700  HN  CYS A 288       3.725   1.212 -26.484  1.00 10.00      A   
ATOM   2701  CA  CYS A 288       1.895   1.934 -25.686  1.00 10.00      A   
ATOM   2702  CB  CYS A 288       2.408   3.340 -25.997  1.00 10.00      A   
ATOM   2703  SG  CYS A 288       3.744   3.409 -27.213  1.00 10.00      A   
ATOM   2704  HG  CYS A 288       3.424   2.616 -28.230  1.00 10.00      A   
ATOM   2705  C   CYS A 288       0.518   1.708 -26.320  1.00 10.00      A   
ATOM   2706  O   CYS A 288      -0.479   2.263 -25.859  1.00 10.00      A   
ATOM   2707  N   SER A 289       0.458   0.886 -27.359  1.00 10.00      A   
ATOM   2708  HN  SER A 289       1.277   0.461 -27.681  1.00 10.00      A   
ATOM   2709  CA  SER A 289      -0.799   0.602 -28.041  1.00 10.00      A   
ATOM   2710  CB  SER A 289      -0.544  -0.293 -29.254  1.00 10.00      A   
ATOM   2711  OG  SER A 289       0.786  -0.135 -29.726  1.00 10.00      A   
ATOM   2712  HG  SER A 289       0.868   0.716 -30.177  1.00 10.00      A   
ATOM   2713  C   SER A 289      -1.808  -0.064 -27.107  1.00 10.00      A   
ATOM   2714  O   SER A 289      -3.015   0.121 -27.249  1.00 10.00      A   
ATOM   2715  N   ARG A 290      -1.308  -0.821 -26.138  1.00 10.00      A   
ATOM   2716  HN  ARG A 290      -0.332  -0.908 -26.049  1.00 10.00      A   
ATOM   2717  CA  ARG A 290      -2.171  -1.518 -25.197  1.00 10.00      A   
ATOM   2718  CB  ARG A 290      -1.916  -3.025 -25.288  1.00 10.00      A   
ATOM   2719  CG  ARG A 290      -0.495  -3.417 -24.923  1.00 10.00      A   
ATOM   2720  CD  ARG A 290      -0.111  -4.760 -25.518  1.00 10.00      A   
ATOM   2721  NE  ARG A 290       1.309  -5.045 -25.306  1.00 10.00      A   
ATOM   2722  HE  ARG A 290       1.562  -5.475 -24.461  1.00 10.00      A   
ATOM   2723  CZ  ARG A 290       2.260  -4.770 -26.194  1.00 10.00      A   
ATOM   2724  NH1 ARG A 290       1.946  -4.200 -27.353  1.00 10.00      A   
ATOM   2725 HH11 ARG A 290       2.694  -3.974 -28.048  1.00 10.00      A   
ATOM   2726 HH12 ARG A 290       0.949  -3.975 -27.584  1.00 10.00      A   
ATOM   2727  NH2 ARG A 290       3.528  -5.051 -25.918  1.00 10.00      A   
ATOM   2728 HH21 ARG A 290       4.277  -4.830 -26.612  1.00 10.00      A   
ATOM   2729 HH22 ARG A 290       3.784  -5.503 -25.009  1.00 10.00      A   
ATOM   2730  C   ARG A 290      -1.917  -1.035 -23.773  1.00 10.00      A   
ATOM   2731  O   ARG A 290      -2.391  -1.636 -22.808  1.00 10.00      A   
ATOM   2732  N   LEU A 291      -1.172   0.053 -23.649  1.00 10.00      A   
ATOM   2733  HN  LEU A 291      -0.850   0.508 -24.453  1.00 10.00      A   
ATOM   2734  CA  LEU A 291      -0.841   0.606 -22.347  1.00 10.00      A   
ATOM   2735  CB  LEU A 291       0.314   1.602 -22.474  1.00 10.00      A   
ATOM   2736  CG  LEU A 291       1.562   1.303 -21.641  1.00 10.00      A   
ATOM   2737  CD1 LEU A 291       1.388   1.817 -20.225  1.00 10.00      A   
ATOM   2738  CD2 LEU A 291       1.863  -0.188 -21.634  1.00 10.00      A   
ATOM   2739  C   LEU A 291      -2.055   1.269 -21.712  1.00 10.00      A   
ATOM   2740  O   LEU A 291      -2.707   2.109 -22.328  1.00 10.00      A   
ATOM   2741  N   THR A 292      -2.354   0.876 -20.481  1.00 10.00      A   
ATOM   2742  HN  THR A 292      -1.793   0.198 -20.045  1.00 10.00      A   
ATOM   2743  CA  THR A 292      -3.493   1.411 -19.755  1.00 10.00      A   
ATOM   2744  CB  THR A 292      -4.292   0.268 -19.100  1.00 10.00      A   
ATOM   2745  OG1 THR A 292      -3.987  -0.962 -19.772  1.00 10.00      A   
ATOM   2746  HG1 THR A 292      -4.109  -0.848 -20.721  1.00 10.00      A   
ATOM   2747  CG2 THR A 292      -5.784   0.528 -19.202  1.00 10.00      A   
ATOM   2748  C   THR A 292      -3.049   2.401 -18.677  1.00 10.00      A   
ATOM   2749  O   THR A 292      -3.684   3.438 -18.474  1.00 10.00      A   
ATOM   2750  N   THR A 293      -1.958   2.083 -17.989  1.00 10.00      A   
ATOM   2751  HN  THR A 293      -1.484   1.247 -18.197  1.00 10.00      A   
ATOM   2752  CA  THR A 293      -1.445   2.946 -16.934  1.00 10.00      A   
ATOM   2753  CB  THR A 293      -1.602   2.293 -15.544  1.00 10.00      A   
ATOM   2754  OG1 THR A 293      -2.971   1.917 -15.340  1.00 10.00      A   
ATOM   2755  HG1 THR A 293      -3.111   1.022 -15.673  1.00 10.00      A   
ATOM   2756  CG2 THR A 293      -1.184   3.257 -14.444  1.00 10.00      A   
ATOM   2757  C   THR A 293       0.024   3.288 -17.175  1.00 10.00      A   
ATOM   2758  O   THR A 293       0.890   2.409 -17.159  1.00 10.00      A   
ATOM   2759  N   LEU A 294       0.297   4.565 -17.402  1.00 10.00      A   
ATOM   2760  HN  LEU A 294      -0.434   5.219 -17.396  1.00 10.00      A   
ATOM   2761  CA  LEU A 294       1.656   5.026 -17.655  1.00 10.00      A   
ATOM   2762  CB  LEU A 294       1.740   5.712 -19.023  1.00 10.00      A   
ATOM   2763  CG  LEU A 294       3.122   6.208 -19.459  1.00 10.00      A   
ATOM   2764  CD1 LEU A 294       4.103   5.052 -19.564  1.00 10.00      A   
ATOM   2765  CD2 LEU A 294       3.032   6.955 -20.780  1.00 10.00      A   
ATOM   2766  C   LEU A 294       2.124   5.975 -16.554  1.00 10.00      A   
ATOM   2767  O   LEU A 294       1.463   6.970 -16.255  1.00 10.00      A   
ATOM   2768  N   ASN A 295       3.260   5.659 -15.950  1.00 10.00      A   
ATOM   2769  HN  ASN A 295       3.740   4.846 -16.226  1.00 10.00      A   
ATOM   2770  CA  ASN A 295       3.819   6.480 -14.884  1.00 10.00      A   
ATOM   2771  CB  ASN A 295       3.933   5.667 -13.592  1.00 10.00      A   
ATOM   2772  CG  ASN A 295       4.130   6.523 -12.354  1.00 10.00      A   
ATOM   2773  OD1 ASN A 295       4.690   7.621 -12.410  1.00 10.00      A   
ATOM   2774  ND2 ASN A 295       3.669   6.020 -11.220  1.00 10.00      A   
ATOM   2775 HD21 ASN A 295       3.234   5.139 -11.247  1.00 10.00      A   
ATOM   2776 HD22 ASN A 295       3.775   6.547 -10.400  1.00 10.00      A   
ATOM   2777  C   ASN A 295       5.187   7.018 -15.288  1.00 10.00      A   
ATOM   2778  O   ASN A 295       6.199   6.327 -15.169  1.00 10.00      A   
ATOM   2779  N   LEU A 296       5.206   8.253 -15.764  1.00 10.00      A   
ATOM   2780  HN  LEU A 296       4.359   8.756 -15.813  1.00 10.00      A   
ATOM   2781  CA  LEU A 296       6.435   8.905 -16.198  1.00 10.00      A   
ATOM   2782  CB  LEU A 296       6.289   9.418 -17.635  1.00 10.00      A   
ATOM   2783  CG  LEU A 296       6.256   8.359 -18.738  1.00 10.00      A   
ATOM   2784  CD1 LEU A 296       6.047   9.007 -20.099  1.00 10.00      A   
ATOM   2785  CD2 LEU A 296       7.536   7.540 -18.735  1.00 10.00      A   
ATOM   2786  C   LEU A 296       6.779  10.068 -15.271  1.00 10.00      A   
ATOM   2787  O   LEU A 296       7.351  11.074 -15.697  1.00 10.00      A   
ATOM   2788  N   SER A 297       6.446   9.913 -13.997  1.00 10.00      A   
ATOM   2789  HN  SER A 297       5.995   9.090 -13.718  1.00 10.00      A   
ATOM   2790  CA  SER A 297       6.710  10.947 -13.002  1.00 10.00      A   
ATOM   2791  CB  SER A 297       5.870  10.702 -11.748  1.00 10.00      A   
ATOM   2792  OG  SER A 297       4.526  10.413 -12.093  1.00 10.00      A   
ATOM   2793  HG  SER A 297       4.387   9.455 -12.069  1.00 10.00      A   
ATOM   2794  C   SER A 297       8.196  11.049 -12.642  1.00 10.00      A   
ATOM   2795  O   SER A 297       8.588  11.878 -11.819  1.00 10.00      A   
ATOM   2796  N   TYR A 298       9.014  10.199 -13.250  1.00 10.00      A   
ATOM   2797  HN  TYR A 298       8.641   9.549 -13.880  1.00 10.00      A   
ATOM   2798  CA  TYR A 298      10.451  10.207 -12.996  1.00 10.00      A   
ATOM   2799  CB  TYR A 298      10.907   8.867 -12.415  1.00 10.00      A   
ATOM   2800  CG  TYR A 298      10.447   8.588 -11.003  1.00 10.00      A   
ATOM   2801  CD1 TYR A 298       9.634   7.500 -10.728  1.00 10.00      A   
ATOM   2802  CD2 TYR A 298      10.842   9.397  -9.944  1.00 10.00      A   
ATOM   2803  CE1 TYR A 298       9.226   7.219  -9.439  1.00 10.00      A   
ATOM   2804  CE2 TYR A 298      10.435   9.128  -8.650  1.00 10.00      A   
ATOM   2805  CZ  TYR A 298       9.629   8.034  -8.404  1.00 10.00      A   
ATOM   2806  OH  TYR A 298       9.234   7.748  -7.116  1.00 10.00      A   
ATOM   2807  HH  TYR A 298       8.717   8.483  -6.765  1.00 10.00      A   
ATOM   2808  C   TYR A 298      11.229  10.485 -14.277  1.00 10.00      A   
ATOM   2809  O   TYR A 298      12.459  10.560 -14.264  1.00 10.00      A   
ATOM   2810  N   ALA A 299      10.507  10.645 -15.380  1.00 10.00      A   
ATOM   2811  HN  ALA A 299       9.534  10.604 -15.322  1.00 10.00      A   
ATOM   2812  CA  ALA A 299      11.128  10.891 -16.674  1.00 10.00      A   
ATOM   2813  CB  ALA A 299      10.295  10.273 -17.791  1.00 10.00      A   
ATOM   2814  C   ALA A 299      11.342  12.375 -16.930  1.00 10.00      A   
ATOM   2815  O   ALA A 299      10.418  13.092 -17.313  1.00 10.00      A   
ATOM   2816  N   THR A 300      12.563  12.831 -16.701  1.00 10.00      A   
ATOM   2817  HN  THR A 300      13.247  12.217 -16.357  1.00 10.00      A   
ATOM   2818  CA  THR A 300      12.915  14.224 -16.924  1.00 10.00      A   
ATOM   2819  CB  THR A 300      14.143  14.626 -16.086  1.00 10.00      A   
ATOM   2820  OG1 THR A 300      14.636  13.475 -15.377  1.00 10.00      A   
ATOM   2821  HG1 THR A 300      15.297  13.024 -15.919  1.00 10.00      A   
ATOM   2822  CG2 THR A 300      13.768  15.704 -15.084  1.00 10.00      A   
ATOM   2823  C   THR A 300      13.192  14.477 -18.408  1.00 10.00      A   
ATOM   2824  O   THR A 300      14.340  14.653 -18.825  1.00 10.00      A   
ATOM   2825  N   VAL A 301      12.132  14.459 -19.203  1.00 10.00      A   
ATOM   2826  HN  VAL A 301      11.248  14.291 -18.811  1.00 10.00      A   
ATOM   2827  CA  VAL A 301      12.236  14.688 -20.636  1.00 10.00      A   
ATOM   2828  CB  VAL A 301      11.671  13.502 -21.447  1.00 10.00      A   
ATOM   2829  CG1 VAL A 301      12.570  12.284 -21.288  1.00 10.00      A   
ATOM   2830  CG2 VAL A 301      10.246  13.177 -21.020  1.00 10.00      A   
ATOM   2831  C   VAL A 301      11.500  15.964 -21.022  1.00 10.00      A   
ATOM   2832  O   VAL A 301      10.907  16.624 -20.169  1.00 10.00      A   
ATOM   2833  N   GLN A 302      11.530  16.311 -22.302  1.00 10.00      A   
ATOM   2834  HN  GLN A 302      12.004  15.740 -22.951  1.00 10.00      A   
ATOM   2835  CA  GLN A 302      10.861  17.514 -22.770  1.00 10.00      A   
ATOM   2836  CB  GLN A 302      11.612  18.132 -23.954  1.00 10.00      A   
ATOM   2837  CG  GLN A 302      13.063  18.475 -23.653  1.00 10.00      A   
ATOM   2838  CD  GLN A 302      13.207  19.432 -22.483  1.00 10.00      A   
ATOM   2839  OE1 GLN A 302      12.349  20.287 -22.253  1.00 10.00      A   
ATOM   2840  NE2 GLN A 302      14.289  19.293 -21.736  1.00 10.00      A   
ATOM   2841 HE21 GLN A 302      14.930  18.587 -21.979  1.00 10.00      A   
ATOM   2842 HE22 GLN A 302      14.411  19.900 -20.976  1.00 10.00      A   
ATOM   2843  C   GLN A 302       9.403  17.232 -23.133  1.00 10.00      A   
ATOM   2844  O   GLN A 302       8.975  16.075 -23.177  1.00 10.00      A   
ATOM   2845  N   SER A 303       8.650  18.295 -23.391  1.00 10.00      A   
ATOM   2846  HN  SER A 303       9.056  19.187 -23.340  1.00 10.00      A   
ATOM   2847  CA  SER A 303       7.241  18.183 -23.746  1.00 10.00      A   
ATOM   2848  CB  SER A 303       6.646  19.581 -23.962  1.00 10.00      A   
ATOM   2849  OG  SER A 303       5.287  19.518 -24.367  1.00 10.00      A   
ATOM   2850  HG  SER A 303       4.728  19.395 -23.587  1.00 10.00      A   
ATOM   2851  C   SER A 303       7.057  17.318 -24.992  1.00 10.00      A   
ATOM   2852  O   SER A 303       6.258  16.380 -24.995  1.00 10.00      A   
ATOM   2853  N   TYR A 304       7.826  17.618 -26.034  1.00 10.00      A   
ATOM   2854  HN  TYR A 304       8.464  18.364 -25.959  1.00 10.00      A   
ATOM   2855  CA  TYR A 304       7.744  16.878 -27.287  1.00 10.00      A   
ATOM   2856  CB  TYR A 304       8.664  17.502 -28.339  1.00 10.00      A   
ATOM   2857  CG  TYR A 304       8.272  17.184 -29.764  1.00 10.00      A   
ATOM   2858  CD1 TYR A 304       7.072  17.646 -30.297  1.00 10.00      A   
ATOM   2859  CD2 TYR A 304       9.097  16.422 -30.576  1.00 10.00      A   
ATOM   2860  CE1 TYR A 304       6.709  17.355 -31.597  1.00 10.00      A   
ATOM   2861  CE2 TYR A 304       8.743  16.127 -31.877  1.00 10.00      A   
ATOM   2862  CZ  TYR A 304       7.549  16.594 -32.383  1.00 10.00      A   
ATOM   2863  OH  TYR A 304       7.196  16.298 -33.680  1.00 10.00      A   
ATOM   2864  HH  TYR A 304       7.518  15.415 -33.906  1.00 10.00      A   
ATOM   2865  C   TYR A 304       8.062  15.395 -27.087  1.00 10.00      A   
ATOM   2866  O   TYR A 304       7.468  14.536 -27.741  1.00 10.00      A   
ATOM   2867  N   ASP A 305       8.976  15.100 -26.166  1.00 10.00      A   
ATOM   2868  HN  ASP A 305       9.396  15.826 -25.661  1.00 10.00      A   
ATOM   2869  CA  ASP A 305       9.365  13.722 -25.879  1.00 10.00      A   
ATOM   2870  CB  ASP A 305      10.510  13.669 -24.863  1.00 10.00      A   
ATOM   2871  CG  ASP A 305      11.844  14.111 -25.429  1.00 10.00      A   
ATOM   2872  OD1 ASP A 305      12.197  13.679 -26.550  1.00 10.00      A   
ATOM   2873  OD2 ASP A 305      12.544  14.891 -24.753  1.00 10.00      A   
ATOM   2874  C   ASP A 305       8.175  12.938 -25.344  1.00 10.00      A   
ATOM   2875  O   ASP A 305       7.976  11.771 -25.681  1.00 10.00      A   
ATOM   2876  N   LEU A 306       7.387  13.590 -24.505  1.00 10.00      A   
ATOM   2877  HN  LEU A 306       7.604  14.516 -24.267  1.00 10.00      A   
ATOM   2878  CA  LEU A 306       6.210  12.969 -23.924  1.00 10.00      A   
ATOM   2879  CB  LEU A 306       5.702  13.800 -22.741  1.00 10.00      A   
ATOM   2880  CG  LEU A 306       6.631  13.880 -21.526  1.00 10.00      A   
ATOM   2881  CD1 LEU A 306       6.450  15.203 -20.800  1.00 10.00      A   
ATOM   2882  CD2 LEU A 306       6.369  12.720 -20.581  1.00 10.00      A   
ATOM   2883  C   LEU A 306       5.118  12.820 -24.977  1.00 10.00      A   
ATOM   2884  O   LEU A 306       4.500  11.762 -25.099  1.00 10.00      A   
ATOM   2885  N   VAL A 307       4.911  13.880 -25.752  1.00 10.00      A   
ATOM   2886  HN  VAL A 307       5.460  14.686 -25.612  1.00 10.00      A   
ATOM   2887  CA  VAL A 307       3.895  13.895 -26.802  1.00 10.00      A   
ATOM   2888  CB  VAL A 307       3.920  15.224 -27.594  1.00 10.00      A   
ATOM   2889  CG1 VAL A 307       2.942  15.193 -28.764  1.00 10.00      A   
ATOM   2890  CG2 VAL A 307       3.601  16.390 -26.675  1.00 10.00      A   
ATOM   2891  C   VAL A 307       4.061  12.719 -27.765  1.00 10.00      A   
ATOM   2892  O   VAL A 307       3.090  12.041 -28.096  1.00 10.00      A   
ATOM   2893  N   LYS A 308       5.299  12.469 -28.186  1.00 10.00      A   
ATOM   2894  HN  LYS A 308       6.036  13.031 -27.858  1.00 10.00      A   
ATOM   2895  CA  LYS A 308       5.598  11.386 -29.124  1.00 10.00      A   
ATOM   2896  CB  LYS A 308       7.098  11.333 -29.430  1.00 10.00      A   
ATOM   2897  CG  LYS A 308       7.608  12.513 -30.247  1.00 10.00      A   
ATOM   2898  CD  LYS A 308       9.106  12.417 -30.500  1.00 10.00      A   
ATOM   2899  CE  LYS A 308       9.902  12.645 -29.225  1.00 10.00      A   
ATOM   2900  NZ  LYS A 308      11.358  12.423 -29.423  1.00 10.00      A   
ATOM   2901  HZ1 LYS A 308      11.849  12.439 -28.507  1.00 10.00      A   
ATOM   2902  HZ2 LYS A 308      11.758  13.166 -30.029  1.00 10.00      A   
ATOM   2903  HZ3 LYS A 308      11.520  11.499 -29.871  1.00 10.00      A   
ATOM   2904  C   LYS A 308       5.113  10.026 -28.623  1.00 10.00      A   
ATOM   2905  O   LYS A 308       4.621   9.212 -29.406  1.00 10.00      A   
ATOM   2906  N   LEU A 309       5.247   9.788 -27.320  1.00 10.00      A   
ATOM   2907  HN  LEU A 309       5.633  10.484 -26.741  1.00 10.00      A   
ATOM   2908  CA  LEU A 309       4.827   8.519 -26.730  1.00 10.00      A   
ATOM   2909  CB  LEU A 309       5.628   8.225 -25.458  1.00 10.00      A   
ATOM   2910  CG  LEU A 309       7.113   7.917 -25.652  1.00 10.00      A   
ATOM   2911  CD1 LEU A 309       7.820   7.855 -24.312  1.00 10.00      A   
ATOM   2912  CD2 LEU A 309       7.299   6.613 -26.412  1.00 10.00      A   
ATOM   2913  C   LEU A 309       3.333   8.518 -26.417  1.00 10.00      A   
ATOM   2914  O   LEU A 309       2.633   7.537 -26.669  1.00 10.00      A   
ATOM   2915  N   LEU A 310       2.850   9.641 -25.898  1.00 10.00      A   
ATOM   2916  HN  LEU A 310       3.461  10.402 -25.763  1.00 10.00      A   
ATOM   2917  CA  LEU A 310       1.443   9.782 -25.524  1.00 10.00      A   
ATOM   2918  CB  LEU A 310       1.209  11.087 -24.770  1.00 10.00      A   
ATOM   2919  CG  LEU A 310       1.916  11.210 -23.419  1.00 10.00      A   
ATOM   2920  CD1 LEU A 310       1.607  12.551 -22.778  1.00 10.00      A   
ATOM   2921  CD2 LEU A 310       1.526  10.066 -22.494  1.00 10.00      A   
ATOM   2922  C   LEU A 310       0.503   9.660 -26.721  1.00 10.00      A   
ATOM   2923  O   LEU A 310      -0.594   9.120 -26.598  1.00 10.00      A   
ATOM   2924  N   CYS A 311       0.949  10.123 -27.882  1.00 10.00      A   
ATOM   2925  HN  CYS A 311       1.839  10.535 -27.925  1.00 10.00      A   
ATOM   2926  CA  CYS A 311       0.140  10.045 -29.097  1.00 10.00      A   
ATOM   2927  CB  CYS A 311       0.713  10.939 -30.192  1.00 10.00      A   
ATOM   2928  SG  CYS A 311       0.749  12.688 -29.752  1.00 10.00      A   
ATOM   2929  HG  CYS A 311       1.657  12.842 -28.797  1.00 10.00      A   
ATOM   2930  C   CYS A 311       0.016   8.604 -29.588  1.00 10.00      A   
ATOM   2931  O   CYS A 311      -0.716   8.312 -30.533  1.00 10.00      A   
ATOM   2932  N   GLN A 312       0.739   7.704 -28.936  1.00 10.00      A   
ATOM   2933  HN  GLN A 312       1.318   7.998 -28.198  1.00 10.00      A   
ATOM   2934  CA  GLN A 312       0.703   6.298 -29.283  1.00 10.00      A   
ATOM   2935  CB  GLN A 312       2.117   5.765 -29.516  1.00 10.00      A   
ATOM   2936  CG  GLN A 312       2.869   6.527 -30.592  1.00 10.00      A   
ATOM   2937  CD  GLN A 312       3.496   5.629 -31.642  1.00 10.00      A   
ATOM   2938  OE1 GLN A 312       4.495   5.990 -32.263  1.00 10.00      A   
ATOM   2939  NE2 GLN A 312       2.923   4.455 -31.849  1.00 10.00      A   
ATOM   2940 HE21 GLN A 312       2.127   4.222 -31.320  1.00 10.00      A   
ATOM   2941 HE22 GLN A 312       3.317   3.863 -32.529  1.00 10.00      A   
ATOM   2942  C   GLN A 312      -0.007   5.501 -28.196  1.00 10.00      A   
ATOM   2943  O   GLN A 312       0.011   4.271 -28.207  1.00 10.00      A   
ATOM   2944  N   CYS A 313      -0.638   6.214 -27.264  1.00 10.00      A   
ATOM   2945  HN  CYS A 313      -0.621   7.195 -27.314  1.00 10.00      A   
ATOM   2946  CA  CYS A 313      -1.365   5.580 -26.171  1.00 10.00      A   
ATOM   2947  CB  CYS A 313      -0.876   6.115 -24.820  1.00 10.00      A   
ATOM   2948  SG  CYS A 313       0.913   6.036 -24.562  1.00 10.00      A   
ATOM   2949  HG  CYS A 313       1.508   6.552 -25.633  1.00 10.00      A   
ATOM   2950  C   CYS A 313      -2.868   5.830 -26.313  1.00 10.00      A   
ATOM   2951  O   CYS A 313      -3.405   6.787 -25.750  1.00 10.00      A   
ATOM   2952  N   PRO A 314      -3.574   4.980 -27.075  1.00 10.00      A   
ATOM   2953  CA  PRO A 314      -5.009   5.125 -27.294  1.00 10.00      A   
ATOM   2954  CB  PRO A 314      -5.196   4.456 -28.654  1.00 10.00      A   
ATOM   2955  CG  PRO A 314      -4.164   3.376 -28.692  1.00 10.00      A   
ATOM   2956  CD  PRO A 314      -3.031   3.813 -27.796  1.00 10.00      A   
ATOM   2957  C   PRO A 314      -5.839   4.408 -26.227  1.00 10.00      A   
ATOM   2958  O   PRO A 314      -7.028   4.684 -26.062  1.00 10.00      A   
ATOM   2959  N   LYS A 315      -5.205   3.502 -25.490  1.00 10.00      A   
ATOM   2960  HN  LYS A 315      -4.249   3.344 -25.646  1.00 10.00      A   
ATOM   2961  CA  LYS A 315      -5.892   2.742 -24.453  1.00 10.00      A   
ATOM   2962  CB  LYS A 315      -5.581   1.247 -24.587  1.00 10.00      A   
ATOM   2963  CG  LYS A 315      -6.368   0.544 -25.682  1.00 10.00      A   
ATOM   2964  CD  LYS A 315      -5.992  -0.928 -25.772  1.00 10.00      A   
ATOM   2965  CE  LYS A 315      -7.061  -1.739 -26.490  1.00 10.00      A   
ATOM   2966  NZ  LYS A 315      -7.281  -1.264 -27.881  1.00 10.00      A   
ATOM   2967  HZ1 LYS A 315      -8.011  -1.840 -28.343  1.00 10.00      A   
ATOM   2968  HZ2 LYS A 315      -6.402  -1.340 -28.428  1.00 10.00      A   
ATOM   2969  HZ3 LYS A 315      -7.589  -0.270 -27.877  1.00 10.00      A   
ATOM   2970  C   LYS A 315      -5.516   3.228 -23.063  1.00 10.00      A   
ATOM   2971  O   LYS A 315      -5.882   2.614 -22.065  1.00 10.00      A   
ATOM   2972  N   LEU A 316      -4.807   4.347 -23.002  1.00 10.00      A   
ATOM   2973  HN  LEU A 316      -4.570   4.808 -23.834  1.00 10.00      A   
ATOM   2974  CA  LEU A 316      -4.372   4.909 -21.728  1.00 10.00      A   
ATOM   2975  CB  LEU A 316      -3.375   6.047 -21.962  1.00 10.00      A   
ATOM   2976  CG  LEU A 316      -2.255   6.188 -20.929  1.00 10.00      A   
ATOM   2977  CD1 LEU A 316      -1.375   4.947 -20.923  1.00 10.00      A   
ATOM   2978  CD2 LEU A 316      -1.425   7.431 -21.205  1.00 10.00      A   
ATOM   2979  C   LEU A 316      -5.555   5.412 -20.903  1.00 10.00      A   
ATOM   2980  O   LEU A 316      -6.388   6.171 -21.401  1.00 10.00      A   
ATOM   2981  N   GLN A 317      -5.618   4.979 -19.649  1.00 10.00      A   
ATOM   2982  HN  GLN A 317      -4.921   4.368 -19.323  1.00 10.00      A   
ATOM   2983  CA  GLN A 317      -6.687   5.378 -18.739  1.00 10.00      A   
ATOM   2984  CB  GLN A 317      -7.356   4.156 -18.104  1.00 10.00      A   
ATOM   2985  CG  GLN A 317      -8.163   3.308 -19.063  1.00 10.00      A   
ATOM   2986  CD  GLN A 317      -9.106   2.363 -18.346  1.00 10.00      A   
ATOM   2987  OE1 GLN A 317      -8.853   1.939 -17.215  1.00 10.00      A   
ATOM   2988  NE2 GLN A 317     -10.196   2.020 -19.006  1.00 10.00      A   
ATOM   2989 HE21 GLN A 317     -10.324   2.392 -19.915  1.00 10.00      A   
ATOM   2990 HE22 GLN A 317     -10.838   1.420 -18.570  1.00 10.00      A   
ATOM   2991  C   GLN A 317      -6.146   6.277 -17.639  1.00 10.00      A   
ATOM   2992  O   GLN A 317      -6.747   7.294 -17.301  1.00 10.00      A   
ATOM   2993  N   ARG A 318      -5.010   5.897 -17.075  1.00 10.00      A   
ATOM   2994  HN  ARG A 318      -4.563   5.081 -17.392  1.00 10.00      A   
ATOM   2995  CA  ARG A 318      -4.398   6.678 -16.008  1.00 10.00      A   
ATOM   2996  CB  ARG A 318      -4.299   5.861 -14.716  1.00 10.00      A   
ATOM   2997  CG  ARG A 318      -3.787   6.662 -13.525  1.00 10.00      A   
ATOM   2998  CD  ARG A 318      -3.212   5.764 -12.445  1.00 10.00      A   
ATOM   2999  NE  ARG A 318      -4.234   4.954 -11.792  1.00 10.00      A   
ATOM   3000  HE  ARG A 318      -5.174   5.238 -11.900  1.00 10.00      A   
ATOM   3001  CZ  ARG A 318      -3.972   3.885 -11.048  1.00 10.00      A   
ATOM   3002  NH1 ARG A 318      -2.720   3.491 -10.853  1.00 10.00      A   
ATOM   3003 HH11 ARG A 318      -2.523   2.649 -10.269  1.00 10.00      A   
ATOM   3004 HH12 ARG A 318      -1.926   4.023 -11.271  1.00 10.00      A   
ATOM   3005  NH2 ARG A 318      -4.969   3.207 -10.495  1.00 10.00      A   
ATOM   3006 HH21 ARG A 318      -5.958   3.516 -10.637  1.00 10.00      A   
ATOM   3007 HH22 ARG A 318      -4.771   2.365  -9.914  1.00 10.00      A   
ATOM   3008  C   ARG A 318      -3.018   7.154 -16.432  1.00 10.00      A   
ATOM   3009  O   ARG A 318      -2.189   6.357 -16.883  1.00 10.00      A   
ATOM   3010  N   LEU A 319      -2.771   8.448 -16.303  1.00 10.00      A   
ATOM   3011  HN  LEU A 319      -3.467   9.045 -15.941  1.00 10.00      A   
ATOM   3012  CA  LEU A 319      -1.485   9.004 -16.688  1.00 10.00      A   
ATOM   3013  CB  LEU A 319      -1.612   9.872 -17.941  1.00 10.00      A   
ATOM   3014  CG  LEU A 319      -0.312  10.494 -18.456  1.00 10.00      A   
ATOM   3015  CD1 LEU A 319       0.677   9.416 -18.869  1.00 10.00      A   
ATOM   3016  CD2 LEU A 319      -0.585  11.446 -19.608  1.00 10.00      A   
ATOM   3017  C   LEU A 319      -0.839   9.799 -15.561  1.00 10.00      A   
ATOM   3018  O   LEU A 319      -1.443  10.717 -15.000  1.00 10.00      A   
ATOM   3019  N   TRP A 320       0.379   9.410 -15.227  1.00 10.00      A   
ATOM   3020  HN  TRP A 320       0.770   8.633 -15.685  1.00 10.00      A   
ATOM   3021  CA  TRP A 320       1.165  10.080 -14.208  1.00 10.00      A   
ATOM   3022  CB  TRP A 320       1.668   9.057 -13.184  1.00 10.00      A   
ATOM   3023  CG  TRP A 320       0.704   8.729 -12.084  1.00 10.00      A   
ATOM   3024  CD1 TRP A 320      -0.592   8.320 -12.212  1.00 10.00      A   
ATOM   3025  CD2 TRP A 320       0.976   8.758 -10.678  1.00 10.00      A   
ATOM   3026  NE1 TRP A 320      -1.148   8.107 -10.973  1.00 10.00      A   
ATOM   3027  HE1 TRP A 320      -2.070   7.812 -10.797  1.00 10.00      A   
ATOM   3028  CE2 TRP A 320      -0.202   8.368 -10.014  1.00 10.00      A   
ATOM   3029  CE3 TRP A 320       2.103   9.082  -9.916  1.00 10.00      A   
ATOM   3030  CZ2 TRP A 320      -0.283   8.288  -8.626  1.00 10.00      A   
ATOM   3031  CZ3 TRP A 320       2.020   9.002  -8.540  1.00 10.00      A   
ATOM   3032  CH2 TRP A 320       0.835   8.609  -7.908  1.00 10.00      A   
ATOM   3033  C   TRP A 320       2.363  10.719 -14.898  1.00 10.00      A   
ATOM   3034  O   TRP A 320       3.262  10.015 -15.350  1.00 10.00      A   
ATOM   3035  N   VAL A 321       2.367  12.038 -15.015  1.00 10.00      A   
ATOM   3036  HN  VAL A 321       1.622  12.561 -14.644  1.00 10.00      A   
ATOM   3037  CA  VAL A 321       3.465  12.726 -15.679  1.00 10.00      A   
ATOM   3038  CB  VAL A 321       3.080  13.176 -17.108  1.00 10.00      A   
ATOM   3039  CG1 VAL A 321       3.176  12.011 -18.081  1.00 10.00      A   
ATOM   3040  CG2 VAL A 321       1.687  13.794 -17.138  1.00 10.00      A   
ATOM   3041  C   VAL A 321       3.964  13.930 -14.888  1.00 10.00      A   
ATOM   3042  O   VAL A 321       3.436  14.262 -13.821  1.00 10.00      A   
ATOM   3043  N   LEU A 322       4.995  14.566 -15.425  1.00 10.00      A   
ATOM   3044  HN  LEU A 322       5.368  14.232 -16.264  1.00 10.00      A   
ATOM   3045  CA  LEU A 322       5.583  15.748 -14.821  1.00 10.00      A   
ATOM   3046  CB  LEU A 322       7.104  15.738 -14.993  1.00 10.00      A   
ATOM   3047  CG  LEU A 322       7.895  14.836 -14.047  1.00 10.00      A   
ATOM   3048  CD1 LEU A 322       9.350  14.751 -14.485  1.00 10.00      A   
ATOM   3049  CD2 LEU A 322       7.801  15.356 -12.622  1.00 10.00      A   
ATOM   3050  C   LEU A 322       5.020  16.991 -15.486  1.00 10.00      A   
ATOM   3051  O   LEU A 322       4.358  16.903 -16.521  1.00 10.00      A   
ATOM   3052  N   ASP A 323       5.309  18.146 -14.907  1.00 10.00      A   
ATOM   3053  HN  ASP A 323       5.854  18.145 -14.090  1.00 10.00      A   
ATOM   3054  CA  ASP A 323       4.839  19.422 -15.439  1.00 10.00      A   
ATOM   3055  CB  ASP A 323       4.998  20.564 -14.418  1.00 10.00      A   
ATOM   3056  CG  ASP A 323       6.426  20.803 -13.961  1.00 10.00      A   
ATOM   3057  OD1 ASP A 323       7.282  19.918 -14.157  1.00 10.00      A   
ATOM   3058  OD2 ASP A 323       6.695  21.874 -13.372  1.00 10.00      A   
ATOM   3059  C   ASP A 323       5.511  19.749 -16.772  1.00 10.00      A   
ATOM   3060  O   ASP A 323       5.076  20.642 -17.497  1.00 10.00      A   
ATOM   3061  N   TYR A 324       6.550  18.982 -17.099  1.00 10.00      A   
ATOM   3062  HN  TYR A 324       6.831  18.285 -16.475  1.00 10.00      A   
ATOM   3063  CA  TYR A 324       7.293  19.148 -18.347  1.00 10.00      A   
ATOM   3064  CB  TYR A 324       8.486  18.189 -18.383  1.00 10.00      A   
ATOM   3065  CG  TYR A 324       9.802  18.818 -17.982  1.00 10.00      A   
ATOM   3066  CD1 TYR A 324      10.311  18.660 -16.700  1.00 10.00      A   
ATOM   3067  CD2 TYR A 324      10.540  19.564 -18.891  1.00 10.00      A   
ATOM   3068  CE1 TYR A 324      11.517  19.229 -16.335  1.00 10.00      A   
ATOM   3069  CE2 TYR A 324      11.746  20.138 -18.535  1.00 10.00      A   
ATOM   3070  CZ  TYR A 324      12.232  19.968 -17.254  1.00 10.00      A   
ATOM   3071  OH  TYR A 324      13.436  20.534 -16.893  1.00 10.00      A   
ATOM   3072  HH  TYR A 324      13.892  19.945 -16.278  1.00 10.00      A   
ATOM   3073  C   TYR A 324       6.399  18.897 -19.562  1.00 10.00      A   
ATOM   3074  O   TYR A 324       6.749  19.261 -20.686  1.00 10.00      A   
ATOM   3075  N   ILE A 325       5.243  18.272 -19.322  1.00 10.00      A   
ATOM   3076  HN  ILE A 325       5.029  18.009 -18.402  1.00 10.00      A   
ATOM   3077  CA  ILE A 325       4.289  17.978 -20.383  1.00 10.00      A   
ATOM   3078  CB  ILE A 325       3.077  17.165 -19.859  1.00 10.00      A   
ATOM   3079  CG1 ILE A 325       2.139  16.777 -21.004  1.00 10.00      A   
ATOM   3080  CG2 ILE A 325       2.320  17.921 -18.771  1.00 10.00      A   
ATOM   3081  CD1 ILE A 325       2.762  15.848 -22.022  1.00 10.00      A   
ATOM   3082  C   ILE A 325       3.818  19.266 -21.053  1.00 10.00      A   
ATOM   3083  O   ILE A 325       3.575  19.302 -22.263  1.00 10.00      A   
ATOM   3084  N   GLU A 326       3.713  20.324 -20.250  1.00 10.00      A   
ATOM   3085  HN  GLU A 326       3.924  20.214 -19.295  1.00 10.00      A   
ATOM   3086  CA  GLU A 326       3.301  21.642 -20.729  1.00 10.00      A   
ATOM   3087  CB  GLU A 326       4.297  22.191 -21.749  1.00 10.00      A   
ATOM   3088  CG  GLU A 326       5.694  22.403 -21.196  1.00 10.00      A   
ATOM   3089  CD  GLU A 326       6.551  23.261 -22.098  1.00 10.00      A   
ATOM   3090  OE1 GLU A 326       6.195  23.435 -23.280  1.00 10.00      A   
ATOM   3091  OE2 GLU A 326       7.585  23.769 -21.622  1.00 10.00      A   
ATOM   3092  C   GLU A 326       1.878  21.674 -21.287  1.00 10.00      A   
ATOM   3093  O   GLU A 326       1.168  20.665 -21.308  1.00 10.00      A   
ATOM   3094  N   ASP A 327       1.474  22.859 -21.733  1.00 10.00      A   
ATOM   3095  HN  ASP A 327       2.094  23.620 -21.676  1.00 10.00      A   
ATOM   3096  CA  ASP A 327       0.145  23.074 -22.294  1.00 10.00      A   
ATOM   3097  CB  ASP A 327      -0.055  24.564 -22.588  1.00 10.00      A   
ATOM   3098  CG  ASP A 327      -1.001  25.235 -21.617  1.00 10.00      A   
ATOM   3099  OD1 ASP A 327      -2.109  25.628 -22.035  1.00 10.00      A   
ATOM   3100  OD2 ASP A 327      -0.633  25.390 -20.435  1.00 10.00      A   
ATOM   3101  C   ASP A 327      -0.048  22.284 -23.578  1.00 10.00      A   
ATOM   3102  O   ASP A 327      -1.044  21.578 -23.749  1.00 10.00      A   
ATOM   3103  N   ALA A 328       0.922  22.399 -24.471  1.00 10.00      A   
ATOM   3104  HN  ALA A 328       1.704  22.954 -24.256  1.00 10.00      A   
ATOM   3105  CA  ALA A 328       0.867  21.725 -25.760  1.00 10.00      A   
ATOM   3106  CB  ALA A 328       2.065  22.110 -26.607  1.00 10.00      A   
ATOM   3107  C   ALA A 328       0.756  20.209 -25.611  1.00 10.00      A   
ATOM   3108  O   ALA A 328      -0.009  19.562 -26.327  1.00 10.00      A   
ATOM   3109  N   GLY A 329       1.500  19.644 -24.666  1.00 10.00      A   
ATOM   3110  HN  GLY A 329       2.077  20.206 -24.108  1.00 10.00      A   
ATOM   3111  CA  GLY A 329       1.464  18.208 -24.451  1.00 10.00      A   
ATOM   3112  C   GLY A 329       0.102  17.725 -23.996  1.00 10.00      A   
ATOM   3113  O   GLY A 329      -0.383  16.684 -24.449  1.00 10.00      A   
ATOM   3114  N   LEU A 330      -0.521  18.490 -23.110  1.00 10.00      A   
ATOM   3115  HN  LEU A 330      -0.085  19.315 -22.801  1.00 10.00      A   
ATOM   3116  CA  LEU A 330      -1.834  18.143 -22.585  1.00 10.00      A   
ATOM   3117  CB  LEU A 330      -2.158  19.003 -21.362  1.00 10.00      A   
ATOM   3118  CG  LEU A 330      -1.300  18.759 -20.116  1.00 10.00      A   
ATOM   3119  CD1 LEU A 330      -1.563  19.827 -19.070  1.00 10.00      A   
ATOM   3120  CD2 LEU A 330      -1.557  17.373 -19.541  1.00 10.00      A   
ATOM   3121  C   LEU A 330      -2.909  18.316 -23.650  1.00 10.00      A   
ATOM   3122  O   LEU A 330      -3.877  17.554 -23.705  1.00 10.00      A   
ATOM   3123  N   GLU A 331      -2.726  19.316 -24.502  1.00 10.00      A   
ATOM   3124  HN  GLU A 331      -1.932  19.889 -24.402  1.00 10.00      A   
ATOM   3125  CA  GLU A 331      -3.674  19.597 -25.572  1.00 10.00      A   
ATOM   3126  CB  GLU A 331      -3.280  20.867 -26.324  1.00 10.00      A   
ATOM   3127  CG  GLU A 331      -4.226  21.234 -27.455  1.00 10.00      A   
ATOM   3128  CD  GLU A 331      -3.987  22.631 -27.975  1.00 10.00      A   
ATOM   3129  OE1 GLU A 331      -2.969  22.845 -28.669  1.00 10.00      A   
ATOM   3130  OE2 GLU A 331      -4.814  23.521 -27.691  1.00 10.00      A   
ATOM   3131  C   GLU A 331      -3.790  18.420 -26.539  1.00 10.00      A   
ATOM   3132  O   GLU A 331      -4.892  17.951 -26.835  1.00 10.00      A   
ATOM   3133  N   VAL A 332      -2.650  17.939 -27.017  1.00 10.00      A   
ATOM   3134  HN  VAL A 332      -1.802  18.353 -26.739  1.00 10.00      A   
ATOM   3135  CA  VAL A 332      -2.626  16.815 -27.948  1.00 10.00      A   
ATOM   3136  CB  VAL A 332      -1.220  16.602 -28.550  1.00 10.00      A   
ATOM   3137  CG1 VAL A 332      -1.237  15.486 -29.584  1.00 10.00      A   
ATOM   3138  CG2 VAL A 332      -0.710  17.891 -29.175  1.00 10.00      A   
ATOM   3139  C   VAL A 332      -3.092  15.535 -27.253  1.00 10.00      A   
ATOM   3140  O   VAL A 332      -3.681  14.650 -27.875  1.00 10.00      A   
ATOM   3141  N   LEU A 333      -2.846  15.460 -25.951  1.00 10.00      A   
ATOM   3142  HN  LEU A 333      -2.389  16.205 -25.510  1.00 10.00      A   
ATOM   3143  CA  LEU A 333      -3.238  14.300 -25.160  1.00 10.00      A   
ATOM   3144  CB  LEU A 333      -2.748  14.454 -23.721  1.00 10.00      A   
ATOM   3145  CG  LEU A 333      -2.997  13.269 -22.792  1.00 10.00      A   
ATOM   3146  CD1 LEU A 333      -2.054  12.126 -23.123  1.00 10.00      A   
ATOM   3147  CD2 LEU A 333      -2.853  13.691 -21.339  1.00 10.00      A   
ATOM   3148  C   LEU A 333      -4.751  14.119 -25.175  1.00 10.00      A   
ATOM   3149  O   LEU A 333      -5.256  13.005 -25.347  1.00 10.00      A   
ATOM   3150  N   ALA A 334      -5.466  15.229 -25.027  1.00 10.00      A   
ATOM   3151  HN  ALA A 334      -4.997  16.084 -24.915  1.00 10.00      A   
ATOM   3152  CA  ALA A 334      -6.925  15.217 -25.017  1.00 10.00      A   
ATOM   3153  CB  ALA A 334      -7.463  16.601 -24.687  1.00 10.00      A   
ATOM   3154  C   ALA A 334      -7.497  14.729 -26.346  1.00 10.00      A   
ATOM   3155  O   ALA A 334      -8.617  14.222 -26.402  1.00 10.00      A   
ATOM   3156  N   SER A 335      -6.721  14.875 -27.409  1.00 10.00      A   
ATOM   3157  HN  SER A 335      -5.840  15.289 -27.307  1.00 10.00      A   
ATOM   3158  CA  SER A 335      -7.150  14.445 -28.727  1.00 10.00      A   
ATOM   3159  CB  SER A 335      -6.686  15.452 -29.780  1.00 10.00      A   
ATOM   3160  OG  SER A 335      -6.978  16.783 -29.370  1.00 10.00      A   
ATOM   3161  HG  SER A 335      -6.185  17.326 -29.461  1.00 10.00      A   
ATOM   3162  C   SER A 335      -6.620  13.049 -29.052  1.00 10.00      A   
ATOM   3163  O   SER A 335      -6.757  12.568 -30.176  1.00 10.00      A   
ATOM   3164  N   THR A 336      -6.015  12.398 -28.062  1.00 10.00      A   
ATOM   3165  HN  THR A 336      -5.926  12.830 -27.185  1.00 10.00      A   
ATOM   3166  CA  THR A 336      -5.468  11.062 -28.257  1.00 10.00      A   
ATOM   3167  CB  THR A 336      -3.931  11.064 -28.147  1.00 10.00      A   
ATOM   3168  OG1 THR A 336      -3.388  12.088 -28.998  1.00 10.00      A   
ATOM   3169  HG1 THR A 336      -3.513  12.953 -28.584  1.00 10.00      A   
ATOM   3170  CG2 THR A 336      -3.367   9.711 -28.563  1.00 10.00      A   
ATOM   3171  C   THR A 336      -6.056  10.048 -27.268  1.00 10.00      A   
ATOM   3172  O   THR A 336      -6.560   8.997 -27.670  1.00 10.00      A   
ATOM   3173  N   CYS A 337      -6.003  10.370 -25.980  1.00 10.00      A   
ATOM   3174  HN  CYS A 337      -5.620  11.236 -25.713  1.00 10.00      A   
ATOM   3175  CA  CYS A 337      -6.515   9.476 -24.950  1.00 10.00      A   
ATOM   3176  CB  CYS A 337      -5.684   9.598 -23.675  1.00 10.00      A   
ATOM   3177  SG  CYS A 337      -3.930   9.222 -23.905  1.00 10.00      A   
ATOM   3178  HG  CYS A 337      -3.829   8.270 -24.827  1.00 10.00      A   
ATOM   3179  C   CYS A 337      -7.994   9.730 -24.674  1.00 10.00      A   
ATOM   3180  O   CYS A 337      -8.356  10.645 -23.937  1.00 10.00      A   
ATOM   3181  N   LYS A 338      -8.843   8.910 -25.271  1.00 10.00      A   
ATOM   3182  HN  LYS A 338      -8.491   8.196 -25.840  1.00 10.00      A   
ATOM   3183  CA  LYS A 338     -10.284   9.035 -25.107  1.00 10.00      A   
ATOM   3184  CB  LYS A 338     -11.006   8.631 -26.397  1.00 10.00      A   
ATOM   3185  CG  LYS A 338     -10.894   9.654 -27.517  1.00 10.00      A   
ATOM   3186  CD  LYS A 338     -11.616  10.936 -27.150  1.00 10.00      A   
ATOM   3187  CE  LYS A 338     -11.064  12.125 -27.914  1.00 10.00      A   
ATOM   3188  NZ  LYS A 338     -11.401  13.404 -27.240  1.00 10.00      A   
ATOM   3189  HZ1 LYS A 338     -12.416  13.604 -27.333  1.00 10.00      A   
ATOM   3190  HZ2 LYS A 338     -10.864  14.184 -27.666  1.00 10.00      A   
ATOM   3191  HZ3 LYS A 338     -11.163  13.350 -26.227  1.00 10.00      A   
ATOM   3192  C   LYS A 338     -10.791   8.206 -23.930  1.00 10.00      A   
ATOM   3193  O   LYS A 338     -11.959   8.301 -23.551  1.00 10.00      A   
ATOM   3194  N   ASP A 339      -9.909   7.406 -23.344  1.00 10.00      A   
ATOM   3195  HN  ASP A 339      -8.985   7.387 -23.675  1.00 10.00      A   
ATOM   3196  CA  ASP A 339     -10.279   6.555 -22.218  1.00 10.00      A   
ATOM   3197  CB  ASP A 339      -9.878   5.108 -22.503  1.00 10.00      A   
ATOM   3198  CG  ASP A 339     -10.759   4.098 -21.797  1.00 10.00      A   
ATOM   3199  OD1 ASP A 339     -11.934   4.422 -21.515  1.00 10.00      A   
ATOM   3200  OD2 ASP A 339     -10.292   2.971 -21.542  1.00 10.00      A   
ATOM   3201  C   ASP A 339      -9.620   7.039 -20.929  1.00 10.00      A   
ATOM   3202  O   ASP A 339      -9.612   6.338 -19.920  1.00 10.00      A   
ATOM   3203  N   LEU A 340      -9.078   8.250 -20.971  1.00 10.00      A   
ATOM   3204  HN  LEU A 340      -9.120   8.759 -21.807  1.00 10.00      A   
ATOM   3205  CA  LEU A 340      -8.417   8.838 -19.808  1.00 10.00      A   
ATOM   3206  CB  LEU A 340      -7.729  10.152 -20.195  1.00 10.00      A   
ATOM   3207  CG  LEU A 340      -6.902  10.830 -19.102  1.00 10.00      A   
ATOM   3208  CD1 LEU A 340      -5.709   9.971 -18.712  1.00 10.00      A   
ATOM   3209  CD2 LEU A 340      -6.447  12.207 -19.556  1.00 10.00      A   
ATOM   3210  C   LEU A 340      -9.410   9.063 -18.666  1.00 10.00      A   
ATOM   3211  O   LEU A 340     -10.446   9.701 -18.856  1.00 10.00      A   
ATOM   3212  N   ARG A 341      -9.098   8.506 -17.494  1.00 10.00      A   
ATOM   3213  HN  ARG A 341      -8.262   7.987 -17.424  1.00 10.00      A   
ATOM   3214  CA  ARG A 341      -9.954   8.628 -16.314  1.00 10.00      A   
ATOM   3215  CB  ARG A 341     -10.275   7.237 -15.737  1.00 10.00      A   
ATOM   3216  CG  ARG A 341     -10.577   6.164 -16.769  1.00 10.00      A   
ATOM   3217  CD  ARG A 341     -11.981   6.306 -17.325  1.00 10.00      A   
ATOM   3218  NE  ARG A 341     -12.226   5.351 -18.407  1.00 10.00      A   
ATOM   3219  HE  ARG A 341     -11.809   5.542 -19.279  1.00 10.00      A   
ATOM   3220  CZ  ARG A 341     -12.967   4.251 -18.277  1.00 10.00      A   
ATOM   3221  NH1 ARG A 341     -13.531   3.959 -17.106  1.00 10.00      A   
ATOM   3222 HH11 ARG A 341     -14.110   3.097 -16.998  1.00 10.00      A   
ATOM   3223 HH12 ARG A 341     -13.400   4.592 -16.288  1.00 10.00      A   
ATOM   3224  NH2 ARG A 341     -13.135   3.443 -19.312  1.00 10.00      A   
ATOM   3225 HH21 ARG A 341     -12.688   3.672 -20.236  1.00 10.00      A   
ATOM   3226 HH22 ARG A 341     -13.712   2.577 -19.217  1.00 10.00      A   
ATOM   3227  C   ARG A 341      -9.261   9.453 -15.230  1.00 10.00      A   
ATOM   3228  O   ARG A 341      -9.886  10.285 -14.564  1.00 10.00      A   
ATOM   3229  N   GLU A 342      -7.967   9.211 -15.055  1.00 10.00      A   
ATOM   3230  HN  GLU A 342      -7.520   8.550 -15.628  1.00 10.00      A   
ATOM   3231  CA  GLU A 342      -7.190   9.911 -14.041  1.00 10.00      A   
ATOM   3232  CB  GLU A 342      -6.823   8.949 -12.903  1.00 10.00      A   
ATOM   3233  CG  GLU A 342      -6.140   9.611 -11.715  1.00 10.00      A   
ATOM   3234  CD  GLU A 342      -5.812   8.636 -10.608  1.00 10.00      A   
ATOM   3235  OE1 GLU A 342      -6.686   8.368  -9.756  1.00 10.00      A   
ATOM   3236  OE2 GLU A 342      -4.666   8.147 -10.571  1.00 10.00      A   
ATOM   3237  C   GLU A 342      -5.926  10.536 -14.635  1.00 10.00      A   
ATOM   3238  O   GLU A 342      -5.131   9.858 -15.295  1.00 10.00      A   
ATOM   3239  N   LEU A 343      -5.751  11.829 -14.401  1.00 10.00      A   
ATOM   3240  HN  LEU A 343      -6.425  12.316 -13.873  1.00 10.00      A   
ATOM   3241  CA  LEU A 343      -4.593  12.548 -14.899  1.00 10.00      A   
ATOM   3242  CB  LEU A 343      -5.019  13.565 -15.955  1.00 10.00      A   
ATOM   3243  CG  LEU A 343      -3.894  14.397 -16.571  1.00 10.00      A   
ATOM   3244  CD1 LEU A 343      -3.018  13.533 -17.463  1.00 10.00      A   
ATOM   3245  CD2 LEU A 343      -4.460  15.578 -17.339  1.00 10.00      A   
ATOM   3246  C   LEU A 343      -3.884  13.261 -13.753  1.00 10.00      A   
ATOM   3247  O   LEU A 343      -4.456  14.144 -13.111  1.00 10.00      A   
ATOM   3248  N   ARG A 344      -2.647  12.869 -13.489  1.00 10.00      A   
ATOM   3249  HN  ARG A 344      -2.243  12.150 -14.029  1.00 10.00      A   
ATOM   3250  CA  ARG A 344      -1.864  13.476 -12.420  1.00 10.00      A   
ATOM   3251  CB  ARG A 344      -1.517  12.439 -11.347  1.00 10.00      A   
ATOM   3252  CG  ARG A 344      -2.730  11.768 -10.721  1.00 10.00      A   
ATOM   3253  CD  ARG A 344      -2.393  11.097  -9.398  1.00 10.00      A   
ATOM   3254  NE  ARG A 344      -3.372  10.065  -9.058  1.00 10.00      A   
ATOM   3255  HE  ARG A 344      -3.840   9.625  -9.811  1.00 10.00      A   
ATOM   3256  CZ  ARG A 344      -3.673   9.671  -7.818  1.00 10.00      A   
ATOM   3257  NH1 ARG A 344      -3.063  10.202  -6.766  1.00 10.00      A   
ATOM   3258 HH11 ARG A 344      -2.343  10.948  -6.888  1.00 10.00      A   
ATOM   3259 HH12 ARG A 344      -3.310   9.875  -5.803  1.00 10.00      A   
ATOM   3260  NH2 ARG A 344      -4.594   8.735  -7.641  1.00 10.00      A   
ATOM   3261 HH21 ARG A 344      -5.082   8.314  -8.465  1.00 10.00      A   
ATOM   3262 HH22 ARG A 344      -4.845   8.408  -6.675  1.00 10.00      A   
ATOM   3263  C   ARG A 344      -0.597  14.111 -12.973  1.00 10.00      A   
ATOM   3264  O   ARG A 344       0.164  13.471 -13.700  1.00 10.00      A   
ATOM   3265  N   VAL A 345      -0.384  15.377 -12.643  1.00 10.00      A   
ATOM   3266  HN  VAL A 345      -1.033  15.840 -12.069  1.00 10.00      A   
ATOM   3267  CA  VAL A 345       0.789  16.100 -13.104  1.00 10.00      A   
ATOM   3268  CB  VAL A 345       0.404  17.257 -14.052  1.00 10.00      A   
ATOM   3269  CG1 VAL A 345       1.638  18.035 -14.482  1.00 10.00      A   
ATOM   3270  CG2 VAL A 345      -0.347  16.733 -15.267  1.00 10.00      A   
ATOM   3271  C   VAL A 345       1.563  16.665 -11.918  1.00 10.00      A   
ATOM   3272  O   VAL A 345       1.079  17.562 -11.226  1.00 10.00      A   
ATOM   3273  N   PHE A 346       2.751  16.121 -11.681  1.00 10.00      A   
ATOM   3274  HN  PHE A 346       3.067  15.401 -12.266  1.00 10.00      A   
ATOM   3275  CA  PHE A 346       3.608  16.572 -10.589  1.00 10.00      A   
ATOM   3276  CB  PHE A 346       4.315  15.385  -9.924  1.00 10.00      A   
ATOM   3277  CG  PHE A 346       3.474  14.647  -8.922  1.00 10.00      A   
ATOM   3278  CD1 PHE A 346       3.027  13.365  -9.181  1.00 10.00      A   
ATOM   3279  CD2 PHE A 346       3.131  15.238  -7.717  1.00 10.00      A   
ATOM   3280  CE1 PHE A 346       2.257  12.684  -8.257  1.00 10.00      A   
ATOM   3281  CE2 PHE A 346       2.361  14.564  -6.788  1.00 10.00      A   
ATOM   3282  CZ  PHE A 346       1.924  13.284  -7.058  1.00 10.00      A   
ATOM   3283  C   PHE A 346       4.645  17.562 -11.116  1.00 10.00      A   
ATOM   3284  O   PHE A 346       5.170  17.387 -12.212  1.00 10.00      A   
ATOM   3285  N   PRO A 347       4.954  18.614 -10.345  1.00 10.00      A   
ATOM   3286  CA  PRO A 347       5.926  19.628 -10.753  1.00 10.00      A   
ATOM   3287  CB  PRO A 347       5.622  20.789  -9.809  1.00 10.00      A   
ATOM   3288  CG  PRO A 347       5.108  20.136  -8.572  1.00 10.00      A   
ATOM   3289  CD  PRO A 347       4.381  18.897  -9.017  1.00 10.00      A   
ATOM   3290  C   PRO A 347       7.365  19.157 -10.561  1.00 10.00      A   
ATOM   3291  O   PRO A 347       7.725  18.631  -9.505  1.00 10.00      A   
ATOM   3292  N   SER A 348       8.178  19.335 -11.595  1.00 10.00      A   
ATOM   3293  HN  SER A 348       7.825  19.739 -12.420  1.00 10.00      A   
ATOM   3294  CA  SER A 348       9.574  18.944 -11.543  1.00 10.00      A   
ATOM   3295  CB  SER A 348      10.197  19.031 -12.938  1.00 10.00      A   
ATOM   3296  OG  SER A 348       9.768  20.206 -13.607  1.00 10.00      A   
ATOM   3297  HG  SER A 348       8.868  20.070 -13.958  1.00 10.00      A   
ATOM   3298  C   SER A 348      10.318  19.839 -10.560  1.00 10.00      A   
ATOM   3299  O   SER A 348      11.075  19.364  -9.715  1.00 10.00      A   
ATOM   3300  N   GLU A 349      10.068  21.137 -10.656  1.00 10.00      A   
ATOM   3301  HN  GLU A 349       9.439  21.452 -11.338  1.00 10.00      A   
ATOM   3302  CA  GLU A 349      10.699  22.101  -9.772  1.00 10.00      A   
ATOM   3303  CB  GLU A 349      11.596  23.052 -10.567  1.00 10.00      A   
ATOM   3304  CG  GLU A 349      12.712  22.361 -11.338  1.00 10.00      A   
ATOM   3305  CD  GLU A 349      13.581  21.480 -10.458  1.00 10.00      A   
ATOM   3306  OE1 GLU A 349      13.830  21.846  -9.289  1.00 10.00      A   
ATOM   3307  OE2 GLU A 349      14.033  20.418 -10.935  1.00 10.00      A   
ATOM   3308  C   GLU A 349       9.640  22.887  -9.001  1.00 10.00      A   
ATOM   3309  O   GLU A 349       9.270  23.998  -9.390  1.00 10.00      A   
ATOM   3310  N   PRO A 350       9.131  22.318  -7.895  1.00 10.00      A   
ATOM   3311  CA  PRO A 350       8.098  22.964  -7.074  1.00 10.00      A   
ATOM   3312  CB  PRO A 350       7.569  21.811  -6.219  1.00 10.00      A   
ATOM   3313  CG  PRO A 350       8.732  20.891  -6.076  1.00 10.00      A   
ATOM   3314  CD  PRO A 350       9.519  20.997  -7.357  1.00 10.00      A   
ATOM   3315  C   PRO A 350       8.657  24.070  -6.179  1.00 10.00      A   
ATOM   3316  O   PRO A 350       7.905  24.872  -5.625  1.00 10.00      A   
ATOM   3317  N   PHE A 351       9.975  24.112  -6.036  1.00 10.00      A   
ATOM   3318  HN  PHE A 351      10.529  23.451  -6.499  1.00 10.00      A   
ATOM   3319  CA  PHE A 351      10.617  25.120  -5.204  1.00 10.00      A   
ATOM   3320  CB  PHE A 351      11.903  24.578  -4.567  1.00 10.00      A   
ATOM   3321  CG  PHE A 351      11.660  23.515  -3.530  1.00 10.00      A   
ATOM   3322  CD1 PHE A 351      11.987  22.192  -3.782  1.00 10.00      A   
ATOM   3323  CD2 PHE A 351      11.098  23.837  -2.305  1.00 10.00      A   
ATOM   3324  CE1 PHE A 351      11.758  21.211  -2.834  1.00 10.00      A   
ATOM   3325  CE2 PHE A 351      10.867  22.862  -1.352  1.00 10.00      A   
ATOM   3326  CZ  PHE A 351      11.197  21.547  -1.617  1.00 10.00      A   
ATOM   3327  C   PHE A 351      10.891  26.390  -5.997  1.00 10.00      A   
ATOM   3328  O   PHE A 351      11.411  27.373  -5.464  1.00 10.00      A   
ATOM   3329  N   VAL A 352      10.530  26.358  -7.274  1.00 10.00      A   
ATOM   3330  HN  VAL A 352      10.117  25.544  -7.632  1.00 10.00      A   
ATOM   3331  CA  VAL A 352      10.721  27.502  -8.154  1.00 10.00      A   
ATOM   3332  CB  VAL A 352      11.335  27.090  -9.508  1.00 10.00      A   
ATOM   3333  CG1 VAL A 352      11.665  28.319 -10.338  1.00 10.00      A   
ATOM   3334  CG2 VAL A 352      12.581  26.243  -9.297  1.00 10.00      A   
ATOM   3335  C   VAL A 352       9.386  28.203  -8.396  1.00 10.00      A   
ATOM   3336  O   VAL A 352       8.437  27.598  -8.903  1.00 10.00      A   
ATOM   3337  N   MET A 353       9.316  29.468  -8.005  1.00 10.00      A   
ATOM   3338  HN  MET A 353      10.108  29.881  -7.595  1.00 10.00      A   
ATOM   3339  CA  MET A 353       8.102  30.267  -8.165  1.00 10.00      A   
ATOM   3340  CB  MET A 353       8.191  31.544  -7.315  1.00 10.00      A   
ATOM   3341  CG  MET A 353       6.993  32.475  -7.450  1.00 10.00      A   
ATOM   3342  SD  MET A 353       7.046  33.874  -6.308  1.00 10.00      A   
ATOM   3343  CE  MET A 353       5.657  34.839  -6.900  1.00 10.00      A   
ATOM   3344  C   MET A 353       7.862  30.613  -9.634  1.00 10.00      A   
ATOM   3345  O   MET A 353       6.726  30.591 -10.113  1.00 10.00      A   
ATOM   3346  N   GLU A 354       8.938  30.930 -10.341  1.00 10.00      A   
ATOM   3347  HN  GLU A 354       9.812  30.933  -9.904  1.00 10.00      A   
ATOM   3348  CA  GLU A 354       8.856  31.274 -11.753  1.00 10.00      A   
ATOM   3349  CB  GLU A 354      10.165  31.908 -12.229  1.00 10.00      A   
ATOM   3350  CG  GLU A 354      10.551  33.176 -11.488  1.00 10.00      A   
ATOM   3351  CD  GLU A 354       9.441  34.204 -11.471  1.00 10.00      A   
ATOM   3352  OE1 GLU A 354       9.244  34.889 -12.496  1.00 10.00      A   
ATOM   3353  OE2 GLU A 354       8.772  34.344 -10.426  1.00 10.00      A   
ATOM   3354  C   GLU A 354       8.538  30.036 -12.585  1.00 10.00      A   
ATOM   3355  O   GLU A 354       8.925  28.920 -12.227  1.00 10.00      A   
ATOM   3356  N   PRO A 355       7.823  30.218 -13.703  1.00 10.00      A   
ATOM   3357  CA  PRO A 355       7.443  29.119 -14.590  1.00 10.00      A   
ATOM   3358  CB  PRO A 355       6.605  29.801 -15.682  1.00 10.00      A   
ATOM   3359  CG  PRO A 355       6.203  31.113 -15.099  1.00 10.00      A   
ATOM   3360  CD  PRO A 355       7.327  31.515 -14.191  1.00 10.00      A   
ATOM   3361  C   PRO A 355       8.656  28.430 -15.204  1.00 10.00      A   
ATOM   3362  O   PRO A 355       9.334  28.992 -16.064  1.00 10.00      A   
ATOM   3363  N   ASN A 356       8.928  27.219 -14.740  1.00 10.00      A   
ATOM   3364  HN  ASN A 356       8.357  26.839 -14.038  1.00 10.00      A   
ATOM   3365  CA  ASN A 356      10.048  26.432 -15.244  1.00 10.00      A   
ATOM   3366  CB  ASN A 356      10.321  25.221 -14.337  1.00 10.00      A   
ATOM   3367  CG  ASN A 356       9.121  24.297 -14.194  1.00 10.00      A   
ATOM   3368  OD1 ASN A 356       7.975  24.741 -14.211  1.00 10.00      A   
ATOM   3369  ND2 ASN A 356       9.369  23.004 -14.054  1.00 10.00      A   
ATOM   3370 HD21 ASN A 356      10.303  22.704 -14.047  1.00 10.00      A   
ATOM   3371 HD22 ASN A 356       8.601  22.391 -13.968  1.00 10.00      A   
ATOM   3372  C   ASN A 356       9.765  25.971 -16.671  1.00 10.00      A   
ATOM   3373  O   ASN A 356      10.656  25.954 -17.522  1.00 10.00      A   
ATOM   3374  N   VAL A 357       8.515  25.615 -16.923  1.00 10.00      A   
ATOM   3375  HN  VAL A 357       7.852  25.665 -16.198  1.00 10.00      A   
ATOM   3376  CA  VAL A 357       8.083  25.158 -18.234  1.00 10.00      A   
ATOM   3377  CB  VAL A 357       7.766  23.646 -18.227  1.00 10.00      A   
ATOM   3378  CG1 VAL A 357       9.041  22.831 -18.087  1.00 10.00      A   
ATOM   3379  CG2 VAL A 357       6.791  23.306 -17.109  1.00 10.00      A   
ATOM   3380  C   VAL A 357       6.835  25.924 -18.654  1.00 10.00      A   
ATOM   3381  O   VAL A 357       6.224  26.619 -17.834  1.00 10.00      A   
ATOM   3382  N   ALA A 358       6.445  25.778 -19.914  1.00 10.00      A   
ATOM   3383  HN  ALA A 358       6.955  25.180 -20.511  1.00 10.00      A   
ATOM   3384  CA  ALA A 358       5.271  26.465 -20.432  1.00 10.00      A   
ATOM   3385  CB  ALA A 358       5.390  26.673 -21.935  1.00 10.00      A   
ATOM   3386  C   ALA A 358       3.992  25.709 -20.080  1.00 10.00      A   
ATOM   3387  O   ALA A 358       3.245  25.277 -20.961  1.00 10.00      A   
ATOM   3388  N   LEU A 359       3.753  25.548 -18.786  1.00 10.00      A   
ATOM   3389  HN  LEU A 359       4.395  25.913 -18.137  1.00 10.00      A   
ATOM   3390  CA  LEU A 359       2.573  24.850 -18.298  1.00 10.00      A   
ATOM   3391  CB  LEU A 359       2.982  23.696 -17.378  1.00 10.00      A   
ATOM   3392  CG  LEU A 359       1.839  22.906 -16.746  1.00 10.00      A   
ATOM   3393  CD1 LEU A 359       1.685  21.556 -17.425  1.00 10.00      A   
ATOM   3394  CD2 LEU A 359       2.066  22.740 -15.251  1.00 10.00      A   
ATOM   3395  C   LEU A 359       1.661  25.809 -17.547  1.00 10.00      A   
ATOM   3396  O   LEU A 359       2.012  26.299 -16.472  1.00 10.00      A   
ATOM   3397  N   THR A 360       0.498  26.082 -18.113  1.00 10.00      A   
ATOM   3398  HN  THR A 360       0.264  25.659 -18.977  1.00 10.00      A   
ATOM   3399  CA  THR A 360      -0.455  26.980 -17.485  1.00 10.00      A   
ATOM   3400  CB  THR A 360      -0.834  28.159 -18.409  1.00 10.00      A   
ATOM   3401  OG1 THR A 360      -1.543  27.683 -19.559  1.00 10.00      A   
ATOM   3402  HG1 THR A 360      -1.151  26.840 -19.858  1.00 10.00      A   
ATOM   3403  CG2 THR A 360       0.410  28.904 -18.864  1.00 10.00      A   
ATOM   3404  C   THR A 360      -1.703  26.207 -17.078  1.00 10.00      A   
ATOM   3405  O   THR A 360      -1.677  24.980 -17.000  1.00 10.00      A   
ATOM   3406  N   GLU A 361      -2.787  26.918 -16.817  1.00 10.00      A   
ATOM   3407  HN  GLU A 361      -2.755  27.902 -16.898  1.00 10.00      A   
ATOM   3408  CA  GLU A 361      -4.034  26.289 -16.422  1.00 10.00      A   
ATOM   3409  CB  GLU A 361      -4.854  27.243 -15.541  1.00 10.00      A   
ATOM   3410  CG  GLU A 361      -5.584  28.343 -16.300  1.00 10.00      A   
ATOM   3411  CD  GLU A 361      -4.731  29.568 -16.563  1.00 10.00      A   
ATOM   3412  OE1 GLU A 361      -5.264  30.694 -16.469  1.00 10.00      A   
ATOM   3413  OE2 GLU A 361      -3.533  29.415 -16.869  1.00 10.00      A   
ATOM   3414  C   GLU A 361      -4.839  25.878 -17.654  1.00 10.00      A   
ATOM   3415  O   GLU A 361      -5.696  24.992 -17.583  1.00 10.00      A   
ATOM   3416  N   GLN A 362      -4.535  26.512 -18.787  1.00 10.00      A   
ATOM   3417  HN  GLN A 362      -3.815  27.182 -18.780  1.00 10.00      A   
ATOM   3418  CA  GLN A 362      -5.232  26.234 -20.040  1.00 10.00      A   
ATOM   3419  CB  GLN A 362      -4.769  27.192 -21.147  1.00 10.00      A   
ATOM   3420  CG  GLN A 362      -5.463  26.990 -22.490  1.00 10.00      A   
ATOM   3421  CD  GLN A 362      -6.966  27.179 -22.414  1.00 10.00      A   
ATOM   3422  OE1 GLN A 362      -7.459  27.994 -21.636  1.00 10.00      A   
ATOM   3423  NE2 GLN A 362      -7.702  26.417 -23.213  1.00 10.00      A   
ATOM   3424 HE21 GLN A 362      -7.241  25.779 -23.800  1.00 10.00      A   
ATOM   3425 HE22 GLN A 362      -8.677  26.523 -23.191  1.00 10.00      A   
ATOM   3426  C   GLN A 362      -5.045  24.780 -20.465  1.00 10.00      A   
ATOM   3427  O   GLN A 362      -5.962  24.162 -21.017  1.00 10.00      A   
ATOM   3428  N   GLY A 363      -3.859  24.240 -20.205  1.00 10.00      A   
ATOM   3429  HN  GLY A 363      -3.161  24.791 -19.790  1.00 10.00      A   
ATOM   3430  CA  GLY A 363      -3.576  22.866 -20.552  1.00 10.00      A   
ATOM   3431  C   GLY A 363      -4.543  21.920 -19.884  1.00 10.00      A   
ATOM   3432  O   GLY A 363      -5.132  21.064 -20.541  1.00 10.00      A   
ATOM   3433  N   LEU A 364      -4.731  22.105 -18.580  1.00 10.00      A   
ATOM   3434  HN  LEU A 364      -4.241  22.824 -18.128  1.00 10.00      A   
ATOM   3435  CA  LEU A 364      -5.636  21.270 -17.804  1.00 10.00      A   
ATOM   3436  CB  LEU A 364      -5.572  21.646 -16.321  1.00 10.00      A   
ATOM   3437  CG  LEU A 364      -5.890  20.536 -15.311  1.00 10.00      A   
ATOM   3438  CD1 LEU A 364      -7.365  20.535 -14.947  1.00 10.00      A   
ATOM   3439  CD2 LEU A 364      -5.457  19.175 -15.839  1.00 10.00      A   
ATOM   3440  C   LEU A 364      -7.061  21.392 -18.326  1.00 10.00      A   
ATOM   3441  O   LEU A 364      -7.757  20.390 -18.477  1.00 10.00      A   
ATOM   3442  N   VAL A 365      -7.476  22.623 -18.617  1.00 10.00      A   
ATOM   3443  HN  VAL A 365      -6.861  23.378 -18.473  1.00 10.00      A   
ATOM   3444  CA  VAL A 365      -8.816  22.886 -19.140  1.00 10.00      A   
ATOM   3445  CB  VAL A 365      -9.040  24.394 -19.391  1.00 10.00      A   
ATOM   3446  CG1 VAL A 365     -10.438  24.651 -19.934  1.00 10.00      A   
ATOM   3447  CG2 VAL A 365      -8.810  25.189 -18.118  1.00 10.00      A   
ATOM   3448  C   VAL A 365      -9.025  22.134 -20.451  1.00 10.00      A   
ATOM   3449  O   VAL A 365     -10.066  21.508 -20.658  1.00 10.00      A   
ATOM   3450  N   SER A 366      -8.018  22.191 -21.318  1.00 10.00      A   
ATOM   3451  HN  SER A 366      -7.218  22.712 -21.082  1.00 10.00      A   
ATOM   3452  CA  SER A 366      -8.068  21.525 -22.615  1.00 10.00      A   
ATOM   3453  CB  SER A 366      -6.787  21.805 -23.401  1.00 10.00      A   
ATOM   3454  OG  SER A 366      -6.549  23.199 -23.512  1.00 10.00      A   
ATOM   3455  HG  SER A 366      -6.229  23.539 -22.665  1.00 10.00      A   
ATOM   3456  C   SER A 366      -8.285  20.019 -22.472  1.00 10.00      A   
ATOM   3457  O   SER A 366      -8.996  19.409 -23.272  1.00 10.00      A   
ATOM   3458  N   VAL A 367      -7.691  19.424 -21.445  1.00 10.00      A   
ATOM   3459  HN  VAL A 367      -7.145  19.956 -20.825  1.00 10.00      A   
ATOM   3460  CA  VAL A 367      -7.834  17.993 -21.220  1.00 10.00      A   
ATOM   3461  CB  VAL A 367      -6.877  17.473 -20.131  1.00 10.00      A   
ATOM   3462  CG1 VAL A 367      -6.899  15.955 -20.088  1.00 10.00      A   
ATOM   3463  CG2 VAL A 367      -5.464  17.969 -20.375  1.00 10.00      A   
ATOM   3464  C   VAL A 367      -9.272  17.654 -20.840  1.00 10.00      A   
ATOM   3465  O   VAL A 367      -9.878  16.745 -21.406  1.00 10.00      A   
ATOM   3466  N   SER A 368      -9.826  18.410 -19.904  1.00 10.00      A   
ATOM   3467  HN  SER A 368      -9.298  19.131 -19.493  1.00 10.00      A   
ATOM   3468  CA  SER A 368     -11.196  18.191 -19.453  1.00 10.00      A   
ATOM   3469  CB  SER A 368     -11.527  19.148 -18.314  1.00 10.00      A   
ATOM   3470  OG  SER A 368     -10.536  20.152 -18.205  1.00 10.00      A   
ATOM   3471  HG  SER A 368     -10.593  20.742 -18.966  1.00 10.00      A   
ATOM   3472  C   SER A 368     -12.203  18.366 -20.585  1.00 10.00      A   
ATOM   3473  O   SER A 368     -13.251  17.716 -20.601  1.00 10.00      A   
ATOM   3474  N   MET A 369     -11.885  19.245 -21.527  1.00 10.00      A   
ATOM   3475  HN  MET A 369     -11.034  19.733 -21.460  1.00 10.00      A   
ATOM   3476  CA  MET A 369     -12.773  19.506 -22.655  1.00 10.00      A   
ATOM   3477  CB  MET A 369     -12.464  20.855 -23.305  1.00 10.00      A   
ATOM   3478  CG  MET A 369     -13.042  22.049 -22.564  1.00 10.00      A   
ATOM   3479  SD  MET A 369     -13.060  23.551 -23.565  1.00 10.00      A   
ATOM   3480  CE  MET A 369     -14.160  23.062 -24.893  1.00 10.00      A   
ATOM   3481  C   MET A 369     -12.714  18.396 -23.698  1.00 10.00      A   
ATOM   3482  O   MET A 369     -13.659  18.204 -24.462  1.00 10.00      A   
ATOM   3483  N   GLY A 370     -11.611  17.666 -23.722  1.00 10.00      A   
ATOM   3484  HN  GLY A 370     -10.893  17.854 -23.079  1.00 10.00      A   
ATOM   3485  CA  GLY A 370     -11.458  16.599 -24.686  1.00 10.00      A   
ATOM   3486  C   GLY A 370     -11.771  15.237 -24.106  1.00 10.00      A   
ATOM   3487  O   GLY A 370     -12.340  14.386 -24.787  1.00 10.00      A   
ATOM   3488  N   CYS A 371     -11.394  15.025 -22.852  1.00 10.00      A   
ATOM   3489  HN  CYS A 371     -10.943  15.748 -22.356  1.00 10.00      A   
ATOM   3490  CA  CYS A 371     -11.629  13.750 -22.185  1.00 10.00      A   
ATOM   3491  CB  CYS A 371     -10.480  13.442 -21.227  1.00 10.00      A   
ATOM   3492  SG  CYS A 371      -8.854  13.469 -22.013  1.00 10.00      A   
ATOM   3493  HG  CYS A 371      -9.009  13.953 -23.238  1.00 10.00      A   
ATOM   3494  C   CYS A 371     -12.961  13.749 -21.439  1.00 10.00      A   
ATOM   3495  O   CYS A 371     -13.121  14.447 -20.440  1.00 10.00      A   
ATOM   3496  N   PRO A 372     -13.940  12.964 -21.921  1.00 10.00      A   
ATOM   3497  CA  PRO A 372     -15.266  12.868 -21.312  1.00 10.00      A   
ATOM   3498  CB  PRO A 372     -16.164  12.419 -22.477  1.00 10.00      A   
ATOM   3499  CG  PRO A 372     -15.253  12.162 -23.643  1.00 10.00      A   
ATOM   3500  CD  PRO A 372     -13.849  12.125 -23.116  1.00 10.00      A   
ATOM   3501  C   PRO A 372     -15.330  11.840 -20.184  1.00 10.00      A   
ATOM   3502  O   PRO A 372     -16.334  11.744 -19.479  1.00 10.00      A   
ATOM   3503  N   LYS A 373     -14.259  11.077 -20.008  1.00 10.00      A   
ATOM   3504  HN  LYS A 373     -13.475  11.211 -20.586  1.00 10.00      A   
ATOM   3505  CA  LYS A 373     -14.218  10.049 -18.969  1.00 10.00      A   
ATOM   3506  CB  LYS A 373     -13.760   8.709 -19.552  1.00 10.00      A   
ATOM   3507  CG  LYS A 373     -14.696   8.127 -20.602  1.00 10.00      A   
ATOM   3508  CD  LYS A 373     -16.038   7.729 -20.003  1.00 10.00      A   
ATOM   3509  CE  LYS A 373     -16.911   7.005 -21.021  1.00 10.00      A   
ATOM   3510  NZ  LYS A 373     -16.395   5.644 -21.328  1.00 10.00      A   
ATOM   3511  HZ1 LYS A 373     -15.533   5.707 -21.903  1.00 10.00      A   
ATOM   3512  HZ2 LYS A 373     -17.107   5.095 -21.852  1.00 10.00      A   
ATOM   3513  HZ3 LYS A 373     -16.173   5.142 -20.446  1.00 10.00      A   
ATOM   3514  C   LYS A 373     -13.311  10.461 -17.812  1.00 10.00      A   
ATOM   3515  O   LYS A 373     -12.987   9.645 -16.948  1.00 10.00      A   
ATOM   3516  N   LEU A 374     -12.906  11.727 -17.802  1.00 10.00      A   
ATOM   3517  HN  LEU A 374     -13.205  12.330 -18.513  1.00 10.00      A   
ATOM   3518  CA  LEU A 374     -12.040  12.243 -16.750  1.00 10.00      A   
ATOM   3519  CB  LEU A 374     -11.392  13.561 -17.179  1.00 10.00      A   
ATOM   3520  CG  LEU A 374      -9.915  13.492 -17.568  1.00 10.00      A   
ATOM   3521  CD1 LEU A 374      -9.416  14.868 -17.975  1.00 10.00      A   
ATOM   3522  CD2 LEU A 374      -9.080  12.942 -16.421  1.00 10.00      A   
ATOM   3523  C   LEU A 374     -12.828  12.455 -15.467  1.00 10.00      A   
ATOM   3524  O   LEU A 374     -13.889  13.078 -15.482  1.00 10.00      A   
ATOM   3525  N   GLU A 375     -12.317  11.921 -14.366  1.00 10.00      A   
ATOM   3526  HN  GLU A 375     -11.482  11.406 -14.426  1.00 10.00      A   
ATOM   3527  CA  GLU A 375     -12.975  12.062 -13.075  1.00 10.00      A   
ATOM   3528  CB  GLU A 375     -13.759  10.795 -12.721  1.00 10.00      A   
ATOM   3529  CG  GLU A 375     -12.925   9.523 -12.690  1.00 10.00      A   
ATOM   3530  CD  GLU A 375     -13.588   8.418 -11.902  1.00 10.00      A   
ATOM   3531  OE1 GLU A 375     -13.776   8.588 -10.679  1.00 10.00      A   
ATOM   3532  OE2 GLU A 375     -13.917   7.372 -12.494  1.00 10.00      A   
ATOM   3533  C   GLU A 375     -11.980  12.423 -11.965  1.00 10.00      A   
ATOM   3534  O   GLU A 375     -12.321  13.146 -11.027  1.00 10.00      A   
ATOM   3535  N   SER A 376     -10.755  11.922 -12.077  1.00 10.00      A   
ATOM   3536  HN  SER A 376     -10.540  11.350 -12.840  1.00 10.00      A   
ATOM   3537  CA  SER A 376      -9.720  12.191 -11.086  1.00 10.00      A   
ATOM   3538  CB  SER A 376      -9.184  10.870 -10.530  1.00 10.00      A   
ATOM   3539  OG  SER A 376     -10.232   9.918 -10.397  1.00 10.00      A   
ATOM   3540  HG  SER A 376      -9.882   9.111 -10.000  1.00 10.00      A   
ATOM   3541  C   SER A 376      -8.590  13.013 -11.703  1.00 10.00      A   
ATOM   3542  O   SER A 376      -7.862  12.537 -12.573  1.00 10.00      A   
ATOM   3543  N   VAL A 377      -8.447  14.253 -11.261  1.00 10.00      A   
ATOM   3544  HN  VAL A 377      -9.051  14.589 -10.558  1.00 10.00      A   
ATOM   3545  CA  VAL A 377      -7.414  15.129 -11.796  1.00 10.00      A   
ATOM   3546  CB  VAL A 377      -8.032  16.273 -12.631  1.00 10.00      A   
ATOM   3547  CG1 VAL A 377      -6.945  17.168 -13.204  1.00 10.00      A   
ATOM   3548  CG2 VAL A 377      -8.908  15.717 -13.745  1.00 10.00      A   
ATOM   3549  C   VAL A 377      -6.550  15.734 -10.691  1.00 10.00      A   
ATOM   3550  O   VAL A 377      -7.066  16.218  -9.684  1.00 10.00      A   
ATOM   3551  N   LEU A 378      -5.236  15.696 -10.894  1.00 10.00      A   
ATOM   3552  HN  LEU A 378      -4.897  15.275 -11.717  1.00 10.00      A   
ATOM   3553  CA  LEU A 378      -4.277  16.260  -9.948  1.00 10.00      A   
ATOM   3554  CB  LEU A 378      -3.441  15.152  -9.295  1.00 10.00      A   
ATOM   3555  CG  LEU A 378      -2.275  15.606  -8.408  1.00 10.00      A   
ATOM   3556  CD1 LEU A 378      -2.782  16.303  -7.156  1.00 10.00      A   
ATOM   3557  CD2 LEU A 378      -1.382  14.431  -8.047  1.00 10.00      A   
ATOM   3558  C   LEU A 378      -3.370  17.240 -10.689  1.00 10.00      A   
ATOM   3559  O   LEU A 378      -2.676  16.856 -11.631  1.00 10.00      A   
ATOM   3560  N   TYR A 379      -3.363  18.494 -10.260  1.00 10.00      A   
ATOM   3561  HN  TYR A 379      -3.895  18.739  -9.469  1.00 10.00      A   
ATOM   3562  CA  TYR A 379      -2.566  19.516 -10.927  1.00 10.00      A   
ATOM   3563  CB  TYR A 379      -3.494  20.440 -11.714  1.00 10.00      A   
ATOM   3564  CG  TYR A 379      -2.932  20.949 -13.020  1.00 10.00      A   
ATOM   3565  CD1 TYR A 379      -2.253  20.104 -13.888  1.00 10.00      A   
ATOM   3566  CD2 TYR A 379      -3.112  22.272 -13.397  1.00 10.00      A   
ATOM   3567  CE1 TYR A 379      -1.771  20.565 -15.096  1.00 10.00      A   
ATOM   3568  CE2 TYR A 379      -2.628  22.743 -14.600  1.00 10.00      A   
ATOM   3569  CZ  TYR A 379      -1.960  21.884 -15.446  1.00 10.00      A   
ATOM   3570  OH  TYR A 379      -1.496  22.339 -16.657  1.00 10.00      A   
ATOM   3571  HH  TYR A 379      -1.412  23.300 -16.631  1.00 10.00      A   
ATOM   3572  C   TYR A 379      -1.754  20.334  -9.929  1.00 10.00      A   
ATOM   3573  O   TYR A 379      -2.168  20.526  -8.782  1.00 10.00      A   
ATOM   3574  N   PHE A 380      -0.596  20.810 -10.379  1.00 10.00      A   
ATOM   3575  HN  PHE A 380      -0.333  20.620 -11.302  1.00 10.00      A   
ATOM   3576  CA  PHE A 380       0.289  21.616  -9.548  1.00 10.00      A   
ATOM   3577  CB  PHE A 380       1.419  20.759  -8.964  1.00 10.00      A   
ATOM   3578  CG  PHE A 380       1.006  19.829  -7.857  1.00 10.00      A   
ATOM   3579  CD1 PHE A 380       0.839  18.473  -8.100  1.00 10.00      A   
ATOM   3580  CD2 PHE A 380       0.795  20.305  -6.574  1.00 10.00      A   
ATOM   3581  CE1 PHE A 380       0.470  17.612  -7.086  1.00 10.00      A   
ATOM   3582  CE2 PHE A 380       0.424  19.448  -5.554  1.00 10.00      A   
ATOM   3583  CZ  PHE A 380       0.261  18.100  -5.812  1.00 10.00      A   
ATOM   3584  C   PHE A 380       0.886  22.762 -10.362  1.00 10.00      A   
ATOM   3585  O   PHE A 380       2.089  22.793 -10.627  1.00 10.00      A   
ATOM   3586  N   CYS A 381       0.045  23.701 -10.763  1.00 10.00      A   
ATOM   3587  HN  CYS A 381      -0.903  23.633 -10.521  1.00 10.00      A   
ATOM   3588  CA  CYS A 381       0.493  24.839 -11.556  1.00 10.00      A   
ATOM   3589  CB  CYS A 381      -0.597  25.255 -12.542  1.00 10.00      A   
ATOM   3590  SG  CYS A 381      -2.211  25.525 -11.777  1.00 10.00      A   
ATOM   3591  HG  CYS A 381      -2.644  26.727 -12.149  1.00 10.00      A   
ATOM   3592  C   CYS A 381       0.890  26.016 -10.669  1.00 10.00      A   
ATOM   3593  O   CYS A 381       0.708  25.978  -9.453  1.00 10.00      A   
ATOM   3594  N   ARG A 382       1.437  27.057 -11.287  1.00 10.00      A   
ATOM   3595  HN  ARG A 382       1.560  27.023 -12.262  1.00 10.00      A   
ATOM   3596  CA  ARG A 382       1.863  28.251 -10.560  1.00 10.00      A   
ATOM   3597  CB  ARG A 382       3.269  28.690 -10.991  1.00 10.00      A   
ATOM   3598  CG  ARG A 382       4.408  27.800 -10.510  1.00 10.00      A   
ATOM   3599  CD  ARG A 382       4.616  26.612 -11.431  1.00 10.00      A   
ATOM   3600  NE  ARG A 382       5.822  25.854 -11.096  1.00 10.00      A   
ATOM   3601  HE  ARG A 382       6.419  26.235 -10.408  1.00 10.00      A   
ATOM   3602  CZ  ARG A 382       6.160  24.699 -11.675  1.00 10.00      A   
ATOM   3603  NH1 ARG A 382       5.396  24.166 -12.617  1.00 10.00      A   
ATOM   3604 HH11 ARG A 382       4.524  24.637 -12.917  1.00 10.00      A   
ATOM   3605 HH12 ARG A 382       5.680  23.258 -13.068  1.00 10.00      A   
ATOM   3606  NH2 ARG A 382       7.268  24.071 -11.315  1.00 10.00      A   
ATOM   3607 HH21 ARG A 382       7.521  23.169 -11.776  1.00 10.00      A   
ATOM   3608 HH22 ARG A 382       7.891  24.471 -10.580  1.00 10.00      A   
ATOM   3609  C   ARG A 382       0.883  29.401 -10.775  1.00 10.00      A   
ATOM   3610  O   ARG A 382       1.060  30.487 -10.225  1.00 10.00      A   
ATOM   3611  N   GLN A 383      -0.145  29.160 -11.578  1.00 10.00      A   
ATOM   3612  HN  GLN A 383      -0.239  28.274 -11.979  1.00 10.00      A   
ATOM   3613  CA  GLN A 383      -1.149  30.176 -11.868  1.00 10.00      A   
ATOM   3614  CB  GLN A 383      -0.771  30.971 -13.121  1.00 10.00      A   
ATOM   3615  CG  GLN A 383      -1.030  30.247 -14.433  1.00 10.00      A   
ATOM   3616  CD  GLN A 383      -0.589  31.055 -15.639  1.00 10.00      A   
ATOM   3617  OE1 GLN A 383       0.413  31.767 -15.591  1.00 10.00      A   
ATOM   3618  NE2 GLN A 383      -1.341  30.969 -16.720  1.00 10.00      A   
ATOM   3619 HE21 GLN A 383      -2.146  30.394 -16.690  1.00 10.00      A   
ATOM   3620 HE22 GLN A 383      -1.079  31.489 -17.506  1.00 10.00      A   
ATOM   3621  C   GLN A 383      -2.517  29.529 -12.049  1.00 10.00      A   
ATOM   3622  O   GLN A 383      -2.606  28.343 -12.370  1.00 10.00      A   
ATOM   3623  N   MET A 384      -3.575  30.302 -11.844  1.00 10.00      A   
ATOM   3624  HN  MET A 384      -3.441  31.242 -11.585  1.00 10.00      A   
ATOM   3625  CA  MET A 384      -4.934  29.790 -11.985  1.00 10.00      A   
ATOM   3626  CB  MET A 384      -5.322  28.976 -10.743  1.00 10.00      A   
ATOM   3627  CG  MET A 384      -6.704  28.342 -10.801  1.00 10.00      A   
ATOM   3628  SD  MET A 384      -6.962  27.365 -12.295  1.00 10.00      A   
ATOM   3629  CE  MET A 384      -5.704  26.106 -12.101  1.00 10.00      A   
ATOM   3630  C   MET A 384      -5.927  30.926 -12.202  1.00 10.00      A   
ATOM   3631  O   MET A 384      -5.719  32.040 -11.718  1.00 10.00      A   
ATOM   3632  N   THR A 385      -6.995  30.644 -12.943  1.00 10.00      A   
ATOM   3633  HN  THR A 385      -7.099  29.742 -13.316  1.00 10.00      A   
ATOM   3634  CA  THR A 385      -8.024  31.632 -13.213  1.00 10.00      A   
ATOM   3635  CB  THR A 385      -8.023  32.072 -14.690  1.00 10.00      A   
ATOM   3636  OG1 THR A 385      -7.689  30.958 -15.530  1.00 10.00      A   
ATOM   3637  HG1 THR A 385      -6.737  30.979 -15.731  1.00 10.00      A   
ATOM   3638  CG2 THR A 385      -7.025  33.194 -14.909  1.00 10.00      A   
ATOM   3639  C   THR A 385      -9.397  31.084 -12.853  1.00 10.00      A   
ATOM   3640  O   THR A 385      -9.625  29.872 -12.896  1.00 10.00      A   
ATOM   3641  N   ASN A 386     -10.302  31.978 -12.498  1.00 10.00      A   
ATOM   3642  HN  ASN A 386     -10.045  32.934 -12.477  1.00 10.00      A   
ATOM   3643  CA  ASN A 386     -11.662  31.603 -12.128  1.00 10.00      A   
ATOM   3644  CB  ASN A 386     -12.408  32.811 -11.554  1.00 10.00      A   
ATOM   3645  CG  ASN A 386     -12.250  32.944 -10.053  1.00 10.00      A   
ATOM   3646  OD1 ASN A 386     -12.297  31.957  -9.323  1.00 10.00      A   
ATOM   3647  ND2 ASN A 386     -12.050  34.167  -9.582  1.00 10.00      A   
ATOM   3648 HD21 ASN A 386     -12.014  34.909 -10.220  1.00 10.00      A   
ATOM   3649 HD22 ASN A 386     -11.946  34.278  -8.609  1.00 10.00      A   
ATOM   3650  C   ASN A 386     -12.421  31.040 -13.327  1.00 10.00      A   
ATOM   3651  O   ASN A 386     -13.145  30.049 -13.209  1.00 10.00      A   
ATOM   3652  N   ALA A 387     -12.247  31.678 -14.479  1.00 10.00      A   
ATOM   3653  HN  ALA A 387     -11.662  32.468 -14.501  1.00 10.00      A   
ATOM   3654  CA  ALA A 387     -12.912  31.254 -15.710  1.00 10.00      A   
ATOM   3655  CB  ALA A 387     -12.599  32.223 -16.841  1.00 10.00      A   
ATOM   3656  C   ALA A 387     -12.515  29.834 -16.096  1.00 10.00      A   
ATOM   3657  O   ALA A 387     -13.337  29.057 -16.588  1.00 10.00      A   
ATOM   3658  N   ALA A 388     -11.253  29.496 -15.861  1.00 10.00      A   
ATOM   3659  HN  ALA A 388     -10.650  30.155 -15.459  1.00 10.00      A   
ATOM   3660  CA  ALA A 388     -10.738  28.175 -16.181  1.00 10.00      A   
ATOM   3661  CB  ALA A 388      -9.233  28.135 -15.973  1.00 10.00      A   
ATOM   3662  C   ALA A 388     -11.427  27.112 -15.334  1.00 10.00      A   
ATOM   3663  O   ALA A 388     -11.932  26.118 -15.862  1.00 10.00      A   
ATOM   3664  N   LEU A 389     -11.473  27.346 -14.024  1.00 10.00      A   
ATOM   3665  HN  LEU A 389     -11.065  28.167 -13.673  1.00 10.00      A   
ATOM   3666  CA  LEU A 389     -12.103  26.418 -13.091  1.00 10.00      A   
ATOM   3667  CB  LEU A 389     -12.007  26.956 -11.659  1.00 10.00      A   
ATOM   3668  CG  LEU A 389     -10.615  26.939 -11.025  1.00 10.00      A   
ATOM   3669  CD1 LEU A 389     -10.583  27.806  -9.777  1.00 10.00      A   
ATOM   3670  CD2 LEU A 389     -10.199  25.513 -10.700  1.00 10.00      A   
ATOM   3671  C   LEU A 389     -13.562  26.170 -13.459  1.00 10.00      A   
ATOM   3672  O   LEU A 389     -14.024  25.025 -13.481  1.00 10.00      A   
ATOM   3673  N   ILE A 390     -14.276  27.249 -13.754  1.00 10.00      A   
ATOM   3674  HN  ILE A 390     -13.845  28.131 -13.716  1.00 10.00      A   
ATOM   3675  CA  ILE A 390     -15.684  27.158 -14.126  1.00 10.00      A   
ATOM   3676  CB  ILE A 390     -16.323  28.554 -14.306  1.00 10.00      A   
ATOM   3677  CG1 ILE A 390     -16.262  29.328 -12.987  1.00 10.00      A   
ATOM   3678  CG2 ILE A 390     -17.767  28.428 -14.778  1.00 10.00      A   
ATOM   3679  CD1 ILE A 390     -16.741  30.761 -13.086  1.00 10.00      A   
ATOM   3680  C   ILE A 390     -15.860  26.333 -15.402  1.00 10.00      A   
ATOM   3681  O   ILE A 390     -16.748  25.481 -15.487  1.00 10.00      A   
ATOM   3682  N   THR A 391     -14.995  26.571 -16.380  1.00 10.00      A   
ATOM   3683  HN  THR A 391     -14.296  27.244 -16.245  1.00 10.00      A   
ATOM   3684  CA  THR A 391     -15.055  25.852 -17.648  1.00 10.00      A   
ATOM   3685  CB  THR A 391     -13.997  26.378 -18.641  1.00 10.00      A   
ATOM   3686  OG1 THR A 391     -14.154  27.801 -18.789  1.00 10.00      A   
ATOM   3687  HG1 THR A 391     -13.823  28.251 -17.995  1.00 10.00      A   
ATOM   3688  CG2 THR A 391     -14.155  25.715 -20.003  1.00 10.00      A   
ATOM   3689  C   THR A 391     -14.878  24.347 -17.440  1.00 10.00      A   
ATOM   3690  O   THR A 391     -15.588  23.540 -18.043  1.00 10.00      A   
ATOM   3691  N   ILE A 392     -13.951  23.977 -16.565  1.00 10.00      A   
ATOM   3692  HN  ILE A 392     -13.427  24.668 -16.101  1.00 10.00      A   
ATOM   3693  CA  ILE A 392     -13.688  22.570 -16.276  1.00 10.00      A   
ATOM   3694  CB  ILE A 392     -12.434  22.398 -15.392  1.00 10.00      A   
ATOM   3695  CG1 ILE A 392     -11.213  22.990 -16.095  1.00 10.00      A   
ATOM   3696  CG2 ILE A 392     -12.199  20.929 -15.061  1.00 10.00      A   
ATOM   3697  CD1 ILE A 392      -9.960  22.994 -15.250  1.00 10.00      A   
ATOM   3698  C   ILE A 392     -14.888  21.924 -15.587  1.00 10.00      A   
ATOM   3699  O   ILE A 392     -15.333  20.848 -15.982  1.00 10.00      A   
ATOM   3700  N   ALA A 393     -15.415  22.604 -14.575  1.00 10.00      A   
ATOM   3701  HN  ALA A 393     -15.021  23.466 -14.325  1.00 10.00      A   
ATOM   3702  CA  ALA A 393     -16.558  22.104 -13.818  1.00 10.00      A   
ATOM   3703  CB  ALA A 393     -16.902  23.060 -12.690  1.00 10.00      A   
ATOM   3704  C   ALA A 393     -17.776  21.879 -14.706  1.00 10.00      A   
ATOM   3705  O   ALA A 393     -18.458  20.862 -14.591  1.00 10.00      A   
ATOM   3706  N   ARG A 394     -18.044  22.831 -15.591  1.00 10.00      A   
ATOM   3707  HN  ARG A 394     -17.460  23.618 -15.640  1.00 10.00      A   
ATOM   3708  CA  ARG A 394     -19.187  22.737 -16.489  1.00 10.00      A   
ATOM   3709  CB  ARG A 394     -19.465  24.087 -17.150  1.00 10.00      A   
ATOM   3710  CG  ARG A 394     -19.821  25.184 -16.162  1.00 10.00      A   
ATOM   3711  CD  ARG A 394     -20.169  26.485 -16.864  1.00 10.00      A   
ATOM   3712  NE  ARG A 394     -21.484  26.427 -17.496  1.00 10.00      A   
ATOM   3713  HE  ARG A 394     -21.538  25.999 -18.383  1.00 10.00      A   
ATOM   3714  CZ  ARG A 394     -22.598  26.928 -16.952  1.00 10.00      A   
ATOM   3715  NH1 ARG A 394     -22.559  27.532 -15.768  1.00 10.00      A   
ATOM   3716 HH11 ARG A 394     -21.658  27.622 -15.252  1.00 10.00      A   
ATOM   3717 HH12 ARG A 394     -23.434  27.923 -15.346  1.00 10.00      A   
ATOM   3718  NH2 ARG A 394     -23.751  26.826 -17.593  1.00 10.00      A   
ATOM   3719 HH21 ARG A 394     -24.622  27.210 -17.171  1.00 10.00      A   
ATOM   3720 HH22 ARG A 394     -23.793  26.362 -18.526  1.00 10.00      A   
ATOM   3721  C   ARG A 394     -18.992  21.659 -17.547  1.00 10.00      A   
ATOM   3722  O   ARG A 394     -19.941  20.972 -17.931  1.00 10.00      A   
ATOM   3723  N   ASN A 395     -17.761  21.511 -18.016  1.00 10.00      A   
ATOM   3724  HN  ASN A 395     -17.042  22.081 -17.667  1.00 10.00      A   
ATOM   3725  CA  ASN A 395     -17.457  20.517 -19.038  1.00 10.00      A   
ATOM   3726  CB  ASN A 395     -16.116  20.809 -19.715  1.00 10.00      A   
ATOM   3727  CG  ASN A 395     -16.091  20.394 -21.178  1.00 10.00      A   
ATOM   3728  OD1 ASN A 395     -16.360  21.202 -22.066  1.00 10.00      A   
ATOM   3729  ND2 ASN A 395     -15.761  19.138 -21.446  1.00 10.00      A   
ATOM   3730 HD21 ASN A 395     -15.552  18.540 -20.698  1.00 10.00      A   
ATOM   3731 HD22 ASN A 395     -15.743  18.857 -22.387  1.00 10.00      A   
ATOM   3732  C   ASN A 395     -17.446  19.117 -18.441  1.00 10.00      A   
ATOM   3733  O   ASN A 395     -17.959  18.174 -19.039  1.00 10.00      A   
ATOM   3734  N   ARG A 396     -16.871  18.993 -17.253  1.00 10.00      A   
ATOM   3735  HN  ARG A 396     -16.495  19.791 -16.815  1.00 10.00      A   
ATOM   3736  CA  ARG A 396     -16.790  17.708 -16.570  1.00 10.00      A   
ATOM   3737  CB  ARG A 396     -15.325  17.311 -16.341  1.00 10.00      A   
ATOM   3738  CG  ARG A 396     -14.557  16.944 -17.600  1.00 10.00      A   
ATOM   3739  CD  ARG A 396     -14.806  15.500 -18.022  1.00 10.00      A   
ATOM   3740  NE  ARG A 396     -16.139  15.303 -18.594  1.00 10.00      A   
ATOM   3741  HE  ARG A 396     -16.824  14.919 -18.003  1.00 10.00      A   
ATOM   3742  CZ  ARG A 396     -16.471  15.595 -19.856  1.00 10.00      A   
ATOM   3743  NH1 ARG A 396     -15.566  16.090 -20.695  1.00 10.00      A   
ATOM   3744 HH11 ARG A 396     -14.579  16.250 -20.378  1.00 10.00      A   
ATOM   3745 HH12 ARG A 396     -15.834  16.320 -21.678  1.00 10.00      A   
ATOM   3746  NH2 ARG A 396     -17.707  15.369 -20.285  1.00 10.00      A   
ATOM   3747 HH21 ARG A 396     -18.422  14.960 -19.641  1.00 10.00      A   
ATOM   3748 HH22 ARG A 396     -17.974  15.605 -21.265  1.00 10.00      A   
ATOM   3749  C   ARG A 396     -17.521  17.749 -15.228  1.00 10.00      A   
ATOM   3750  O   ARG A 396     -16.890  17.861 -14.177  1.00 10.00      A   
ATOM   3751  N   PRO A 397     -18.861  17.641 -15.235  1.00 10.00      A   
ATOM   3752  CA  PRO A 397     -19.651  17.665 -14.001  1.00 10.00      A   
ATOM   3753  CB  PRO A 397     -21.056  18.003 -14.503  1.00 10.00      A   
ATOM   3754  CG  PRO A 397     -21.114  17.426 -15.876  1.00 10.00      A   
ATOM   3755  CD  PRO A 397     -19.714  17.494 -16.432  1.00 10.00      A   
ATOM   3756  C   PRO A 397     -19.642  16.301 -13.318  1.00 10.00      A   
ATOM   3757  O   PRO A 397     -20.297  16.094 -12.298  1.00 10.00      A   
ATOM   3758  N   ASN A 398     -18.872  15.382 -13.888  1.00 10.00      A   
ATOM   3759  HN  ASN A 398     -18.354  15.627 -14.685  1.00 10.00      A   
ATOM   3760  CA  ASN A 398     -18.761  14.027 -13.367  1.00 10.00      A   
ATOM   3761  CB  ASN A 398     -18.750  13.021 -14.526  1.00 10.00      A   
ATOM   3762  CG  ASN A 398     -17.468  13.090 -15.336  1.00 10.00      A   
ATOM   3763  OD1 ASN A 398     -17.311  13.957 -16.198  1.00 10.00      A   
ATOM   3764  ND2 ASN A 398     -16.552  12.174 -15.073  1.00 10.00      A   
ATOM   3765 HD21 ASN A 398     -16.754  11.503 -14.385  1.00 10.00      A   
ATOM   3766 HD22 ASN A 398     -15.702  12.210 -15.563  1.00 10.00      A   
ATOM   3767  C   ASN A 398     -17.485  13.868 -12.550  1.00 10.00      A   
ATOM   3768  O   ASN A 398     -17.164  12.769 -12.109  1.00 10.00      A   
ATOM   3769  N   MET A 399     -16.759  14.971 -12.370  1.00 10.00      A   
ATOM   3770  HN  MET A 399     -17.071  15.813 -12.760  1.00 10.00      A   
ATOM   3771  CA  MET A 399     -15.508  14.964 -11.613  1.00 10.00      A   
ATOM   3772  CB  MET A 399     -14.952  16.381 -11.503  1.00 10.00      A   
ATOM   3773  CG  MET A 399     -13.521  16.448 -11.007  1.00 10.00      A   
ATOM   3774  SD  MET A 399     -12.326  16.407 -12.353  1.00 10.00      A   
ATOM   3775  CE  MET A 399     -12.825  17.865 -13.265  1.00 10.00      A   
ATOM   3776  C   MET A 399     -15.706  14.379 -10.219  1.00 10.00      A   
ATOM   3777  O   MET A 399     -16.586  14.815  -9.475  1.00 10.00      A   
ATOM   3778  N   THR A 400     -14.890  13.394  -9.874  1.00 10.00      A   
ATOM   3779  HN  THR A 400     -14.204  13.092 -10.506  1.00 10.00      A   
ATOM   3780  CA  THR A 400     -14.986  12.745  -8.582  1.00 10.00      A   
ATOM   3781  CB  THR A 400     -14.915  11.214  -8.735  1.00 10.00      A   
ATOM   3782  OG1 THR A 400     -13.682  10.849  -9.376  1.00 10.00      A   
ATOM   3783  HG1 THR A 400     -13.827  10.070  -9.946  1.00 10.00      A   
ATOM   3784  CG2 THR A 400     -16.077  10.712  -9.576  1.00 10.00      A   
ATOM   3785  C   THR A 400     -13.861  13.195  -7.663  1.00 10.00      A   
ATOM   3786  O   THR A 400     -14.030  13.271  -6.445  1.00 10.00      A   
ATOM   3787  N   ARG A 401     -12.710  13.494  -8.245  1.00 10.00      A   
ATOM   3788  HN  ARG A 401     -12.635  13.429  -9.227  1.00 10.00      A   
ATOM   3789  CA  ARG A 401     -11.558  13.914  -7.467  1.00 10.00      A   
ATOM   3790  CB  ARG A 401     -10.607  12.734  -7.260  1.00 10.00      A   
ATOM   3791  CG  ARG A 401     -11.176  11.641  -6.373  1.00 10.00      A   
ATOM   3792  CD  ARG A 401     -10.592  10.288  -6.717  1.00 10.00      A   
ATOM   3793  NE  ARG A 401     -11.357   9.586  -7.750  1.00 10.00      A   
ATOM   3794  HE  ARG A 401     -11.768  10.125  -8.467  1.00 10.00      A   
ATOM   3795  CZ  ARG A 401     -11.499   8.263  -7.766  1.00 10.00      A   
ATOM   3796  NH1 ARG A 401     -10.957   7.541  -6.804  1.00 10.00      A   
ATOM   3797 HH11 ARG A 401     -11.054   6.503  -6.793  1.00 10.00      A   
ATOM   3798 HH12 ARG A 401     -10.416   8.008  -6.034  1.00 10.00      A   
ATOM   3799  NH2 ARG A 401     -12.201   7.664  -8.725  1.00 10.00      A   
ATOM   3800 HH21 ARG A 401     -12.306   6.628  -8.723  1.00 10.00      A   
ATOM   3801 HH22 ARG A 401     -12.650   8.229  -9.490  1.00 10.00      A   
ATOM   3802  C   ARG A 401     -10.830  15.076  -8.123  1.00 10.00      A   
ATOM   3803  O   ARG A 401     -10.105  14.898  -9.103  1.00 10.00      A   
ATOM   3804  N   PHE A 402     -11.021  16.261  -7.573  1.00 10.00      A   
ATOM   3805  HN  PHE A 402     -11.600  16.337  -6.782  1.00 10.00      A   
ATOM   3806  CA  PHE A 402     -10.382  17.454  -8.095  1.00 10.00      A   
ATOM   3807  CB  PHE A 402     -11.410  18.567  -8.324  1.00 10.00      A   
ATOM   3808  CG  PHE A 402     -10.903  19.703  -9.170  1.00 10.00      A   
ATOM   3809  CD1 PHE A 402     -10.666  19.521 -10.523  1.00 10.00      A   
ATOM   3810  CD2 PHE A 402     -10.666  20.952  -8.617  1.00 10.00      A   
ATOM   3811  CE1 PHE A 402     -10.201  20.557 -11.310  1.00 10.00      A   
ATOM   3812  CE2 PHE A 402     -10.201  21.994  -9.399  1.00 10.00      A   
ATOM   3813  CZ  PHE A 402      -9.969  21.795 -10.747  1.00 10.00      A   
ATOM   3814  C   PHE A 402      -9.287  17.914  -7.141  1.00 10.00      A   
ATOM   3815  O   PHE A 402      -9.536  18.683  -6.211  1.00 10.00      A   
ATOM   3816  N   ARG A 403      -8.087  17.411  -7.367  1.00 10.00      A   
ATOM   3817  HN  ARG A 403      -7.963  16.799  -8.122  1.00 10.00      A   
ATOM   3818  CA  ARG A 403      -6.945  17.749  -6.540  1.00 10.00      A   
ATOM   3819  CB  ARG A 403      -6.095  16.502  -6.286  1.00 10.00      A   
ATOM   3820  CG  ARG A 403      -6.880  15.316  -5.748  1.00 10.00      A   
ATOM   3821  CD  ARG A 403      -6.106  14.011  -5.891  1.00 10.00      A   
ATOM   3822  NE  ARG A 403      -5.105  13.833  -4.840  1.00 10.00      A   
ATOM   3823  HE  ARG A 403      -4.710  14.653  -4.439  1.00 10.00      A   
ATOM   3824  CZ  ARG A 403      -4.697  12.647  -4.379  1.00 10.00      A   
ATOM   3825  NH1 ARG A 403      -5.203  11.514  -4.867  1.00 10.00      A   
ATOM   3826 HH11 ARG A 403      -5.924  11.542  -5.615  1.00 10.00      A   
ATOM   3827 HH12 ARG A 403      -4.877  10.585  -4.495  1.00 10.00      A   
ATOM   3828  NH2 ARG A 403      -3.765  12.605  -3.439  1.00 10.00      A   
ATOM   3829 HH21 ARG A 403      -3.433  11.691  -3.059  1.00 10.00      A   
ATOM   3830 HH22 ARG A 403      -3.360  13.499  -3.072  1.00 10.00      A   
ATOM   3831  C   ARG A 403      -6.119  18.828  -7.220  1.00 10.00      A   
ATOM   3832  O   ARG A 403      -5.288  18.540  -8.079  1.00 10.00      A   
ATOM   3833  N   LEU A 404      -6.381  20.073  -6.858  1.00 10.00      A   
ATOM   3834  HN  LEU A 404      -7.072  20.237  -6.179  1.00 10.00      A   
ATOM   3835  CA  LEU A 404      -5.673  21.206  -7.434  1.00 10.00      A   
ATOM   3836  CB  LEU A 404      -6.672  22.180  -8.062  1.00 10.00      A   
ATOM   3837  CG  LEU A 404      -6.085  23.246  -8.986  1.00 10.00      A   
ATOM   3838  CD1 LEU A 404      -5.981  22.726 -10.409  1.00 10.00      A   
ATOM   3839  CD2 LEU A 404      -6.913  24.517  -8.933  1.00 10.00      A   
ATOM   3840  C   LEU A 404      -4.852  21.929  -6.371  1.00 10.00      A   
ATOM   3841  O   LEU A 404      -5.351  22.223  -5.284  1.00 10.00      A   
ATOM   3842  N   CYS A 405      -3.594  22.204  -6.681  1.00 10.00      A   
ATOM   3843  HN  CYS A 405      -3.241  21.927  -7.557  1.00 10.00      A   
ATOM   3844  CA  CYS A 405      -2.722  22.900  -5.750  1.00 10.00      A   
ATOM   3845  CB  CYS A 405      -1.934  21.912  -4.897  1.00 10.00      A   
ATOM   3846  SG  CYS A 405      -0.886  22.687  -3.643  1.00 10.00      A   
ATOM   3847  HG  CYS A 405      -0.514  23.877  -4.098  1.00 10.00      A   
ATOM   3848  C   CYS A 405      -1.772  23.850  -6.468  1.00 10.00      A   
ATOM   3849  O   CYS A 405      -0.964  23.434  -7.296  1.00 10.00      A   
ATOM   3850  N   ILE A 406      -1.892  25.129  -6.165  1.00 10.00      A   
ATOM   3851  HN  ILE A 406      -2.587  25.407  -5.531  1.00 10.00      A   
ATOM   3852  CA  ILE A 406      -1.024  26.132  -6.756  1.00 10.00      A   
ATOM   3853  CB  ILE A 406      -1.696  27.519  -6.777  1.00 10.00      A   
ATOM   3854  CG1 ILE A 406      -3.064  27.434  -7.456  1.00 10.00      A   
ATOM   3855  CG2 ILE A 406      -0.809  28.534  -7.488  1.00 10.00      A   
ATOM   3856  CD1 ILE A 406      -3.843  28.730  -7.429  1.00 10.00      A   
ATOM   3857  C   ILE A 406       0.272  26.204  -5.957  1.00 10.00      A   
ATOM   3858  O   ILE A 406       0.248  26.150  -4.728  1.00 10.00      A   
ATOM   3859  N   ILE A 407       1.394  26.292  -6.658  1.00 10.00      A   
ATOM   3860  HN  ILE A 407       1.337  26.297  -7.640  1.00 10.00      A   
ATOM   3861  CA  ILE A 407       2.712  26.362  -6.019  1.00 10.00      A   
ATOM   3862  CB  ILE A 407       3.845  26.362  -7.078  1.00 10.00      A   
ATOM   3863  CG1 ILE A 407       3.793  25.093  -7.942  1.00 10.00      A   
ATOM   3864  CG2 ILE A 407       5.219  26.520  -6.437  1.00 10.00      A   
ATOM   3865  CD1 ILE A 407       3.916  23.800  -7.158  1.00 10.00      A   
ATOM   3866  C   ILE A 407       2.837  27.596  -5.118  1.00 10.00      A   
ATOM   3867  O   ILE A 407       3.471  27.553  -4.063  1.00 10.00      A   
ATOM   3868  N   GLU A 408       2.219  28.688  -5.532  1.00 10.00      A   
ATOM   3869  HN  GLU A 408       1.705  28.660  -6.364  1.00 10.00      A   
ATOM   3870  CA  GLU A 408       2.270  29.923  -4.768  1.00 10.00      A   
ATOM   3871  CB  GLU A 408       2.412  31.119  -5.714  1.00 10.00      A   
ATOM   3872  CG  GLU A 408       2.564  32.467  -5.024  1.00 10.00      A   
ATOM   3873  CD  GLU A 408       3.728  32.527  -4.053  1.00 10.00      A   
ATOM   3874  OE1 GLU A 408       4.656  31.698  -4.161  1.00 10.00      A   
ATOM   3875  OE2 GLU A 408       3.720  33.418  -3.176  1.00 10.00      A   
ATOM   3876  C   GLU A 408       1.033  30.061  -3.887  1.00 10.00      A   
ATOM   3877  O   GLU A 408      -0.092  30.070  -4.384  1.00 10.00      A   
ATOM   3878  N   PRO A 409       1.225  30.140  -2.563  1.00 10.00      A   
ATOM   3879  CA  PRO A 409       0.119  30.281  -1.618  1.00 10.00      A   
ATOM   3880  CB  PRO A 409       0.771  29.977  -0.268  1.00 10.00      A   
ATOM   3881  CG  PRO A 409       2.192  30.383  -0.444  1.00 10.00      A   
ATOM   3882  CD  PRO A 409       2.535  30.095  -1.882  1.00 10.00      A   
ATOM   3883  C   PRO A 409      -0.455  31.697  -1.629  1.00 10.00      A   
ATOM   3884  O   PRO A 409       0.268  32.667  -1.866  1.00 10.00      A   
ATOM   3885  N   LYS A 410      -1.762  31.804  -1.384  1.00 10.00      A   
ATOM   3886  HN  LYS A 410      -2.284  30.989  -1.218  1.00 10.00      A   
ATOM   3887  CA  LYS A 410      -2.454  33.093  -1.360  1.00 10.00      A   
ATOM   3888  CB  LYS A 410      -1.892  34.017  -0.275  1.00 10.00      A   
ATOM   3889  CG  LYS A 410      -2.166  33.549   1.145  1.00 10.00      A   
ATOM   3890  CD  LYS A 410      -1.617  34.539   2.152  1.00 10.00      A   
ATOM   3891  CE  LYS A 410      -1.934  34.132   3.580  1.00 10.00      A   
ATOM   3892  NZ  LYS A 410      -1.381  35.106   4.560  1.00 10.00      A   
ATOM   3893  HZ1 LYS A 410      -1.815  36.043   4.419  1.00 10.00      A   
ATOM   3894  HZ2 LYS A 410      -0.349  35.195   4.438  1.00 10.00      A   
ATOM   3895  HZ3 LYS A 410      -1.575  34.790   5.531  1.00 10.00      A   
ATOM   3896  C   LYS A 410      -2.443  33.772  -2.730  1.00 10.00      A   
ATOM   3897  O   LYS A 410      -2.572  34.993  -2.836  1.00 10.00      A   
ATOM   3898  N   ALA A 411      -2.295  32.968  -3.777  1.00 10.00      A   
ATOM   3899  HN  ALA A 411      -2.196  32.006  -3.627  1.00 10.00      A   
ATOM   3900  CA  ALA A 411      -2.282  33.475  -5.141  1.00 10.00      A   
ATOM   3901  CB  ALA A 411      -1.259  32.722  -5.977  1.00 10.00      A   
ATOM   3902  C   ALA A 411      -3.671  33.343  -5.751  1.00 10.00      A   
ATOM   3903  O   ALA A 411      -4.166  32.233  -5.950  1.00 10.00      A   
ATOM   3904  N   PRO A 412      -4.328  34.474  -6.027  1.00 10.00      A   
ATOM   3905  CA  PRO A 412      -5.668  34.494  -6.599  1.00 10.00      A   
ATOM   3906  CB  PRO A 412      -6.201  35.826  -6.075  1.00 10.00      A   
ATOM   3907  CG  PRO A 412      -5.007  36.721  -6.050  1.00 10.00      A   
ATOM   3908  CD  PRO A 412      -3.812  35.837  -5.800  1.00 10.00      A   
ATOM   3909  C   PRO A 412      -5.636  34.520  -8.122  1.00 10.00      A   
ATOM   3910  O   PRO A 412      -4.598  34.263  -8.739  1.00 10.00      A   
ATOM   3911  N   ASP A 413      -6.784  34.833  -8.715  1.00 10.00      A   
ATOM   3912  HN  ASP A 413      -7.569  35.018  -8.155  1.00 10.00      A   
ATOM   3913  CA  ASP A 413      -6.918  34.928 -10.163  1.00 10.00      A   
ATOM   3914  CB  ASP A 413      -8.378  35.256 -10.505  1.00 10.00      A   
ATOM   3915  CG  ASP A 413      -8.647  35.338 -11.988  1.00 10.00      A   
ATOM   3916  OD1 ASP A 413      -8.321  36.372 -12.590  1.00 10.00      A   
ATOM   3917  OD2 ASP A 413      -9.205  34.381 -12.550  1.00 10.00      A   
ATOM   3918  C   ASP A 413      -5.996  36.034 -10.664  1.00 10.00      A   
ATOM   3919  O   ASP A 413      -6.133  37.184 -10.259  1.00 10.00      A   
ATOM   3920  N   TYR A 414      -5.070  35.688 -11.543  1.00 10.00      A   
ATOM   3921  HN  TYR A 414      -5.038  34.761 -11.862  1.00 10.00      A   
ATOM   3922  CA  TYR A 414      -4.096  36.658 -12.049  1.00 10.00      A   
ATOM   3923  CB  TYR A 414      -2.845  35.956 -12.593  1.00 10.00      A   
ATOM   3924  CG  TYR A 414      -3.088  35.086 -13.803  1.00 10.00      A   
ATOM   3925  CD1 TYR A 414      -3.066  35.624 -15.083  1.00 10.00      A   
ATOM   3926  CD2 TYR A 414      -3.337  33.727 -13.668  1.00 10.00      A   
ATOM   3927  CE1 TYR A 414      -3.289  34.835 -16.194  1.00 10.00      A   
ATOM   3928  CE2 TYR A 414      -3.560  32.931 -14.773  1.00 10.00      A   
ATOM   3929  CZ  TYR A 414      -3.536  33.492 -16.035  1.00 10.00      A   
ATOM   3930  OH  TYR A 414      -3.758  32.706 -17.140  1.00 10.00      A   
ATOM   3931  HH  TYR A 414      -4.304  31.940 -16.883  1.00 10.00      A   
ATOM   3932  C   TYR A 414      -4.663  37.635 -13.078  1.00 10.00      A   
ATOM   3933  O   TYR A 414      -3.997  38.601 -13.452  1.00 10.00      A   
ATOM   3934  N   LEU A 415      -5.885  37.403 -13.528  1.00 10.00      A   
ATOM   3935  HN  LEU A 415      -6.396  36.637 -13.182  1.00 10.00      A   
ATOM   3936  CA  LEU A 415      -6.495  38.279 -14.521  1.00 10.00      A   
ATOM   3937  CB  LEU A 415      -7.316  37.464 -15.525  1.00 10.00      A   
ATOM   3938  CG  LEU A 415      -6.527  36.611 -16.525  1.00 10.00      A   
ATOM   3939  CD1 LEU A 415      -7.470  35.862 -17.459  1.00 10.00      A   
ATOM   3940  CD2 LEU A 415      -5.558  37.471 -17.320  1.00 10.00      A   
ATOM   3941  C   LEU A 415      -7.381  39.334 -13.868  1.00 10.00      A   
ATOM   3942  O   LEU A 415      -7.343  40.510 -14.232  1.00 10.00      A   
ATOM   3943  N   THR A 416      -8.177  38.902 -12.908  1.00 10.00      A   
ATOM   3944  HN  THR A 416      -8.159  37.944 -12.673  1.00 10.00      A   
ATOM   3945  CA  THR A 416      -9.097  39.785 -12.211  1.00 10.00      A   
ATOM   3946  CB  THR A 416     -10.452  39.082 -11.992  1.00 10.00      A   
ATOM   3947  OG1 THR A 416     -10.535  37.921 -12.842  1.00 10.00      A   
ATOM   3948  HG1 THR A 416      -9.746  37.369 -12.719  1.00 10.00      A   
ATOM   3949  CG2 THR A 416     -11.590  40.024 -12.340  1.00 10.00      A   
ATOM   3950  C   THR A 416      -8.536  40.243 -10.867  1.00 10.00      A   
ATOM   3951  O   THR A 416      -8.994  41.237 -10.302  1.00 10.00      A   
ATOM   3952  N   LEU A 417      -7.544  39.510 -10.369  1.00 10.00      A   
ATOM   3953  HN  LEU A 417      -7.227  38.733 -10.880  1.00 10.00      A   
ATOM   3954  CA  LEU A 417      -6.902  39.811  -9.087  1.00 10.00      A   
ATOM   3955  CB  LEU A 417      -6.322  41.230  -9.052  1.00 10.00      A   
ATOM   3956  CG  LEU A 417      -5.238  41.536 -10.089  1.00 10.00      A   
ATOM   3957  CD1 LEU A 417      -4.848  43.003 -10.033  1.00 10.00      A   
ATOM   3958  CD2 LEU A 417      -4.021  40.647  -9.874  1.00 10.00      A   
ATOM   3959  C   LEU A 417      -7.852  39.564  -7.917  1.00 10.00      A   
ATOM   3960  O   LEU A 417      -7.733  40.177  -6.857  1.00 10.00      A   
ATOM   3961  N   GLU A 418      -8.779  38.639  -8.121  1.00 10.00      A   
ATOM   3962  HN  GLU A 418      -8.800  38.171  -8.981  1.00 10.00      A   
ATOM   3963  CA  GLU A 418      -9.759  38.289  -7.106  1.00 10.00      A   
ATOM   3964  CB  GLU A 418     -11.170  38.529  -7.647  1.00 10.00      A   
ATOM   3965  CG  GLU A 418     -11.507  39.993  -7.864  1.00 10.00      A   
ATOM   3966  CD  GLU A 418     -12.967  40.211  -8.196  1.00 10.00      A   
ATOM   3967  OE1 GLU A 418     -13.261  40.661  -9.318  1.00 10.00      A   
ATOM   3968  OE2 GLU A 418     -13.828  39.934  -7.332  1.00 10.00      A   
ATOM   3969  C   GLU A 418      -9.605  36.830  -6.696  1.00 10.00      A   
ATOM   3970  O   GLU A 418      -9.040  36.033  -7.446  1.00 10.00      A   
ATOM   3971  N   PRO A 419     -10.092  36.462  -5.498  1.00 10.00      A   
ATOM   3972  CA  PRO A 419     -10.006  35.085  -4.994  1.00 10.00      A   
ATOM   3973  CB  PRO A 419     -10.740  35.141  -3.649  1.00 10.00      A   
ATOM   3974  CG  PRO A 419     -10.684  36.574  -3.248  1.00 10.00      A   
ATOM   3975  CD  PRO A 419     -10.753  37.357  -4.528  1.00 10.00      A   
ATOM   3976  C   PRO A 419     -10.675  34.071  -5.924  1.00 10.00      A   
ATOM   3977  O   PRO A 419     -11.475  34.426  -6.795  1.00 10.00      A   
ATOM   3978  N   LEU A 420     -10.351  32.805  -5.723  1.00 10.00      A   
ATOM   3979  HN  LEU A 420      -9.726  32.582  -4.994  1.00 10.00      A   
ATOM   3980  CA  LEU A 420     -10.904  31.734  -6.541  1.00 10.00      A   
ATOM   3981  CB  LEU A 420      -9.846  30.657  -6.802  1.00 10.00      A   
ATOM   3982  CG  LEU A 420      -8.542  31.126  -7.454  1.00 10.00      A   
ATOM   3983  CD1 LEU A 420      -7.490  30.031  -7.379  1.00 10.00      A   
ATOM   3984  CD2 LEU A 420      -8.782  31.536  -8.899  1.00 10.00      A   
ATOM   3985  C   LEU A 420     -12.126  31.112  -5.874  1.00 10.00      A   
ATOM   3986  O   LEU A 420     -12.477  29.961  -6.146  1.00 10.00      A   
ATOM   3987  N   ASP A 421     -12.771  31.885  -5.000  1.00 10.00      A   
ATOM   3988  HN  ASP A 421     -12.442  32.793  -4.837  1.00 10.00      A   
ATOM   3989  CA  ASP A 421     -13.952  31.423  -4.276  1.00 10.00      A   
ATOM   3990  CB  ASP A 421     -14.501  32.519  -3.350  1.00 10.00      A   
ATOM   3991  CG  ASP A 421     -13.654  32.757  -2.111  1.00 10.00      A   
ATOM   3992  OD1 ASP A 421     -13.599  31.874  -1.237  1.00 10.00      A   
ATOM   3993  OD2 ASP A 421     -13.054  33.844  -1.994  1.00 10.00      A   
ATOM   3994  C   ASP A 421     -15.042  30.965  -5.239  1.00 10.00      A   
ATOM   3995  O   ASP A 421     -15.614  29.888  -5.080  1.00 10.00      A   
ATOM   3996  N   ILE A 422     -15.319  31.778  -6.251  1.00 10.00      A   
ATOM   3997  HN  ILE A 422     -14.827  32.623  -6.334  1.00 10.00      A   
ATOM   3998  CA  ILE A 422     -16.342  31.443  -7.235  1.00 10.00      A   
ATOM   3999  CB  ILE A 422     -16.782  32.664  -8.071  1.00 10.00      A   
ATOM   4000  CG1 ILE A 422     -15.566  33.398  -8.652  1.00 10.00      A   
ATOM   4001  CG2 ILE A 422     -17.631  33.602  -7.225  1.00 10.00      A   
ATOM   4002  CD1 ILE A 422     -15.918  34.466  -9.667  1.00 10.00      A   
ATOM   4003  C   ILE A 422     -15.890  30.312  -8.159  1.00 10.00      A   
ATOM   4004  O   ILE A 422     -16.711  29.529  -8.639  1.00 10.00      A   
ATOM   4005  N   GLY A 423     -14.582  30.224  -8.394  1.00 10.00      A   
ATOM   4006  HN  GLY A 423     -13.975  30.873  -7.981  1.00 10.00      A   
ATOM   4007  CA  GLY A 423     -14.048  29.185  -9.252  1.00 10.00      A   
ATOM   4008  C   GLY A 423     -14.263  27.807  -8.666  1.00 10.00      A   
ATOM   4009  O   GLY A 423     -14.841  26.931  -9.310  1.00 10.00      A   
ATOM   4010  N   PHE A 424     -13.814  27.616  -7.433  1.00 10.00      A   
ATOM   4011  HN  PHE A 424     -13.365  28.355  -6.963  1.00 10.00      A   
ATOM   4012  CA  PHE A 424     -13.977  26.339  -6.760  1.00 10.00      A   
ATOM   4013  CB  PHE A 424     -13.112  26.274  -5.502  1.00 10.00      A   
ATOM   4014  CG  PHE A 424     -11.668  25.956  -5.766  1.00 10.00      A   
ATOM   4015  CD1 PHE A 424     -10.700  26.942  -5.695  1.00 10.00      A   
ATOM   4016  CD2 PHE A 424     -11.278  24.665  -6.074  1.00 10.00      A   
ATOM   4017  CE1 PHE A 424      -9.368  26.649  -5.924  1.00 10.00      A   
ATOM   4018  CE2 PHE A 424      -9.948  24.363  -6.307  1.00 10.00      A   
ATOM   4019  CZ  PHE A 424      -8.991  25.357  -6.230  1.00 10.00      A   
ATOM   4020  C   PHE A 424     -15.445  26.110  -6.421  1.00 10.00      A   
ATOM   4021  O   PHE A 424     -15.897  24.972  -6.284  1.00 10.00      A   
ATOM   4022  N   GLY A 425     -16.187  27.207  -6.299  1.00 10.00      A   
ATOM   4023  HN  GLY A 425     -15.766  28.085  -6.410  1.00 10.00      A   
ATOM   4024  CA  GLY A 425     -17.597  27.121  -5.997  1.00 10.00      A   
ATOM   4025  C   GLY A 425     -18.349  26.437  -7.118  1.00 10.00      A   
ATOM   4026  O   GLY A 425     -19.297  25.693  -6.877  1.00 10.00      A   
ATOM   4027  N   ALA A 426     -17.916  26.685  -8.352  1.00 10.00      A   
ATOM   4028  HN  ALA A 426     -17.161  27.304  -8.479  1.00 10.00      A   
ATOM   4029  CA  ALA A 426     -18.543  26.074  -9.518  1.00 10.00      A   
ATOM   4030  CB  ALA A 426     -18.081  26.751 -10.800  1.00 10.00      A   
ATOM   4031  C   ALA A 426     -18.242  24.581  -9.562  1.00 10.00      A   
ATOM   4032  O   ALA A 426     -19.061  23.787 -10.026  1.00 10.00      A   
ATOM   4033  N   ILE A 427     -17.067  24.209  -9.061  1.00 10.00      A   
ATOM   4034  HN  ILE A 427     -16.465  24.896  -8.699  1.00 10.00      A   
ATOM   4035  CA  ILE A 427     -16.652  22.812  -9.032  1.00 10.00      A   
ATOM   4036  CB  ILE A 427     -15.219  22.661  -8.466  1.00 10.00      A   
ATOM   4037  CG1 ILE A 427     -14.216  23.495  -9.272  1.00 10.00      A   
ATOM   4038  CG2 ILE A 427     -14.799  21.197  -8.421  1.00 10.00      A   
ATOM   4039  CD1 ILE A 427     -13.932  22.963 -10.662  1.00 10.00      A   
ATOM   4040  C   ILE A 427     -17.617  21.996  -8.178  1.00 10.00      A   
ATOM   4041  O   ILE A 427     -18.195  21.016  -8.641  1.00 10.00      A   
ATOM   4042  N   VAL A 428     -17.823  22.441  -6.945  1.00 10.00      A   
ATOM   4043  HN  VAL A 428     -17.364  23.256  -6.646  1.00 10.00      A   
ATOM   4044  CA  VAL A 428     -18.713  21.751  -6.021  1.00 10.00      A   
ATOM   4045  CB  VAL A 428     -18.515  22.229  -4.564  1.00 10.00      A   
ATOM   4046  CG1 VAL A 428     -17.069  22.043  -4.135  1.00 10.00      A   
ATOM   4047  CG2 VAL A 428     -18.935  23.681  -4.400  1.00 10.00      A   
ATOM   4048  C   VAL A 428     -20.181  21.906  -6.425  1.00 10.00      A   
ATOM   4049  O   VAL A 428     -21.044  21.176  -5.942  1.00 10.00      A   
ATOM   4050  N   GLU A 429     -20.456  22.846  -7.317  1.00 10.00      A   
ATOM   4051  HN  GLU A 429     -19.726  23.386  -7.684  1.00 10.00      A   
ATOM   4052  CA  GLU A 429     -21.817  23.091  -7.765  1.00 10.00      A   
ATOM   4053  CB  GLU A 429     -22.003  24.560  -8.160  1.00 10.00      A   
ATOM   4054  CG  GLU A 429     -23.453  25.016  -8.185  1.00 10.00      A   
ATOM   4055  CD  GLU A 429     -23.618  26.413  -8.742  1.00 10.00      A   
ATOM   4056  OE1 GLU A 429     -23.247  27.381  -8.048  1.00 10.00      A   
ATOM   4057  OE2 GLU A 429     -24.130  26.549  -9.873  1.00 10.00      A   
ATOM   4058  C   GLU A 429     -22.192  22.177  -8.928  1.00 10.00      A   
ATOM   4059  O   GLU A 429     -23.297  21.633  -8.967  1.00 10.00      A   
ATOM   4060  N   HIS A 430     -21.266  21.999  -9.866  1.00 10.00      A   
ATOM   4061  HN  HIS A 430     -20.390  22.441  -9.769  1.00 10.00      A   
ATOM   4062  CA  HIS A 430     -21.517  21.166 -11.036  1.00 10.00      A   
ATOM   4063  CB  HIS A 430     -20.805  21.717 -12.274  1.00 10.00      A   
ATOM   4064  CG  HIS A 430     -21.415  22.980 -12.807  1.00 10.00      A   
ATOM   4065  ND1 HIS A 430     -22.344  22.956 -13.824  1.00 10.00      A   
ATOM   4066  CD2 HIS A 430     -21.206  24.263 -12.423  1.00 10.00      A   
ATOM   4067  CE1 HIS A 430     -22.679  24.217 -14.033  1.00 10.00      A   
ATOM   4068  NE2 HIS A 430     -22.017  25.039 -13.210  1.00 10.00      A   
ATOM   4069  HE2 HIS A 430     -22.108  26.016 -13.162  1.00 10.00      A   
ATOM   4070  C   HIS A 430     -21.148  19.705 -10.803  1.00 10.00      A   
ATOM   4071  O   HIS A 430     -21.888  18.806 -11.199  1.00 10.00      A   
ATOM   4072  N   CYS A 431     -20.010  19.467 -10.162  1.00 10.00      A   
ATOM   4073  HN  CYS A 431     -19.459  20.219  -9.855  1.00 10.00      A   
ATOM   4074  CA  CYS A 431     -19.568  18.107  -9.885  1.00 10.00      A   
ATOM   4075  CB  CYS A 431     -18.057  18.066  -9.661  1.00 10.00      A   
ATOM   4076  SG  CYS A 431     -17.101  18.994 -10.886  1.00 10.00      A   
ATOM   4077  HG  CYS A 431     -17.424  18.552 -12.093  1.00 10.00      A   
ATOM   4078  C   CYS A 431     -20.311  17.549  -8.674  1.00 10.00      A   
ATOM   4079  O   CYS A 431     -19.905  17.750  -7.526  1.00 10.00      A   
ATOM   4080  N   LYS A 432     -21.415  16.863  -8.944  1.00 10.00      A   
ATOM   4081  HN  LYS A 432     -21.687  16.753  -9.879  1.00 10.00      A   
ATOM   4082  CA  LYS A 432     -22.246  16.284  -7.896  1.00 10.00      A   
ATOM   4083  CB  LYS A 432     -23.629  15.923  -8.444  1.00 10.00      A   
ATOM   4084  CG  LYS A 432     -24.309  17.038  -9.219  1.00 10.00      A   
ATOM   4085  CD  LYS A 432     -24.732  18.180  -8.311  1.00 10.00      A   
ATOM   4086  CE  LYS A 432     -25.485  19.246  -9.092  1.00 10.00      A   
ATOM   4087  NZ  LYS A 432     -26.766  18.729  -9.651  1.00 10.00      A   
ATOM   4088  HZ1 LYS A 432     -27.267  19.483 -10.162  1.00 10.00      A   
ATOM   4089  HZ2 LYS A 432     -27.383  18.380  -8.888  1.00 10.00      A   
ATOM   4090  HZ3 LYS A 432     -26.574  17.947 -10.312  1.00 10.00      A   
ATOM   4091  C   LYS A 432     -21.610  15.051  -7.271  1.00 10.00      A   
ATOM   4092  O   LYS A 432     -21.826  14.765  -6.092  1.00 10.00      A   
ATOM   4093  N   ASP A 433     -20.831  14.325  -8.059  1.00 10.00      A   
ATOM   4094  HN  ASP A 433     -20.691  14.607  -8.987  1.00 10.00      A   
ATOM   4095  CA  ASP A 433     -20.180  13.112  -7.575  1.00 10.00      A   
ATOM   4096  CB  ASP A 433     -20.197  12.031  -8.659  1.00 10.00      A   
ATOM   4097  CG  ASP A 433     -20.222  10.621  -8.092  1.00 10.00      A   
ATOM   4098  OD1 ASP A 433     -20.859  10.407  -7.036  1.00 10.00      A   
ATOM   4099  OD2 ASP A 433     -19.629   9.713  -8.721  1.00 10.00      A   
ATOM   4100  C   ASP A 433     -18.749  13.394  -7.121  1.00 10.00      A   
ATOM   4101  O   ASP A 433     -17.865  12.544  -7.244  1.00 10.00      A   
ATOM   4102  N   LEU A 434     -18.531  14.592  -6.587  1.00 10.00      A   
ATOM   4103  HN  LEU A 434     -19.278  15.216  -6.498  1.00 10.00      A   
ATOM   4104  CA  LEU A 434     -17.212  14.992  -6.111  1.00 10.00      A   
ATOM   4105  CB  LEU A 434     -17.087  16.518  -6.086  1.00 10.00      A   
ATOM   4106  CG  LEU A 434     -15.684  17.083  -5.847  1.00 10.00      A   
ATOM   4107  CD1 LEU A 434     -14.788  16.826  -7.050  1.00 10.00      A   
ATOM   4108  CD2 LEU A 434     -15.755  18.570  -5.541  1.00 10.00      A   
ATOM   4109  C   LEU A 434     -16.957  14.421  -4.720  1.00 10.00      A   
ATOM   4110  O   LEU A 434     -17.623  14.791  -3.754  1.00 10.00      A   
ATOM   4111  N   ARG A 435     -15.984  13.525  -4.625  1.00 10.00      A   
ATOM   4112  HN  ARG A 435     -15.468  13.294  -5.429  1.00 10.00      A   
ATOM   4113  CA  ARG A 435     -15.649  12.889  -3.360  1.00 10.00      A   
ATOM   4114  CB  ARG A 435     -15.324  11.408  -3.579  1.00 10.00      A   
ATOM   4115  CG  ARG A 435     -16.451  10.577  -4.175  1.00 10.00      A   
ATOM   4116  CD  ARG A 435     -16.004   9.135  -4.401  1.00 10.00      A   
ATOM   4117  NE  ARG A 435     -15.461   8.531  -3.180  1.00 10.00      A   
ATOM   4118  HE  ARG A 435     -16.027   8.578  -2.366  1.00 10.00      A   
ATOM   4119  CZ  ARG A 435     -14.264   7.931  -3.098  1.00 10.00      A   
ATOM   4120  NH1 ARG A 435     -13.473   7.849  -4.160  1.00 10.00      A   
ATOM   4121 HH11 ARG A 435     -13.772   8.242  -5.072  1.00 10.00      A   
ATOM   4122 HH12 ARG A 435     -12.536   7.378  -4.078  1.00 10.00      A   
ATOM   4123  NH2 ARG A 435     -13.852   7.422  -1.949  1.00 10.00      A   
ATOM   4124 HH21 ARG A 435     -12.913   6.955  -1.890  1.00 10.00      A   
ATOM   4125 HH22 ARG A 435     -14.453   7.484  -1.100  1.00 10.00      A   
ATOM   4126  C   ARG A 435     -14.449  13.558  -2.699  1.00 10.00      A   
ATOM   4127  O   ARG A 435     -14.453  13.831  -1.500  1.00 10.00      A   
ATOM   4128  N   ARG A 436     -13.421  13.814  -3.480  1.00 10.00      A   
ATOM   4129  HN  ARG A 436     -13.480  13.602  -4.436  1.00 10.00      A   
ATOM   4130  CA  ARG A 436     -12.207  14.418  -2.955  1.00 10.00      A   
ATOM   4131  CB  ARG A 436     -11.036  13.453  -3.156  1.00 10.00      A   
ATOM   4132  CG  ARG A 436      -9.736  13.868  -2.489  1.00 10.00      A   
ATOM   4133  CD  ARG A 436      -8.657  12.826  -2.737  1.00 10.00      A   
ATOM   4134  NE  ARG A 436      -7.395  13.157  -2.079  1.00 10.00      A   
ATOM   4135  HE  ARG A 436      -7.127  14.104  -2.058  1.00 10.00      A   
ATOM   4136  CZ  ARG A 436      -6.590  12.248  -1.525  1.00 10.00      A   
ATOM   4137  NH1 ARG A 436      -6.914  10.961  -1.542  1.00 10.00      A   
ATOM   4138 HH11 ARG A 436      -6.263  10.259  -1.106  1.00 10.00      A   
ATOM   4139 HH12 ARG A 436      -7.802  10.642  -1.984  1.00 10.00      A   
ATOM   4140  NH2 ARG A 436      -5.454  12.620  -0.950  1.00 10.00      A   
ATOM   4141 HH21 ARG A 436      -5.171  13.622  -0.924  1.00 10.00      A   
ATOM   4142 HH22 ARG A 436      -4.827  11.888  -0.517  1.00 10.00      A   
ATOM   4143  C   ARG A 436     -11.921  15.758  -3.625  1.00 10.00      A   
ATOM   4144  O   ARG A 436     -11.859  15.845  -4.851  1.00 10.00      A   
ATOM   4145  N   LEU A 437     -11.755  16.795  -2.816  1.00 10.00      A   
ATOM   4146  HN  LEU A 437     -11.827  16.667  -1.842  1.00 10.00      A   
ATOM   4147  CA  LEU A 437     -11.459  18.126  -3.327  1.00 10.00      A   
ATOM   4148  CB  LEU A 437     -12.683  19.040  -3.218  1.00 10.00      A   
ATOM   4149  CG  LEU A 437     -12.486  20.481  -3.699  1.00 10.00      A   
ATOM   4150  CD1 LEU A 437     -12.406  20.547  -5.216  1.00 10.00      A   
ATOM   4151  CD2 LEU A 437     -13.588  21.382  -3.172  1.00 10.00      A   
ATOM   4152  C   LEU A 437     -10.283  18.741  -2.579  1.00 10.00      A   
ATOM   4153  O   LEU A 437     -10.172  18.611  -1.357  1.00 10.00      A   
ATOM   4154  N   SER A 438      -9.405  19.404  -3.315  1.00 10.00      A   
ATOM   4155  HN  SER A 438      -9.539  19.467  -4.288  1.00 10.00      A   
ATOM   4156  CA  SER A 438      -8.242  20.043  -2.722  1.00 10.00      A   
ATOM   4157  CB  SER A 438      -6.968  19.380  -3.244  1.00 10.00      A   
ATOM   4158  OG  SER A 438      -7.131  17.970  -3.327  1.00 10.00      A   
ATOM   4159  HG  SER A 438      -6.302  17.528  -3.079  1.00 10.00      A   
ATOM   4160  C   SER A 438      -8.257  21.531  -3.058  1.00 10.00      A   
ATOM   4161  O   SER A 438      -8.496  21.911  -4.207  1.00 10.00      A   
ATOM   4162  N   LEU A 439      -8.023  22.367  -2.053  1.00 10.00      A   
ATOM   4163  HN  LEU A 439      -7.841  22.001  -1.160  1.00 10.00      A   
ATOM   4164  CA  LEU A 439      -8.029  23.814  -2.237  1.00 10.00      A   
ATOM   4165  CB  LEU A 439      -8.840  24.477  -1.124  1.00 10.00      A   
ATOM   4166  CG  LEU A 439     -10.293  24.026  -0.982  1.00 10.00      A   
ATOM   4167  CD1 LEU A 439     -10.931  24.670   0.235  1.00 10.00      A   
ATOM   4168  CD2 LEU A 439     -11.086  24.351  -2.235  1.00 10.00      A   
ATOM   4169  C   LEU A 439      -6.617  24.392  -2.256  1.00 10.00      A   
ATOM   4170  O   LEU A 439      -5.690  23.804  -1.700  1.00 10.00      A   
ATOM   4171  N   SER A 440      -6.467  25.542  -2.907  1.00 10.00      A   
ATOM   4172  HN  SER A 440      -7.248  25.950  -3.338  1.00 10.00      A   
ATOM   4173  CA  SER A 440      -5.184  26.226  -2.995  1.00 10.00      A   
ATOM   4174  CB  SER A 440      -4.199  25.430  -3.848  1.00 10.00      A   
ATOM   4175  OG  SER A 440      -4.788  25.024  -5.068  1.00 10.00      A   
ATOM   4176  HG  SER A 440      -5.319  24.234  -4.915  1.00 10.00      A   
ATOM   4177  C   SER A 440      -5.365  27.634  -3.559  1.00 10.00      A   
ATOM   4178  O   SER A 440      -6.443  27.976  -4.053  1.00 10.00      A   
ATOM   4179  N   GLY A 441      -4.314  28.442  -3.480  1.00 10.00      A   
ATOM   4180  HN  GLY A 441      -3.490  28.115  -3.068  1.00 10.00      A   
ATOM   4181  CA  GLY A 441      -4.378  29.799  -3.978  1.00 10.00      A   
ATOM   4182  C   GLY A 441      -4.914  30.757  -2.935  1.00 10.00      A   
ATOM   4183  O   GLY A 441      -4.474  30.740  -1.786  1.00 10.00      A   
ATOM   4184  N   LEU A 442      -5.852  31.599  -3.334  1.00 10.00      A   
ATOM   4185  HN  LEU A 442      -6.152  31.572  -4.268  1.00 10.00      A   
ATOM   4186  CA  LEU A 442      -6.455  32.555  -2.418  1.00 10.00      A   
ATOM   4187  CB  LEU A 442      -6.164  33.997  -2.846  1.00 10.00      A   
ATOM   4188  CG  LEU A 442      -6.662  35.094  -1.898  1.00 10.00      A   
ATOM   4189  CD1 LEU A 442      -6.029  34.950  -0.521  1.00 10.00      A   
ATOM   4190  CD2 LEU A 442      -6.377  36.472  -2.472  1.00 10.00      A   
ATOM   4191  C   LEU A 442      -7.954  32.316  -2.331  1.00 10.00      A   
ATOM   4192  O   LEU A 442      -8.682  32.508  -3.309  1.00 10.00      A   
ATOM   4193  N   LEU A 443      -8.400  31.872  -1.165  1.00 10.00      A   
ATOM   4194  HN  LEU A 443      -7.763  31.728  -0.434  1.00 10.00      A   
ATOM   4195  CA  LEU A 443      -9.805  31.590  -0.931  1.00 10.00      A   
ATOM   4196  CB  LEU A 443     -10.029  30.083  -0.924  1.00 10.00      A   
ATOM   4197  CG  LEU A 443      -9.651  29.347  -2.204  1.00 10.00      A   
ATOM   4198  CD1 LEU A 443      -9.337  27.894  -1.903  1.00 10.00      A   
ATOM   4199  CD2 LEU A 443     -10.775  29.449  -3.217  1.00 10.00      A   
ATOM   4200  C   LEU A 443     -10.235  32.161   0.407  1.00 10.00      A   
ATOM   4201  O   LEU A 443      -9.435  32.236   1.342  1.00 10.00      A   
ATOM   4202  N   THR A 444     -11.491  32.554   0.498  1.00 10.00      A   
ATOM   4203  HN  THR A 444     -12.089  32.447  -0.282  1.00 10.00      A   
ATOM   4204  CA  THR A 444     -12.025  33.111   1.727  1.00 10.00      A   
ATOM   4205  CB  THR A 444     -12.626  34.511   1.500  1.00 10.00      A   
ATOM   4206  OG1 THR A 444     -13.743  34.428   0.603  1.00 10.00      A   
ATOM   4207  HG1 THR A 444     -13.428  34.191  -0.290  1.00 10.00      A   
ATOM   4208  CG2 THR A 444     -11.580  35.449   0.924  1.00 10.00      A   
ATOM   4209  C   THR A 444     -13.092  32.183   2.283  1.00 10.00      A   
ATOM   4210  O   THR A 444     -13.155  31.015   1.906  1.00 10.00      A   
ATOM   4211  N   ASP A 445     -13.941  32.702   3.160  1.00 10.00      A   
ATOM   4212  HN  ASP A 445     -13.852  33.642   3.420  1.00 10.00      A   
ATOM   4213  CA  ASP A 445     -15.002  31.900   3.746  1.00 10.00      A   
ATOM   4214  CB  ASP A 445     -15.537  32.548   5.026  1.00 10.00      A   
ATOM   4215  CG  ASP A 445     -14.658  32.307   6.238  1.00 10.00      A   
ATOM   4216  OD1 ASP A 445     -15.193  32.263   7.365  1.00 10.00      A   
ATOM   4217  OD2 ASP A 445     -13.429  32.176   6.075  1.00 10.00      A   
ATOM   4218  C   ASP A 445     -16.141  31.710   2.752  1.00 10.00      A   
ATOM   4219  O   ASP A 445     -17.063  30.935   2.995  1.00 10.00      A   
ATOM   4220  N   LYS A 446     -16.070  32.424   1.631  1.00 10.00      A   
ATOM   4221  HN  LYS A 446     -15.304  33.024   1.492  1.00 10.00      A   
ATOM   4222  CA  LYS A 446     -17.099  32.343   0.606  1.00 10.00      A   
ATOM   4223  CB  LYS A 446     -16.935  33.467  -0.420  1.00 10.00      A   
ATOM   4224  CG  LYS A 446     -18.204  33.794  -1.191  1.00 10.00      A   
ATOM   4225  CD  LYS A 446     -19.360  34.122  -0.256  1.00 10.00      A   
ATOM   4226  CE  LYS A 446     -20.653  34.319  -1.030  1.00 10.00      A   
ATOM   4227  NZ  LYS A 446     -21.838  34.431  -0.137  1.00 10.00      A   
ATOM   4228  HZ1 LYS A 446     -21.769  35.293   0.440  1.00 10.00      A   
ATOM   4229  HZ2 LYS A 446     -21.889  33.601   0.500  1.00 10.00      A   
ATOM   4230  HZ3 LYS A 446     -22.711  34.471  -0.702  1.00 10.00      A   
ATOM   4231  C   LYS A 446     -17.110  30.980  -0.080  1.00 10.00      A   
ATOM   4232  O   LYS A 446     -18.172  30.376  -0.260  1.00 10.00      A   
ATOM   4233  N   VAL A 447     -15.935  30.492  -0.462  1.00 10.00      A   
ATOM   4234  HN  VAL A 447     -15.115  31.021  -0.313  1.00 10.00      A   
ATOM   4235  CA  VAL A 447     -15.836  29.198  -1.121  1.00 10.00      A   
ATOM   4236  CB  VAL A 447     -14.413  28.901  -1.649  1.00 10.00      A   
ATOM   4237  CG1 VAL A 447     -13.416  28.702  -0.516  1.00 10.00      A   
ATOM   4238  CG2 VAL A 447     -14.422  27.699  -2.579  1.00 10.00      A   
ATOM   4239  C   VAL A 447     -16.297  28.084  -0.187  1.00 10.00      A   
ATOM   4240  O   VAL A 447     -16.925  27.118  -0.618  1.00 10.00      A   
ATOM   4241  N   PHE A 448     -16.016  28.243   1.101  1.00 10.00      A   
ATOM   4242  HN  PHE A 448     -15.530  29.045   1.389  1.00 10.00      A   
ATOM   4243  CA  PHE A 448     -16.404  27.256   2.095  1.00 10.00      A   
ATOM   4244  CB  PHE A 448     -15.779  27.577   3.448  1.00 10.00      A   
ATOM   4245  CG  PHE A 448     -14.285  27.425   3.474  1.00 10.00      A   
ATOM   4246  CD1 PHE A 448     -13.469  28.528   3.656  1.00 10.00      A   
ATOM   4247  CD2 PHE A 448     -13.696  26.182   3.322  1.00 10.00      A   
ATOM   4248  CE1 PHE A 448     -12.095  28.398   3.688  1.00 10.00      A   
ATOM   4249  CE2 PHE A 448     -12.321  26.042   3.351  1.00 10.00      A   
ATOM   4250  CZ  PHE A 448     -11.519  27.153   3.535  1.00 10.00      A   
ATOM   4251  C   PHE A 448     -17.919  27.173   2.202  1.00 10.00      A   
ATOM   4252  O   PHE A 448     -18.474  26.106   2.468  1.00 10.00      A   
ATOM   4253  N   GLU A 449     -18.579  28.307   1.986  1.00 10.00      A   
ATOM   4254  HN  GLU A 449     -18.071  29.126   1.801  1.00 10.00      A   
ATOM   4255  CA  GLU A 449     -20.030  28.369   2.018  1.00 10.00      A   
ATOM   4256  CB  GLU A 449     -20.500  29.814   1.823  1.00 10.00      A   
ATOM   4257  CG  GLU A 449     -22.011  29.973   1.742  1.00 10.00      A   
ATOM   4258  CD  GLU A 449     -22.433  31.289   1.119  1.00 10.00      A   
ATOM   4259  OE1 GLU A 449     -21.832  32.329   1.450  1.00 10.00      A   
ATOM   4260  OE2 GLU A 449     -23.377  31.292   0.304  1.00 10.00      A   
ATOM   4261  C   GLU A 449     -20.586  27.497   0.901  1.00 10.00      A   
ATOM   4262  O   GLU A 449     -21.512  26.708   1.108  1.00 10.00      A   
ATOM   4263  N   TYR A 450     -19.992  27.629  -0.279  1.00 10.00      A   
ATOM   4264  HN  TYR A 450     -19.248  28.263  -0.371  1.00 10.00      A   
ATOM   4265  CA  TYR A 450     -20.414  26.858  -1.438  1.00 10.00      A   
ATOM   4266  CB  TYR A 450     -19.674  27.321  -2.695  1.00 10.00      A   
ATOM   4267  CG  TYR A 450     -19.876  28.779  -3.041  1.00 10.00      A   
ATOM   4268  CD1 TYR A 450     -18.827  29.544  -3.536  1.00 10.00      A   
ATOM   4269  CD2 TYR A 450     -21.115  29.391  -2.884  1.00 10.00      A   
ATOM   4270  CE1 TYR A 450     -19.004  30.874  -3.864  1.00 10.00      A   
ATOM   4271  CE2 TYR A 450     -21.300  30.722  -3.208  1.00 10.00      A   
ATOM   4272  CZ  TYR A 450     -20.240  31.458  -3.698  1.00 10.00      A   
ATOM   4273  OH  TYR A 450     -20.415  32.782  -4.031  1.00 10.00      A   
ATOM   4274  HH  TYR A 450     -20.227  32.900  -4.974  1.00 10.00      A   
ATOM   4275  C   TYR A 450     -20.160  25.373  -1.216  1.00 10.00      A   
ATOM   4276  O   TYR A 450     -21.000  24.536  -1.541  1.00 10.00      A   
ATOM   4277  N   ILE A 451     -19.009  25.058  -0.644  1.00 10.00      A   
ATOM   4278  HN  ILE A 451     -18.389  25.779  -0.393  1.00 10.00      A   
ATOM   4279  CA  ILE A 451     -18.631  23.673  -0.380  1.00 10.00      A   
ATOM   4280  CB  ILE A 451     -17.240  23.583   0.288  1.00 10.00      A   
ATOM   4281  CG1 ILE A 451     -16.159  24.093  -0.667  1.00 10.00      A   
ATOM   4282  CG2 ILE A 451     -16.935  22.158   0.728  1.00 10.00      A   
ATOM   4283  CD1 ILE A 451     -14.798  24.251  -0.024  1.00 10.00      A   
ATOM   4284  C   ILE A 451     -19.666  22.954   0.483  1.00 10.00      A   
ATOM   4285  O   ILE A 451     -20.157  21.889   0.116  1.00 10.00      A   
ATOM   4286  N   GLY A 452     -20.021  23.560   1.606  1.00 10.00      A   
ATOM   4287  HN  GLY A 452     -19.625  24.431   1.830  1.00 10.00      A   
ATOM   4288  CA  GLY A 452     -20.979  22.947   2.508  1.00 10.00      A   
ATOM   4289  C   GLY A 452     -22.401  22.920   1.972  1.00 10.00      A   
ATOM   4290  O   GLY A 452     -23.198  22.057   2.347  1.00 10.00      A   
ATOM   4291  N   THR A 453     -22.723  23.850   1.090  1.00 10.00      A   
ATOM   4292  HN  THR A 453     -22.044  24.496   0.805  1.00 10.00      A   
ATOM   4293  CA  THR A 453     -24.066  23.930   0.537  1.00 10.00      A   
ATOM   4294  CB  THR A 453     -24.422  25.379   0.142  1.00 10.00      A   
ATOM   4295  OG1 THR A 453     -24.149  26.264   1.239  1.00 10.00      A   
ATOM   4296  HG1 THR A 453     -23.194  26.397   1.313  1.00 10.00      A   
ATOM   4297  CG2 THR A 453     -25.891  25.490  -0.240  1.00 10.00      A   
ATOM   4298  C   THR A 453     -24.267  23.010  -0.671  1.00 10.00      A   
ATOM   4299  O   THR A 453     -25.313  22.369  -0.808  1.00 10.00      A   
ATOM   4300  N   TYR A 454     -23.266  22.928  -1.537  1.00 10.00      A   
ATOM   4301  HN  TYR A 454     -22.433  23.421  -1.364  1.00 10.00      A   
ATOM   4302  CA  TYR A 454     -23.383  22.118  -2.744  1.00 10.00      A   
ATOM   4303  CB  TYR A 454     -22.921  22.908  -3.971  1.00 10.00      A   
ATOM   4304  CG  TYR A 454     -23.661  24.216  -4.142  1.00 10.00      A   
ATOM   4305  CD1 TYR A 454     -23.102  25.413  -3.716  1.00 10.00      A   
ATOM   4306  CD2 TYR A 454     -24.929  24.252  -4.706  1.00 10.00      A   
ATOM   4307  CE1 TYR A 454     -23.782  26.607  -3.845  1.00 10.00      A   
ATOM   4308  CE2 TYR A 454     -25.617  25.443  -4.845  1.00 10.00      A   
ATOM   4309  CZ  TYR A 454     -25.039  26.619  -4.412  1.00 10.00      A   
ATOM   4310  OH  TYR A 454     -25.720  27.809  -4.538  1.00 10.00      A   
ATOM   4311  HH  TYR A 454     -26.570  27.743  -4.082  1.00 10.00      A   
ATOM   4312  C   TYR A 454     -22.688  20.762  -2.656  1.00 10.00      A   
ATOM   4313  O   TYR A 454     -23.266  19.742  -3.040  1.00 10.00      A   
ATOM   4314  N   ALA A 455     -21.463  20.741  -2.150  1.00 10.00      A   
ATOM   4315  HN  ALA A 455     -21.058  21.575  -1.832  1.00 10.00      A   
ATOM   4316  CA  ALA A 455     -20.711  19.492  -2.043  1.00 10.00      A   
ATOM   4317  CB  ALA A 455     -19.214  19.755  -2.005  1.00 10.00      A   
ATOM   4318  C   ALA A 455     -21.147  18.675  -0.835  1.00 10.00      A   
ATOM   4319  O   ALA A 455     -20.630  18.843   0.269  1.00 10.00      A   
ATOM   4320  N   LYS A 456     -22.103  17.789  -1.055  1.00 10.00      A   
ATOM   4321  HN  LYS A 456     -22.474  17.703  -1.962  1.00 10.00      A   
ATOM   4322  CA  LYS A 456     -22.616  16.938   0.009  1.00 10.00      A   
ATOM   4323  CB  LYS A 456     -24.133  16.765  -0.126  1.00 10.00      A   
ATOM   4324  CG  LYS A 456     -24.925  18.063  -0.078  1.00 10.00      A   
ATOM   4325  CD  LYS A 456     -24.800  18.746   1.274  1.00 10.00      A   
ATOM   4326  CE  LYS A 456     -25.730  19.942   1.373  1.00 10.00      A   
ATOM   4327  NZ  LYS A 456     -25.598  20.631   2.681  1.00 10.00      A   
ATOM   4328  HZ1 LYS A 456     -26.330  21.363   2.779  1.00 10.00      A   
ATOM   4329  HZ2 LYS A 456     -24.662  21.081   2.755  1.00 10.00      A   
ATOM   4330  HZ3 LYS A 456     -25.702  19.947   3.457  1.00 10.00      A   
ATOM   4331  C   LYS A 456     -21.930  15.578  -0.015  1.00 10.00      A   
ATOM   4332  O   LYS A 456     -21.819  14.905   1.011  1.00 10.00      A   
ATOM   4333  N   LYS A 457     -21.459  15.191  -1.195  1.00 10.00      A   
ATOM   4334  HN  LYS A 457     -21.570  15.785  -1.971  1.00 10.00      A   
ATOM   4335  CA  LYS A 457     -20.788  13.909  -1.377  1.00 10.00      A   
ATOM   4336  CB  LYS A 457     -21.007  13.390  -2.801  1.00 10.00      A   
ATOM   4337  CG  LYS A 457     -22.228  12.499  -2.962  1.00 10.00      A   
ATOM   4338  CD  LYS A 457     -22.025  11.160  -2.271  1.00 10.00      A   
ATOM   4339  CE  LYS A 457     -23.115  10.170  -2.642  1.00 10.00      A   
ATOM   4340  NZ  LYS A 457     -24.413  10.506  -2.000  1.00 10.00      A   
ATOM   4341  HZ1 LYS A 457     -24.351  10.357  -0.977  1.00 10.00      A   
ATOM   4342  HZ2 LYS A 457     -25.169   9.899  -2.380  1.00 10.00      A   
ATOM   4343  HZ3 LYS A 457     -24.660  11.503  -2.179  1.00 10.00      A   
ATOM   4344  C   LYS A 457     -19.297  14.002  -1.082  1.00 10.00      A   
ATOM   4345  O   LYS A 457     -18.569  13.023  -1.237  1.00 10.00      A   
ATOM   4346  N   MET A 458     -18.851  15.177  -0.659  1.00 10.00      A   
ATOM   4347  HN  MET A 458     -19.486  15.918  -0.553  1.00 10.00      A   
ATOM   4348  CA  MET A 458     -17.442  15.390  -0.350  1.00 10.00      A   
ATOM   4349  CB  MET A 458     -17.162  16.869  -0.093  1.00 10.00      A   
ATOM   4350  CG  MET A 458     -15.687  17.200   0.065  1.00 10.00      A   
ATOM   4351  SD  MET A 458     -15.419  18.697   1.031  1.00 10.00      A   
ATOM   4352  CE  MET A 458     -15.747  18.080   2.680  1.00 10.00      A   
ATOM   4353  C   MET A 458     -17.006  14.554   0.849  1.00 10.00      A   
ATOM   4354  O   MET A 458     -17.496  14.740   1.963  1.00 10.00      A   
ATOM   4355  N   GLU A 459     -16.088  13.635   0.600  1.00 10.00      A   
ATOM   4356  HN  GLU A 459     -15.747  13.544  -0.315  1.00 10.00      A   
ATOM   4357  CA  GLU A 459     -15.572  12.754   1.631  1.00 10.00      A   
ATOM   4358  CB  GLU A 459     -15.396  11.337   1.076  1.00 10.00      A   
ATOM   4359  CG  GLU A 459     -16.683  10.683   0.594  1.00 10.00      A   
ATOM   4360  CD  GLU A 459     -16.444   9.316  -0.013  1.00 10.00      A   
ATOM   4361  OE1 GLU A 459     -17.059   9.008  -1.052  1.00 10.00      A   
ATOM   4362  OE2 GLU A 459     -15.640   8.543   0.544  1.00 10.00      A   
ATOM   4363  C   GLU A 459     -14.240  13.264   2.172  1.00 10.00      A   
ATOM   4364  O   GLU A 459     -13.944  13.115   3.356  1.00 10.00      A   
ATOM   4365  N   MET A 460     -13.430  13.863   1.309  1.00 10.00      A   
ATOM   4366  HN  MET A 460     -13.711  13.971   0.371  1.00 10.00      A   
ATOM   4367  CA  MET A 460     -12.133  14.375   1.731  1.00 10.00      A   
ATOM   4368  CB  MET A 460     -11.019  13.427   1.297  1.00 10.00      A   
ATOM   4369  CG  MET A 460      -9.630  13.864   1.724  1.00 10.00      A   
ATOM   4370  SD  MET A 460      -8.416  12.550   1.529  1.00 10.00      A   
ATOM   4371  CE  MET A 460      -6.921  13.380   2.059  1.00 10.00      A   
ATOM   4372  C   MET A 460     -11.883  15.773   1.181  1.00 10.00      A   
ATOM   4373  O   MET A 460     -12.179  16.055   0.018  1.00 10.00      A   
ATOM   4374  N   LEU A 461     -11.333  16.639   2.023  1.00 10.00      A   
ATOM   4375  HN  LEU A 461     -11.115  16.345   2.934  1.00 10.00      A   
ATOM   4376  CA  LEU A 461     -11.036  18.011   1.635  1.00 10.00      A   
ATOM   4377  CB  LEU A 461     -12.181  18.941   2.043  1.00 10.00      A   
ATOM   4378  CG  LEU A 461     -11.977  20.437   1.779  1.00 10.00      A   
ATOM   4379  CD1 LEU A 461     -12.010  20.732   0.288  1.00 10.00      A   
ATOM   4380  CD2 LEU A 461     -13.030  21.254   2.510  1.00 10.00      A   
ATOM   4381  C   LEU A 461      -9.730  18.488   2.264  1.00 10.00      A   
ATOM   4382  O   LEU A 461      -9.552  18.416   3.484  1.00 10.00      A   
ATOM   4383  N   SER A 462      -8.821  18.958   1.424  1.00 10.00      A   
ATOM   4384  HN  SER A 462      -9.009  18.949   0.458  1.00 10.00      A   
ATOM   4385  CA  SER A 462      -7.542  19.468   1.886  1.00 10.00      A   
ATOM   4386  CB  SER A 462      -6.413  18.929   1.005  1.00 10.00      A   
ATOM   4387  OG  SER A 462      -6.504  17.519   0.875  1.00 10.00      A   
ATOM   4388  HG  SER A 462      -5.968  17.098   1.568  1.00 10.00      A   
ATOM   4389  C   SER A 462      -7.554  20.996   1.875  1.00 10.00      A   
ATOM   4390  O   SER A 462      -7.634  21.619   0.812  1.00 10.00      A   
ATOM   4391  N   VAL A 463      -7.500  21.591   3.063  1.00 10.00      A   
ATOM   4392  HN  VAL A 463      -7.444  21.035   3.875  1.00 10.00      A   
ATOM   4393  CA  VAL A 463      -7.517  23.043   3.203  1.00 10.00      A   
ATOM   4394  CB  VAL A 463      -8.577  23.503   4.231  1.00 10.00      A   
ATOM   4395  CG1 VAL A 463      -8.689  25.022   4.251  1.00 10.00      A   
ATOM   4396  CG2 VAL A 463      -9.929  22.872   3.938  1.00 10.00      A   
ATOM   4397  C   VAL A 463      -6.152  23.566   3.633  1.00 10.00      A   
ATOM   4398  O   VAL A 463      -5.641  23.206   4.698  1.00 10.00      A   
ATOM   4399  N   ALA A 464      -5.561  24.414   2.806  1.00 10.00      A   
ATOM   4400  HN  ALA A 464      -6.010  24.664   1.971  1.00 10.00      A   
ATOM   4401  CA  ALA A 464      -4.256  24.982   3.109  1.00 10.00      A   
ATOM   4402  CB  ALA A 464      -3.159  24.134   2.491  1.00 10.00      A   
ATOM   4403  C   ALA A 464      -4.155  26.416   2.612  1.00 10.00      A   
ATOM   4404  O   ALA A 464      -4.432  26.690   1.444  1.00 10.00      A   
ATOM   4405  N   PHE A 465      -3.766  27.319   3.516  1.00 10.00      A   
ATOM   4406  HN  PHE A 465      -3.587  27.017   4.433  1.00 10.00      A   
ATOM   4407  CA  PHE A 465      -3.600  28.741   3.196  1.00 10.00      A   
ATOM   4408  CB  PHE A 465      -2.443  28.955   2.210  1.00 10.00      A   
ATOM   4409  CG  PHE A 465      -1.077  28.812   2.820  1.00 10.00      A   
ATOM   4410  CD1 PHE A 465      -0.460  27.575   2.893  1.00 10.00      A   
ATOM   4411  CD2 PHE A 465      -0.408  29.919   3.317  1.00 10.00      A   
ATOM   4412  CE1 PHE A 465       0.797  27.444   3.454  1.00 10.00      A   
ATOM   4413  CE2 PHE A 465       0.848  29.798   3.879  1.00 10.00      A   
ATOM   4414  CZ  PHE A 465       1.451  28.558   3.948  1.00 10.00      A   
ATOM   4415  C   PHE A 465      -4.884  29.358   2.647  1.00 10.00      A   
ATOM   4416  O   PHE A 465      -4.871  30.027   1.614  1.00 10.00      A   
ATOM   4417  N   ALA A 466      -5.986  29.138   3.348  1.00 10.00      A   
ATOM   4418  HN  ALA A 466      -5.934  28.617   4.175  1.00 10.00      A   
ATOM   4419  CA  ALA A 466      -7.273  29.662   2.922  1.00 10.00      A   
ATOM   4420  CB  ALA A 466      -8.012  28.621   2.096  1.00 10.00      A   
ATOM   4421  C   ALA A 466      -8.110  30.067   4.124  1.00 10.00      A   
ATOM   4422  O   ALA A 466      -7.728  29.811   5.268  1.00 10.00      A   
ATOM   4423  N   GLY A 467      -9.235  30.713   3.862  1.00 10.00      A   
ATOM   4424  HN  GLY A 467      -9.463  30.928   2.932  1.00 10.00      A   
ATOM   4425  CA  GLY A 467     -10.114  31.131   4.931  1.00 10.00      A   
ATOM   4426  C   GLY A 467      -9.967  32.600   5.261  1.00 10.00      A   
ATOM   4427  O   GLY A 467      -8.916  33.199   5.017  1.00 10.00      A   
ATOM   4428  N   ASP A 468     -11.022  33.182   5.799  1.00 10.00      A   
ATOM   4429  HN  ASP A 468     -11.844  32.651   5.943  1.00 10.00      A   
ATOM   4430  CA  ASP A 468     -11.017  34.587   6.175  1.00 10.00      A   
ATOM   4431  CB  ASP A 468     -11.947  35.378   5.252  1.00 10.00      A   
ATOM   4432  CG  ASP A 468     -11.860  36.877   5.469  1.00 10.00      A   
ATOM   4433  OD1 ASP A 468     -10.770  37.451   5.259  1.00 10.00      A   
ATOM   4434  OD2 ASP A 468     -12.888  37.490   5.827  1.00 10.00      A   
ATOM   4435  C   ASP A 468     -11.453  34.749   7.624  1.00 10.00      A   
ATOM   4436  O   ASP A 468     -10.996  35.651   8.328  1.00 10.00      A   
ATOM   4437  N   SER A 469     -12.331  33.861   8.061  1.00 10.00      A   
ATOM   4438  HN  SER A 469     -12.650  33.163   7.445  1.00 10.00      A   
ATOM   4439  CA  SER A 469     -12.836  33.874   9.428  1.00 10.00      A   
ATOM   4440  CB  SER A 469     -14.135  34.684   9.532  1.00 10.00      A   
ATOM   4441  OG  SER A 469     -14.881  34.636   8.326  1.00 10.00      A   
ATOM   4442  HG  SER A 469     -14.933  33.713   8.014  1.00 10.00      A   
ATOM   4443  C   SER A 469     -13.010  32.445   9.949  1.00 10.00      A   
ATOM   4444  O   SER A 469     -12.286  31.542   9.529  1.00 10.00      A   
ATOM   4445  N   ASP A 470     -13.954  32.241  10.864  1.00 10.00      A   
ATOM   4446  HN  ASP A 470     -14.500  32.997  11.167  1.00 10.00      A   
ATOM   4447  CA  ASP A 470     -14.199  30.915  11.434  1.00 10.00      A   
ATOM   4448  CB  ASP A 470     -14.509  31.018  12.931  1.00 10.00      A   
ATOM   4449  CG  ASP A 470     -13.275  31.238  13.781  1.00 10.00      A   
ATOM   4450  OD1 ASP A 470     -12.598  30.246  14.124  1.00 10.00      A   
ATOM   4451  OD2 ASP A 470     -12.982  32.405  14.130  1.00 10.00      A   
ATOM   4452  C   ASP A 470     -15.350  30.211  10.724  1.00 10.00      A   
ATOM   4453  O   ASP A 470     -15.465  28.984  10.771  1.00 10.00      A   
ATOM   4454  N   LEU A 471     -16.196  30.990  10.060  1.00 10.00      A   
ATOM   4455  HN  LEU A 471     -16.041  31.956  10.052  1.00 10.00      A   
ATOM   4456  CA  LEU A 471     -17.348  30.447   9.342  1.00 10.00      A   
ATOM   4457  CB  LEU A 471     -18.162  31.560   8.673  1.00 10.00      A   
ATOM   4458  CG  LEU A 471     -19.047  32.401   9.595  1.00 10.00      A   
ATOM   4459  CD1 LEU A 471     -19.794  33.456   8.794  1.00 10.00      A   
ATOM   4460  CD2 LEU A 471     -20.026  31.516  10.354  1.00 10.00      A   
ATOM   4461  C   LEU A 471     -16.934  29.402   8.309  1.00 10.00      A   
ATOM   4462  O   LEU A 471     -17.664  28.439   8.062  1.00 10.00      A   
ATOM   4463  N   GLY A 472     -15.758  29.592   7.723  1.00 10.00      A   
ATOM   4464  HN  GLY A 472     -15.232  30.393   7.957  1.00 10.00      A   
ATOM   4465  CA  GLY A 472     -15.249  28.672   6.725  1.00 10.00      A   
ATOM   4466  C   GLY A 472     -15.197  27.232   7.199  1.00 10.00      A   
ATOM   4467  O   GLY A 472     -15.376  26.307   6.409  1.00 10.00      A   
ATOM   4468  N   MET A 473     -14.964  27.027   8.484  1.00 10.00      A   
ATOM   4469  HN  MET A 473     -14.848  27.795   9.084  1.00 10.00      A   
ATOM   4470  CA  MET A 473     -14.892  25.676   9.020  1.00 10.00      A   
ATOM   4471  CB  MET A 473     -13.895  25.601  10.173  1.00 10.00      A   
ATOM   4472  CG  MET A 473     -13.430  24.190  10.496  1.00 10.00      A   
ATOM   4473  SD  MET A 473     -12.038  24.163  11.637  1.00 10.00      A   
ATOM   4474  CE  MET A 473     -12.798  24.808  13.119  1.00 10.00      A   
ATOM   4475  C   MET A 473     -16.268  25.196   9.462  1.00 10.00      A   
ATOM   4476  O   MET A 473     -16.555  23.998   9.461  1.00 10.00      A   
ATOM   4477  N   HIS A 474     -17.119  26.142   9.822  1.00 10.00      A   
ATOM   4478  HN  HIS A 474     -16.831  27.076   9.786  1.00 10.00      A   
ATOM   4479  CA  HIS A 474     -18.472  25.837  10.265  1.00 10.00      A   
ATOM   4480  CB  HIS A 474     -19.080  27.054  10.974  1.00 10.00      A   
ATOM   4481  CG  HIS A 474     -20.477  26.852  11.482  1.00 10.00      A   
ATOM   4482  ND1 HIS A 474     -20.747  25.981  12.511  1.00 10.00      A   
ATOM   4483  CD2 HIS A 474     -21.633  27.433  11.076  1.00 10.00      A   
ATOM   4484  CE1 HIS A 474     -22.051  26.048  12.709  1.00 10.00      A   
ATOM   4485  NE2 HIS A 474     -22.625  26.913  11.864  1.00 10.00      A   
ATOM   4486  HE2 HIS A 474     -23.580  27.139  11.819  1.00 10.00      A   
ATOM   4487  C   HIS A 474     -19.347  25.430   9.087  1.00 10.00      A   
ATOM   4488  O   HIS A 474     -20.070  24.438   9.156  1.00 10.00      A   
ATOM   4489  N   HIS A 475     -19.256  26.194   8.002  1.00 10.00      A   
ATOM   4490  HN  HIS A 475     -18.642  26.964   8.012  1.00 10.00      A   
ATOM   4491  CA  HIS A 475     -20.048  25.940   6.802  1.00 10.00      A   
ATOM   4492  CB  HIS A 475     -19.829  27.036   5.754  1.00 10.00      A   
ATOM   4493  CG  HIS A 475     -20.612  28.291   6.002  1.00 10.00      A   
ATOM   4494  ND1 HIS A 475     -21.620  28.742   5.183  1.00 10.00      A   
ATOM   4495  HD1 HIS A 475     -21.942  28.302   4.370  1.00 10.00      A   
ATOM   4496  CD2 HIS A 475     -20.512  29.201   7.002  1.00 10.00      A   
ATOM   4497  CE1 HIS A 475     -22.090  29.888   5.696  1.00 10.00      A   
ATOM   4498  NE2 HIS A 475     -21.449  30.210   6.803  1.00 10.00      A   
ATOM   4499  C   HIS A 475     -19.763  24.572   6.199  1.00 10.00      A   
ATOM   4500  O   HIS A 475     -20.651  23.947   5.623  1.00 10.00      A   
ATOM   4501  N   VAL A 476     -18.529  24.103   6.337  1.00 10.00      A   
ATOM   4502  HN  VAL A 476     -17.859  24.641   6.807  1.00 10.00      A   
ATOM   4503  CA  VAL A 476     -18.154  22.802   5.797  1.00 10.00      A   
ATOM   4504  CB  VAL A 476     -16.632  22.683   5.577  1.00 10.00      A   
ATOM   4505  CG1 VAL A 476     -16.259  21.275   5.132  1.00 10.00      A   
ATOM   4506  CG2 VAL A 476     -16.173  23.697   4.542  1.00 10.00      A   
ATOM   4507  C   VAL A 476     -18.640  21.679   6.708  1.00 10.00      A   
ATOM   4508  O   VAL A 476     -19.290  20.740   6.254  1.00 10.00      A   
ATOM   4509  N   LEU A 477     -18.349  21.800   8.000  1.00 10.00      A   
ATOM   4510  HN  LEU A 477     -17.847  22.588   8.304  1.00 10.00      A   
ATOM   4511  CA  LEU A 477     -18.752  20.788   8.976  1.00 10.00      A   
ATOM   4512  CB  LEU A 477     -18.093  21.038  10.334  1.00 10.00      A   
ATOM   4513  CG  LEU A 477     -16.925  20.115  10.694  1.00 10.00      A   
ATOM   4514  CD1 LEU A 477     -16.048  20.755  11.756  1.00 10.00      A   
ATOM   4515  CD2 LEU A 477     -17.440  18.768  11.181  1.00 10.00      A   
ATOM   4516  C   LEU A 477     -20.271  20.691   9.110  1.00 10.00      A   
ATOM   4517  O   LEU A 477     -20.816  19.609   9.304  1.00 10.00      A   
ATOM   4518  N   SER A 478     -20.950  21.821   8.995  1.00 10.00      A   
ATOM   4519  HN  SER A 478     -20.463  22.665   8.850  1.00 10.00      A   
ATOM   4520  CA  SER A 478     -22.401  21.842   9.083  1.00 10.00      A   
ATOM   4521  CB  SER A 478     -22.866  23.073   9.859  1.00 10.00      A   
ATOM   4522  OG  SER A 478     -22.554  22.966  11.240  1.00 10.00      A   
ATOM   4523  HG  SER A 478     -21.675  22.569  11.340  1.00 10.00      A   
ATOM   4524  C   SER A 478     -23.024  21.840   7.687  1.00 10.00      A   
ATOM   4525  O   SER A 478     -24.188  22.209   7.510  1.00 10.00      A   
ATOM   4526  N   GLY A 479     -22.250  21.412   6.699  1.00 10.00      A   
ATOM   4527  HN  GLY A 479     -21.343  21.095   6.896  1.00 10.00      A   
ATOM   4528  CA  GLY A 479     -22.742  21.390   5.340  1.00 10.00      A   
ATOM   4529  C   GLY A 479     -22.566  20.043   4.679  1.00 10.00      A   
ATOM   4530  O   GLY A 479     -23.532  19.448   4.200  1.00 10.00      A   
ATOM   4531  N   CYS A 480     -21.337  19.561   4.644  1.00 10.00      A   
ATOM   4532  HN  CYS A 480     -20.602  20.079   5.044  1.00 10.00      A   
ATOM   4533  CA  CYS A 480     -21.051  18.277   4.031  1.00 10.00      A   
ATOM   4534  CB  CYS A 480     -19.568  18.174   3.687  1.00 10.00      A   
ATOM   4535  SG  CYS A 480     -18.947  19.575   2.729  1.00 10.00      A   
ATOM   4536  HG  CYS A 480     -19.580  19.588   1.564  1.00 10.00      A   
ATOM   4537  C   CYS A 480     -21.479  17.133   4.942  1.00 10.00      A   
ATOM   4538  O   CYS A 480     -21.045  17.041   6.086  1.00 10.00      A   
ATOM   4539  N   ASP A 481     -22.331  16.257   4.432  1.00 10.00      A   
ATOM   4540  HN  ASP A 481     -22.641  16.369   3.509  1.00 10.00      A   
ATOM   4541  CA  ASP A 481     -22.826  15.134   5.222  1.00 10.00      A   
ATOM   4542  CB  ASP A 481     -24.307  14.870   4.950  1.00 10.00      A   
ATOM   4543  CG  ASP A 481     -25.214  15.661   5.866  1.00 10.00      A   
ATOM   4544  OD1 ASP A 481     -24.980  15.651   7.093  1.00 10.00      A   
ATOM   4545  OD2 ASP A 481     -26.175  16.285   5.365  1.00 10.00      A   
ATOM   4546  C   ASP A 481     -22.013  13.865   5.013  1.00 10.00      A   
ATOM   4547  O   ASP A 481     -22.211  12.874   5.715  1.00 10.00      A   
ATOM   4548  N   SER A 482     -21.111  13.889   4.046  1.00 10.00      A   
ATOM   4549  HN  SER A 482     -21.015  14.696   3.502  1.00 10.00      A   
ATOM   4550  CA  SER A 482     -20.270  12.734   3.759  1.00 10.00      A   
ATOM   4551  CB  SER A 482     -20.266  12.438   2.257  1.00 10.00      A   
ATOM   4552  OG  SER A 482     -21.592  12.287   1.771  1.00 10.00      A   
ATOM   4553  HG  SER A 482     -21.916  13.143   1.454  1.00 10.00      A   
ATOM   4554  C   SER A 482     -18.845  12.948   4.265  1.00 10.00      A   
ATOM   4555  O   SER A 482     -17.902  12.334   3.765  1.00 10.00      A   
ATOM   4556  N   LEU A 483     -18.705  13.814   5.269  1.00 10.00      A   
ATOM   4557  HN  LEU A 483     -19.503  14.254   5.630  1.00 10.00      A   
ATOM   4558  CA  LEU A 483     -17.405  14.125   5.856  1.00 10.00      A   
ATOM   4559  CB  LEU A 483     -17.580  15.051   7.061  1.00 10.00      A   
ATOM   4560  CG  LEU A 483     -17.955  16.500   6.758  1.00 10.00      A   
ATOM   4561  CD1 LEU A 483     -18.462  17.183   8.014  1.00 10.00      A   
ATOM   4562  CD2 LEU A 483     -16.764  17.252   6.192  1.00 10.00      A   
ATOM   4563  C   LEU A 483     -16.683  12.862   6.301  1.00 10.00      A   
ATOM   4564  O   LEU A 483     -17.238  12.049   7.043  1.00 10.00      A   
ATOM   4565  N   ARG A 484     -15.454  12.694   5.835  1.00 10.00      A   
ATOM   4566  HN  ARG A 484     -15.074  13.370   5.225  1.00 10.00      A   
ATOM   4567  CA  ARG A 484     -14.651  11.534   6.190  1.00 10.00      A   
ATOM   4568  CB  ARG A 484     -14.502  10.591   4.995  1.00 10.00      A   
ATOM   4569  CG  ARG A 484     -15.653   9.622   4.789  1.00 10.00      A   
ATOM   4570  CD  ARG A 484     -15.301   8.603   3.715  1.00 10.00      A   
ATOM   4571  NE  ARG A 484     -13.940   8.091   3.888  1.00 10.00      A   
ATOM   4572  HE  ARG A 484     -13.702   7.761   4.782  1.00 10.00      A   
ATOM   4573  CZ  ARG A 484     -13.027   8.016   2.912  1.00 10.00      A   
ATOM   4574  NH1 ARG A 484     -13.305   8.399   1.677  1.00 10.00      A   
ATOM   4575 HH11 ARG A 484     -12.570   8.329   0.934  1.00 10.00      A   
ATOM   4576 HH12 ARG A 484     -14.261   8.762   1.431  1.00 10.00      A   
ATOM   4577  NH2 ARG A 484     -11.812   7.580   3.186  1.00 10.00      A   
ATOM   4578 HH21 ARG A 484     -11.086   7.516   2.423  1.00 10.00      A   
ATOM   4579 HH22 ARG A 484     -11.556   7.288   4.153  1.00 10.00      A   
ATOM   4580  C   ARG A 484     -13.272  11.965   6.663  1.00 10.00      A   
ATOM   4581  O   ARG A 484     -12.920  11.787   7.827  1.00 10.00      A   
ATOM   4582  N   LYS A 485     -12.504  12.544   5.753  1.00 10.00      A   
ATOM   4583  HN  LYS A 485     -12.860  12.689   4.848  1.00 10.00      A   
ATOM   4584  CA  LYS A 485     -11.161  13.002   6.061  1.00 10.00      A   
ATOM   4585  CB  LYS A 485     -10.125  12.253   5.210  1.00 10.00      A   
ATOM   4586  CG  LYS A 485      -9.982  10.775   5.551  1.00 10.00      A   
ATOM   4587  CD  LYS A 485      -8.685  10.189   5.004  1.00 10.00      A   
ATOM   4588  CE  LYS A 485      -8.780   9.879   3.514  1.00 10.00      A   
ATOM   4589  NZ  LYS A 485      -7.667   8.999   3.049  1.00 10.00      A   
ATOM   4590  HZ1 LYS A 485      -7.471   9.163   2.044  1.00 10.00      A   
ATOM   4591  HZ2 LYS A 485      -7.927   7.992   3.172  1.00 10.00      A   
ATOM   4592  HZ3 LYS A 485      -6.804   9.186   3.597  1.00 10.00      A   
ATOM   4593  C   LYS A 485     -11.048  14.505   5.826  1.00 10.00      A   
ATOM   4594  O   LYS A 485     -11.313  14.992   4.724  1.00 10.00      A   
ATOM   4595  N   LEU A 486     -10.671  15.238   6.865  1.00 10.00      A   
ATOM   4596  HN  LEU A 486     -10.476  14.797   7.720  1.00 10.00      A   
ATOM   4597  CA  LEU A 486     -10.521  16.684   6.760  1.00 10.00      A   
ATOM   4598  CB  LEU A 486     -11.652  17.406   7.500  1.00 10.00      A   
ATOM   4599  CG  LEU A 486     -11.881  18.879   7.137  1.00 10.00      A   
ATOM   4600  CD1 LEU A 486     -12.257  19.015   5.670  1.00 10.00      A   
ATOM   4601  CD2 LEU A 486     -12.962  19.484   8.022  1.00 10.00      A   
ATOM   4602  C   LEU A 486      -9.168  17.120   7.308  1.00 10.00      A   
ATOM   4603  O   LEU A 486      -8.814  16.795   8.445  1.00 10.00      A   
ATOM   4604  N   GLU A 487      -8.414  17.839   6.488  1.00 10.00      A   
ATOM   4605  HN  GLU A 487      -8.754  18.053   5.589  1.00 10.00      A   
ATOM   4606  CA  GLU A 487      -7.099  18.326   6.871  1.00 10.00      A   
ATOM   4607  CB  GLU A 487      -6.018  17.600   6.071  1.00 10.00      A   
ATOM   4608  CG  GLU A 487      -6.378  17.378   4.610  1.00 10.00      A   
ATOM   4609  CD  GLU A 487      -5.651  16.199   4.008  1.00 10.00      A   
ATOM   4610  OE1 GLU A 487      -5.136  16.323   2.881  1.00 10.00      A   
ATOM   4611  OE2 GLU A 487      -5.594  15.140   4.666  1.00 10.00      A   
ATOM   4612  C   GLU A 487      -7.017  19.834   6.663  1.00 10.00      A   
ATOM   4613  O   GLU A 487      -7.315  20.337   5.579  1.00 10.00      A   
ATOM   4614  N   ILE A 488      -6.634  20.554   7.713  1.00 10.00      A   
ATOM   4615  HN  ILE A 488      -6.410  20.094   8.555  1.00 10.00      A   
ATOM   4616  CA  ILE A 488      -6.540  22.006   7.654  1.00 10.00      A   
ATOM   4617  CB  ILE A 488      -7.673  22.667   8.472  1.00 10.00      A   
ATOM   4618  CG1 ILE A 488      -9.043  22.225   7.947  1.00 10.00      A   
ATOM   4619  CG2 ILE A 488      -7.555  24.181   8.439  1.00 10.00      A   
ATOM   4620  CD1 ILE A 488     -10.197  22.583   8.858  1.00 10.00      A   
ATOM   4621  C   ILE A 488      -5.195  22.505   8.174  1.00 10.00      A   
ATOM   4622  O   ILE A 488      -4.764  22.141   9.271  1.00 10.00      A   
ATOM   4623  N   ARG A 489      -4.527  23.322   7.372  1.00 10.00      A   
ATOM   4624  HN  ARG A 489      -4.905  23.541   6.490  1.00 10.00      A   
ATOM   4625  CA  ARG A 489      -3.247  23.896   7.757  1.00 10.00      A   
ATOM   4626  CB  ARG A 489      -2.071  23.089   7.197  1.00 10.00      A   
ATOM   4627  CG  ARG A 489      -1.856  23.227   5.701  1.00 10.00      A   
ATOM   4628  CD  ARG A 489      -0.397  23.005   5.336  1.00 10.00      A   
ATOM   4629  NE  ARG A 489       0.477  24.005   5.948  1.00 10.00      A   
ATOM   4630  HE  ARG A 489       0.046  24.802   6.347  1.00 10.00      A   
ATOM   4631  CZ  ARG A 489       1.806  23.919   5.998  1.00 10.00      A   
ATOM   4632  NH1 ARG A 489       2.437  22.872   5.473  1.00 10.00      A   
ATOM   4633 HH11 ARG A 489       1.899  22.107   5.017  1.00 10.00      A   
ATOM   4634 HH12 ARG A 489       3.483  22.818   5.514  1.00 10.00      A   
ATOM   4635  NH2 ARG A 489       2.497  24.887   6.584  1.00 10.00      A   
ATOM   4636 HH21 ARG A 489       3.541  24.839   6.639  1.00 10.00      A   
ATOM   4637 HH22 ARG A 489       1.991  25.717   6.998  1.00 10.00      A   
ATOM   4638  C   ARG A 489      -3.156  25.357   7.322  1.00 10.00      A   
ATOM   4639  O   ARG A 489      -3.648  25.721   6.250  1.00 10.00      A   
ATOM   4640  N   ASP A 490      -2.544  26.181   8.168  1.00 10.00      A   
ATOM   4641  HN  ASP A 490      -2.198  25.817   9.011  1.00 10.00      A   
ATOM   4642  CA  ASP A 490      -2.371  27.613   7.892  1.00 10.00      A   
ATOM   4643  CB  ASP A 490      -1.401  27.845   6.729  1.00 10.00      A   
ATOM   4644  CG  ASP A 490       0.050  27.733   7.138  1.00 10.00      A   
ATOM   4645  OD1 ASP A 490       0.686  28.779   7.386  1.00 10.00      A   
ATOM   4646  OD2 ASP A 490       0.563  26.598   7.216  1.00 10.00      A   
ATOM   4647  C   ASP A 490      -3.700  28.298   7.601  1.00 10.00      A   
ATOM   4648  O   ASP A 490      -3.915  28.816   6.502  1.00 10.00      A   
ATOM   4649  N   CYS A 491      -4.586  28.299   8.581  1.00 10.00      A   
ATOM   4650  HN  CYS A 491      -4.347  27.897   9.444  1.00 10.00      A   
ATOM   4651  CA  CYS A 491      -5.898  28.909   8.423  1.00 10.00      A   
ATOM   4652  CB  CYS A 491      -6.931  27.845   8.035  1.00 10.00      A   
ATOM   4653  SG  CYS A 491      -6.576  26.983   6.483  1.00 10.00      A   
ATOM   4654  HG  CYS A 491      -5.257  26.900   6.354  1.00 10.00      A   
ATOM   4655  C   CYS A 491      -6.315  29.621   9.708  1.00 10.00      A   
ATOM   4656  O   CYS A 491      -5.880  29.243  10.800  1.00 10.00      A   
ATOM   4657  N   PRO A 492      -7.171  30.656   9.597  1.00 10.00      A   
ATOM   4658  CA  PRO A 492      -7.642  31.435  10.751  1.00 10.00      A   
ATOM   4659  CB  PRO A 492      -8.199  32.700  10.098  1.00 10.00      A   
ATOM   4660  CG  PRO A 492      -8.688  32.239   8.769  1.00 10.00      A   
ATOM   4661  CD  PRO A 492      -7.740  31.157   8.328  1.00 10.00      A   
ATOM   4662  C   PRO A 492      -8.744  30.730  11.541  1.00 10.00      A   
ATOM   4663  O   PRO A 492      -9.512  31.368  12.260  1.00 10.00      A   
ATOM   4664  N   PHE A 493      -8.816  29.415  11.409  1.00 10.00      A   
ATOM   4665  HN  PHE A 493      -8.169  28.957  10.836  1.00 10.00      A   
ATOM   4666  CA  PHE A 493      -9.822  28.636  12.114  1.00 10.00      A   
ATOM   4667  CB  PHE A 493     -10.062  27.293  11.417  1.00 10.00      A   
ATOM   4668  CG  PHE A 493     -10.556  27.418  10.003  1.00 10.00      A   
ATOM   4669  CD1 PHE A 493     -10.142  26.522   9.034  1.00 10.00      A   
ATOM   4670  CD2 PHE A 493     -11.430  28.431   9.641  1.00 10.00      A   
ATOM   4671  CE1 PHE A 493     -10.589  26.632   7.732  1.00 10.00      A   
ATOM   4672  CE2 PHE A 493     -11.881  28.548   8.340  1.00 10.00      A   
ATOM   4673  CZ  PHE A 493     -11.459  27.646   7.383  1.00 10.00      A   
ATOM   4674  C   PHE A 493      -9.399  28.417  13.561  1.00 10.00      A   
ATOM   4675  O   PHE A 493      -8.290  27.944  13.829  1.00 10.00      A   
ATOM   4676  N   GLY A 494     -10.263  28.800  14.489  1.00 10.00      A   
ATOM   4677  HN  GLY A 494     -11.115  29.219  14.219  1.00 10.00      A   
ATOM   4678  CA  GLY A 494      -9.957  28.634  15.891  1.00 10.00      A   
ATOM   4679  C   GLY A 494     -10.862  27.633  16.566  1.00 10.00      A   
ATOM   4680  O   GLY A 494     -11.131  26.564  16.021  1.00 10.00      A   
ATOM   4681  N   ASP A 495     -11.359  27.990  17.738  1.00 10.00      A   
ATOM   4682  HN  ASP A 495     -11.133  28.876  18.104  1.00 10.00      A   
ATOM   4683  CA  ASP A 495     -12.232  27.098  18.498  1.00 10.00      A   
ATOM   4684  CB  ASP A 495     -11.818  27.039  19.971  1.00 10.00      A   
ATOM   4685  CG  ASP A 495     -11.981  28.358  20.702  1.00 10.00      A   
ATOM   4686  OD1 ASP A 495     -10.968  29.076  20.865  1.00 10.00      A   
ATOM   4687  OD2 ASP A 495     -13.111  28.680  21.129  1.00 10.00      A   
ATOM   4688  C   ASP A 495     -13.701  27.483  18.391  1.00 10.00      A   
ATOM   4689  O   ASP A 495     -14.572  26.749  18.860  1.00 10.00      A   
ATOM   4690  N   LYS A 496     -13.972  28.619  17.761  1.00 10.00      A   
ATOM   4691  HN  LYS A 496     -13.235  29.131  17.374  1.00 10.00      A   
ATOM   4692  CA  LYS A 496     -15.339  29.118  17.610  1.00 10.00      A   
ATOM   4693  CB  LYS A 496     -15.354  30.423  16.814  1.00 10.00      A   
ATOM   4694  CG  LYS A 496     -14.569  31.565  17.440  1.00 10.00      A   
ATOM   4695  CD  LYS A 496     -14.938  32.888  16.787  1.00 10.00      A   
ATOM   4696  CE  LYS A 496     -13.954  33.990  17.139  1.00 10.00      A   
ATOM   4697  NZ  LYS A 496     -12.676  33.848  16.399  1.00 10.00      A   
ATOM   4698  HZ1 LYS A 496     -12.244  34.783  16.249  1.00 10.00      A   
ATOM   4699  HZ2 LYS A 496     -12.846  33.398  15.472  1.00 10.00      A   
ATOM   4700  HZ3 LYS A 496     -12.012  33.257  16.938  1.00 10.00      A   
ATOM   4701  C   LYS A 496     -16.255  28.094  16.941  1.00 10.00      A   
ATOM   4702  O   LYS A 496     -17.222  27.621  17.544  1.00 10.00      A   
ATOM   4703  N   ALA A 497     -15.940  27.745  15.702  1.00 10.00      A   
ATOM   4704  HN  ALA A 497     -15.146  28.139  15.278  1.00 10.00      A   
ATOM   4705  CA  ALA A 497     -16.740  26.789  14.954  1.00 10.00      A   
ATOM   4706  CB  ALA A 497     -16.532  26.981  13.461  1.00 10.00      A   
ATOM   4707  C   ALA A 497     -16.413  25.358  15.362  1.00 10.00      A   
ATOM   4708  O   ALA A 497     -17.265  24.468  15.275  1.00 10.00      A   
ATOM   4709  N   LEU A 498     -15.180  25.148  15.817  1.00 10.00      A   
ATOM   4710  HN  LEU A 498     -14.557  25.905  15.862  1.00 10.00      A   
ATOM   4711  CA  LEU A 498     -14.722  23.827  16.238  1.00 10.00      A   
ATOM   4712  CB  LEU A 498     -13.276  23.896  16.728  1.00 10.00      A   
ATOM   4713  CG  LEU A 498     -12.701  22.605  17.312  1.00 10.00      A   
ATOM   4714  CD1 LEU A 498     -12.427  21.589  16.215  1.00 10.00      A   
ATOM   4715  CD2 LEU A 498     -11.446  22.896  18.117  1.00 10.00      A   
ATOM   4716  C   LEU A 498     -15.613  23.245  17.331  1.00 10.00      A   
ATOM   4717  O   LEU A 498     -16.190  22.169  17.171  1.00 10.00      A   
ATOM   4718  N   LEU A 499     -15.741  23.976  18.432  1.00 10.00      A   
ATOM   4719  HN  LEU A 499     -15.278  24.842  18.489  1.00 10.00      A   
ATOM   4720  CA  LEU A 499     -16.550  23.527  19.559  1.00 10.00      A   
ATOM   4721  CB  LEU A 499     -16.308  24.419  20.780  1.00 10.00      A   
ATOM   4722  CG  LEU A 499     -14.892  24.395  21.362  1.00 10.00      A   
ATOM   4723  CD1 LEU A 499     -14.744  25.459  22.436  1.00 10.00      A   
ATOM   4724  CD2 LEU A 499     -14.567  23.019  21.923  1.00 10.00      A   
ATOM   4725  C   LEU A 499     -18.037  23.495  19.209  1.00 10.00      A   
ATOM   4726  O   LEU A 499     -18.826  22.821  19.868  1.00 10.00      A   
ATOM   4727  N   ALA A 500     -18.412  24.219  18.164  1.00 10.00      A   
ATOM   4728  HN  ALA A 500     -17.737  24.731  17.670  1.00 10.00      A   
ATOM   4729  CA  ALA A 500     -19.805  24.270  17.733  1.00 10.00      A   
ATOM   4730  CB  ALA A 500     -20.071  25.542  16.943  1.00 10.00      A   
ATOM   4731  C   ALA A 500     -20.178  23.049  16.900  1.00 10.00      A   
ATOM   4732  O   ALA A 500     -21.351  22.701  16.781  1.00 10.00      A   
ATOM   4733  N   ASN A 501     -19.176  22.395  16.336  1.00 10.00      A   
ATOM   4734  HN  ASN A 501     -18.254  22.700  16.492  1.00 10.00      A   
ATOM   4735  CA  ASN A 501     -19.408  21.225  15.496  1.00 10.00      A   
ATOM   4736  CB  ASN A 501     -18.783  21.431  14.114  1.00 10.00      A   
ATOM   4737  CG  ASN A 501     -19.556  22.420  13.261  1.00 10.00      A   
ATOM   4738  OD1 ASN A 501     -20.445  22.043  12.502  1.00 10.00      A   
ATOM   4739  ND2 ASN A 501     -19.214  23.692  13.375  1.00 10.00      A   
ATOM   4740 HD21 ASN A 501     -18.483  23.924  13.995  1.00 10.00      A   
ATOM   4741 HD22 ASN A 501     -19.708  24.359  12.845  1.00 10.00      A   
ATOM   4742  C   ASN A 501     -18.839  19.971  16.145  1.00 10.00      A   
ATOM   4743  O   ASN A 501     -18.497  19.006  15.463  1.00 10.00      A   
ATOM   4744  N   ALA A 502     -18.762  19.989  17.468  1.00 10.00      A   
ATOM   4745  HN  ALA A 502     -19.072  20.786  17.950  1.00 10.00      A   
ATOM   4746  CA  ALA A 502     -18.225  18.867  18.231  1.00 10.00      A   
ATOM   4747  CB  ALA A 502     -18.239  19.187  19.719  1.00 10.00      A   
ATOM   4748  C   ALA A 502     -18.973  17.565  17.957  1.00 10.00      A   
ATOM   4749  O   ALA A 502     -18.355  16.521  17.759  1.00 10.00      A   
ATOM   4750  N   SER A 503     -20.298  17.638  17.922  1.00 10.00      A   
ATOM   4751  HN  SER A 503     -20.733  18.504  18.067  1.00 10.00      A   
ATOM   4752  CA  SER A 503     -21.133  16.463  17.690  1.00 10.00      A   
ATOM   4753  CB  SER A 503     -22.590  16.804  18.004  1.00 10.00      A   
ATOM   4754  OG  SER A 503     -22.667  17.672  19.127  1.00 10.00      A   
ATOM   4755  HG  SER A 503     -22.701  17.145  19.935  1.00 10.00      A   
ATOM   4756  C   SER A 503     -21.007  15.926  16.263  1.00 10.00      A   
ATOM   4757  O   SER A 503     -21.239  14.742  16.014  1.00 10.00      A   
ATOM   4758  N   LYS A 504     -20.614  16.783  15.328  1.00 10.00      A   
ATOM   4759  HN  LYS A 504     -20.404  17.706  15.578  1.00 10.00      A   
ATOM   4760  CA  LYS A 504     -20.475  16.371  13.937  1.00 10.00      A   
ATOM   4761  CB  LYS A 504     -20.597  17.571  12.991  1.00 10.00      A   
ATOM   4762  CG  LYS A 504     -20.915  17.195  11.545  1.00 10.00      A   
ATOM   4763  CD  LYS A 504     -22.254  16.479  11.434  1.00 10.00      A   
ATOM   4764  CE  LYS A 504     -22.522  15.996  10.014  1.00 10.00      A   
ATOM   4765  NZ  LYS A 504     -23.772  15.192   9.933  1.00 10.00      A   
ATOM   4766  HZ1 LYS A 504     -23.763  14.441  10.654  1.00 10.00      A   
ATOM   4767  HZ2 LYS A 504     -23.855  14.752   8.995  1.00 10.00      A   
ATOM   4768  HZ3 LYS A 504     -24.602  15.801  10.089  1.00 10.00      A   
ATOM   4769  C   LYS A 504     -19.155  15.632  13.711  1.00 10.00      A   
ATOM   4770  O   LYS A 504     -18.991  14.916  12.721  1.00 10.00      A   
ATOM   4771  N   LEU A 505     -18.229  15.788  14.647  1.00 10.00      A   
ATOM   4772  HN  LEU A 505     -18.427  16.359  15.420  1.00 10.00      A   
ATOM   4773  CA  LEU A 505     -16.922  15.141  14.555  1.00 10.00      A   
ATOM   4774  CB  LEU A 505     -15.949  15.729  15.581  1.00 10.00      A   
ATOM   4775  CG  LEU A 505     -15.682  17.233  15.472  1.00 10.00      A   
ATOM   4776  CD1 LEU A 505     -14.794  17.708  16.613  1.00 10.00      A   
ATOM   4777  CD2 LEU A 505     -15.058  17.575  14.126  1.00 10.00      A   
ATOM   4778  C   LEU A 505     -17.031  13.626  14.728  1.00 10.00      A   
ATOM   4779  O   LEU A 505     -16.160  12.878  14.285  1.00 10.00      A   
ATOM   4780  N   GLU A 506     -18.115  13.181  15.355  1.00 10.00      A   
ATOM   4781  HN  GLU A 506     -18.778  13.831  15.672  1.00 10.00      A   
ATOM   4782  CA  GLU A 506     -18.346  11.755  15.586  1.00 10.00      A   
ATOM   4783  CB  GLU A 506     -19.598  11.543  16.439  1.00 10.00      A   
ATOM   4784  CG  GLU A 506     -19.588  12.236  17.791  1.00 10.00      A   
ATOM   4785  CD  GLU A 506     -20.872  11.991  18.565  1.00 10.00      A   
ATOM   4786  OE1 GLU A 506     -20.819  11.898  19.810  1.00 10.00      A   
ATOM   4787  OE2 GLU A 506     -21.945  11.887  17.929  1.00 10.00      A   
ATOM   4788  C   GLU A 506     -18.525  11.012  14.265  1.00 10.00      A   
ATOM   4789  O   GLU A 506     -18.142   9.848  14.132  1.00 10.00      A   
ATOM   4790  N   THR A 507     -19.104  11.698  13.291  1.00 10.00      A   
ATOM   4791  HN  THR A 507     -19.379  12.622  13.459  1.00 10.00      A   
ATOM   4792  CA  THR A 507     -19.355  11.115  11.983  1.00 10.00      A   
ATOM   4793  CB  THR A 507     -20.593  11.756  11.332  1.00 10.00      A   
ATOM   4794  OG1 THR A 507     -20.861  13.016  11.971  1.00 10.00      A   
ATOM   4795  HG1 THR A 507     -20.122  13.623  11.810  1.00 10.00      A   
ATOM   4796  CG2 THR A 507     -21.802  10.846  11.491  1.00 10.00      A   
ATOM   4797  C   THR A 507     -18.148  11.248  11.053  1.00 10.00      A   
ATOM   4798  O   THR A 507     -18.223  10.900   9.874  1.00 10.00      A   
ATOM   4799  N   MET A 508     -17.035  11.736  11.592  1.00 10.00      A   
ATOM   4800  HN  MET A 508     -17.030  11.972  12.547  1.00 10.00      A   
ATOM   4801  CA  MET A 508     -15.811  11.911  10.813  1.00 10.00      A   
ATOM   4802  CB  MET A 508     -15.246  13.319  11.017  1.00 10.00      A   
ATOM   4803  CG  MET A 508     -16.072  14.427  10.390  1.00 10.00      A   
ATOM   4804  SD  MET A 508     -15.287  16.041  10.543  1.00 10.00      A   
ATOM   4805  CE  MET A 508     -13.712  15.718   9.753  1.00 10.00      A   
ATOM   4806  C   MET A 508     -14.762  10.893  11.236  1.00 10.00      A   
ATOM   4807  O   MET A 508     -14.662  10.561  12.414  1.00 10.00      A   
ATOM   4808  N   ARG A 509     -13.986  10.400  10.278  1.00 10.00      A   
ATOM   4809  HN  ARG A 509     -14.123  10.694   9.354  1.00 10.00      A   
ATOM   4810  CA  ARG A 509     -12.938   9.426  10.571  1.00 10.00      A   
ATOM   4811  CB  ARG A 509     -12.354   8.835   9.281  1.00 10.00      A   
ATOM   4812  CG  ARG A 509     -11.274   7.788   9.520  1.00 10.00      A   
ATOM   4813  CD  ARG A 509     -10.372   7.618   8.308  1.00 10.00      A   
ATOM   4814  NE  ARG A 509     -10.975   6.764   7.283  1.00 10.00      A   
ATOM   4815  HE  ARG A 509     -11.848   6.361   7.493  1.00 10.00      A   
ATOM   4816  CZ  ARG A 509     -10.414   6.507   6.097  1.00 10.00      A   
ATOM   4817  NH1 ARG A 509      -9.239   7.028   5.782  1.00 10.00      A   
ATOM   4818 HH11 ARG A 509      -8.734   7.637   6.458  1.00 10.00      A   
ATOM   4819 HH12 ARG A 509      -8.813   6.839   4.837  1.00 10.00      A   
ATOM   4820  NH2 ARG A 509     -11.023   5.706   5.233  1.00 10.00      A   
ATOM   4821 HH21 ARG A 509     -10.580   5.503   4.303  1.00 10.00      A   
ATOM   4822 HH22 ARG A 509     -11.939   5.274   5.468  1.00 10.00      A   
ATOM   4823  C   ARG A 509     -11.831  10.073  11.396  1.00 10.00      A   
ATOM   4824  O   ARG A 509     -11.367   9.503  12.386  1.00 10.00      A   
ATOM   4825  N   SER A 510     -11.431  11.276  10.990  1.00 10.00      A   
ATOM   4826  HN  SER A 510     -11.860  11.686  10.208  1.00 10.00      A   
ATOM   4827  CA  SER A 510     -10.377  12.007  11.677  1.00 10.00      A   
ATOM   4828  CB  SER A 510      -9.029  11.323  11.440  1.00 10.00      A   
ATOM   4829  OG  SER A 510      -8.959  10.792  10.126  1.00 10.00      A   
ATOM   4830  HG  SER A 510      -8.802  11.512   9.502  1.00 10.00      A   
ATOM   4831  C   SER A 510     -10.307  13.457  11.207  1.00 10.00      A   
ATOM   4832  O   SER A 510     -10.641  13.768  10.061  1.00 10.00      A   
ATOM   4833  N   LEU A 511      -9.885  14.338  12.101  1.00 10.00      A   
ATOM   4834  HN  LEU A 511      -9.666  14.028  13.010  1.00 10.00      A   
ATOM   4835  CA  LEU A 511      -9.743  15.752  11.787  1.00 10.00      A   
ATOM   4836  CB  LEU A 511     -10.784  16.580  12.549  1.00 10.00      A   
ATOM   4837  CG  LEU A 511     -10.642  18.101  12.448  1.00 10.00      A   
ATOM   4838  CD1 LEU A 511     -10.931  18.582  11.035  1.00 10.00      A   
ATOM   4839  CD2 LEU A 511     -11.553  18.794  13.447  1.00 10.00      A   
ATOM   4840  C   LEU A 511      -8.338  16.219  12.147  1.00 10.00      A   
ATOM   4841  O   LEU A 511      -7.927  16.130  13.307  1.00 10.00      A   
ATOM   4842  N   TRP A 512      -7.601  16.701  11.156  1.00 10.00      A   
ATOM   4843  HN  TRP A 512      -7.987  16.761  10.251  1.00 10.00      A   
ATOM   4844  CA  TRP A 512      -6.243  17.169  11.379  1.00 10.00      A   
ATOM   4845  CB  TRP A 512      -5.256  16.478  10.428  1.00 10.00      A   
ATOM   4846  CG  TRP A 512      -3.881  17.076  10.459  1.00 10.00      A   
ATOM   4847  CD1 TRP A 512      -3.344  17.944   9.555  1.00 10.00      A   
ATOM   4848  CD2 TRP A 512      -2.875  16.862  11.454  1.00 10.00      A   
ATOM   4849  NE1 TRP A 512      -2.068  18.286   9.927  1.00 10.00      A   
ATOM   4850  HE1 TRP A 512      -1.478  18.904   9.439  1.00 10.00      A   
ATOM   4851  CE2 TRP A 512      -1.755  17.633  11.088  1.00 10.00      A   
ATOM   4852  CE3 TRP A 512      -2.813  16.094  12.618  1.00 10.00      A   
ATOM   4853  CZ2 TRP A 512      -0.589  17.659  11.848  1.00 10.00      A   
ATOM   4854  CZ3 TRP A 512      -1.657  16.120  13.369  1.00 10.00      A   
ATOM   4855  CH2 TRP A 512      -0.559  16.896  12.982  1.00 10.00      A   
ATOM   4856  C   TRP A 512      -6.155  18.679  11.217  1.00 10.00      A   
ATOM   4857  O   TRP A 512      -6.530  19.223  10.178  1.00 10.00      A   
ATOM   4858  N   MET A 513      -5.676  19.350  12.254  1.00 10.00      A   
ATOM   4859  HN  MET A 513      -5.421  18.860  13.066  1.00 10.00      A   
ATOM   4860  CA  MET A 513      -5.517  20.794  12.227  1.00 10.00      A   
ATOM   4861  CB  MET A 513      -6.490  21.471  13.197  1.00 10.00      A   
ATOM   4862  CG  MET A 513      -7.954  21.164  12.930  1.00 10.00      A   
ATOM   4863  SD  MET A 513      -9.067  22.163  13.936  1.00 10.00      A   
ATOM   4864  CE  MET A 513      -8.908  23.751  13.120  1.00 10.00      A   
ATOM   4865  C   MET A 513      -4.083  21.159  12.587  1.00 10.00      A   
ATOM   4866  O   MET A 513      -3.553  20.698  13.601  1.00 10.00      A   
ATOM   4867  N   SER A 514      -3.458  21.975  11.753  1.00 10.00      A   
ATOM   4868  HN  SER A 514      -3.938  22.320  10.968  1.00 10.00      A   
ATOM   4869  CA  SER A 514      -2.082  22.390  11.976  1.00 10.00      A   
ATOM   4870  CB  SER A 514      -1.123  21.543  11.134  1.00 10.00      A   
ATOM   4871  OG  SER A 514      -1.717  21.162   9.904  1.00 10.00      A   
ATOM   4872  HG  SER A 514      -2.664  21.332   9.939  1.00 10.00      A   
ATOM   4873  C   SER A 514      -1.897  23.872  11.666  1.00 10.00      A   
ATOM   4874  O   SER A 514      -2.464  24.383  10.694  1.00 10.00      A   
ATOM   4875  N   SER A 515      -1.129  24.555  12.512  1.00 10.00      A   
ATOM   4876  HN  SER A 515      -0.740  24.087  13.286  1.00 10.00      A   
ATOM   4877  CA  SER A 515      -0.855  25.977  12.339  1.00 10.00      A   
ATOM   4878  CB  SER A 515      -0.013  26.208  11.083  1.00 10.00      A   
ATOM   4879  OG  SER A 515       1.009  25.227  10.979  1.00 10.00      A   
ATOM   4880  HG  SER A 515       1.147  24.817  11.841  1.00 10.00      A   
ATOM   4881  C   SER A 515      -2.150  26.787  12.288  1.00 10.00      A   
ATOM   4882  O   SER A 515      -2.334  27.644  11.424  1.00 10.00      A   
ATOM   4883  N   CYS A 516      -3.050  26.483  13.204  1.00 10.00      A   
ATOM   4884  HN  CYS A 516      -2.850  25.780  13.855  1.00 10.00      A   
ATOM   4885  CA  CYS A 516      -4.324  27.174  13.287  1.00 10.00      A   
ATOM   4886  CB  CYS A 516      -5.478  26.192  13.070  1.00 10.00      A   
ATOM   4887  SG  CYS A 516      -5.405  25.309  11.495  1.00 10.00      A   
ATOM   4888  HG  CYS A 516      -4.126  25.144  11.179  1.00 10.00      A   
ATOM   4889  C   CYS A 516      -4.447  27.860  14.643  1.00 10.00      A   
ATOM   4890  O   CYS A 516      -3.600  27.677  15.522  1.00 10.00      A   
ATOM   4891  N   SER A 517      -5.513  28.628  14.823  1.00 10.00      A   
ATOM   4892  HN  SER A 517      -6.179  28.701  14.105  1.00 10.00      A   
ATOM   4893  CA  SER A 517      -5.736  29.354  16.064  1.00 10.00      A   
ATOM   4894  CB  SER A 517      -6.458  30.667  15.763  1.00 10.00      A   
ATOM   4895  OG  SER A 517      -5.926  31.264  14.592  1.00 10.00      A   
ATOM   4896  HG  SER A 517      -5.068  30.866  14.396  1.00 10.00      A   
ATOM   4897  C   SER A 517      -6.527  28.518  17.070  1.00 10.00      A   
ATOM   4898  O   SER A 517      -7.436  29.017  17.743  1.00 10.00      A   
ATOM   4899  N   VAL A 518      -6.169  27.246  17.180  1.00 10.00      A   
ATOM   4900  HN  VAL A 518      -5.432  26.909  16.628  1.00 10.00      A   
ATOM   4901  CA  VAL A 518      -6.838  26.340  18.103  1.00 10.00      A   
ATOM   4902  CB  VAL A 518      -6.706  24.867  17.665  1.00 10.00      A   
ATOM   4903  CG1 VAL A 518      -7.568  23.971  18.544  1.00 10.00      A   
ATOM   4904  CG2 VAL A 518      -7.093  24.707  16.205  1.00 10.00      A   
ATOM   4905  C   VAL A 518      -6.273  26.497  19.513  1.00 10.00      A   
ATOM   4906  O   VAL A 518      -5.200  25.972  19.831  1.00 10.00      A   
ATOM   4907  N   SER A 519      -6.990  27.248  20.339  1.00 10.00      A   
ATOM   4908  HN  SER A 519      -7.810  27.669  20.013  1.00 10.00      A   
ATOM   4909  CA  SER A 519      -6.591  27.488  21.712  1.00 10.00      A   
ATOM   4910  CB  SER A 519      -7.588  28.448  22.355  1.00 10.00      A   
ATOM   4911  OG  SER A 519      -8.251  29.216  21.357  1.00 10.00      A   
ATOM   4912  HG  SER A 519      -9.208  29.079  21.432  1.00 10.00      A   
ATOM   4913  C   SER A 519      -6.528  26.176  22.494  1.00 10.00      A   
ATOM   4914  O   SER A 519      -7.398  25.315  22.348  1.00 10.00      A   
ATOM   4915  N   PHE A 520      -5.499  26.035  23.328  1.00 10.00      A   
ATOM   4916  HN  PHE A 520      -4.851  26.770  23.411  1.00 10.00      A   
ATOM   4917  CA  PHE A 520      -5.310  24.830  24.134  1.00 10.00      A   
ATOM   4918  CB  PHE A 520      -4.013  24.913  24.949  1.00 10.00      A   
ATOM   4919  CG  PHE A 520      -3.808  23.755  25.888  1.00 10.00      A   
ATOM   4920  CD1 PHE A 520      -3.789  22.452  25.414  1.00 10.00      A   
ATOM   4921  CD2 PHE A 520      -3.642  23.972  27.248  1.00 10.00      A   
ATOM   4922  CE1 PHE A 520      -3.611  21.387  26.277  1.00 10.00      A   
ATOM   4923  CE2 PHE A 520      -3.462  22.911  28.116  1.00 10.00      A   
ATOM   4924  CZ  PHE A 520      -3.447  21.618  27.630  1.00 10.00      A   
ATOM   4925  C   PHE A 520      -6.510  24.582  25.051  1.00 10.00      A   
ATOM   4926  O   PHE A 520      -6.857  23.433  25.346  1.00 10.00      A   
ATOM   4927  N   GLY A 521      -7.146  25.666  25.489  1.00 10.00      A   
ATOM   4928  HN  GLY A 521      -6.811  26.554  25.229  1.00 10.00      A   
ATOM   4929  CA  GLY A 521      -8.309  25.553  26.352  1.00 10.00      A   
ATOM   4930  C   GLY A 521      -9.427  24.773  25.688  1.00 10.00      A   
ATOM   4931  O   GLY A 521     -10.147  24.011  26.343  1.00 10.00      A   
ATOM   4932  N   ALA A 522      -9.541  24.944  24.378  1.00 10.00      A   
ATOM   4933  HN  ALA A 522      -8.904  25.531  23.920  1.00 10.00      A   
ATOM   4934  CA  ALA A 522     -10.564  24.273  23.596  1.00 10.00      A   
ATOM   4935  CB  ALA A 522     -10.639  24.878  22.205  1.00 10.00      A   
ATOM   4936  C   ALA A 522     -10.269  22.786  23.507  1.00 10.00      A   
ATOM   4937  O   ALA A 522     -11.173  21.963  23.616  1.00 10.00      A   
ATOM   4938  N   CYS A 523      -8.998  22.449  23.319  1.00 10.00      A   
ATOM   4939  HN  CYS A 523      -8.319  23.156  23.247  1.00 10.00      A   
ATOM   4940  CA  CYS A 523      -8.583  21.060  23.225  1.00 10.00      A   
ATOM   4941  CB  CYS A 523      -7.076  20.978  22.974  1.00 10.00      A   
ATOM   4942  SG  CYS A 523      -6.484  22.088  21.676  1.00 10.00      A   
ATOM   4943  HG  CYS A 523      -7.138  21.804  20.562  1.00 10.00      A   
ATOM   4944  C   CYS A 523      -8.942  20.314  24.504  1.00 10.00      A   
ATOM   4945  O   CYS A 523      -9.485  19.210  24.462  1.00 10.00      A   
ATOM   4946  N   LYS A 524      -8.648  20.935  25.642  1.00 10.00      A   
ATOM   4947  HN  LYS A 524      -8.232  21.823  25.607  1.00 10.00      A   
ATOM   4948  CA  LYS A 524      -8.933  20.337  26.937  1.00 10.00      A   
ATOM   4949  CB  LYS A 524      -8.296  21.161  28.063  1.00 10.00      A   
ATOM   4950  CG  LYS A 524      -8.225  20.447  29.408  1.00 10.00      A   
ATOM   4951  CD  LYS A 524      -7.497  21.287  30.451  1.00 10.00      A   
ATOM   4952  CE  LYS A 524      -5.995  21.326  30.198  1.00 10.00      A   
ATOM   4953  NZ  LYS A 524      -5.333  22.438  30.933  1.00 10.00      A   
ATOM   4954  HZ1 LYS A 524      -5.657  23.357  30.560  1.00 10.00      A   
ATOM   4955  HZ2 LYS A 524      -4.294  22.375  30.830  1.00 10.00      A   
ATOM   4956  HZ3 LYS A 524      -5.567  22.389  31.941  1.00 10.00      A   
ATOM   4957  C   LYS A 524     -10.439  20.207  27.145  1.00 10.00      A   
ATOM   4958  O   LYS A 524     -10.923  19.170  27.596  1.00 10.00      A   
ATOM   4959  N   LEU A 525     -11.178  21.257  26.794  1.00 10.00      A   
ATOM   4960  HN  LEU A 525     -10.737  22.054  26.429  1.00 10.00      A   
ATOM   4961  CA  LEU A 525     -12.629  21.255  26.939  1.00 10.00      A   
ATOM   4962  CB  LEU A 525     -13.204  22.645  26.649  1.00 10.00      A   
ATOM   4963  CG  LEU A 525     -14.706  22.824  26.899  1.00 10.00      A   
ATOM   4964  CD1 LEU A 525     -15.025  22.709  28.383  1.00 10.00      A   
ATOM   4965  CD2 LEU A 525     -15.189  24.154  26.340  1.00 10.00      A   
ATOM   4966  C   LEU A 525     -13.266  20.220  26.014  1.00 10.00      A   
ATOM   4967  O   LEU A 525     -14.170  19.491  26.418  1.00 10.00      A   
ATOM   4968  N   LEU A 526     -12.776  20.151  24.779  1.00 10.00      A   
ATOM   4969  HN  LEU A 526     -12.046  20.761  24.519  1.00 10.00      A   
ATOM   4970  CA  LEU A 526     -13.291  19.209  23.791  1.00 10.00      A   
ATOM   4971  CB  LEU A 526     -12.664  19.473  22.419  1.00 10.00      A   
ATOM   4972  CG  LEU A 526     -13.337  18.800  21.221  1.00 10.00      A   
ATOM   4973  CD1 LEU A 526     -14.776  19.268  21.077  1.00 10.00      A   
ATOM   4974  CD2 LEU A 526     -12.553  19.075  19.949  1.00 10.00      A   
ATOM   4975  C   LEU A 526     -13.040  17.769  24.223  1.00 10.00      A   
ATOM   4976  O   LEU A 526     -13.826  16.871  23.907  1.00 10.00      A   
ATOM   4977  N   GLY A 527     -11.950  17.561  24.955  1.00 10.00      A   
ATOM   4978  HN  GLY A 527     -11.360  18.321  25.168  1.00 10.00      A   
ATOM   4979  CA  GLY A 527     -11.619  16.234  25.433  1.00 10.00      A   
ATOM   4980  C   GLY A 527     -12.671  15.704  26.383  1.00 10.00      A   
ATOM   4981  O   GLY A 527     -13.090  14.553  26.278  1.00 10.00      A   
ATOM   4982  N   GLN A 528     -13.117  16.562  27.292  1.00 10.00      A   
ATOM   4983  HN  GLN A 528     -12.753  17.473  27.305  1.00 10.00      A   
ATOM   4984  CA  GLN A 528     -14.134  16.188  28.269  1.00 10.00      A   
ATOM   4985  CB  GLN A 528     -14.062  17.106  29.494  1.00 10.00      A   
ATOM   4986  CG  GLN A 528     -12.724  17.081  30.214  1.00 10.00      A   
ATOM   4987  CD  GLN A 528     -12.385  15.713  30.776  1.00 10.00      A   
ATOM   4988  OE1 GLN A 528     -13.271  14.916  31.090  1.00 10.00      A   
ATOM   4989  NE2 GLN A 528     -11.099  15.435  30.915  1.00 10.00      A   
ATOM   4990 HE21 GLN A 528     -10.446  16.122  30.650  1.00 10.00      A   
ATOM   4991 HE22 GLN A 528     -10.845  14.564  31.287  1.00 10.00      A   
ATOM   4992  C   GLN A 528     -15.525  16.254  27.646  1.00 10.00      A   
ATOM   4993  O   GLN A 528     -16.457  15.590  28.102  1.00 10.00      A   
ATOM   4994  N   LYS A 529     -15.659  17.064  26.602  1.00 10.00      A   
ATOM   4995  HN  LYS A 529     -14.880  17.577  26.299  1.00 10.00      A   
ATOM   4996  CA  LYS A 529     -16.932  17.225  25.903  1.00 10.00      A   
ATOM   4997  CB  LYS A 529     -16.890  18.459  24.992  1.00 10.00      A   
ATOM   4998  CG  LYS A 529     -18.239  18.875  24.421  1.00 10.00      A   
ATOM   4999  CD  LYS A 529     -19.097  19.563  25.470  1.00 10.00      A   
ATOM   5000  CE  LYS A 529     -20.399  20.079  24.878  1.00 10.00      A   
ATOM   5001  NZ  LYS A 529     -21.332  18.975  24.537  1.00 10.00      A   
ATOM   5002  HZ1 LYS A 529     -21.723  18.557  25.408  1.00 10.00      A   
ATOM   5003  HZ2 LYS A 529     -20.833  18.239  24.005  1.00 10.00      A   
ATOM   5004  HZ3 LYS A 529     -22.115  19.332  23.952  1.00 10.00      A   
ATOM   5005  C   LYS A 529     -17.260  15.981  25.081  1.00 10.00      A   
ATOM   5006  O   LYS A 529     -18.410  15.541  25.034  1.00 10.00      A   
ATOM   5007  N   MET A 530     -16.243  15.418  24.440  1.00 10.00      A   
ATOM   5008  HN  MET A 530     -15.348  15.810  24.523  1.00 10.00      A   
ATOM   5009  CA  MET A 530     -16.418  14.227  23.621  1.00 10.00      A   
ATOM   5010  CB  MET A 530     -15.983  14.497  22.175  1.00 10.00      A   
ATOM   5011  CG  MET A 530     -16.550  15.773  21.569  1.00 10.00      A   
ATOM   5012  SD  MET A 530     -18.351  15.850  21.624  1.00 10.00      A   
ATOM   5013  CE  MET A 530     -18.779  14.534  20.488  1.00 10.00      A   
ATOM   5014  C   MET A 530     -15.611  13.068  24.203  1.00 10.00      A   
ATOM   5015  O   MET A 530     -14.436  12.896  23.878  1.00 10.00      A   
ATOM   5016  N   PRO A 531     -16.237  12.251  25.068  1.00 10.00      A   
ATOM   5017  CA  PRO A 531     -15.571  11.116  25.720  1.00 10.00      A   
ATOM   5018  CB  PRO A 531     -16.538  10.748  26.847  1.00 10.00      A   
ATOM   5019  CG  PRO A 531     -17.876  11.156  26.336  1.00 10.00      A   
ATOM   5020  CD  PRO A 531     -17.649  12.371  25.480  1.00 10.00      A   
ATOM   5021  C   PRO A 531     -15.367   9.923  24.786  1.00 10.00      A   
ATOM   5022  O   PRO A 531     -14.883   8.872  25.207  1.00 10.00      A   
ATOM   5023  N   LYS A 532     -15.745  10.082  23.524  1.00 10.00      A   
ATOM   5024  HN  LYS A 532     -16.130  10.935  23.245  1.00 10.00      A   
ATOM   5025  CA  LYS A 532     -15.592   9.013  22.547  1.00 10.00      A   
ATOM   5026  CB  LYS A 532     -16.936   8.667  21.908  1.00 10.00      A   
ATOM   5027  CG  LYS A 532     -17.980   8.157  22.884  1.00 10.00      A   
ATOM   5028  CD  LYS A 532     -19.248   7.741  22.156  1.00 10.00      A   
ATOM   5029  CE  LYS A 532     -20.388   7.486  23.124  1.00 10.00      A   
ATOM   5030  NZ  LYS A 532     -20.787   8.723  23.846  1.00 10.00      A   
ATOM   5031  HZ1 LYS A 532     -20.574   9.562  23.267  1.00 10.00      A   
ATOM   5032  HZ2 LYS A 532     -20.274   8.794  24.745  1.00 10.00      A   
ATOM   5033  HZ3 LYS A 532     -21.809   8.706  24.047  1.00 10.00      A   
ATOM   5034  C   LYS A 532     -14.584   9.410  21.472  1.00 10.00      A   
ATOM   5035  O   LYS A 532     -14.446   8.736  20.450  1.00 10.00      A   
ATOM   5036  N   LEU A 533     -13.884  10.510  21.709  1.00 10.00      A   
ATOM   5037  HN  LEU A 533     -14.015  10.986  22.555  1.00 10.00      A   
ATOM   5038  CA  LEU A 533     -12.897  11.009  20.767  1.00 10.00      A   
ATOM   5039  CB  LEU A 533     -13.417  12.255  20.039  1.00 10.00      A   
ATOM   5040  CG  LEU A 533     -14.391  12.012  18.880  1.00 10.00      A   
ATOM   5041  CD1 LEU A 533     -15.827  11.953  19.374  1.00 10.00      A   
ATOM   5042  CD2 LEU A 533     -14.231  13.074  17.804  1.00 10.00      A   
ATOM   5043  C   LEU A 533     -11.602  11.337  21.491  1.00 10.00      A   
ATOM   5044  O   LEU A 533     -11.606  11.620  22.692  1.00 10.00      A   
ATOM   5045  N   ASN A 534     -10.499  11.281  20.767  1.00 10.00      A   
ATOM   5046  HN  ASN A 534     -10.560  11.033  19.814  1.00 10.00      A   
ATOM   5047  CA  ASN A 534      -9.198  11.580  21.337  1.00 10.00      A   
ATOM   5048  CB  ASN A 534      -8.227  10.415  21.122  1.00 10.00      A   
ATOM   5049  CG  ASN A 534      -8.334   9.328  22.176  1.00 10.00      A   
ATOM   5050  OD1 ASN A 534      -8.806   9.562  23.289  1.00 10.00      A   
ATOM   5051  ND2 ASN A 534      -7.862   8.134  21.838  1.00 10.00      A   
ATOM   5052 HD21 ASN A 534      -7.467   8.026  20.944  1.00 10.00      A   
ATOM   5053 HD22 ASN A 534      -7.945   7.400  22.486  1.00 10.00      A   
ATOM   5054  C   ASN A 534      -8.621  12.832  20.704  1.00 10.00      A   
ATOM   5055  O   ASN A 534      -8.339  12.855  19.505  1.00 10.00      A   
ATOM   5056  N   VAL A 535      -8.488  13.881  21.499  1.00 10.00      A   
ATOM   5057  HN  VAL A 535      -8.781  13.812  22.431  1.00 10.00      A   
ATOM   5058  CA  VAL A 535      -7.921  15.134  21.027  1.00 10.00      A   
ATOM   5059  CB  VAL A 535      -8.637  16.355  21.645  1.00 10.00      A   
ATOM   5060  CG1 VAL A 535      -8.088  17.653  21.073  1.00 10.00      A   
ATOM   5061  CG2 VAL A 535     -10.137  16.265  21.414  1.00 10.00      A   
ATOM   5062  C   VAL A 535      -6.439  15.164  21.386  1.00 10.00      A   
ATOM   5063  O   VAL A 535      -6.058  15.589  22.481  1.00 10.00      A   
ATOM   5064  N   GLU A 536      -5.615  14.676  20.475  1.00 10.00      A   
ATOM   5065  HN  GLU A 536      -5.984  14.354  19.619  1.00 10.00      A   
ATOM   5066  CA  GLU A 536      -4.180  14.614  20.695  1.00 10.00      A   
ATOM   5067  CB  GLU A 536      -3.560  13.457  19.908  1.00 10.00      A   
ATOM   5068  CG  GLU A 536      -4.034  12.077  20.341  1.00 10.00      A   
ATOM   5069  CD  GLU A 536      -3.190  10.960  19.755  1.00 10.00      A   
ATOM   5070  OE1 GLU A 536      -2.215  11.260  19.036  1.00 10.00      A   
ATOM   5071  OE2 GLU A 536      -3.489   9.773  20.019  1.00 10.00      A   
ATOM   5072  C   GLU A 536      -3.491  15.923  20.327  1.00 10.00      A   
ATOM   5073  O   GLU A 536      -3.438  16.313  19.158  1.00 10.00      A   
ATOM   5074  N   VAL A 537      -2.981  16.605  21.335  1.00 10.00      A   
ATOM   5075  HN  VAL A 537      -3.091  16.259  22.249  1.00 10.00      A   
ATOM   5076  CA  VAL A 537      -2.272  17.858  21.131  1.00 10.00      A   
ATOM   5077  CB  VAL A 537      -2.279  18.719  22.409  1.00 10.00      A   
ATOM   5078  CG1 VAL A 537      -1.484  19.996  22.200  1.00 10.00      A   
ATOM   5079  CG2 VAL A 537      -3.707  19.039  22.829  1.00 10.00      A   
ATOM   5080  C   VAL A 537      -0.828  17.562  20.727  1.00 10.00      A   
ATOM   5081  O   VAL A 537      -0.092  16.916  21.472  1.00 10.00      A   
ATOM   5082  N   ILE A 538      -0.439  18.023  19.546  1.00 10.00      A   
ATOM   5083  HN  ILE A 538      -1.074  18.544  19.002  1.00 10.00      A   
ATOM   5084  CA  ILE A 538       0.906  17.796  19.036  1.00 10.00      A   
ATOM   5085  CB  ILE A 538       0.872  17.093  17.659  1.00 10.00      A   
ATOM   5086  CG1 ILE A 538      -0.064  15.879  17.713  1.00 10.00      A   
ATOM   5087  CG2 ILE A 538       2.268  16.660  17.246  1.00 10.00      A   
ATOM   5088  CD1 ILE A 538      -0.225  15.161  16.393  1.00 10.00      A   
ATOM   5089  C   ILE A 538       1.665  19.120  18.936  1.00 10.00      A   
ATOM   5090  O   ILE A 538       1.580  19.832  17.931  1.00 10.00      A   
ATOM   5091  N   ASP A 539       2.397  19.437  19.994  1.00 10.00      A   
ATOM   5092  HN  ASP A 539       2.440  18.805  20.743  1.00 10.00      A   
ATOM   5093  CA  ASP A 539       3.166  20.675  20.076  1.00 10.00      A   
ATOM   5094  CB  ASP A 539       2.489  21.618  21.079  1.00 10.00      A   
ATOM   5095  CG  ASP A 539       3.052  23.024  21.078  1.00 10.00      A   
ATOM   5096  OD1 ASP A 539       2.378  23.943  20.562  1.00 10.00      A   
ATOM   5097  OD2 ASP A 539       4.149  23.230  21.630  1.00 10.00      A   
ATOM   5098  C   ASP A 539       4.594  20.352  20.517  1.00 10.00      A   
ATOM   5099  O   ASP A 539       4.804  19.441  21.316  1.00 10.00      A   
ATOM   5100  N   GLU A 540       5.577  21.073  19.988  1.00 10.00      A   
ATOM   5101  HN  GLU A 540       5.362  21.796  19.350  1.00 10.00      A   
ATOM   5102  CA  GLU A 540       6.973  20.815  20.329  1.00 10.00      A   
ATOM   5103  CB  GLU A 540       7.823  20.686  19.062  1.00 10.00      A   
ATOM   5104  CG  GLU A 540       7.443  19.527  18.159  1.00 10.00      A   
ATOM   5105  CD  GLU A 540       8.584  19.110  17.257  1.00 10.00      A   
ATOM   5106  OE1 GLU A 540       8.643  19.573  16.100  1.00 10.00      A   
ATOM   5107  OE2 GLU A 540       9.436  18.319  17.709  1.00 10.00      A   
ATOM   5108  C   GLU A 540       7.574  21.889  21.237  1.00 10.00      A   
ATOM   5109  O   GLU A 540       8.795  21.967  21.382  1.00 10.00      A   
ATOM   5110  N   ARG A 541       6.739  22.712  21.848  1.00 10.00      A   
ATOM   5111  HN  ARG A 541       5.768  22.618  21.701  1.00 10.00      A   
ATOM   5112  CA  ARG A 541       7.231  23.770  22.726  1.00 10.00      A   
ATOM   5113  CB  ARG A 541       6.633  25.133  22.361  1.00 10.00      A   
ATOM   5114  CG  ARG A 541       6.848  25.549  20.915  1.00 10.00      A   
ATOM   5115  CD  ARG A 541       5.527  25.594  20.164  1.00 10.00      A   
ATOM   5116  NE  ARG A 541       5.179  26.949  19.739  1.00 10.00      A   
ATOM   5117  HE  ARG A 541       5.915  27.600  19.660  1.00 10.00      A   
ATOM   5118  CZ  ARG A 541       3.937  27.353  19.460  1.00 10.00      A   
ATOM   5119  NH1 ARG A 541       2.909  26.514  19.561  1.00 10.00      A   
ATOM   5120 HH11 ARG A 541       3.065  25.520  19.866  1.00 10.00      A   
ATOM   5121 HH12 ARG A 541       1.945  26.837  19.337  1.00 10.00      A   
ATOM   5122  NH2 ARG A 541       3.724  28.607  19.086  1.00 10.00      A   
ATOM   5123 HH21 ARG A 541       2.758  28.936  18.864  1.00 10.00      A   
ATOM   5124 HH22 ARG A 541       4.524  29.270  19.008  1.00 10.00      A   
ATOM   5125  C   ARG A 541       6.996  23.444  24.202  1.00 10.00      A   
ATOM   5126  O   ARG A 541       6.665  24.323  24.999  1.00 10.00      A   
ATOM   5127  N   GLY A 542       7.155  22.174  24.556  1.00 10.00      A   
ATOM   5128  HN  GLY A 542       7.372  21.509  23.871  1.00 10.00      A   
ATOM   5129  CA  GLY A 542       6.985  21.756  25.934  1.00 10.00      A   
ATOM   5130  C   GLY A 542       5.538  21.514  26.311  1.00 10.00      A   
ATOM   5131  O   GLY A 542       4.643  21.594  25.465  1.00 10.00      A   
ATOM   5132  N   ALA A 543       5.311  21.223  27.587  1.00 10.00      A   
ATOM   5133  HN  ALA A 543       6.070  21.191  28.210  1.00 10.00      A   
ATOM   5134  CA  ALA A 543       3.972  20.960  28.095  1.00 10.00      A   
ATOM   5135  CB  ALA A 543       4.033  20.520  29.548  1.00 10.00      A   
ATOM   5136  C   ALA A 543       3.078  22.187  27.950  1.00 10.00      A   
ATOM   5137  O   ALA A 543       3.419  23.275  28.418  1.00 10.00      A   
ATOM   5138  N   PRO A 544       1.913  22.019  27.311  1.00 10.00      A   
ATOM   5139  CA  PRO A 544       0.962  23.112  27.092  1.00 10.00      A   
ATOM   5140  CB  PRO A 544      -0.102  22.488  26.187  1.00 10.00      A   
ATOM   5141  CG  PRO A 544      -0.013  21.025  26.447  1.00 10.00      A   
ATOM   5142  CD  PRO A 544       1.431  20.746  26.749  1.00 10.00      A   
ATOM   5143  C   PRO A 544       0.331  23.603  28.391  1.00 10.00      A   
ATOM   5144  O   PRO A 544      -0.171  24.722  28.459  1.00 10.00      A   
ATOM   5145  N   ASP A 545       0.367  22.764  29.424  1.00 10.00      A   
ATOM   5146  HN  ASP A 545       0.780  21.881  29.305  1.00 10.00      A   
ATOM   5147  CA  ASP A 545      -0.203  23.119  30.725  1.00 10.00      A   
ATOM   5148  CB  ASP A 545      -0.288  21.898  31.644  1.00 10.00      A   
ATOM   5149  CG  ASP A 545      -1.697  21.338  31.785  1.00 10.00      A   
ATOM   5150  OD1 ASP A 545      -2.664  21.983  31.323  1.00 10.00      A   
ATOM   5151  OD2 ASP A 545      -1.837  20.240  32.375  1.00 10.00      A   
ATOM   5152  C   ASP A 545       0.607  24.225  31.393  1.00 10.00      A   
ATOM   5153  O   ASP A 545       0.123  24.908  32.296  1.00 10.00      A   
ATOM   5154  N   SER A 546       1.842  24.404  30.938  1.00 10.00      A   
ATOM   5155  HN  SER A 546       2.178  23.825  30.221  1.00 10.00      A   
ATOM   5156  CA  SER A 546       2.712  25.437  31.478  1.00 10.00      A   
ATOM   5157  CB  SER A 546       4.164  24.957  31.450  1.00 10.00      A   
ATOM   5158  OG  SER A 546       4.257  23.589  31.804  1.00 10.00      A   
ATOM   5159  HG  SER A 546       3.825  23.450  32.655  1.00 10.00      A   
ATOM   5160  C   SER A 546       2.573  26.732  30.672  1.00 10.00      A   
ATOM   5161  O   SER A 546       3.280  27.713  30.918  1.00 10.00      A   
ATOM   5162  N   ARG A 547       1.659  26.722  29.710  1.00 10.00      A   
ATOM   5163  HN  ARG A 547       1.113  25.920  29.585  1.00 10.00      A   
ATOM   5164  CA  ARG A 547       1.413  27.880  28.859  1.00 10.00      A   
ATOM   5165  CB  ARG A 547       1.788  27.567  27.404  1.00 10.00      A   
ATOM   5166  CG  ARG A 547       3.002  26.664  27.242  1.00 10.00      A   
ATOM   5167  CD  ARG A 547       3.563  26.728  25.830  1.00 10.00      A
[truncated: 216,683 more chars]
