# Supplementary material for: Flexibility of intrinsically disordered degrons in AUX/IAA proteins reinforces auxin co-receptor assemblies
Source: Nat Commun. 2020 May 8;11:2277. doi: 10.1038/s41467-020-16147-2 (PMC7210949; doi:10.1038/s41467-020-16147-2)
Supplement: Supplementary file 9 — Supplementary Data 6 [file 41467_2020_16147_MOESM9_ESM.gz › haddock_files/IAA12/No_disorder_restraint/cluster1_2.pdb]

REMARK FILENAME="complex_155w.pdb0"
REMARK ===============================================================
REMARK HADDOCK run for complex
REMARK initial structure: complex_155.pdb
REMARK final NOE weights: unambig 50 amb: 50
REMARK ===============================================================
REMARK            total,bonds,angles,improper,dihe,vdw,elec,air,cdih,coup,rdcs,vean,dani,xpcs,rg
REMARK energies: -274.312, 0, 0, 0, 0, -28.0939, -249.141, 2.92307, 0, 0, 0, 0, 0, 0, 0
REMARK ===============================================================
REMARK            bonds,angles,impropers,dihe,air,cdih,coup,rdcs,vean,dani,xpcs
REMARK rms-dev.: 0,0,0,0,5.15494E-02,0,0, 0, 0, 0, 0
REMARK ===============================================================
REMARK               air,cdih,coup,rdcs,vean,dani,xpcs
REMARK               >0.3,>5,>1,>0,>5,>0.2,>0.2
REMARK violations.: 0, 0, 0, 0, 0, 0, 0
REMARK ===============================================================
REMARK                        CVpartition#,violations,rms
REMARK AIRs cross-validation: 1, 0, NaN
REMARK ===============================================================
REMARK NCS energy: 0
REMARK ===============================================================
REMARK Symmetry energy: 0
REMARK ===============================================================
REMARK Desolvation energy: 16.3794
REMARK Internal energy free molecules: -22083.6
REMARK Internal energy complex: -33375.8
REMARK Binding energy: -11553
REMARK ===============================================================
REMARK buried surface area: 968.043
REMARK ===============================================================
REMARK water - chain1: 0 0 0
REMARK water - chain2: 0 0 0
REMARK water - chain3: 0 0 0
REMARK water - chain4: 0 0 0
REMARK water - chain5: 0 0 0
REMARK water - chain6: 0 0 0
REMARK ===============================================================
REMARK water - water: 0 0 0
REMARK ===============================================================
REMARK DATE:14-Feb-2019  05:01:56       created by user: enmr022
REMARK VERSION:1.3U
ATOM      1  N   PHE A   9     -33.874 -20.780   8.886  1.00 10.00      A   
ATOM      2  HN  PHE A   9     -33.747 -20.491   9.817  1.00 10.00      A   
ATOM      3  CA  PHE A   9     -32.702 -20.985   8.057  1.00 10.00      A   
ATOM      4  CB  PHE A   9     -32.380 -19.715   7.268  1.00 10.00      A   
ATOM      5  CG  PHE A   9     -33.068 -19.637   5.937  1.00 10.00      A   
ATOM      6  CD1 PHE A   9     -34.400 -19.257   5.846  1.00 10.00      A   
ATOM      7  CD2 PHE A   9     -32.383 -19.944   4.777  1.00 10.00      A   
ATOM      8  CE1 PHE A   9     -35.035 -19.184   4.622  1.00 10.00      A   
ATOM      9  CE2 PHE A   9     -33.011 -19.874   3.550  1.00 10.00      A   
ATOM     10  CZ  PHE A   9     -34.339 -19.494   3.471  1.00 10.00      A   
ATOM     11  C   PHE A   9     -31.507 -21.384   8.910  1.00 10.00      A   
ATOM     12  O   PHE A   9     -31.068 -20.617   9.770  1.00 10.00      A   
ATOM     13  N   PRO A  10     -30.990 -22.600   8.697  1.00 10.00      A   
ATOM     14  CA  PRO A  10     -29.829 -23.115   9.432  1.00 10.00      A   
ATOM     15  CB  PRO A  10     -29.593 -24.494   8.807  1.00 10.00      A   
ATOM     16  CG  PRO A  10     -30.898 -24.864   8.193  1.00 10.00      A   
ATOM     17  CD  PRO A  10     -31.506 -23.577   7.727  1.00 10.00      A   
ATOM     18  C   PRO A  10     -28.599 -22.232   9.220  1.00 10.00      A   
ATOM     19  O   PRO A  10     -28.435 -21.623   8.158  1.00 10.00      A   
ATOM     20  N   GLU A  11     -27.733 -22.175  10.225  1.00 10.00      A   
ATOM     21  HN  GLU A  11     -27.913 -22.692  11.038  1.00 10.00      A   
ATOM     22  CA  GLU A  11     -26.524 -21.360  10.157  1.00 10.00      A   
ATOM     23  CB  GLU A  11     -25.788 -21.364  11.496  1.00 10.00      A   
ATOM     24  CG  GLU A  11     -26.667 -20.972  12.674  1.00 10.00      A   
ATOM     25  CD  GLU A  11     -25.875 -20.550  13.893  1.00 10.00      A   
ATOM     26  OE1 GLU A  11     -24.725 -21.017  14.057  1.00 10.00      A   
ATOM     27  OE2 GLU A  11     -26.398 -19.749  14.697  1.00 10.00      A   
ATOM     28  C   GLU A  11     -25.598 -21.811   9.031  1.00 10.00      A   
ATOM     29  O   GLU A  11     -24.834 -21.010   8.488  1.00 10.00      A   
ATOM     30  N   GLU A  12     -25.677 -23.091   8.676  1.00 10.00      A   
ATOM     31  HN  GLU A  12     -26.301 -23.683   9.151  1.00 10.00      A   
ATOM     32  CA  GLU A  12     -24.848 -23.635   7.608  1.00 10.00      A   
ATOM     33  CB  GLU A  12     -24.887 -25.166   7.576  1.00 10.00      A   
ATOM     34  CG  GLU A  12     -26.276 -25.783   7.623  1.00 10.00      A   
ATOM     35  CD  GLU A  12     -26.225 -27.299   7.706  1.00 10.00      A   
ATOM     36  OE1 GLU A  12     -25.556 -27.829   8.617  1.00 10.00      A   
ATOM     37  OE2 GLU A  12     -26.847 -27.973   6.854  1.00 10.00      A   
ATOM     38  C   GLU A  12     -25.234 -23.044   6.256  1.00 10.00      A   
ATOM     39  O   GLU A  12     -24.388 -22.880   5.381  1.00 10.00      A   
ATOM     40  N   VAL A  13     -26.508 -22.700   6.101  1.00 10.00      A   
ATOM     41  HN  VAL A  13     -27.133 -22.829   6.846  1.00 10.00      A   
ATOM     42  CA  VAL A  13     -26.996 -22.115   4.858  1.00 10.00      A   
ATOM     43  CB  VAL A  13     -28.526 -22.257   4.729  1.00 10.00      A   
ATOM     44  CG1 VAL A  13     -28.981 -21.853   3.337  1.00 10.00      A   
ATOM     45  CG2 VAL A  13     -28.952 -23.680   5.040  1.00 10.00      A   
ATOM     46  C   VAL A  13     -26.635 -20.637   4.827  1.00 10.00      A   
ATOM     47  O   VAL A  13     -26.146 -20.124   3.823  1.00 10.00      A   
ATOM     48  N   LEU A  14     -26.854 -19.965   5.957  1.00 10.00      A   
ATOM     49  HN  LEU A  14     -27.238 -20.438   6.722  1.00 10.00      A   
ATOM     50  CA  LEU A  14     -26.547 -18.543   6.083  1.00 10.00      A   
ATOM     51  CB  LEU A  14     -27.021 -17.996   7.433  1.00 10.00      A   
ATOM     52  CG  LEU A  14     -28.539 -17.978   7.649  1.00 10.00      A   
ATOM     53  CD1 LEU A  14     -28.878 -17.593   9.080  1.00 10.00      A   
ATOM     54  CD2 LEU A  14     -29.219 -17.035   6.666  1.00 10.00      A   
ATOM     55  C   LEU A  14     -25.059 -18.280   5.867  1.00 10.00      A   
ATOM     56  O   LEU A  14     -24.675 -17.230   5.358  1.00 10.00      A   
ATOM     57  N   GLU A  15     -24.229 -19.248   6.238  1.00 10.00      A   
ATOM     58  HN  GLU A  15     -24.597 -20.062   6.647  1.00 10.00      A   
ATOM     59  CA  GLU A  15     -22.788 -19.129   6.063  1.00 10.00      A   
ATOM     60  CB  GLU A  15     -22.077 -20.338   6.667  1.00 10.00      A   
ATOM     61  CG  GLU A  15     -20.563 -20.221   6.674  1.00 10.00      A   
ATOM     62  CD  GLU A  15     -19.874 -21.487   7.145  1.00 10.00      A   
ATOM     63  OE1 GLU A  15     -20.554 -22.523   7.307  1.00 10.00      A   
ATOM     64  OE2 GLU A  15     -18.643 -21.455   7.353  1.00 10.00      A   
ATOM     65  C   GLU A  15     -22.442 -19.000   4.579  1.00 10.00      A   
ATOM     66  O   GLU A  15     -21.574 -18.214   4.198  1.00 10.00      A   
ATOM     67  N   HIS A  16     -23.142 -19.761   3.743  1.00 10.00      A   
ATOM     68  HN  HIS A  16     -23.836 -20.355   4.103  1.00 10.00      A   
ATOM     69  CA  HIS A  16     -22.913 -19.724   2.302  1.00 10.00      A   
ATOM     70  CB  HIS A  16     -23.584 -20.912   1.598  1.00 10.00      A   
ATOM     71  CG  HIS A  16     -23.009 -21.228   0.243  1.00 10.00      A   
ATOM     72  ND1 HIS A  16     -22.241 -22.353   0.027  1.00 10.00      A   
ATOM     73  CD2 HIS A  16     -23.109 -20.532  -0.918  1.00 10.00      A   
ATOM     74  CE1 HIS A  16     -21.893 -22.313  -1.249  1.00 10.00      A   
ATOM     75  NE2 HIS A  16     -22.393 -21.231  -1.857  1.00 10.00      A   
ATOM     76  HE2 HIS A  16     -22.263 -20.978  -2.804  1.00 10.00      A   
ATOM     77  C   HIS A  16     -23.421 -18.400   1.735  1.00 10.00      A   
ATOM     78  O   HIS A  16     -22.788 -17.798   0.870  1.00 10.00      A   
ATOM     79  N   VAL A  17     -24.557 -17.939   2.248  1.00 10.00      A   
ATOM     80  HN  VAL A  17     -25.017 -18.466   2.939  1.00 10.00      A   
ATOM     81  CA  VAL A  17     -25.141 -16.676   1.805  1.00 10.00      A   
ATOM     82  CB  VAL A  17     -26.491 -16.398   2.508  1.00 10.00      A   
ATOM     83  CG1 VAL A  17     -27.095 -15.082   2.036  1.00 10.00      A   
ATOM     84  CG2 VAL A  17     -27.467 -17.542   2.294  1.00 10.00      A   
ATOM     85  C   VAL A  17     -24.188 -15.518   2.100  1.00 10.00      A   
ATOM     86  O   VAL A  17     -23.964 -14.645   1.261  1.00 10.00      A   
ATOM     87  N   PHE A  18     -23.609 -15.538   3.293  1.00 10.00      A   
ATOM     88  HN  PHE A  18     -23.818 -16.273   3.909  1.00 10.00      A   
ATOM     89  CA  PHE A  18     -22.687 -14.491   3.725  1.00 10.00      A   
ATOM     90  CB  PHE A  18     -22.428 -14.574   5.236  1.00 10.00      A   
ATOM     91  CG  PHE A  18     -23.628 -14.312   6.112  1.00 10.00      A   
ATOM     92  CD1 PHE A  18     -23.531 -14.437   7.487  1.00 10.00      A   
ATOM     93  CD2 PHE A  18     -24.852 -13.948   5.570  1.00 10.00      A   
ATOM     94  CE1 PHE A  18     -24.620 -14.207   8.306  1.00 10.00      A   
ATOM     95  CE2 PHE A  18     -25.946 -13.716   6.383  1.00 10.00      A   
ATOM     96  CZ  PHE A  18     -25.831 -13.846   7.752  1.00 10.00      A   
ATOM     97  C   PHE A  18     -21.366 -14.535   2.958  1.00 10.00      A   
ATOM     98  O   PHE A  18     -20.624 -13.550   2.931  1.00 10.00      A   
ATOM     99  N   SER A  19     -21.077 -15.666   2.315  1.00 10.00      A   
ATOM    100  HN  SER A  19     -21.708 -16.417   2.351  1.00 10.00      A   
ATOM    101  CA  SER A  19     -19.838 -15.808   1.559  1.00 10.00      A   
ATOM    102  CB  SER A  19     -19.515 -17.283   1.275  1.00 10.00      A   
ATOM    103  OG  SER A  19     -20.270 -17.791   0.190  1.00 10.00      A   
ATOM    104  HG  SER A  19     -21.213 -17.754   0.406  1.00 10.00      A   
ATOM    105  C   SER A  19     -19.873 -14.987   0.268  1.00 10.00      A   
ATOM    106  O   SER A  19     -18.835 -14.745  -0.354  1.00 10.00      A   
ATOM    107  N   PHE A  20     -21.068 -14.548  -0.125  1.00 10.00      A   
ATOM    108  HN  PHE A  20     -21.858 -14.764   0.415  1.00 10.00      A   
ATOM    109  CA  PHE A  20     -21.230 -13.747  -1.332  1.00 10.00      A   
ATOM    110  CB  PHE A  20     -22.585 -14.012  -1.992  1.00 10.00      A   
ATOM    111  CG  PHE A  20     -22.686 -15.361  -2.634  1.00 10.00      A   
ATOM    112  CD1 PHE A  20     -23.392 -16.384  -2.024  1.00 10.00      A   
ATOM    113  CD2 PHE A  20     -22.058 -15.612  -3.846  1.00 10.00      A   
ATOM    114  CE1 PHE A  20     -23.470 -17.631  -2.607  1.00 10.00      A   
ATOM    115  CE2 PHE A  20     -22.135 -16.856  -4.435  1.00 10.00      A   
ATOM    116  CZ  PHE A  20     -22.841 -17.867  -3.814  1.00 10.00      A   
ATOM    117  C   PHE A  20     -21.080 -12.267  -1.014  1.00 10.00      A   
ATOM    118  O   PHE A  20     -20.944 -11.431  -1.907  1.00 10.00      A   
ATOM    119  N   ILE A  21     -21.104 -11.940   0.264  1.00 10.00      A   
ATOM    120  HN  ILE A  21     -21.210 -12.642   0.942  1.00 10.00      A   
ATOM    121  CA  ILE A  21     -20.961 -10.563   0.682  1.00 10.00      A   
ATOM    122  CB  ILE A  21     -22.079 -10.132   1.655  1.00 10.00      A   
ATOM    123  CG1 ILE A  21     -23.454 -10.345   1.011  1.00 10.00      A   
ATOM    124  CG2 ILE A  21     -21.893  -8.675   2.054  1.00 10.00      A   
ATOM    125  CD1 ILE A  21     -24.618  -9.858   1.849  1.00 10.00      A   
ATOM    126  C   ILE A  21     -19.591 -10.341   1.315  1.00 10.00      A   
ATOM    127  O   ILE A  21     -19.406 -10.554   2.511  1.00 10.00      A   
ATOM    128  N   GLN A  22     -18.626  -9.942   0.496  1.00 10.00      A   
ATOM    129  HN  GLN A  22     -18.824  -9.819  -0.455  1.00 10.00      A   
ATOM    130  CA  GLN A  22     -17.271  -9.693   0.978  1.00 10.00      A   
ATOM    131  CB  GLN A  22     -16.230 -10.291   0.023  1.00 10.00      A   
ATOM    132  CG  GLN A  22     -16.313 -11.806  -0.093  1.00 10.00      A   
ATOM    133  CD  GLN A  22     -16.217 -12.496   1.257  1.00 10.00      A   
ATOM    134  OE1 GLN A  22     -15.523 -12.030   2.163  1.00 10.00      A   
ATOM    135  NE2 GLN A  22     -16.915 -13.613   1.401  1.00 10.00      A   
ATOM    136 HE21 GLN A  22     -17.449 -13.928   0.640  1.00 10.00      A   
ATOM    137 HE22 GLN A  22     -16.867 -14.084   2.262  1.00 10.00      A   
ATOM    138  C   GLN A  22     -17.032  -8.201   1.182  1.00 10.00      A   
ATOM    139  O   GLN A  22     -15.936  -7.775   1.550  1.00 10.00      A   
ATOM    140  N   LEU A  23     -18.064  -7.408   0.933  1.00 10.00      A   
ATOM    141  HN  LEU A  23     -18.907  -7.798   0.629  1.00 10.00      A   
ATOM    142  CA  LEU A  23     -17.973  -5.971   1.105  1.00 10.00      A   
ATOM    143  CB  LEU A  23     -18.893  -5.241   0.129  1.00 10.00      A   
ATOM    144  CG  LEU A  23     -18.211  -4.554  -1.053  1.00 10.00      A   
ATOM    145  CD1 LEU A  23     -17.549  -5.575  -1.967  1.00 10.00      A   
ATOM    146  CD2 LEU A  23     -19.205  -3.700  -1.820  1.00 10.00      A   
ATOM    147  C   LEU A  23     -18.313  -5.595   2.538  1.00 10.00      A   
ATOM    148  O   LEU A  23     -19.395  -5.915   3.034  1.00 10.00      A   
ATOM    149  N   ASP A  24     -17.380  -4.915   3.193  1.00 10.00      A   
ATOM    150  HN  ASP A  24     -16.551  -4.684   2.723  1.00 10.00      A   
ATOM    151  CA  ASP A  24     -17.543  -4.495   4.581  1.00 10.00      A   
ATOM    152  CB  ASP A  24     -16.284  -3.783   5.085  1.00 10.00      A   
ATOM    153  CG  ASP A  24     -15.082  -4.703   5.150  1.00 10.00      A   
ATOM    154  OD1 ASP A  24     -15.011  -5.534   6.079  1.00 10.00      A   
ATOM    155  OD2 ASP A  24     -14.204  -4.602   4.265  1.00 10.00      A   
ATOM    156  C   ASP A  24     -18.751  -3.589   4.747  1.00 10.00      A   
ATOM    157  O   ASP A  24     -19.452  -3.663   5.754  1.00 10.00      A   
ATOM    158  N   LYS A  25     -19.004  -2.756   3.741  1.00 10.00      A   
ATOM    159  HN  LYS A  25     -18.414  -2.764   2.955  1.00 10.00      A   
ATOM    160  CA  LYS A  25     -20.134  -1.830   3.779  1.00 10.00      A   
ATOM    161  CB  LYS A  25     -20.145  -0.937   2.533  1.00 10.00      A   
ATOM    162  CG  LYS A  25     -18.818  -0.251   2.252  1.00 10.00      A   
ATOM    163  CD  LYS A  25     -18.918   0.698   1.071  1.00 10.00      A   
ATOM    164  CE  LYS A  25     -17.541   1.157   0.616  1.00 10.00      A   
ATOM    165  NZ  LYS A  25     -16.802   1.859   1.697  1.00 10.00      A   
ATOM    166  HZ1 LYS A  25     -15.924   2.275   1.320  1.00 10.00      A   
ATOM    167  HZ2 LYS A  25     -16.560   1.193   2.456  1.00 10.00      A   
ATOM    168  HZ3 LYS A  25     -17.386   2.617   2.095  1.00 10.00      A   
ATOM    169  C   LYS A  25     -21.455  -2.584   3.905  1.00 10.00      A   
ATOM    170  O   LYS A  25     -22.354  -2.164   4.632  1.00 10.00      A   
ATOM    171  N   ASP A  26     -21.563  -3.704   3.208  1.00 10.00      A   
ATOM    172  HN  ASP A  26     -20.813  -3.994   2.648  1.00 10.00      A   
ATOM    173  CA  ASP A  26     -22.772  -4.517   3.261  1.00 10.00      A   
ATOM    174  CB  ASP A  26     -22.894  -5.414   2.029  1.00 10.00      A   
ATOM    175  CG  ASP A  26     -23.331  -4.668   0.790  1.00 10.00      A   
ATOM    176  OD1 ASP A  26     -24.420  -4.053   0.815  1.00 10.00      A   
ATOM    177  OD2 ASP A  26     -22.593  -4.701  -0.220  1.00 10.00      A   
ATOM    178  C   ASP A  26     -22.774  -5.364   4.519  1.00 10.00      A   
ATOM    179  O   ASP A  26     -23.808  -5.535   5.160  1.00 10.00      A   
ATOM    180  N   ARG A  27     -21.593  -5.869   4.878  1.00 10.00      A   
ATOM    181  HN  ARG A  27     -20.807  -5.677   4.320  1.00 10.00      A   
ATOM    182  CA  ARG A  27     -21.428  -6.700   6.068  1.00 10.00      A   
ATOM    183  CB  ARG A  27     -19.977  -7.180   6.196  1.00 10.00      A   
ATOM    184  CG  ARG A  27     -19.632  -8.396   5.348  1.00 10.00      A   
ATOM    185  CD  ARG A  27     -20.318  -9.649   5.868  1.00 10.00      A   
ATOM    186  NE  ARG A  27     -19.810 -10.863   5.228  1.00 10.00      A   
ATOM    187  HE  ARG A  27     -19.847 -10.905   4.239  1.00 10.00      A   
ATOM    188  CZ  ARG A  27     -19.295 -11.899   5.894  1.00 10.00      A   
ATOM    189  NH1 ARG A  27     -19.213 -11.872   7.220  1.00 10.00      A   
ATOM    190 HH11 ARG A  27     -18.817 -12.682   7.742  1.00 10.00      A   
ATOM    191 HH12 ARG A  27     -19.544 -11.030   7.755  1.00 10.00      A   
ATOM    192  NH2 ARG A  27     -18.879 -12.974   5.231  1.00 10.00      A   
ATOM    193 HH21 ARG A  27     -18.963 -13.014   4.191  1.00 10.00      A   
ATOM    194 HH22 ARG A  27     -18.465 -13.782   5.745  1.00 10.00      A   
ATOM    195  C   ARG A  27     -21.835  -5.935   7.322  1.00 10.00      A   
ATOM    196  O   ARG A  27     -22.365  -6.519   8.267  1.00 10.00      A   
ATOM    197  N   ASN A  28     -21.591  -4.626   7.317  1.00 10.00      A   
ATOM    198  HN  ASN A  28     -21.151  -4.222   6.534  1.00 10.00      A   
ATOM    199  CA  ASN A  28     -21.945  -3.776   8.447  1.00 10.00      A   
ATOM    200  CB  ASN A  28     -21.437  -2.345   8.251  1.00 10.00      A   
ATOM    201  CG  ASN A  28     -19.962  -2.191   8.575  1.00 10.00      A   
ATOM    202  OD1 ASN A  28     -19.407  -2.950   9.368  1.00 10.00      A   
ATOM    203  ND2 ASN A  28     -19.323  -1.203   7.980  1.00 10.00      A   
ATOM    204 HD21 ASN A  28     -19.830  -0.616   7.362  1.00 10.00      A   
ATOM    205 HD22 ASN A  28     -18.367  -1.089   8.174  1.00 10.00      A   
ATOM    206  C   ASN A  28     -23.449  -3.776   8.685  1.00 10.00      A   
ATOM    207  O   ASN A  28     -23.904  -3.689   9.820  1.00 10.00      A   
ATOM    208  N   SER A  29     -24.220  -3.880   7.612  1.00 10.00      A   
ATOM    209  HN  SER A  29     -23.807  -3.943   6.725  1.00 10.00      A   
ATOM    210  CA  SER A  29     -25.669  -3.899   7.717  1.00 10.00      A   
ATOM    211  CB  SER A  29     -26.293  -3.494   6.379  1.00 10.00      A   
ATOM    212  OG  SER A  29     -25.676  -2.322   5.863  1.00 10.00      A   
ATOM    213  HG  SER A  29     -25.603  -2.396   4.899  1.00 10.00      A   
ATOM    214  C   SER A  29     -26.167  -5.282   8.144  1.00 10.00      A   
ATOM    215  O   SER A  29     -27.244  -5.417   8.726  1.00 10.00      A   
ATOM    216  N   VAL A  30     -25.362  -6.303   7.871  1.00 10.00      A   
ATOM    217  HN  VAL A  30     -24.502  -6.127   7.428  1.00 10.00      A   
ATOM    218  CA  VAL A  30     -25.717  -7.675   8.216  1.00 10.00      A   
ATOM    219  CB  VAL A  30     -24.765  -8.689   7.544  1.00 10.00      A   
ATOM    220  CG1 VAL A  30     -25.194 -10.118   7.845  1.00 10.00      A   
ATOM    221  CG2 VAL A  30     -24.705  -8.449   6.044  1.00 10.00      A   
ATOM    222  C   VAL A  30     -25.693  -7.891   9.731  1.00 10.00      A   
ATOM    223  O   VAL A  30     -26.623  -8.465  10.304  1.00 10.00      A   
ATOM    224  N   SER A  31     -24.647  -7.397  10.378  1.00 10.00      A   
ATOM    225  HN  SER A  31     -23.956  -6.909   9.877  1.00 10.00      A   
ATOM    226  CA  SER A  31     -24.494  -7.554  11.815  1.00 10.00      A   
ATOM    227  CB  SER A  31     -23.022  -7.391  12.207  1.00 10.00      A   
ATOM    228  OG  SER A  31     -22.305  -6.660  11.223  1.00 10.00      A   
ATOM    229  HG  SER A  31     -21.760  -7.277  10.701  1.00 10.00      A   
ATOM    230  C   SER A  31     -25.366  -6.574  12.598  1.00 10.00      A   
ATOM    231  O   SER A  31     -25.242  -6.459  13.816  1.00 10.00      A   
ATOM    232  N   LEU A  32     -26.253  -5.873  11.903  1.00 10.00      A   
ATOM    233  HN  LEU A  32     -26.314  -6.000  10.932  1.00 10.00      A   
ATOM    234  CA  LEU A  32     -27.128  -4.907  12.558  1.00 10.00      A   
ATOM    235  CB  LEU A  32     -26.891  -3.494  12.016  1.00 10.00      A   
ATOM    236  CG  LEU A  32     -25.527  -2.866  12.314  1.00 10.00      A   
ATOM    237  CD1 LEU A  32     -25.404  -1.516  11.629  1.00 10.00      A   
ATOM    238  CD2 LEU A  32     -25.305  -2.729  13.811  1.00 10.00      A   
ATOM    239  C   LEU A  32     -28.604  -5.275  12.440  1.00 10.00      A   
ATOM    240  O   LEU A  32     -29.465  -4.551  12.938  1.00 10.00      A   
ATOM    241  N   VAL A  33     -28.900  -6.400  11.794  1.00 10.00      A   
ATOM    242  HN  VAL A  33     -28.177  -6.952  11.429  1.00 10.00      A   
ATOM    243  CA  VAL A  33     -30.288  -6.826  11.629  1.00 10.00      A   
ATOM    244  CB  VAL A  33     -30.503  -7.740  10.399  1.00 10.00      A   
ATOM    245  CG1 VAL A  33     -30.139  -7.007   9.119  1.00 10.00      A   
ATOM    246  CG2 VAL A  33     -29.709  -9.032  10.515  1.00 10.00      A   
ATOM    247  C   VAL A  33     -30.827  -7.491  12.897  1.00 10.00      A   
ATOM    248  O   VAL A  33     -31.979  -7.274  13.275  1.00 10.00      A   
ATOM    249  N   CYS A  34     -29.982  -8.283  13.550  1.00 10.00      A   
ATOM    250  HN  CYS A  34     -29.070  -8.398  13.204  1.00 10.00      A   
ATOM    251  CA  CYS A  34     -30.355  -8.982  14.771  1.00 10.00      A   
ATOM    252  CB  CYS A  34     -31.375 -10.089  14.470  1.00 10.00      A   
ATOM    253  SG  CYS A  34     -30.822 -11.314  13.262  1.00 10.00      A   
ATOM    254  HG  CYS A  34     -31.581 -11.193  12.182  1.00 10.00      A   
ATOM    255  C   CYS A  34     -29.109  -9.568  15.427  1.00 10.00      A   
ATOM    256  O   CYS A  34     -28.050  -9.653  14.796  1.00 10.00      A   
ATOM    257  N   LYS A  35     -29.238  -9.973  16.680  1.00 10.00      A   
ATOM    258  HN  LYS A  35     -30.122  -9.890  17.122  1.00 10.00      A   
ATOM    259  CA  LYS A  35     -28.124 -10.544  17.424  1.00 10.00      A   
ATOM    260  CB  LYS A  35     -28.468 -10.609  18.915  1.00 10.00      A   
ATOM    261  CG  LYS A  35     -27.366 -11.157  19.808  1.00 10.00      A   
ATOM    262  CD  LYS A  35     -27.266 -10.384  21.117  1.00 10.00      A   
ATOM    263  CE  LYS A  35     -28.601 -10.315  21.843  1.00 10.00      A   
ATOM    264  NZ  LYS A  35     -28.488  -9.621  23.156  1.00 10.00      A   
ATOM    265  HZ1 LYS A  35     -29.425  -9.538  23.598  1.00 10.00      A   
ATOM    266  HZ2 LYS A  35     -28.090  -8.663  23.031  1.00 10.00      A   
ATOM    267  HZ3 LYS A  35     -27.864 -10.156  23.794  1.00 10.00      A   
ATOM    268  C   LYS A  35     -27.756 -11.923  16.881  1.00 10.00      A   
ATOM    269  O   LYS A  35     -26.596 -12.335  16.937  1.00 10.00      A   
ATOM    270  N   SER A  36     -28.749 -12.618  16.330  1.00 10.00      A   
ATOM    271  HN  SER A  36     -29.649 -12.230  16.310  1.00 10.00      A   
ATOM    272  CA  SER A  36     -28.539 -13.945  15.768  1.00 10.00      A   
ATOM    273  CB  SER A  36     -29.880 -14.541  15.336  1.00 10.00      A   
ATOM    274  OG  SER A  36     -30.949 -13.970  16.074  1.00 10.00      A   
ATOM    275  HG  SER A  36     -30.680 -13.865  16.996  1.00 10.00      A   
ATOM    276  C   SER A  36     -27.593 -13.883  14.567  1.00 10.00      A   
ATOM    277  O   SER A  36     -26.574 -14.577  14.523  1.00 10.00      A   
ATOM    278  N   TRP A  37     -27.925 -13.029  13.605  1.00 10.00      A   
ATOM    279  HN  TRP A  37     -28.734 -12.481  13.708  1.00 10.00      A   
ATOM    280  CA  TRP A  37     -27.112 -12.886  12.405  1.00 10.00      A   
ATOM    281  CB  TRP A  37     -27.862 -12.120  11.317  1.00 10.00      A   
ATOM    282  CG  TRP A  37     -28.958 -12.920  10.674  1.00 10.00      A   
ATOM    283  CD1 TRP A  37     -29.737 -13.870  11.268  1.00 10.00      A   
ATOM    284  CD2 TRP A  37     -29.396 -12.842   9.311  1.00 10.00      A   
ATOM    285  NE1 TRP A  37     -30.629 -14.384  10.368  1.00 10.00      A   
ATOM    286  HE1 TRP A  37     -31.294 -15.079  10.564  1.00 10.00      A   
ATOM    287  CE2 TRP A  37     -30.441 -13.772   9.156  1.00 10.00      A   
ATOM    288  CE3 TRP A  37     -29.009 -12.076   8.207  1.00 10.00      A   
ATOM    289  CZ2 TRP A  37     -31.103 -13.956   7.944  1.00 10.00      A   
ATOM    290  CZ3 TRP A  37     -29.665 -12.262   7.006  1.00 10.00      A   
ATOM    291  CH2 TRP A  37     -30.700 -13.193   6.882  1.00 10.00      A   
ATOM    292  C   TRP A  37     -25.773 -12.232  12.717  1.00 10.00      A   
ATOM    293  O   TRP A  37     -24.782 -12.487  12.039  1.00 10.00      A   
ATOM    294  N   TYR A  38     -25.748 -11.395  13.753  1.00 10.00      A   
ATOM    295  HN  TYR A  38     -26.580 -11.215  14.242  1.00 10.00      A   
ATOM    296  CA  TYR A  38     -24.518 -10.731  14.172  1.00 10.00      A   
ATOM    297  CB  TYR A  38     -24.793  -9.796  15.357  1.00 10.00      A   
ATOM    298  CG  TYR A  38     -23.567  -9.413  16.165  1.00 10.00      A   
ATOM    299  CD1 TYR A  38     -23.348  -9.953  17.428  1.00 10.00      A   
ATOM    300  CD2 TYR A  38     -22.634  -8.511  15.668  1.00 10.00      A   
ATOM    301  CE1 TYR A  38     -22.236  -9.606  18.170  1.00 10.00      A   
ATOM    302  CE2 TYR A  38     -21.519  -8.159  16.405  1.00 10.00      A   
ATOM    303  CZ  TYR A  38     -21.326  -8.710  17.654  1.00 10.00      A   
ATOM    304  OH  TYR A  38     -20.216  -8.365  18.386  1.00 10.00      A   
ATOM    305  HH  TYR A  38     -20.080  -7.412  18.328  1.00 10.00      A   
ATOM    306  C   TYR A  38     -23.464 -11.769  14.544  1.00 10.00      A   
ATOM    307  O   TYR A  38     -22.284 -11.625  14.206  1.00 10.00      A   
ATOM    308  N   GLU A  39     -23.914 -12.824  15.214  1.00 10.00      A   
ATOM    309  HN  GLU A  39     -24.872 -12.878  15.434  1.00 10.00      A   
ATOM    310  CA  GLU A  39     -23.042 -13.907  15.640  1.00 10.00      A   
ATOM    311  CB  GLU A  39     -23.804 -14.856  16.565  1.00 10.00      A   
ATOM    312  CG  GLU A  39     -23.865 -14.388  18.009  1.00 10.00      A   
ATOM    313  CD  GLU A  39     -22.536 -14.534  18.707  1.00 10.00      A   
ATOM    314  OE1 GLU A  39     -21.747 -13.571  18.698  1.00 10.00      A   
ATOM    315  OE2 GLU A  39     -22.273 -15.619  19.265  1.00 10.00      A   
ATOM    316  C   GLU A  39     -22.496 -14.668  14.435  1.00 10.00      A   
ATOM    317  O   GLU A  39     -21.314 -14.995  14.378  1.00 10.00      A   
ATOM    318  N   ILE A  40     -23.364 -14.935  13.468  1.00 10.00      A   
ATOM    319  HN  ILE A  40     -24.298 -14.651  13.572  1.00 10.00      A   
ATOM    320  CA  ILE A  40     -22.963 -15.656  12.265  1.00 10.00      A   
ATOM    321  CB  ILE A  40     -24.185 -16.085  11.427  1.00 10.00      A   
ATOM    322  CG1 ILE A  40     -25.265 -16.678  12.342  1.00 10.00      A   
ATOM    323  CG2 ILE A  40     -23.770 -17.101  10.370  1.00 10.00      A   
ATOM    324  CD1 ILE A  40     -26.608 -16.877  11.672  1.00 10.00      A   
ATOM    325  C   ILE A  40     -22.025 -14.806  11.410  1.00 10.00      A   
ATOM    326  O   ILE A  40     -21.059 -15.308  10.844  1.00 10.00      A   
ATOM    327  N   GLU A  41     -22.309 -13.513  11.341  1.00 10.00      A   
ATOM    328  HN  GLU A  41     -23.095 -13.173  11.823  1.00 10.00      A   
ATOM    329  CA  GLU A  41     -21.499 -12.581  10.559  1.00 10.00      A   
ATOM    330  CB  GLU A  41     -22.137 -11.190  10.585  1.00 10.00      A   
ATOM    331  CG  GLU A  41     -21.833 -10.320   9.372  1.00 10.00      A   
ATOM    332  CD  GLU A  41     -20.574  -9.491   9.536  1.00 10.00      A   
ATOM    333  OE1 GLU A  41     -20.602  -8.503  10.298  1.00 10.00      A   
ATOM    334  OE2 GLU A  41     -19.553  -9.817   8.896  1.00 10.00      A   
ATOM    335  C   GLU A  41     -20.068 -12.507  11.088  1.00 10.00      A   
ATOM    336  O   GLU A  41     -19.109 -12.627  10.323  1.00 10.00      A   
ATOM    337  N   ARG A  42     -19.934 -12.333  12.402  1.00 10.00      A   
ATOM    338  HN  ARG A  42     -20.741 -12.275  12.962  1.00 10.00      A   
ATOM    339  CA  ARG A  42     -18.622 -12.228  13.035  1.00 10.00      A   
ATOM    340  CB  ARG A  42     -18.751 -11.805  14.504  1.00 10.00      A   
ATOM    341  CG  ARG A  42     -19.448 -12.830  15.386  1.00 10.00      A   
ATOM    342  CD  ARG A  42     -19.462 -12.417  16.849  1.00 10.00      A   
ATOM    343  NE  ARG A  42     -18.189 -12.691  17.514  1.00 10.00      A   
ATOM    344  HE  ARG A  42     -17.373 -12.347  17.083  1.00 10.00      A   
ATOM    345  CZ  ARG A  42     -18.070 -13.381  18.651  1.00 10.00      A   
ATOM    346  NH1 ARG A  42     -19.143 -13.875  19.255  1.00 10.00      A   
ATOM    347 HH11 ARG A  42     -20.102 -13.727  18.846  1.00 10.00      A   
ATOM    348 HH12 ARG A  42     -19.043 -14.413  20.145  1.00 10.00      A   
ATOM    349  NH2 ARG A  42     -16.869 -13.558  19.199  1.00 10.00      A   
ATOM    350 HH21 ARG A  42     -16.772 -14.101  20.087  1.00 10.00      A   
ATOM    351 HH22 ARG A  42     -16.012 -13.151  18.755  1.00 10.00      A   
ATOM    352  C   ARG A  42     -17.830 -13.530  12.928  1.00 10.00      A   
ATOM    353  O   ARG A  42     -16.607 -13.530  13.029  1.00 10.00      A   
ATOM    354  N   TRP A  43     -18.531 -14.630  12.699  1.00 10.00      A   
ATOM    355  HN  TRP A  43     -19.504 -14.563  12.599  1.00 10.00      A   
ATOM    356  CA  TRP A  43     -17.896 -15.935  12.595  1.00 10.00      A   
ATOM    357  CB  TRP A  43     -18.730 -16.994  13.320  1.00 10.00      A   
ATOM    358  CG  TRP A  43     -18.409 -17.133  14.779  1.00 10.00      A   
ATOM    359  CD1 TRP A  43     -19.045 -16.528  15.826  1.00 10.00      A   
ATOM    360  CD2 TRP A  43     -17.376 -17.938  15.353  1.00 10.00      A   
ATOM    361  NE1 TRP A  43     -18.467 -16.906  17.013  1.00 10.00      A   
ATOM    362  HE1 TRP A  43     -18.746 -16.607  17.907  1.00 10.00      A   
ATOM    363  CE2 TRP A  43     -17.440 -17.772  16.748  1.00 10.00      A   
ATOM    364  CE3 TRP A  43     -16.400 -18.784  14.820  1.00 10.00      A   
ATOM    365  CZ2 TRP A  43     -16.570 -18.421  17.617  1.00 10.00      A   
ATOM    366  CZ3 TRP A  43     -15.537 -19.427  15.684  1.00 10.00      A   
ATOM    367  CH2 TRP A  43     -15.627 -19.243  17.065  1.00 10.00      A   
ATOM    368  C   TRP A  43     -17.663 -16.360  11.146  1.00 10.00      A   
ATOM    369  O   TRP A  43     -17.327 -17.517  10.887  1.00 10.00      A   
ATOM    370  N   CYS A  44     -17.839 -15.439  10.202  1.00 10.00      A   
ATOM    371  HN  CYS A  44     -18.129 -14.536  10.451  1.00 10.00      A   
ATOM    372  CA  CYS A  44     -17.634 -15.773   8.797  1.00 10.00      A   
ATOM    373  CB  CYS A  44     -18.933 -16.250   8.149  1.00 10.00      A   
ATOM    374  SG  CYS A  44     -20.220 -14.989   8.059  1.00 10.00      A   
ATOM    375  HG  CYS A  44     -20.859 -14.990   9.223  1.00 10.00      A   
ATOM    376  C   CYS A  44     -17.028 -14.632   7.976  1.00 10.00      A   
ATOM    377  O   CYS A  44     -17.039 -14.686   6.743  1.00 10.00      A   
ATOM    378  N   ARG A  45     -16.521 -13.593   8.630  1.00 10.00      A   
ATOM    379  HN  ARG A  45     -16.553 -13.568   9.609  1.00 10.00      A   
ATOM    380  CA  ARG A  45     -15.910 -12.488   7.895  1.00 10.00      A   
ATOM    381  CB  ARG A  45     -16.089 -11.138   8.593  1.00 10.00      A   
ATOM    382  CG  ARG A  45     -16.064  -9.963   7.622  1.00 10.00      A   
ATOM    383  CD  ARG A  45     -16.020  -8.619   8.336  1.00 10.00      A   
ATOM    384  NE  ARG A  45     -17.332  -8.193   8.821  1.00 10.00      A   
ATOM    385  HE  ARG A  45     -18.032  -8.891   8.920  1.00 10.00      A   
ATOM    386  CZ  ARG A  45     -17.646  -6.929   9.123  1.00 10.00      A   
ATOM    387  NH1 ARG A  45     -16.741  -5.961   8.984  1.00 10.00      A   
ATOM    388 HH11 ARG A  45     -15.785  -6.179   8.632  1.00 10.00      A   
ATOM    389 HH12 ARG A  45     -16.989  -4.976   9.224  1.00 10.00      A   
ATOM    390  NH2 ARG A  45     -18.848  -6.646   9.596  1.00 10.00      A   
ATOM    391 HH21 ARG A  45     -19.558  -7.416   9.733  1.00 10.00      A   
ATOM    392 HH22 ARG A  45     -19.099  -5.663   9.842  1.00 10.00      A   
ATOM    393  C   ARG A  45     -14.440 -12.788   7.628  1.00 10.00      A   
ATOM    394  O   ARG A  45     -13.695 -13.141   8.540  1.00 10.00      A   
ATOM    395  N   ARG A  46     -14.032 -12.648   6.374  1.00 10.00      A   
ATOM    396  HN  ARG A  46     -14.666 -12.320   5.701  1.00 10.00      A   
ATOM    397  CA  ARG A  46     -12.665 -12.953   5.971  1.00 10.00      A   
ATOM    398  CB  ARG A  46     -12.648 -13.483   4.536  1.00 10.00      A   
ATOM    399  CG  ARG A  46     -13.590 -14.651   4.282  1.00 10.00      A   
ATOM    400  CD  ARG A  46     -13.631 -15.009   2.804  1.00 10.00      A   
ATOM    401  NE  ARG A  46     -14.557 -16.105   2.521  1.00 10.00      A   
ATOM    402  HE  ARG A  46     -14.875 -16.634   3.287  1.00 10.00      A   
ATOM    403  CZ  ARG A  46     -14.987 -16.418   1.296  1.00 10.00      A   
ATOM    404  NH1 ARG A  46     -14.568 -15.719   0.247  1.00 10.00      A   
ATOM    405 HH11 ARG A  46     -14.901 -15.957  -0.711  1.00 10.00      A   
ATOM    406 HH12 ARG A  46     -13.900 -14.927   0.374  1.00 10.00      A   
ATOM    407  NH2 ARG A  46     -15.819 -17.440   1.122  1.00 10.00      A   
ATOM    408 HH21 ARG A  46     -16.134 -18.001   1.941  1.00 10.00      A   
ATOM    409 HH22 ARG A  46     -16.161 -17.688   0.165  1.00 10.00      A   
ATOM    410  C   ARG A  46     -11.725 -11.755   6.083  1.00 10.00      A   
ATOM    411  O   ARG A  46     -10.564 -11.908   6.460  1.00 10.00      A   
ATOM    412  N   LYS A  47     -12.213 -10.565   5.769  1.00 10.00      A   
ATOM    413  HN  LYS A  47     -13.157 -10.481   5.514  1.00 10.00      A   
ATOM    414  CA  LYS A  47     -11.371  -9.376   5.813  1.00 10.00      A   
ATOM    415  CB  LYS A  47     -11.117  -8.850   4.399  1.00 10.00      A   
ATOM    416  CG  LYS A  47     -12.381  -8.603   3.587  1.00 10.00      A   
ATOM    417  CD  LYS A  47     -12.056  -8.082   2.197  1.00 10.00      A   
ATOM    418  CE  LYS A  47     -11.752  -6.592   2.217  1.00 10.00      A   
ATOM    419  NZ  LYS A  47     -12.994  -5.771   2.254  1.00 10.00      A   
ATOM    420  HZ1 LYS A  47     -13.347  -5.688   3.235  1.00 10.00      A   
ATOM    421  HZ2 LYS A  47     -13.733  -6.210   1.668  1.00 10.00      A   
ATOM    422  HZ3 LYS A  47     -12.803  -4.816   1.888  1.00 10.00      A   
ATOM    423  C   LYS A  47     -11.961  -8.269   6.671  1.00 10.00      A   
ATOM    424  O   LYS A  47     -13.171  -8.192   6.859  1.00 10.00      A   
ATOM    425  N   VAL A  48     -11.080  -7.428   7.200  1.00 10.00      A   
ATOM    426  HN  VAL A  48     -10.123  -7.575   7.030  1.00 10.00      A   
ATOM    427  CA  VAL A  48     -11.476  -6.291   8.024  1.00 10.00      A   
ATOM    428  CB  VAL A  48     -11.251  -6.539   9.533  1.00 10.00      A   
ATOM    429  CG1 VAL A  48     -12.292  -7.505  10.082  1.00 10.00      A   
ATOM    430  CG2 VAL A  48      -9.843  -7.049   9.804  1.00 10.00      A   
ATOM    431  C   VAL A  48     -10.705  -5.045   7.593  1.00 10.00      A   
ATOM    432  O   VAL A  48      -9.488  -5.096   7.393  1.00 10.00      A   
ATOM    433  N   PHE A  49     -11.414  -3.944   7.421  1.00 10.00      A   
ATOM    434  HN  PHE A  49     -12.379  -3.969   7.580  1.00 10.00      A   
ATOM    435  CA  PHE A  49     -10.794  -2.696   7.007  1.00 10.00      A   
ATOM    436  CB  PHE A  49     -11.590  -2.045   5.868  1.00 10.00      A   
ATOM    437  CG  PHE A  49     -11.156  -0.641   5.543  1.00 10.00      A   
ATOM    438  CD1 PHE A  49      -9.925  -0.400   4.956  1.00 10.00      A   
ATOM    439  CD2 PHE A  49     -11.979   0.438   5.829  1.00 10.00      A   
ATOM    440  CE1 PHE A  49      -9.523   0.888   4.660  1.00 10.00      A   
ATOM    441  CE2 PHE A  49     -11.583   1.729   5.536  1.00 10.00      A   
ATOM    442  CZ  PHE A  49     -10.353   1.954   4.950  1.00 10.00      A   
ATOM    443  C   PHE A  49     -10.661  -1.736   8.181  1.00 10.00      A   
ATOM    444  O   PHE A  49     -11.653  -1.202   8.680  1.00 10.00      A   
ATOM    445  N   ILE A  50      -9.435  -1.529   8.625  1.00 10.00      A   
ATOM    446  HN  ILE A  50      -8.682  -1.998   8.200  1.00 10.00      A   
ATOM    447  CA  ILE A  50      -9.173  -0.628   9.729  1.00 10.00      A   
ATOM    448  CB  ILE A  50      -8.157  -1.233  10.724  1.00 10.00      A   
ATOM    449  CG1 ILE A  50      -8.558  -2.667  11.104  1.00 10.00      A   
ATOM    450  CG2 ILE A  50      -8.031  -0.365  11.967  1.00 10.00      A   
ATOM    451  CD1 ILE A  50      -9.921  -2.782  11.760  1.00 10.00      A   
ATOM    452  C   ILE A  50      -8.657   0.704   9.193  1.00 10.00      A   
ATOM    453  O   ILE A  50      -7.482   0.838   8.851  1.00 10.00      A   
ATOM    454  N   GLY A  51      -9.556   1.680   9.109  1.00 10.00      A   
ATOM    455  HN  GLY A  51     -10.477   1.503   9.399  1.00 10.00      A   
ATOM    456  CA  GLY A  51      -9.200   2.996   8.604  1.00 10.00      A   
ATOM    457  C   GLY A  51      -8.103   3.654   9.416  1.00 10.00      A   
ATOM    458  O   GLY A  51      -7.252   4.360   8.874  1.00 10.00      A   
ATOM    459  N   ASN A  52      -8.130   3.425  10.719  1.00 10.00      A   
ATOM    460  HN  ASN A  52      -8.843   2.864  11.089  1.00 10.00      A   
ATOM    461  CA  ASN A  52      -7.129   3.976  11.619  1.00 10.00      A   
ATOM    462  CB  ASN A  52      -7.601   5.297  12.236  1.00 10.00      A   
ATOM    463  CG  ASN A  52      -6.492   6.027  12.970  1.00 10.00      A   
ATOM    464  OD1 ASN A  52      -6.252   5.785  14.151  1.00 10.00      A   
ATOM    465  ND2 ASN A  52      -5.804   6.921  12.277  1.00 10.00      A   
ATOM    466 HD21 ASN A  52      -6.040   7.063  11.334  1.00 10.00      A   
ATOM    467 HD22 ASN A  52      -5.088   7.410  12.734  1.00 10.00      A   
ATOM    468  C   ASN A  52      -6.805   2.966  12.707  1.00 10.00      A   
ATOM    469  O   ASN A  52      -7.705   2.471  13.390  1.00 10.00      A   
ATOM    470  N   CYS A  53      -5.522   2.665  12.863  1.00 10.00      A   
ATOM    471  HN  CYS A  53      -4.856   3.111  12.289  1.00 10.00      A   
ATOM    472  CA  CYS A  53      -5.061   1.691  13.849  1.00 10.00      A   
ATOM    473  CB  CYS A  53      -3.555   1.455  13.696  1.00 10.00      A   
ATOM    474  SG  CYS A  53      -2.590   2.964  13.447  1.00 10.00      A   
ATOM    475  HG  CYS A  53      -1.721   2.734  12.469  1.00 10.00      A   
ATOM    476  C   CYS A  53      -5.390   2.084  15.290  1.00 10.00      A   
ATOM    477  O   CYS A  53      -5.357   1.244  16.188  1.00 10.00      A   
ATOM    478  N   TYR A  54      -5.712   3.351  15.513  1.00 10.00      A   
ATOM    479  HN  TYR A  54      -5.728   3.991  14.765  1.00 10.00      A   
ATOM    480  CA  TYR A  54      -6.029   3.819  16.854  1.00 10.00      A   
ATOM    481  CB  TYR A  54      -5.168   5.022  17.223  1.00 10.00      A   
ATOM    482  CG  TYR A  54      -3.690   4.703  17.227  1.00 10.00      A   
ATOM    483  CD1 TYR A  54      -2.783   5.487  16.525  1.00 10.00      A   
ATOM    484  CD2 TYR A  54      -3.202   3.607  17.930  1.00 10.00      A   
ATOM    485  CE1 TYR A  54      -1.433   5.186  16.523  1.00 10.00      A   
ATOM    486  CE2 TYR A  54      -1.859   3.300  17.933  1.00 10.00      A   
ATOM    487  CZ  TYR A  54      -0.977   4.092  17.230  1.00 10.00      A   
ATOM    488  OH  TYR A  54       0.364   3.788  17.237  1.00 10.00      A   
ATOM    489  HH  TYR A  54       0.745   4.061  18.094  1.00 10.00      A   
ATOM    490  C   TYR A  54      -7.511   4.112  17.025  1.00 10.00      A   
ATOM    491  O   TYR A  54      -7.942   4.619  18.060  1.00 10.00      A   
ATOM    492  N   ALA A  55      -8.294   3.774  16.013  1.00 10.00      A   
ATOM    493  HN  ALA A  55      -7.893   3.377  15.207  1.00 10.00      A   
ATOM    494  CA  ALA A  55      -9.732   3.983  16.069  1.00 10.00      A   
ATOM    495  CB  ALA A  55     -10.303   4.176  14.674  1.00 10.00      A   
ATOM    496  C   ALA A  55     -10.402   2.805  16.766  1.00 10.00      A   
ATOM    497  O   ALA A  55     -11.562   2.878  17.168  1.00 10.00      A   
ATOM    498  N   VAL A  56      -9.647   1.723  16.913  1.00 10.00      A   
ATOM    499  HN  VAL A  56      -8.724   1.740  16.583  1.00 10.00      A   
ATOM    500  CA  VAL A  56     -10.136   0.514  17.555  1.00 10.00      A   
ATOM    501  CB  VAL A  56     -10.906  -0.379  16.554  1.00 10.00      A   
ATOM    502  CG1 VAL A  56      -9.995  -0.882  15.443  1.00 10.00      A   
ATOM    503  CG2 VAL A  56     -11.607  -1.533  17.254  1.00 10.00      A   
ATOM    504  C   VAL A  56      -8.964  -0.259  18.155  1.00 10.00      A   
ATOM    505  O   VAL A  56      -7.840  -0.179  17.657  1.00 10.00      A   
ATOM    506  N   SER A  57      -9.223  -0.980  19.234  1.00 10.00      A   
ATOM    507  HN  SER A  57     -10.131  -0.992  19.598  1.00 10.00      A   
ATOM    508  CA  SER A  57      -8.192  -1.757  19.892  1.00 10.00      A   
ATOM    509  CB  SER A  57      -8.509  -1.861  21.384  1.00 10.00      A   
ATOM    510  OG  SER A  57      -9.862  -1.506  21.641  1.00 10.00      A   
ATOM    511  HG  SER A  57     -10.446  -2.209  21.314  1.00 10.00      A   
ATOM    512  C   SER A  57      -8.071  -3.146  19.258  1.00 10.00      A   
ATOM    513  O   SER A  57      -9.058  -3.694  18.752  1.00 10.00      A   
ATOM    514  N   PRO A  58      -6.858  -3.726  19.258  1.00 10.00      A   
ATOM    515  CA  PRO A  58      -6.605  -5.053  18.679  1.00 10.00      A   
ATOM    516  CB  PRO A  58      -5.141  -5.331  19.042  1.00 10.00      A   
ATOM    517  CG  PRO A  58      -4.537  -3.986  19.251  1.00 10.00      A   
ATOM    518  CD  PRO A  58      -5.632  -3.121  19.811  1.00 10.00      A   
ATOM    519  C   PRO A  58      -7.503  -6.135  19.277  1.00 10.00      A   
ATOM    520  O   PRO A  58      -8.077  -6.952  18.552  1.00 10.00      A   
ATOM    521  N   ALA A  59      -7.644  -6.124  20.601  1.00 10.00      A   
ATOM    522  HN  ALA A  59      -7.187  -5.430  21.124  1.00 10.00      A   
ATOM    523  CA  ALA A  59      -8.464  -7.110  21.296  1.00 10.00      A   
ATOM    524  CB  ALA A  59      -8.345  -6.950  22.804  1.00 10.00      A   
ATOM    525  C   ALA A  59      -9.924  -7.036  20.867  1.00 10.00      A   
ATOM    526  O   ALA A  59     -10.645  -8.026  20.943  1.00 10.00      A   
ATOM    527  N   THR A  60     -10.356  -5.864  20.418  1.00 10.00      A   
ATOM    528  HN  THR A  60      -9.735  -5.106  20.383  1.00 10.00      A   
ATOM    529  CA  THR A  60     -11.725  -5.675  19.973  1.00 10.00      A   
ATOM    530  CB  THR A  60     -12.016  -4.180  19.736  1.00 10.00      A   
ATOM    531  OG1 THR A  60     -11.506  -3.421  20.843  1.00 10.00      A   
ATOM    532  HG1 THR A  60     -12.103  -3.515  21.593  1.00 10.00      A   
ATOM    533  CG2 THR A  60     -13.507  -3.929  19.612  1.00 10.00      A   
ATOM    534  C   THR A  60     -11.987  -6.460  18.687  1.00 10.00      A   
ATOM    535  O   THR A  60     -12.982  -7.179  18.580  1.00 10.00      A   
ATOM    536  N   VAL A  61     -11.072  -6.343  17.727  1.00 10.00      A   
ATOM    537  HN  VAL A  61     -10.279  -5.781  17.881  1.00 10.00      A   
ATOM    538  CA  VAL A  61     -11.211  -7.038  16.450  1.00 10.00      A   
ATOM    539  CB  VAL A  61     -10.185  -6.535  15.414  1.00 10.00      A   
ATOM    540  CG1 VAL A  61     -10.496  -7.095  14.033  1.00 10.00      A   
ATOM    541  CG2 VAL A  61     -10.160  -5.016  15.383  1.00 10.00      A   
ATOM    542  C   VAL A  61     -11.051  -8.545  16.632  1.00 10.00      A   
ATOM    543  O   VAL A  61     -11.846  -9.329  16.116  1.00 10.00      A   
ATOM    544  N   ILE A  62     -10.030  -8.939  17.384  1.00 10.00      A   
ATOM    545  HN  ILE A  62      -9.433  -8.258  17.769  1.00 10.00      A   
ATOM    546  CA  ILE A  62      -9.751 -10.350  17.644  1.00 10.00      A   
ATOM    547  CB  ILE A  62      -8.467 -10.511  18.486  1.00 10.00      A   
ATOM    548  CG1 ILE A  62      -7.244 -10.061  17.686  1.00 10.00      A   
ATOM    549  CG2 ILE A  62      -8.296 -11.949  18.956  1.00 10.00      A   
ATOM    550  CD1 ILE A  62      -5.974  -9.967  18.504  1.00 10.00      A   
ATOM    551  C   ILE A  62     -10.918 -11.036  18.358  1.00 10.00      A   
ATOM    552  O   ILE A  62     -11.262 -12.182  18.058  1.00 10.00      A   
ATOM    553  N   ARG A  63     -11.526 -10.326  19.295  1.00 10.00      A   
ATOM    554  HN  ARG A  63     -11.212  -9.414  19.485  1.00 10.00      A   
ATOM    555  CA  ARG A  63     -12.645 -10.862  20.051  1.00 10.00      A   
ATOM    556  CB  ARG A  63     -12.939  -9.965  21.257  1.00 10.00      A   
ATOM    557  CG  ARG A  63     -14.073 -10.442  22.143  1.00 10.00      A   
ATOM    558  CD  ARG A  63     -14.048  -9.734  23.486  1.00 10.00      A   
ATOM    559  NE  ARG A  63     -13.986  -8.280  23.345  1.00 10.00      A   
ATOM    560  HE  ARG A  63     -14.572  -7.866  22.668  1.00 10.00      A   
ATOM    561  CZ  ARG A  63     -13.190  -7.490  24.067  1.00 10.00      A   
ATOM    562  NH1 ARG A  63     -12.382  -8.005  24.982  1.00 10.00      A   
ATOM    563 HH11 ARG A  63     -11.764  -7.387  25.548  1.00 10.00      A   
ATOM    564 HH12 ARG A  63     -12.367  -9.036  25.142  1.00 10.00      A   
ATOM    565  NH2 ARG A  63     -13.199  -6.181  23.867  1.00 10.00      A   
ATOM    566 HH21 ARG A  63     -13.832  -5.770  23.142  1.00 10.00      A   
ATOM    567 HH22 ARG A  63     -12.583  -5.560  24.430  1.00 10.00      A   
ATOM    568  C   ARG A  63     -13.884 -11.024  19.175  1.00 10.00      A   
ATOM    569  O   ARG A  63     -14.547 -12.061  19.211  1.00 10.00      A   
ATOM    570  N   ARG A  64     -14.184 -10.011  18.372  1.00 10.00      A   
ATOM    571  HN  ARG A  64     -13.601  -9.223  18.351  1.00 10.00      A   
ATOM    572  CA  ARG A  64     -15.354 -10.051  17.512  1.00 10.00      A   
ATOM    573  CB  ARG A  64     -15.749  -8.656  17.035  1.00 10.00      A   
ATOM    574  CG  ARG A  64     -17.030  -8.631  16.216  1.00 10.00      A   
ATOM    575  CD  ARG A  64     -17.445  -7.213  15.875  1.00 10.00      A   
ATOM    576  NE  ARG A  64     -18.380  -7.182  14.753  1.00 10.00      A   
ATOM    577  HE  ARG A  64     -18.532  -8.022  14.277  1.00 10.00      A   
ATOM    578  CZ  ARG A  64     -19.018  -6.091  14.352  1.00 10.00      A   
ATOM    579  NH1 ARG A  64     -18.838  -4.934  14.973  1.00 10.00      A   
ATOM    580 HH11 ARG A  64     -18.183  -4.863  15.796  1.00 10.00      A   
ATOM    581 HH12 ARG A  64     -19.350  -4.081  14.648  1.00 10.00      A   
ATOM    582  NH2 ARG A  64     -19.835  -6.147  13.308  1.00 10.00      A   
ATOM    583 HH21 ARG A  64     -20.337  -5.286  12.992  1.00 10.00      A   
ATOM    584 HH22 ARG A  64     -19.978  -7.043  12.794  1.00 10.00      A   
ATOM    585  C   ARG A  64     -15.167 -10.989  16.326  1.00 10.00      A   
ATOM    586  O   ARG A  64     -15.990 -11.874  16.100  1.00 10.00      A   
ATOM    587  N   PHE A  65     -14.084 -10.814  15.584  1.00 10.00      A   
ATOM    588  HN  PHE A  65     -13.420 -10.134  15.846  1.00 10.00      A   
ATOM    589  CA  PHE A  65     -13.827 -11.642  14.414  1.00 10.00      A   
ATOM    590  CB  PHE A  65     -13.537 -10.772  13.186  1.00 10.00      A   
ATOM    591  CG  PHE A  65     -14.624  -9.800  12.840  1.00 10.00      A   
ATOM    592  CD1 PHE A  65     -14.432  -8.441  13.017  1.00 10.00      A   
ATOM    593  CD2 PHE A  65     -15.835 -10.244  12.335  1.00 10.00      A   
ATOM    594  CE1 PHE A  65     -15.424  -7.541  12.699  1.00 10.00      A   
ATOM    595  CE2 PHE A  65     -16.833  -9.349  12.014  1.00 10.00      A   
ATOM    596  CZ  PHE A  65     -16.627  -7.995  12.196  1.00 10.00      A   
ATOM    597  C   PHE A  65     -12.653 -12.581  14.657  1.00 10.00      A   
ATOM    598  O   PHE A  65     -11.498 -12.169  14.589  1.00 10.00      A   
ATOM    599  N   PRO A  66     -12.933 -13.857  14.950  1.00 10.00      A   
ATOM    600  CA  PRO A  66     -11.899 -14.856  15.200  1.00 10.00      A   
ATOM    601  CB  PRO A  66     -12.587 -15.756  16.225  1.00 10.00      A   
ATOM    602  CG  PRO A  66     -14.037 -15.724  15.848  1.00 10.00      A   
ATOM    603  CD  PRO A  66     -14.281 -14.428  15.109  1.00 10.00      A   
ATOM    604  C   PRO A  66     -11.551 -15.669  13.953  1.00 10.00      A   
ATOM    605  O   PRO A  66     -10.955 -16.741  14.053  1.00 10.00      A   
ATOM    606  N   LYS A  67     -11.915 -15.161  12.781  1.00 10.00      A   
ATOM    607  HN  LYS A  67     -12.368 -14.294  12.757  1.00 10.00      A   
ATOM    608  CA  LYS A  67     -11.648 -15.867  11.531  1.00 10.00      A   
ATOM    609  CB  LYS A  67     -12.907 -16.588  11.046  1.00 10.00      A   
ATOM    610  CG  LYS A  67     -13.187 -17.906  11.746  1.00 10.00      A   
ATOM    611  CD  LYS A  67     -14.335 -18.642  11.079  1.00 10.00      A   
ATOM    612  CE  LYS A  67     -14.756 -19.855  11.886  1.00 10.00      A   
ATOM    613  NZ  LYS A  67     -15.988 -20.471  11.345  1.00 10.00      A   
ATOM    614  HZ1 LYS A  67     -16.688 -19.736  11.123  1.00 10.00      A   
ATOM    615  HZ2 LYS A  67     -16.395 -21.127  12.042  1.00 10.00      A   
ATOM    616  HZ3 LYS A  67     -15.769 -21.003  10.474  1.00 10.00      A   
ATOM    617  C   LYS A  67     -11.142 -14.931  10.436  1.00 10.00      A   
ATOM    618  O   LYS A  67     -11.332 -15.199   9.249  1.00 10.00      A   
ATOM    619  N   VAL A  68     -10.491 -13.846  10.829  1.00 10.00      A   
ATOM    620  HN  VAL A  68     -10.352 -13.689  11.785  1.00 10.00      A   
ATOM    621  CA  VAL A  68      -9.967 -12.889   9.860  1.00 10.00      A   
ATOM    622  CB  VAL A  68      -9.600 -11.541  10.518  1.00 10.00      A   
ATOM    623  CG1 VAL A  68      -9.054 -10.569   9.485  1.00 10.00      A   
ATOM    624  CG2 VAL A  68     -10.811 -10.939  11.209  1.00 10.00      A   
ATOM    625  C   VAL A  68      -8.740 -13.455   9.146  1.00 10.00      A   
ATOM    626  O   VAL A  68      -7.836 -13.995   9.785  1.00 10.00      A   
ATOM    627  N   ARG A  69      -8.727 -13.338   7.820  1.00 10.00      A   
ATOM    628  HN  ARG A  69      -9.491 -12.908   7.372  1.00 10.00      A   
ATOM    629  CA  ARG A  69      -7.622 -13.830   7.009  1.00 10.00      A   
ATOM    630  CB  ARG A  69      -8.108 -14.908   6.035  1.00 10.00      A   
ATOM    631  CG  ARG A  69      -8.530 -16.212   6.694  1.00 10.00      A   
ATOM    632  CD  ARG A  69      -8.898 -17.253   5.654  1.00 10.00      A   
ATOM    633  NE  ARG A  69      -9.016 -18.590   6.227  1.00 10.00      A   
ATOM    634  HE  ARG A  69      -9.566 -18.685   7.039  1.00 10.00      A   
ATOM    635  CZ  ARG A  69      -8.415 -19.668   5.724  1.00 10.00      A   
ATOM    636  NH1 ARG A  69      -7.651 -19.565   4.643  1.00 10.00      A   
ATOM    637 HH11 ARG A  69      -7.511 -18.632   4.179  1.00 10.00      A   
ATOM    638 HH12 ARG A  69      -7.180 -20.408   4.247  1.00 10.00      A   
ATOM    639  NH2 ARG A  69      -8.580 -20.854   6.298  1.00 10.00      A   
ATOM    640 HH21 ARG A  69      -8.107 -21.699   5.905  1.00 10.00      A   
ATOM    641 HH22 ARG A  69      -9.179 -20.950   7.147  1.00 10.00      A   
ATOM    642  C   ARG A  69      -6.967 -12.691   6.230  1.00 10.00      A   
ATOM    643  O   ARG A  69      -5.932 -12.880   5.593  1.00 10.00      A   
ATOM    644  N   SER A  70      -7.576 -11.512   6.280  1.00 10.00      A   
ATOM    645  HN  SER A  70      -8.395 -11.422   6.807  1.00 10.00      A   
ATOM    646  CA  SER A  70      -7.055 -10.344   5.577  1.00 10.00      A   
ATOM    647  CB  SER A  70      -7.783 -10.167   4.241  1.00 10.00      A   
ATOM    648  OG  SER A  70      -7.101  -9.262   3.392  1.00 10.00      A   
ATOM    649  HG  SER A  70      -7.503  -8.388   3.468  1.00 10.00      A   
ATOM    650  C   SER A  70      -7.220  -9.095   6.439  1.00 10.00      A   
ATOM    651  O   SER A  70      -8.339  -8.718   6.788  1.00 10.00      A   
ATOM    652  N   VAL A  71      -6.110  -8.460   6.788  1.00 10.00      A   
ATOM    653  HN  VAL A  71      -5.241  -8.796   6.471  1.00 10.00      A   
ATOM    654  CA  VAL A  71      -6.152  -7.266   7.622  1.00 10.00      A   
ATOM    655  CB  VAL A  71      -5.425  -7.484   8.971  1.00 10.00      A   
ATOM    656  CG1 VAL A  71      -5.519  -6.243   9.850  1.00 10.00      A   
ATOM    657  CG2 VAL A  71      -5.993  -8.692   9.698  1.00 10.00      A   
ATOM    658  C   VAL A  71      -5.537  -6.061   6.916  1.00 10.00      A   
ATOM    659  O   VAL A  71      -4.419  -6.134   6.403  1.00 10.00      A   
ATOM    660  N   GLU A  72      -6.287  -4.966   6.875  1.00 10.00      A   
ATOM    661  HN  GLU A  72      -7.192  -4.992   7.260  1.00 10.00      A   
ATOM    662  CA  GLU A  72      -5.819  -3.722   6.273  1.00 10.00      A   
ATOM    663  CB  GLU A  72      -6.801  -3.247   5.197  1.00 10.00      A   
ATOM    664  CG  GLU A  72      -6.873  -4.154   3.980  1.00 10.00      A   
ATOM    665  CD  GLU A  72      -7.817  -3.639   2.916  1.00 10.00      A   
ATOM    666  OE1 GLU A  72      -8.830  -4.317   2.636  1.00 10.00      A   
ATOM    667  OE2 GLU A  72      -7.546  -2.567   2.341  1.00 10.00      A   
ATOM    668  C   GLU A  72      -5.704  -2.672   7.376  1.00 10.00      A   
ATOM    669  O   GLU A  72      -6.695  -2.353   8.034  1.00 10.00      A   
ATOM    670  N   LEU A  73      -4.502  -2.145   7.589  1.00 10.00      A   
ATOM    671  HN  LEU A  73      -3.748  -2.419   7.019  1.00 10.00      A   
ATOM    672  CA  LEU A  73      -4.281  -1.162   8.643  1.00 10.00      A   
ATOM    673  CB  LEU A  73      -3.385  -1.759   9.734  1.00 10.00      A   
ATOM    674  CG  LEU A  73      -3.981  -2.880  10.588  1.00 10.00      A   
ATOM    675  CD1 LEU A  73      -2.875  -3.706  11.227  1.00 10.00      A   
ATOM    676  CD2 LEU A  73      -4.889  -2.304  11.660  1.00 10.00      A   
ATOM    677  C   LEU A  73      -3.633   0.120   8.124  1.00 10.00      A   
ATOM    678  O   LEU A  73      -2.644   0.080   7.389  1.00 10.00      A   
ATOM    679  N   LYS A  74      -4.191   1.255   8.529  1.00 10.00      A   
ATOM    680  HN  LYS A  74      -4.988   1.216   9.100  1.00 10.00      A   
ATOM    681  CA  LYS A  74      -3.665   2.562   8.151  1.00 10.00      A   
ATOM    682  CB  LYS A  74      -4.649   3.304   7.240  1.00 10.00      A   
ATOM    683  CG  LYS A  74      -4.866   2.632   5.889  1.00 10.00      A   
ATOM    684  CD  LYS A  74      -5.485   3.584   4.874  1.00 10.00      A   
ATOM    685  CE  LYS A  74      -7.001   3.448   4.820  1.00 10.00      A   
ATOM    686  NZ  LYS A  74      -7.599   4.269   3.732  1.00 10.00      A   
ATOM    687  HZ1 LYS A  74      -7.470   5.284   3.928  1.00 10.00      A   
ATOM    688  HZ2 LYS A  74      -8.616   4.074   3.645  1.00 10.00      A   
ATOM    689  HZ3 LYS A  74      -7.144   4.047   2.826  1.00 10.00      A   
ATOM    690  C   LYS A  74      -3.372   3.369   9.419  1.00 10.00      A   
ATOM    691  O   LYS A  74      -4.110   3.265  10.404  1.00 10.00      A   
ATOM    692  N   GLY A  75      -2.293   4.149   9.410  1.00 10.00      A   
ATOM    693  HN  GLY A  75      -1.734   4.198   8.604  1.00 10.00      A   
ATOM    694  CA  GLY A  75      -1.942   4.921  10.591  1.00 10.00      A   
ATOM    695  C   GLY A  75      -1.711   6.391  10.317  1.00 10.00      A   
ATOM    696  O   GLY A  75      -2.596   7.211  10.560  1.00 10.00      A   
ATOM    697  N   LYS A  76      -0.522   6.724   9.818  1.00 10.00      A   
ATOM    698  HN  LYS A  76       0.135   6.013   9.634  1.00 10.00      A   
ATOM    699  CA  LYS A  76      -0.171   8.113   9.523  1.00 10.00      A   
ATOM    700  CB  LYS A  76       1.275   8.216   9.017  1.00 10.00      A   
ATOM    701  CG  LYS A  76       2.345   7.995  10.078  1.00 10.00      A   
ATOM    702  CD  LYS A  76       3.740   8.255   9.519  1.00 10.00      A   
ATOM    703  CE  LYS A  76       4.798   8.207  10.613  1.00 10.00      A   
ATOM    704  NZ  LYS A  76       6.137   8.625  10.123  1.00 10.00      A   
ATOM    705  HZ1 LYS A  76       6.072   9.536   9.622  1.00 10.00      A   
ATOM    706  HZ2 LYS A  76       6.528   7.905   9.470  1.00 10.00      A   
ATOM    707  HZ3 LYS A  76       6.790   8.730  10.925  1.00 10.00      A   
ATOM    708  C   LYS A  76      -1.128   8.731   8.504  1.00 10.00      A   
ATOM    709  O   LYS A  76      -1.542   8.069   7.554  1.00 10.00      A   
ATOM    710  N   PRO A  77      -1.495  10.008   8.706  1.00 10.00      A   
ATOM    711  CA  PRO A  77      -2.401  10.722   7.799  1.00 10.00      A   
ATOM    712  CB  PRO A  77      -2.797  11.956   8.612  1.00 10.00      A   
ATOM    713  CG  PRO A  77      -1.625  12.205   9.499  1.00 10.00      A   
ATOM    714  CD  PRO A  77      -1.068  10.851   9.841  1.00 10.00      A   
ATOM    715  C   PRO A  77      -1.694  11.140   6.510  1.00 10.00      A   
ATOM    716  O   PRO A  77      -0.475  11.001   6.390  1.00 10.00      A   
ATOM    717  N   HIS A  78      -2.465  11.659   5.563  1.00 10.00      A   
ATOM    718  HN  HIS A  78      -3.425  11.745   5.732  1.00 10.00      A   
ATOM    719  CA  HIS A  78      -1.937  12.100   4.274  1.00 10.00      A   
ATOM    720  CB  HIS A  78      -3.083  12.634   3.399  1.00 10.00      A   
ATOM    721  CG  HIS A  78      -2.656  13.331   2.138  1.00 10.00      A   
ATOM    722  ND1 HIS A  78      -3.076  14.593   1.780  1.00 10.00      A   
ATOM    723  HD1 HIS A  78      -3.716  15.161   2.283  1.00 10.00      A   
ATOM    724  CD2 HIS A  78      -1.821  12.921   1.150  1.00 10.00      A   
ATOM    725  CE1 HIS A  78      -2.499  14.904   0.614  1.00 10.00      A   
ATOM    726  NE2 HIS A  78      -1.724  13.923   0.187  1.00 10.00      A   
ATOM    727  C   HIS A  78      -0.849  13.161   4.443  1.00 10.00      A   
ATOM    728  O   HIS A  78       0.191  13.110   3.780  1.00 10.00      A   
ATOM    729  N   PHE A  79      -1.069  14.098   5.359  1.00 10.00      A   
ATOM    730  HN  PHE A  79      -1.902  14.074   5.881  1.00 10.00      A   
ATOM    731  CA  PHE A  79      -0.108  15.172   5.595  1.00 10.00      A   
ATOM    732  CB  PHE A  79      -0.720  16.298   6.431  1.00 10.00      A   
ATOM    733  CG  PHE A  79      -1.492  17.304   5.620  1.00 10.00      A   
ATOM    734  CD1 PHE A  79      -1.620  17.161   4.249  1.00 10.00      A   
ATOM    735  CD2 PHE A  79      -2.092  18.392   6.232  1.00 10.00      A   
ATOM    736  CE1 PHE A  79      -2.327  18.083   3.504  1.00 10.00      A   
ATOM    737  CE2 PHE A  79      -2.801  19.318   5.492  1.00 10.00      A   
ATOM    738  CZ  PHE A  79      -2.921  19.163   4.125  1.00 10.00      A   
ATOM    739  C   PHE A  79       1.202  14.687   6.214  1.00 10.00      A   
ATOM    740  O   PHE A  79       2.143  15.465   6.374  1.00 10.00      A   
ATOM    741  N   ALA A  80       1.275  13.404   6.547  1.00 10.00      A   
ATOM    742  HN  ALA A  80       0.503  12.817   6.383  1.00 10.00      A   
ATOM    743  CA  ALA A  80       2.485  12.849   7.143  1.00 10.00      A   
ATOM    744  CB  ALA A  80       2.173  11.596   7.940  1.00 10.00      A   
ATOM    745  C   ALA A  80       3.542  12.559   6.086  1.00 10.00      A   
ATOM    746  O   ALA A  80       4.724  12.438   6.393  1.00 10.00      A   
ATOM    747  N   ASP A  81       3.116  12.465   4.834  1.00 10.00      A   
ATOM    748  HN  ASP A  81       2.162  12.592   4.637  1.00 10.00      A   
ATOM    749  CA  ASP A  81       4.038  12.182   3.739  1.00 10.00      A   
ATOM    750  CB  ASP A  81       3.292  11.610   2.531  1.00 10.00      A   
ATOM    751  CG  ASP A  81       3.344  10.095   2.468  1.00 10.00      A   
ATOM    752  OD1 ASP A  81       4.418   9.517   2.742  1.00 10.00      A   
ATOM    753  OD2 ASP A  81       2.309   9.474   2.139  1.00 10.00      A   
ATOM    754  C   ASP A  81       4.816  13.430   3.337  1.00 10.00      A   
ATOM    755  O   ASP A  81       5.691  13.381   2.471  1.00 10.00      A   
ATOM    756  N   PHE A  82       4.493  14.555   3.972  1.00 10.00      A   
ATOM    757  HN  PHE A  82       3.787  14.530   4.652  1.00 10.00      A   
ATOM    758  CA  PHE A  82       5.157  15.821   3.678  1.00 10.00      A   
ATOM    759  CB  PHE A  82       4.129  16.901   3.328  1.00 10.00      A   
ATOM    760  CG  PHE A  82       3.111  16.459   2.316  1.00 10.00      A   
ATOM    761  CD1 PHE A  82       3.510  15.945   1.092  1.00 10.00      A   
ATOM    762  CD2 PHE A  82       1.754  16.547   2.590  1.00 10.00      A   
ATOM    763  CE1 PHE A  82       2.578  15.529   0.160  1.00 10.00      A   
ATOM    764  CE2 PHE A  82       0.815  16.136   1.661  1.00 10.00      A   
ATOM    765  CZ  PHE A  82       1.230  15.625   0.445  1.00 10.00      A   
ATOM    766  C   PHE A  82       6.024  16.277   4.848  1.00 10.00      A   
ATOM    767  O   PHE A  82       6.463  17.429   4.894  1.00 10.00      A   
ATOM    768  N   ASN A  83       6.269  15.362   5.785  1.00 10.00      A   
ATOM    769  HN  ASN A  83       5.892  14.463   5.676  1.00 10.00      A   
ATOM    770  CA  ASN A  83       7.086  15.646   6.967  1.00 10.00      A   
ATOM    771  CB  ASN A  83       8.538  15.961   6.587  1.00 10.00      A   
ATOM    772  CG  ASN A  83       9.338  14.724   6.222  1.00 10.00      A   
ATOM    773  OD1 ASN A  83       9.099  13.634   6.742  1.00 10.00      A   
ATOM    774  ND2 ASN A  83      10.295  14.883   5.319  1.00 10.00      A   
ATOM    775 HD21 ASN A  83      10.431  15.779   4.936  1.00 10.00      A   
ATOM    776 HD22 ASN A  83      10.836  14.100   5.073  1.00 10.00      A   
ATOM    777  C   ASN A  83       6.491  16.777   7.801  1.00 10.00      A   
ATOM    778  O   ASN A  83       7.196  17.691   8.231  1.00 10.00      A   
ATOM    779  N   LEU A  84       5.184  16.717   8.012  1.00 10.00      A   
ATOM    780  HN  LEU A  84       4.673  15.970   7.632  1.00 10.00      A   
ATOM    781  CA  LEU A  84       4.491  17.732   8.795  1.00 10.00      A   
ATOM    782  CB  LEU A  84       3.203  18.156   8.098  1.00 10.00      A   
ATOM    783  CG  LEU A  84       3.375  18.966   6.814  1.00 10.00      A   
ATOM    784  CD1 LEU A  84       2.058  19.048   6.061  1.00 10.00      A   
ATOM    785  CD2 LEU A  84       3.898  20.357   7.127  1.00 10.00      A   
ATOM    786  C   LEU A  84       4.193  17.208  10.194  1.00 10.00      A   
ATOM    787  O   LEU A  84       3.872  17.971  11.110  1.00 10.00      A   
ATOM    788  N   VAL A  85       4.302  15.897  10.340  1.00 10.00      A   
ATOM    789  HN  VAL A  85       4.554  15.355   9.563  1.00 10.00      A   
ATOM    790  CA  VAL A  85       4.072  15.233  11.612  1.00 10.00      A   
ATOM    791  CB  VAL A  85       3.103  14.034  11.459  1.00 10.00      A   
ATOM    792  CG1 VAL A  85       2.742  13.445  12.814  1.00 10.00      A   
ATOM    793  CG2 VAL A  85       1.847  14.446  10.703  1.00 10.00      A   
ATOM    794  C   VAL A  85       5.406  14.730  12.167  1.00 10.00      A   
ATOM    795  O   VAL A  85       6.096  13.946  11.514  1.00 10.00      A   
ATOM    796  N   PRO A  86       5.791  15.192  13.367  1.00 10.00      A   
ATOM    797  CA  PRO A  86       7.049  14.793  14.007  1.00 10.00      A   
ATOM    798  CB  PRO A  86       6.961  15.420  15.401  1.00 10.00      A   
ATOM    799  CG  PRO A  86       6.028  16.567  15.235  1.00 10.00      A   
ATOM    800  CD  PRO A  86       5.031  16.140  14.196  1.00 10.00      A   
ATOM    801  C   PRO A  86       7.185  13.278  14.113  1.00 10.00      A   
ATOM    802  O   PRO A  86       6.237  12.580  14.490  1.00 10.00      A   
ATOM    803  N   ASP A  87       8.367  12.785  13.766  1.00 10.00      A   
ATOM    804  HN  ASP A  87       9.073  13.409  13.482  1.00 10.00      A   
ATOM    805  CA  ASP A  87       8.659  11.357  13.802  1.00 10.00      A   
ATOM    806  CB  ASP A  87      10.087  11.083  13.328  1.00 10.00      A   
ATOM    807  CG  ASP A  87      10.153  10.556  11.911  1.00 10.00      A   
ATOM    808  OD1 ASP A  87      11.277  10.331  11.412  1.00 10.00      A   
ATOM    809  OD2 ASP A  87       9.089  10.370  11.283  1.00 10.00      A   
ATOM    810  C   ASP A  87       8.465  10.788  15.199  1.00 10.00      A   
ATOM    811  O   ASP A  87       8.885  11.388  16.192  1.00 10.00      A   
ATOM    812  N   GLY A  88       7.839   9.626  15.271  1.00 10.00      A   
ATOM    813  HN  GLY A  88       7.553   9.183  14.444  1.00 10.00      A   
ATOM    814  CA  GLY A  88       7.596   8.995  16.552  1.00 10.00      A   
ATOM    815  C   GLY A  88       6.209   9.289  17.082  1.00 10.00      A   
ATOM    816  O   GLY A  88       5.903   8.986  18.233  1.00 10.00      A   
ATOM    817  N   TRP A  89       5.371   9.892  16.245  1.00 10.00      A   
ATOM    818  HN  TRP A  89       5.681  10.128  15.346  1.00 10.00      A   
ATOM    819  CA  TRP A  89       4.007  10.223  16.636  1.00 10.00      A   
ATOM    820  CB  TRP A  89       3.301  11.011  15.524  1.00 10.00      A   
ATOM    821  CG  TRP A  89       1.812  11.087  15.686  1.00 10.00      A   
ATOM    822  CD1 TRP A  89       1.125  11.816  16.612  1.00 10.00      A   
ATOM    823  CD2 TRP A  89       0.823  10.403  14.901  1.00 10.00      A   
ATOM    824  NE1 TRP A  89      -0.225  11.624  16.459  1.00 10.00      A   
ATOM    825  HE1 TRP A  89      -0.929  12.036  17.012  1.00 10.00      A   
ATOM    826  CE2 TRP A  89      -0.438  10.762  15.417  1.00 10.00      A   
ATOM    827  CE3 TRP A  89       0.882   9.520  13.816  1.00 10.00      A   
ATOM    828  CZ2 TRP A  89      -1.629  10.275  14.884  1.00 10.00      A   
ATOM    829  CZ3 TRP A  89      -0.301   9.036  13.290  1.00 10.00      A   
ATOM    830  CH2 TRP A  89      -1.540   9.413  13.825  1.00 10.00      A   
ATOM    831  C   TRP A  89       3.217   8.962  16.980  1.00 10.00      A   
ATOM    832  O   TRP A  89       2.511   8.916  17.990  1.00 10.00      A   
ATOM    833  N   GLY A  90       3.341   7.944  16.141  1.00 10.00      A   
ATOM    834  HN  GLY A  90       3.920   8.033  15.355  1.00 10.00      A   
ATOM    835  CA  GLY A  90       2.631   6.704  16.370  1.00 10.00      A   
ATOM    836  C   GLY A  90       2.494   5.899  15.098  1.00 10.00      A   
ATOM    837  O   GLY A  90       3.124   6.218  14.087  1.00 10.00      A   
ATOM    838  N   GLY A  91       1.673   4.861  15.144  1.00 10.00      A   
ATOM    839  HN  GLY A  91       1.194   4.659  15.984  1.00 10.00      A   
ATOM    840  CA  GLY A  91       1.470   4.017  13.983  1.00 10.00      A   
ATOM    841  C   GLY A  91       2.256   2.726  14.083  1.00 10.00      A   
ATOM    842  O   GLY A  91       2.680   2.165  13.076  1.00 10.00      A   
ATOM    843  N   TYR A  92       2.447   2.251  15.304  1.00 10.00      A   
ATOM    844  HN  TYR A  92       2.055   2.727  16.067  1.00 10.00      A   
ATOM    845  CA  TYR A  92       3.198   1.023  15.537  1.00 10.00      A   
ATOM    846  CB  TYR A  92       3.894   1.057  16.901  1.00 10.00      A   
ATOM    847  CG  TYR A  92       5.023   2.064  16.976  1.00 10.00      A   
ATOM    848  CD1 TYR A  92       4.800   3.356  17.437  1.00 10.00      A   
ATOM    849  CD2 TYR A  92       6.307   1.725  16.572  1.00 10.00      A   
ATOM    850  CE1 TYR A  92       5.825   4.282  17.493  1.00 10.00      A   
ATOM    851  CE2 TYR A  92       7.337   2.643  16.628  1.00 10.00      A   
ATOM    852  CZ  TYR A  92       7.092   3.919  17.086  1.00 10.00      A   
ATOM    853  OH  TYR A  92       8.117   4.838  17.127  1.00 10.00      A   
ATOM    854  HH  TYR A  92       8.210   5.170  18.025  1.00 10.00      A   
ATOM    855  C   TYR A  92       2.293  -0.194  15.412  1.00 10.00      A   
ATOM    856  O   TYR A  92       1.291  -0.303  16.113  1.00 10.00      A   
ATOM    857  N   VAL A  93       2.645  -1.101  14.515  1.00 10.00      A   
ATOM    858  HN  VAL A  93       3.457  -0.960  13.984  1.00 10.00      A   
ATOM    859  CA  VAL A  93       1.846  -2.300  14.287  1.00 10.00      A   
ATOM    860  CB  VAL A  93       1.881  -2.720  12.800  1.00 10.00      A   
ATOM    861  CG1 VAL A  93       3.223  -3.335  12.433  1.00 10.00      A   
ATOM    862  CG2 VAL A  93       0.728  -3.659  12.455  1.00 10.00      A   
ATOM    863  C   VAL A  93       2.289  -3.469  15.168  1.00 10.00      A   
ATOM    864  O   VAL A  93       1.635  -4.514  15.190  1.00 10.00      A   
ATOM    865  N   TYR A  94       3.388  -3.290  15.899  1.00 10.00      A   
ATOM    866  HN  TYR A  94       3.864  -2.437  15.845  1.00 10.00      A   
ATOM    867  CA  TYR A  94       3.904  -4.344  16.774  1.00 10.00      A   
ATOM    868  CB  TYR A  94       5.135  -3.890  17.564  1.00 10.00      A   
ATOM    869  CG  TYR A  94       5.952  -5.036  18.123  1.00 10.00      A   
ATOM    870  CD1 TYR A  94       7.073  -5.503  17.453  1.00 10.00      A   
ATOM    871  CD2 TYR A  94       5.598  -5.658  19.316  1.00 10.00      A   
ATOM    872  CE1 TYR A  94       7.813  -6.556  17.950  1.00 10.00      A   
ATOM    873  CE2 TYR A  94       6.337  -6.710  19.822  1.00 10.00      A   
ATOM    874  CZ  TYR A  94       7.442  -7.156  19.132  1.00 10.00      A   
ATOM    875  OH  TYR A  94       8.178  -8.209  19.623  1.00 10.00      A   
ATOM    876  HH  TYR A  94       7.577  -8.928  19.863  1.00 10.00      A   
ATOM    877  C   TYR A  94       2.829  -4.932  17.696  1.00 10.00      A   
ATOM    878  O   TYR A  94       2.638  -6.145  17.708  1.00 10.00      A   
ATOM    879  N   PRO A  95       2.099  -4.095  18.474  1.00 10.00      A   
ATOM    880  CA  PRO A  95       1.043  -4.582  19.377  1.00 10.00      A   
ATOM    881  CB  PRO A  95       0.380  -3.297  19.879  1.00 10.00      A   
ATOM    882  CG  PRO A  95       1.447  -2.267  19.775  1.00 10.00      A   
ATOM    883  CD  PRO A  95       2.249  -2.627  18.559  1.00 10.00      A   
ATOM    884  C   PRO A  95       0.014  -5.439  18.646  1.00 10.00      A   
ATOM    885  O   PRO A  95      -0.443  -6.460  19.160  1.00 10.00      A   
ATOM    886  N   TRP A  96      -0.324  -5.028  17.433  1.00 10.00      A   
ATOM    887  HN  TRP A  96       0.110  -4.230  17.067  1.00 10.00      A   
ATOM    888  CA  TRP A  96      -1.296  -5.747  16.622  1.00 10.00      A   
ATOM    889  CB  TRP A  96      -1.680  -4.929  15.385  1.00 10.00      A   
ATOM    890  CG  TRP A  96      -2.645  -3.823  15.674  1.00 10.00      A   
ATOM    891  CD1 TRP A  96      -2.359  -2.618  16.242  1.00 10.00      A   
ATOM    892  CD2 TRP A  96      -4.056  -3.819  15.410  1.00 10.00      A   
ATOM    893  NE1 TRP A  96      -3.499  -1.866  16.354  1.00 10.00      A   
ATOM    894  HE1 TRP A  96      -3.551  -0.964  16.736  1.00 10.00      A   
ATOM    895  CE2 TRP A  96      -4.556  -2.579  15.848  1.00 10.00      A   
ATOM    896  CE3 TRP A  96      -4.944  -4.743  14.845  1.00 10.00      A   
ATOM    897  CZ2 TRP A  96      -5.903  -2.238  15.743  1.00 10.00      A   
ATOM    898  CZ3 TRP A  96      -6.280  -4.403  14.742  1.00 10.00      A   
ATOM    899  CH2 TRP A  96      -6.747  -3.160  15.187  1.00 10.00      A   
ATOM    900  C   TRP A  96      -0.749  -7.108  16.206  1.00 10.00      A   
ATOM    901  O   TRP A  96      -1.401  -8.131  16.388  1.00 10.00      A   
ATOM    902  N   ILE A  97       0.462  -7.114  15.666  1.00 10.00      A   
ATOM    903  HN  ILE A  97       0.943  -6.261  15.561  1.00 10.00      A   
ATOM    904  CA  ILE A  97       1.101  -8.353  15.223  1.00 10.00      A   
ATOM    905  CB  ILE A  97       2.435  -8.077  14.488  1.00 10.00      A   
ATOM    906  CG1 ILE A  97       2.205  -7.190  13.262  1.00 10.00      A   
ATOM    907  CG2 ILE A  97       3.123  -9.374  14.085  1.00 10.00      A   
ATOM    908  CD1 ILE A  97       1.254  -7.782  12.243  1.00 10.00      A   
ATOM    909  C   ILE A  97       1.347  -9.295  16.403  1.00 10.00      A   
ATOM    910  O   ILE A  97       1.160 -10.507  16.292  1.00 10.00      A   
ATOM    911  N   GLU A  98       1.745  -8.727  17.536  1.00 10.00      A   
ATOM    912  HN  GLU A  98       1.871  -7.754  17.561  1.00 10.00      A   
ATOM    913  CA  GLU A  98       2.021  -9.500  18.741  1.00 10.00      A   
ATOM    914  CB  GLU A  98       2.640  -8.607  19.820  1.00 10.00      A   
ATOM    915  CG  GLU A  98       3.218  -9.362  21.007  1.00 10.00      A   
ATOM    916  CD  GLU A  98       3.637  -8.435  22.129  1.00 10.00      A   
ATOM    917  OE1 GLU A  98       4.857  -8.260  22.345  1.00 10.00      A   
ATOM    918  OE2 GLU A  98       2.749  -7.876  22.806  1.00 10.00      A   
ATOM    919  C   GLU A  98       0.757 -10.168  19.277  1.00 10.00      A   
ATOM    920  O   GLU A  98       0.824 -11.220  19.913  1.00 10.00      A   
ATOM    921  N   ALA A  99      -0.393  -9.557  19.028  1.00 10.00      A   
ATOM    922  HN  ALA A  99      -0.392  -8.707  18.535  1.00 10.00      A   
ATOM    923  CA  ALA A  99      -1.657 -10.109  19.497  1.00 10.00      A   
ATOM    924  CB  ALA A  99      -2.604  -8.993  19.906  1.00 10.00      A   
ATOM    925  C   ALA A  99      -2.310 -11.012  18.454  1.00 10.00      A   
ATOM    926  O   ALA A  99      -2.917 -12.029  18.793  1.00 10.00      A   
ATOM    927  N   MET A 100      -2.181 -10.642  17.186  1.00 10.00      A   
ATOM    928  HN  MET A 100      -1.680  -9.822  16.972  1.00 10.00      A   
ATOM    929  CA  MET A 100      -2.777 -11.409  16.098  1.00 10.00      A   
ATOM    930  CB  MET A 100      -2.880 -10.568  14.820  1.00 10.00      A   
ATOM    931  CG  MET A 100      -3.869  -9.414  14.908  1.00 10.00      A   
ATOM    932  SD  MET A 100      -4.235  -8.678  13.304  1.00 10.00      A   
ATOM    933  CE  MET A 100      -2.646  -7.971  12.886  1.00 10.00      A   
ATOM    934  C   MET A 100      -2.024 -12.703  15.818  1.00 10.00      A   
ATOM    935  O   MET A 100      -2.611 -13.660  15.317  1.00 10.00      A   
ATOM    936  N   SER A 101      -0.739 -12.743  16.162  1.00 10.00      A   
ATOM    937  HN  SER A 101      -0.328 -11.957  16.584  1.00 10.00      A   
ATOM    938  CA  SER A 101       0.083 -13.928  15.924  1.00 10.00      A   
ATOM    939  CB  SER A 101       1.524 -13.675  16.360  1.00 10.00      A   
ATOM    940  OG  SER A 101       1.566 -12.883  17.535  1.00 10.00      A   
ATOM    941  HG  SER A 101       1.677 -11.953  17.289  1.00 10.00      A   
ATOM    942  C   SER A 101      -0.473 -15.178  16.606  1.00 10.00      A   
ATOM    943  O   SER A 101      -0.411 -16.277  16.051  1.00 10.00      A   
ATOM    944  N   SER A 102      -1.014 -15.008  17.802  1.00 10.00      A   
ATOM    945  HN  SER A 102      -1.020 -14.115  18.204  1.00 10.00      A   
ATOM    946  CA  SER A 102      -1.579 -16.123  18.547  1.00 10.00      A   
ATOM    947  CB  SER A 102      -1.156 -16.016  20.015  1.00 10.00      A   
ATOM    948  OG  SER A 102      -0.861 -14.667  20.362  1.00 10.00      A   
ATOM    949  HG  SER A 102      -0.003 -14.635  20.801  1.00 10.00      A   
ATOM    950  C   SER A 102      -3.107 -16.150  18.433  1.00 10.00      A   
ATOM    951  O   SER A 102      -3.785 -16.845  19.190  1.00 10.00      A   
ATOM    952  N   SER A 103      -3.649 -15.413  17.470  1.00 10.00      A   
ATOM    953  HN  SER A 103      -3.066 -14.909  16.862  1.00 10.00      A   
ATOM    954  CA  SER A 103      -5.096 -15.354  17.298  1.00 10.00      A   
ATOM    955  CB  SER A 103      -5.609 -13.963  17.675  1.00 10.00      A   
ATOM    956  OG  SER A 103      -5.110 -13.573  18.947  1.00 10.00      A   
ATOM    957  HG  SER A 103      -4.316 -13.030  18.826  1.00 10.00      A   
ATOM    958  C   SER A 103      -5.536 -15.731  15.886  1.00 10.00      A   
ATOM    959  O   SER A 103      -6.492 -16.485  15.703  1.00 10.00      A   
ATOM    960  N   TYR A 104      -4.839 -15.215  14.887  1.00 10.00      A   
ATOM    961  HN  TYR A 104      -4.070 -14.632  15.082  1.00 10.00      A   
ATOM    962  CA  TYR A 104      -5.181 -15.504  13.503  1.00 10.00      A   
ATOM    963  CB  TYR A 104      -5.243 -14.220  12.667  1.00 10.00      A   
ATOM    964  CG  TYR A 104      -6.289 -13.229  13.123  1.00 10.00      A   
ATOM    965  CD1 TYR A 104      -5.964 -11.896  13.325  1.00 10.00      A   
ATOM    966  CD2 TYR A 104      -7.602 -13.626  13.350  1.00 10.00      A   
ATOM    967  CE1 TYR A 104      -6.915 -10.990  13.740  1.00 10.00      A   
ATOM    968  CE2 TYR A 104      -8.559 -12.725  13.765  1.00 10.00      A   
ATOM    969  CZ  TYR A 104      -8.208 -11.408  13.960  1.00 10.00      A   
ATOM    970  OH  TYR A 104      -9.154 -10.504  14.372  1.00 10.00      A   
ATOM    971  HH  TYR A 104      -9.936 -10.979  14.689  1.00 10.00      A   
ATOM    972  C   TYR A 104      -4.194 -16.482  12.893  1.00 10.00      A   
ATOM    973  O   TYR A 104      -3.324 -16.102  12.116  1.00 10.00      A   
ATOM    974  N   THR A 105      -4.343 -17.745  13.241  1.00 10.00      A   
ATOM    975  HN  THR A 105      -5.067 -17.989  13.857  1.00 10.00      A   
ATOM    976  CA  THR A 105      -3.462 -18.788  12.736  1.00 10.00      A   
ATOM    977  CB  THR A 105      -3.634 -20.080  13.552  1.00 10.00      A   
ATOM    978  OG1 THR A 105      -4.997 -20.190  13.989  1.00 10.00      A   
ATOM    979  HG1 THR A 105      -5.580 -20.184  13.222  1.00 10.00      A   
ATOM    980  CG2 THR A 105      -2.725 -20.066  14.768  1.00 10.00      A   
ATOM    981  C   THR A 105      -3.726 -19.083  11.259  1.00 10.00      A   
ATOM    982  O   THR A 105      -3.025 -19.883  10.634  1.00 10.00      A   
ATOM    983  N   TRP A 106      -4.738 -18.428  10.706  1.00 10.00      A   
ATOM    984  HN  TRP A 106      -5.256 -17.800  11.252  1.00 10.00      A   
ATOM    985  CA  TRP A 106      -5.105 -18.621   9.314  1.00 10.00      A   
ATOM    986  CB  TRP A 106      -6.509 -19.220   9.221  1.00 10.00      A   
ATOM    987  CG  TRP A 106      -6.567 -20.641   9.687  1.00 10.00      A   
ATOM    988  CD1 TRP A 106      -7.116 -21.111  10.845  1.00 10.00      A   
ATOM    989  CD2 TRP A 106      -6.039 -21.776   8.999  1.00 10.00      A   
ATOM    990  NE1 TRP A 106      -6.968 -22.476  10.913  1.00 10.00      A   
ATOM    991  HE1 TRP A 106      -7.285 -23.051  11.647  1.00 10.00      A   
ATOM    992  CE2 TRP A 106      -6.307 -22.907   9.791  1.00 10.00      A   
ATOM    993  CE3 TRP A 106      -5.368 -21.941   7.785  1.00 10.00      A   
ATOM    994  CZ2 TRP A 106      -5.924 -24.190   9.408  1.00 10.00      A   
ATOM    995  CZ3 TRP A 106      -4.989 -23.214   7.407  1.00 10.00      A   
ATOM    996  CH2 TRP A 106      -5.268 -24.321   8.214  1.00 10.00      A   
ATOM    997  C   TRP A 106      -5.019 -17.325   8.518  1.00 10.00      A   
ATOM    998  O   TRP A 106      -5.588 -17.223   7.431  1.00 10.00      A   
ATOM    999  N   LEU A 107      -4.303 -16.340   9.061  1.00 10.00      A   
ATOM   1000  HN  LEU A 107      -3.872 -16.481   9.932  1.00 10.00      A   
ATOM   1001  CA  LEU A 107      -4.136 -15.056   8.389  1.00 10.00      A   
ATOM   1002  CB  LEU A 107      -3.430 -14.066   9.320  1.00 10.00      A   
ATOM   1003  CG  LEU A 107      -3.642 -12.582   9.015  1.00 10.00      A   
ATOM   1004  CD1 LEU A 107      -5.103 -12.210   9.178  1.00 10.00      A   
ATOM   1005  CD2 LEU A 107      -2.770 -11.714   9.909  1.00 10.00      A   
ATOM   1006  C   LEU A 107      -3.328 -15.255   7.108  1.00 10.00      A   
ATOM   1007  O   LEU A 107      -2.269 -15.881   7.135  1.00 10.00      A   
ATOM   1008  N   GLU A 108      -3.815 -14.726   5.989  1.00 10.00      A   
ATOM   1009  HN  GLU A 108      -4.650 -14.213   6.021  1.00 10.00      A   
ATOM   1010  CA  GLU A 108      -3.130 -14.903   4.716  1.00 10.00      A   
ATOM   1011  CB  GLU A 108      -4.034 -15.636   3.712  1.00 10.00      A   
ATOM   1012  CG  GLU A 108      -4.606 -16.953   4.225  1.00 10.00      A   
ATOM   1013  CD  GLU A 108      -5.459 -17.676   3.194  1.00 10.00      A   
ATOM   1014  OE1 GLU A 108      -4.904 -18.466   2.397  1.00 10.00      A   
ATOM   1015  OE2 GLU A 108      -6.693 -17.475   3.177  1.00 10.00      A   
ATOM   1016  C   GLU A 108      -2.615 -13.592   4.115  1.00 10.00      A   
ATOM   1017  O   GLU A 108      -1.516 -13.552   3.555  1.00 10.00      A   
ATOM   1018  N   GLU A 109      -3.398 -12.523   4.230  1.00 10.00      A   
ATOM   1019  HN  GLU A 109      -4.248 -12.593   4.716  1.00 10.00      A   
ATOM   1020  CA  GLU A 109      -3.009 -11.240   3.652  1.00 10.00      A   
ATOM   1021  CB  GLU A 109      -3.964 -10.855   2.518  1.00 10.00      A   
ATOM   1022  CG  GLU A 109      -3.943 -11.819   1.340  1.00 10.00      A   
ATOM   1023  CD  GLU A 109      -4.853 -11.392   0.202  1.00 10.00      A   
ATOM   1024  OE1 GLU A 109      -5.057 -10.173   0.018  1.00 10.00      A   
ATOM   1025  OE2 GLU A 109      -5.364 -12.276  -0.522  1.00 10.00      A   
ATOM   1026  C   GLU A 109      -2.930 -10.112   4.682  1.00 10.00      A   
ATOM   1027  O   GLU A 109      -3.827  -9.937   5.508  1.00 10.00      A   
ATOM   1028  N   ILE A 110      -1.842  -9.352   4.614  1.00 10.00      A   
ATOM   1029  HN  ILE A 110      -1.159  -9.563   3.938  1.00 10.00      A   
ATOM   1030  CA  ILE A 110      -1.614  -8.219   5.502  1.00 10.00      A   
ATOM   1031  CB  ILE A 110      -0.461  -8.507   6.494  1.00 10.00      A   
ATOM   1032  CG1 ILE A 110      -0.831  -9.657   7.434  1.00 10.00      A   
ATOM   1033  CG2 ILE A 110      -0.086  -7.256   7.282  1.00 10.00      A   
ATOM   1034  CD1 ILE A 110       0.275 -10.049   8.388  1.00 10.00      A   
ATOM   1035  C   ILE A 110      -1.266  -6.984   4.675  1.00 10.00      A   
ATOM   1036  O   ILE A 110      -0.257  -6.966   3.965  1.00 10.00      A   
ATOM   1037  N   ARG A 111      -2.105  -5.959   4.761  1.00 10.00      A   
ATOM   1038  HN  ARG A 111      -2.893  -6.031   5.351  1.00 10.00      A   
ATOM   1039  CA  ARG A 111      -1.894  -4.727   4.013  1.00 10.00      A   
ATOM   1040  CB  ARG A 111      -3.006  -4.547   2.972  1.00 10.00      A   
ATOM   1041  CG  ARG A 111      -3.204  -5.755   2.059  1.00 10.00      A   
ATOM   1042  CD  ARG A 111      -4.330  -5.534   1.061  1.00 10.00      A   
ATOM   1043  NE  ARG A 111      -4.705  -6.772   0.370  1.00 10.00      A   
ATOM   1044  HE  ARG A 111      -4.315  -7.612   0.702  1.00 10.00      A   
ATOM   1045  CZ  ARG A 111      -5.547  -6.825  -0.665  1.00 10.00      A   
ATOM   1046  NH1 ARG A 111      -6.105  -5.714  -1.132  1.00 10.00      A   
ATOM   1047 HH11 ARG A 111      -6.767  -5.755  -1.942  1.00 10.00      A   
ATOM   1048 HH12 ARG A 111      -5.889  -4.791  -0.691  1.00 10.00      A   
ATOM   1049  NH2 ARG A 111      -5.829  -7.995  -1.220  1.00 10.00      A   
ATOM   1050 HH21 ARG A 111      -6.484  -8.051  -2.029  1.00 10.00      A   
ATOM   1051 HH22 ARG A 111      -5.397  -8.878  -0.839  1.00 10.00      A   
ATOM   1052  C   ARG A 111      -1.839  -3.526   4.956  1.00 10.00      A   
ATOM   1053  O   ARG A 111      -2.773  -3.281   5.714  1.00 10.00      A   
ATOM   1054  N   LEU A 112      -0.738  -2.788   4.918  1.00 10.00      A   
ATOM   1055  HN  LEU A 112      -0.019  -3.028   4.291  1.00 10.00      A   
ATOM   1056  CA  LEU A 112      -0.563  -1.628   5.782  1.00 10.00      A   
ATOM   1057  CB  LEU A 112       0.505  -1.924   6.835  1.00 10.00      A   
ATOM   1058  CG  LEU A 112       0.011  -2.388   8.206  1.00 10.00      A   
ATOM   1059  CD1 LEU A 112      -0.517  -3.812   8.146  1.00 10.00      A   
ATOM   1060  CD2 LEU A 112       1.123  -2.270   9.231  1.00 10.00      A   
ATOM   1061  C   LEU A 112      -0.149  -0.394   4.987  1.00 10.00      A   
ATOM   1062  O   LEU A 112       0.572  -0.495   3.993  1.00 10.00      A   
ATOM   1063  N   LYS A 113      -0.608   0.768   5.433  1.00 10.00      A   
ATOM   1064  HN  LYS A 113      -1.199   0.777   6.220  1.00 10.00      A   
ATOM   1065  CA  LYS A 113      -0.273   2.029   4.786  1.00 10.00      A   
ATOM   1066  CB  LYS A 113      -1.444   2.546   3.949  1.00 10.00      A   
ATOM   1067  CG  LYS A 113      -1.130   3.819   3.173  1.00 10.00      A   
ATOM   1068  CD  LYS A 113      -2.400   4.529   2.745  1.00 10.00      A   
ATOM   1069  CE  LYS A 113      -2.097   5.852   2.056  1.00 10.00      A   
ATOM   1070  NZ  LYS A 113      -3.298   6.720   1.979  1.00 10.00      A   
ATOM   1071  HZ1 LYS A 113      -3.627   6.967   2.936  1.00 10.00      A   
ATOM   1072  HZ2 LYS A 113      -4.063   6.224   1.485  1.00 10.00      A   
ATOM   1073  HZ3 LYS A 113      -3.077   7.600   1.465  1.00 10.00      A   
ATOM   1074  C   LYS A 113       0.115   3.072   5.823  1.00 10.00      A   
ATOM   1075  O   LYS A 113      -0.645   3.337   6.756  1.00 10.00      A   
ATOM   1076  N   ARG A 114       1.300   3.648   5.648  1.00 10.00      A   
ATOM   1077  HN  ARG A 114       1.851   3.367   4.882  1.00 10.00      A   
ATOM   1078  CA  ARG A 114       1.822   4.672   6.547  1.00 10.00      A   
ATOM   1079  CB  ARG A 114       1.015   5.975   6.436  1.00 10.00      A   
ATOM   1080  CG  ARG A 114       1.119   6.675   5.085  1.00 10.00      A   
ATOM   1081  CD  ARG A 114       0.326   7.975   5.066  1.00 10.00      A   
ATOM   1082  NE  ARG A 114       0.340   8.613   3.749  1.00 10.00      A   
ATOM   1083  HE  ARG A 114       1.224   8.788   3.332  1.00 10.00      A   
ATOM   1084  CZ  ARG A 114      -0.755   8.974   3.090  1.00 10.00      A   
ATOM   1085  NH1 ARG A 114      -1.952   8.775   3.612  1.00 10.00      A   
ATOM   1086 HH11 ARG A 114      -2.809   9.069   3.075  1.00 10.00      A   
ATOM   1087 HH12 ARG A 114      -2.056   8.325   4.551  1.00 10.00      A   
ATOM   1088  NH2 ARG A 114      -0.662   9.540   1.899  1.00 10.00      A   
ATOM   1089 HH21 ARG A 114       0.272   9.708   1.469  1.00 10.00      A   
ATOM   1090 HH22 ARG A 114      -1.543   9.814   1.381  1.00 10.00      A   
ATOM   1091  C   ARG A 114       1.870   4.173   7.990  1.00 10.00      A   
ATOM   1092  O   ARG A 114       1.244   4.748   8.883  1.00 10.00      A   
ATOM   1093  N   MET A 115       2.616   3.097   8.210  1.00 10.00      A   
ATOM   1094  HN  MET A 115       3.109   2.695   7.466  1.00 10.00      A   
ATOM   1095  CA  MET A 115       2.739   2.510   9.535  1.00 10.00      A   
ATOM   1096  CB  MET A 115       1.890   1.235   9.634  1.00 10.00      A   
ATOM   1097  CG  MET A 115       0.384   1.467   9.624  1.00 10.00      A   
ATOM   1098  SD  MET A 115      -0.279   1.868  11.253  1.00 10.00      A   
ATOM   1099  CE  MET A 115      -0.160   0.278  12.074  1.00 10.00      A   
ATOM   1100  C   MET A 115       4.196   2.187   9.848  1.00 10.00      A   
ATOM   1101  O   MET A 115       5.013   2.002   8.942  1.00 10.00      A   
ATOM   1102  N   VAL A 116       4.512   2.115  11.130  1.00 10.00      A   
ATOM   1103  HN  VAL A 116       3.811   2.258  11.805  1.00 10.00      A   
ATOM   1104  CA  VAL A 116       5.862   1.806  11.571  1.00 10.00      A   
ATOM   1105  CB  VAL A 116       6.279   2.621  12.813  1.00 10.00      A   
ATOM   1106  CG1 VAL A 116       7.777   2.510  13.038  1.00 10.00      A   
ATOM   1107  CG2 VAL A 116       5.869   4.076  12.662  1.00 10.00      A   
ATOM   1108  C   VAL A 116       5.984   0.314  11.873  1.00 10.00      A   
ATOM   1109  O   VAL A 116       5.558  -0.164  12.928  1.00 10.00      A   
ATOM   1110  N   VAL A 117       6.543  -0.413  10.923  1.00 10.00      A   
ATOM   1111  HN  VAL A 117       6.851   0.035  10.106  1.00 10.00      A   
ATOM   1112  CA  VAL A 117       6.735  -1.847  11.055  1.00 10.00      A   
ATOM   1113  CB  VAL A 117       6.304  -2.588   9.772  1.00 10.00      A   
ATOM   1114  CG1 VAL A 117       6.389  -4.093   9.961  1.00 10.00      A   
ATOM   1115  CG2 VAL A 117       4.909  -2.168   9.336  1.00 10.00      A   
ATOM   1116  C   VAL A 117       8.204  -2.145  11.309  1.00 10.00      A   
ATOM   1117  O   VAL A 117       9.040  -1.955  10.430  1.00 10.00      A   
ATOM   1118  N   THR A 118       8.516  -2.603  12.508  1.00 10.00      A   
ATOM   1119  HN  THR A 118       7.808  -2.738  13.173  1.00 10.00      A   
ATOM   1120  CA  THR A 118       9.886  -2.923  12.862  1.00 10.00      A   
ATOM   1121  CB  THR A 118      10.059  -2.909  14.390  1.00 10.00      A   
ATOM   1122  OG1 THR A 118       8.802  -3.225  15.017  1.00 10.00      A   
ATOM   1123  HG1 THR A 118       8.712  -2.717  15.832  1.00 10.00      A   
ATOM   1124  CG2 THR A 118      10.524  -1.538  14.852  1.00 10.00      A   
ATOM   1125  C   THR A 118      10.255  -4.300  12.322  1.00 10.00      A   
ATOM   1126  O   THR A 118       9.378  -5.069  11.930  1.00 10.00      A   
ATOM   1127  N   ASP A 119      11.543  -4.613  12.306  1.00 10.00      A   
ATOM   1128  HN  ASP A 119      12.202  -3.959  12.628  1.00 10.00      A   
ATOM   1129  CA  ASP A 119      12.005  -5.909  11.815  1.00 10.00      A   
ATOM   1130  CB  ASP A 119      13.531  -5.985  11.820  1.00 10.00      A   
ATOM   1131  CG  ASP A 119      14.173  -5.060  10.812  1.00 10.00      A   
ATOM   1132  OD1 ASP A 119      14.062  -5.318   9.600  1.00 10.00      A   
ATOM   1133  OD2 ASP A 119      14.810  -4.069  11.231  1.00 10.00      A   
ATOM   1134  C   ASP A 119      11.440  -7.038  12.669  1.00 10.00      A   
ATOM   1135  O   ASP A 119      11.166  -8.134  12.175  1.00 10.00      A   
ATOM   1136  N   ASP A 120      11.263  -6.750  13.953  1.00 10.00      A   
ATOM   1137  HN  ASP A 120      11.523  -5.860  14.277  1.00 10.00      A   
ATOM   1138  CA  ASP A 120      10.720  -7.715  14.900  1.00 10.00      A   
ATOM   1139  CB  ASP A 120      10.742  -7.151  16.323  1.00 10.00      A   
ATOM   1140  CG  ASP A 120      12.120  -7.203  16.950  1.00 10.00      A   
ATOM   1141  OD1 ASP A 120      13.067  -6.628  16.372  1.00 10.00      A   
ATOM   1142  OD2 ASP A 120      12.265  -7.815  18.030  1.00 10.00      A   
ATOM   1143  C   ASP A 120       9.305  -8.113  14.505  1.00 10.00      A   
ATOM   1144  O   ASP A 120       8.893  -9.251  14.718  1.00 10.00      A   
ATOM   1145  N   CYS A 121       8.568  -7.171  13.920  1.00 10.00      A   
ATOM   1146  HN  CYS A 121       8.951  -6.278  13.782  1.00 10.00      A   
ATOM   1147  CA  CYS A 121       7.206  -7.436  13.474  1.00 10.00      A   
ATOM   1148  CB  CYS A 121       6.524  -6.142  13.016  1.00 10.00      A   
ATOM   1149  SG  CYS A 121       6.408  -4.858  14.284  1.00 10.00      A   
ATOM   1150  HG  CYS A 121       7.636  -4.418  14.538  1.00 10.00      A   
ATOM   1151  C   CYS A 121       7.231  -8.440  12.330  1.00 10.00      A   
ATOM   1152  O   CYS A 121       6.431  -9.374  12.293  1.00 10.00      A   
ATOM   1153  N   LEU A 122       8.173  -8.248  11.409  1.00 10.00      A   
ATOM   1154  HN  LEU A 122       8.787  -7.489  11.507  1.00 10.00      A   
ATOM   1155  CA  LEU A 122       8.319  -9.136  10.261  1.00 10.00      A   
ATOM   1156  CB  LEU A 122       9.370  -8.591   9.291  1.00 10.00      A   
ATOM   1157  CG  LEU A 122       9.057  -7.229   8.669  1.00 10.00      A   
ATOM   1158  CD1 LEU A 122      10.260  -6.688   7.914  1.00 10.00      A   
ATOM   1159  CD2 LEU A 122       7.842  -7.319   7.758  1.00 10.00      A   
ATOM   1160  C   LEU A 122       8.688 -10.541  10.718  1.00 10.00      A   
ATOM   1161  O   LEU A 122       8.131 -11.530  10.232  1.00 10.00      A   
ATOM   1162  N   GLU A 123       9.625 -10.618  11.662  1.00 10.00      A   
ATOM   1163  HN  GLU A 123      10.038  -9.790  11.993  1.00 10.00      A   
ATOM   1164  CA  GLU A 123      10.062 -11.895  12.216  1.00 10.00      A   
ATOM   1165  CB  GLU A 123      11.168 -11.675  13.254  1.00 10.00      A   
ATOM   1166  CG  GLU A 123      12.566 -11.527  12.668  1.00 10.00      A   
ATOM   1167  CD  GLU A 123      13.266 -12.859  12.462  1.00 10.00      A   
ATOM   1168  OE1 GLU A 123      12.763 -13.888  12.963  1.00 10.00      A   
ATOM   1169  OE2 GLU A 123      14.333 -12.886  11.812  1.00 10.00      A   
ATOM   1170  C   GLU A 123       8.878 -12.611  12.860  1.00 10.00      A   
ATOM   1171  O   GLU A 123       8.706 -13.821  12.708  1.00 10.00      A   
ATOM   1172  N   LEU A 124       8.054 -11.841  13.564  1.00 10.00      A   
ATOM   1173  HN  LEU A 124       8.258 -10.884  13.648  1.00 10.00      A   
ATOM   1174  CA  LEU A 124       6.869 -12.370  14.226  1.00 10.00      A   
ATOM   1175  CB  LEU A 124       6.165 -11.260  15.013  1.00 10.00      A   
ATOM   1176  CG  LEU A 124       6.302 -11.305  16.537  1.00 10.00      A   
ATOM   1177  CD1 LEU A 124       5.826  -9.998  17.151  1.00 10.00      A   
ATOM   1178  CD2 LEU A 124       5.515 -12.477  17.106  1.00 10.00      A   
ATOM   1179  C   LEU A 124       5.902 -12.969  13.213  1.00 10.00      A   
ATOM   1180  O   LEU A 124       5.347 -14.047  13.434  1.00 10.00      A   
ATOM   1181  N   ILE A 125       5.719 -12.271  12.097  1.00 10.00      A   
ATOM   1182  HN  ILE A 125       6.209 -11.427  11.974  1.00 10.00      A   
ATOM   1183  CA  ILE A 125       4.818 -12.721  11.045  1.00 10.00      A   
ATOM   1184  CB  ILE A 125       4.688 -11.665   9.926  1.00 10.00      A   
ATOM   1185  CG1 ILE A 125       4.102 -10.363  10.479  1.00 10.00      A   
ATOM   1186  CG2 ILE A 125       3.829 -12.191   8.785  1.00 10.00      A   
ATOM   1187  CD1 ILE A 125       4.146  -9.211   9.499  1.00 10.00      A   
ATOM   1188  C   ILE A 125       5.288 -14.039  10.434  1.00 10.00      A   
ATOM   1189  O   ILE A 125       4.525 -15.000  10.358  1.00 10.00      A   
ATOM   1190  N   ALA A 126       6.556 -14.081  10.039  1.00 10.00      A   
ATOM   1191  HN  ALA A 126       7.124 -13.290  10.178  1.00 10.00      A   
ATOM   1192  CA  ALA A 126       7.141 -15.261   9.405  1.00 10.00      A   
ATOM   1193  CB  ALA A 126       8.595 -14.999   9.044  1.00 10.00      A   
ATOM   1194  C   ALA A 126       7.019 -16.536  10.243  1.00 10.00      A   
ATOM   1195  O   ALA A 126       6.649 -17.589   9.722  1.00 10.00      A   
ATOM   1196  N   LYS A 127       7.328 -16.444  11.530  1.00 10.00      A   
ATOM   1197  HN  LYS A 127       7.606 -15.577  11.898  1.00 10.00      A   
ATOM   1198  CA  LYS A 127       7.270 -17.613  12.408  1.00 10.00      A   
ATOM   1199  CB  LYS A 127       8.162 -17.423  13.637  1.00 10.00      A   
ATOM   1200  CG  LYS A 127       7.807 -16.218  14.494  1.00 10.00      A   
ATOM   1201  CD  LYS A 127       8.623 -16.196  15.778  1.00 10.00      A   
ATOM   1202  CE  LYS A 127       8.561 -14.833  16.454  1.00 10.00      A   
ATOM   1203  NZ  LYS A 127       9.227 -14.840  17.781  1.00 10.00      A   
ATOM   1204  HZ1 LYS A 127       9.184 -13.894  18.209  1.00 10.00      A   
ATOM   1205  HZ2 LYS A 127      10.224 -15.118  17.681  1.00 10.00      A   
ATOM   1206  HZ3 LYS A 127       8.751 -15.513  18.414  1.00 10.00      A   
ATOM   1207  C   LYS A 127       5.849 -17.989  12.827  1.00 10.00      A   
ATOM   1208  O   LYS A 127       5.545 -19.166  13.025  1.00 10.00      A   
ATOM   1209  N   SER A 128       4.976 -17.004  12.956  1.00 10.00      A   
ATOM   1210  HN  SER A 128       5.251 -16.083  12.757  1.00 10.00      A   
ATOM   1211  CA  SER A 128       3.609 -17.275  13.379  1.00 10.00      A   
ATOM   1212  CB  SER A 128       3.031 -16.082  14.132  1.00 10.00      A   
ATOM   1213  OG  SER A 128       3.953 -15.604  15.095  1.00 10.00      A   
ATOM   1214  HG  SER A 128       4.523 -14.939  14.684  1.00 10.00      A   
ATOM   1215  C   SER A 128       2.709 -17.664  12.216  1.00 10.00      A   
ATOM   1216  O   SER A 128       2.192 -18.783  12.171  1.00 10.00      A   
ATOM   1217  N   PHE A 129       2.555 -16.759  11.262  1.00 10.00      A   
ATOM   1218  HN  PHE A 129       3.055 -15.914  11.314  1.00 10.00      A   
ATOM   1219  CA  PHE A 129       1.692 -16.995  10.115  1.00 10.00      A   
ATOM   1220  CB  PHE A 129       1.158 -15.672   9.560  1.00 10.00      A   
ATOM   1221  CG  PHE A 129       0.646 -14.723  10.610  1.00 10.00      A   
ATOM   1222  CD1 PHE A 129       1.261 -13.499  10.809  1.00 10.00      A   
ATOM   1223  CD2 PHE A 129      -0.443 -15.055  11.396  1.00 10.00      A   
ATOM   1224  CE1 PHE A 129       0.801 -12.623  11.772  1.00 10.00      A   
ATOM   1225  CE2 PHE A 129      -0.908 -14.183  12.361  1.00 10.00      A   
ATOM   1226  CZ  PHE A 129      -0.286 -12.965  12.549  1.00 10.00      A   
ATOM   1227  C   PHE A 129       2.408 -17.769   9.019  1.00 10.00      A   
ATOM   1228  O   PHE A 129       3.209 -17.214   8.269  1.00 10.00      A   
ATOM   1229  N   LYS A 130       2.112 -19.052   8.926  1.00 10.00      A   
ATOM   1230  HN  LYS A 130       1.468 -19.443   9.557  1.00 10.00      A   
ATOM   1231  CA  LYS A 130       2.720 -19.896   7.909  1.00 10.00      A   
ATOM   1232  CB  LYS A 130       2.827 -21.344   8.390  1.00 10.00      A   
ATOM   1233  CG  LYS A 130       4.171 -21.688   9.016  1.00 10.00      A   
ATOM   1234  CD  LYS A 130       4.332 -21.055  10.390  1.00 10.00      A   
ATOM   1235  CE  LYS A 130       3.634 -21.870  11.465  1.00 10.00      A   
ATOM   1236  NZ  LYS A 130       3.641 -21.177  12.777  1.00 10.00      A   
ATOM   1237  HZ1 LYS A 130       3.007 -20.352  12.748  1.00 10.00      A   
ATOM   1238  HZ2 LYS A 130       4.604 -20.851  13.004  1.00 10.00      A   
ATOM   1239  HZ3 LYS A 130       3.324 -21.823  13.527  1.00 10.00      A   
ATOM   1240  C   LYS A 130       1.923 -19.812   6.616  1.00 10.00      A   
ATOM   1241  O   LYS A 130       2.410 -20.159   5.538  1.00 10.00      A   
ATOM   1242  N   ASN A 131       0.695 -19.325   6.740  1.00 10.00      A   
ATOM   1243  HN  ASN A 131       0.373 -19.071   7.633  1.00 10.00      A   
ATOM   1244  CA  ASN A 131      -0.194 -19.167   5.599  1.00 10.00      A   
ATOM   1245  CB  ASN A 131      -1.642 -19.434   6.008  1.00 10.00      A   
ATOM   1246  CG  ASN A 131      -2.170 -20.747   5.466  1.00 10.00      A   
ATOM   1247  OD1 ASN A 131      -1.432 -21.721   5.340  1.00 10.00      A   
ATOM   1248  ND2 ASN A 131      -3.453 -20.780   5.137  1.00 10.00      A   
ATOM   1249 HD21 ASN A 131      -3.981 -19.964   5.259  1.00 10.00      A   
ATOM   1250 HD22 ASN A 131      -3.820 -21.622   4.790  1.00 10.00      A   
ATOM   1251  C   ASN A 131      -0.073 -17.767   5.011  1.00 10.00      A   
ATOM   1252  O   ASN A 131      -0.932 -17.330   4.249  1.00 10.00      A   
ATOM   1253  N   PHE A 132       1.007 -17.077   5.367  1.00 10.00      A   
ATOM   1254  HN  PHE A 132       1.658 -17.494   5.965  1.00 10.00      A   
ATOM   1255  CA  PHE A 132       1.258 -15.727   4.878  1.00 10.00      A   
ATOM   1256  CB  PHE A 132       2.462 -15.124   5.602  1.00 10.00      A   
ATOM   1257  CG  PHE A 132       2.577 -13.639   5.445  1.00 10.00      A   
ATOM   1258  CD1 PHE A 132       1.446 -12.839   5.485  1.00 10.00      A   
ATOM   1259  CD2 PHE A 132       3.812 -13.042   5.262  1.00 10.00      A   
ATOM   1260  CE1 PHE A 132       1.541 -11.472   5.347  1.00 10.00      A   
ATOM   1261  CE2 PHE A 132       3.916 -11.674   5.123  1.00 10.00      A   
ATOM   1262  CZ  PHE A 132       2.778 -10.887   5.165  1.00 10.00      A   
ATOM   1263  C   PHE A 132       1.509 -15.750   3.376  1.00 10.00      A   
ATOM   1264  O   PHE A 132       2.351 -16.513   2.891  1.00 10.00      A   
ATOM   1265  N   LYS A 133       0.779 -14.922   2.638  1.00 10.00      A   
ATOM   1266  HN  LYS A 133       0.124 -14.332   3.075  1.00 10.00      A   
ATOM   1267  CA  LYS A 133       0.920 -14.891   1.193  1.00 10.00      A   
ATOM   1268  CB  LYS A 133      -0.292 -15.556   0.540  1.00 10.00      A   
ATOM   1269  CG  LYS A 133      -0.474 -17.009   0.950  1.00 10.00      A   
ATOM   1270  CD  LYS A 133      -1.795 -17.574   0.465  1.00 10.00      A   
ATOM   1271  CE  LYS A 133      -1.926 -19.041   0.846  1.00 10.00      A   
ATOM   1272  NZ  LYS A 133      -3.276 -19.572   0.541  1.00 10.00      A   
ATOM   1273  HZ1 LYS A 133      -3.562 -19.292  -0.418  1.00 10.00      A   
ATOM   1274  HZ2 LYS A 133      -3.971 -19.195   1.223  1.00 10.00      A   
ATOM   1275  HZ3 LYS A 133      -3.278 -20.611   0.602  1.00 10.00      A   
ATOM   1276  C   LYS A 133       1.119 -13.487   0.630  1.00 10.00      A   
ATOM   1277  O   LYS A 133       1.959 -13.277  -0.242  1.00 10.00      A   
ATOM   1278  N   VAL A 134       0.354 -12.524   1.111  1.00 10.00      A   
ATOM   1279  HN  VAL A 134      -0.283 -12.721   1.828  1.00 10.00      A   
ATOM   1280  CA  VAL A 134       0.468 -11.166   0.593  1.00 10.00      A   
ATOM   1281  CB  VAL A 134      -0.838 -10.687  -0.082  1.00 10.00      A   
ATOM   1282  CG1 VAL A 134      -0.659  -9.296  -0.673  1.00 10.00      A   
ATOM   1283  CG2 VAL A 134      -1.277 -11.668  -1.159  1.00 10.00      A   
ATOM   1284  C   VAL A 134       0.895 -10.163   1.659  1.00 10.00      A   
ATOM   1285  O   VAL A 134       0.244 -10.022   2.696  1.00 10.00      A   
ATOM   1286  N   LEU A 135       1.993  -9.467   1.388  1.00 10.00      A   
ATOM   1287  HN  LEU A 135       2.472  -9.636   0.541  1.00 10.00      A   
ATOM   1288  CA  LEU A 135       2.508  -8.453   2.296  1.00 10.00      A   
ATOM   1289  CB  LEU A 135       3.895  -8.835   2.832  1.00 10.00      A   
ATOM   1290  CG  LEU A 135       4.571  -7.823   3.770  1.00 10.00      A   
ATOM   1291  CD1 LEU A 135       3.682  -7.499   4.963  1.00 10.00      A   
ATOM   1292  CD2 LEU A 135       5.916  -8.354   4.236  1.00 10.00      A   
ATOM   1293  C   LEU A 135       2.572  -7.108   1.584  1.00 10.00      A   
ATOM   1294  O   LEU A 135       3.386  -6.909   0.679  1.00 10.00      A   
ATOM   1295  N   VAL A 136       1.706  -6.195   1.983  1.00 10.00      A   
ATOM   1296  HN  VAL A 136       1.076  -6.413   2.707  1.00 10.00      A   
ATOM   1297  CA  VAL A 136       1.668  -4.873   1.378  1.00 10.00      A   
ATOM   1298  CB  VAL A 136       0.282  -4.551   0.777  1.00 10.00      A   
ATOM   1299  CG1 VAL A 136       0.290  -3.184   0.109  1.00 10.00      A   
ATOM   1300  CG2 VAL A 136      -0.137  -5.626  -0.216  1.00 10.00      A   
ATOM   1301  C   VAL A 136       2.038  -3.804   2.397  1.00 10.00      A   
ATOM   1302  O   VAL A 136       1.328  -3.601   3.381  1.00 10.00      A   
ATOM   1303  N   LEU A 137       3.159  -3.139   2.159  1.00 10.00      A   
ATOM   1304  HN  LEU A 137       3.685  -3.362   1.353  1.00 10.00      A   
ATOM   1305  CA  LEU A 137       3.637  -2.083   3.034  1.00 10.00      A   
ATOM   1306  CB  LEU A 137       4.968  -2.475   3.682  1.00 10.00      A   
ATOM   1307  CG  LEU A 137       4.923  -3.640   4.675  1.00 10.00      A   
ATOM   1308  CD1 LEU A 137       6.312  -3.923   5.232  1.00 10.00      A   
ATOM   1309  CD2 LEU A 137       3.942  -3.351   5.801  1.00 10.00      A   
ATOM   1310  C   LEU A 137       3.804  -0.795   2.237  1.00 10.00      A   
ATOM   1311  O   LEU A 137       4.826  -0.580   1.587  1.00 10.00      A   
ATOM   1312  N   SER A 138       2.782   0.041   2.261  1.00 10.00      A   
ATOM   1313  HN  SER A 138       1.980  -0.198   2.779  1.00 10.00      A   
ATOM   1314  CA  SER A 138       2.813   1.303   1.540  1.00 10.00      A   
ATOM   1315  CB  SER A 138       1.440   1.572   0.913  1.00 10.00      A   
ATOM   1316  OG  SER A 138       1.517   2.533  -0.127  1.00 10.00      A   
ATOM   1317  HG  SER A 138       1.001   3.311   0.114  1.00 10.00      A   
ATOM   1318  C   SER A 138       3.178   2.437   2.487  1.00 10.00      A   
ATOM   1319  O   SER A 138       2.537   2.609   3.520  1.00 10.00      A   
ATOM   1320  N   SER A 139       4.219   3.186   2.138  1.00 10.00      A   
ATOM   1321  HN  SER A 139       4.695   2.975   1.301  1.00 10.00      A   
ATOM   1322  CA  SER A 139       4.680   4.318   2.947  1.00 10.00      A   
ATOM   1323  CB  SER A 139       3.670   5.473   2.887  1.00 10.00      A   
ATOM   1324  OG  SER A 139       3.249   5.735   1.551  1.00 10.00      A   
ATOM   1325  HG  SER A 139       3.364   6.677   1.358  1.00 10.00      A   
ATOM   1326  C   SER A 139       4.968   3.915   4.400  1.00 10.00      A   
ATOM   1327  O   SER A 139       4.651   4.649   5.336  1.00 10.00      A   
ATOM   1328  N   CYS A 140       5.577   2.750   4.583  1.00 10.00      A   
ATOM   1329  HN  CYS A 140       5.832   2.210   3.798  1.00 10.00      A   
ATOM   1330  CA  CYS A 140       5.895   2.261   5.917  1.00 10.00      A   
ATOM   1331  CB  CYS A 140       5.615   0.760   6.010  1.00 10.00      A   
ATOM   1332  SG  CYS A 140       3.889   0.321   5.679  1.00 10.00      A   
ATOM   1333  HG  CYS A 140       3.478   1.053   4.652  1.00 10.00      A   
ATOM   1334  C   CYS A 140       7.341   2.586   6.279  1.00 10.00      A   
ATOM   1335  O   CYS A 140       8.092   3.068   5.437  1.00 10.00      A   
ATOM   1336  N   GLU A 141       7.726   2.337   7.526  1.00 10.00      A   
ATOM   1337  HN  GLU A 141       7.089   1.939   8.153  1.00 10.00      A   
ATOM   1338  CA  GLU A 141       9.080   2.630   7.984  1.00 10.00      A   
ATOM   1339  CB  GLU A 141       9.192   4.117   8.342  1.00 10.00      A   
ATOM   1340  CG  GLU A 141       8.183   4.570   9.388  1.00 10.00      A   
ATOM   1341  CD  GLU A 141       8.173   6.069   9.590  1.00 10.00      A   
ATOM   1342  OE1 GLU A 141       8.808   6.549  10.553  1.00 10.00      A   
ATOM   1343  OE2 GLU A 141       7.527   6.779   8.786  1.00 10.00      A   
ATOM   1344  C   GLU A 141       9.430   1.799   9.210  1.00 10.00      A   
ATOM   1345  O   GLU A 141       8.568   1.126   9.779  1.00 10.00      A   
ATOM   1346  N   GLY A 142      10.698   1.839   9.602  1.00 10.00      A   
ATOM   1347  HN  GLY A 142      11.346   2.373   9.088  1.00 10.00      A   
ATOM   1348  CA  GLY A 142      11.140   1.113  10.775  1.00 10.00      A   
ATOM   1349  C   GLY A 142      11.704  -0.262  10.476  1.00 10.00      A   
ATOM   1350  O   GLY A 142      12.195  -0.939  11.381  1.00 10.00      A   
ATOM   1351  N   PHE A 143      11.644  -0.680   9.221  1.00 10.00      A   
ATOM   1352  HN  PHE A 143      11.255  -0.095   8.538  1.00 10.00      A   
ATOM   1353  CA  PHE A 143      12.151  -1.994   8.841  1.00 10.00      A   
ATOM   1354  CB  PHE A 143      11.076  -2.850   8.148  1.00 10.00      A   
ATOM   1355  CG  PHE A 143      10.722  -2.452   6.737  1.00 10.00      A   
ATOM   1356  CD1 PHE A 143      10.601  -3.418   5.751  1.00 10.00      A   
ATOM   1357  CD2 PHE A 143      10.499  -1.126   6.395  1.00 10.00      A   
ATOM   1358  CE1 PHE A 143      10.268  -3.073   4.456  1.00 10.00      A   
ATOM   1359  CE2 PHE A 143      10.167  -0.775   5.102  1.00 10.00      A   
ATOM   1360  CZ  PHE A 143      10.050  -1.751   4.131  1.00 10.00      A   
ATOM   1361  C   PHE A 143      13.425  -1.904   8.009  1.00 10.00      A   
ATOM   1362  O   PHE A 143      13.630  -0.946   7.262  1.00 10.00      A   
ATOM   1363  N   SER A 144      14.276  -2.906   8.147  1.00 10.00      A   
ATOM   1364  HN  SER A 144      14.048  -3.654   8.749  1.00 10.00      A   
ATOM   1365  CA  SER A 144      15.529  -2.948   7.421  1.00 10.00      A   
ATOM   1366  CB  SER A 144      16.703  -2.909   8.405  1.00 10.00      A   
ATOM   1367  OG  SER A 144      16.695  -4.032   9.267  1.00 10.00      A   
ATOM   1368  HG  SER A 144      15.846  -4.072   9.741  1.00 10.00      A   
ATOM   1369  C   SER A 144      15.590  -4.204   6.558  1.00 10.00      A   
ATOM   1370  O   SER A 144      14.577  -4.873   6.350  1.00 10.00      A   
ATOM   1371  N   THR A 145      16.776  -4.528   6.060  1.00 10.00      A   
ATOM   1372  HN  THR A 145      17.551  -3.949   6.245  1.00 10.00      A   
ATOM   1373  CA  THR A 145      16.958  -5.714   5.233  1.00 10.00      A   
ATOM   1374  CB  THR A 145      18.250  -5.602   4.400  1.00 10.00      A   
ATOM   1375  OG1 THR A 145      19.165  -4.703   5.048  1.00 10.00      A   
ATOM   1376  HG1 THR A 145      19.340  -5.015   5.945  1.00 10.00      A   
ATOM   1377  CG2 THR A 145      17.936  -5.070   3.012  1.00 10.00      A   
ATOM   1378  C   THR A 145      17.009  -6.973   6.099  1.00 10.00      A   
ATOM   1379  O   THR A 145      17.040  -8.097   5.591  1.00 10.00      A   
ATOM   1380  N   ASP A 146      17.014  -6.775   7.413  1.00 10.00      A   
ATOM   1381  HN  ASP A 146      16.985  -5.857   7.757  1.00 10.00      A   
ATOM   1382  CA  ASP A 146      17.063  -7.881   8.358  1.00 10.00      A   
ATOM   1383  CB  ASP A 146      17.370  -7.366   9.766  1.00 10.00      A   
ATOM   1384  CG  ASP A 146      18.511  -8.105  10.433  1.00 10.00      A   
ATOM   1385  OD1 ASP A 146      18.277  -8.770  11.466  1.00 10.00      A   
ATOM   1386  OD2 ASP A 146      19.652  -8.021   9.930  1.00 10.00      A   
ATOM   1387  C   ASP A 146      15.750  -8.650   8.357  1.00 10.00      A   
ATOM   1388  O   ASP A 146      15.729  -9.864   8.137  1.00 10.00      A   
ATOM   1389  N   GLY A 147      14.653  -7.932   8.576  1.00 10.00      A   
ATOM   1390  HN  GLY A 147      14.733  -6.961   8.728  1.00 10.00      A   
ATOM   1391  CA  GLY A 147      13.344  -8.554   8.600  1.00 10.00      A   
ATOM   1392  C   GLY A 147      12.944  -9.110   7.250  1.00 10.00      A   
ATOM   1393  O   GLY A 147      12.275 -10.142   7.169  1.00 10.00      A   
ATOM   1394  N   LEU A 148      13.368  -8.430   6.189  1.00 10.00      A   
ATOM   1395  HN  LEU A 148      13.904  -7.618   6.323  1.00 10.00      A   
ATOM   1396  CA  LEU A 148      13.055  -8.857   4.833  1.00 10.00      A   
ATOM   1397  CB  LEU A 148      13.579  -7.844   3.809  1.00 10.00      A   
ATOM   1398  CG  LEU A 148      12.876  -6.484   3.778  1.00 10.00      A   
ATOM   1399  CD1 LEU A 148      13.543  -5.561   2.771  1.00 10.00      A   
ATOM   1400  CD2 LEU A 148      11.399  -6.649   3.460  1.00 10.00      A   
ATOM   1401  C   LEU A 148      13.635 -10.239   4.558  1.00 10.00      A   
ATOM   1402  O   LEU A 148      13.019 -11.058   3.876  1.00 10.00      A   
ATOM   1403  N   ALA A 149      14.814 -10.496   5.118  1.00 10.00      A   
ATOM   1404  HN  ALA A 149      15.245  -9.801   5.665  1.00 10.00      A   
ATOM   1405  CA  ALA A 149      15.485 -11.778   4.944  1.00 10.00      A   
ATOM   1406  CB  ALA A 149      16.917 -11.697   5.449  1.00 10.00      A   
ATOM   1407  C   ALA A 149      14.723 -12.889   5.660  1.00 10.00      A   
ATOM   1408  O   ALA A 149      14.679 -14.032   5.200  1.00 10.00      A   
ATOM   1409  N   ALA A 150      14.112 -12.540   6.784  1.00 10.00      A   
ATOM   1410  HN  ALA A 150      14.173 -11.608   7.091  1.00 10.00      A   
ATOM   1411  CA  ALA A 150      13.348 -13.493   7.570  1.00 10.00      A   
ATOM   1412  CB  ALA A 150      12.993 -12.888   8.916  1.00 10.00      A   
ATOM   1413  C   ALA A 150      12.088 -13.905   6.823  1.00 10.00      A   
ATOM   1414  O   ALA A 150      11.750 -15.089   6.751  1.00 10.00      A   
ATOM   1415  N   ILE A 151      11.396 -12.919   6.266  1.00 10.00      A   
ATOM   1416  HN  ILE A 151      11.714 -11.992   6.372  1.00 10.00      A   
ATOM   1417  CA  ILE A 151      10.174 -13.170   5.514  1.00 10.00      A   
ATOM   1418  CB  ILE A 151       9.507 -11.839   5.091  1.00 10.00      A   
ATOM   1419  CG1 ILE A 151       8.981 -11.074   6.313  1.00 10.00      A   
ATOM   1420  CG2 ILE A 151       8.395 -12.070   4.072  1.00 10.00      A   
ATOM   1421  CD1 ILE A 151       7.820 -11.747   7.019  1.00 10.00      A   
ATOM   1422  C   ILE A 151      10.471 -14.004   4.268  1.00 10.00      A   
ATOM   1423  O   ILE A 151       9.827 -15.022   4.017  1.00 10.00      A   
ATOM   1424  N   ALA A 152      11.477 -13.577   3.516  1.00 10.00      A   
ATOM   1425  HN  ALA A 152      11.970 -12.775   3.799  1.00 10.00      A   
ATOM   1426  CA  ALA A 152      11.875 -14.243   2.279  1.00 10.00      A   
ATOM   1427  CB  ALA A 152      13.043 -13.501   1.646  1.00 10.00      A   
ATOM   1428  C   ALA A 152      12.238 -15.714   2.471  1.00 10.00      A   
ATOM   1429  O   ALA A 152      11.858 -16.563   1.667  1.00 10.00      A   
ATOM   1430  N   ALA A 153      12.958 -16.020   3.540  1.00 10.00      A   
ATOM   1431  HN  ALA A 153      13.203 -15.311   4.178  1.00 10.00      A   
ATOM   1432  CA  ALA A 153      13.396 -17.389   3.788  1.00 10.00      A   
ATOM   1433  CB  ALA A 153      14.717 -17.392   4.538  1.00 10.00      A   
ATOM   1434  C   ALA A 153      12.366 -18.248   4.517  1.00 10.00      A   
ATOM   1435  O   ALA A 153      12.591 -19.439   4.720  1.00 10.00      A   
ATOM   1436  N   THR A 154      11.243 -17.670   4.906  1.00 10.00      A   
ATOM   1437  HN  THR A 154      11.092 -16.724   4.708  1.00 10.00      A   
ATOM   1438  CA  THR A 154      10.229 -18.435   5.626  1.00 10.00      A   
ATOM   1439  CB  THR A 154       9.997 -17.880   7.044  1.00 10.00      A   
ATOM   1440  OG1 THR A 154      11.268 -17.597   7.650  1.00 10.00      A   
ATOM   1441  HG1 THR A 154      11.560 -16.711   7.380  1.00 10.00      A   
ATOM   1442  CG2 THR A 154       9.247 -18.893   7.898  1.00 10.00      A   
ATOM   1443  C   THR A 154       8.905 -18.529   4.868  1.00 10.00      A   
ATOM   1444  O   THR A 154       8.295 -19.599   4.803  1.00 10.00      A   
ATOM   1445  N   CYS A 155       8.467 -17.420   4.290  1.00 10.00      A   
ATOM   1446  HN  CYS A 155       9.006 -16.596   4.350  1.00 10.00      A   
ATOM   1447  CA  CYS A 155       7.211 -17.393   3.555  1.00 10.00      A   
ATOM   1448  CB  CYS A 155       6.730 -15.956   3.370  1.00 10.00      A   
ATOM   1449  SG  CYS A 155       6.521 -15.058   4.927  1.00 10.00      A   
ATOM   1450  HG  CYS A 155       6.128 -15.930   5.848  1.00 10.00      A   
ATOM   1451  C   CYS A 155       7.318 -18.123   2.216  1.00 10.00      A   
ATOM   1452  O   CYS A 155       7.601 -17.521   1.178  1.00 10.00      A   
ATOM   1453  N   ARG A 156       7.101 -19.431   2.258  1.00 10.00      A   
ATOM   1454  HN  ARG A 156       6.909 -19.848   3.127  1.00 10.00      A   
ATOM   1455  CA  ARG A 156       7.158 -20.270   1.068  1.00 10.00      A   
ATOM   1456  CB  ARG A 156       7.452 -21.727   1.453  1.00 10.00      A   
ATOM   1457  CG  ARG A 156       6.526 -22.294   2.518  1.00 10.00      A   
ATOM   1458  CD  ARG A 156       6.879 -23.731   2.854  1.00 10.00      A   
ATOM   1459  NE  ARG A 156       6.101 -24.689   2.071  1.00 10.00      A   
ATOM   1460  HE  ARG A 156       6.080 -24.562   1.095  1.00 10.00      A   
ATOM   1461  CZ  ARG A 156       5.419 -25.702   2.601  1.00 10.00      A   
ATOM   1462  NH1 ARG A 156       5.407 -25.889   3.921  1.00 10.00      A   
ATOM   1463 HH11 ARG A 156       4.871 -26.684   4.333  1.00 10.00      A   
ATOM   1464 HH12 ARG A 156       5.931 -25.244   4.550  1.00 10.00      A   
ATOM   1465  NH2 ARG A 156       4.766 -26.543   1.816  1.00 10.00      A   
ATOM   1466 HH21 ARG A 156       4.788 -26.414   0.782  1.00 10.00      A   
ATOM   1467 HH22 ARG A 156       4.229 -27.340   2.229  1.00 10.00      A   
ATOM   1468  C   ARG A 156       5.849 -20.187   0.299  1.00 10.00      A   
ATOM   1469  O   ARG A 156       5.771 -20.558  -0.872  1.00 10.00      A   
ATOM   1470  N   ASN A 157       4.826 -19.688   0.975  1.00 10.00      A   
ATOM   1471  HN  ASN A 157       4.967 -19.396   1.902  1.00 10.00      A   
ATOM   1472  CA  ASN A 157       3.505 -19.553   0.381  1.00 10.00      A   
ATOM   1473  CB  ASN A 157       2.422 -19.974   1.381  1.00 10.00      A   
ATOM   1474  CG  ASN A 157       2.501 -21.439   1.763  1.00 10.00      A   
ATOM   1475  OD1 ASN A 157       2.857 -22.292   0.946  1.00 10.00      A   
ATOM   1476  ND2 ASN A 157       2.182 -21.739   3.013  1.00 10.00      A   
ATOM   1477 HD21 ASN A 157       1.920 -21.010   3.616  1.00 10.00      A   
ATOM   1478 HD22 ASN A 157       2.208 -22.683   3.287  1.00 10.00      A   
ATOM   1479  C   ASN A 157       3.265 -18.119  -0.064  1.00 10.00      A   
ATOM   1480  O   ASN A 157       2.166 -17.766  -0.479  1.00 10.00      A   
ATOM   1481  N   LEU A 158       4.307 -17.300   0.012  1.00 10.00      A   
ATOM   1482  HN  LEU A 158       5.166 -17.651   0.324  1.00 10.00      A   
ATOM   1483  CA  LEU A 158       4.214 -15.896  -0.372  1.00 10.00      A   
ATOM   1484  CB  LEU A 158       5.536 -15.177  -0.082  1.00 10.00      A   
ATOM   1485  CG  LEU A 158       5.501 -13.647  -0.108  1.00 10.00      A   
ATOM   1486  CD1 LEU A 158       4.902 -13.099   1.180  1.00 10.00      A   
ATOM   1487  CD2 LEU A 158       6.897 -13.085  -0.336  1.00 10.00      A   
ATOM   1488  C   LEU A 158       3.841 -15.748  -1.847  1.00 10.00      A   
ATOM   1489  O   LEU A 158       4.217 -16.573  -2.679  1.00 10.00      A   
ATOM   1490  N   LYS A 159       3.096 -14.696  -2.153  1.00 10.00      A   
ATOM   1491  HN  LYS A 159       2.827 -14.082  -1.432  1.00 10.00      A   
ATOM   1492  CA  LYS A 159       2.657 -14.427  -3.513  1.00 10.00      A   
ATOM   1493  CB  LYS A 159       1.139 -14.580  -3.617  1.00 10.00      A   
ATOM   1494  CG  LYS A 159       0.620 -15.994  -3.421  1.00 10.00      A   
ATOM   1495  CD  LYS A 159      -0.900 -16.011  -3.428  1.00 10.00      A   
ATOM   1496  CE  LYS A 159      -1.456 -15.483  -4.743  1.00 10.00      A   
ATOM   1497  NZ  LYS A 159      -2.906 -15.181  -4.653  1.00 10.00      A   
ATOM   1498  HZ1 LYS A 159      -3.073 -14.451  -3.931  1.00 10.00      A   
ATOM   1499  HZ2 LYS A 159      -3.438 -16.034  -4.392  1.00 10.00      A   
ATOM   1500  HZ3 LYS A 159      -3.257 -14.831  -5.567  1.00 10.00      A   
ATOM   1501  C   LYS A 159       3.027 -13.016  -3.953  1.00 10.00      A   
ATOM   1502  O   LYS A 159       3.729 -12.828  -4.943  1.00 10.00      A   
ATOM   1503  N   GLU A 160       2.551 -12.024  -3.212  1.00 10.00      A   
ATOM   1504  HN  GLU A 160       2.028 -12.231  -2.411  1.00 10.00      A   
ATOM   1505  CA  GLU A 160       2.800 -10.633  -3.561  1.00 10.00      A   
ATOM   1506  CB  GLU A 160       1.486  -9.940  -3.932  1.00 10.00      A   
ATOM   1507  CG  GLU A 160       0.689 -10.656  -5.011  1.00 10.00      A   
ATOM   1508  CD  GLU A 160      -0.523  -9.867  -5.457  1.00 10.00      A   
ATOM   1509  OE1 GLU A 160      -1.619 -10.102  -4.915  1.00 10.00      A   
ATOM   1510  OE2 GLU A 160      -0.387  -9.018  -6.363  1.00 10.00      A   
ATOM   1511  C   GLU A 160       3.497  -9.865  -2.445  1.00 10.00      A   
ATOM   1512  O   GLU A 160       3.121  -9.957  -1.275  1.00 10.00      A   
ATOM   1513  N   LEU A 161       4.510  -9.105  -2.828  1.00 10.00      A   
ATOM   1514  HN  LEU A 161       4.765  -9.098  -3.780  1.00 10.00      A   
ATOM   1515  CA  LEU A 161       5.273  -8.288  -1.899  1.00 10.00      A   
ATOM   1516  CB  LEU A 161       6.682  -8.865  -1.723  1.00 10.00      A   
ATOM   1517  CG  LEU A 161       7.504  -8.286  -0.571  1.00 10.00      A   
ATOM   1518  CD1 LEU A 161       7.014  -8.835   0.758  1.00 10.00      A   
ATOM   1519  CD2 LEU A 161       8.983  -8.581  -0.764  1.00 10.00      A   
ATOM   1520  C   LEU A 161       5.365  -6.867  -2.445  1.00 10.00      A   
ATOM   1521  O   LEU A 161       6.084  -6.617  -3.417  1.00 10.00      A   
ATOM   1522  N   ASP A 162       4.630  -5.948  -1.834  1.00 10.00      A   
ATOM   1523  HN  ASP A 162       4.088  -6.207  -1.052  1.00 10.00      A   
ATOM   1524  CA  ASP A 162       4.623  -4.557  -2.273  1.00 10.00      A   
ATOM   1525  CB  ASP A 162       3.206  -4.140  -2.684  1.00 10.00      A   
ATOM   1526  CG  ASP A 162       3.157  -2.815  -3.430  1.00 10.00      A   
ATOM   1527  OD1 ASP A 162       4.168  -2.082  -3.430  1.00 10.00      A   
ATOM   1528  OD2 ASP A 162       2.098  -2.502  -4.019  1.00 10.00      A   
ATOM   1529  C   ASP A 162       5.123  -3.650  -1.159  1.00 10.00      A   
ATOM   1530  O   ASP A 162       4.568  -3.648  -0.062  1.00 10.00      A   
ATOM   1531  N   LEU A 163       6.174  -2.886  -1.442  1.00 10.00      A   
ATOM   1532  HN  LEU A 163       6.573  -2.938  -2.338  1.00 10.00      A   
ATOM   1533  CA  LEU A 163       6.754  -1.976  -0.458  1.00 10.00      A   
ATOM   1534  CB  LEU A 163       8.150  -2.464  -0.052  1.00 10.00      A   
ATOM   1535  CG  LEU A 163       8.282  -3.941   0.329  1.00 10.00      A   
ATOM   1536  CD1 LEU A 163       9.747  -4.336   0.399  1.00 10.00      A   
ATOM   1537  CD2 LEU A 163       7.594  -4.217   1.654  1.00 10.00      A   
ATOM   1538  C   LEU A 163       6.855  -0.560  -1.029  1.00 10.00      A   
ATOM   1539  O   LEU A 163       7.783   0.186  -0.709  1.00 10.00      A   
ATOM   1540  N   ARG A 164       5.891  -0.205  -1.868  1.00 10.00      A   
ATOM   1541  HN  ARG A 164       5.176  -0.849  -2.060  1.00 10.00      A   
ATOM   1542  CA  ARG A 164       5.854   1.103  -2.524  1.00 10.00      A   
ATOM   1543  CB  ARG A 164       4.591   1.256  -3.379  1.00 10.00      A   
ATOM   1544  CG  ARG A 164       3.289   1.150  -2.597  1.00 10.00      A   
ATOM   1545  CD  ARG A 164       2.116   0.852  -3.513  1.00 10.00      A   
ATOM   1546  NE  ARG A 164       0.836   1.114  -2.861  1.00 10.00      A   
ATOM   1547  HE  ARG A 164       0.690   2.022  -2.506  1.00 10.00      A   
ATOM   1548  CZ  ARG A 164      -0.126   0.202  -2.709  1.00 10.00      A   
ATOM   1549  NH1 ARG A 164       0.044  -1.041  -3.152  1.00 10.00      A   
ATOM   1550 HH11 ARG A 164       0.942  -1.319  -3.629  1.00 10.00      A   
ATOM   1551 HH12 ARG A 164      -0.706  -1.750  -3.027  1.00 10.00      A   
ATOM   1552  NH2 ARG A 164      -1.268   0.541  -2.119  1.00 10.00      A   
ATOM   1553 HH21 ARG A 164      -2.030  -0.161  -1.994  1.00 10.00      A   
ATOM   1554 HH22 ARG A 164      -1.412   1.521  -1.776  1.00 10.00      A   
ATOM   1555  C   ARG A 164       6.006   2.289  -1.564  1.00 10.00      A   
ATOM   1556  O   ARG A 164       5.324   2.375  -0.539  1.00 10.00      A   
ATOM   1557  N   GLU A 165       6.927   3.189  -1.923  1.00 10.00      A   
ATOM   1558  HN  GLU A 165       7.433   3.031  -2.748  1.00 10.00      A   
ATOM   1559  CA  GLU A 165       7.211   4.413  -1.164  1.00 10.00      A   
ATOM   1560  CB  GLU A 165       6.131   5.474  -1.409  1.00 10.00      A   
ATOM   1561  CG  GLU A 165       6.342   6.308  -2.671  1.00 10.00      A   
ATOM   1562  CD  GLU A 165       6.542   5.471  -3.923  1.00 10.00      A   
ATOM   1563  OE1 GLU A 165       5.558   5.251  -4.662  1.00 10.00      A   
ATOM   1564  OE2 GLU A 165       7.684   5.025  -4.170  1.00 10.00      A   
ATOM   1565  C   GLU A 165       7.467   4.199   0.332  1.00 10.00      A   
ATOM   1566  O   GLU A 165       7.126   5.045   1.161  1.00 10.00      A   
ATOM   1567  N   SER A 166       8.097   3.091   0.675  1.00 10.00      A   
ATOM   1568  HN  SER A 166       8.364   2.455  -0.017  1.00 10.00      A   
ATOM   1569  CA  SER A 166       8.392   2.800   2.068  1.00 10.00      A   
ATOM   1570  CB  SER A 166       8.047   1.352   2.413  1.00 10.00      A   
ATOM   1571  OG  SER A 166       6.641   1.184   2.497  1.00 10.00      A   
ATOM   1572  HG  SER A 166       6.358   0.496   1.877  1.00 10.00      A   
ATOM   1573  C   SER A 166       9.839   3.132   2.433  1.00 10.00      A   
ATOM   1574  O   SER A 166      10.736   3.084   1.588  1.00 10.00      A   
ATOM   1575  N   ASP A 167      10.045   3.488   3.697  1.00 10.00      A   
ATOM   1576  HN  ASP A 167       9.276   3.508   4.315  1.00 10.00      A   
ATOM   1577  CA  ASP A 167      11.359   3.827   4.216  1.00 10.00      A   
ATOM   1578  CB  ASP A 167      11.202   4.746   5.433  1.00 10.00      A   
ATOM   1579  CG  ASP A 167      12.470   5.482   5.821  1.00 10.00      A   
ATOM   1580  OD1 ASP A 167      13.564   4.880   5.769  1.00 10.00      A   
ATOM   1581  OD2 ASP A 167      12.369   6.672   6.198  1.00 10.00      A   
ATOM   1582  C   ASP A 167      12.063   2.543   4.631  1.00 10.00      A   
ATOM   1583  O   ASP A 167      11.951   2.099   5.776  1.00 10.00      A   
ATOM   1584  N   VAL A 168      12.749   1.931   3.681  1.00 10.00      A   
ATOM   1585  HN  VAL A 168      12.778   2.328   2.785  1.00 10.00      A   
ATOM   1586  CA  VAL A 168      13.460   0.686   3.929  1.00 10.00      A   
ATOM   1587  CB  VAL A 168      13.488  -0.207   2.669  1.00 10.00      A   
ATOM   1588  CG1 VAL A 168      13.835  -1.643   3.035  1.00 10.00      A   
ATOM   1589  CG2 VAL A 168      12.165  -0.144   1.925  1.00 10.00      A   
ATOM   1590  C   VAL A 168      14.898   0.953   4.354  1.00 10.00      A   
ATOM   1591  O   VAL A 168      15.646   1.624   3.640  1.00 10.00      A   
ATOM   1592  N   ASP A 169      15.281   0.443   5.518  1.00 10.00      A   
ATOM   1593  HN  ASP A 169      14.631  -0.053   6.069  1.00 10.00      A   
ATOM   1594  CA  ASP A 169      16.643   0.606   6.002  1.00 10.00      A   
ATOM   1595  CB  ASP A 169      16.696   0.544   7.531  1.00 10.00      A   
ATOM   1596  CG  ASP A 169      17.868   1.312   8.108  1.00 10.00      A   
ATOM   1597  OD1 ASP A 169      19.002   1.152   7.608  1.00 10.00      A   
ATOM   1598  OD2 ASP A 169      17.661   2.084   9.063  1.00 10.00      A   
ATOM   1599  C   ASP A 169      17.503  -0.493   5.391  1.00 10.00      A   
ATOM   1600  O   ASP A 169      18.001  -1.385   6.080  1.00 10.00      A   
ATOM   1601  N   ASP A 170      17.624  -0.437   4.075  1.00 10.00      A   
ATOM   1602  HN  ASP A 170      17.186   0.299   3.596  1.00 10.00      A   
ATOM   1603  CA  ASP A 170      18.387  -1.417   3.316  1.00 10.00      A   
ATOM   1604  CB  ASP A 170      18.106  -1.265   1.814  1.00 10.00      A   
ATOM   1605  CG  ASP A 170      19.260  -1.702   0.926  1.00 10.00      A   
ATOM   1606  OD1 ASP A 170      19.583  -2.904   0.903  1.00 10.00      A   
ATOM   1607  OD2 ASP A 170      19.837  -0.839   0.234  1.00 10.00      A   
ATOM   1608  C   ASP A 170      19.878  -1.309   3.596  1.00 10.00      A   
ATOM   1609  O   ASP A 170      20.460  -0.226   3.517  1.00 10.00      A   
ATOM   1610  N   VAL A 171      20.478  -2.427   3.961  1.00 10.00      A   
ATOM   1611  HN  VAL A 171      19.941  -3.243   4.063  1.00 10.00      A   
ATOM   1612  CA  VAL A 171      21.901  -2.484   4.231  1.00 10.00      A   
ATOM   1613  CB  VAL A 171      22.188  -3.048   5.642  1.00 10.00      A   
ATOM   1614  CG1 VAL A 171      23.683  -3.052   5.924  1.00 10.00      A   
ATOM   1615  CG2 VAL A 171      21.443  -2.256   6.711  1.00 10.00      A   
ATOM   1616  C   VAL A 171      22.564  -3.379   3.190  1.00 10.00      A   
ATOM   1617  O   VAL A 171      23.448  -2.945   2.445  1.00 10.00      A   
ATOM   1618  N   SER A 172      22.113  -4.625   3.139  1.00 10.00      A   
ATOM   1619  HN  SER A 172      21.404  -4.897   3.754  1.00 10.00      A   
ATOM   1620  CA  SER A 172      22.630  -5.601   2.197  1.00 10.00      A   
ATOM   1621  CB  SER A 172      23.542  -6.600   2.916  1.00 10.00      A   
ATOM   1622  OG  SER A 172      24.490  -5.926   3.728  1.00 10.00      A   
ATOM   1623  HG  SER A 172      25.378  -6.299   3.568  1.00 10.00      A   
ATOM   1624  C   SER A 172      21.475  -6.329   1.518  1.00 10.00      A   
ATOM   1625  O   SER A 172      20.649  -6.960   2.181  1.00 10.00      A   
ATOM   1626  N   GLY A 173      21.422  -6.234   0.198  1.00 10.00      A   
ATOM   1627  HN  GLY A 173      22.105  -5.717  -0.269  1.00 10.00      A   
ATOM   1628  CA  GLY A 173      20.366  -6.874  -0.562  1.00 10.00      A   
ATOM   1629  C   GLY A 173      20.590  -8.361  -0.740  1.00 10.00      A   
ATOM   1630  O   GLY A 173      20.487  -8.886  -1.848  1.00 10.00      A   
ATOM   1631  N   HIS A 174      20.893  -9.043   0.358  1.00 10.00      A   
ATOM   1632  HN  HIS A 174      20.959  -8.560   1.214  1.00 10.00      A   
ATOM   1633  CA  HIS A 174      21.129 -10.479   0.333  1.00 10.00      A   
ATOM   1634  CB  HIS A 174      22.262 -10.849   1.297  1.00 10.00      A   
ATOM   1635  CG  HIS A 174      22.761 -12.255   1.149  1.00 10.00      A   
ATOM   1636  ND1 HIS A 174      23.423 -12.668   0.015  1.00 10.00      A   
ATOM   1637  CD2 HIS A 174      22.660 -13.298   2.012  1.00 10.00      A   
ATOM   1638  CE1 HIS A 174      23.708 -13.943   0.209  1.00 10.00      A   
ATOM   1639  NE2 HIS A 174      23.264 -14.364   1.401  1.00 10.00      A   
ATOM   1640  HE2 HIS A 174      23.347 -15.277   1.770  1.00 10.00      A   
ATOM   1641  C   HIS A 174      19.848 -11.224   0.696  1.00 10.00      A   
ATOM   1642  O   HIS A 174      19.776 -12.447   0.606  1.00 10.00      A   
ATOM   1643  N   TRP A 175      18.830 -10.469   1.087  1.00 10.00      A   
ATOM   1644  HN  TRP A 175      18.947  -9.498   1.125  1.00 10.00      A   
ATOM   1645  CA  TRP A 175      17.544 -11.042   1.465  1.00 10.00      A   
ATOM   1646  CB  TRP A 175      16.630  -9.966   2.063  1.00 10.00      A   
ATOM   1647  CG  TRP A 175      16.343  -8.824   1.136  1.00 10.00      A   
ATOM   1648  CD1 TRP A 175      17.138  -7.743   0.892  1.00 10.00      A   
ATOM   1649  CD2 TRP A 175      15.173  -8.648   0.332  1.00 10.00      A   
ATOM   1650  NE1 TRP A 175      16.538  -6.905  -0.013  1.00 10.00      A   
ATOM   1651  HE1 TRP A 175      16.915  -6.057  -0.345  1.00 10.00      A   
ATOM   1652  CE2 TRP A 175      15.327  -7.437  -0.372  1.00 10.00      A   
ATOM   1653  CE3 TRP A 175      14.008  -9.396   0.141  1.00 10.00      A   
ATOM   1654  CZ2 TRP A 175      14.361  -6.958  -1.252  1.00 10.00      A   
ATOM   1655  CZ3 TRP A 175      13.051  -8.919  -0.734  1.00 10.00      A   
ATOM   1656  CH2 TRP A 175      13.232  -7.711  -1.420  1.00 10.00      A   
ATOM   1657  C   TRP A 175      16.872 -11.723   0.276  1.00 10.00      A   
ATOM   1658  O   TRP A 175      16.106 -12.670   0.440  1.00 10.00      A   
ATOM   1659  N   LEU A 176      17.185 -11.243  -0.920  1.00 10.00      A   
ATOM   1660  HN  LEU A 176      17.807 -10.488  -0.984  1.00 10.00      A   
ATOM   1661  CA  LEU A 176      16.619 -11.802  -2.139  1.00 10.00      A   
ATOM   1662  CB  LEU A 176      16.982 -10.917  -3.331  1.00 10.00      A   
ATOM   1663  CG  LEU A 176      16.155 -11.114  -4.599  1.00 10.00      A   
ATOM   1664  CD1 LEU A 176      14.750 -10.559  -4.420  1.00 10.00      A   
ATOM   1665  CD2 LEU A 176      16.847 -10.470  -5.788  1.00 10.00      A   
ATOM   1666  C   LEU A 176      17.128 -13.223  -2.368  1.00 10.00      A   
ATOM   1667  O   LEU A 176      16.429 -14.068  -2.933  1.00 10.00      A   
ATOM   1668  N   SER A 177      18.340 -13.483  -1.904  1.00 10.00      A   
ATOM   1669  HN  SER A 177      18.844 -12.774  -1.451  1.00 10.00      A   
ATOM   1670  CA  SER A 177      18.957 -14.791  -2.051  1.00 10.00      A   
ATOM   1671  CB  SER A 177      20.477 -14.644  -1.956  1.00 10.00      A   
ATOM   1672  OG  SER A 177      20.845 -13.272  -1.958  1.00 10.00      A   
ATOM   1673  HG  SER A 177      21.503 -13.117  -1.269  1.00 10.00      A   
ATOM   1674  C   SER A 177      18.452 -15.768  -0.987  1.00 10.00      A   
ATOM   1675  O   SER A 177      18.835 -16.937  -0.969  1.00 10.00      A   
ATOM   1676  N   HIS A 178      17.590 -15.283  -0.098  1.00 10.00      A   
ATOM   1677  HN  HIS A 178      17.317 -14.343  -0.157  1.00 10.00      A   
ATOM   1678  CA  HIS A 178      17.042 -16.119   0.963  1.00 10.00      A   
ATOM   1679  CB  HIS A 178      16.680 -15.297   2.201  1.00 10.00      A   
ATOM   1680  CG  HIS A 178      17.858 -15.003   3.077  1.00 10.00      A   
ATOM   1681  ND1 HIS A 178      18.302 -15.908   4.011  1.00 10.00      A   
ATOM   1682  CD2 HIS A 178      18.648 -13.904   3.113  1.00 10.00      A   
ATOM   1683  CE1 HIS A 178      19.348 -15.346   4.589  1.00 10.00      A   
ATOM   1684  NE2 HIS A 178      19.592 -14.134   4.077  1.00 10.00      A   
ATOM   1685  HE2 HIS A 178      20.316 -13.525   4.337  1.00 10.00      A   
ATOM   1686  C   HIS A 178      15.855 -16.933   0.466  1.00 10.00      A   
ATOM   1687  O   HIS A 178      15.487 -17.940   1.071  1.00 10.00      A   
ATOM   1688  N   PHE A 179      15.261 -16.494  -0.640  1.00 10.00      A   
ATOM   1689  HN  PHE A 179      15.592 -15.679  -1.067  1.00 10.00      A   
ATOM   1690  CA  PHE A 179      14.130 -17.197  -1.230  1.00 10.00      A   
ATOM   1691  CB  PHE A 179      13.533 -16.379  -2.382  1.00 10.00      A   
ATOM   1692  CG  PHE A 179      12.677 -15.211  -1.969  1.00 10.00      A   
ATOM   1693  CD1 PHE A 179      13.146 -13.911  -2.095  1.00 10.00      A   
ATOM   1694  CD2 PHE A 179      11.398 -15.413  -1.478  1.00 10.00      A   
ATOM   1695  CE1 PHE A 179      12.352 -12.838  -1.739  1.00 10.00      A   
ATOM   1696  CE2 PHE A 179      10.601 -14.343  -1.116  1.00 10.00      A   
ATOM   1697  CZ  PHE A 179      11.079 -13.055  -1.247  1.00 10.00      A   
ATOM   1698  C   PHE A 179      14.596 -18.548  -1.769  1.00 10.00      A   
ATOM   1699  O   PHE A 179      15.439 -18.600  -2.665  1.00 10.00      A   
ATOM   1700  N   PRO A 180      14.069 -19.656  -1.230  1.00 10.00      A   
ATOM   1701  CA  PRO A 180      14.448 -21.000  -1.672  1.00 10.00      A   
ATOM   1702  CB  PRO A 180      13.737 -21.915  -0.665  1.00 10.00      A   
ATOM   1703  CG  PRO A 180      12.587 -21.108  -0.172  1.00 10.00      A   
ATOM   1704  CD  PRO A 180      13.064 -19.686  -0.153  1.00 10.00      A   
ATOM   1705  C   PRO A 180      13.958 -21.283  -3.093  1.00 10.00      A   
ATOM   1706  O   PRO A 180      12.986 -20.680  -3.558  1.00 10.00      A   
ATOM   1707  N   ASP A 181      14.623 -22.209  -3.772  1.00 10.00      A   
ATOM   1708  HN  ASP A 181      15.382 -22.661  -3.341  1.00 10.00      A   
ATOM   1709  CA  ASP A 181      14.262 -22.577  -5.145  1.00 10.00      A   
ATOM   1710  CB  ASP A 181      15.323 -23.477  -5.785  1.00 10.00      A   
ATOM   1711  CG  ASP A 181      16.457 -22.694  -6.418  1.00 10.00      A   
ATOM   1712  OD1 ASP A 181      16.319 -22.276  -7.587  1.00 10.00      A   
ATOM   1713  OD2 ASP A 181      17.499 -22.498  -5.751  1.00 10.00      A   
ATOM   1714  C   ASP A 181      12.899 -23.252  -5.203  1.00 10.00      A   
ATOM   1715  O   ASP A 181      12.315 -23.404  -6.275  1.00 10.00      A   
ATOM   1716  N   THR A 182      12.406 -23.670  -4.047  1.00 10.00      A   
ATOM   1717  HN  THR A 182      12.938 -23.558  -3.232  1.00 10.00      A   
ATOM   1718  CA  THR A 182      11.105 -24.309  -3.956  1.00 10.00      A   
ATOM   1719  CB  THR A 182      10.981 -25.098  -2.643  1.00 10.00      A   
ATOM   1720  OG1 THR A 182      11.831 -24.499  -1.652  1.00 10.00      A   
ATOM   1721  HG1 THR A 182      12.366 -25.183  -1.231  1.00 10.00      A   
ATOM   1722  CG2 THR A 182      11.391 -26.546  -2.850  1.00 10.00      A   
ATOM   1723  C   THR A 182      10.002 -23.253  -4.014  1.00 10.00      A   
ATOM   1724  O   THR A 182       8.834 -23.566  -4.250  1.00 10.00      A   
ATOM   1725  N   TYR A 183      10.388 -22.002  -3.801  1.00 10.00      A   
ATOM   1726  HN  TYR A 183      11.338 -21.819  -3.631  1.00 10.00      A   
ATOM   1727  CA  TYR A 183       9.452 -20.886  -3.830  1.00 10.00      A   
ATOM   1728  CB  TYR A 183       9.984 -19.723  -2.987  1.00 10.00      A   
ATOM   1729  CG  TYR A 183       9.165 -18.455  -3.078  1.00 10.00      A   
ATOM   1730  CD1 TYR A 183       7.985 -18.317  -2.366  1.00 10.00      A   
ATOM   1731  CD2 TYR A 183       9.581 -17.394  -3.874  1.00 10.00      A   
ATOM   1732  CE1 TYR A 183       7.240 -17.159  -2.447  1.00 10.00      A   
ATOM   1733  CE2 TYR A 183       8.843 -16.235  -3.962  1.00 10.00      A   
ATOM   1734  CZ  TYR A 183       7.673 -16.121  -3.244  1.00 10.00      A   
ATOM   1735  OH  TYR A 183       6.933 -14.966  -3.323  1.00 10.00      A   
ATOM   1736  HH  TYR A 183       6.571 -14.762  -2.458  1.00 10.00      A   
ATOM   1737  C   TYR A 183       9.224 -20.437  -5.267  1.00 10.00      A   
ATOM   1738  O   TYR A 183      10.107 -19.837  -5.891  1.00 10.00      A   
ATOM   1739  N   THR A 184       8.047 -20.744  -5.795  1.00 10.00      A   
ATOM   1740  HN  THR A 184       7.388 -21.233  -5.250  1.00 10.00      A   
ATOM   1741  CA  THR A 184       7.706 -20.391  -7.167  1.00 10.00      A   
ATOM   1742  CB  THR A 184       7.719 -21.652  -8.061  1.00 10.00      A   
ATOM   1743  OG1 THR A 184       6.864 -22.653  -7.486  1.00 10.00      A   
ATOM   1744  HG1 THR A 184       7.396 -23.409  -7.206  1.00 10.00      A   
ATOM   1745  CG2 THR A 184       9.129 -22.217  -8.173  1.00 10.00      A   
ATOM   1746  C   THR A 184       6.320 -19.741  -7.238  1.00 10.00      A   
ATOM   1747  O   THR A 184       5.730 -19.617  -8.312  1.00 10.00      A   
ATOM   1748  N   SER A 185       5.813 -19.304  -6.091  1.00 10.00      A   
ATOM   1749  HN  SER A 185       6.336 -19.396  -5.270  1.00 10.00      A   
ATOM   1750  CA  SER A 185       4.490 -18.695  -6.024  1.00 10.00      A   
ATOM   1751  CB  SER A 185       3.792 -19.116  -4.729  1.00 10.00      A   
ATOM   1752  OG  SER A 185       4.709 -19.158  -3.647  1.00 10.00      A   
ATOM   1753  HG  SER A 185       4.647 -18.328  -3.153  1.00 10.00      A   
ATOM   1754  C   SER A 185       4.527 -17.171  -6.142  1.00 10.00      A   
ATOM   1755  O   SER A 185       3.529 -16.498  -5.866  1.00 10.00      A   
ATOM   1756  N   LEU A 186       5.663 -16.634  -6.570  1.00 10.00      A   
ATOM   1757  HN  LEU A 186       6.411 -17.220  -6.797  1.00 10.00      A   
ATOM   1758  CA  LEU A 186       5.819 -15.192  -6.721  1.00 10.00      A   
ATOM   1759  CB  LEU A 186       7.284 -14.827  -6.978  1.00 10.00      A   
ATOM   1760  CG  LEU A 186       7.606 -13.334  -7.115  1.00 10.00      A   
ATOM   1761  CD1 LEU A 186       7.378 -12.602  -5.798  1.00 10.00      A   
ATOM   1762  CD2 LEU A 186       9.035 -13.133  -7.604  1.00 10.00      A   
ATOM   1763  C   LEU A 186       4.927 -14.652  -7.838  1.00 10.00      A   
ATOM   1764  O   LEU A 186       5.006 -15.097  -8.987  1.00 10.00      A   
ATOM   1765  N   VAL A 187       4.069 -13.703  -7.484  1.00 10.00      A   
ATOM   1766  HN  VAL A 187       4.049 -13.407  -6.549  1.00 10.00      A   
ATOM   1767  CA  VAL A 187       3.157 -13.090  -8.436  1.00 10.00      A   
ATOM   1768  CB  VAL A 187       1.686 -13.211  -7.981  1.00 10.00      A   
ATOM   1769  CG1 VAL A 187       0.749 -12.558  -8.991  1.00 10.00      A   
ATOM   1770  CG2 VAL A 187       1.310 -14.667  -7.772  1.00 10.00      A   
ATOM   1771  C   VAL A 187       3.496 -11.616  -8.632  1.00 10.00      A   
ATOM   1772  O   VAL A 187       3.580 -11.133  -9.764  1.00 10.00      A   
ATOM   1773  N   SER A 188       3.707 -10.905  -7.534  1.00 10.00      A   
ATOM   1774  HN  SER A 188       3.651 -11.341  -6.656  1.00 10.00      A   
ATOM   1775  CA  SER A 188       4.026  -9.487  -7.608  1.00 10.00      A   
ATOM   1776  CB  SER A 188       2.793  -8.640  -7.282  1.00 10.00      A   
ATOM   1777  OG  SER A 188       1.653  -9.108  -7.981  1.00 10.00      A   
ATOM   1778  HG  SER A 188       0.885  -9.085  -7.386  1.00 10.00      A   
ATOM   1779  C   SER A 188       5.182  -9.121  -6.684  1.00 10.00      A   
ATOM   1780  O   SER A 188       5.207  -9.505  -5.515  1.00 10.00      A   
ATOM   1781  N   LEU A 189       6.138  -8.381  -7.221  1.00 10.00      A   
ATOM   1782  HN  LEU A 189       6.063  -8.118  -8.166  1.00 10.00      A   
ATOM   1783  CA  LEU A 189       7.295  -7.948  -6.459  1.00 10.00      A   
ATOM   1784  CB  LEU A 189       8.505  -8.830  -6.785  1.00 10.00      A   
ATOM   1785  CG  LEU A 189       9.775  -8.578  -5.967  1.00 10.00      A   
ATOM   1786  CD1 LEU A 189       9.544  -8.906  -4.500  1.00 10.00      A   
ATOM   1787  CD2 LEU A 189      10.937  -9.388  -6.522  1.00 10.00      A   
ATOM   1788  C   LEU A 189       7.606  -6.490  -6.769  1.00 10.00      A   
ATOM   1789  O   LEU A 189       7.983  -6.154  -7.894  1.00 10.00      A   
ATOM   1790  N   ASN A 190       7.425  -5.627  -5.777  1.00 10.00      A   
ATOM   1791  HN  ASN A 190       7.107  -5.961  -4.903  1.00 10.00      A   
ATOM   1792  CA  ASN A 190       7.690  -4.198  -5.936  1.00 10.00      A   
ATOM   1793  CB  ASN A 190       6.410  -3.379  -5.744  1.00 10.00      A   
ATOM   1794  CG  ASN A 190       6.633  -1.889  -5.946  1.00 10.00      A   
ATOM   1795  OD1 ASN A 190       7.484  -1.474  -6.729  1.00 10.00      A   
ATOM   1796  ND2 ASN A 190       5.863  -1.072  -5.243  1.00 10.00      A   
ATOM   1797 HD21 ASN A 190       5.192  -1.473  -4.628  1.00 10.00      A   
ATOM   1798 HD22 ASN A 190       5.990  -0.109  -5.353  1.00 10.00      A   
ATOM   1799  C   ASN A 190       8.755  -3.744  -4.947  1.00 10.00      A   
ATOM   1800  O   ASN A 190       8.500  -3.655  -3.744  1.00 10.00      A   
ATOM   1801  N   ILE A 191       9.947  -3.456  -5.460  1.00 10.00      A   
ATOM   1802  HN  ILE A 191      10.077  -3.522  -6.434  1.00 10.00      A   
ATOM   1803  CA  ILE A 191      11.064  -3.036  -4.620  1.00 10.00      A   
ATOM   1804  CB  ILE A 191      12.142  -4.135  -4.522  1.00 10.00      A   
ATOM   1805  CG1 ILE A 191      12.489  -4.676  -5.912  1.00 10.00      A   
ATOM   1806  CG2 ILE A 191      11.678  -5.257  -3.606  1.00 10.00      A   
ATOM   1807  CD1 ILE A 191      13.664  -5.629  -5.923  1.00 10.00      A   
ATOM   1808  C   ILE A 191      11.707  -1.748  -5.128  1.00 10.00      A   
ATOM   1809  O   ILE A 191      12.915  -1.556  -4.999  1.00 10.00      A   
ATOM   1810  N   SER A 192      10.894  -0.850  -5.665  1.00 10.00      A   
ATOM   1811  HN  SER A 192       9.931  -1.042  -5.708  1.00 10.00      A   
ATOM   1812  CA  SER A 192      11.389   0.419  -6.200  1.00 10.00      A   
ATOM   1813  CB  SER A 192      10.332   1.053  -7.104  1.00 10.00      A   
ATOM   1814  OG  SER A 192       9.066   1.060  -6.469  1.00 10.00      A   
ATOM   1815  HG  SER A 192       8.830   1.968  -6.245  1.00 10.00      A   
ATOM   1816  C   SER A 192      11.801   1.401  -5.095  1.00 10.00      A   
ATOM   1817  O   SER A 192      12.150   2.551  -5.369  1.00 10.00      A   
ATOM   1818  N   CYS A 193      11.760   0.943  -3.851  1.00 10.00      A   
ATOM   1819  HN  CYS A 193      11.471   0.023  -3.693  1.00 10.00      A   
ATOM   1820  CA  CYS A 193      12.119   1.773  -2.712  1.00 10.00      A   
ATOM   1821  CB  CYS A 193      11.086   1.580  -1.603  1.00 10.00      A   
ATOM   1822  SG  CYS A 193      10.605  -0.145  -1.362  1.00 10.00      A   
ATOM   1823  HG  CYS A 193       9.308  -0.173  -1.070  1.00 10.00      A   
ATOM   1824  C   CYS A 193      13.515   1.439  -2.180  1.00 10.00      A   
ATOM   1825  O   CYS A 193      14.069   2.184  -1.366  1.00 10.00      A   
ATOM   1826  N   LEU A 194      14.078   0.325  -2.642  1.00 10.00      A   
ATOM   1827  HN  LEU A 194      13.595  -0.217  -3.302  1.00 10.00      A   
ATOM   1828  CA  LEU A 194      15.402  -0.111  -2.201  1.00 10.00      A   
ATOM   1829  CB  LEU A 194      15.734  -1.495  -2.754  1.00 10.00      A   
ATOM   1830  CG  LEU A 194      14.870  -2.656  -2.254  1.00 10.00      A   
ATOM   1831  CD1 LEU A 194      15.355  -3.971  -2.842  1.00 10.00      A   
ATOM   1832  CD2 LEU A 194      14.864  -2.718  -0.732  1.00 10.00      A   
ATOM   1833  C   LEU A 194      16.492   0.886  -2.587  1.00 10.00      A   
ATOM   1834  O   LEU A 194      16.365   1.616  -3.576  1.00 10.00      A   
ATOM   1835  N   ALA A 195      17.565   0.899  -1.810  1.00 10.00      A   
ATOM   1836  HN  ALA A 195      17.615   0.277  -1.051  1.00 10.00      A   
ATOM   1837  CA  ALA A 195      18.672   1.811  -2.052  1.00 10.00      A   
ATOM   1838  CB  ALA A 195      19.148   2.436  -0.747  1.00 10.00      A   
ATOM   1839  C   ALA A 195      19.825   1.130  -2.783  1.00 10.00      A   
ATOM   1840  O   ALA A 195      20.284   1.621  -3.816  1.00 10.00      A   
ATOM   1841  N   SER A 196      20.298   0.013  -2.244  1.00 10.00      A   
ATOM   1842  HN  SER A 196      19.900  -0.330  -1.404  1.00 10.00      A   
ATOM   1843  CA  SER A 196      21.405  -0.717  -2.850  1.00 10.00      A   
ATOM   1844  CB  SER A 196      22.255  -1.424  -1.779  1.00 10.00      A   
ATOM   1845  OG  SER A 196      21.554  -2.498  -1.166  1.00 10.00      A   
ATOM   1846  HG  SER A 196      20.934  -2.148  -0.501  1.00 10.00      A   
ATOM   1847  C   SER A 196      20.917  -1.702  -3.910  1.00 10.00      A   
ATOM   1848  O   SER A 196      19.734  -1.716  -4.271  1.00 10.00      A   
ATOM   1849  N   GLU A 197      21.836  -2.517  -4.405  1.00 10.00      A   
ATOM   1850  HN  GLU A 197      22.753  -2.464  -4.064  1.00 10.00      A   
ATOM   1851  CA  GLU A 197      21.524  -3.504  -5.420  1.00 10.00      A   
ATOM   1852  CB  GLU A 197      22.676  -3.611  -6.422  1.00 10.00      A   
ATOM   1853  CG  GLU A 197      23.081  -2.290  -7.051  1.00 10.00      A   
ATOM   1854  CD  GLU A 197      24.581  -2.111  -7.105  1.00 10.00      A   
ATOM   1855  OE1 GLU A 197      25.227  -2.696  -8.004  1.00 10.00      A   
ATOM   1856  OE2 GLU A 197      25.122  -1.374  -6.257  1.00 10.00      A   
ATOM   1857  C   GLU A 197      21.288  -4.863  -4.783  1.00 10.00      A   
ATOM   1858  O   GLU A 197      21.610  -5.080  -3.612  1.00 10.00      A   
ATOM   1859  N   VAL A 198      20.719  -5.765  -5.557  1.00 10.00      A   
ATOM   1860  HN  VAL A 198      20.476  -5.518  -6.473  1.00 10.00      A   
ATOM   1861  CA  VAL A 198      20.451  -7.118  -5.098  1.00 10.00      A   
ATOM   1862  CB  VAL A 198      18.937  -7.420  -5.037  1.00 10.00      A   
ATOM   1863  CG1 VAL A 198      18.311  -6.794  -3.801  1.00 10.00      A   
ATOM   1864  CG2 VAL A 198      18.235  -6.932  -6.297  1.00 10.00      A   
ATOM   1865  C   VAL A 198      21.127  -8.110  -6.036  1.00 10.00      A   
ATOM   1866  O   VAL A 198      21.442  -7.765  -7.178  1.00 10.00      A   
ATOM   1867  N   SER A 199      21.369  -9.318  -5.551  1.00 10.00      A   
ATOM   1868  HN  SER A 199      21.134  -9.514  -4.622  1.00 10.00      A   
ATOM   1869  CA  SER A 199      21.998 -10.354  -6.350  1.00 10.00      A   
ATOM   1870  CB  SER A 199      22.161 -11.625  -5.512  1.00 10.00      A   
ATOM   1871  OG  SER A 199      23.027 -12.550  -6.144  1.00 10.00      A   
ATOM   1872  HG  SER A 199      23.880 -12.538  -5.689  1.00 10.00      A   
ATOM   1873  C   SER A 199      21.172 -10.652  -7.598  1.00 10.00      A   
ATOM   1874  O   SER A 199      20.071 -11.208  -7.511  1.00 10.00      A   
ATOM   1875  N   PHE A 200      21.709 -10.273  -8.755  1.00 10.00      A   
ATOM   1876  HN  PHE A 200      22.582  -9.820  -8.748  1.00 10.00      A   
ATOM   1877  CA  PHE A 200      21.036 -10.496 -10.029  1.00 10.00      A   
ATOM   1878  CB  PHE A 200      21.817  -9.848 -11.181  1.00 10.00      A   
ATOM   1879  CG  PHE A 200      21.072  -9.839 -12.487  1.00 10.00      A   
ATOM   1880  CD1 PHE A 200      20.028  -8.953 -12.696  1.00 10.00      A   
ATOM   1881  CD2 PHE A 200      21.409 -10.720 -13.502  1.00 10.00      A   
ATOM   1882  CE1 PHE A 200      19.334  -8.942 -13.887  1.00 10.00      A   
ATOM   1883  CE2 PHE A 200      20.718 -10.715 -14.699  1.00 10.00      A   
ATOM   1884  CZ  PHE A 200      19.680  -9.826 -14.892  1.00 10.00      A   
ATOM   1885  C   PHE A 200      20.858 -11.988 -10.285  1.00 10.00      A   
ATOM   1886  O   PHE A 200      19.893 -12.407 -10.926  1.00 10.00      A   
ATOM   1887  N   SER A 201      21.792 -12.779  -9.769  1.00 10.00      A   
ATOM   1888  HN  SER A 201      22.538 -12.377  -9.273  1.00 10.00      A   
ATOM   1889  CA  SER A 201      21.756 -14.224  -9.917  1.00 10.00      A   
ATOM   1890  CB  SER A 201      22.974 -14.820  -9.211  1.00 10.00      A   
ATOM   1891  OG  SER A 201      23.710 -13.799  -8.547  1.00 10.00      A   
ATOM   1892  HG  SER A 201      23.353 -13.670  -7.655  1.00 10.00      A   
ATOM   1893  C   SER A 201      20.471 -14.784  -9.310  1.00 10.00      A   
ATOM   1894  O   SER A 201      19.784 -15.609  -9.915  1.00 10.00      A   
ATOM   1895  N   ALA A 202      20.145 -14.309  -8.115  1.00 10.00      A   
ATOM   1896  HN  ALA A 202      20.724 -13.640  -7.692  1.00 10.00      A   
ATOM   1897  CA  ALA A 202      18.947 -14.749  -7.424  1.00 10.00      A   
ATOM   1898  CB  ALA A 202      19.017 -14.388  -5.949  1.00 10.00      A   
ATOM   1899  C   ALA A 202      17.712 -14.136  -8.071  1.00 10.00      A   
ATOM   1900  O   ALA A 202      16.693 -14.802  -8.236  1.00 10.00      A   
ATOM   1901  N   LEU A 203      17.832 -12.869  -8.459  1.00 10.00      A   
ATOM   1902  HN  LEU A 203      18.687 -12.408  -8.313  1.00 10.00      A   
ATOM   1903  CA  LEU A 203      16.735 -12.145  -9.096  1.00 10.00      A   
ATOM   1904  CB  LEU A 203      17.143 -10.692  -9.381  1.00 10.00      A   
ATOM   1905  CG  LEU A 203      16.059  -9.770  -9.949  1.00 10.00      A   
ATOM   1906  CD1 LEU A 203      14.890  -9.642  -8.980  1.00 10.00      A   
ATOM   1907  CD2 LEU A 203      16.642  -8.403 -10.264  1.00 10.00      A   
ATOM   1908  C   LEU A 203      16.301 -12.835 -10.385  1.00 10.00      A   
ATOM   1909  O   LEU A 203      15.116 -13.104 -10.585  1.00 10.00      A   
ATOM   1910  N   GLU A 204      17.267 -13.138 -11.247  1.00 10.00      A   
ATOM   1911  HN  GLU A 204      18.200 -12.913 -11.026  1.00 10.00      A   
ATOM   1912  CA  GLU A 204      16.977 -13.794 -12.512  1.00 10.00      A   
ATOM   1913  CB  GLU A 204      18.250 -13.962 -13.348  1.00 10.00      A   
ATOM   1914  CG  GLU A 204      18.011 -14.572 -14.722  1.00 10.00      A   
ATOM   1915  CD  GLU A 204      19.293 -14.970 -15.421  1.00 10.00      A   
ATOM   1916  OE1 GLU A 204      20.186 -15.539 -14.759  1.00 10.00      A   
ATOM   1917  OE2 GLU A 204      19.415 -14.729 -16.640  1.00 10.00      A   
ATOM   1918  C   GLU A 204      16.319 -15.145 -12.278  1.00 10.00      A   
ATOM   1919  O   GLU A 204      15.269 -15.445 -12.853  1.00 10.00      A   
ATOM   1920  N   ARG A 205      16.928 -15.944 -11.410  1.00 10.00      A   
ATOM   1921  HN  ARG A 205      17.746 -15.629 -10.967  1.00 10.00      A   
ATOM   1922  CA  ARG A 205      16.418 -17.272 -11.095  1.00 10.00      A   
ATOM   1923  CB  ARG A 205      17.352 -17.992 -10.122  1.00 10.00      A   
ATOM   1924  CG  ARG A 205      17.478 -19.484 -10.383  1.00 10.00      A   
ATOM   1925  CD  ARG A 205      18.203 -20.185  -9.248  1.00 10.00      A   
ATOM   1926  NE  ARG A 205      19.525 -19.618  -8.990  1.00 10.00      A   
ATOM   1927  HE  ARG A 205      19.885 -18.984  -9.653  1.00 10.00      A   
ATOM   1928  CZ  ARG A 205      20.258 -19.908  -7.915  1.00 10.00      A   
ATOM   1929  NH1 ARG A 205      19.801 -20.753  -6.997  1.00 10.00      A   
ATOM   1930 HH11 ARG A 205      18.863 -21.200  -7.110  1.00 10.00      A   
ATOM   1931 HH12 ARG A 205      20.377 -20.975  -6.157  1.00 10.00      A   
ATOM   1932  NH2 ARG A 205      21.456 -19.357  -7.761  1.00 10.00      A   
ATOM   1933 HH21 ARG A 205      22.032 -19.583  -6.920  1.00 10.00      A   
ATOM   1934 HH22 ARG A 205      21.828 -18.700  -8.481  1.00 10.00      A   
ATOM   1935  C   ARG A 205      15.008 -17.200 -10.520  1.00 10.00      A   
ATOM   1936  O   ARG A 205      14.154 -18.018 -10.857  1.00 10.00      A   
ATOM   1937  N   LEU A 206      14.770 -16.216  -9.659  1.00 10.00      A   
ATOM   1938  HN  LEU A 206      15.504 -15.605  -9.415  1.00 10.00      A   
ATOM   1939  CA  LEU A 206      13.461 -16.028  -9.043  1.00 10.00      A   
ATOM   1940  CB  LEU A 206      13.495 -14.856  -8.063  1.00 10.00      A   
ATOM   1941  CG  LEU A 206      13.432 -15.223  -6.583  1.00 10.00      A   
ATOM   1942  CD1 LEU A 206      13.787 -14.024  -5.721  1.00 10.00      A   
ATOM   1943  CD2 LEU A 206      12.050 -15.751  -6.229  1.00 10.00      A   
ATOM   1944  C   LEU A 206      12.380 -15.794 -10.087  1.00 10.00      A   
ATOM   1945  O   LEU A 206      11.345 -16.459 -10.080  1.00 10.00      A   
ATOM   1946  N   VAL A 207      12.637 -14.852 -10.981  1.00 10.00      A   
ATOM   1947  HN  VAL A 207      13.488 -14.364 -10.923  1.00 10.00      A   
ATOM   1948  CA  VAL A 207      11.698 -14.511 -12.042  1.00 10.00      A   
ATOM   1949  CB  VAL A 207      12.198 -13.294 -12.855  1.00 10.00      A   
ATOM   1950  CG1 VAL A 207      11.278 -12.992 -14.026  1.00 10.00      A   
ATOM   1951  CG2 VAL A 207      12.338 -12.069 -11.962  1.00 10.00      A   
ATOM   1952  C   VAL A 207      11.477 -15.697 -12.981  1.00 10.00      A   
ATOM   1953  O   VAL A 207      10.356 -15.958 -13.415  1.00 10.00      A   
ATOM   1954  N   THR A 208      12.547 -16.419 -13.275  1.00 10.00      A   
ATOM   1955  HN  THR A 208      13.415 -16.169 -12.886  1.00 10.00      A   
ATOM   1956  CA  THR A 208      12.474 -17.566 -14.170  1.00 10.00      A   
ATOM   1957  CB  THR A 208      13.882 -18.067 -14.537  1.00 10.00      A   
ATOM   1958  OG1 THR A 208      14.680 -16.950 -14.957  1.00 10.00      A   
ATOM   1959  HG1 THR A 208      14.935 -16.424 -14.187  1.00 10.00      A   
ATOM   1960  CG2 THR A 208      13.810 -19.088 -15.666  1.00 10.00      A   
ATOM   1961  C   THR A 208      11.656 -18.721 -13.583  1.00 10.00      A   
ATOM   1962  O   THR A 208      10.867 -19.353 -14.286  1.00 10.00      A   
ATOM   1963  N   ARG A 209      11.825 -18.984 -12.293  1.00 10.00      A   
ATOM   1964  HN  ARG A 209      12.444 -18.436 -11.762  1.00 10.00      A   
ATOM   1965  CA  ARG A 209      11.112 -20.084 -11.654  1.00 10.00      A   
ATOM   1966  CB  ARG A 209      11.902 -20.673 -10.477  1.00 10.00      A   
ATOM   1967  CG  ARG A 209      12.005 -19.776  -9.256  1.00 10.00      A   
ATOM   1968  CD  ARG A 209      12.865 -20.420  -8.182  1.00 10.00      A   
ATOM   1969  NE  ARG A 209      12.884 -19.629  -6.951  1.00 10.00      A   
ATOM   1970  HE  ARG A 209      12.012 -19.433  -6.534  1.00 10.00      A   
ATOM   1971  CZ  ARG A 209      13.996 -19.186  -6.366  1.00 10.00      A   
ATOM   1972  NH1 ARG A 209      15.182 -19.466  -6.889  1.00 10.00      A   
ATOM   1973 HH11 ARG A 209      15.249 -20.037  -7.755  1.00 10.00      A   
ATOM   1974 HH12 ARG A 209      16.055 -19.118  -6.433  1.00 10.00      A   
ATOM   1975  NH2 ARG A 209      13.924 -18.469  -5.253  1.00 10.00      A   
ATOM   1976 HH21 ARG A 209      12.998 -18.252  -4.830  1.00 10.00      A   
ATOM   1977 HH22 ARG A 209      14.795 -18.121  -4.795  1.00 10.00      A   
ATOM   1978  C   ARG A 209       9.686 -19.720 -11.246  1.00 10.00      A   
ATOM   1979  O   ARG A 209       8.937 -20.570 -10.777  1.00 10.00      A   
ATOM   1980  N   CYS A 210       9.302 -18.466 -11.427  1.00 10.00      A   
ATOM   1981  HN  CYS A 210       9.930 -17.818 -11.814  1.00 10.00      A   
ATOM   1982  CA  CYS A 210       7.956 -18.036 -11.068  1.00 10.00      A   
ATOM   1983  CB  CYS A 210       7.995 -16.955  -9.983  1.00 10.00      A   
ATOM   1984  SG  CYS A 210       9.026 -17.371  -8.558  1.00 10.00      A   
ATOM   1985  HG  CYS A 210      10.281 -17.066  -8.875  1.00 10.00      A   
ATOM   1986  C   CYS A 210       7.179 -17.545 -12.288  1.00 10.00      A   
ATOM   1987  O   CYS A 210       7.198 -16.357 -12.615  1.00 10.00      A   
ATOM   1988  N   PRO A 211       6.486 -18.457 -12.988  1.00 10.00      A   
ATOM   1989  CA  PRO A 211       5.695 -18.112 -14.175  1.00 10.00      A   
ATOM   1990  CB  PRO A 211       5.324 -19.480 -14.776  1.00 10.00      A   
ATOM   1991  CG  PRO A 211       6.173 -20.476 -14.056  1.00 10.00      A   
ATOM   1992  CD  PRO A 211       6.426 -19.895 -12.698  1.00 10.00      A   
ATOM   1993  C   PRO A 211       4.427 -17.349 -13.790  1.00 10.00      A   
ATOM   1994  O   PRO A 211       3.837 -16.636 -14.603  1.00 10.00      A   
ATOM   1995  N   ASN A 212       4.032 -17.493 -12.534  1.00 10.00      A   
ATOM   1996  HN  ASN A 212       4.560 -18.063 -11.939  1.00 10.00      A   
ATOM   1997  CA  ASN A 212       2.835 -16.835 -12.012  1.00 10.00      A   
ATOM   1998  CB  ASN A 212       2.452 -17.433 -10.655  1.00 10.00      A   
ATOM   1999  CG  ASN A 212       0.951 -17.520 -10.451  1.00 10.00      A   
ATOM   2000  OD1 ASN A 212       0.186 -16.710 -10.977  1.00 10.00      A   
ATOM   2001  ND2 ASN A 212       0.520 -18.512  -9.693  1.00 10.00      A   
ATOM   2002 HD21 ASN A 212       1.184 -19.128  -9.314  1.00 10.00      A   
ATOM   2003 HD22 ASN A 212      -0.446 -18.594  -9.541  1.00 10.00      A   
ATOM   2004  C   ASN A 212       3.052 -15.331 -11.881  1.00 10.00      A   
ATOM   2005  O   ASN A 212       2.100 -14.570 -11.689  1.00 10.00      A   
ATOM   2006  N   LEU A 213       4.312 -14.915 -11.997  1.00 10.00      A   
ATOM   2007  HN  LEU A 213       5.015 -15.580 -12.149  1.00 10.00      A   
ATOM   2008  CA  LEU A 213       4.685 -13.509 -11.900  1.00 10.00      A   
ATOM   2009  CB  LEU A 213       6.190 -13.347 -12.134  1.00 10.00      A   
ATOM   2010  CG  LEU A 213       6.774 -11.951 -11.911  1.00 10.00      A   
ATOM   2011  CD1 LEU A 213       6.726 -11.572 -10.440  1.00 10.00      A   
ATOM   2012  CD2 LEU A 213       8.197 -11.884 -12.435  1.00 10.00      A   
ATOM   2013  C   LEU A 213       3.898 -12.664 -12.898  1.00 10.00      A   
ATOM   2014  O   LEU A 213       3.805 -12.997 -14.085  1.00 10.00      A   
ATOM   2015  N   LYS A 214       3.307 -11.588 -12.398  1.00 10.00      A   
ATOM   2016  HN  LYS A 214       3.405 -11.398 -11.439  1.00 10.00      A   
ATOM   2017  CA  LYS A 214       2.516 -10.686 -13.223  1.00 10.00      A   
ATOM   2018  CB  LYS A 214       1.024 -10.827 -12.904  1.00 10.00      A   
ATOM   2019  CG  LYS A 214       0.389 -12.094 -13.450  1.00 10.00      A   
ATOM   2020  CD  LYS A 214       0.472 -12.131 -14.966  1.00 10.00      A   
ATOM   2021  CE  LYS A 214       0.359 -13.551 -15.493  1.00 10.00      A   
ATOM   2022  NZ  LYS A 214       1.438 -14.428 -14.968  1.00 10.00      A   
ATOM   2023  HZ1 LYS A 214       1.301 -14.588 -13.951  1.00 10.00      A   
ATOM   2024  HZ2 LYS A 214       2.366 -13.982 -15.117  1.00 10.00      A   
ATOM   2025  HZ3 LYS A 214       1.422 -15.347 -15.454  1.00 10.00      A   
ATOM   2026  C   LYS A 214       2.953  -9.236 -13.043  1.00 10.00      A   
ATOM   2027  O   LYS A 214       2.927  -8.453 -13.991  1.00 10.00      A   
ATOM   2028  N   SER A 215       3.368  -8.885 -11.834  1.00 10.00      A   
ATOM   2029  HN  SER A 215       3.386  -9.554 -11.117  1.00 10.00      A   
ATOM   2030  CA  SER A 215       3.796  -7.522 -11.549  1.00 10.00      A   
ATOM   2031  CB  SER A 215       2.826  -6.850 -10.572  1.00 10.00      A   
ATOM   2032  OG  SER A 215       1.486  -6.975 -11.021  1.00 10.00      A   
ATOM   2033  HG  SER A 215       0.904  -6.473 -10.439  1.00 10.00      A   
ATOM   2034  C   SER A 215       5.224  -7.485 -11.011  1.00 10.00      A   
ATOM   2035  O   SER A 215       5.477  -7.843  -9.861  1.00 10.00      A   
ATOM   2036  N   LEU A 216       6.151  -7.046 -11.849  1.00 10.00      A   
ATOM   2037  HN  LEU A 216       5.882  -6.762 -12.755  1.00 10.00      A   
ATOM   2038  CA  LEU A 216       7.552  -6.959 -11.469  1.00 10.00      A   
ATOM   2039  CB  LEU A 216       8.403  -7.834 -12.396  1.00 10.00      A   
ATOM   2040  CG  LEU A 216       9.902  -7.901 -12.091  1.00 10.00      A   
ATOM   2041  CD1 LEU A 216      10.179  -8.853 -10.938  1.00 10.00      A   
ATOM   2042  CD2 LEU A 216      10.689  -8.306 -13.328  1.00 10.00      A   
ATOM   2043  C   LEU A 216       8.031  -5.515 -11.537  1.00 10.00      A   
ATOM   2044  O   LEU A 216       8.222  -4.964 -12.621  1.00 10.00      A   
ATOM   2045  N   LYS A 217       8.203  -4.901 -10.380  1.00 10.00      A   
ATOM   2046  HN  LYS A 217       8.019  -5.389  -9.546  1.00 10.00      A   
ATOM   2047  CA  LYS A 217       8.663  -3.523 -10.304  1.00 10.00      A   
ATOM   2048  CB  LYS A 217       7.580  -2.628  -9.695  1.00 10.00      A   
ATOM   2049  CG  LYS A 217       6.343  -2.500 -10.578  1.00 10.00      A   
ATOM   2050  CD  LYS A 217       5.113  -2.052  -9.802  1.00 10.00      A   
ATOM   2051  CE  LYS A 217       3.871  -2.142 -10.678  1.00 10.00      A   
ATOM   2052  NZ  LYS A 217       2.628  -1.778  -9.949  1.00 10.00      A   
ATOM   2053  HZ1 LYS A 217       1.788  -2.102 -10.489  1.00 10.00      A   
ATOM   2054  HZ2 LYS A 217       2.571  -0.747  -9.831  1.00 10.00      A   
ATOM   2055  HZ3 LYS A 217       2.614  -2.224  -9.013  1.00 10.00      A   
ATOM   2056  C   LYS A 217       9.978  -3.440  -9.530  1.00 10.00      A   
ATOM   2057  O   LYS A 217      10.037  -3.748  -8.337  1.00 10.00      A   
ATOM   2058  N   LEU A 218      11.035  -3.041 -10.224  1.00 10.00      A   
ATOM   2059  HN  LEU A 218      10.921  -2.782 -11.164  1.00 10.00      A   
ATOM   2060  CA  LEU A 218      12.359  -2.953  -9.624  1.00 10.00      A   
ATOM   2061  CB  LEU A 218      13.399  -3.555 -10.571  1.00 10.00      A   
ATOM   2062  CG  LEU A 218      13.204  -5.032 -10.919  1.00 10.00      A   
ATOM   2063  CD1 LEU A 218      13.899  -5.367 -12.226  1.00 10.00      A   
ATOM   2064  CD2 LEU A 218      13.716  -5.921  -9.799  1.00 10.00      A   
ATOM   2065  C   LEU A 218      12.731  -1.516  -9.277  1.00 10.00      A   
ATOM   2066  O   LEU A 218      11.949  -0.590  -9.493  1.00 10.00      A   
ATOM   2067  N   ASN A 219      13.929  -1.335  -8.740  1.00 10.00      A   
ATOM   2068  HN  ASN A 219      14.519  -2.109  -8.601  1.00 10.00      A   
ATOM   2069  CA  ASN A 219      14.399  -0.011  -8.360  1.00 10.00      A   
ATOM   2070  CB  ASN A 219      14.961  -0.009  -6.930  1.00 10.00      A   
ATOM   2071  CG  ASN A 219      16.166  -0.920  -6.740  1.00 10.00      A   
ATOM   2072  OD1 ASN A 219      16.323  -1.929  -7.430  1.00 10.00      A   
ATOM   2073  ND2 ASN A 219      17.022  -0.571  -5.800  1.00 10.00      A   
ATOM   2074 HD21 ASN A 219      16.841   0.246  -5.283  1.00 10.00      A   
ATOM   2075 HD22 ASN A 219      17.804  -1.144  -5.650  1.00 10.00      A   
ATOM   2076  C   ASN A 219      15.433   0.527  -9.350  1.00 10.00      A   
ATOM   2077  O   ASN A 219      15.781  -0.138 -10.328  1.00 10.00      A   
ATOM   2078  N   ARG A 220      15.937   1.723  -9.067  1.00 10.00      A   
ATOM   2079  HN  ARG A 220      15.644   2.176  -8.248  1.00 10.00      A   
ATOM   2080  CA  ARG A 220      16.920   2.389  -9.916  1.00 10.00      A   
ATOM   2081  CB  ARG A 220      17.152   3.811  -9.398  1.00 10.00      A   
ATOM   2082  CG  ARG A 220      18.094   4.651 -10.241  1.00 10.00      A   
ATOM   2083  CD  ARG A 220      18.685   5.786  -9.424  1.00 10.00      A   
ATOM   2084  NE  ARG A 220      18.547   7.078 -10.087  1.00 10.00      A   
ATOM   2085  HE  ARG A 220      18.566   7.083 -11.072  1.00 10.00      A   
ATOM   2086  CZ  ARG A 220      18.392   8.238  -9.444  1.00 10.00      A   
ATOM   2087  NH1 ARG A 220      18.356   8.274  -8.116  1.00 10.00      A   
ATOM   2088 HH11 ARG A 220      18.239   9.186  -7.618  1.00 10.00      A   
ATOM   2089 HH12 ARG A 220      18.443   7.393  -7.565  1.00 10.00      A   
ATOM   2090  NH2 ARG A 220      18.273   9.358 -10.139  1.00 10.00      A   
ATOM   2091 HH21 ARG A 220      18.153  10.271  -9.650  1.00 10.00      A   
ATOM   2092 HH22 ARG A 220      18.295   9.331 -11.193  1.00 10.00      A   
ATOM   2093  C   ARG A 220      18.248   1.628  -9.962  1.00 10.00      A   
ATOM   2094  O   ARG A 220      19.040   1.801 -10.890  1.00 10.00      A   
ATOM   2095  N   ALA A 221      18.478   0.780  -8.968  1.00 10.00      A   
ATOM   2096  HN  ALA A 221      17.803   0.682  -8.263  1.00 10.00      A   
ATOM   2097  CA  ALA A 221      19.711   0.001  -8.883  1.00 10.00      A   
ATOM   2098  CB  ALA A 221      19.826  -0.663  -7.522  1.00 10.00      A   
ATOM   2099  C   ALA A 221      19.839  -1.038 -10.001  1.00 10.00      A   
ATOM   2100  O   ALA A 221      20.921  -1.596 -10.215  1.00 10.00      A   
ATOM   2101  N   VAL A 222      18.745  -1.303 -10.700  1.00 10.00      A   
ATOM   2102  HN  VAL A 222      17.911  -0.837 -10.481  1.00 10.00      A   
ATOM   2103  CA  VAL A 222      18.762  -2.269 -11.790  1.00 10.00      A   
ATOM   2104  CB  VAL A 222      17.413  -3.011 -11.920  1.00 10.00      A   
ATOM   2105  CG1 VAL A 222      17.462  -4.039 -13.041  1.00 10.00      A   
ATOM   2106  CG2 VAL A 222      17.049  -3.678 -10.602  1.00 10.00      A   
ATOM   2107  C   VAL A 222      19.123  -1.590 -13.109  1.00 10.00      A   
ATOM   2108  O   VAL A 222      18.397  -0.711 -13.578  1.00 10.00      A   
ATOM   2109  N   PRO A 223      20.261  -1.984 -13.710  1.00 10.00      A   
ATOM   2110  CA  PRO A 223      20.736  -1.416 -14.975  1.00 10.00      A   
ATOM   2111  CB  PRO A 223      22.112  -2.068 -15.182  1.00 10.00      A   
ATOM   2112  CG  PRO A 223      22.476  -2.635 -13.852  1.00 10.00      A   
ATOM   2113  CD  PRO A 223      21.180  -3.009 -13.198  1.00 10.00      A   
ATOM   2114  C   PRO A 223      19.811  -1.748 -16.144  1.00 10.00      A   
ATOM   2115  O   PRO A 223      19.178  -2.808 -16.177  1.00 10.00      A   
ATOM   2116  N   LEU A 224      19.768  -0.842 -17.112  1.00 10.00      A   
ATOM   2117  HN  LEU A 224      20.326  -0.041 -17.030  1.00 10.00      A   
ATOM   2118  CA  LEU A 224      18.931  -0.990 -18.297  1.00 10.00      A   
ATOM   2119  CB  LEU A 224      19.031   0.282 -19.148  1.00 10.00      A   
ATOM   2120  CG  LEU A 224      18.221   0.307 -20.445  1.00 10.00      A   
ATOM   2121  CD1 LEU A 224      16.733   0.315 -20.146  1.00 10.00      A   
ATOM   2122  CD2 LEU A 224      18.603   1.512 -21.286  1.00 10.00      A   
ATOM   2123  C   LEU A 224      19.341  -2.203 -19.130  1.00 10.00      A   
ATOM   2124  O   LEU A 224      18.492  -2.923 -19.657  1.00 10.00      A   
ATOM   2125  N   GLU A 225      20.643  -2.436 -19.228  1.00 10.00      A   
ATOM   2126  HN  GLU A 225      21.274  -1.832 -18.764  1.00 10.00      A   
ATOM   2127  CA  GLU A 225      21.171  -3.550 -20.014  1.00 10.00      A   
ATOM   2128  CB  GLU A 225      22.696  -3.455 -20.147  1.00 10.00      A   
ATOM   2129  CG  GLU A 225      23.234  -2.032 -20.245  1.00 10.00      A   
ATOM   2130  CD  GLU A 225      23.563  -1.435 -18.890  1.00 10.00      A   
ATOM   2131  OE1 GLU A 225      22.654  -0.876 -18.243  1.00 10.00      A   
ATOM   2132  OE2 GLU A 225      24.732  -1.527 -18.464  1.00 10.00      A   
ATOM   2133  C   GLU A 225      20.759  -4.909 -19.442  1.00 10.00      A   
ATOM   2134  O   GLU A 225      20.789  -5.922 -20.142  1.00 10.00      A   
ATOM   2135  N   LYS A 226      20.348  -4.927 -18.183  1.00 10.00      A   
ATOM   2136  HN  LYS A 226      20.305  -4.084 -17.678  1.00 10.00      A   
ATOM   2137  CA  LYS A 226      19.944  -6.166 -17.537  1.00 10.00      A   
ATOM   2138  CB  LYS A 226      20.432  -6.189 -16.087  1.00 10.00      A   
ATOM   2139  CG  LYS A 226      21.912  -6.505 -15.942  1.00 10.00      A   
ATOM   2140  CD  LYS A 226      22.345  -6.494 -14.486  1.00 10.00      A   
ATOM   2141  CE  LYS A 226      23.789  -6.948 -14.330  1.00 10.00      A   
ATOM   2142  NZ  LYS A 226      24.742  -6.047 -15.032  1.00 10.00      A   
ATOM   2143  HZ1 LYS A 226      24.738  -5.106 -14.592  1.00 10.00      A   
ATOM   2144  HZ2 LYS A 226      24.479  -5.949 -16.037  1.00 10.00      A   
ATOM   2145  HZ3 LYS A 226      25.706  -6.435 -14.976  1.00 10.00      A   
ATOM   2146  C   LYS A 226      18.431  -6.362 -17.596  1.00 10.00      A   
ATOM   2147  O   LYS A 226      17.928  -7.466 -17.381  1.00 10.00      A   
ATOM   2148  N   LEU A 227      17.714  -5.291 -17.914  1.00 10.00      A   
ATOM   2149  HN  LEU A 227      18.180  -4.448 -18.112  1.00 10.00      A   
ATOM   2150  CA  LEU A 227      16.256  -5.331 -17.986  1.00 10.00      A   
ATOM   2151  CB  LEU A 227      15.684  -3.920 -18.141  1.00 10.00      A   
ATOM   2152  CG  LEU A 227      15.741  -3.041 -16.891  1.00 10.00      A   
ATOM   2153  CD1 LEU A 227      15.483  -1.587 -17.245  1.00 10.00      A   
ATOM   2154  CD2 LEU A 227      14.743  -3.525 -15.850  1.00 10.00      A   
ATOM   2155  C   LEU A 227      15.766  -6.236 -19.109  1.00 10.00      A   
ATOM   2156  O   LEU A 227      14.761  -6.933 -18.956  1.00 10.00      A   
ATOM   2157  N   ALA A 228      16.486  -6.234 -20.224  1.00 10.00      A   
ATOM   2158  HN  ALA A 228      17.276  -5.658 -20.281  1.00 10.00      A   
ATOM   2159  CA  ALA A 228      16.123  -7.060 -21.370  1.00 10.00      A   
ATOM   2160  CB  ALA A 228      17.041  -6.771 -22.548  1.00 10.00      A   
ATOM   2161  C   ALA A 228      16.161  -8.545 -21.012  1.00 10.00      A   
ATOM   2162  O   ALA A 228      15.312  -9.324 -21.442  1.00 10.00      A   
ATOM   2163  N   THR A 229      17.137  -8.921 -20.197  1.00 10.00      A   
ATOM   2164  HN  THR A 229      17.767  -8.248 -19.864  1.00 10.00      A   
ATOM   2165  CA  THR A 229      17.297 -10.303 -19.773  1.00 10.00      A   
ATOM   2166  CB  THR A 229      18.597 -10.457 -18.959  1.00 10.00      A   
ATOM   2167  OG1 THR A 229      19.648  -9.712 -19.598  1.00 10.00      A   
ATOM   2168  HG1 THR A 229      20.426  -9.708 -19.026  1.00 10.00      A   
ATOM   2169  CG2 THR A 229      19.007 -11.917 -18.860  1.00 10.00      A   
ATOM   2170  C   THR A 229      16.112 -10.735 -18.912  1.00 10.00      A   
ATOM   2171  O   THR A 229      15.598 -11.843 -19.056  1.00 10.00      A   
ATOM   2172  N   LEU A 230      15.682  -9.836 -18.039  1.00 10.00      A   
ATOM   2173  HN  LEU A 230      16.135  -8.967 -17.994  1.00 10.00      A   
ATOM   2174  CA  LEU A 230      14.563 -10.095 -17.140  1.00 10.00      A   
ATOM   2175  CB  LEU A 230      14.413  -8.940 -16.143  1.00 10.00      A   
ATOM   2176  CG  LEU A 230      15.627  -8.669 -15.246  1.00 10.00      A   
ATOM   2177  CD1 LEU A 230      15.621  -7.230 -14.755  1.00 10.00      A   
ATOM   2178  CD2 LEU A 230      15.652  -9.631 -14.069  1.00 10.00      A   
ATOM   2179  C   LEU A 230      13.260 -10.306 -17.914  1.00 10.00      A   
ATOM   2180  O   LEU A 230      12.518 -11.255 -17.653  1.00 10.00      A   
ATOM   2181  N   LEU A 231      13.001  -9.430 -18.877  1.00 10.00      A   
ATOM   2182  HN  LEU A 231      13.640  -8.702 -19.045  1.00 10.00      A   
ATOM   2183  CA  LEU A 231      11.789  -9.512 -19.686  1.00 10.00      A   
ATOM   2184  CB  LEU A 231      11.690  -8.308 -20.618  1.00 10.00      A   
ATOM   2185  CG  LEU A 231      11.312  -6.988 -19.950  1.00 10.00      A   
ATOM   2186  CD1 LEU A 231      11.277  -5.870 -20.977  1.00 10.00      A   
ATOM   2187  CD2 LEU A 231       9.967  -7.118 -19.254  1.00 10.00      A   
ATOM   2188  C   LEU A 231      11.727 -10.810 -20.481  1.00 10.00      A   
ATOM   2189  O   LEU A 231      10.648 -11.355 -20.722  1.00 10.00      A   
ATOM   2190  N   GLN A 232      12.892 -11.319 -20.860  1.00 10.00      A   
ATOM   2191  HN  GLN A 232      13.720 -10.850 -20.621  1.00 10.00      A   
ATOM   2192  CA  GLN A 232      12.969 -12.554 -21.624  1.00 10.00      A   
ATOM   2193  CB  GLN A 232      14.268 -12.626 -22.426  1.00 10.00      A   
ATOM   2194  CG  GLN A 232      14.299 -11.690 -23.625  1.00 10.00      A   
ATOM   2195  CD  GLN A 232      13.462 -12.195 -24.788  1.00 10.00      A   
ATOM   2196  OE1 GLN A 232      12.504 -12.949 -24.607  1.00 10.00      A   
ATOM   2197  NE2 GLN A 232      13.807 -11.767 -25.995  1.00 10.00      A   
ATOM   2198 HE21 GLN A 232      14.576 -11.158 -26.071  1.00 10.00      A   
ATOM   2199 HE22 GLN A 232      13.285 -12.081 -26.761  1.00 10.00      A   
ATOM   2200  C   GLN A 232      12.800 -13.778 -20.729  1.00 10.00      A   
ATOM   2201  O   GLN A 232      12.758 -14.913 -21.212  1.00 10.00      A   
ATOM   2202  N   ARG A 233      12.705 -13.545 -19.428  1.00 10.00      A   
ATOM   2203  HN  ARG A 233      12.768 -12.620 -19.100  1.00 10.00      A   
ATOM   2204  CA  ARG A 233      12.518 -14.626 -18.470  1.00 10.00      A   
ATOM   2205  CB  ARG A 233      13.341 -14.383 -17.202  1.00 10.00      A   
ATOM   2206  CG  ARG A 233      14.845 -14.390 -17.418  1.00 10.00      A   
ATOM   2207  CD  ARG A 233      15.342 -15.757 -17.853  1.00 10.00      A   
ATOM   2208  NE  ARG A 233      16.802 -15.832 -17.816  1.00 10.00      A   
ATOM   2209  HE  ARG A 233      17.271 -15.168 -17.262  1.00 10.00      A   
ATOM   2210  CZ  ARG A 233      17.522 -16.736 -18.474  1.00 10.00      A   
ATOM   2211  NH1 ARG A 233      16.923 -17.653 -19.226  1.00 10.00      A   
ATOM   2212 HH11 ARG A 233      17.487 -18.361 -19.739  1.00 10.00      A   
ATOM   2213 HH12 ARG A 233      15.880 -17.667 -19.304  1.00 10.00      A   
ATOM   2214  NH2 ARG A 233      18.843 -16.720 -18.375  1.00 10.00      A   
ATOM   2215 HH21 ARG A 233      19.310 -15.998 -17.772  1.00 10.00      A   
ATOM   2216 HH22 ARG A 233      19.422 -17.418 -18.895  1.00 10.00      A   
ATOM   2217  C   ARG A 233      11.041 -14.769 -18.119  1.00 10.00      A   
ATOM   2218  O   ARG A 233      10.563 -15.862 -17.819  1.00 10.00      A   
ATOM   2219  N   ALA A 234      10.326 -13.655 -18.168  1.00 10.00      A   
ATOM   2220  HN  ALA A 234      10.767 -12.815 -18.420  1.00 10.00      A   
ATOM   2221  CA  ALA A 234       8.902 -13.642 -17.864  1.00 10.00      A   
ATOM   2222  CB  ALA A 234       8.666 -13.265 -16.406  1.00 10.00      A   
ATOM   2223  C   ALA A 234       8.168 -12.680 -18.789  1.00 10.00      A   
ATOM   2224  O   ALA A 234       7.885 -11.543 -18.415  1.00 10.00      A   
ATOM   2225  N   PRO A 235       7.866 -13.121 -20.019  1.00 10.00      A   
ATOM   2226  CA  PRO A 235       7.164 -12.294 -21.002  1.00 10.00      A   
ATOM   2227  CB  PRO A 235       7.441 -13.015 -22.318  1.00 10.00      A   
ATOM   2228  CG  PRO A 235       7.584 -14.445 -21.929  1.00 10.00      A   
ATOM   2229  CD  PRO A 235       8.209 -14.451 -20.561  1.00 10.00      A   
ATOM   2230  C   PRO A 235       5.663 -12.232 -20.737  1.00 10.00      A   
ATOM   2231  O   PRO A 235       4.925 -11.536 -21.438  1.00 10.00      A   
ATOM   2232  N   GLN A 236       5.216 -12.966 -19.728  1.00 10.00      A   
ATOM   2233  HN  GLN A 236       5.856 -13.513 -19.220  1.00 10.00      A   
ATOM   2234  CA  GLN A 236       3.803 -12.990 -19.360  1.00 10.00      A   
ATOM   2235  CB  GLN A 236       3.348 -14.407 -18.973  1.00 10.00      A   
ATOM   2236  CG  GLN A 236       3.788 -14.888 -17.595  1.00 10.00      A   
ATOM   2237  CD  GLN A 236       5.260 -15.250 -17.509  1.00 10.00      A   
ATOM   2238  OE1 GLN A 236       5.896 -15.587 -18.506  1.00 10.00      A   
ATOM   2239  NE2 GLN A 236       5.804 -15.199 -16.306  1.00 10.00      A   
ATOM   2240 HE21 GLN A 236       5.235 -14.930 -15.552  1.00 10.00      A   
ATOM   2241 HE22 GLN A 236       6.753 -15.442 -16.211  1.00 10.00      A   
ATOM   2242  C   GLN A 236       3.507 -11.975 -18.250  1.00 10.00      A   
ATOM   2243  O   GLN A 236       2.561 -12.121 -17.473  1.00 10.00      A   
ATOM   2244  N   LEU A 237       4.320 -10.936 -18.198  1.00 10.00      A   
ATOM   2245  HN  LEU A 237       5.041 -10.868 -18.857  1.00 10.00      A   
ATOM   2246  CA  LEU A 237       4.174  -9.889 -17.199  1.00 10.00      A   
ATOM   2247  CB  LEU A 237       5.510  -9.169 -17.021  1.00 10.00      A   
ATOM   2248  CG  LEU A 237       5.799  -8.606 -15.632  1.00 10.00      A   
ATOM   2249  CD1 LEU A 237       6.104  -9.730 -14.657  1.00 10.00      A   
ATOM   2250  CD2 LEU A 237       6.955  -7.621 -15.688  1.00 10.00      A   
ATOM   2251  C   LEU A 237       3.109  -8.881 -17.621  1.00 10.00      A   
ATOM   2252  O   LEU A 237       2.941  -8.610 -18.810  1.00 10.00      A   
ATOM   2253  N   GLU A 238       2.404  -8.326 -16.642  1.00 10.00      A   
ATOM   2254  HN  GLU A 238       2.597  -8.577 -15.711  1.00 10.00      A   
ATOM   2255  CA  GLU A 238       1.364  -7.341 -16.903  1.00 10.00      A   
ATOM   2256  CB  GLU A 238       0.082  -7.688 -16.141  1.00 10.00      A   
ATOM   2257  CG  GLU A 238      -0.635  -8.928 -16.651  1.00 10.00      A   
ATOM   2258  CD  GLU A 238      -1.994  -9.128 -16.004  1.00 10.00      A   
ATOM   2259  OE1 GLU A 238      -2.986  -8.564 -16.514  1.00 10.00      A   
ATOM   2260  OE2 GLU A 238      -2.081  -9.849 -14.987  1.00 10.00      A   
ATOM   2261  C   GLU A 238       1.844  -5.953 -16.498  1.00 10.00      A   
ATOM   2262  O   GLU A 238       1.675  -4.981 -17.232  1.00 10.00      A   
ATOM   2263  N   GLU A 239       2.454  -5.870 -15.326  1.00 10.00      A   
ATOM   2264  HN  GLU A 239       2.569  -6.684 -14.787  1.00 10.00      A   
ATOM   2265  CA  GLU A 239       2.962  -4.604 -14.816  1.00 10.00      A   
ATOM   2266  CB  GLU A 239       2.282  -4.241 -13.494  1.00 10.00      A   
ATOM   2267  CG  GLU A 239       0.772  -4.087 -13.593  1.00 10.00      A   
ATOM   2268  CD  GLU A 239       0.146  -3.603 -12.298  1.00 10.00      A   
ATOM   2269  OE1 GLU A 239      -1.091  -3.698 -12.163  1.00 10.00      A   
ATOM   2270  OE2 GLU A 239       0.886  -3.114 -11.418  1.00 10.00      A   
ATOM   2271  C   GLU A 239       4.474  -4.667 -14.641  1.00 10.00      A   
ATOM   2272  O   GLU A 239       4.987  -5.503 -13.897  1.00 10.00      A   
ATOM   2273  N   LEU A 240       5.184  -3.780 -15.320  1.00 10.00      A   
ATOM   2274  HN  LEU A 240       4.719  -3.111 -15.874  1.00 10.00      A   
ATOM   2275  CA  LEU A 240       6.635  -3.756 -15.248  1.00 10.00      A   
ATOM   2276  CB  LEU A 240       7.253  -4.084 -16.610  1.00 10.00      A   
ATOM   2277  CG  LEU A 240       8.762  -3.847 -16.750  1.00 10.00      A   
ATOM   2278  CD1 LEU A 240       9.553  -4.921 -16.017  1.00 10.00      A   
ATOM   2279  CD2 LEU A 240       9.158  -3.787 -18.214  1.00 10.00      A   
ATOM   2280  C   LEU A 240       7.149  -2.413 -14.755  1.00 10.00      A   
ATOM   2281  O   LEU A 240       6.741  -1.358 -15.241  1.00 10.00      A   
ATOM   2282  N   GLY A 241       8.040  -2.468 -13.780  1.00 10.00      A   
ATOM   2283  HN  GLY A 241       8.299  -3.346 -13.419  1.00 10.00      A   
ATOM   2284  CA  GLY A 241       8.634  -1.270 -13.235  1.00 10.00      A   
ATOM   2285  C   GLY A 241      10.112  -1.206 -13.555  1.00 10.00      A   
ATOM   2286  O   GLY A 241      10.938  -1.721 -12.804  1.00 10.00      A   
ATOM   2287  N   THR A 242      10.436  -0.607 -14.689  1.00 10.00      A   
ATOM   2288  HN  THR A 242       9.725  -0.240 -15.253  1.00 10.00      A   
ATOM   2289  CA  THR A 242      11.817  -0.476 -15.123  1.00 10.00      A   
ATOM   2290  CB  THR A 242      11.877  -0.019 -16.589  1.00 10.00      A   
ATOM   2291  OG1 THR A 242      10.717   0.772 -16.883  1.00 10.00      A   
ATOM   2292  HG1 THR A 242      10.428   1.231 -16.086  1.00 10.00      A   
ATOM   2293  CG2 THR A 242      11.895  -1.225 -17.512  1.00 10.00      A   
ATOM   2294  C   THR A 242      12.579   0.512 -14.246  1.00 10.00      A   
ATOM   2295  O   THR A 242      12.126   1.637 -14.033  1.00 10.00      A   
ATOM   2296  N   GLY A 243      13.730   0.084 -13.742  1.00 10.00      A   
ATOM   2297  HN  GLY A 243      14.040  -0.818 -13.951  1.00 10.00      A   
ATOM   2298  CA  GLY A 243      14.528   0.932 -12.885  1.00 10.00      A   
ATOM   2299  C   GLY A 243      15.347   1.953 -13.649  1.00 10.00      A   
ATOM   2300  O   GLY A 243      14.800   2.914 -14.192  1.00 10.00      A   
ATOM   2301  N   GLY A 244      16.660   1.746 -13.689  1.00 10.00      A   
ATOM   2302  HN  GLY A 244      17.035   0.947 -13.259  1.00 10.00      A   
ATOM   2303  CA  GLY A 244      17.540   2.666 -14.382  1.00 10.00      A   
ATOM   2304  C   GLY A 244      17.389   2.571 -15.889  1.00 10.00      A   
ATOM   2305  O   GLY A 244      17.926   1.661 -16.521  1.00 10.00      A   
ATOM   2306  N   TYR A 245      16.660   3.516 -16.465  1.00 10.00      A   
ATOM   2307  HN  TYR A 245      16.265   4.223 -15.905  1.00 10.00      A   
ATOM   2308  CA  TYR A 245      16.431   3.539 -17.903  1.00 10.00      A   
ATOM   2309  CB  TYR A 245      15.013   4.030 -18.200  1.00 10.00      A   
ATOM   2310  CG  TYR A 245      14.299   3.237 -19.273  1.00 10.00      A   
ATOM   2311  CD1 TYR A 245      13.646   2.048 -18.968  1.00 10.00      A   
ATOM   2312  CD2 TYR A 245      14.273   3.677 -20.588  1.00 10.00      A   
ATOM   2313  CE1 TYR A 245      12.988   1.323 -19.944  1.00 10.00      A   
ATOM   2314  CE2 TYR A 245      13.618   2.958 -21.569  1.00 10.00      A   
ATOM   2315  CZ  TYR A 245      12.979   1.783 -21.244  1.00 10.00      A   
ATOM   2316  OH  TYR A 245      12.326   1.068 -22.222  1.00 10.00      A   
ATOM   2317  HH  TYR A 245      12.686   1.298 -23.085  1.00 10.00      A   
ATOM   2318  C   TYR A 245      17.463   4.428 -18.594  1.00 10.00      A   
ATOM   2319  O   TYR A 245      17.151   5.163 -19.538  1.00 10.00      A   
ATOM   2320  N   THR A 246      18.697   4.343 -18.124  1.00 10.00      A   
ATOM   2321  HN  THR A 246      18.886   3.726 -17.386  1.00 10.00      A   
ATOM   2322  CA  THR A 246      19.783   5.129 -18.674  1.00 10.00      A   
ATOM   2323  CB  THR A 246      20.137   6.311 -17.744  1.00 10.00      A   
ATOM   2324  OG1 THR A 246      21.318   6.971 -18.206  1.00 10.00      A   
ATOM   2325  HG1 THR A 246      22.084   6.616 -17.741  1.00 10.00      A   
ATOM   2326  CG2 THR A 246      20.344   5.843 -16.309  1.00 10.00      A   
ATOM   2327  C   THR A 246      21.011   4.250 -18.916  1.00 10.00      A   
ATOM   2328  O   THR A 246      21.346   3.396 -18.092  1.00 10.00      A   
ATOM   2329  N   ALA A 247      21.667   4.462 -20.051  1.00 10.00      A   
ATOM   2330  HN  ALA A 247      21.346   5.161 -20.661  1.00 10.00      A   
ATOM   2331  CA  ALA A 247      22.857   3.701 -20.421  1.00 10.00      A   
ATOM   2332  CB  ALA A 247      22.481   2.271 -20.798  1.00 10.00      A   
ATOM   2333  C   ALA A 247      23.561   4.385 -21.587  1.00 10.00      A   
ATOM   2334  O   ALA A 247      23.294   5.555 -21.874  1.00 10.00      A   
ATOM   2335  N   GLU A 248      24.460   3.665 -22.246  1.00 10.00      A   
ATOM   2336  HN  GLU A 248      24.641   2.747 -21.954  1.00 10.00      A   
ATOM   2337  CA  GLU A 248      25.180   4.204 -23.389  1.00 10.00      A   
ATOM   2338  CB  GLU A 248      26.562   3.554 -23.512  1.00 10.00      A   
ATOM   2339  CG  GLU A 248      27.371   4.034 -24.707  1.00 10.00      A   
ATOM   2340  CD  GLU A 248      28.845   3.730 -24.575  1.00 10.00      A   
ATOM   2341  OE1 GLU A 248      29.516   4.394 -23.760  1.00 10.00      A   
ATOM   2342  OE2 GLU A 248      29.340   2.836 -25.293  1.00 10.00      A   
ATOM   2343  C   GLU A 248      24.371   3.982 -24.666  1.00 10.00      A   
ATOM   2344  O   GLU A 248      23.990   2.853 -24.976  1.00 10.00      A   
ATOM   2345  N   VAL A 249      24.093   5.066 -25.387  1.00 10.00      A   
ATOM   2346  HN  VAL A 249      24.418   5.937 -25.076  1.00 10.00      A   
ATOM   2347  CA  VAL A 249      23.321   5.003 -26.628  1.00 10.00      A   
ATOM   2348  CB  VAL A 249      23.092   6.406 -27.235  1.00 10.00      A   
ATOM   2349  CG1 VAL A 249      22.175   6.338 -28.449  1.00 10.00      A   
ATOM   2350  CG2 VAL A 249      22.531   7.361 -26.191  1.00 10.00      A   
ATOM   2351  C   VAL A 249      24.013   4.111 -27.654  1.00 10.00      A   
ATOM   2352  O   VAL A 249      24.987   4.515 -28.297  1.00 10.00      A   
ATOM   2353  N   ARG A 250      23.511   2.895 -27.787  1.00 10.00      A   
ATOM   2354  HN  ARG A 250      22.737   2.643 -27.243  1.00 10.00      A   
ATOM   2355  CA  ARG A 250      24.064   1.921 -28.714  1.00 10.00      A   
ATOM   2356  CB  ARG A 250      25.029   0.989 -27.982  1.00 10.00      A   
ATOM   2357  CG  ARG A 250      26.433   1.547 -27.825  1.00 10.00      A   
ATOM   2358  CD  ARG A 250      27.275   0.692 -26.893  1.00 10.00      A   
ATOM   2359  NE  ARG A 250      27.246  -0.724 -27.260  1.00 10.00      A   
ATOM   2360  HE  ARG A 250      26.380  -1.102 -27.553  1.00 10.00      A   
ATOM   2361  CZ  ARG A 250      28.313  -1.516 -27.238  1.00 10.00      A   
ATOM   2362  NH1 ARG A 250      29.501  -1.032 -26.877  1.00 10.00      A   
ATOM   2363 HH11 ARG A 250      30.337  -1.653 -26.859  1.00 10.00      A   
ATOM   2364 HH12 ARG A 250      29.603  -0.025 -26.610  1.00 10.00      A   
ATOM   2365  NH2 ARG A 250      28.192  -2.805 -27.549  1.00 10.00      A   
ATOM   2366 HH21 ARG A 250      27.251  -3.200 -27.812  1.00 10.00      A   
ATOM   2367 HH22 ARG A 250      29.029  -3.432 -27.538  1.00 10.00      A   
ATOM   2368  C   ARG A 250      22.942   1.110 -29.361  1.00 10.00      A   
ATOM   2369  O   ARG A 250      21.996   0.701 -28.681  1.00 10.00      A   
ATOM   2370  N   PRO A 251      23.029   0.876 -30.683  1.00 10.00      A   
ATOM   2371  CA  PRO A 251      22.013   0.117 -31.435  1.00 10.00      A   
ATOM   2372  CB  PRO A 251      22.582   0.071 -32.860  1.00 10.00      A   
ATOM   2373  CG  PRO A 251      23.518   1.226 -32.928  1.00 10.00      A   
ATOM   2374  CD  PRO A 251      24.117   1.344 -31.558  1.00 10.00      A   
ATOM   2375  C   PRO A 251      21.832  -1.303 -30.898  1.00 10.00      A   
ATOM   2376  O   PRO A 251      20.710  -1.814 -30.818  1.00 10.00      A   
ATOM   2377  N   ASP A 252      22.944  -1.923 -30.518  1.00 10.00      A   
ATOM   2378  HN  ASP A 252      23.799  -1.452 -30.590  1.00 10.00      A   
ATOM   2379  CA  ASP A 252      22.934  -3.283 -29.996  1.00 10.00      A   
ATOM   2380  CB  ASP A 252      24.360  -3.822 -29.801  1.00 10.00      A   
ATOM   2381  CG  ASP A 252      25.165  -3.048 -28.777  1.00 10.00      A   
ATOM   2382  OD1 ASP A 252      25.358  -1.829 -28.964  1.00 10.00      A   
ATOM   2383  OD2 ASP A 252      25.616  -3.657 -27.784  1.00 10.00      A   
ATOM   2384  C   ASP A 252      22.124  -3.382 -28.709  1.00 10.00      A   
ATOM   2385  O   ASP A 252      21.357  -4.325 -28.519  1.00 10.00      A   
ATOM   2386  N   VAL A 253      22.272  -2.392 -27.842  1.00 10.00      A   
ATOM   2387  HN  VAL A 253      22.880  -1.655 -28.059  1.00 10.00      A   
ATOM   2388  CA  VAL A 253      21.546  -2.373 -26.582  1.00 10.00      A   
ATOM   2389  CB  VAL A 253      22.144  -1.336 -25.603  1.00 10.00      A   
ATOM   2390  CG1 VAL A 253      21.432  -1.376 -24.258  1.00 10.00      A   
ATOM   2391  CG2 VAL A 253      23.639  -1.564 -25.426  1.00 10.00      A   
ATOM   2392  C   VAL A 253      20.075  -2.045 -26.837  1.00 10.00      A   
ATOM   2393  O   VAL A 253      19.177  -2.651 -26.245  1.00 10.00      A   
ATOM   2394  N   TYR A 254      19.848  -1.097 -27.744  1.00 10.00      A   
ATOM   2395  HN  TYR A 254      20.615  -0.669 -28.186  1.00 10.00      A   
ATOM   2396  CA  TYR A 254      18.499  -0.665 -28.102  1.00 10.00      A   
ATOM   2397  CB  TYR A 254      18.563   0.476 -29.122  1.00 10.00      A   
ATOM   2398  CG  TYR A 254      17.219   0.911 -29.664  1.00 10.00      A   
ATOM   2399  CD1 TYR A 254      16.393   1.762 -28.939  1.00 10.00      A   
ATOM   2400  CD2 TYR A 254      16.778   0.474 -30.906  1.00 10.00      A   
ATOM   2401  CE1 TYR A 254      15.169   2.167 -29.436  1.00 10.00      A   
ATOM   2402  CE2 TYR A 254      15.555   0.871 -31.410  1.00 10.00      A   
ATOM   2403  CZ  TYR A 254      14.754   1.717 -30.673  1.00 10.00      A   
ATOM   2404  OH  TYR A 254      13.534   2.114 -31.178  1.00 10.00      A   
ATOM   2405  HH  TYR A 254      13.590   3.030 -31.474  1.00 10.00      A   
ATOM   2406  C   TYR A 254      17.648  -1.821 -28.635  1.00 10.00      A   
ATOM   2407  O   TYR A 254      16.528  -2.042 -28.171  1.00 10.00      A   
ATOM   2408  N   SER A 255      18.179  -2.561 -29.598  1.00 10.00      A   
ATOM   2409  HN  SER A 255      19.074  -2.341 -29.937  1.00 10.00      A   
ATOM   2410  CA  SER A 255      17.454  -3.687 -30.181  1.00 10.00      A   
ATOM   2411  CB  SER A 255      18.210  -4.273 -31.375  1.00 10.00      A   
ATOM   2412  OG  SER A 255      18.219  -3.365 -32.464  1.00 10.00      A   
ATOM   2413  HG  SER A 255      19.061  -2.896 -32.484  1.00 10.00      A   
ATOM   2414  C   SER A 255      17.137  -4.769 -29.144  1.00 10.00      A   
ATOM   2415  O   SER A 255      16.043  -5.341 -29.155  1.00 10.00      A   
ATOM   2416  N   GLY A 256      18.082  -5.028 -28.240  1.00 10.00      A   
ATOM   2417  HN  GLY A 256      18.931  -4.532 -28.269  1.00 10.00      A   
ATOM   2418  CA  GLY A 256      17.876  -6.036 -27.216  1.00 10.00      A   
ATOM   2419  C   GLY A 256      16.677  -5.729 -26.341  1.00 10.00      A   
ATOM   2420  O   GLY A 256      15.903  -6.624 -25.997  1.00 10.00      A   
ATOM   2421  N   LEU A 257      16.513  -4.458 -25.997  1.00 10.00      A   
ATOM   2422  HN  LEU A 257      17.156  -3.791 -26.321  1.00 10.00      A   
ATOM   2423  CA  LEU A 257      15.397  -4.031 -25.161  1.00 10.00      A   
ATOM   2424  CB  LEU A 257      15.604  -2.585 -24.697  1.00 10.00      A   
ATOM   2425  CG  LEU A 257      16.954  -2.254 -24.062  1.00 10.00      A   
ATOM   2426  CD1 LEU A 257      17.121  -0.750 -23.928  1.00 10.00      A   
ATOM   2427  CD2 LEU A 257      17.097  -2.930 -22.709  1.00 10.00      A   
ATOM   2428  C   LEU A 257      14.080  -4.128 -25.932  1.00 10.00      A   
ATOM   2429  O   LEU A 257      13.073  -4.611 -25.412  1.00 10.00      A   
ATOM   2430  N   SER A 258      14.109  -3.684 -27.183  1.00 10.00      A   
ATOM   2431  HN  SER A 258      14.952  -3.335 -27.542  1.00 10.00      A   
ATOM   2432  CA  SER A 258      12.928  -3.691 -28.039  1.00 10.00      A   
ATOM   2433  CB  SER A 258      13.244  -3.023 -29.382  1.00 10.00      A   
ATOM   2434  OG  SER A 258      13.915  -1.786 -29.181  1.00 10.00      A   
ATOM   2435  HG  SER A 258      14.849  -1.951 -29.008  1.00 10.00      A   
ATOM   2436  C   SER A 258      12.365  -5.102 -28.249  1.00 10.00      A   
ATOM   2437  O   SER A 258      11.157  -5.312 -28.158  1.00 10.00      A   
ATOM   2438  N   VAL A 259      13.244  -6.067 -28.502  1.00 10.00      A   
ATOM   2439  HN  VAL A 259      14.200  -5.843 -28.545  1.00 10.00      A   
ATOM   2440  CA  VAL A 259      12.826  -7.451 -28.725  1.00 10.00      A   
ATOM   2441  CB  VAL A 259      14.007  -8.340 -29.174  1.00 10.00      A   
ATOM   2442  CG1 VAL A 259      13.578  -9.796 -29.296  1.00 10.00      A   
ATOM   2443  CG2 VAL A 259      14.562  -7.845 -30.502  1.00 10.00      A   
ATOM   2444  C   VAL A 259      12.169  -8.042 -27.475  1.00 10.00      A   
ATOM   2445  O   VAL A 259      11.170  -8.761 -27.561  1.00 10.00      A   
ATOM   2446  N   ALA A 260      12.723  -7.721 -26.315  1.00 10.00      A   
ATOM   2447  HN  ALA A 260      13.513  -7.139 -26.306  1.00 10.00      A   
ATOM   2448  CA  ALA A 260      12.194  -8.217 -25.053  1.00 10.00      A   
ATOM   2449  CB  ALA A 260      13.191  -7.975 -23.930  1.00 10.00      A   
ATOM   2450  C   ALA A 260      10.847  -7.577 -24.723  1.00 10.00      A   
ATOM   2451  O   ALA A 260       9.920  -8.255 -24.272  1.00 10.00      A   
ATOM   2452  N   LEU A 261      10.737  -6.275 -24.968  1.00 10.00      A   
ATOM   2453  HN  LEU A 261      11.511  -5.790 -25.334  1.00 10.00      A   
ATOM   2454  CA  LEU A 261       9.506  -5.544 -24.695  1.00 10.00      A   
ATOM   2455  CB  LEU A 261       9.739  -4.037 -24.818  1.00 10.00      A   
ATOM   2456  CG  LEU A 261      10.349  -3.357 -23.591  1.00 10.00      A   
ATOM   2457  CD1 LEU A 261      11.074  -2.084 -23.992  1.00 10.00      A   
ATOM   2458  CD2 LEU A 261       9.269  -3.053 -22.564  1.00 10.00      A   
ATOM   2459  C   LEU A 261       8.362  -5.990 -25.605  1.00 10.00      A   
ATOM   2460  O   LEU A 261       7.218  -6.106 -25.165  1.00 10.00      A   
ATOM   2461  N   SER A 262       8.677  -6.262 -26.866  1.00 10.00      A   
ATOM   2462  HN  SER A 262       9.613  -6.168 -27.159  1.00 10.00      A   
ATOM   2463  CA  SER A 262       7.667  -6.691 -27.827  1.00 10.00      A   
ATOM   2464  CB  SER A 262       8.188  -6.574 -29.256  1.00 10.00      A   
ATOM   2465  OG  SER A 262       9.485  -7.126 -29.370  1.00 10.00      A   
ATOM   2466  HG  SER A 262      10.128  -6.409 -29.465  1.00 10.00      A   
ATOM   2467  C   SER A 262       7.187  -8.112 -27.544  1.00 10.00      A   
ATOM   2468  O   SER A 262       6.146  -8.538 -28.047  1.00 10.00      A   
ATOM   2469  N   GLY A 263       7.946  -8.842 -26.740  1.00 10.00      A   
ATOM   2470  HN  GLY A 263       8.771  -8.459 -26.373  1.00 10.00      A   
ATOM   2471  CA  GLY A 263       7.571 -10.199 -26.403  1.00 10.00      A   
ATOM   2472  C   GLY A 263       6.499 -10.242 -25.334  1.00 10.00      A   
ATOM   2473  O   GLY A 263       5.728 -11.199 -25.254  1.00 10.00      A   
ATOM   2474  N   CYS A 264       6.443  -9.195 -24.525  1.00 10.00      A   
ATOM   2475  HN  CYS A 264       7.070  -8.453 -24.661  1.00 10.00      A   
ATOM   2476  CA  CYS A 264       5.468  -9.107 -23.452  1.00 10.00      A   
ATOM   2477  CB  CYS A 264       6.057  -8.341 -22.266  1.00 10.00      A   
ATOM   2478  SG  CYS A 264       7.699  -8.906 -21.761  1.00 10.00      A   
ATOM   2479  HG  CYS A 264       8.535  -8.697 -22.769  1.00 10.00      A   
ATOM   2480  C   CYS A 264       4.178  -8.449 -23.938  1.00 10.00      A   
ATOM   2481  O   CYS A 264       4.038  -7.222 -23.919  1.00 10.00      A   
ATOM   2482  N   LYS A 265       3.238  -9.268 -24.394  1.00 10.00      A   
ATOM   2483  HN  LYS A 265       3.409 -10.240 -24.405  1.00 10.00      A   
ATOM   2484  CA  LYS A 265       1.961  -8.765 -24.884  1.00 10.00      A   
ATOM   2485  CB  LYS A 265       1.382  -9.699 -25.950  1.00 10.00      A   
ATOM   2486  CG  LYS A 265       1.903  -9.455 -27.361  1.00 10.00      A   
ATOM   2487  CD  LYS A 265       3.200 -10.202 -27.626  1.00 10.00      A   
ATOM   2488  CE  LYS A 265       3.492 -10.294 -29.116  1.00 10.00      A   
ATOM   2489  NZ  LYS A 265       4.629 -11.207 -29.408  1.00 10.00      A   
ATOM   2490  HZ1 LYS A 265       4.531 -12.083 -28.859  1.00 10.00      A   
ATOM   2491  HZ2 LYS A 265       5.531 -10.755 -29.159  1.00 10.00      A   
ATOM   2492  HZ3 LYS A 265       4.644 -11.449 -30.421  1.00 10.00      A   
ATOM   2493  C   LYS A 265       0.963  -8.578 -23.740  1.00 10.00      A   
ATOM   2494  O   LYS A 265      -0.049  -7.886 -23.882  1.00 10.00      A   
ATOM   2495  N   GLU A 266       1.269  -9.173 -22.597  1.00 10.00      A   
ATOM   2496  HN  GLU A 266       2.103  -9.684 -22.533  1.00 10.00      A   
ATOM   2497  CA  GLU A 266       0.395  -9.087 -21.431  1.00 10.00      A   
ATOM   2498  CB  GLU A 266       0.702 -10.231 -20.460  1.00 10.00      A   
ATOM   2499  CG  GLU A 266       0.828 -11.596 -21.116  1.00 10.00      A   
ATOM   2500  CD  GLU A 266      -0.475 -12.066 -21.717  1.00 10.00      A   
ATOM   2501  OE1 GLU A 266      -0.540 -12.230 -22.954  1.00 10.00      A   
ATOM   2502  OE2 GLU A 266      -1.442 -12.275 -20.955  1.00 10.00      A   
ATOM   2503  C   GLU A 266       0.544  -7.745 -20.714  1.00 10.00      A   
ATOM   2504  O   GLU A 266      -0.298  -7.375 -19.891  1.00 10.00      A   
ATOM   2505  N   LEU A 267       1.614  -7.022 -21.039  1.00 10.00      A   
ATOM   2506  HN  LEU A 267       2.232  -7.370 -21.710  1.00 10.00      A   
ATOM   2507  CA  LEU A 267       1.898  -5.728 -20.419  1.00 10.00      A   
ATOM   2508  CB  LEU A 267       3.161  -5.096 -21.007  1.00 10.00      A   
ATOM   2509  CG  LEU A 267       4.502  -5.676 -20.546  1.00 10.00      A   
ATOM   2510  CD1 LEU A 267       5.653  -4.948 -21.225  1.00 10.00      A   
ATOM   2511  CD2 LEU A 267       4.638  -5.594 -19.032  1.00 10.00      A   
ATOM   2512  C   LEU A 267       0.728  -4.759 -20.526  1.00 10.00      A   
ATOM   2513  O   LEU A 267       0.138  -4.594 -21.592  1.00 10.00      A   
ATOM   2514  N   ARG A 268       0.394  -4.141 -19.403  1.00 10.00      A   
ATOM   2515  HN  ARG A 268       0.893  -4.352 -18.581  1.00 10.00      A   
ATOM   2516  CA  ARG A 268      -0.693  -3.175 -19.338  1.00 10.00      A   
ATOM   2517  CB  ARG A 268      -1.909  -3.780 -18.629  1.00 10.00      A   
ATOM   2518  CG  ARG A 268      -2.676  -4.797 -19.455  1.00 10.00      A   
ATOM   2519  CD  ARG A 268      -3.123  -4.204 -20.782  1.00 10.00      A   
ATOM   2520  NE  ARG A 268      -3.897  -5.151 -21.579  1.00 10.00      A   
ATOM   2521  HE  ARG A 268      -4.873  -5.138 -21.463  1.00 10.00      A   
ATOM   2522  CZ  ARG A 268      -3.366  -6.015 -22.444  1.00 10.00      A   
ATOM   2523  NH1 ARG A 268      -2.049  -6.065 -22.631  1.00 10.00      A   
ATOM   2524 HH11 ARG A 268      -1.416  -5.426 -22.094  1.00 10.00      A   
ATOM   2525 HH12 ARG A 268      -1.638  -6.748 -23.305  1.00 10.00      A   
ATOM   2526  NH2 ARG A 268      -4.161  -6.828 -23.125  1.00 10.00      A   
ATOM   2527 HH21 ARG A 268      -3.757  -7.503 -23.807  1.00 10.00      A   
ATOM   2528 HH22 ARG A 268      -5.197  -6.797 -22.985  1.00 10.00      A   
ATOM   2529  C   ARG A 268      -0.245  -1.926 -18.591  1.00 10.00      A   
ATOM   2530  O   ARG A 268      -0.804  -0.846 -18.774  1.00 10.00      A   
ATOM   2531  N   CYS A 269       0.778  -2.074 -17.756  1.00 10.00      A   
ATOM   2532  HN  CYS A 269       1.202  -2.953 -17.662  1.00 10.00      A   
ATOM   2533  CA  CYS A 269       1.281  -0.957 -16.975  1.00 10.00      A   
ATOM   2534  CB  CYS A 269       0.727  -1.027 -15.550  1.00 10.00      A   
ATOM   2535  SG  CYS A 269       1.375   0.219 -14.414  1.00 10.00      A   
ATOM   2536  HG  CYS A 269       0.691   0.123 -13.282  1.00 10.00      A   
ATOM   2537  C   CYS A 269       2.806  -0.918 -16.951  1.00 10.00      A   
ATOM   2538  O   CYS A 269       3.465  -1.931 -16.708  1.00 10.00      A   
ATOM   2539  N   LEU A 270       3.352   0.256 -17.225  1.00 10.00      A   
ATOM   2540  HN  LEU A 270       2.764   1.015 -17.431  1.00 10.00      A   
ATOM   2541  CA  LEU A 270       4.792   0.468 -17.215  1.00 10.00      A   
ATOM   2542  CB  LEU A 270       5.324   0.731 -18.629  1.00 10.00      A   
ATOM   2543  CG  LEU A 270       5.356  -0.470 -19.583  1.00 10.00      A   
ATOM   2544  CD1 LEU A 270       6.018  -0.095 -20.899  1.00 10.00      A   
ATOM   2545  CD2 LEU A 270       6.075  -1.651 -18.947  1.00 10.00      A   
ATOM   2546  C   LEU A 270       5.113   1.647 -16.304  1.00 10.00      A   
ATOM   2547  O   LEU A 270       4.464   2.697 -16.377  1.00 10.00      A   
ATOM   2548  N   SER A 271       6.084   1.472 -15.426  1.00 10.00      A   
ATOM   2549  HN  SER A 271       6.558   0.610 -15.396  1.00 10.00      A   
ATOM   2550  CA  SER A 271       6.466   2.528 -14.503  1.00 10.00      A   
ATOM   2551  CB  SER A 271       5.760   2.330 -13.158  1.00 10.00      A   
ATOM   2552  OG  SER A 271       4.355   2.245 -13.339  1.00 10.00      A   
ATOM   2553  HG  SER A 271       4.155   2.285 -14.284  1.00 10.00      A   
ATOM   2554  C   SER A 271       7.977   2.574 -14.314  1.00 10.00      A   
ATOM   2555  O   SER A 271       8.710   1.764 -14.895  1.00 10.00      A   
ATOM   2556  N   GLY A 272       8.434   3.522 -13.502  1.00 10.00      A   
ATOM   2557  HN  GLY A 272       7.800   4.133 -13.073  1.00 10.00      A   
ATOM   2558  CA  GLY A 272       9.848   3.675 -13.246  1.00 10.00      A   
ATOM   2559  C   GLY A 272      10.474   4.682 -14.180  1.00 10.00      A   
ATOM   2560  O   GLY A 272      10.137   5.868 -14.135  1.00 10.00      A   
ATOM   2561  N   PHE A 273      11.379   4.203 -15.022  1.00 10.00      A   
ATOM   2562  HN  PHE A 273      11.602   3.245 -14.979  1.00 10.00      A   
ATOM   2563  CA  PHE A 273      12.063   5.045 -16.002  1.00 10.00      A   
ATOM   2564  CB  PHE A 273      11.064   5.735 -16.941  1.00 10.00      A   
ATOM   2565  CG  PHE A 273      10.452   4.832 -17.977  1.00 10.00      A   
ATOM   2566  CD1 PHE A 273       9.474   3.911 -17.629  1.00 10.00      A   
ATOM   2567  CD2 PHE A 273      10.848   4.910 -19.300  1.00 10.00      A   
ATOM   2568  CE1 PHE A 273       8.908   3.085 -18.582  1.00 10.00      A   
ATOM   2569  CE2 PHE A 273      10.288   4.087 -20.258  1.00 10.00      A   
ATOM   2570  CZ  PHE A 273       9.316   3.173 -19.897  1.00 10.00      A   
ATOM   2571  C   PHE A 273      12.969   6.073 -15.327  1.00 10.00      A   
ATOM   2572  O   PHE A 273      12.981   7.247 -15.702  1.00 10.00      A   
ATOM   2573  N   TRP A 274      13.731   5.622 -14.335  1.00 10.00      A   
ATOM   2574  HN  TRP A 274      13.682   4.673 -14.089  1.00 10.00      A   
ATOM   2575  CA  TRP A 274      14.647   6.496 -13.610  1.00 10.00      A   
ATOM   2576  CB  TRP A 274      15.267   5.759 -12.423  1.00 10.00      A   
ATOM   2577  CG  TRP A 274      14.433   5.804 -11.183  1.00 10.00      A   
ATOM   2578  CD1 TRP A 274      14.433   6.785 -10.236  1.00 10.00      A   
ATOM   2579  CD2 TRP A 274      13.481   4.825 -10.750  1.00 10.00      A   
ATOM   2580  NE1 TRP A 274      13.535   6.479  -9.243  1.00 10.00      A   
ATOM   2581  HE1 TRP A 274      13.352   7.030  -8.450  1.00 10.00      A   
ATOM   2582  CE2 TRP A 274      12.938   5.284  -9.536  1.00 10.00      A   
ATOM   2583  CE3 TRP A 274      13.031   3.610 -11.272  1.00 10.00      A   
ATOM   2584  CZ2 TRP A 274      11.973   4.570  -8.833  1.00 10.00      A   
ATOM   2585  CZ3 TRP A 274      12.074   2.903 -10.574  1.00 10.00      A   
ATOM   2586  CH2 TRP A 274      11.553   3.385  -9.369  1.00 10.00      A   
ATOM   2587  C   TRP A 274      15.744   6.998 -14.530  1.00 10.00      A   
ATOM   2588  O   TRP A 274      16.514   6.199 -15.077  1.00 10.00      A   
ATOM   2589  N   ASP A 275      15.789   8.319 -14.713  1.00 10.00      A   
ATOM   2590  HN  ASP A 275      15.121   8.880 -14.262  1.00 10.00      A   
ATOM   2591  CA  ASP A 275      16.786   8.961 -15.573  1.00 10.00      A   
ATOM   2592  CB  ASP A 275      18.210   8.728 -15.051  1.00 10.00      A   
ATOM   2593  CG  ASP A 275      18.463   9.353 -13.694  1.00 10.00      A   
ATOM   2594  OD1 ASP A 275      18.719  10.578 -13.624  1.00 10.00      A   
ATOM   2595  OD2 ASP A 275      18.423   8.622 -12.685  1.00 10.00      A   
ATOM   2596  C   ASP A 275      16.652   8.459 -17.009  1.00 10.00      A   
ATOM   2597  O   ASP A 275      17.634   8.381 -17.750  1.00 10.00      A   
ATOM   2598  N   ALA A 276      15.419   8.133 -17.384  1.00 10.00      A   
ATOM   2599  HN  ALA A 276      14.689   8.237 -16.737  1.00 10.00      A   
ATOM   2600  CA  ALA A 276      15.105   7.620 -18.711  1.00 10.00      A   
ATOM   2601  CB  ALA A 276      13.599   7.479 -18.874  1.00 10.00      A   
ATOM   2602  C   ALA A 276      15.673   8.483 -19.828  1.00 10.00      A   
ATOM   2603  O   ALA A 276      15.364   9.670 -19.935  1.00 10.00      A   
ATOM   2604  N   VAL A 277      16.512   7.875 -20.651  1.00 10.00      A   
ATOM   2605  HN  VAL A 277      16.740   6.934 -20.490  1.00 10.00      A   
ATOM   2606  CA  VAL A 277      17.107   8.566 -21.780  1.00 10.00      A   
ATOM   2607  CB  VAL A 277      18.469   7.942 -22.166  1.00 10.00      A   
ATOM   2608  CG1 VAL A 277      19.093   8.674 -23.345  1.00 10.00      A   
ATOM   2609  CG2 VAL A 277      19.420   7.952 -20.978  1.00 10.00      A   
ATOM   2610  C   VAL A 277      16.150   8.488 -22.967  1.00 10.00      A   
ATOM   2611  O   VAL A 277      15.681   7.401 -23.317  1.00 10.00      A   
ATOM   2612  N   PRO A 278      15.839   9.634 -23.598  1.00 10.00      A   
ATOM   2613  CA  PRO A 278      14.921   9.707 -24.748  1.00 10.00      A   
ATOM   2614  CB  PRO A 278      15.102  11.140 -25.250  1.00 10.00      A   
ATOM   2615  CG  PRO A 278      15.491  11.903 -24.033  1.00 10.00      A   
ATOM   2616  CD  PRO A 278      16.347  10.970 -23.222  1.00 10.00      A   
ATOM   2617  C   PRO A 278      15.255   8.712 -25.863  1.00 10.00      A   
ATOM   2618  O   PRO A 278      14.371   8.266 -26.595  1.00 10.00      A   
ATOM   2619  N   ALA A 279      16.529   8.350 -25.970  1.00 10.00      A   
ATOM   2620  HN  ALA A 279      17.178   8.724 -25.342  1.00 10.00      A   
ATOM   2621  CA  ALA A 279      16.985   7.415 -26.994  1.00 10.00      A   
ATOM   2622  CB  ALA A 279      18.503   7.347 -27.011  1.00 10.00      A   
ATOM   2623  C   ALA A 279      16.400   6.020 -26.797  1.00 10.00      A   
ATOM   2624  O   ALA A 279      16.384   5.206 -27.720  1.00 10.00      A   
ATOM   2625  N   TYR A 280      15.914   5.744 -25.595  1.00 10.00      A   
ATOM   2626  HN  TYR A 280      15.946   6.433 -24.893  1.00 10.00      A   
ATOM   2627  CA  TYR A 280      15.337   4.443 -25.292  1.00 10.00      A   
ATOM   2628  CB  TYR A 280      15.879   3.910 -23.974  1.00 10.00      A   
ATOM   2629  CG  TYR A 280      17.381   3.818 -23.930  1.00 10.00      A   
ATOM   2630  CD1 TYR A 280      18.120   4.653 -23.104  1.00 10.00      A   
ATOM   2631  CD2 TYR A 280      18.059   2.895 -24.711  1.00 10.00      A   
ATOM   2632  CE1 TYR A 280      19.494   4.565 -23.053  1.00 10.00      A   
ATOM   2633  CE2 TYR A 280      19.435   2.800 -24.667  1.00 10.00      A   
ATOM   2634  CZ  TYR A 280      20.145   3.639 -23.837  1.00 10.00      A   
ATOM   2635  OH  TYR A 280      21.510   3.544 -23.780  1.00 10.00      A   
ATOM   2636  HH  TYR A 280      21.863   3.420 -24.665  1.00 10.00      A   
ATOM   2637  C   TYR A 280      13.818   4.500 -25.242  1.00 10.00      A   
ATOM   2638  O   TYR A 280      13.164   3.509 -24.928  1.00 10.00      A   
ATOM   2639  N   LEU A 281      13.261   5.659 -25.553  1.00 10.00      A   
ATOM   2640  HN  LEU A 281      13.835   6.413 -25.810  1.00 10.00      A   
ATOM   2641  CA  LEU A 281      11.810   5.838 -25.539  1.00 10.00      A   
ATOM   2642  CB  LEU A 281      11.414   7.313 -25.644  1.00 10.00      A   
ATOM   2643  CG  LEU A 281      11.476   8.118 -24.345  1.00 10.00      A   
ATOM   2644  CD1 LEU A 281      11.214   9.590 -24.617  1.00 10.00      A   
ATOM   2645  CD2 LEU A 281      10.479   7.575 -23.331  1.00 10.00      A   
ATOM   2646  C   LEU A 281      11.081   4.994 -26.598  1.00 10.00      A   
ATOM   2647  O   LEU A 281      10.096   4.336 -26.279  1.00 10.00      A   
ATOM   2648  N   PRO A 282      11.539   4.992 -27.873  1.00 10.00      A   
ATOM   2649  CA  PRO A 282      10.886   4.211 -28.942  1.00 10.00      A   
ATOM   2650  CB  PRO A 282      11.681   4.582 -30.201  1.00 10.00      A   
ATOM   2651  CG  PRO A 282      12.364   5.859 -29.858  1.00 10.00      A   
ATOM   2652  CD  PRO A 282      12.683   5.759 -28.399  1.00 10.00      A   
ATOM   2653  C   PRO A 282      10.930   2.695 -28.716  1.00 10.00      A   
ATOM   2654  O   PRO A 282      10.375   1.930 -29.507  1.00 10.00      A   
ATOM   2655  N   ALA A 283      11.571   2.266 -27.634  1.00 10.00      A   
ATOM   2656  HN  ALA A 283      11.976   2.919 -27.025  1.00 10.00      A   
ATOM   2657  CA  ALA A 283      11.674   0.845 -27.326  1.00 10.00      A   
ATOM   2658  CB  ALA A 283      12.778   0.595 -26.311  1.00 10.00      A   
ATOM   2659  C   ALA A 283      10.342   0.295 -26.818  1.00 10.00      A   
ATOM   2660  O   ALA A 283      10.000  -0.860 -27.068  1.00 10.00      A   
ATOM   2661  N   VAL A 284       9.574   1.139 -26.134  1.00 10.00      A   
ATOM   2662  HN  VAL A 284       9.879   2.063 -25.994  1.00 10.00      A   
ATOM   2663  CA  VAL A 284       8.280   0.725 -25.589  1.00 10.00      A   
ATOM   2664  CB  VAL A 284       7.979   1.396 -24.233  1.00 10.00      A   
ATOM   2665  CG1 VAL A 284       8.871   0.822 -23.142  1.00 10.00      A   
ATOM   2666  CG2 VAL A 284       8.153   2.905 -24.322  1.00 10.00      A   
ATOM   2667  C   VAL A 284       7.139   1.013 -26.568  1.00 10.00      A   
ATOM   2668  O   VAL A 284       5.958   0.840 -26.241  1.00 10.00      A   
ATOM   2669  N   TYR A 285       7.500   1.416 -27.782  1.00 10.00      A   
ATOM   2670  HN  TYR A 285       8.456   1.500 -27.990  1.00 10.00      A   
ATOM   2671  CA  TYR A 285       6.517   1.732 -28.817  1.00 10.00      A   
ATOM   2672  CB  TYR A 285       7.195   2.345 -30.044  1.00 10.00      A   
ATOM   2673  CG  TYR A 285       7.438   3.838 -29.959  1.00 10.00      A   
ATOM   2674  CD1 TYR A 285       7.249   4.539 -28.773  1.00 10.00      A   
ATOM   2675  CD2 TYR A 285       7.859   4.545 -31.075  1.00 10.00      A   
ATOM   2676  CE1 TYR A 285       7.476   5.901 -28.705  1.00 10.00      A   
ATOM   2677  CE2 TYR A 285       8.087   5.903 -31.017  1.00 10.00      A   
ATOM   2678  CZ  TYR A 285       7.893   6.577 -29.830  1.00 10.00      A   
ATOM   2679  OH  TYR A 285       8.121   7.932 -29.772  1.00 10.00      A   
ATOM   2680  HH  TYR A 285       7.632   8.368 -30.482  1.00 10.00      A   
ATOM   2681  C   TYR A 285       5.718   0.497 -29.229  1.00 10.00      A   
ATOM   2682  O   TYR A 285       4.644   0.607 -29.821  1.00 10.00      A   
ATOM   2683  N   SER A 286       6.243  -0.679 -28.918  1.00 10.00      A   
ATOM   2684  HN  SER A 286       7.111  -0.713 -28.462  1.00 10.00      A   
ATOM   2685  CA  SER A 286       5.572  -1.923 -29.258  1.00 10.00      A   
ATOM   2686  CB  SER A 286       6.608  -3.009 -29.546  1.00 10.00      A   
ATOM   2687  OG  SER A 286       7.730  -2.471 -30.227  1.00 10.00      A   
ATOM   2688  HG  SER A 286       8.523  -2.956 -29.966  1.00 10.00      A   
ATOM   2689  C   SER A 286       4.638  -2.380 -28.138  1.00 10.00      A   
ATOM   2690  O   SER A 286       4.081  -3.475 -28.197  1.00 10.00      A   
ATOM   2691  N   VAL A 287       4.474  -1.543 -27.115  1.00 10.00      A   
ATOM   2692  HN  VAL A 287       4.945  -0.683 -27.119  1.00 10.00      A   
ATOM   2693  CA  VAL A 287       3.615  -1.882 -25.981  1.00 10.00      A   
ATOM   2694  CB  VAL A 287       4.441  -2.169 -24.704  1.00 10.00      A   
ATOM   2695  CG1 VAL A 287       3.571  -2.816 -23.639  1.00 10.00      A   
ATOM   2696  CG2 VAL A 287       5.651  -3.040 -25.006  1.00 10.00      A   
ATOM   2697  C   VAL A 287       2.603  -0.773 -25.666  1.00 10.00      A   
ATOM   2698  O   VAL A 287       1.492  -1.054 -25.221  1.00 10.00      A   
ATOM   2699  N   CYS A 288       2.998   0.476 -25.909  1.00 10.00      A   
ATOM   2700  HN  CYS A 288       3.897   0.623 -26.274  1.00 10.00      A   
ATOM   2701  CA  CYS A 288       2.164   1.652 -25.633  1.00 10.00      A   
ATOM   2702  CB  CYS A 288       2.812   2.895 -26.239  1.00 10.00      A   
ATOM   2703  SG  CYS A 288       3.094   2.779 -28.019  1.00 10.00      A   
ATOM   2704  HG  CYS A 288       1.960   3.113 -28.622  1.00 10.00      A   
ATOM   2705  C   CYS A 288       0.715   1.526 -26.113  1.00 10.00      A   
ATOM   2706  O   CYS A 288      -0.203   2.050 -25.480  1.00 10.00      A   
ATOM   2707  N   SER A 289       0.516   0.824 -27.221  1.00 10.00      A   
ATOM   2708  HN  SER A 289       1.289   0.422 -27.673  1.00 10.00      A   
ATOM   2709  CA  SER A 289      -0.810   0.643 -27.796  1.00 10.00      A   
ATOM   2710  CB  SER A 289      -0.689  -0.148 -29.098  1.00 10.00      A   
ATOM   2711  OG  SER A 289       0.488   0.228 -29.804  1.00 10.00      A   
ATOM   2712  HG  SER A 289       0.380   1.126 -30.149  1.00 10.00      A   
ATOM   2713  C   SER A 289      -1.788  -0.049 -26.840  1.00 10.00      A   
ATOM   2714  O   SER A 289      -2.996   0.184 -26.908  1.00 10.00      A   
ATOM   2715  N   ARG A 290      -1.265  -0.868 -25.935  1.00 10.00      A   
ATOM   2716  HN  ARG A 290      -0.286  -0.969 -25.887  1.00 10.00      A   
ATOM   2717  CA  ARG A 290      -2.105  -1.601 -24.991  1.00 10.00      A   
ATOM   2718  CB  ARG A 290      -1.933  -3.112 -25.188  1.00 10.00      A   
ATOM   2719  CG  ARG A 290      -0.517  -3.605 -24.938  1.00 10.00      A   
ATOM   2720  CD  ARG A 290      -0.293  -4.995 -25.509  1.00 10.00      A   
ATOM   2721  NE  ARG A 290       1.101  -5.418 -25.364  1.00 10.00      A   
ATOM   2722  HE  ARG A 290       1.359  -5.829 -24.510  1.00 10.00      A   
ATOM   2723  CZ  ARG A 290       2.031  -5.273 -26.317  1.00 10.00      A   
ATOM   2724  NH1 ARG A 290       1.714  -4.724 -27.481  1.00 10.00      A   
ATOM   2725 HH11 ARG A 290       2.445  -4.609 -28.222  1.00 10.00      A   
ATOM   2726 HH12 ARG A 290       0.742  -4.399 -27.663  1.00 10.00      A   
ATOM   2727  NH2 ARG A 290       3.278  -5.675 -26.101  1.00 10.00      A   
ATOM   2728 HH21 ARG A 290       4.002  -5.564 -26.852  1.00 10.00      A   
ATOM   2729 HH22 ARG A 290       3.547  -6.101 -25.185  1.00 10.00      A   
ATOM   2730  C   ARG A 290      -1.794  -1.218 -23.544  1.00 10.00      A   
ATOM   2731  O   ARG A 290      -2.137  -1.945 -22.612  1.00 10.00      A   
ATOM   2732  N   LEU A 291      -1.153  -0.075 -23.351  1.00 10.00      A   
ATOM   2733  HN  LEU A 291      -0.907   0.480 -24.122  1.00 10.00      A   
ATOM   2734  CA  LEU A 291      -0.820   0.375 -22.007  1.00 10.00      A   
ATOM   2735  CB  LEU A 291       0.490   1.162 -21.993  1.00 10.00      A   
ATOM   2736  CG  LEU A 291       1.767   0.346 -22.174  1.00 10.00      A   
ATOM   2737  CD1 LEU A 291       2.979   1.258 -22.204  1.00 10.00      A   
ATOM   2738  CD2 LEU A 291       1.903  -0.691 -21.070  1.00 10.00      A   
ATOM   2739  C   LEU A 291      -1.943   1.208 -21.409  1.00 10.00      A   
ATOM   2740  O   LEU A 291      -2.179   2.343 -21.826  1.00 10.00      A   
ATOM   2741  N   THR A 292      -2.630   0.639 -20.430  1.00 10.00      A   
ATOM   2742  HN  THR A 292      -2.391  -0.268 -20.140  1.00 10.00      A   
ATOM   2743  CA  THR A 292      -3.725   1.318 -19.765  1.00 10.00      A   
ATOM   2744  CB  THR A 292      -4.723   0.299 -19.173  1.00 10.00      A   
ATOM   2745  OG1 THR A 292      -4.017  -0.884 -18.760  1.00 10.00      A   
ATOM   2746  HG1 THR A 292      -4.653  -1.551 -18.468  1.00 10.00      A   
ATOM   2747  CG2 THR A 292      -5.769  -0.086 -20.210  1.00 10.00      A   
ATOM   2748  C   THR A 292      -3.198   2.229 -18.658  1.00 10.00      A   
ATOM   2749  O   THR A 292      -3.790   3.266 -18.355  1.00 10.00      A   
ATOM   2750  N   THR A 293      -2.075   1.848 -18.067  1.00 10.00      A   
ATOM   2751  HN  THR A 293      -1.640   1.013 -18.355  1.00 10.00      A   
ATOM   2752  CA  THR A 293      -1.478   2.629 -16.993  1.00 10.00      A   
ATOM   2753  CB  THR A 293      -1.567   1.864 -15.657  1.00 10.00      A   
ATOM   2754  OG1 THR A 293      -2.910   1.396 -15.462  1.00 10.00      A   
ATOM   2755  HG1 THR A 293      -2.964   0.471 -15.732  1.00 10.00      A   
ATOM   2756  CG2 THR A 293      -1.179   2.765 -14.498  1.00 10.00      A   
ATOM   2757  C   THR A 293      -0.018   2.954 -17.305  1.00 10.00      A   
ATOM   2758  O   THR A 293       0.769   2.063 -17.623  1.00 10.00      A   
ATOM   2759  N   LEU A 294       0.335   4.231 -17.225  1.00 10.00      A   
ATOM   2760  HN  LEU A 294      -0.340   4.906 -16.983  1.00 10.00      A   
ATOM   2761  CA  LEU A 294       1.699   4.660 -17.497  1.00 10.00      A   
ATOM   2762  CB  LEU A 294       1.809   5.235 -18.910  1.00 10.00      A   
ATOM   2763  CG  LEU A 294       3.207   5.679 -19.340  1.00 10.00      A   
ATOM   2764  CD1 LEU A 294       4.133   4.480 -19.479  1.00 10.00      A   
ATOM   2765  CD2 LEU A 294       3.141   6.468 -20.636  1.00 10.00      A   
ATOM   2766  C   LEU A 294       2.155   5.696 -16.478  1.00 10.00      A   
ATOM   2767  O   LEU A 294       1.445   6.667 -16.206  1.00 10.00      A   
ATOM   2768  N   ASN A 295       3.334   5.481 -15.912  1.00 10.00      A   
ATOM   2769  HN  ASN A 295       3.850   4.684 -16.166  1.00 10.00      A   
ATOM   2770  CA  ASN A 295       3.894   6.402 -14.928  1.00 10.00      A   
ATOM   2771  CB  ASN A 295       3.914   5.772 -13.527  1.00 10.00      A   
ATOM   2772  CG  ASN A 295       4.633   6.628 -12.491  1.00 10.00      A   
ATOM   2773  OD1 ASN A 295       4.684   7.856 -12.599  1.00 10.00      A   
ATOM   2774  ND2 ASN A 295       5.199   5.985 -11.482  1.00 10.00      A   
ATOM   2775 HD21 ASN A 295       5.133   5.008 -11.452  1.00 10.00      A   
ATOM   2776 HD22 ASN A 295       5.660   6.513 -10.795  1.00 10.00      A   
ATOM   2777  C   ASN A 295       5.299   6.806 -15.342  1.00 10.00      A   
ATOM   2778  O   ASN A 295       6.211   5.979 -15.354  1.00 10.00      A   
ATOM   2779  N   LEU A 296       5.468   8.076 -15.681  1.00 10.00      A   
ATOM   2780  HN  LEU A 296       4.696   8.691 -15.634  1.00 10.00      A   
ATOM   2781  CA  LEU A 296       6.763   8.594 -16.108  1.00 10.00      A   
ATOM   2782  CB  LEU A 296       6.700   9.037 -17.575  1.00 10.00      A   
ATOM   2783  CG  LEU A 296       6.456   7.938 -18.610  1.00 10.00      A   
ATOM   2784  CD1 LEU A 296       6.503   8.512 -20.013  1.00 10.00      A   
ATOM   2785  CD2 LEU A 296       7.475   6.821 -18.461  1.00 10.00      A   
ATOM   2786  C   LEU A 296       7.193   9.769 -15.231  1.00 10.00      A   
ATOM   2787  O   LEU A 296       7.863  10.695 -15.694  1.00 10.00      A   
ATOM   2788  N   SER A 297       6.823   9.717 -13.957  1.00 10.00      A   
ATOM   2789  HN  SER A 297       6.295   8.952 -13.642  1.00 10.00      A   
ATOM   2790  CA  SER A 297       7.162  10.778 -13.013  1.00 10.00      A   
ATOM   2791  CB  SER A 297       6.331  10.640 -11.736  1.00 10.00      A   
ATOM   2792  OG  SER A 297       4.954  10.502 -12.050  1.00 10.00      A   
ATOM   2793  HG  SER A 297       4.724   9.563 -12.090  1.00 10.00      A   
ATOM   2794  C   SER A 297       8.660  10.809 -12.690  1.00 10.00      A   
ATOM   2795  O   SER A 297       9.154  11.757 -12.081  1.00 10.00      A   
ATOM   2796  N   TYR A 298       9.383   9.780 -13.116  1.00 10.00      A   
ATOM   2797  HN  TYR A 298       8.943   9.062 -13.615  1.00 10.00      A   
ATOM   2798  CA  TYR A 298      10.819   9.701 -12.864  1.00 10.00      A   
ATOM   2799  CB  TYR A 298      11.196   8.324 -12.306  1.00 10.00      A   
ATOM   2800  CG  TYR A 298      10.533   7.979 -10.989  1.00 10.00      A   
ATOM   2801  CD1 TYR A 298       9.691   6.881 -10.882  1.00 10.00      A   
ATOM   2802  CD2 TYR A 298      10.748   8.752  -9.855  1.00 10.00      A   
ATOM   2803  CE1 TYR A 298       9.085   6.560  -9.680  1.00 10.00      A   
ATOM   2804  CE2 TYR A 298      10.143   8.440  -8.649  1.00 10.00      A   
ATOM   2805  CZ  TYR A 298       9.312   7.342  -8.569  1.00 10.00      A   
ATOM   2806  OH  TYR A 298       8.706   7.024  -7.370  1.00 10.00      A   
ATOM   2807  HH  TYR A 298       7.955   7.619  -7.222  1.00 10.00      A   
ATOM   2808  C   TYR A 298      11.607   9.981 -14.138  1.00 10.00      A   
ATOM   2809  O   TYR A 298      12.838   9.884 -14.155  1.00 10.00      A   
ATOM   2810  N   ALA A 299      10.893  10.334 -15.202  1.00 10.00      A   
ATOM   2811  HN  ALA A 299       9.917  10.413 -15.120  1.00 10.00      A   
ATOM   2812  CA  ALA A 299      11.522  10.622 -16.483  1.00 10.00      A   
ATOM   2813  CB  ALA A 299      10.889   9.787 -17.587  1.00 10.00      A   
ATOM   2814  C   ALA A 299      11.438  12.109 -16.815  1.00 10.00      A   
ATOM   2815  O   ALA A 299      10.399  12.609 -17.254  1.00 10.00      A   
ATOM   2816  N   THR A 300      12.536  12.814 -16.596  1.00 10.00      A   
ATOM   2817  HN  THR A 300      13.328  12.365 -16.235  1.00 10.00      A   
ATOM   2818  CA  THR A 300      12.599  14.244 -16.864  1.00 10.00      A   
ATOM   2819  CB  THR A 300      13.646  14.922 -15.963  1.00 10.00      A   
ATOM   2820  OG1 THR A 300      14.463  13.919 -15.344  1.00 10.00      A   
ATOM   2821  HG1 THR A 300      15.035  13.518 -16.010  1.00 10.00      A   
ATOM   2822  CG2 THR A 300      12.968  15.747 -14.884  1.00 10.00      A   
ATOM   2823  C   THR A 300      12.935  14.527 -18.329  1.00 10.00      A   
ATOM   2824  O   THR A 300      13.902  15.231 -18.633  1.00 10.00      A   
ATOM   2825  N   VAL A 301      12.135  13.973 -19.227  1.00 10.00      A   
ATOM   2826  HN  VAL A 301      11.377  13.430 -18.918  1.00 10.00      A   
ATOM   2827  CA  VAL A 301      12.338  14.165 -20.656  1.00 10.00      A   
ATOM   2828  CB  VAL A 301      11.865  12.942 -21.472  1.00 10.00      A   
ATOM   2829  CG1 VAL A 301      12.782  11.757 -21.220  1.00 10.00      A   
ATOM   2830  CG2 VAL A 301      10.424  12.588 -21.136  1.00 10.00      A   
ATOM   2831  C   VAL A 301      11.617  15.420 -21.133  1.00 10.00      A   
ATOM   2832  O   VAL A 301      10.874  16.043 -20.372  1.00 10.00      A   
ATOM   2833  N   GLN A 302      11.842  15.792 -22.384  1.00 10.00      A   
ATOM   2834  HN  GLN A 302      12.441  15.256 -22.943  1.00 10.00      A   
ATOM   2835  CA  GLN A 302      11.214  16.977 -22.949  1.00 10.00      A   
ATOM   2836  CB  GLN A 302      11.999  17.486 -24.158  1.00 10.00      A   
ATOM   2837  CG  GLN A 302      13.356  18.080 -23.815  1.00 10.00      A   
ATOM   2838  CD  GLN A 302      13.305  19.038 -22.640  1.00 10.00      A   
ATOM   2839  OE1 GLN A 302      12.962  20.208 -22.795  1.00 10.00      A   
ATOM   2840  NE2 GLN A 302      13.667  18.554 -21.459  1.00 10.00      A   
ATOM   2841 HE21 GLN A 302      13.945  17.613 -21.406  1.00 10.00      A   
ATOM   2842 HE22 GLN A 302      13.656  19.160 -20.688  1.00 10.00      A   
ATOM   2843  C   GLN A 302       9.760  16.717 -23.335  1.00 10.00      A   
ATOM   2844  O   GLN A 302       9.332  15.563 -23.458  1.00 10.00      A   
ATOM   2845  N   SER A 303       9.015  17.800 -23.545  1.00 10.00      A   
ATOM   2846  HN  SER A 303       9.426  18.684 -23.446  1.00 10.00      A   
ATOM   2847  CA  SER A 303       7.608  17.722 -23.917  1.00 10.00      A   
ATOM   2848  CB  SER A 303       7.013  19.128 -24.047  1.00 10.00      A   
ATOM   2849  OG  SER A 303       5.678  19.083 -24.527  1.00 10.00      A   
ATOM   2850  HG  SER A 303       5.068  19.063 -23.775  1.00 10.00      A   
ATOM   2851  C   SER A 303       7.421  16.945 -25.216  1.00 10.00      A   
ATOM   2852  O   SER A 303       6.600  16.029 -25.284  1.00 10.00      A   
ATOM   2853  N   TYR A 304       8.202  17.296 -26.234  1.00 10.00      A   
ATOM   2854  HN  TYR A 304       8.851  18.024 -26.111  1.00 10.00      A   
ATOM   2855  CA  TYR A 304       8.113  16.638 -27.530  1.00 10.00      A   
ATOM   2856  CB  TYR A 304       9.090  17.265 -28.525  1.00 10.00      A   
ATOM   2857  CG  TYR A 304       8.772  16.950 -29.969  1.00 10.00      A   
ATOM   2858  CD1 TYR A 304       7.603  17.414 -30.564  1.00 10.00      A   
ATOM   2859  CD2 TYR A 304       9.638  16.188 -30.741  1.00 10.00      A   
ATOM   2860  CE1 TYR A 304       7.310  17.128 -31.885  1.00 10.00      A   
ATOM   2861  CE2 TYR A 304       9.352  15.896 -32.064  1.00 10.00      A   
ATOM   2862  CZ  TYR A 304       8.186  16.366 -32.632  1.00 10.00      A   
ATOM   2863  OH  TYR A 304       7.900  16.083 -33.952  1.00 10.00      A   
ATOM   2864  HH  TYR A 304       8.298  15.231 -34.190  1.00 10.00      A   
ATOM   2865  C   TYR A 304       8.354  15.134 -27.411  1.00 10.00      A   
ATOM   2866  O   TYR A 304       7.728  14.339 -28.114  1.00 10.00      A   
ATOM   2867  N   ASP A 305       9.247  14.751 -26.506  1.00 10.00      A   
ATOM   2868  HN  ASP A 305       9.693  15.430 -25.959  1.00 10.00      A   
ATOM   2869  CA  ASP A 305       9.563  13.344 -26.297  1.00 10.00      A   
ATOM   2870  CB  ASP A 305      10.784  13.173 -25.391  1.00 10.00      A   
ATOM   2871  CG  ASP A 305      12.092  13.421 -26.116  1.00 10.00      A   
ATOM   2872  OD1 ASP A 305      12.446  12.627 -27.015  1.00 10.00      A   
ATOM   2873  OD2 ASP A 305      12.776  14.416 -25.791  1.00 10.00      A   
ATOM   2874  C   ASP A 305       8.362  12.610 -25.723  1.00 10.00      A   
ATOM   2875  O   ASP A 305       8.071  11.475 -26.108  1.00 10.00      A   
ATOM   2876  N   LEU A 306       7.665  13.276 -24.810  1.00 10.00      A   
ATOM   2877  HN  LEU A 306       7.957  14.177 -24.552  1.00 10.00      A   
ATOM   2878  CA  LEU A 306       6.482  12.711 -24.180  1.00 10.00      A   
ATOM   2879  CB  LEU A 306       6.053  13.570 -22.988  1.00 10.00      A   
ATOM   2880  CG  LEU A 306       6.982  13.550 -21.774  1.00 10.00      A   
ATOM   2881  CD1 LEU A 306       6.737  14.768 -20.900  1.00 10.00      A   
ATOM   2882  CD2 LEU A 306       6.775  12.274 -20.974  1.00 10.00      A   
ATOM   2883  C   LEU A 306       5.347  12.605 -25.192  1.00 10.00      A   
ATOM   2884  O   LEU A 306       4.655  11.591 -25.255  1.00 10.00      A   
ATOM   2885  N   VAL A 307       5.182  13.656 -25.993  1.00 10.00      A   
ATOM   2886  HN  VAL A 307       5.773  14.434 -25.883  1.00 10.00      A   
ATOM   2887  CA  VAL A 307       4.141  13.700 -27.017  1.00 10.00      A   
ATOM   2888  CB  VAL A 307       4.157  15.046 -27.781  1.00 10.00      A   
ATOM   2889  CG1 VAL A 307       3.177  15.030 -28.942  1.00 10.00      A   
ATOM   2890  CG2 VAL A 307       3.829  16.199 -26.845  1.00 10.00      A   
ATOM   2891  C   VAL A 307       4.294  12.543 -28.002  1.00 10.00      A   
ATOM   2892  O   VAL A 307       3.318  11.877 -28.346  1.00 10.00      A   
ATOM   2893  N   LYS A 308       5.527  12.296 -28.429  1.00 10.00      A   
ATOM   2894  HN  LYS A 308       6.262  12.859 -28.102  1.00 10.00      A   
ATOM   2895  CA  LYS A 308       5.822  11.218 -29.376  1.00 10.00      A   
ATOM   2896  CB  LYS A 308       7.327  11.128 -29.634  1.00 10.00      A   
ATOM   2897  CG  LYS A 308       7.872  12.185 -30.579  1.00 10.00      A   
ATOM   2898  CD  LYS A 308       9.376  12.036 -30.758  1.00 10.00      A   
ATOM   2899  CE  LYS A 308      10.122  12.493 -29.517  1.00 10.00      A   
ATOM   2900  NZ  LYS A 308      11.512  11.971 -29.462  1.00 10.00      A   
ATOM   2901  HZ1 LYS A 308      11.510  10.933 -29.542  1.00 10.00      A   
ATOM   2902  HZ2 LYS A 308      11.954  12.234 -28.552  1.00 10.00      A   
ATOM   2903  HZ3 LYS A 308      12.079  12.369 -30.235  1.00 10.00      A   
ATOM   2904  C   LYS A 308       5.313   9.869 -28.867  1.00 10.00      A   
ATOM   2905  O   LYS A 308       4.763   9.071 -29.628  1.00 10.00      A   
ATOM   2906  N   LEU A 309       5.491   9.633 -27.573  1.00 10.00      A   
ATOM   2907  HN  LEU A 309       5.916  10.323 -27.019  1.00 10.00      A   
ATOM   2908  CA  LEU A 309       5.064   8.386 -26.951  1.00 10.00      A   
ATOM   2909  CB  LEU A 309       5.811   8.179 -25.629  1.00 10.00      A   
ATOM   2910  CG  LEU A 309       5.418   6.944 -24.817  1.00 10.00      A   
ATOM   2911  CD1 LEU A 309       5.876   5.674 -25.516  1.00 10.00      A   
ATOM   2912  CD2 LEU A 309       5.988   7.027 -23.410  1.00 10.00      A   
ATOM   2913  C   LEU A 309       3.555   8.379 -26.706  1.00 10.00      A   
ATOM   2914  O   LEU A 309       2.872   7.392 -26.984  1.00 10.00      A   
ATOM   2915  N   LEU A 310       3.039   9.495 -26.203  1.00 10.00      A   
ATOM   2916  HN  LEU A 310       3.636  10.259 -26.026  1.00 10.00      A   
ATOM   2917  CA  LEU A 310       1.611   9.622 -25.901  1.00 10.00      A   
ATOM   2918  CB  LEU A 310       1.326  10.929 -25.164  1.00 10.00      A   
ATOM   2919  CG  LEU A 310       1.807  10.989 -23.715  1.00 10.00      A   
ATOM   2920  CD1 LEU A 310       1.534  12.357 -23.111  1.00 10.00      A   
ATOM   2921  CD2 LEU A 310       1.157   9.889 -22.887  1.00 10.00      A   
ATOM   2922  C   LEU A 310       0.723   9.494 -27.137  1.00 10.00      A   
ATOM   2923  O   LEU A 310      -0.418   9.037 -27.043  1.00 10.00      A   
ATOM   2924  N   CYS A 311       1.239   9.897 -28.290  1.00 10.00      A   
ATOM   2925  HN  CYS A 311       2.142  10.284 -28.303  1.00 10.00      A   
ATOM   2926  CA  CYS A 311       0.487   9.807 -29.536  1.00 10.00      A   
ATOM   2927  CB  CYS A 311       1.225  10.531 -30.664  1.00 10.00      A   
ATOM   2928  SG  CYS A 311       1.251  12.332 -30.508  1.00 10.00      A   
ATOM   2929  HG  CYS A 311       1.697  12.632 -29.292  1.00 10.00      A   
ATOM   2930  C   CYS A 311       0.227   8.353 -29.927  1.00 10.00      A   
ATOM   2931  O   CYS A 311      -0.649   8.067 -30.743  1.00 10.00      A   
ATOM   2932  N   GLN A 312       0.986   7.436 -29.339  1.00 10.00      A   
ATOM   2933  HN  GLN A 312       1.674   7.720 -28.700  1.00 10.00      A   
ATOM   2934  CA  GLN A 312       0.825   6.018 -29.629  1.00 10.00      A   
ATOM   2935  CB  GLN A 312       2.170   5.375 -29.979  1.00 10.00      A   
ATOM   2936  CG  GLN A 312       2.802   5.904 -31.257  1.00 10.00      A   
ATOM   2937  CD  GLN A 312       3.881   4.989 -31.802  1.00 10.00      A   
ATOM   2938  OE1 GLN A 312       4.848   5.445 -32.410  1.00 10.00      A   
ATOM   2939  NE2 GLN A 312       3.718   3.690 -31.602  1.00 10.00      A   
ATOM   2940 HE21 GLN A 312       2.917   3.391 -31.116  1.00 10.00      A   
ATOM   2941 HE22 GLN A 312       4.402   3.077 -31.944  1.00 10.00      A   
ATOM   2942  C   GLN A 312       0.167   5.285 -28.460  1.00 10.00      A   
ATOM   2943  O   GLN A 312       0.255   4.061 -28.354  1.00 10.00      A   
ATOM   2944  N   CYS A 313      -0.489   6.038 -27.584  1.00 10.00      A   
ATOM   2945  HN  CYS A 313      -0.522   7.013 -27.720  1.00 10.00      A   
ATOM   2946  CA  CYS A 313      -1.168   5.456 -26.430  1.00 10.00      A   
ATOM   2947  CB  CYS A 313      -0.580   6.004 -25.126  1.00 10.00      A   
ATOM   2948  SG  CYS A 313       1.216   5.840 -24.983  1.00 10.00      A   
ATOM   2949  HG  CYS A 313       1.771   6.475 -26.010  1.00 10.00      A   
ATOM   2950  C   CYS A 313      -2.671   5.733 -26.494  1.00 10.00      A   
ATOM   2951  O   CYS A 313      -3.161   6.699 -25.909  1.00 10.00      A   
ATOM   2952  N   PRO A 314      -3.421   4.893 -27.223  1.00 10.00      A   
ATOM   2953  CA  PRO A 314      -4.866   5.047 -27.384  1.00 10.00      A   
ATOM   2954  CB  PRO A 314      -5.164   4.279 -28.686  1.00 10.00      A   
ATOM   2955  CG  PRO A 314      -3.857   3.706 -29.147  1.00 10.00      A   
ATOM   2956  CD  PRO A 314      -2.928   3.735 -27.969  1.00 10.00      A   
ATOM   2957  C   PRO A 314      -5.665   4.440 -26.228  1.00 10.00      A   
ATOM   2958  O   PRO A 314      -6.718   4.957 -25.854  1.00 10.00      A   
ATOM   2959  N   LYS A 315      -5.157   3.356 -25.650  1.00 10.00      A   
ATOM   2960  HN  LYS A 315      -4.296   3.005 -25.963  1.00 10.00      A   
ATOM   2961  CA  LYS A 315      -5.853   2.677 -24.558  1.00 10.00      A   
ATOM   2962  CB  LYS A 315      -5.701   1.160 -24.674  1.00 10.00      A   
ATOM   2963  CG  LYS A 315      -6.743   0.496 -25.555  1.00 10.00      A   
ATOM   2964  CD  LYS A 315      -6.502  -1.000 -25.654  1.00 10.00      A   
ATOM   2965  CE  LYS A 315      -7.705  -1.720 -26.249  1.00 10.00      A   
ATOM   2966  NZ  LYS A 315      -8.132  -1.139 -27.552  1.00 10.00      A   
ATOM   2967  HZ1 LYS A 315      -7.320  -1.066 -28.200  1.00 10.00      A   
ATOM   2968  HZ2 LYS A 315      -8.533  -0.192 -27.405  1.00 10.00      A   
ATOM   2969  HZ3 LYS A 315      -8.859  -1.736 -27.993  1.00 10.00      A   
ATOM   2970  C   LYS A 315      -5.402   3.149 -23.179  1.00 10.00      A   
ATOM   2971  O   LYS A 315      -5.669   2.486 -22.177  1.00 10.00      A   
ATOM   2972  N   LEU A 316      -4.739   4.296 -23.126  1.00 10.00      A   
ATOM   2973  HN  LEU A 316      -4.569   4.787 -23.952  1.00 10.00      A   
ATOM   2974  CA  LEU A 316      -4.266   4.844 -21.859  1.00 10.00      A   
ATOM   2975  CB  LEU A 316      -3.248   5.960 -22.107  1.00 10.00      A   
ATOM   2976  CG  LEU A 316      -2.476   6.463 -20.883  1.00 10.00      A   
ATOM   2977  CD1 LEU A 316      -1.765   5.313 -20.186  1.00 10.00      A   
ATOM   2978  CD2 LEU A 316      -1.473   7.531 -21.291  1.00 10.00      A   
ATOM   2979  C   LEU A 316      -5.439   5.349 -21.015  1.00 10.00      A   
ATOM   2980  O   LEU A 316      -6.270   6.123 -21.492  1.00 10.00      A   
ATOM   2981  N   GLN A 317      -5.510   4.890 -19.767  1.00 10.00      A   
ATOM   2982  HN  GLN A 317      -4.819   4.267 -19.449  1.00 10.00      A   
ATOM   2983  CA  GLN A 317      -6.586   5.285 -18.857  1.00 10.00      A   
ATOM   2984  CB  GLN A 317      -7.389   4.060 -18.404  1.00 10.00      A   
ATOM   2985  CG  GLN A 317      -8.169   3.382 -19.523  1.00 10.00      A   
ATOM   2986  CD  GLN A 317      -8.865   2.110 -19.072  1.00 10.00      A   
ATOM   2987  OE1 GLN A 317      -8.377   1.391 -18.198  1.00 10.00      A   
ATOM   2988  NE2 GLN A 317     -10.018   1.825 -19.663  1.00 10.00      A   
ATOM   2989 HE21 GLN A 317     -10.358   2.450 -20.350  1.00 10.00      A   
ATOM   2990 HE22 GLN A 317     -10.489   1.007 -19.394  1.00 10.00      A   
ATOM   2991  C   GLN A 317      -6.053   6.051 -17.644  1.00 10.00      A   
ATOM   2992  O   GLN A 317      -6.718   6.947 -17.118  1.00 10.00      A   
ATOM   2993  N   ARG A 318      -4.856   5.692 -17.198  1.00 10.00      A   
ATOM   2994  HN  ARG A 318      -4.380   4.959 -17.647  1.00 10.00      A   
ATOM   2995  CA  ARG A 318      -4.226   6.353 -16.057  1.00 10.00      A   
ATOM   2996  CB  ARG A 318      -4.163   5.412 -14.849  1.00 10.00      A   
ATOM   2997  CG  ARG A 318      -3.560   6.049 -13.605  1.00 10.00      A   
ATOM   2998  CD  ARG A 318      -3.078   5.001 -12.612  1.00 10.00      A   
ATOM   2999  NE  ARG A 318      -4.113   4.621 -11.653  1.00 10.00      A   
ATOM   3000  HE  ARG A 318      -4.994   5.047 -11.750  1.00 10.00      A   
ATOM   3001  CZ  ARG A 318      -3.936   3.744 -10.661  1.00 10.00      A   
ATOM   3002  NH1 ARG A 318      -2.757   3.149 -10.498  1.00 10.00      A   
ATOM   3003 HH11 ARG A 318      -2.621   2.464  -9.719  1.00 10.00      A   
ATOM   3004 HH12 ARG A 318      -1.962   3.361 -11.140  1.00 10.00      A   
ATOM   3005  NH2 ARG A 318      -4.931   3.467  -9.830  1.00 10.00      A   
ATOM   3006 HH21 ARG A 318      -5.858   3.934  -9.945  1.00 10.00      A   
ATOM   3007 HH22 ARG A 318      -4.791   2.783  -9.054  1.00 10.00      A   
ATOM   3008  C   ARG A 318      -2.824   6.817 -16.428  1.00 10.00      A   
ATOM   3009  O   ARG A 318      -1.958   6.000 -16.757  1.00 10.00      A   
ATOM   3010  N   LEU A 319      -2.598   8.121 -16.370  1.00 10.00      A   
ATOM   3011  HN  LEU A 319      -3.319   8.725 -16.079  1.00 10.00      A   
ATOM   3012  CA  LEU A 319      -1.300   8.676 -16.718  1.00 10.00      A   
ATOM   3013  CB  LEU A 319      -1.369   9.468 -18.029  1.00 10.00      A   
ATOM   3014  CG  LEU A 319      -0.057  10.115 -18.496  1.00 10.00      A   
ATOM   3015  CD1 LEU A 319       0.975   9.058 -18.854  1.00 10.00      A   
ATOM   3016  CD2 LEU A 319      -0.300  11.055 -19.666  1.00 10.00      A   
ATOM   3017  C   LEU A 319      -0.724   9.546 -15.607  1.00 10.00      A   
ATOM   3018  O   LEU A 319      -1.351  10.510 -15.159  1.00 10.00      A   
ATOM   3019  N   TRP A 320       0.466   9.176 -15.159  1.00 10.00      A   
ATOM   3020  HN  TRP A 320       0.883   8.366 -15.533  1.00 10.00      A   
ATOM   3021  CA  TRP A 320       1.181   9.922 -14.135  1.00 10.00      A   
ATOM   3022  CB  TRP A 320       1.576   9.004 -12.968  1.00 10.00      A   
ATOM   3023  CG  TRP A 320       0.436   8.499 -12.128  1.00 10.00      A   
ATOM   3024  CD1 TRP A 320      -0.902   8.611 -12.384  1.00 10.00      A   
ATOM   3025  CD2 TRP A 320       0.544   7.793 -10.885  1.00 10.00      A   
ATOM   3026  NE1 TRP A 320      -1.629   8.017 -11.379  1.00 10.00      A   
ATOM   3027  HE1 TRP A 320      -2.615   7.965 -11.334  1.00 10.00      A   
ATOM   3028  CE2 TRP A 320      -0.764   7.507 -10.450  1.00 10.00      A   
ATOM   3029  CE3 TRP A 320       1.621   7.370 -10.100  1.00 10.00      A   
ATOM   3030  CZ2 TRP A 320      -1.024   6.822  -9.266  1.00 10.00      A   
ATOM   3031  CZ3 TRP A 320       1.361   6.690  -8.927  1.00 10.00      A   
ATOM   3032  CH2 TRP A 320       0.048   6.422  -8.520  1.00 10.00      A   
ATOM   3033  C   TRP A 320       2.442  10.501 -14.776  1.00 10.00      A   
ATOM   3034  O   TRP A 320       3.365   9.760 -15.113  1.00 10.00      A   
ATOM   3035  N   VAL A 321       2.477  11.810 -14.969  1.00 10.00      A   
ATOM   3036  HN  VAL A 321       1.720  12.366 -14.668  1.00 10.00      A   
ATOM   3037  CA  VAL A 321       3.630  12.450 -15.597  1.00 10.00      A   
ATOM   3038  CB  VAL A 321       3.364  12.804 -17.076  1.00 10.00      A   
ATOM   3039  CG1 VAL A 321       3.509  11.578 -17.965  1.00 10.00      A   
ATOM   3040  CG2 VAL A 321       1.988  13.438 -17.239  1.00 10.00      A   
ATOM   3041  C   VAL A 321       4.076  13.709 -14.858  1.00 10.00      A   
ATOM   3042  O   VAL A 321       3.565  14.043 -13.787  1.00 10.00      A   
ATOM   3043  N   LEU A 322       5.030  14.411 -15.452  1.00 10.00      A   
ATOM   3044  HN  LEU A 322       5.378  14.105 -16.314  1.00 10.00      A   
ATOM   3045  CA  LEU A 322       5.561  15.629 -14.866  1.00 10.00      A   
ATOM   3046  CB  LEU A 322       7.090  15.602 -14.875  1.00 10.00      A   
ATOM   3047  CG  LEU A 322       7.759  14.536 -14.007  1.00 10.00      A   
ATOM   3048  CD1 LEU A 322       9.252  14.490 -14.286  1.00 10.00      A   
ATOM   3049  CD2 LEU A 322       7.501  14.805 -12.532  1.00 10.00      A   
ATOM   3050  C   LEU A 322       5.069  16.859 -15.621  1.00 10.00      A   
ATOM   3051  O   LEU A 322       4.376  16.747 -16.636  1.00 10.00      A   
ATOM   3052  N   ASP A 323       5.461  18.028 -15.132  1.00 10.00      A   
ATOM   3053  HN  ASP A 323       6.029  18.040 -14.330  1.00 10.00      A   
ATOM   3054  CA  ASP A 323       5.076  19.300 -15.738  1.00 10.00      A   
ATOM   3055  CB  ASP A 323       5.294  20.478 -14.774  1.00 10.00      A   
ATOM   3056  CG  ASP A 323       6.719  20.621 -14.269  1.00 10.00      A   
ATOM   3057  OD1 ASP A 323       7.529  19.695 -14.473  1.00 10.00      A   
ATOM   3058  OD2 ASP A 323       7.026  21.649 -13.627  1.00 10.00      A   
ATOM   3059  C   ASP A 323       5.795  19.537 -17.060  1.00 10.00      A   
ATOM   3060  O   ASP A 323       5.450  20.450 -17.812  1.00 10.00      A   
ATOM   3061  N   TYR A 324       6.772  18.686 -17.351  1.00 10.00      A   
ATOM   3062  HN  TYR A 324       6.986  17.978 -16.709  1.00 10.00      A   
ATOM   3063  CA  TYR A 324       7.544  18.783 -18.587  1.00 10.00      A   
ATOM   3064  CB  TYR A 324       8.750  17.845 -18.544  1.00 10.00      A   
ATOM   3065  CG  TYR A 324      10.047  18.534 -18.189  1.00 10.00      A   
ATOM   3066  CD1 TYR A 324      10.553  18.482 -16.896  1.00 10.00      A   
ATOM   3067  CD2 TYR A 324      10.763  19.241 -19.145  1.00 10.00      A   
ATOM   3068  CE1 TYR A 324      11.736  19.114 -16.566  1.00 10.00      A   
ATOM   3069  CE2 TYR A 324      11.948  19.875 -18.824  1.00 10.00      A   
ATOM   3070  CZ  TYR A 324      12.429  19.810 -17.534  1.00 10.00      A   
ATOM   3071  OH  TYR A 324      13.610  20.439 -17.212  1.00 10.00      A   
ATOM   3072  HH  TYR A 324      14.077  19.922 -16.543  1.00 10.00      A   
ATOM   3073  C   TYR A 324       6.690  18.487 -19.820  1.00 10.00      A   
ATOM   3074  O   TYR A 324       7.147  18.653 -20.950  1.00 10.00      A   
ATOM   3075  N   ILE A 325       5.454  18.040 -19.596  1.00 10.00      A   
ATOM   3076  HN  ILE A 325       5.152  17.917 -18.672  1.00 10.00      A   
ATOM   3077  CA  ILE A 325       4.539  17.734 -20.688  1.00 10.00      A   
ATOM   3078  CB  ILE A 325       3.304  16.937 -20.194  1.00 10.00      A   
ATOM   3079  CG1 ILE A 325       2.418  16.505 -21.365  1.00 10.00      A   
ATOM   3080  CG2 ILE A 325       2.499  17.730 -19.172  1.00 10.00      A   
ATOM   3081  CD1 ILE A 325       3.102  15.574 -22.337  1.00 10.00      A   
ATOM   3082  C   ILE A 325       4.098  19.020 -21.389  1.00 10.00      A   
ATOM   3083  O   ILE A 325       3.825  19.024 -22.592  1.00 10.00      A   
ATOM   3084  N   GLU A 326       4.061  20.109 -20.622  1.00 10.00      A   
ATOM   3085  HN  GLU A 326       4.318  20.026 -19.677  1.00 10.00      A   
ATOM   3086  CA  GLU A 326       3.668  21.426 -21.125  1.00 10.00      A   
ATOM   3087  CB  GLU A 326       4.655  21.940 -22.175  1.00 10.00      A   
ATOM   3088  CG  GLU A 326       6.083  22.060 -21.669  1.00 10.00      A   
ATOM   3089  CD  GLU A 326       6.900  23.066 -22.454  1.00 10.00      A   
ATOM   3090  OE1 GLU A 326       6.778  23.101 -23.696  1.00 10.00      A   
ATOM   3091  OE2 GLU A 326       7.666  23.829 -21.830  1.00 10.00      A   
ATOM   3092  C   GLU A 326       2.227  21.476 -21.651  1.00 10.00      A   
ATOM   3093  O   GLU A 326       1.547  20.453 -21.767  1.00 10.00      A   
ATOM   3094  N   ASP A 327       1.772  22.682 -21.970  1.00 10.00      A   
ATOM   3095  HN  ASP A 327       2.364  23.460 -21.849  1.00 10.00      A   
ATOM   3096  CA  ASP A 327       0.415  22.892 -22.481  1.00 10.00      A   
ATOM   3097  CB  ASP A 327       0.122  24.381 -22.664  1.00 10.00      A   
ATOM   3098  CG  ASP A 327      -0.266  25.069 -21.375  1.00 10.00      A   
ATOM   3099  OD1 ASP A 327      -1.278  24.677 -20.765  1.00 10.00      A   
ATOM   3100  OD2 ASP A 327       0.440  26.014 -20.965  1.00 10.00      A   
ATOM   3101  C   ASP A 327       0.202  22.182 -23.803  1.00 10.00      A   
ATOM   3102  O   ASP A 327      -0.883  21.666 -24.073  1.00 10.00      A   
ATOM   3103  N   ALA A 328       1.244  22.161 -24.625  1.00 10.00      A   
ATOM   3104  HN  ALA A 328       2.079  22.594 -24.345  1.00 10.00      A   
ATOM   3105  CA  ALA A 328       1.180  21.518 -25.929  1.00 10.00      A   
ATOM   3106  CB  ALA A 328       2.433  21.821 -26.732  1.00 10.00      A   
ATOM   3107  C   ALA A 328       0.986  20.012 -25.792  1.00 10.00      A   
ATOM   3108  O   ALA A 328       0.207  19.410 -26.532  1.00 10.00      A   
ATOM   3109  N   GLY A 329       1.682  19.415 -24.832  1.00 10.00      A   
ATOM   3110  HN  GLY A 329       2.269  19.951 -24.256  1.00 10.00      A   
ATOM   3111  CA  GLY A 329       1.577  17.985 -24.619  1.00 10.00      A   
ATOM   3112  C   GLY A 329       0.172  17.563 -24.237  1.00 10.00      A   
ATOM   3113  O   GLY A 329      -0.374  16.615 -24.802  1.00 10.00      A   
ATOM   3114  N   LEU A 330      -0.426  18.284 -23.296  1.00 10.00      A   
ATOM   3115  HN  LEU A 330       0.053  19.043 -22.897  1.00 10.00      A   
ATOM   3116  CA  LEU A 330      -1.780  17.977 -22.842  1.00 10.00      A   
ATOM   3117  CB  LEU A 330      -2.132  18.783 -21.587  1.00 10.00      A   
ATOM   3118  CG  LEU A 330      -1.342  18.438 -20.320  1.00 10.00      A   
ATOM   3119  CD1 LEU A 330      -1.734  19.360 -19.177  1.00 10.00      A   
ATOM   3120  CD2 LEU A 330      -1.558  16.983 -19.933  1.00 10.00      A   
ATOM   3121  C   LEU A 330      -2.801  18.229 -23.947  1.00 10.00      A   
ATOM   3122  O   LEU A 330      -3.821  17.543 -24.037  1.00 10.00      A   
ATOM   3123  N   GLU A 331      -2.509  19.208 -24.794  1.00 10.00      A   
ATOM   3124  HN  GLU A 331      -1.676  19.714 -24.670  1.00 10.00      A   
ATOM   3125  CA  GLU A 331      -3.384  19.555 -25.903  1.00 10.00      A   
ATOM   3126  CB  GLU A 331      -2.835  20.790 -26.617  1.00 10.00      A   
ATOM   3127  CG  GLU A 331      -3.765  21.381 -27.658  1.00 10.00      A   
ATOM   3128  CD  GLU A 331      -3.078  22.425 -28.504  1.00 10.00      A   
ATOM   3129  OE1 GLU A 331      -2.647  22.094 -29.625  1.00 10.00      A   
ATOM   3130  OE2 GLU A 331      -2.963  23.583 -28.050  1.00 10.00      A   
ATOM   3131  C   GLU A 331      -3.489  18.385 -26.880  1.00 10.00      A   
ATOM   3132  O   GLU A 331      -4.588  17.957 -27.242  1.00 10.00      A   
ATOM   3133  N   VAL A 332      -2.337  17.861 -27.287  1.00 10.00      A   
ATOM   3134  HN  VAL A 332      -1.494  18.242 -26.952  1.00 10.00      A   
ATOM   3135  CA  VAL A 332      -2.287  16.737 -28.220  1.00 10.00      A   
ATOM   3136  CB  VAL A 332      -0.850  16.496 -28.740  1.00 10.00      A   
ATOM   3137  CG1 VAL A 332      -0.810  15.349 -29.741  1.00 10.00      A   
ATOM   3138  CG2 VAL A 332      -0.283  17.764 -29.358  1.00 10.00      A   
ATOM   3139  C   VAL A 332      -2.800  15.469 -27.546  1.00 10.00      A   
ATOM   3140  O   VAL A 332      -3.468  14.648 -28.175  1.00 10.00      A   
ATOM   3141  N   LEU A 333      -2.508  15.337 -26.256  1.00 10.00      A   
ATOM   3142  HN  LEU A 333      -1.994  16.047 -25.808  1.00 10.00      A   
ATOM   3143  CA  LEU A 333      -2.924  14.174 -25.478  1.00 10.00      A   
ATOM   3144  CB  LEU A 333      -2.398  14.289 -24.047  1.00 10.00      A   
ATOM   3145  CG  LEU A 333      -2.725  13.130 -23.110  1.00 10.00      A   
ATOM   3146  CD1 LEU A 333      -2.028  11.866 -23.573  1.00 10.00      A   
ATOM   3147  CD2 LEU A 333      -2.338  13.467 -21.679  1.00 10.00      A   
ATOM   3148  C   LEU A 333      -4.442  14.016 -25.466  1.00 10.00      A   
ATOM   3149  O   LEU A 333      -4.965  12.919 -25.671  1.00 10.00      A   
ATOM   3150  N   ALA A 334      -5.144  15.123 -25.248  1.00 10.00      A   
ATOM   3151  HN  ALA A 334      -4.664  15.968 -25.099  1.00 10.00      A   
ATOM   3152  CA  ALA A 334      -6.606  15.121 -25.198  1.00 10.00      A   
ATOM   3153  CB  ALA A 334      -7.114  16.460 -24.696  1.00 10.00      A   
ATOM   3154  C   ALA A 334      -7.230  14.786 -26.552  1.00 10.00      A   
ATOM   3155  O   ALA A 334      -8.439  14.552 -26.652  1.00 10.00      A   
ATOM   3156  N   SER A 335      -6.411  14.773 -27.592  1.00 10.00      A   
ATOM   3157  HN  SER A 335      -5.462  14.984 -27.457  1.00 10.00      A   
ATOM   3158  CA  SER A 335      -6.886  14.452 -28.927  1.00 10.00      A   
ATOM   3159  CB  SER A 335      -6.196  15.349 -29.954  1.00 10.00      A   
ATOM   3160  OG  SER A 335      -6.127  16.690 -29.482  1.00 10.00      A   
ATOM   3161  HG  SER A 335      -5.623  16.720 -28.654  1.00 10.00      A   
ATOM   3162  C   SER A 335      -6.655  12.972 -29.240  1.00 10.00      A   
ATOM   3163  O   SER A 335      -7.242  12.422 -30.173  1.00 10.00      A   
ATOM   3164  N   THR A 336      -5.818  12.325 -28.437  1.00 10.00      A   
ATOM   3165  HN  THR A 336      -5.397  12.807 -27.693  1.00 10.00      A   
ATOM   3166  CA  THR A 336      -5.509  10.914 -28.628  1.00 10.00      A   
ATOM   3167  CB  THR A 336      -3.991  10.655 -28.513  1.00 10.00      A   
ATOM   3168  OG1 THR A 336      -3.266  11.731 -29.128  1.00 10.00      A   
ATOM   3169  HG1 THR A 336      -3.617  11.888 -30.015  1.00 10.00      A   
ATOM   3170  CG2 THR A 336      -3.612   9.344 -29.189  1.00 10.00      A   
ATOM   3171  C   THR A 336      -6.229  10.048 -27.597  1.00 10.00      A   
ATOM   3172  O   THR A 336      -7.008   9.163 -27.948  1.00 10.00      A   
ATOM   3173  N   CYS A 337      -5.982  10.327 -26.323  1.00 10.00      A   
ATOM   3174  HN  CYS A 337      -5.390  11.078 -26.099  1.00 10.00      A   
ATOM   3175  CA  CYS A 337      -6.581   9.555 -25.248  1.00 10.00      A   
ATOM   3176  CB  CYS A 337      -5.688   9.599 -24.005  1.00 10.00      A   
ATOM   3177  SG  CYS A 337      -3.972   9.111 -24.311  1.00 10.00      A   
ATOM   3178  HG  CYS A 337      -3.978   8.077 -25.147  1.00 10.00      A   
ATOM   3179  C   CYS A 337      -7.986  10.049 -24.922  1.00 10.00      A   
ATOM   3180  O   CYS A 337      -8.161  11.154 -24.414  1.00 10.00      A   
ATOM   3181  N   LYS A 338      -8.985   9.233 -25.231  1.00 10.00      A   
ATOM   3182  HN  LYS A 338      -8.786   8.372 -25.661  1.00 10.00      A   
ATOM   3183  CA  LYS A 338     -10.370   9.588 -24.965  1.00 10.00      A   
ATOM   3184  CB  LYS A 338     -11.228   9.367 -26.214  1.00 10.00      A   
ATOM   3185  CG  LYS A 338     -10.937  10.338 -27.345  1.00 10.00      A   
ATOM   3186  CD  LYS A 338     -11.139  11.773 -26.890  1.00 10.00      A   
ATOM   3187  CE  LYS A 338     -10.950  12.749 -28.034  1.00 10.00      A   
ATOM   3188  NZ  LYS A 338     -11.062  14.161 -27.582  1.00 10.00      A   
ATOM   3189  HZ1 LYS A 338     -11.345  14.769 -28.378  1.00 10.00      A   
ATOM   3190  HZ2 LYS A 338     -10.144  14.495 -27.220  1.00 10.00      A   
ATOM   3191  HZ3 LYS A 338     -11.775  14.244 -26.825  1.00 10.00      A   
ATOM   3192  C   LYS A 338     -10.928   8.785 -23.796  1.00 10.00      A   
ATOM   3193  O   LYS A 338     -12.030   9.050 -23.316  1.00 10.00      A   
ATOM   3194  N   ASP A 339     -10.158   7.816 -23.332  1.00 10.00      A   
ATOM   3195  HN  ASP A 339      -9.278   7.665 -23.738  1.00 10.00      A   
ATOM   3196  CA  ASP A 339     -10.588   6.972 -22.228  1.00 10.00      A   
ATOM   3197  CB  ASP A 339     -10.466   5.494 -22.602  1.00 10.00      A   
ATOM   3198  CG  ASP A 339     -11.412   4.607 -21.818  1.00 10.00      A   
ATOM   3199  OD1 ASP A 339     -12.521   5.068 -21.470  1.00 10.00      A   
ATOM   3200  OD2 ASP A 339     -11.061   3.437 -21.557  1.00 10.00      A   
ATOM   3201  C   ASP A 339      -9.805   7.278 -20.958  1.00 10.00      A   
ATOM   3202  O   ASP A 339      -9.862   6.524 -19.986  1.00 10.00      A   
ATOM   3203  N   LEU A 340      -9.077   8.392 -20.976  1.00 10.00      A   
ATOM   3204  HN  LEU A 340      -9.069   8.939 -21.786  1.00 10.00      A   
ATOM   3205  CA  LEU A 340      -8.287   8.819 -19.825  1.00 10.00      A   
ATOM   3206  CB  LEU A 340      -7.449  10.051 -20.182  1.00 10.00      A   
ATOM   3207  CG  LEU A 340      -6.612  10.652 -19.049  1.00 10.00      A   
ATOM   3208  CD1 LEU A 340      -5.493   9.705 -18.642  1.00 10.00      A   
ATOM   3209  CD2 LEU A 340      -6.053  12.009 -19.450  1.00 10.00      A   
ATOM   3210  C   LEU A 340      -9.202   9.122 -18.642  1.00 10.00      A   
ATOM   3211  O   LEU A 340     -10.088   9.969 -18.737  1.00 10.00      A   
ATOM   3212  N   ARG A 341      -8.989   8.420 -17.538  1.00 10.00      A   
ATOM   3213  HN  ARG A 341      -8.256   7.765 -17.520  1.00 10.00      A   
ATOM   3214  CA  ARG A 341      -9.809   8.599 -16.348  1.00 10.00      A   
ATOM   3215  CB  ARG A 341     -10.192   7.235 -15.759  1.00 10.00      A   
ATOM   3216  CG  ARG A 341     -10.515   6.167 -16.789  1.00 10.00      A   
ATOM   3217  CD  ARG A 341     -11.916   6.332 -17.348  1.00 10.00      A   
ATOM   3218  NE  ARG A 341     -12.202   5.349 -18.397  1.00 10.00      A   
ATOM   3219  HE  ARG A 341     -11.767   5.485 -19.274  1.00 10.00      A   
ATOM   3220  CZ  ARG A 341     -13.003   4.295 -18.231  1.00 10.00      A   
ATOM   3221  NH1 ARG A 341     -13.599   4.082 -17.058  1.00 10.00      A   
ATOM   3222 HH11 ARG A 341     -14.225   3.257 -16.929  1.00 10.00      A   
ATOM   3223 HH12 ARG A 341     -13.444   4.743 -16.261  1.00 10.00      A   
ATOM   3224  NH2 ARG A 341     -13.213   3.459 -19.237  1.00 10.00      A   
ATOM   3225 HH21 ARG A 341     -12.751   3.626 -20.163  1.00 10.00      A   
ATOM   3226 HH22 ARG A 341     -13.839   2.630 -19.112  1.00 10.00      A   
ATOM   3227  C   ARG A 341      -9.068   9.395 -15.286  1.00 10.00      A   
ATOM   3228  O   ARG A 341      -9.641  10.277 -14.636  1.00 10.00      A   
ATOM   3229  N   GLU A 342      -7.794   9.077 -15.115  1.00 10.00      A   
ATOM   3230  HN  GLU A 342      -7.390   8.384 -15.687  1.00 10.00      A   
ATOM   3231  CA  GLU A 342      -6.977   9.727 -14.105  1.00 10.00      A   
ATOM   3232  CB  GLU A 342      -6.654   8.726 -12.994  1.00 10.00      A   
ATOM   3233  CG  GLU A 342      -5.990   9.332 -11.773  1.00 10.00      A   
ATOM   3234  CD  GLU A 342      -5.526   8.279 -10.797  1.00 10.00      A   
ATOM   3235  OE1 GLU A 342      -6.377   7.501 -10.314  1.00 10.00      A   
ATOM   3236  OE2 GLU A 342      -4.313   8.219 -10.518  1.00 10.00      A   
ATOM   3237  C   GLU A 342      -5.689  10.294 -14.688  1.00 10.00      A   
ATOM   3238  O   GLU A 342      -4.948   9.596 -15.378  1.00 10.00      A   
ATOM   3239  N   LEU A 343      -5.422  11.554 -14.382  1.00 10.00      A   
ATOM   3240  HN  LEU A 343      -6.047  12.051 -13.811  1.00 10.00      A   
ATOM   3241  CA  LEU A 343      -4.223  12.219 -14.865  1.00 10.00      A   
ATOM   3242  CB  LEU A 343      -4.580  13.191 -15.987  1.00 10.00      A   
ATOM   3243  CG  LEU A 343      -3.434  14.040 -16.539  1.00 10.00      A   
ATOM   3244  CD1 LEU A 343      -2.421  13.174 -17.270  1.00 10.00      A   
ATOM   3245  CD2 LEU A 343      -3.973  15.130 -17.450  1.00 10.00      A   
ATOM   3246  C   LEU A 343      -3.524  12.954 -13.726  1.00 10.00      A   
ATOM   3247  O   LEU A 343      -4.110  13.830 -13.087  1.00 10.00      A   
ATOM   3248  N   ARG A 344      -2.281  12.580 -13.460  1.00 10.00      A   
ATOM   3249  HN  ARG A 344      -1.867  11.861 -13.997  1.00 10.00      A   
ATOM   3250  CA  ARG A 344      -1.505  13.218 -12.404  1.00 10.00      A   
ATOM   3251  CB  ARG A 344      -1.101  12.216 -11.313  1.00 10.00      A   
ATOM   3252  CG  ARG A 344      -2.281  11.591 -10.583  1.00 10.00      A   
ATOM   3253  CD  ARG A 344      -1.845  10.815  -9.347  1.00 10.00      A   
ATOM   3254  NE  ARG A 344      -2.850   9.827  -8.963  1.00 10.00      A   
ATOM   3255  HE  ARG A 344      -3.346   9.386  -9.697  1.00 10.00      A   
ATOM   3256  CZ  ARG A 344      -3.128   9.466  -7.708  1.00 10.00      A   
ATOM   3257  NH1 ARG A 344      -2.468  10.000  -6.681  1.00 10.00      A   
ATOM   3258 HH11 ARG A 344      -1.717  10.706  -6.839  1.00 10.00      A   
ATOM   3259 HH12 ARG A 344      -2.700   9.710  -5.706  1.00 10.00      A   
ATOM   3260  NH2 ARG A 344      -4.071   8.559  -7.479  1.00 10.00      A   
ATOM   3261 HH21 ARG A 344      -4.586   8.125  -8.277  1.00 10.00      A   
ATOM   3262 HH22 ARG A 344      -4.307   8.279  -6.495  1.00 10.00      A   
ATOM   3263  C   ARG A 344      -0.275  13.897 -12.990  1.00 10.00      A   
ATOM   3264  O   ARG A 344       0.517  13.266 -13.687  1.00 10.00      A   
ATOM   3265  N   VAL A 345      -0.133  15.186 -12.717  1.00 10.00      A   
ATOM   3266  HN  VAL A 345      -0.800  15.630 -12.142  1.00 10.00      A   
ATOM   3267  CA  VAL A 345       0.993  15.960 -13.217  1.00 10.00      A   
ATOM   3268  CB  VAL A 345       0.530  17.095 -14.158  1.00 10.00      A   
ATOM   3269  CG1 VAL A 345       1.725  17.857 -14.714  1.00 10.00      A   
ATOM   3270  CG2 VAL A 345      -0.322  16.544 -15.290  1.00 10.00      A   
ATOM   3271  C   VAL A 345       1.786  16.556 -12.056  1.00 10.00      A   
ATOM   3272  O   VAL A 345       1.305  17.453 -11.360  1.00 10.00      A   
ATOM   3273  N   PHE A 346       2.998  16.053 -11.858  1.00 10.00      A   
ATOM   3274  HN  PHE A 346       3.323  15.341 -12.459  1.00 10.00      A   
ATOM   3275  CA  PHE A 346       3.873  16.529 -10.790  1.00 10.00      A   
ATOM   3276  CB  PHE A 346       4.639  15.354 -10.171  1.00 10.00      A   
ATOM   3277  CG  PHE A 346       3.768  14.254  -9.638  1.00 10.00      A   
ATOM   3278  CD1 PHE A 346       3.412  13.185 -10.440  1.00 10.00      A   
ATOM   3279  CD2 PHE A 346       3.315  14.286  -8.329  1.00 10.00      A   
ATOM   3280  CE1 PHE A 346       2.621  12.165  -9.947  1.00 10.00      A   
ATOM   3281  CE2 PHE A 346       2.522  13.273  -7.827  1.00 10.00      A   
ATOM   3282  CZ  PHE A 346       2.175  12.210  -8.639  1.00 10.00      A   
ATOM   3283  C   PHE A 346       4.867  17.554 -11.336  1.00 10.00      A   
ATOM   3284  O   PHE A 346       5.350  17.413 -12.457  1.00 10.00      A   
ATOM   3285  N   PRO A 347       5.185  18.603 -10.558  1.00 10.00      A   
ATOM   3286  CA  PRO A 347       6.128  19.631 -10.988  1.00 10.00      A   
ATOM   3287  CB  PRO A 347       5.803  20.806 -10.062  1.00 10.00      A   
ATOM   3288  CG  PRO A 347       5.300  20.172  -8.809  1.00 10.00      A   
ATOM   3289  CD  PRO A 347       4.648  18.873  -9.211  1.00 10.00      A   
ATOM   3290  C   PRO A 347       7.575  19.189 -10.795  1.00 10.00      A   
ATOM   3291  O   PRO A 347       7.952  18.709  -9.723  1.00 10.00      A   
ATOM   3292  N   SER A 348       8.378  19.351 -11.837  1.00 10.00      A   
ATOM   3293  HN  SER A 348       8.015  19.737 -12.670  1.00 10.00      A   
ATOM   3294  CA  SER A 348       9.782  18.977 -11.783  1.00 10.00      A   
ATOM   3295  CB  SER A 348      10.425  19.134 -13.161  1.00 10.00      A   
ATOM   3296  OG  SER A 348       9.956  20.306 -13.811  1.00 10.00      A   
ATOM   3297  HG  SER A 348       9.055  20.149 -14.159  1.00 10.00      A   
ATOM   3298  C   SER A 348      10.508  19.819 -10.737  1.00 10.00      A   
ATOM   3299  O   SER A 348      11.203  19.289  -9.866  1.00 10.00      A   
ATOM   3300  N   GLU A 349      10.318  21.130 -10.821  1.00 10.00      A   
ATOM   3301  HN  GLU A 349       9.768  21.480 -11.547  1.00 10.00      A   
ATOM   3302  CA  GLU A 349      10.919  22.065  -9.882  1.00 10.00      A   
ATOM   3303  CB  GLU A 349      11.811  23.070 -10.622  1.00 10.00      A   
ATOM   3304  CG  GLU A 349      12.932  22.433 -11.429  1.00 10.00      A   
ATOM   3305  CD  GLU A 349      13.841  21.563 -10.582  1.00 10.00      A   
ATOM   3306  OE1 GLU A 349      14.146  21.949  -9.432  1.00 10.00      A   
ATOM   3307  OE2 GLU A 349      14.258  20.489 -11.059  1.00 10.00      A   
ATOM   3308  C   GLU A 349       9.833  22.805  -9.099  1.00 10.00      A   
ATOM   3309  O   GLU A 349       9.400  23.891  -9.494  1.00 10.00      A   
ATOM   3310  N   PRO A 350       9.364  22.217  -7.987  1.00 10.00      A   
ATOM   3311  CA  PRO A 350       8.323  22.818  -7.157  1.00 10.00      A   
ATOM   3312  CB  PRO A 350       7.773  21.615  -6.388  1.00 10.00      A   
ATOM   3313  CG  PRO A 350       8.941  20.700  -6.241  1.00 10.00      A   
ATOM   3314  CD  PRO A 350       9.808  20.912  -7.455  1.00 10.00      A   
ATOM   3315  C   PRO A 350       8.880  23.856  -6.184  1.00 10.00      A   
ATOM   3316  O   PRO A 350       8.135  24.657  -5.624  1.00 10.00      A   
ATOM   3317  N   PHE A 351      10.191  23.849  -5.987  1.00 10.00      A   
ATOM   3318  HN  PHE A 351      10.751  23.201  -6.471  1.00 10.00      A   
ATOM   3319  CA  PHE A 351      10.817  24.794  -5.070  1.00 10.00      A   
ATOM   3320  CB  PHE A 351      12.036  24.171  -4.396  1.00 10.00      A   
ATOM   3321  CG  PHE A 351      11.699  23.035  -3.474  1.00 10.00      A   
ATOM   3322  CD1 PHE A 351      11.960  21.725  -3.840  1.00 10.00      A   
ATOM   3323  CD2 PHE A 351      11.122  23.279  -2.238  1.00 10.00      A   
ATOM   3324  CE1 PHE A 351      11.655  20.678  -2.992  1.00 10.00      A   
ATOM   3325  CE2 PHE A 351      10.813  22.236  -1.387  1.00 10.00      A   
ATOM   3326  CZ  PHE A 351      11.080  20.934  -1.764  1.00 10.00      A   
ATOM   3327  C   PHE A 351      11.191  26.084  -5.789  1.00 10.00      A   
ATOM   3328  O   PHE A 351      11.700  27.029  -5.182  1.00 10.00      A   
ATOM   3329  N   VAL A 352      10.923  26.115  -7.086  1.00 10.00      A   
ATOM   3330  HN  VAL A 352      10.511  25.335  -7.503  1.00 10.00      A   
ATOM   3331  CA  VAL A 352      11.214  27.277  -7.906  1.00 10.00      A   
ATOM   3332  CB  VAL A 352      12.001  26.886  -9.180  1.00 10.00      A   
ATOM   3333  CG1 VAL A 352      12.445  28.123  -9.952  1.00 10.00      A   
ATOM   3334  CG2 VAL A 352      13.203  26.025  -8.821  1.00 10.00      A   
ATOM   3335  C   VAL A 352       9.918  27.974  -8.302  1.00 10.00      A   
ATOM   3336  O   VAL A 352       9.021  27.361  -8.888  1.00 10.00      A   
ATOM   3337  N   MET A 353       9.822  29.250  -7.959  1.00 10.00      A   
ATOM   3338  HN  MET A 353      10.563  29.666  -7.470  1.00 10.00      A   
ATOM   3339  CA  MET A 353       8.645  30.047  -8.276  1.00 10.00      A   
ATOM   3340  CB  MET A 353       8.669  31.368  -7.503  1.00 10.00      A   
ATOM   3341  CG  MET A 353       7.470  32.263  -7.763  1.00 10.00      A   
ATOM   3342  SD  MET A 353       7.495  33.747  -6.740  1.00 10.00      A   
ATOM   3343  CE  MET A 353       5.910  34.467  -7.149  1.00 10.00      A   
ATOM   3344  C   MET A 353       8.570  30.315  -9.771  1.00 10.00      A   
ATOM   3345  O   MET A 353       7.488  30.332 -10.357  1.00 10.00      A   
ATOM   3346  N   GLU A 354       9.730  30.518 -10.378  1.00 10.00      A   
ATOM   3347  HN  GLU A 354      10.554  30.486  -9.847  1.00 10.00      A   
ATOM   3348  CA  GLU A 354       9.813  30.776 -11.808  1.00 10.00      A   
ATOM   3349  CB  GLU A 354      11.216  31.266 -12.178  1.00 10.00      A   
ATOM   3350  CG  GLU A 354      11.525  32.678 -11.712  1.00 10.00      A   
ATOM   3351  CD  GLU A 354      10.924  33.738 -12.613  1.00 10.00      A   
ATOM   3352  OE1 GLU A 354      11.677  34.349 -13.399  1.00 10.00      A   
ATOM   3353  OE2 GLU A 354       9.701  33.975 -12.535  1.00 10.00      A   
ATOM   3354  C   GLU A 354       9.476  29.514 -12.598  1.00 10.00      A   
ATOM   3355  O   GLU A 354      10.094  28.467 -12.400  1.00 10.00      A   
ATOM   3356  N   PRO A 355       8.468  29.592 -13.484  1.00 10.00      A   
ATOM   3357  CA  PRO A 355       8.052  28.457 -14.312  1.00 10.00      A   
ATOM   3358  CB  PRO A 355       6.889  29.011 -15.139  1.00 10.00      A   
ATOM   3359  CG  PRO A 355       6.423  30.209 -14.389  1.00 10.00      A   
ATOM   3360  CD  PRO A 355       7.647  30.784 -13.734  1.00 10.00      A   
ATOM   3361  C   PRO A 355       9.173  28.005 -15.235  1.00 10.00      A   
ATOM   3362  O   PRO A 355       9.625  28.760 -16.099  1.00 10.00      A   
ATOM   3363  N   ASN A 356       9.623  26.777 -15.034  1.00 10.00      A   
ATOM   3364  HN  ASN A 356       9.227  26.238 -14.317  1.00 10.00      A   
ATOM   3365  CA  ASN A 356      10.698  26.205 -15.836  1.00 10.00      A   
ATOM   3366  CB  ASN A 356      11.427  25.085 -15.078  1.00 10.00      A   
ATOM   3367  CG  ASN A 356      10.524  23.917 -14.711  1.00 10.00      A   
ATOM   3368  OD1 ASN A 356       9.381  24.105 -14.294  1.00 10.00      A   
ATOM   3369  ND2 ASN A 356      11.028  22.698 -14.870  1.00 10.00      A   
ATOM   3370 HD21 ASN A 356      11.941  22.614 -15.214  1.00 10.00      A   
ATOM   3371 HD22 ASN A 356      10.464  21.927 -14.626  1.00 10.00      A   
ATOM   3372  C   ASN A 356      10.181  25.682 -17.170  1.00 10.00      A   
ATOM   3373  O   ASN A 356      10.945  25.546 -18.123  1.00 10.00      A   
ATOM   3374  N   VAL A 357       8.885  25.401 -17.234  1.00 10.00      A   
ATOM   3375  HN  VAL A 357       8.326  25.551 -16.445  1.00 10.00      A   
ATOM   3376  CA  VAL A 357       8.264  24.883 -18.452  1.00 10.00      A   
ATOM   3377  CB  VAL A 357       7.884  23.391 -18.313  1.00 10.00      A   
ATOM   3378  CG1 VAL A 357       9.125  22.515 -18.349  1.00 10.00      A   
ATOM   3379  CG2 VAL A 357       7.100  23.151 -17.030  1.00 10.00      A   
ATOM   3380  C   VAL A 357       7.013  25.679 -18.809  1.00 10.00      A   
ATOM   3381  O   VAL A 357       6.464  26.397 -17.968  1.00 10.00      A   
ATOM   3382  N   ALA A 358       6.566  25.551 -20.056  1.00 10.00      A   
ATOM   3383  HN  ALA A 358       7.054  24.960 -20.688  1.00 10.00      A   
ATOM   3384  CA  ALA A 358       5.376  26.244 -20.519  1.00 10.00      A   
ATOM   3385  CB  ALA A 358       5.469  26.544 -22.009  1.00 10.00      A   
ATOM   3386  C   ALA A 358       4.139  25.411 -20.215  1.00 10.00      A   
ATOM   3387  O   ALA A 358       3.496  24.876 -21.119  1.00 10.00      A   
ATOM   3388  N   LEU A 359       3.830  25.288 -18.933  1.00 10.00      A   
ATOM   3389  HN  LEU A 359       4.399  25.721 -18.260  1.00 10.00      A   
ATOM   3390  CA  LEU A 359       2.676  24.520 -18.493  1.00 10.00      A   
ATOM   3391  CB  LEU A 359       3.126  23.295 -17.698  1.00 10.00      A   
ATOM   3392  CG  LEU A 359       2.016  22.397 -17.155  1.00 10.00      A   
ATOM   3393  CD1 LEU A 359       1.635  21.337 -18.174  1.00 10.00      A   
ATOM   3394  CD2 LEU A 359       2.461  21.749 -15.864  1.00 10.00      A   
ATOM   3395  C   LEU A 359       1.745  25.379 -17.645  1.00 10.00      A   
ATOM   3396  O   LEU A 359       1.978  25.576 -16.447  1.00 10.00      A   
ATOM   3397  N   THR A 360       0.706  25.899 -18.272  1.00 10.00      A   
ATOM   3398  HN  THR A 360       0.591  25.725 -19.238  1.00 10.00      A   
ATOM   3399  CA  THR A 360      -0.270  26.727 -17.587  1.00 10.00      A   
ATOM   3400  CB  THR A 360      -0.629  27.975 -18.426  1.00 10.00      A   
ATOM   3401  OG1 THR A 360      -1.220  27.585 -19.676  1.00 10.00      A   
ATOM   3402  HG1 THR A 360      -0.644  26.935 -20.119  1.00 10.00      A   
ATOM   3403  CG2 THR A 360       0.611  28.811 -18.703  1.00 10.00      A   
ATOM   3404  C   THR A 360      -1.531  25.913 -17.295  1.00 10.00      A   
ATOM   3405  O   THR A 360      -1.476  24.684 -17.224  1.00 10.00      A   
ATOM   3406  N   GLU A 361      -2.658  26.588 -17.125  1.00 10.00      A   
ATOM   3407  HN  GLU A 361      -2.648  27.575 -17.187  1.00 10.00      A   
ATOM   3408  CA  GLU A 361      -3.913  25.914 -16.844  1.00 10.00      A   
ATOM   3409  CB  GLU A 361      -4.792  26.780 -15.935  1.00 10.00      A   
ATOM   3410  CG  GLU A 361      -5.256  28.085 -16.564  1.00 10.00      A   
ATOM   3411  CD  GLU A 361      -4.281  29.228 -16.362  1.00 10.00      A   
ATOM   3412  OE1 GLU A 361      -4.646  30.202 -15.682  1.00 10.00      A   
ATOM   3413  OE2 GLU A 361      -3.158  29.172 -16.906  1.00 10.00      A   
ATOM   3414  C   GLU A 361      -4.657  25.576 -18.137  1.00 10.00      A   
ATOM   3415  O   GLU A 361      -5.687  24.899 -18.114  1.00 10.00      A   
ATOM   3416  N   GLN A 362      -4.117  26.039 -19.264  1.00 10.00      A   
ATOM   3417  HN  GLN A 362      -3.280  26.552 -19.218  1.00 10.00      A   
ATOM   3418  CA  GLN A 362      -4.728  25.799 -20.570  1.00 10.00      A   
ATOM   3419  CB  GLN A 362      -3.920  26.471 -21.685  1.00 10.00      A   
ATOM   3420  CG  GLN A 362      -4.551  26.341 -23.064  1.00 10.00      A   
ATOM   3421  CD  GLN A 362      -5.913  26.998 -23.132  1.00 10.00      A   
ATOM   3422  OE1 GLN A 362      -6.147  28.030 -22.502  1.00 10.00      A   
ATOM   3423  NE2 GLN A 362      -6.826  26.394 -23.876  1.00 10.00      A   
ATOM   3424 HE21 GLN A 362      -6.577  25.562 -24.333  1.00 10.00      A   
ATOM   3425 HE22 GLN A 362      -7.712  26.804 -23.945  1.00 10.00      A   
ATOM   3426  C   GLN A 362      -4.859  24.307 -20.850  1.00 10.00      A   
ATOM   3427  O   GLN A 362      -5.909  23.836 -21.295  1.00 10.00      A   
ATOM   3428  N   GLY A 363      -3.782  23.574 -20.592  1.00 10.00      A   
ATOM   3429  HN  GLY A 363      -2.966  24.021 -20.265  1.00 10.00      A   
ATOM   3430  CA  GLY A 363      -3.777  22.140 -20.808  1.00 10.00      A   
ATOM   3431  C   GLY A 363      -4.891  21.434 -20.058  1.00 10.00      A   
ATOM   3432  O   GLY A 363      -5.521  20.518 -20.587  1.00 10.00      A   
ATOM   3433  N   LEU A 364      -5.141  21.876 -18.829  1.00 10.00      A   
ATOM   3434  HN  LEU A 364      -4.611  22.620 -18.476  1.00 10.00      A   
ATOM   3435  CA  LEU A 364      -6.189  21.293 -17.999  1.00 10.00      A   
ATOM   3436  CB  LEU A 364      -6.259  21.999 -16.644  1.00 10.00      A   
ATOM   3437  CG  LEU A 364      -5.046  21.835 -15.736  1.00 10.00      A   
ATOM   3438  CD1 LEU A 364      -5.284  22.536 -14.409  1.00 10.00      A   
ATOM   3439  CD2 LEU A 364      -4.740  20.362 -15.522  1.00 10.00      A   
ATOM   3440  C   LEU A 364      -7.538  21.400 -18.692  1.00 10.00      A   
ATOM   3441  O   LEU A 364      -8.274  20.422 -18.777  1.00 10.00      A   
ATOM   3442  N   VAL A 365      -7.842  22.592 -19.198  1.00 10.00      A   
ATOM   3443  HN  VAL A 365      -7.197  23.325 -19.106  1.00 10.00      A   
ATOM   3444  CA  VAL A 365      -9.099  22.843 -19.892  1.00 10.00      A   
ATOM   3445  CB  VAL A 365      -9.195  24.313 -20.359  1.00 10.00      A   
ATOM   3446  CG1 VAL A 365     -10.541  24.588 -21.012  1.00 10.00      A   
ATOM   3447  CG2 VAL A 365      -8.951  25.269 -19.197  1.00 10.00      A   
ATOM   3448  C   VAL A 365      -9.229  21.916 -21.100  1.00 10.00      A   
ATOM   3449  O   VAL A 365     -10.281  21.307 -21.326  1.00 10.00      A   
ATOM   3450  N   SER A 366      -8.140  21.796 -21.850  1.00 10.00      A   
ATOM   3451  HN  SER A 366      -7.333  22.291 -21.599  1.00 10.00      A   
ATOM   3452  CA  SER A 366      -8.108  20.952 -23.032  1.00 10.00      A   
ATOM   3453  CB  SER A 366      -6.763  21.089 -23.752  1.00 10.00      A   
ATOM   3454  OG  SER A 366      -6.444  22.453 -24.000  1.00 10.00      A   
ATOM   3455  HG  SER A 366      -5.552  22.636 -23.673  1.00 10.00      A   
ATOM   3456  C   SER A 366      -8.369  19.493 -22.669  1.00 10.00      A   
ATOM   3457  O   SER A 366      -9.016  18.771 -23.420  1.00 10.00      A   
ATOM   3458  N   VAL A 367      -7.885  19.074 -21.502  1.00 10.00      A   
ATOM   3459  HN  VAL A 367      -7.392  19.707 -20.933  1.00 10.00      A   
ATOM   3460  CA  VAL A 367      -8.069  17.700 -21.042  1.00 10.00      A   
ATOM   3461  CB  VAL A 367      -7.135  17.356 -19.859  1.00 10.00      A   
ATOM   3462  CG1 VAL A 367      -7.457  15.976 -19.304  1.00 10.00      A   
ATOM   3463  CG2 VAL A 367      -5.678  17.417 -20.296  1.00 10.00      A   
ATOM   3464  C   VAL A 367      -9.526  17.436 -20.655  1.00 10.00      A   
ATOM   3465  O   VAL A 367     -10.103  16.421 -21.042  1.00 10.00      A   
ATOM   3466  N   SER A 368     -10.120  18.358 -19.906  1.00 10.00      A   
ATOM   3467  HN  SER A 368      -9.607  19.149 -19.623  1.00 10.00      A   
ATOM   3468  CA  SER A 368     -11.510  18.218 -19.474  1.00 10.00      A   
ATOM   3469  CB  SER A 368     -11.890  19.332 -18.493  1.00 10.00      A   
ATOM   3470  OG  SER A 368     -11.046  20.460 -18.647  1.00 10.00      A   
ATOM   3471  HG  SER A 368     -11.264  20.915 -19.469  1.00 10.00      A   
ATOM   3472  C   SER A 368     -12.475  18.200 -20.658  1.00 10.00      A   
ATOM   3473  O   SER A 368     -13.433  17.427 -20.683  1.00 10.00      A   
ATOM   3474  N   MET A 369     -12.206  19.043 -21.644  1.00 10.00      A   
ATOM   3475  HN  MET A 369     -11.414  19.623 -21.579  1.00 10.00      A   
ATOM   3476  CA  MET A 369     -13.055  19.132 -22.820  1.00 10.00      A   
ATOM   3477  CB  MET A 369     -12.984  20.540 -23.410  1.00 10.00      A   
ATOM   3478  CG  MET A 369     -14.230  20.947 -24.174  1.00 10.00      A   
ATOM   3479  SD  MET A 369     -14.248  22.694 -24.608  1.00 10.00      A   
ATOM   3480  CE  MET A 369     -15.830  22.803 -25.437  1.00 10.00      A   
ATOM   3481  C   MET A 369     -12.659  18.091 -23.867  1.00 10.00      A   
ATOM   3482  O   MET A 369     -13.387  17.858 -24.836  1.00 10.00      A   
ATOM   3483  N   GLY A 370     -11.512  17.461 -23.658  1.00 10.00      A   
ATOM   3484  HN  GLY A 370     -10.979  17.681 -22.864  1.00 10.00      A   
ATOM   3485  CA  GLY A 370     -11.032  16.462 -24.590  1.00 10.00      A   
ATOM   3486  C   GLY A 370     -11.390  15.048 -24.176  1.00 10.00      A   
ATOM   3487  O   GLY A 370     -11.917  14.275 -24.978  1.00 10.00      A   
ATOM   3488  N   CYS A 371     -11.105  14.704 -22.929  1.00 10.00      A   
ATOM   3489  HN  CYS A 371     -10.689  15.364 -22.332  1.00 10.00      A   
ATOM   3490  CA  CYS A 371     -11.396  13.373 -22.417  1.00 10.00      A   
ATOM   3491  CB  CYS A 371     -10.263  12.892 -21.508  1.00 10.00      A   
ATOM   3492  SG  CYS A 371      -8.607  13.135 -22.190  1.00 10.00      A   
ATOM   3493  HG  CYS A 371      -8.501  12.390 -23.286  1.00 10.00      A   
ATOM   3494  C   CYS A 371     -12.720  13.359 -21.658  1.00 10.00      A   
ATOM   3495  O   CYS A 371     -12.836  13.943 -20.581  1.00 10.00      A   
ATOM   3496  N   PRO A 372     -13.741  12.691 -22.213  1.00 10.00      A   
ATOM   3497  CA  PRO A 372     -15.063  12.601 -21.581  1.00 10.00      A   
ATOM   3498  CB  PRO A 372     -15.953  12.097 -22.719  1.00 10.00      A   
ATOM   3499  CG  PRO A 372     -15.037  11.303 -23.584  1.00 10.00      A   
ATOM   3500  CD  PRO A 372     -13.698  11.986 -23.510  1.00 10.00      A   
ATOM   3501  C   PRO A 372     -15.074  11.609 -20.418  1.00 10.00      A   
ATOM   3502  O   PRO A 372     -16.059  11.497 -19.690  1.00 10.00      A   
ATOM   3503  N   LYS A 373     -13.969  10.894 -20.248  1.00 10.00      A   
ATOM   3504  HN  LYS A 373     -13.214  11.040 -20.851  1.00 10.00      A   
ATOM   3505  CA  LYS A 373     -13.846   9.905 -19.183  1.00 10.00      A   
ATOM   3506  CB  LYS A 373     -13.195   8.629 -19.720  1.00 10.00      A   
ATOM   3507  CG  LYS A 373     -14.059   7.846 -20.693  1.00 10.00      A   
ATOM   3508  CD  LYS A 373     -15.254   7.218 -19.995  1.00 10.00      A   
ATOM   3509  CE  LYS A 373     -15.980   6.244 -20.909  1.00 10.00      A   
ATOM   3510  NZ  LYS A 373     -15.224   4.975 -21.079  1.00 10.00      A   
ATOM   3511  HZ1 LYS A 373     -15.228   4.436 -20.191  1.00 10.00      A   
ATOM   3512  HZ2 LYS A 373     -14.233   5.173 -21.344  1.00 10.00      A   
ATOM   3513  HZ3 LYS A 373     -15.660   4.391 -21.824  1.00 10.00      A   
ATOM   3514  C   LYS A 373     -13.024  10.449 -18.020  1.00 10.00      A   
ATOM   3515  O   LYS A 373     -12.795   9.752 -17.027  1.00 10.00      A   
ATOM   3516  N   LEU A 374     -12.586  11.694 -18.151  1.00 10.00      A   
ATOM   3517  HN  LEU A 374     -12.814  12.194 -18.958  1.00 10.00      A   
ATOM   3518  CA  LEU A 374     -11.785  12.339 -17.121  1.00 10.00      A   
ATOM   3519  CB  LEU A 374     -11.220  13.665 -17.649  1.00 10.00      A   
ATOM   3520  CG  LEU A 374      -9.983  14.224 -16.940  1.00 10.00      A   
ATOM   3521  CD1 LEU A 374     -10.374  15.012 -15.699  1.00 10.00      A   
ATOM   3522  CD2 LEU A 374      -9.007  13.109 -16.591  1.00 10.00      A   
ATOM   3523  C   LEU A 374     -12.624  12.571 -15.869  1.00 10.00      A   
ATOM   3524  O   LEU A 374     -13.718  13.138 -15.941  1.00 10.00      A   
ATOM   3525  N   GLU A 375     -12.120  12.113 -14.730  1.00 10.00      A   
ATOM   3526  HN  GLU A 375     -11.253  11.654 -14.738  1.00 10.00      A   
ATOM   3527  CA  GLU A 375     -12.835  12.270 -13.469  1.00 10.00      A   
ATOM   3528  CB  GLU A 375     -13.715  11.050 -13.196  1.00 10.00      A   
ATOM   3529  CG  GLU A 375     -12.952   9.740 -13.131  1.00 10.00      A   
ATOM   3530  CD  GLU A 375     -13.755   8.637 -12.483  1.00 10.00      A   
ATOM   3531  OE1 GLU A 375     -13.914   8.665 -11.244  1.00 10.00      A   
ATOM   3532  OE2 GLU A 375     -14.226   7.734 -13.209  1.00 10.00      A   
ATOM   3533  C   GLU A 375     -11.890  12.502 -12.292  1.00 10.00      A   
ATOM   3534  O   GLU A 375     -12.273  13.111 -11.295  1.00 10.00      A   
ATOM   3535  N   SER A 376     -10.668  11.998 -12.394  1.00 10.00      A   
ATOM   3536  HN  SER A 376     -10.411  11.506 -13.204  1.00 10.00      A   
ATOM   3537  CA  SER A 376      -9.696  12.152 -11.324  1.00 10.00      A   
ATOM   3538  CB  SER A 376      -9.393  10.785 -10.716  1.00 10.00      A   
ATOM   3539  OG  SER A 376     -10.590  10.051 -10.518  1.00 10.00      A   
ATOM   3540  HG  SER A 376     -11.306  10.470 -11.012  1.00 10.00      A   
ATOM   3541  C   SER A 376      -8.412  12.792 -11.833  1.00 10.00      A   
ATOM   3542  O   SER A 376      -7.748  12.250 -12.718  1.00 10.00      A   
ATOM   3543  N   VAL A 377      -8.063  13.945 -11.279  1.00 10.00      A   
ATOM   3544  HN  VAL A 377      -8.636  14.337 -10.580  1.00 10.00      A   
ATOM   3545  CA  VAL A 377      -6.857  14.648 -11.690  1.00 10.00      A   
ATOM   3546  CB  VAL A 377      -7.148  15.749 -12.726  1.00 10.00      A   
ATOM   3547  CG1 VAL A 377      -7.177  15.169 -14.128  1.00 10.00      A   
ATOM   3548  CG2 VAL A 377      -8.452  16.468 -12.409  1.00 10.00      A   
ATOM   3549  C   VAL A 377      -6.116  15.265 -10.515  1.00 10.00      A   
ATOM   3550  O   VAL A 377      -6.725  15.735  -9.556  1.00 10.00      A   
ATOM   3551  N   LEU A 378      -4.797  15.234 -10.607  1.00 10.00      A   
ATOM   3552  HN  LEU A 378      -4.392  14.810 -11.397  1.00 10.00      A   
ATOM   3553  CA  LEU A 378      -3.916  15.813  -9.607  1.00 10.00      A   
ATOM   3554  CB  LEU A 378      -3.205  14.718  -8.803  1.00 10.00      A   
ATOM   3555  CG  LEU A 378      -2.035  15.168  -7.921  1.00 10.00      A   
ATOM   3556  CD1 LEU A 378      -2.507  16.139  -6.847  1.00 10.00      A   
ATOM   3557  CD2 LEU A 378      -1.347  13.966  -7.297  1.00 10.00      A   
ATOM   3558  C   LEU A 378      -2.903  16.657 -10.358  1.00 10.00      A   
ATOM   3559  O   LEU A 378      -2.048  16.123 -11.064  1.00 10.00      A   
ATOM   3560  N   TYR A 379      -3.006  17.967 -10.226  1.00 10.00      A   
ATOM   3561  HN  TYR A 379      -3.693  18.341  -9.625  1.00 10.00      A   
ATOM   3562  CA  TYR A 379      -2.122  18.865 -10.950  1.00 10.00      A   
ATOM   3563  CB  TYR A 379      -2.874  19.414 -12.171  1.00 10.00      A   
ATOM   3564  CG  TYR A 379      -2.152  20.487 -12.953  1.00 10.00      A   
ATOM   3565  CD1 TYR A 379      -1.241  20.164 -13.948  1.00 10.00      A   
ATOM   3566  CD2 TYR A 379      -2.397  21.826 -12.700  1.00 10.00      A   
ATOM   3567  CE1 TYR A 379      -0.593  21.150 -14.668  1.00 10.00      A   
ATOM   3568  CE2 TYR A 379      -1.757  22.812 -13.411  1.00 10.00      A   
ATOM   3569  CZ  TYR A 379      -0.856  22.476 -14.390  1.00 10.00      A   
ATOM   3570  OH  TYR A 379      -0.212  23.472 -15.088  1.00 10.00      A   
ATOM   3571  HH  TYR A 379      -0.614  23.565 -15.960  1.00 10.00      A   
ATOM   3572  C   TYR A 379      -1.587  20.007 -10.083  1.00 10.00      A   
ATOM   3573  O   TYR A 379      -2.295  20.569  -9.242  1.00 10.00      A   
ATOM   3574  N   PHE A 380      -0.322  20.336 -10.299  1.00 10.00      A   
ATOM   3575  HN  PHE A 380       0.188  19.833 -10.968  1.00 10.00      A   
ATOM   3576  CA  PHE A 380       0.339  21.415  -9.581  1.00 10.00      A   
ATOM   3577  CB  PHE A 380       1.604  20.905  -8.891  1.00 10.00      A   
ATOM   3578  CG  PHE A 380       1.345  19.924  -7.780  1.00 10.00      A   
ATOM   3579  CD1 PHE A 380       1.221  18.569  -8.045  1.00 10.00      A   
ATOM   3580  CD2 PHE A 380       1.236  20.359  -6.470  1.00 10.00      A   
ATOM   3581  CE1 PHE A 380       0.995  17.665  -7.022  1.00 10.00      A   
ATOM   3582  CE2 PHE A 380       1.008  19.462  -5.441  1.00 10.00      A   
ATOM   3583  CZ  PHE A 380       0.888  18.115  -5.719  1.00 10.00      A   
ATOM   3584  C   PHE A 380       0.689  22.527 -10.561  1.00 10.00      A   
ATOM   3585  O   PHE A 380       1.437  22.312 -11.516  1.00 10.00      A   
ATOM   3586  N   CYS A 381       0.151  23.712 -10.330  1.00 10.00      A   
ATOM   3587  HN  CYS A 381      -0.412  23.838  -9.533  1.00 10.00      A   
ATOM   3588  CA  CYS A 381       0.394  24.836 -11.220  1.00 10.00      A   
ATOM   3589  CB  CYS A 381      -0.926  25.350 -11.788  1.00 10.00      A   
ATOM   3590  SG  CYS A 381      -2.201  25.645 -10.542  1.00 10.00      A   
ATOM   3591  HG  CYS A 381      -2.644  26.885 -10.713  1.00 10.00      A   
ATOM   3592  C   CYS A 381       1.113  25.976 -10.522  1.00 10.00      A   
ATOM   3593  O   CYS A 381       1.246  25.990  -9.299  1.00 10.00      A   
ATOM   3594  N   ARG A 382       1.588  26.926 -11.313  1.00 10.00      A   
ATOM   3595  HN  ARG A 382       1.481  26.835 -12.286  1.00 10.00      A   
ATOM   3596  CA  ARG A 382       2.269  28.097 -10.787  1.00 10.00      A   
ATOM   3597  CB  ARG A 382       3.538  28.396 -11.592  1.00 10.00      A   
ATOM   3598  CG  ARG A 382       4.791  27.686 -11.098  1.00 10.00      A   
ATOM   3599  CD  ARG A 382       4.817  26.225 -11.524  1.00 10.00      A   
ATOM   3600  NE  ARG A 382       6.143  25.626 -11.342  1.00 10.00      A   
ATOM   3601  HE  ARG A 382       6.747  26.057 -10.696  1.00 10.00      A   
ATOM   3602  CZ  ARG A 382       6.565  24.539 -11.992  1.00 10.00      A   
ATOM   3603  NH1 ARG A 382       5.772  23.920 -12.854  1.00 10.00      A   
ATOM   3604 HH11 ARG A 382       4.807  24.272 -13.034  1.00 10.00      A   
ATOM   3605 HH12 ARG A 382       6.117  23.060 -13.357  1.00 10.00      A   
ATOM   3606  NH2 ARG A 382       7.777  24.057 -11.769  1.00 10.00      A   
ATOM   3607 HH21 ARG A 382       8.103  23.213 -12.293  1.00 10.00      A   
ATOM   3608 HH22 ARG A 382       8.411  24.511 -11.071  1.00 10.00      A   
ATOM   3609  C   ARG A 382       1.327  29.295 -10.840  1.00 10.00      A   
ATOM   3610  O   ARG A 382       1.598  30.340 -10.256  1.00 10.00      A   
ATOM   3611  N   GLN A 383       0.211  29.116 -11.542  1.00 10.00      A   
ATOM   3612  HN  GLN A 383       0.046  28.245 -11.955  1.00 10.00      A   
ATOM   3613  CA  GLN A 383      -0.788  30.159 -11.707  1.00 10.00      A   
ATOM   3614  CB  GLN A 383      -0.465  30.969 -12.964  1.00 10.00      A   
ATOM   3615  CG  GLN A 383      -0.654  30.188 -14.255  1.00 10.00      A   
ATOM   3616  CD  GLN A 383      -0.209  30.950 -15.481  1.00 10.00      A   
ATOM   3617  OE1 GLN A 383       0.758  31.704 -15.441  1.00 10.00      A   
ATOM   3618  NE2 GLN A 383      -0.927  30.777 -16.573  1.00 10.00      A   
ATOM   3619 HE21 GLN A 383      -1.707  30.168 -16.529  1.00 10.00      A   
ATOM   3620 HE22 GLN A 383      -0.657  31.254 -17.387  1.00 10.00      A   
ATOM   3621  C   GLN A 383      -2.162  29.515 -11.872  1.00 10.00      A   
ATOM   3622  O   GLN A 383      -2.261  28.291 -11.985  1.00 10.00      A   
ATOM   3623  N   MET A 384      -3.213  30.329 -11.899  1.00 10.00      A   
ATOM   3624  HN  MET A 384      -3.075  31.296 -11.798  1.00 10.00      A   
ATOM   3625  CA  MET A 384      -4.571  29.824 -12.065  1.00 10.00      A   
ATOM   3626  CB  MET A 384      -5.015  29.039 -10.824  1.00 10.00      A   
ATOM   3627  CG  MET A 384      -6.392  28.400 -10.947  1.00 10.00      A   
ATOM   3628  SD  MET A 384      -6.604  27.482 -12.486  1.00 10.00      A   
ATOM   3629  CE  MET A 384      -5.366  26.203 -12.300  1.00 10.00      A   
ATOM   3630  C   MET A 384      -5.552  30.956 -12.349  1.00 10.00      A   
ATOM   3631  O   MET A 384      -5.391  32.074 -11.851  1.00 10.00      A   
ATOM   3632  N   THR A 385      -6.557  30.664 -13.163  1.00 10.00      A   
ATOM   3633  HN  THR A 385      -6.618  29.762 -13.540  1.00 10.00      A   
ATOM   3634  CA  THR A 385      -7.575  31.642 -13.502  1.00 10.00      A   
ATOM   3635  CB  THR A 385      -7.554  32.013 -14.996  1.00 10.00      A   
ATOM   3636  OG1 THR A 385      -7.139  30.885 -15.778  1.00 10.00      A   
ATOM   3637  HG1 THR A 385      -6.208  30.677 -15.578  1.00 10.00      A   
ATOM   3638  CG2 THR A 385      -6.613  33.175 -15.243  1.00 10.00      A   
ATOM   3639  C   THR A 385      -8.960  31.125 -13.135  1.00 10.00      A   
ATOM   3640  O   THR A 385      -9.226  29.920 -13.207  1.00 10.00      A   
ATOM   3641  N   ASN A 386      -9.833  32.038 -12.745  1.00 10.00      A   
ATOM   3642  HN  ASN A 386      -9.553  32.985 -12.719  1.00 10.00      A   
ATOM   3643  CA  ASN A 386     -11.193  31.693 -12.362  1.00 10.00      A   
ATOM   3644  CB  ASN A 386     -11.910  32.927 -11.810  1.00 10.00      A   
ATOM   3645  CG  ASN A 386     -11.742  33.081 -10.310  1.00 10.00      A   
ATOM   3646  OD1 ASN A 386     -11.821  32.106  -9.559  1.00 10.00      A   
ATOM   3647  ND2 ASN A 386     -11.507  34.304  -9.862  1.00 10.00      A   
ATOM   3648 HD21 ASN A 386     -11.456  35.040 -10.514  1.00 10.00      A   
ATOM   3649 HD22 ASN A 386     -11.391  34.429  -8.893  1.00 10.00      A   
ATOM   3650  C   ASN A 386     -11.963  31.132 -13.550  1.00 10.00      A   
ATOM   3651  O   ASN A 386     -12.705  30.155 -13.419  1.00 10.00      A   
ATOM   3652  N   ALA A 387     -11.765  31.745 -14.714  1.00 10.00      A   
ATOM   3653  HN  ALA A 387     -11.148  32.511 -14.753  1.00 10.00      A   
ATOM   3654  CA  ALA A 387     -12.441  31.316 -15.933  1.00 10.00      A   
ATOM   3655  CB  ALA A 387     -12.116  32.256 -17.081  1.00 10.00      A   
ATOM   3656  C   ALA A 387     -12.075  29.880 -16.300  1.00 10.00      A   
ATOM   3657  O   ALA A 387     -12.921  29.112 -16.756  1.00 10.00      A   
ATOM   3658  N   ALA A 388     -10.817  29.520 -16.087  1.00 10.00      A   
ATOM   3659  HN  ALA A 388     -10.193  30.170 -15.707  1.00 10.00      A   
ATOM   3660  CA  ALA A 388     -10.342  28.180 -16.398  1.00 10.00      A   
ATOM   3661  CB  ALA A 388      -8.834  28.097 -16.231  1.00 10.00      A   
ATOM   3662  C   ALA A 388     -11.037  27.139 -15.530  1.00 10.00      A   
ATOM   3663  O   ALA A 388     -11.584  26.161 -16.039  1.00 10.00      A   
ATOM   3664  N   LEU A 389     -11.031  27.368 -14.221  1.00 10.00      A   
ATOM   3665  HN  LEU A 389     -10.585  28.177 -13.881  1.00 10.00      A   
ATOM   3666  CA  LEU A 389     -11.664  26.453 -13.275  1.00 10.00      A   
ATOM   3667  CB  LEU A 389     -11.469  26.946 -11.841  1.00 10.00      A   
ATOM   3668  CG  LEU A 389     -10.035  26.907 -11.312  1.00 10.00      A   
ATOM   3669  CD1 LEU A 389      -9.954  27.537  -9.931  1.00 10.00      A   
ATOM   3670  CD2 LEU A 389      -9.520  25.473 -11.281  1.00 10.00      A   
ATOM   3671  C   LEU A 389     -13.146  26.285 -13.578  1.00 10.00      A   
ATOM   3672  O   LEU A 389     -13.657  25.163 -13.604  1.00 10.00      A   
ATOM   3673  N   ILE A 390     -13.828  27.401 -13.820  1.00 10.00      A   
ATOM   3674  HN  ILE A 390     -13.363  28.265 -13.785  1.00 10.00      A   
ATOM   3675  CA  ILE A 390     -15.251  27.376 -14.131  1.00 10.00      A   
ATOM   3676  CB  ILE A 390     -15.819  28.806 -14.302  1.00 10.00      A   
ATOM   3677  CG1 ILE A 390     -15.795  29.547 -12.961  1.00 10.00      A   
ATOM   3678  CG2 ILE A 390     -17.233  28.768 -14.861  1.00 10.00      A   
ATOM   3679  CD1 ILE A 390     -16.191  31.007 -13.057  1.00 10.00      A   
ATOM   3680  C   ILE A 390     -15.507  26.552 -15.389  1.00 10.00      A   
ATOM   3681  O   ILE A 390     -16.432  25.740 -15.433  1.00 10.00      A   
ATOM   3682  N   THR A 391     -14.663  26.740 -16.399  1.00 10.00      A   
ATOM   3683  HN  THR A 391     -13.929  27.383 -16.296  1.00 10.00      A   
ATOM   3684  CA  THR A 391     -14.801  26.012 -17.651  1.00 10.00      A   
ATOM   3685  CB  THR A 391     -13.814  26.525 -18.720  1.00 10.00      A   
ATOM   3686  OG1 THR A 391     -13.976  27.943 -18.865  1.00 10.00      A   
ATOM   3687  HG1 THR A 391     -13.502  28.394 -18.153  1.00 10.00      A   
ATOM   3688  CG2 THR A 391     -14.077  25.862 -20.063  1.00 10.00      A   
ATOM   3689  C   THR A 391     -14.617  24.510 -17.435  1.00 10.00      A   
ATOM   3690  O   THR A 391     -15.395  23.712 -17.949  1.00 10.00      A   
ATOM   3691  N   ILE A 392     -13.612  24.140 -16.641  1.00 10.00      A   
ATOM   3692  HN  ILE A 392     -13.039  24.831 -16.239  1.00 10.00      A   
ATOM   3693  CA  ILE A 392     -13.336  22.737 -16.349  1.00 10.00      A   
ATOM   3694  CB  ILE A 392     -12.124  22.585 -15.401  1.00 10.00      A   
ATOM   3695  CG1 ILE A 392     -10.833  23.038 -16.090  1.00 10.00      A   
ATOM   3696  CG2 ILE A 392     -11.995  21.150 -14.915  1.00 10.00      A   
ATOM   3697  CD1 ILE A 392      -9.636  23.096 -15.165  1.00 10.00      A   
ATOM   3698  C   ILE A 392     -14.561  22.061 -15.731  1.00 10.00      A   
ATOM   3699  O   ILE A 392     -14.934  20.953 -16.125  1.00 10.00      A   
ATOM   3700  N   ALA A 393     -15.191  22.742 -14.778  1.00 10.00      A   
ATOM   3701  HN  ALA A 393     -14.840  23.622 -14.512  1.00 10.00      A   
ATOM   3702  CA  ALA A 393     -16.380  22.218 -14.107  1.00 10.00      A   
ATOM   3703  CB  ALA A 393     -16.811  23.156 -12.994  1.00 10.00      A   
ATOM   3704  C   ALA A 393     -17.528  22.028 -15.091  1.00 10.00      A   
ATOM   3705  O   ALA A 393     -18.287  21.061 -15.007  1.00 10.00      A   
ATOM   3706  N   ARG A 394     -17.644  22.954 -16.029  1.00 10.00      A   
ATOM   3707  HN  ARG A 394     -16.996  23.693 -16.056  1.00 10.00      A   
ATOM   3708  CA  ARG A 394     -18.703  22.895 -17.029  1.00 10.00      A   
ATOM   3709  CB  ARG A 394     -18.932  24.264 -17.670  1.00 10.00      A   
ATOM   3710  CG  ARG A 394     -19.346  25.346 -16.687  1.00 10.00      A   
ATOM   3711  CD  ARG A 394     -19.840  26.588 -17.408  1.00 10.00      A   
ATOM   3712  NE  ARG A 394     -21.038  26.312 -18.194  1.00 10.00      A   
ATOM   3713  HE  ARG A 394     -20.911  25.861 -19.062  1.00 10.00      A   
ATOM   3714  CZ  ARG A 394     -22.272  26.631 -17.811  1.00 10.00      A   
ATOM   3715  NH1 ARG A 394     -22.477  27.246 -16.652  1.00 10.00      A   
ATOM   3716 HH11 ARG A 394     -21.670  27.485 -16.034  1.00 10.00      A   
ATOM   3717 HH12 ARG A 394     -23.447  27.493 -16.350  1.00 10.00      A   
ATOM   3718  NH2 ARG A 394     -23.300  26.333 -18.587  1.00 10.00      A   
ATOM   3719 HH21 ARG A 394     -24.271  26.576 -18.292  1.00 10.00      A   
ATOM   3720 HH22 ARG A 394     -23.145  25.854 -19.499  1.00 10.00      A   
ATOM   3721  C   ARG A 394     -18.393  21.854 -18.099  1.00 10.00      A   
ATOM   3722  O   ARG A 394     -19.282  21.415 -18.827  1.00 10.00      A   
ATOM   3723  N   ASN A 395     -17.123  21.476 -18.198  1.00 10.00      A   
ATOM   3724  HN  ASN A 395     -16.456  21.886 -17.607  1.00 10.00      A   
ATOM   3725  CA  ASN A 395     -16.693  20.477 -19.166  1.00 10.00      A   
ATOM   3726  CB  ASN A 395     -15.213  20.657 -19.531  1.00 10.00      A   
ATOM   3727  CG  ASN A 395     -14.921  21.879 -20.388  1.00 10.00      A   
ATOM   3728  OD1 ASN A 395     -13.818  22.424 -20.346  1.00 10.00      A   
ATOM   3729  ND2 ASN A 395     -15.889  22.308 -21.182  1.00 10.00      A   
ATOM   3730 HD21 ASN A 395     -16.742  21.820 -21.184  1.00 10.00      A   
ATOM   3731 HD22 ASN A 395     -15.719  23.099 -21.733  1.00 10.00      A   
ATOM   3732  C   ASN A 395     -16.893  19.083 -18.597  1.00 10.00      A   
ATOM   3733  O   ASN A 395     -17.514  18.229 -19.225  1.00 10.00      A   
ATOM   3734  N   ARG A 396     -16.376  18.859 -17.397  1.00 10.00      A   
ATOM   3735  HN  ARG A 396     -15.915  19.593 -16.923  1.00 10.00      A   
ATOM   3736  CA  ARG A 396     -16.496  17.559 -16.752  1.00 10.00      A   
ATOM   3737  CB  ARG A 396     -15.123  16.924 -16.533  1.00 10.00      A   
ATOM   3738  CG  ARG A 396     -14.371  16.601 -17.810  1.00 10.00      A   
ATOM   3739  CD  ARG A 396     -14.633  15.178 -18.280  1.00 10.00      A   
ATOM   3740  NE  ARG A 396     -16.026  14.951 -18.675  1.00 10.00      A   
ATOM   3741  HE  ARG A 396     -16.618  14.524 -18.009  1.00 10.00      A   
ATOM   3742  CZ  ARG A 396     -16.530  15.282 -19.864  1.00 10.00      A   
ATOM   3743  NH1 ARG A 396     -15.764  15.864 -20.779  1.00 10.00      A   
ATOM   3744 HH11 ARG A 396     -14.762  16.073 -20.573  1.00 10.00      A   
ATOM   3745 HH12 ARG A 396     -16.163  16.115 -21.711  1.00 10.00      A   
ATOM   3746  NH2 ARG A 396     -17.800  15.013 -20.147  1.00 10.00      A   
ATOM   3747 HH21 ARG A 396     -18.410  14.542 -19.442  1.00 10.00      A   
ATOM   3748 HH22 ARG A 396     -18.195  15.274 -21.077  1.00 10.00      A   
ATOM   3749  C   ARG A 396     -17.222  17.657 -15.424  1.00 10.00      A   
ATOM   3750  O   ARG A 396     -16.593  17.785 -14.375  1.00 10.00      A   
ATOM   3751  N   PRO A 397     -18.559  17.584 -15.442  1.00 10.00      A   
ATOM   3752  CA  PRO A 397     -19.363  17.649 -14.220  1.00 10.00      A   
ATOM   3753  CB  PRO A 397     -20.769  17.925 -14.752  1.00 10.00      A   
ATOM   3754  CG  PRO A 397     -20.784  17.284 -16.097  1.00 10.00      A   
ATOM   3755  CD  PRO A 397     -19.395  17.444 -16.652  1.00 10.00      A   
ATOM   3756  C   PRO A 397     -19.331  16.313 -13.479  1.00 10.00      A   
ATOM   3757  O   PRO A 397     -19.849  16.183 -12.371  1.00 10.00      A   
ATOM   3758  N   ASN A 398     -18.700  15.328 -14.100  1.00 10.00      A   
ATOM   3759  HN  ASN A 398     -18.301  15.504 -14.978  1.00 10.00      A   
ATOM   3760  CA  ASN A 398     -18.582  13.993 -13.533  1.00 10.00      A   
ATOM   3761  CB  ASN A 398     -18.623  12.955 -14.661  1.00 10.00      A   
ATOM   3762  CG  ASN A 398     -17.455  13.102 -15.616  1.00 10.00      A   
ATOM   3763  OD1 ASN A 398     -17.485  13.928 -16.528  1.00 10.00      A   
ATOM   3764  ND2 ASN A 398     -16.421  12.303 -15.417  1.00 10.00      A   
ATOM   3765 HD21 ASN A 398     -16.468  11.665 -14.676  1.00 10.00      A   
ATOM   3766 HD22 ASN A 398     -15.641  12.395 -16.008  1.00 10.00      A   
ATOM   3767  C   ASN A 398     -17.280  13.845 -12.746  1.00 10.00      A   
ATOM   3768  O   ASN A 398     -16.877  12.734 -12.403  1.00 10.00      A   
ATOM   3769  N   MET A 399     -16.621  14.967 -12.482  1.00 10.00      A   
ATOM   3770  HN  MET A 399     -16.987  15.819 -12.795  1.00 10.00      A   
ATOM   3771  CA  MET A 399     -15.364  14.969 -11.737  1.00 10.00      A   
ATOM   3772  CB  MET A 399     -14.811  16.391 -11.641  1.00 10.00      A   
ATOM   3773  CG  MET A 399     -13.380  16.480 -11.135  1.00 10.00      A   
ATOM   3774  SD  MET A 399     -12.164  16.170 -12.429  1.00 10.00      A   
ATOM   3775  CE  MET A 399     -12.483  17.548 -13.527  1.00 10.00      A   
ATOM   3776  C   MET A 399     -15.562  14.380 -10.340  1.00 10.00      A   
ATOM   3777  O   MET A 399     -16.435  14.817  -9.585  1.00 10.00      A   
ATOM   3778  N   THR A 400     -14.759  13.381 -10.010  1.00 10.00      A   
ATOM   3779  HN  THR A 400     -14.088  13.072 -10.655  1.00 10.00      A   
ATOM   3780  CA  THR A 400     -14.846  12.722  -8.723  1.00 10.00      A   
ATOM   3781  CB  THR A 400     -14.776  11.191  -8.889  1.00 10.00      A   
ATOM   3782  OG1 THR A 400     -13.703  10.857  -9.781  1.00 10.00      A   
ATOM   3783  HG1 THR A 400     -13.957  10.086 -10.315  1.00 10.00      A   
ATOM   3784  CG2 THR A 400     -16.080  10.651  -9.455  1.00 10.00      A   
ATOM   3785  C   THR A 400     -13.723  13.172  -7.798  1.00 10.00      A   
ATOM   3786  O   THR A 400     -13.896  13.237  -6.581  1.00 10.00      A   
ATOM   3787  N   ARG A 401     -12.571  13.488  -8.377  1.00 10.00      A   
ATOM   3788  HN  ARG A 401     -12.493  13.441  -9.360  1.00 10.00      A   
ATOM   3789  CA  ARG A 401     -11.423  13.914  -7.592  1.00 10.00      A   
ATOM   3790  CB  ARG A 401     -10.483  12.731  -7.332  1.00 10.00      A   
ATOM   3791  CG  ARG A 401     -11.012  11.734  -6.312  1.00 10.00      A   
ATOM   3792  CD  ARG A 401     -10.379  10.364  -6.488  1.00 10.00      A   
ATOM   3793  NE  ARG A 401     -10.929   9.642  -7.637  1.00 10.00      A   
ATOM   3794  HE  ARG A 401     -11.282  10.177  -8.383  1.00 10.00      A   
ATOM   3795  CZ  ARG A 401     -10.963   8.313  -7.727  1.00 10.00      A   
ATOM   3796  NH1 ARG A 401     -10.484   7.572  -6.740  1.00 10.00      A   
ATOM   3797 HH11 ARG A 401     -10.493   6.536  -6.797  1.00 10.00      A   
ATOM   3798 HH12 ARG A 401     -10.094   8.026  -5.878  1.00 10.00      A   
ATOM   3799  NH2 ARG A 401     -11.506   7.732  -8.785  1.00 10.00      A   
ATOM   3800 HH21 ARG A 401     -11.534   6.691  -8.859  1.00 10.00      A   
ATOM   3801 HH22 ARG A 401     -11.912   8.315  -9.550  1.00 10.00      A   
ATOM   3802  C   ARG A 401     -10.675  15.049  -8.273  1.00 10.00      A   
ATOM   3803  O   ARG A 401      -9.936  14.831  -9.234  1.00 10.00      A   
ATOM   3804  N   PHE A 402     -10.862  16.256  -7.763  1.00 10.00      A   
ATOM   3805  HN  PHE A 402     -11.438  16.359  -6.975  1.00 10.00      A   
ATOM   3806  CA  PHE A 402     -10.205  17.430  -8.314  1.00 10.00      A   
ATOM   3807  CB  PHE A 402     -11.211  18.566  -8.542  1.00 10.00      A   
ATOM   3808  CG  PHE A 402     -10.683  19.692  -9.386  1.00 10.00      A   
ATOM   3809  CD1 PHE A 402     -10.374  19.489 -10.722  1.00 10.00      A   
ATOM   3810  CD2 PHE A 402     -10.498  20.952  -8.845  1.00 10.00      A   
ATOM   3811  CE1 PHE A 402      -9.890  20.521 -11.502  1.00 10.00      A   
ATOM   3812  CE2 PHE A 402     -10.015  21.989  -9.617  1.00 10.00      A   
ATOM   3813  CZ  PHE A 402      -9.711  21.775 -10.949  1.00 10.00      A   
ATOM   3814  C   PHE A 402      -9.101  17.882  -7.371  1.00 10.00      A   
ATOM   3815  O   PHE A 402      -9.346  18.613  -6.407  1.00 10.00      A   
ATOM   3816  N   ARG A 403      -7.891  17.418  -7.634  1.00 10.00      A   
ATOM   3817  HN  ARG A 403      -7.759  16.829  -8.411  1.00 10.00      A   
ATOM   3818  CA  ARG A 403      -6.746  17.758  -6.809  1.00 10.00      A   
ATOM   3819  CB  ARG A 403      -5.917  16.508  -6.495  1.00 10.00      A   
ATOM   3820  CG  ARG A 403      -6.750  15.290  -6.130  1.00 10.00      A   
ATOM   3821  CD  ARG A 403      -5.994  13.993  -6.385  1.00 10.00      A   
ATOM   3822  NE  ARG A 403      -5.171  13.599  -5.244  1.00 10.00      A   
ATOM   3823  HE  ARG A 403      -4.796  14.324  -4.680  1.00 10.00      A   
ATOM   3824  CZ  ARG A 403      -4.898  12.335  -4.912  1.00 10.00      A   
ATOM   3825  NH1 ARG A 403      -5.377  11.323  -5.633  1.00 10.00      A   
ATOM   3826 HH11 ARG A 403      -5.971  11.504  -6.471  1.00 10.00      A   
ATOM   3827 HH12 ARG A 403      -5.159  10.332  -5.359  1.00 10.00      A   
ATOM   3828  NH2 ARG A 403      -4.149  12.094  -3.850  1.00 10.00      A   
ATOM   3829 HH21 ARG A 403      -3.929  11.111  -3.570  1.00 10.00      A   
ATOM   3830 HH22 ARG A 403      -3.779  12.893  -3.279  1.00 10.00      A   
ATOM   3831  C   ARG A 403      -5.884  18.811  -7.497  1.00 10.00      A   
ATOM   3832  O   ARG A 403      -5.107  18.508  -8.406  1.00 10.00      A   
ATOM   3833  N   LEU A 404      -6.039  20.056  -7.074  1.00 10.00      A   
ATOM   3834  HN  LEU A 404      -6.676  20.240  -6.353  1.00 10.00      A   
ATOM   3835  CA  LEU A 404      -5.283  21.157  -7.647  1.00 10.00      A   
ATOM   3836  CB  LEU A 404      -6.233  22.161  -8.303  1.00 10.00      A   
ATOM   3837  CG  LEU A 404      -5.576  23.290  -9.104  1.00 10.00      A   
ATOM   3838  CD1 LEU A 404      -5.035  22.769 -10.427  1.00 10.00      A   
ATOM   3839  CD2 LEU A 404      -6.550  24.435  -9.327  1.00 10.00      A   
ATOM   3840  C   LEU A 404      -4.461  21.854  -6.570  1.00 10.00      A   
ATOM   3841  O   LEU A 404      -4.939  22.066  -5.452  1.00 10.00      A   
ATOM   3842  N   CYS A 405      -3.227  22.204  -6.897  1.00 10.00      A   
ATOM   3843  HN  CYS A 405      -2.886  22.002  -7.799  1.00 10.00      A   
ATOM   3844  CA  CYS A 405      -2.367  22.874  -5.943  1.00 10.00      A   
ATOM   3845  CB  CYS A 405      -1.593  21.852  -5.108  1.00 10.00      A   
ATOM   3846  SG  CYS A 405      -0.810  22.527  -3.625  1.00 10.00      A   
ATOM   3847  HG  CYS A 405      -0.340  23.731  -3.928  1.00 10.00      A   
ATOM   3848  C   CYS A 405      -1.412  23.838  -6.630  1.00 10.00      A   
ATOM   3849  O   CYS A 405      -0.634  23.448  -7.502  1.00 10.00      A   
ATOM   3850  N   ILE A 406      -1.490  25.100  -6.249  1.00 10.00      A   
ATOM   3851  HN  ILE A 406      -2.156  25.355  -5.577  1.00 10.00      A   
ATOM   3852  CA  ILE A 406      -0.618  26.120  -6.806  1.00 10.00      A   
ATOM   3853  CB  ILE A 406      -1.294  27.510  -6.801  1.00 10.00      A   
ATOM   3854  CG1 ILE A 406      -2.692  27.430  -7.421  1.00 10.00      A   
ATOM   3855  CG2 ILE A 406      -0.444  28.523  -7.555  1.00 10.00      A   
ATOM   3856  CD1 ILE A 406      -3.467  28.729  -7.359  1.00 10.00      A   
ATOM   3857  C   ILE A 406       0.665  26.181  -5.982  1.00 10.00      A   
ATOM   3858  O   ILE A 406       0.629  25.987  -4.769  1.00 10.00      A   
ATOM   3859  N   ILE A 407       1.788  26.423  -6.649  1.00 10.00      A   
ATOM   3860  HN  ILE A 407       1.743  26.527  -7.626  1.00 10.00      A   
ATOM   3861  CA  ILE A 407       3.085  26.507  -5.985  1.00 10.00      A   
ATOM   3862  CB  ILE A 407       4.253  26.582  -7.002  1.00 10.00      A   
ATOM   3863  CG1 ILE A 407       4.246  25.354  -7.923  1.00 10.00      A   
ATOM   3864  CG2 ILE A 407       5.595  26.704  -6.293  1.00 10.00      A   
ATOM   3865  CD1 ILE A 407       4.334  24.030  -7.194  1.00 10.00      A   
ATOM   3866  C   ILE A 407       3.148  27.689  -5.015  1.00 10.00      A   
ATOM   3867  O   ILE A 407       3.626  27.549  -3.891  1.00 10.00      A   
ATOM   3868  N   GLU A 408       2.653  28.844  -5.446  1.00 10.00      A   
ATOM   3869  HN  GLU A 408       2.273  28.901  -6.348  1.00 10.00      A   
ATOM   3870  CA  GLU A 408       2.666  30.029  -4.604  1.00 10.00      A   
ATOM   3871  CB  GLU A 408       2.864  31.288  -5.450  1.00 10.00      A   
ATOM   3872  CG  GLU A 408       3.082  32.558  -4.643  1.00 10.00      A   
ATOM   3873  CD  GLU A 408       4.333  32.514  -3.786  1.00 10.00      A   
ATOM   3874  OE1 GLU A 408       5.332  31.899  -4.209  1.00 10.00      A   
ATOM   3875  OE2 GLU A 408       4.324  33.106  -2.683  1.00 10.00      A   
ATOM   3876  C   GLU A 408       1.378  30.127  -3.793  1.00 10.00      A   
ATOM   3877  O   GLU A 408       0.281  30.146  -4.354  1.00 10.00      A   
ATOM   3878  N   PRO A 409       1.496  30.170  -2.460  1.00 10.00      A   
ATOM   3879  CA  PRO A 409       0.344  30.265  -1.565  1.00 10.00      A   
ATOM   3880  CB  PRO A 409       0.944  30.075  -0.164  1.00 10.00      A   
ATOM   3881  CG  PRO A 409       2.335  29.584  -0.385  1.00 10.00      A   
ATOM   3882  CD  PRO A 409       2.761  30.126  -1.716  1.00 10.00      A   
ATOM   3883  C   PRO A 409      -0.323  31.632  -1.652  1.00 10.00      A   
ATOM   3884  O   PRO A 409       0.352  32.653  -1.821  1.00 10.00      A   
ATOM   3885  N   LYS A 410      -1.649  31.637  -1.549  1.00 10.00      A   
ATOM   3886  HN  LYS A 410      -2.117  30.779  -1.436  1.00 10.00      A   
ATOM   3887  CA  LYS A 410      -2.440  32.869  -1.598  1.00 10.00      A   
ATOM   3888  CB  LYS A 410      -2.011  33.860  -0.507  1.00 10.00      A   
ATOM   3889  CG  LYS A 410      -2.194  33.333   0.908  1.00 10.00      A   
ATOM   3890  CD  LYS A 410      -1.537  34.241   1.929  1.00 10.00      A   
ATOM   3891  CE  LYS A 410      -1.623  33.648   3.326  1.00 10.00      A   
ATOM   3892  NZ  LYS A 410      -0.713  34.340   4.277  1.00 10.00      A   
ATOM   3893  HZ1 LYS A 410      -1.043  35.309   4.452  1.00 10.00      A   
ATOM   3894  HZ2 LYS A 410       0.249  34.383   3.883  1.00 10.00      A   
ATOM   3895  HZ3 LYS A 410      -0.681  33.828   5.182  1.00 10.00      A   
ATOM   3896  C   LYS A 410      -2.406  33.520  -2.978  1.00 10.00      A   
ATOM   3897  O   LYS A 410      -2.606  34.726  -3.112  1.00 10.00      A   
ATOM   3898  N   ALA A 411      -2.150  32.717  -4.002  1.00 10.00      A   
ATOM   3899  HN  ALA A 411      -1.974  31.767  -3.835  1.00 10.00      A   
ATOM   3900  CA  ALA A 411      -2.110  33.218  -5.371  1.00 10.00      A   
ATOM   3901  CB  ALA A 411      -1.197  32.355  -6.228  1.00 10.00      A   
ATOM   3902  C   ALA A 411      -3.515  33.265  -5.968  1.00 10.00      A   
ATOM   3903  O   ALA A 411      -4.196  32.245  -6.058  1.00 10.00      A   
ATOM   3904  N   PRO A 412      -3.979  34.457  -6.359  1.00 10.00      A   
ATOM   3905  CA  PRO A 412      -5.300  34.635  -6.945  1.00 10.00      A   
ATOM   3906  CB  PRO A 412      -5.646  36.046  -6.479  1.00 10.00      A   
ATOM   3907  CG  PRO A 412      -4.337  36.770  -6.494  1.00 10.00      A   
ATOM   3908  CD  PRO A 412      -3.263  35.739  -6.242  1.00 10.00      A   
ATOM   3909  C   PRO A 412      -5.268  34.593  -8.472  1.00 10.00      A   
ATOM   3910  O   PRO A 412      -4.254  34.239  -9.079  1.00 10.00      A   
ATOM   3911  N   ASP A 413      -6.386  34.955  -9.082  1.00 10.00      A   
ATOM   3912  HN  ASP A 413      -7.162  35.218  -8.537  1.00 10.00      A   
ATOM   3913  CA  ASP A 413      -6.502  34.989 -10.535  1.00 10.00      A   
ATOM   3914  CB  ASP A 413      -7.959  35.291 -10.913  1.00 10.00      A   
ATOM   3915  CG  ASP A 413      -8.199  35.402 -12.401  1.00 10.00      A   
ATOM   3916  OD1 ASP A 413      -7.857  36.446 -12.979  1.00 10.00      A   
ATOM   3917  OD2 ASP A 413      -8.749  34.457 -12.993  1.00 10.00      A   
ATOM   3918  C   ASP A 413      -5.567  36.068 -11.072  1.00 10.00      A   
ATOM   3919  O   ASP A 413      -5.722  37.241 -10.752  1.00 10.00      A   
ATOM   3920  N   TYR A 414      -4.596  35.672 -11.878  1.00 10.00      A   
ATOM   3921  HN  TYR A 414      -4.532  34.724 -12.120  1.00 10.00      A   
ATOM   3922  CA  TYR A 414      -3.611  36.611 -12.410  1.00 10.00      A   
ATOM   3923  CB  TYR A 414      -2.362  35.865 -12.896  1.00 10.00      A   
ATOM   3924  CG  TYR A 414      -2.629  34.893 -14.024  1.00 10.00      A   
ATOM   3925  CD1 TYR A 414      -2.555  35.301 -15.349  1.00 10.00      A   
ATOM   3926  CD2 TYR A 414      -2.971  33.576 -13.762  1.00 10.00      A   
ATOM   3927  CE1 TYR A 414      -2.815  34.428 -16.382  1.00 10.00      A   
ATOM   3928  CE2 TYR A 414      -3.227  32.695 -14.789  1.00 10.00      A   
ATOM   3929  CZ  TYR A 414      -3.150  33.126 -16.095  1.00 10.00      A   
ATOM   3930  OH  TYR A 414      -3.417  32.247 -17.117  1.00 10.00      A   
ATOM   3931  HH  TYR A 414      -3.879  31.469 -16.751  1.00 10.00      A   
ATOM   3932  C   TYR A 414      -4.149  37.511 -13.522  1.00 10.00      A   
ATOM   3933  O   TYR A 414      -3.443  38.402 -13.991  1.00 10.00      A   
ATOM   3934  N   LEU A 415      -5.383  37.291 -13.948  1.00 10.00      A   
ATOM   3935  HN  LEU A 415      -5.928  36.588 -13.527  1.00 10.00      A   
ATOM   3936  CA  LEU A 415      -5.958  38.098 -15.019  1.00 10.00      A   
ATOM   3937  CB  LEU A 415      -6.781  37.233 -15.978  1.00 10.00      A   
ATOM   3938  CG  LEU A 415      -5.998  36.306 -16.912  1.00 10.00      A   
ATOM   3939  CD1 LEU A 415      -6.941  35.548 -17.835  1.00 10.00      A   
ATOM   3940  CD2 LEU A 415      -4.975  37.090 -17.718  1.00 10.00      A   
ATOM   3941  C   LEU A 415      -6.819  39.232 -14.477  1.00 10.00      A   
ATOM   3942  O   LEU A 415      -6.798  40.346 -14.998  1.00 10.00      A   
ATOM   3943  N   THR A 416      -7.576  38.943 -13.434  1.00 10.00      A   
ATOM   3944  HN  THR A 416      -7.551  38.030 -13.058  1.00 10.00      A   
ATOM   3945  CA  THR A 416      -8.461  39.933 -12.845  1.00 10.00      A   
ATOM   3946  CB  THR A 416      -9.921  39.442 -12.867  1.00 10.00      A   
ATOM   3947  OG1 THR A 416      -9.987  38.124 -13.445  1.00 10.00      A   
ATOM   3948  HG1 THR A 416      -9.145  37.666 -13.307  1.00 10.00      A   
ATOM   3949  CG2 THR A 416     -10.769  40.383 -13.700  1.00 10.00      A   
ATOM   3950  C   THR A 416      -8.055  40.302 -11.417  1.00 10.00      A   
ATOM   3951  O   THR A 416      -8.630  41.208 -10.814  1.00 10.00      A   
ATOM   3952  N   LEU A 417      -7.061  39.590 -10.887  1.00 10.00      A   
ATOM   3953  HN  LEU A 417      -6.649  38.879 -11.425  1.00 10.00      A   
ATOM   3954  CA  LEU A 417      -6.557  39.825  -9.532  1.00 10.00      A   
ATOM   3955  CB  LEU A 417      -5.924  41.214  -9.406  1.00 10.00      A   
ATOM   3956  CG  LEU A 417      -4.656  41.448 -10.230  1.00 10.00      A   
ATOM   3957  CD1 LEU A 417      -4.222  42.901 -10.151  1.00 10.00      A   
ATOM   3958  CD2 LEU A 417      -3.541  40.531  -9.760  1.00 10.00      A   
ATOM   3959  C   LEU A 417      -7.644  39.611  -8.480  1.00 10.00      A   
ATOM   3960  O   LEU A 417      -7.736  40.358  -7.506  1.00 10.00      A   
ATOM   3961  N   GLU A 418      -8.455  38.577  -8.681  1.00 10.00      A   
ATOM   3962  HN  GLU A 418      -8.314  38.004  -9.463  1.00 10.00      A   
ATOM   3963  CA  GLU A 418      -9.541  38.259  -7.763  1.00 10.00      A   
ATOM   3964  CB  GLU A 418     -10.879  38.289  -8.504  1.00 10.00      A   
ATOM   3965  CG  GLU A 418     -11.289  39.656  -9.021  1.00 10.00      A   
ATOM   3966  CD  GLU A 418     -12.613  39.608  -9.753  1.00 10.00      A   
ATOM   3967  OE1 GLU A 418     -13.650  39.942  -9.140  1.00 10.00      A   
ATOM   3968  OE2 GLU A 418     -12.627  39.229 -10.941  1.00 10.00      A   
ATOM   3969  C   GLU A 418      -9.337  36.873  -7.168  1.00 10.00      A   
ATOM   3970  O   GLU A 418      -8.635  36.048  -7.752  1.00 10.00      A   
ATOM   3971  N   PRO A 419      -9.933  36.604  -5.991  1.00 10.00      A   
ATOM   3972  CA  PRO A 419      -9.832  35.295  -5.338  1.00 10.00      A   
ATOM   3973  CB  PRO A 419     -10.668  35.459  -4.063  1.00 10.00      A   
ATOM   3974  CG  PRO A 419     -10.708  36.930  -3.829  1.00 10.00      A   
ATOM   3975  CD  PRO A 419     -10.727  37.553  -5.193  1.00 10.00      A   
ATOM   3976  C   PRO A 419     -10.423  34.195  -6.218  1.00 10.00      A   
ATOM   3977  O   PRO A 419     -11.242  34.463  -7.099  1.00 10.00      A   
ATOM   3978  N   LEU A 420     -10.027  32.961  -5.964  1.00 10.00      A   
ATOM   3979  HN  LEU A 420      -9.408  32.799  -5.216  1.00 10.00      A   
ATOM   3980  CA  LEU A 420     -10.498  31.832  -6.753  1.00 10.00      A   
ATOM   3981  CB  LEU A 420      -9.387  30.783  -6.879  1.00 10.00      A   
ATOM   3982  CG  LEU A 420      -8.057  31.269  -7.466  1.00 10.00      A   
ATOM   3983  CD1 LEU A 420      -6.981  30.206  -7.311  1.00 10.00      A   
ATOM   3984  CD2 LEU A 420      -8.221  31.653  -8.929  1.00 10.00      A   
ATOM   3985  C   LEU A 420     -11.751  31.207  -6.145  1.00 10.00      A   
ATOM   3986  O   LEU A 420     -12.077  30.050  -6.425  1.00 10.00      A   
ATOM   3987  N   ASP A 421     -12.452  31.980  -5.322  1.00 10.00      A   
ATOM   3988  HN  ASP A 421     -12.142  32.894  -5.153  1.00 10.00      A   
ATOM   3989  CA  ASP A 421     -13.669  31.507  -4.660  1.00 10.00      A   
ATOM   3990  CB  ASP A 421     -14.319  32.617  -3.826  1.00 10.00      A   
ATOM   3991  CG  ASP A 421     -13.478  33.110  -2.662  1.00 10.00      A   
ATOM   3992  OD1 ASP A 421     -12.859  32.285  -1.962  1.00 10.00      A   
ATOM   3993  OD2 ASP A 421     -13.452  34.339  -2.433  1.00 10.00      A   
ATOM   3994  C   ASP A 421     -14.683  30.993  -5.674  1.00 10.00      A   
ATOM   3995  O   ASP A 421     -15.174  29.872  -5.558  1.00 10.00      A   
ATOM   3996  N   ILE A 422     -14.983  31.812  -6.677  1.00 10.00      A   
ATOM   3997  HN  ILE A 422     -14.545  32.688  -6.725  1.00 10.00      A   
ATOM   3998  CA  ILE A 422     -15.950  31.442  -7.705  1.00 10.00      A   
ATOM   3999  CB  ILE A 422     -16.371  32.641  -8.583  1.00 10.00      A   
ATOM   4000  CG1 ILE A 422     -15.147  33.417  -9.085  1.00 10.00      A   
ATOM   4001  CG2 ILE A 422     -17.318  33.553  -7.816  1.00 10.00      A   
ATOM   4002  CD1 ILE A 422     -15.453  34.406 -10.189  1.00 10.00      A   
ATOM   4003  C   ILE A 422     -15.438  30.306  -8.589  1.00 10.00      A   
ATOM   4004  O   ILE A 422     -16.223  29.486  -9.068  1.00 10.00      A   
ATOM   4005  N   GLY A 423     -14.122  30.258  -8.790  1.00 10.00      A   
ATOM   4006  HN  GLY A 423     -13.546  30.935  -8.374  1.00 10.00      A   
ATOM   4007  CA  GLY A 423     -13.531  29.219  -9.610  1.00 10.00      A   
ATOM   4008  C   GLY A 423     -13.807  27.843  -9.044  1.00 10.00      A   
ATOM   4009  O   GLY A 423     -14.325  26.968  -9.739  1.00 10.00      A   
ATOM   4010  N   PHE A 424     -13.479  27.658  -7.772  1.00 10.00      A   
ATOM   4011  HN  PHE A 424     -13.075  28.397  -7.269  1.00 10.00      A   
ATOM   4012  CA  PHE A 424     -13.705  26.381  -7.109  1.00 10.00      A   
ATOM   4013  CB  PHE A 424     -12.868  26.271  -5.835  1.00 10.00      A   
ATOM   4014  CG  PHE A 424     -11.401  26.058  -6.091  1.00 10.00      A   
ATOM   4015  CD1 PHE A 424     -10.498  27.097  -5.947  1.00 10.00      A   
ATOM   4016  CD2 PHE A 424     -10.925  24.814  -6.474  1.00 10.00      A   
ATOM   4017  CE1 PHE A 424      -9.150  26.900  -6.179  1.00 10.00      A   
ATOM   4018  CE2 PHE A 424      -9.578  24.611  -6.707  1.00 10.00      A   
ATOM   4019  CZ  PHE A 424      -8.688  25.655  -6.559  1.00 10.00      A   
ATOM   4020  C   PHE A 424     -15.184  26.197  -6.797  1.00 10.00      A   
ATOM   4021  O   PHE A 424     -15.665  25.068  -6.676  1.00 10.00      A   
ATOM   4022  N   GLY A 425     -15.897  27.316  -6.689  1.00 10.00      A   
ATOM   4023  HN  GLY A 425     -15.446  28.181  -6.796  1.00 10.00      A   
ATOM   4024  CA  GLY A 425     -17.319  27.282  -6.406  1.00 10.00      A   
ATOM   4025  C   GLY A 425     -18.104  26.613  -7.517  1.00 10.00      A   
ATOM   4026  O   GLY A 425     -19.109  25.943  -7.268  1.00 10.00      A   
ATOM   4027  N   ALA A 426     -17.654  26.805  -8.751  1.00 10.00      A   
ATOM   4028  HN  ALA A 426     -16.869  27.381  -8.891  1.00 10.00      A   
ATOM   4029  CA  ALA A 426     -18.306  26.194  -9.900  1.00 10.00      A   
ATOM   4030  CB  ALA A 426     -17.829  26.839 -11.192  1.00 10.00      A   
ATOM   4031  C   ALA A 426     -18.029  24.694  -9.916  1.00 10.00      A   
ATOM   4032  O   ALA A 426     -18.877  23.896 -10.316  1.00 10.00      A   
ATOM   4033  N   ILE A 427     -16.834  24.326  -9.456  1.00 10.00      A   
ATOM   4034  HN  ILE A 427     -16.217  25.017  -9.144  1.00 10.00      A   
ATOM   4035  CA  ILE A 427     -16.415  22.931  -9.399  1.00 10.00      A   
ATOM   4036  CB  ILE A 427     -14.958  22.805  -8.892  1.00 10.00      A   
ATOM   4037  CG1 ILE A 427     -13.985  23.530  -9.832  1.00 10.00      A   
ATOM   4038  CG2 ILE A 427     -14.563  21.341  -8.725  1.00 10.00      A   
ATOM   4039  CD1 ILE A 427     -13.777  22.848 -11.167  1.00 10.00      A   
ATOM   4040  C   ILE A 427     -17.340  22.132  -8.488  1.00 10.00      A   
ATOM   4041  O   ILE A 427     -17.935  21.142  -8.905  1.00 10.00      A   
ATOM   4042  N   VAL A 428     -17.483  22.591  -7.254  1.00 10.00      A   
ATOM   4043  HN  VAL A 428     -17.006  23.408  -6.990  1.00 10.00      A   
ATOM   4044  CA  VAL A 428     -18.328  21.909  -6.276  1.00 10.00      A   
ATOM   4045  CB  VAL A 428     -18.185  22.514  -4.862  1.00 10.00      A   
ATOM   4046  CG1 VAL A 428     -16.752  22.387  -4.371  1.00 10.00      A   
ATOM   4047  CG2 VAL A 428     -18.633  23.967  -4.841  1.00 10.00      A   
ATOM   4048  C   VAL A 428     -19.804  21.896  -6.680  1.00 10.00      A   
ATOM   4049  O   VAL A 428     -20.579  21.066  -6.200  1.00 10.00      A   
ATOM   4050  N   GLU A 429     -20.188  22.808  -7.564  1.00 10.00      A   
ATOM   4051  HN  GLU A 429     -19.529  23.431  -7.926  1.00 10.00      A   
ATOM   4052  CA  GLU A 429     -21.569  22.896  -8.010  1.00 10.00      A   
ATOM   4053  CB  GLU A 429     -21.899  24.311  -8.498  1.00 10.00      A   
ATOM   4054  CG  GLU A 429     -23.391  24.581  -8.622  1.00 10.00      A   
ATOM   4055  CD  GLU A 429     -23.715  25.774  -9.496  1.00 10.00      A   
ATOM   4056  OE1 GLU A 429     -23.041  26.814  -9.369  1.00 10.00      A   
ATOM   4057  OE2 GLU A 429     -24.658  25.677 -10.309  1.00 10.00      A   
ATOM   4058  C   GLU A 429     -21.865  21.885  -9.112  1.00 10.00      A   
ATOM   4059  O   GLU A 429     -22.870  21.173  -9.056  1.00 10.00      A   
ATOM   4060  N   HIS A 430     -20.981  21.809 -10.103  1.00 10.00      A   
ATOM   4061  HN  HIS A 430     -20.179  22.377 -10.077  1.00 10.00      A   
ATOM   4062  CA  HIS A 430     -21.174  20.896 -11.226  1.00 10.00      A   
ATOM   4063  CB  HIS A 430     -20.510  21.420 -12.502  1.00 10.00      A   
ATOM   4064  CG  HIS A 430     -21.197  22.612 -13.091  1.00 10.00      A   
ATOM   4065  ND1 HIS A 430     -22.328  22.479 -13.867  1.00 10.00      A   
ATOM   4066  CD2 HIS A 430     -20.881  23.925 -12.985  1.00 10.00      A   
ATOM   4067  CE1 HIS A 430     -22.671  23.709 -14.213  1.00 10.00      A   
ATOM   4068  NE2 HIS A 430     -21.824  24.612 -13.703  1.00 10.00      A   
ATOM   4069  HE2 HIS A 430     -21.876  25.591 -13.812  1.00 10.00      A   
ATOM   4070  C   HIS A 430     -20.734  19.465 -10.922  1.00 10.00      A   
ATOM   4071  O   HIS A 430     -21.380  18.509 -11.353  1.00 10.00      A   
ATOM   4072  N   CYS A 431     -19.638  19.318 -10.190  1.00 10.00      A   
ATOM   4073  HN  CYS A 431     -19.162  20.115  -9.871  1.00 10.00      A   
ATOM   4074  CA  CYS A 431     -19.128  18.000  -9.837  1.00 10.00      A   
ATOM   4075  CB  CYS A 431     -17.632  18.074  -9.512  1.00 10.00      A   
ATOM   4076  SG  CYS A 431     -16.653  18.974 -10.743  1.00 10.00      A   
ATOM   4077  HG  CYS A 431     -17.211  18.784 -11.930  1.00 10.00      A   
ATOM   4078  C   CYS A 431     -19.924  17.416  -8.669  1.00 10.00      A   
ATOM   4079  O   CYS A 431     -19.610  17.658  -7.506  1.00 10.00      A   
ATOM   4080  N   LYS A 432     -20.956  16.645  -8.994  1.00 10.00      A   
ATOM   4081  HN  LYS A 432     -21.149  16.488  -9.944  1.00 10.00      A   
ATOM   4082  CA  LYS A 432     -21.822  16.039  -7.984  1.00 10.00      A   
ATOM   4083  CB  LYS A 432     -23.162  15.607  -8.603  1.00 10.00      A   
ATOM   4084  CG  LYS A 432     -23.661  16.485  -9.748  1.00 10.00      A   
ATOM   4085  CD  LYS A 432     -24.164  17.837  -9.264  1.00 10.00      A   
ATOM   4086  CE  LYS A 432     -24.630  18.700 -10.429  1.00 10.00      A   
ATOM   4087  NZ  LYS A 432     -25.189  20.004  -9.978  1.00 10.00      A   
ATOM   4088  HZ1 LYS A 432     -25.446  20.590 -10.800  1.00 10.00      A   
ATOM   4089  HZ2 LYS A 432     -24.483  20.521  -9.412  1.00 10.00      A   
ATOM   4090  HZ3 LYS A 432     -26.039  19.851  -9.396  1.00 10.00      A   
ATOM   4091  C   LYS A 432     -21.161  14.842  -7.294  1.00 10.00      A   
ATOM   4092  O   LYS A 432     -21.529  14.479  -6.174  1.00 10.00      A   
ATOM   4093  N   ASP A 433     -20.188  14.233  -7.960  1.00 10.00      A   
ATOM   4094  HN  ASP A 433     -19.918  14.580  -8.836  1.00 10.00      A   
ATOM   4095  CA  ASP A 433     -19.493  13.067  -7.409  1.00 10.00      A   
ATOM   4096  CB  ASP A 433     -19.357  11.963  -8.462  1.00 10.00      A   
ATOM   4097  CG  ASP A 433     -20.343  10.830  -8.258  1.00 10.00      A   
ATOM   4098  OD1 ASP A 433     -21.461  10.903  -8.817  1.00 10.00      A   
ATOM   4099  OD2 ASP A 433     -20.015   9.862  -7.538  1.00 10.00      A   
ATOM   4100  C   ASP A 433     -18.117  13.441  -6.869  1.00 10.00      A   
ATOM   4101  O   ASP A 433     -17.225  12.596  -6.767  1.00 10.00      A   
ATOM   4102  N   LEU A 434     -17.957  14.711  -6.515  1.00 10.00      A   
ATOM   4103  HN  LEU A 434     -18.713  15.324  -6.594  1.00 10.00      A   
ATOM   4104  CA  LEU A 434     -16.696  15.210  -5.990  1.00 10.00      A   
ATOM   4105  CB  LEU A 434     -16.702  16.745  -5.975  1.00 10.00      A   
ATOM   4106  CG  LEU A 434     -15.351  17.435  -5.765  1.00 10.00      A   
ATOM   4107  CD1 LEU A 434     -14.403  17.129  -6.913  1.00 10.00      A   
ATOM   4108  CD2 LEU A 434     -15.536  18.934  -5.596  1.00 10.00      A   
ATOM   4109  C   LEU A 434     -16.449  14.670  -4.584  1.00 10.00      A   
ATOM   4110  O   LEU A 434     -17.025  15.155  -3.613  1.00 10.00      A   
ATOM   4111  N   ARG A 435     -15.592  13.661  -4.486  1.00 10.00      A   
ATOM   4112  HN  ARG A 435     -15.156  13.323  -5.301  1.00 10.00      A   
ATOM   4113  CA  ARG A 435     -15.273  13.049  -3.203  1.00 10.00      A   
ATOM   4114  CB  ARG A 435     -14.996  11.550  -3.357  1.00 10.00      A   
ATOM   4115  CG  ARG A 435     -16.089  10.767  -4.068  1.00 10.00      A   
ATOM   4116  CD  ARG A 435     -15.927   9.267  -3.857  1.00 10.00      A   
ATOM   4117  NE  ARG A 435     -14.553   8.810  -4.092  1.00 10.00      A   
ATOM   4118  HE  ARG A 435     -13.850   9.177  -3.507  1.00 10.00      A   
ATOM   4119  CZ  ARG A 435     -14.204   7.921  -5.025  1.00 10.00      A   
ATOM   4120  NH1 ARG A 435     -15.126   7.386  -5.818  1.00 10.00      A   
ATOM   4121 HH11 ARG A 435     -16.127   7.654  -5.712  1.00 10.00      A   
ATOM   4122 HH12 ARG A 435     -14.853   6.694  -6.551  1.00 10.00      A   
ATOM   4123  NH2 ARG A 435     -12.932   7.566  -5.160  1.00 10.00      A   
ATOM   4124 HH21 ARG A 435     -12.651   6.868  -5.885  1.00 10.00      A   
ATOM   4125 HH22 ARG A 435     -12.200   7.980  -4.534  1.00 10.00      A   
ATOM   4126  C   ARG A 435     -14.069  13.730  -2.564  1.00 10.00      A   
ATOM   4127  O   ARG A 435     -14.068  14.014  -1.369  1.00 10.00      A   
ATOM   4128  N   ARG A 436     -13.048  13.992  -3.364  1.00 10.00      A   
ATOM   4129  HN  ARG A 436     -13.112  13.764  -4.314  1.00 10.00      A   
ATOM   4130  CA  ARG A 436     -11.839  14.633  -2.866  1.00 10.00      A   
ATOM   4131  CB  ARG A 436     -10.628  13.704  -3.028  1.00 10.00      A   
ATOM   4132  CG  ARG A 436      -9.323  14.271  -2.480  1.00 10.00      A   
ATOM   4133  CD  ARG A 436      -8.164  13.315  -2.727  1.00 10.00      A   
ATOM   4134  NE  ARG A 436      -6.899  13.807  -2.178  1.00 10.00      A   
ATOM   4135  HE  ARG A 436      -6.684  14.758  -2.307  1.00 10.00      A   
ATOM   4136  CZ  ARG A 436      -6.027  13.037  -1.525  1.00 10.00      A   
ATOM   4137  NH1 ARG A 436      -6.275  11.755  -1.338  1.00 10.00      A   
ATOM   4138 HH11 ARG A 436      -5.576  11.164  -0.820  1.00 10.00      A   
ATOM   4139 HH12 ARG A 436      -7.149  11.327  -1.700  1.00 10.00      A   
ATOM   4140  NH2 ARG A 436      -4.885  13.536  -1.087  1.00 10.00      A   
ATOM   4141 HH21 ARG A 436      -4.643  14.538  -1.253  1.00 10.00      A   
ATOM   4142 HH22 ARG A 436      -4.218  12.914  -0.564  1.00 10.00      A   
ATOM   4143  C   ARG A 436     -11.588  15.948  -3.585  1.00 10.00      A   
ATOM   4144  O   ARG A 436     -11.558  15.998  -4.817  1.00 10.00      A   
ATOM   4145  N   LEU A 437     -11.414  17.004  -2.815  1.00 10.00      A   
ATOM   4146  HN  LEU A 437     -11.449  16.897  -1.837  1.00 10.00      A   
ATOM   4147  CA  LEU A 437     -11.156  18.322  -3.373  1.00 10.00      A   
ATOM   4148  CB  LEU A 437     -12.402  19.209  -3.278  1.00 10.00      A   
ATOM   4149  CG  LEU A 437     -12.248  20.651  -3.782  1.00 10.00      A   
ATOM   4150  CD1 LEU A 437     -12.124  20.692  -5.299  1.00 10.00      A   
ATOM   4151  CD2 LEU A 437     -13.404  21.519  -3.307  1.00 10.00      A   
ATOM   4152  C   LEU A 437      -9.987  18.979  -2.657  1.00 10.00      A   
ATOM   4153  O   LEU A 437      -9.951  19.044  -1.427  1.00 10.00      A   
ATOM   4154  N   SER A 438      -9.033  19.456  -3.433  1.00 10.00      A   
ATOM   4155  HN  SER A 438      -9.119  19.366  -4.408  1.00 10.00      A   
ATOM   4156  CA  SER A 438      -7.865  20.115  -2.884  1.00 10.00      A   
ATOM   4157  CB  SER A 438      -6.597  19.464  -3.434  1.00 10.00      A   
ATOM   4158  OG  SER A 438      -6.783  18.068  -3.612  1.00 10.00      A   
ATOM   4159  HG  SER A 438      -6.044  17.588  -3.206  1.00 10.00      A   
ATOM   4160  C   SER A 438      -7.901  21.602  -3.219  1.00 10.00      A   
ATOM   4161  O   SER A 438      -7.992  21.982  -4.387  1.00 10.00      A   
ATOM   4162  N   LEU A 439      -7.849  22.440  -2.196  1.00 10.00      A   
ATOM   4163  HN  LEU A 439      -7.768  22.083  -1.283  1.00 10.00      A   
ATOM   4164  CA  LEU A 439      -7.892  23.879  -2.394  1.00 10.00      A   
ATOM   4165  CB  LEU A 439      -8.764  24.538  -1.327  1.00 10.00      A   
ATOM   4166  CG  LEU A 439     -10.245  24.158  -1.334  1.00 10.00      A   
ATOM   4167  CD1 LEU A 439     -10.976  24.826  -0.180  1.00 10.00      A   
ATOM   4168  CD2 LEU A 439     -10.891  24.520  -2.660  1.00 10.00      A   
ATOM   4169  C   LEU A 439      -6.499  24.489  -2.361  1.00 10.00      A   
ATOM   4170  O   LEU A 439      -5.611  23.997  -1.664  1.00 10.00      A   
ATOM   4171  N   SER A 440      -6.324  25.565  -3.117  1.00 10.00      A   
ATOM   4172  HN  SER A 440      -7.078  25.900  -3.650  1.00 10.00      A   
ATOM   4173  CA  SER A 440      -5.055  26.277  -3.180  1.00 10.00      A   
ATOM   4174  CB  SER A 440      -4.008  25.473  -3.956  1.00 10.00      A   
ATOM   4175  OG  SER A 440      -4.552  24.925  -5.144  1.00 10.00      A   
ATOM   4176  HG  SER A 440      -5.025  24.112  -4.932  1.00 10.00      A   
ATOM   4177  C   SER A 440      -5.251  27.657  -3.805  1.00 10.00      A   
ATOM   4178  O   SER A 440      -6.174  27.865  -4.595  1.00 10.00      A   
ATOM   4179  N   GLY A 441      -4.386  28.592  -3.440  1.00 10.00      A   
ATOM   4180  HN  GLY A 441      -3.687  28.368  -2.796  1.00 10.00      A   
ATOM   4181  CA  GLY A 441      -4.475  29.937  -3.967  1.00 10.00      A   
ATOM   4182  C   GLY A 441      -5.147  30.889  -2.998  1.00 10.00      A   
ATOM   4183  O   GLY A 441      -5.238  30.603  -1.800  1.00 10.00      A   
ATOM   4184  N   LEU A 442      -5.614  32.019  -3.505  1.00 10.00      A   
ATOM   4185  HN  LEU A 442      -5.510  32.193  -4.468  1.00 10.00      A   
ATOM   4186  CA  LEU A 442      -6.286  33.004  -2.670  1.00 10.00      A   
ATOM   4187  CB  LEU A 442      -6.091  34.420  -3.216  1.00 10.00      A   
ATOM   4188  CG  LEU A 442      -6.713  35.541  -2.377  1.00 10.00      A   
ATOM   4189  CD1 LEU A 442      -6.062  35.615  -1.005  1.00 10.00      A   
ATOM   4190  CD2 LEU A 442      -6.614  36.878  -3.095  1.00 10.00      A   
ATOM   4191  C   LEU A 442      -7.766  32.681  -2.553  1.00 10.00      A   
ATOM   4192  O   LEU A 442      -8.508  32.760  -3.534  1.00 10.00      A   
ATOM   4193  N   LEU A 443      -8.188  32.316  -1.357  1.00 10.00      A   
ATOM   4194  HN  LEU A 443      -7.547  32.287  -0.611  1.00 10.00      A   
ATOM   4195  CA  LEU A 443      -9.576  31.961  -1.108  1.00 10.00      A   
ATOM   4196  CB  LEU A 443      -9.699  30.441  -0.984  1.00 10.00      A   
ATOM   4197  CG  LEU A 443      -9.240  29.622  -2.190  1.00 10.00      A   
ATOM   4198  CD1 LEU A 443      -9.049  28.165  -1.803  1.00 10.00      A   
ATOM   4199  CD2 LEU A 443     -10.238  29.744  -3.328  1.00 10.00      A   
ATOM   4200  C   LEU A 443     -10.069  32.615   0.177  1.00 10.00      A   
ATOM   4201  O   LEU A 443      -9.290  32.850   1.106  1.00 10.00      A   
ATOM   4202  N   THR A 444     -11.355  32.912   0.228  1.00 10.00      A   
ATOM   4203  HN  THR A 444     -11.930  32.702  -0.552  1.00 10.00      A   
ATOM   4204  CA  THR A 444     -11.947  33.532   1.405  1.00 10.00      A   
ATOM   4205  CB  THR A 444     -12.695  34.828   1.038  1.00 10.00      A   
ATOM   4206  OG1 THR A 444     -13.793  34.514   0.175  1.00 10.00      A   
ATOM   4207  HG1 THR A 444     -13.468  34.401  -0.738  1.00 10.00      A   
ATOM   4208  CG2 THR A 444     -11.763  35.812   0.344  1.00 10.00      A   
ATOM   4209  C   THR A 444     -12.917  32.566   2.079  1.00 10.00      A   
ATOM   4210  O   THR A 444     -12.933  31.378   1.760  1.00 10.00      A   
ATOM   4211  N   ASP A 445     -13.734  33.075   2.995  1.00 10.00      A   
ATOM   4212  HN  ASP A 445     -13.683  34.033   3.205  1.00 10.00      A   
ATOM   4213  CA  ASP A 445     -14.713  32.241   3.695  1.00 10.00      A   
ATOM   4214  CB  ASP A 445     -15.243  32.948   4.950  1.00 10.00      A   
ATOM   4215  CG  ASP A 445     -14.283  32.920   6.122  1.00 10.00      A   
ATOM   4216  OD1 ASP A 445     -14.517  33.655   7.106  1.00 10.00      A   
ATOM   4217  OD2 ASP A 445     -13.286  32.175   6.065  1.00 10.00      A   
ATOM   4218  C   ASP A 445     -15.879  31.915   2.770  1.00 10.00      A   
ATOM   4219  O   ASP A 445     -16.713  31.058   3.075  1.00 10.00      A   
ATOM   4220  N   LYS A 446     -15.937  32.605   1.638  1.00 10.00      A   
ATOM   4221  HN  LYS A 446     -15.237  33.268   1.442  1.00 10.00      A   
ATOM   4222  CA  LYS A 446     -17.007  32.401   0.677  1.00 10.00      A   
ATOM   4223  CB  LYS A 446     -17.070  33.561  -0.317  1.00 10.00      A   
ATOM   4224  CG  LYS A 446     -18.459  33.815  -0.881  1.00 10.00      A   
ATOM   4225  CD  LYS A 446     -19.457  34.122   0.226  1.00 10.00      A   
ATOM   4226  CE  LYS A 446     -20.836  34.417  -0.336  1.00 10.00      A   
ATOM   4227  NZ  LYS A 446     -21.879  34.443   0.720  1.00 10.00      A   
ATOM   4228  HZ1 LYS A 446     -21.658  35.172   1.425  1.00 10.00      A   
ATOM   4229  HZ2 LYS A 446     -21.931  33.514   1.200  1.00 10.00      A   
ATOM   4230  HZ3 LYS A 446     -22.808  34.650   0.299  1.00 10.00      A   
ATOM   4231  C   LYS A 446     -16.852  31.075  -0.057  1.00 10.00      A   
ATOM   4232  O   LYS A 446     -17.830  30.355  -0.245  1.00 10.00      A   
ATOM   4233  N   VAL A 447     -15.621  30.740  -0.445  1.00 10.00      A   
ATOM   4234  HN  VAL A 447     -14.873  31.346  -0.248  1.00 10.00      A   
ATOM   4235  CA  VAL A 447     -15.360  29.492  -1.165  1.00 10.00      A   
ATOM   4236  CB  VAL A 447     -13.883  29.361  -1.609  1.00 10.00      A   
ATOM   4237  CG1 VAL A 447     -12.966  29.081  -0.428  1.00 10.00      A   
ATOM   4238  CG2 VAL A 447     -13.731  28.290  -2.679  1.00 10.00      A   
ATOM   4239  C   VAL A 447     -15.774  28.272  -0.340  1.00 10.00      A   
ATOM   4240  O   VAL A 447     -16.198  27.253  -0.888  1.00 10.00      A   
ATOM   4241  N   PHE A 448     -15.666  28.393   0.978  1.00 10.00      A   
ATOM   4242  HN  PHE A 448     -15.326  29.232   1.351  1.00 10.00      A   
ATOM   4243  CA  PHE A 448     -16.032  27.310   1.879  1.00 10.00      A   
ATOM   4244  CB  PHE A 448     -15.488  27.566   3.282  1.00 10.00      A   
ATOM   4245  CG  PHE A 448     -13.987  27.605   3.345  1.00 10.00      A   
ATOM   4246  CD1 PHE A 448     -13.323  28.800   3.567  1.00 10.00      A   
ATOM   4247  CD2 PHE A 448     -13.240  26.451   3.179  1.00 10.00      A   
ATOM   4248  CE1 PHE A 448     -11.945  28.844   3.623  1.00 10.00      A   
ATOM   4249  CE2 PHE A 448     -11.860  26.488   3.235  1.00 10.00      A   
ATOM   4250  CZ  PHE A 448     -11.212  27.687   3.458  1.00 10.00      A   
ATOM   4251  C   PHE A 448     -17.541  27.131   1.905  1.00 10.00      A   
ATOM   4252  O   PHE A 448     -18.042  26.013   2.009  1.00 10.00      A   
ATOM   4253  N   GLU A 449     -18.261  28.242   1.785  1.00 10.00      A   
ATOM   4254  HN  GLU A 449     -17.797  29.103   1.701  1.00 10.00      A   
ATOM   4255  CA  GLU A 449     -19.715  28.210   1.772  1.00 10.00      A   
ATOM   4256  CB  GLU A 449     -20.287  29.628   1.774  1.00 10.00      A   
ATOM   4257  CG  GLU A 449     -21.776  29.690   2.069  1.00 10.00      A   
ATOM   4258  CD  GLU A 449     -22.426  30.939   1.513  1.00 10.00      A   
ATOM   4259  OE1 GLU A 449     -21.945  32.051   1.810  1.00 10.00      A   
ATOM   4260  OE2 GLU A 449     -23.430  30.815   0.775  1.00 10.00      A   
ATOM   4261  C   GLU A 449     -20.196  27.458   0.536  1.00 10.00      A   
ATOM   4262  O   GLU A 449     -21.167  26.706   0.591  1.00 10.00      A   
ATOM   4263  N   TYR A 450     -19.496  27.663  -0.577  1.00 10.00      A   
ATOM   4264  HN  TYR A 450     -18.733  28.280  -0.551  1.00 10.00      A   
ATOM   4265  CA  TYR A 450     -19.831  27.000  -1.831  1.00 10.00      A   
ATOM   4266  CB  TYR A 450     -18.879  27.452  -2.949  1.00 10.00      A   
ATOM   4267  CG  TYR A 450     -19.165  28.814  -3.547  1.00 10.00      A   
ATOM   4268  CD1 TYR A 450     -18.457  29.935  -3.137  1.00 10.00      A   
ATOM   4269  CD2 TYR A 450     -20.125  28.973  -4.536  1.00 10.00      A   
ATOM   4270  CE1 TYR A 450     -18.698  31.176  -3.691  1.00 10.00      A   
ATOM   4271  CE2 TYR A 450     -20.376  30.212  -5.096  1.00 10.00      A   
ATOM   4272  CZ  TYR A 450     -19.658  31.310  -4.667  1.00 10.00      A   
ATOM   4273  OH  TYR A 450     -19.898  32.544  -5.225  1.00 10.00      A   
ATOM   4274  HH  TYR A 450     -20.662  32.482  -5.810  1.00 10.00      A   
ATOM   4275  C   TYR A 450     -19.728  25.487  -1.668  1.00 10.00      A   
ATOM   4276  O   TYR A 450     -20.639  24.742  -2.042  1.00 10.00      A   
ATOM   4277  N   ILE A 451     -18.619  25.044  -1.080  1.00 10.00      A   
ATOM   4278  HN  ILE A 451     -17.949  25.693  -0.778  1.00 10.00      A   
ATOM   4279  CA  ILE A 451     -18.377  23.623  -0.866  1.00 10.00      A   
ATOM   4280  CB  ILE A 451     -16.957  23.350  -0.322  1.00 10.00      A   
ATOM   4281  CG1 ILE A 451     -15.917  24.182  -1.071  1.00 10.00      A   
ATOM   4282  CG2 ILE A 451     -16.619  21.872  -0.445  1.00 10.00      A   
ATOM   4283  CD1 ILE A 451     -14.543  24.144  -0.439  1.00 10.00      A   
ATOM   4284  C   ILE A 451     -19.399  23.031   0.098  1.00 10.00      A   
ATOM   4285  O   ILE A 451     -19.988  21.991  -0.176  1.00 10.00      A   
ATOM   4286  N   GLY A 452     -19.615  23.701   1.219  1.00 10.00      A   
ATOM   4287  HN  GLY A 452     -19.115  24.531   1.391  1.00 10.00      A   
ATOM   4288  CA  GLY A 452     -20.562  23.211   2.202  1.00 10.00      A   
ATOM   4289  C   GLY A 452     -21.987  23.122   1.680  1.00 10.00      A   
ATOM   4290  O   GLY A 452     -22.731  22.213   2.049  1.00 10.00      A   
ATOM   4291  N   THR A 453     -22.363  24.048   0.808  1.00 10.00      A   
ATOM   4292  HN  THR A 453     -21.718  24.731   0.523  1.00 10.00      A   
ATOM   4293  CA  THR A 453     -23.713  24.068   0.264  1.00 10.00      A   
ATOM   4294  CB  THR A 453     -24.149  25.500  -0.114  1.00 10.00      A   
ATOM   4295  OG1 THR A 453     -23.764  26.411   0.929  1.00 10.00      A   
ATOM   4296  HG1 THR A 453     -22.816  26.604   0.850  1.00 10.00      A   
ATOM   4297  CG2 THR A 453     -25.660  25.567  -0.310  1.00 10.00      A   
ATOM   4298  C   THR A 453     -23.881  23.148  -0.951  1.00 10.00      A   
ATOM   4299  O   THR A 453     -24.865  22.413  -1.044  1.00 10.00      A   
ATOM   4300  N   TYR A 454     -22.920  23.164  -1.868  1.00 10.00      A   
ATOM   4301  HN  TYR A 454     -22.120  23.719  -1.726  1.00 10.00      A   
ATOM   4302  CA  TYR A 454     -23.026  22.360  -3.082  1.00 10.00      A   
ATOM   4303  CB  TYR A 454     -22.483  23.122  -4.294  1.00 10.00      A   
ATOM   4304  CG  TYR A 454     -23.344  24.294  -4.708  1.00 10.00      A   
ATOM   4305  CD1 TYR A 454     -22.910  25.604  -4.534  1.00 10.00      A   
ATOM   4306  CD2 TYR A 454     -24.600  24.090  -5.267  1.00 10.00      A   
ATOM   4307  CE1 TYR A 454     -23.703  26.672  -4.907  1.00 10.00      A   
ATOM   4308  CE2 TYR A 454     -25.397  25.150  -5.642  1.00 10.00      A   
ATOM   4309  CZ  TYR A 454     -24.947  26.438  -5.460  1.00 10.00      A   
ATOM   4310  OH  TYR A 454     -25.743  27.492  -5.837  1.00 10.00      A   
ATOM   4311  HH  TYR A 454     -26.655  27.190  -5.898  1.00 10.00      A   
ATOM   4312  C   TYR A 454     -22.393  20.974  -2.974  1.00 10.00      A   
ATOM   4313  O   TYR A 454     -22.997  19.982  -3.390  1.00 10.00      A   
ATOM   4314  N   ALA A 455     -21.192  20.895  -2.416  1.00 10.00      A   
ATOM   4315  HN  ALA A 455     -20.771  21.706  -2.059  1.00 10.00      A   
ATOM   4316  CA  ALA A 455     -20.498  19.619  -2.292  1.00 10.00      A   
ATOM   4317  CB  ALA A 455     -18.992  19.818  -2.253  1.00 10.00      A   
ATOM   4318  C   ALA A 455     -20.977  18.829  -1.080  1.00 10.00      A   
ATOM   4319  O   ALA A 455     -20.393  18.902   0.003  1.00 10.00      A   
ATOM   4320  N   LYS A 456     -22.050  18.076  -1.268  1.00 10.00      A   
ATOM   4321  HN  LYS A 456     -22.482  18.071  -2.150  1.00 10.00      A   
ATOM   4322  CA  LYS A 456     -22.613  17.266  -0.199  1.00 10.00      A   
ATOM   4323  CB  LYS A 456     -24.126  17.124  -0.379  1.00 10.00      A   
ATOM   4324  CG  LYS A 456     -24.904  18.395  -0.093  1.00 10.00      A   
ATOM   4325  CD  LYS A 456     -24.681  18.860   1.334  1.00 10.00      A   
ATOM   4326  CE  LYS A 456     -25.553  20.054   1.675  1.00 10.00      A   
ATOM   4327  NZ  LYS A 456     -25.319  20.511   3.067  1.00 10.00      A   
ATOM   4328  HZ1 LYS A 456     -25.966  21.291   3.308  1.00 10.00      A   
ATOM   4329  HZ2 LYS A 456     -24.341  20.845   3.173  1.00 10.00      A   
ATOM   4330  HZ3 LYS A 456     -25.472  19.723   3.733  1.00 10.00      A   
ATOM   4331  C   LYS A 456     -21.965  15.891  -0.157  1.00 10.00      A   
ATOM   4332  O   LYS A 456     -21.889  15.260   0.899  1.00 10.00      A   
ATOM   4333  N   LYS A 457     -21.490  15.441  -1.310  1.00 10.00      A   
ATOM   4334  HN  LYS A 457     -21.572  16.003  -2.110  1.00 10.00      A   
ATOM   4335  CA  LYS A 457     -20.856  14.135  -1.425  1.00 10.00      A   
ATOM   4336  CB  LYS A 457     -21.143  13.521  -2.799  1.00 10.00      A   
ATOM   4337  CG  LYS A 457     -22.570  13.020  -2.964  1.00 10.00      A   
ATOM   4338  CD  LYS A 457     -22.818  11.772  -2.132  1.00 10.00      A   
ATOM   4339  CE  LYS A 457     -24.263  11.317  -2.234  1.00 10.00      A   
ATOM   4340  NZ  LYS A 457     -24.487  10.019  -1.544  1.00 10.00      A   
ATOM   4341  HZ1 LYS A 457     -25.508   9.823  -1.469  1.00 10.00      A   
ATOM   4342  HZ2 LYS A 457     -24.082  10.046  -0.586  1.00 10.00      A   
ATOM   4343  HZ3 LYS A 457     -24.033   9.247  -2.074  1.00 10.00      A   
ATOM   4344  C   LYS A 457     -19.351  14.204  -1.178  1.00 10.00      A   
ATOM   4345  O   LYS A 457     -18.655  13.196  -1.290  1.00 10.00      A   
ATOM   4346  N   MET A 458     -18.855  15.390  -0.845  1.00 10.00      A   
ATOM   4347  HN  MET A 458     -19.455  16.156  -0.771  1.00 10.00      A   
ATOM   4348  CA  MET A 458     -17.436  15.571  -0.579  1.00 10.00      A   
ATOM   4349  CB  MET A 458     -17.091  17.055  -0.474  1.00 10.00      A   
ATOM   4350  CG  MET A 458     -15.599  17.337  -0.516  1.00 10.00      A   
ATOM   4351  SD  MET A 458     -15.113  18.694   0.566  1.00 10.00      A   
ATOM   4352  CE  MET A 458     -15.368  17.952   2.180  1.00 10.00      A   
ATOM   4353  C   MET A 458     -17.053  14.858   0.708  1.00 10.00      A   
ATOM   4354  O   MET A 458     -17.659  15.089   1.755  1.00 10.00      A   
ATOM   4355  N   GLU A 459     -16.049  14.004   0.626  1.00 10.00      A   
ATOM   4356  HN  GLU A 459     -15.594  13.880  -0.234  1.00 10.00      A   
ATOM   4357  CA  GLU A 459     -15.602  13.246   1.780  1.00 10.00      A   
ATOM   4358  CB  GLU A 459     -15.616  11.749   1.467  1.00 10.00      A   
ATOM   4359  CG  GLU A 459     -16.999  11.208   1.140  1.00 10.00      A   
ATOM   4360  CD  GLU A 459     -17.016   9.713   0.904  1.00 10.00      A   
ATOM   4361  OE1 GLU A 459     -16.835   8.949   1.875  1.00 10.00      A   
ATOM   4362  OE2 GLU A 459     -17.241   9.293  -0.248  1.00 10.00      A   
ATOM   4363  C   GLU A 459     -14.219  13.679   2.260  1.00 10.00      A   
ATOM   4364  O   GLU A 459     -13.922  13.601   3.451  1.00 10.00      A   
ATOM   4365  N   MET A 460     -13.375  14.132   1.343  1.00 10.00      A   
ATOM   4366  HN  MET A 460     -13.662  14.184   0.403  1.00 10.00      A   
ATOM   4367  CA  MET A 460     -12.025  14.561   1.701  1.00 10.00      A   
ATOM   4368  CB  MET A 460     -10.993  13.557   1.181  1.00 10.00      A   
ATOM   4369  CG  MET A 460      -9.575  13.791   1.677  1.00 10.00      A   
ATOM   4370  SD  MET A 460      -8.497  12.384   1.350  1.00 10.00      A   
ATOM   4371  CE  MET A 460      -6.940  12.985   2.006  1.00 10.00      A   
ATOM   4372  C   MET A 460     -11.727  15.959   1.170  1.00 10.00      A   
ATOM   4373  O   MET A 460     -11.897  16.234  -0.022  1.00 10.00      A   
ATOM   4374  N   LEU A 461     -11.290  16.836   2.063  1.00 10.00      A   
ATOM   4375  HN  LEU A 461     -11.184  16.553   2.996  1.00 10.00      A   
ATOM   4376  CA  LEU A 461     -10.968  18.212   1.700  1.00 10.00      A   
ATOM   4377  CB  LEU A 461     -12.083  19.158   2.152  1.00 10.00      A   
ATOM   4378  CG  LEU A 461     -11.891  20.647   1.838  1.00 10.00      A   
ATOM   4379  CD1 LEU A 461     -11.956  20.900   0.339  1.00 10.00      A   
ATOM   4380  CD2 LEU A 461     -12.934  21.478   2.566  1.00 10.00      A   
ATOM   4381  C   LEU A 461      -9.640  18.651   2.310  1.00 10.00      A   
ATOM   4382  O   LEU A 461      -9.460  18.612   3.531  1.00 10.00      A   
ATOM   4383  N   SER A 462      -8.717  19.063   1.452  1.00 10.00      A   
ATOM   4384  HN  SER A 462      -8.920  19.053   0.493  1.00 10.00      A   
ATOM   4385  CA  SER A 462      -7.411  19.528   1.888  1.00 10.00      A   
ATOM   4386  CB  SER A 462      -6.309  18.881   1.047  1.00 10.00      A   
ATOM   4387  OG  SER A 462      -6.487  17.474   0.970  1.00 10.00      A   
ATOM   4388  HG  SER A 462      -5.897  17.035   1.607  1.00 10.00      A   
ATOM   4389  C   SER A 462      -7.348  21.048   1.771  1.00 10.00      A   
ATOM   4390  O   SER A 462      -7.452  21.606   0.672  1.00 10.00      A   
ATOM   4391  N   VAL A 463      -7.202  21.715   2.908  1.00 10.00      A   
ATOM   4392  HN  VAL A 463      -7.113  21.210   3.752  1.00 10.00      A   
ATOM   4393  CA  VAL A 463      -7.154  23.175   2.938  1.00 10.00      A   
ATOM   4394  CB  VAL A 463      -8.255  23.761   3.848  1.00 10.00      A   
ATOM   4395  CG1 VAL A 463      -8.389  25.256   3.626  1.00 10.00      A   
ATOM   4396  CG2 VAL A 463      -9.587  23.065   3.616  1.00 10.00      A   
ATOM   4397  C   VAL A 463      -5.799  23.683   3.418  1.00 10.00      A   
ATOM   4398  O   VAL A 463      -5.320  23.294   4.484  1.00 10.00      A   
ATOM   4399  N   ALA A 464      -5.188  24.555   2.630  1.00 10.00      A   
ATOM   4400  HN  ALA A 464      -5.619  24.829   1.792  1.00 10.00      A   
ATOM   4401  CA  ALA A 464      -3.889  25.113   2.977  1.00 10.00      A   
ATOM   4402  CB  ALA A 464      -2.786  24.299   2.324  1.00 10.00      A   
ATOM   4403  C   ALA A 464      -3.798  26.576   2.553  1.00 10.00      A   
ATOM   4404  O   ALA A 464      -3.933  26.889   1.369  1.00 10.00      A   
ATOM   4405  N   PHE A 465      -3.590  27.466   3.526  1.00 10.00      A   
ATOM   4406  HN  PHE A 465      -3.527  27.148   4.454  1.00 10.00      A   
ATOM   4407  CA  PHE A 465      -3.475  28.904   3.264  1.00 10.00      A   
ATOM   4408  CB  PHE A 465      -2.261  29.221   2.379  1.00 10.00      A   
ATOM   4409  CG  PHE A 465      -0.929  29.002   3.042  1.00 10.00      A   
ATOM   4410  CD1 PHE A 465      -0.270  27.790   2.920  1.00 10.00      A   
ATOM   4411  CD2 PHE A 465      -0.331  30.012   3.778  1.00 10.00      A   
ATOM   4412  CE1 PHE A 465       0.961  27.589   3.518  1.00 10.00      A   
ATOM   4413  CE2 PHE A 465       0.898  29.818   4.382  1.00 10.00      A   
ATOM   4414  CZ  PHE A 465       1.544  28.604   4.251  1.00 10.00      A   
ATOM   4415  C   PHE A 465      -4.752  29.467   2.640  1.00 10.00      A   
ATOM   4416  O   PHE A 465      -4.740  29.977   1.516  1.00 10.00      A   
ATOM   4417  N   ALA A 466      -5.851  29.377   3.372  1.00 10.00      A   
ATOM   4418  HN  ALA A 466      -5.798  28.975   4.266  1.00 10.00      A   
ATOM   4419  CA  ALA A 466      -7.136  29.872   2.886  1.00 10.00      A   
ATOM   4420  CB  ALA A 466      -7.773  28.863   1.940  1.00 10.00      A   
ATOM   4421  C   ALA A 466      -8.081  30.164   4.044  1.00 10.00      A   
ATOM   4422  O   ALA A 466      -7.918  29.618   5.138  1.00 10.00      A   
ATOM   4423  N   GLY A 467      -9.067  31.017   3.802  1.00 10.00      A   
ATOM   4424  HN  GLY A 467      -9.141  31.433   2.915  1.00 10.00      A   
ATOM   4425  CA  GLY A 467     -10.028  31.350   4.831  1.00 10.00      A   
ATOM   4426  C   GLY A 467      -9.799  32.726   5.412  1.00 10.00      A   
ATOM   4427  O   GLY A 467      -8.683  33.250   5.371  1.00 10.00      A   
ATOM   4428  N   ASP A 468     -10.849  33.312   5.957  1.00 10.00      A   
ATOM   4429  HN  ASP A 468     -11.715  32.830   5.978  1.00 10.00      A   
ATOM   4430  CA  ASP A 468     -10.760  34.639   6.547  1.00 10.00      A   
ATOM   4431  CB  ASP A 468     -11.763  35.600   5.903  1.00 10.00      A   
ATOM   4432  CG  ASP A 468     -11.100  36.591   4.974  1.00 10.00      A   
ATOM   4433  OD1 ASP A 468     -10.513  37.573   5.467  1.00 10.00      A   
ATOM   4434  OD2 ASP A 468     -11.152  36.390   3.743  1.00 10.00      A   
ATOM   4435  C   ASP A 468     -10.995  34.572   8.042  1.00 10.00      A   
ATOM   4436  O   ASP A 468     -10.244  35.159   8.824  1.00 10.00      A   
ATOM   4437  N   SER A 469     -12.032  33.848   8.431  1.00 10.00      A   
ATOM   4438  HN  SER A 469     -12.584  33.393   7.751  1.00 10.00      A   
ATOM   4439  CA  SER A 469     -12.380  33.696   9.832  1.00 10.00      A   
ATOM   4440  CB  SER A 469     -13.448  34.720  10.221  1.00 10.00      A   
ATOM   4441  OG  SER A 469     -14.030  35.318   9.070  1.00 10.00      A   
ATOM   4442  HG  SER A 469     -14.176  34.635   8.388  1.00 10.00      A   
ATOM   4443  C   SER A 469     -12.873  32.278  10.111  1.00 10.00      A   
ATOM   4444  O   SER A 469     -12.792  31.409   9.244  1.00 10.00      A   
ATOM   4445  N   ASP A 470     -13.405  32.058  11.308  1.00 10.00      A   
ATOM   4446  HN  ASP A 470     -13.462  32.802  11.949  1.00 10.00      A   
ATOM   4447  CA  ASP A 470     -13.908  30.741  11.702  1.00 10.00      A   
ATOM   4448  CB  ASP A 470     -14.305  30.729  13.180  1.00 10.00      A   
ATOM   4449  CG  ASP A 470     -13.205  30.218  14.091  1.00 10.00      A   
ATOM   4450  OD1 ASP A 470     -13.242  29.029  14.466  1.00 10.00      A   
ATOM   4451  OD2 ASP A 470     -12.304  31.008  14.448  1.00 10.00      A   
ATOM   4452  C   ASP A 470     -15.090  30.298  10.840  1.00 10.00      A   
ATOM   4453  O   ASP A 470     -15.377  29.102  10.733  1.00 10.00      A   
ATOM   4454  N   LEU A 471     -15.767  31.268  10.227  1.00 10.00      A   
ATOM   4455  HN  LEU A 471     -15.483  32.197  10.354  1.00 10.00      A   
ATOM   4456  CA  LEU A 471     -16.922  30.995   9.375  1.00 10.00      A   
ATOM   4457  CB  LEU A 471     -17.444  32.287   8.750  1.00 10.00      A   
ATOM   4458  CG  LEU A 471     -18.328  33.150   9.649  1.00 10.00      A   
ATOM   4459  CD1 LEU A 471     -18.714  34.436   8.935  1.00 10.00      A   
ATOM   4460  CD2 LEU A 471     -19.568  32.375  10.071  1.00 10.00      A   
ATOM   4461  C   LEU A 471     -16.592  29.984   8.285  1.00 10.00      A   
ATOM   4462  O   LEU A 471     -17.405  29.112   7.973  1.00 10.00      A   
ATOM   4463  N   GLY A 472     -15.395  30.101   7.725  1.00 10.00      A   
ATOM   4464  HN  GLY A 472     -14.792  30.816   8.027  1.00 10.00      A   
ATOM   4465  CA  GLY A 472     -14.965  29.198   6.677  1.00 10.00      A   
ATOM   4466  C   GLY A 472     -15.025  27.745   7.102  1.00 10.00      A   
ATOM   4467  O   GLY A 472     -15.583  26.907   6.397  1.00 10.00      A   
ATOM   4468  N   MET A 473     -14.471  27.452   8.272  1.00 10.00      A   
ATOM   4469  HN  MET A 473     -14.068  28.171   8.802  1.00 10.00      A   
ATOM   4470  CA  MET A 473     -14.462  26.092   8.791  1.00 10.00      A   
ATOM   4471  CB  MET A 473     -13.517  25.984   9.993  1.00 10.00      A   
ATOM   4472  CG  MET A 473     -13.428  24.590  10.598  1.00 10.00      A   
ATOM   4473  SD  MET A 473     -12.144  24.446  11.859  1.00 10.00      A   
ATOM   4474  CE  MET A 473     -12.609  25.759  12.988  1.00 10.00      A   
ATOM   4475  C   MET A 473     -15.871  25.659   9.179  1.00 10.00      A   
ATOM   4476  O   MET A 473     -16.257  24.503   8.981  1.00 10.00      A   
ATOM   4477  N   HIS A 474     -16.638  26.605   9.710  1.00 10.00      A   
ATOM   4478  HN  HIS A 474     -16.269  27.512   9.817  1.00 10.00      A   
ATOM   4479  CA  HIS A 474     -18.006  26.346  10.137  1.00 10.00      A   
ATOM   4480  CB  HIS A 474     -18.617  27.603  10.769  1.00 10.00      A   
ATOM   4481  CG  HIS A 474     -19.827  27.340  11.614  1.00 10.00      A   
ATOM   4482  ND1 HIS A 474     -19.760  27.385  12.985  1.00 10.00      A   
ATOM   4483  CD2 HIS A 474     -21.098  27.039  11.239  1.00 10.00      A   
ATOM   4484  CE1 HIS A 474     -20.978  27.116  13.415  1.00 10.00      A   
ATOM   4485  NE2 HIS A 474     -21.818  26.898  12.398  1.00 10.00      A   
ATOM   4486  HE2 HIS A 474     -22.766  26.667  12.468  1.00 10.00      A   
ATOM   4487  C   HIS A 474     -18.861  25.874   8.964  1.00 10.00      A   
ATOM   4488  O   HIS A 474     -19.556  24.868   9.062  1.00 10.00      A   
ATOM   4489  N   HIS A 475     -18.775  26.593   7.846  1.00 10.00      A   
ATOM   4490  HN  HIS A 475     -18.178  27.373   7.825  1.00 10.00      A   
ATOM   4491  CA  HIS A 475     -19.546  26.260   6.647  1.00 10.00      A   
ATOM   4492  CB  HIS A 475     -19.363  27.324   5.561  1.00 10.00      A   
ATOM   4493  CG  HIS A 475     -19.887  28.679   5.925  1.00 10.00      A   
ATOM   4494  ND1 HIS A 475     -21.015  28.893   6.687  1.00 10.00      A   
ATOM   4495  HD1 HIS A 475     -21.603  28.198   7.061  1.00 10.00      A   
ATOM   4496  CD2 HIS A 475     -19.395  29.908   5.639  1.00 10.00      A   
ATOM   4497  CE1 HIS A 475     -21.172  30.216   6.827  1.00 10.00      A   
ATOM   4498  NE2 HIS A 475     -20.211  30.878   6.210  1.00 10.00      A   
ATOM   4499  C   HIS A 475     -19.180  24.884   6.097  1.00 10.00      A   
ATOM   4500  O   HIS A 475     -20.017  24.204   5.506  1.00 10.00      A   
ATOM   4501  N   VAL A 476     -17.929  24.482   6.286  1.00 10.00      A   
ATOM   4502  HN  VAL A 476     -17.299  25.078   6.743  1.00 10.00      A   
ATOM   4503  CA  VAL A 476     -17.469  23.181   5.817  1.00 10.00      A   
ATOM   4504  CB  VAL A 476     -15.928  23.071   5.903  1.00 10.00      A   
ATOM   4505  CG1 VAL A 476     -15.459  21.653   5.602  1.00 10.00      A   
ATOM   4506  CG2 VAL A 476     -15.265  24.065   4.960  1.00 10.00      A   
ATOM   4507  C   VAL A 476     -18.102  22.064   6.644  1.00 10.00      A   
ATOM   4508  O   VAL A 476     -18.744  21.155   6.107  1.00 10.00      A   
ATOM   4509  N   LEU A 477     -17.929  22.154   7.955  1.00 10.00      A   
ATOM   4510  HN  LEU A 477     -17.421  22.914   8.317  1.00 10.00      A   
ATOM   4511  CA  LEU A 477     -18.463  21.157   8.872  1.00 10.00      A   
ATOM   4512  CB  LEU A 477     -17.933  21.404  10.280  1.00 10.00      A   
ATOM   4513  CG  LEU A 477     -16.421  21.266  10.458  1.00 10.00      A   
ATOM   4514  CD1 LEU A 477     -15.945  22.107  11.630  1.00 10.00      A   
ATOM   4515  CD2 LEU A 477     -16.043  19.809  10.665  1.00 10.00      A   
ATOM   4516  C   LEU A 477     -19.989  21.140   8.864  1.00 10.00      A   
ATOM   4517  O   LEU A 477     -20.608  20.076   8.815  1.00 10.00      A   
ATOM   4518  N   SER A 478     -20.593  22.319   8.882  1.00 10.00      A   
ATOM   4519  HN  SER A 478     -20.047  23.140   8.899  1.00 10.00      A   
ATOM   4520  CA  SER A 478     -22.047  22.434   8.867  1.00 10.00      A   
ATOM   4521  CB  SER A 478     -22.486  23.704   9.604  1.00 10.00      A   
ATOM   4522  OG  SER A 478     -21.880  23.784  10.886  1.00 10.00      A   
ATOM   4523  HG  SER A 478     -21.398  22.960  11.066  1.00 10.00      A   
ATOM   4524  C   SER A 478     -22.561  22.456   7.430  1.00 10.00      A   
ATOM   4525  O   SER A 478     -23.635  22.989   7.146  1.00 10.00      A   
ATOM   4526  N   GLY A 479     -21.786  21.877   6.526  1.00 10.00      A   
ATOM   4527  HN  GLY A 479     -20.936  21.472   6.804  1.00 10.00      A   
ATOM   4528  CA  GLY A 479     -22.177  21.846   5.137  1.00 10.00      A   
ATOM   4529  C   GLY A 479     -22.028  20.477   4.520  1.00 10.00      A   
ATOM   4530  O   GLY A 479     -23.015  19.844   4.159  1.00 10.00      A   
ATOM   4531  N   CYS A 480     -20.794  20.011   4.402  1.00 10.00      A   
ATOM   4532  HN  CYS A 480     -20.040  20.553   4.728  1.00 10.00      A   
ATOM   4533  CA  CYS A 480     -20.530  18.712   3.810  1.00 10.00      A   
ATOM   4534  CB  CYS A 480     -19.037  18.522   3.559  1.00 10.00      A   
ATOM   4535  SG  CYS A 480     -18.356  19.675   2.345  1.00 10.00      A   
ATOM   4536  HG  CYS A 480     -19.172  19.692   1.297  1.00 10.00      A   
ATOM   4537  C   CYS A 480     -21.108  17.587   4.661  1.00 10.00      A   
ATOM   4538  O   CYS A 480     -20.604  17.280   5.743  1.00 10.00      A   
ATOM   4539  N   ASP A 481     -22.181  16.989   4.160  1.00 10.00      A   
ATOM   4540  HN  ASP A 481     -22.532  17.293   3.298  1.00 10.00      A   
ATOM   4541  CA  ASP A 481     -22.868  15.909   4.856  1.00 10.00      A   
ATOM   4542  CB  ASP A 481     -24.256  15.673   4.242  1.00 10.00      A   
ATOM   4543  CG  ASP A 481     -25.319  16.602   4.799  1.00 10.00      A   
ATOM   4544  OD1 ASP A 481     -26.149  16.140   5.609  1.00 10.00      A   
ATOM   4545  OD2 ASP A 481     -25.331  17.799   4.434  1.00 10.00      A   
ATOM   4546  C   ASP A 481     -22.055  14.618   4.854  1.00 10.00      A   
ATOM   4547  O   ASP A 481     -22.126  13.832   5.795  1.00 10.00      A   
ATOM   4548  N   SER A 482     -21.268  14.412   3.810  1.00 10.00      A   
ATOM   4549  HN  SER A 482     -21.235  15.076   3.091  1.00 10.00      A   
ATOM   4550  CA  SER A 482     -20.454  13.205   3.705  1.00 10.00      A   
ATOM   4551  CB  SER A 482     -20.479  12.671   2.272  1.00 10.00      A   
ATOM   4552  OG  SER A 482     -21.808  12.585   1.779  1.00 10.00      A   
ATOM   4553  HG  SER A 482     -22.116  13.465   1.529  1.00 10.00      A   
ATOM   4554  C   SER A 482     -19.009  13.441   4.157  1.00 10.00      A   
ATOM   4555  O   SER A 482     -18.111  12.674   3.805  1.00 10.00      A   
ATOM   4556  N   LEU A 483     -18.796  14.487   4.956  1.00 10.00      A   
ATOM   4557  HN  LEU A 483     -19.557  15.042   5.222  1.00 10.00      A   
ATOM   4558  CA  LEU A 483     -17.459  14.824   5.456  1.00 10.00      A   
ATOM   4559  CB  LEU A 483     -17.529  16.024   6.402  1.00 10.00      A   
ATOM   4560  CG  LEU A 483     -16.542  17.164   6.129  1.00 10.00      A   
ATOM   4561  CD1 LEU A 483     -16.808  18.330   7.065  1.00 10.00      A   
ATOM   4562  CD2 LEU A 483     -15.102  16.690   6.265  1.00 10.00      A   
ATOM   4563  C   LEU A 483     -16.824  13.635   6.174  1.00 10.00      A   
ATOM   4564  O   LEU A 483     -17.375  13.115   7.144  1.00 10.00      A   
ATOM   4565  N   ARG A 484     -15.666  13.210   5.686  1.00 10.00      A   
ATOM   4566  HN  ARG A 484     -15.273  13.674   4.912  1.00 10.00      A   
ATOM   4567  CA  ARG A 484     -14.963  12.075   6.269  1.00 10.00      A   
ATOM   4568  CB  ARG A 484     -14.840  10.941   5.241  1.00 10.00      A   
ATOM   4569  CG  ARG A 484     -15.337   9.589   5.733  1.00 10.00      A   
ATOM   4570  CD  ARG A 484     -15.290   8.538   4.630  1.00 10.00      A   
ATOM   4571  NE  ARG A 484     -13.920   8.155   4.287  1.00 10.00      A   
ATOM   4572  HE  ARG A 484     -13.284   8.060   5.027  1.00 10.00      A   
ATOM   4573  CZ  ARG A 484     -13.490   7.927   3.041  1.00 10.00      A   
ATOM   4574  NH1 ARG A 484     -14.321   8.050   2.009  1.00 10.00      A   
ATOM   4575 HH11 ARG A 484     -13.977   7.870   1.038  1.00 10.00      A   
ATOM   4576 HH12 ARG A 484     -15.325   8.331   2.162  1.00 10.00      A   
ATOM   4577  NH2 ARG A 484     -12.236   7.571   2.826  1.00 10.00      A   
ATOM   4578 HH21 ARG A 484     -11.896   7.388   1.850  1.00 10.00      A   
ATOM   4579 HH22 ARG A 484     -11.560   7.458   3.619  1.00 10.00      A   
ATOM   4580  C   ARG A 484     -13.583  12.481   6.765  1.00 10.00      A   
ATOM   4581  O   ARG A 484     -13.268  12.332   7.944  1.00 10.00      A   
ATOM   4582  N   LYS A 485     -12.768  12.999   5.861  1.00 10.00      A   
ATOM   4583  HN  LYS A 485     -13.091  13.116   4.937  1.00 10.00      A   
ATOM   4584  CA  LYS A 485     -11.414  13.420   6.193  1.00 10.00      A   
ATOM   4585  CB  LYS A 485     -10.392  12.606   5.387  1.00 10.00      A   
ATOM   4586  CG  LYS A 485     -10.248  11.163   5.847  1.00 10.00      A   
ATOM   4587  CD  LYS A 485      -9.042  10.483   5.215  1.00 10.00      A   
ATOM   4588  CE  LYS A 485      -9.332  10.021   3.795  1.00 10.00      A   
ATOM   4589  NZ  LYS A 485      -8.304   9.069   3.297  1.00 10.00      A   
ATOM   4590  HZ1 LYS A 485      -8.623   8.081   3.439  1.00 10.00      A   
ATOM   4591  HZ2 LYS A 485      -7.408   9.204   3.805  1.00 10.00      A   
ATOM   4592  HZ3 LYS A 485      -8.134   9.221   2.284  1.00 10.00      A   
ATOM   4593  C   LYS A 485     -11.239  14.909   5.917  1.00 10.00      A   
ATOM   4594  O   LYS A 485     -11.573  15.390   4.830  1.00 10.00      A   
ATOM   4595  N   LEU A 486     -10.734  15.633   6.907  1.00 10.00      A   
ATOM   4596  HN  LEU A 486     -10.493  15.193   7.749  1.00 10.00      A   
ATOM   4597  CA  LEU A 486     -10.524  17.068   6.772  1.00 10.00      A   
ATOM   4598  CB  LEU A 486     -11.622  17.838   7.509  1.00 10.00      A   
ATOM   4599  CG  LEU A 486     -11.611  19.361   7.360  1.00 10.00      A   
ATOM   4600  CD1 LEU A 486     -11.725  19.758   5.896  1.00 10.00      A   
ATOM   4601  CD2 LEU A 486     -12.738  19.981   8.172  1.00 10.00      A   
ATOM   4602  C   LEU A 486      -9.154  17.473   7.303  1.00 10.00      A   
ATOM   4603  O   LEU A 486      -8.877  17.356   8.503  1.00 10.00      A   
ATOM   4604  N   GLU A 487      -8.304  17.938   6.404  1.00 10.00      A   
ATOM   4605  HN  GLU A 487      -8.589  18.003   5.467  1.00 10.00      A   
ATOM   4606  CA  GLU A 487      -6.960  18.362   6.756  1.00 10.00      A   
ATOM   4607  CB  GLU A 487      -5.922  17.554   5.966  1.00 10.00      A   
ATOM   4608  CG  GLU A 487      -6.384  17.124   4.580  1.00 10.00      A   
ATOM   4609  CD  GLU A 487      -5.565  15.981   4.016  1.00 10.00      A   
ATOM   4610  OE1 GLU A 487      -4.968  16.153   2.934  1.00 10.00      A   
ATOM   4611  OE2 GLU A 487      -5.521  14.904   4.654  1.00 10.00      A   
ATOM   4612  C   GLU A 487      -6.806  19.860   6.509  1.00 10.00      A   
ATOM   4613  O   GLU A 487      -6.869  20.326   5.368  1.00 10.00      A   
ATOM   4614  N   ILE A 488      -6.636  20.615   7.586  1.00 10.00      A   
ATOM   4615  HN  ILE A 488      -6.597  20.188   8.474  1.00 10.00      A   
ATOM   4616  CA  ILE A 488      -6.497  22.059   7.498  1.00 10.00      A   
ATOM   4617  CB  ILE A 488      -7.606  22.771   8.305  1.00 10.00      A   
ATOM   4618  CG1 ILE A 488      -8.984  22.221   7.929  1.00 10.00      A   
ATOM   4619  CG2 ILE A 488      -7.553  24.272   8.078  1.00 10.00      A   
ATOM   4620  CD1 ILE A 488     -10.086  22.636   8.876  1.00 10.00      A   
ATOM   4621  C   ILE A 488      -5.144  22.499   8.037  1.00 10.00      A   
ATOM   4622  O   ILE A 488      -4.776  22.167   9.166  1.00 10.00      A   
ATOM   4623  N   ARG A 489      -4.402  23.231   7.224  1.00 10.00      A   
ATOM   4624  HN  ARG A 489      -4.735  23.439   6.321  1.00 10.00      A   
ATOM   4625  CA  ARG A 489      -3.100  23.722   7.632  1.00 10.00      A   
ATOM   4626  CB  ARG A 489      -1.980  22.836   7.080  1.00 10.00      A   
ATOM   4627  CG  ARG A 489      -1.916  22.765   5.565  1.00 10.00      A   
ATOM   4628  CD  ARG A 489      -0.489  22.544   5.095  1.00 10.00      A   
ATOM   4629  NE  ARG A 489       0.414  23.581   5.595  1.00 10.00      A   
ATOM   4630  HE  ARG A 489       0.007  24.376   6.011  1.00 10.00      A   
ATOM   4631  CZ  ARG A 489       1.740  23.515   5.526  1.00 10.00      A   
ATOM   4632  NH1 ARG A 489       2.327  22.465   4.973  1.00 10.00      A   
ATOM   4633 HH11 ARG A 489       1.753  21.687   4.584  1.00 10.00      A   
ATOM   4634 HH12 ARG A 489       3.367  22.415   4.930  1.00 10.00      A   
ATOM   4635  NH2 ARG A 489       2.475  24.505   6.003  1.00 10.00      A   
ATOM   4636 HH21 ARG A 489       3.516  24.455   5.953  1.00 10.00      A   
ATOM   4637 HH22 ARG A 489       2.010  25.345   6.435  1.00 10.00      A   
ATOM   4638  C   ARG A 489      -2.898  25.174   7.213  1.00 10.00      A   
ATOM   4639  O   ARG A 489      -3.230  25.559   6.088  1.00 10.00      A   
ATOM   4640  N   ASP A 490      -2.353  25.969   8.130  1.00 10.00      A   
ATOM   4641  HN  ASP A 490      -2.127  25.589   9.011  1.00 10.00      A   
ATOM   4642  CA  ASP A 490      -2.081  27.385   7.885  1.00 10.00      A   
ATOM   4643  CB  ASP A 490      -1.017  27.564   6.794  1.00 10.00      A   
ATOM   4644  CG  ASP A 490       0.395  27.419   7.322  1.00 10.00      A   
ATOM   4645  OD1 ASP A 490       0.929  28.404   7.867  1.00 10.00      A   
ATOM   4646  OD2 ASP A 490       0.982  26.321   7.187  1.00 10.00      A   
ATOM   4647  C   ASP A 490      -3.354  28.149   7.538  1.00 10.00      A   
ATOM   4648  O   ASP A 490      -3.429  28.830   6.514  1.00 10.00      A   
ATOM   4649  N   CYS A 491      -4.353  28.029   8.397  1.00 10.00      A   
ATOM   4650  HN  CYS A 491      -4.232  27.484   9.199  1.00 10.00      A   
ATOM   4651  CA  CYS A 491      -5.620  28.700   8.191  1.00 10.00      A   
ATOM   4652  CB  CYS A 491      -6.688  27.698   7.753  1.00 10.00      A   
ATOM   4653  SG  CYS A 491      -6.539  27.158   6.033  1.00 10.00      A   
ATOM   4654  HG  CYS A 491      -7.406  27.864   5.315  1.00 10.00      A   
ATOM   4655  C   CYS A 491      -6.052  29.422   9.462  1.00 10.00      A   
ATOM   4656  O   CYS A 491      -5.821  28.936  10.573  1.00 10.00      A   
ATOM   4657  N   PRO A 492      -6.698  30.589   9.311  1.00 10.00      A   
ATOM   4658  CA  PRO A 492      -7.161  31.401  10.442  1.00 10.00      A   
ATOM   4659  CB  PRO A 492      -7.462  32.752   9.794  1.00 10.00      A   
ATOM   4660  CG  PRO A 492      -7.847  32.412   8.397  1.00 10.00      A   
ATOM   4661  CD  PRO A 492      -7.026  31.211   8.015  1.00 10.00      A   
ATOM   4662  C   PRO A 492      -8.422  30.842  11.106  1.00 10.00      A   
ATOM   4663  O   PRO A 492      -9.327  31.593  11.476  1.00 10.00      A   
ATOM   4664  N   PHE A 493      -8.476  29.528  11.260  1.00 10.00      A   
ATOM   4665  HN  PHE A 493      -7.720  28.978  10.954  1.00 10.00      A   
ATOM   4666  CA  PHE A 493      -9.613  28.880  11.900  1.00 10.00      A   
ATOM   4667  CB  PHE A 493      -9.967  27.573  11.189  1.00 10.00      A   
ATOM   4668  CG  PHE A 493     -10.300  27.733   9.731  1.00 10.00      A   
ATOM   4669  CD1 PHE A 493      -9.970  26.743   8.828  1.00 10.00      A   
ATOM   4670  CD2 PHE A 493     -10.936  28.872   9.264  1.00 10.00      A   
ATOM   4671  CE1 PHE A 493     -10.266  26.880   7.486  1.00 10.00      A   
ATOM   4672  CE2 PHE A 493     -11.237  29.016   7.922  1.00 10.00      A   
ATOM   4673  CZ  PHE A 493     -10.902  28.018   7.033  1.00 10.00      A   
ATOM   4674  C   PHE A 493      -9.263  28.615  13.353  1.00 10.00      A   
ATOM   4675  O   PHE A 493      -8.182  28.102  13.649  1.00 10.00      A   
ATOM   4676  N   GLY A 494     -10.161  28.962  14.261  1.00 10.00      A   
ATOM   4677  HN  GLY A 494     -11.027  29.340  13.980  1.00 10.00      A   
ATOM   4678  CA  GLY A 494      -9.875  28.780  15.663  1.00 10.00      A   
ATOM   4679  C   GLY A 494     -10.782  27.801  16.372  1.00 10.00      A   
ATOM   4680  O   GLY A 494     -11.135  26.751  15.836  1.00 10.00      A   
ATOM   4681  N   ASP A 495     -11.144  28.155  17.594  1.00 10.00      A   
ATOM   4682  HN  ASP A 495     -10.825  29.013  17.946  1.00 10.00      A   
ATOM   4683  CA  ASP A 495     -11.990  27.319  18.438  1.00 10.00      A   
ATOM   4684  CB  ASP A 495     -11.526  27.402  19.896  1.00 10.00      A   
ATOM   4685  CG  ASP A 495     -11.220  28.819  20.355  1.00 10.00      A   
ATOM   4686  OD1 ASP A 495     -10.025  29.180  20.430  1.00 10.00      A   
ATOM   4687  OD2 ASP A 495     -12.168  29.580  20.639  1.00 10.00      A   
ATOM   4688  C   ASP A 495     -13.460  27.697  18.350  1.00 10.00      A   
ATOM   4689  O   ASP A 495     -14.320  26.983  18.869  1.00 10.00      A   
ATOM   4690  N   LYS A 496     -13.749  28.797  17.679  1.00 10.00      A   
ATOM   4691  HN  LYS A 496     -13.028  29.296  17.250  1.00 10.00      A   
ATOM   4692  CA  LYS A 496     -15.119  29.271  17.550  1.00 10.00      A   
ATOM   4693  CB  LYS A 496     -15.158  30.652  16.893  1.00 10.00      A   
ATOM   4694  CG  LYS A 496     -14.474  31.738  17.711  1.00 10.00      A   
ATOM   4695  CD  LYS A 496     -14.334  33.024  16.916  1.00 10.00      A   
ATOM   4696  CE  LYS A 496     -13.744  34.157  17.748  1.00 10.00      A   
ATOM   4697  NZ  LYS A 496     -12.348  33.882  18.186  1.00 10.00      A   
ATOM   4698  HZ1 LYS A 496     -12.352  33.242  19.005  1.00 10.00      A   
ATOM   4699  HZ2 LYS A 496     -11.873  34.771  18.454  1.00 10.00      A   
ATOM   4700  HZ3 LYS A 496     -11.807  33.438  17.415  1.00 10.00      A   
ATOM   4701  C   LYS A 496     -15.989  28.278  16.787  1.00 10.00      A   
ATOM   4702  O   LYS A 496     -17.039  27.858  17.274  1.00 10.00      A   
ATOM   4703  N   ALA A 497     -15.544  27.884  15.603  1.00 10.00      A   
ATOM   4704  HN  ALA A 497     -14.683  28.238  15.266  1.00 10.00      A   
ATOM   4705  CA  ALA A 497     -16.301  26.940  14.793  1.00 10.00      A   
ATOM   4706  CB  ALA A 497     -15.969  27.105  13.321  1.00 10.00      A   
ATOM   4707  C   ALA A 497     -16.047  25.509  15.245  1.00 10.00      A   
ATOM   4708  O   ALA A 497     -16.862  24.618  15.001  1.00 10.00      A   
ATOM   4709  N   LEU A 498     -14.920  25.302  15.923  1.00 10.00      A   
ATOM   4710  HN  LEU A 498     -14.325  26.063  16.097  1.00 10.00      A   
ATOM   4711  CA  LEU A 498     -14.536  23.985  16.416  1.00 10.00      A   
ATOM   4712  CB  LEU A 498     -13.141  24.045  17.044  1.00 10.00      A   
ATOM   4713  CG  LEU A 498     -12.720  22.838  17.889  1.00 10.00      A   
ATOM   4714  CD1 LEU A 498     -12.453  21.623  17.012  1.00 10.00      A   
ATOM   4715  CD2 LEU A 498     -11.502  23.174  18.736  1.00 10.00      A   
ATOM   4716  C   LEU A 498     -15.539  23.442  17.430  1.00 10.00      A   
ATOM   4717  O   LEU A 498     -16.056  22.337  17.271  1.00 10.00      A   
ATOM   4718  N   LEU A 499     -15.826  24.230  18.460  1.00 10.00      A   
ATOM   4719  HN  LEU A 499     -15.407  25.118  18.516  1.00 10.00      A   
ATOM   4720  CA  LEU A 499     -16.747  23.809  19.510  1.00 10.00      A   
ATOM   4721  CB  LEU A 499     -16.552  24.654  20.769  1.00 10.00      A   
ATOM   4722  CG  LEU A 499     -15.177  24.549  21.433  1.00 10.00      A   
ATOM   4723  CD1 LEU A 499     -14.959  25.707  22.391  1.00 10.00      A   
ATOM   4724  CD2 LEU A 499     -15.029  23.219  22.156  1.00 10.00      A   
ATOM   4725  C   LEU A 499     -18.202  23.837  19.051  1.00 10.00      A   
ATOM   4726  O   LEU A 499     -19.083  23.271  19.700  1.00 10.00      A   
ATOM   4727  N   ALA A 500     -18.448  24.488  17.927  1.00 10.00      A   
ATOM   4728  HN  ALA A 500     -17.704  24.916  17.451  1.00 10.00      A   
ATOM   4729  CA  ALA A 500     -19.795  24.579  17.381  1.00 10.00      A   
ATOM   4730  CB  ALA A 500     -19.931  25.814  16.505  1.00 10.00      A   
ATOM   4731  C   ALA A 500     -20.145  23.320  16.590  1.00 10.00      A   
ATOM   4732  O   ALA A 500     -21.311  22.928  16.503  1.00 10.00      A   
ATOM   4733  N   ASN A 501     -19.127  22.676  16.032  1.00 10.00      A   
ATOM   4734  HN  ASN A 501     -18.215  23.019  16.157  1.00 10.00      A   
ATOM   4735  CA  ASN A 501     -19.330  21.470  15.235  1.00 10.00      A   
ATOM   4736  CB  ASN A 501     -18.733  21.650  13.842  1.00 10.00      A   
ATOM   4737  CG  ASN A 501     -19.599  22.513  12.951  1.00 10.00      A   
ATOM   4738  OD1 ASN A 501     -20.496  22.017  12.266  1.00 10.00      A   
ATOM   4739  ND2 ASN A 501     -19.337  23.811  12.947  1.00 10.00      A   
ATOM   4740 HD21 ASN A 501     -18.605  24.140  13.514  1.00 10.00      A   
ATOM   4741 HD22 ASN A 501     -19.886  24.391  12.379  1.00 10.00      A   
ATOM   4742  C   ASN A 501     -18.725  20.245  15.904  1.00 10.00      A   
ATOM   4743  O   ASN A 501     -18.327  19.291  15.232  1.00 10.00      A   
ATOM   4744  N   ALA A 502     -18.700  20.261  17.232  1.00 10.00      A   
ATOM   4745  HN  ALA A 502     -19.069  21.038  17.703  1.00 10.00      A   
ATOM   4746  CA  ALA A 502     -18.142  19.160  18.010  1.00 10.00      A   
ATOM   4747  CB  ALA A 502     -18.213  19.473  19.497  1.00 10.00      A   
ATOM   4748  C   ALA A 502     -18.842  17.835  17.713  1.00 10.00      A   
ATOM   4749  O   ALA A 502     -18.211  16.777  17.710  1.00 10.00      A   
ATOM   4750  N   SER A 503     -20.141  17.900  17.450  1.00 10.00      A   
ATOM   4751  HN  SER A 503     -20.586  18.773  17.458  1.00 10.00      A   
ATOM   4752  CA  SER A 503     -20.927  16.706  17.163  1.00 10.00      A   
ATOM   4753  CB  SER A 503     -22.411  16.984  17.401  1.00 10.00      A   
ATOM   4754  OG  SER A 503     -22.604  17.671  18.628  1.00 10.00      A   
ATOM   4755  HG  SER A 503     -22.691  18.618  18.456  1.00 10.00      A   
ATOM   4756  C   SER A 503     -20.706  16.199  15.739  1.00 10.00      A   
ATOM   4757  O   SER A 503     -20.909  15.017  15.455  1.00 10.00      A   
ATOM   4758  N   LYS A 504     -20.275  17.086  14.849  1.00 10.00      A   
ATOM   4759  HN  LYS A 504     -20.100  18.011  15.133  1.00 10.00      A   
ATOM   4760  CA  LYS A 504     -20.039  16.708  13.460  1.00 10.00      A   
ATOM   4761  CB  LYS A 504     -19.920  17.952  12.572  1.00 10.00      A   
ATOM   4762  CG  LYS A 504     -19.840  17.654  11.080  1.00 10.00      A   
ATOM   4763  CD  LYS A 504     -21.056  16.876  10.603  1.00 10.00      A   
ATOM   4764  CE  LYS A 504     -20.982  16.584   9.110  1.00 10.00      A   
ATOM   4765  NZ  LYS A 504     -21.674  17.622   8.298  1.00 10.00      A   
ATOM   4766  HZ1 LYS A 504     -22.708  17.529   8.400  1.00 10.00      A   
ATOM   4767  HZ2 LYS A 504     -21.430  17.515   7.292  1.00 10.00      A   
ATOM   4768  HZ3 LYS A 504     -21.389  18.575   8.613  1.00 10.00      A   
ATOM   4769  C   LYS A 504     -18.795  15.833  13.342  1.00 10.00      A   
ATOM   4770  O   LYS A 504     -18.694  14.990  12.449  1.00 10.00      A   
ATOM   4771  N   LEU A 505     -17.879  16.016  14.284  1.00 10.00      A   
ATOM   4772  HN  LEU A 505     -18.048  16.683  14.983  1.00 10.00      A   
ATOM   4773  CA  LEU A 505     -16.626  15.264  14.318  1.00 10.00      A   
ATOM   4774  CB  LEU A 505     -15.719  15.810  15.422  1.00 10.00      A   
ATOM   4775  CG  LEU A 505     -15.371  17.297  15.340  1.00 10.00      A   
ATOM   4776  CD1 LEU A 505     -14.471  17.699  16.498  1.00 10.00      A   
ATOM   4777  CD2 LEU A 505     -14.717  17.633  14.009  1.00 10.00      A   
ATOM   4778  C   LEU A 505     -16.866  13.772  14.538  1.00 10.00      A   
ATOM   4779  O   LEU A 505     -16.039  12.944  14.163  1.00 10.00      A   
ATOM   4780  N   GLU A 506     -18.006  13.438  15.144  1.00 10.00      A   
ATOM   4781  HN  GLU A 506     -18.622  14.148  15.420  1.00 10.00      A   
ATOM   4782  CA  GLU A 506     -18.363  12.044  15.418  1.00 10.00      A   
ATOM   4783  CB  GLU A 506     -19.608  11.962  16.310  1.00 10.00      A   
ATOM   4784  CG  GLU A 506     -19.391  12.390  17.754  1.00 10.00      A   
ATOM   4785  CD  GLU A 506     -20.577  12.063  18.649  1.00 10.00      A   
ATOM   4786  OE1 GLU A 506     -21.712  12.470  18.316  1.00 10.00      A   
ATOM   4787  OE2 GLU A 506     -20.380  11.398  19.691  1.00 10.00      A   
ATOM   4788  C   GLU A 506     -18.615  11.267  14.129  1.00 10.00      A   
ATOM   4789  O   GLU A 506     -18.454  10.047  14.088  1.00 10.00      A   
ATOM   4790  N   THR A 507     -19.020  11.976  13.085  1.00 10.00      A   
ATOM   4791  HN  THR A 507     -19.143  12.942  13.184  1.00 10.00      A   
ATOM   4792  CA  THR A 507     -19.298  11.353  11.797  1.00 10.00      A   
ATOM   4793  CB  THR A 507     -20.457  12.070  11.083  1.00 10.00      A   
ATOM   4794  OG1 THR A 507     -20.784  13.271  11.797  1.00 10.00      A   
ATOM   4795  HG1 THR A 507     -20.040  13.887  11.741  1.00 10.00      A   
ATOM   4796  CG2 THR A 507     -21.679  11.167  11.027  1.00 10.00      A   
ATOM   4797  C   THR A 507     -18.064  11.355  10.893  1.00 10.00      A   
ATOM   4798  O   THR A 507     -18.048  10.712   9.840  1.00 10.00      A   
ATOM   4799  N   MET A 508     -17.033  12.077  11.311  1.00 10.00      A   
ATOM   4800  HN  MET A 508     -17.095  12.547  12.168  1.00 10.00      A   
ATOM   4801  CA  MET A 508     -15.799  12.164  10.543  1.00 10.00      A   
ATOM   4802  CB  MET A 508     -15.202  13.564  10.660  1.00 10.00      A   
ATOM   4803  CG  MET A 508     -15.965  14.618   9.874  1.00 10.00      A   
ATOM   4804  SD  MET A 508     -15.471  16.300  10.284  1.00 10.00      A   
ATOM   4805  CE  MET A 508     -13.703  16.208  10.000  1.00 10.00      A   
ATOM   4806  C   MET A 508     -14.799  11.131  11.031  1.00 10.00      A   
ATOM   4807  O   MET A 508     -14.980  10.537  12.093  1.00 10.00      A   
ATOM   4808  N   ARG A 509     -13.740  10.922  10.263  1.00 10.00      A   
ATOM   4809  HN  ARG A 509     -13.640  11.433   9.427  1.00 10.00      A   
ATOM   4810  CA  ARG A 509     -12.716   9.960  10.638  1.00 10.00      A   
ATOM   4811  CB  ARG A 509     -12.103   9.277   9.407  1.00 10.00      A   
ATOM   4812  CG  ARG A 509     -11.048   8.229   9.751  1.00 10.00      A   
ATOM   4813  CD  ARG A 509     -10.156   7.903   8.561  1.00 10.00      A   
ATOM   4814  NE  ARG A 509     -10.843   7.095   7.553  1.00 10.00      A   
ATOM   4815  HE  ARG A 509     -11.720   6.717   7.799  1.00 10.00      A   
ATOM   4816  CZ  ARG A 509     -10.346   6.832   6.342  1.00 10.00      A   
ATOM   4817  NH1 ARG A 509      -9.160   7.300   5.988  1.00 10.00      A   
ATOM   4818 HH11 ARG A 509      -8.599   7.873   6.650  1.00 10.00      A   
ATOM   4819 HH12 ARG A 509      -8.775   7.089   5.024  1.00 10.00      A   
ATOM   4820  NH2 ARG A 509     -11.031   6.090   5.486  1.00 10.00      A   
ATOM   4821 HH21 ARG A 509     -10.630   5.898   4.533  1.00 10.00      A   
ATOM   4822 HH22 ARG A 509     -11.961   5.696   5.747  1.00 10.00      A   
ATOM   4823  C   ARG A 509     -11.624  10.637  11.450  1.00 10.00      A   
ATOM   4824  O   ARG A 509     -11.184  10.109  12.474  1.00 10.00      A   
ATOM   4825  N   SER A 510     -11.193  11.808  10.995  1.00 10.00      A   
ATOM   4826  HN  SER A 510     -11.584  12.184  10.180  1.00 10.00      A   
ATOM   4827  CA  SER A 510     -10.141  12.544  11.677  1.00 10.00      A   
ATOM   4828  CB  SER A 510      -8.789  11.898  11.357  1.00 10.00      A   
ATOM   4829  OG  SER A 510      -8.776  11.385  10.032  1.00 10.00      A   
ATOM   4830  HG  SER A 510      -7.881  11.446   9.671  1.00 10.00      A   
ATOM   4831  C   SER A 510     -10.127  14.021  11.280  1.00 10.00      A   
ATOM   4832  O   SER A 510     -10.538  14.387  10.177  1.00 10.00      A   
ATOM   4833  N   LEU A 511      -9.678  14.864  12.201  1.00 10.00      A   
ATOM   4834  HN  LEU A 511      -9.418  14.513  13.083  1.00 10.00      A   
ATOM   4835  CA  LEU A 511      -9.577  16.291  11.966  1.00 10.00      A   
ATOM   4836  CB  LEU A 511     -10.571  17.048  12.853  1.00 10.00      A   
ATOM   4837  CG  LEU A 511     -10.518  18.580  12.780  1.00 10.00      A   
ATOM   4838  CD1 LEU A 511     -10.936  19.070  11.400  1.00 10.00      A   
ATOM   4839  CD2 LEU A 511     -11.386  19.200  13.865  1.00 10.00      A   
ATOM   4840  C   LEU A 511      -8.159  16.750  12.268  1.00 10.00      A   
ATOM   4841  O   LEU A 511      -7.751  16.799  13.428  1.00 10.00      A   
ATOM   4842  N   TRP A 512      -7.405  17.057  11.222  1.00 10.00      A   
ATOM   4843  HN  TRP A 512      -7.792  16.997  10.320  1.00 10.00      A   
ATOM   4844  CA  TRP A 512      -6.028  17.501  11.374  1.00 10.00      A   
ATOM   4845  CB  TRP A 512      -5.112  16.750  10.394  1.00 10.00      A   
ATOM   4846  CG  TRP A 512      -3.703  17.270  10.341  1.00 10.00      A   
ATOM   4847  CD1 TRP A 512      -3.174  18.094   9.391  1.00 10.00      A   
ATOM   4848  CD2 TRP A 512      -2.647  17.004  11.273  1.00 10.00      A   
ATOM   4849  NE1 TRP A 512      -1.854  18.355   9.673  1.00 10.00      A   
ATOM   4850  HE1 TRP A 512      -1.256  18.923   9.135  1.00 10.00      A   
ATOM   4851  CE2 TRP A 512      -1.507  17.700  10.823  1.00 10.00      A   
ATOM   4852  CE3 TRP A 512      -2.553  16.250  12.447  1.00 10.00      A   
ATOM   4853  CZ2 TRP A 512      -0.291  17.661  11.500  1.00 10.00      A   
ATOM   4854  CZ3 TRP A 512      -1.346  16.212  13.117  1.00 10.00      A   
ATOM   4855  CH2 TRP A 512      -0.231  16.915  12.644  1.00 10.00      A   
ATOM   4856  C   TRP A 512      -5.926  19.006  11.166  1.00 10.00      A   
ATOM   4857  O   TRP A 512      -6.267  19.523  10.101  1.00 10.00      A   
ATOM   4858  N   MET A 513      -5.477  19.708  12.195  1.00 10.00      A   
ATOM   4859  HN  MET A 513      -5.239  19.239  13.026  1.00 10.00      A   
ATOM   4860  CA  MET A 513      -5.326  21.153  12.130  1.00 10.00      A   
ATOM   4861  CB  MET A 513      -6.330  21.847  13.050  1.00 10.00      A   
ATOM   4862  CG  MET A 513      -7.779  21.495  12.762  1.00 10.00      A   
ATOM   4863  SD  MET A 513      -8.941  22.528  13.671  1.00 10.00      A   
ATOM   4864  CE  MET A 513      -8.719  24.096  12.833  1.00 10.00      A   
ATOM   4865  C   MET A 513      -3.908  21.550  12.506  1.00 10.00      A   
ATOM   4866  O   MET A 513      -3.376  21.103  13.521  1.00 10.00      A   
ATOM   4867  N   SER A 514      -3.290  22.371  11.675  1.00 10.00      A   
ATOM   4868  HN  SER A 514      -3.762  22.682  10.870  1.00 10.00      A   
ATOM   4869  CA  SER A 514      -1.931  22.824  11.920  1.00 10.00      A   
ATOM   4870  CB  SER A 514      -0.963  22.039  11.043  1.00 10.00      A   
ATOM   4871  OG  SER A 514      -1.663  21.337  10.028  1.00 10.00      A   
ATOM   4872  HG  SER A 514      -2.532  21.074  10.357  1.00 10.00      A   
ATOM   4873  C   SER A 514      -1.797  24.313  11.637  1.00 10.00      A   
ATOM   4874  O   SER A 514      -2.377  24.817  10.671  1.00 10.00      A   
ATOM   4875  N   SER A 515      -1.041  25.006  12.487  1.00 10.00      A   
ATOM   4876  HN  SER A 515      -0.618  24.534  13.238  1.00 10.00      A   
ATOM   4877  CA  SER A 515      -0.821  26.442  12.340  1.00 10.00      A   
ATOM   4878  CB  SER A 515       0.043  26.720  11.112  1.00 10.00      A   
ATOM   4879  OG  SER A 515       1.217  25.927  11.155  1.00 10.00      A   
ATOM   4880  HG  SER A 515       1.384  25.665  12.068  1.00 10.00      A   
ATOM   4881  C   SER A 515      -2.141  27.201  12.264  1.00 10.00      A   
ATOM   4882  O   SER A 515      -2.321  28.089  11.427  1.00 10.00      A   
ATOM   4883  N   CYS A 516      -3.067  26.836  13.137  1.00 10.00      A   
ATOM   4884  HN  CYS A 516      -2.865  26.127  13.782  1.00 10.00      A   
ATOM   4885  CA  CYS A 516      -4.367  27.471  13.178  1.00 10.00      A   
ATOM   4886  CB  CYS A 516      -5.468  26.417  13.053  1.00 10.00      A   
ATOM   4887  SG  CYS A 516      -5.312  25.367  11.589  1.00 10.00      A   
ATOM   4888  HG  CYS A 516      -4.053  25.434  11.173  1.00 10.00      A   
ATOM   4889  C   CYS A 516      -4.522  28.277  14.463  1.00 10.00      A   
ATOM   4890  O   CYS A 516      -3.566  28.439  15.227  1.00 10.00      A   
ATOM   4891  N   SER A 517      -5.723  28.766  14.712  1.00 10.00      A   
ATOM   4892  HN  SER A 517      -6.460  28.579  14.086  1.00 10.00      A   
ATOM   4893  CA  SER A 517      -5.991  29.567  15.894  1.00 10.00      A   
ATOM   4894  CB  SER A 517      -6.936  30.715  15.543  1.00 10.00      A   
ATOM   4895  OG  SER A 517      -6.517  31.373  14.360  1.00 10.00      A   
ATOM   4896  HG  SER A 517      -7.243  31.912  14.023  1.00 10.00      A   
ATOM   4897  C   SER A 517      -6.581  28.723  17.022  1.00 10.00      A   
ATOM   4898  O   SER A 517      -7.241  29.246  17.921  1.00 10.00      A   
ATOM   4899  N   VAL A 518      -6.342  27.420  16.968  1.00 10.00      A   
ATOM   4900  HN  VAL A 518      -5.812  27.065  16.228  1.00 10.00      A   
ATOM   4901  CA  VAL A 518      -6.841  26.508  17.987  1.00 10.00      A   
ATOM   4902  CB  VAL A 518      -6.720  25.035  17.546  1.00 10.00      A   
ATOM   4903  CG1 VAL A 518      -7.349  24.113  18.578  1.00 10.00      A   
ATOM   4904  CG2 VAL A 518      -7.350  24.827  16.179  1.00 10.00      A   
ATOM   4905  C   VAL A 518      -6.068  26.704  19.283  1.00 10.00      A   
ATOM   4906  O   VAL A 518      -4.926  26.259  19.407  1.00 10.00      A   
ATOM   4907  N   SER A 519      -6.695  27.372  20.235  1.00 10.00      A   
ATOM   4908  HN  SER A 519      -7.609  27.689  20.072  1.00 10.00      A   
ATOM   4909  CA  SER A 519      -6.075  27.649  21.519  1.00 10.00      A   
ATOM   4910  CB  SER A 519      -6.867  28.737  22.247  1.00 10.00      A   
ATOM   4911  OG  SER A 519      -8.239  28.384  22.354  1.00 10.00      A   
ATOM   4912  HG  SER A 519      -8.749  28.836  21.659  1.00 10.00      A   
ATOM   4913  C   SER A 519      -5.986  26.396  22.385  1.00 10.00      A   
ATOM   4914  O   SER A 519      -6.719  25.427  22.176  1.00 10.00      A   
ATOM   4915  N   PHE A 520      -5.088  26.432  23.364  1.00 10.00      A   
ATOM   4916  HN  PHE A 520      -4.533  27.238  23.470  1.00 10.00      A   
ATOM   4917  CA  PHE A 520      -4.896  25.318  24.286  1.00 10.00      A   
ATOM   4918  CB  PHE A 520      -3.765  25.655  25.270  1.00 10.00      A   
ATOM   4919  CG  PHE A 520      -3.602  24.695  26.422  1.00 10.00      A   
ATOM   4920  CD1 PHE A 520      -3.437  23.335  26.200  1.00 10.00      A   
ATOM   4921  CD2 PHE A 520      -3.600  25.160  27.729  1.00 10.00      A   
ATOM   4922  CE1 PHE A 520      -3.275  22.460  27.261  1.00 10.00      A   
ATOM   4923  CE2 PHE A 520      -3.439  24.291  28.793  1.00 10.00      A   
ATOM   4924  CZ  PHE A 520      -3.275  22.939  28.557  1.00 10.00      A   
ATOM   4925  C   PHE A 520      -6.192  25.020  25.037  1.00 10.00      A   
ATOM   4926  O   PHE A 520      -6.512  23.864  25.319  1.00 10.00      A   
ATOM   4927  N   GLY A 521      -6.939  26.078  25.345  1.00 10.00      A   
ATOM   4928  HN  GLY A 521      -6.619  26.975  25.098  1.00 10.00      A   
ATOM   4929  CA  GLY A 521      -8.200  25.928  26.052  1.00 10.00      A   
ATOM   4930  C   GLY A 521      -9.226  25.165  25.240  1.00 10.00      A   
ATOM   4931  O   GLY A 521     -10.017  24.392  25.788  1.00 10.00      A   
ATOM   4932  N   ALA A 522      -9.188  25.363  23.926  1.00 10.00      A   
ATOM   4933  HN  ALA A 522      -8.514  25.973  23.556  1.00 10.00      A   
ATOM   4934  CA  ALA A 522     -10.106  24.699  23.019  1.00 10.00      A   
ATOM   4935  CB  ALA A 522      -9.885  25.209  21.607  1.00 10.00      A   
ATOM   4936  C   ALA A 522      -9.893  23.196  23.059  1.00 10.00      A   
ATOM   4937  O   ALA A 522     -10.849  22.424  23.116  1.00 10.00      A   
ATOM   4938  N   CYS A 523      -8.632  22.793  23.048  1.00 10.00      A   
ATOM   4939  HN  CYS A 523      -7.918  23.465  23.020  1.00 10.00      A   
ATOM   4940  CA  CYS A 523      -8.277  21.385  23.079  1.00 10.00      A   
ATOM   4941  CB  CYS A 523      -6.758  21.227  22.995  1.00 10.00      A   
ATOM   4942  SG  CYS A 523      -5.982  22.198  21.682  1.00 10.00      A   
ATOM   4943  HG  CYS A 523      -6.947  22.734  20.945  1.00 10.00      A   
ATOM   4944  C   CYS A 523      -8.815  20.716  24.341  1.00 10.00      A   
ATOM   4945  O   CYS A 523      -9.382  19.624  24.282  1.00 10.00      A   
ATOM   4946  N   LYS A 524      -8.649  21.387  25.479  1.00 10.00      A   
ATOM   4947  HN  LYS A 524      -8.200  22.260  25.457  1.00 10.00      A   
ATOM   4948  CA  LYS A 524      -9.116  20.862  26.754  1.00 10.00      A   
ATOM   4949  CB  LYS A 524      -8.578  21.690  27.927  1.00 10.00      A   
ATOM   4950  CG  LYS A 524      -7.113  21.432  28.245  1.00 10.00      A   
ATOM   4951  CD  LYS A 524      -6.741  21.911  29.642  1.00 10.00      A   
ATOM   4952  CE  LYS A 524      -6.856  23.421  29.764  1.00 10.00      A   
ATOM   4953  NZ  LYS A 524      -6.342  23.914  31.068  1.00 10.00      A   
ATOM   4954  HZ1 LYS A 524      -6.911  23.527  31.847  1.00 10.00      A   
ATOM   4955  HZ2 LYS A 524      -6.394  24.961  31.103  1.00 10.00      A   
ATOM   4956  HZ3 LYS A 524      -5.354  23.624  31.199  1.00 10.00      A   
ATOM   4957  C   LYS A 524     -10.637  20.793  26.804  1.00 10.00      A   
ATOM   4958  O   LYS A 524     -11.205  19.756  27.144  1.00 10.00      A   
ATOM   4959  N   LEU A 525     -11.292  21.887  26.431  1.00 10.00      A   
ATOM   4960  HN  LEU A 525     -10.782  22.676  26.130  1.00 10.00      A   
ATOM   4961  CA  LEU A 525     -12.750  21.944  26.452  1.00 10.00      A   
ATOM   4962  CB  LEU A 525     -13.255  23.347  26.102  1.00 10.00      A   
ATOM   4963  CG  LEU A 525     -14.739  23.616  26.375  1.00 10.00      A   
ATOM   4964  CD1 LEU A 525     -15.053  23.447  27.855  1.00 10.00      A   
ATOM   4965  CD2 LEU A 525     -15.128  25.006  25.903  1.00 10.00      A   
ATOM   4966  C   LEU A 525     -13.368  20.900  25.523  1.00 10.00      A   
ATOM   4967  O   LEU A 525     -14.339  20.235  25.885  1.00 10.00      A   
ATOM   4968  N   LEU A 526     -12.793  20.751  24.333  1.00 10.00      A   
ATOM   4969  HN  LEU A 526     -12.020  21.314  24.100  1.00 10.00      A   
ATOM   4970  CA  LEU A 526     -13.287  19.783  23.360  1.00 10.00      A   
ATOM   4971  CB  LEU A 526     -12.573  19.953  22.015  1.00 10.00      A   
ATOM   4972  CG  LEU A 526     -12.971  18.966  20.914  1.00 10.00      A   
ATOM   4973  CD1 LEU A 526     -14.390  19.233  20.435  1.00 10.00      A   
ATOM   4974  CD2 LEU A 526     -11.991  19.028  19.758  1.00 10.00      A   
ATOM   4975  C   LEU A 526     -13.113  18.354  23.869  1.00 10.00      A   
ATOM   4976  O   LEU A 526     -14.043  17.548  23.808  1.00 10.00      A   
ATOM   4977  N   GLY A 527     -11.926  18.058  24.390  1.00 10.00      A   
ATOM   4978  HN  GLY A 527     -11.230  18.751  24.425  1.00 10.00      A   
ATOM   4979  CA  GLY A 527     -11.640  16.729  24.898  1.00 10.00      A   
ATOM   4980  C   GLY A 527     -12.482  16.363  26.106  1.00 10.00      A   
ATOM   4981  O   GLY A 527     -12.811  15.194  26.314  1.00 10.00      A   
ATOM   4982  N   GLN A 528     -12.832  17.365  26.908  1.00 10.00      A   
ATOM   4983  HN  GLN A 528     -12.532  18.278  26.695  1.00 10.00      A   
ATOM   4984  CA  GLN A 528     -13.644  17.145  28.098  1.00 10.00      A   
ATOM   4985  CB  GLN A 528     -13.383  18.236  29.142  1.00 10.00      A   
ATOM   4986  CG  GLN A 528     -12.011  18.161  29.800  1.00 10.00      A   
ATOM   4987  CD  GLN A 528     -11.844  16.920  30.653  1.00 10.00      A   
ATOM   4988  OE1 GLN A 528     -12.816  16.393  31.194  1.00 10.00      A   
ATOM   4989  NE2 GLN A 528     -10.611  16.450  30.790  1.00 10.00      A   
ATOM   4990 HE21 GLN A 528      -9.882  16.926  30.338  1.00 10.00      A   
ATOM   4991 HE22 GLN A 528     -10.477  15.648  31.335  1.00 10.00      A   
ATOM   4992  C   GLN A 528     -15.126  17.096  27.741  1.00 10.00      A   
ATOM   4993  O   GLN A 528     -15.957  16.692  28.556  1.00 10.00      A   
ATOM   4994  N   LYS A 529     -15.447  17.510  26.519  1.00 10.00      A   
ATOM   4995  HN  LYS A 529     -14.735  17.815  25.918  1.00 10.00      A   
ATOM   4996  CA  LYS A 529     -16.825  17.518  26.042  1.00 10.00      A   
ATOM   4997  CB  LYS A 529     -17.080  18.743  25.159  1.00 10.00      A   
ATOM   4998  CG  LYS A 529     -18.538  18.947  24.776  1.00 10.00      A   
ATOM   4999  CD  LYS A 529     -18.713  20.193  23.921  1.00 10.00      A   
ATOM   5000  CE  LYS A 529     -20.146  20.346  23.428  1.00 10.00      A   
ATOM   5001  NZ  LYS A 529     -21.101  20.627  24.535  1.00 10.00      A   
ATOM   5002  HZ1 LYS A 529     -20.758  21.418  25.115  1.00 10.00      A   
ATOM   5003  HZ2 LYS A 529     -21.209  19.787  25.141  1.00 10.00      A   
ATOM   5004  HZ3 LYS A 529     -22.030  20.882  24.146  1.00 10.00      A   
ATOM   5005  C   LYS A 529     -17.139  16.240  25.274  1.00 10.00      A   
ATOM   5006  O   LYS A 529     -18.210  15.656  25.439  1.00 10.00      A   
ATOM   5007  N   MET A 530     -16.199  15.807  24.439  1.00 10.00      A   
ATOM   5008  HN  MET A 530     -15.358  16.314  24.353  1.00 10.00      A   
ATOM   5009  CA  MET A 530     -16.378  14.593  23.649  1.00 10.00      A   
ATOM   5010  CB  MET A 530     -16.138  14.876  22.161  1.00 10.00      A   
ATOM   5011  CG  MET A 530     -16.816  16.132  21.632  1.00 10.00      A   
ATOM   5012  SD  MET A 530     -18.614  16.093  21.793  1.00 10.00      A   
ATOM   5013  CE  MET A 530     -19.044  14.844  20.583  1.00 10.00      A   
ATOM   5014  C   MET A 530     -15.418  13.513  24.137  1.00 10.00      A   
ATOM   5015  O   MET A 530     -14.266  13.460  23.711  1.00 10.00      A   
ATOM   5016  N   PRO A 531     -15.878  12.636  25.040  1.00 10.00      A   
ATOM   5017  CA  PRO A 531     -15.045  11.569  25.609  1.00 10.00      A   
ATOM   5018  CB  PRO A 531     -15.819  11.175  26.862  1.00 10.00      A   
ATOM   5019  CG  PRO A 531     -17.246  11.424  26.507  1.00 10.00      A   
ATOM   5020  CD  PRO A 531     -17.249  12.617  25.591  1.00 10.00      A   
ATOM   5021  C   PRO A 531     -14.869  10.359  24.688  1.00 10.00      A   
ATOM   5022  O   PRO A 531     -14.207   9.385  25.055  1.00 10.00      A   
ATOM   5023  N   LYS A 532     -15.460  10.416  23.501  1.00 10.00      A   
ATOM   5024  HN  LYS A 532     -15.988  11.211  23.267  1.00 10.00      A   
ATOM   5025  CA  LYS A 532     -15.351   9.318  22.538  1.00 10.00      A   
ATOM   5026  CB  LYS A 532     -16.726   8.915  21.992  1.00 10.00      A   
ATOM   5027  CG  LYS A 532     -17.581   8.145  22.992  1.00 10.00      A   
ATOM   5028  CD  LYS A 532     -18.859   7.614  22.355  1.00 10.00      A   
ATOM   5029  CE  LYS A 532     -19.622   6.701  23.307  1.00 10.00      A   
ATOM   5030  NZ  LYS A 532     -20.428   7.465  24.301  1.00 10.00      A   
ATOM   5031  HZ1 LYS A 532     -20.963   6.810  24.912  1.00 10.00      A   
ATOM   5032  HZ2 LYS A 532     -21.101   8.089  23.812  1.00 10.00      A   
ATOM   5033  HZ3 LYS A 532     -19.806   8.048  24.896  1.00 10.00      A   
ATOM   5034  C   LYS A 532     -14.393   9.668  21.404  1.00 10.00      A   
ATOM   5035  O   LYS A 532     -14.311   8.963  20.394  1.00 10.00      A   
ATOM   5036  N   LEU A 533     -13.664  10.759  21.580  1.00 10.00      A   
ATOM   5037  HN  LEU A 533     -13.759  11.269  22.413  1.00 10.00      A   
ATOM   5038  CA  LEU A 533     -12.704  11.207  20.585  1.00 10.00      A   
ATOM   5039  CB  LEU A 533     -13.228  12.435  19.828  1.00 10.00      A   
ATOM   5040  CG  LEU A 533     -14.349  12.190  18.812  1.00 10.00      A   
ATOM   5041  CD1 LEU A 533     -15.715  12.365  19.455  1.00 10.00      A   
ATOM   5042  CD2 LEU A 533     -14.197  13.107  17.608  1.00 10.00      A   
ATOM   5043  C   LEU A 533     -11.375  11.532  21.251  1.00 10.00      A   
ATOM   5044  O   LEU A 533     -11.341  11.998  22.392  1.00 10.00      A   
ATOM   5045  N   ASN A 534     -10.283  11.258  20.555  1.00 10.00      A   
ATOM   5046  HN  ASN A 534     -10.369  10.854  19.661  1.00 10.00      A   
ATOM   5047  CA  ASN A 534      -8.958  11.542  21.082  1.00 10.00      A   
ATOM   5048  CB  ASN A 534      -7.974  10.410  20.764  1.00 10.00      A   
ATOM   5049  CG  ASN A 534      -8.002   9.282  21.780  1.00 10.00      A   
ATOM   5050  OD1 ASN A 534      -8.441   9.458  22.915  1.00 10.00      A   
ATOM   5051  ND2 ASN A 534      -7.498   8.123  21.391  1.00 10.00      A   
ATOM   5052 HD21 ASN A 534      -7.136   8.057  20.479  1.00 10.00      A   
ATOM   5053 HD22 ASN A 534      -7.521   7.371  22.028  1.00 10.00      A   
ATOM   5054  C   ASN A 534      -8.438  12.843  20.501  1.00 10.00      A   
ATOM   5055  O   ASN A 534      -8.186  12.937  19.297  1.00 10.00      A   
ATOM   5056  N   VAL A 535      -8.309  13.849  21.351  1.00 10.00      A   
ATOM   5057  HN  VAL A 535      -8.541  13.711  22.295  1.00 10.00      A   
ATOM   5058  CA  VAL A 535      -7.810  15.147  20.934  1.00 10.00      A   
ATOM   5059  CB  VAL A 535      -8.506  16.292  21.703  1.00 10.00      A   
ATOM   5060  CG1 VAL A 535      -8.115  17.651  21.135  1.00 10.00      A   
ATOM   5061  CG2 VAL A 535     -10.016  16.112  21.679  1.00 10.00      A   
ATOM   5062  C   VAL A 535      -6.314  15.200  21.196  1.00 10.00      A   
ATOM   5063  O   VAL A 535      -5.868  15.716  22.221  1.00 10.00      A   
ATOM   5064  N   GLU A 536      -5.553  14.621  20.280  1.00 10.00      A   
ATOM   5065  HN  GLU A 536      -5.981  14.210  19.497  1.00 10.00      A   
ATOM   5066  CA  GLU A 536      -4.105  14.575  20.397  1.00 10.00      A   
ATOM   5067  CB  GLU A 536      -3.529  13.427  19.566  1.00 10.00      A   
ATOM   5068  CG  GLU A 536      -3.943  12.045  20.047  1.00 10.00      A   
ATOM   5069  CD  GLU A 536      -3.139  10.931  19.408  1.00 10.00      A   
ATOM   5070  OE1 GLU A 536      -2.177  11.229  18.665  1.00 10.00      A   
ATOM   5071  OE2 GLU A 536      -3.463   9.748  19.649  1.00 10.00      A   
ATOM   5072  C   GLU A 536      -3.472  15.895  19.990  1.00 10.00      A   
ATOM   5073  O   GLU A 536      -3.590  16.327  18.842  1.00 10.00      A   
ATOM   5074  N   VAL A 537      -2.823  16.535  20.948  1.00 10.00      A   
ATOM   5075  HN  VAL A 537      -2.787  16.136  21.844  1.00 10.00      A   
ATOM   5076  CA  VAL A 537      -2.162  17.806  20.721  1.00 10.00      A   
ATOM   5077  CB  VAL A 537      -2.342  18.749  21.933  1.00 10.00      A   
ATOM   5078  CG1 VAL A 537      -1.599  20.061  21.723  1.00 10.00      A   
ATOM   5079  CG2 VAL A 537      -3.819  19.006  22.193  1.00 10.00      A   
ATOM   5080  C   VAL A 537      -0.677  17.582  20.469  1.00 10.00      A   
ATOM   5081  O   VAL A 537       0.025  17.015  21.308  1.00 10.00      A   
ATOM   5082  N   ILE A 538      -0.214  18.013  19.308  1.00 10.00      A   
ATOM   5083  HN  ILE A 538      -0.829  18.465  18.686  1.00 10.00      A   
ATOM   5084  CA  ILE A 538       1.185  17.866  18.934  1.00 10.00      A   
ATOM   5085  CB  ILE A 538       1.340  17.314  17.498  1.00 10.00      A   
ATOM   5086  CG1 ILE A 538       0.560  16.002  17.352  1.00 10.00      A   
ATOM   5087  CG2 ILE A 538       2.811  17.104  17.157  1.00 10.00      A   
ATOM   5088  CD1 ILE A 538       0.615  15.402  15.963  1.00 10.00      A   
ATOM   5089  C   ILE A 538       1.892  19.208  19.048  1.00 10.00      A   
ATOM   5090  O   ILE A 538       1.607  20.140  18.289  1.00 10.00      A   
ATOM   5091  N   ASP A 539       2.801  19.303  20.001  1.00 10.00      A   
ATOM   5092  HN  ASP A 539       2.987  18.518  20.565  1.00 10.00      A   
ATOM   5093  CA  ASP A 539       3.540  20.531  20.236  1.00 10.00      A   
ATOM   5094  CB  ASP A 539       2.890  21.301  21.388  1.00 10.00      A   
ATOM   5095  CG  ASP A 539       3.189  22.781  21.351  1.00 10.00      A   
ATOM   5096  OD1 ASP A 539       2.323  23.560  20.887  1.00 10.00      A   
ATOM   5097  OD2 ASP A 539       4.275  23.181  21.810  1.00 10.00      A   
ATOM   5098  C   ASP A 539       4.997  20.213  20.565  1.00 10.00      A   
ATOM   5099  O   ASP A 539       5.278  19.375  21.423  1.00 10.00      A   
ATOM   5100  N   GLU A 540       5.922  20.875  19.882  1.00 10.00      A   
ATOM   5101  HN  GLU A 540       5.642  21.547  19.212  1.00 10.00      A   
ATOM   5102  CA  GLU A 540       7.346  20.643  20.101  1.00 10.00      A   
ATOM   5103  CB  GLU A 540       8.086  20.582  18.759  1.00 10.00      A   
ATOM   5104  CG  GLU A 540       7.737  19.376  17.902  1.00 10.00      A   
ATOM   5105  CD  GLU A 540       8.248  19.504  16.482  1.00 10.00      A   
ATOM   5106  OE1 GLU A 540       7.550  20.116  15.650  1.00 10.00      A   
ATOM   5107  OE2 GLU A 540       9.348  18.991  16.184  1.00 10.00      A   
ATOM   5108  C   GLU A 540       7.954  21.735  20.979  1.00 10.00      A   
ATOM   5109  O   GLU A 540       9.171  21.848  21.089  1.00 10.00      A   
ATOM   5110  N   ARG A 541       7.106  22.534  21.609  1.00 10.00      A   
ATOM   5111  HN  ARG A 541       6.140  22.393  21.498  1.00 10.00      A   
ATOM   5112  CA  ARG A 541       7.574  23.617  22.465  1.00 10.00      A   
ATOM   5113  CB  ARG A 541       6.840  24.921  22.140  1.00 10.00      A   
ATOM   5114  CG  ARG A 541       6.838  25.289  20.668  1.00 10.00      A   
ATOM   5115  CD  ARG A 541       5.422  25.504  20.157  1.00 10.00      A   
ATOM   5116  NE  ARG A 541       4.917  26.839  20.476  1.00 10.00      A   
ATOM   5117  HE  ARG A 541       5.582  27.520  20.729  1.00 10.00      A   
ATOM   5118  CZ  ARG A 541       3.626  27.184  20.441  1.00 10.00      A   
ATOM   5119  NH1 ARG A 541       2.695  26.291  20.113  1.00 10.00      A   
ATOM   5120 HH11 ARG A 541       2.967  25.307  19.884  1.00 10.00      A   
ATOM   5121 HH12 ARG A 541       1.692  26.567  20.083  1.00 10.00      A   
ATOM   5122  NH2 ARG A 541       3.271  28.426  20.742  1.00 10.00      A   
ATOM   5123 HH21 ARG A 541       2.266  28.709  20.720  1.00 10.00      A   
ATOM   5124 HH22 ARG A 541       3.996  29.131  20.998  1.00 10.00      A   
ATOM   5125  C   ARG A 541       7.400  23.272  23.940  1.00 10.00      A   
ATOM   5126  O   ARG A 541       7.467  24.151  24.805  1.00 10.00      A   
ATOM   5127  N   GLY A 542       7.179  21.997  24.228  1.00 10.00      A   
ATOM   5128  HN  GLY A 542       7.129  21.339  23.501  1.00 10.00      A   
ATOM   5129  CA  GLY A 542       7.006  21.568  25.603  1.00 10.00      A   
ATOM   5130  C   GLY A 542       5.551  21.538  26.023  1.00 10.00      A   
ATOM   5131  O   GLY A 542       4.659  21.802  25.214  1.00 10.00      A   
ATOM   5132  N   ALA A 543       5.314  21.228  27.291  1.00 10.00      A   
ATOM   5133  HN  ALA A 543       6.073  21.046  27.886  1.00 10.00      A   
ATOM   5134  CA  ALA A 543       3.960  21.154  27.827  1.00 10.00      A   
ATOM   5135  CB  ALA A 543       3.999  20.815  29.307  1.00 10.00      A   
ATOM   5136  C   ALA A 543       3.195  22.459  27.603  1.00 10.00      A   
ATOM   5137  O   ALA A 543       3.665  23.542  27.965  1.00 10.00      A   
ATOM   5138  N   PRO A 544       2.001  22.369  26.995  1.00 10.00      A   
ATOM   5139  CA  PRO A 544       1.160  23.539  26.720  1.00 10.00      A   
ATOM   5140  CB  PRO A 544       0.070  22.998  25.782  1.00 10.00      A   
ATOM   5141  CG  PRO A 544       0.526  21.633  25.380  1.00 10.00      A   
ATOM   5142  CD  PRO A 544       1.388  21.131  26.498  1.00 10.00      A   
ATOM   5143  C   PRO A 544       0.526  24.096  27.991  1.00 10.00      A   
ATOM   5144  O   PRO A 544      -0.006  25.203  27.995  1.00 10.00      A   
ATOM   5145  N   ASP A 545       0.588  23.314  29.064  1.00 10.00      A   
ATOM   5146  HN  ASP A 545       1.014  22.435  28.986  1.00 10.00      A   
ATOM   5147  CA  ASP A 545       0.027  23.717  30.353  1.00 10.00      A   
ATOM   5148  CB  ASP A 545       0.149  22.571  31.363  1.00 10.00      A   
ATOM   5149  CG  ASP A 545      -0.432  22.917  32.725  1.00 10.00      A   
ATOM   5150  OD1 ASP A 545       0.255  23.593  33.521  1.00 10.00      A   
ATOM   5151  OD2 ASP A 545      -1.577  22.515  33.007  1.00 10.00      A   
ATOM   5152  C   ASP A 545       0.731  24.958  30.894  1.00 10.00      A   
ATOM   5153  O   ASP A 545       0.089  25.872  31.411  1.00 10.00      A   
ATOM   5154  N   SER A 546       2.052  24.990  30.749  1.00 10.00      A   
ATOM   5155  HN  SER A 546       2.502  24.235  30.315  1.00 10.00      A   
ATOM   5156  CA  SER A 546       2.864  26.103  31.228  1.00 10.00      A   
ATOM   5157  CB  SER A 546       4.315  25.645  31.359  1.00 10.00      A   
ATOM   5158  OG  SER A 546       4.370  24.342  31.914  1.00 10.00      A   
ATOM   5159  HG  SER A 546       3.884  24.335  32.750  1.00 10.00      A   
ATOM   5160  C   SER A 546       2.770  27.333  30.318  1.00 10.00      A   
ATOM   5161  O   SER A 546       3.559  28.271  30.445  1.00 10.00      A   
ATOM   5162  N   ARG A 547       1.802  27.330  29.413  1.00 10.00      A   
ATOM   5163  HN  ARG A 547       1.193  26.562  29.367  1.00 10.00      A   
ATOM   5164  CA  ARG A 547       1.597  28.445  28.501  1.00 10.00      A   
ATOM   5165  CB  ARG A 547       1.829  28.008  27.051  1.00 10.00      A   
ATOM   5166  CG  ARG A 547       3.181  27.361  26.796  1.00 10.00      A   
ATOM   5167  CD  ARG A 547       3.507  27.327  25.312  1.00 10.00      A
[truncated: 216,683 more chars]
