# Supplementary material for: Flexibility of intrinsically disordered degrons in AUX/IAA proteins reinforces auxin co-receptor assemblies
Source: Nat Commun. 2020 May 8;11:2277. doi: 10.1038/s41467-020-16147-2 (PMC7210949; doi:10.1038/s41467-020-16147-2)
Supplement: Supplementary file 9 — Supplementary Data 6 [file 41467_2020_16147_MOESM9_ESM.gz › haddock_files/IAA12/No_disorder_restraint/cluster1_3.pdb]

REMARK FILENAME="complex_174w.pdb0"
REMARK ===============================================================
REMARK HADDOCK run for complex
REMARK initial structure: complex_174.pdb
REMARK final NOE weights: unambig 50 amb: 50
REMARK ===============================================================
REMARK            total,bonds,angles,improper,dihe,vdw,elec,air,cdih,coup,rdcs,vean,dani,xpcs,rg
REMARK energies: -259.275, 0, 0, 0, 0, -30.4558, -230.491, 1.67162, 0, 0, 0, 0, 0, 0, 0
REMARK ===============================================================
REMARK            bonds,angles,impropers,dihe,air,cdih,coup,rdcs,vean,dani,xpcs
REMARK rms-dev.: 0,0,0,0,3.898273E-02,0,0, 0, 0, 0, 0
REMARK ===============================================================
REMARK               air,cdih,coup,rdcs,vean,dani,xpcs
REMARK               >0.3,>5,>1,>0,>5,>0.2,>0.2
REMARK violations.: 0, 0, 0, 0, 0, 0, 0
REMARK ===============================================================
REMARK                        CVpartition#,violations,rms
REMARK AIRs cross-validation: 1, 0, NaN
REMARK ===============================================================
REMARK NCS energy: 0
REMARK ===============================================================
REMARK Symmetry energy: 0
REMARK ===============================================================
REMARK Desolvation energy: 15.6189
REMARK Internal energy free molecules: -22006.4
REMARK Internal energy complex: -33518.2
REMARK Binding energy: -11757.1
REMARK ===============================================================
REMARK buried surface area: 994.113
REMARK ===============================================================
REMARK water - chain1: 0 0 0
REMARK water - chain2: 0 0 0
REMARK water - chain3: 0 0 0
REMARK water - chain4: 0 0 0
REMARK water - chain5: 0 0 0
REMARK water - chain6: 0 0 0
REMARK ===============================================================
REMARK water - water: 0 0 0
REMARK ===============================================================
REMARK DATE:14-Feb-2019  05:47:55       created by user: enmr049
REMARK VERSION:1.3U
ATOM      1  N   PHE A   9     -33.760 -20.320   9.079  1.00 10.00      A   
ATOM      2  HN  PHE A   9     -33.614 -19.978   9.989  1.00 10.00      A   
ATOM      3  CA  PHE A   9     -32.604 -20.688   8.278  1.00 10.00      A   
ATOM      4  CB  PHE A   9     -32.143 -19.510   7.416  1.00 10.00      A   
ATOM      5  CG  PHE A   9     -32.784 -19.447   6.061  1.00 10.00      A   
ATOM      6  CD1 PHE A   9     -33.351 -18.271   5.605  1.00 10.00      A   
ATOM      7  CD2 PHE A   9     -32.818 -20.565   5.242  1.00 10.00      A   
ATOM      8  CE1 PHE A   9     -33.942 -18.209   4.357  1.00 10.00      A   
ATOM      9  CE2 PHE A   9     -33.406 -20.511   3.993  1.00 10.00      A   
ATOM     10  CZ  PHE A   9     -33.968 -19.331   3.549  1.00 10.00      A   
ATOM     11  C   PHE A   9     -31.453 -21.152   9.161  1.00 10.00      A   
ATOM     12  O   PHE A   9     -31.040 -20.442  10.077  1.00 10.00      A   
ATOM     13  N   PRO A  10     -30.943 -22.367   8.907  1.00 10.00      A   
ATOM     14  CA  PRO A  10     -29.817 -22.927   9.662  1.00 10.00      A   
ATOM     15  CB  PRO A  10     -29.699 -24.365   9.131  1.00 10.00      A   
ATOM     16  CG  PRO A  10     -30.974 -24.626   8.402  1.00 10.00      A   
ATOM     17  CD  PRO A  10     -31.434 -23.297   7.884  1.00 10.00      A   
ATOM     18  C   PRO A  10     -28.529 -22.154   9.380  1.00 10.00      A   
ATOM     19  O   PRO A  10     -28.367 -21.573   8.300  1.00 10.00      A   
ATOM     20  N   GLU A  11     -27.613 -22.152  10.344  1.00 10.00      A   
ATOM     21  HN  GLU A  11     -27.794 -22.645  11.180  1.00 10.00      A   
ATOM     22  CA  GLU A  11     -26.347 -21.437  10.202  1.00 10.00      A   
ATOM     23  CB  GLU A  11     -25.503 -21.497  11.483  1.00 10.00      A   
ATOM     24  CG  GLU A  11     -25.622 -22.790  12.273  1.00 10.00      A   
ATOM     25  CD  GLU A  11     -26.769 -22.753  13.256  1.00 10.00      A   
ATOM     26  OE1 GLU A  11     -26.563 -22.307  14.408  1.00 10.00      A   
ATOM     27  OE2 GLU A  11     -27.884 -23.164  12.880  1.00 10.00      A   
ATOM     28  C   GLU A  11     -25.545 -21.919   8.995  1.00 10.00      A   
ATOM     29  O   GLU A  11     -24.850 -21.131   8.351  1.00 10.00      A   
ATOM     30  N   GLU A  12     -25.659 -23.205   8.678  1.00 10.00      A   
ATOM     31  HN  GLU A  12     -26.229 -23.787   9.228  1.00 10.00      A   
ATOM     32  CA  GLU A  12     -24.942 -23.778   7.544  1.00 10.00      A   
ATOM     33  CB  GLU A  12     -25.090 -25.301   7.504  1.00 10.00      A   
ATOM     34  CG  GLU A  12     -26.521 -25.796   7.419  1.00 10.00      A   
ATOM     35  CD  GLU A  12     -26.627 -27.278   7.684  1.00 10.00      A   
ATOM     36  OE1 GLU A  12     -26.415 -27.694   8.841  1.00 10.00      A   
ATOM     37  OE2 GLU A  12     -26.918 -28.036   6.737  1.00 10.00      A   
ATOM     38  C   GLU A  12     -25.389 -23.151   6.226  1.00 10.00      A   
ATOM     39  O   GLU A  12     -24.613 -23.064   5.273  1.00 10.00      A   
ATOM     40  N   VAL A  13     -26.636 -22.700   6.181  1.00 10.00      A   
ATOM     41  HN  VAL A  13     -27.206 -22.782   6.977  1.00 10.00      A   
ATOM     42  CA  VAL A  13     -27.176 -22.073   4.984  1.00 10.00      A   
ATOM     43  CB  VAL A  13     -28.717 -22.175   4.940  1.00 10.00      A   
ATOM     44  CG1 VAL A  13     -29.259 -21.533   3.675  1.00 10.00      A   
ATOM     45  CG2 VAL A  13     -29.169 -23.624   5.036  1.00 10.00      A   
ATOM     46  C   VAL A  13     -26.785 -20.605   4.969  1.00 10.00      A   
ATOM     47  O   VAL A  13     -26.334 -20.076   3.953  1.00 10.00      A   
ATOM     48  N   LEU A  14     -26.936 -19.965   6.121  1.00 10.00      A   
ATOM     49  HN  LEU A  14     -27.283 -20.459   6.895  1.00 10.00      A   
ATOM     50  CA  LEU A  14     -26.620 -18.552   6.268  1.00 10.00      A   
ATOM     51  CB  LEU A  14     -27.033 -18.044   7.652  1.00 10.00      A   
ATOM     52  CG  LEU A  14     -28.536 -18.013   7.932  1.00 10.00      A   
ATOM     53  CD1 LEU A  14     -28.796 -17.647   9.383  1.00 10.00      A   
ATOM     54  CD2 LEU A  14     -29.231 -17.034   6.998  1.00 10.00      A   
ATOM     55  C   LEU A  14     -25.147 -18.249   5.986  1.00 10.00      A   
ATOM     56  O   LEU A  14     -24.832 -17.256   5.328  1.00 10.00      A   
ATOM     57  N   GLU A  15     -24.251 -19.101   6.476  1.00 10.00      A   
ATOM     58  HN  GLU A  15     -24.561 -19.868   7.006  1.00 10.00      A   
ATOM     59  CA  GLU A  15     -22.817 -18.912   6.256  1.00 10.00      A   
ATOM     60  CB  GLU A  15     -21.997 -20.010   6.948  1.00 10.00      A   
ATOM     61  CG  GLU A  15     -20.490 -19.832   6.788  1.00 10.00      A   
ATOM     62  CD  GLU A  15     -19.686 -21.082   7.092  1.00 10.00      A   
ATOM     63  OE1 GLU A  15     -20.228 -22.203   6.967  1.00 10.00      A   
ATOM     64  OE2 GLU A  15     -18.496 -20.948   7.454  1.00 10.00      A   
ATOM     65  C   GLU A  15     -22.498 -18.894   4.764  1.00 10.00      A   
ATOM     66  O   GLU A  15     -21.642 -18.135   4.307  1.00 10.00      A   
ATOM     67  N   HIS A  16     -23.204 -19.719   4.006  1.00 10.00      A   
ATOM     68  HN  HIS A  16     -23.888 -20.282   4.420  1.00 10.00      A   
ATOM     69  CA  HIS A  16     -22.992 -19.795   2.569  1.00 10.00      A   
ATOM     70  CB  HIS A  16     -23.790 -20.955   1.978  1.00 10.00      A   
ATOM     71  CG  HIS A  16     -23.143 -21.588   0.790  1.00 10.00      A   
ATOM     72  ND1 HIS A  16     -22.299 -22.667   0.924  1.00 10.00      A   
ATOM     73  CD2 HIS A  16     -23.259 -21.271  -0.525  1.00 10.00      A   
ATOM     74  CE1 HIS A  16     -21.923 -22.982  -0.300  1.00 10.00      A   
ATOM     75  NE2 HIS A  16     -22.478 -22.167  -1.207  1.00 10.00      A   
ATOM     76  HE2 HIS A  16     -22.354 -22.209  -2.189  1.00 10.00      A   
ATOM     77  C   HIS A  16     -23.380 -18.478   1.904  1.00 10.00      A   
ATOM     78  O   HIS A  16     -22.689 -17.991   1.008  1.00 10.00      A   
ATOM     79  N   VAL A  17     -24.474 -17.892   2.370  1.00 10.00      A   
ATOM     80  HN  VAL A  17     -24.976 -18.327   3.092  1.00 10.00      A   
ATOM     81  CA  VAL A  17     -24.953 -16.623   1.835  1.00 10.00      A   
ATOM     82  CB  VAL A  17     -26.333 -16.252   2.417  1.00 10.00      A   
ATOM     83  CG1 VAL A  17     -26.870 -14.991   1.761  1.00 10.00      A   
ATOM     84  CG2 VAL A  17     -27.316 -17.401   2.256  1.00 10.00      A   
ATOM     85  C   VAL A  17     -23.965 -15.506   2.161  1.00 10.00      A   
ATOM     86  O   VAL A  17     -23.619 -14.691   1.302  1.00 10.00      A   
ATOM     87  N   PHE A  18     -23.487 -15.501   3.402  1.00 10.00      A   
ATOM     88  HN  PHE A  18     -23.786 -16.198   4.030  1.00 10.00      A   
ATOM     89  CA  PHE A  18     -22.541 -14.487   3.863  1.00 10.00      A   
ATOM     90  CB  PHE A  18     -22.257 -14.639   5.359  1.00 10.00      A   
ATOM     91  CG  PHE A  18     -23.466 -14.504   6.240  1.00 10.00      A   
ATOM     92  CD1 PHE A  18     -23.540 -15.193   7.436  1.00 10.00      A   
ATOM     93  CD2 PHE A  18     -24.528 -13.696   5.871  1.00 10.00      A   
ATOM     94  CE1 PHE A  18     -24.650 -15.082   8.251  1.00 10.00      A   
ATOM     95  CE2 PHE A  18     -25.641 -13.578   6.681  1.00 10.00      A   
ATOM     96  CZ  PHE A  18     -25.705 -14.274   7.873  1.00 10.00      A   
ATOM     97  C   PHE A  18     -21.231 -14.534   3.081  1.00 10.00      A   
ATOM     98  O   PHE A  18     -20.509 -13.540   3.010  1.00 10.00      A   
ATOM     99  N   SER A  19     -20.939 -15.683   2.483  1.00 10.00      A   
ATOM    100  HN  SER A  19     -21.563 -16.434   2.565  1.00 10.00      A   
ATOM    101  CA  SER A  19     -19.718 -15.860   1.712  1.00 10.00      A   
ATOM    102  CB  SER A  19     -19.525 -17.335   1.358  1.00 10.00      A   
ATOM    103  OG  SER A  19     -19.487 -18.137   2.527  1.00 10.00      A   
ATOM    104  HG  SER A  19     -20.331 -18.072   2.991  1.00 10.00      A   
ATOM    105  C   SER A  19     -19.713 -15.000   0.450  1.00 10.00      A   
ATOM    106  O   SER A  19     -18.652 -14.718  -0.113  1.00 10.00      A   
ATOM    107  N   PHE A  20     -20.897 -14.582   0.012  1.00 10.00      A   
ATOM    108  HN  PHE A  20     -21.711 -14.846   0.498  1.00 10.00      A   
ATOM    109  CA  PHE A  20     -21.021 -13.745  -1.177  1.00 10.00      A   
ATOM    110  CB  PHE A  20     -22.318 -14.052  -1.930  1.00 10.00      A   
ATOM    111  CG  PHE A  20     -22.424 -15.478  -2.390  1.00 10.00      A   
ATOM    112  CD1 PHE A  20     -23.418 -16.307  -1.899  1.00 10.00      A   
ATOM    113  CD2 PHE A  20     -21.525 -15.992  -3.308  1.00 10.00      A   
ATOM    114  CE1 PHE A  20     -23.510 -17.621  -2.316  1.00 10.00      A   
ATOM    115  CE2 PHE A  20     -21.612 -17.304  -3.728  1.00 10.00      A   
ATOM    116  CZ  PHE A  20     -22.607 -18.121  -3.231  1.00 10.00      A   
ATOM    117  C   PHE A  20     -20.968 -12.269  -0.794  1.00 10.00      A   
ATOM    118  O   PHE A  20     -20.852 -11.392  -1.653  1.00 10.00      A   
ATOM    119  N   ILE A  21     -21.056 -12.006   0.503  1.00 10.00      A   
ATOM    120  HN  ILE A  21     -21.148 -12.752   1.136  1.00 10.00      A   
ATOM    121  CA  ILE A  21     -21.013 -10.648   1.018  1.00 10.00      A   
ATOM    122  CB  ILE A  21     -22.081 -10.434   2.110  1.00 10.00      A   
ATOM    123  CG1 ILE A  21     -23.429 -11.000   1.657  1.00 10.00      A   
ATOM    124  CG2 ILE A  21     -22.211  -8.954   2.436  1.00 10.00      A   
ATOM    125  CD1 ILE A  21     -24.437 -11.159   2.775  1.00 10.00      A   
ATOM    126  C   ILE A  21     -19.641 -10.371   1.614  1.00 10.00      A   
ATOM    127  O   ILE A  21     -19.400 -10.635   2.794  1.00 10.00      A   
ATOM    128  N   GLN A  22     -18.734  -9.863   0.793  1.00 10.00      A   
ATOM    129  HN  GLN A  22     -18.977  -9.689  -0.145  1.00 10.00      A   
ATOM    130  CA  GLN A  22     -17.381  -9.567   1.247  1.00 10.00      A   
ATOM    131  CB  GLN A  22     -16.348 -10.061   0.231  1.00 10.00      A   
ATOM    132  CG  GLN A  22     -16.310 -11.571   0.064  1.00 10.00      A   
ATOM    133  CD  GLN A  22     -16.080 -12.307   1.373  1.00 10.00      A   
ATOM    134  OE1 GLN A  22     -15.425 -11.800   2.286  1.00 10.00      A   
ATOM    135  NE2 GLN A  22     -16.624 -13.509   1.471  1.00 10.00      A   
ATOM    136 HE21 GLN A  22     -17.136 -13.848   0.703  1.00 10.00      A   
ATOM    137 HE22 GLN A  22     -16.499 -14.012   2.306  1.00 10.00      A   
ATOM    138  C   GLN A  22     -17.193  -8.076   1.515  1.00 10.00      A   
ATOM    139  O   GLN A  22     -16.309  -7.681   2.274  1.00 10.00      A   
ATOM    140  N   LEU A  23     -18.029  -7.255   0.894  1.00 10.00      A   
ATOM    141  HN  LEU A  23     -18.718  -7.628   0.309  1.00 10.00      A   
ATOM    142  CA  LEU A  23     -17.951  -5.809   1.065  1.00 10.00      A   
ATOM    143  CB  LEU A  23     -18.874  -5.093   0.078  1.00 10.00      A   
ATOM    144  CG  LEU A  23     -18.472  -5.158  -1.397  1.00 10.00      A   
ATOM    145  CD1 LEU A  23     -19.589  -4.617  -2.275  1.00 10.00      A   
ATOM    146  CD2 LEU A  23     -17.179  -4.394  -1.643  1.00 10.00      A   
ATOM    147  C   LEU A  23     -18.302  -5.400   2.490  1.00 10.00      A   
ATOM    148  O   LEU A  23     -19.369  -5.746   3.000  1.00 10.00      A   
ATOM    149  N   ASP A  24     -17.398  -4.655   3.119  1.00 10.00      A   
ATOM    150  HN  ASP A  24     -16.568  -4.421   2.651  1.00 10.00      A   
ATOM    151  CA  ASP A  24     -17.590  -4.182   4.487  1.00 10.00      A   
ATOM    152  CB  ASP A  24     -16.372  -3.387   4.962  1.00 10.00      A   
ATOM    153  CG  ASP A  24     -15.063  -3.955   4.461  1.00 10.00      A   
ATOM    154  OD1 ASP A  24     -14.528  -4.883   5.101  1.00 10.00      A   
ATOM    155  OD2 ASP A  24     -14.569  -3.481   3.415  1.00 10.00      A   
ATOM    156  C   ASP A  24     -18.828  -3.306   4.575  1.00 10.00      A   
ATOM    157  O   ASP A  24     -19.502  -3.270   5.605  1.00 10.00      A   
ATOM    158  N   LYS A  25     -19.119  -2.607   3.480  1.00 10.00      A   
ATOM    159  HN  LYS A  25     -18.526  -2.674   2.704  1.00 10.00      A   
ATOM    160  CA  LYS A  25     -20.282  -1.732   3.405  1.00 10.00      A   
ATOM    161  CB  LYS A  25     -20.396  -1.127   2.006  1.00 10.00      A   
ATOM    162  CG  LYS A  25     -19.228  -0.240   1.614  1.00 10.00      A   
ATOM    163  CD  LYS A  25     -19.362   1.149   2.213  1.00 10.00      A   
ATOM    164  CE  LYS A  25     -18.273   2.081   1.704  1.00 10.00      A   
ATOM    165  NZ  LYS A  25     -16.972   1.868   2.396  1.00 10.00      A   
ATOM    166  HZ1 LYS A  25     -16.578   0.938   2.147  1.00 10.00      A   
ATOM    167  HZ2 LYS A  25     -17.106   1.912   3.435  1.00 10.00      A   
ATOM    168  HZ3 LYS A  25     -16.295   2.607   2.116  1.00 10.00      A   
ATOM    169  C   LYS A  25     -21.558  -2.496   3.745  1.00 10.00      A   
ATOM    170  O   LYS A  25     -22.366  -2.046   4.559  1.00 10.00      A   
ATOM    171  N   ASP A  26     -21.721  -3.664   3.136  1.00 10.00      A   
ATOM    172  HN  ASP A  26     -21.036  -3.977   2.509  1.00 10.00      A   
ATOM    173  CA  ASP A  26     -22.894  -4.492   3.373  1.00 10.00      A   
ATOM    174  CB  ASP A  26     -23.123  -5.451   2.205  1.00 10.00      A   
ATOM    175  CG  ASP A  26     -23.152  -4.748   0.866  1.00 10.00      A   
ATOM    176  OD1 ASP A  26     -24.131  -4.019   0.588  1.00 10.00      A   
ATOM    177  OD2 ASP A  26     -22.197  -4.924   0.083  1.00 10.00      A   
ATOM    178  C   ASP A  26     -22.726  -5.284   4.656  1.00 10.00      A   
ATOM    179  O   ASP A  26     -23.698  -5.558   5.357  1.00 10.00      A   
ATOM    180  N   ARG A  27     -21.486  -5.652   4.957  1.00 10.00      A   
ATOM    181  HN  ARG A  27     -20.755  -5.406   4.347  1.00 10.00      A   
ATOM    182  CA  ARG A  27     -21.178  -6.414   6.163  1.00 10.00      A   
ATOM    183  CB  ARG A  27     -19.681  -6.710   6.249  1.00 10.00      A   
ATOM    184  CG  ARG A  27     -19.266  -7.987   5.545  1.00 10.00      A   
ATOM    185  CD  ARG A  27     -19.862  -9.201   6.231  1.00 10.00      A   
ATOM    186  NE  ARG A  27     -19.595 -10.437   5.500  1.00 10.00      A   
ATOM    187  HE  ARG A  27     -19.606 -10.390   4.513  1.00 10.00      A   
ATOM    188  CZ  ARG A  27     -19.321 -11.602   6.082  1.00 10.00      A   
ATOM    189  NH1 ARG A  27     -19.259 -11.692   7.404  1.00 10.00      A   
ATOM    190 HH11 ARG A  27     -19.050 -12.604   7.858  1.00 10.00      A   
ATOM    191 HH12 ARG A  27     -19.414 -10.840   8.005  1.00 10.00      A   
ATOM    192  NH2 ARG A  27     -19.121 -12.684   5.340  1.00 10.00      A   
ATOM    193 HH21 ARG A  27     -19.177 -12.626   4.297  1.00 10.00      A   
ATOM    194 HH22 ARG A  27     -18.907 -13.598   5.794  1.00 10.00      A   
ATOM    195  C   ARG A  27     -21.642  -5.675   7.411  1.00 10.00      A   
ATOM    196  O   ARG A  27     -22.105  -6.289   8.369  1.00 10.00      A   
ATOM    197  N   ASN A  28     -21.531  -4.352   7.380  1.00 10.00      A   
ATOM    198  HN  ASN A  28     -21.144  -3.923   6.582  1.00 10.00      A   
ATOM    199  CA  ASN A  28     -21.947  -3.517   8.504  1.00 10.00      A   
ATOM    200  CB  ASN A  28     -21.558  -2.052   8.278  1.00 10.00      A   
ATOM    201  CG  ASN A  28     -20.104  -1.788   8.612  1.00 10.00      A   
ATOM    202  OD1 ASN A  28     -19.517  -2.464   9.457  1.00 10.00      A   
ATOM    203  ND2 ASN A  28     -19.515  -0.798   7.964  1.00 10.00      A   
ATOM    204 HD21 ASN A  28     -20.039  -0.290   7.312  1.00 10.00      A   
ATOM    205 HD22 ASN A  28     -18.565  -0.618   8.160  1.00 10.00      A   
ATOM    206  C   ASN A  28     -23.447  -3.627   8.756  1.00 10.00      A   
ATOM    207  O   ASN A  28     -23.914  -3.448   9.879  1.00 10.00      A   
ATOM    208  N   SER A  29     -24.195  -3.925   7.709  1.00 10.00      A   
ATOM    209  HN  SER A  29     -23.767  -4.055   6.835  1.00 10.00      A   
ATOM    210  CA  SER A  29     -25.639  -4.063   7.821  1.00 10.00      A   
ATOM    211  CB  SER A  29     -26.303  -3.807   6.466  1.00 10.00      A   
ATOM    212  OG  SER A  29     -25.858  -2.583   5.899  1.00 10.00      A   
ATOM    213  HG  SER A  29     -26.072  -2.572   4.956  1.00 10.00      A   
ATOM    214  C   SER A  29     -26.012  -5.452   8.340  1.00 10.00      A   
ATOM    215  O   SER A  29     -26.992  -5.606   9.069  1.00 10.00      A   
ATOM    216  N   VAL A  30     -25.215  -6.454   7.975  1.00 10.00      A   
ATOM    217  HN  VAL A  30     -24.438  -6.262   7.409  1.00 10.00      A   
ATOM    218  CA  VAL A  30     -25.465  -7.831   8.389  1.00 10.00      A   
ATOM    219  CB  VAL A  30     -24.509  -8.827   7.699  1.00 10.00      A   
ATOM    220  CG1 VAL A  30     -24.933 -10.262   7.978  1.00 10.00      A   
ATOM    221  CG2 VAL A  30     -24.464  -8.570   6.202  1.00 10.00      A   
ATOM    222  C   VAL A  30     -25.370  -7.993   9.904  1.00 10.00      A   
ATOM    223  O   VAL A  30     -26.173  -8.701  10.508  1.00 10.00      A   
ATOM    224  N   SER A  31     -24.404  -7.327  10.521  1.00 10.00      A   
ATOM    225  HN  SER A  31     -23.783  -6.773   9.998  1.00 10.00      A   
ATOM    226  CA  SER A  31     -24.229  -7.420  11.964  1.00 10.00      A   
ATOM    227  CB  SER A  31     -22.792  -7.073  12.344  1.00 10.00      A   
ATOM    228  OG  SER A  31     -22.104  -6.467  11.264  1.00 10.00      A   
ATOM    229  HG  SER A  31     -21.561  -7.138  10.818  1.00 10.00      A   
ATOM    230  C   SER A  31     -25.196  -6.511  12.719  1.00 10.00      A   
ATOM    231  O   SER A  31     -25.142  -6.425  13.944  1.00 10.00      A   
ATOM    232  N   LEU A  32     -26.084  -5.848  11.991  1.00 10.00      A   
ATOM    233  HN  LEU A  32     -26.097  -5.971  11.019  1.00 10.00      A   
ATOM    234  CA  LEU A  32     -27.035  -4.934  12.608  1.00 10.00      A   
ATOM    235  CB  LEU A  32     -26.810  -3.503  12.106  1.00 10.00      A   
ATOM    236  CG  LEU A  32     -25.596  -2.769  12.679  1.00 10.00      A   
ATOM    237  CD1 LEU A  32     -25.397  -1.431  11.983  1.00 10.00      A   
ATOM    238  CD2 LEU A  32     -25.753  -2.572  14.177  1.00 10.00      A   
ATOM    239  C   LEU A  32     -28.487  -5.343  12.379  1.00 10.00      A   
ATOM    240  O   LEU A  32     -29.400  -4.583  12.702  1.00 10.00      A   
ATOM    241  N   VAL A  33     -28.711  -6.530  11.831  1.00 10.00      A   
ATOM    242  HN  VAL A  33     -27.954  -7.100  11.591  1.00 10.00      A   
ATOM    243  CA  VAL A  33     -30.076  -6.994  11.583  1.00 10.00      A   
ATOM    244  CB  VAL A  33     -30.191  -7.916  10.352  1.00 10.00      A   
ATOM    245  CG1 VAL A  33     -29.895  -7.139   9.079  1.00 10.00      A   
ATOM    246  CG2 VAL A  33     -29.278  -9.125  10.474  1.00 10.00      A   
ATOM    247  C   VAL A  33     -30.673  -7.675  12.811  1.00 10.00      A   
ATOM    248  O   VAL A  33     -31.859  -7.520  13.103  1.00 10.00      A   
ATOM    249  N   CYS A  34     -29.836  -8.410  13.532  1.00 10.00      A   
ATOM    250  HN  CYS A  34     -28.900  -8.476  13.253  1.00 10.00      A   
ATOM    251  CA  CYS A  34     -30.254  -9.119  14.733  1.00 10.00      A   
ATOM    252  CB  CYS A  34     -31.314 -10.175  14.401  1.00 10.00      A   
ATOM    253  SG  CYS A  34     -30.809 -11.381  13.150  1.00 10.00      A   
ATOM    254  HG  CYS A  34     -31.905 -11.856  12.574  1.00 10.00      A   
ATOM    255  C   CYS A  34     -29.038  -9.783  15.362  1.00 10.00      A   
ATOM    256  O   CYS A  34     -28.011  -9.934  14.701  1.00 10.00      A   
ATOM    257  N   LYS A  35     -29.147 -10.194  16.618  1.00 10.00      A   
ATOM    258  HN  LYS A  35     -30.007 -10.080  17.093  1.00 10.00      A   
ATOM    259  CA  LYS A  35     -28.033 -10.832  17.304  1.00 10.00      A   
ATOM    260  CB  LYS A  35     -28.314 -10.922  18.807  1.00 10.00      A   
ATOM    261  CG  LYS A  35     -27.327 -11.780  19.585  1.00 10.00      A   
ATOM    262  CD  LYS A  35     -26.370 -10.935  20.413  1.00 10.00      A   
ATOM    263  CE  LYS A  35     -27.113 -10.142  21.474  1.00 10.00      A   
ATOM    264  NZ  LYS A  35     -26.212  -9.646  22.541  1.00 10.00      A   
ATOM    265  HZ1 LYS A  35     -26.667  -8.853  23.050  1.00 10.00      A   
ATOM    266  HZ2 LYS A  35     -25.317  -9.315  22.129  1.00 10.00      A   
ATOM    267  HZ3 LYS A  35     -26.010 -10.409  23.218  1.00 10.00      A   
ATOM    268  C   LYS A  35     -27.779 -12.221  16.727  1.00 10.00      A   
ATOM    269  O   LYS A  35     -26.634 -12.662  16.619  1.00 10.00      A   
ATOM    270  N   SER A  36     -28.855 -12.882  16.332  1.00 10.00      A   
ATOM    271  HN  SER A  36     -29.735 -12.455  16.425  1.00 10.00      A   
ATOM    272  CA  SER A  36     -28.781 -14.221  15.769  1.00 10.00      A   
ATOM    273  CB  SER A  36     -30.188 -14.695  15.407  1.00 10.00      A   
ATOM    274  OG  SER A  36     -31.157 -13.987  16.169  1.00 10.00      A   
ATOM    275  HG  SER A  36     -32.041 -14.210  15.852  1.00 10.00      A   
ATOM    276  C   SER A  36     -27.868 -14.262  14.546  1.00 10.00      A   
ATOM    277  O   SER A  36     -27.038 -15.161  14.414  1.00 10.00      A   
ATOM    278  N   TRP A  37     -28.011 -13.276  13.664  1.00 10.00      A   
ATOM    279  HN  TRP A  37     -28.684 -12.579  13.825  1.00 10.00      A   
ATOM    280  CA  TRP A  37     -27.189 -13.210  12.462  1.00 10.00      A   
ATOM    281  CB  TRP A  37     -27.922 -12.497  11.320  1.00 10.00      A   
ATOM    282  CG  TRP A  37     -29.055 -13.294  10.736  1.00 10.00      A   
ATOM    283  CD1 TRP A  37     -29.749 -14.306  11.341  1.00 10.00      A   
ATOM    284  CD2 TRP A  37     -29.627 -13.147   9.428  1.00 10.00      A   
ATOM    285  NE1 TRP A  37     -30.712 -14.793  10.495  1.00 10.00      A   
ATOM    286  HE1 TRP A  37     -31.341 -15.524  10.702  1.00 10.00      A   
ATOM    287  CE2 TRP A  37     -30.659 -14.100   9.315  1.00 10.00      A   
ATOM    288  CE3 TRP A  37     -29.369 -12.303   8.342  1.00 10.00      A   
ATOM    289  CZ2 TRP A  37     -31.431 -14.232   8.162  1.00 10.00      A   
ATOM    290  CZ3 TRP A  37     -30.137 -12.436   7.198  1.00 10.00      A   
ATOM    291  CH2 TRP A  37     -31.155 -13.392   7.117  1.00 10.00      A   
ATOM    292  C   TRP A  37     -25.848 -12.544  12.752  1.00 10.00      A   
ATOM    293  O   TRP A  37     -24.841 -12.863  12.120  1.00 10.00      A   
ATOM    294  N   TYR A  38     -25.839 -11.627  13.720  1.00 10.00      A   
ATOM    295  HN  TYR A  38     -26.679 -11.415  14.180  1.00 10.00      A   
ATOM    296  CA  TYR A  38     -24.620 -10.923  14.113  1.00 10.00      A   
ATOM    297  CB  TYR A  38     -24.918  -9.937  15.253  1.00 10.00      A   
ATOM    298  CG  TYR A  38     -23.691  -9.439  15.993  1.00 10.00      A   
ATOM    299  CD1 TYR A  38     -23.323  -9.985  17.217  1.00 10.00      A   
ATOM    300  CD2 TYR A  38     -22.896  -8.427  15.468  1.00 10.00      A   
ATOM    301  CE1 TYR A  38     -22.203  -9.539  17.891  1.00 10.00      A   
ATOM    302  CE2 TYR A  38     -21.775  -7.973  16.137  1.00 10.00      A   
ATOM    303  CZ  TYR A  38     -21.434  -8.534  17.347  1.00 10.00      A   
ATOM    304  OH  TYR A  38     -20.316  -8.095  18.015  1.00 10.00      A   
ATOM    305  HH  TYR A  38     -20.415  -7.164  18.231  1.00 10.00      A   
ATOM    306  C   TYR A  38     -23.553 -11.916  14.552  1.00 10.00      A   
ATOM    307  O   TYR A  38     -22.379 -11.785  14.196  1.00 10.00      A   
ATOM    308  N   GLU A  39     -23.978 -12.915  15.317  1.00 10.00      A   
ATOM    309  HN  GLU A  39     -24.931 -12.954  15.564  1.00 10.00      A   
ATOM    310  CA  GLU A  39     -23.075 -13.945  15.816  1.00 10.00      A   
ATOM    311  CB  GLU A  39     -23.790 -14.859  16.809  1.00 10.00      A   
ATOM    312  CG  GLU A  39     -23.889 -14.283  18.210  1.00 10.00      A   
ATOM    313  CD  GLU A  39     -22.533 -14.145  18.872  1.00 10.00      A   
ATOM    314  OE1 GLU A  39     -21.985 -13.023  18.892  1.00 10.00      A   
ATOM    315  OE2 GLU A  39     -22.009 -15.163  19.366  1.00 10.00      A   
ATOM    316  C   GLU A  39     -22.469 -14.760  14.683  1.00 10.00      A   
ATOM    317  O   GLU A  39     -21.341 -15.229  14.782  1.00 10.00      A   
ATOM    318  N   ILE A  40     -23.212 -14.913  13.600  1.00 10.00      A   
ATOM    319  HN  ILE A  40     -24.102 -14.503  13.567  1.00 10.00      A   
ATOM    320  CA  ILE A  40     -22.728 -15.675  12.456  1.00 10.00      A   
ATOM    321  CB  ILE A  40     -23.887 -16.288  11.637  1.00 10.00      A   
ATOM    322  CG1 ILE A  40     -24.895 -16.956  12.577  1.00 10.00      A   
ATOM    323  CG2 ILE A  40     -23.354 -17.300  10.627  1.00 10.00      A   
ATOM    324  CD1 ILE A  40     -26.151 -17.443  11.889  1.00 10.00      A   
ATOM    325  C   ILE A  40     -21.847 -14.805  11.563  1.00 10.00      A   
ATOM    326  O   ILE A  40     -20.847 -15.272  11.019  1.00 10.00      A   
ATOM    327  N   GLU A  41     -22.220 -13.534  11.433  1.00 10.00      A   
ATOM    328  HN  GLU A  41     -23.036 -13.231  11.893  1.00 10.00      A   
ATOM    329  CA  GLU A  41     -21.470 -12.579  10.617  1.00 10.00      A   
ATOM    330  CB  GLU A  41     -22.156 -11.207  10.639  1.00 10.00      A   
ATOM    331  CG  GLU A  41     -21.744 -10.266   9.510  1.00 10.00      A   
ATOM    332  CD  GLU A  41     -20.494  -9.465   9.814  1.00 10.00      A   
ATOM    333  OE1 GLU A  41     -20.568  -8.516  10.620  1.00 10.00      A   
ATOM    334  OE2 GLU A  41     -19.431  -9.769   9.234  1.00 10.00      A   
ATOM    335  C   GLU A  41     -20.034 -12.449  11.113  1.00 10.00      A   
ATOM    336  O   GLU A  41     -19.083 -12.539  10.332  1.00 10.00      A   
ATOM    337  N   ARG A  42     -19.886 -12.277  12.422  1.00 10.00      A   
ATOM    338  HN  ARG A  42     -20.686 -12.253  12.991  1.00 10.00      A   
ATOM    339  CA  ARG A  42     -18.576 -12.121  13.041  1.00 10.00      A   
ATOM    340  CB  ARG A  42     -18.718 -11.741  14.518  1.00 10.00      A   
ATOM    341  CG  ARG A  42     -19.501 -12.744  15.349  1.00 10.00      A   
ATOM    342  CD  ARG A  42     -19.571 -12.335  16.811  1.00 10.00      A   
ATOM    343  NE  ARG A  42     -18.314 -12.586  17.513  1.00 10.00      A   
ATOM    344  HE  ARG A  42     -17.478 -12.398  17.024  1.00 10.00      A   
ATOM    345  CZ  ARG A  42     -18.239 -13.051  18.764  1.00 10.00      A   
ATOM    346  NH1 ARG A  42     -19.345 -13.315  19.451  1.00 10.00      A   
ATOM    347 HH11 ARG A  42     -20.292 -13.158  19.020  1.00 10.00      A   
ATOM    348 HH12 ARG A  42     -19.280 -13.679  20.427  1.00 10.00      A   
ATOM    349  NH2 ARG A  42     -17.053 -13.245  19.334  1.00 10.00      A   
ATOM    350 HH21 ARG A  42     -16.994 -13.612  20.309  1.00 10.00      A   
ATOM    351 HH22 ARG A  42     -16.174 -13.028  18.815  1.00 10.00      A   
ATOM    352  C   ARG A  42     -17.710 -13.369  12.889  1.00 10.00      A   
ATOM    353  O   ARG A  42     -16.494 -13.307  13.048  1.00 10.00      A   
ATOM    354  N   TRP A  43     -18.333 -14.490  12.555  1.00 10.00      A   
ATOM    355  HN  TRP A  43     -19.306 -14.475  12.410  1.00 10.00      A   
ATOM    356  CA  TRP A  43     -17.610 -15.744  12.393  1.00 10.00      A   
ATOM    357  CB  TRP A  43     -18.327 -16.873  13.134  1.00 10.00      A   
ATOM    358  CG  TRP A  43     -18.048 -16.915  14.609  1.00 10.00      A   
ATOM    359  CD1 TRP A  43     -18.562 -16.093  15.568  1.00 10.00      A   
ATOM    360  CD2 TRP A  43     -17.191 -17.836  15.291  1.00 10.00      A   
ATOM    361  NE1 TRP A  43     -18.080 -16.444  16.803  1.00 10.00      A   
ATOM    362  HE1 TRP A  43     -18.305 -16.003  17.650  1.00 10.00      A   
ATOM    363  CE2 TRP A  43     -17.237 -17.514  16.661  1.00 10.00      A   
ATOM    364  CE3 TRP A  43     -16.392 -18.903  14.877  1.00 10.00      A   
ATOM    365  CZ2 TRP A  43     -16.512 -18.221  17.617  1.00 10.00      A   
ATOM    366  CZ3 TRP A  43     -15.675 -19.603  15.828  1.00 10.00      A   
ATOM    367  CH2 TRP A  43     -15.741 -19.260  17.181  1.00 10.00      A   
ATOM    368  C   TRP A  43     -17.423 -16.118  10.920  1.00 10.00      A   
ATOM    369  O   TRP A  43     -17.021 -17.238  10.606  1.00 10.00      A   
ATOM    370  N   CYS A  44     -17.710 -15.192  10.012  1.00 10.00      A   
ATOM    371  HN  CYS A  44     -18.051 -14.316  10.300  1.00 10.00      A   
ATOM    372  CA  CYS A  44     -17.555 -15.479   8.587  1.00 10.00      A   
ATOM    373  CB  CYS A  44     -18.889 -15.908   7.975  1.00 10.00      A   
ATOM    374  SG  CYS A  44     -20.223 -14.714   8.207  1.00 10.00      A   
ATOM    375  HG  CYS A  44     -20.702 -14.879   9.435  1.00 10.00      A   
ATOM    376  C   CYS A  44     -16.969 -14.304   7.807  1.00 10.00      A   
ATOM    377  O   CYS A  44     -17.013 -14.292   6.575  1.00 10.00      A   
ATOM    378  N   ARG A  45     -16.439 -13.310   8.510  1.00 10.00      A   
ATOM    379  HN  ARG A  45     -16.432 -13.358   9.488  1.00 10.00      A   
ATOM    380  CA  ARG A  45     -15.845 -12.159   7.836  1.00 10.00      A   
ATOM    381  CB  ARG A  45     -15.975 -10.877   8.663  1.00 10.00      A   
ATOM    382  CG  ARG A  45     -15.801  -9.610   7.837  1.00 10.00      A   
ATOM    383  CD  ARG A  45     -15.883  -8.354   8.692  1.00 10.00      A   
ATOM    384  NE  ARG A  45     -17.249  -8.048   9.125  1.00 10.00      A   
ATOM    385  HE  ARG A  45     -17.853  -8.811   9.315  1.00 10.00      A   
ATOM    386  CZ  ARG A  45     -17.722  -6.808   9.266  1.00 10.00      A   
ATOM    387  NH1 ARG A  45     -16.957  -5.758   8.992  1.00 10.00      A   
ATOM    388 HH11 ARG A  45     -15.975  -5.892   8.662  1.00 10.00      A   
ATOM    389 HH12 ARG A  45     -17.334  -4.794   9.106  1.00 10.00      A   
ATOM    390  NH2 ARG A  45     -18.963  -6.617   9.688  1.00 10.00      A   
ATOM    391 HH21 ARG A  45     -19.580  -7.440   9.914  1.00 10.00      A   
ATOM    392 HH22 ARG A  45     -19.333  -5.648   9.805  1.00 10.00      A   
ATOM    393  C   ARG A  45     -14.387 -12.450   7.500  1.00 10.00      A   
ATOM    394  O   ARG A  45     -13.583 -12.727   8.386  1.00 10.00      A   
ATOM    395  N   ARG A  46     -14.061 -12.381   6.217  1.00 10.00      A   
ATOM    396  HN  ARG A  46     -14.745 -12.106   5.568  1.00 10.00      A   
ATOM    397  CA  ARG A  46     -12.711 -12.672   5.743  1.00 10.00      A   
ATOM    398  CB  ARG A  46     -12.728 -13.000   4.249  1.00 10.00      A   
ATOM    399  CG  ARG A  46     -13.325 -14.349   3.893  1.00 10.00      A   
ATOM    400  CD  ARG A  46     -13.176 -14.619   2.405  1.00 10.00      A   
ATOM    401  NE  ARG A  46     -13.707 -15.926   2.023  1.00 10.00      A   
ATOM    402  HE  ARG A  46     -14.220 -16.418   2.702  1.00 10.00      A   
ATOM    403  CZ  ARG A  46     -13.536 -16.478   0.820  1.00 10.00      A   
ATOM    404  NH1 ARG A  46     -12.841 -15.843  -0.119  1.00 10.00      A   
ATOM    405 HH11 ARG A  46     -12.705 -16.276  -1.060  1.00 10.00      A   
ATOM    406 HH12 ARG A  46     -12.427 -14.908   0.077  1.00 10.00      A   
ATOM    407  NH2 ARG A  46     -14.048 -17.675   0.563  1.00 10.00      A   
ATOM    408 HH21 ARG A  46     -14.588 -18.180   1.298  1.00 10.00      A   
ATOM    409 HH22 ARG A  46     -13.917 -18.113  -0.375  1.00 10.00      A   
ATOM    410  C   ARG A  46     -11.750 -11.516   5.984  1.00 10.00      A   
ATOM    411  O   ARG A  46     -10.623 -11.721   6.439  1.00 10.00      A   
ATOM    412  N   LYS A  47     -12.193 -10.306   5.687  1.00 10.00      A   
ATOM    413  HN  LYS A  47     -13.114 -10.196   5.362  1.00 10.00      A   
ATOM    414  CA  LYS A  47     -11.344  -9.132   5.839  1.00 10.00      A   
ATOM    415  CB  LYS A  47     -11.138  -8.436   4.487  1.00 10.00      A   
ATOM    416  CG  LYS A  47     -12.430  -8.001   3.805  1.00 10.00      A   
ATOM    417  CD  LYS A  47     -12.188  -6.925   2.754  1.00 10.00      A   
ATOM    418  CE  LYS A  47     -11.790  -5.603   3.389  1.00 10.00      A   
ATOM    419  NZ  LYS A  47     -12.236  -4.446   2.570  1.00 10.00      A   
ATOM    420  HZ1 LYS A  47     -12.436  -4.751   1.600  1.00 10.00      A   
ATOM    421  HZ2 LYS A  47     -11.493  -3.717   2.540  1.00 10.00      A   
ATOM    422  HZ3 LYS A  47     -13.107  -4.029   2.979  1.00 10.00      A   
ATOM    423  C   LYS A  47     -11.889  -8.130   6.844  1.00 10.00      A   
ATOM    424  O   LYS A  47     -13.099  -7.989   7.013  1.00 10.00      A   
ATOM    425  N   VAL A  48     -10.979  -7.439   7.511  1.00 10.00      A   
ATOM    426  HN  VAL A  48     -10.026  -7.625   7.350  1.00 10.00      A   
ATOM    427  CA  VAL A  48     -11.341  -6.410   8.473  1.00 10.00      A   
ATOM    428  CB  VAL A  48     -10.955  -6.760   9.923  1.00 10.00      A   
ATOM    429  CG1 VAL A  48     -11.980  -7.707  10.525  1.00 10.00      A   
ATOM    430  CG2 VAL A  48      -9.559  -7.361   9.992  1.00 10.00      A   
ATOM    431  C   VAL A  48     -10.705  -5.088   8.066  1.00 10.00      A   
ATOM    432  O   VAL A  48      -9.479  -4.938   8.078  1.00 10.00      A   
ATOM    433  N   PHE A  49     -11.544  -4.146   7.671  1.00 10.00      A   
ATOM    434  HN  PHE A  49     -12.507  -4.334   7.674  1.00 10.00      A   
ATOM    435  CA  PHE A  49     -11.074  -2.839   7.244  1.00 10.00      A   
ATOM    436  CB  PHE A  49     -11.968  -2.284   6.129  1.00 10.00      A   
ATOM    437  CG  PHE A  49     -11.552  -0.927   5.642  1.00 10.00      A   
ATOM    438  CD1 PHE A  49     -10.438  -0.780   4.835  1.00 10.00      A   
ATOM    439  CD2 PHE A  49     -12.272   0.201   5.994  1.00 10.00      A   
ATOM    440  CE1 PHE A  49     -10.048   0.467   4.389  1.00 10.00      A   
ATOM    441  CE2 PHE A  49     -11.889   1.450   5.552  1.00 10.00      A   
ATOM    442  CZ  PHE A  49     -10.776   1.584   4.749  1.00 10.00      A   
ATOM    443  C   PHE A  49     -11.026  -1.872   8.421  1.00 10.00      A   
ATOM    444  O   PHE A  49     -12.050  -1.577   9.035  1.00 10.00      A   
ATOM    445  N   ILE A  50      -9.833  -1.394   8.743  1.00 10.00      A   
ATOM    446  HN  ILE A  50      -9.045  -1.674   8.229  1.00 10.00      A   
ATOM    447  CA  ILE A  50      -9.660  -0.461   9.845  1.00 10.00      A   
ATOM    448  CB  ILE A  50      -8.659  -1.000  10.895  1.00 10.00      A   
ATOM    449  CG1 ILE A  50      -8.975  -2.455  11.273  1.00 10.00      A   
ATOM    450  CG2 ILE A  50      -8.645  -0.116  12.133  1.00 10.00      A   
ATOM    451  CD1 ILE A  50     -10.270  -2.638  12.038  1.00 10.00      A   
ATOM    452  C   ILE A  50      -9.156   0.876   9.313  1.00 10.00      A   
ATOM    453  O   ILE A  50      -7.996   0.994   8.919  1.00 10.00      A   
ATOM    454  N   GLY A  51     -10.044   1.865   9.275  1.00 10.00      A   
ATOM    455  HN  GLY A  51     -10.961   1.694   9.575  1.00 10.00      A   
ATOM    456  CA  GLY A  51      -9.682   3.186   8.785  1.00 10.00      A   
ATOM    457  C   GLY A  51      -8.584   3.840   9.609  1.00 10.00      A   
ATOM    458  O   GLY A  51      -7.675   4.463   9.063  1.00 10.00      A   
ATOM    459  N   ASN A  52      -8.675   3.710  10.926  1.00 10.00      A   
ATOM    460  HN  ASN A  52      -9.431   3.215  11.306  1.00 10.00      A   
ATOM    461  CA  ASN A  52      -7.677   4.277  11.822  1.00 10.00      A   
ATOM    462  CB  ASN A  52      -8.220   5.516  12.537  1.00 10.00      A   
ATOM    463  CG  ASN A  52      -7.147   6.259  13.311  1.00 10.00      A   
ATOM    464  OD1 ASN A  52      -6.875   5.954  14.469  1.00 10.00      A   
ATOM    465  ND2 ASN A  52      -6.533   7.244  12.676  1.00 10.00      A   
ATOM    466 HD21 ASN A  52      -6.800   7.437  11.749  1.00 10.00      A   
ATOM    467 HD22 ASN A  52      -5.838   7.740  13.156  1.00 10.00      A   
ATOM    468  C   ASN A  52      -7.237   3.231  12.840  1.00 10.00      A   
ATOM    469  O   ASN A  52      -8.057   2.697  13.587  1.00 10.00      A   
ATOM    470  N   CYS A  53      -5.942   2.949  12.867  1.00 10.00      A   
ATOM    471  HN  CYS A  53      -5.341   3.423  12.254  1.00 10.00      A   
ATOM    472  CA  CYS A  53      -5.377   1.947  13.765  1.00 10.00      A   
ATOM    473  CB  CYS A  53      -3.879   1.779  13.504  1.00 10.00      A   
ATOM    474  SG  CYS A  53      -2.964   3.335  13.420  1.00 10.00      A   
ATOM    475  HG  CYS A  53      -2.222   3.309  12.319  1.00 10.00      A   
ATOM    476  C   CYS A  53      -5.628   2.246  15.242  1.00 10.00      A   
ATOM    477  O   CYS A  53      -5.628   1.336  16.065  1.00 10.00      A   
ATOM    478  N   TYR A  54      -5.849   3.509  15.584  1.00 10.00      A   
ATOM    479  HN  TYR A  54      -5.857   4.209  14.892  1.00 10.00      A   
ATOM    480  CA  TYR A  54      -6.079   3.876  16.975  1.00 10.00      A   
ATOM    481  CB  TYR A  54      -5.203   5.066  17.375  1.00 10.00      A   
ATOM    482  CG  TYR A  54      -3.723   4.751  17.375  1.00 10.00      A   
ATOM    483  CD1 TYR A  54      -2.810   5.606  16.774  1.00 10.00      A   
ATOM    484  CD2 TYR A  54      -3.242   3.594  17.973  1.00 10.00      A   
ATOM    485  CE1 TYR A  54      -1.459   5.318  16.772  1.00 10.00      A   
ATOM    486  CE2 TYR A  54      -1.893   3.297  17.976  1.00 10.00      A   
ATOM    487  CZ  TYR A  54      -1.006   4.162  17.374  1.00 10.00      A   
ATOM    488  OH  TYR A  54       0.342   3.870  17.377  1.00 10.00      A   
ATOM    489  HH  TYR A  54       0.731   4.139  18.233  1.00 10.00      A   
ATOM    490  C   TYR A  54      -7.551   4.145  17.266  1.00 10.00      A   
ATOM    491  O   TYR A  54      -7.913   4.576  18.363  1.00 10.00      A   
ATOM    492  N   ALA A  55      -8.401   3.873  16.287  1.00 10.00      A   
ATOM    493  HN  ALA A  55      -8.056   3.531  15.432  1.00 10.00      A   
ATOM    494  CA  ALA A  55      -9.836   4.077  16.447  1.00 10.00      A   
ATOM    495  CB  ALA A  55     -10.493   4.350  15.102  1.00 10.00      A   
ATOM    496  C   ALA A  55     -10.475   2.869  17.122  1.00 10.00      A   
ATOM    497  O   ALA A  55     -11.608   2.935  17.600  1.00 10.00      A   
ATOM    498  N   VAL A  56      -9.732   1.773  17.158  1.00 10.00      A   
ATOM    499  HN  VAL A  56      -8.833   1.797  16.768  1.00 10.00      A   
ATOM    500  CA  VAL A  56     -10.201   0.536  17.762  1.00 10.00      A   
ATOM    501  CB  VAL A  56     -10.976  -0.323  16.726  1.00 10.00      A   
ATOM    502  CG1 VAL A  56     -10.085  -0.714  15.554  1.00 10.00      A   
ATOM    503  CG2 VAL A  56     -11.609  -1.549  17.368  1.00 10.00      A   
ATOM    504  C   VAL A  56      -9.010  -0.250  18.318  1.00 10.00      A   
ATOM    505  O   VAL A  56      -7.909  -0.200  17.760  1.00 10.00      A   
ATOM    506  N   SER A  57      -9.222  -0.930  19.435  1.00 10.00      A   
ATOM    507  HN  SER A  57     -10.107  -0.889  19.863  1.00 10.00      A   
ATOM    508  CA  SER A  57      -8.176  -1.728  20.053  1.00 10.00      A   
ATOM    509  CB  SER A  57      -8.467  -1.929  21.545  1.00 10.00      A   
ATOM    510  OG  SER A  57      -9.736  -1.399  21.898  1.00 10.00      A   
ATOM    511  HG  SER A  57     -10.427  -2.040  21.682  1.00 10.00      A   
ATOM    512  C   SER A  57      -8.041  -3.076  19.343  1.00 10.00      A   
ATOM    513  O   SER A  57      -9.043  -3.693  18.977  1.00 10.00      A   
ATOM    514  N   PRO A  58      -6.798  -3.544  19.134  1.00 10.00      A   
ATOM    515  CA  PRO A  58      -6.526  -4.825  18.460  1.00 10.00      A   
ATOM    516  CB  PRO A  58      -5.014  -5.006  18.647  1.00 10.00      A   
ATOM    517  CG  PRO A  58      -4.485  -3.625  18.821  1.00 10.00      A   
ATOM    518  CD  PRO A  58      -5.558  -2.850  19.528  1.00 10.00      A   
ATOM    519  C   PRO A  58      -7.282  -5.981  19.112  1.00 10.00      A   
ATOM    520  O   PRO A  58      -7.784  -6.879  18.435  1.00 10.00      A   
ATOM    521  N   ALA A  59      -7.390  -5.927  20.433  1.00 10.00      A   
ATOM    522  HN  ALA A  59      -7.000  -5.166  20.908  1.00 10.00      A   
ATOM    523  CA  ALA A  59      -8.077  -6.961  21.193  1.00 10.00      A   
ATOM    524  CB  ALA A  59      -7.912  -6.711  22.685  1.00 10.00      A   
ATOM    525  C   ALA A  59      -9.554  -7.030  20.826  1.00 10.00      A   
ATOM    526  O   ALA A  59     -10.124  -8.113  20.740  1.00 10.00      A   
ATOM    527  N   THR A  60     -10.159  -5.868  20.594  1.00 10.00      A   
ATOM    528  HN  THR A  60      -9.643  -5.038  20.656  1.00 10.00      A   
ATOM    529  CA  THR A  60     -11.568  -5.790  20.242  1.00 10.00      A   
ATOM    530  CB  THR A  60     -12.046  -4.326  20.250  1.00 10.00      A   
ATOM    531  OG1 THR A  60     -11.507  -3.658  21.405  1.00 10.00      A   
ATOM    532  HG1 THR A  60     -12.222  -3.209  21.872  1.00 10.00      A   
ATOM    533  CG2 THR A  60     -13.565  -4.259  20.293  1.00 10.00      A   
ATOM    534  C   THR A  60     -11.836  -6.420  18.871  1.00 10.00      A   
ATOM    535  O   THR A  60     -12.851  -7.095  18.675  1.00 10.00      A   
ATOM    536  N   VAL A  61     -10.914  -6.212  17.937  1.00 10.00      A   
ATOM    537  HN  VAL A  61     -10.125  -5.671  18.155  1.00 10.00      A   
ATOM    538  CA  VAL A  61     -11.046  -6.762  16.592  1.00 10.00      A   
ATOM    539  CB  VAL A  61      -9.918  -6.252  15.666  1.00 10.00      A   
ATOM    540  CG1 VAL A  61     -10.123  -6.728  14.236  1.00 10.00      A   
ATOM    541  CG2 VAL A  61      -9.827  -4.734  15.714  1.00 10.00      A   
ATOM    542  C   VAL A  61     -11.020  -8.290  16.639  1.00 10.00      A   
ATOM    543  O   VAL A  61     -11.908  -8.958  16.101  1.00 10.00      A   
ATOM    544  N   ILE A  62     -10.017  -8.828  17.325  1.00 10.00      A   
ATOM    545  HN  ILE A  62      -9.363  -8.235  17.752  1.00 10.00      A   
ATOM    546  CA  ILE A  62      -9.858 -10.270  17.462  1.00 10.00      A   
ATOM    547  CB  ILE A  62      -8.537 -10.605  18.181  1.00 10.00      A   
ATOM    548  CG1 ILE A  62      -7.345 -10.058  17.391  1.00 10.00      A   
ATOM    549  CG2 ILE A  62      -8.402 -12.104  18.389  1.00 10.00      A   
ATOM    550  CD1 ILE A  62      -6.063  -9.976  18.191  1.00 10.00      A   
ATOM    551  C   ILE A  62     -11.014 -10.869  18.262  1.00 10.00      A   
ATOM    552  O   ILE A  62     -11.487 -11.971  17.973  1.00 10.00      A   
ATOM    553  N   ARG A  63     -11.460 -10.135  19.272  1.00 10.00      A   
ATOM    554  HN  ARG A  63     -11.034  -9.267  19.454  1.00 10.00      A   
ATOM    555  CA  ARG A  63     -12.555 -10.579  20.128  1.00 10.00      A   
ATOM    556  CB  ARG A  63     -12.836  -9.532  21.209  1.00 10.00      A   
ATOM    557  CG  ARG A  63     -13.259 -10.111  22.546  1.00 10.00      A   
ATOM    558  CD  ARG A  63     -12.060 -10.624  23.328  1.00 10.00      A   
ATOM    559  NE  ARG A  63     -11.273  -9.535  23.904  1.00 10.00      A   
ATOM    560  HE  ARG A  63     -11.639  -8.624  23.824  1.00 10.00      A   
ATOM    561  CZ  ARG A  63     -10.099  -9.699  24.514  1.00 10.00      A   
ATOM    562  NH1 ARG A  63      -9.565 -10.909  24.628  1.00 10.00      A   
ATOM    563 HH11 ARG A  63      -8.645 -11.035  25.110  1.00 10.00      A   
ATOM    564 HH12 ARG A  63     -10.056 -11.737  24.229  1.00 10.00      A   
ATOM    565  NH2 ARG A  63      -9.465  -8.647  25.018  1.00 10.00      A   
ATOM    566 HH21 ARG A  63      -9.882  -7.696  24.932  1.00 10.00      A   
ATOM    567 HH22 ARG A  63      -8.544  -8.764  25.504  1.00 10.00      A   
ATOM    568  C   ARG A  63     -13.822 -10.818  19.317  1.00 10.00      A   
ATOM    569  O   ARG A  63     -14.507 -11.826  19.493  1.00 10.00      A   
ATOM    570  N   ARG A  64     -14.118  -9.897  18.416  1.00 10.00      A   
ATOM    571  HN  ARG A  64     -13.518  -9.128  18.300  1.00 10.00      A   
ATOM    572  CA  ARG A  64     -15.311  -9.995  17.596  1.00 10.00      A   
ATOM    573  CB  ARG A  64     -15.766  -8.608  17.149  1.00 10.00      A   
ATOM    574  CG  ARG A  64     -17.105  -8.593  16.435  1.00 10.00      A   
ATOM    575  CD  ARG A  64     -17.572  -7.172  16.180  1.00 10.00      A   
ATOM    576  NE  ARG A  64     -18.450  -7.096  15.018  1.00 10.00      A   
ATOM    577  HE  ARG A  64     -18.764  -7.941  14.641  1.00 10.00      A   
ATOM    578  CZ  ARG A  64     -18.850  -5.959  14.464  1.00 10.00      A   
ATOM    579  NH1 ARG A  64     -18.464  -4.791  14.966  1.00 10.00      A   
ATOM    580 HH11 ARG A  64     -17.836  -4.750  15.810  1.00 10.00      A   
ATOM    581 HH12 ARG A  64     -18.790  -3.901  14.526  1.00 10.00      A   
ATOM    582  NH2 ARG A  64     -19.624  -5.987  13.391  1.00 10.00      A   
ATOM    583 HH21 ARG A  64     -19.937  -5.090  12.956  1.00 10.00      A   
ATOM    584 HH22 ARG A  64     -19.921  -6.891  12.975  1.00 10.00      A   
ATOM    585  C   ARG A  64     -15.132 -10.931  16.402  1.00 10.00      A   
ATOM    586  O   ARG A  64     -15.974 -11.803  16.163  1.00 10.00      A   
ATOM    587  N   PHE A  65     -14.038 -10.772  15.669  1.00 10.00      A   
ATOM    588  HN  PHE A  65     -13.377 -10.089  15.926  1.00 10.00      A   
ATOM    589  CA  PHE A  65     -13.783 -11.597  14.494  1.00 10.00      A   
ATOM    590  CB  PHE A  65     -13.528 -10.707  13.275  1.00 10.00      A   
ATOM    591  CG  PHE A  65     -14.618  -9.716  12.989  1.00 10.00      A   
ATOM    592  CD1 PHE A  65     -14.425  -8.368  13.235  1.00 10.00      A   
ATOM    593  CD2 PHE A  65     -15.830 -10.131  12.469  1.00 10.00      A   
ATOM    594  CE1 PHE A  65     -15.421  -7.451  12.967  1.00 10.00      A   
ATOM    595  CE2 PHE A  65     -16.831  -9.220  12.200  1.00 10.00      A   
ATOM    596  CZ  PHE A  65     -16.625  -7.878  12.450  1.00 10.00      A   
ATOM    597  C   PHE A  65     -12.594 -12.530  14.702  1.00 10.00      A   
ATOM    598  O   PHE A  65     -11.441 -12.108  14.605  1.00 10.00      A   
ATOM    599  N   PRO A  66     -12.857 -13.813  14.997  1.00 10.00      A   
ATOM    600  CA  PRO A  66     -11.816 -14.811  15.212  1.00 10.00      A   
ATOM    601  CB  PRO A  66     -12.451 -15.653  16.319  1.00 10.00      A   
ATOM    602  CG  PRO A  66     -13.913 -15.660  15.981  1.00 10.00      A   
ATOM    603  CD  PRO A  66     -14.194 -14.401  15.189  1.00 10.00      A   
ATOM    604  C   PRO A  66     -11.595 -15.678  13.969  1.00 10.00      A   
ATOM    605  O   PRO A  66     -11.109 -16.805  14.068  1.00 10.00      A   
ATOM    606  N   LYS A  67     -11.953 -15.155  12.800  1.00 10.00      A   
ATOM    607  HN  LYS A  67     -12.335 -14.249  12.773  1.00 10.00      A   
ATOM    608  CA  LYS A  67     -11.803 -15.904  11.557  1.00 10.00      A   
ATOM    609  CB  LYS A  67     -13.119 -16.615  11.222  1.00 10.00      A   
ATOM    610  CG  LYS A  67     -12.976 -18.101  10.930  1.00 10.00      A   
ATOM    611  CD  LYS A  67     -14.290 -18.831  11.169  1.00 10.00      A   
ATOM    612  CE  LYS A  67     -14.192 -20.304  10.807  1.00 10.00      A   
ATOM    613  NZ  LYS A  67     -15.401 -21.063  11.225  1.00 10.00      A   
ATOM    614  HZ1 LYS A  67     -15.381 -22.020  10.821  1.00 10.00      A   
ATOM    615  HZ2 LYS A  67     -16.261 -20.581  10.903  1.00 10.00      A   
ATOM    616  HZ3 LYS A  67     -15.431 -21.143  12.261  1.00 10.00      A   
ATOM    617  C   LYS A  67     -11.391 -14.983  10.410  1.00 10.00      A   
ATOM    618  O   LYS A  67     -11.847 -15.134   9.275  1.00 10.00      A   
ATOM    619  N   VAL A  68     -10.507 -14.045  10.712  1.00 10.00      A   
ATOM    620  HN  VAL A  68     -10.151 -14.007  11.621  1.00 10.00      A   
ATOM    621  CA  VAL A  68     -10.035 -13.083   9.722  1.00 10.00      A   
ATOM    622  CB  VAL A  68      -9.732 -11.720  10.378  1.00 10.00      A   
ATOM    623  CG1 VAL A  68      -9.118 -10.755   9.378  1.00 10.00      A   
ATOM    624  CG2 VAL A  68     -10.994 -11.128  10.979  1.00 10.00      A   
ATOM    625  C   VAL A  68      -8.782 -13.588   9.009  1.00 10.00      A   
ATOM    626  O   VAL A  68      -7.886 -14.153   9.634  1.00 10.00      A   
ATOM    627  N   ARG A  69      -8.732 -13.384   7.696  1.00 10.00      A   
ATOM    628  HN  ARG A  69      -9.490 -12.943   7.252  1.00 10.00      A   
ATOM    629  CA  ARG A  69      -7.591 -13.805   6.896  1.00 10.00      A   
ATOM    630  CB  ARG A  69      -7.996 -14.885   5.892  1.00 10.00      A   
ATOM    631  CG  ARG A  69      -8.419 -16.201   6.523  1.00 10.00      A   
ATOM    632  CD  ARG A  69      -7.858 -17.379   5.748  1.00 10.00      A   
ATOM    633  NE  ARG A  69      -8.634 -18.593   5.965  1.00 10.00      A   
ATOM    634  HE  ARG A  69      -9.257 -18.599   6.725  1.00 10.00      A   
ATOM    635  CZ  ARG A  69      -8.540 -19.676   5.204  1.00 10.00      A   
ATOM    636  NH1 ARG A  69      -7.701 -19.702   4.176  1.00 10.00      A   
ATOM    637 HH11 ARG A  69      -7.102 -18.869   3.959  1.00 10.00      A   
ATOM    638 HH12 ARG A  69      -7.633 -20.552   3.579  1.00 10.00      A   
ATOM    639  NH2 ARG A  69      -9.295 -20.735   5.460  1.00 10.00      A   
ATOM    640 HH21 ARG A  69      -9.219 -21.583   4.861  1.00 10.00      A   
ATOM    641 HH22 ARG A  69      -9.970 -20.724   6.256  1.00 10.00      A   
ATOM    642  C   ARG A  69      -6.962 -12.623   6.160  1.00 10.00      A   
ATOM    643  O   ARG A  69      -5.885 -12.747   5.575  1.00 10.00      A   
ATOM    644  N   SER A  70      -7.639 -11.479   6.179  1.00 10.00      A   
ATOM    645  HN  SER A  70      -8.500 -11.440   6.649  1.00 10.00      A   
ATOM    646  CA  SER A  70      -7.142 -10.279   5.514  1.00 10.00      A   
ATOM    647  CB  SER A  70      -7.828 -10.113   4.159  1.00 10.00      A   
ATOM    648  OG  SER A  70      -7.671 -11.287   3.383  1.00 10.00      A   
ATOM    649  HG  SER A  70      -7.227 -11.959   3.913  1.00 10.00      A   
ATOM    650  C   SER A  70      -7.347  -9.043   6.387  1.00 10.00      A   
ATOM    651  O   SER A  70      -8.466  -8.743   6.803  1.00 10.00      A   
ATOM    652  N   VAL A  71      -6.264  -8.330   6.670  1.00 10.00      A   
ATOM    653  HN  VAL A  71      -5.395  -8.604   6.293  1.00 10.00      A   
ATOM    654  CA  VAL A  71      -6.332  -7.137   7.510  1.00 10.00      A   
ATOM    655  CB  VAL A  71      -5.510  -7.308   8.816  1.00 10.00      A   
ATOM    656  CG1 VAL A  71      -5.736  -6.131   9.755  1.00 10.00      A   
ATOM    657  CG2 VAL A  71      -5.852  -8.615   9.516  1.00 10.00      A   
ATOM    658  C   VAL A  71      -5.840  -5.896   6.763  1.00 10.00      A   
ATOM    659  O   VAL A  71      -4.804  -5.928   6.094  1.00 10.00      A   
ATOM    660  N   GLU A  72      -6.607  -4.817   6.868  1.00 10.00      A   
ATOM    661  HN  GLU A  72      -7.435  -4.871   7.394  1.00 10.00      A   
ATOM    662  CA  GLU A  72      -6.263  -3.548   6.238  1.00 10.00      A   
ATOM    663  CB  GLU A  72      -7.388  -3.124   5.290  1.00 10.00      A   
ATOM    664  CG  GLU A  72      -7.049  -1.946   4.392  1.00 10.00      A   
ATOM    665  CD  GLU A  72      -6.236  -2.344   3.181  1.00 10.00      A   
ATOM    666  OE1 GLU A  72      -6.770  -3.066   2.312  1.00 10.00      A   
ATOM    667  OE2 GLU A  72      -5.064  -1.929   3.086  1.00 10.00      A   
ATOM    668  C   GLU A  72      -6.082  -2.508   7.344  1.00 10.00      A   
ATOM    669  O   GLU A  72      -7.040  -2.169   8.041  1.00 10.00      A   
ATOM    670  N   LEU A  73      -4.857  -2.020   7.518  1.00 10.00      A   
ATOM    671  HN  LEU A  73      -4.133  -2.303   6.914  1.00 10.00      A   
ATOM    672  CA  LEU A  73      -4.572  -1.056   8.573  1.00 10.00      A   
ATOM    673  CB  LEU A  73      -3.672  -1.682   9.645  1.00 10.00      A   
ATOM    674  CG  LEU A  73      -4.329  -2.682  10.596  1.00 10.00      A   
ATOM    675  CD1 LEU A  73      -3.274  -3.459  11.372  1.00 10.00      A   
ATOM    676  CD2 LEU A  73      -5.268  -1.966  11.552  1.00 10.00      A   
ATOM    677  C   LEU A  73      -3.933   0.230   8.061  1.00 10.00      A   
ATOM    678  O   LEU A  73      -2.899   0.206   7.391  1.00 10.00      A   
ATOM    679  N   LYS A  74      -4.559   1.353   8.392  1.00 10.00      A   
ATOM    680  HN  LYS A  74      -5.396   1.301   8.904  1.00 10.00      A   
ATOM    681  CA  LYS A  74      -4.049   2.664   8.020  1.00 10.00      A   
ATOM    682  CB  LYS A  74      -5.131   3.483   7.311  1.00 10.00      A   
ATOM    683  CG  LYS A  74      -5.746   2.780   6.107  1.00 10.00      A   
ATOM    684  CD  LYS A  74      -6.796   3.645   5.426  1.00 10.00      A   
ATOM    685  CE  LYS A  74      -7.452   2.915   4.261  1.00 10.00      A   
ATOM    686  NZ  LYS A  74      -8.245   3.836   3.402  1.00 10.00      A   
ATOM    687  HZ1 LYS A  74      -8.620   3.328   2.575  1.00 10.00      A   
ATOM    688  HZ2 LYS A  74      -7.649   4.614   3.067  1.00 10.00      A   
ATOM    689  HZ3 LYS A  74      -9.041   4.236   3.937  1.00 10.00      A   
ATOM    690  C   LYS A  74      -3.590   3.369   9.291  1.00 10.00      A   
ATOM    691  O   LYS A  74      -4.202   3.197  10.352  1.00 10.00      A   
ATOM    692  N   GLY A  75      -2.522   4.147   9.203  1.00 10.00      A   
ATOM    693  HN  GLY A  75      -2.082   4.274   8.331  1.00 10.00      A   
ATOM    694  CA  GLY A  75      -2.013   4.813  10.387  1.00 10.00      A   
ATOM    695  C   GLY A  75      -1.866   6.313  10.258  1.00 10.00      A   
ATOM    696  O   GLY A  75      -2.830   7.053  10.453  1.00 10.00      A   
ATOM    697  N   LYS A  76      -0.654   6.756   9.943  1.00 10.00      A   
ATOM    698  HN  LYS A  76       0.065   6.102   9.790  1.00 10.00      A   
ATOM    699  CA  LYS A  76      -0.352   8.176   9.810  1.00 10.00      A   
ATOM    700  CB  LYS A  76       1.113   8.381   9.415  1.00 10.00      A   
ATOM    701  CG  LYS A  76       2.113   8.114  10.532  1.00 10.00      A   
ATOM    702  CD  LYS A  76       3.511   8.585  10.152  1.00 10.00      A   
ATOM    703  CE  LYS A  76       4.167   7.652   9.145  1.00 10.00      A   
ATOM    704  NZ  LYS A  76       5.480   8.171   8.672  1.00 10.00      A   
ATOM    705  HZ1 LYS A  76       5.343   8.817   7.871  1.00 10.00      A   
ATOM    706  HZ2 LYS A  76       6.090   7.380   8.365  1.00 10.00      A   
ATOM    707  HZ3 LYS A  76       5.964   8.681   9.438  1.00 10.00      A   
ATOM    708  C   LYS A  76      -1.270   8.873   8.809  1.00 10.00      A   
ATOM    709  O   LYS A  76      -1.593   8.317   7.759  1.00 10.00      A   
ATOM    710  N   PRO A  77      -1.701  10.100   9.133  1.00 10.00      A   
ATOM    711  CA  PRO A  77      -2.583  10.885   8.264  1.00 10.00      A   
ATOM    712  CB  PRO A  77      -2.892  12.135   9.097  1.00 10.00      A   
ATOM    713  CG  PRO A  77      -1.772  12.227  10.076  1.00 10.00      A   
ATOM    714  CD  PRO A  77      -1.373  10.812  10.378  1.00 10.00      A   
ATOM    715  C   PRO A  77      -1.905  11.274   6.948  1.00 10.00      A   
ATOM    716  O   PRO A  77      -0.690  11.136   6.797  1.00 10.00      A   
ATOM    717  N   HIS A  78      -2.700  11.775   6.010  1.00 10.00      A   
ATOM    718  HN  HIS A  78      -3.661  11.854   6.200  1.00 10.00      A   
ATOM    719  CA  HIS A  78      -2.208  12.189   4.696  1.00 10.00      A   
ATOM    720  CB  HIS A  78      -3.367  12.783   3.883  1.00 10.00      A   
ATOM    721  CG  HIS A  78      -3.041  13.116   2.457  1.00 10.00      A   
ATOM    722  ND1 HIS A  78      -3.340  14.326   1.867  1.00 10.00      A   
ATOM    723  HD1 HIS A  78      -3.781  15.097   2.306  1.00 10.00      A   
ATOM    724  CD2 HIS A  78      -2.454  12.365   1.493  1.00 10.00      A   
ATOM    725  CE1 HIS A  78      -2.934  14.276   0.595  1.00 10.00      A   
ATOM    726  NE2 HIS A  78      -2.388  13.105   0.317  1.00 10.00      A   
ATOM    727  C   HIS A  78      -1.056  13.195   4.800  1.00 10.00      A   
ATOM    728  O   HIS A  78      -0.051  13.081   4.099  1.00 10.00      A   
ATOM    729  N   PHE A  79      -1.191  14.155   5.707  1.00 10.00      A   
ATOM    730  HN  PHE A  79      -1.993  14.173   6.265  1.00 10.00      A   
ATOM    731  CA  PHE A  79      -0.178  15.191   5.892  1.00 10.00      A   
ATOM    732  CB  PHE A  79      -0.748  16.370   6.684  1.00 10.00      A   
ATOM    733  CG  PHE A  79      -1.425  17.415   5.836  1.00 10.00      A   
ATOM    734  CD1 PHE A  79      -1.577  17.236   4.471  1.00 10.00      A   
ATOM    735  CD2 PHE A  79      -1.906  18.582   6.408  1.00 10.00      A   
ATOM    736  CE1 PHE A  79      -2.192  18.199   3.695  1.00 10.00      A   
ATOM    737  CE2 PHE A  79      -2.524  19.549   5.639  1.00 10.00      A   
ATOM    738  CZ  PHE A  79      -2.667  19.358   4.279  1.00 10.00      A   
ATOM    739  C   PHE A  79       1.104  14.670   6.550  1.00 10.00      A   
ATOM    740  O   PHE A  79       2.078  15.411   6.691  1.00 10.00      A   
ATOM    741  N   ALA A  80       1.116  13.397   6.935  1.00 10.00      A   
ATOM    742  HN  ALA A  80       0.319  12.839   6.785  1.00 10.00      A   
ATOM    743  CA  ALA A  80       2.293  12.809   7.568  1.00 10.00      A   
ATOM    744  CB  ALA A  80       1.922  11.578   8.375  1.00 10.00      A   
ATOM    745  C   ALA A  80       3.363  12.472   6.540  1.00 10.00      A   
ATOM    746  O   ALA A  80       4.475  12.078   6.887  1.00 10.00      A   
ATOM    747  N   ASP A  81       3.019  12.623   5.275  1.00 10.00      A   
ATOM    748  HN  ASP A  81       2.108  12.915   5.058  1.00 10.00      A   
ATOM    749  CA  ASP A  81       3.955  12.350   4.194  1.00 10.00      A   
ATOM    750  CB  ASP A  81       3.285  11.516   3.100  1.00 10.00      A   
ATOM    751  CG  ASP A  81       3.323  10.022   3.362  1.00 10.00      A   
ATOM    752  OD1 ASP A  81       4.214   9.557   4.104  1.00 10.00      A   
ATOM    753  OD2 ASP A  81       2.458   9.307   2.814  1.00 10.00      A   
ATOM    754  C   ASP A  81       4.470  13.655   3.601  1.00 10.00      A   
ATOM    755  O   ASP A  81       5.085  13.667   2.536  1.00 10.00      A   
ATOM    756  N   PHE A  82       4.213  14.756   4.295  1.00 10.00      A   
ATOM    757  HN  PHE A  82       3.735  14.683   5.148  1.00 10.00      A   
ATOM    758  CA  PHE A  82       4.637  16.070   3.823  1.00 10.00      A   
ATOM    759  CB  PHE A  82       3.421  16.915   3.413  1.00 10.00      A   
ATOM    760  CG  PHE A  82       2.546  16.265   2.376  1.00 10.00      A   
ATOM    761  CD1 PHE A  82       3.044  15.958   1.121  1.00 10.00      A   
ATOM    762  CD2 PHE A  82       1.225  15.952   2.659  1.00 10.00      A   
ATOM    763  CE1 PHE A  82       2.246  15.349   0.169  1.00 10.00      A   
ATOM    764  CE2 PHE A  82       0.421  15.346   1.713  1.00 10.00      A   
ATOM    765  CZ  PHE A  82       0.933  15.042   0.467  1.00 10.00      A   
ATOM    766  C   PHE A  82       5.462  16.802   4.876  1.00 10.00      A   
ATOM    767  O   PHE A  82       5.544  18.029   4.863  1.00 10.00      A   
ATOM    768  N   ASN A  83       6.074  16.037   5.777  1.00 10.00      A   
ATOM    769  HN  ASN A  83       5.972  15.065   5.716  1.00 10.00      A   
ATOM    770  CA  ASN A  83       6.905  16.590   6.850  1.00 10.00      A   
ATOM    771  CB  ASN A  83       8.155  17.286   6.296  1.00 10.00      A   
ATOM    772  CG  ASN A  83       9.266  16.322   5.930  1.00 10.00      A   
ATOM    773  OD1 ASN A  83      10.003  15.848   6.793  1.00 10.00      A   
ATOM    774  ND2 ASN A  83       9.411  16.041   4.646  1.00 10.00      A   
ATOM    775 HD21 ASN A  83       8.798  16.464   4.007  1.00 10.00      A   
ATOM    776 HD22 ASN A  83      10.127  15.422   4.385  1.00 10.00      A   
ATOM    777  C   ASN A  83       6.124  17.543   7.749  1.00 10.00      A   
ATOM    778  O   ASN A  83       6.582  18.646   8.049  1.00 10.00      A   
ATOM    779  N   LEU A  84       4.948  17.118   8.185  1.00 10.00      A   
ATOM    780  HN  LEU A  84       4.631  16.230   7.921  1.00 10.00      A   
ATOM    781  CA  LEU A  84       4.120  17.950   9.049  1.00 10.00      A   
ATOM    782  CB  LEU A  84       2.808  18.325   8.353  1.00 10.00      A   
ATOM    783  CG  LEU A  84       2.913  19.377   7.246  1.00 10.00      A   
ATOM    784  CD1 LEU A  84       1.546  19.666   6.653  1.00 10.00      A   
ATOM    785  CD2 LEU A  84       3.542  20.654   7.780  1.00 10.00      A   
ATOM    786  C   LEU A  84       3.846  17.273  10.387  1.00 10.00      A   
ATOM    787  O   LEU A  84       3.394  17.914  11.340  1.00 10.00      A   
ATOM    788  N   VAL A  85       4.137  15.979  10.456  1.00 10.00      A   
ATOM    789  HN  VAL A  85       4.523  15.532   9.672  1.00 10.00      A   
ATOM    790  CA  VAL A  85       3.923  15.204  11.671  1.00 10.00      A   
ATOM    791  CB  VAL A  85       3.011  13.983  11.405  1.00 10.00      A   
ATOM    792  CG1 VAL A  85       2.730  13.220  12.691  1.00 10.00      A   
ATOM    793  CG2 VAL A  85       1.708  14.419  10.753  1.00 10.00      A   
ATOM    794  C   VAL A  85       5.265  14.730  12.227  1.00 10.00      A   
ATOM    795  O   VAL A  85       6.001  14.008  11.552  1.00 10.00      A   
ATOM    796  N   PRO A  86       5.603  15.143  13.460  1.00 10.00      A   
ATOM    797  CA  PRO A  86       6.868  14.770  14.107  1.00 10.00      A   
ATOM    798  CB  PRO A  86       6.742  15.363  15.514  1.00 10.00      A   
ATOM    799  CG  PRO A  86       5.745  16.459  15.374  1.00 10.00      A   
ATOM    800  CD  PRO A  86       4.777  16.002  14.323  1.00 10.00      A   
ATOM    801  C   PRO A  86       7.051  13.255  14.186  1.00 10.00      A   
ATOM    802  O   PRO A  86       6.127  12.519  14.553  1.00 10.00      A   
ATOM    803  N   ASP A  87       8.245  12.799  13.821  1.00 10.00      A   
ATOM    804  HN  ASP A  87       8.925  13.438  13.522  1.00 10.00      A   
ATOM    805  CA  ASP A  87       8.572  11.377  13.847  1.00 10.00      A   
ATOM    806  CB  ASP A  87       9.986  11.134  13.302  1.00 10.00      A   
ATOM    807  CG  ASP A  87      10.088  11.298  11.799  1.00 10.00      A   
ATOM    808  OD1 ASP A  87      10.180  12.452  11.324  1.00 10.00      A   
ATOM    809  OD2 ASP A  87      10.096  10.275  11.082  1.00 10.00      A   
ATOM    810  C   ASP A  87       8.465  10.827  15.263  1.00 10.00      A   
ATOM    811  O   ASP A  87       9.036  11.387  16.202  1.00 10.00      A   
ATOM    812  N   GLY A  88       7.730   9.734  15.413  1.00 10.00      A   
ATOM    813  HN  GLY A  88       7.316   9.322  14.627  1.00 10.00      A   
ATOM    814  CA  GLY A  88       7.555   9.132  16.719  1.00 10.00      A   
ATOM    815  C   GLY A  88       6.157   9.344  17.264  1.00 10.00      A   
ATOM    816  O   GLY A  88       5.856   8.934  18.384  1.00 10.00      A   
ATOM    817  N   TRP A  89       5.312  10.009  16.474  1.00 10.00      A   
ATOM    818  HN  TRP A  89       5.635  10.351  15.614  1.00 10.00      A   
ATOM    819  CA  TRP A  89       3.929  10.272  16.867  1.00 10.00      A   
ATOM    820  CB  TRP A  89       3.189  11.040  15.761  1.00 10.00      A   
ATOM    821  CG  TRP A  89       1.697  11.066  15.936  1.00 10.00      A   
ATOM    822  CD1 TRP A  89       0.982  11.860  16.785  1.00 10.00      A   
ATOM    823  CD2 TRP A  89       0.736  10.249  15.251  1.00 10.00      A   
ATOM    824  NE1 TRP A  89      -0.359  11.587  16.676  1.00 10.00      A   
ATOM    825  HE1 TRP A  89      -1.078  12.025  17.189  1.00 10.00      A   
ATOM    826  CE2 TRP A  89      -0.536  10.603  15.740  1.00 10.00      A   
ATOM    827  CE3 TRP A  89       0.827   9.254  14.274  1.00 10.00      A   
ATOM    828  CZ2 TRP A  89      -1.706   9.998  15.287  1.00 10.00      A   
ATOM    829  CZ3 TRP A  89      -0.334   8.656  13.826  1.00 10.00      A   
ATOM    830  CH2 TRP A  89      -1.584   9.029  14.332  1.00 10.00      A   
ATOM    831  C   TRP A  89       3.189   8.978  17.207  1.00 10.00      A   
ATOM    832  O   TRP A  89       2.491   8.897  18.219  1.00 10.00      A   
ATOM    833  N   GLY A  90       3.342   7.972  16.361  1.00 10.00      A   
ATOM    834  HN  GLY A  90       3.903   8.086  15.568  1.00 10.00      A   
ATOM    835  CA  GLY A  90       2.686   6.711  16.588  1.00 10.00      A   
ATOM    836  C   GLY A  90       2.548   5.938  15.302  1.00 10.00      A   
ATOM    837  O   GLY A  90       3.283   6.185  14.345  1.00 10.00      A   
ATOM    838  N   GLY A  91       1.602   5.022  15.272  1.00 10.00      A   
ATOM    839  HN  GLY A  91       1.039   4.878  16.068  1.00 10.00      A   
ATOM    840  CA  GLY A  91       1.389   4.222  14.088  1.00 10.00      A   
ATOM    841  C   GLY A  91       2.171   2.929  14.150  1.00 10.00      A   
ATOM    842  O   GLY A  91       2.607   2.408  13.124  1.00 10.00      A   
ATOM    843  N   TYR A  92       2.343   2.408  15.357  1.00 10.00      A   
ATOM    844  HN  TYR A  92       1.945   2.861  16.132  1.00 10.00      A   
ATOM    845  CA  TYR A  92       3.085   1.169  15.561  1.00 10.00      A   
ATOM    846  CB  TYR A  92       3.657   1.103  16.980  1.00 10.00      A   
ATOM    847  CG  TYR A  92       4.909   1.931  17.180  1.00 10.00      A   
ATOM    848  CD1 TYR A  92       4.831   3.283  17.487  1.00 10.00      A   
ATOM    849  CD2 TYR A  92       6.173   1.362  17.060  1.00 10.00      A   
ATOM    850  CE1 TYR A  92       5.971   4.042  17.668  1.00 10.00      A   
ATOM    851  CE2 TYR A  92       7.322   2.115  17.240  1.00 10.00      A   
ATOM    852  CZ  TYR A  92       7.213   3.459  17.543  1.00 10.00      A   
ATOM    853  OH  TYR A  92       8.347   4.220  17.732  1.00 10.00      A   
ATOM    854  HH  TYR A  92       8.976   4.054  17.019  1.00 10.00      A   
ATOM    855  C   TYR A  92       2.206  -0.047  15.291  1.00 10.00      A   
ATOM    856  O   TYR A  92       1.080  -0.138  15.779  1.00 10.00      A   
ATOM    857  N   VAL A  93       2.726  -0.977  14.506  1.00 10.00      A   
ATOM    858  HN  VAL A  93       3.629  -0.844  14.139  1.00 10.00      A   
ATOM    859  CA  VAL A  93       1.994  -2.191  14.167  1.00 10.00      A   
ATOM    860  CB  VAL A  93       2.274  -2.628  12.712  1.00 10.00      A   
ATOM    861  CG1 VAL A  93       3.699  -3.138  12.551  1.00 10.00      A   
ATOM    862  CG2 VAL A  93       1.262  -3.662  12.246  1.00 10.00      A   
ATOM    863  C   VAL A  93       2.347  -3.321  15.131  1.00 10.00      A   
ATOM    864  O   VAL A  93       1.717  -4.382  15.123  1.00 10.00      A   
ATOM    865  N   TYR A  94       3.349  -3.072  15.965  1.00 10.00      A   
ATOM    866  HN  TYR A  94       3.801  -2.206  15.909  1.00 10.00      A   
ATOM    867  CA  TYR A  94       3.812  -4.045  16.948  1.00 10.00      A   
ATOM    868  CB  TYR A  94       4.904  -3.454  17.848  1.00 10.00      A   
ATOM    869  CG  TYR A  94       5.857  -4.480  18.415  1.00 10.00      A   
ATOM    870  CD1 TYR A  94       6.954  -4.904  17.684  1.00 10.00      A   
ATOM    871  CD2 TYR A  94       5.666  -5.020  19.684  1.00 10.00      A   
ATOM    872  CE1 TYR A  94       7.837  -5.835  18.190  1.00 10.00      A   
ATOM    873  CE2 TYR A  94       6.545  -5.954  20.200  1.00 10.00      A   
ATOM    874  CZ  TYR A  94       7.631  -6.357  19.445  1.00 10.00      A   
ATOM    875  OH  TYR A  94       8.522  -7.282  19.951  1.00 10.00      A   
ATOM    876  HH  TYR A  94       8.040  -8.050  20.287  1.00 10.00      A   
ATOM    877  C   TYR A  94       2.666  -4.632  17.778  1.00 10.00      A   
ATOM    878  O   TYR A  94       2.503  -5.850  17.807  1.00 10.00      A   
ATOM    879  N   PRO A  95       1.842  -3.794  18.452  1.00 10.00      A   
ATOM    880  CA  PRO A  95       0.721  -4.285  19.268  1.00 10.00      A   
ATOM    881  CB  PRO A  95      -0.002  -3.005  19.691  1.00 10.00      A   
ATOM    882  CG  PRO A  95       1.042  -1.952  19.644  1.00 10.00      A   
ATOM    883  CD  PRO A  95       1.939  -2.318  18.498  1.00 10.00      A   
ATOM    884  C   PRO A  95      -0.239  -5.169  18.474  1.00 10.00      A   
ATOM    885  O   PRO A  95      -0.754  -6.164  18.991  1.00 10.00      A   
ATOM    886  N   TRP A  96      -0.470  -4.803  17.220  1.00 10.00      A   
ATOM    887  HN  TRP A  96      -0.001  -4.023  16.858  1.00 10.00      A   
ATOM    888  CA  TRP A  96      -1.376  -5.546  16.359  1.00 10.00      A   
ATOM    889  CB  TRP A  96      -1.639  -4.775  15.063  1.00 10.00      A   
ATOM    890  CG  TRP A  96      -2.468  -3.539  15.251  1.00 10.00      A   
ATOM    891  CD1 TRP A  96      -2.019  -2.284  15.552  1.00 10.00      A   
ATOM    892  CD2 TRP A  96      -3.892  -3.439  15.146  1.00 10.00      A   
ATOM    893  NE1 TRP A  96      -3.075  -1.413  15.645  1.00 10.00      A   
ATOM    894  HE1 TRP A  96      -3.008  -0.457  15.853  1.00 10.00      A   
ATOM    895  CE2 TRP A  96      -4.237  -2.098  15.398  1.00 10.00      A   
ATOM    896  CE3 TRP A  96      -4.908  -4.355  14.866  1.00 10.00      A   
ATOM    897  CZ2 TRP A  96      -5.557  -1.652  15.375  1.00 10.00      A   
ATOM    898  CZ3 TRP A  96      -6.216  -3.910  14.842  1.00 10.00      A   
ATOM    899  CH2 TRP A  96      -6.529  -2.571  15.096  1.00 10.00      A   
ATOM    900  C   TRP A  96      -0.820  -6.930  16.054  1.00 10.00      A   
ATOM    901  O   TRP A  96      -1.468  -7.940  16.319  1.00 10.00      A   
ATOM    902  N   ILE A  97       0.396  -6.973  15.526  1.00 10.00      A   
ATOM    903  HN  ILE A  97       0.876  -6.129  15.360  1.00 10.00      A   
ATOM    904  CA  ILE A  97       1.040  -8.239  15.184  1.00 10.00      A   
ATOM    905  CB  ILE A  97       2.422  -8.008  14.534  1.00 10.00      A   
ATOM    906  CG1 ILE A  97       2.275  -7.216  13.231  1.00 10.00      A   
ATOM    907  CG2 ILE A  97       3.138  -9.329  14.284  1.00 10.00      A   
ATOM    908  CD1 ILE A  97       1.301  -7.825  12.246  1.00 10.00      A   
ATOM    909  C   ILE A  97       1.195  -9.132  16.417  1.00 10.00      A   
ATOM    910  O   ILE A  97       0.979 -10.343  16.353  1.00 10.00      A   
ATOM    911  N   GLU A  98       1.556  -8.512  17.529  1.00 10.00      A   
ATOM    912  HN  GLU A  98       1.719  -7.541  17.497  1.00 10.00      A   
ATOM    913  CA  GLU A  98       1.745  -9.210  18.795  1.00 10.00      A   
ATOM    914  CB  GLU A  98       2.109  -8.190  19.879  1.00 10.00      A   
ATOM    915  CG  GLU A  98       2.463  -8.783  21.234  1.00 10.00      A   
ATOM    916  CD  GLU A  98       2.758  -7.718  22.274  1.00 10.00      A   
ATOM    917  OE1 GLU A  98       3.717  -7.892  23.057  1.00 10.00      A   
ATOM    918  OE2 GLU A  98       2.027  -6.704  22.321  1.00 10.00      A   
ATOM    919  C   GLU A  98       0.493  -9.995  19.203  1.00 10.00      A   
ATOM    920  O   GLU A  98       0.568 -11.187  19.506  1.00 10.00      A   
ATOM    921  N   ALA A  99      -0.660  -9.334  19.165  1.00 10.00      A   
ATOM    922  HN  ALA A  99      -0.668  -8.399  18.866  1.00 10.00      A   
ATOM    923  CA  ALA A  99      -1.917  -9.966  19.551  1.00 10.00      A   
ATOM    924  CB  ALA A  99      -2.933  -8.912  19.964  1.00 10.00      A   
ATOM    925  C   ALA A  99      -2.483 -10.862  18.450  1.00 10.00      A   
ATOM    926  O   ALA A  99      -3.118 -11.881  18.734  1.00 10.00      A   
ATOM    927  N   MET A 100      -2.251 -10.496  17.195  1.00 10.00      A   
ATOM    928  HN  MET A 100      -1.727  -9.681  17.021  1.00 10.00      A   
ATOM    929  CA  MET A 100      -2.769 -11.273  16.071  1.00 10.00      A   
ATOM    930  CB  MET A 100      -2.799 -10.451  14.779  1.00 10.00      A   
ATOM    931  CG  MET A 100      -3.829  -9.332  14.785  1.00 10.00      A   
ATOM    932  SD  MET A 100      -4.136  -8.644  13.145  1.00 10.00      A   
ATOM    933  CE  MET A 100      -2.545  -7.913  12.769  1.00 10.00      A   
ATOM    934  C   MET A 100      -2.011 -12.576  15.852  1.00 10.00      A   
ATOM    935  O   MET A 100      -2.569 -13.537  15.320  1.00 10.00      A   
ATOM    936  N   SER A 101      -0.757 -12.612  16.277  1.00 10.00      A   
ATOM    937  HN  SER A 101      -0.379 -11.817  16.712  1.00 10.00      A   
ATOM    938  CA  SER A 101       0.086 -13.792  16.105  1.00 10.00      A   
ATOM    939  CB  SER A 101       1.493 -13.550  16.668  1.00 10.00      A   
ATOM    940  OG  SER A 101       1.476 -13.426  18.082  1.00 10.00      A   
ATOM    941  HG  SER A 101       1.279 -12.511  18.328  1.00 10.00      A   
ATOM    942  C   SER A 101      -0.536 -15.058  16.698  1.00 10.00      A   
ATOM    943  O   SER A 101      -0.476 -16.131  16.096  1.00 10.00      A   
ATOM    944  N   SER A 102      -1.138 -14.930  17.877  1.00 10.00      A   
ATOM    945  HN  SER A 102      -1.145 -14.057  18.322  1.00 10.00      A   
ATOM    946  CA  SER A 102      -1.764 -16.065  18.540  1.00 10.00      A   
ATOM    947  CB  SER A 102      -1.471 -16.008  20.038  1.00 10.00      A   
ATOM    948  OG  SER A 102      -0.454 -15.055  20.320  1.00 10.00      A   
ATOM    949  HG  SER A 102       0.410 -15.466  20.184  1.00 10.00      A   
ATOM    950  C   SER A 102      -3.274 -16.071  18.313  1.00 10.00      A   
ATOM    951  O   SER A 102      -4.023 -16.700  19.062  1.00 10.00      A   
ATOM    952  N   SER A 103      -3.721 -15.373  17.279  1.00 10.00      A   
ATOM    953  HN  SER A 103      -3.081 -14.902  16.700  1.00 10.00      A   
ATOM    954  CA  SER A 103      -5.142 -15.299  16.981  1.00 10.00      A   
ATOM    955  CB  SER A 103      -5.650 -13.883  17.244  1.00 10.00      A   
ATOM    956  OG  SER A 103      -5.364 -13.488  18.580  1.00 10.00      A   
ATOM    957  HG  SER A 103      -4.581 -12.916  18.586  1.00 10.00      A   
ATOM    958  C   SER A 103      -5.458 -15.728  15.550  1.00 10.00      A   
ATOM    959  O   SER A 103      -6.275 -16.620  15.324  1.00 10.00      A   
ATOM    960  N   TYR A 104      -4.797 -15.107  14.585  1.00 10.00      A   
ATOM    961  HN  TYR A 104      -4.122 -14.431  14.815  1.00 10.00      A   
ATOM    962  CA  TYR A 104      -5.032 -15.423  13.187  1.00 10.00      A   
ATOM    963  CB  TYR A 104      -5.206 -14.146  12.364  1.00 10.00      A   
ATOM    964  CG  TYR A 104      -6.274 -13.210  12.879  1.00 10.00      A   
ATOM    965  CD1 TYR A 104      -5.968 -11.893  13.195  1.00 10.00      A   
ATOM    966  CD2 TYR A 104      -7.585 -13.635  13.048  1.00 10.00      A   
ATOM    967  CE1 TYR A 104      -6.934 -11.026  13.665  1.00 10.00      A   
ATOM    968  CE2 TYR A 104      -8.558 -12.775  13.519  1.00 10.00      A   
ATOM    969  CZ  TYR A 104      -8.227 -11.471  13.827  1.00 10.00      A   
ATOM    970  OH  TYR A 104      -9.193 -10.610  14.292  1.00 10.00      A   
ATOM    971  HH  TYR A 104      -9.984 -11.114  14.531  1.00 10.00      A   
ATOM    972  C   TYR A 104      -3.898 -16.256  12.612  1.00 10.00      A   
ATOM    973  O   TYR A 104      -3.075 -15.759  11.852  1.00 10.00      A   
ATOM    974  N   THR A 105      -3.856 -17.524  12.976  1.00 10.00      A   
ATOM    975  HN  THR A 105      -4.532 -17.869  13.596  1.00 10.00      A   
ATOM    976  CA  THR A 105      -2.826 -18.425  12.484  1.00 10.00      A   
ATOM    977  CB  THR A 105      -2.895 -19.774  13.220  1.00 10.00      A   
ATOM    978  OG1 THR A 105      -3.498 -19.573  14.510  1.00 10.00      A   
ATOM    979  HG1 THR A 105      -3.938 -20.386  14.790  1.00 10.00      A   
ATOM    980  CG2 THR A 105      -1.497 -20.349  13.405  1.00 10.00      A   
ATOM    981  C   THR A 105      -2.992 -18.656  10.979  1.00 10.00      A   
ATOM    982  O   THR A 105      -2.045 -19.030  10.280  1.00 10.00      A   
ATOM    983  N   TRP A 106      -4.204 -18.411  10.489  1.00 10.00      A   
ATOM    984  HN  TRP A 106      -4.910 -18.098  11.095  1.00 10.00      A   
ATOM    985  CA  TRP A 106      -4.515 -18.591   9.084  1.00 10.00      A   
ATOM    986  CB  TRP A 106      -5.879 -19.271   8.931  1.00 10.00      A   
ATOM    987  CG  TRP A 106      -5.910 -20.701   9.381  1.00 10.00      A   
ATOM    988  CD1 TRP A 106      -5.760 -21.168  10.656  1.00 10.00      A   
ATOM    989  CD2 TRP A 106      -6.110 -21.853   8.553  1.00 10.00      A   
ATOM    990  NE1 TRP A 106      -5.851 -22.539  10.671  1.00 10.00      A   
ATOM    991  HE1 TRP A 106      -5.775 -23.107  11.469  1.00 10.00      A   
ATOM    992  CE2 TRP A 106      -6.067 -22.983   9.393  1.00 10.00      A   
ATOM    993  CE3 TRP A 106      -6.320 -22.036   7.183  1.00 10.00      A   
ATOM    994  CZ2 TRP A 106      -6.229 -24.279   8.905  1.00 10.00      A   
ATOM    995  CZ3 TRP A 106      -6.480 -23.320   6.700  1.00 10.00      A   
ATOM    996  CH2 TRP A 106      -6.434 -24.426   7.559  1.00 10.00      A   
ATOM    997  C   TRP A 106      -4.521 -17.253   8.343  1.00 10.00      A   
ATOM    998  O   TRP A 106      -5.072 -17.153   7.249  1.00 10.00      A   
ATOM    999  N   LEU A 107      -3.925 -16.225   8.948  1.00 10.00      A   
ATOM   1000  HN  LEU A 107      -3.515 -16.358   9.830  1.00 10.00      A   
ATOM   1001  CA  LEU A 107      -3.863 -14.903   8.325  1.00 10.00      A   
ATOM   1002  CB  LEU A 107      -3.203 -13.901   9.275  1.00 10.00      A   
ATOM   1003  CG  LEU A 107      -3.472 -12.419   8.996  1.00 10.00      A   
ATOM   1004  CD1 LEU A 107      -4.964 -12.124   9.052  1.00 10.00      A   
ATOM   1005  CD2 LEU A 107      -2.717 -11.539   9.982  1.00 10.00      A   
ATOM   1006  C   LEU A 107      -3.079 -14.986   7.016  1.00 10.00      A   
ATOM   1007  O   LEU A 107      -2.005 -15.590   6.970  1.00 10.00      A   
ATOM   1008  N   GLU A 108      -3.602 -14.372   5.956  1.00 10.00      A   
ATOM   1009  HN  GLU A 108      -4.443 -13.877   6.049  1.00 10.00      A   
ATOM   1010  CA  GLU A 108      -2.950 -14.429   4.654  1.00 10.00      A   
ATOM   1011  CB  GLU A 108      -3.875 -15.097   3.631  1.00 10.00      A   
ATOM   1012  CG  GLU A 108      -4.747 -16.199   4.207  1.00 10.00      A   
ATOM   1013  CD  GLU A 108      -5.228 -17.182   3.165  1.00 10.00      A   
ATOM   1014  OE1 GLU A 108      -5.478 -16.771   2.014  1.00 10.00      A   
ATOM   1015  OE2 GLU A 108      -5.362 -18.381   3.490  1.00 10.00      A   
ATOM   1016  C   GLU A 108      -2.531 -13.056   4.133  1.00 10.00      A   
ATOM   1017  O   GLU A 108      -1.373 -12.853   3.753  1.00 10.00      A   
ATOM   1018  N   GLU A 109      -3.470 -12.119   4.115  1.00 10.00      A   
ATOM   1019  HN  GLU A 109      -4.360 -12.324   4.475  1.00 10.00      A   
ATOM   1020  CA  GLU A 109      -3.201 -10.784   3.595  1.00 10.00      A   
ATOM   1021  CB  GLU A 109      -4.306 -10.333   2.634  1.00 10.00      A   
ATOM   1022  CG  GLU A 109      -4.270 -11.009   1.273  1.00 10.00      A   
ATOM   1023  CD  GLU A 109      -5.251 -10.403   0.290  1.00 10.00      A   
ATOM   1024  OE1 GLU A 109      -5.204  -9.173   0.078  1.00 10.00      A   
ATOM   1025  OE2 GLU A 109      -6.057 -11.157  -0.295  1.00 10.00      A   
ATOM   1026  C   GLU A 109      -3.004  -9.739   4.687  1.00 10.00      A   
ATOM   1027  O   GLU A 109      -3.898  -9.484   5.500  1.00 10.00      A   
ATOM   1028  N   ILE A 110      -1.826  -9.132   4.694  1.00 10.00      A   
ATOM   1029  HN  ILE A 110      -1.146  -9.397   4.031  1.00 10.00      A   
ATOM   1030  CA  ILE A 110      -1.500  -8.086   5.649  1.00 10.00      A   
ATOM   1031  CB  ILE A 110      -0.298  -8.479   6.530  1.00 10.00      A   
ATOM   1032  CG1 ILE A 110      -0.643  -9.702   7.382  1.00 10.00      A   
ATOM   1033  CG2 ILE A 110       0.126  -7.316   7.414  1.00 10.00      A   
ATOM   1034  CD1 ILE A 110       0.473 -10.143   8.304  1.00 10.00      A   
ATOM   1035  C   ILE A 110      -1.179  -6.802   4.889  1.00 10.00      A   
ATOM   1036  O   ILE A 110      -0.153  -6.710   4.212  1.00 10.00      A   
ATOM   1037  N   ARG A 111      -2.067  -5.825   4.976  1.00 10.00      A   
ATOM   1038  HN  ARG A 111      -2.877  -5.952   5.524  1.00 10.00      A   
ATOM   1039  CA  ARG A 111      -1.873  -4.561   4.277  1.00 10.00      A   
ATOM   1040  CB  ARG A 111      -3.021  -4.333   3.294  1.00 10.00      A   
ATOM   1041  CG  ARG A 111      -3.236  -5.479   2.321  1.00 10.00      A   
ATOM   1042  CD  ARG A 111      -4.484  -5.257   1.489  1.00 10.00      A   
ATOM   1043  NE  ARG A 111      -4.676  -6.312   0.498  1.00 10.00      A   
ATOM   1044  HE  ARG A 111      -4.683  -7.245   0.824  1.00 10.00      A   
ATOM   1045  CZ  ARG A 111      -4.854  -6.092  -0.805  1.00 10.00      A   
ATOM   1046  NH1 ARG A 111      -4.870  -4.851  -1.284  1.00 10.00      A   
ATOM   1047 HH11 ARG A 111      -5.012  -4.684  -2.306  1.00 10.00      A   
ATOM   1048 HH12 ARG A 111      -4.749  -4.038  -0.642  1.00 10.00      A   
ATOM   1049  NH2 ARG A 111      -5.023  -7.119  -1.622  1.00 10.00      A   
ATOM   1050 HH21 ARG A 111      -5.163  -6.966  -2.646  1.00 10.00      A   
ATOM   1051 HH22 ARG A 111      -5.020  -8.096  -1.235  1.00 10.00      A   
ATOM   1052  C   ARG A 111      -1.782  -3.401   5.260  1.00 10.00      A   
ATOM   1053  O   ARG A 111      -2.581  -3.309   6.194  1.00 10.00      A   
ATOM   1054  N   LEU A 112      -0.799  -2.530   5.060  1.00 10.00      A   
ATOM   1055  HN  LEU A 112      -0.180  -2.665   4.305  1.00 10.00      A   
ATOM   1056  CA  LEU A 112      -0.604  -1.379   5.930  1.00 10.00      A   
ATOM   1057  CB  LEU A 112       0.441  -1.687   7.000  1.00 10.00      A   
ATOM   1058  CG  LEU A 112       0.042  -2.711   8.056  1.00 10.00      A   
ATOM   1059  CD1 LEU A 112       1.096  -3.799   8.161  1.00 10.00      A   
ATOM   1060  CD2 LEU A 112      -0.170  -2.034   9.397  1.00 10.00      A   
ATOM   1061  C   LEU A 112      -0.152  -0.167   5.138  1.00 10.00      A   
ATOM   1062  O   LEU A 112       0.648  -0.283   4.204  1.00 10.00      A   
ATOM   1063  N   LYS A 113      -0.665   0.993   5.510  1.00 10.00      A   
ATOM   1064  HN  LYS A 113      -1.320   1.016   6.247  1.00 10.00      A   
ATOM   1065  CA  LYS A 113      -0.295   2.230   4.847  1.00 10.00      A   
ATOM   1066  CB  LYS A 113      -1.431   2.748   3.959  1.00 10.00      A   
ATOM   1067  CG  LYS A 113      -1.018   3.904   3.059  1.00 10.00      A   
ATOM   1068  CD  LYS A 113      -2.214   4.535   2.368  1.00 10.00      A   
ATOM   1069  CE  LYS A 113      -1.799   5.749   1.554  1.00 10.00      A   
ATOM   1070  NZ  LYS A 113      -2.970   6.450   0.980  1.00 10.00      A   
ATOM   1071  HZ1 LYS A 113      -3.729   6.516   1.690  1.00 10.00      A   
ATOM   1072  HZ2 LYS A 113      -3.327   5.936   0.157  1.00 10.00      A   
ATOM   1073  HZ3 LYS A 113      -2.707   7.414   0.688  1.00 10.00      A   
ATOM   1074  C   LYS A 113       0.096   3.287   5.871  1.00 10.00      A   
ATOM   1075  O   LYS A 113      -0.643   3.542   6.822  1.00 10.00      A   
ATOM   1076  N   ARG A 114       1.269   3.882   5.678  1.00 10.00      A   
ATOM   1077  HN  ARG A 114       1.822   3.605   4.911  1.00 10.00      A   
ATOM   1078  CA  ARG A 114       1.770   4.927   6.568  1.00 10.00      A   
ATOM   1079  CB  ARG A 114       0.911   6.194   6.458  1.00 10.00      A   
ATOM   1080  CG  ARG A 114       0.975   6.865   5.096  1.00 10.00      A   
ATOM   1081  CD  ARG A 114      -0.044   7.986   4.974  1.00 10.00      A   
ATOM   1082  NE  ARG A 114       0.045   8.645   3.674  1.00 10.00      A   
ATOM   1083  HE  ARG A 114       0.954   8.905   3.360  1.00 10.00      A   
ATOM   1084  CZ  ARG A 114      -1.001   8.904   2.888  1.00 10.00      A   
ATOM   1085  NH1 ARG A 114      -2.229   8.564   3.265  1.00 10.00      A   
ATOM   1086 HH11 ARG A 114      -3.048   8.763   2.637  1.00 10.00      A   
ATOM   1087 HH12 ARG A 114      -2.389   8.099   4.181  1.00 10.00      A   
ATOM   1088  NH2 ARG A 114      -0.817   9.492   1.717  1.00 10.00      A   
ATOM   1089 HH21 ARG A 114       0.140   9.751   1.406  1.00 10.00      A   
ATOM   1090 HH22 ARG A 114      -1.637   9.695   1.093  1.00 10.00      A   
ATOM   1091  C   ARG A 114       1.859   4.448   8.016  1.00 10.00      A   
ATOM   1092  O   ARG A 114       1.398   5.125   8.936  1.00 10.00      A   
ATOM   1093  N   MET A 115       2.453   3.276   8.214  1.00 10.00      A   
ATOM   1094  HN  MET A 115       2.806   2.779   7.441  1.00 10.00      A   
ATOM   1095  CA  MET A 115       2.600   2.706   9.553  1.00 10.00      A   
ATOM   1096  CB  MET A 115       1.754   1.437   9.689  1.00 10.00      A   
ATOM   1097  CG  MET A 115       0.255   1.684   9.745  1.00 10.00      A   
ATOM   1098  SD  MET A 115      -0.326   2.108  11.401  1.00 10.00      A   
ATOM   1099  CE  MET A 115      -0.101   0.546  12.249  1.00 10.00      A   
ATOM   1100  C   MET A 115       4.060   2.387   9.855  1.00 10.00      A   
ATOM   1101  O   MET A 115       4.877   2.247   8.943  1.00 10.00      A   
ATOM   1102  N   VAL A 116       4.378   2.271  11.134  1.00 10.00      A   
ATOM   1103  HN  VAL A 116       3.676   2.396  11.815  1.00 10.00      A   
ATOM   1104  CA  VAL A 116       5.731   1.964  11.566  1.00 10.00      A   
ATOM   1105  CB  VAL A 116       6.096   2.712  12.867  1.00 10.00      A   
ATOM   1106  CG1 VAL A 116       7.555   2.483  13.231  1.00 10.00      A   
ATOM   1107  CG2 VAL A 116       5.799   4.200  12.735  1.00 10.00      A   
ATOM   1108  C   VAL A 116       5.892   0.460  11.772  1.00 10.00      A   
ATOM   1109  O   VAL A 116       5.408  -0.101  12.753  1.00 10.00      A   
ATOM   1110  N   VAL A 117       6.567  -0.180  10.834  1.00 10.00      A   
ATOM   1111  HN  VAL A 117       6.941   0.333  10.085  1.00 10.00      A   
ATOM   1112  CA  VAL A 117       6.798  -1.617  10.891  1.00 10.00      A   
ATOM   1113  CB  VAL A 117       6.407  -2.304   9.562  1.00 10.00      A   
ATOM   1114  CG1 VAL A 117       6.519  -3.820   9.677  1.00 10.00      A   
ATOM   1115  CG2 VAL A 117       5.006  -1.899   9.136  1.00 10.00      A   
ATOM   1116  C   VAL A 117       8.268  -1.889  11.177  1.00 10.00      A   
ATOM   1117  O   VAL A 117       9.135  -1.515  10.397  1.00 10.00      A   
ATOM   1118  N   THR A 118       8.540  -2.514  12.309  1.00 10.00      A   
ATOM   1119  HN  THR A 118       7.805  -2.769  12.905  1.00 10.00      A   
ATOM   1120  CA  THR A 118       9.907  -2.831  12.698  1.00 10.00      A   
ATOM   1121  CB  THR A 118      10.056  -2.748  14.227  1.00 10.00      A   
ATOM   1122  OG1 THR A 118       8.829  -3.168  14.842  1.00 10.00      A   
ATOM   1123  HG1 THR A 118       8.669  -2.635  15.630  1.00 10.00      A   
ATOM   1124  CG2 THR A 118      10.369  -1.320  14.646  1.00 10.00      A   
ATOM   1125  C   THR A 118      10.294  -4.229  12.229  1.00 10.00      A   
ATOM   1126  O   THR A 118       9.425  -5.034  11.878  1.00 10.00      A   
ATOM   1127  N   ASP A 119      11.595  -4.519  12.239  1.00 10.00      A   
ATOM   1128  HN  ASP A 119      12.235  -3.837  12.541  1.00 10.00      A   
ATOM   1129  CA  ASP A 119      12.098  -5.827  11.821  1.00 10.00      A   
ATOM   1130  CB  ASP A 119      13.630  -5.872  11.863  1.00 10.00      A   
ATOM   1131  CG  ASP A 119      14.298  -4.851  10.965  1.00 10.00      A   
ATOM   1132  OD1 ASP A 119      14.121  -4.924   9.732  1.00 10.00      A   
ATOM   1133  OD2 ASP A 119      15.018  -3.976  11.490  1.00 10.00      A   
ATOM   1134  C   ASP A 119      11.540  -6.909  12.733  1.00 10.00      A   
ATOM   1135  O   ASP A 119      11.325  -8.049  12.314  1.00 10.00      A   
ATOM   1136  N   ASP A 120      11.306  -6.530  13.988  1.00 10.00      A   
ATOM   1137  HN  ASP A 120      11.526  -5.610  14.253  1.00 10.00      A   
ATOM   1138  CA  ASP A 120      10.756  -7.440  14.984  1.00 10.00      A   
ATOM   1139  CB  ASP A 120      10.624  -6.744  16.341  1.00 10.00      A   
ATOM   1140  CG  ASP A 120      11.950  -6.588  17.053  1.00 10.00      A   
ATOM   1141  OD1 ASP A 120      12.548  -7.614  17.439  1.00 10.00      A   
ATOM   1142  OD2 ASP A 120      12.399  -5.440  17.233  1.00 10.00      A   
ATOM   1143  C   ASP A 120       9.398  -7.962  14.539  1.00 10.00      A   
ATOM   1144  O   ASP A 120       9.118  -9.155  14.649  1.00 10.00      A   
ATOM   1145  N   CYS A 121       8.569  -7.066  14.013  1.00 10.00      A   
ATOM   1146  HN  CYS A 121       8.858  -6.133  13.935  1.00 10.00      A   
ATOM   1147  CA  CYS A 121       7.244  -7.439  13.542  1.00 10.00      A   
ATOM   1148  CB  CYS A 121       6.473  -6.198  13.082  1.00 10.00      A   
ATOM   1149  SG  CYS A 121       6.381  -4.878  14.315  1.00 10.00      A   
ATOM   1150  HG  CYS A 121       7.606  -4.393  14.493  1.00 10.00      A   
ATOM   1151  C   CYS A 121       7.353  -8.446  12.402  1.00 10.00      A   
ATOM   1152  O   CYS A 121       6.630  -9.439  12.365  1.00 10.00      A   
ATOM   1153  N   LEU A 122       8.294  -8.196  11.498  1.00 10.00      A   
ATOM   1154  HN  LEU A 122       8.858  -7.400  11.608  1.00 10.00      A   
ATOM   1155  CA  LEU A 122       8.513  -9.068  10.349  1.00 10.00      A   
ATOM   1156  CB  LEU A 122       9.578  -8.474   9.422  1.00 10.00      A   
ATOM   1157  CG  LEU A 122       9.256  -7.097   8.834  1.00 10.00      A   
ATOM   1158  CD1 LEU A 122      10.518  -6.425   8.318  1.00 10.00      A   
ATOM   1159  CD2 LEU A 122       8.223  -7.216   7.722  1.00 10.00      A   
ATOM   1160  C   LEU A 122       8.906 -10.476  10.797  1.00 10.00      A   
ATOM   1161  O   LEU A 122       8.361 -11.466  10.310  1.00 10.00      A   
ATOM   1162  N   GLU A 123       9.830 -10.552  11.751  1.00 10.00      A   
ATOM   1163  HN  GLU A 123      10.212  -9.723  12.108  1.00 10.00      A   
ATOM   1164  CA  GLU A 123      10.290 -11.831  12.279  1.00 10.00      A   
ATOM   1165  CB  GLU A 123      11.481 -11.636  13.227  1.00 10.00      A   
ATOM   1166  CG  GLU A 123      12.819 -11.447  12.527  1.00 10.00      A   
ATOM   1167  CD  GLU A 123      13.792 -12.569  12.822  1.00 10.00      A   
ATOM   1168  OE1 GLU A 123      14.404 -12.555  13.906  1.00 10.00      A   
ATOM   1169  OE2 GLU A 123      13.955 -13.471  11.973  1.00 10.00      A   
ATOM   1170  C   GLU A 123       9.153 -12.564  12.989  1.00 10.00      A   
ATOM   1171  O   GLU A 123       9.040 -13.788  12.899  1.00 10.00      A   
ATOM   1172  N   LEU A 124       8.308 -11.805  13.685  1.00 10.00      A   
ATOM   1173  HN  LEU A 124       8.458 -10.833  13.722  1.00 10.00      A   
ATOM   1174  CA  LEU A 124       7.173 -12.375  14.399  1.00 10.00      A   
ATOM   1175  CB  LEU A 124       6.542 -11.337  15.326  1.00 10.00      A   
ATOM   1176  CG  LEU A 124       7.355 -10.958  16.567  1.00 10.00      A   
ATOM   1177  CD1 LEU A 124       6.699  -9.797  17.295  1.00 10.00      A   
ATOM   1178  CD2 LEU A 124       7.515 -12.154  17.494  1.00 10.00      A   
ATOM   1179  C   LEU A 124       6.131 -12.905  13.423  1.00 10.00      A   
ATOM   1180  O   LEU A 124       5.526 -13.950  13.655  1.00 10.00      A   
ATOM   1181  N   ILE A 125       5.931 -12.187  12.327  1.00 10.00      A   
ATOM   1182  HN  ILE A 125       6.446 -11.356  12.196  1.00 10.00      A   
ATOM   1183  CA  ILE A 125       4.963 -12.589  11.314  1.00 10.00      A   
ATOM   1184  CB  ILE A 125       4.772 -11.477  10.262  1.00 10.00      A   
ATOM   1185  CG1 ILE A 125       3.990 -10.314  10.870  1.00 10.00      A   
ATOM   1186  CG2 ILE A 125       4.074 -12.001   9.013  1.00 10.00      A   
ATOM   1187  CD1 ILE A 125       3.981  -9.070  10.014  1.00 10.00      A   
ATOM   1188  C   ILE A 125       5.391 -13.886  10.627  1.00 10.00      A   
ATOM   1189  O   ILE A 125       4.616 -14.846  10.547  1.00 10.00      A   
ATOM   1190  N   ALA A 126       6.639 -13.917  10.179  1.00 10.00      A   
ATOM   1191  HN  ALA A 126       7.212 -13.132  10.321  1.00 10.00      A   
ATOM   1192  CA  ALA A 126       7.187 -15.075   9.480  1.00 10.00      A   
ATOM   1193  CB  ALA A 126       8.589 -14.783   8.966  1.00 10.00      A   
ATOM   1194  C   ALA A 126       7.190 -16.341  10.338  1.00 10.00      A   
ATOM   1195  O   ALA A 126       7.223 -17.450   9.810  1.00 10.00      A   
ATOM   1196  N   LYS A 127       7.160 -16.182  11.655  1.00 10.00      A   
ATOM   1197  HN  LYS A 127       7.141 -15.277  12.032  1.00 10.00      A   
ATOM   1198  CA  LYS A 127       7.174 -17.333  12.552  1.00 10.00      A   
ATOM   1199  CB  LYS A 127       8.122 -17.083  13.730  1.00 10.00      A   
ATOM   1200  CG  LYS A 127       7.590 -16.088  14.753  1.00 10.00      A   
ATOM   1201  CD  LYS A 127       8.552 -15.906  15.913  1.00 10.00      A   
ATOM   1202  CE  LYS A 127       8.633 -17.162  16.763  1.00 10.00      A   
ATOM   1203  NZ  LYS A 127       9.251 -16.893  18.085  1.00 10.00      A   
ATOM   1204  HZ1 LYS A 127       9.414 -17.784  18.593  1.00 10.00      A   
ATOM   1205  HZ2 LYS A 127       8.623 -16.297  18.660  1.00 10.00      A   
ATOM   1206  HZ3 LYS A 127      10.162 -16.403  17.965  1.00 10.00      A   
ATOM   1207  C   LYS A 127       5.782 -17.690  13.079  1.00 10.00      A   
ATOM   1208  O   LYS A 127       5.601 -18.752  13.670  1.00 10.00      A   
ATOM   1209  N   SER A 128       4.803 -16.821  12.855  1.00 10.00      A   
ATOM   1210  HN  SER A 128       4.984 -16.004  12.347  1.00 10.00      A   
ATOM   1211  CA  SER A 128       3.457 -17.069  13.353  1.00 10.00      A   
ATOM   1212  CB  SER A 128       2.984 -15.910  14.235  1.00 10.00      A   
ATOM   1213  OG  SER A 128       3.978 -15.555  15.183  1.00 10.00      A   
ATOM   1214  HG  SER A 128       4.603 -14.944  14.768  1.00 10.00      A   
ATOM   1215  C   SER A 128       2.440 -17.348  12.244  1.00 10.00      A   
ATOM   1216  O   SER A 128       1.664 -18.300  12.337  1.00 10.00      A   
ATOM   1217  N   PHE A 129       2.452 -16.540  11.193  1.00 10.00      A   
ATOM   1218  HN  PHE A 129       3.121 -15.821  11.138  1.00 10.00      A   
ATOM   1219  CA  PHE A 129       1.499 -16.706  10.104  1.00 10.00      A   
ATOM   1220  CB  PHE A 129       1.125 -15.350   9.504  1.00 10.00      A   
ATOM   1221  CG  PHE A 129       0.697 -14.340  10.537  1.00 10.00      A   
ATOM   1222  CD1 PHE A 129       1.244 -13.068  10.560  1.00 10.00      A   
ATOM   1223  CD2 PHE A 129      -0.248 -14.668  11.495  1.00 10.00      A   
ATOM   1224  CE1 PHE A 129       0.858 -12.144  11.515  1.00 10.00      A   
ATOM   1225  CE2 PHE A 129      -0.639 -13.750  12.451  1.00 10.00      A   
ATOM   1226  CZ  PHE A 129      -0.085 -12.486  12.462  1.00 10.00      A   
ATOM   1227  C   PHE A 129       2.019 -17.663   9.039  1.00 10.00      A   
ATOM   1228  O   PHE A 129       2.999 -17.379   8.345  1.00 10.00      A   
ATOM   1229  N   LYS A 130       1.353 -18.805   8.921  1.00 10.00      A   
ATOM   1230  HN  LYS A 130       0.582 -18.967   9.507  1.00 10.00      A   
ATOM   1231  CA  LYS A 130       1.738 -19.828   7.957  1.00 10.00      A   
ATOM   1232  CB  LYS A 130       1.387 -21.218   8.497  1.00 10.00      A   
ATOM   1233  CG  LYS A 130       2.562 -21.991   9.079  1.00 10.00      A   
ATOM   1234  CD  LYS A 130       3.167 -21.284  10.280  1.00 10.00      A   
ATOM   1235  CE  LYS A 130       4.189 -22.166  10.979  1.00 10.00      A   
ATOM   1236  NZ  LYS A 130       5.089 -21.382  11.860  1.00 10.00      A   
ATOM   1237  HZ1 LYS A 130       5.667 -22.021  12.443  1.00 10.00      A   
ATOM   1238  HZ2 LYS A 130       4.532 -20.771  12.491  1.00 10.00      A   
ATOM   1239  HZ3 LYS A 130       5.722 -20.792  11.285  1.00 10.00      A   
ATOM   1240  C   LYS A 130       1.066 -19.609   6.604  1.00 10.00      A   
ATOM   1241  O   LYS A 130       1.575 -20.049   5.572  1.00 10.00      A   
ATOM   1242  N   ASN A 131      -0.068 -18.920   6.610  1.00 10.00      A   
ATOM   1243  HN  ASN A 131      -0.420 -18.580   7.458  1.00 10.00      A   
ATOM   1244  CA  ASN A 131      -0.803 -18.657   5.376  1.00 10.00      A   
ATOM   1245  CB  ASN A 131      -2.318 -18.778   5.593  1.00 10.00      A   
ATOM   1246  CG  ASN A 131      -2.829 -20.194   5.419  1.00 10.00      A   
ATOM   1247  OD1 ASN A 131      -2.165 -21.160   5.803  1.00 10.00      A   
ATOM   1248  ND2 ASN A 131      -4.009 -20.328   4.836  1.00 10.00      A   
ATOM   1249 HD21 ASN A 131      -4.487 -19.509   4.554  1.00 10.00      A   
ATOM   1250 HD22 ASN A 131      -4.360 -21.233   4.700  1.00 10.00      A   
ATOM   1251  C   ASN A 131      -0.464 -17.289   4.806  1.00 10.00      A   
ATOM   1252  O   ASN A 131      -1.161 -16.789   3.926  1.00 10.00      A   
ATOM   1253  N   PHE A 132       0.609 -16.696   5.312  1.00 10.00      A   
ATOM   1254  HN  PHE A 132       1.121 -17.160   6.004  1.00 10.00      A   
ATOM   1255  CA  PHE A 132       1.053 -15.381   4.861  1.00 10.00      A   
ATOM   1256  CB  PHE A 132       2.273 -14.945   5.674  1.00 10.00      A   
ATOM   1257  CG  PHE A 132       2.732 -13.540   5.404  1.00 10.00      A   
ATOM   1258  CD1 PHE A 132       1.844 -12.481   5.454  1.00 10.00      A   
ATOM   1259  CD2 PHE A 132       4.061 -13.280   5.112  1.00 10.00      A   
ATOM   1260  CE1 PHE A 132       2.269 -11.190   5.219  1.00 10.00      A   
ATOM   1261  CE2 PHE A 132       4.493 -11.992   4.873  1.00 10.00      A   
ATOM   1262  CZ  PHE A 132       3.595 -10.948   4.928  1.00 10.00      A   
ATOM   1263  C   PHE A 132       1.396 -15.414   3.373  1.00 10.00      A   
ATOM   1264  O   PHE A 132       2.319 -16.117   2.960  1.00 10.00      A   
ATOM   1265  N   LYS A 133       0.651 -14.659   2.572  1.00 10.00      A   
ATOM   1266  HN  LYS A 133      -0.074 -14.115   2.957  1.00 10.00      A   
ATOM   1267  CA  LYS A 133       0.877 -14.639   1.131  1.00 10.00      A   
ATOM   1268  CB  LYS A 133      -0.335 -15.223   0.402  1.00 10.00      A   
ATOM   1269  CG  LYS A 133      -0.740 -16.616   0.840  1.00 10.00      A   
ATOM   1270  CD  LYS A 133      -2.137 -16.934   0.345  1.00 10.00      A   
ATOM   1271  CE  LYS A 133      -2.624 -18.279   0.848  1.00 10.00      A   
ATOM   1272  NZ  LYS A 133      -4.048 -18.512   0.479  1.00 10.00      A   
ATOM   1273  HZ1 LYS A 133      -4.195 -18.316  -0.531  1.00 10.00      A   
ATOM   1274  HZ2 LYS A 133      -4.674 -17.884   1.035  1.00 10.00      A   
ATOM   1275  HZ3 LYS A 133      -4.312 -19.500   0.672  1.00 10.00      A   
ATOM   1276  C   LYS A 133       1.113 -13.237   0.593  1.00 10.00      A   
ATOM   1277  O   LYS A 133       2.022 -13.020  -0.210  1.00 10.00      A   
ATOM   1278  N   VAL A 134       0.288 -12.290   1.018  1.00 10.00      A   
ATOM   1279  HN  VAL A 134      -0.404 -12.509   1.680  1.00 10.00      A   
ATOM   1280  CA  VAL A 134       0.395 -10.926   0.522  1.00 10.00      A   
ATOM   1281  CB  VAL A 134      -0.916 -10.472  -0.170  1.00 10.00      A   
ATOM   1282  CG1 VAL A 134      -0.775  -9.074  -0.750  1.00 10.00      A   
ATOM   1283  CG2 VAL A 134      -1.331 -11.458  -1.254  1.00 10.00      A   
ATOM   1284  C   VAL A 134       0.772  -9.923   1.609  1.00 10.00      A   
ATOM   1285  O   VAL A 134       0.097  -9.814   2.635  1.00 10.00      A   
ATOM   1286  N   LEU A 135       1.858  -9.200   1.366  1.00 10.00      A   
ATOM   1287  HN  LEU A 135       2.360  -9.361   0.535  1.00 10.00      A   
ATOM   1288  CA  LEU A 135       2.334  -8.175   2.280  1.00 10.00      A   
ATOM   1289  CB  LEU A 135       3.727  -8.517   2.814  1.00 10.00      A   
ATOM   1290  CG  LEU A 135       4.341  -7.501   3.783  1.00 10.00      A   
ATOM   1291  CD1 LEU A 135       3.459  -7.331   5.011  1.00 10.00      A   
ATOM   1292  CD2 LEU A 135       5.744  -7.926   4.183  1.00 10.00      A   
ATOM   1293  C   LEU A 135       2.379  -6.841   1.552  1.00 10.00      A   
ATOM   1294  O   LEU A 135       3.159  -6.660   0.615  1.00 10.00      A   
ATOM   1295  N   VAL A 136       1.524  -5.923   1.960  1.00 10.00      A   
ATOM   1296  HN  VAL A 136       0.915  -6.126   2.706  1.00 10.00      A   
ATOM   1297  CA  VAL A 136       1.475  -4.615   1.334  1.00 10.00      A   
ATOM   1298  CB  VAL A 136       0.073  -4.299   0.761  1.00 10.00      A   
ATOM   1299  CG1 VAL A 136       0.068  -2.934   0.087  1.00 10.00      A   
ATOM   1300  CG2 VAL A 136      -0.363  -5.377  -0.222  1.00 10.00      A   
ATOM   1301  C   VAL A 136       1.880  -3.529   2.321  1.00 10.00      A   
ATOM   1302  O   VAL A 136       1.099  -3.148   3.187  1.00 10.00      A   
ATOM   1303  N   LEU A 137       3.111  -3.058   2.199  1.00 10.00      A   
ATOM   1304  HN  LEU A 137       3.697  -3.421   1.495  1.00 10.00      A   
ATOM   1305  CA  LEU A 137       3.620  -2.006   3.062  1.00 10.00      A   
ATOM   1306  CB  LEU A 137       4.960  -2.416   3.684  1.00 10.00      A   
ATOM   1307  CG  LEU A 137       4.919  -3.620   4.623  1.00 10.00      A   
ATOM   1308  CD1 LEU A 137       6.302  -3.913   5.176  1.00 10.00      A   
ATOM   1309  CD2 LEU A 137       3.934  -3.377   5.753  1.00 10.00      A   
ATOM   1310  C   LEU A 137       3.775  -0.730   2.252  1.00 10.00      A   
ATOM   1311  O   LEU A 137       4.756  -0.549   1.533  1.00 10.00      A   
ATOM   1312  N   SER A 138       2.787   0.137   2.348  1.00 10.00      A   
ATOM   1313  HN  SER A 138       2.023  -0.068   2.937  1.00 10.00      A   
ATOM   1314  CA  SER A 138       2.803   1.385   1.616  1.00 10.00      A   
ATOM   1315  CB  SER A 138       1.421   1.660   1.012  1.00 10.00      A   
ATOM   1316  OG  SER A 138       1.471   2.685   0.027  1.00 10.00      A   
ATOM   1317  HG  SER A 138       1.988   3.429   0.362  1.00 10.00      A   
ATOM   1318  C   SER A 138       3.229   2.537   2.511  1.00 10.00      A   
ATOM   1319  O   SER A 138       2.621   2.778   3.560  1.00 10.00      A   
ATOM   1320  N   SER A 139       4.289   3.225   2.095  1.00 10.00      A   
ATOM   1321  HN  SER A 139       4.739   2.947   1.263  1.00 10.00      A   
ATOM   1322  CA  SER A 139       4.814   4.378   2.819  1.00 10.00      A   
ATOM   1323  CB  SER A 139       3.839   5.551   2.697  1.00 10.00      A   
ATOM   1324  OG  SER A 139       3.192   5.542   1.432  1.00 10.00      A   
ATOM   1325  HG  SER A 139       3.385   6.365   0.975  1.00 10.00      A   
ATOM   1326  C   SER A 139       5.104   4.060   4.289  1.00 10.00      A   
ATOM   1327  O   SER A 139       4.854   4.879   5.178  1.00 10.00      A   
ATOM   1328  N   CYS A 140       5.642   2.874   4.535  1.00 10.00      A   
ATOM   1329  HN  CYS A 140       5.844   2.273   3.780  1.00 10.00      A   
ATOM   1330  CA  CYS A 140       5.961   2.443   5.886  1.00 10.00      A   
ATOM   1331  CB  CYS A 140       5.552   0.982   6.087  1.00 10.00      A   
ATOM   1332  SG  CYS A 140       3.797   0.672   5.787  1.00 10.00      A   
ATOM   1333  HG  CYS A 140       3.408   1.478   4.809  1.00 10.00      A   
ATOM   1334  C   CYS A 140       7.442   2.633   6.177  1.00 10.00      A   
ATOM   1335  O   CYS A 140       8.228   2.868   5.263  1.00 10.00      A   
ATOM   1336  N   GLU A 141       7.817   2.538   7.444  1.00 10.00      A   
ATOM   1337  HN  GLU A 141       7.143   2.349   8.132  1.00 10.00      A   
ATOM   1338  CA  GLU A 141       9.209   2.715   7.840  1.00 10.00      A   
ATOM   1339  CB  GLU A 141       9.475   4.202   8.069  1.00 10.00      A   
ATOM   1340  CG  GLU A 141       8.701   4.782   9.243  1.00 10.00      A   
ATOM   1341  CD  GLU A 141       8.181   6.170   8.969  1.00 10.00      A   
ATOM   1342  OE1 GLU A 141       8.688   7.131   9.584  1.00 10.00      A   
ATOM   1343  OE2 GLU A 141       7.262   6.311   8.140  1.00 10.00      A   
ATOM   1344  C   GLU A 141       9.505   1.956   9.128  1.00 10.00      A   
ATOM   1345  O   GLU A 141       8.592   1.439   9.768  1.00 10.00      A   
ATOM   1346  N   GLY A 142      10.778   1.900   9.512  1.00 10.00      A   
ATOM   1347  HN  GLY A 142      11.470   2.324   8.961  1.00 10.00      A   
ATOM   1348  CA  GLY A 142      11.152   1.222  10.740  1.00 10.00      A   
ATOM   1349  C   GLY A 142      11.801  -0.128  10.514  1.00 10.00      A   
ATOM   1350  O   GLY A 142      12.370  -0.713  11.439  1.00 10.00      A   
ATOM   1351  N   PHE A 143      11.724  -0.628   9.292  1.00 10.00      A   
ATOM   1352  HN  PHE A 143      11.268  -0.118   8.594  1.00 10.00      A   
ATOM   1353  CA  PHE A 143      12.296  -1.926   8.972  1.00 10.00      A   
ATOM   1354  CB  PHE A 143      11.251  -2.856   8.342  1.00 10.00      A   
ATOM   1355  CG  PHE A 143      10.568  -2.316   7.112  1.00 10.00      A   
ATOM   1356  CD1 PHE A 143      10.884  -2.814   5.859  1.00 10.00      A   
ATOM   1357  CD2 PHE A 143       9.603  -1.324   7.210  1.00 10.00      A   
ATOM   1358  CE1 PHE A 143      10.253  -2.331   4.730  1.00 10.00      A   
ATOM   1359  CE2 PHE A 143       8.970  -0.835   6.084  1.00 10.00      A   
ATOM   1360  CZ  PHE A 143       9.295  -1.340   4.842  1.00 10.00      A   
ATOM   1361  C   PHE A 143      13.529  -1.798   8.090  1.00 10.00      A   
ATOM   1362  O   PHE A 143      13.764  -0.751   7.484  1.00 10.00      A   
ATOM   1363  N   SER A 144      14.310  -2.864   8.023  1.00 10.00      A   
ATOM   1364  HN  SER A 144      14.057  -3.678   8.527  1.00 10.00      A   
ATOM   1365  CA  SER A 144      15.526  -2.879   7.229  1.00 10.00      A   
ATOM   1366  CB  SER A 144      16.744  -2.855   8.163  1.00 10.00      A   
ATOM   1367  OG  SER A 144      16.706  -3.926   9.096  1.00 10.00      A   
ATOM   1368  HG  SER A 144      15.823  -3.975   9.503  1.00 10.00      A   
ATOM   1369  C   SER A 144      15.574  -4.119   6.342  1.00 10.00      A   
ATOM   1370  O   SER A 144      14.591  -4.856   6.237  1.00 10.00      A   
ATOM   1371  N   THR A 145      16.714  -4.342   5.698  1.00 10.00      A   
ATOM   1372  HN  THR A 145      17.455  -3.704   5.795  1.00 10.00      A   
ATOM   1373  CA  THR A 145      16.899  -5.500   4.837  1.00 10.00      A   
ATOM   1374  CB  THR A 145      18.224  -5.368   4.057  1.00 10.00      A   
ATOM   1375  OG1 THR A 145      19.214  -4.766   4.904  1.00 10.00      A   
ATOM   1376  HG1 THR A 145      19.669  -5.456   5.405  1.00 10.00      A   
ATOM   1377  CG2 THR A 145      18.042  -4.490   2.830  1.00 10.00      A   
ATOM   1378  C   THR A 145      16.931  -6.778   5.677  1.00 10.00      A   
ATOM   1379  O   THR A 145      16.647  -7.872   5.187  1.00 10.00      A   
ATOM   1380  N   ASP A 146      17.262  -6.609   6.954  1.00 10.00      A   
ATOM   1381  HN  ASP A 146      17.461  -5.704   7.272  1.00 10.00      A   
ATOM   1382  CA  ASP A 146      17.343  -7.712   7.903  1.00 10.00      A   
ATOM   1383  CB  ASP A 146      17.819  -7.194   9.261  1.00 10.00      A   
ATOM   1384  CG  ASP A 146      19.326  -7.110   9.373  1.00 10.00      A   
ATOM   1385  OD1 ASP A 146      19.908  -7.927  10.116  1.00 10.00      A   
ATOM   1386  OD2 ASP A 146      19.934  -6.220   8.736  1.00 10.00      A   
ATOM   1387  C   ASP A 146      15.995  -8.399   8.074  1.00 10.00      A   
ATOM   1388  O   ASP A 146      15.888  -9.619   7.931  1.00 10.00      A   
ATOM   1389  N   GLY A 147      14.971  -7.608   8.376  1.00 10.00      A   
ATOM   1390  HN  GLY A 147      15.123  -6.642   8.474  1.00 10.00      A   
ATOM   1391  CA  GLY A 147      13.639  -8.148   8.579  1.00 10.00      A   
ATOM   1392  C   GLY A 147      13.067  -8.793   7.337  1.00 10.00      A   
ATOM   1393  O   GLY A 147      12.393  -9.824   7.416  1.00 10.00      A   
ATOM   1394  N   LEU A 148      13.346  -8.199   6.186  1.00 10.00      A   
ATOM   1395  HN  LEU A 148      13.905  -7.392   6.187  1.00 10.00      A   
ATOM   1396  CA  LEU A 148      12.846  -8.723   4.921  1.00 10.00      A   
ATOM   1397  CB  LEU A 148      13.083  -7.733   3.778  1.00 10.00      A   
ATOM   1398  CG  LEU A 148      12.184  -6.493   3.786  1.00 10.00      A   
ATOM   1399  CD1 LEU A 148      12.525  -5.576   2.629  1.00 10.00      A   
ATOM   1400  CD2 LEU A 148      10.714  -6.884   3.749  1.00 10.00      A   
ATOM   1401  C   LEU A 148      13.439 -10.094   4.608  1.00 10.00      A   
ATOM   1402  O   LEU A 148      12.795 -10.926   3.971  1.00 10.00      A   
ATOM   1403  N   ALA A 149      14.661 -10.328   5.072  1.00 10.00      A   
ATOM   1404  HN  ALA A 149      15.126  -9.623   5.572  1.00 10.00      A   
ATOM   1405  CA  ALA A 149      15.335 -11.604   4.858  1.00 10.00      A   
ATOM   1406  CB  ALA A 149      16.785 -11.520   5.317  1.00 10.00      A   
ATOM   1407  C   ALA A 149      14.608 -12.708   5.611  1.00 10.00      A   
ATOM   1408  O   ALA A 149      14.458 -13.823   5.112  1.00 10.00      A   
ATOM   1409  N   ALA A 150      14.133 -12.374   6.807  1.00 10.00      A   
ATOM   1410  HN  ALA A 150      14.270 -11.457   7.135  1.00 10.00      A   
ATOM   1411  CA  ALA A 150      13.413 -13.323   7.643  1.00 10.00      A   
ATOM   1412  CB  ALA A 150      13.115 -12.707   8.998  1.00 10.00      A   
ATOM   1413  C   ALA A 150      12.120 -13.757   6.966  1.00 10.00      A   
ATOM   1414  O   ALA A 150      11.692 -14.902   7.100  1.00 10.00      A   
ATOM   1415  N   ILE A 151      11.506 -12.834   6.238  1.00 10.00      A   
ATOM   1416  HN  ILE A 151      11.899 -11.937   6.181  1.00 10.00      A   
ATOM   1417  CA  ILE A 151      10.267 -13.113   5.525  1.00 10.00      A   
ATOM   1418  CB  ILE A 151       9.586 -11.803   5.054  1.00 10.00      A   
ATOM   1419  CG1 ILE A 151       9.121 -10.977   6.256  1.00 10.00      A   
ATOM   1420  CG2 ILE A 151       8.417 -12.085   4.114  1.00 10.00      A   
ATOM   1421  CD1 ILE A 151       8.036 -11.644   7.072  1.00 10.00      A   
ATOM   1422  C   ILE A 151      10.549 -13.993   4.311  1.00 10.00      A   
ATOM   1423  O   ILE A 151       9.908 -15.025   4.111  1.00 10.00      A   
ATOM   1424  N   ALA A 152      11.544 -13.595   3.536  1.00 10.00      A   
ATOM   1425  HN  ALA A 152      12.050 -12.792   3.794  1.00 10.00      A   
ATOM   1426  CA  ALA A 152      11.921 -14.306   2.317  1.00 10.00      A   
ATOM   1427  CB  ALA A 152      13.037 -13.556   1.610  1.00 10.00      A   
ATOM   1428  C   ALA A 152      12.333 -15.762   2.565  1.00 10.00      A   
ATOM   1429  O   ALA A 152      11.962 -16.660   1.804  1.00 10.00      A   
ATOM   1430  N   ALA A 153      13.083 -15.992   3.637  1.00 10.00      A   
ATOM   1431  HN  ALA A 153      13.327 -15.239   4.220  1.00 10.00      A   
ATOM   1432  CA  ALA A 153      13.573 -17.333   3.962  1.00 10.00      A   
ATOM   1433  CB  ALA A 153      14.902 -17.247   4.698  1.00 10.00      A   
ATOM   1434  C   ALA A 153      12.591 -18.181   4.768  1.00 10.00      A   
ATOM   1435  O   ALA A 153      12.890 -19.331   5.083  1.00 10.00      A   
ATOM   1436  N   THR A 154      11.430 -17.645   5.103  1.00 10.00      A   
ATOM   1437  HN  THR A 154      11.218 -16.731   4.826  1.00 10.00      A   
ATOM   1438  CA  THR A 154      10.468 -18.411   5.888  1.00 10.00      A   
ATOM   1439  CB  THR A 154      10.303 -17.835   7.307  1.00 10.00      A   
ATOM   1440  OG1 THR A 154      11.590 -17.465   7.825  1.00 10.00      A   
ATOM   1441  HG1 THR A 154      11.789 -16.553   7.563  1.00 10.00      A   
ATOM   1442  CG2 THR A 154       9.675 -18.871   8.226  1.00 10.00      A   
ATOM   1443  C   THR A 154       9.101 -18.541   5.216  1.00 10.00      A   
ATOM   1444  O   THR A 154       8.515 -19.627   5.204  1.00 10.00      A   
ATOM   1445  N   CYS A 155       8.595 -17.447   4.657  1.00 10.00      A   
ATOM   1446  HN  CYS A 155       9.113 -16.612   4.670  1.00 10.00      A   
ATOM   1447  CA  CYS A 155       7.289 -17.455   4.010  1.00 10.00      A   
ATOM   1448  CB  CYS A 155       6.797 -16.029   3.789  1.00 10.00      A   
ATOM   1449  SG  CYS A 155       6.795 -15.033   5.297  1.00 10.00      A   
ATOM   1450  HG  CYS A 155       6.468 -13.790   4.964  1.00 10.00      A   
ATOM   1451  C   CYS A 155       7.299 -18.253   2.710  1.00 10.00      A   
ATOM   1452  O   CYS A 155       7.641 -17.737   1.648  1.00 10.00      A   
ATOM   1453  N   ARG A 156       6.927 -19.525   2.818  1.00 10.00      A   
ATOM   1454  HN  ARG A 156       6.681 -19.871   3.704  1.00 10.00      A   
ATOM   1455  CA  ARG A 156       6.886 -20.427   1.673  1.00 10.00      A   
ATOM   1456  CB  ARG A 156       7.003 -21.881   2.137  1.00 10.00      A   
ATOM   1457  CG  ARG A 156       6.072 -22.249   3.283  1.00 10.00      A   
ATOM   1458  CD  ARG A 156       6.193 -23.720   3.653  1.00 10.00      A   
ATOM   1459  NE  ARG A 156       5.671 -24.590   2.603  1.00 10.00      A   
ATOM   1460  HE  ARG A 156       6.187 -24.647   1.767  1.00 10.00      A   
ATOM   1461  CZ  ARG A 156       4.555 -25.309   2.711  1.00 10.00      A   
ATOM   1462  NH1 ARG A 156       3.835 -25.269   3.826  1.00 10.00      A   
ATOM   1463 HH11 ARG A 156       2.964 -25.835   3.906  1.00 10.00      A   
ATOM   1464 HH12 ARG A 156       4.134 -24.670   4.627  1.00 10.00      A   
ATOM   1465  NH2 ARG A 156       4.152 -26.061   1.689  1.00 10.00      A   
ATOM   1466 HH21 ARG A 156       4.711 -26.086   0.803  1.00 10.00      A   
ATOM   1467 HH22 ARG A 156       3.279 -26.627   1.763  1.00 10.00      A   
ATOM   1468  C   ARG A 156       5.610 -20.237   0.864  1.00 10.00      A   
ATOM   1469  O   ARG A 156       5.518 -20.683  -0.279  1.00 10.00      A   
ATOM   1470  N   ASN A 157       4.639 -19.561   1.459  1.00 10.00      A   
ATOM   1471  HN  ASN A 157       4.783 -19.219   2.363  1.00 10.00      A   
ATOM   1472  CA  ASN A 157       3.364 -19.307   0.800  1.00 10.00      A   
ATOM   1473  CB  ASN A 157       2.193 -19.621   1.741  1.00 10.00      A   
ATOM   1474  CG  ASN A 157       1.769 -21.077   1.689  1.00 10.00      A   
ATOM   1475  OD1 ASN A 157       1.824 -21.716   0.641  1.00 10.00      A   
ATOM   1476  ND2 ASN A 157       1.341 -21.616   2.824  1.00 10.00      A   
ATOM   1477 HD21 ASN A 157       1.321 -21.054   3.630  1.00 10.00      A   
ATOM   1478 HD22 ASN A 157       1.058 -22.557   2.811  1.00 10.00      A   
ATOM   1479  C   ASN A 157       3.280 -17.861   0.324  1.00 10.00      A   
ATOM   1480  O   ASN A 157       2.214 -17.390  -0.068  1.00 10.00      A   
ATOM   1481  N   LEU A 158       4.412 -17.163   0.359  1.00 10.00      A   
ATOM   1482  HN  LEU A 158       5.231 -17.600   0.665  1.00 10.00      A   
ATOM   1483  CA  LEU A 158       4.468 -15.771  -0.067  1.00 10.00      A   
ATOM   1484  CB  LEU A 158       5.843 -15.174   0.245  1.00 10.00      A   
ATOM   1485  CG  LEU A 158       6.003 -13.670   0.008  1.00 10.00      A   
ATOM   1486  CD1 LEU A 158       5.175 -12.878   1.007  1.00 10.00      A   
ATOM   1487  CD2 LEU A 158       7.466 -13.268   0.085  1.00 10.00      A   
ATOM   1488  C   LEU A 158       4.173 -15.665  -1.559  1.00 10.00      A   
ATOM   1489  O   LEU A 158       4.780 -16.365  -2.373  1.00 10.00      A   
ATOM   1490  N   LYS A 159       3.243 -14.793  -1.911  1.00 10.00      A   
ATOM   1491  HN  LYS A 159       2.805 -14.252  -1.217  1.00 10.00      A   
ATOM   1492  CA  LYS A 159       2.860 -14.614  -3.300  1.00 10.00      A   
ATOM   1493  CB  LYS A 159       1.407 -15.048  -3.516  1.00 10.00      A   
ATOM   1494  CG  LYS A 159       1.132 -16.500  -3.145  1.00 10.00      A   
ATOM   1495  CD  LYS A 159      -0.351 -16.826  -3.223  1.00 10.00      A   
ATOM   1496  CE  LYS A 159      -0.819 -16.966  -4.662  1.00 10.00      A   
ATOM   1497  NZ  LYS A 159      -2.279 -17.226  -4.754  1.00 10.00      A   
ATOM   1498  HZ1 LYS A 159      -2.810 -16.434  -4.339  1.00 10.00      A   
ATOM   1499  HZ2 LYS A 159      -2.526 -18.096  -4.244  1.00 10.00      A   
ATOM   1500  HZ3 LYS A 159      -2.559 -17.330  -5.752  1.00 10.00      A   
ATOM   1501  C   LYS A 159       3.063 -13.180  -3.769  1.00 10.00      A   
ATOM   1502  O   LYS A 159       3.508 -12.947  -4.895  1.00 10.00      A   
ATOM   1503  N   GLU A 160       2.746 -12.220  -2.913  1.00 10.00      A   
ATOM   1504  HN  GLU A 160       2.424 -12.456  -2.016  1.00 10.00      A   
ATOM   1505  CA  GLU A 160       2.880 -10.818  -3.273  1.00 10.00      A   
ATOM   1506  CB  GLU A 160       1.513 -10.222  -3.606  1.00 10.00      A   
ATOM   1507  CG  GLU A 160       0.849 -10.839  -4.827  1.00 10.00      A   
ATOM   1508  CD  GLU A 160      -0.420 -10.123  -5.230  1.00 10.00      A   
ATOM   1509  OE1 GLU A 160      -1.515 -10.632  -4.921  1.00 10.00      A   
ATOM   1510  OE2 GLU A 160      -0.325  -9.052  -5.866  1.00 10.00      A   
ATOM   1511  C   GLU A 160       3.562 -10.002  -2.181  1.00 10.00      A   
ATOM   1512  O   GLU A 160       3.111  -9.969  -1.035  1.00 10.00      A   
ATOM   1513  N   LEU A 161       4.641  -9.336  -2.553  1.00 10.00      A   
ATOM   1514  HN  LEU A 161       4.939  -9.399  -3.489  1.00 10.00      A   
ATOM   1515  CA  LEU A 161       5.397  -8.502  -1.630  1.00 10.00      A   
ATOM   1516  CB  LEU A 161       6.782  -9.104  -1.376  1.00 10.00      A   
ATOM   1517  CG  LEU A 161       7.733  -8.285  -0.495  1.00 10.00      A   
ATOM   1518  CD1 LEU A 161       7.134  -8.054   0.886  1.00 10.00      A   
ATOM   1519  CD2 LEU A 161       9.081  -8.978  -0.387  1.00 10.00      A   
ATOM   1520  C   LEU A 161       5.526  -7.095  -2.204  1.00 10.00      A   
ATOM   1521  O   LEU A 161       6.209  -6.886  -3.209  1.00 10.00      A   
ATOM   1522  N   ASP A 162       4.856  -6.137  -1.575  1.00 10.00      A   
ATOM   1523  HN  ASP A 162       4.327  -6.364  -0.772  1.00 10.00      A   
ATOM   1524  CA  ASP A 162       4.887  -4.758  -2.036  1.00 10.00      A   
ATOM   1525  CB  ASP A 162       3.500  -4.326  -2.526  1.00 10.00      A   
ATOM   1526  CG  ASP A 162       3.557  -3.193  -3.534  1.00 10.00      A   
ATOM   1527  OD1 ASP A 162       4.168  -2.147  -3.233  1.00 10.00      A   
ATOM   1528  OD2 ASP A 162       2.993  -3.349  -4.637  1.00 10.00      A   
ATOM   1529  C   ASP A 162       5.368  -3.826  -0.931  1.00 10.00      A   
ATOM   1530  O   ASP A 162       4.882  -3.882   0.201  1.00 10.00      A   
ATOM   1531  N   LEU A 163       6.332  -2.980  -1.268  1.00 10.00      A   
ATOM   1532  HN  LEU A 163       6.682  -3.003  -2.183  1.00 10.00      A   
ATOM   1533  CA  LEU A 163       6.892  -2.023  -0.327  1.00 10.00      A   
ATOM   1534  CB  LEU A 163       8.335  -2.407   0.009  1.00 10.00      A   
ATOM   1535  CG  LEU A 163       8.577  -3.850   0.454  1.00 10.00      A   
ATOM   1536  CD1 LEU A 163      10.021  -4.244   0.187  1.00 10.00      A   
ATOM   1537  CD2 LEU A 163       8.242  -4.018   1.926  1.00 10.00      A   
ATOM   1538  C   LEU A 163       6.858  -0.620  -0.933  1.00 10.00      A   
ATOM   1539  O   LEU A 163       7.754   0.195  -0.692  1.00 10.00      A   
ATOM   1540  N   ARG A 164       5.811  -0.354  -1.713  1.00 10.00      A   
ATOM   1541  HN  ARG A 164       5.136  -1.059  -1.851  1.00 10.00      A   
ATOM   1542  CA  ARG A 164       5.624   0.929  -2.393  1.00 10.00      A   
ATOM   1543  CB  ARG A 164       4.258   1.003  -3.080  1.00 10.00      A   
ATOM   1544  CG  ARG A 164       3.079   0.630  -2.199  1.00 10.00      A   
ATOM   1545  CD  ARG A 164       1.783   0.646  -2.991  1.00 10.00      A   
ATOM   1546  NE  ARG A 164       0.869   1.693  -2.534  1.00 10.00      A   
ATOM   1547  HE  ARG A 164       1.071   2.119  -1.665  1.00 10.00      A   
ATOM   1548  CZ  ARG A 164      -0.215   2.089  -3.206  1.00 10.00      A   
ATOM   1549  NH1 ARG A 164      -0.521   1.534  -4.374  1.00 10.00      A   
ATOM   1550 HH11 ARG A 164       0.087   0.787  -4.776  1.00 10.00      A   
ATOM   1551 HH12 ARG A 164      -1.369   1.840  -4.893  1.00 10.00      A   
ATOM   1552  NH2 ARG A 164      -0.983   3.061  -2.720  1.00 10.00      A   
ATOM   1553 HH21 ARG A 164      -1.834   3.370  -3.242  1.00 10.00      A   
ATOM   1554 HH22 ARG A 164      -0.743   3.522  -1.813  1.00 10.00      A   
ATOM   1555  C   ARG A 164       5.860   2.162  -1.518  1.00 10.00      A   
ATOM   1556  O   ARG A 164       5.178   2.381  -0.516  1.00 10.00      A   
ATOM   1557  N   GLU A 165       6.850   2.950  -1.932  1.00 10.00      A   
ATOM   1558  HN  GLU A 165       7.348   2.680  -2.733  1.00 10.00      A   
ATOM   1559  CA  GLU A 165       7.230   4.200  -1.269  1.00 10.00      A   
ATOM   1560  CB  GLU A 165       6.198   5.302  -1.523  1.00 10.00      A   
ATOM   1561  CG  GLU A 165       6.504   6.180  -2.733  1.00 10.00      A   
ATOM   1562  CD  GLU A 165       6.522   5.417  -4.043  1.00 10.00      A   
ATOM   1563  OE1 GLU A 165       5.469   5.355  -4.713  1.00 10.00      A   
ATOM   1564  OE2 GLU A 165       7.590   4.884  -4.415  1.00 10.00      A   
ATOM   1565  C   GLU A 165       7.540   4.062   0.221  1.00 10.00      A   
ATOM   1566  O   GLU A 165       7.370   5.012   0.983  1.00 10.00      A   
ATOM   1567  N   SER A 166       8.006   2.897   0.632  1.00 10.00      A   
ATOM   1568  HN  SER A 166       8.116   2.166  -0.012  1.00 10.00      A   
ATOM   1569  CA  SER A 166       8.353   2.675   2.025  1.00 10.00      A   
ATOM   1570  CB  SER A 166       8.001   1.249   2.440  1.00 10.00      A   
ATOM   1571  OG  SER A 166       6.598   1.113   2.582  1.00 10.00      A   
ATOM   1572  HG  SER A 166       6.277   0.451   1.956  1.00 10.00      A   
ATOM   1573  C   SER A 166       9.828   2.966   2.279  1.00 10.00      A   
ATOM   1574  O   SER A 166      10.686   2.620   1.467  1.00 10.00      A   
ATOM   1575  N   ASP A 167      10.113   3.612   3.406  1.00 10.00      A   
ATOM   1576  HN  ASP A 167       9.382   3.848   4.019  1.00 10.00      A   
ATOM   1577  CA  ASP A 167      11.485   3.951   3.769  1.00 10.00      A   
ATOM   1578  CB  ASP A 167      11.545   5.208   4.643  1.00 10.00      A   
ATOM   1579  CG  ASP A 167      12.944   5.792   4.723  1.00 10.00      A   
ATOM   1580  OD1 ASP A 167      13.397   6.413   3.732  1.00 10.00      A   
ATOM   1581  OD2 ASP A 167      13.602   5.640   5.775  1.00 10.00      A   
ATOM   1582  C   ASP A 167      12.155   2.777   4.470  1.00 10.00      A   
ATOM   1583  O   ASP A 167      12.041   2.605   5.687  1.00 10.00      A   
ATOM   1584  N   VAL A 168      12.838   1.965   3.687  1.00 10.00      A   
ATOM   1585  HN  VAL A 168      12.884   2.160   2.725  1.00 10.00      A   
ATOM   1586  CA  VAL A 168      13.527   0.797   4.205  1.00 10.00      A   
ATOM   1587  CB  VAL A 168      13.553  -0.338   3.156  1.00 10.00      A   
ATOM   1588  CG1 VAL A 168      13.940  -1.662   3.798  1.00 10.00      A   
ATOM   1589  CG2 VAL A 168      12.215  -0.453   2.441  1.00 10.00      A   
ATOM   1590  C   VAL A 168      14.963   1.148   4.571  1.00 10.00      A   
ATOM   1591  O   VAL A 168      15.615   1.938   3.881  1.00 10.00      A   
ATOM   1592  N   ASP A 169      15.447   0.588   5.670  1.00 10.00      A   
ATOM   1593  HN  ASP A 169      14.866   0.003   6.211  1.00 10.00      A   
ATOM   1594  CA  ASP A 169      16.820   0.823   6.093  1.00 10.00      A   
ATOM   1595  CB  ASP A 169      17.019   0.499   7.573  1.00 10.00      A   
ATOM   1596  CG  ASP A 169      17.504   1.697   8.362  1.00 10.00      A   
ATOM   1597  OD1 ASP A 169      18.561   2.255   8.014  1.00 10.00      A   
ATOM   1598  OD2 ASP A 169      16.820   2.093   9.334  1.00 10.00      A   
ATOM   1599  C   ASP A 169      17.755  -0.006   5.222  1.00 10.00      A   
ATOM   1600  O   ASP A 169      17.873  -1.220   5.393  1.00 10.00      A   
ATOM   1601  N   ASP A 170      18.392   0.662   4.275  1.00 10.00      A   
ATOM   1602  HN  ASP A 170      18.263   1.631   4.212  1.00 10.00      A   
ATOM   1603  CA  ASP A 170      19.284   0.011   3.328  1.00 10.00      A   
ATOM   1604  CB  ASP A 170      19.541   0.936   2.137  1.00 10.00      A   
ATOM   1605  CG  ASP A 170      20.013   0.192   0.908  1.00 10.00      A   
ATOM   1606  OD1 ASP A 170      21.239   0.128   0.681  1.00 10.00      A   
ATOM   1607  OD2 ASP A 170      19.155  -0.329   0.160  1.00 10.00      A   
ATOM   1608  C   ASP A 170      20.603  -0.411   3.966  1.00 10.00      A   
ATOM   1609  O   ASP A 170      21.361   0.423   4.468  1.00 10.00      A   
ATOM   1610  N   VAL A 171      20.853  -1.716   3.959  1.00 10.00      A   
ATOM   1611  HN  VAL A 171      20.184  -2.322   3.575  1.00 10.00      A   
ATOM   1612  CA  VAL A 171      22.081  -2.279   4.510  1.00 10.00      A   
ATOM   1613  CB  VAL A 171      21.820  -3.070   5.815  1.00 10.00      A   
ATOM   1614  CG1 VAL A 171      23.131  -3.490   6.467  1.00 10.00      A   
ATOM   1615  CG2 VAL A 171      20.973  -2.261   6.788  1.00 10.00      A   
ATOM   1616  C   VAL A 171      22.730  -3.205   3.478  1.00 10.00      A   
ATOM   1617  O   VAL A 171      23.691  -2.831   2.804  1.00 10.00      A   
ATOM   1618  N   SER A 172      22.185  -4.404   3.344  1.00 10.00      A   
ATOM   1619  HN  SER A 172      21.411  -4.645   3.900  1.00 10.00      A   
ATOM   1620  CA  SER A 172      22.699  -5.376   2.393  1.00 10.00      A   
ATOM   1621  CB  SER A 172      23.636  -6.372   3.090  1.00 10.00      A   
ATOM   1622  OG  SER A 172      24.753  -5.706   3.663  1.00 10.00      A   
ATOM   1623  HG  SER A 172      25.570  -6.166   3.417  1.00 10.00      A   
ATOM   1624  C   SER A 172      21.546  -6.100   1.711  1.00 10.00      A   
ATOM   1625  O   SER A 172      20.703  -6.707   2.375  1.00 10.00      A   
ATOM   1626  N   GLY A 173      21.515  -6.037   0.383  1.00 10.00      A   
ATOM   1627  HN  GLY A 173      22.226  -5.560  -0.091  1.00 10.00      A   
ATOM   1628  CA  GLY A 173      20.454  -6.673  -0.376  1.00 10.00      A   
ATOM   1629  C   GLY A 173      20.644  -8.171  -0.530  1.00 10.00      A   
ATOM   1630  O   GLY A 173      20.391  -8.728  -1.596  1.00 10.00      A   
ATOM   1631  N   HIS A 174      21.064  -8.830   0.542  1.00 10.00      A   
ATOM   1632  HN  HIS A 174      21.223  -8.338   1.377  1.00 10.00      A   
ATOM   1633  CA  HIS A 174      21.277 -10.272   0.511  1.00 10.00      A   
ATOM   1634  CB  HIS A 174      22.409 -10.676   1.466  1.00 10.00      A   
ATOM   1635  CG  HIS A 174      22.850 -12.103   1.327  1.00 10.00      A   
ATOM   1636  ND1 HIS A 174      23.426 -12.571   0.169  1.00 10.00      A   
ATOM   1637  CD2 HIS A 174      22.764 -13.118   2.221  1.00 10.00      A   
ATOM   1638  CE1 HIS A 174      23.677 -13.853   0.381  1.00 10.00      A   
ATOM   1639  NE2 HIS A 174      23.291 -14.226   1.607  1.00 10.00      A   
ATOM   1640  HE2 HIS A 174      23.354 -15.139   1.998  1.00 10.00      A   
ATOM   1641  C   HIS A 174      19.984 -10.994   0.872  1.00 10.00      A   
ATOM   1642  O   HIS A 174      19.891 -12.216   0.789  1.00 10.00      A   
ATOM   1643  N   TRP A 175      18.979 -10.214   1.255  1.00 10.00      A   
ATOM   1644  HN  TRP A 175      19.116  -9.245   1.281  1.00 10.00      A   
ATOM   1645  CA  TRP A 175      17.678 -10.753   1.634  1.00 10.00      A   
ATOM   1646  CB  TRP A 175      16.767  -9.623   2.127  1.00 10.00      A   
ATOM   1647  CG  TRP A 175      16.364  -8.658   1.052  1.00 10.00      A   
ATOM   1648  CD1 TRP A 175      17.112  -7.639   0.538  1.00 10.00      A   
ATOM   1649  CD2 TRP A 175      15.113  -8.630   0.357  1.00 10.00      A   
ATOM   1650  NE1 TRP A 175      16.404  -6.980  -0.438  1.00 10.00      A   
ATOM   1651  HE1 TRP A 175      16.731  -6.207  -0.958  1.00 10.00      A   
ATOM   1652  CE2 TRP A 175      15.172  -7.569  -0.566  1.00 10.00      A   
ATOM   1653  CE3 TRP A 175      13.951  -9.401   0.428  1.00 10.00      A   
ATOM   1654  CZ2 TRP A 175      14.111  -7.263  -1.412  1.00 10.00      A   
ATOM   1655  CZ3 TRP A 175      12.899  -9.096  -0.412  1.00 10.00      A   
ATOM   1656  CH2 TRP A 175      12.985  -8.036  -1.319  1.00 10.00      A   
ATOM   1657  C   TRP A 175      17.025 -11.487   0.461  1.00 10.00      A   
ATOM   1658  O   TRP A 175      16.253 -12.425   0.650  1.00 10.00      A   
ATOM   1659  N   LEU A 176      17.355 -11.055  -0.749  1.00 10.00      A   
ATOM   1660  HN  LEU A 176      17.977 -10.302  -0.829  1.00 10.00      A   
ATOM   1661  CA  LEU A 176      16.812 -11.656  -1.959  1.00 10.00      A   
ATOM   1662  CB  LEU A 176      17.147 -10.780  -3.167  1.00 10.00      A   
ATOM   1663  CG  LEU A 176      16.398 -11.094  -4.460  1.00 10.00      A   
ATOM   1664  CD1 LEU A 176      15.025 -10.443  -4.461  1.00 10.00      A   
ATOM   1665  CD2 LEU A 176      17.207 -10.660  -5.670  1.00 10.00      A   
ATOM   1666  C   LEU A 176      17.366 -13.065  -2.159  1.00 10.00      A   
ATOM   1667  O   LEU A 176      16.714 -13.931  -2.747  1.00 10.00      A   
ATOM   1668  N   SER A 177      18.565 -13.294  -1.647  1.00 10.00      A   
ATOM   1669  HN  SER A 177      19.033 -12.568  -1.182  1.00 10.00      A   
ATOM   1670  CA  SER A 177      19.213 -14.590  -1.760  1.00 10.00      A   
ATOM   1671  CB  SER A 177      20.729 -14.414  -1.632  1.00 10.00      A   
ATOM   1672  OG  SER A 177      21.123 -13.111  -2.043  1.00 10.00      A   
ATOM   1673  HG  SER A 177      21.768 -12.762  -1.413  1.00 10.00      A   
ATOM   1674  C   SER A 177      18.705 -15.553  -0.688  1.00 10.00      A   
ATOM   1675  O   SER A 177      19.138 -16.703  -0.613  1.00 10.00      A   
ATOM   1676  N   HIS A 178      17.783 -15.080   0.143  1.00 10.00      A   
ATOM   1677  HN  HIS A 178      17.470 -14.154   0.039  1.00 10.00      A   
ATOM   1678  CA  HIS A 178      17.229 -15.905   1.208  1.00 10.00      A   
ATOM   1679  CB  HIS A 178      16.821 -15.062   2.409  1.00 10.00      A   
ATOM   1680  CG  HIS A 178      17.946 -14.802   3.362  1.00 10.00      A   
ATOM   1681  ND1 HIS A 178      18.281 -15.710   4.337  1.00 10.00      A   
ATOM   1682  CD2 HIS A 178      18.770 -13.731   3.450  1.00 10.00      A   
ATOM   1683  CE1 HIS A 178      19.292 -15.174   4.996  1.00 10.00      A   
ATOM   1684  NE2 HIS A 178      19.621 -13.981   4.494  1.00 10.00      A   
ATOM   1685  HE2 HIS A 178      20.336 -13.394   4.812  1.00 10.00      A   
ATOM   1686  C   HIS A 178      16.073 -16.766   0.718  1.00 10.00      A   
ATOM   1687  O   HIS A 178      15.685 -17.733   1.377  1.00 10.00      A   
ATOM   1688  N   PHE A 179      15.530 -16.425  -0.446  1.00 10.00      A   
ATOM   1689  HN  PHE A 179      15.876 -15.644  -0.926  1.00 10.00      A   
ATOM   1690  CA  PHE A 179      14.437 -17.194  -1.022  1.00 10.00      A   
ATOM   1691  CB  PHE A 179      13.906 -16.510  -2.283  1.00 10.00      A   
ATOM   1692  CG  PHE A 179      13.031 -15.317  -2.024  1.00 10.00      A   
ATOM   1693  CD1 PHE A 179      13.493 -14.036  -2.278  1.00 10.00      A   
ATOM   1694  CD2 PHE A 179      11.744 -15.476  -1.542  1.00 10.00      A   
ATOM   1695  CE1 PHE A 179      12.687 -12.936  -2.057  1.00 10.00      A   
ATOM   1696  CE2 PHE A 179      10.933 -14.382  -1.315  1.00 10.00      A   
ATOM   1697  CZ  PHE A 179      11.405 -13.110  -1.574  1.00 10.00      A   
ATOM   1698  C   PHE A 179      14.922 -18.599  -1.375  1.00 10.00      A   
ATOM   1699  O   PHE A 179      15.904 -18.752  -2.106  1.00 10.00      A   
ATOM   1700  N   PRO A 180      14.261 -19.636  -0.842  1.00 10.00      A   
ATOM   1701  CA  PRO A 180      14.629 -21.030  -1.112  1.00 10.00      A   
ATOM   1702  CB  PRO A 180      13.654 -21.841  -0.253  1.00 10.00      A   
ATOM   1703  CG  PRO A 180      12.523 -20.912   0.024  1.00 10.00      A   
ATOM   1704  CD  PRO A 180      13.115 -19.534   0.073  1.00 10.00      A   
ATOM   1705  C   PRO A 180      14.445 -21.382  -2.585  1.00 10.00      A   
ATOM   1706  O   PRO A 180      13.674 -20.737  -3.296  1.00 10.00      A   
ATOM   1707  N   ASP A 181      15.132 -22.426  -3.029  1.00 10.00      A   
ATOM   1708  HN  ASP A 181      15.700 -22.925  -2.402  1.00 10.00      A   
ATOM   1709  CA  ASP A 181      15.064 -22.859  -4.425  1.00 10.00      A   
ATOM   1710  CB  ASP A 181      16.187 -23.851  -4.736  1.00 10.00      A   
ATOM   1711  CG  ASP A 181      16.521 -23.920  -6.210  1.00 10.00      A   
ATOM   1712  OD1 ASP A 181      17.082 -22.941  -6.746  1.00 10.00      A   
ATOM   1713  OD2 ASP A 181      16.243 -24.961  -6.837  1.00 10.00      A   
ATOM   1714  C   ASP A 181      13.701 -23.456  -4.776  1.00 10.00      A   
ATOM   1715  O   ASP A 181      13.413 -23.745  -5.939  1.00 10.00      A   
ATOM   1716  N   THR A 182      12.862 -23.635  -3.766  1.00 10.00      A   
ATOM   1717  HN  THR A 182      13.150 -23.406  -2.861  1.00 10.00      A   
ATOM   1718  CA  THR A 182      11.529 -24.182  -3.959  1.00 10.00      A   
ATOM   1719  CB  THR A 182      11.173 -25.134  -2.804  1.00 10.00      A   
ATOM   1720  OG1 THR A 182      11.914 -24.744  -1.637  1.00 10.00      A   
ATOM   1721  HG1 THR A 182      11.299 -24.403  -0.974  1.00 10.00      A   
ATOM   1722  CG2 THR A 182      11.524 -26.567  -3.167  1.00 10.00      A   
ATOM   1723  C   THR A 182      10.478 -23.072  -4.036  1.00 10.00      A   
ATOM   1724  O   THR A 182       9.283 -23.340  -4.189  1.00 10.00      A   
ATOM   1725  N   TYR A 183      10.926 -21.826  -3.921  1.00 10.00      A   
ATOM   1726  HN  TYR A 183      11.889 -21.670  -3.807  1.00 10.00      A   
ATOM   1727  CA  TYR A 183      10.023 -20.685  -3.973  1.00 10.00      A   
ATOM   1728  CB  TYR A 183      10.643 -19.464  -3.289  1.00 10.00      A   
ATOM   1729  CG  TYR A 183       9.720 -18.270  -3.241  1.00 10.00      A   
ATOM   1730  CD1 TYR A 183       8.671 -18.221  -2.335  1.00 10.00      A   
ATOM   1731  CD2 TYR A 183       9.893 -17.195  -4.104  1.00 10.00      A   
ATOM   1732  CE1 TYR A 183       7.818 -17.137  -2.291  1.00 10.00      A   
ATOM   1733  CE2 TYR A 183       9.047 -16.108  -4.065  1.00 10.00      A   
ATOM   1734  CZ  TYR A 183       8.010 -16.085  -3.156  1.00 10.00      A   
ATOM   1735  OH  TYR A 183       7.162 -15.004  -3.113  1.00 10.00      A   
ATOM   1736  HH  TYR A 183       6.283 -15.302  -2.853  1.00 10.00      A   
ATOM   1737  C   TYR A 183       9.651 -20.354  -5.414  1.00 10.00      A   
ATOM   1738  O   TYR A 183      10.457 -19.795  -6.161  1.00 10.00      A   
ATOM   1739  N   THR A 184       8.431 -20.701  -5.794  1.00 10.00      A   
ATOM   1740  HN  THR A 184       7.843 -21.153  -5.152  1.00 10.00      A   
ATOM   1741  CA  THR A 184       7.948 -20.457  -7.145  1.00 10.00      A   
ATOM   1742  CB  THR A 184       7.903 -21.779  -7.936  1.00 10.00      A   
ATOM   1743  OG1 THR A 184       7.235 -22.782  -7.153  1.00 10.00      A   
ATOM   1744  HG1 THR A 184       7.770 -23.584  -7.146  1.00 10.00      A   
ATOM   1745  CG2 THR A 184       9.309 -22.260  -8.266  1.00 10.00      A   
ATOM   1746  C   THR A 184       6.542 -19.850  -7.131  1.00 10.00      A   
ATOM   1747  O   THR A 184       5.840 -19.877  -8.140  1.00 10.00      A   
ATOM   1748  N   SER A 185       6.143 -19.284  -5.997  1.00 10.00      A   
ATOM   1749  HN  SER A 185       6.756 -19.253  -5.233  1.00 10.00      A   
ATOM   1750  CA  SER A 185       4.807 -18.703  -5.864  1.00 10.00      A   
ATOM   1751  CB  SER A 185       4.207 -19.110  -4.519  1.00 10.00      A   
ATOM   1752  OG  SER A 185       5.157 -18.953  -3.480  1.00 10.00      A   
ATOM   1753  HG  SER A 185       4.984 -18.120  -3.018  1.00 10.00      A   
ATOM   1754  C   SER A 185       4.802 -17.179  -5.987  1.00 10.00      A   
ATOM   1755  O   SER A 185       3.824 -16.528  -5.621  1.00 10.00      A   
ATOM   1756  N   LEU A 186       5.879 -16.612  -6.512  1.00 10.00      A   
ATOM   1757  HN  LEU A 186       6.618 -17.175  -6.817  1.00 10.00      A   
ATOM   1758  CA  LEU A 186       5.978 -15.164  -6.652  1.00 10.00      A   
ATOM   1759  CB  LEU A 186       7.428 -14.733  -6.876  1.00 10.00      A   
ATOM   1760  CG  LEU A 186       7.714 -13.230  -6.794  1.00 10.00      A   
ATOM   1761  CD1 LEU A 186       7.155 -12.640  -5.508  1.00 10.00      A   
ATOM   1762  CD2 LEU A 186       9.210 -12.976  -6.884  1.00 10.00      A   
ATOM   1763  C   LEU A 186       5.078 -14.640  -7.765  1.00 10.00      A   
ATOM   1764  O   LEU A 186       5.225 -15.012  -8.928  1.00 10.00      A   
ATOM   1765  N   VAL A 187       4.136 -13.787  -7.387  1.00 10.00      A   
ATOM   1766  HN  VAL A 187       4.057 -13.560  -6.435  1.00 10.00      A   
ATOM   1767  CA  VAL A 187       3.203 -13.188  -8.330  1.00 10.00      A   
ATOM   1768  CB  VAL A 187       1.745 -13.333  -7.840  1.00 10.00      A   
ATOM   1769  CG1 VAL A 187       0.772 -12.679  -8.813  1.00 10.00      A   
ATOM   1770  CG2 VAL A 187       1.398 -14.798  -7.635  1.00 10.00      A   
ATOM   1771  C   VAL A 187       3.520 -11.708  -8.529  1.00 10.00      A   
ATOM   1772  O   VAL A 187       3.633 -11.230  -9.659  1.00 10.00      A   
ATOM   1773  N   SER A 188       3.670 -10.985  -7.430  1.00 10.00      A   
ATOM   1774  HN  SER A 188       3.572 -11.412  -6.552  1.00 10.00      A   
ATOM   1775  CA  SER A 188       3.973  -9.564  -7.499  1.00 10.00      A   
ATOM   1776  CB  SER A 188       2.726  -8.741  -7.170  1.00 10.00      A   
ATOM   1777  OG  SER A 188       1.589  -9.242  -7.849  1.00 10.00      A   
ATOM   1778  HG  SER A 188       0.832  -9.244  -7.245  1.00 10.00      A   
ATOM   1779  C   SER A 188       5.103  -9.199  -6.545  1.00 10.00      A   
ATOM   1780  O   SER A 188       5.051  -9.519  -5.357  1.00 10.00      A   
ATOM   1781  N   LEU A 189       6.123  -8.536  -7.072  1.00 10.00      A   
ATOM   1782  HN  LEU A 189       6.103  -8.312  -8.030  1.00 10.00      A   
ATOM   1783  CA  LEU A 189       7.266  -8.122  -6.270  1.00 10.00      A   
ATOM   1784  CB  LEU A 189       8.466  -9.033  -6.547  1.00 10.00      A   
ATOM   1785  CG  LEU A 189       9.714  -8.786  -5.698  1.00 10.00      A   
ATOM   1786  CD1 LEU A 189       9.432  -9.077  -4.233  1.00 10.00      A   
ATOM   1787  CD2 LEU A 189      10.886  -9.617  -6.199  1.00 10.00      A   
ATOM   1788  C   LEU A 189       7.635  -6.670  -6.563  1.00 10.00      A   
ATOM   1789  O   LEU A 189       8.077  -6.345  -7.667  1.00 10.00      A   
ATOM   1790  N   ASN A 190       7.442  -5.800  -5.580  1.00 10.00      A   
ATOM   1791  HN  ASN A 190       7.075  -6.118  -4.721  1.00 10.00      A   
ATOM   1792  CA  ASN A 190       7.761  -4.384  -5.737  1.00 10.00      A   
ATOM   1793  CB  ASN A 190       6.517  -3.516  -5.535  1.00 10.00      A   
ATOM   1794  CG  ASN A 190       6.828  -2.034  -5.625  1.00 10.00      A   
ATOM   1795  OD1 ASN A 190       7.742  -1.623  -6.334  1.00 10.00      A   
ATOM   1796  ND2 ASN A 190       6.071  -1.222  -4.910  1.00 10.00      A   
ATOM   1797 HD21 ASN A 190       5.349  -1.617  -4.358  1.00 10.00      A   
ATOM   1798 HD22 ASN A 190       6.256  -0.262  -4.953  1.00 10.00      A   
ATOM   1799  C   ASN A 190       8.850  -3.964  -4.759  1.00 10.00      A   
ATOM   1800  O   ASN A 190       8.623  -3.922  -3.550  1.00 10.00      A   
ATOM   1801  N   ILE A 191      10.028  -3.648  -5.289  1.00 10.00      A   
ATOM   1802  HN  ILE A 191      10.138  -3.689  -6.265  1.00 10.00      A   
ATOM   1803  CA  ILE A 191      11.156  -3.238  -4.464  1.00 10.00      A   
ATOM   1804  CB  ILE A 191      12.201  -4.367  -4.336  1.00 10.00      A   
ATOM   1805  CG1 ILE A 191      12.640  -4.870  -5.717  1.00 10.00      A   
ATOM   1806  CG2 ILE A 191      11.655  -5.511  -3.493  1.00 10.00      A   
ATOM   1807  CD1 ILE A 191      13.815  -5.825  -5.679  1.00 10.00      A   
ATOM   1808  C   ILE A 191      11.831  -1.980  -5.018  1.00 10.00      A   
ATOM   1809  O   ILE A 191      13.041  -1.798  -4.876  1.00 10.00      A   
ATOM   1810  N   SER A 192      11.039  -1.094  -5.612  1.00 10.00      A   
ATOM   1811  HN  SER A 192      10.073  -1.268  -5.664  1.00 10.00      A   
ATOM   1812  CA  SER A 192      11.567   0.138  -6.198  1.00 10.00      A   
ATOM   1813  CB  SER A 192      10.521   0.766  -7.121  1.00 10.00      A   
ATOM   1814  OG  SER A 192       9.240   0.744  -6.518  1.00 10.00      A   
ATOM   1815  HG  SER A 192       9.207   1.391  -5.803  1.00 10.00      A   
ATOM   1816  C   SER A 192      12.016   1.154  -5.144  1.00 10.00      A   
ATOM   1817  O   SER A 192      12.554   2.210  -5.480  1.00 10.00      A   
ATOM   1818  N   CYS A 193      11.812   0.831  -3.875  1.00 10.00      A   
ATOM   1819  HN  CYS A 193      11.404  -0.034  -3.660  1.00 10.00      A   
ATOM   1820  CA  CYS A 193      12.179   1.732  -2.789  1.00 10.00      A   
ATOM   1821  CB  CYS A 193      11.151   1.619  -1.666  1.00 10.00      A   
ATOM   1822  SG  CYS A 193      10.677  -0.081  -1.279  1.00 10.00      A   
ATOM   1823  HG  CYS A 193       9.436  -0.057  -0.802  1.00 10.00      A   
ATOM   1824  C   CYS A 193      13.570   1.434  -2.240  1.00 10.00      A   
ATOM   1825  O   CYS A 193      14.076   2.160  -1.382  1.00 10.00      A   
ATOM   1826  N   LEU A 194      14.178   0.366  -2.729  1.00 10.00      A   
ATOM   1827  HN  LEU A 194      13.724  -0.170  -3.414  1.00 10.00      A   
ATOM   1828  CA  LEU A 194      15.504  -0.031  -2.273  1.00 10.00      A   
ATOM   1829  CB  LEU A 194      15.733  -1.521  -2.529  1.00 10.00      A   
ATOM   1830  CG  LEU A 194      14.671  -2.476  -1.977  1.00 10.00      A   
ATOM   1831  CD1 LEU A 194      15.049  -3.916  -2.279  1.00 10.00      A   
ATOM   1832  CD2 LEU A 194      14.484  -2.274  -0.481  1.00 10.00      A   
ATOM   1833  C   LEU A 194      16.595   0.786  -2.955  1.00 10.00      A   
ATOM   1834  O   LEU A 194      16.417   1.261  -4.078  1.00 10.00      A   
ATOM   1835  N   ALA A 195      17.725   0.935  -2.278  1.00 10.00      A   
ATOM   1836  HN  ALA A 195      17.811   0.524  -1.390  1.00 10.00      A   
ATOM   1837  CA  ALA A 195      18.848   1.689  -2.817  1.00 10.00      A   
ATOM   1838  CB  ALA A 195      19.291   2.765  -1.837  1.00 10.00      A   
ATOM   1839  C   ALA A 195      20.008   0.759  -3.144  1.00 10.00      A   
ATOM   1840  O   ALA A 195      20.849   1.074  -3.984  1.00 10.00      A   
ATOM   1841  N   SER A 196      20.052  -0.384  -2.475  1.00 10.00      A   
ATOM   1842  HN  SER A 196      19.371  -0.568  -1.789  1.00 10.00      A   
ATOM   1843  CA  SER A 196      21.109  -1.360  -2.700  1.00 10.00      A   
ATOM   1844  CB  SER A 196      21.262  -2.283  -1.488  1.00 10.00      A   
ATOM   1845  OG  SER A 196      20.001  -2.562  -0.904  1.00 10.00      A   
ATOM   1846  HG  SER A 196      19.715  -1.787  -0.385  1.00 10.00      A   
ATOM   1847  C   SER A 196      20.875  -2.183  -3.965  1.00 10.00      A   
ATOM   1848  O   SER A 196      19.771  -2.209  -4.525  1.00 10.00      A   
ATOM   1849  N   GLU A 197      21.926  -2.849  -4.413  1.00 10.00      A   
ATOM   1850  HN  GLU A 197      22.779  -2.776  -3.931  1.00 10.00      A   
ATOM   1851  CA  GLU A 197      21.861  -3.680  -5.598  1.00 10.00      A   
ATOM   1852  CB  GLU A 197      23.154  -3.535  -6.405  1.00 10.00      A   
ATOM   1853  CG  GLU A 197      23.211  -4.375  -7.668  1.00 10.00      A   
ATOM   1854  CD  GLU A 197      24.355  -3.976  -8.573  1.00 10.00      A   
ATOM   1855  OE1 GLU A 197      24.090  -3.420  -9.659  1.00 10.00      A   
ATOM   1856  OE2 GLU A 197      25.526  -4.214  -8.204  1.00 10.00      A   
ATOM   1857  C   GLU A 197      21.619  -5.137  -5.208  1.00 10.00      A   
ATOM   1858  O   GLU A 197      22.470  -5.777  -4.586  1.00 10.00      A   
ATOM   1859  N   VAL A 198      20.443  -5.643  -5.548  1.00 10.00      A   
ATOM   1860  HN  VAL A 198      19.797  -5.075  -6.014  1.00 10.00      A   
ATOM   1861  CA  VAL A 198      20.088  -7.020  -5.243  1.00 10.00      A   
ATOM   1862  CB  VAL A 198      18.574  -7.285  -5.399  1.00 10.00      A   
ATOM   1863  CG1 VAL A 198      17.787  -6.557  -4.320  1.00 10.00      A   
ATOM   1864  CG2 VAL A 198      18.079  -6.900  -6.787  1.00 10.00      A   
ATOM   1865  C   VAL A 198      20.879  -7.983  -6.123  1.00 10.00      A   
ATOM   1866  O   VAL A 198      21.282  -7.626  -7.233  1.00 10.00      A   
ATOM   1867  N   SER A 199      21.098  -9.190  -5.626  1.00 10.00      A   
ATOM   1868  HN  SER A 199      20.741  -9.416  -4.741  1.00 10.00      A   
ATOM   1869  CA  SER A 199      21.843 -10.204  -6.349  1.00 10.00      A   
ATOM   1870  CB  SER A 199      21.983 -11.433  -5.450  1.00 10.00      A   
ATOM   1871  OG  SER A 199      20.989 -11.421  -4.433  1.00 10.00      A   
ATOM   1872  HG  SER A 199      21.232 -12.048  -3.737  1.00 10.00      A   
ATOM   1873  C   SER A 199      21.152 -10.577  -7.663  1.00 10.00      A   
ATOM   1874  O   SER A 199      20.085 -11.189  -7.663  1.00 10.00      A   
ATOM   1875  N   PHE A 200      21.768 -10.208  -8.784  1.00 10.00      A   
ATOM   1876  HN  PHE A 200      22.623  -9.723  -8.726  1.00 10.00      A   
ATOM   1877  CA  PHE A 200      21.212 -10.514 -10.097  1.00 10.00      A   
ATOM   1878  CB  PHE A 200      22.025  -9.834 -11.207  1.00 10.00      A   
ATOM   1879  CG  PHE A 200      21.444 -10.019 -12.581  1.00 10.00      A   
ATOM   1880  CD1 PHE A 200      20.279  -9.365 -12.950  1.00 10.00      A   
ATOM   1881  CD2 PHE A 200      22.059 -10.850 -13.502  1.00 10.00      A   
ATOM   1882  CE1 PHE A 200      19.737  -9.535 -14.210  1.00 10.00      A   
ATOM   1883  CE2 PHE A 200      21.524 -11.024 -14.763  1.00 10.00      A   
ATOM   1884  CZ  PHE A 200      20.362 -10.366 -15.118  1.00 10.00      A   
ATOM   1885  C   PHE A 200      21.176 -12.023 -10.309  1.00 10.00      A   
ATOM   1886  O   PHE A 200      20.255 -12.552 -10.925  1.00 10.00      A   
ATOM   1887  N   SER A 201      22.178 -12.710  -9.769  1.00 10.00      A   
ATOM   1888  HN  SER A 201      22.887 -12.226  -9.287  1.00 10.00      A   
ATOM   1889  CA  SER A 201      22.271 -14.160  -9.885  1.00 10.00      A   
ATOM   1890  CB  SER A 201      23.562 -14.650  -9.236  1.00 10.00      A   
ATOM   1891  OG  SER A 201      24.636 -13.765  -9.508  1.00 10.00      A   
ATOM   1892  HG  SER A 201      25.384 -13.995  -8.940  1.00 10.00      A   
ATOM   1893  C   SER A 201      21.066 -14.841  -9.235  1.00 10.00      A   
ATOM   1894  O   SER A 201      20.696 -15.959  -9.600  1.00 10.00      A   
ATOM   1895  N   ALA A 202      20.458 -14.161  -8.272  1.00 10.00      A   
ATOM   1896  HN  ALA A 202      20.795 -13.276  -8.025  1.00 10.00      A   
ATOM   1897  CA  ALA A 202      19.297 -14.693  -7.581  1.00 10.00      A   
ATOM   1898  CB  ALA A 202      19.353 -14.343  -6.101  1.00 10.00      A   
ATOM   1899  C   ALA A 202      18.017 -14.163  -8.215  1.00 10.00      A   
ATOM   1900  O   ALA A 202      17.071 -14.916  -8.444  1.00 10.00      A   
ATOM   1901  N   LEU A 203      18.013 -12.867  -8.515  1.00 10.00      A   
ATOM   1902  HN  LEU A 203      18.812 -12.329  -8.311  1.00 10.00      A   
ATOM   1903  CA  LEU A 203      16.860 -12.210  -9.126  1.00 10.00      A   
ATOM   1904  CB  LEU A 203      17.159 -10.722  -9.332  1.00 10.00      A   
ATOM   1905  CG  LEU A 203      16.028  -9.875  -9.922  1.00 10.00      A   
ATOM   1906  CD1 LEU A 203      14.859  -9.785  -8.951  1.00 10.00      A   
ATOM   1907  CD2 LEU A 203      16.536  -8.488 -10.285  1.00 10.00      A   
ATOM   1908  C   LEU A 203      16.502 -12.853 -10.460  1.00 10.00      A   
ATOM   1909  O   LEU A 203      15.328 -13.097 -10.748  1.00 10.00      A   
ATOM   1910  N   GLU A 204      17.526 -13.125 -11.263  1.00 10.00      A   
ATOM   1911  HN  GLU A 204      18.436 -12.902 -10.966  1.00 10.00      A   
ATOM   1912  CA  GLU A 204      17.342 -13.733 -12.571  1.00 10.00      A   
ATOM   1913  CB  GLU A 204      18.691 -13.979 -13.243  1.00 10.00      A   
ATOM   1914  CG  GLU A 204      18.595 -14.266 -14.731  1.00 10.00      A   
ATOM   1915  CD  GLU A 204      19.838 -14.936 -15.271  1.00 10.00      A   
ATOM   1916  OE1 GLU A 204      20.951 -14.441 -15.004  1.00 10.00      A   
ATOM   1917  OE2 GLU A 204      19.710 -15.970 -15.962  1.00 10.00      A   
ATOM   1918  C   GLU A 204      16.562 -15.040 -12.475  1.00 10.00      A   
ATOM   1919  O   GLU A 204      15.506 -15.186 -13.087  1.00 10.00      A   
ATOM   1920  N   ARG A 205      17.072 -15.974 -11.681  1.00 10.00      A   
ATOM   1921  HN  ARG A 205      17.900 -15.784 -11.193  1.00 10.00      A   
ATOM   1922  CA  ARG A 205      16.427 -17.276 -11.520  1.00 10.00      A   
ATOM   1923  CB  ARG A 205      17.326 -18.263 -10.776  1.00 10.00      A   
ATOM   1924  CG  ARG A 205      18.496 -18.777 -11.600  1.00 10.00      A   
ATOM   1925  CD  ARG A 205      19.048 -20.073 -11.026  1.00 10.00      A   
ATOM   1926  NE  ARG A 205      19.500 -19.922  -9.640  1.00 10.00      A   
ATOM   1927  HE  ARG A 205      20.223 -19.279  -9.470  1.00 10.00      A   
ATOM   1928  CZ  ARG A 205      18.999 -20.607  -8.609  1.00 10.00      A   
ATOM   1929  NH1 ARG A 205      18.027 -21.493  -8.806  1.00 10.00      A   
ATOM   1930 HH11 ARG A 205      17.649 -21.656  -9.765  1.00 10.00      A   
ATOM   1931 HH12 ARG A 205      17.638 -22.038  -7.995  1.00 10.00      A   
ATOM   1932  NH2 ARG A 205      19.467 -20.399  -7.381  1.00 10.00      A   
ATOM   1933 HH21 ARG A 205      19.076 -20.932  -6.573  1.00 10.00      A   
ATOM   1934 HH22 ARG A 205      20.231 -19.704  -7.221  1.00 10.00      A   
ATOM   1935  C   ARG A 205      15.069 -17.173 -10.835  1.00 10.00      A   
ATOM   1936  O   ARG A 205      14.161 -17.951 -11.132  1.00 10.00      A   
ATOM   1937  N   LEU A 206      14.940 -16.215  -9.920  1.00 10.00      A   
ATOM   1938  HN  LEU A 206      15.708 -15.634  -9.727  1.00 10.00      A   
ATOM   1939  CA  LEU A 206      13.693 -16.005  -9.191  1.00 10.00      A   
ATOM   1940  CB  LEU A 206      13.833 -14.840  -8.208  1.00 10.00      A   
ATOM   1941  CG  LEU A 206      14.061 -15.210  -6.743  1.00 10.00      A   
ATOM   1942  CD1 LEU A 206      14.433 -13.976  -5.941  1.00 10.00      A   
ATOM   1943  CD2 LEU A 206      12.822 -15.869  -6.160  1.00 10.00      A   
ATOM   1944  C   LEU A 206      12.540 -15.734 -10.148  1.00 10.00      A   
ATOM   1945  O   LEU A 206      11.448 -16.273  -9.986  1.00 10.00      A   
ATOM   1946  N   VAL A 207      12.801 -14.908 -11.150  1.00 10.00      A   
ATOM   1947  HN  VAL A 207      13.703 -14.526 -11.229  1.00 10.00      A   
ATOM   1948  CA  VAL A 207      11.791 -14.553 -12.137  1.00 10.00      A   
ATOM   1949  CB  VAL A 207      12.275 -13.375 -13.016  1.00 10.00      A   
ATOM   1950  CG1 VAL A 207      11.246 -13.024 -14.080  1.00 10.00      A   
ATOM   1951  CG2 VAL A 207      12.594 -12.159 -12.156  1.00 10.00      A   
ATOM   1952  C   VAL A 207      11.452 -15.744 -13.036  1.00 10.00      A   
ATOM   1953  O   VAL A 207      10.280 -16.037 -13.284  1.00 10.00      A   
ATOM   1954  N   THR A 208      12.483 -16.432 -13.508  1.00 10.00      A   
ATOM   1955  HN  THR A 208      13.391 -16.161 -13.260  1.00 10.00      A   
ATOM   1956  CA  THR A 208      12.316 -17.571 -14.401  1.00 10.00      A   
ATOM   1957  CB  THR A 208      13.678 -18.104 -14.872  1.00 10.00      A   
ATOM   1958  OG1 THR A 208      14.601 -17.014 -14.952  1.00 10.00      A   
ATOM   1959  HG1 THR A 208      15.490 -17.333 -14.754  1.00 10.00      A   
ATOM   1960  CG2 THR A 208      13.548 -18.747 -16.244  1.00 10.00      A   
ATOM   1961  C   THR A 208      11.515 -18.717 -13.787  1.00 10.00      A   
ATOM   1962  O   THR A 208      10.673 -19.316 -14.457  1.00 10.00      A   
ATOM   1963  N   ARG A 209      11.760 -19.014 -12.516  1.00 10.00      A   
ATOM   1964  HN  ARG A 209      12.416 -18.481 -12.013  1.00 10.00      A   
ATOM   1965  CA  ARG A 209      11.069 -20.118 -11.853  1.00 10.00      A   
ATOM   1966  CB  ARG A 209      11.904 -20.717 -10.714  1.00 10.00      A   
ATOM   1967  CG  ARG A 209      12.107 -19.807  -9.516  1.00 10.00      A   
ATOM   1968  CD  ARG A 209      12.951 -20.492  -8.455  1.00 10.00      A   
ATOM   1969  NE  ARG A 209      13.197 -19.625  -7.307  1.00 10.00      A   
ATOM   1970  HE  ARG A 209      12.503 -18.961  -7.093  1.00 10.00      A   
ATOM   1971  CZ  ARG A 209      14.288 -19.698  -6.542  1.00 10.00      A   
ATOM   1972  NH1 ARG A 209      15.231 -20.591  -6.811  1.00 10.00      A   
ATOM   1973 HH11 ARG A 209      15.121 -21.238  -7.619  1.00 10.00      A   
ATOM   1974 HH12 ARG A 209      16.087 -20.652  -6.211  1.00 10.00      A   
ATOM   1975  NH2 ARG A 209      14.440 -18.874  -5.518  1.00 10.00      A   
ATOM   1976 HH21 ARG A 209      13.712 -18.167  -5.304  1.00 10.00      A   
ATOM   1977 HH22 ARG A 209      15.291 -18.935  -4.919  1.00 10.00      A   
ATOM   1978  C   ARG A 209       9.654 -19.765 -11.391  1.00 10.00      A   
ATOM   1979  O   ARG A 209       8.913 -20.636 -10.939  1.00 10.00      A   
ATOM   1980  N   CYS A 210       9.265 -18.503 -11.518  1.00 10.00      A   
ATOM   1981  HN  CYS A 210       9.881 -17.844 -11.902  1.00 10.00      A   
ATOM   1982  CA  CYS A 210       7.931 -18.081 -11.100  1.00 10.00      A   
ATOM   1983  CB  CYS A 210       8.017 -16.996 -10.025  1.00 10.00      A   
ATOM   1984  SG  CYS A 210       9.094 -17.409  -8.635  1.00 10.00      A   
ATOM   1985  HG  CYS A 210      10.301 -16.937  -8.918  1.00 10.00      A   
ATOM   1986  C   CYS A 210       7.092 -17.591 -12.280  1.00 10.00      A   
ATOM   1987  O   CYS A 210       7.073 -16.399 -12.584  1.00 10.00      A   
ATOM   1988  N   PRO A 211       6.375 -18.504 -12.964  1.00 10.00      A   
ATOM   1989  CA  PRO A 211       5.525 -18.145 -14.108  1.00 10.00      A   
ATOM   1990  CB  PRO A 211       5.171 -19.500 -14.722  1.00 10.00      A   
ATOM   1991  CG  PRO A 211       5.249 -20.459 -13.585  1.00 10.00      A   
ATOM   1992  CD  PRO A 211       6.343 -19.952 -12.684  1.00 10.00      A   
ATOM   1993  C   PRO A 211       4.259 -17.424 -13.659  1.00 10.00      A   
ATOM   1994  O   PRO A 211       3.498 -16.901 -14.475  1.00 10.00      A   
ATOM   1995  N   ASN A 212       4.046 -17.405 -12.348  1.00 10.00      A   
ATOM   1996  HN  ASN A 212       4.694 -17.846 -11.761  1.00 10.00      A   
ATOM   1997  CA  ASN A 212       2.884 -16.755 -11.757  1.00 10.00      A   
ATOM   1998  CB  ASN A 212       2.587 -17.351 -10.374  1.00 10.00      A   
ATOM   1999  CG  ASN A 212       1.392 -18.285 -10.376  1.00 10.00      A   
ATOM   2000  OD1 ASN A 212       0.446 -18.102 -11.143  1.00 10.00      A   
ATOM   2001  ND2 ASN A 212       1.424 -19.296  -9.518  1.00 10.00      A   
ATOM   2002 HD21 ASN A 212       2.209 -19.389  -8.933  1.00 10.00      A   
ATOM   2003 HD22 ASN A 212       0.665 -19.913  -9.502  1.00 10.00      A   
ATOM   2004  C   ASN A 212       3.116 -15.254 -11.634  1.00 10.00      A   
ATOM   2005  O   ASN A 212       2.207 -14.496 -11.288  1.00 10.00      A   
ATOM   2006  N   LEU A 213       4.345 -14.841 -11.920  1.00 10.00      A   
ATOM   2007  HN  LEU A 213       5.016 -15.502 -12.182  1.00 10.00      A   
ATOM   2008  CA  LEU A 213       4.730 -13.440 -11.848  1.00 10.00      A   
ATOM   2009  CB  LEU A 213       6.230 -13.288 -12.117  1.00 10.00      A   
ATOM   2010  CG  LEU A 213       6.839 -11.913 -11.839  1.00 10.00      A   
ATOM   2011  CD1 LEU A 213       6.875 -11.624 -10.344  1.00 10.00      A   
ATOM   2012  CD2 LEU A 213       8.230 -11.811 -12.445  1.00 10.00      A   
ATOM   2013  C   LEU A 213       3.926 -12.592 -12.828  1.00 10.00      A   
ATOM   2014  O   LEU A 213       3.864 -12.888 -14.024  1.00 10.00      A   
ATOM   2015  N   LYS A 214       3.307 -11.547 -12.304  1.00 10.00      A   
ATOM   2016  HN  LYS A 214       3.390 -11.386 -11.339  1.00 10.00      A   
ATOM   2017  CA  LYS A 214       2.500 -10.641 -13.103  1.00 10.00      A   
ATOM   2018  CB  LYS A 214       1.019 -10.802 -12.759  1.00 10.00      A   
ATOM   2019  CG  LYS A 214       0.336 -11.943 -13.495  1.00 10.00      A   
ATOM   2020  CD  LYS A 214       0.202 -11.634 -14.977  1.00 10.00      A   
ATOM   2021  CE  LYS A 214      -0.328 -12.830 -15.755  1.00 10.00      A   
ATOM   2022  NZ  LYS A 214       0.698 -13.892 -15.919  1.00 10.00      A   
ATOM   2023  HZ1 LYS A 214       1.018 -14.221 -14.988  1.00 10.00      A   
ATOM   2024  HZ2 LYS A 214       1.515 -13.525 -16.446  1.00 10.00      A   
ATOM   2025  HZ3 LYS A 214       0.301 -14.701 -16.440  1.00 10.00      A   
ATOM   2026  C   LYS A 214       2.937  -9.192 -12.902  1.00 10.00      A   
ATOM   2027  O   LYS A 214       2.850  -8.375 -13.820  1.00 10.00      A   
ATOM   2028  N   SER A 215       3.412  -8.879 -11.706  1.00 10.00      A   
ATOM   2029  HN  SER A 215       3.470  -9.573 -11.016  1.00 10.00      A   
ATOM   2030  CA  SER A 215       3.857  -7.530 -11.392  1.00 10.00      A   
ATOM   2031  CB  SER A 215       2.934  -6.892 -10.348  1.00 10.00      A   
ATOM   2032  OG  SER A 215       3.167  -5.497 -10.233  1.00 10.00      A   
ATOM   2033  HG  SER A 215       2.354  -5.016 -10.460  1.00 10.00      A   
ATOM   2034  C   SER A 215       5.292  -7.553 -10.885  1.00 10.00      A   
ATOM   2035  O   SER A 215       5.579  -8.106  -9.822  1.00 10.00      A   
ATOM   2036  N   LEU A 216       6.195  -6.963 -11.650  1.00 10.00      A   
ATOM   2037  HN  LEU A 216       5.912  -6.540 -12.493  1.00 10.00      A   
ATOM   2038  CA  LEU A 216       7.599  -6.920 -11.274  1.00 10.00      A   
ATOM   2039  CB  LEU A 216       8.422  -7.848 -12.168  1.00 10.00      A   
ATOM   2040  CG  LEU A 216       9.900  -8.018 -11.796  1.00 10.00      A   
ATOM   2041  CD1 LEU A 216      10.042  -8.732 -10.458  1.00 10.00      A   
ATOM   2042  CD2 LEU A 216      10.654  -8.762 -12.890  1.00 10.00      A   
ATOM   2043  C   LEU A 216       8.132  -5.496 -11.357  1.00 10.00      A   
ATOM   2044  O   LEU A 216       8.389  -4.982 -12.445  1.00 10.00      A   
ATOM   2045  N   LYS A 217       8.284  -4.863 -10.205  1.00 10.00      A   
ATOM   2046  HN  LYS A 217       8.057  -5.329  -9.370  1.00 10.00      A   
ATOM   2047  CA  LYS A 217       8.788  -3.502 -10.136  1.00 10.00      A   
ATOM   2048  CB  LYS A 217       7.780  -2.596  -9.422  1.00 10.00      A   
ATOM   2049  CG  LYS A 217       6.504  -2.347 -10.216  1.00 10.00      A   
ATOM   2050  CD  LYS A 217       5.292  -2.182  -9.311  1.00 10.00      A   
ATOM   2051  CE  LYS A 217       4.019  -2.033 -10.130  1.00 10.00      A   
ATOM   2052  NZ  LYS A 217       2.791  -2.195  -9.302  1.00 10.00      A   
ATOM   2053  HZ1 LYS A 217       2.090  -2.785  -9.809  1.00 10.00      A   
ATOM   2054  HZ2 LYS A 217       2.364  -1.268  -9.102  1.00 10.00      A   
ATOM   2055  HZ3 LYS A 217       3.023  -2.652  -8.399  1.00 10.00      A   
ATOM   2056  C   LYS A 217      10.141  -3.477  -9.435  1.00 10.00      A   
ATOM   2057  O   LYS A 217      10.253  -3.852  -8.263  1.00 10.00      A   
ATOM   2058  N   LEU A 218      11.164  -3.049 -10.162  1.00 10.00      A   
ATOM   2059  HN  LEU A 218      11.002  -2.747 -11.086  1.00 10.00      A   
ATOM   2060  CA  LEU A 218      12.518  -2.996  -9.633  1.00 10.00      A   
ATOM   2061  CB  LEU A 218      13.501  -3.555 -10.661  1.00 10.00      A   
ATOM   2062  CG  LEU A 218      13.214  -4.976 -11.143  1.00 10.00      A   
ATOM   2063  CD1 LEU A 218      13.943  -5.250 -12.444  1.00 10.00      A   
ATOM   2064  CD2 LEU A 218      13.607  -5.989 -10.079  1.00 10.00      A   
ATOM   2065  C   LEU A 218      12.914  -1.577  -9.245  1.00 10.00      A   
ATOM   2066  O   LEU A 218      12.136  -0.636  -9.407  1.00 10.00      A   
ATOM   2067  N   ASN A 219      14.130  -1.432  -8.735  1.00 10.00      A   
ATOM   2068  HN  ASN A 219      14.710  -2.218  -8.648  1.00 10.00      A   
ATOM   2069  CA  ASN A 219      14.635  -0.135  -8.307  1.00 10.00      A   
ATOM   2070  CB  ASN A 219      15.229  -0.214  -6.896  1.00 10.00      A   
ATOM   2071  CG  ASN A 219      16.491  -1.057  -6.803  1.00 10.00      A   
ATOM   2072  OD1 ASN A 219      16.643  -2.069  -7.493  1.00 10.00      A   
ATOM   2073  ND2 ASN A 219      17.406  -0.643  -5.943  1.00 10.00      A   
ATOM   2074 HD21 ASN A 219      17.219   0.176  -5.427  1.00 10.00      A   
ATOM   2075 HD22 ASN A 219      18.229  -1.166  -5.847  1.00 10.00      A   
ATOM   2076  C   ASN A 219      15.653   0.439  -9.289  1.00 10.00      A   
ATOM   2077  O   ASN A 219      16.036  -0.215 -10.263  1.00 10.00      A   
ATOM   2078  N   ARG A 220      16.095   1.663  -9.008  1.00 10.00      A   
ATOM   2079  HN  ARG A 220      15.757   2.108  -8.197  1.00 10.00      A   
ATOM   2080  CA  ARG A 220      17.054   2.385  -9.846  1.00 10.00      A   
ATOM   2081  CB  ARG A 220      17.266   3.785  -9.266  1.00 10.00      A   
ATOM   2082  CG  ARG A 220      17.959   4.775 -10.189  1.00 10.00      A   
ATOM   2083  CD  ARG A 220      18.120   6.116  -9.493  1.00 10.00      A   
ATOM   2084  NE  ARG A 220      18.195   7.237 -10.433  1.00 10.00      A   
ATOM   2085  HE  ARG A 220      18.655   7.078 -11.301  1.00 10.00      A   
ATOM   2086  CZ  ARG A 220      17.690   8.447 -10.192  1.00 10.00      A   
ATOM   2087  NH1 ARG A 220      17.066   8.702  -9.048  1.00 10.00      A   
ATOM   2088 HH11 ARG A 220      16.676   9.654  -8.870  1.00 10.00      A   
ATOM   2089 HH12 ARG A 220      16.962   7.959  -8.326  1.00 10.00      A   
ATOM   2090  NH2 ARG A 220      17.814   9.407 -11.099  1.00 10.00      A   
ATOM   2091 HH21 ARG A 220      17.416  10.355 -10.919  1.00 10.00      A   
ATOM   2092 HH22 ARG A 220      18.317   9.219 -12.004  1.00 10.00      A   
ATOM   2093  C   ARG A 220      18.398   1.666  -9.960  1.00 10.00      A   
ATOM   2094  O   ARG A 220      19.128   1.855 -10.933  1.00 10.00      A   
ATOM   2095  N   ALA A 221      18.724   0.842  -8.969  1.00 10.00      A   
ATOM   2096  HN  ALA A 221      18.108   0.737  -8.213  1.00 10.00      A   
ATOM   2097  CA  ALA A 221      19.987   0.105  -8.970  1.00 10.00      A   
ATOM   2098  CB  ALA A 221      20.204  -0.614  -7.650  1.00 10.00      A   
ATOM   2099  C   ALA A 221      20.099  -0.865 -10.145  1.00 10.00      A   
ATOM   2100  O   ALA A 221      21.206  -1.212 -10.562  1.00 10.00      A   
ATOM   2101  N   VAL A 222      18.961  -1.296 -10.676  1.00 10.00      A   
ATOM   2102  HN  VAL A 222      18.110  -0.974 -10.310  1.00 10.00      A   
ATOM   2103  CA  VAL A 222      18.948  -2.218 -11.805  1.00 10.00      A   
ATOM   2104  CB  VAL A 222      17.596  -2.954 -11.928  1.00 10.00      A   
ATOM   2105  CG1 VAL A 222      17.629  -3.957 -13.073  1.00 10.00      A   
ATOM   2106  CG2 VAL A 222      17.250  -3.650 -10.620  1.00 10.00      A   
ATOM   2107  C   VAL A 222      19.247  -1.465 -13.100  1.00 10.00      A   
ATOM   2108  O   VAL A 222      18.551  -0.504 -13.437  1.00 10.00      A   
ATOM   2109  N   PRO A 223      20.294  -1.886 -13.830  1.00 10.00      A   
ATOM   2110  CA  PRO A 223      20.698  -1.245 -15.084  1.00 10.00      A   
ATOM   2111  CB  PRO A 223      22.099  -1.801 -15.329  1.00 10.00      A   
ATOM   2112  CG  PRO A 223      22.095  -3.131 -14.662  1.00 10.00      A   
ATOM   2113  CD  PRO A 223      21.170  -3.018 -13.483  1.00 10.00      A   
ATOM   2114  C   PRO A 223      19.786  -1.587 -16.260  1.00 10.00      A   
ATOM   2115  O   PRO A 223      19.127  -2.630 -16.277  1.00 10.00      A   
ATOM   2116  N   LEU A 224      19.787  -0.707 -17.253  1.00 10.00      A   
ATOM   2117  HN  LEU A 224      20.363   0.083 -17.181  1.00 10.00      A   
ATOM   2118  CA  LEU A 224      18.969  -0.870 -18.447  1.00 10.00      A   
ATOM   2119  CB  LEU A 224      19.077   0.388 -19.319  1.00 10.00      A   
ATOM   2120  CG  LEU A 224      18.269   0.400 -20.618  1.00 10.00      A   
ATOM   2121  CD1 LEU A 224      16.778   0.317 -20.325  1.00 10.00      A   
ATOM   2122  CD2 LEU A 224      18.588   1.648 -21.429  1.00 10.00      A   
ATOM   2123  C   LEU A 224      19.393  -2.096 -19.250  1.00 10.00      A   
ATOM   2124  O   LEU A 224      18.553  -2.859 -19.725  1.00 10.00      A   
ATOM   2125  N   GLU A 225      20.699  -2.295 -19.375  1.00 10.00      A   
ATOM   2126  HN  GLU A 225      21.327  -1.663 -18.949  1.00 10.00      A   
ATOM   2127  CA  GLU A 225      21.237  -3.414 -20.133  1.00 10.00      A   
ATOM   2128  CB  GLU A 225      22.761  -3.316 -20.214  1.00 10.00      A   
ATOM   2129  CG  GLU A 225      23.275  -1.934 -20.589  1.00 10.00      A   
ATOM   2130  CD  GLU A 225      23.689  -1.112 -19.382  1.00 10.00      A   
ATOM   2131  OE1 GLU A 225      22.806  -0.738 -18.579  1.00 10.00      A   
ATOM   2132  OE2 GLU A 225      24.900  -0.833 -19.236  1.00 10.00      A   
ATOM   2133  C   GLU A 225      20.825  -4.763 -19.548  1.00 10.00      A   
ATOM   2134  O   GLU A 225      20.784  -5.769 -20.253  1.00 10.00      A   
ATOM   2135  N   LYS A 226      20.501  -4.784 -18.265  1.00 10.00      A   
ATOM   2136  HN  LYS A 226      20.515  -3.947 -17.750  1.00 10.00      A   
ATOM   2137  CA  LYS A 226      20.107  -6.026 -17.609  1.00 10.00      A   
ATOM   2138  CB  LYS A 226      20.694  -6.114 -16.197  1.00 10.00      A   
ATOM   2139  CG  LYS A 226      22.189  -6.392 -16.161  1.00 10.00      A   
ATOM   2140  CD  LYS A 226      22.497  -7.814 -16.604  1.00 10.00      A   
ATOM   2141  CE  LYS A 226      23.993  -8.040 -16.777  1.00 10.00      A   
ATOM   2142  NZ  LYS A 226      24.769  -7.729 -15.543  1.00 10.00      A   
ATOM   2143  HZ1 LYS A 226      24.731  -6.709 -15.342  1.00 10.00      A   
ATOM   2144  HZ2 LYS A 226      25.763  -8.005 -15.669  1.00 10.00      A   
ATOM   2145  HZ3 LYS A 226      24.382  -8.246 -14.724  1.00 10.00      A   
ATOM   2146  C   LYS A 226      18.591  -6.199 -17.574  1.00 10.00      A   
ATOM   2147  O   LYS A 226      18.087  -7.261 -17.211  1.00 10.00      A   
ATOM   2148  N   LEU A 227      17.869  -5.158 -17.965  1.00 10.00      A   
ATOM   2149  HN  LEU A 227      18.329  -4.340 -18.257  1.00 10.00      A   
ATOM   2150  CA  LEU A 227      16.409  -5.197 -17.973  1.00 10.00      A   
ATOM   2151  CB  LEU A 227      15.822  -3.796 -18.176  1.00 10.00      A   
ATOM   2152  CG  LEU A 227      15.888  -2.853 -16.965  1.00 10.00      A   
ATOM   2153  CD1 LEU A 227      15.525  -1.430 -17.363  1.00 10.00      A   
ATOM   2154  CD2 LEU A 227      14.975  -3.342 -15.850  1.00 10.00      A   
ATOM   2155  C   LEU A 227      15.893  -6.162 -19.036  1.00 10.00      A   
ATOM   2156  O   LEU A 227      14.893  -6.851 -18.832  1.00 10.00      A   
ATOM   2157  N   ALA A 228      16.599  -6.223 -20.163  1.00 10.00      A   
ATOM   2158  HN  ALA A 228      17.390  -5.654 -20.259  1.00 10.00      A   
ATOM   2159  CA  ALA A 228      16.229  -7.107 -21.259  1.00 10.00      A   
ATOM   2160  CB  ALA A 228      17.089  -6.824 -22.483  1.00 10.00      A   
ATOM   2161  C   ALA A 228      16.370  -8.566 -20.846  1.00 10.00      A   
ATOM   2162  O   ALA A 228      15.598  -9.422 -21.278  1.00 10.00      A   
ATOM   2163  N   THR A 229      17.351  -8.839 -19.997  1.00 10.00      A   
ATOM   2164  HN  THR A 229      17.926  -8.112 -19.679  1.00 10.00      A   
ATOM   2165  CA  THR A 229      17.602 -10.186 -19.519  1.00 10.00      A   
ATOM   2166  CB  THR A 229      18.884 -10.213 -18.670  1.00 10.00      A   
ATOM   2167  OG1 THR A 229      19.810  -9.254 -19.206  1.00 10.00      A   
ATOM   2168  HG1 THR A 229      20.136  -9.567 -20.057  1.00 10.00      A   
ATOM   2169  CG2 THR A 229      19.523 -11.593 -18.700  1.00 10.00      A   
ATOM   2170  C   THR A 229      16.424 -10.687 -18.686  1.00 10.00      A   
ATOM   2171  O   THR A 229      16.026 -11.850 -18.789  1.00 10.00      A   
ATOM   2172  N   LEU A 230      15.862  -9.793 -17.881  1.00 10.00      A   
ATOM   2173  HN  LEU A 230      16.227  -8.880 -17.852  1.00 10.00      A   
ATOM   2174  CA  LEU A 230      14.729 -10.126 -17.029  1.00 10.00      A   
ATOM   2175  CB  LEU A 230      14.545  -9.043 -15.966  1.00 10.00      A   
ATOM   2176  CG  LEU A 230      15.776  -8.741 -15.112  1.00 10.00      A   
ATOM   2177  CD1 LEU A 230      15.755  -7.304 -14.628  1.00 10.00      A   
ATOM   2178  CD2 LEU A 230      15.859  -9.703 -13.937  1.00 10.00      A   
ATOM   2179  C   LEU A 230      13.456 -10.277 -17.855  1.00 10.00      A   
ATOM   2180  O   LEU A 230      12.633 -11.154 -17.593  1.00 10.00      A   
ATOM   2181  N   LEU A 231      13.309  -9.429 -18.868  1.00 10.00      A   
ATOM   2182  HN  LEU A 231      14.001  -8.752 -19.027  1.00 10.00      A   
ATOM   2183  CA  LEU A 231      12.138  -9.467 -19.741  1.00 10.00      A   
ATOM   2184  CB  LEU A 231      12.131  -8.272 -20.691  1.00 10.00      A   
ATOM   2185  CG  LEU A 231      11.817  -6.916 -20.062  1.00 10.00      A   
ATOM   2186  CD1 LEU A 231      12.077  -5.801 -21.058  1.00 10.00      A   
ATOM   2187  CD2 LEU A 231      10.379  -6.873 -19.569  1.00 10.00      A   
ATOM   2188  C   LEU A 231      12.073 -10.776 -20.520  1.00 10.00      A   
ATOM   2189  O   LEU A 231      10.992 -11.254 -20.860  1.00 10.00      A   
ATOM   2190  N   GLN A 232      13.237 -11.359 -20.792  1.00 10.00      A   
ATOM   2191  HN  GLN A 232      14.069 -10.914 -20.518  1.00 10.00      A   
ATOM   2192  CA  GLN A 232      13.312 -12.627 -21.512  1.00 10.00      A   
ATOM   2193  CB  GLN A 232      14.708 -12.822 -22.106  1.00 10.00      A   
ATOM   2194  CG  GLN A 232      14.939 -12.098 -23.422  1.00 10.00      A   
ATOM   2195  CD  GLN A 232      14.042 -12.605 -24.535  1.00 10.00      A   
ATOM   2196  OE1 GLN A 232      13.594 -13.754 -24.518  1.00 10.00      A   
ATOM   2197  NE2 GLN A 232      13.789 -11.757 -25.519  1.00 10.00      A   
ATOM   2198 HE21 GLN A 232      14.192 -10.860 -25.473  1.00 10.00      A   
ATOM   2199 HE22 GLN A 232      13.219 -12.056 -26.254  1.00 10.00      A   
ATOM   2200  C   GLN A 232      12.977 -13.798 -20.591  1.00 10.00      A   
ATOM   2201  O   GLN A 232      12.931 -14.950 -21.024  1.00 10.00      A   
ATOM   2202  N   ARG A 233      12.744 -13.499 -19.323  1.00 10.00      A   
ATOM   2203  HN  ARG A 233      12.792 -12.562 -19.036  1.00 10.00      A   
ATOM   2204  CA  ARG A 233      12.425 -14.527 -18.345  1.00 10.00      A   
ATOM   2205  CB  ARG A 233      13.246 -14.330 -17.070  1.00 10.00      A   
ATOM   2206  CG  ARG A 233      14.752 -14.405 -17.271  1.00 10.00      A   
ATOM   2207  CD  ARG A 233      15.185 -15.752 -17.822  1.00 10.00      A   
ATOM   2208  NE  ARG A 233      16.618 -15.977 -17.640  1.00 10.00      A   
ATOM   2209  HE  ARG A 233      17.036 -15.571 -16.848  1.00 10.00      A   
ATOM   2210  CZ  ARG A 233      17.373 -16.687 -18.471  1.00 10.00      A   
ATOM   2211  NH1 ARG A 233      16.841 -17.235 -19.554  1.00 10.00      A   
ATOM   2212 HH11 ARG A 233      17.438 -17.792 -20.205  1.00 10.00      A   
ATOM   2213 HH12 ARG A 233      15.825 -17.116 -19.761  1.00 10.00      A   
ATOM   2214  NH2 ARG A 233      18.664 -16.851 -18.218  1.00 10.00      A   
ATOM   2215 HH21 ARG A 233      19.092 -16.425 -17.356  1.00 10.00      A   
ATOM   2216 HH22 ARG A 233      19.259 -17.409 -18.868  1.00 10.00      A   
ATOM   2217  C   ARG A 233      10.937 -14.552 -18.010  1.00 10.00      A   
ATOM   2218  O   ARG A 233      10.411 -15.590 -17.612  1.00 10.00      A   
ATOM   2219  N   ALA A 234      10.260 -13.421 -18.183  1.00 10.00      A   
ATOM   2220  HN  ALA A 234      10.727 -12.632 -18.532  1.00 10.00      A   
ATOM   2221  CA  ALA A 234       8.831 -13.330 -17.879  1.00 10.00      A   
ATOM   2222  CB  ALA A 234       8.613 -12.808 -16.467  1.00 10.00      A   
ATOM   2223  C   ALA A 234       8.085 -12.461 -18.884  1.00 10.00      A   
ATOM   2224  O   ALA A 234       7.922 -11.261 -18.673  1.00 10.00      A   
ATOM   2225  N   PRO A 235       7.627 -13.054 -19.997  1.00 10.00      A   
ATOM   2226  CA  PRO A 235       6.883 -12.330 -21.032  1.00 10.00      A   
ATOM   2227  CB  PRO A 235       7.044 -13.234 -22.253  1.00 10.00      A   
ATOM   2228  CG  PRO A 235       7.136 -14.611 -21.683  1.00 10.00      A   
ATOM   2229  CD  PRO A 235       7.816 -14.479 -20.346  1.00 10.00      A   
ATOM   2230  C   PRO A 235       5.399 -12.195 -20.677  1.00 10.00      A   
ATOM   2231  O   PRO A 235       4.649 -11.471 -21.336  1.00 10.00      A   
ATOM   2232  N   GLN A 236       4.982 -12.889 -19.620  1.00 10.00      A   
ATOM   2233  HN  GLN A 236       5.629 -13.438 -19.130  1.00 10.00      A   
ATOM   2234  CA  GLN A 236       3.592 -12.864 -19.171  1.00 10.00      A   
ATOM   2235  CB  GLN A 236       3.166 -14.250 -18.654  1.00 10.00      A   
ATOM   2236  CG  GLN A 236       3.589 -14.582 -17.225  1.00 10.00      A   
ATOM   2237  CD  GLN A 236       5.081 -14.779 -17.058  1.00 10.00      A   
ATOM   2238  OE1 GLN A 236       5.766 -15.223 -17.976  1.00 10.00      A   
ATOM   2239  NE2 GLN A 236       5.593 -14.449 -15.885  1.00 10.00      A   
ATOM   2240 HE21 GLN A 236       4.987 -14.096 -15.194  1.00 10.00      A   
ATOM   2241 HE22 GLN A 236       6.558 -14.575 -15.750  1.00 10.00      A   
ATOM   2242  C   GLN A 236       3.368 -11.795 -18.103  1.00 10.00      A   
ATOM   2243  O   GLN A 236       2.391 -11.841 -17.349  1.00 10.00      A   
ATOM   2244  N   LEU A 237       4.274 -10.832 -18.055  1.00 10.00      A   
ATOM   2245  HN  LEU A 237       5.009 -10.840 -18.707  1.00 10.00      A   
ATOM   2246  CA  LEU A 237       4.201  -9.747 -17.086  1.00 10.00      A   
ATOM   2247  CB  LEU A 237       5.572  -9.088 -16.953  1.00 10.00      A   
ATOM   2248  CG  LEU A 237       5.904  -8.495 -15.588  1.00 10.00      A   
ATOM   2249  CD1 LEU A 237       6.095  -9.601 -14.566  1.00 10.00      A   
ATOM   2250  CD2 LEU A 237       7.148  -7.631 -15.680  1.00 10.00      A   
ATOM   2251  C   LEU A 237       3.179  -8.702 -17.513  1.00 10.00      A   
ATOM   2252  O   LEU A 237       3.061  -8.397 -18.698  1.00 10.00      A   
ATOM   2253  N   GLU A 238       2.446  -8.158 -16.542  1.00 10.00      A   
ATOM   2254  HN  GLU A 238       2.590  -8.449 -15.615  1.00 10.00      A   
ATOM   2255  CA  GLU A 238       1.444  -7.135 -16.813  1.00 10.00      A   
ATOM   2256  CB  GLU A 238       0.125  -7.452 -16.106  1.00 10.00      A   
ATOM   2257  CG  GLU A 238      -0.705  -8.525 -16.791  1.00 10.00      A   
ATOM   2258  CD  GLU A 238      -2.096  -8.651 -16.205  1.00 10.00      A   
ATOM   2259  OE1 GLU A 238      -3.051  -8.111 -16.801  1.00 10.00      A   
ATOM   2260  OE2 GLU A 238      -2.244  -9.292 -15.142  1.00 10.00      A   
ATOM   2261  C   GLU A 238       1.953  -5.770 -16.371  1.00 10.00      A   
ATOM   2262  O   GLU A 238       1.799  -4.772 -17.080  1.00 10.00      A   
ATOM   2263  N   GLU A 239       2.554  -5.732 -15.193  1.00 10.00      A   
ATOM   2264  HN  GLU A 239       2.636  -6.561 -14.672  1.00 10.00      A   
ATOM   2265  CA  GLU A 239       3.101  -4.494 -14.655  1.00 10.00      A   
ATOM   2266  CB  GLU A 239       2.564  -4.217 -13.247  1.00 10.00      A   
ATOM   2267  CG  GLU A 239       1.054  -4.061 -13.146  1.00 10.00      A   
ATOM   2268  CD  GLU A 239       0.634  -3.449 -11.822  1.00 10.00      A   
ATOM   2269  OE1 GLU A 239       1.172  -3.864 -10.767  1.00 10.00      A   
ATOM   2270  OE2 GLU A 239      -0.235  -2.557 -11.826  1.00 10.00      A   
ATOM   2271  C   GLU A 239       4.624  -4.565 -14.613  1.00 10.00      A   
ATOM   2272  O   GLU A 239       5.194  -5.345 -13.847  1.00 10.00      A   
ATOM   2273  N   LEU A 240       5.279  -3.749 -15.423  1.00 10.00      A   
ATOM   2274  HN  LEU A 240       4.774  -3.124 -15.993  1.00 10.00      A   
ATOM   2275  CA  LEU A 240       6.734  -3.740 -15.467  1.00 10.00      A   
ATOM   2276  CB  LEU A 240       7.248  -3.928 -16.899  1.00 10.00      A   
ATOM   2277  CG  LEU A 240       8.755  -3.744 -17.106  1.00 10.00      A   
ATOM   2278  CD1 LEU A 240       9.540  -4.841 -16.402  1.00 10.00      A   
ATOM   2279  CD2 LEU A 240       9.098  -3.695 -18.588  1.00 10.00      A   
ATOM   2280  C   LEU A 240       7.295  -2.458 -14.866  1.00 10.00      A   
ATOM   2281  O   LEU A 240       7.014  -1.356 -15.343  1.00 10.00      A   
ATOM   2282  N   GLY A 241       8.073  -2.611 -13.808  1.00 10.00      A   
ATOM   2283  HN  GLY A 241       8.239  -3.518 -13.459  1.00 10.00      A   
ATOM   2284  CA  GLY A 241       8.686  -1.473 -13.161  1.00 10.00      A   
ATOM   2285  C   GLY A 241      10.151  -1.381 -13.520  1.00 10.00      A   
ATOM   2286  O   GLY A 241      11.009  -1.886 -12.795  1.00 10.00      A   
ATOM   2287  N   THR A 242      10.431  -0.768 -14.658  1.00 10.00      A   
ATOM   2288  HN  THR A 242       9.696  -0.405 -15.198  1.00 10.00      A   
ATOM   2289  CA  THR A 242      11.794  -0.610 -15.138  1.00 10.00      A   
ATOM   2290  CB  THR A 242      11.794  -0.044 -16.569  1.00 10.00      A   
ATOM   2291  OG1 THR A 242      10.607   0.733 -16.769  1.00 10.00      A   
ATOM   2292  HG1 THR A 242      10.389   1.199 -15.955  1.00 10.00      A   
ATOM   2293  CG2 THR A 242      11.823  -1.174 -17.587  1.00 10.00      A   
ATOM   2294  C   THR A 242      12.602   0.312 -14.225  1.00 10.00      A   
ATOM   2295  O   THR A 242      12.159   1.413 -13.894  1.00 10.00      A   
ATOM   2296  N   GLY A 243      13.781  -0.150 -13.825  1.00 10.00      A   
ATOM   2297  HN  GLY A 243      14.071  -1.036 -14.120  1.00 10.00      A   
ATOM   2298  CA  GLY A 243      14.637   0.630 -12.953  1.00 10.00      A   
ATOM   2299  C   GLY A 243      15.392   1.727 -13.681  1.00 10.00      A   
ATOM   2300  O   GLY A 243      14.793   2.680 -14.190  1.00 10.00      A   
ATOM   2301  N   GLY A 244      16.704   1.596 -13.726  1.00 10.00      A   
ATOM   2302  HN  GLY A 244      17.124   0.808 -13.318  1.00 10.00      A   
ATOM   2303  CA  GLY A 244      17.526   2.585 -14.388  1.00 10.00      A   
ATOM   2304  C   GLY A 244      17.408   2.496 -15.893  1.00 10.00      A   
ATOM   2305  O   GLY A 244      17.789   1.493 -16.489  1.00 10.00      A   
ATOM   2306  N   TYR A 245      16.891   3.548 -16.509  1.00 10.00      A   
ATOM   2307  HN  TYR A 245      16.620   4.335 -15.974  1.00 10.00      A   
ATOM   2308  CA  TYR A 245      16.720   3.575 -17.953  1.00 10.00      A   
ATOM   2309  CB  TYR A 245      15.343   4.122 -18.326  1.00 10.00      A   
ATOM   2310  CG  TYR A 245      14.601   3.247 -19.309  1.00 10.00      A   
ATOM   2311  CD1 TYR A 245      13.837   2.175 -18.870  1.00 10.00      A   
ATOM   2312  CD2 TYR A 245      14.675   3.480 -20.676  1.00 10.00      A   
ATOM   2313  CE1 TYR A 245      13.168   1.362 -19.763  1.00 10.00      A   
ATOM   2314  CE2 TYR A 245      14.006   2.674 -21.576  1.00 10.00      A   
ATOM   2315  CZ  TYR A 245      13.255   1.617 -21.113  1.00 10.00      A   
ATOM   2316  OH  TYR A 245      12.596   0.807 -22.006  1.00 10.00      A   
ATOM   2317  HH  TYR A 245      13.074   0.800 -22.842  1.00 10.00      A   
ATOM   2318  C   TYR A 245      17.823   4.379 -18.628  1.00 10.00      A   
ATOM   2319  O   TYR A 245      17.664   4.856 -19.751  1.00 10.00      A   
ATOM   2320  N   THR A 246      18.939   4.524 -17.932  1.00 10.00      A   
ATOM   2321  HN  THR A 246      18.996   4.130 -17.038  1.00 10.00      A   
ATOM   2322  CA  THR A 246      20.079   5.251 -18.457  1.00 10.00      A   
ATOM   2323  CB  THR A 246      20.589   6.338 -17.481  1.00 10.00      A   
ATOM   2324  OG1 THR A 246      21.608   7.120 -18.115  1.00 10.00      A   
ATOM   2325  HG1 THR A 246      21.262   7.999 -18.312  1.00 10.00      A   
ATOM   2326  CG2 THR A 246      21.143   5.729 -16.195  1.00 10.00      A   
ATOM   2327  C   THR A 246      21.210   4.289 -18.815  1.00 10.00      A   
ATOM   2328  O   THR A 246      21.534   3.381 -18.045  1.00 10.00      A   
ATOM   2329  N   ALA A 247      21.797   4.481 -19.989  1.00 10.00      A   
ATOM   2330  HN  ALA A 247      21.490   5.216 -20.566  1.00 10.00      A   
ATOM   2331  CA  ALA A 247      22.890   3.635 -20.447  1.00 10.00      A   
ATOM   2332  CB  ALA A 247      22.394   2.220 -20.723  1.00 10.00      A   
ATOM   2333  C   ALA A 247      23.507   4.229 -21.700  1.00 10.00      A   
ATOM   2334  O   ALA A 247      23.025   5.243 -22.206  1.00 10.00      A   
ATOM   2335  N   GLU A 248      24.575   3.610 -22.184  1.00 10.00      A   
ATOM   2336  HN  GLU A 248      24.920   2.816 -21.718  1.00 10.00      A   
ATOM   2337  CA  GLU A 248      25.247   4.067 -23.391  1.00 10.00      A   
ATOM   2338  CB  GLU A 248      26.565   3.309 -23.560  1.00 10.00      A   
ATOM   2339  CG  GLU A 248      27.364   3.691 -24.794  1.00 10.00      A   
ATOM   2340  CD  GLU A 248      28.727   3.033 -24.816  1.00 10.00      A   
ATOM   2341  OE1 GLU A 248      29.564   3.381 -23.958  1.00 10.00      A   
ATOM   2342  OE2 GLU A 248      28.970   2.166 -25.688  1.00 10.00      A   
ATOM   2343  C   GLU A 248      24.345   3.825 -24.593  1.00 10.00      A   
ATOM   2344  O   GLU A 248      23.915   2.698 -24.827  1.00 10.00      A   
ATOM   2345  N   VAL A 249      24.044   4.878 -25.338  1.00 10.00      A   
ATOM   2346  HN  VAL A 249      24.412   5.756 -25.103  1.00 10.00      A   
ATOM   2347  CA  VAL A 249      23.182   4.757 -26.503  1.00 10.00      A   
ATOM   2348  CB  VAL A 249      22.759   6.131 -27.053  1.00 10.00      A   
ATOM   2349  CG1 VAL A 249      21.763   5.969 -28.192  1.00 10.00      A   
ATOM   2350  CG2 VAL A 249      22.169   6.984 -25.942  1.00 10.00      A   
ATOM   2351  C   VAL A 249      23.853   3.935 -27.599  1.00 10.00      A   
ATOM   2352  O   VAL A 249      24.662   4.448 -28.377  1.00 10.00      A   
ATOM   2353  N   ARG A 250      23.522   2.653 -27.633  1.00 10.00      A   
ATOM   2354  HN  ARG A 250      22.884   2.310 -26.963  1.00 10.00      A   
ATOM   2355  CA  ARG A 250      24.077   1.729 -28.608  1.00 10.00      A   
ATOM   2356  CB  ARG A 250      24.912   0.668 -27.892  1.00 10.00      A   
ATOM   2357  CG  ARG A 250      26.016   1.221 -27.012  1.00 10.00      A   
ATOM   2358  CD  ARG A 250      26.699   0.109 -26.239  1.00 10.00      A   
ATOM   2359  NE  ARG A 250      27.128  -0.970 -27.121  1.00 10.00      A   
ATOM   2360  HE  ARG A 250      26.428  -1.596 -27.440  1.00 10.00      A   
ATOM   2361  CZ  ARG A 250      28.387  -1.159 -27.509  1.00 10.00      A   
ATOM   2362  NH1 ARG A 250      29.352  -0.346 -27.081  1.00 10.00      A   
ATOM   2363 HH11 ARG A 250      30.339  -0.497 -27.384  1.00 10.00      A   
ATOM   2364 HH12 ARG A 250      29.124   0.452 -26.438  1.00 10.00      A   
ATOM   2365  NH2 ARG A 250      28.669  -2.142 -28.353  1.00 10.00      A   
ATOM   2366 HH21 ARG A 250      27.901  -2.759 -28.715  1.00 10.00      A   
ATOM   2367 HH22 ARG A 250      29.651  -2.301 -28.665  1.00 10.00      A   
ATOM   2368  C   ARG A 250      22.961   1.031 -29.369  1.00 10.00      A   
ATOM   2369  O   ARG A 250      21.872   0.826 -28.829  1.00 10.00      A   
ATOM   2370  N   PRO A 251      23.216   0.662 -30.631  1.00 10.00      A   
ATOM   2371  CA  PRO A 251      22.231  -0.034 -31.462  1.00 10.00      A   
ATOM   2372  CB  PRO A 251      22.925  -0.145 -32.828  1.00 10.00      A   
ATOM   2373  CG  PRO A 251      24.023   0.864 -32.786  1.00 10.00      A   
ATOM   2374  CD  PRO A 251      24.470   0.905 -31.359  1.00 10.00      A   
ATOM   2375  C   PRO A 251      21.930  -1.420 -30.903  1.00 10.00      A   
ATOM   2376  O   PRO A 251      20.773  -1.839 -30.850  1.00 10.00      A   
ATOM   2377  N   ASP A 252      22.979  -2.106 -30.449  1.00 10.00      A   
ATOM   2378  HN  ASP A 252      23.868  -1.695 -30.481  1.00 10.00      A   
ATOM   2379  CA  ASP A 252      22.839  -3.448 -29.890  1.00 10.00      A   
ATOM   2380  CB  ASP A 252      24.199  -4.099 -29.573  1.00 10.00      A   
ATOM   2381  CG  ASP A 252      25.228  -3.155 -28.969  1.00 10.00      A   
ATOM   2382  OD1 ASP A 252      26.331  -3.018 -29.547  1.00 10.00      A   
ATOM   2383  OD2 ASP A 252      24.949  -2.550 -27.916  1.00 10.00      A   
ATOM   2384  C   ASP A 252      21.910  -3.468 -28.676  1.00 10.00      A   
ATOM   2385  O   ASP A 252      20.968  -4.261 -28.626  1.00 10.00      A   
ATOM   2386  N   VAL A 253      22.178  -2.601 -27.703  1.00 10.00      A   
ATOM   2387  HN  VAL A 253      22.969  -2.025 -27.784  1.00 10.00      A   
ATOM   2388  CA  VAL A 253      21.351  -2.512 -26.499  1.00 10.00      A   
ATOM   2389  CB  VAL A 253      21.926  -1.486 -25.495  1.00 10.00      A   
ATOM   2390  CG1 VAL A 253      21.111  -1.467 -24.210  1.00 10.00      A   
ATOM   2391  CG2 VAL A 253      23.389  -1.780 -25.196  1.00 10.00      A   
ATOM   2392  C   VAL A 253      19.921  -2.104 -26.861  1.00 10.00      A   
ATOM   2393  O   VAL A 253      18.954  -2.662 -26.341  1.00 10.00      A   
ATOM   2394  N   TYR A 254      19.806  -1.155 -27.784  1.00 10.00      A   
ATOM   2395  HN  TYR A 254      20.619  -0.790 -28.191  1.00 10.00      A   
ATOM   2396  CA  TYR A 254      18.513  -0.645 -28.224  1.00 10.00      A   
ATOM   2397  CB  TYR A 254      18.725   0.438 -29.285  1.00 10.00      A   
ATOM   2398  CG  TYR A 254      17.462   1.114 -29.765  1.00 10.00      A   
ATOM   2399  CD1 TYR A 254      16.720   1.930 -28.921  1.00 10.00      A   
ATOM   2400  CD2 TYR A 254      17.016   0.942 -31.068  1.00 10.00      A   
ATOM   2401  CE1 TYR A 254      15.568   2.555 -29.363  1.00 10.00      A   
ATOM   2402  CE2 TYR A 254      15.867   1.560 -31.517  1.00 10.00      A   
ATOM   2403  CZ  TYR A 254      15.146   2.365 -30.662  1.00 10.00      A   
ATOM   2404  OH  TYR A 254      13.996   2.981 -31.109  1.00 10.00      A   
ATOM   2405  HH  TYR A 254      14.047   3.925 -30.934  1.00 10.00      A   
ATOM   2406  C   TYR A 254      17.618  -1.760 -28.759  1.00 10.00      A   
ATOM   2407  O   TYR A 254      16.466  -1.903 -28.336  1.00 10.00      A   
ATOM   2408  N   SER A 255      18.155  -2.558 -29.672  1.00 10.00      A   
ATOM   2409  HN  SER A 255      19.083  -2.407 -29.959  1.00 10.00      A   
ATOM   2410  CA  SER A 255      17.400  -3.654 -30.259  1.00 10.00      A   
ATOM   2411  CB  SER A 255      18.147  -4.253 -31.449  1.00 10.00      A   
ATOM   2412  OG  SER A 255      18.448  -3.247 -32.400  1.00 10.00      A   
ATOM   2413  HG  SER A 255      17.757  -2.570 -32.377  1.00 10.00      A   
ATOM   2414  C   SER A 255      17.067  -4.724 -29.222  1.00 10.00      A   
ATOM   2415  O   SER A 255      15.956  -5.254 -29.211  1.00 10.00      A   
ATOM   2416  N   GLY A 256      18.019  -5.009 -28.338  1.00 10.00      A   
ATOM   2417  HN  GLY A 256      18.875  -4.530 -28.385  1.00 10.00      A   
ATOM   2418  CA  GLY A 256      17.812  -6.017 -27.312  1.00 10.00      A   
ATOM   2419  C   GLY A 256      16.605  -5.733 -26.441  1.00 10.00      A   
ATOM   2420  O   GLY A 256      15.810  -6.633 -26.158  1.00 10.00      A   
ATOM   2421  N   LEU A 257      16.465  -4.481 -26.023  1.00 10.00      A   
ATOM   2422  HN  LEU A 257      17.137  -3.812 -26.281  1.00 10.00      A   
ATOM   2423  CA  LEU A 257      15.347  -4.074 -25.181  1.00 10.00      A   
ATOM   2424  CB  LEU A 257      15.573  -2.656 -24.660  1.00 10.00      A   
ATOM   2425  CG  LEU A 257      16.864  -2.420 -23.881  1.00 10.00      A   
ATOM   2426  CD1 LEU A 257      17.139  -0.933 -23.763  1.00 10.00      A   
ATOM   2427  CD2 LEU A 257      16.783  -3.056 -22.502  1.00 10.00      A   
ATOM   2428  C   LEU A 257      14.041  -4.128 -25.961  1.00 10.00      A   
ATOM   2429  O   LEU A 257      13.048  -4.689 -25.497  1.00 10.00      A   
ATOM   2430  N   SER A 258      14.064  -3.559 -27.158  1.00 10.00      A   
ATOM   2431  HN  SER A 258      14.898  -3.148 -27.470  1.00 10.00      A   
ATOM   2432  CA  SER A 258      12.890  -3.517 -28.021  1.00 10.00      A   
ATOM   2433  CB  SER A 258      13.217  -2.789 -29.326  1.00 10.00      A   
ATOM   2434  OG  SER A 258      13.833  -1.540 -29.058  1.00 10.00      A   
ATOM   2435  HG  SER A 258      14.787  -1.663 -28.965  1.00 10.00      A   
ATOM   2436  C   SER A 258      12.320  -4.912 -28.299  1.00 10.00      A   
ATOM   2437  O   SER A 258      11.104  -5.111 -28.256  1.00 10.00      A   
ATOM   2438  N   VAL A 259      13.200  -5.877 -28.555  1.00 10.00      A   
ATOM   2439  HN  VAL A 259      14.159  -5.660 -28.556  1.00 10.00      A   
ATOM   2440  CA  VAL A 259      12.777  -7.249 -28.839  1.00 10.00      A   
ATOM   2441  CB  VAL A 259      13.941  -8.117 -29.369  1.00 10.00      A   
ATOM   2442  CG1 VAL A 259      13.509  -9.568 -29.533  1.00 10.00      A   
ATOM   2443  CG2 VAL A 259      14.454  -7.572 -30.692  1.00 10.00      A   
ATOM   2444  C   VAL A 259      12.153  -7.915 -27.609  1.00 10.00      A   
ATOM   2445  O   VAL A 259      11.142  -8.620 -27.709  1.00 10.00      A   
ATOM   2446  N   ALA A 260      12.750  -7.682 -26.447  1.00 10.00      A   
ATOM   2447  HN  ALA A 260      13.552  -7.113 -26.424  1.00 10.00      A   
ATOM   2448  CA  ALA A 260      12.252  -8.260 -25.205  1.00 10.00      A   
ATOM   2449  CB  ALA A 260      13.269  -8.084 -24.090  1.00 10.00      A   
ATOM   2450  C   ALA A 260      10.913  -7.648 -24.811  1.00 10.00      A   
ATOM   2451  O   ALA A 260       9.996  -8.351 -24.385  1.00 10.00      A   
ATOM   2452  N   LEU A 261      10.801  -6.336 -24.974  1.00 10.00      A   
ATOM   2453  HN  LEU A 261      11.568  -5.828 -25.325  1.00 10.00      A   
ATOM   2454  CA  LEU A 261       9.578  -5.623 -24.634  1.00 10.00      A   
ATOM   2455  CB  LEU A 261       9.805  -4.111 -24.691  1.00 10.00      A   
ATOM   2456  CG  LEU A 261      10.589  -3.517 -23.521  1.00 10.00      A   
ATOM   2457  CD1 LEU A 261      11.390  -2.306 -23.966  1.00 10.00      A   
ATOM   2458  CD2 LEU A 261       9.650  -3.151 -22.380  1.00 10.00      A   
ATOM   2459  C   LEU A 261       8.415  -6.040 -25.531  1.00 10.00      A   
ATOM   2460  O   LEU A 261       7.290  -6.212 -25.061  1.00 10.00      A   
ATOM   2461  N   SER A 262       8.691  -6.235 -26.817  1.00 10.00      A   
ATOM   2462  HN  SER A 262       9.609  -6.100 -27.140  1.00 10.00      A   
ATOM   2463  CA  SER A 262       7.651  -6.643 -27.758  1.00 10.00      A   
ATOM   2464  CB  SER A 262       8.101  -6.444 -29.205  1.00 10.00      A   
ATOM   2465  OG  SER A 262       9.462  -6.789 -29.369  1.00 10.00      A   
ATOM   2466  HG  SER A 262      10.014  -6.056 -29.059  1.00 10.00      A   
ATOM   2467  C   SER A 262       7.226  -8.088 -27.514  1.00 10.00      A   
ATOM   2468  O   SER A 262       6.175  -8.524 -27.976  1.00 10.00      A   
ATOM   2469  N   GLY A 263       8.053  -8.830 -26.786  1.00 10.00      A   
ATOM   2470  HN  GLY A 263       8.894  -8.440 -26.466  1.00 10.00      A   
ATOM   2471  CA  GLY A 263       7.736 -10.208 -26.477  1.00 10.00      A   
ATOM   2472  C   GLY A 263       6.695 -10.304 -25.382  1.00 10.00      A   
ATOM   2473  O   GLY A 263       6.007 -11.316 -25.251  1.00 10.00      A   
ATOM   2474  N   CYS A 264       6.559  -9.232 -24.618  1.00 10.00      A   
ATOM   2475  HN  CYS A 264       7.109  -8.441 -24.801  1.00 10.00      A   
ATOM   2476  CA  CYS A 264       5.602  -9.188 -23.527  1.00 10.00      A   
ATOM   2477  CB  CYS A 264       6.212  -8.453 -22.332  1.00 10.00      A   
ATOM   2478  SG  CYS A 264       7.921  -8.928 -21.960  1.00 10.00      A   
ATOM   2479  HG  CYS A 264       8.675  -8.639 -23.016  1.00 10.00      A   
ATOM   2480  C   CYS A 264       4.313  -8.508 -23.979  1.00 10.00      A   
ATOM   2481  O   CYS A 264       4.191  -7.279 -23.939  1.00 10.00      A   
ATOM   2482  N   LYS A 265       3.357  -9.310 -24.436  1.00 10.00      A   
ATOM   2483  HN  LYS A 265       3.516 -10.281 -24.460  1.00 10.00      A   
ATOM   2484  CA  LYS A 265       2.083  -8.788 -24.911  1.00 10.00      A   
ATOM   2485  CB  LYS A 265       1.482  -9.697 -25.989  1.00 10.00      A   
ATOM   2486  CG  LYS A 265       2.119  -9.567 -27.367  1.00 10.00      A   
ATOM   2487  CD  LYS A 265       3.447 -10.303 -27.443  1.00 10.00      A   
ATOM   2488  CE  LYS A 265       3.893 -10.498 -28.885  1.00 10.00      A   
ATOM   2489  NZ  LYS A 265       5.257 -11.084 -28.973  1.00 10.00      A   
ATOM   2490  HZ1 LYS A 265       5.305 -11.973 -28.431  1.00 10.00      A   
ATOM   2491  HZ2 LYS A 265       5.957 -10.417 -28.589  1.00 10.00      A   
ATOM   2492  HZ3 LYS A 265       5.499 -11.286 -29.967  1.00 10.00      A   
ATOM   2493  C   LYS A 265       1.091  -8.617 -23.769  1.00 10.00      A   
ATOM   2494  O   LYS A 265       0.034  -8.008 -23.938  1.00 10.00      A   
ATOM   2495  N   GLU A 266       1.442  -9.134 -22.606  1.00 10.00      A   
ATOM   2496  HN  GLU A 266       2.304  -9.587 -22.526  1.00 10.00      A   
ATOM   2497  CA  GLU A 266       0.568  -9.054 -21.443  1.00 10.00      A   
ATOM   2498  CB  GLU A 266       0.790 -10.255 -20.517  1.00 10.00      A   
ATOM   2499  CG  GLU A 266       0.736 -11.605 -21.222  1.00 10.00      A   
ATOM   2500  CD  GLU A 266      -0.430 -11.714 -22.190  1.00 10.00      A   
ATOM   2501  OE1 GLU A 266      -0.190 -11.742 -23.416  1.00 10.00      A   
ATOM   2502  OE2 GLU A 266      -1.590 -11.758 -21.731  1.00 10.00      A   
ATOM   2503  C   GLU A 266       0.750  -7.741 -20.685  1.00 10.00      A   
ATOM   2504  O   GLU A 266      -0.026  -7.424 -19.788  1.00 10.00      A   
ATOM   2505  N   LEU A 267       1.770  -6.974 -21.063  1.00 10.00      A   
ATOM   2506  HN  LEU A 267       2.348  -7.277 -21.789  1.00 10.00      A   
ATOM   2507  CA  LEU A 267       2.054  -5.700 -20.413  1.00 10.00      A   
ATOM   2508  CB  LEU A 267       3.331  -5.070 -20.979  1.00 10.00      A   
ATOM   2509  CG  LEU A 267       4.656  -5.657 -20.480  1.00 10.00      A   
ATOM   2510  CD1 LEU A 267       5.831  -4.968 -21.158  1.00 10.00      A   
ATOM   2511  CD2 LEU A 267       4.763  -5.533 -18.968  1.00 10.00      A   
ATOM   2512  C   LEU A 267       0.883  -4.730 -20.532  1.00 10.00      A   
ATOM   2513  O   LEU A 267       0.323  -4.539 -21.616  1.00 10.00      A   
ATOM   2514  N   ARG A 268       0.503  -4.145 -19.401  1.00 10.00      A   
ATOM   2515  HN  ARG A 268       0.971  -4.374 -18.569  1.00 10.00      A   
ATOM   2516  CA  ARG A 268      -0.592  -3.185 -19.348  1.00 10.00      A   
ATOM   2517  CB  ARG A 268      -1.813  -3.787 -18.638  1.00 10.00      A   
ATOM   2518  CG  ARG A 268      -2.426  -4.990 -19.332  1.00 10.00      A   
ATOM   2519  CD  ARG A 268      -3.000  -4.619 -20.690  1.00 10.00      A   
ATOM   2520  NE  ARG A 268      -3.652  -5.762 -21.330  1.00 10.00      A   
ATOM   2521  HE  ARG A 268      -4.603  -5.918 -21.116  1.00 10.00      A   
ATOM   2522  CZ  ARG A 268      -3.045  -6.588 -22.180  1.00 10.00      A   
ATOM   2523  NH1 ARG A 268      -1.770  -6.395 -22.497  1.00 10.00      A   
ATOM   2524 HH11 ARG A 268      -1.243  -5.594 -22.077  1.00 10.00      A   
ATOM   2525 HH12 ARG A 268      -1.287  -7.039 -23.160  1.00 10.00      A   
ATOM   2526  NH2 ARG A 268      -3.703  -7.620 -22.689  1.00 10.00      A   
ATOM   2527 HH21 ARG A 268      -3.232  -8.266 -23.358  1.00 10.00      A   
ATOM   2528 HH22 ARG A 268      -4.698  -7.792 -22.418  1.00 10.00      A   
ATOM   2529  C   ARG A 268      -0.158  -1.928 -18.603  1.00 10.00      A   
ATOM   2530  O   ARG A 268      -0.724  -0.851 -18.794  1.00 10.00      A   
ATOM   2531  N   CYS A 269       0.847  -2.071 -17.751  1.00 10.00      A   
ATOM   2532  HN  CYS A 269       1.269  -2.949 -17.646  1.00 10.00      A   
ATOM   2533  CA  CYS A 269       1.336  -0.955 -16.965  1.00 10.00      A   
ATOM   2534  CB  CYS A 269       0.817  -1.068 -15.531  1.00 10.00      A   
ATOM   2535  SG  CYS A 269       1.367   0.249 -14.424  1.00 10.00      A   
ATOM   2536  HG  CYS A 269       0.885  -0.011 -13.218  1.00 10.00      A   
ATOM   2537  C   CYS A 269       2.858  -0.882 -16.967  1.00 10.00      A   
ATOM   2538  O   CYS A 269       3.544  -1.899 -16.831  1.00 10.00      A   
ATOM   2539  N   LEU A 270       3.372   0.330 -17.131  1.00 10.00      A   
ATOM   2540  HN  LEU A 270       2.761   1.092 -17.251  1.00 10.00      A   
ATOM   2541  CA  LEU A 270       4.808   0.572 -17.129  1.00 10.00      A   
ATOM   2542  CB  LEU A 270       5.298   0.994 -18.515  1.00 10.00      A   
ATOM   2543  CG  LEU A 270       5.490  -0.120 -19.549  1.00 10.00      A   
ATOM   2544  CD1 LEU A 270       6.092   0.447 -20.826  1.00 10.00      A   
ATOM   2545  CD2 LEU A 270       6.379  -1.219 -18.993  1.00 10.00      A   
ATOM   2546  C   LEU A 270       5.141   1.663 -16.120  1.00 10.00      A   
ATOM   2547  O   LEU A 270       4.471   2.698 -16.074  1.00 10.00      A   
ATOM   2548  N   SER A 271       6.167   1.437 -15.313  1.00 10.00      A   
ATOM   2549  HN  SER A 271       6.677   0.599 -15.404  1.00 10.00      A   
ATOM   2550  CA  SER A 271       6.565   2.409 -14.301  1.00 10.00      A   
ATOM   2551  CB  SER A 271       5.891   2.084 -12.961  1.00 10.00      A   
ATOM   2552  OG  SER A 271       4.483   1.977 -13.109  1.00 10.00      A   
ATOM   2553  HG  SER A 271       4.246   2.155 -14.028  1.00 10.00      A   
ATOM   2554  C   SER A 271       8.083   2.464 -14.130  1.00 10.00      A   
ATOM   2555  O   SER A 271       8.819   1.676 -14.730  1.00 10.00      A   
ATOM   2556  N   GLY A 272       8.536   3.396 -13.302  1.00 10.00      A   
ATOM   2557  HN  GLY A 272       7.896   3.993 -12.857  1.00 10.00      A   
ATOM   2558  CA  GLY A 272       9.953   3.556 -13.051  1.00 10.00      A   
ATOM   2559  C   GLY A 272      10.577   4.572 -13.985  1.00 10.00      A   
ATOM   2560  O   GLY A 272      10.261   5.763 -13.916  1.00 10.00      A   
ATOM   2561  N   PHE A 273      11.461   4.092 -14.855  1.00 10.00      A   
ATOM   2562  HN  PHE A 273      11.672   3.132 -14.828  1.00 10.00      A   
ATOM   2563  CA  PHE A 273      12.141   4.936 -15.837  1.00 10.00      A   
ATOM   2564  CB  PHE A 273      11.142   5.627 -16.776  1.00 10.00      A   
ATOM   2565  CG  PHE A 273      10.359   4.683 -17.649  1.00 10.00      A   
ATOM   2566  CD1 PHE A 273       9.145   4.170 -17.225  1.00 10.00      A   
ATOM   2567  CD2 PHE A 273      10.838   4.313 -18.895  1.00 10.00      A   
ATOM   2568  CE1 PHE A 273       8.421   3.307 -18.027  1.00 10.00      A   
ATOM   2569  CE2 PHE A 273      10.120   3.449 -19.702  1.00 10.00      A   
ATOM   2570  CZ  PHE A 273       8.909   2.946 -19.267  1.00 10.00      A   
ATOM   2571  C   PHE A 273      13.074   5.953 -15.180  1.00 10.00      A   
ATOM   2572  O   PHE A 273      13.090   7.130 -15.545  1.00 10.00      A   
ATOM   2573  N   TRP A 274      13.853   5.490 -14.210  1.00 10.00      A   
ATOM   2574  HN  TRP A 274      13.793   4.544 -13.957  1.00 10.00      A   
ATOM   2575  CA  TRP A 274      14.805   6.350 -13.524  1.00 10.00      A   
ATOM   2576  CB  TRP A 274      15.358   5.651 -12.283  1.00 10.00      A   
ATOM   2577  CG  TRP A 274      14.419   5.628 -11.115  1.00 10.00      A   
ATOM   2578  CD1 TRP A 274      14.240   6.611 -10.182  1.00 10.00      A   
ATOM   2579  CD2 TRP A 274      13.538   4.562 -10.744  1.00 10.00      A   
ATOM   2580  NE1 TRP A 274      13.302   6.221  -9.256  1.00 10.00      A   
ATOM   2581  HE1 TRP A 274      12.999   6.755  -8.486  1.00 10.00      A   
ATOM   2582  CE2 TRP A 274      12.855   4.968  -9.583  1.00 10.00      A   
ATOM   2583  CE3 TRP A 274      13.257   3.303 -11.284  1.00 10.00      A   
ATOM   2584  CZ2 TRP A 274      11.913   4.161  -8.951  1.00 10.00      A   
ATOM   2585  CZ3 TRP A 274      12.322   2.503 -10.657  1.00 10.00      A   
ATOM   2586  CH2 TRP A 274      11.660   2.936  -9.503  1.00 10.00      A   
ATOM   2587  C   TRP A 274      15.949   6.695 -14.470  1.00 10.00      A   
ATOM   2588  O   TRP A 274      16.527   5.803 -15.091  1.00 10.00      A   
ATOM   2589  N   ASP A 275      16.261   7.983 -14.577  1.00 10.00      A   
ATOM   2590  HN  ASP A 275      15.763   8.634 -14.039  1.00 10.00      A   
ATOM   2591  CA  ASP A 275      17.328   8.466 -15.461  1.00 10.00      A   
ATOM   2592  CB  ASP A 275      18.696   7.872 -15.082  1.00 10.00      A   
ATOM   2593  CG  ASP A 275      19.129   8.184 -13.666  1.00 10.00      A   
ATOM   2594  OD1 ASP A 275      19.321   9.373 -13.341  1.00 10.00      A   
ATOM   2595  OD2 ASP A 275      19.292   7.238 -12.865  1.00 10.00      A   
ATOM   2596  C   ASP A 275      17.007   8.138 -16.917  1.00 10.00      A   
ATOM   2597  O   ASP A 275      17.910   7.922 -17.729  1.00 10.00      A   
ATOM   2598  N   ALA A 276      15.710   8.106 -17.227  1.00 10.00      A   
ATOM   2599  HN  ALA A 276      15.056   8.302 -16.524  1.00 10.00      A   
ATOM   2600  CA  ALA A 276      15.219   7.788 -18.567  1.00 10.00      A   
ATOM   2601  CB  ALA A 276      13.720   8.043 -18.662  1.00 10.00      A   
ATOM   2602  C   ALA A 276      15.948   8.556 -19.662  1.00 10.00      A   
ATOM   2603  O   ALA A 276      16.123   9.772 -19.577  1.00 10.00      A   
ATOM   2604  N   VAL A 277      16.383   7.825 -20.679  1.00 10.00      A   
ATOM   2605  HN  VAL A 277      16.232   6.857 -20.664  1.00 10.00      A   
ATOM   2606  CA  VAL A 277      17.076   8.413 -21.816  1.00 10.00      A   
ATOM   2607  CB  VAL A 277      18.326   7.589 -22.208  1.00 10.00      A   
ATOM   2608  CG1 VAL A 277      18.980   8.149 -23.464  1.00 10.00      A   
ATOM   2609  CG2 VAL A 277      19.324   7.544 -21.062  1.00 10.00      A   
ATOM   2610  C   VAL A 277      16.121   8.491 -23.006  1.00 10.00      A   
ATOM   2611  O   VAL A 277      15.540   7.480 -23.408  1.00 10.00      A   
ATOM   2612  N   PRO A 278      15.941   9.694 -23.578  1.00 10.00      A   
ATOM   2613  CA  PRO A 278      15.045   9.913 -24.722  1.00 10.00      A   
ATOM   2614  CB  PRO A 278      15.318  11.366 -25.119  1.00 10.00      A   
ATOM   2615  CG  PRO A 278      15.821  12.005 -23.871  1.00 10.00      A   
ATOM   2616  CD  PRO A 278      16.592  10.944 -23.142  1.00 10.00      A   
ATOM   2617  C   PRO A 278      15.344   8.978 -25.892  1.00 10.00      A   
ATOM   2618  O   PRO A 278      14.433   8.501 -26.570  1.00 10.00      A   
ATOM   2619  N   ALA A 279      16.625   8.693 -26.103  1.00 10.00      A   
ATOM   2620  HN  ALA A 279      17.300   9.098 -25.519  1.00 10.00      A   
ATOM   2621  CA  ALA A 279      17.057   7.816 -27.188  1.00 10.00      A   
ATOM   2622  CB  ALA A 279      18.553   7.958 -27.410  1.00 10.00      A   
ATOM   2623  C   ALA A 279      16.687   6.350 -26.936  1.00 10.00      A   
ATOM   2624  O   ALA A 279      16.948   5.480 -27.769  1.00 10.00      A   
ATOM   2625  N   TYR A 280      16.098   6.075 -25.780  1.00 10.00      A   
ATOM   2626  HN  TYR A 280      15.940   6.801 -25.137  1.00 10.00      A   
ATOM   2627  CA  TYR A 280      15.695   4.719 -25.433  1.00 10.00      A   
ATOM   2628  CB  TYR A 280      16.530   4.171 -24.275  1.00 10.00      A   
ATOM   2629  CG  TYR A 280      17.825   3.547 -24.734  1.00 10.00      A   
ATOM   2630  CD1 TYR A 280      19.026   4.245 -24.670  1.00 10.00      A   
ATOM   2631  CD2 TYR A 280      17.842   2.261 -25.255  1.00 10.00      A   
ATOM   2632  CE1 TYR A 280      20.203   3.676 -25.116  1.00 10.00      A   
ATOM   2633  CE2 TYR A 280      19.016   1.684 -25.697  1.00 10.00      A   
ATOM   2634  CZ  TYR A 280      20.191   2.394 -25.628  1.00 10.00      A   
ATOM   2635  OH  TYR A 280      21.358   1.825 -26.083  1.00 10.00      A   
ATOM   2636  HH  TYR A 280      21.171   1.296 -26.865  1.00 10.00      A   
ATOM   2637  C   TYR A 280      14.202   4.630 -25.131  1.00 10.00      A   
ATOM   2638  O   TYR A 280      13.709   3.603 -24.665  1.00 10.00      A   
ATOM   2639  N   LEU A 281      13.489   5.714 -25.408  1.00 10.00      A   
ATOM   2640  HN  LEU A 281      13.946   6.504 -25.770  1.00 10.00      A   
ATOM   2641  CA  LEU A 281      12.045   5.767 -25.190  1.00 10.00      A   
ATOM   2642  CB  LEU A 281      11.525   7.209 -25.222  1.00 10.00      A   
ATOM   2643  CG  LEU A 281      11.739   8.033 -23.949  1.00 10.00      A   
ATOM   2644  CD1 LEU A 281      11.438   9.500 -24.210  1.00 10.00      A   
ATOM   2645  CD2 LEU A 281      10.867   7.505 -22.818  1.00 10.00      A   
ATOM   2646  C   LEU A 281      11.276   4.890 -26.190  1.00 10.00      A   
ATOM   2647  O   LEU A 281      10.415   4.115 -25.787  1.00 10.00      A   
ATOM   2648  N   PRO A 282      11.573   4.983 -27.513  1.00 10.00      A   
ATOM   2649  CA  PRO A 282      10.881   4.185 -28.542  1.00 10.00      A   
ATOM   2650  CB  PRO A 282      11.508   4.657 -29.862  1.00 10.00      A   
ATOM   2651  CG  PRO A 282      12.097   5.987 -29.546  1.00 10.00      A   
ATOM   2652  CD  PRO A 282      12.564   5.892 -28.125  1.00 10.00      A   
ATOM   2653  C   PRO A 282      11.061   2.671 -28.383  1.00 10.00      A   
ATOM   2654  O   PRO A 282      10.492   1.889 -29.145  1.00 10.00      A   
ATOM   2655  N   ALA A 283      11.838   2.261 -27.391  1.00 10.00      A   
ATOM   2656  HN  ALA A 283      12.260   2.929 -26.809  1.00 10.00      A   
ATOM   2657  CA  ALA A 283      12.075   0.844 -27.144  1.00 10.00      A   
ATOM   2658  CB  ALA A 283      13.185   0.659 -26.118  1.00 10.00      A   
ATOM   2659  C   ALA A 283      10.796   0.145 -26.686  1.00 10.00      A   
ATOM   2660  O   ALA A 283      10.644  -1.066 -26.853  1.00 10.00      A   
ATOM   2661  N   VAL A 284       9.871   0.921 -26.123  1.00 10.00      A   
ATOM   2662  HN  VAL A 284      10.042   1.885 -26.040  1.00 10.00      A   
ATOM   2663  CA  VAL A 284       8.600   0.383 -25.634  1.00 10.00      A   
ATOM   2664  CB  VAL A 284       8.266   0.907 -24.216  1.00 10.00      A   
ATOM   2665  CG1 VAL A 284       9.295   0.436 -23.202  1.00 10.00      A   
ATOM   2666  CG2 VAL A 284       8.162   2.425 -24.202  1.00 10.00      A   
ATOM   2667  C   VAL A 284       7.451   0.749 -26.575  1.00 10.00      A   
ATOM   2668  O   VAL A 284       6.281   0.647 -26.208  1.00 10.00      A   
ATOM   2669  N   TYR A 285       7.794   1.151 -27.797  1.00 10.00      A   
ATOM   2670  HN  TYR A 285       8.741   1.176 -28.039  1.00 10.00      A   
ATOM   2671  CA  TYR A 285       6.801   1.559 -28.792  1.00 10.00      A   
ATOM   2672  CB  TYR A 285       7.474   2.030 -30.084  1.00 10.00      A   
ATOM   2673  CG  TYR A 285       7.620   3.534 -30.188  1.00 10.00      A   
ATOM   2674  CD1 TYR A 285       7.149   4.372 -29.183  1.00 10.00      A   
ATOM   2675  CD2 TYR A 285       8.225   4.116 -31.294  1.00 10.00      A   
ATOM   2676  CE1 TYR A 285       7.275   5.743 -29.278  1.00 10.00      A   
ATOM   2677  CE2 TYR A 285       8.356   5.488 -31.395  1.00 10.00      A   
ATOM   2678  CZ  TYR A 285       7.880   6.295 -30.384  1.00 10.00      A   
ATOM   2679  OH  TYR A 285       8.005   7.661 -30.482  1.00 10.00      A   
ATOM   2680  HH  TYR A 285       7.639   7.954 -31.326  1.00 10.00      A   
ATOM   2681  C   TYR A 285       5.764   0.481 -29.103  1.00 10.00      A   
ATOM   2682  O   TYR A 285       4.618   0.793 -29.427  1.00 10.00      A   
ATOM   2683  N   SER A 286       6.157  -0.778 -29.004  1.00 10.00      A   
ATOM   2684  HN  SER A 286       7.079  -0.978 -28.730  1.00 10.00      A   
ATOM   2685  CA  SER A 286       5.248  -1.878 -29.290  1.00 10.00      A   
ATOM   2686  CB  SER A 286       6.031  -3.080 -29.815  1.00 10.00      A   
ATOM   2687  OG  SER A 286       6.847  -2.711 -30.919  1.00 10.00      A   
ATOM   2688  HG  SER A 286       6.284  -2.503 -31.675  1.00 10.00      A   
ATOM   2689  C   SER A 286       4.435  -2.268 -28.055  1.00 10.00      A   
ATOM   2690  O   SER A 286       3.714  -3.263 -28.065  1.00 10.00      A   
ATOM   2691  N   VAL A 287       4.553  -1.478 -26.993  1.00 10.00      A   
ATOM   2692  HN  VAL A 287       5.141  -0.693 -27.041  1.00 10.00      A   
ATOM   2693  CA  VAL A 287       3.836  -1.751 -25.756  1.00 10.00      A   
ATOM   2694  CB  VAL A 287       4.796  -1.808 -24.548  1.00 10.00      A   
ATOM   2695  CG1 VAL A 287       4.080  -2.318 -23.307  1.00 10.00      A   
ATOM   2696  CG2 VAL A 287       6.011  -2.670 -24.858  1.00 10.00      A   
ATOM   2697  C   VAL A 287       2.762  -0.698 -25.498  1.00 10.00      A   
ATOM   2698  O   VAL A 287       1.715  -0.995 -24.918  1.00 10.00      A   
ATOM   2699  N   CYS A 288       3.016   0.525 -25.962  1.00 10.00      A   
ATOM   2700  HN  CYS A 288       3.856   0.686 -26.442  1.00 10.00      A   
ATOM   2701  CA  CYS A 288       2.084   1.643 -25.779  1.00 10.00      A   
ATOM   2702  CB  CYS A 288       2.643   2.910 -26.430  1.00 10.00      A   
ATOM   2703  SG  CYS A 288       4.442   3.045 -26.373  1.00 10.00      A   
ATOM   2704  HG  CYS A 288       4.801   3.165 -25.102  1.00 10.00      A   
ATOM   2705  C   CYS A 288       0.698   1.339 -26.353  1.00 10.00      A   
ATOM   2706  O   CYS A 288      -0.306   1.894 -25.900  1.00 10.00      A   
ATOM   2707  N   SER A 289       0.656   0.432 -27.328  1.00 10.00      A   
ATOM   2708  HN  SER A 289       1.493   0.010 -27.618  1.00 10.00      A   
ATOM   2709  CA  SER A 289      -0.577   0.036 -27.995  1.00 10.00      A   
ATOM   2710  CB  SER A 289      -0.224  -0.892 -29.157  1.00 10.00      A   
ATOM   2711  OG  SER A 289       1.189  -0.997 -29.301  1.00 10.00      A   
ATOM   2712  HG  SER A 289       1.393  -1.503 -30.099  1.00 10.00      A   
ATOM   2713  C   SER A 289      -1.570  -0.658 -27.052  1.00 10.00      A   
ATOM   2714  O   SER A 289      -2.721  -0.900 -27.425  1.00 10.00      A   
ATOM   2715  N   ARG A 290      -1.126  -0.995 -25.845  1.00 10.00      A   
ATOM   2716  HN  ARG A 290      -0.190  -0.804 -25.604  1.00 10.00      A   
ATOM   2717  CA  ARG A 290      -1.997  -1.657 -24.875  1.00 10.00      A   
ATOM   2718  CB  ARG A 290      -1.832  -3.176 -24.961  1.00 10.00      A   
ATOM   2719  CG  ARG A 290      -0.403  -3.648 -24.756  1.00 10.00      A   
ATOM   2720  CD  ARG A 290      -0.189  -5.044 -25.310  1.00 10.00      A   
ATOM   2721  NE  ARG A 290       1.217  -5.438 -25.242  1.00 10.00      A   
ATOM   2722  HE  ARG A 290       1.558  -5.736 -24.373  1.00 10.00      A   
ATOM   2723  CZ  ARG A 290       2.043  -5.409 -26.284  1.00 10.00      A   
ATOM   2724  NH1 ARG A 290       1.603  -4.998 -27.463  1.00 10.00      A   
ATOM   2725 HH11 ARG A 290       2.251  -4.965 -28.279  1.00 10.00      A   
ATOM   2726 HH12 ARG A 290       0.609  -4.705 -27.585  1.00 10.00      A   
ATOM   2727  NH2 ARG A 290       3.311  -5.792 -26.154  1.00 10.00      A   
ATOM   2728 HH21 ARG A 290       3.952  -5.761 -26.980  1.00 10.00      A   
ATOM   2729 HH22 ARG A 290       3.675  -6.127 -25.230  1.00 10.00      A   
ATOM   2730  C   ARG A 290      -1.708  -1.179 -23.457  1.00 10.00      A   
ATOM   2731  O   ARG A 290      -2.066  -1.839 -22.481  1.00 10.00      A   
ATOM   2732  N   LEU A 291      -1.064  -0.029 -23.351  1.00 10.00      A   
ATOM   2733  HN  LEU A 291      -0.815   0.456 -24.162  1.00 10.00      A   
ATOM   2734  CA  LEU A 291      -0.724   0.532 -22.053  1.00 10.00      A   
ATOM   2735  CB  LEU A 291       0.541   1.379 -22.139  1.00 10.00      A   
ATOM   2736  CG  LEU A 291       1.861   0.611 -22.165  1.00 10.00      A   
ATOM   2737  CD1 LEU A 291       3.033   1.571 -22.265  1.00 10.00      A   
ATOM   2738  CD2 LEU A 291       1.994  -0.283 -20.942  1.00 10.00      A   
ATOM   2739  C   LEU A 291      -1.865   1.361 -21.489  1.00 10.00      A   
ATOM   2740  O   LEU A 291      -2.139   2.466 -21.961  1.00 10.00      A   
ATOM   2741  N   THR A 292      -2.529   0.826 -20.481  1.00 10.00      A   
ATOM   2742  HN  THR A 292      -2.267  -0.060 -20.146  1.00 10.00      A   
ATOM   2743  CA  THR A 292      -3.634   1.517 -19.851  1.00 10.00      A   
ATOM   2744  CB  THR A 292      -4.651   0.510 -19.284  1.00 10.00      A   
ATOM   2745  OG1 THR A 292      -3.948  -0.539 -18.607  1.00 10.00      A   
ATOM   2746  HG1 THR A 292      -4.584  -1.167 -18.246  1.00 10.00      A   
ATOM   2747  CG2 THR A 292      -5.474  -0.093 -20.412  1.00 10.00      A   
ATOM   2748  C   THR A 292      -3.116   2.414 -18.732  1.00 10.00      A   
ATOM   2749  O   THR A 292      -3.692   3.465 -18.441  1.00 10.00      A   
ATOM   2750  N   THR A 293      -2.016   1.996 -18.119  1.00 10.00      A   
ATOM   2751  HN  THR A 293      -1.594   1.157 -18.414  1.00 10.00      A   
ATOM   2752  CA  THR A 293      -1.408   2.748 -17.031  1.00 10.00      A   
ATOM   2753  CB  THR A 293      -1.530   1.982 -15.700  1.00 10.00      A   
ATOM   2754  OG1 THR A 293      -2.849   1.417 -15.599  1.00 10.00      A   
ATOM   2755  HG1 THR A 293      -3.267   1.434 -16.467  1.00 10.00      A   
ATOM   2756  CG2 THR A 293      -1.292   2.915 -14.521  1.00 10.00      A   
ATOM   2757  C   THR A 293       0.065   3.030 -17.329  1.00 10.00      A   
ATOM   2758  O   THR A 293       0.853   2.110 -17.546  1.00 10.00      A   
ATOM   2759  N   LEU A 294       0.432   4.304 -17.349  1.00 10.00      A   
ATOM   2760  HN  LEU A 294      -0.236   5.003 -17.161  1.00 10.00      A   
ATOM   2761  CA  LEU A 294       1.805   4.692 -17.630  1.00 10.00      A   
ATOM   2762  CB  LEU A 294       1.912   5.291 -19.037  1.00 10.00      A   
ATOM   2763  CG  LEU A 294       3.315   5.666 -19.520  1.00 10.00      A   
ATOM   2764  CD1 LEU A 294       4.239   4.459 -19.493  1.00 10.00      A   
ATOM   2765  CD2 LEU A 294       3.257   6.262 -20.917  1.00 10.00      A   
ATOM   2766  C   LEU A 294       2.326   5.673 -16.580  1.00 10.00      A   
ATOM   2767  O   LEU A 294       1.721   6.720 -16.335  1.00 10.00      A   
ATOM   2768  N   ASN A 295       3.440   5.317 -15.954  1.00 10.00      A   
ATOM   2769  HN  ASN A 295       3.864   4.456 -16.181  1.00 10.00      A   
ATOM   2770  CA  ASN A 295       4.055   6.157 -14.936  1.00 10.00      A   
ATOM   2771  CB  ASN A 295       4.192   5.379 -13.618  1.00 10.00      A   
ATOM   2772  CG  ASN A 295       4.680   6.229 -12.451  1.00 10.00      A   
ATOM   2773  OD1 ASN A 295       5.503   7.135 -12.612  1.00 10.00      A   
ATOM   2774  ND2 ASN A 295       4.183   5.932 -11.260  1.00 10.00      A   
ATOM   2775 HD21 ASN A 295       3.545   5.192 -11.197  1.00 10.00      A   
ATOM   2776 HD22 ASN A 295       4.467   6.471 -10.489  1.00 10.00      A   
ATOM   2777  C   ASN A 295       5.423   6.628 -15.414  1.00 10.00      A   
ATOM   2778  O   ASN A 295       6.314   5.818 -15.661  1.00 10.00      A   
ATOM   2779  N   LEU A 296       5.572   7.937 -15.557  1.00 10.00      A   
ATOM   2780  HN  LEU A 296       4.813   8.529 -15.351  1.00 10.00      A   
ATOM   2781  CA  LEU A 296       6.825   8.527 -16.005  1.00 10.00      A   
ATOM   2782  CB  LEU A 296       6.689   9.032 -17.444  1.00 10.00      A   
ATOM   2783  CG  LEU A 296       6.528   7.965 -18.528  1.00 10.00      A   
ATOM   2784  CD1 LEU A 296       6.051   8.596 -19.827  1.00 10.00      A   
ATOM   2785  CD2 LEU A 296       7.841   7.229 -18.747  1.00 10.00      A   
ATOM   2786  C   LEU A 296       7.213   9.685 -15.093  1.00 10.00      A   
ATOM   2787  O   LEU A 296       7.784  10.680 -15.542  1.00 10.00      A   
ATOM   2788  N   SER A 297       6.915   9.541 -13.806  1.00 10.00      A   
ATOM   2789  HN  SER A 297       6.478   8.710 -13.506  1.00 10.00      A   
ATOM   2790  CA  SER A 297       7.215  10.579 -12.823  1.00 10.00      A   
ATOM   2791  CB  SER A 297       6.540  10.260 -11.487  1.00 10.00      A   
ATOM   2792  OG  SER A 297       5.169   9.946 -11.676  1.00 10.00      A   
ATOM   2793  HG  SER A 297       4.951  10.020 -12.611  1.00 10.00      A   
ATOM   2794  C   SER A 297       8.718  10.775 -12.627  1.00 10.00      A   
ATOM   2795  O   SER A 297       9.166  11.846 -12.223  1.00 10.00      A   
ATOM   2796  N   TYR A 298       9.499   9.751 -12.935  1.00 10.00      A   
ATOM   2797  HN  TYR A 298       9.098   8.924 -13.278  1.00 10.00      A   
ATOM   2798  CA  TYR A 298      10.944   9.831 -12.773  1.00 10.00      A   
ATOM   2799  CB  TYR A 298      11.486   8.551 -12.133  1.00 10.00      A   
ATOM   2800  CG  TYR A 298      10.782   8.169 -10.851  1.00 10.00      A   
ATOM   2801  CD1 TYR A 298       9.888   7.106 -10.817  1.00 10.00      A   
ATOM   2802  CD2 TYR A 298      11.006   8.873  -9.673  1.00 10.00      A   
ATOM   2803  CE1 TYR A 298       9.239   6.755  -9.649  1.00 10.00      A   
ATOM   2804  CE2 TYR A 298      10.361   8.528  -8.500  1.00 10.00      A   
ATOM   2805  CZ  TYR A 298       9.479   7.468  -8.493  1.00 10.00      A   
ATOM   2806  OH  TYR A 298       8.832   7.121  -7.330  1.00 10.00      A   
ATOM   2807  HH  TYR A 298       8.083   7.720  -7.189  1.00 10.00      A   
ATOM   2808  C   TYR A 298      11.645  10.100 -14.101  1.00 10.00      A   
ATOM   2809  O   TYR A 298      12.872  10.096 -14.177  1.00 10.00      A   
ATOM   2810  N   ALA A 299      10.865  10.354 -15.140  1.00 10.00      A   
ATOM   2811  HN  ALA A 299       9.893  10.379 -15.018  1.00 10.00      A   
ATOM   2812  CA  ALA A 299      11.420  10.618 -16.460  1.00 10.00      A   
ATOM   2813  CB  ALA A 299      10.544   9.990 -17.534  1.00 10.00      A   
ATOM   2814  C   ALA A 299      11.572  12.116 -16.699  1.00 10.00      A   
ATOM   2815  O   ALA A 299      10.619  12.799 -17.077  1.00 10.00      A   
ATOM   2816  N   THR A 300      12.769  12.628 -16.461  1.00 10.00      A   
ATOM   2817  HN  THR A 300      13.484  12.044 -16.127  1.00 10.00      A   
ATOM   2818  CA  THR A 300      13.049  14.042 -16.653  1.00 10.00      A   
ATOM   2819  CB  THR A 300      14.217  14.485 -15.756  1.00 10.00      A   
ATOM   2820  OG1 THR A 300      14.984  13.333 -15.373  1.00 10.00      A   
ATOM   2821  HG1 THR A 300      15.515  13.040 -16.125  1.00 10.00      A   
ATOM   2822  CG2 THR A 300      13.697  15.185 -14.510  1.00 10.00      A   
ATOM   2823  C   THR A 300      13.386  14.354 -18.113  1.00 10.00      A   
ATOM   2824  O   THR A 300      14.479  14.831 -18.420  1.00 10.00      A   
ATOM   2825  N   VAL A 301      12.440  14.079 -19.005  1.00 10.00      A   
ATOM   2826  HN  VAL A 301      11.587  13.706 -18.696  1.00 10.00      A   
ATOM   2827  CA  VAL A 301      12.631  14.326 -20.429  1.00 10.00      A   
ATOM   2828  CB  VAL A 301      12.132  13.140 -21.284  1.00 10.00      A   
ATOM   2829  CG1 VAL A 301      13.040  11.933 -21.095  1.00 10.00      A   
ATOM   2830  CG2 VAL A 301      10.696  12.789 -20.929  1.00 10.00      A   
ATOM   2831  C   VAL A 301      11.925  15.606 -20.863  1.00 10.00      A   
ATOM   2832  O   VAL A 301      11.282  16.274 -20.057  1.00 10.00      A   
ATOM   2833  N   GLN A 302      12.034  15.934 -22.140  1.00 10.00      A   
ATOM   2834  HN  GLN A 302      12.537  15.345 -22.741  1.00 10.00      A   
ATOM   2835  CA  GLN A 302      11.415  17.141 -22.676  1.00 10.00      A   
ATOM   2836  CB  GLN A 302      12.195  17.658 -23.888  1.00 10.00      A   
ATOM   2837  CG  GLN A 302      13.658  17.972 -23.612  1.00 10.00      A   
ATOM   2838  CD  GLN A 302      13.846  18.988 -22.504  1.00 10.00      A   
ATOM   2839  OE1 GLN A 302      13.850  20.194 -22.748  1.00 10.00      A   
ATOM   2840  NE2 GLN A 302      14.012  18.507 -21.281  1.00 10.00      A   
ATOM   2841 HE21 GLN A 302      14.006  17.532 -21.163  1.00 10.00      A   
ATOM   2842 HE22 GLN A 302      14.127  19.140 -20.543  1.00 10.00      A   
ATOM   2843  C   GLN A 302       9.951  16.908 -23.051  1.00 10.00      A   
ATOM   2844  O   GLN A 302       9.485  15.766 -23.099  1.00 10.00      A   
ATOM   2845  N   SER A 303       9.242  18.000 -23.327  1.00 10.00      A   
ATOM   2846  HN  SER A 303       9.680  18.877 -23.273  1.00 10.00      A   
ATOM   2847  CA  SER A 303       7.833  17.947 -23.698  1.00 10.00      A   
ATOM   2848  CB  SER A 303       7.300  19.368 -23.934  1.00 10.00      A   
ATOM   2849  OG  SER A 303       5.972  19.358 -24.432  1.00 10.00      A   
ATOM   2850  HG  SER A 303       5.358  19.217 -23.697  1.00 10.00      A   
ATOM   2851  C   SER A 303       7.608  17.091 -24.942  1.00 10.00      A   
ATOM   2852  O   SER A 303       6.806  16.153 -24.924  1.00 10.00      A   
ATOM   2853  N   TYR A 304       8.335  17.399 -26.013  1.00 10.00      A   
ATOM   2854  HN  TYR A 304       8.979  18.138 -25.958  1.00 10.00      A   
ATOM   2855  CA  TYR A 304       8.195  16.669 -27.268  1.00 10.00      A   
ATOM   2856  CB  TYR A 304       9.050  17.303 -28.370  1.00 10.00      A   
ATOM   2857  CG  TYR A 304       8.817  16.701 -29.735  1.00 10.00      A   
ATOM   2858  CD1 TYR A 304       7.534  16.595 -30.254  1.00 10.00      A   
ATOM   2859  CD2 TYR A 304       9.875  16.225 -30.496  1.00 10.00      A   
ATOM   2860  CE1 TYR A 304       7.309  16.030 -31.492  1.00 10.00      A   
ATOM   2861  CE2 TYR A 304       9.660  15.662 -31.739  1.00 10.00      A   
ATOM   2862  CZ  TYR A 304       8.377  15.567 -32.231  1.00 10.00      A   
ATOM   2863  OH  TYR A 304       8.161  14.999 -33.460  1.00 10.00      A   
ATOM   2864  HH  TYR A 304       8.784  14.274 -33.588  1.00 10.00      A   
ATOM   2865  C   TYR A 304       8.526  15.187 -27.105  1.00 10.00      A   
ATOM   2866  O   TYR A 304       7.952  14.335 -27.788  1.00 10.00      A   
ATOM   2867  N   ASP A 305       9.438  14.880 -26.190  1.00 10.00      A   
ATOM   2868  HN  ASP A 305       9.847  15.598 -25.661  1.00 10.00      A   
ATOM   2869  CA  ASP A 305       9.830  13.498 -25.945  1.00 10.00      A   
ATOM   2870  CB  ASP A 305      11.017  13.413 -24.981  1.00 10.00      A   
ATOM   2871  CG  ASP A 305      12.316  13.894 -25.598  1.00 10.00      A   
ATOM   2872  OD1 ASP A 305      12.539  13.647 -26.804  1.00 10.00      A   
ATOM   2873  OD2 ASP A 305      13.120  14.529 -24.883  1.00 10.00      A   
ATOM   2874  C   ASP A 305       8.644  12.709 -25.413  1.00 10.00      A   
ATOM   2875  O   ASP A 305       8.394  11.579 -25.837  1.00 10.00      A   
ATOM   2876  N   LEU A 306       7.899  13.327 -24.507  1.00 10.00      A   
ATOM   2877  HN  LEU A 306       8.146  14.234 -24.220  1.00 10.00      A   
ATOM   2878  CA  LEU A 306       6.725  12.696 -23.926  1.00 10.00      A   
ATOM   2879  CB  LEU A 306       6.214  13.512 -22.740  1.00 10.00      A   
ATOM   2880  CG  LEU A 306       7.100  13.523 -21.497  1.00 10.00      A   
ATOM   2881  CD1 LEU A 306       6.661  14.619 -20.540  1.00 10.00      A   
ATOM   2882  CD2 LEU A 306       7.067  12.170 -20.810  1.00 10.00      A   
ATOM   2883  C   LEU A 306       5.627  12.569 -24.972  1.00 10.00      A   
ATOM   2884  O   LEU A 306       4.971  11.530 -25.070  1.00 10.00      A   
ATOM   2885  N   VAL A 307       5.446  13.631 -25.757  1.00 10.00      A   
ATOM   2886  HN  VAL A 307       6.013  14.425 -25.623  1.00 10.00      A   
ATOM   2887  CA  VAL A 307       4.427  13.660 -26.804  1.00 10.00      A   
ATOM   2888  CB  VAL A 307       4.437  15.005 -27.573  1.00 10.00      A   
ATOM   2889  CG1 VAL A 307       3.430  14.991 -28.715  1.00 10.00      A   
ATOM   2890  CG2 VAL A 307       4.154  16.168 -26.632  1.00 10.00      A   
ATOM   2891  C   VAL A 307       4.608  12.502 -27.789  1.00 10.00      A   
ATOM   2892  O   VAL A 307       3.643  11.827 -28.142  1.00 10.00      A   
ATOM   2893  N   LYS A 308       5.850  12.270 -28.215  1.00 10.00      A   
ATOM   2894  HN  LYS A 308       6.578  12.842 -27.893  1.00 10.00      A   
ATOM   2895  CA  LYS A 308       6.158  11.196 -29.158  1.00 10.00      A   
ATOM   2896  CB  LYS A 308       7.662  11.146 -29.442  1.00 10.00      A   
ATOM   2897  CG  LYS A 308       8.172  12.255 -30.349  1.00 10.00      A   
ATOM   2898  CD  LYS A 308       9.690  12.232 -30.452  1.00 10.00      A   
ATOM   2899  CE  LYS A 308      10.335  12.614 -29.130  1.00 10.00      A   
ATOM   2900  NZ  LYS A 308      11.816  12.489 -29.154  1.00 10.00      A   
ATOM   2901  HZ1 LYS A 308      12.220  12.861 -28.265  1.00 10.00      A   
ATOM   2902  HZ2 LYS A 308      12.214  13.027 -29.952  1.00 10.00      A   
ATOM   2903  HZ3 LYS A 308      12.094  11.494 -29.251  1.00 10.00      A   
ATOM   2904  C   LYS A 308       5.690   9.836 -28.647  1.00 10.00      A   
ATOM   2905  O   LYS A 308       5.147   9.032 -29.402  1.00 10.00      A   
ATOM   2906  N   LEU A 309       5.889   9.594 -27.361  1.00 10.00      A   
ATOM   2907  HN  LEU A 309       6.309  10.285 -26.804  1.00 10.00      A   
ATOM   2908  CA  LEU A 309       5.505   8.328 -26.749  1.00 10.00      A   
ATOM   2909  CB  LEU A 309       6.321   8.114 -25.469  1.00 10.00      A   
ATOM   2910  CG  LEU A 309       6.296   6.713 -24.855  1.00 10.00      A   
ATOM   2911  CD1 LEU A 309       7.013   5.718 -25.754  1.00 10.00      A   
ATOM   2912  CD2 LEU A 309       6.923   6.729 -23.469  1.00 10.00      A   
ATOM   2913  C   LEU A 309       4.007   8.275 -26.437  1.00 10.00      A   
ATOM   2914  O   LEU A 309       3.360   7.240 -26.613  1.00 10.00      A   
ATOM   2915  N   LEU A 310       3.460   9.399 -25.990  1.00 10.00      A   
ATOM   2916  HN  LEU A 310       4.023  10.200 -25.893  1.00 10.00      A   
ATOM   2917  CA  LEU A 310       2.048   9.478 -25.628  1.00 10.00      A   
ATOM   2918  CB  LEU A 310       1.760  10.738 -24.810  1.00 10.00      A   
ATOM   2919  CG  LEU A 310       2.325  10.738 -23.389  1.00 10.00      A   
ATOM   2920  CD1 LEU A 310       2.118  12.089 -22.724  1.00 10.00      A   
ATOM   2921  CD2 LEU A 310       1.688   9.631 -22.562  1.00 10.00      A   
ATOM   2922  C   LEU A 310       1.116   9.380 -26.834  1.00 10.00      A   
ATOM   2923  O   LEU A 310      -0.006   8.888 -26.715  1.00 10.00      A   
ATOM   2924  N   CYS A 311       1.586   9.824 -27.995  1.00 10.00      A   
ATOM   2925  HN  CYS A 311       2.491  10.205 -28.032  1.00 10.00      A   
ATOM   2926  CA  CYS A 311       0.779   9.775 -29.215  1.00 10.00      A   
ATOM   2927  CB  CYS A 311       1.434  10.569 -30.346  1.00 10.00      A   
ATOM   2928  SG  CYS A 311       1.511  12.349 -30.048  1.00 10.00      A   
ATOM   2929  HG  CYS A 311       2.439  12.558 -29.121  1.00 10.00      A   
ATOM   2930  C   CYS A 311       0.494   8.340 -29.656  1.00 10.00      A   
ATOM   2931  O   CYS A 311      -0.318   8.105 -30.550  1.00 10.00      A   
ATOM   2932  N   GLN A 312       1.163   7.386 -29.027  1.00 10.00      A   
ATOM   2933  HN  GLN A 312       1.806   7.630 -28.327  1.00 10.00      A   
ATOM   2934  CA  GLN A 312       0.968   5.985 -29.350  1.00 10.00      A   
ATOM   2935  CB  GLN A 312       2.303   5.300 -29.626  1.00 10.00      A   
ATOM   2936  CG  GLN A 312       2.980   5.781 -30.897  1.00 10.00      A   
ATOM   2937  CD  GLN A 312       4.159   4.924 -31.301  1.00 10.00      A   
ATOM   2938  OE1 GLN A 312       5.125   5.416 -31.880  1.00 10.00      A   
ATOM   2939  NE2 GLN A 312       4.086   3.633 -31.015  1.00 10.00      A   
ATOM   2940 HE21 GLN A 312       3.281   3.302 -30.564  1.00 10.00      A   
ATOM   2941 HE22 GLN A 312       4.842   3.062 -31.264  1.00 10.00      A   
ATOM   2942  C   GLN A 312       0.210   5.265 -28.241  1.00 10.00      A   
ATOM   2943  O   GLN A 312       0.176   4.034 -28.201  1.00 10.00      A   
ATOM   2944  N   CYS A 313      -0.408   6.036 -27.350  1.00 10.00      A   
ATOM   2945  HN  CYS A 313      -0.346   7.014 -27.434  1.00 10.00      A   
ATOM   2946  CA  CYS A 313      -1.174   5.472 -26.242  1.00 10.00      A   
ATOM   2947  CB  CYS A 313      -0.623   5.974 -24.903  1.00 10.00      A   
ATOM   2948  SG  CYS A 313       1.121   5.582 -24.616  1.00 10.00      A   
ATOM   2949  HG  CYS A 313       1.842   6.250 -25.505  1.00 10.00      A   
ATOM   2950  C   CYS A 313      -2.663   5.818 -26.371  1.00 10.00      A   
ATOM   2951  O   CYS A 313      -3.134   6.807 -25.807  1.00 10.00      A   
ATOM   2952  N   PRO A 314      -3.419   5.006 -27.131  1.00 10.00      A   
ATOM   2953  CA  PRO A 314      -4.849   5.218 -27.347  1.00 10.00      A   
ATOM   2954  CB  PRO A 314      -5.055   4.587 -28.723  1.00 10.00      A   
ATOM   2955  CG  PRO A 314      -4.078   3.457 -28.768  1.00 10.00      A   
ATOM   2956  CD  PRO A 314      -2.927   3.826 -27.865  1.00 10.00      A   
ATOM   2957  C   PRO A 314      -5.719   4.504 -26.307  1.00 10.00      A   
ATOM   2958  O   PRO A 314      -6.932   4.721 -26.243  1.00 10.00      A   
ATOM   2959  N   LYS A 315      -5.100   3.658 -25.495  1.00 10.00      A   
ATOM   2960  HN  LYS A 315      -4.129   3.538 -25.582  1.00 10.00      A   
ATOM   2961  CA  LYS A 315      -5.817   2.909 -24.469  1.00 10.00      A   
ATOM   2962  CB  LYS A 315      -5.532   1.410 -24.600  1.00 10.00      A   
ATOM   2963  CG  LYS A 315      -6.296   0.734 -25.726  1.00 10.00      A   
ATOM   2964  CD  LYS A 315      -5.888  -0.720 -25.882  1.00 10.00      A   
ATOM   2965  CE  LYS A 315      -6.886  -1.483 -26.735  1.00 10.00      A   
ATOM   2966  NZ  LYS A 315      -7.031  -0.878 -28.081  1.00 10.00      A   
ATOM   2967  HZ1 LYS A 315      -6.121  -0.899 -28.583  1.00 10.00      A   
ATOM   2968  HZ2 LYS A 315      -7.345   0.109 -27.996  1.00 10.00      A   
ATOM   2969  HZ3 LYS A 315      -7.731  -1.407 -28.638  1.00 10.00      A   
ATOM   2970  C   LYS A 315      -5.432   3.400 -23.081  1.00 10.00      A   
ATOM   2971  O   LYS A 315      -5.776   2.782 -22.075  1.00 10.00      A   
ATOM   2972  N   LEU A 316      -4.723   4.519 -23.040  1.00 10.00      A   
ATOM   2973  HN  LEU A 316      -4.488   4.963 -23.880  1.00 10.00      A   
ATOM   2974  CA  LEU A 316      -4.283   5.104 -21.786  1.00 10.00      A   
ATOM   2975  CB  LEU A 316      -3.352   6.287 -22.055  1.00 10.00      A   
ATOM   2976  CG  LEU A 316      -2.619   6.868 -20.846  1.00 10.00      A   
ATOM   2977  CD1 LEU A 316      -1.699   5.829 -20.219  1.00 10.00      A   
ATOM   2978  CD2 LEU A 316      -1.834   8.105 -21.254  1.00 10.00      A   
ATOM   2979  C   LEU A 316      -5.475   5.550 -20.949  1.00 10.00      A   
ATOM   2980  O   LEU A 316      -6.327   6.308 -21.418  1.00 10.00      A   
ATOM   2981  N   GLN A 317      -5.540   5.056 -19.722  1.00 10.00      A   
ATOM   2982  HN  GLN A 317      -4.844   4.433 -19.422  1.00 10.00      A   
ATOM   2983  CA  GLN A 317      -6.614   5.396 -18.811  1.00 10.00      A   
ATOM   2984  CB  GLN A 317      -7.353   4.131 -18.373  1.00 10.00      A   
ATOM   2985  CG  GLN A 317      -8.236   3.518 -19.449  1.00 10.00      A   
ATOM   2986  CD  GLN A 317      -8.922   2.253 -18.975  1.00 10.00      A   
ATOM   2987  OE1 GLN A 317      -8.361   1.482 -18.199  1.00 10.00      A   
ATOM   2988  NE2 GLN A 317     -10.146   2.034 -19.428  1.00 10.00      A   
ATOM   2989 HE21 GLN A 317     -10.546   2.699 -20.044  1.00 10.00      A   
ATOM   2990 HE22 GLN A 317     -10.609   1.221 -19.134  1.00 10.00      A   
ATOM   2991  C   GLN A 317      -6.068   6.131 -17.592  1.00 10.00      A   
ATOM   2992  O   GLN A 317      -6.761   6.944 -16.978  1.00 10.00      A   
ATOM   2993  N   ARG A 318      -4.821   5.841 -17.250  1.00 10.00      A   
ATOM   2994  HN  ARG A 318      -4.319   5.181 -17.778  1.00 10.00      A   
ATOM   2995  CA  ARG A 318      -4.179   6.469 -16.108  1.00 10.00      A   
ATOM   2996  CB  ARG A 318      -4.181   5.514 -14.912  1.00 10.00      A   
ATOM   2997  CG  ARG A 318      -3.754   6.159 -13.606  1.00 10.00      A   
ATOM   2998  CD  ARG A 318      -3.990   5.231 -12.429  1.00 10.00      A   
ATOM   2999  NE  ARG A 318      -4.465   5.965 -11.261  1.00 10.00      A   
ATOM   3000  HE  ARG A 318      -4.491   6.951 -11.330  1.00 10.00      A   
ATOM   3001  CZ  ARG A 318      -4.854   5.402 -10.121  1.00 10.00      A   
ATOM   3002  NH1 ARG A 318      -4.819   4.086  -9.972  1.00 10.00      A   
ATOM   3003 HH11 ARG A 318      -5.124   3.654  -9.074  1.00 10.00      A   
ATOM   3004 HH12 ARG A 318      -4.493   3.476 -10.754  1.00 10.00      A   
ATOM   3005  NH2 ARG A 318      -5.298   6.165  -9.132  1.00 10.00      A   
ATOM   3006 HH21 ARG A 318      -5.349   7.199  -9.255  1.00 10.00      A   
ATOM   3007 HH22 ARG A 318      -5.606   5.736  -8.228  1.00 10.00      A   
ATOM   3008  C   ARG A 318      -2.754   6.872 -16.459  1.00 10.00      A   
ATOM   3009  O   ARG A 318      -1.938   6.028 -16.830  1.00 10.00      A   
ATOM   3010  N   LEU A 319      -2.456   8.158 -16.337  1.00 10.00      A   
ATOM   3011  HN  LEU A 319      -3.142   8.783 -16.020  1.00 10.00      A   
ATOM   3012  CA  LEU A 319      -1.132   8.662 -16.654  1.00 10.00      A   
ATOM   3013  CB  LEU A 319      -1.149   9.453 -17.963  1.00 10.00      A   
ATOM   3014  CG  LEU A 319       0.195  10.032 -18.398  1.00 10.00      A   
ATOM   3015  CD1 LEU A 319       1.147   8.923 -18.821  1.00 10.00      A   
ATOM   3016  CD2 LEU A 319       0.010  11.043 -19.513  1.00 10.00      A   
ATOM   3017  C   LEU A 319      -0.568   9.527 -15.532  1.00 10.00      A   
ATOM   3018  O   LEU A 319      -1.214  10.476 -15.070  1.00 10.00      A   
ATOM   3019  N   TRP A 320       0.631   9.176 -15.086  1.00 10.00      A   
ATOM   3020  HN  TRP A 320       1.070   8.385 -15.472  1.00 10.00      A   
ATOM   3021  CA  TRP A 320       1.321   9.919 -14.039  1.00 10.00      A   
ATOM   3022  CB  TRP A 320       1.624   9.012 -12.839  1.00 10.00      A   
ATOM   3023  CG  TRP A 320       0.415   8.570 -12.061  1.00 10.00      A   
ATOM   3024  CD1 TRP A 320      -0.894   8.820 -12.355  1.00 10.00      A   
ATOM   3025  CD2 TRP A 320       0.409   7.802 -10.849  1.00 10.00      A   
ATOM   3026  NE1 TRP A 320      -1.712   8.257 -11.409  1.00 10.00      A   
ATOM   3027  HE1 TRP A 320      -2.703   8.302 -11.402  1.00 10.00      A   
ATOM   3028  CE2 TRP A 320      -0.938   7.626 -10.474  1.00 10.00      A   
ATOM   3029  CE3 TRP A 320       1.410   7.245 -10.048  1.00 10.00      A   
ATOM   3030  CZ2 TRP A 320      -1.307   6.919  -9.333  1.00 10.00      A   
ATOM   3031  CZ3 TRP A 320       1.041   6.543  -8.915  1.00 10.00      A   
ATOM   3032  CH2 TRP A 320      -0.305   6.386  -8.570  1.00 10.00      A   
ATOM   3033  C   TRP A 320       2.624  10.472 -14.609  1.00 10.00      A   
ATOM   3034  O   TRP A 320       3.602   9.737 -14.765  1.00 10.00      A   
ATOM   3035  N   VAL A 321       2.638  11.758 -14.939  1.00 10.00      A   
ATOM   3036  HN  VAL A 321       1.845  12.311 -14.764  1.00 10.00      A   
ATOM   3037  CA  VAL A 321       3.822  12.378 -15.521  1.00 10.00      A   
ATOM   3038  CB  VAL A 321       3.631  12.693 -17.023  1.00 10.00      A   
ATOM   3039  CG1 VAL A 321       3.743  11.422 -17.854  1.00 10.00      A   
ATOM   3040  CG2 VAL A 321       2.296  13.386 -17.268  1.00 10.00      A   
ATOM   3041  C   VAL A 321       4.219  13.650 -14.789  1.00 10.00      A   
ATOM   3042  O   VAL A 321       3.643  13.998 -13.760  1.00 10.00      A   
ATOM   3043  N   LEU A 322       5.213  14.337 -15.336  1.00 10.00      A   
ATOM   3044  HN  LEU A 322       5.624  14.004 -16.159  1.00 10.00      A   
ATOM   3045  CA  LEU A 322       5.707  15.574 -14.759  1.00 10.00      A   
ATOM   3046  CB  LEU A 322       7.237  15.603 -14.781  1.00 10.00      A   
ATOM   3047  CG  LEU A 322       7.954  14.586 -13.888  1.00 10.00      A   
ATOM   3048  CD1 LEU A 322       9.454  14.613 -14.154  1.00 10.00      A   
ATOM   3049  CD2 LEU A 322       7.668  14.870 -12.420  1.00 10.00      A   
ATOM   3050  C   LEU A 322       5.160  16.782 -15.512  1.00 10.00      A   
ATOM   3051  O   LEU A 322       4.484  16.644 -16.537  1.00 10.00      A   
ATOM   3052  N   ASP A 323       5.475  17.961 -15.002  1.00 10.00      A   
ATOM   3053  HN  ASP A 323       6.025  17.994 -14.183  1.00 10.00      A   
ATOM   3054  CA  ASP A 323       5.034  19.216 -15.592  1.00 10.00      A   
ATOM   3055  CB  ASP A 323       5.228  20.368 -14.600  1.00 10.00      A   
ATOM   3056  CG  ASP A 323       6.670  20.553 -14.168  1.00 10.00      A   
ATOM   3057  OD1 ASP A 323       7.348  19.546 -13.875  1.00 10.00      A   
ATOM   3058  OD2 ASP A 323       7.128  21.708 -14.092  1.00 10.00      A   
ATOM   3059  C   ASP A 323       5.767  19.513 -16.893  1.00 10.00      A   
ATOM   3060  O   ASP A 323       5.378  20.404 -17.650  1.00 10.00      A   
ATOM   3061  N   TYR A 324       6.810  18.738 -17.168  1.00 10.00      A   
ATOM   3062  HN  TYR A 324       7.058  18.034 -16.533  1.00 10.00      A   
ATOM   3063  CA  TYR A 324       7.603  18.912 -18.379  1.00 10.00      A   
ATOM   3064  CB  TYR A 324       8.867  18.054 -18.326  1.00 10.00      A   
ATOM   3065  CG  TYR A 324      10.104  18.817 -17.914  1.00 10.00      A   
ATOM   3066  CD1 TYR A 324      10.332  19.155 -16.587  1.00 10.00      A   
ATOM   3067  CD2 TYR A 324      11.048  19.199 -18.856  1.00 10.00      A   
ATOM   3068  CE1 TYR A 324      11.465  19.853 -16.213  1.00 10.00      A   
ATOM   3069  CE2 TYR A 324      12.183  19.899 -18.493  1.00 10.00      A   
ATOM   3070  CZ  TYR A 324      12.387  20.225 -17.169  1.00 10.00      A   
ATOM   3071  OH  TYR A 324      13.516  20.922 -16.798  1.00 10.00      A   
ATOM   3072  HH  TYR A 324      13.854  20.568 -15.967  1.00 10.00      A   
ATOM   3073  C   TYR A 324       6.801  18.613 -19.644  1.00 10.00      A   
ATOM   3074  O   TYR A 324       7.275  18.852 -20.752  1.00 10.00      A   
ATOM   3075  N   ILE A 325       5.593  18.083 -19.474  1.00 10.00      A   
ATOM   3076  HN  ILE A 325       5.278  17.894 -18.565  1.00 10.00      A   
ATOM   3077  CA  ILE A 325       4.729  17.771 -20.605  1.00 10.00      A   
ATOM   3078  CB  ILE A 325       3.497  16.937 -20.160  1.00 10.00      A   
ATOM   3079  CG1 ILE A 325       2.603  16.560 -21.349  1.00 10.00      A   
ATOM   3080  CG2 ILE A 325       2.696  17.657 -19.084  1.00 10.00      A   
ATOM   3081  CD1 ILE A 325       3.237  15.581 -22.309  1.00 10.00      A   
ATOM   3082  C   ILE A 325       4.281  19.062 -21.296  1.00 10.00      A   
ATOM   3083  O   ILE A 325       4.067  19.091 -22.514  1.00 10.00      A   
ATOM   3084  N   GLU A 326       4.187  20.133 -20.503  1.00 10.00      A   
ATOM   3085  HN  GLU A 326       4.415  20.032 -19.554  1.00 10.00      A   
ATOM   3086  CA  GLU A 326       3.776  21.451 -20.979  1.00 10.00      A   
ATOM   3087  CB  GLU A 326       4.751  22.018 -22.013  1.00 10.00      A   
ATOM   3088  CG  GLU A 326       6.122  22.358 -21.450  1.00 10.00      A   
ATOM   3089  CD  GLU A 326       6.893  23.314 -22.335  1.00 10.00      A   
ATOM   3090  OE1 GLU A 326       6.530  23.453 -23.521  1.00 10.00      A   
ATOM   3091  OE2 GLU A 326       7.859  23.941 -21.846  1.00 10.00      A   
ATOM   3092  C   GLU A 326       2.333  21.482 -21.491  1.00 10.00      A   
ATOM   3093  O   GLU A 326       1.661  20.450 -21.580  1.00 10.00      A   
ATOM   3094  N   ASP A 327       1.861  22.680 -21.815  1.00 10.00      A   
ATOM   3095  HN  ASP A 327       2.444  23.466 -21.705  1.00 10.00      A   
ATOM   3096  CA  ASP A 327       0.497  22.872 -22.310  1.00 10.00      A   
ATOM   3097  CB  ASP A 327       0.180  24.357 -22.484  1.00 10.00      A   
ATOM   3098  CG  ASP A 327      -0.068  25.059 -21.168  1.00 10.00      A   
ATOM   3099  OD1 ASP A 327      -0.952  24.619 -20.413  1.00 10.00      A   
ATOM   3100  OD2 ASP A 327       0.615  26.061 -20.886  1.00 10.00      A   
ATOM   3101  C   ASP A 327       0.252  22.141 -23.623  1.00 10.00      A   
ATOM   3102  O   ASP A 327      -0.787  21.498 -23.797  1.00 10.00      A   
ATOM   3103  N   ALA A 328       1.207  22.240 -24.542  1.00 10.00      A   
ATOM   3104  HN  ALA A 328       2.012  22.770 -24.339  1.00 10.00      A   
ATOM   3105  CA  ALA A 328       1.087  21.595 -25.849  1.00 10.00      A   
ATOM   3106  CB  ALA A 328       2.264  21.953 -26.738  1.00 10.00      A   
ATOM   3107  C   ALA A 328       0.952  20.082 -25.725  1.00 10.00      A   
ATOM   3108  O   ALA A 328       0.125  19.470 -26.402  1.00 10.00      A   
ATOM   3109  N   GLY A 329       1.745  19.489 -24.841  1.00 10.00      A   
ATOM   3110  HN  GLY A 329       2.359  20.031 -24.304  1.00 10.00      A   
ATOM   3111  CA  GLY A 329       1.698  18.053 -24.651  1.00 10.00      A   
ATOM   3112  C   GLY A 329       0.324  17.580 -24.222  1.00 10.00      A   
ATOM   3113  O   GLY A 329      -0.191  16.589 -24.737  1.00 10.00      A   
ATOM   3114  N   LEU A 330      -0.280  18.311 -23.295  1.00 10.00      A   
ATOM   3115  HN  LEU A 330       0.179  19.099 -22.938  1.00 10.00      A   
ATOM   3116  CA  LEU A 330      -1.603  17.973 -22.787  1.00 10.00      A   
ATOM   3117  CB  LEU A 330      -1.906  18.783 -21.523  1.00 10.00      A   
ATOM   3118  CG  LEU A 330      -1.004  18.507 -20.317  1.00 10.00      A   
ATOM   3119  CD1 LEU A 330      -1.316  19.469 -19.183  1.00 10.00      A   
ATOM   3120  CD2 LEU A 330      -1.150  17.065 -19.854  1.00 10.00      A   
ATOM   3121  C   LEU A 330      -2.679  18.216 -23.844  1.00 10.00      A   
ATOM   3122  O   LEU A 330      -3.702  17.531 -23.877  1.00 10.00      A   
ATOM   3123  N   GLU A 331      -2.437  19.192 -24.706  1.00 10.00      A   
ATOM   3124  HN  GLU A 331      -1.603  19.703 -24.624  1.00 10.00      A   
ATOM   3125  CA  GLU A 331      -3.375  19.529 -25.768  1.00 10.00      A   
ATOM   3126  CB  GLU A 331      -2.899  20.784 -26.496  1.00 10.00      A   
ATOM   3127  CG  GLU A 331      -3.993  21.536 -27.231  1.00 10.00      A   
ATOM   3128  CD  GLU A 331      -3.533  22.904 -27.681  1.00 10.00      A   
ATOM   3129  OE1 GLU A 331      -2.471  22.995 -28.336  1.00 10.00      A   
ATOM   3130  OE2 GLU A 331      -4.220  23.900 -27.370  1.00 10.00      A   
ATOM   3131  C   GLU A 331      -3.509  18.365 -26.748  1.00 10.00      A   
ATOM   3132  O   GLU A 331      -4.616  17.942 -27.083  1.00 10.00      A   
ATOM   3133  N   VAL A 332      -2.372  17.839 -27.188  1.00 10.00      A   
ATOM   3134  HN  VAL A 332      -1.520  18.221 -26.885  1.00 10.00      A   
ATOM   3135  CA  VAL A 332      -2.359  16.714 -28.117  1.00 10.00      A   
ATOM   3136  CB  VAL A 332      -0.947  16.477 -28.699  1.00 10.00      A   
ATOM   3137  CG1 VAL A 332      -0.988  15.454 -29.827  1.00 10.00      A   
ATOM   3138  CG2 VAL A 332      -0.335  17.783 -29.186  1.00 10.00      A   
ATOM   3139  C   VAL A 332      -2.828  15.447 -27.407  1.00 10.00      A   
ATOM   3140  O   VAL A 332      -3.552  14.627 -27.975  1.00 10.00      A   
ATOM   3141  N   LEU A 333      -2.429  15.324 -26.149  1.00 10.00      A   
ATOM   3142  HN  LEU A 333      -1.869  16.030 -25.763  1.00 10.00      A   
ATOM   3143  CA  LEU A 333      -2.779  14.178 -25.315  1.00 10.00      A   
ATOM   3144  CB  LEU A 333      -2.172  14.371 -23.923  1.00 10.00      A   
ATOM   3145  CG  LEU A 333      -2.063  13.135 -23.036  1.00 10.00      A   
ATOM   3146  CD1 LEU A 333      -1.452  11.975 -23.805  1.00 10.00      A   
ATOM   3147  CD2 LEU A 333      -1.230  13.457 -21.806  1.00 10.00      A   
ATOM   3148  C   LEU A 333      -4.292  14.010 -25.203  1.00 10.00      A   
ATOM   3149  O   LEU A 333      -4.799  12.889 -25.165  1.00 10.00      A   
ATOM   3150  N   ALA A 334      -5.008  15.129 -25.168  1.00 10.00      A   
ATOM   3151  HN  ALA A 334      -4.544  15.992 -25.206  1.00 10.00      A   
ATOM   3152  CA  ALA A 334      -6.464  15.113 -25.059  1.00 10.00      A   
ATOM   3153  CB  ALA A 334      -6.986  16.513 -24.772  1.00 10.00      A   
ATOM   3154  C   ALA A 334      -7.112  14.551 -26.321  1.00 10.00      A   
ATOM   3155  O   ALA A 334      -8.284  14.174 -26.316  1.00 10.00      A   
ATOM   3156  N   SER A 335      -6.346  14.503 -27.400  1.00 10.00      A   
ATOM   3157  HN  SER A 335      -5.419  14.824 -27.345  1.00 10.00      A   
ATOM   3158  CA  SER A 335      -6.841  13.986 -28.662  1.00 10.00      A   
ATOM   3159  CB  SER A 335      -6.295  14.825 -29.816  1.00 10.00      A   
ATOM   3160  OG  SER A 335      -6.395  16.208 -29.515  1.00 10.00      A   
ATOM   3161  HG  SER A 335      -5.663  16.466 -28.940  1.00 10.00      A   
ATOM   3162  C   SER A 335      -6.447  12.521 -28.838  1.00 10.00      A   
ATOM   3163  O   SER A 335      -7.139  11.759 -29.514  1.00 10.00      A   
ATOM   3164  N   THR A 336      -5.336  12.132 -28.217  1.00 10.00      A   
ATOM   3165  HN  THR A 336      -4.834  12.781 -27.682  1.00 10.00      A   
ATOM   3166  CA  THR A 336      -4.845  10.765 -28.309  1.00 10.00      A   
ATOM   3167  CB  THR A 336      -3.337  10.695 -28.006  1.00 10.00      A   
ATOM   3168  OG1 THR A 336      -2.680  11.828 -28.587  1.00 10.00      A   
ATOM   3169  HG1 THR A 336      -3.165  12.106 -29.374  1.00 10.00      A   
ATOM   3170  CG2 THR A 336      -2.745   9.418 -28.580  1.00 10.00      A   
ATOM   3171  C   THR A 336      -5.583   9.851 -27.339  1.00 10.00      A   
ATOM   3172  O   THR A 336      -6.091   8.795 -27.726  1.00 10.00      A   
ATOM   3173  N   CYS A 337      -5.648  10.267 -26.081  1.00 10.00      A   
ATOM   3174  HN  CYS A 337      -5.245  11.131 -25.835  1.00 10.00      A   
ATOM   3175  CA  CYS A 337      -6.312   9.483 -25.053  1.00 10.00      A   
ATOM   3176  CB  CYS A 337      -5.486   9.503 -23.766  1.00 10.00      A   
ATOM   3177  SG  CYS A 337      -3.716   9.262 -24.040  1.00 10.00      A   
ATOM   3178  HG  CYS A 337      -3.563   8.220 -24.855  1.00 10.00      A   
ATOM   3179  C   CYS A 337      -7.722  10.009 -24.803  1.00 10.00      A   
ATOM   3180  O   CYS A 337      -7.906  11.100 -24.258  1.00 10.00      A   
ATOM   3181  N   LYS A 338      -8.714   9.238 -25.223  1.00 10.00      A   
ATOM   3182  HN  LYS A 338      -8.504   8.389 -25.667  1.00 10.00      A   
ATOM   3183  CA  LYS A 338     -10.106   9.623 -25.051  1.00 10.00      A   
ATOM   3184  CB  LYS A 338     -10.871   9.433 -26.359  1.00 10.00      A   
ATOM   3185  CG  LYS A 338     -10.598  10.507 -27.395  1.00 10.00      A   
ATOM   3186  CD  LYS A 338     -11.194  11.837 -26.968  1.00 10.00      A   
ATOM   3187  CE  LYS A 338     -10.904  12.931 -27.981  1.00 10.00      A   
ATOM   3188  NZ  LYS A 338     -11.519  14.224 -27.588  1.00 10.00      A   
ATOM   3189  HZ1 LYS A 338     -11.092  15.004 -28.132  1.00 10.00      A   
ATOM   3190  HZ2 LYS A 338     -11.369  14.397 -26.573  1.00 10.00      A   
ATOM   3191  HZ3 LYS A 338     -12.544  14.206 -27.771  1.00 10.00      A   
ATOM   3192  C   LYS A 338     -10.774   8.828 -23.934  1.00 10.00      A   
ATOM   3193  O   LYS A 338     -11.926   9.085 -23.577  1.00 10.00      A   
ATOM   3194  N   ASP A 339     -10.051   7.871 -23.374  1.00 10.00      A   
ATOM   3195  HN  ASP A 339      -9.134   7.713 -23.687  1.00 10.00      A   
ATOM   3196  CA  ASP A 339     -10.593   7.041 -22.304  1.00 10.00      A   
ATOM   3197  CB  ASP A 339     -10.544   5.564 -22.690  1.00 10.00      A   
ATOM   3198  CG  ASP A 339     -11.524   4.729 -21.891  1.00 10.00      A   
ATOM   3199  OD1 ASP A 339     -12.733   5.032 -21.919  1.00 10.00      A   
ATOM   3200  OD2 ASP A 339     -11.096   3.759 -21.233  1.00 10.00      A   
ATOM   3201  C   ASP A 339      -9.854   7.273 -20.992  1.00 10.00      A   
ATOM   3202  O   ASP A 339      -9.983   6.497 -20.043  1.00 10.00      A   
ATOM   3203  N   LEU A 340      -9.080   8.344 -20.944  1.00 10.00      A   
ATOM   3204  HN  LEU A 340      -9.009   8.918 -21.734  1.00 10.00      A   
ATOM   3205  CA  LEU A 340      -8.326   8.692 -19.747  1.00 10.00      A   
ATOM   3206  CB  LEU A 340      -7.435   9.904 -20.014  1.00 10.00      A   
ATOM   3207  CG  LEU A 340      -6.578  10.370 -18.837  1.00 10.00      A   
ATOM   3208  CD1 LEU A 340      -5.274   9.588 -18.771  1.00 10.00      A   
ATOM   3209  CD2 LEU A 340      -6.322  11.867 -18.908  1.00 10.00      A   
ATOM   3210  C   LEU A 340      -9.268   8.993 -18.585  1.00 10.00      A   
ATOM   3211  O   LEU A 340     -10.180   9.810 -18.717  1.00 10.00      A   
ATOM   3212  N   ARG A 341      -9.035   8.336 -17.459  1.00 10.00      A   
ATOM   3213  HN  ARG A 341      -8.276   7.715 -17.419  1.00 10.00      A   
ATOM   3214  CA  ARG A 341      -9.862   8.515 -16.276  1.00 10.00      A   
ATOM   3215  CB  ARG A 341     -10.151   7.162 -15.614  1.00 10.00      A   
ATOM   3216  CG  ARG A 341     -10.496   6.045 -16.582  1.00 10.00      A   
ATOM   3217  CD  ARG A 341     -11.891   6.213 -17.155  1.00 10.00      A   
ATOM   3218  NE  ARG A 341     -12.119   5.311 -18.279  1.00 10.00      A   
ATOM   3219  HE  ARG A 341     -11.447   5.317 -19.002  1.00 10.00      A   
ATOM   3220  CZ  ARG A 341     -13.156   4.481 -18.379  1.00 10.00      A   
ATOM   3221  NH1 ARG A 341     -14.072   4.422 -17.416  1.00 10.00      A   
ATOM   3222 HH11 ARG A 341     -14.888   3.775 -17.507  1.00 10.00      A   
ATOM   3223 HH12 ARG A 341     -13.980   5.018 -16.565  1.00 10.00      A   
ATOM   3224  NH2 ARG A 341     -13.269   3.706 -19.445  1.00 10.00      A   
ATOM   3225 HH21 ARG A 341     -12.546   3.752 -20.208  1.00 10.00      A   
ATOM   3226 HH22 ARG A 341     -14.073   3.045 -19.536  1.00 10.00      A   
ATOM   3227  C   ARG A 341      -9.166   9.418 -15.272  1.00 10.00      A   
ATOM   3228  O   ARG A 341      -9.802  10.258 -14.631  1.00 10.00      A   
ATOM   3229  N   GLU A 342      -7.855   9.253 -15.147  1.00 10.00      A   
ATOM   3230  HN  GLU A 342      -7.397   8.592 -15.711  1.00 10.00      A   
ATOM   3231  CA  GLU A 342      -7.083  10.035 -14.198  1.00 10.00      A   
ATOM   3232  CB  GLU A 342      -6.833   9.225 -12.927  1.00 10.00      A   
ATOM   3233  CG  GLU A 342      -6.101   9.993 -11.843  1.00 10.00      A   
ATOM   3234  CD  GLU A 342      -5.463   9.088 -10.820  1.00 10.00      A   
ATOM   3235  OE1 GLU A 342      -6.056   8.879  -9.743  1.00 10.00      A   
ATOM   3236  OE2 GLU A 342      -4.352   8.589 -11.077  1.00 10.00      A   
ATOM   3237  C   GLU A 342      -5.752  10.504 -14.772  1.00 10.00      A   
ATOM   3238  O   GLU A 342      -5.069   9.774 -15.499  1.00 10.00      A   
ATOM   3239  N   LEU A 343      -5.398  11.730 -14.429  1.00 10.00      A   
ATOM   3240  HN  LEU A 343      -6.003  12.255 -13.858  1.00 10.00      A   
ATOM   3241  CA  LEU A 343      -4.150  12.329 -14.861  1.00 10.00      A   
ATOM   3242  CB  LEU A 343      -4.397  13.313 -16.010  1.00 10.00      A   
ATOM   3243  CG  LEU A 343      -3.166  14.048 -16.556  1.00 10.00      A   
ATOM   3244  CD1 LEU A 343      -2.156  13.074 -17.142  1.00 10.00      A   
ATOM   3245  CD2 LEU A 343      -3.567  15.095 -17.586  1.00 10.00      A   
ATOM   3246  C   LEU A 343      -3.497  13.044 -13.686  1.00 10.00      A   
ATOM   3247  O   LEU A 343      -4.083  13.954 -13.097  1.00 10.00      A   
ATOM   3248  N   ARG A 344      -2.299  12.615 -13.333  1.00 10.00      A   
ATOM   3249  HN  ARG A 344      -1.884  11.881 -13.840  1.00 10.00      A   
ATOM   3250  CA  ARG A 344      -1.570  13.225 -12.231  1.00 10.00      A   
ATOM   3251  CB  ARG A 344      -1.274  12.206 -11.121  1.00 10.00      A   
ATOM   3252  CG  ARG A 344      -2.524  11.664 -10.436  1.00 10.00      A   
ATOM   3253  CD  ARG A 344      -2.208  10.848  -9.186  1.00 10.00      A   
ATOM   3254  NE  ARG A 344      -3.363  10.035  -8.791  1.00 10.00      A   
ATOM   3255  HE  ARG A 344      -4.006   9.812  -9.505  1.00 10.00      A   
ATOM   3256  CZ  ARG A 344      -3.611   9.571  -7.560  1.00 10.00      A   
ATOM   3257  NH1 ARG A 344      -2.778   9.808  -6.554  1.00 10.00      A   
ATOM   3258 HH11 ARG A 344      -1.919  10.378  -6.700  1.00 10.00      A   
ATOM   3259 HH12 ARG A 344      -2.988   9.425  -5.601  1.00 10.00      A   
ATOM   3260  NH2 ARG A 344      -4.727   8.880  -7.341  1.00 10.00      A   
ATOM   3261 HH21 ARG A 344      -5.405   8.721  -8.124  1.00 10.00      A   
ATOM   3262 HH22 ARG A 344      -4.947   8.499  -6.387  1.00 10.00      A   
ATOM   3263  C   ARG A 344      -0.285  13.865 -12.735  1.00 10.00      A   
ATOM   3264  O   ARG A 344       0.624  13.174 -13.193  1.00 10.00      A   
ATOM   3265  N   VAL A 345      -0.226  15.186 -12.663  1.00 10.00      A   
ATOM   3266  HN  VAL A 345      -0.993  15.681 -12.294  1.00 10.00      A   
ATOM   3267  CA  VAL A 345       0.940  15.931 -13.110  1.00 10.00      A   
ATOM   3268  CB  VAL A 345       0.527  17.136 -13.983  1.00 10.00      A   
ATOM   3269  CG1 VAL A 345       1.745  17.934 -14.428  1.00 10.00      A   
ATOM   3270  CG2 VAL A 345      -0.287  16.678 -15.184  1.00 10.00      A   
ATOM   3271  C   VAL A 345       1.744  16.426 -11.908  1.00 10.00      A   
ATOM   3272  O   VAL A 345       1.249  17.209 -11.097  1.00 10.00      A   
ATOM   3273  N   PHE A 346       2.974  15.952 -11.795  1.00 10.00      A   
ATOM   3274  HN  PHE A 346       3.311  15.329 -12.479  1.00 10.00      A   
ATOM   3275  CA  PHE A 346       3.850  16.334 -10.693  1.00 10.00      A   
ATOM   3276  CB  PHE A 346       4.598  15.103 -10.160  1.00 10.00      A   
ATOM   3277  CG  PHE A 346       3.701  14.030  -9.611  1.00 10.00      A   
ATOM   3278  CD1 PHE A 346       3.336  12.944 -10.393  1.00 10.00      A   
ATOM   3279  CD2 PHE A 346       3.225  14.107  -8.314  1.00 10.00      A   
ATOM   3280  CE1 PHE A 346       2.513  11.956  -9.891  1.00 10.00      A   
ATOM   3281  CE2 PHE A 346       2.401  13.123  -7.803  1.00 10.00      A   
ATOM   3282  CZ  PHE A 346       2.044  12.046  -8.595  1.00 10.00      A   
ATOM   3283  C   PHE A 346       4.856  17.390 -11.144  1.00 10.00      A   
ATOM   3284  O   PHE A 346       5.326  17.354 -12.278  1.00 10.00      A   
ATOM   3285  N   PRO A 347       5.198  18.346 -10.268  1.00 10.00      A   
ATOM   3286  CA  PRO A 347       6.160  19.399 -10.592  1.00 10.00      A   
ATOM   3287  CB  PRO A 347       5.802  20.504  -9.596  1.00 10.00      A   
ATOM   3288  CG  PRO A 347       5.255  19.785  -8.406  1.00 10.00      A   
ATOM   3289  CD  PRO A 347       4.674  18.482  -8.898  1.00 10.00      A   
ATOM   3290  C   PRO A 347       7.602  18.938 -10.383  1.00 10.00      A   
ATOM   3291  O   PRO A 347       7.972  18.491  -9.293  1.00 10.00      A   
ATOM   3292  N   SER A 348       8.408  19.049 -11.429  1.00 10.00      A   
ATOM   3293  HN  SER A 348       8.050  19.412 -12.273  1.00 10.00      A   
ATOM   3294  CA  SER A 348       9.806  18.642 -11.367  1.00 10.00      A   
ATOM   3295  CB  SER A 348      10.436  18.709 -12.756  1.00 10.00      A   
ATOM   3296  OG  SER A 348       9.927  19.810 -13.488  1.00 10.00      A   
ATOM   3297  HG  SER A 348       8.996  19.643 -13.722  1.00 10.00      A   
ATOM   3298  C   SER A 348      10.590  19.500 -10.376  1.00 10.00      A   
ATOM   3299  O   SER A 348      11.408  18.989  -9.603  1.00 10.00      A   
ATOM   3300  N   GLU A 349      10.333  20.803 -10.404  1.00 10.00      A   
ATOM   3301  HN  GLU A 349       9.682  21.144 -11.056  1.00 10.00      A   
ATOM   3302  CA  GLU A 349      10.991  21.744  -9.501  1.00 10.00      A   
ATOM   3303  CB  GLU A 349      11.947  22.658 -10.275  1.00 10.00      A   
ATOM   3304  CG  GLU A 349      13.166  21.948 -10.855  1.00 10.00      A   
ATOM   3305  CD  GLU A 349      14.075  21.355  -9.788  1.00 10.00      A   
ATOM   3306  OE1 GLU A 349      14.390  22.064  -8.804  1.00 10.00      A   
ATOM   3307  OE2 GLU A 349      14.493  20.184  -9.932  1.00 10.00      A   
ATOM   3308  C   GLU A 349       9.937  22.568  -8.749  1.00 10.00      A   
ATOM   3309  O   GLU A 349       9.636  23.706  -9.118  1.00 10.00      A   
ATOM   3310  N   PRO A 350       9.362  21.994  -7.681  1.00 10.00      A   
ATOM   3311  CA  PRO A 350       8.312  22.650  -6.892  1.00 10.00      A   
ATOM   3312  CB  PRO A 350       7.796  21.524  -5.993  1.00 10.00      A   
ATOM   3313  CG  PRO A 350       8.951  20.594  -5.855  1.00 10.00      A   
ATOM   3314  CD  PRO A 350       9.699  20.658  -7.155  1.00 10.00      A   
ATOM   3315  C   PRO A 350       8.816  23.818  -6.046  1.00 10.00      A   
ATOM   3316  O   PRO A 350       8.043  24.695  -5.668  1.00 10.00      A   
ATOM   3317  N   PHE A 351      10.109  23.840  -5.756  1.00 10.00      A   
ATOM   3318  HN  PHE A 351      10.696  23.134  -6.106  1.00 10.00      A   
ATOM   3319  CA  PHE A 351      10.680  24.903  -4.938  1.00 10.00      A   
ATOM   3320  CB  PHE A 351      11.911  24.408  -4.177  1.00 10.00      A   
ATOM   3321  CG  PHE A 351      11.585  23.461  -3.059  1.00 10.00      A   
ATOM   3322  CD1 PHE A 351      11.850  22.105  -3.177  1.00 10.00      A   
ATOM   3323  CD2 PHE A 351      11.007  23.927  -1.891  1.00 10.00      A   
ATOM   3324  CE1 PHE A 351      11.546  21.234  -2.152  1.00 10.00      A   
ATOM   3325  CE2 PHE A 351      10.700  23.059  -0.861  1.00 10.00      A   
ATOM   3326  CZ  PHE A 351      10.970  21.711  -0.991  1.00 10.00      A   
ATOM   3327  C   PHE A 351      11.011  26.137  -5.765  1.00 10.00      A   
ATOM   3328  O   PHE A 351      11.280  27.212  -5.219  1.00 10.00      A   
ATOM   3329  N   VAL A 352      10.992  25.982  -7.079  1.00 10.00      A   
ATOM   3330  HN  VAL A 352      10.771  25.103  -7.455  1.00 10.00      A   
ATOM   3331  CA  VAL A 352      11.283  27.088  -7.974  1.00 10.00      A   
ATOM   3332  CB  VAL A 352      11.972  26.616  -9.272  1.00 10.00      A   
ATOM   3333  CG1 VAL A 352      12.370  27.812 -10.125  1.00 10.00      A   
ATOM   3334  CG2 VAL A 352      13.190  25.763  -8.955  1.00 10.00      A   
ATOM   3335  C   VAL A 352       9.997  27.828  -8.320  1.00 10.00      A   
ATOM   3336  O   VAL A 352       9.114  27.277  -8.982  1.00 10.00      A   
ATOM   3337  N   MET A 353       9.893  29.069  -7.854  1.00 10.00      A   
ATOM   3338  HN  MET A 353      10.630  29.440  -7.325  1.00 10.00      A   
ATOM   3339  CA  MET A 353       8.716  29.896  -8.106  1.00 10.00      A   
ATOM   3340  CB  MET A 353       8.772  31.171  -7.256  1.00 10.00      A   
ATOM   3341  CG  MET A 353       7.520  32.030  -7.338  1.00 10.00      A   
ATOM   3342  SD  MET A 353       7.712  33.634  -6.537  1.00 10.00      A   
ATOM   3343  CE  MET A 353       6.038  34.265  -6.661  1.00 10.00      A   
ATOM   3344  C   MET A 353       8.604  30.255  -9.586  1.00 10.00      A   
ATOM   3345  O   MET A 353       7.504  30.406 -10.118  1.00 10.00      A   
ATOM   3346  N   GLU A 354       9.754  30.396 -10.238  1.00 10.00      A   
ATOM   3347  HN  GLU A 354      10.594  30.271  -9.749  1.00 10.00      A   
ATOM   3348  CA  GLU A 354       9.803  30.723 -11.657  1.00 10.00      A   
ATOM   3349  CB  GLU A 354      11.211  31.182 -12.053  1.00 10.00      A   
ATOM   3350  CG  GLU A 354      11.511  32.627 -11.698  1.00 10.00      A   
ATOM   3351  CD  GLU A 354      10.540  33.594 -12.336  1.00 10.00      A   
ATOM   3352  OE1 GLU A 354      10.318  33.501 -13.561  1.00 10.00      A   
ATOM   3353  OE2 GLU A 354      10.002  34.456 -11.617  1.00 10.00      A   
ATOM   3354  C   GLU A 354       9.390  29.521 -12.501  1.00 10.00      A   
ATOM   3355  O   GLU A 354       9.828  28.397 -12.248  1.00 10.00      A   
ATOM   3356  N   PRO A 355       8.515  29.740 -13.493  1.00 10.00      A   
ATOM   3357  CA  PRO A 355       8.041  28.678 -14.389  1.00 10.00      A   
ATOM   3358  CB  PRO A 355       7.111  29.410 -15.363  1.00 10.00      A   
ATOM   3359  CG  PRO A 355       6.714  30.653 -14.645  1.00 10.00      A   
ATOM   3360  CD  PRO A 355       7.895  31.038 -13.805  1.00 10.00      A   
ATOM   3361  C   PRO A 355       9.186  28.015 -15.153  1.00 10.00      A   
ATOM   3362  O   PRO A 355       9.787  28.614 -16.049  1.00 10.00      A   
ATOM   3363  N   ASN A 356       9.492  26.780 -14.778  1.00 10.00      A   
ATOM   3364  HN  ASN A 356       8.986  26.368 -14.045  1.00 10.00      A   
ATOM   3365  CA  ASN A 356      10.554  26.013 -15.418  1.00 10.00      A   
ATOM   3366  CB  ASN A 356      10.849  24.722 -14.637  1.00 10.00      A   
ATOM   3367  CG  ASN A 356       9.632  23.823 -14.472  1.00 10.00      A   
ATOM   3368  OD1 ASN A 356       8.496  24.294 -14.430  1.00 10.00      A   
ATOM   3369  ND2 ASN A 356       9.857  22.528 -14.357  1.00 10.00      A   
ATOM   3370 HD21 ASN A 356      10.784  22.212 -14.378  1.00 10.00      A   
ATOM   3371 HD22 ASN A 356       9.077  21.930 -14.258  1.00 10.00      A   
ATOM   3372  C   ASN A 356      10.197  25.700 -16.866  1.00 10.00      A   
ATOM   3373  O   ASN A 356      11.024  25.843 -17.763  1.00 10.00      A   
ATOM   3374  N   VAL A 357       8.957  25.281 -17.085  1.00 10.00      A   
ATOM   3375  HN  VAL A 357       8.345  25.188 -16.322  1.00 10.00      A   
ATOM   3376  CA  VAL A 357       8.473  24.957 -18.418  1.00 10.00      A   
ATOM   3377  CB  VAL A 357       8.235  23.443 -18.590  1.00 10.00      A   
ATOM   3378  CG1 VAL A 357       9.559  22.708 -18.718  1.00 10.00      A   
ATOM   3379  CG2 VAL A 357       7.422  22.890 -17.429  1.00 10.00      A   
ATOM   3380  C   VAL A 357       7.181  25.707 -18.698  1.00 10.00      A   
ATOM   3381  O   VAL A 357       6.600  26.302 -17.790  1.00 10.00      A   
ATOM   3382  N   ALA A 358       6.726  25.670 -19.943  1.00 10.00      A   
ATOM   3383  HN  ALA A 358       7.218  25.153 -20.623  1.00 10.00      A   
ATOM   3384  CA  ALA A 358       5.503  26.357 -20.326  1.00 10.00      A   
ATOM   3385  CB  ALA A 358       5.543  26.737 -21.800  1.00 10.00      A   
ATOM   3386  C   ALA A 358       4.274  25.507 -20.018  1.00 10.00      A   
ATOM   3387  O   ALA A 358       3.613  24.997 -20.925  1.00 10.00      A   
ATOM   3388  N   LEU A 359       3.989  25.346 -18.737  1.00 10.00      A   
ATOM   3389  HN  LEU A 359       4.571  25.762 -18.063  1.00 10.00      A   
ATOM   3390  CA  LEU A 359       2.841  24.574 -18.297  1.00 10.00      A   
ATOM   3391  CB  LEU A 359       3.297  23.393 -17.438  1.00 10.00      A   
ATOM   3392  CG  LEU A 359       2.184  22.513 -16.873  1.00 10.00      A   
ATOM   3393  CD1 LEU A 359       2.127  21.184 -17.606  1.00 10.00      A   
ATOM   3394  CD2 LEU A 359       2.371  22.300 -15.378  1.00 10.00      A   
ATOM   3395  C   LEU A 359       1.901  25.463 -17.496  1.00 10.00      A   
ATOM   3396  O   LEU A 359       2.245  25.914 -16.400  1.00 10.00      A   
ATOM   3397  N   THR A 360       0.733  25.738 -18.050  1.00 10.00      A   
ATOM   3398  HN  THR A 360       0.514  25.364 -18.935  1.00 10.00      A   
ATOM   3399  CA  THR A 360      -0.241  26.577 -17.383  1.00 10.00      A   
ATOM   3400  CB  THR A 360      -0.476  27.890 -18.170  1.00 10.00      A   
ATOM   3401  OG1 THR A 360      -0.996  27.595 -19.475  1.00 10.00      A   
ATOM   3402  HG1 THR A 360      -0.416  26.942 -19.914  1.00 10.00      A   
ATOM   3403  CG2 THR A 360       0.820  28.677 -18.313  1.00 10.00      A   
ATOM   3404  C   THR A 360      -1.561  25.827 -17.239  1.00 10.00      A   
ATOM   3405  O   THR A 360      -1.605  24.598 -17.321  1.00 10.00      A   
ATOM   3406  N   GLU A 361      -2.632  26.570 -17.016  1.00 10.00      A   
ATOM   3407  HN  GLU A 361      -2.526  27.549 -16.931  1.00 10.00      A   
ATOM   3408  CA  GLU A 361      -3.958  25.990 -16.872  1.00 10.00      A   
ATOM   3409  CB  GLU A 361      -4.882  26.935 -16.103  1.00 10.00      A   
ATOM   3410  CG  GLU A 361      -4.989  28.325 -16.709  1.00 10.00      A   
ATOM   3411  CD  GLU A 361      -4.024  29.311 -16.087  1.00 10.00      A   
ATOM   3412  OE1 GLU A 361      -4.483  30.361 -15.609  1.00 10.00      A   
ATOM   3413  OE2 GLU A 361      -2.802  29.043 -16.082  1.00 10.00      A   
ATOM   3414  C   GLU A 361      -4.556  25.674 -18.236  1.00 10.00      A   
ATOM   3415  O   GLU A 361      -5.601  25.030 -18.335  1.00 10.00      A   
ATOM   3416  N   GLN A 362      -3.883  26.131 -19.289  1.00 10.00      A   
ATOM   3417  HN  GLN A 362      -3.054  26.639 -19.143  1.00 10.00      A   
ATOM   3418  CA  GLN A 362      -4.333  25.891 -20.650  1.00 10.00      A   
ATOM   3419  CB  GLN A 362      -3.352  26.526 -21.646  1.00 10.00      A   
ATOM   3420  CG  GLN A 362      -3.553  26.138 -23.106  1.00 10.00      A   
ATOM   3421  CD  GLN A 362      -4.929  26.484 -23.642  1.00 10.00      A   
ATOM   3422  OE1 GLN A 362      -5.595  27.403 -23.160  1.00 10.00      A   
ATOM   3423  NE2 GLN A 362      -5.352  25.757 -24.661  1.00 10.00      A   
ATOM   3424 HE21 GLN A 362      -4.758  25.055 -25.005  1.00 10.00      A   
ATOM   3425 HE22 GLN A 362      -6.242  25.939 -25.025  1.00 10.00      A   
ATOM   3426  C   GLN A 362      -4.466  24.391 -20.893  1.00 10.00      A   
ATOM   3427  O   GLN A 362      -5.488  23.922 -21.396  1.00 10.00      A   
ATOM   3428  N   GLY A 363      -3.434  23.649 -20.510  1.00 10.00      A   
ATOM   3429  HN  GLY A 363      -2.636  24.091 -20.123  1.00 10.00      A   
ATOM   3430  CA  GLY A 363      -3.452  22.212 -20.666  1.00 10.00      A   
ATOM   3431  C   GLY A 363      -4.601  21.592 -19.903  1.00 10.00      A   
ATOM   3432  O   GLY A 363      -5.274  20.701 -20.412  1.00 10.00      A   
ATOM   3433  N   LEU A 364      -4.842  22.094 -18.692  1.00 10.00      A   
ATOM   3434  HN  LEU A 364      -4.274  22.821 -18.362  1.00 10.00      A   
ATOM   3435  CA  LEU A 364      -5.928  21.598 -17.845  1.00 10.00      A   
ATOM   3436  CB  LEU A 364      -6.006  22.398 -16.542  1.00 10.00      A   
ATOM   3437  CG  LEU A 364      -5.619  21.663 -15.256  1.00 10.00      A   
ATOM   3438  CD1 LEU A 364      -5.701  22.608 -14.067  1.00 10.00      A   
ATOM   3439  CD2 LEU A 364      -6.510  20.448 -15.034  1.00 10.00      A   
ATOM   3440  C   LEU A 364      -7.263  21.691 -18.573  1.00 10.00      A   
ATOM   3441  O   LEU A 364      -8.015  20.718 -18.647  1.00 10.00      A   
ATOM   3442  N   VAL A 365      -7.544  22.869 -19.114  1.00 10.00      A   
ATOM   3443  HN  VAL A 365      -6.894  23.602 -19.012  1.00 10.00      A   
ATOM   3444  CA  VAL A 365      -8.785  23.108 -19.846  1.00 10.00      A   
ATOM   3445  CB  VAL A 365      -8.923  24.583 -20.288  1.00 10.00      A   
ATOM   3446  CG1 VAL A 365     -10.248  24.814 -20.995  1.00 10.00      A   
ATOM   3447  CG2 VAL A 365      -8.784  25.523 -19.104  1.00 10.00      A   
ATOM   3448  C   VAL A 365      -8.883  22.195 -21.070  1.00 10.00      A   
ATOM   3449  O   VAL A 365      -9.928  21.586 -21.319  1.00 10.00      A   
ATOM   3450  N   SER A 366      -7.785  22.091 -21.812  1.00 10.00      A   
ATOM   3451  HN  SER A 366      -6.985  22.600 -21.554  1.00 10.00      A   
ATOM   3452  CA  SER A 366      -7.738  21.259 -23.007  1.00 10.00      A   
ATOM   3453  CB  SER A 366      -6.376  21.380 -23.689  1.00 10.00      A   
ATOM   3454  OG  SER A 366      -6.055  22.738 -23.935  1.00 10.00      A   
ATOM   3455  HG  SER A 366      -5.166  22.793 -24.301  1.00 10.00      A   
ATOM   3456  C   SER A 366      -8.051  19.796 -22.696  1.00 10.00      A   
ATOM   3457  O   SER A 366      -8.879  19.176 -23.366  1.00 10.00      A   
ATOM   3458  N   VAL A 367      -7.409  19.252 -21.666  1.00 10.00      A   
ATOM   3459  HN  VAL A 367      -6.779  19.799 -21.143  1.00 10.00      A   
ATOM   3460  CA  VAL A 367      -7.625  17.858 -21.291  1.00 10.00      A   
ATOM   3461  CB  VAL A 367      -6.598  17.359 -20.248  1.00 10.00      A   
ATOM   3462  CG1 VAL A 367      -6.741  15.860 -20.033  1.00 10.00      A   
ATOM   3463  CG2 VAL A 367      -5.182  17.682 -20.695  1.00 10.00      A   
ATOM   3464  C   VAL A 367      -9.049  17.641 -20.779  1.00 10.00      A   
ATOM   3465  O   VAL A 367      -9.651  16.595 -21.023  1.00 10.00      A   
ATOM   3466  N   SER A 368      -9.593  18.643 -20.093  1.00 10.00      A   
ATOM   3467  HN  SER A 368      -9.063  19.456 -19.928  1.00 10.00      A   
ATOM   3468  CA  SER A 368     -10.949  18.557 -19.562  1.00 10.00      A   
ATOM   3469  CB  SER A 368     -11.273  19.793 -18.720  1.00 10.00      A   
ATOM   3470  OG  SER A 368     -10.360  19.927 -17.647  1.00 10.00      A   
ATOM   3471  HG  SER A 368      -9.493  20.180 -17.994  1.00 10.00      A   
ATOM   3472  C   SER A 368     -11.979  18.398 -20.678  1.00 10.00      A   
ATOM   3473  O   SER A 368     -12.978  17.693 -20.522  1.00 10.00      A   
ATOM   3474  N   MET A 369     -11.735  19.058 -21.799  1.00 10.00      A   
ATOM   3475  HN  MET A 369     -10.923  19.611 -21.866  1.00 10.00      A   
ATOM   3476  CA  MET A 369     -12.641  18.984 -22.933  1.00 10.00      A   
ATOM   3477  CB  MET A 369     -12.627  20.293 -23.721  1.00 10.00      A   
ATOM   3478  CG  MET A 369     -13.172  21.487 -22.955  1.00 10.00      A   
ATOM   3479  SD  MET A 369     -13.353  22.952 -23.992  1.00 10.00      A   
ATOM   3480  CE  MET A 369     -14.568  22.375 -25.175  1.00 10.00      A   
ATOM   3481  C   MET A 369     -12.274  17.818 -23.838  1.00 10.00      A   
ATOM   3482  O   MET A 369     -13.116  17.286 -24.552  1.00 10.00      A   
ATOM   3483  N   GLY A 370     -11.011  17.421 -23.791  1.00 10.00      A   
ATOM   3484  HN  GLY A 370     -10.380  17.894 -23.206  1.00 10.00      A   
ATOM   3485  CA  GLY A 370     -10.544  16.318 -24.605  1.00 10.00      A   
ATOM   3486  C   GLY A 370     -10.963  14.967 -24.064  1.00 10.00      A   
ATOM   3487  O   GLY A 370     -11.488  14.139 -24.807  1.00 10.00      A   
ATOM   3488  N   CYS A 371     -10.738  14.745 -22.775  1.00 10.00      A   
ATOM   3489  HN  CYS A 371     -10.326  15.455 -22.229  1.00 10.00      A   
ATOM   3490  CA  CYS A 371     -11.083  13.478 -22.146  1.00 10.00      A   
ATOM   3491  CB  CYS A 371      -9.945  13.011 -21.243  1.00 10.00      A   
ATOM   3492  SG  CYS A 371      -8.314  13.104 -22.014  1.00 10.00      A   
ATOM   3493  HG  CYS A 371      -8.336  12.350 -23.109  1.00 10.00      A   
ATOM   3494  C   CYS A 371     -12.384  13.579 -21.352  1.00 10.00      A   
ATOM   3495  O   CYS A 371     -12.465  14.297 -20.355  1.00 10.00      A   
ATOM   3496  N   PRO A 372     -13.428  12.867 -21.801  1.00 10.00      A   
ATOM   3497  CA  PRO A 372     -14.731  12.863 -21.141  1.00 10.00      A   
ATOM   3498  CB  PRO A 372     -15.691  12.352 -22.230  1.00 10.00      A   
ATOM   3499  CG  PRO A 372     -14.859  12.142 -23.457  1.00 10.00      A   
ATOM   3500  CD  PRO A 372     -13.436  12.028 -23.002  1.00 10.00      A   
ATOM   3501  C   PRO A 372     -14.759  11.928 -19.932  1.00 10.00      A   
ATOM   3502  O   PRO A 372     -15.536  12.122 -19.000  1.00 10.00      A   
ATOM   3503  N   LYS A 373     -13.883  10.928 -19.944  1.00 10.00      A   
ATOM   3504  HN  LYS A 373     -13.265  10.850 -20.699  1.00 10.00      A   
ATOM   3505  CA  LYS A 373     -13.807   9.946 -18.864  1.00 10.00      A   
ATOM   3506  CB  LYS A 373     -13.193   8.644 -19.388  1.00 10.00      A   
ATOM   3507  CG  LYS A 373     -13.979   7.989 -20.509  1.00 10.00      A   
ATOM   3508  CD  LYS A 373     -15.179   7.227 -19.973  1.00 10.00      A   
ATOM   3509  CE  LYS A 373     -16.026   6.655 -21.103  1.00 10.00      A   
ATOM   3510  NZ  LYS A 373     -15.284   5.661 -21.923  1.00 10.00      A   
ATOM   3511  HZ1 LYS A 373     -15.708   4.717 -21.817  1.00 10.00      A   
ATOM   3512  HZ2 LYS A 373     -14.280   5.616 -21.626  1.00 10.00      A   
ATOM   3513  HZ3 LYS A 373     -15.319   5.928 -22.927  1.00 10.00      A   
ATOM   3514  C   LYS A 373     -12.979  10.469 -17.693  1.00 10.00      A   
ATOM   3515  O   LYS A 373     -12.717   9.743 -16.733  1.00 10.00      A   
ATOM   3516  N   LEU A 374     -12.574  11.729 -17.778  1.00 10.00      A   
ATOM   3517  HN  LEU A 374     -12.834  12.260 -18.560  1.00 10.00      A   
ATOM   3518  CA  LEU A 374     -11.765  12.349 -16.739  1.00 10.00      A   
ATOM   3519  CB  LEU A 374     -11.177  13.671 -17.236  1.00 10.00      A   
ATOM   3520  CG  LEU A 374      -9.670  13.696 -17.481  1.00 10.00      A   
ATOM   3521  CD1 LEU A 374      -9.218  15.116 -17.764  1.00 10.00      A   
ATOM   3522  CD2 LEU A 374      -8.919  13.126 -16.285  1.00 10.00      A   
ATOM   3523  C   LEU A 374     -12.570  12.600 -15.472  1.00 10.00      A   
ATOM   3524  O   LEU A 374     -13.491  13.417 -15.467  1.00 10.00      A   
ATOM   3525  N   GLU A 375     -12.223  11.894 -14.402  1.00 10.00      A   
ATOM   3526  HN  GLU A 375     -11.504  11.229 -14.478  1.00 10.00      A   
ATOM   3527  CA  GLU A 375     -12.905  12.068 -13.131  1.00 10.00      A   
ATOM   3528  CB  GLU A 375     -13.819  10.884 -12.809  1.00 10.00      A   
ATOM   3529  CG  GLU A 375     -13.103   9.571 -12.534  1.00 10.00      A   
ATOM   3530  CD  GLU A 375     -13.965   8.611 -11.741  1.00 10.00      A   
ATOM   3531  OE1 GLU A 375     -13.812   8.555 -10.503  1.00 10.00      A   
ATOM   3532  OE2 GLU A 375     -14.807   7.918 -12.347  1.00 10.00      A   
ATOM   3533  C   GLU A 375     -11.919  12.321 -11.998  1.00 10.00      A   
ATOM   3534  O   GLU A 375     -12.309  12.746 -10.912  1.00 10.00      A   
ATOM   3535  N   SER A 376     -10.647  12.055 -12.247  1.00 10.00      A   
ATOM   3536  HN  SER A 376     -10.388  11.709 -13.129  1.00 10.00      A   
ATOM   3537  CA  SER A 376      -9.624  12.265 -11.236  1.00 10.00      A   
ATOM   3538  CB  SER A 376      -9.151  10.921 -10.673  1.00 10.00      A   
ATOM   3539  OG  SER A 376      -8.349  11.085  -9.514  1.00 10.00      A   
ATOM   3540  HG  SER A 376      -7.715  10.360  -9.463  1.00 10.00      A   
ATOM   3541  C   SER A 376      -8.463  13.055 -11.828  1.00 10.00      A   
ATOM   3542  O   SER A 376      -7.824  12.617 -12.787  1.00 10.00      A   
ATOM   3543  N   VAL A 377      -8.206  14.233 -11.274  1.00 10.00      A   
ATOM   3544  HN  VAL A 377      -8.752  14.536 -10.514  1.00 10.00      A   
ATOM   3545  CA  VAL A 377      -7.134  15.086 -11.764  1.00 10.00      A   
ATOM   3546  CB  VAL A 377      -7.686  16.285 -12.572  1.00 10.00      A   
ATOM   3547  CG1 VAL A 377      -6.554  17.101 -13.177  1.00 10.00      A   
ATOM   3548  CG2 VAL A 377      -8.650  15.826 -13.653  1.00 10.00      A   
ATOM   3549  C   VAL A 377      -6.272  15.629 -10.626  1.00 10.00      A   
ATOM   3550  O   VAL A 377      -6.783  16.088  -9.606  1.00 10.00      A   
ATOM   3551  N   LEU A 378      -4.962  15.550 -10.812  1.00 10.00      A   
ATOM   3552  HN  LEU A 378      -4.626  15.124 -11.633  1.00 10.00      A   
ATOM   3553  CA  LEU A 378      -3.998  16.069  -9.853  1.00 10.00      A   
ATOM   3554  CB  LEU A 378      -3.197  14.932  -9.216  1.00 10.00      A   
ATOM   3555  CG  LEU A 378      -2.036  15.344  -8.304  1.00 10.00      A   
ATOM   3556  CD1 LEU A 378      -2.535  16.136  -7.107  1.00 10.00      A   
ATOM   3557  CD2 LEU A 378      -1.262  14.122  -7.848  1.00 10.00      A   
ATOM   3558  C   LEU A 378      -3.074  17.012 -10.611  1.00 10.00      A   
ATOM   3559  O   LEU A 378      -2.277  16.572 -11.440  1.00 10.00      A   
ATOM   3560  N   TYR A 379      -3.186  18.302 -10.341  1.00 10.00      A   
ATOM   3561  HN  TYR A 379      -3.812  18.601  -9.640  1.00 10.00      A   
ATOM   3562  CA  TYR A 379      -2.392  19.283 -11.056  1.00 10.00      A   
ATOM   3563  CB  TYR A 379      -3.311  20.063 -11.998  1.00 10.00      A   
ATOM   3564  CG  TYR A 379      -2.642  20.606 -13.242  1.00 10.00      A   
ATOM   3565  CD1 TYR A 379      -2.486  19.810 -14.367  1.00 10.00      A   
ATOM   3566  CD2 TYR A 379      -2.189  21.920 -13.299  1.00 10.00      A   
ATOM   3567  CE1 TYR A 379      -1.901  20.304 -15.515  1.00 10.00      A   
ATOM   3568  CE2 TYR A 379      -1.599  22.421 -14.444  1.00 10.00      A   
ATOM   3569  CZ  TYR A 379      -1.459  21.609 -15.550  1.00 10.00      A   
ATOM   3570  OH  TYR A 379      -0.881  22.100 -16.697  1.00 10.00      A   
ATOM   3571  HH  TYR A 379      -1.170  23.013 -16.843  1.00 10.00      A   
ATOM   3572  C   TYR A 379      -1.680  20.250 -10.125  1.00 10.00      A   
ATOM   3573  O   TYR A 379      -2.267  20.767  -9.171  1.00 10.00      A   
ATOM   3574  N   PHE A 380      -0.406  20.481 -10.413  1.00 10.00      A   
ATOM   3575  HN  PHE A 380      -0.001  20.012 -11.170  1.00 10.00      A   
ATOM   3576  CA  PHE A 380       0.413  21.409  -9.646  1.00 10.00      A   
ATOM   3577  CB  PHE A 380       1.613  20.692  -9.016  1.00 10.00      A   
ATOM   3578  CG  PHE A 380       1.255  19.712  -7.935  1.00 10.00      A   
ATOM   3579  CD1 PHE A 380       1.209  18.355  -8.201  1.00 10.00      A   
ATOM   3580  CD2 PHE A 380       0.975  20.147  -6.652  1.00 10.00      A   
ATOM   3581  CE1 PHE A 380       0.889  17.449  -7.210  1.00 10.00      A   
ATOM   3582  CE2 PHE A 380       0.652  19.247  -5.653  1.00 10.00      A   
ATOM   3583  CZ  PHE A 380       0.610  17.896  -5.934  1.00 10.00      A   
ATOM   3584  C   PHE A 380       0.907  22.505 -10.581  1.00 10.00      A   
ATOM   3585  O   PHE A 380       1.815  22.280 -11.379  1.00 10.00      A   
ATOM   3586  N   CYS A 381       0.311  23.682 -10.485  1.00 10.00      A   
ATOM   3587  HN  CYS A 381      -0.381  23.815  -9.800  1.00 10.00      A   
ATOM   3588  CA  CYS A 381       0.679  24.791 -11.354  1.00 10.00      A   
ATOM   3589  CB  CYS A 381      -0.521  25.206 -12.205  1.00 10.00      A   
ATOM   3590  SG  CYS A 381      -2.057  25.406 -11.269  1.00 10.00      A   
ATOM   3591  HG  CYS A 381      -2.391  26.692 -11.296  1.00 10.00      A   
ATOM   3592  C   CYS A 381       1.200  25.986 -10.564  1.00 10.00      A   
ATOM   3593  O   CYS A 381       1.124  26.009  -9.339  1.00 10.00      A   
ATOM   3594  N   ARG A 382       1.731  26.979 -11.271  1.00 10.00      A   
ATOM   3595  HN  ARG A 382       1.773  26.904 -12.251  1.00 10.00      A   
ATOM   3596  CA  ARG A 382       2.263  28.176 -10.625  1.00 10.00      A   
ATOM   3597  CB  ARG A 382       3.623  28.544 -11.215  1.00 10.00      A   
ATOM   3598  CG  ARG A 382       4.728  27.569 -10.870  1.00 10.00      A   
ATOM   3599  CD  ARG A 382       6.039  27.965 -11.521  1.00 10.00      A   
ATOM   3600  NE  ARG A 382       7.131  27.074 -11.124  1.00 10.00      A   
ATOM   3601  HE  ARG A 382       7.681  27.350 -10.352  1.00 10.00      A   
ATOM   3602  CZ  ARG A 382       7.424  25.932 -11.747  1.00 10.00      A   
ATOM   3603  NH1 ARG A 382       6.708  25.542 -12.794  1.00 10.00      A   
ATOM   3604 HH11 ARG A 382       5.915  26.126 -13.140  1.00 10.00      A   
ATOM   3605 HH12 ARG A 382       6.942  24.651 -13.287  1.00 10.00      A   
ATOM   3606  NH2 ARG A 382       8.425  25.177 -11.316  1.00 10.00      A   
ATOM   3607 HH21 ARG A 382       8.652  24.278 -11.799  1.00 10.00      A   
ATOM   3608 HH22 ARG A 382       8.989  25.473 -10.491  1.00 10.00      A   
ATOM   3609  C   ARG A 382       1.302  29.349 -10.766  1.00 10.00      A   
ATOM   3610  O   ARG A 382       1.517  30.417 -10.192  1.00 10.00      A   
ATOM   3611  N   GLN A 383       0.243  29.140 -11.535  1.00 10.00      A   
ATOM   3612  HN  GLN A 383       0.122  28.263 -11.951  1.00 10.00      A   
ATOM   3613  CA  GLN A 383      -0.761  30.166 -11.767  1.00 10.00      A   
ATOM   3614  CB  GLN A 383      -0.414  30.983 -13.015  1.00 10.00      A   
ATOM   3615  CG  GLN A 383       0.142  30.155 -14.161  1.00 10.00      A   
ATOM   3616  CD  GLN A 383       0.296  30.951 -15.438  1.00 10.00      A   
ATOM   3617  OE1 GLN A 383       1.310  31.609 -15.653  1.00 10.00      A   
ATOM   3618  NE2 GLN A 383      -0.704  30.881 -16.302  1.00 10.00      A   
ATOM   3619 HE21 GLN A 383      -1.484  30.318 -16.071  1.00 10.00      A   
ATOM   3620 HE22 GLN A 383      -0.634  31.392 -17.136  1.00 10.00      A   
ATOM   3621  C   GLN A 383      -2.125  29.518 -11.933  1.00 10.00      A   
ATOM   3622  O   GLN A 383      -2.219  28.297 -12.052  1.00 10.00      A   
ATOM   3623  N   MET A 384      -3.172  30.325 -11.935  1.00 10.00      A   
ATOM   3624  HN  MET A 384      -3.034  31.291 -11.831  1.00 10.00      A   
ATOM   3625  CA  MET A 384      -4.530  29.818 -12.090  1.00 10.00      A   
ATOM   3626  CB  MET A 384      -4.963  29.023 -10.849  1.00 10.00      A   
ATOM   3627  CG  MET A 384      -6.339  28.375 -10.961  1.00 10.00      A   
ATOM   3628  SD  MET A 384      -6.583  27.497 -12.520  1.00 10.00      A   
ATOM   3629  CE  MET A 384      -5.324  26.228 -12.416  1.00 10.00      A   
ATOM   3630  C   MET A 384      -5.505  30.953 -12.359  1.00 10.00      A   
ATOM   3631  O   MET A 384      -5.328  32.069 -11.870  1.00 10.00      A   
ATOM   3632  N   THR A 385      -6.526  30.663 -13.143  1.00 10.00      A   
ATOM   3633  HN  THR A 385      -6.608  29.756 -13.506  1.00 10.00      A   
ATOM   3634  CA  THR A 385      -7.535  31.645 -13.474  1.00 10.00      A   
ATOM   3635  CB  THR A 385      -7.511  31.981 -14.975  1.00 10.00      A   
ATOM   3636  OG1 THR A 385      -7.068  30.839 -15.713  1.00 10.00      A   
ATOM   3637  HG1 THR A 385      -6.106  30.733 -15.596  1.00 10.00      A   
ATOM   3638  CG2 THR A 385      -6.590  33.155 -15.252  1.00 10.00      A   
ATOM   3639  C   THR A 385      -8.919  31.129 -13.097  1.00 10.00      A   
ATOM   3640  O   THR A 385      -9.195  29.930 -13.191  1.00 10.00      A   
ATOM   3641  N   ASN A 386      -9.777  32.034 -12.656  1.00 10.00      A   
ATOM   3642  HN  ASN A 386      -9.483  32.976 -12.585  1.00 10.00      A   
ATOM   3643  CA  ASN A 386     -11.137  31.685 -12.269  1.00 10.00      A   
ATOM   3644  CB  ASN A 386     -11.871  32.916 -11.731  1.00 10.00      A   
ATOM   3645  CG  ASN A 386     -11.735  33.086 -10.230  1.00 10.00      A   
ATOM   3646  OD1 ASN A 386     -11.755  32.116  -9.477  1.00 10.00      A   
ATOM   3647  ND2 ASN A 386     -11.597  34.328  -9.790  1.00 10.00      A   
ATOM   3648 HD21 ASN A 386     -11.591  35.056 -10.453  1.00 10.00      A   
ATOM   3649 HD22 ASN A 386     -11.499  34.471  -8.821  1.00 10.00      A   
ATOM   3650  C   ASN A 386     -11.893  31.119 -13.459  1.00 10.00      A   
ATOM   3651  O   ASN A 386     -12.651  30.157 -13.330  1.00 10.00      A   
ATOM   3652  N   ALA A 387     -11.659  31.716 -14.624  1.00 10.00      A   
ATOM   3653  HN  ALA A 387     -11.034  32.469 -14.653  1.00 10.00      A   
ATOM   3654  CA  ALA A 387     -12.307  31.292 -15.858  1.00 10.00      A   
ATOM   3655  CB  ALA A 387     -11.903  32.204 -17.008  1.00 10.00      A   
ATOM   3656  C   ALA A 387     -11.974  29.841 -16.187  1.00 10.00      A   
ATOM   3657  O   ALA A 387     -12.853  29.068 -16.577  1.00 10.00      A   
ATOM   3658  N   ALA A 388     -10.712  29.471 -16.012  1.00 10.00      A   
ATOM   3659  HN  ALA A 388     -10.061  30.129 -15.680  1.00 10.00      A   
ATOM   3660  CA  ALA A 388     -10.267  28.112 -16.293  1.00 10.00      A   
ATOM   3661  CB  ALA A 388      -8.769  27.990 -16.078  1.00 10.00      A   
ATOM   3662  C   ALA A 388     -11.015  27.106 -15.426  1.00 10.00      A   
ATOM   3663  O   ALA A 388     -11.562  26.126 -15.931  1.00 10.00      A   
ATOM   3664  N   LEU A 389     -11.064  27.378 -14.129  1.00 10.00      A   
ATOM   3665  HN  LEU A 389     -10.625  28.192 -13.797  1.00 10.00      A   
ATOM   3666  CA  LEU A 389     -11.747  26.505 -13.179  1.00 10.00      A   
ATOM   3667  CB  LEU A 389     -11.621  27.063 -11.764  1.00 10.00      A   
ATOM   3668  CG  LEU A 389     -10.206  27.093 -11.186  1.00 10.00      A   
ATOM   3669  CD1 LEU A 389     -10.192  27.765  -9.821  1.00 10.00      A   
ATOM   3670  CD2 LEU A 389      -9.645  25.683 -11.101  1.00 10.00      A   
ATOM   3671  C   LEU A 389     -13.213  26.334 -13.546  1.00 10.00      A   
ATOM   3672  O   LEU A 389     -13.725  25.214 -13.585  1.00 10.00      A   
ATOM   3673  N   ILE A 390     -13.876  27.447 -13.834  1.00 10.00      A   
ATOM   3674  HN  ILE A 390     -13.405  28.312 -13.785  1.00 10.00      A   
ATOM   3675  CA  ILE A 390     -15.284  27.420 -14.212  1.00 10.00      A   
ATOM   3676  CB  ILE A 390     -15.857  28.845 -14.397  1.00 10.00      A   
ATOM   3677  CG1 ILE A 390     -15.745  29.639 -13.087  1.00 10.00      A   
ATOM   3678  CG2 ILE A 390     -17.305  28.791 -14.867  1.00 10.00      A   
ATOM   3679  CD1 ILE A 390     -16.170  31.088 -13.198  1.00 10.00      A   
ATOM   3680  C   ILE A 390     -15.489  26.605 -15.490  1.00 10.00      A   
ATOM   3681  O   ILE A 390     -16.410  25.794 -15.577  1.00 10.00      A   
ATOM   3682  N   THR A 391     -14.611  26.809 -16.468  1.00 10.00      A   
ATOM   3683  HN  THR A 391     -13.885  27.454 -16.330  1.00 10.00      A   
ATOM   3684  CA  THR A 391     -14.697  26.094 -17.738  1.00 10.00      A   
ATOM   3685  CB  THR A 391     -13.634  26.591 -18.739  1.00 10.00      A   
ATOM   3686  OG1 THR A 391     -13.690  28.020 -18.828  1.00 10.00      A   
ATOM   3687  HG1 THR A 391     -13.411  28.406 -17.984  1.00 10.00      A   
ATOM   3688  CG2 THR A 391     -13.879  25.996 -20.119  1.00 10.00      A   
ATOM   3689  C   THR A 391     -14.535  24.586 -17.533  1.00 10.00      A   
ATOM   3690  O   THR A 391     -15.276  23.787 -18.111  1.00 10.00      A   
ATOM   3691  N   ILE A 392     -13.573  24.209 -16.698  1.00 10.00      A   
ATOM   3692  HN  ILE A 392     -13.017  24.896 -16.265  1.00 10.00      A   
ATOM   3693  CA  ILE A 392     -13.317  22.802 -16.410  1.00 10.00      A   
ATOM   3694  CB  ILE A 392     -12.078  22.622 -15.499  1.00 10.00      A   
ATOM   3695  CG1 ILE A 392     -10.807  23.074 -16.224  1.00 10.00      A   
ATOM   3696  CG2 ILE A 392     -11.945  21.178 -15.024  1.00 10.00      A   
ATOM   3697  CD1 ILE A 392      -9.596  23.182 -15.324  1.00 10.00      A   
ATOM   3698  C   ILE A 392     -14.534  22.149 -15.758  1.00 10.00      A   
ATOM   3699  O   ILE A 392     -14.997  21.100 -16.203  1.00 10.00      A   
ATOM   3700  N   ALA A 393     -15.057  22.793 -14.723  1.00 10.00      A   
ATOM   3701  HN  ALA A 393     -14.653  23.638 -14.432  1.00 10.00      A   
ATOM   3702  CA  ALA A 393     -16.209  22.279 -13.995  1.00 10.00      A   
ATOM   3703  CB  ALA A 393     -16.521  23.179 -12.817  1.00 10.00      A   
ATOM   3704  C   ALA A 393     -17.438  22.131 -14.884  1.00 10.00      A   
ATOM   3705  O   ALA A 393     -18.143  21.122 -14.816  1.00 10.00      A   
ATOM   3706  N   ARG A 394     -17.693  23.132 -15.718  1.00 10.00      A   
ATOM   3707  HN  ARG A 394     -17.097  23.913 -15.730  1.00 10.00      A   
ATOM   3708  CA  ARG A 394     -18.848  23.105 -16.608  1.00 10.00      A   
ATOM   3709  CB  ARG A 394     -19.078  24.468 -17.268  1.00 10.00      A   
ATOM   3710  CG  ARG A 394     -19.394  25.583 -16.284  1.00 10.00      A   
ATOM   3711  CD  ARG A 394     -20.093  26.749 -16.959  1.00 10.00      A   
ATOM   3712  NE  ARG A 394     -21.502  26.464 -17.219  1.00 10.00      A   
ATOM   3713  HE  ARG A 394     -21.703  25.774 -17.895  1.00 10.00      A   
ATOM   3714  CZ  ARG A 394     -22.511  27.076 -16.602  1.00 10.00      A   
ATOM   3715  NH1 ARG A 394     -22.272  28.010 -15.689  1.00 10.00      A   
ATOM   3716 HH11 ARG A 394     -21.292  28.272 -15.449  1.00 10.00      A   
ATOM   3717 HH12 ARG A 394     -23.066  28.486 -15.208  1.00 10.00      A   
ATOM   3718  NH2 ARG A 394     -23.760  26.750 -16.893  1.00 10.00      A   
ATOM   3719 HH21 ARG A 394     -24.555  27.227 -16.409  1.00 10.00      A   
ATOM   3720 HH22 ARG A 394     -23.955  26.015 -17.605  1.00 10.00      A   
ATOM   3721  C   ARG A 394     -18.740  22.013 -17.667  1.00 10.00      A   
ATOM   3722  O   ARG A 394     -19.757  21.536 -18.175  1.00 10.00      A   
ATOM   3723  N   ASN A 395     -17.520  21.609 -17.990  1.00 10.00      A   
ATOM   3724  HN  ASN A 395     -16.745  22.015 -17.546  1.00 10.00      A   
ATOM   3725  CA  ASN A 395     -17.308  20.579 -18.997  1.00 10.00      A   
ATOM   3726  CB  ASN A 395     -16.076  20.889 -19.847  1.00 10.00      A   
ATOM   3727  CG  ASN A 395     -16.141  20.250 -21.225  1.00 10.00      A   
ATOM   3728  OD1 ASN A 395     -16.598  20.865 -22.190  1.00 10.00      A   
ATOM   3729  ND2 ASN A 395     -15.680  19.014 -21.333  1.00 10.00      A   
ATOM   3730 HD21 ASN A 395     -15.329  18.577 -20.528  1.00 10.00      A   
ATOM   3731 HD22 ASN A 395     -15.702  18.587 -22.217  1.00 10.00      A   
ATOM   3732  C   ASN A 395     -17.177  19.190 -18.375  1.00 10.00      A   
ATOM   3733  O   ASN A 395     -17.589  18.197 -18.968  1.00 10.00      A   
ATOM   3734  N   ARG A 396     -16.598  19.122 -17.183  1.00 10.00      A   
ATOM   3735  HN  ARG A 396     -16.290  19.948 -16.748  1.00 10.00      A   
ATOM   3736  CA  ARG A 396     -16.407  17.848 -16.500  1.00 10.00      A   
ATOM   3737  CB  ARG A 396     -14.918  17.601 -16.224  1.00 10.00      A   
ATOM   3738  CG  ARG A 396     -14.078  17.358 -17.469  1.00 10.00      A   
ATOM   3739  CD  ARG A 396     -14.099  15.896 -17.894  1.00 10.00      A   
ATOM   3740  NE  ARG A 396     -15.443  15.431 -18.234  1.00 10.00      A   
ATOM   3741  HE  ARG A 396     -15.978  15.035 -17.505  1.00 10.00      A   
ATOM   3742  CZ  ARG A 396     -15.973  15.496 -19.458  1.00 10.00      A   
ATOM   3743  NH1 ARG A 396     -15.276  16.008 -20.467  1.00 10.00      A   
ATOM   3744 HH11 ARG A 396     -14.302  16.357 -20.314  1.00 10.00      A   
ATOM   3745 HH12 ARG A 396     -15.698  16.058 -21.421  1.00 10.00      A   
ATOM   3746  NH2 ARG A 396     -17.206  15.057 -19.673  1.00 10.00      A   
ATOM   3747 HH21 ARG A 396     -17.767  14.655 -18.885  1.00 10.00      A   
ATOM   3748 HH22 ARG A 396     -17.624  15.109 -20.629  1.00 10.00      A   
ATOM   3749  C   ARG A 396     -17.195  17.771 -15.193  1.00 10.00      A   
ATOM   3750  O   ARG A 396     -16.634  17.953 -14.111  1.00 10.00      A   
ATOM   3751  N   PRO A 397     -18.506  17.487 -15.262  1.00 10.00      A   
ATOM   3752  CA  PRO A 397     -19.335  17.380 -14.063  1.00 10.00      A   
ATOM   3753  CB  PRO A 397     -20.744  17.579 -14.618  1.00 10.00      A   
ATOM   3754  CG  PRO A 397     -20.686  17.003 -15.992  1.00 10.00      A   
ATOM   3755  CD  PRO A 397     -19.289  17.257 -16.496  1.00 10.00      A   
ATOM   3756  C   PRO A 397     -19.205  15.995 -13.431  1.00 10.00      A   
ATOM   3757  O   PRO A 397     -19.626  15.769 -12.300  1.00 10.00      A   
ATOM   3758  N   ASN A 398     -18.589  15.082 -14.168  1.00 10.00      A   
ATOM   3759  HN  ASN A 398     -18.240  15.342 -15.049  1.00 10.00      A   
ATOM   3760  CA  ASN A 398     -18.395  13.709 -13.715  1.00 10.00      A   
ATOM   3761  CB  ASN A 398     -18.403  12.738 -14.905  1.00 10.00      A   
ATOM   3762  CG  ASN A 398     -17.344  13.051 -15.951  1.00 10.00      A   
ATOM   3763  OD1 ASN A 398     -17.050  14.214 -16.239  1.00 10.00      A   
ATOM   3764  ND2 ASN A 398     -16.758  12.014 -16.526  1.00 10.00      A   
ATOM   3765 HD21 ASN A 398     -17.035  11.113 -16.250  1.00 10.00      A   
ATOM   3766 HD22 ASN A 398     -16.067  12.187 -17.205  1.00 10.00      A   
ATOM   3767  C   ASN A 398     -17.099  13.555 -12.927  1.00 10.00      A   
ATOM   3768  O   ASN A 398     -16.689  12.441 -12.603  1.00 10.00      A   
ATOM   3769  N   MET A 399     -16.464  14.678 -12.620  1.00 10.00      A   
ATOM   3770  HN  MET A 399     -16.841  15.535 -12.910  1.00 10.00      A   
ATOM   3771  CA  MET A 399     -15.220  14.675 -11.863  1.00 10.00      A   
ATOM   3772  CB  MET A 399     -14.547  16.042 -11.972  1.00 10.00      A   
ATOM   3773  CG  MET A 399     -13.071  16.051 -11.607  1.00 10.00      A   
ATOM   3774  SD  MET A 399     -12.140  17.292 -12.531  1.00 10.00      A   
ATOM   3775  CE  MET A 399     -13.121  18.761 -12.218  1.00 10.00      A   
ATOM   3776  C   MET A 399     -15.490  14.323 -10.400  1.00 10.00      A   
ATOM   3777  O   MET A 399     -16.319  14.953  -9.746  1.00 10.00      A   
ATOM   3778  N   THR A 400     -14.787  13.314  -9.898  1.00 10.00      A   
ATOM   3779  HN  THR A 400     -14.122  12.864 -10.466  1.00 10.00      A   
ATOM   3780  CA  THR A 400     -14.965  12.863  -8.524  1.00 10.00      A   
ATOM   3781  CB  THR A 400     -15.056  11.322  -8.454  1.00 10.00      A   
ATOM   3782  OG1 THR A 400     -13.879  10.748  -9.043  1.00 10.00      A   
ATOM   3783  HG1 THR A 400     -14.125   9.952  -9.550  1.00 10.00      A   
ATOM   3784  CG2 THR A 400     -16.284  10.819  -9.198  1.00 10.00      A   
ATOM   3785  C   THR A 400     -13.820  13.326  -7.626  1.00 10.00      A   
ATOM   3786  O   THR A 400     -14.018  13.594  -6.435  1.00 10.00      A   
ATOM   3787  N   ARG A 401     -12.625  13.418  -8.199  1.00 10.00      A   
ATOM   3788  HN  ARG A 401     -12.532  13.199  -9.157  1.00 10.00      A   
ATOM   3789  CA  ARG A 401     -11.446  13.825  -7.454  1.00 10.00      A   
ATOM   3790  CB  ARG A 401     -10.518  12.621  -7.263  1.00 10.00      A   
ATOM   3791  CG  ARG A 401     -11.110  11.515  -6.404  1.00 10.00      A   
ATOM   3792  CD  ARG A 401     -10.511  10.162  -6.745  1.00 10.00      A   
ATOM   3793  NE  ARG A 401     -11.301   9.445  -7.747  1.00 10.00      A   
ATOM   3794  HE  ARG A 401     -11.889   9.978  -8.329  1.00 10.00      A   
ATOM   3795  CZ  ARG A 401     -11.260   8.125  -7.910  1.00 10.00      A   
ATOM   3796  NH1 ARG A 401     -10.483   7.387  -7.130  1.00 10.00      A   
ATOM   3797 HH11 ARG A 401     -10.440   6.350  -7.244  1.00 10.00      A   
ATOM   3798 HH12 ARG A 401      -9.897   7.839  -6.387  1.00 10.00      A   
ATOM   3799  NH2 ARG A 401     -12.016   7.538  -8.826  1.00 10.00      A   
ATOM   3800 HH21 ARG A 401     -11.980   6.505  -8.946  1.00 10.00      A   
ATOM   3801 HH22 ARG A 401     -12.653   8.111  -9.437  1.00 10.00      A   
ATOM   3802  C   ARG A 401     -10.703  14.953  -8.163  1.00 10.00      A   
ATOM   3803  O   ARG A 401     -10.086  14.742  -9.207  1.00 10.00      A   
ATOM   3804  N   PHE A 402     -10.775  16.151  -7.598  1.00 10.00      A   
ATOM   3805  HN  PHE A 402     -11.288  16.261  -6.767  1.00 10.00      A   
ATOM   3806  CA  PHE A 402     -10.103  17.308  -8.173  1.00 10.00      A   
ATOM   3807  CB  PHE A 402     -11.109  18.403  -8.533  1.00 10.00      A   
ATOM   3808  CG  PHE A 402     -10.510  19.552  -9.293  1.00 10.00      A   
ATOM   3809  CD1 PHE A 402      -9.878  19.341 -10.509  1.00 10.00      A   
ATOM   3810  CD2 PHE A 402     -10.582  20.841  -8.797  1.00 10.00      A   
ATOM   3811  CE1 PHE A 402      -9.330  20.393 -11.215  1.00 10.00      A   
ATOM   3812  CE2 PHE A 402     -10.036  21.899  -9.498  1.00 10.00      A   
ATOM   3813  CZ  PHE A 402      -9.408  21.674 -10.709  1.00 10.00      A   
ATOM   3814  C   PHE A 402      -9.053  17.844  -7.208  1.00 10.00      A   
ATOM   3815  O   PHE A 402      -9.372  18.543  -6.243  1.00 10.00      A   
ATOM   3816  N   ARG A 403      -7.805  17.503  -7.469  1.00 10.00      A   
ATOM   3817  HN  ARG A 403      -7.613  16.956  -8.267  1.00 10.00      A   
ATOM   3818  CA  ARG A 403      -6.703  17.933  -6.628  1.00 10.00      A   
ATOM   3819  CB  ARG A 403      -5.824  16.738  -6.254  1.00 10.00      A   
ATOM   3820  CG  ARG A 403      -6.579  15.586  -5.612  1.00 10.00      A   
ATOM   3821  CD  ARG A 403      -5.725  14.331  -5.556  1.00 10.00      A   
ATOM   3822  NE  ARG A 403      -4.772  14.359  -4.450  1.00 10.00      A   
ATOM   3823  HE  ARG A 403      -4.419  15.247  -4.174  1.00 10.00      A   
ATOM   3824  CZ  ARG A 403      -4.362  13.270  -3.793  1.00 10.00      A   
ATOM   3825  NH1 ARG A 403      -4.825  12.073  -4.136  1.00 10.00      A   
ATOM   3826 HH11 ARG A 403      -5.507  11.977  -4.919  1.00 10.00      A   
ATOM   3827 HH12 ARG A 403      -4.511  11.220  -3.620  1.00 10.00      A   
ATOM   3828  NH2 ARG A 403      -3.477  13.381  -2.812  1.00 10.00      A   
ATOM   3829 HH21 ARG A 403      -3.153  12.534  -2.289  1.00 10.00      A   
ATOM   3830 HH22 ARG A 403      -3.094  14.323  -2.560  1.00 10.00      A   
ATOM   3831  C   ARG A 403      -5.875  18.996  -7.338  1.00 10.00      A   
ATOM   3832  O   ARG A 403      -5.038  18.688  -8.185  1.00 10.00      A   
ATOM   3833  N   LEU A 404      -6.127  20.248  -7.010  1.00 10.00      A   
ATOM   3834  HN  LEU A 404      -6.809  20.439  -6.330  1.00 10.00      A   
ATOM   3835  CA  LEU A 404      -5.400  21.351  -7.620  1.00 10.00      A   
ATOM   3836  CB  LEU A 404      -6.361  22.346  -8.284  1.00 10.00      A   
ATOM   3837  CG  LEU A 404      -5.707  23.495  -9.060  1.00 10.00      A   
ATOM   3838  CD1 LEU A 404      -5.021  22.987 -10.318  1.00 10.00      A   
ATOM   3839  CD2 LEU A 404      -6.718  24.577  -9.389  1.00 10.00      A   
ATOM   3840  C   LEU A 404      -4.550  22.057  -6.575  1.00 10.00      A   
ATOM   3841  O   LEU A 404      -5.041  22.409  -5.498  1.00 10.00      A   
ATOM   3842  N   CYS A 405      -3.277  22.256  -6.885  1.00 10.00      A   
ATOM   3843  HN  CYS A 405      -2.937  21.948  -7.757  1.00 10.00      A   
ATOM   3844  CA  CYS A 405      -2.376  22.926  -5.965  1.00 10.00      A   
ATOM   3845  CB  CYS A 405      -1.551  21.918  -5.171  1.00 10.00      A   
ATOM   3846  SG  CYS A 405      -0.559  22.650  -3.848  1.00 10.00      A   
ATOM   3847  HG  CYS A 405      -0.003  23.761  -4.317  1.00 10.00      A   
ATOM   3848  C   CYS A 405      -1.462  23.908  -6.684  1.00 10.00      A   
ATOM   3849  O   CYS A 405      -0.827  23.572  -7.685  1.00 10.00      A   
ATOM   3850  N   ILE A 406      -1.423  25.131  -6.177  1.00 10.00      A   
ATOM   3851  HN  ILE A 406      -1.988  25.345  -5.405  1.00 10.00      A   
ATOM   3852  CA  ILE A 406      -0.574  26.165  -6.740  1.00 10.00      A   
ATOM   3853  CB  ILE A 406      -1.264  27.549  -6.707  1.00 10.00      A   
ATOM   3854  CG1 ILE A 406      -2.658  27.457  -7.342  1.00 10.00      A   
ATOM   3855  CG2 ILE A 406      -0.419  28.598  -7.421  1.00 10.00      A   
ATOM   3856  CD1 ILE A 406      -3.458  28.737  -7.258  1.00 10.00      A   
ATOM   3857  C   ILE A 406       0.736  26.212  -5.959  1.00 10.00      A   
ATOM   3858  O   ILE A 406       0.742  26.032  -4.741  1.00 10.00      A   
ATOM   3859  N   ILE A 407       1.839  26.423  -6.669  1.00 10.00      A   
ATOM   3860  HN  ILE A 407       1.759  26.527  -7.643  1.00 10.00      A   
ATOM   3861  CA  ILE A 407       3.166  26.479  -6.057  1.00 10.00      A   
ATOM   3862  CB  ILE A 407       4.270  26.655  -7.124  1.00 10.00      A   
ATOM   3863  CG1 ILE A 407       4.273  25.459  -8.086  1.00 10.00      A   
ATOM   3864  CG2 ILE A 407       5.642  26.834  -6.479  1.00 10.00      A   
ATOM   3865  CD1 ILE A 407       4.511  24.121  -7.413  1.00 10.00      A   
ATOM   3866  C   ILE A 407       3.278  27.581  -5.000  1.00 10.00      A   
ATOM   3867  O   ILE A 407       3.774  27.343  -3.897  1.00 10.00      A   
ATOM   3868  N   GLU A 408       2.824  28.779  -5.330  1.00 10.00      A   
ATOM   3869  HN  GLU A 408       2.432  28.919  -6.214  1.00 10.00      A   
ATOM   3870  CA  GLU A 408       2.894  29.893  -4.394  1.00 10.00      A   
ATOM   3871  CB  GLU A 408       3.235  31.197  -5.129  1.00 10.00      A   
ATOM   3872  CG  GLU A 408       3.758  32.316  -4.238  1.00 10.00      A   
ATOM   3873  CD  GLU A 408       4.906  31.876  -3.344  1.00 10.00      A   
ATOM   3874  OE1 GLU A 408       5.759  31.081  -3.795  1.00 10.00      A   
ATOM   3875  OE2 GLU A 408       4.958  32.324  -2.179  1.00 10.00      A   
ATOM   3876  C   GLU A 408       1.585  30.029  -3.620  1.00 10.00      A   
ATOM   3877  O   GLU A 408       0.513  30.112  -4.220  1.00 10.00      A   
ATOM   3878  N   PRO A 409       1.653  30.026  -2.277  1.00 10.00      A   
ATOM   3879  CA  PRO A 409       0.470  30.157  -1.428  1.00 10.00      A   
ATOM   3880  CB  PRO A 409       1.010  29.991  -0.002  1.00 10.00      A   
ATOM   3881  CG  PRO A 409       2.375  29.413  -0.156  1.00 10.00      A   
ATOM   3882  CD  PRO A 409       2.883  29.883  -1.485  1.00 10.00      A   
ATOM   3883  C   PRO A 409      -0.187  31.526  -1.573  1.00 10.00      A   
ATOM   3884  O   PRO A 409       0.489  32.534  -1.800  1.00 10.00      A   
ATOM   3885  N   LYS A 410      -1.510  31.545  -1.446  1.00 10.00      A   
ATOM   3886  HN  LYS A 410      -1.977  30.701  -1.273  1.00 10.00      A   
ATOM   3887  CA  LYS A 410      -2.293  32.777  -1.545  1.00 10.00      A   
ATOM   3888  CB  LYS A 410      -1.905  33.769  -0.444  1.00 10.00      A   
ATOM   3889  CG  LYS A 410      -2.198  33.267   0.960  1.00 10.00      A   
ATOM   3890  CD  LYS A 410      -1.516  34.122   2.013  1.00 10.00      A   
ATOM   3891  CE  LYS A 410      -1.719  33.548   3.405  1.00 10.00      A   
ATOM   3892  NZ  LYS A 410      -0.956  34.306   4.435  1.00 10.00      A   
ATOM   3893  HZ1 LYS A 410      -1.324  35.277   4.510  1.00 10.00      A   
ATOM   3894  HZ2 LYS A 410       0.052  34.350   4.177  1.00 10.00      A   
ATOM   3895  HZ3 LYS A 410      -1.046  33.839   5.361  1.00 10.00      A   
ATOM   3896  C   LYS A 410      -2.201  33.419  -2.931  1.00 10.00      A   
ATOM   3897  O   LYS A 410      -2.342  34.636  -3.078  1.00 10.00      A   
ATOM   3898  N   ALA A 411      -1.970  32.596  -3.943  1.00 10.00      A   
ATOM   3899  HN  ALA A 411      -1.852  31.640  -3.764  1.00 10.00      A   
ATOM   3900  CA  ALA A 411      -1.878  33.082  -5.317  1.00 10.00      A   
ATOM   3901  CB  ALA A 411      -1.016  32.156  -6.161  1.00 10.00      A   
ATOM   3902  C   ALA A 411      -3.272  33.218  -5.926  1.00 10.00      A   
ATOM   3903  O   ALA A 411      -4.026  32.247  -5.985  1.00 10.00      A   
ATOM   3904  N   PRO A 412      -3.642  34.430  -6.359  1.00 10.00      A   
ATOM   3905  CA  PRO A 412      -4.948  34.696  -6.954  1.00 10.00      A   
ATOM   3906  CB  PRO A 412      -5.187  36.142  -6.524  1.00 10.00      A   
ATOM   3907  CG  PRO A 412      -3.824  36.764  -6.501  1.00 10.00      A   
ATOM   3908  CD  PRO A 412      -2.824  35.651  -6.288  1.00 10.00      A   
ATOM   3909  C   PRO A 412      -4.930  34.619  -8.476  1.00 10.00      A   
ATOM   3910  O   PRO A 412      -3.934  34.217  -9.085  1.00 10.00      A   
ATOM   3911  N   ASP A 413      -6.047  35.004  -9.075  1.00 10.00      A   
ATOM   3912  HN  ASP A 413      -6.806  35.289  -8.520  1.00 10.00      A   
ATOM   3913  CA  ASP A 413      -6.191  35.024 -10.523  1.00 10.00      A   
ATOM   3914  CB  ASP A 413      -7.661  35.296 -10.866  1.00 10.00      A   
ATOM   3915  CG  ASP A 413      -7.963  35.303 -12.349  1.00 10.00      A   
ATOM   3916  OD1 ASP A 413      -7.479  36.204 -13.056  1.00 10.00      A   
ATOM   3917  OD2 ASP A 413      -8.721  34.430 -12.805  1.00 10.00      A   
ATOM   3918  C   ASP A 413      -5.300  36.135 -11.075  1.00 10.00      A   
ATOM   3919  O   ASP A 413      -5.440  37.287 -10.689  1.00 10.00      A   
ATOM   3920  N   TYR A 414      -4.384  35.795 -11.963  1.00 10.00      A   
ATOM   3921  HN  TYR A 414      -4.316  34.858 -12.249  1.00 10.00      A   
ATOM   3922  CA  TYR A 414      -3.462  36.788 -12.514  1.00 10.00      A   
ATOM   3923  CB  TYR A 414      -2.224  36.132 -13.125  1.00 10.00      A   
ATOM   3924  CG  TYR A 414      -2.527  35.101 -14.182  1.00 10.00      A   
ATOM   3925  CD1 TYR A 414      -2.646  35.460 -15.520  1.00 10.00      A   
ATOM   3926  CD2 TYR A 414      -2.689  33.770 -13.844  1.00 10.00      A   
ATOM   3927  CE1 TYR A 414      -2.919  34.517 -16.486  1.00 10.00      A   
ATOM   3928  CE2 TYR A 414      -2.961  32.821 -14.801  1.00 10.00      A   
ATOM   3929  CZ  TYR A 414      -3.076  33.199 -16.119  1.00 10.00      A   
ATOM   3930  OH  TYR A 414      -3.351  32.249 -17.073  1.00 10.00      A   
ATOM   3931  HH  TYR A 414      -3.759  31.476 -16.638  1.00 10.00      A   
ATOM   3932  C   TYR A 414      -4.107  37.757 -13.505  1.00 10.00      A   
ATOM   3933  O   TYR A 414      -3.504  38.769 -13.859  1.00 10.00      A   
ATOM   3934  N   LEU A 415      -5.321  37.463 -13.946  1.00 10.00      A   
ATOM   3935  HN  LEU A 415      -5.781  36.658 -13.608  1.00 10.00      A   
ATOM   3936  CA  LEU A 415      -6.005  38.324 -14.900  1.00 10.00      A   
ATOM   3937  CB  LEU A 415      -6.820  37.496 -15.899  1.00 10.00      A   
ATOM   3938  CG  LEU A 415      -6.012  36.694 -16.924  1.00 10.00      A   
ATOM   3939  CD1 LEU A 415      -6.934  35.907 -17.844  1.00 10.00      A   
ATOM   3940  CD2 LEU A 415      -5.114  37.615 -17.729  1.00 10.00      A   
ATOM   3941  C   LEU A 415      -6.899  39.341 -14.199  1.00 10.00      A   
ATOM   3942  O   LEU A 415      -6.879  40.526 -14.524  1.00 10.00      A   
ATOM   3943  N   THR A 416      -7.671  38.879 -13.232  1.00 10.00      A   
ATOM   3944  HN  THR A 416      -7.631  37.920 -13.001  1.00 10.00      A   
ATOM   3945  CA  THR A 416      -8.581  39.753 -12.502  1.00 10.00      A   
ATOM   3946  CB  THR A 416      -9.916  39.042 -12.212  1.00 10.00      A   
ATOM   3947  OG1 THR A 416      -9.653  37.758 -11.636  1.00 10.00      A   
ATOM   3948  HG1 THR A 416      -9.573  37.102 -12.339  1.00 10.00      A   
ATOM   3949  CG2 THR A 416     -10.723  38.863 -13.489  1.00 10.00      A   
ATOM   3950  C   THR A 416      -7.974  40.218 -11.181  1.00 10.00      A   
ATOM   3951  O   THR A 416      -8.361  41.257 -10.642  1.00 10.00      A   
ATOM   3952  N   LEU A 417      -7.023  39.439 -10.673  1.00 10.00      A   
ATOM   3953  HN  LEU A 417      -6.753  38.636 -11.173  1.00 10.00      A   
ATOM   3954  CA  LEU A 417      -6.349  39.727  -9.404  1.00 10.00      A   
ATOM   3955  CB  LEU A 417      -5.678  41.105  -9.396  1.00 10.00      A   
ATOM   3956  CG  LEU A 417      -4.510  41.279 -10.373  1.00 10.00      A   
ATOM   3957  CD1 LEU A 417      -3.932  42.680 -10.274  1.00 10.00      A   
ATOM   3958  CD2 LEU A 417      -3.434  40.226 -10.132  1.00 10.00      A   
ATOM   3959  C   LEU A 417      -7.293  39.531  -8.225  1.00 10.00      A   
ATOM   3960  O   LEU A 417      -7.063  40.043  -7.125  1.00 10.00      A   
ATOM   3961  N   GLU A 418      -8.340  38.752  -8.471  1.00 10.00      A   
ATOM   3962  HN  GLU A 418      -8.437  38.360  -9.367  1.00 10.00      A   
ATOM   3963  CA  GLU A 418      -9.343  38.454  -7.464  1.00 10.00      A   
ATOM   3964  CB  GLU A 418     -10.744  38.617  -8.065  1.00 10.00      A   
ATOM   3965  CG  GLU A 418     -11.100  40.037  -8.472  1.00 10.00      A   
ATOM   3966  CD  GLU A 418     -12.490  40.134  -9.065  1.00 10.00      A   
ATOM   3967  OE1 GLU A 418     -13.477  40.072  -8.300  1.00 10.00      A   
ATOM   3968  OE2 GLU A 418     -12.609  40.273 -10.301  1.00 10.00      A   
ATOM   3969  C   GLU A 418      -9.172  37.021  -6.961  1.00 10.00      A   
ATOM   3970  O   GLU A 418      -8.506  36.208  -7.605  1.00 10.00      A   
ATOM   3971  N   PRO A 419      -9.742  36.705  -5.788  1.00 10.00      A   
ATOM   3972  CA  PRO A 419      -9.677  35.357  -5.209  1.00 10.00      A   
ATOM   3973  CB  PRO A 419     -10.475  35.488  -3.909  1.00 10.00      A   
ATOM   3974  CG  PRO A 419     -10.446  36.940  -3.589  1.00 10.00      A   
ATOM   3975  CD  PRO A 419     -10.465  37.644  -4.912  1.00 10.00      A   
ATOM   3976  C   PRO A 419     -10.321  34.309  -6.120  1.00 10.00      A   
ATOM   3977  O   PRO A 419     -11.143  34.633  -6.981  1.00 10.00      A   
ATOM   3978  N   LEU A 420      -9.965  33.050  -5.910  1.00 10.00      A   
ATOM   3979  HN  LEU A 420      -9.341  32.845  -5.175  1.00 10.00      A   
ATOM   3980  CA  LEU A 420     -10.485  31.959  -6.724  1.00 10.00      A   
ATOM   3981  CB  LEU A 420      -9.406  30.893  -6.931  1.00 10.00      A   
ATOM   3982  CG  LEU A 420      -8.102  31.367  -7.579  1.00 10.00      A   
ATOM   3983  CD1 LEU A 420      -7.048  30.274  -7.505  1.00 10.00      A   
ATOM   3984  CD2 LEU A 420      -8.338  31.784  -9.022  1.00 10.00      A   
ATOM   3985  C   LEU A 420     -11.727  31.334  -6.097  1.00 10.00      A   
ATOM   3986  O   LEU A 420     -12.047  30.171  -6.361  1.00 10.00      A   
ATOM   3987  N   ASP A 421     -12.432  32.118  -5.289  1.00 10.00      A   
ATOM   3988  HN  ASP A 421     -12.136  33.040  -5.148  1.00 10.00      A   
ATOM   3989  CA  ASP A 421     -13.639  31.646  -4.611  1.00 10.00      A   
ATOM   3990  CB  ASP A 421     -14.248  32.738  -3.721  1.00 10.00      A   
ATOM   3991  CG  ASP A 421     -13.332  33.226  -2.613  1.00 10.00      A   
ATOM   3992  OD1 ASP A 421     -12.750  32.396  -1.888  1.00 10.00      A   
ATOM   3993  OD2 ASP A 421     -13.215  34.458  -2.447  1.00 10.00      A   
ATOM   3994  C   ASP A 421     -14.687  31.183  -5.616  1.00 10.00      A   
ATOM   3995  O   ASP A 421     -15.220  30.080  -5.514  1.00 10.00      A   
ATOM   3996  N   ILE A 422     -14.973  32.031  -6.598  1.00 10.00      A   
ATOM   3997  HN  ILE A 422     -14.510  32.895  -6.635  1.00 10.00      A   
ATOM   3998  CA  ILE A 422     -15.966  31.710  -7.619  1.00 10.00      A   
ATOM   3999  CB  ILE A 422     -16.380  32.945  -8.444  1.00 10.00      A   
ATOM   4000  CG1 ILE A 422     -15.146  33.707  -8.939  1.00 10.00      A   
ATOM   4001  CG2 ILE A 422     -17.283  33.852  -7.621  1.00 10.00      A   
ATOM   4002  CD1 ILE A 422     -15.462  34.829  -9.904  1.00 10.00      A   
ATOM   4003  C   ILE A 422     -15.484  30.600  -8.550  1.00 10.00      A   
ATOM   4004  O   ILE A 422     -16.289  29.902  -9.165  1.00 10.00      A   
ATOM   4005  N   GLY A 423     -14.170  30.438  -8.642  1.00 10.00      A   
ATOM   4006  HN  GLY A 423     -13.577  31.021  -8.123  1.00 10.00      A   
ATOM   4007  CA  GLY A 423     -13.606  29.407  -9.491  1.00 10.00      A   
ATOM   4008  C   GLY A 423     -13.847  28.021  -8.925  1.00 10.00      A   
ATOM   4009  O   GLY A 423     -14.411  27.154  -9.595  1.00 10.00      A   
ATOM   4010  N   PHE A 424     -13.434  27.815  -7.681  1.00 10.00      A   
ATOM   4011  HN  PHE A 424     -12.997  28.549  -7.189  1.00 10.00      A   
ATOM   4012  CA  PHE A 424     -13.619  26.526  -7.021  1.00 10.00      A   
ATOM   4013  CB  PHE A 424     -12.770  26.438  -5.754  1.00 10.00      A   
ATOM   4014  CG  PHE A 424     -11.320  26.144  -6.020  1.00 10.00      A   
ATOM   4015  CD1 PHE A 424     -10.358  27.127  -5.869  1.00 10.00      A   
ATOM   4016  CD2 PHE A 424     -10.921  24.879  -6.418  1.00 10.00      A   
ATOM   4017  CE1 PHE A 424      -9.025  26.858  -6.108  1.00 10.00      A   
ATOM   4018  CE2 PHE A 424      -9.590  24.604  -6.659  1.00 10.00      A   
ATOM   4019  CZ  PHE A 424      -8.641  25.594  -6.503  1.00 10.00      A   
ATOM   4020  C   PHE A 424     -15.090  26.305  -6.691  1.00 10.00      A   
ATOM   4021  O   PHE A 424     -15.550  25.166  -6.569  1.00 10.00      A   
ATOM   4022  N   GLY A 425     -15.822  27.409  -6.555  1.00 10.00      A   
ATOM   4023  HN  GLY A 425     -15.389  28.287  -6.638  1.00 10.00      A   
ATOM   4024  CA  GLY A 425     -17.238  27.336  -6.256  1.00 10.00      A   
ATOM   4025  C   GLY A 425     -18.012  26.667  -7.371  1.00 10.00      A   
ATOM   4026  O   GLY A 425     -19.018  26.002  -7.132  1.00 10.00      A   
ATOM   4027  N   ALA A 426     -17.531  26.840  -8.594  1.00 10.00      A   
ATOM   4028  HN  ALA A 426     -16.726  27.384  -8.716  1.00 10.00      A   
ATOM   4029  CA  ALA A 426     -18.168  26.246  -9.759  1.00 10.00      A   
ATOM   4030  CB  ALA A 426     -17.716  26.947 -11.031  1.00 10.00      A   
ATOM   4031  C   ALA A 426     -17.864  24.751  -9.823  1.00 10.00      A   
ATOM   4032  O   ALA A 426     -18.655  23.969 -10.348  1.00 10.00      A   
ATOM   4033  N   ILE A 427     -16.723  24.359  -9.267  1.00 10.00      A   
ATOM   4034  HN  ILE A 427     -16.143  25.028  -8.849  1.00 10.00      A   
ATOM   4035  CA  ILE A 427     -16.318  22.957  -9.257  1.00 10.00      A   
ATOM   4036  CB  ILE A 427     -14.914  22.774  -8.629  1.00 10.00      A   
ATOM   4037  CG1 ILE A 427     -13.874  23.649  -9.337  1.00 10.00      A   
ATOM   4038  CG2 ILE A 427     -14.493  21.309  -8.647  1.00 10.00      A   
ATOM   4039  CD1 ILE A 427     -13.576  23.235 -10.762  1.00 10.00      A   
ATOM   4040  C   ILE A 427     -17.325  22.121  -8.471  1.00 10.00      A   
ATOM   4041  O   ILE A 427     -17.883  21.151  -8.982  1.00 10.00      A   
ATOM   4042  N   VAL A 428     -17.576  22.522  -7.232  1.00 10.00      A   
ATOM   4043  HN  VAL A 428     -17.116  23.315  -6.883  1.00 10.00      A   
ATOM   4044  CA  VAL A 428     -18.514  21.805  -6.372  1.00 10.00      A   
ATOM   4045  CB  VAL A 428     -18.383  22.230  -4.895  1.00 10.00      A   
ATOM   4046  CG1 VAL A 428     -17.003  21.884  -4.361  1.00 10.00      A   
ATOM   4047  CG2 VAL A 428     -18.665  23.716  -4.724  1.00 10.00      A   
ATOM   4048  C   VAL A 428     -19.955  22.003  -6.832  1.00 10.00      A   
ATOM   4049  O   VAL A 428     -20.847  21.248  -6.451  1.00 10.00      A   
ATOM   4050  N   GLU A 429     -20.164  23.014  -7.663  1.00 10.00      A   
ATOM   4051  HN  GLU A 429     -19.403  23.564  -7.942  1.00 10.00      A   
ATOM   4052  CA  GLU A 429     -21.484  23.335  -8.176  1.00 10.00      A   
ATOM   4053  CB  GLU A 429     -21.492  24.786  -8.663  1.00 10.00      A   
ATOM   4054  CG  GLU A 429     -22.844  25.306  -9.117  1.00 10.00      A   
ATOM   4055  CD  GLU A 429     -22.727  26.582  -9.927  1.00 10.00      A   
ATOM   4056  OE1 GLU A 429     -22.155  27.566  -9.417  1.00 10.00      A   
ATOM   4057  OE2 GLU A 429     -23.205  26.606 -11.081  1.00 10.00      A   
ATOM   4058  C   GLU A 429     -21.877  22.399  -9.316  1.00 10.00      A   
ATOM   4059  O   GLU A 429     -23.044  22.024  -9.449  1.00 10.00      A   
ATOM   4060  N   HIS A 430     -20.906  22.020 -10.133  1.00 10.00      A   
ATOM   4061  HN  HIS A 430     -19.989  22.340  -9.971  1.00 10.00      A   
ATOM   4062  CA  HIS A 430     -21.171  21.143 -11.271  1.00 10.00      A   
ATOM   4063  CB  HIS A 430     -20.414  21.610 -12.516  1.00 10.00      A   
ATOM   4064  CG  HIS A 430     -20.971  22.858 -13.132  1.00 10.00      A   
ATOM   4065  ND1 HIS A 430     -21.854  22.808 -14.186  1.00 10.00      A   
ATOM   4066  CD2 HIS A 430     -20.744  24.155 -12.806  1.00 10.00      A   
ATOM   4067  CE1 HIS A 430     -22.145  24.066 -14.476  1.00 10.00      A   
ATOM   4068  NE2 HIS A 430     -21.498  24.912 -13.668  1.00 10.00      A   
ATOM   4069  HE2 HIS A 430     -21.549  25.895 -13.688  1.00 10.00      A   
ATOM   4070  C   HIS A 430     -20.853  19.684 -10.970  1.00 10.00      A   
ATOM   4071  O   HIS A 430     -21.637  18.788 -11.300  1.00 10.00      A   
ATOM   4072  N   CYS A 431     -19.708  19.442 -10.348  1.00 10.00      A   
ATOM   4073  HN  CYS A 431     -19.124  20.195 -10.101  1.00 10.00      A   
ATOM   4074  CA  CYS A 431     -19.299  18.088 -10.009  1.00 10.00      A   
ATOM   4075  CB  CYS A 431     -17.785  18.020  -9.805  1.00 10.00      A   
ATOM   4076  SG  CYS A 431     -16.836  18.911 -11.059  1.00 10.00      A   
ATOM   4077  HG  CYS A 431     -17.033  18.311 -12.226  1.00 10.00      A   
ATOM   4078  C   CYS A 431     -20.036  17.602  -8.765  1.00 10.00      A   
ATOM   4079  O   CYS A 431     -19.577  17.789  -7.638  1.00 10.00      A   
ATOM   4080  N   LYS A 432     -21.194  16.994  -8.978  1.00 10.00      A   
ATOM   4081  HN  LYS A 432     -21.516  16.895  -9.901  1.00 10.00      A   
ATOM   4082  CA  LYS A 432     -22.010  16.483  -7.884  1.00 10.00      A   
ATOM   4083  CB  LYS A 432     -23.451  16.247  -8.351  1.00 10.00      A   
ATOM   4084  CG  LYS A 432     -24.135  17.472  -8.935  1.00 10.00      A   
ATOM   4085  CD  LYS A 432     -24.587  18.429  -7.847  1.00 10.00      A   
ATOM   4086  CE  LYS A 432     -24.929  19.793  -8.419  1.00 10.00      A   
ATOM   4087  NZ  LYS A 432     -26.050  19.737  -9.394  1.00 10.00      A   
ATOM   4088  HZ1 LYS A 432     -26.319  20.700  -9.688  1.00 10.00      A   
ATOM   4089  HZ2 LYS A 432     -26.875  19.275  -8.965  1.00 10.00      A   
ATOM   4090  HZ3 LYS A 432     -25.770  19.196 -10.235  1.00 10.00      A   
ATOM   4091  C   LYS A 432     -21.437  15.189  -7.323  1.00 10.00      A   
ATOM   4092  O   LYS A 432     -21.842  14.723  -6.259  1.00 10.00      A   
ATOM   4093  N   ASP A 433     -20.502  14.599  -8.047  1.00 10.00      A   
ATOM   4094  HN  ASP A 433     -20.219  15.012  -8.892  1.00 10.00      A   
ATOM   4095  CA  ASP A 433     -19.885  13.352  -7.620  1.00 10.00      A   
ATOM   4096  CB  ASP A 433     -19.780  12.380  -8.795  1.00 10.00      A   
ATOM   4097  CG  ASP A 433     -20.865  11.320  -8.780  1.00 10.00      A   
ATOM   4098  OD1 ASP A 433     -21.956  11.570  -9.342  1.00 10.00      A   
ATOM   4099  OD2 ASP A 433     -20.634  10.231  -8.208  1.00 10.00      A   
ATOM   4100  C   ASP A 433     -18.513  13.600  -7.018  1.00 10.00      A   
ATOM   4101  O   ASP A 433     -17.740  12.666  -6.801  1.00 10.00      A   
ATOM   4102  N   LEU A 434     -18.223  14.863  -6.739  1.00 10.00      A   
ATOM   4103  HN  LEU A 434     -18.891  15.557  -6.919  1.00 10.00      A   
ATOM   4104  CA  LEU A 434     -16.948  15.246  -6.165  1.00 10.00      A   
ATOM   4105  CB  LEU A 434     -16.782  16.764  -6.239  1.00 10.00      A   
ATOM   4106  CG  LEU A 434     -15.374  17.304  -6.000  1.00 10.00      A   
ATOM   4107  CD1 LEU A 434     -14.466  16.964  -7.171  1.00 10.00      A   
ATOM   4108  CD2 LEU A 434     -15.417  18.804  -5.775  1.00 10.00      A   
ATOM   4109  C   LEU A 434     -16.851  14.781  -4.719  1.00 10.00      A   
ATOM   4110  O   LEU A 434     -17.535  15.309  -3.843  1.00 10.00      A   
ATOM   4111  N   ARG A 435     -16.011  13.784  -4.477  1.00 10.00      A   
ATOM   4112  HN  ARG A 435     -15.500  13.398  -5.222  1.00 10.00      A   
ATOM   4113  CA  ARG A 435     -15.828  13.253  -3.135  1.00 10.00      A   
ATOM   4114  CB  ARG A 435     -15.966  11.729  -3.110  1.00 10.00      A   
ATOM   4115  CG  ARG A 435     -14.748  10.985  -3.635  1.00 10.00      A   
ATOM   4116  CD  ARG A 435     -14.583   9.637  -2.953  1.00 10.00      A   
ATOM   4117  NE  ARG A 435     -13.466   8.872  -3.507  1.00 10.00      A   
ATOM   4118  HE  ARG A 435     -12.561   9.081  -3.172  1.00 10.00      A   
ATOM   4119  CZ  ARG A 435     -13.609   7.924  -4.434  1.00 10.00      A   
ATOM   4120  NH1 ARG A 435     -14.819   7.643  -4.909  1.00 10.00      A   
ATOM   4121 HH11 ARG A 435     -15.655   8.161  -4.559  1.00 10.00      A   
ATOM   4122 HH12 ARG A 435     -14.938   6.907  -5.637  1.00 10.00      A   
ATOM   4123  NH2 ARG A 435     -12.547   7.267  -4.898  1.00 10.00      A   
ATOM   4124 HH21 ARG A 435     -12.665   6.518  -5.620  1.00 10.00      A   
ATOM   4125 HH22 ARG A 435     -11.581   7.497  -4.550  1.00 10.00      A   
ATOM   4126  C   ARG A 435     -14.475  13.668  -2.571  1.00 10.00      A   
ATOM   4127  O   ARG A 435     -14.247  13.594  -1.365  1.00 10.00      A   
ATOM   4128  N   ARG A 436     -13.579  14.102  -3.445  1.00 10.00      A   
ATOM   4129  HN  ARG A 436     -13.816  14.153  -4.399  1.00 10.00      A   
ATOM   4130  CA  ARG A 436     -12.257  14.523  -3.019  1.00 10.00      A   
ATOM   4131  CB  ARG A 436     -11.221  13.444  -3.333  1.00 10.00      A   
ATOM   4132  CG  ARG A 436      -9.851  13.721  -2.747  1.00 10.00      A   
ATOM   4133  CD  ARG A 436      -8.965  12.491  -2.803  1.00 10.00      A   
ATOM   4134  NE  ARG A 436      -7.812  12.635  -1.920  1.00 10.00      A   
ATOM   4135  HE  ARG A 436      -7.735  13.478  -1.419  1.00 10.00      A   
ATOM   4136  CZ  ARG A 436      -6.874  11.709  -1.743  1.00 10.00      A   
ATOM   4137  NH1 ARG A 436      -6.922  10.550  -2.379  1.00 10.00      A   
ATOM   4138 HH11 ARG A 436      -6.159   9.842  -2.211  1.00 10.00      A   
ATOM   4139 HH12 ARG A 436      -7.699  10.332  -3.043  1.00 10.00      A   
ATOM   4140  NH2 ARG A 436      -5.871  11.950  -0.919  1.00 10.00      A   
ATOM   4141 HH21 ARG A 436      -5.812  12.852  -0.407  1.00 10.00      A   
ATOM   4142 HH22 ARG A 436      -5.124  11.222  -0.778  1.00 10.00      A   
ATOM   4143  C   ARG A 436     -11.878  15.834  -3.690  1.00 10.00      A   
ATOM   4144  O   ARG A 436     -11.843  15.921  -4.918  1.00 10.00      A   
ATOM   4145  N   LEU A 437     -11.602  16.848  -2.885  1.00 10.00      A   
ATOM   4146  HN  LEU A 437     -11.644  16.719  -1.910  1.00 10.00      A   
ATOM   4147  CA  LEU A 437     -11.237  18.152  -3.406  1.00 10.00      A   
ATOM   4148  CB  LEU A 437     -12.437  19.106  -3.340  1.00 10.00      A   
ATOM   4149  CG  LEU A 437     -12.194  20.543  -3.812  1.00 10.00      A   
ATOM   4150  CD1 LEU A 437     -11.976  20.592  -5.317  1.00 10.00      A   
ATOM   4151  CD2 LEU A 437     -13.350  21.443  -3.408  1.00 10.00      A   
ATOM   4152  C   LEU A 437     -10.051  18.743  -2.650  1.00 10.00      A   
ATOM   4153  O   LEU A 437      -9.973  18.662  -1.421  1.00 10.00      A   
ATOM   4154  N   SER A 438      -9.125  19.313  -3.398  1.00 10.00      A   
ATOM   4155  HN  SER A 438      -9.235  19.305  -4.374  1.00 10.00      A   
ATOM   4156  CA  SER A 438      -7.944  19.944  -2.825  1.00 10.00      A   
ATOM   4157  CB  SER A 438      -6.683  19.243  -3.324  1.00 10.00      A   
ATOM   4158  OG  SER A 438      -6.754  17.842  -3.118  1.00 10.00      A   
ATOM   4159  HG  SER A 438      -5.859  17.468  -3.159  1.00 10.00      A   
ATOM   4160  C   SER A 438      -7.924  21.423  -3.209  1.00 10.00      A   
ATOM   4161  O   SER A 438      -8.056  21.767  -4.386  1.00 10.00      A   
ATOM   4162  N   LEU A 439      -7.756  22.293  -2.221  1.00 10.00      A   
ATOM   4163  HN  LEU A 439      -7.616  21.961  -1.305  1.00 10.00      A   
ATOM   4164  CA  LEU A 439      -7.764  23.732  -2.465  1.00 10.00      A   
ATOM   4165  CB  LEU A 439      -8.706  24.434  -1.484  1.00 10.00      A   
ATOM   4166  CG  LEU A 439     -10.163  23.972  -1.479  1.00 10.00      A   
ATOM   4167  CD1 LEU A 439     -10.922  24.632  -0.340  1.00 10.00      A   
ATOM   4168  CD2 LEU A 439     -10.825  24.275  -2.813  1.00 10.00      A   
ATOM   4169  C   LEU A 439      -6.378  24.352  -2.355  1.00 10.00      A   
ATOM   4170  O   LEU A 439      -5.495  23.813  -1.687  1.00 10.00      A   
ATOM   4171  N   SER A 440      -6.205  25.495  -3.012  1.00 10.00      A   
ATOM   4172  HN  SER A 440      -6.946  25.852  -3.548  1.00 10.00      A   
ATOM   4173  CA  SER A 440      -4.952  26.239  -2.986  1.00 10.00      A   
ATOM   4174  CB  SER A 440      -3.831  25.453  -3.671  1.00 10.00      A   
ATOM   4175  OG  SER A 440      -4.225  25.024  -4.962  1.00 10.00      A   
ATOM   4176  HG  SER A 440      -4.745  24.213  -4.889  1.00 10.00      A   
ATOM   4177  C   SER A 440      -5.139  27.594  -3.666  1.00 10.00      A   
ATOM   4178  O   SER A 440      -6.041  27.759  -4.490  1.00 10.00      A   
ATOM   4179  N   GLY A 441      -4.304  28.562  -3.307  1.00 10.00      A   
ATOM   4180  HN  GLY A 441      -3.632  28.387  -2.616  1.00 10.00      A   
ATOM   4181  CA  GLY A 441      -4.394  29.878  -3.906  1.00 10.00      A   
ATOM   4182  C   GLY A 441      -5.074  30.877  -2.997  1.00 10.00      A   
ATOM   4183  O   GLY A 441      -5.177  30.658  -1.789  1.00 10.00      A   
ATOM   4184  N   LEU A 442      -5.510  31.989  -3.568  1.00 10.00      A   
ATOM   4185  HN  LEU A 442      -5.369  32.117  -4.532  1.00 10.00      A   
ATOM   4186  CA  LEU A 442      -6.191  33.024  -2.802  1.00 10.00      A   
ATOM   4187  CB  LEU A 442      -6.075  34.383  -3.493  1.00 10.00      A   
ATOM   4188  CG  LEU A 442      -6.354  35.605  -2.614  1.00 10.00      A   
ATOM   4189  CD1 LEU A 442      -5.165  35.900  -1.717  1.00 10.00      A   
ATOM   4190  CD2 LEU A 442      -6.711  36.819  -3.456  1.00 10.00      A   
ATOM   4191  C   LEU A 442      -7.656  32.661  -2.618  1.00 10.00      A   
ATOM   4192  O   LEU A 442      -8.447  32.736  -3.560  1.00 10.00      A   
ATOM   4193  N   LEU A 443      -8.008  32.265  -1.404  1.00 10.00      A   
ATOM   4194  HN  LEU A 443      -7.330  32.242  -0.697  1.00 10.00      A   
ATOM   4195  CA  LEU A 443      -9.373  31.872  -1.087  1.00 10.00      A   
ATOM   4196  CB  LEU A 443      -9.460  30.351  -0.934  1.00 10.00      A   
ATOM   4197  CG  LEU A 443      -9.034  29.524  -2.150  1.00 10.00      A   
ATOM   4198  CD1 LEU A 443      -8.938  28.050  -1.787  1.00 10.00      A   
ATOM   4199  CD2 LEU A 443     -10.008  29.730  -3.299  1.00 10.00      A   
ATOM   4200  C   LEU A 443      -9.833  32.542   0.200  1.00 10.00      A   
ATOM   4201  O   LEU A 443      -9.045  32.712   1.140  1.00 10.00      A   
ATOM   4202  N   THR A 444     -11.103  32.918   0.244  1.00 10.00      A   
ATOM   4203  HN  THR A 444     -11.690  32.739  -0.534  1.00 10.00      A   
ATOM   4204  CA  THR A 444     -11.664  33.569   1.414  1.00 10.00      A   
ATOM   4205  CB  THR A 444     -12.369  34.892   1.036  1.00 10.00      A   
ATOM   4206  OG1 THR A 444     -13.486  34.629   0.174  1.00 10.00      A   
ATOM   4207  HG1 THR A 444     -13.166  34.440  -0.727  1.00 10.00      A   
ATOM   4208  CG2 THR A 444     -11.401  35.840   0.339  1.00 10.00      A   
ATOM   4209  C   THR A 444     -12.652  32.638   2.115  1.00 10.00      A   
ATOM   4210  O   THR A 444     -12.564  31.418   1.980  1.00 10.00      A   
ATOM   4211  N   ASP A 445     -13.588  33.210   2.858  1.00 10.00      A   
ATOM   4212  HN  ASP A 445     -13.612  34.188   2.925  1.00 10.00      A   
ATOM   4213  CA  ASP A 445     -14.588  32.417   3.571  1.00 10.00      A   
ATOM   4214  CB  ASP A 445     -15.165  33.206   4.750  1.00 10.00      A   
ATOM   4215  CG  ASP A 445     -14.389  33.031   6.040  1.00 10.00      A   
ATOM   4216  OD1 ASP A 445     -14.836  33.571   7.076  1.00 10.00      A   
ATOM   4217  OD2 ASP A 445     -13.328  32.373   6.031  1.00 10.00      A   
ATOM   4218  C   ASP A 445     -15.725  32.025   2.637  1.00 10.00      A   
ATOM   4219  O   ASP A 445     -16.429  31.039   2.869  1.00 10.00      A   
ATOM   4220  N   LYS A 446     -15.876  32.787   1.560  1.00 10.00      A   
ATOM   4221  HN  LYS A 446     -15.247  33.530   1.412  1.00 10.00      A   
ATOM   4222  CA  LYS A 446     -16.940  32.550   0.591  1.00 10.00      A   
ATOM   4223  CB  LYS A 446     -17.021  33.703  -0.412  1.00 10.00      A   
ATOM   4224  CG  LYS A 446     -18.427  33.988  -0.918  1.00 10.00      A   
ATOM   4225  CD  LYS A 446     -19.391  34.230   0.237  1.00 10.00      A   
ATOM   4226  CE  LYS A 446     -20.777  34.617  -0.256  1.00 10.00      A   
ATOM   4227  NZ  LYS A 446     -21.742  34.777   0.866  1.00 10.00      A   
ATOM   4228  HZ1 LYS A 446     -21.414  35.513   1.522  1.00 10.00      A   
ATOM   4229  HZ2 LYS A 446     -21.835  33.878   1.391  1.00 10.00      A   
ATOM   4230  HZ3 LYS A 446     -22.678  35.049   0.500  1.00 10.00      A   
ATOM   4231  C   LYS A 446     -16.779  31.215  -0.132  1.00 10.00      A   
ATOM   4232  O   LYS A 446     -17.763  30.521  -0.388  1.00 10.00      A   
ATOM   4233  N   VAL A 447     -15.539  30.852  -0.442  1.00 10.00      A   
ATOM   4234  HN  VAL A 447     -14.793  31.448  -0.211  1.00 10.00      A   
ATOM   4235  CA  VAL A 447     -15.262  29.596  -1.138  1.00 10.00      A   
ATOM   4236  CB  VAL A 447     -13.772  29.444  -1.531  1.00 10.00      A   
ATOM   4237  CG1 VAL A 447     -12.884  29.212  -0.316  1.00 10.00      A   
ATOM   4238  CG2 VAL A 447     -13.593  28.330  -2.550  1.00 10.00      A   
ATOM   4239  C   VAL A 447     -15.732  28.380  -0.335  1.00 10.00      A   
ATOM   4240  O   VAL A 447     -16.189  27.388  -0.905  1.00 10.00      A   
ATOM   4241  N   PHE A 448     -15.646  28.475   0.986  1.00 10.00      A   
ATOM   4242  HN  PHE A 448     -15.300  29.302   1.382  1.00 10.00      A   
ATOM   4243  CA  PHE A 448     -16.057  27.382   1.861  1.00 10.00      A   
ATOM   4244  CB  PHE A 448     -15.453  27.552   3.252  1.00 10.00      A   
ATOM   4245  CG  PHE A 448     -13.953  27.511   3.253  1.00 10.00      A   
ATOM   4246  CD1 PHE A 448     -13.218  28.608   3.662  1.00 10.00      A   
ATOM   4247  CD2 PHE A 448     -13.279  26.376   2.834  1.00 10.00      A   
ATOM   4248  CE1 PHE A 448     -11.839  28.576   3.655  1.00 10.00      A   
ATOM   4249  CE2 PHE A 448     -11.900  26.336   2.825  1.00 10.00      A   
ATOM   4250  CZ  PHE A 448     -11.179  27.440   3.237  1.00 10.00      A   
ATOM   4251  C   PHE A 448     -17.575  27.295   1.938  1.00 10.00      A   
ATOM   4252  O   PHE A 448     -18.139  26.210   2.091  1.00 10.00      A   
ATOM   4253  N   GLU A 449     -18.223  28.447   1.835  1.00 10.00      A   
ATOM   4254  HN  GLU A 449     -17.704  29.276   1.750  1.00 10.00      A   
ATOM   4255  CA  GLU A 449     -19.677  28.521   1.860  1.00 10.00      A   
ATOM   4256  CB  GLU A 449     -20.121  29.982   1.775  1.00 10.00      A   
ATOM   4257  CG  GLU A 449     -21.621  30.194   1.847  1.00 10.00      A   
ATOM   4258  CD  GLU A 449     -22.002  31.625   1.540  1.00 10.00      A   
ATOM   4259  OE1 GLU A 449     -21.713  32.515   2.370  1.00 10.00      A   
ATOM   4260  OE2 GLU A 449     -22.579  31.876   0.463  1.00 10.00      A   
ATOM   4261  C   GLU A 449     -20.247  27.739   0.682  1.00 10.00      A   
ATOM   4262  O   GLU A 449     -21.214  26.990   0.824  1.00 10.00      A   
ATOM   4263  N   TYR A 450     -19.623  27.910  -0.478  1.00 10.00      A   
ATOM   4264  HN  TYR A 450     -18.860  28.521  -0.520  1.00 10.00      A   
ATOM   4265  CA  TYR A 450     -20.044  27.221  -1.691  1.00 10.00      A   
ATOM   4266  CB  TYR A 450     -19.205  27.679  -2.888  1.00 10.00      A   
ATOM   4267  CG  TYR A 450     -19.341  29.146  -3.214  1.00 10.00      A   
ATOM   4268  CD1 TYR A 450     -18.220  29.933  -3.444  1.00 10.00      A   
ATOM   4269  CD2 TYR A 450     -20.590  29.743  -3.298  1.00 10.00      A   
ATOM   4270  CE1 TYR A 450     -18.342  31.276  -3.749  1.00 10.00      A   
ATOM   4271  CE2 TYR A 450     -20.722  31.083  -3.601  1.00 10.00      A   
ATOM   4272  CZ  TYR A 450     -19.596  31.846  -3.826  1.00 10.00      A   
ATOM   4273  OH  TYR A 450     -19.722  33.181  -4.136  1.00 10.00      A   
ATOM   4274  HH  TYR A 450     -20.452  33.559  -3.636  1.00 10.00      A   
ATOM   4275  C   TYR A 450     -19.918  25.712  -1.528  1.00 10.00      A   
ATOM   4276  O   TYR A 450     -20.843  24.966  -1.848  1.00 10.00      A   
ATOM   4277  N   ILE A 451     -18.773  25.272  -1.010  1.00 10.00      A   
ATOM   4278  HN  ILE A 451     -18.083  25.923  -0.757  1.00 10.00      A   
ATOM   4279  CA  ILE A 451     -18.519  23.847  -0.808  1.00 10.00      A   
ATOM   4280  CB  ILE A 451     -17.093  23.578  -0.270  1.00 10.00      A   
ATOM   4281  CG1 ILE A 451     -16.041  24.177  -1.203  1.00 10.00      A   
ATOM   4282  CG2 ILE A 451     -16.856  22.082  -0.109  1.00 10.00      A   
ATOM   4283  CD1 ILE A 451     -14.635  24.155  -0.643  1.00 10.00      A   
ATOM   4284  C   ILE A 451     -19.546  23.233   0.142  1.00 10.00      A   
ATOM   4285  O   ILE A 451     -20.106  22.179  -0.140  1.00 10.00      A   
ATOM   4286  N   GLY A 452     -19.820  23.918   1.245  1.00 10.00      A   
ATOM   4287  HN  GLY A 452     -19.374  24.776   1.401  1.00 10.00      A   
ATOM   4288  CA  GLY A 452     -20.768  23.408   2.219  1.00 10.00      A   
ATOM   4289  C   GLY A 452     -22.200  23.399   1.719  1.00 10.00      A   
ATOM   4290  O   GLY A 452     -23.038  22.645   2.219  1.00 10.00      A   
ATOM   4291  N   THR A 453     -22.484  24.222   0.724  1.00 10.00      A   
ATOM   4292  HN  THR A 453     -21.776  24.793   0.353  1.00 10.00      A   
ATOM   4293  CA  THR A 453     -23.828  24.308   0.176  1.00 10.00      A   
ATOM   4294  CB  THR A 453     -24.163  25.761  -0.219  1.00 10.00      A   
ATOM   4295  OG1 THR A 453     -23.856  26.629   0.883  1.00 10.00      A   
ATOM   4296  HG1 THR A 453     -22.895  26.737   0.950  1.00 10.00      A   
ATOM   4297  CG2 THR A 453     -25.634  25.904  -0.579  1.00 10.00      A   
ATOM   4298  C   THR A 453     -24.029  23.381  -1.029  1.00 10.00      A   
ATOM   4299  O   THR A 453     -25.077  22.746  -1.166  1.00 10.00      A   
ATOM   4300  N   TYR A 454     -23.018  23.282  -1.881  1.00 10.00      A   
ATOM   4301  HN  TYR A 454     -22.187  23.777  -1.702  1.00 10.00      A   
ATOM   4302  CA  TYR A 454     -23.115  22.459  -3.083  1.00 10.00      A   
ATOM   4303  CB  TYR A 454     -22.482  23.177  -4.275  1.00 10.00      A   
ATOM   4304  CG  TYR A 454     -23.239  24.410  -4.715  1.00 10.00      A   
ATOM   4305  CD1 TYR A 454     -22.867  25.677  -4.277  1.00 10.00      A   
ATOM   4306  CD2 TYR A 454     -24.330  24.307  -5.565  1.00 10.00      A   
ATOM   4307  CE1 TYR A 454     -23.563  26.804  -4.676  1.00 10.00      A   
ATOM   4308  CE2 TYR A 454     -25.030  25.427  -5.972  1.00 10.00      A   
ATOM   4309  CZ  TYR A 454     -24.643  26.673  -5.524  1.00 10.00      A   
ATOM   4310  OH  TYR A 454     -25.339  27.794  -5.922  1.00 10.00      A   
ATOM   4311  HH  TYR A 454     -26.276  27.573  -6.007  1.00 10.00      A   
ATOM   4312  C   TYR A 454     -22.526  21.058  -2.917  1.00 10.00      A   
ATOM   4313  O   TYR A 454     -23.144  20.074  -3.325  1.00 10.00      A   
ATOM   4314  N   ALA A 455     -21.348  20.967  -2.311  1.00 10.00      A   
ATOM   4315  HN  ALA A 455     -20.923  21.780  -1.962  1.00 10.00      A   
ATOM   4316  CA  ALA A 455     -20.683  19.679  -2.123  1.00 10.00      A   
ATOM   4317  CB  ALA A 455     -19.172  19.838  -2.140  1.00 10.00      A   
ATOM   4318  C   ALA A 455     -21.143  18.987  -0.846  1.00 10.00      A   
ATOM   4319  O   ALA A 455     -20.712  19.327   0.258  1.00 10.00      A   
ATOM   4320  N   LYS A 456     -22.027  18.015  -1.002  1.00 10.00      A   
ATOM   4321  HN  LYS A 456     -22.335  17.793  -1.908  1.00 10.00      A   
ATOM   4322  CA  LYS A 456     -22.551  17.270   0.130  1.00 10.00      A   
ATOM   4323  CB  LYS A 456     -24.077  17.168   0.045  1.00 10.00      A   
ATOM   4324  CG  LYS A 456     -24.803  18.502  -0.031  1.00 10.00      A   
ATOM   4325  CD  LYS A 456     -24.641  19.301   1.251  1.00 10.00      A   
ATOM   4326  CE  LYS A 456     -25.594  20.485   1.281  1.00 10.00      A   
ATOM   4327  NZ  LYS A 456     -25.436  21.308   2.508  1.00 10.00      A   
ATOM   4328  HZ1 LYS A 456     -26.197  22.018   2.563  1.00 10.00      A   
ATOM   4329  HZ2 LYS A 456     -24.519  21.804   2.494  1.00 10.00      A   
ATOM   4330  HZ3 LYS A 456     -25.478  20.703   3.355  1.00 10.00      A   
ATOM   4331  C   LYS A 456     -21.947  15.872   0.179  1.00 10.00      A   
ATOM   4332  O   LYS A 456     -21.875  15.251   1.242  1.00 10.00      A   
ATOM   4333  N   LYS A 457     -21.489  15.399  -0.973  1.00 10.00      A   
ATOM   4334  HN  LYS A 457     -21.544  15.965  -1.775  1.00 10.00      A   
ATOM   4335  CA  LYS A 457     -20.902  14.070  -1.091  1.00 10.00      A   
ATOM   4336  CB  LYS A 457     -21.301  13.433  -2.424  1.00 10.00      A   
ATOM   4337  CG  LYS A 457     -22.772  13.071  -2.529  1.00 10.00      A   
ATOM   4338  CD  LYS A 457     -23.094  12.466  -3.886  1.00 10.00      A   
ATOM   4339  CE  LYS A 457     -24.454  11.788  -3.883  1.00 10.00      A   
ATOM   4340  NZ  LYS A 457     -24.483  10.599  -2.991  1.00 10.00      A   
ATOM   4341  HZ1 LYS A 457     -23.697   9.956  -3.222  1.00 10.00      A   
ATOM   4342  HZ2 LYS A 457     -25.376  10.086  -3.109  1.00 10.00      A   
ATOM   4343  HZ3 LYS A 457     -24.396  10.892  -1.997  1.00 10.00      A   
ATOM   4344  C   LYS A 457     -19.381  14.103  -0.962  1.00 10.00      A   
ATOM   4345  O   LYS A 457     -18.713  13.081  -1.132  1.00 10.00      A   
ATOM   4346  N   MET A 458     -18.836  15.278  -0.673  1.00 10.00      A   
ATOM   4347  HN  MET A 458     -19.412  16.058  -0.565  1.00 10.00      A   
ATOM   4348  CA  MET A 458     -17.396  15.421  -0.512  1.00 10.00      A   
ATOM   4349  CB  MET A 458     -16.983  16.894  -0.488  1.00 10.00      A   
ATOM   4350  CG  MET A 458     -15.494  17.113  -0.709  1.00 10.00      A   
ATOM   4351  SD  MET A 458     -14.995  18.826  -0.468  1.00 10.00      A   
ATOM   4352  CE  MET A 458     -15.381  19.044   1.269  1.00 10.00      A   
ATOM   4353  C   MET A 458     -16.957  14.722   0.768  1.00 10.00      A   
ATOM   4354  O   MET A 458     -17.473  15.013   1.848  1.00 10.00      A   
ATOM   4355  N   GLU A 459     -16.018  13.796   0.639  1.00 10.00      A   
ATOM   4356  HN  GLU A 459     -15.641  13.618  -0.249  1.00 10.00      A   
ATOM   4357  CA  GLU A 459     -15.533  13.029   1.775  1.00 10.00      A   
ATOM   4358  CB  GLU A 459     -15.476  11.544   1.411  1.00 10.00      A   
ATOM   4359  CG  GLU A 459     -16.701  11.064   0.649  1.00 10.00      A   
ATOM   4360  CD  GLU A 459     -16.829   9.559   0.610  1.00 10.00      A   
ATOM   4361  OE1 GLU A 459     -15.792   8.867   0.637  1.00 10.00      A   
ATOM   4362  OE2 GLU A 459     -17.975   9.062   0.552  1.00 10.00      A   
ATOM   4363  C   GLU A 459     -14.172  13.512   2.273  1.00 10.00      A   
ATOM   4364  O   GLU A 459     -13.876  13.426   3.466  1.00 10.00      A   
ATOM   4365  N   MET A 460     -13.346  14.016   1.372  1.00 10.00      A   
ATOM   4366  HN  MET A 460     -13.625  14.067   0.431  1.00 10.00      A   
ATOM   4367  CA  MET A 460     -12.026  14.495   1.752  1.00 10.00      A   
ATOM   4368  CB  MET A 460     -10.944  13.506   1.318  1.00 10.00      A   
ATOM   4369  CG  MET A 460      -9.538  13.948   1.671  1.00 10.00      A   
ATOM   4370  SD  MET A 460      -8.303  12.681   1.344  1.00 10.00      A   
ATOM   4371  CE  MET A 460      -6.827  13.509   1.924  1.00 10.00      A   
ATOM   4372  C   MET A 460     -11.739  15.877   1.180  1.00 10.00      A   
ATOM   4373  O   MET A 460     -12.004  16.140   0.004  1.00 10.00      A   
ATOM   4374  N   LEU A 461     -11.202  16.750   2.019  1.00 10.00      A   
ATOM   4375  HN  LEU A 461     -11.022  16.474   2.944  1.00 10.00      A   
ATOM   4376  CA  LEU A 461     -10.865  18.105   1.611  1.00 10.00      A   
ATOM   4377  CB  LEU A 461     -11.970  19.076   2.030  1.00 10.00      A   
ATOM   4378  CG  LEU A 461     -11.736  20.560   1.728  1.00 10.00      A   
ATOM   4379  CD1 LEU A 461     -11.804  20.828   0.233  1.00 10.00      A   
ATOM   4380  CD2 LEU A 461     -12.741  21.426   2.475  1.00 10.00      A   
ATOM   4381  C   LEU A 461      -9.533  18.535   2.219  1.00 10.00      A   
ATOM   4382  O   LEU A 461      -9.292  18.337   3.412  1.00 10.00      A   
ATOM   4383  N   SER A 462      -8.670  19.107   1.392  1.00 10.00      A   
ATOM   4384  HN  SER A 462      -8.910  19.207   0.444  1.00 10.00      A   
ATOM   4385  CA  SER A 462      -7.371  19.579   1.846  1.00 10.00      A   
ATOM   4386  CB  SER A 462      -6.255  18.934   1.022  1.00 10.00      A   
ATOM   4387  OG  SER A 462      -6.401  17.524   0.992  1.00 10.00      A   
ATOM   4388  HG  SER A 462      -5.782  17.124   1.623  1.00 10.00      A   
ATOM   4389  C   SER A 462      -7.299  21.099   1.762  1.00 10.00      A   
ATOM   4390  O   SER A 462      -7.377  21.675   0.673  1.00 10.00      A   
ATOM   4391  N   VAL A 463      -7.161  21.741   2.917  1.00 10.00      A   
ATOM   4392  HN  VAL A 463      -7.104  21.219   3.751  1.00 10.00      A   
ATOM   4393  CA  VAL A 463      -7.092  23.195   2.988  1.00 10.00      A   
ATOM   4394  CB  VAL A 463      -8.165  23.759   3.942  1.00 10.00      A   
ATOM   4395  CG1 VAL A 463      -8.227  25.278   3.852  1.00 10.00      A   
ATOM   4396  CG2 VAL A 463      -9.525  23.150   3.641  1.00 10.00      A   
ATOM   4397  C   VAL A 463      -5.716  23.662   3.459  1.00 10.00      A   
ATOM   4398  O   VAL A 463      -5.171  23.147   4.437  1.00 10.00      A   
ATOM   4399  N   ALA A 464      -5.170  24.653   2.768  1.00 10.00      A   
ATOM   4400  HN  ALA A 464      -5.663  25.033   2.013  1.00 10.00      A   
ATOM   4401  CA  ALA A 464      -3.864  25.198   3.104  1.00 10.00      A   
ATOM   4402  CB  ALA A 464      -2.772  24.396   2.418  1.00 10.00      A   
ATOM   4403  C   ALA A 464      -3.770  26.664   2.698  1.00 10.00      A   
ATOM   4404  O   ALA A 464      -3.851  26.990   1.509  1.00 10.00      A   
ATOM   4405  N   PHE A 465      -3.600  27.536   3.691  1.00 10.00      A   
ATOM   4406  HN  PHE A 465      -3.545  27.197   4.612  1.00 10.00      A   
ATOM   4407  CA  PHE A 465      -3.490  28.980   3.463  1.00 10.00      A   
ATOM   4408  CB  PHE A 465      -2.259  29.320   2.612  1.00 10.00      A   
ATOM   4409  CG  PHE A 465      -0.945  28.914   3.218  1.00 10.00      A   
ATOM   4410  CD1 PHE A 465      -0.366  27.697   2.898  1.00 10.00      A   
ATOM   4411  CD2 PHE A 465      -0.287  29.751   4.099  1.00 10.00      A   
ATOM   4412  CE1 PHE A 465       0.844  27.322   3.446  1.00 10.00      A   
ATOM   4413  CE2 PHE A 465       0.924  29.383   4.653  1.00 10.00      A   
ATOM   4414  CZ  PHE A 465       1.490  28.165   4.326  1.00 10.00      A   
ATOM   4415  C   PHE A 465      -4.752  29.533   2.807  1.00 10.00      A   
ATOM   4416  O   PHE A 465      -4.687  30.248   1.805  1.00 10.00      A   
ATOM   4417  N   ALA A 466      -5.896  29.192   3.372  1.00 10.00      A   
ATOM   4418  HN  ALA A 466      -5.882  28.626   4.172  1.00 10.00      A   
ATOM   4419  CA  ALA A 466      -7.174  29.644   2.845  1.00 10.00      A   
ATOM   4420  CB  ALA A 466      -7.759  28.588   1.919  1.00 10.00      A   
ATOM   4421  C   ALA A 466      -8.148  29.958   3.977  1.00 10.00      A   
ATOM   4422  O   ALA A 466      -8.048  29.392   5.068  1.00 10.00      A   
ATOM   4423  N   GLY A 467      -9.081  30.863   3.717  1.00 10.00      A   
ATOM   4424  HN  GLY A 467      -9.103  31.291   2.834  1.00 10.00      A   
ATOM   4425  CA  GLY A 467     -10.058  31.231   4.723  1.00 10.00      A   
ATOM   4426  C   GLY A 467      -9.805  32.615   5.283  1.00 10.00      A   
ATOM   4427  O   GLY A 467      -8.693  33.139   5.168  1.00 10.00      A   
ATOM   4428  N   ASP A 468     -10.826  33.208   5.881  1.00 10.00      A   
ATOM   4429  HN  ASP A 468     -11.695  32.735   5.939  1.00 10.00      A   
ATOM   4430  CA  ASP A 468     -10.703  34.543   6.453  1.00 10.00      A   
ATOM   4431  CB  ASP A 468     -11.600  35.534   5.709  1.00 10.00      A   
ATOM   4432  CG  ASP A 468     -10.818  36.532   4.878  1.00 10.00      A   
ATOM   4433  OD1 ASP A 468      -9.811  37.073   5.378  1.00 10.00      A   
ATOM   4434  OD2 ASP A 468     -11.216  36.788   3.721  1.00 10.00      A   
ATOM   4435  C   ASP A 468     -11.058  34.548   7.931  1.00 10.00      A   
ATOM   4436  O   ASP A 468     -10.365  35.161   8.745  1.00 10.00      A   
ATOM   4437  N   SER A 469     -12.125  33.855   8.282  1.00 10.00      A   
ATOM   4438  HN  SER A 469     -12.629  33.360   7.595  1.00 10.00      A   
ATOM   4439  CA  SER A 469     -12.572  33.798   9.664  1.00 10.00      A   
ATOM   4440  CB  SER A 469     -13.681  34.830   9.902  1.00 10.00      A   
ATOM   4441  OG  SER A 469     -14.017  35.499   8.696  1.00 10.00      A   
ATOM   4442  HG  SER A 469     -14.202  34.834   8.006  1.00 10.00      A   
ATOM   4443  C   SER A 469     -13.046  32.394  10.030  1.00 10.00      A   
ATOM   4444  O   SER A 469     -12.983  31.477   9.212  1.00 10.00      A   
ATOM   4445  N   ASP A 470     -13.530  32.235  11.258  1.00 10.00      A   
ATOM   4446  HN  ASP A 470     -13.564  33.011  11.860  1.00 10.00      A   
ATOM   4447  CA  ASP A 470     -14.005  30.941  11.747  1.00 10.00      A   
ATOM   4448  CB  ASP A 470     -14.361  31.023  13.234  1.00 10.00      A   
ATOM   4449  CG  ASP A 470     -13.203  30.655  14.144  1.00 10.00      A   
ATOM   4450  OD1 ASP A 470     -12.911  29.452  14.280  1.00 10.00      A   
ATOM   4451  OD2 ASP A 470     -12.597  31.571  14.748  1.00 10.00      A   
ATOM   4452  C   ASP A 470     -15.200  30.424  10.949  1.00 10.00      A   
ATOM   4453  O   ASP A 470     -15.430  29.216  10.871  1.00 10.00      A   
ATOM   4454  N   LEU A 471     -15.954  31.340  10.350  1.00 10.00      A   
ATOM   4455  HN  LEU A 471     -15.714  32.283  10.438  1.00 10.00      A   
ATOM   4456  CA  LEU A 471     -17.125  30.974   9.558  1.00 10.00      A   
ATOM   4457  CB  LEU A 471     -17.801  32.214   8.967  1.00 10.00      A   
ATOM   4458  CG  LEU A 471     -18.699  33.010   9.913  1.00 10.00      A   
ATOM   4459  CD1 LEU A 471     -19.332  34.182   9.182  1.00 10.00      A   
ATOM   4460  CD2 LEU A 471     -19.767  32.114  10.523  1.00 10.00      A   
ATOM   4461  C   LEU A 471     -16.764  30.002   8.443  1.00 10.00      A   
ATOM   4462  O   LEU A 471     -17.528  29.082   8.144  1.00 10.00      A   
ATOM   4463  N   GLY A 472     -15.590  30.201   7.850  1.00 10.00      A   
ATOM   4464  HN  GLY A 472     -15.024  30.949   8.144  1.00 10.00      A   
ATOM   4465  CA  GLY A 472     -15.136  29.341   6.773  1.00 10.00      A   
ATOM   4466  C   GLY A 472     -15.089  27.876   7.166  1.00 10.00      A   
ATOM   4467  O   GLY A 472     -15.403  27.002   6.360  1.00 10.00      A   
ATOM   4468  N   MET A 473     -14.714  27.599   8.408  1.00 10.00      A   
ATOM   4469  HN  MET A 473     -14.493  28.334   9.017  1.00 10.00      A   
ATOM   4470  CA  MET A 473     -14.632  26.224   8.888  1.00 10.00      A   
ATOM   4471  CB  MET A 473     -13.705  26.133  10.104  1.00 10.00      A   
ATOM   4472  CG  MET A 473     -13.400  24.709  10.543  1.00 10.00      A   
ATOM   4473  SD  MET A 473     -11.953  24.600  11.611  1.00 10.00      A   
ATOM   4474  CE  MET A 473     -12.502  25.540  13.033  1.00 10.00      A   
ATOM   4475  C   MET A 473     -16.019  25.691   9.232  1.00 10.00      A   
ATOM   4476  O   MET A 473     -16.314  24.511   9.033  1.00 10.00      A   
ATOM   4477  N   HIS A 474     -16.871  26.581   9.727  1.00 10.00      A   
ATOM   4478  HN  HIS A 474     -16.574  27.508   9.840  1.00 10.00      A   
ATOM   4479  CA  HIS A 474     -18.234  26.227  10.105  1.00 10.00      A   
ATOM   4480  CB  HIS A 474     -18.918  27.429  10.769  1.00 10.00      A   
ATOM   4481  CG  HIS A 474     -20.206  27.109  11.467  1.00 10.00      A   
ATOM   4482  ND1 HIS A 474     -20.229  26.757  12.796  1.00 10.00      A   
ATOM   4483  CD2 HIS A 474     -21.473  27.114  10.983  1.00 10.00      A   
ATOM   4484  CE1 HIS A 474     -21.499  26.557  13.093  1.00 10.00      A   
ATOM   4485  NE2 HIS A 474     -22.284  26.761  12.029  1.00 10.00      A   
ATOM   4486  HE2 HIS A 474     -23.261  26.673  12.002  1.00 10.00      A   
ATOM   4487  C   HIS A 474     -19.030  25.776   8.883  1.00 10.00      A   
ATOM   4488  O   HIS A 474     -19.807  24.819   8.951  1.00 10.00      A   
ATOM   4489  N   HIS A 475     -18.812  26.461   7.764  1.00 10.00      A   
ATOM   4490  HN  HIS A 475     -18.177  27.208   7.783  1.00 10.00      A   
ATOM   4491  CA  HIS A 475     -19.501  26.149   6.512  1.00 10.00      A   
ATOM   4492  CB  HIS A 475     -19.189  27.197   5.436  1.00 10.00      A   
ATOM   4493  CG  HIS A 475     -19.821  28.539   5.651  1.00 10.00      A   
ATOM   4494  ND1 HIS A 475     -21.167  28.734   5.865  1.00 10.00      A   
ATOM   4495  HD1 HIS A 475     -21.855  28.033   5.907  1.00 10.00      A   
ATOM   4496  CD2 HIS A 475     -19.261  29.776   5.658  1.00 10.00      A   
ATOM   4497  CE1 HIS A 475     -21.379  30.049   5.992  1.00 10.00      A   
ATOM   4498  NE2 HIS A 475     -20.251  30.728   5.875  1.00 10.00      A   
ATOM   4499  C   HIS A 475     -19.129  24.765   5.984  1.00 10.00      A   
ATOM   4500  O   HIS A 475     -19.865  24.179   5.189  1.00 10.00      A   
ATOM   4501  N   VAL A 476     -17.989  24.249   6.419  1.00 10.00      A   
ATOM   4502  HN  VAL A 476     -17.444  24.758   7.059  1.00 10.00      A   
ATOM   4503  CA  VAL A 476     -17.528  22.939   5.969  1.00 10.00      A   
ATOM   4504  CB  VAL A 476     -15.997  22.798   6.096  1.00 10.00      A   
ATOM   4505  CG1 VAL A 476     -15.522  21.500   5.459  1.00 10.00      A   
ATOM   4506  CG2 VAL A 476     -15.298  23.987   5.459  1.00 10.00      A   
ATOM   4507  C   VAL A 476     -18.199  21.812   6.746  1.00 10.00      A   
ATOM   4508  O   VAL A 476     -18.895  20.976   6.167  1.00 10.00      A   
ATOM   4509  N   LEU A 477     -18.004  21.806   8.061  1.00 10.00      A   
ATOM   4510  HN  LEU A 477     -17.469  22.521   8.467  1.00 10.00      A   
ATOM   4511  CA  LEU A 477     -18.567  20.767   8.916  1.00 10.00      A   
ATOM   4512  CB  LEU A 477     -18.019  20.864  10.343  1.00 10.00      A   
ATOM   4513  CG  LEU A 477     -16.518  20.582  10.507  1.00 10.00      A   
ATOM   4514  CD1 LEU A 477     -16.154  20.414  11.972  1.00 10.00      A   
ATOM   4515  CD2 LEU A 477     -16.111  19.350   9.716  1.00 10.00      A   
ATOM   4516  C   LEU A 477     -20.094  20.752   8.897  1.00 10.00      A   
ATOM   4517  O   LEU A 477     -20.706  19.688   8.837  1.00 10.00      A   
ATOM   4518  N   SER A 478     -20.711  21.925   8.931  1.00 10.00      A   
ATOM   4519  HN  SER A 478     -20.184  22.751   8.978  1.00 10.00      A   
ATOM   4520  CA  SER A 478     -22.166  22.007   8.902  1.00 10.00      A   
ATOM   4521  CB  SER A 478     -22.664  23.206   9.712  1.00 10.00      A   
ATOM   4522  OG  SER A 478     -22.489  22.982  11.103  1.00 10.00      A   
ATOM   4523  HG  SER A 478     -21.542  22.954  11.305  1.00 10.00      A   
ATOM   4524  C   SER A 478     -22.685  22.065   7.467  1.00 10.00      A   
ATOM   4525  O   SER A 478     -23.850  22.388   7.222  1.00 10.00      A   
ATOM   4526  N   GLY A 479     -21.817  21.736   6.522  1.00 10.00      A   
ATOM   4527  HN  GLY A 479     -20.905  21.478   6.774  1.00 10.00      A   
ATOM   4528  CA  GLY A 479     -22.199  21.756   5.129  1.00 10.00      A   
ATOM   4529  C   GLY A 479     -22.144  20.382   4.493  1.00 10.00      A   
ATOM   4530  O   GLY A 479     -23.179  19.821   4.122  1.00 10.00      A   
ATOM   4531  N   CYS A 480     -20.940  19.837   4.375  1.00 10.00      A   
ATOM   4532  HN  CYS A 480     -20.156  20.331   4.710  1.00 10.00      A   
ATOM   4533  CA  CYS A 480     -20.746  18.521   3.775  1.00 10.00      A   
ATOM   4534  CB  CYS A 480     -19.261  18.268   3.526  1.00 10.00      A   
ATOM   4535  SG  CYS A 480     -18.454  19.588   2.592  1.00 10.00      A   
ATOM   4536  HG  CYS A 480     -19.219  19.875   1.545  1.00 10.00      A   
ATOM   4537  C   CYS A 480     -21.361  17.428   4.650  1.00 10.00      A   
ATOM   4538  O   CYS A 480     -21.124  17.371   5.858  1.00 10.00      A   
ATOM   4539  N   ASP A 481     -22.161  16.571   4.035  1.00 10.00      A   
ATOM   4540  HN  ASP A 481     -22.303  16.659   3.069  1.00 10.00      A   
ATOM   4541  CA  ASP A 481     -22.844  15.502   4.760  1.00 10.00      A   
ATOM   4542  CB  ASP A 481     -24.241  15.283   4.175  1.00 10.00      A   
ATOM   4543  CG  ASP A 481     -25.320  15.256   5.234  1.00 10.00      A   
ATOM   4544  OD1 ASP A 481     -25.912  14.184   5.461  1.00 10.00      A   
ATOM   4545  OD2 ASP A 481     -25.586  16.313   5.843  1.00 10.00      A   
ATOM   4546  C   ASP A 481     -22.068  14.190   4.744  1.00 10.00      A   
ATOM   4547  O   ASP A 481     -22.352  13.290   5.531  1.00 10.00      A   
ATOM   4548  N   SER A 482     -21.091  14.083   3.858  1.00 10.00      A   
ATOM   4549  HN  SER A 482     -20.894  14.837   3.266  1.00 10.00      A   
ATOM   4550  CA  SER A 482     -20.302  12.859   3.751  1.00 10.00      A   
ATOM   4551  CB  SER A 482     -20.439  12.265   2.347  1.00 10.00      A   
ATOM   4552  OG  SER A 482     -21.774  12.369   1.876  1.00 10.00      A   
ATOM   4553  HG  SER A 482     -22.057  13.288   1.928  1.00 10.00      A   
ATOM   4554  C   SER A 482     -18.831  13.112   4.079  1.00 10.00      A   
ATOM   4555  O   SER A 482     -17.947  12.432   3.560  1.00 10.00      A   
ATOM   4556  N   LEU A 483     -18.577  14.072   4.957  1.00 10.00      A   
ATOM   4557  HN  LEU A 483     -19.327  14.552   5.375  1.00 10.00      A   
ATOM   4558  CA  LEU A 483     -17.208  14.412   5.338  1.00 10.00      A   
ATOM   4559  CB  LEU A 483     -17.159  15.732   6.109  1.00 10.00      A   
ATOM   4560  CG  LEU A 483     -16.539  16.918   5.367  1.00 10.00      A   
ATOM   4561  CD1 LEU A 483     -16.522  18.152   6.254  1.00 10.00      A   
ATOM   4562  CD2 LEU A 483     -15.136  16.583   4.881  1.00 10.00      A   
ATOM   4563  C   LEU A 483     -16.551  13.293   6.145  1.00 10.00      A   
ATOM   4564  O   LEU A 483     -17.114  12.808   7.128  1.00 10.00      A   
ATOM   4565  N   ARG A 484     -15.360  12.891   5.717  1.00 10.00      A   
ATOM   4566  HN  ARG A 484     -14.972  13.320   4.919  1.00 10.00      A   
ATOM   4567  CA  ARG A 484     -14.613  11.829   6.384  1.00 10.00      A   
ATOM   4568  CB  ARG A 484     -14.471  10.616   5.455  1.00 10.00      A   
ATOM   4569  CG  ARG A 484     -15.794   9.978   5.056  1.00 10.00      A   
ATOM   4570  CD  ARG A 484     -15.611   8.948   3.953  1.00 10.00      A   
ATOM   4571  NE  ARG A 484     -14.600   7.954   4.299  1.00 10.00      A   
ATOM   4572  HE  ARG A 484     -14.558   7.665   5.235  1.00 10.00      A   
ATOM   4573  CZ  ARG A 484     -13.755   7.407   3.424  1.00 10.00      A   
ATOM   4574  NH1 ARG A 484     -13.783   7.737   2.137  1.00 10.00      A   
ATOM   4575 HH11 ARG A 484     -13.098   7.295   1.479  1.00 10.00      A   
ATOM   4576 HH12 ARG A 484     -14.486   8.424   1.768  1.00 10.00      A   
ATOM   4577  NH2 ARG A 484     -12.878   6.506   3.830  1.00 10.00      A   
ATOM   4578 HH21 ARG A 484     -12.213   6.082   3.136  1.00 10.00      A   
ATOM   4579 HH22 ARG A 484     -12.843   6.209   4.830  1.00 10.00      A   
ATOM   4580  C   ARG A 484     -13.230  12.319   6.810  1.00 10.00      A   
ATOM   4581  O   ARG A 484     -12.877  12.280   7.989  1.00 10.00      A   
ATOM   4582  N   LYS A 485     -12.457  12.783   5.842  1.00 10.00      A   
ATOM   4583  HN  LYS A 485     -12.811  12.818   4.927  1.00 10.00      A   
ATOM   4584  CA  LYS A 485     -11.110  13.275   6.093  1.00 10.00      A   
ATOM   4585  CB  LYS A 485     -10.115  12.563   5.172  1.00 10.00      A   
ATOM   4586  CG  LYS A 485      -9.899  11.091   5.502  1.00 10.00      A   
ATOM   4587  CD  LYS A 485      -9.384  10.311   4.297  1.00 10.00      A   
ATOM   4588  CE  LYS A 485      -7.907  10.568   4.029  1.00 10.00      A   
ATOM   4589  NZ  LYS A 485      -7.384   9.683   2.953  1.00 10.00      A   
ATOM   4590  HZ1 LYS A 485      -6.473  10.043   2.594  1.00 10.00      A   
ATOM   4591  HZ2 LYS A 485      -8.062   9.638   2.167  1.00 10.00      A   
ATOM   4592  HZ3 LYS A 485      -7.239   8.722   3.324  1.00 10.00      A   
ATOM   4593  C   LYS A 485     -11.041  14.782   5.860  1.00 10.00      A   
ATOM   4594  O   LYS A 485     -11.534  15.286   4.848  1.00 10.00      A   
ATOM   4595  N   LEU A 486     -10.452  15.497   6.808  1.00 10.00      A   
ATOM   4596  HN  LEU A 486     -10.101  15.045   7.605  1.00 10.00      A   
ATOM   4597  CA  LEU A 486     -10.311  16.939   6.692  1.00 10.00      A   
ATOM   4598  CB  LEU A 486     -11.454  17.658   7.413  1.00 10.00      A   
ATOM   4599  CG  LEU A 486     -11.540  19.171   7.202  1.00 10.00      A   
ATOM   4600  CD1 LEU A 486     -11.795  19.498   5.738  1.00 10.00      A   
ATOM   4601  CD2 LEU A 486     -12.630  19.769   8.077  1.00 10.00      A   
ATOM   4602  C   LEU A 486      -8.969  17.389   7.246  1.00 10.00      A   
ATOM   4603  O   LEU A 486      -8.661  17.166   8.420  1.00 10.00      A   
ATOM   4604  N   GLU A 487      -8.168  17.998   6.392  1.00 10.00      A   
ATOM   4605  HN  GLU A 487      -8.466  18.125   5.465  1.00 10.00      A   
ATOM   4606  CA  GLU A 487      -6.858  18.488   6.786  1.00 10.00      A   
ATOM   4607  CB  GLU A 487      -5.747  17.733   6.052  1.00 10.00      A   
ATOM   4608  CG  GLU A 487      -5.938  17.648   4.547  1.00 10.00      A   
ATOM   4609  CD  GLU A 487      -5.501  16.315   3.977  1.00 10.00      A   
ATOM   4610  OE1 GLU A 487      -4.824  16.307   2.930  1.00 10.00      A   
ATOM   4611  OE2 GLU A 487      -5.848  15.270   4.570  1.00 10.00      A   
ATOM   4612  C   GLU A 487      -6.760  19.992   6.545  1.00 10.00      A   
ATOM   4613  O   GLU A 487      -6.986  20.472   5.434  1.00 10.00      A   
ATOM   4614  N   ILE A 488      -6.443  20.732   7.596  1.00 10.00      A   
ATOM   4615  HN  ILE A 488      -6.272  20.290   8.458  1.00 10.00      A   
ATOM   4616  CA  ILE A 488      -6.336  22.178   7.509  1.00 10.00      A   
ATOM   4617  CB  ILE A 488      -7.449  22.857   8.340  1.00 10.00      A   
ATOM   4618  CG1 ILE A 488      -8.809  22.201   8.077  1.00 10.00      A   
ATOM   4619  CG2 ILE A 488      -7.508  24.345   8.039  1.00 10.00      A   
ATOM   4620  CD1 ILE A 488      -9.857  22.525   9.121  1.00 10.00      A   
ATOM   4621  C   ILE A 488      -4.985  22.646   8.040  1.00 10.00      A   
ATOM   4622  O   ILE A 488      -4.657  22.415   9.203  1.00 10.00      A   
ATOM   4623  N   ARG A 489      -4.196  23.291   7.189  1.00 10.00      A   
ATOM   4624  HN  ARG A 489      -4.499  23.438   6.261  1.00 10.00      A   
ATOM   4625  CA  ARG A 489      -2.889  23.792   7.602  1.00 10.00      A   
ATOM   4626  CB  ARG A 489      -1.741  22.995   6.966  1.00 10.00      A   
ATOM   4627  CG  ARG A 489      -1.637  23.118   5.456  1.00 10.00      A   
ATOM   4628  CD  ARG A 489      -0.186  23.057   5.000  1.00 10.00      A   
ATOM   4629  NE  ARG A 489       0.630  24.096   5.628  1.00 10.00      A   
ATOM   4630  HE  ARG A 489       0.165  24.887   5.972  1.00 10.00      A   
ATOM   4631  CZ  ARG A 489       1.954  24.034   5.748  1.00 10.00      A   
ATOM   4632  NH1 ARG A 489       2.621  22.992   5.276  1.00 10.00      A   
ATOM   4633 HH11 ARG A 489       2.113  22.212   4.803  1.00 10.00      A   
ATOM   4634 HH12 ARG A 489       3.662  22.947   5.379  1.00 10.00      A   
ATOM   4635  NH2 ARG A 489       2.611  25.013   6.355  1.00 10.00      A   
ATOM   4636 HH21 ARG A 489       3.649  24.966   6.453  1.00 10.00      A   
ATOM   4637 HH22 ARG A 489       2.089  25.841   6.749  1.00 10.00      A   
ATOM   4638  C   ARG A 489      -2.745  25.282   7.310  1.00 10.00      A   
ATOM   4639  O   ARG A 489      -3.028  25.735   6.198  1.00 10.00      A   
ATOM   4640  N   ASP A 490      -2.315  26.031   8.326  1.00 10.00      A   
ATOM   4641  HN  ASP A 490      -2.126  25.594   9.187  1.00 10.00      A   
ATOM   4642  CA  ASP A 490      -2.116  27.478   8.218  1.00 10.00      A   
ATOM   4643  CB  ASP A 490      -0.969  27.834   7.271  1.00 10.00      A   
ATOM   4644  CG  ASP A 490       0.386  27.719   7.935  1.00 10.00      A   
ATOM   4645  OD1 ASP A 490       0.718  28.572   8.788  1.00 10.00      A   
ATOM   4646  OD2 ASP A 490       1.133  26.774   7.606  1.00 10.00      A   
ATOM   4647  C   ASP A 490      -3.391  28.212   7.832  1.00 10.00      A   
ATOM   4648  O   ASP A 490      -3.478  28.819   6.761  1.00 10.00      A   
ATOM   4649  N   CYS A 491      -4.375  28.155   8.714  1.00 10.00      A   
ATOM   4650  HN  CYS A 491      -4.238  27.663   9.547  1.00 10.00      A   
ATOM   4651  CA  CYS A 491      -5.651  28.809   8.484  1.00 10.00      A   
ATOM   4652  CB  CYS A 491      -6.692  27.794   8.015  1.00 10.00      A   
ATOM   4653  SG  CYS A 491      -6.473  27.235   6.310  1.00 10.00      A   
ATOM   4654  HG  CYS A 491      -7.386  27.849   5.567  1.00 10.00      A   
ATOM   4655  C   CYS A 491      -6.113  29.521   9.750  1.00 10.00      A   
ATOM   4656  O   CYS A 491      -5.838  29.063  10.862  1.00 10.00      A   
ATOM   4657  N   PRO A 492      -6.823  30.649   9.597  1.00 10.00      A   
ATOM   4658  CA  PRO A 492      -7.311  31.453  10.726  1.00 10.00      A   
ATOM   4659  CB  PRO A 492      -7.663  32.786  10.063  1.00 10.00      A   
ATOM   4660  CG  PRO A 492      -8.052  32.418   8.674  1.00 10.00      A   
ATOM   4661  CD  PRO A 492      -7.199  31.240   8.297  1.00 10.00      A   
ATOM   4662  C   PRO A 492      -8.545  30.859  11.405  1.00 10.00      A   
ATOM   4663  O   PRO A 492      -9.403  31.590  11.896  1.00 10.00      A   
ATOM   4664  N   PHE A 493      -8.633  29.541  11.434  1.00 10.00      A   
ATOM   4665  HN  PHE A 493      -7.916  29.007  11.033  1.00 10.00      A   
ATOM   4666  CA  PHE A 493      -9.757  28.864  12.064  1.00 10.00      A   
ATOM   4667  CB  PHE A 493     -10.129  27.607  11.273  1.00 10.00      A   
ATOM   4668  CG  PHE A 493     -10.353  27.846   9.804  1.00 10.00      A   
ATOM   4669  CD1 PHE A 493      -9.963  26.898   8.870  1.00 10.00      A   
ATOM   4670  CD2 PHE A 493     -10.949  29.015   9.357  1.00 10.00      A   
ATOM   4671  CE1 PHE A 493     -10.164  27.115   7.520  1.00 10.00      A   
ATOM   4672  CE2 PHE A 493     -11.151  29.236   8.009  1.00 10.00      A   
ATOM   4673  CZ  PHE A 493     -10.758  28.285   7.089  1.00 10.00      A   
ATOM   4674  C   PHE A 493      -9.370  28.493  13.488  1.00 10.00      A   
ATOM   4675  O   PHE A 493      -8.225  28.108  13.732  1.00 10.00      A   
ATOM   4676  N   GLY A 494     -10.299  28.603  14.430  1.00 10.00      A   
ATOM   4677  HN  GLY A 494     -11.218  28.887  14.194  1.00 10.00      A   
ATOM   4678  CA  GLY A 494      -9.964  28.292  15.803  1.00 10.00      A   
ATOM   4679  C   GLY A 494     -11.042  27.541  16.554  1.00 10.00      A   
ATOM   4680  O   GLY A 494     -11.828  26.799  15.968  1.00 10.00      A   
ATOM   4681  N   ASP A 495     -11.084  27.763  17.860  1.00 10.00      A   
ATOM   4682  HN  ASP A 495     -10.443  28.400  18.251  1.00 10.00      A   
ATOM   4683  CA  ASP A 495     -12.042  27.105  18.745  1.00 10.00      A   
ATOM   4684  CB  ASP A 495     -11.649  27.361  20.200  1.00 10.00      A   
ATOM   4685  CG  ASP A 495     -11.586  28.837  20.546  1.00 10.00      A   
ATOM   4686  OD1 ASP A 495     -10.513  29.450  20.361  1.00 10.00      A   
ATOM   4687  OD2 ASP A 495     -12.607  29.387  21.005  1.00 10.00      A   
ATOM   4688  C   ASP A 495     -13.474  27.580  18.528  1.00 10.00      A   
ATOM   4689  O   ASP A 495     -14.428  26.848  18.807  1.00 10.00      A   
ATOM   4690  N   LYS A 496     -13.612  28.792  18.018  1.00 10.00      A   
ATOM   4691  HN  LYS A 496     -12.807  29.299  17.788  1.00 10.00      A   
ATOM   4692  CA  LYS A 496     -14.916  29.395  17.780  1.00 10.00      A   
ATOM   4693  CB  LYS A 496     -14.731  30.751  17.107  1.00 10.00      A   
ATOM   4694  CG  LYS A 496     -15.813  31.772  17.406  1.00 10.00      A   
ATOM   4695  CD  LYS A 496     -15.471  33.118  16.787  1.00 10.00      A   
ATOM   4696  CE  LYS A 496     -14.145  33.645  17.312  1.00 10.00      A   
ATOM   4697  NZ  LYS A 496     -13.132  33.774  16.232  1.00 10.00      A   
ATOM   4698  HZ1 LYS A 496     -13.445  34.479  15.534  1.00 10.00      A   
ATOM   4699  HZ2 LYS A 496     -12.999  32.860  15.744  1.00 10.00      A   
ATOM   4700  HZ3 LYS A 496     -12.221  34.079  16.632  1.00 10.00      A   
ATOM   4701  C   LYS A 496     -15.822  28.491  16.941  1.00 10.00      A   
ATOM   4702  O   LYS A 496     -16.951  28.194  17.337  1.00 10.00      A   
ATOM   4703  N   ALA A 497     -15.329  28.043  15.796  1.00 10.00      A   
ATOM   4704  HN  ALA A 497     -14.420  28.309  15.521  1.00 10.00      A   
ATOM   4705  CA  ALA A 497     -16.116  27.174  14.929  1.00 10.00      A   
ATOM   4706  CB  ALA A 497     -15.733  27.375  13.473  1.00 10.00      A   
ATOM   4707  C   ALA A 497     -15.968  25.707  15.321  1.00 10.00      A   
ATOM   4708  O   ALA A 497     -16.901  24.919  15.166  1.00 10.00      A   
ATOM   4709  N   LEU A 498     -14.800  25.357  15.848  1.00 10.00      A   
ATOM   4710  HN  LEU A 498     -14.110  26.041  15.968  1.00 10.00      A   
ATOM   4711  CA  LEU A 498     -14.508  23.987  16.251  1.00 10.00      A   
ATOM   4712  CB  LEU A 498     -13.076  23.876  16.776  1.00 10.00      A   
ATOM   4713  CG  LEU A 498     -12.659  22.507  17.317  1.00 10.00      A   
ATOM   4714  CD1 LEU A 498     -12.516  21.498  16.186  1.00 10.00      A   
ATOM   4715  CD2 LEU A 498     -11.375  22.609  18.124  1.00 10.00      A   
ATOM   4716  C   LEU A 498     -15.488  23.464  17.298  1.00 10.00      A   
ATOM   4717  O   LEU A 498     -16.125  22.427  17.101  1.00 10.00      A   
ATOM   4718  N   LEU A 499     -15.631  24.193  18.402  1.00 10.00      A   
ATOM   4719  HN  LEU A 499     -15.131  25.036  18.495  1.00 10.00      A   
ATOM   4720  CA  LEU A 499     -16.522  23.767  19.479  1.00 10.00      A   
ATOM   4721  CB  LEU A 499     -16.232  24.530  20.772  1.00 10.00      A   
ATOM   4722  CG  LEU A 499     -14.864  24.266  21.409  1.00 10.00      A   
ATOM   4723  CD1 LEU A 499     -14.674  25.138  22.637  1.00 10.00      A   
ATOM   4724  CD2 LEU A 499     -14.724  22.796  21.776  1.00 10.00      A   
ATOM   4725  C   LEU A 499     -17.994  23.870  19.096  1.00 10.00      A   
ATOM   4726  O   LEU A 499     -18.868  23.388  19.814  1.00 10.00      A   
ATOM   4727  N   ALA A 500     -18.265  24.483  17.957  1.00 10.00      A   
ATOM   4728  HN  ALA A 500     -17.527  24.833  17.410  1.00 10.00      A   
ATOM   4729  CA  ALA A 500     -19.631  24.633  17.488  1.00 10.00      A   
ATOM   4730  CB  ALA A 500     -19.831  26.007  16.866  1.00 10.00      A   
ATOM   4731  C   ALA A 500     -19.973  23.532  16.492  1.00 10.00      A   
ATOM   4732  O   ALA A 500     -21.103  23.435  16.020  1.00 10.00      A   
ATOM   4733  N   ASN A 501     -18.987  22.696  16.182  1.00 10.00      A   
ATOM   4734  HN  ASN A 501     -18.106  22.819  16.601  1.00 10.00      A   
ATOM   4735  CA  ASN A 501     -19.173  21.600  15.237  1.00 10.00      A   
ATOM   4736  CB  ASN A 501     -18.503  21.933  13.898  1.00 10.00      A   
ATOM   4737  CG  ASN A 501     -19.238  22.998  13.103  1.00 10.00      A   
ATOM   4738  OD1 ASN A 501     -20.141  22.696  12.323  1.00 10.00      A   
ATOM   4739  ND2 ASN A 501     -18.847  24.251  13.283  1.00 10.00      A   
ATOM   4740 HD21 ASN A 501     -18.107  24.424  13.913  1.00 10.00      A   
ATOM   4741 HD22 ASN A 501     -19.316  24.961  12.790  1.00 10.00      A   
ATOM   4742  C   ASN A 501     -18.579  20.314  15.797  1.00 10.00      A   
ATOM   4743  O   ASN A 501     -18.131  19.442  15.050  1.00 10.00      A   
ATOM   4744  N   ALA A 502     -18.593  20.195  17.120  1.00 10.00      A   
ATOM   4745  HN  ALA A 502     -18.992  20.912  17.661  1.00 10.00      A   
ATOM   4746  CA  ALA A 502     -18.040  19.024  17.793  1.00 10.00      A   
ATOM   4747  CB  ALA A 502     -17.997  19.252  19.295  1.00 10.00      A   
ATOM   4748  C   ALA A 502     -18.838  17.767  17.468  1.00 10.00      A   
ATOM   4749  O   ALA A 502     -18.285  16.672  17.375  1.00 10.00      A   
ATOM   4750  N   SER A 503     -20.134  17.935  17.275  1.00 10.00      A   
ATOM   4751  HN  SER A 503     -20.514  18.837  17.344  1.00 10.00      A   
ATOM   4752  CA  SER A 503     -21.020  16.821  16.968  1.00 10.00      A   
ATOM   4753  CB  SER A 503     -22.462  17.314  17.006  1.00 10.00      A   
ATOM   4754  OG  SER A 503     -22.506  18.724  16.847  1.00 10.00      A   
ATOM   4755  HG  SER A 503     -22.739  18.936  15.933  1.00 10.00      A   
ATOM   4756  C   SER A 503     -20.717  16.198  15.603  1.00 10.00      A   
ATOM   4757  O   SER A 503     -20.962  15.010  15.380  1.00 10.00      A   
ATOM   4758  N   LYS A 504     -20.167  16.998  14.699  1.00 10.00      A   
ATOM   4759  HN  LYS A 504     -19.966  17.925  14.946  1.00 10.00      A   
ATOM   4760  CA  LYS A 504     -19.847  16.532  13.355  1.00 10.00      A   
ATOM   4761  CB  LYS A 504     -19.643  17.717  12.409  1.00 10.00      A   
ATOM   4762  CG  LYS A 504     -19.672  17.347  10.935  1.00 10.00      A   
ATOM   4763  CD  LYS A 504     -21.071  16.938  10.503  1.00 10.00      A   
ATOM   4764  CE  LYS A 504     -21.127  16.628   9.019  1.00 10.00      A   
ATOM   4765  NZ  LYS A 504     -22.512  16.723   8.494  1.00 10.00      A   
ATOM   4766  HZ1 LYS A 504     -23.095  15.937   8.855  1.00 10.00      A   
ATOM   4767  HZ2 LYS A 504     -22.503  16.682   7.459  1.00 10.00      A   
ATOM   4768  HZ3 LYS A 504     -22.947  17.622   8.791  1.00 10.00      A   
ATOM   4769  C   LYS A 504     -18.608  15.647  13.354  1.00 10.00      A   
ATOM   4770  O   LYS A 504     -18.416  14.832  12.450  1.00 10.00      A   
ATOM   4771  N   LEU A 505     -17.783  15.789  14.380  1.00 10.00      A   
ATOM   4772  HN  LEU A 505     -18.004  16.432  15.085  1.00 10.00      A   
ATOM   4773  CA  LEU A 505     -16.558  15.015  14.489  1.00 10.00      A   
ATOM   4774  CB  LEU A 505     -15.705  15.517  15.657  1.00 10.00      A   
ATOM   4775  CG  LEU A 505     -15.282  16.988  15.596  1.00 10.00      A   
ATOM   4776  CD1 LEU A 505     -14.491  17.384  16.834  1.00 10.00      A   
ATOM   4777  CD2 LEU A 505     -14.483  17.262  14.331  1.00 10.00      A   
ATOM   4778  C   LEU A 505     -16.835  13.522  14.633  1.00 10.00      A   
ATOM   4779  O   LEU A 505     -16.004  12.694  14.258  1.00 10.00      A   
ATOM   4780  N   GLU A 506     -18.004  13.180  15.168  1.00 10.00      A   
ATOM   4781  HN  GLU A 506     -18.625  13.885  15.452  1.00 10.00      A   
ATOM   4782  CA  GLU A 506     -18.383  11.784  15.352  1.00 10.00      A   
ATOM   4783  CB  GLU A 506     -19.618  11.684  16.252  1.00 10.00      A   
ATOM   4784  CG  GLU A 506     -19.384  12.193  17.666  1.00 10.00      A   
ATOM   4785  CD  GLU A 506     -20.617  12.085  18.545  1.00 10.00      A   
ATOM   4786  OE1 GLU A 506     -21.555  12.891  18.366  1.00 10.00      A   
ATOM   4787  OE2 GLU A 506     -20.660  11.194  19.422  1.00 10.00      A   
ATOM   4788  C   GLU A 506     -18.642  11.098  14.011  1.00 10.00      A   
ATOM   4789  O   GLU A 506     -18.454   9.889  13.871  1.00 10.00      A   
ATOM   4790  N   THR A 507     -19.053  11.880  13.021  1.00 10.00      A   
ATOM   4791  HN  THR A 507     -19.165  12.837  13.187  1.00 10.00      A   
ATOM   4792  CA  THR A 507     -19.343  11.357  11.693  1.00 10.00      A   
ATOM   4793  CB  THR A 507     -20.510  12.119  11.052  1.00 10.00      A   
ATOM   4794  OG1 THR A 507     -20.623  13.417  11.653  1.00 10.00      A   
ATOM   4795  HG1 THR A 507     -19.784  13.880  11.571  1.00 10.00      A   
ATOM   4796  CG2 THR A 507     -21.810  11.360  11.248  1.00 10.00      A   
ATOM   4797  C   THR A 507     -18.130  11.446  10.770  1.00 10.00      A   
ATOM   4798  O   THR A 507     -18.210  11.104   9.589  1.00 10.00      A   
ATOM   4799  N   MET A 508     -17.009  11.907  11.312  1.00 10.00      A   
ATOM   4800  HN  MET A 508     -17.004  12.154  12.260  1.00 10.00      A   
ATOM   4801  CA  MET A 508     -15.780  12.041  10.535  1.00 10.00      A   
ATOM   4802  CB  MET A 508     -15.147  13.414  10.757  1.00 10.00      A   
ATOM   4803  CG  MET A 508     -15.746  14.520   9.905  1.00 10.00      A   
ATOM   4804  SD  MET A 508     -14.869  16.083  10.089  1.00 10.00      A   
ATOM   4805  CE  MET A 508     -13.200  15.573   9.686  1.00 10.00      A   
ATOM   4806  C   MET A 508     -14.786  10.946  10.890  1.00 10.00      A   
ATOM   4807  O   MET A 508     -14.841  10.379  11.978  1.00 10.00      A   
ATOM   4808  N   ARG A 509     -13.872  10.661   9.972  1.00 10.00      A   
ATOM   4809  HN  ARG A 509     -13.859  11.173   9.135  1.00 10.00      A   
ATOM   4810  CA  ARG A 509     -12.868   9.628  10.187  1.00 10.00      A   
ATOM   4811  CB  ARG A 509     -12.375   9.045   8.853  1.00 10.00      A   
ATOM   4812  CG  ARG A 509     -11.609   7.732   8.993  1.00 10.00      A   
ATOM   4813  CD  ARG A 509     -10.206   7.821   8.403  1.00 10.00      A   
ATOM   4814  NE  ARG A 509     -10.128   7.288   7.036  1.00 10.00      A   
ATOM   4815  HE  ARG A 509     -10.937   6.864   6.669  1.00 10.00      A   
ATOM   4816  CZ  ARG A 509      -9.028   7.333   6.274  1.00 10.00      A   
ATOM   4817  NH1 ARG A 509      -7.910   7.876   6.737  1.00 10.00      A   
ATOM   4818 HH11 ARG A 509      -7.873   8.271   7.698  1.00 10.00      A   
ATOM   4819 HH12 ARG A 509      -7.057   7.906   6.125  1.00 10.00      A   
ATOM   4820  NH2 ARG A 509      -9.041   6.847   5.041  1.00 10.00      A   
ATOM   4821 HH21 ARG A 509      -8.174   6.888   4.459  1.00 10.00      A   
ATOM   4822 HH22 ARG A 509      -9.911   6.426   4.636  1.00 10.00      A   
ATOM   4823  C   ARG A 509     -11.698  10.189  10.982  1.00 10.00      A   
ATOM   4824  O   ARG A 509     -11.271   9.593  11.972  1.00 10.00      A   
ATOM   4825  N   SER A 510     -11.190  11.340  10.546  1.00 10.00      A   
ATOM   4826  HN  SER A 510     -11.575  11.766   9.751  1.00 10.00      A   
ATOM   4827  CA  SER A 510     -10.065  11.978  11.215  1.00 10.00      A   
ATOM   4828  CB  SER A 510      -8.778  11.206  10.910  1.00 10.00      A   
ATOM   4829  OG  SER A 510      -8.807  10.672   9.593  1.00 10.00      A   
ATOM   4830  HG  SER A 510      -8.377  11.289   8.994  1.00 10.00      A   
ATOM   4831  C   SER A 510      -9.915  13.444  10.796  1.00 10.00      A   
ATOM   4832  O   SER A 510     -10.077  13.786   9.618  1.00 10.00      A   
ATOM   4833  N   LEU A 511      -9.622  14.302  11.769  1.00 10.00      A   
ATOM   4834  HN  LEU A 511      -9.523  13.965  12.690  1.00 10.00      A   
ATOM   4835  CA  LEU A 511      -9.436  15.725  11.522  1.00 10.00      A   
ATOM   4836  CB  LEU A 511     -10.461  16.540  12.320  1.00 10.00      A   
ATOM   4837  CG  LEU A 511     -10.264  18.060  12.335  1.00 10.00      A   
ATOM   4838  CD1 LEU A 511     -10.495  18.653  10.954  1.00 10.00      A   
ATOM   4839  CD2 LEU A 511     -11.187  18.704  13.355  1.00 10.00      A   
ATOM   4840  C   LEU A 511      -8.022  16.137  11.920  1.00 10.00      A   
ATOM   4841  O   LEU A 511      -7.589  15.882  13.044  1.00 10.00      A   
ATOM   4842  N   TRP A 512      -7.310  16.771  10.998  1.00 10.00      A   
ATOM   4843  HN  TRP A 512      -7.715  16.949  10.120  1.00 10.00      A   
ATOM   4844  CA  TRP A 512      -5.945  17.215  11.253  1.00 10.00      A   
ATOM   4845  CB  TRP A 512      -4.969  16.424  10.375  1.00 10.00      A   
ATOM   4846  CG  TRP A 512      -3.559  16.932  10.396  1.00 10.00      A   
ATOM   4847  CD1 TRP A 512      -2.955  17.688   9.439  1.00 10.00      A   
ATOM   4848  CD2 TRP A 512      -2.572  16.716  11.414  1.00 10.00      A   
ATOM   4849  NE1 TRP A 512      -1.660  17.962   9.796  1.00 10.00      A   
ATOM   4850  HE1 TRP A 512      -1.025  18.496   9.271  1.00 10.00      A   
ATOM   4851  CE2 TRP A 512      -1.398  17.377  11.005  1.00 10.00      A   
ATOM   4852  CE3 TRP A 512      -2.568  16.034  12.634  1.00 10.00      A   
ATOM   4853  CZ2 TRP A 512      -0.232  17.372  11.767  1.00 10.00      A   
ATOM   4854  CZ3 TRP A 512      -1.413  16.029  13.389  1.00 10.00      A   
ATOM   4855  CH2 TRP A 512      -0.260  16.695  12.956  1.00 10.00      A   
ATOM   4856  C   TRP A 512      -5.800  18.713  10.994  1.00 10.00      A   
ATOM   4857  O   TRP A 512      -6.108  19.198   9.904  1.00 10.00      A   
ATOM   4858  N   MET A 513      -5.349  19.443  12.003  1.00 10.00      A   
ATOM   4859  HN  MET A 513      -5.143  19.005  12.861  1.00 10.00      A   
ATOM   4860  CA  MET A 513      -5.158  20.881  11.876  1.00 10.00      A   
ATOM   4861  CB  MET A 513      -6.194  21.647  12.702  1.00 10.00      A   
ATOM   4862  CG  MET A 513      -7.624  21.482  12.208  1.00 10.00      A   
ATOM   4863  SD  MET A 513      -8.810  22.488  13.124  1.00 10.00      A   
ATOM   4864  CE  MET A 513      -8.381  24.132  12.557  1.00 10.00      A   
ATOM   4865  C   MET A 513      -3.744  21.270  12.287  1.00 10.00      A   
ATOM   4866  O   MET A 513      -3.271  20.877  13.353  1.00 10.00      A   
ATOM   4867  N   SER A 514      -3.068  22.022  11.429  1.00 10.00      A   
ATOM   4868  HN  SER A 514      -3.503  22.302  10.589  1.00 10.00      A   
ATOM   4869  CA  SER A 514      -1.703  22.458  11.697  1.00 10.00      A   
ATOM   4870  CB  SER A 514      -0.754  21.878  10.646  1.00 10.00      A   
ATOM   4871  OG  SER A 514      -1.323  20.734  10.034  1.00 10.00      A   
ATOM   4872  HG  SER A 514      -2.185  20.565  10.425  1.00 10.00      A   
ATOM   4873  C   SER A 514      -1.604  23.980  11.690  1.00 10.00      A   
ATOM   4874  O   SER A 514      -2.121  24.633  10.777  1.00 10.00      A   
ATOM   4875  N   SER A 515      -0.960  24.528  12.721  1.00 10.00      A   
ATOM   4876  HN  SER A 515      -0.609  23.940  13.426  1.00 10.00      A   
ATOM   4877  CA  SER A 515      -0.757  25.968  12.859  1.00 10.00      A   
ATOM   4878  CB  SER A 515       0.363  26.444  11.931  1.00 10.00      A   
ATOM   4879  OG  SER A 515       1.526  25.644  12.101  1.00 10.00      A   
ATOM   4880  HG  SER A 515       1.699  25.156  11.283  1.00 10.00      A   
ATOM   4881  C   SER A 515      -2.042  26.762  12.632  1.00 10.00      A   
ATOM   4882  O   SER A 515      -2.189  27.476  11.635  1.00 10.00      A   
ATOM   4883  N   CYS A 516      -2.982  26.612  13.546  1.00 10.00      A   
ATOM   4884  HN  CYS A 516      -2.823  26.018  14.310  1.00 10.00      A   
ATOM   4885  CA  CYS A 516      -4.245  27.312  13.449  1.00 10.00      A   
ATOM   4886  CB  CYS A 516      -5.379  26.333  13.145  1.00 10.00      A   
ATOM   4887  SG  CYS A 516      -5.168  25.414  11.600  1.00 10.00      A   
ATOM   4888  HG  CYS A 516      -3.866  25.282  11.380  1.00 10.00      A   
ATOM   4889  C   CYS A 516      -4.519  28.080  14.733  1.00 10.00      A   
ATOM   4890  O   CYS A 516      -3.712  28.051  15.663  1.00 10.00      A   
ATOM   4891  N   SER A 517      -5.662  28.749  14.792  1.00 10.00      A   
ATOM   4892  HN  SER A 517      -6.289  28.703  14.034  1.00 10.00      A   
ATOM   4893  CA  SER A 517      -6.029  29.538  15.961  1.00 10.00      A   
ATOM   4894  CB  SER A 517      -6.937  30.694  15.541  1.00 10.00      A   
ATOM   4895  OG  SER A 517      -6.383  31.390  14.434  1.00 10.00      A   
ATOM   4896  HG  SER A 517      -5.517  31.745  14.682  1.00 10.00      A   
ATOM   4897  C   SER A 517      -6.710  28.680  17.029  1.00 10.00      A   
ATOM   4898  O   SER A 517      -7.551  29.163  17.794  1.00 10.00      A   
ATOM   4899  N   VAL A 518      -6.339  27.408  17.086  1.00 10.00      A   
ATOM   4900  HN  VAL A 518      -5.653  27.082  16.468  1.00 10.00      A   
ATOM   4901  CA  VAL A 518      -6.908  26.492  18.063  1.00 10.00      A   
ATOM   4902  CB  VAL A 518      -6.846  25.025  17.585  1.00 10.00      A   
ATOM   4903  CG1 VAL A 518      -7.546  24.104  18.578  1.00 10.00      A   
ATOM   4904  CG2 VAL A 518      -7.453  24.883  16.197  1.00 10.00      A   
ATOM   4905  C   VAL A 518      -6.160  26.623  19.381  1.00 10.00      A   
ATOM   4906  O   VAL A 518      -5.077  26.058  19.553  1.00 10.00      A   
ATOM   4907  N   SER A 519      -6.724  27.394  20.292  1.00 10.00      A   
ATOM   4908  HN  SER A 519      -7.581  27.822  20.089  1.00 10.00      A   
ATOM   4909  CA  SER A 519      -6.116  27.618  21.592  1.00 10.00      A   
ATOM   4910  CB  SER A 519      -6.848  28.754  22.307  1.00 10.00      A   
ATOM   4911  OG  SER A 519      -8.241  28.704  22.035  1.00 10.00      A   
ATOM   4912  HG  SER A 519      -8.466  29.370  21.372  1.00 10.00      A   
ATOM   4913  C   SER A 519      -6.132  26.347  22.438  1.00 10.00      A   
ATOM   4914  O   SER A 519      -6.965  25.464  22.230  1.00 10.00      A   
ATOM   4915  N   PHE A 520      -5.212  26.265  23.394  1.00 10.00      A   
ATOM   4916  HN  PHE A 520      -4.573  27.004  23.508  1.00 10.00      A   
ATOM   4917  CA  PHE A 520      -5.112  25.106  24.275  1.00 10.00      A   
ATOM   4918  CB  PHE A 520      -3.988  25.315  25.288  1.00 10.00      A   
ATOM   4919  CG  PHE A 520      -3.710  24.125  26.160  1.00 10.00      A   
ATOM   4920  CD1 PHE A 520      -3.584  22.856  25.612  1.00 10.00      A   
ATOM   4921  CD2 PHE A 520      -3.563  24.279  27.526  1.00 10.00      A   
ATOM   4922  CE1 PHE A 520      -3.316  21.766  26.417  1.00 10.00      A   
ATOM   4923  CE2 PHE A 520      -3.297  23.193  28.335  1.00 10.00      A   
ATOM   4924  CZ  PHE A 520      -3.172  21.935  27.780  1.00 10.00      A   
ATOM   4925  C   PHE A 520      -6.432  24.825  24.995  1.00 10.00      A   
ATOM   4926  O   PHE A 520      -6.763  23.672  25.277  1.00 10.00      A   
ATOM   4927  N   GLY A 521      -7.182  25.881  25.285  1.00 10.00      A   
ATOM   4928  HN  GLY A 521      -6.859  26.779  25.046  1.00 10.00      A   
ATOM   4929  CA  GLY A 521      -8.459  25.725  25.956  1.00 10.00      A   
ATOM   4930  C   GLY A 521      -9.436  24.892  25.150  1.00 10.00      A   
ATOM   4931  O   GLY A 521     -10.184  24.089  25.709  1.00 10.00      A   
ATOM   4932  N   ALA A 522      -9.410  25.065  23.836  1.00 10.00      A   
ATOM   4933  HN  ALA A 522      -8.771  25.704  23.453  1.00 10.00      A   
ATOM   4934  CA  ALA A 522     -10.297  24.329  22.947  1.00 10.00      A   
ATOM   4935  CB  ALA A 522     -10.110  24.795  21.515  1.00 10.00      A   
ATOM   4936  C   ALA A 522     -10.041  22.833  23.039  1.00 10.00      A   
ATOM   4937  O   ALA A 522     -10.976  22.041  23.134  1.00 10.00      A   
ATOM   4938  N   CYS A 523      -8.768  22.460  23.017  1.00 10.00      A   
ATOM   4939  HN  CYS A 523      -8.070  23.149  22.946  1.00 10.00      A   
ATOM   4940  CA  CYS A 523      -8.374  21.060  23.090  1.00 10.00      A   
ATOM   4941  CB  CYS A 523      -6.855  20.943  22.991  1.00 10.00      A   
ATOM   4942  SG  CYS A 523      -6.124  22.011  21.728  1.00 10.00      A   
ATOM   4943  HG  CYS A 523      -6.962  22.059  20.701  1.00 10.00      A   
ATOM   4944  C   CYS A 523      -8.874  20.407  24.374  1.00 10.00      A   
ATOM   4945  O   CYS A 523      -9.312  19.256  24.370  1.00 10.00      A   
ATOM   4946  N   LYS A 524      -8.816  21.154  25.469  1.00 10.00      A   
ATOM   4947  HN  LYS A 524      -8.473  22.072  25.405  1.00 10.00      A   
ATOM   4948  CA  LYS A 524      -9.263  20.650  26.760  1.00 10.00      A   
ATOM   4949  CB  LYS A 524      -8.781  21.566  27.886  1.00 10.00      A   
ATOM   4950  CG  LYS A 524      -7.269  21.650  28.019  1.00 10.00      A   
ATOM   4951  CD  LYS A 524      -6.860  22.376  29.291  1.00 10.00      A   
ATOM   4952  CE  LYS A 524      -7.255  23.843  29.248  1.00 10.00      A   
ATOM   4953  NZ  LYS A 524      -6.856  24.560  30.484  1.00 10.00      A   
ATOM   4954  HZ1 LYS A 524      -7.188  24.043  31.323  1.00 10.00      A   
ATOM   4955  HZ2 LYS A 524      -7.275  25.518  30.495  1.00 10.00      A   
ATOM   4956  HZ3 LYS A 524      -5.819  24.645  30.530  1.00 10.00      A   
ATOM   4957  C   LYS A 524     -10.784  20.527  26.803  1.00 10.00      A   
ATOM   4958  O   LYS A 524     -11.328  19.479  27.167  1.00 10.00      A   
ATOM   4959  N   LEU A 525     -11.464  21.599  26.412  1.00 10.00      A   
ATOM   4960  HN  LEU A 525     -10.971  22.396  26.115  1.00 10.00      A   
ATOM   4961  CA  LEU A 525     -12.921  21.626  26.409  1.00 10.00      A   
ATOM   4962  CB  LEU A 525     -13.445  23.005  25.997  1.00 10.00      A   
ATOM   4963  CG  LEU A 525     -13.802  23.966  27.137  1.00 10.00      A   
ATOM   4964  CD1 LEU A 525     -12.597  24.236  28.026  1.00 10.00      A   
ATOM   4965  CD2 LEU A 525     -14.358  25.266  26.582  1.00 10.00      A   
ATOM   4966  C   LEU A 525     -13.500  20.546  25.501  1.00 10.00      A   
ATOM   4967  O   LEU A 525     -14.439  19.849  25.877  1.00 10.00      A   
ATOM   4968  N   LEU A 526     -12.923  20.403  24.313  1.00 10.00      A   
ATOM   4969  HN  LEU A 526     -12.170  20.989  24.071  1.00 10.00      A   
ATOM   4970  CA  LEU A 526     -13.385  19.406  23.353  1.00 10.00      A   
ATOM   4971  CB  LEU A 526     -12.633  19.550  22.028  1.00 10.00      A   
ATOM   4972  CG  LEU A 526     -13.086  18.637  20.887  1.00 10.00      A   
ATOM   4973  CD1 LEU A 526     -14.525  18.931  20.493  1.00 10.00      A   
ATOM   4974  CD2 LEU A 526     -12.162  18.782  19.692  1.00 10.00      A   
ATOM   4975  C   LEU A 526     -13.220  17.991  23.906  1.00 10.00      A   
ATOM   4976  O   LEU A 526     -14.066  17.124  23.686  1.00 10.00      A   
ATOM   4977  N   GLY A 527     -12.131  17.769  24.632  1.00 10.00      A   
ATOM   4978  HN  GLY A 527     -11.491  18.500  24.772  1.00 10.00      A   
ATOM   4979  CA  GLY A 527     -11.874  16.465  25.209  1.00 10.00      A   
ATOM   4980  C   GLY A 527     -12.848  16.124  26.319  1.00 10.00      A   
ATOM   4981  O   GLY A 527     -13.309  14.986  26.429  1.00 10.00      A   
ATOM   4982  N   GLN A 528     -13.164  17.112  27.144  1.00 10.00      A   
ATOM   4983  HN  GLN A 528     -12.755  17.998  27.013  1.00 10.00      A   
ATOM   4984  CA  GLN A 528     -14.094  16.914  28.247  1.00 10.00      A   
ATOM   4985  CB  GLN A 528     -13.984  18.059  29.257  1.00 10.00      A   
ATOM   4986  CG  GLN A 528     -12.677  18.088  30.039  1.00 10.00      A   
ATOM   4987  CD  GLN A 528     -12.496  16.868  30.928  1.00 10.00      A   
ATOM   4988  OE1 GLN A 528     -13.469  16.243  31.346  1.00 10.00      A   
ATOM   4989  NE2 GLN A 528     -11.253  16.532  31.243  1.00 10.00      A   
ATOM   4990 HE21 GLN A 528     -10.518  17.082  30.891  1.00 10.00      A   
ATOM   4991 HE22 GLN A 528     -11.118  15.748  31.819  1.00 10.00      A   
ATOM   4992  C   GLN A 528     -15.528  16.791  27.745  1.00 10.00      A   
ATOM   4993  O   GLN A 528     -16.317  16.014  28.284  1.00 10.00      A   
ATOM   4994  N   LYS A 529     -15.850  17.553  26.704  1.00 10.00      A   
ATOM   4995  HN  LYS A 529     -15.168  18.140  26.316  1.00 10.00      A   
ATOM   4996  CA  LYS A 529     -17.182  17.549  26.122  1.00 10.00      A   
ATOM   4997  CB  LYS A 529     -17.372  18.790  25.242  1.00 10.00      A   
ATOM   4998  CG  LYS A 529     -18.712  18.867  24.532  1.00 10.00      A   
ATOM   4999  CD  LYS A 529     -18.795  20.111  23.666  1.00 10.00      A   
ATOM   5000  CE  LYS A 529     -19.921  20.013  22.648  1.00 10.00      A   
ATOM   5001  NZ  LYS A 529     -21.263  20.029  23.290  1.00 10.00      A   
ATOM   5002  HZ1 LYS A 529     -21.406  20.919  23.810  1.00 10.00      A   
ATOM   5003  HZ2 LYS A 529     -21.354  19.236  23.957  1.00 10.00      A   
ATOM   5004  HZ3 LYS A 529     -22.004  19.940  22.567  1.00 10.00      A   
ATOM   5005  C   LYS A 529     -17.432  16.276  25.318  1.00 10.00      A   
ATOM   5006  O   LYS A 529     -18.508  15.685  25.403  1.00 10.00      A   
ATOM   5007  N   MET A 530     -16.437  15.851  24.545  1.00 10.00      A   
ATOM   5008  HN  MET A 530     -15.589  16.352  24.530  1.00 10.00      A   
ATOM   5009  CA  MET A 530     -16.568  14.649  23.726  1.00 10.00      A   
ATOM   5010  CB  MET A 530     -16.450  14.992  22.235  1.00 10.00      A   
ATOM   5011  CG  MET A 530     -17.232  16.220  21.794  1.00 10.00      A   
ATOM   5012  SD  MET A 530     -18.996  15.904  21.602  1.00 10.00      A   
ATOM   5013  CE  MET A 530     -18.996  14.948  20.088  1.00 10.00      A   
ATOM   5014  C   MET A 530     -15.496  13.624  24.105  1.00 10.00      A   
ATOM   5015  O   MET A 530     -14.403  13.617  23.538  1.00 10.00      A   
ATOM   5016  N   PRO A 531     -15.803  12.733  25.060  1.00 10.00      A   
ATOM   5017  CA  PRO A 531     -14.860  11.707  25.527  1.00 10.00      A   
ATOM   5018  CB  PRO A 531     -15.427  11.323  26.891  1.00 10.00      A   
ATOM   5019  CG  PRO A 531     -16.897  11.547  26.762  1.00 10.00      A   
ATOM   5020  CD  PRO A 531     -17.092  12.661  25.767  1.00 10.00      A   
ATOM   5021  C   PRO A 531     -14.808  10.479  24.618  1.00 10.00      A   
ATOM   5022  O   PRO A 531     -14.211   9.461  24.966  1.00 10.00      A   
ATOM   5023  N   LYS A 532     -15.439  10.568  23.457  1.00 10.00      A   
ATOM   5024  HN  LYS A 532     -15.912  11.396  23.229  1.00 10.00      A   
ATOM   5025  CA  LYS A 532     -15.447   9.459  22.515  1.00 10.00      A   
ATOM   5026  CB  LYS A 532     -16.847   9.238  21.949  1.00 10.00      A   
ATOM   5027  CG  LYS A 532     -17.786   8.500  22.891  1.00 10.00      A   
ATOM   5028  CD  LYS A 532     -19.056   8.086  22.169  1.00 10.00      A   
ATOM   5029  CE  LYS A 532     -19.932   7.186  23.027  1.00 10.00      A   
ATOM   5030  NZ  LYS A 532     -20.527   7.907  24.179  1.00 10.00      A   
ATOM   5031  HZ1 LYS A 532     -21.292   8.531  23.855  1.00 10.00      A   
ATOM   5032  HZ2 LYS A 532     -19.806   8.487  24.651  1.00 10.00      A   
ATOM   5033  HZ3 LYS A 532     -20.914   7.227  24.866  1.00 10.00      A   
ATOM   5034  C   LYS A 532     -14.441   9.692  21.397  1.00 10.00      A   
ATOM   5035  O   LYS A 532     -14.326   8.893  20.467  1.00 10.00      A   
ATOM   5036  N   LEU A 533     -13.716  10.793  21.501  1.00 10.00      A   
ATOM   5037  HN  LEU A 533     -13.847  11.380  22.276  1.00 10.00      A   
ATOM   5038  CA  LEU A 533     -12.709  11.145  20.514  1.00 10.00      A   
ATOM   5039  CB  LEU A 533     -13.163  12.330  19.658  1.00 10.00      A   
ATOM   5040  CG  LEU A 533     -14.329  12.073  18.702  1.00 10.00      A   
ATOM   5041  CD1 LEU A 533     -15.653  12.454  19.347  1.00 10.00      A   
ATOM   5042  CD2 LEU A 533     -14.128  12.826  17.398  1.00 10.00      A   
ATOM   5043  C   LEU A 533     -11.402  11.480  21.210  1.00 10.00      A   
ATOM   5044  O   LEU A 533     -11.403  11.993  22.332  1.00 10.00      A   
ATOM   5045  N   ASN A 534     -10.292  11.173  20.562  1.00 10.00      A   
ATOM   5046  HN  ASN A 534     -10.351  10.752  19.676  1.00 10.00      A   
ATOM   5047  CA  ASN A 534      -8.986  11.455  21.134  1.00 10.00      A   
ATOM   5048  CB  ASN A 534      -7.990  10.318  20.863  1.00 10.00      A   
ATOM   5049  CG  ASN A 534      -8.124   9.148  21.827  1.00 10.00      A   
ATOM   5050  OD1 ASN A 534      -8.688   9.277  22.918  1.00 10.00      A   
ATOM   5051  ND2 ASN A 534      -7.580   8.004  21.444  1.00 10.00      A   
ATOM   5052 HD21 ASN A 534      -7.118   7.977  20.574  1.00 10.00      A   
ATOM   5053 HD22 ASN A 534      -7.672   7.224  22.037  1.00 10.00      A   
ATOM   5054  C   ASN A 534      -8.439  12.765  20.596  1.00 10.00      A   
ATOM   5055  O   ASN A 534      -8.007  12.842  19.446  1.00 10.00      A   
ATOM   5056  N   VAL A 535      -8.491  13.798  21.420  1.00 10.00      A   
ATOM   5057  HN  VAL A 535      -8.881  13.677  22.311  1.00 10.00      A   
ATOM   5058  CA  VAL A 535      -7.975  15.100  21.039  1.00 10.00      A   
ATOM   5059  CB  VAL A 535      -8.699  16.242  21.779  1.00 10.00      A   
ATOM   5060  CG1 VAL A 535      -8.395  17.578  21.122  1.00 10.00      A   
ATOM   5061  CG2 VAL A 535     -10.197  15.992  21.816  1.00 10.00      A   
ATOM   5062  C   VAL A 535      -6.491  15.147  21.368  1.00 10.00      A   
ATOM   5063  O   VAL A 535      -6.094  15.647  22.422  1.00 10.00      A   
ATOM   5064  N   GLU A 536      -5.683  14.591  20.477  1.00 10.00      A   
ATOM   5065  HN  GLU A 536      -6.069  14.206  19.656  1.00 10.00      A   
ATOM   5066  CA  GLU A 536      -4.244  14.537  20.669  1.00 10.00      A   
ATOM   5067  CB  GLU A 536      -3.631  13.404  19.848  1.00 10.00      A   
ATOM   5068  CG  GLU A 536      -4.147  12.024  20.221  1.00 10.00      A   
ATOM   5069  CD  GLU A 536      -3.315  10.903  19.628  1.00 10.00      A   
ATOM   5070  OE1 GLU A 536      -2.349  11.191  18.885  1.00 10.00      A   
ATOM   5071  OE2 GLU A 536      -3.616   9.726  19.913  1.00 10.00      A   
ATOM   5072  C   GLU A 536      -3.577  15.856  20.324  1.00 10.00      A   
ATOM   5073  O   GLU A 536      -3.550  16.273  19.162  1.00 10.00      A   
ATOM   5074  N   VAL A 537      -3.052  16.513  21.344  1.00 10.00      A   
ATOM   5075  HN  VAL A 537      -3.123  16.129  22.249  1.00 10.00      A   
ATOM   5076  CA  VAL A 537      -2.361  17.778  21.167  1.00 10.00      A   
ATOM   5077  CB  VAL A 537      -2.440  18.642  22.443  1.00 10.00      A   
ATOM   5078  CG1 VAL A 537      -1.720  19.969  22.248  1.00 10.00      A   
ATOM   5079  CG2 VAL A 537      -3.884  18.870  22.855  1.00 10.00      A   
ATOM   5080  C   VAL A 537      -0.894  17.503  20.857  1.00 10.00      A   
ATOM   5081  O   VAL A 537      -0.216  16.792  21.604  1.00 10.00      A   
ATOM   5082  N   ILE A 538      -0.416  18.047  19.750  1.00 10.00      A   
ATOM   5083  HN  ILE A 538      -1.008  18.602  19.195  1.00 10.00      A   
ATOM   5084  CA  ILE A 538       0.967  17.861  19.338  1.00 10.00      A   
ATOM   5085  CB  ILE A 538       1.057  17.238  17.933  1.00 10.00      A   
ATOM   5086  CG1 ILE A 538       0.243  15.942  17.879  1.00 10.00      A   
ATOM   5087  CG2 ILE A 538       2.510  16.973  17.559  1.00 10.00      A   
ATOM   5088  CD1 ILE A 538       0.151  15.332  16.498  1.00 10.00      A   
ATOM   5089  C   ILE A 538       1.702  19.196  19.344  1.00 10.00      A   
ATOM   5090  O   ILE A 538       1.411  20.084  18.537  1.00 10.00      A   
ATOM   5091  N   ASP A 539       2.658  19.324  20.248  1.00 10.00      A   
ATOM   5092  HN  ASP A 539       2.865  18.564  20.833  1.00 10.00      A   
ATOM   5093  CA  ASP A 539       3.433  20.552  20.383  1.00 10.00      A   
ATOM   5094  CB  ASP A 539       2.839  21.420  21.498  1.00 10.00      A   
ATOM   5095  CG  ASP A 539       3.339  22.848  21.477  1.00 10.00      A   
ATOM   5096  OD1 ASP A 539       2.645  23.727  20.913  1.00 10.00      A   
ATOM   5097  OD2 ASP A 539       4.412  23.109  22.054  1.00 10.00      A   
ATOM   5098  C   ASP A 539       4.893  20.223  20.674  1.00 10.00      A   
ATOM   5099  O   ASP A 539       5.198  19.416  21.558  1.00 10.00      A   
ATOM   5100  N   GLU A 540       5.795  20.838  19.923  1.00 10.00      A   
ATOM   5101  HN  GLU A 540       5.492  21.476  19.226  1.00 10.00      A   
ATOM   5102  CA  GLU A 540       7.222  20.585  20.085  1.00 10.00      A   
ATOM   5103  CB  GLU A 540       7.911  20.494  18.725  1.00 10.00      A   
ATOM   5104  CG  GLU A 540       7.362  19.405  17.819  1.00 10.00      A   
ATOM   5105  CD  GLU A 540       8.056  19.380  16.478  1.00 10.00      A   
ATOM   5106  OE1 GLU A 540       7.497  19.922  15.503  1.00 10.00      A   
ATOM   5107  OE2 GLU A 540       9.166  18.824  16.390  1.00 10.00      A   
ATOM   5108  C   GLU A 540       7.916  21.628  20.958  1.00 10.00      A   
ATOM   5109  O   GLU A 540       9.147  21.693  20.987  1.00 10.00      A   
ATOM   5110  N   ARG A 541       7.148  22.452  21.656  1.00 10.00      A   
ATOM   5111  HN  ARG A 541       6.167  22.381  21.587  1.00 10.00      A   
ATOM   5112  CA  ARG A 541       7.741  23.463  22.529  1.00 10.00      A   
ATOM   5113  CB  ARG A 541       6.933  24.762  22.539  1.00 10.00      A   
ATOM   5114  CG  ARG A 541       7.059  25.598  21.279  1.00 10.00      A   
ATOM   5115  CD  ARG A 541       5.966  25.266  20.279  1.00 10.00      A   
ATOM   5116  NE  ARG A 541       5.742  26.375  19.355  1.00 10.00      A   
ATOM   5117  HE  ARG A 541       6.533  26.759  18.917  1.00 10.00      A   
ATOM   5118  CZ  ARG A 541       4.548  26.883  19.070  1.00 10.00      A   
ATOM   5119  NH1 ARG A 541       3.448  26.375  19.619  1.00 10.00      A   
ATOM   5120 HH11 ARG A 541       3.507  25.559  20.276  1.00 10.00      A   
ATOM   5121 HH12 ARG A 541       2.520  26.789  19.393  1.00 10.00      A   
ATOM   5122  NH2 ARG A 541       4.449  27.903  18.224  1.00 10.00      A   
ATOM   5123 HH21 ARG A 541       3.514  28.309  17.998  1.00 10.00      A   
ATOM   5124 HH22 ARG A 541       5.306  28.303  17.781  1.00 10.00      A   
ATOM   5125  C   ARG A 541       7.878  22.923  23.944  1.00 10.00      A   
ATOM   5126  O   ARG A 541       8.876  23.163  24.623  1.00 10.00      A   
ATOM   5127  N   GLY A 542       6.871  22.179  24.379  1.00 10.00      A   
ATOM   5128  HN  GLY A 542       6.100  22.019  23.793  1.00 10.00      A   
ATOM   5129  CA  GLY A 542       6.887  21.611  25.708  1.00 10.00      A   
ATOM   5130  C   GLY A 542       5.488  21.465  26.253  1.00 10.00      A   
ATOM   5131  O   GLY A 542       4.523  21.476  25.488  1.00 10.00      A   
ATOM   5132  N   ALA A 543       5.371  21.348  27.569  1.00 10.00      A   
ATOM   5133  HN  ALA A 543       6.180  21.369  28.125  1.00 10.00      A   
ATOM   5134  CA  ALA A 543       4.074  21.198  28.213  1.00 10.00      A   
ATOM   5135  CB  ALA A 543       4.246  20.998  29.710  1.00 10.00      A   
ATOM   5136  C   ALA A 543       3.190  22.407  27.941  1.00 10.00      A   
ATOM   5137  O   ALA A 543       3.518  23.526  28.338  1.00 10.00      A   
ATOM   5138  N   PRO A 544       2.057  22.198  27.253  1.00 10.00      A   
ATOM   5139  CA  PRO A 544       1.118  23.273  26.927  1.00 10.00      A   
ATOM   5140  CB  PRO A 544       0.101  22.607  25.990  1.00 10.00      A   
ATOM   5141  CG  PRO A 544       0.719  21.311  25.590  1.00 10.00      A   
ATOM   5142  CD  PRO A 544       1.607  20.903  26.727  1.00 10.00      A   
ATOM   5143  C   PRO A 544       0.420  23.789  28.177  1.00 10.00      A   
ATOM   5144  O   PRO A 544      -0.114  24.894  28.190  1.00 10.00      A   
ATOM   5145  N   ASP A 545       0.450  22.978  29.231  1.00 10.00      A   
ATOM   5146  HN  ASP A 545       0.906  22.115  29.148  1.00 10.00      A   
ATOM   5147  CA  ASP A 545      -0.172  23.326  30.503  1.00 10.00      A   
ATOM   5148  CB  ASP A 545      -0.187  22.104  31.424  1.00 10.00      A   
ATOM   5149  CG  ASP A 545      -0.994  22.313  32.687  1.00 10.00      A   
ATOM   5150  OD1 ASP A 545      -2.212  22.579  32.588  1.00 10.00      A   
ATOM   5151  OD2 ASP A 545      -0.419  22.193  33.786  1.00 10.00      A   
ATOM   5152  C   ASP A 545       0.576  24.476  31.171  1.00 10.00      A   
ATOM   5153  O   ASP A 545       0.004  25.236  31.950  1.00 10.00      A   
ATOM   5154  N   SER A 546       1.858  24.603  30.843  1.00 10.00      A   
ATOM   5155  HN  SER A 546       2.252  23.970  30.209  1.00 10.00      A   
ATOM   5156  CA  SER A 546       2.697  25.658  31.400  1.00 10.00      A   
ATOM   5157  CB  SER A 546       4.154  25.195  31.449  1.00 10.00      A   
ATOM   5158  OG  SER A 546       4.238  23.861  31.924  1.00 10.00      A   
ATOM   5159  HG  SER A 546       4.295  23.869  32.884  1.00 10.00      A   
ATOM   5160  C   SER A 546       2.572  26.937  30.574  1.00 10.00      A   
ATOM   5161  O   SER A 546       3.234  27.941  30.848  1.00 10.00      A   
ATOM   5162  N   ARG A 547       1.718  26.888  29.563  1.00 10.00      A   
ATOM   5163  HN  ARG A 547       1.212  26.063  29.405  1.00 10.00      A   
ATOM   5164  CA  ARG A 547       1.486  28.027  28.694  1.00 10.00      A   
ATOM   5165  CB  ARG A 547       1.661  27.619  27.229  1.00 10.00      A   
ATOM   5166  CG  ARG A 547       2.930  26.838  26.955  1.00 10.00      A   
ATOM   5167  CD  ARG A 547       3.527  27.197  25.606  1.00 10.00      A
[truncated: 216,683 more chars]
