# Supplementary material for: Flexibility of intrinsically disordered degrons in AUX/IAA proteins reinforces auxin co-receptor assemblies
Source: Nat Commun. 2020 May 8;11:2277. doi: 10.1038/s41467-020-16147-2 (PMC7210949; doi:10.1038/s41467-020-16147-2)
Supplement: Supplementary file 9 — Supplementary Data 6 [file 41467_2020_16147_MOESM9_ESM.gz › haddock_files/IAA12/No_disorder_restraint/cluster1_4.pdb]

REMARK FILENAME="complex_250w.pdb0"
REMARK ===============================================================
REMARK HADDOCK run for complex
REMARK initial structure: complex_250.pdb
REMARK final NOE weights: unambig 50 amb: 50
REMARK ===============================================================
REMARK            total,bonds,angles,improper,dihe,vdw,elec,air,cdih,coup,rdcs,vean,dani,xpcs,rg
REMARK energies: -275.798, 0, 0, 0, 0, -30.2309, -246.997, 1.43028, 0, 0, 0, 0, 0, 0, 0
REMARK ===============================================================
REMARK            bonds,angles,impropers,dihe,air,cdih,coup,rdcs,vean,dani,xpcs
REMARK rms-dev.: 0,0,0,0,3.605909E-02,0,0, 0, 0, 0, 0
REMARK ===============================================================
REMARK               air,cdih,coup,rdcs,vean,dani,xpcs
REMARK               >0.3,>5,>1,>0,>5,>0.2,>0.2
REMARK violations.: 0, 0, 0, 0, 0, 0, 0
REMARK ===============================================================
REMARK                        CVpartition#,violations,rms
REMARK AIRs cross-validation: 1, 0, NaN
REMARK ===============================================================
REMARK NCS energy: 0
REMARK ===============================================================
REMARK Symmetry energy: 0
REMARK ===============================================================
REMARK Desolvation energy: 21.0054
REMARK Internal energy free molecules: -21980.7
REMARK Internal energy complex: -33049.5
REMARK Binding energy: -11325
REMARK ===============================================================
REMARK buried surface area: 1011.92
REMARK ===============================================================
REMARK water - chain1: 0 0 0
REMARK water - chain2: 0 0 0
REMARK water - chain3: 0 0 0
REMARK water - chain4: 0 0 0
REMARK water - chain5: 0 0 0
REMARK water - chain6: 0 0 0
REMARK ===============================================================
REMARK water - water: 0 0 0
REMARK ===============================================================
REMARK DATE:14-Feb-2019  05:50:42       created by user: enmr049
REMARK VERSION:1.3U
ATOM      1  N   PHE A   9     -33.413 -21.026   9.502  1.00 10.00      A   
ATOM      2  HN  PHE A   9     -33.175 -20.528  10.315  1.00 10.00      A   
ATOM      3  CA  PHE A   9     -32.368 -21.356   8.544  1.00 10.00      A   
ATOM      4  CB  PHE A   9     -32.052 -20.157   7.644  1.00 10.00      A   
ATOM      5  CG  PHE A   9     -33.082 -19.912   6.576  1.00 10.00      A   
ATOM      6  CD1 PHE A   9     -34.096 -18.987   6.770  1.00 10.00      A   
ATOM      7  CD2 PHE A   9     -33.036 -20.613   5.380  1.00 10.00      A   
ATOM      8  CE1 PHE A   9     -35.044 -18.763   5.791  1.00 10.00      A   
ATOM      9  CE2 PHE A   9     -33.979 -20.394   4.395  1.00 10.00      A   
ATOM     10  CZ  PHE A   9     -34.985 -19.467   4.601  1.00 10.00      A   
ATOM     11  C   PHE A   9     -31.107 -21.844   9.251  1.00 10.00      A   
ATOM     12  O   PHE A   9     -30.602 -21.184  10.162  1.00 10.00      A   
ATOM     13  N   PRO A  10     -30.606 -23.024   8.853  1.00 10.00      A   
ATOM     14  CA  PRO A  10     -29.397 -23.623   9.435  1.00 10.00      A   
ATOM     15  CB  PRO A  10     -29.224 -24.925   8.647  1.00 10.00      A   
ATOM     16  CG  PRO A  10     -30.581 -25.220   8.109  1.00 10.00      A   
ATOM     17  CD  PRO A  10     -31.189 -23.882   7.809  1.00 10.00      A   
ATOM     18  C   PRO A  10     -28.175 -22.726   9.256  1.00 10.00      A   
ATOM     19  O   PRO A  10     -28.084 -21.967   8.287  1.00 10.00      A   
ATOM     20  N   GLU A  11     -27.238 -22.831  10.195  1.00 10.00      A   
ATOM     21  HN  GLU A  11     -27.374 -23.473  10.923  1.00 10.00      A   
ATOM     22  CA  GLU A  11     -26.016 -22.030  10.184  1.00 10.00      A   
ATOM     23  CB  GLU A  11     -25.135 -22.415  11.373  1.00 10.00      A   
ATOM     24  CG  GLU A  11     -25.854 -22.401  12.714  1.00 10.00      A   
ATOM     25  CD  GLU A  11     -25.793 -21.051  13.402  1.00 10.00      A   
ATOM     26  OE1 GLU A  11     -24.683 -20.489  13.521  1.00 10.00      A   
ATOM     27  OE2 GLU A  11     -26.849 -20.552  13.845  1.00 10.00      A   
ATOM     28  C   GLU A  11     -25.228 -22.193   8.881  1.00 10.00      A   
ATOM     29  O   GLU A  11     -24.774 -21.205   8.297  1.00 10.00      A   
ATOM     30  N   GLU A  12     -25.082 -23.441   8.430  1.00 10.00      A   
ATOM     31  HN  GLU A  12     -25.477 -24.182   8.943  1.00 10.00      A   
ATOM     32  CA  GLU A  12     -24.343 -23.748   7.201  1.00 10.00      A   
ATOM     33  CB  GLU A  12     -24.280 -25.263   6.956  1.00 10.00      A   
ATOM     34  CG  GLU A  12     -25.599 -25.998   7.174  1.00 10.00      A   
ATOM     35  CD  GLU A  12     -25.442 -27.510   7.169  1.00 10.00      A   
ATOM     36  OE1 GLU A  12     -24.659 -28.042   7.989  1.00 10.00      A   
ATOM     37  OE2 GLU A  12     -26.106 -28.175   6.353  1.00 10.00      A   
ATOM     38  C   GLU A  12     -24.921 -23.025   5.987  1.00 10.00      A   
ATOM     39  O   GLU A  12     -24.180 -22.539   5.134  1.00 10.00      A   
ATOM     40  N   VAL A  13     -26.245 -22.950   5.920  1.00 10.00      A   
ATOM     41  HN  VAL A  13     -26.780 -23.355   6.631  1.00 10.00      A   
ATOM     42  CA  VAL A  13     -26.919 -22.279   4.815  1.00 10.00      A   
ATOM     43  CB  VAL A  13     -28.449 -22.479   4.890  1.00 10.00      A   
ATOM     44  CG1 VAL A  13     -29.149 -21.807   3.718  1.00 10.00      A   
ATOM     45  CG2 VAL A  13     -28.797 -23.955   4.950  1.00 10.00      A   
ATOM     46  C   VAL A  13     -26.611 -20.782   4.849  1.00 10.00      A   
ATOM     47  O   VAL A  13     -26.285 -20.177   3.830  1.00 10.00      A   
ATOM     48  N   LEU A  14     -26.697 -20.200   6.038  1.00 10.00      A   
ATOM     49  HN  LEU A  14     -26.936 -20.745   6.817  1.00 10.00      A   
ATOM     50  CA  LEU A  14     -26.438 -18.776   6.217  1.00 10.00      A   
ATOM     51  CB  LEU A  14     -26.847 -18.329   7.622  1.00 10.00      A   
ATOM     52  CG  LEU A  14     -28.347 -18.397   7.920  1.00 10.00      A   
ATOM     53  CD1 LEU A  14     -28.611 -18.286   9.413  1.00 10.00      A   
ATOM     54  CD2 LEU A  14     -29.095 -17.311   7.162  1.00 10.00      A   
ATOM     55  C   LEU A  14     -24.980 -18.429   5.934  1.00 10.00      A   
ATOM     56  O   LEU A  14     -24.692 -17.430   5.275  1.00 10.00      A   
ATOM     57  N   GLU A  15     -24.068 -19.276   6.401  1.00 10.00      A   
ATOM     58  HN  GLU A  15     -24.364 -20.075   6.895  1.00 10.00      A   
ATOM     59  CA  GLU A  15     -22.641 -19.053   6.199  1.00 10.00      A   
ATOM     60  CB  GLU A  15     -21.814 -20.103   6.947  1.00 10.00      A   
ATOM     61  CG  GLU A  15     -20.326 -19.792   7.011  1.00 10.00      A   
ATOM     62  CD  GLU A  15     -19.538 -20.829   7.785  1.00 10.00      A   
ATOM     63  OE1 GLU A  15     -20.086 -21.914   8.067  1.00 10.00      A   
ATOM     64  OE2 GLU A  15     -18.361 -20.568   8.110  1.00 10.00      A   
ATOM     65  C   GLU A  15     -22.293 -19.037   4.712  1.00 10.00      A   
ATOM     66  O   GLU A  15     -21.492 -18.215   4.261  1.00 10.00      A   
ATOM     67  N   HIS A  16     -22.925 -19.929   3.950  1.00 10.00      A   
ATOM     68  HN  HIS A  16     -23.564 -20.548   4.366  1.00 10.00      A   
ATOM     69  CA  HIS A  16     -22.683 -20.011   2.514  1.00 10.00      A   
ATOM     70  CB  HIS A  16     -23.369 -21.234   1.893  1.00 10.00      A   
ATOM     71  CG  HIS A  16     -22.713 -21.727   0.632  1.00 10.00      A   
ATOM     72  ND1 HIS A  16     -21.994 -22.901   0.608  1.00 10.00      A   
ATOM     73  CD2 HIS A  16     -22.691 -21.169  -0.604  1.00 10.00      A   
ATOM     74  CE1 HIS A  16     -21.552 -23.030  -0.632  1.00 10.00      A   
ATOM     75  NE2 HIS A  16     -21.949 -22.007  -1.397  1.00 10.00      A   
ATOM     76  HE2 HIS A  16     -21.740 -21.872  -2.355  1.00 10.00      A   
ATOM     77  C   HIS A  16     -23.140 -18.733   1.822  1.00 10.00      A   
ATOM     78  O   HIS A  16     -22.453 -18.214   0.948  1.00 10.00      A   
ATOM     79  N   VAL A  17     -24.290 -18.218   2.234  1.00 10.00      A   
ATOM     80  HN  VAL A  17     -24.789 -18.674   2.949  1.00 10.00      A   
ATOM     81  CA  VAL A  17     -24.828 -16.989   1.657  1.00 10.00      A   
ATOM     82  CB  VAL A  17     -26.238 -16.684   2.209  1.00 10.00      A   
ATOM     83  CG1 VAL A  17     -26.765 -15.355   1.683  1.00 10.00      A   
ATOM     84  CG2 VAL A  17     -27.199 -17.811   1.875  1.00 10.00      A   
ATOM     85  C   VAL A  17     -23.904 -15.807   1.965  1.00 10.00      A   
ATOM     86  O   VAL A  17     -23.586 -15.002   1.086  1.00 10.00      A   
ATOM     87  N   PHE A  18     -23.448 -15.733   3.214  1.00 10.00      A   
ATOM     88  HN  PHE A  18     -23.708 -16.428   3.856  1.00 10.00      A   
ATOM     89  CA  PHE A  18     -22.574 -14.650   3.660  1.00 10.00      A   
ATOM     90  CB  PHE A  18     -22.423 -14.657   5.183  1.00 10.00      A   
ATOM     91  CG  PHE A  18     -23.706 -14.442   5.935  1.00 10.00      A   
ATOM     92  CD1 PHE A  18     -23.826 -14.879   7.242  1.00 10.00      A   
ATOM     93  CD2 PHE A  18     -24.788 -13.813   5.339  1.00 10.00      A   
ATOM     94  CE1 PHE A  18     -25.003 -14.693   7.943  1.00 10.00      A   
ATOM     95  CE2 PHE A  18     -25.967 -13.623   6.033  1.00 10.00      A   
ATOM     96  CZ  PHE A  18     -26.073 -14.066   7.338  1.00 10.00      A   
ATOM     97  C   PHE A  18     -21.200 -14.695   2.998  1.00 10.00      A   
ATOM     98  O   PHE A  18     -20.466 -13.707   3.013  1.00 10.00      A   
ATOM     99  N   SER A  19     -20.853 -15.833   2.406  1.00 10.00      A   
ATOM    100  HN  SER A  19     -21.475 -16.594   2.423  1.00 10.00      A   
ATOM    101  CA  SER A  19     -19.561 -15.975   1.743  1.00 10.00      A   
ATOM    102  CB  SER A  19     -19.234 -17.450   1.480  1.00 10.00      A   
ATOM    103  OG  SER A  19     -19.906 -17.943   0.334  1.00 10.00      A   
ATOM    104  HG  SER A  19     -20.841 -18.086   0.543  1.00 10.00      A   
ATOM    105  C   SER A  19     -19.516 -15.159   0.450  1.00 10.00      A   
ATOM    106  O   SER A  19     -18.442 -14.803  -0.041  1.00 10.00      A   
ATOM    107  N   PHE A  20     -20.693 -14.849  -0.084  1.00 10.00      A   
ATOM    108  HN  PHE A  20     -21.518 -15.156   0.357  1.00 10.00      A   
ATOM    109  CA  PHE A  20     -20.793 -14.075  -1.309  1.00 10.00      A   
ATOM    110  CB  PHE A  20     -22.021 -14.490  -2.119  1.00 10.00      A   
ATOM    111  CG  PHE A  20     -21.989 -15.930  -2.540  1.00 10.00      A   
ATOM    112  CD1 PHE A  20     -23.039 -16.774  -2.231  1.00 10.00      A   
ATOM    113  CD2 PHE A  20     -20.906 -16.442  -3.242  1.00 10.00      A   
ATOM    114  CE1 PHE A  20     -23.016 -18.099  -2.612  1.00 10.00      A   
ATOM    115  CE2 PHE A  20     -20.875 -17.768  -3.627  1.00 10.00      A   
ATOM    116  CZ  PHE A  20     -21.933 -18.598  -3.311  1.00 10.00      A   
ATOM    117  C   PHE A  20     -20.800 -12.581  -1.017  1.00 10.00      A   
ATOM    118  O   PHE A  20     -20.672 -11.759  -1.925  1.00 10.00      A   
ATOM    119  N   ILE A  21     -20.933 -12.239   0.260  1.00 10.00      A   
ATOM    120  HN  ILE A  21     -21.008 -12.947   0.938  1.00 10.00      A   
ATOM    121  CA  ILE A  21     -20.941 -10.848   0.691  1.00 10.00      A   
ATOM    122  CB  ILE A  21     -22.100 -10.567   1.676  1.00 10.00      A   
ATOM    123  CG1 ILE A  21     -23.423 -11.090   1.105  1.00 10.00      A   
ATOM    124  CG2 ILE A  21     -22.200  -9.076   1.970  1.00 10.00      A   
ATOM    125  CD1 ILE A  21     -24.575 -11.062   2.087  1.00 10.00      A   
ATOM    126  C   ILE A  21     -19.613 -10.539   1.374  1.00 10.00      A   
ATOM    127  O   ILE A  21     -19.385 -10.937   2.515  1.00 10.00      A   
ATOM    128  N   GLN A  22     -18.726  -9.857   0.668  1.00 10.00      A   
ATOM    129  HN  GLN A  22     -18.949  -9.579  -0.245  1.00 10.00      A   
ATOM    130  CA  GLN A  22     -17.422  -9.523   1.222  1.00 10.00      A   
ATOM    131  CB  GLN A  22     -16.300 -10.122   0.373  1.00 10.00      A   
ATOM    132  CG  GLN A  22     -16.292 -11.640   0.336  1.00 10.00      A   
ATOM    133  CD  GLN A  22     -16.210 -12.268   1.716  1.00 10.00      A   
ATOM    134  OE1 GLN A  22     -15.584 -11.728   2.631  1.00 10.00      A   
ATOM    135  NE2 GLN A  22     -16.841 -13.418   1.873  1.00 10.00      A   
ATOM    136 HE21 GLN A  22     -17.318 -13.798   1.099  1.00 10.00      A   
ATOM    137 HE22 GLN A  22     -16.818 -13.847   2.756  1.00 10.00      A   
ATOM    138  C   GLN A  22     -17.228  -8.022   1.375  1.00 10.00      A   
ATOM    139  O   GLN A  22     -16.273  -7.583   2.013  1.00 10.00      A   
ATOM    140  N   LEU A  23     -18.126  -7.242   0.784  1.00 10.00      A   
ATOM    141  HN  LEU A  23     -18.854  -7.654   0.269  1.00 10.00      A   
ATOM    142  CA  LEU A  23     -18.049  -5.787   0.872  1.00 10.00      A   
ATOM    143  CB  LEU A  23     -19.199  -5.135   0.100  1.00 10.00      A   
ATOM    144  CG  LEU A  23     -18.872  -3.829  -0.632  1.00 10.00      A   
ATOM    145  CD1 LEU A  23     -19.928  -3.533  -1.684  1.00 10.00      A   
ATOM    146  CD2 LEU A  23     -18.754  -2.669   0.345  1.00 10.00      A   
ATOM    147  C   LEU A  23     -18.061  -5.345   2.331  1.00 10.00      A   
ATOM    148  O   LEU A  23     -19.040  -5.558   3.038  1.00 10.00      A   
ATOM    149  N   ASP A  24     -16.958  -4.740   2.759  1.00 10.00      A   
ATOM    150  HN  ASP A  24     -16.220  -4.614   2.124  1.00 10.00      A   
ATOM    151  CA  ASP A  24     -16.781  -4.271   4.136  1.00 10.00      A   
ATOM    152  CB  ASP A  24     -15.551  -3.358   4.246  1.00 10.00      A   
ATOM    153  CG  ASP A  24     -14.299  -3.963   3.640  1.00 10.00      A   
ATOM    154  OD1 ASP A  24     -13.428  -4.435   4.400  1.00 10.00      A   
ATOM    155  OD2 ASP A  24     -14.183  -3.968   2.395  1.00 10.00      A   
ATOM    156  C   ASP A  24     -18.009  -3.547   4.672  1.00 10.00      A   
ATOM    157  O   ASP A  24     -18.557  -3.925   5.705  1.00 10.00      A   
ATOM    158  N   LYS A  25     -18.447  -2.521   3.958  1.00 10.00      A   
ATOM    159  HN  LYS A  25     -17.982  -2.283   3.128  1.00 10.00      A   
ATOM    160  CA  LYS A  25     -19.603  -1.743   4.382  1.00 10.00      A   
ATOM    161  CB  LYS A  25     -19.747  -0.471   3.544  1.00 10.00      A   
ATOM    162  CG  LYS A  25     -18.570   0.488   3.648  1.00 10.00      A   
ATOM    163  CD  LYS A  25     -18.958   1.898   3.222  1.00 10.00      A   
ATOM    164  CE  LYS A  25     -19.177   1.999   1.719  1.00 10.00      A   
ATOM    165  NZ  LYS A  25     -17.894   2.089   0.970  1.00 10.00      A   
ATOM    166  HZ1 LYS A  25     -18.061   1.930  -0.043  1.00 10.00      A   
ATOM    167  HZ2 LYS A  25     -17.224   1.374   1.314  1.00 10.00      A   
ATOM    168  HZ3 LYS A  25     -17.468   3.029   1.094  1.00 10.00      A   
ATOM    169  C   LYS A  25     -20.895  -2.560   4.337  1.00 10.00      A   
ATOM    170  O   LYS A  25     -21.682  -2.537   5.283  1.00 10.00      A   
ATOM    171  N   ASP A  26     -21.104  -3.292   3.247  1.00 10.00      A   
ATOM    172  HN  ASP A  26     -20.431  -3.291   2.536  1.00 10.00      A   
ATOM    173  CA  ASP A  26     -22.317  -4.101   3.083  1.00 10.00      A   
ATOM    174  CB  ASP A  26     -22.366  -4.747   1.697  1.00 10.00      A   
ATOM    175  CG  ASP A  26     -23.532  -4.250   0.865  1.00 10.00      A   
ATOM    176  OD1 ASP A  26     -24.691  -4.492   1.253  1.00 10.00      A   
ATOM    177  OD2 ASP A  26     -23.291  -3.619  -0.187  1.00 10.00      A   
ATOM    178  C   ASP A  26     -22.434  -5.167   4.161  1.00 10.00      A   
ATOM    179  O   ASP A  26     -23.531  -5.475   4.630  1.00 10.00      A   
ATOM    180  N   ARG A  27     -21.296  -5.720   4.559  1.00 10.00      A   
ATOM    181  HN  ARG A  27     -20.453  -5.431   4.137  1.00 10.00      A   
ATOM    182  CA  ARG A  27     -21.260  -6.750   5.587  1.00 10.00      A   
ATOM    183  CB  ARG A  27     -19.868  -7.362   5.696  1.00 10.00      A   
ATOM    184  CG  ARG A  27     -19.721  -8.665   4.941  1.00 10.00      A   
ATOM    185  CD  ARG A  27     -18.813  -9.627   5.684  1.00 10.00      A   
ATOM    186  NE  ARG A  27     -18.991 -10.997   5.216  1.00 10.00      A   
ATOM    187  HE  ARG A  27     -19.066 -11.125   4.239  1.00 10.00      A   
ATOM    188  CZ  ARG A  27     -19.071 -12.060   6.009  1.00 10.00      A   
ATOM    189  NH1 ARG A  27     -18.989 -11.931   7.328  1.00 10.00      A   
ATOM    190 HH11 ARG A  27     -19.054 -12.767   7.948  1.00 10.00      A   
ATOM    191 HH12 ARG A  27     -18.860 -10.980   7.761  1.00 10.00      A   
ATOM    192  NH2 ARG A  27     -19.256 -13.261   5.481  1.00 10.00      A   
ATOM    193 HH21 ARG A  27     -19.342 -13.368   4.443  1.00 10.00      A   
ATOM    194 HH22 ARG A  27     -19.319 -14.100   6.095  1.00 10.00      A   
ATOM    195  C   ARG A  27     -21.700  -6.197   6.936  1.00 10.00      A   
ATOM    196  O   ARG A  27     -22.246  -6.924   7.762  1.00 10.00      A   
ATOM    197  N   ASN A  28     -21.478  -4.902   7.140  1.00 10.00      A   
ATOM    198  HN  ASN A  28     -21.050  -4.371   6.432  1.00 10.00      A   
ATOM    199  CA  ASN A  28     -21.861  -4.248   8.390  1.00 10.00      A   
ATOM    200  CB  ASN A  28     -21.316  -2.821   8.466  1.00 10.00      A   
ATOM    201  CG  ASN A  28     -19.804  -2.754   8.461  1.00 10.00      A   
ATOM    202  OD1 ASN A  28     -19.120  -3.721   8.797  1.00 10.00      A   
ATOM    203  ND2 ASN A  28     -19.269  -1.610   8.076  1.00 10.00      A   
ATOM    204 HD21 ASN A  28     -19.877  -0.874   7.824  1.00 10.00      A   
ATOM    205 HD22 ASN A  28     -18.287  -1.537   8.063  1.00 10.00      A   
ATOM    206  C   ASN A  28     -23.374  -4.241   8.564  1.00 10.00      A   
ATOM    207  O   ASN A  28     -23.880  -4.298   9.683  1.00 10.00      A   
ATOM    208  N   SER A  29     -24.099  -4.177   7.454  1.00 10.00      A   
ATOM    209  HN  SER A  29     -23.647  -4.118   6.583  1.00 10.00      A   
ATOM    210  CA  SER A  29     -25.550  -4.183   7.499  1.00 10.00      A   
ATOM    211  CB  SER A  29     -26.110  -3.922   6.101  1.00 10.00      A   
ATOM    212  OG  SER A  29     -25.366  -2.909   5.444  1.00 10.00      A   
ATOM    213  HG  SER A  29     -25.360  -3.085   4.496  1.00 10.00      A   
ATOM    214  C   SER A  29     -26.055  -5.524   8.024  1.00 10.00      A   
ATOM    215  O   SER A  29     -27.074  -5.593   8.706  1.00 10.00      A   
ATOM    216  N   VAL A  30     -25.303  -6.579   7.728  1.00 10.00      A   
ATOM    217  HN  VAL A  30     -24.477  -6.445   7.216  1.00 10.00      A   
ATOM    218  CA  VAL A  30     -25.659  -7.930   8.153  1.00 10.00      A   
ATOM    219  CB  VAL A  30     -24.792  -8.992   7.437  1.00 10.00      A   
ATOM    220  CG1 VAL A  30     -25.241 -10.400   7.799  1.00 10.00      A   
ATOM    221  CG2 VAL A  30     -24.830  -8.790   5.927  1.00 10.00      A   
ATOM    222  C   VAL A  30     -25.507  -8.086   9.666  1.00 10.00      A   
ATOM    223  O   VAL A  30     -26.272  -8.800  10.311  1.00 10.00      A   
ATOM    224  N   SER A  31     -24.525  -7.398  10.234  1.00 10.00      A   
ATOM    225  HN  SER A  31     -23.942  -6.841   9.676  1.00 10.00      A   
ATOM    226  CA  SER A  31     -24.274  -7.465  11.666  1.00 10.00      A   
ATOM    227  CB  SER A  31     -22.843  -7.015  11.960  1.00 10.00      A   
ATOM    228  OG  SER A  31     -22.154  -6.675  10.764  1.00 10.00      A   
ATOM    229  HG  SER A  31     -21.616  -7.433  10.472  1.00 10.00      A   
ATOM    230  C   SER A  31     -25.267  -6.611  12.460  1.00 10.00      A   
ATOM    231  O   SER A  31     -25.228  -6.584  13.690  1.00 10.00      A   
ATOM    232  N   LEU A  32     -26.166  -5.931  11.759  1.00 10.00      A   
ATOM    233  HN  LEU A  32     -26.171  -6.006  10.781  1.00 10.00      A   
ATOM    234  CA  LEU A  32     -27.147  -5.073  12.413  1.00 10.00      A   
ATOM    235  CB  LEU A  32     -26.997  -3.637  11.914  1.00 10.00      A   
ATOM    236  CG  LEU A  32     -25.723  -2.905  12.329  1.00 10.00      A   
ATOM    237  CD1 LEU A  32     -25.509  -1.684  11.448  1.00 10.00      A   
ATOM    238  CD2 LEU A  32     -25.804  -2.500  13.790  1.00 10.00      A   
ATOM    239  C   LEU A  32     -28.578  -5.549  12.187  1.00 10.00      A   
ATOM    240  O   LEU A  32     -29.528  -4.899  12.624  1.00 10.00      A   
ATOM    241  N   VAL A  33     -28.745  -6.677  11.508  1.00 10.00      A   
ATOM    242  HN  VAL A  33     -27.963  -7.170  11.185  1.00 10.00      A   
ATOM    243  CA  VAL A  33     -30.086  -7.188  11.239  1.00 10.00      A   
ATOM    244  CB  VAL A  33     -30.206  -7.957   9.904  1.00 10.00      A   
ATOM    245  CG1 VAL A  33     -30.045  -7.020   8.725  1.00 10.00      A   
ATOM    246  CG2 VAL A  33     -29.210  -9.102   9.822  1.00 10.00      A   
ATOM    247  C   VAL A  33     -30.649  -8.023  12.386  1.00 10.00      A   
ATOM    248  O   VAL A  33     -31.744  -7.743  12.881  1.00 10.00      A   
ATOM    249  N   CYS A  34     -29.903  -9.041  12.803  1.00 10.00      A   
ATOM    250  HN  CYS A  34     -29.036  -9.203  12.379  1.00 10.00      A   
ATOM    251  CA  CYS A  34     -30.343  -9.921  13.876  1.00 10.00      A   
ATOM    252  CB  CYS A  34     -31.004 -11.178  13.298  1.00 10.00      A   
ATOM    253  SG  CYS A  34     -31.954 -10.931  11.777  1.00 10.00      A   
ATOM    254  HG  CYS A  34     -33.224 -10.741  12.115  1.00 10.00      A   
ATOM    255  C   CYS A  34     -29.167 -10.330  14.760  1.00 10.00      A   
ATOM    256  O   CYS A  34     -28.022 -10.376  14.300  1.00 10.00      A   
ATOM    257  N   LYS A  35     -29.462 -10.630  16.021  1.00 10.00      A   
ATOM    258  HN  LYS A  35     -30.402 -10.552  16.324  1.00 10.00      A   
ATOM    259  CA  LYS A  35     -28.451 -11.046  16.984  1.00 10.00      A   
ATOM    260  CB  LYS A  35     -29.112 -11.344  18.335  1.00 10.00      A   
ATOM    261  CG  LYS A  35     -28.142 -11.535  19.492  1.00 10.00      A   
ATOM    262  CD  LYS A  35     -28.018 -10.270  20.326  1.00 10.00      A   
ATOM    263  CE  LYS A  35     -27.726 -10.591  21.783  1.00 10.00      A   
ATOM    264  NZ  LYS A  35     -26.352 -11.124  21.976  1.00 10.00      A   
ATOM    265  HZ1 LYS A  35     -26.182 -11.323  22.984  1.00 10.00      A   
ATOM    266  HZ2 LYS A  35     -25.651 -10.430  21.644  1.00 10.00      A   
ATOM    267  HZ3 LYS A  35     -26.226 -12.004  21.437  1.00 10.00      A   
ATOM    268  C   LYS A  35     -27.693 -12.282  16.497  1.00 10.00      A   
ATOM    269  O   LYS A  35     -26.462 -12.296  16.464  1.00 10.00      A   
ATOM    270  N   SER A  36     -28.436 -13.309  16.104  1.00 10.00      A   
ATOM    271  HN  SER A  36     -29.414 -13.229  16.130  1.00 10.00      A   
ATOM    272  CA  SER A  36     -27.840 -14.551  15.629  1.00 10.00      A   
ATOM    273  CB  SER A  36     -28.922 -15.613  15.415  1.00 10.00      A   
ATOM    274  OG  SER A  36     -29.808 -15.661  16.522  1.00 10.00      A   
ATOM    275  HG  SER A  36     -29.404 -16.178  17.230  1.00 10.00      A   
ATOM    276  C   SER A  36     -27.049 -14.329  14.344  1.00 10.00      A   
ATOM    277  O   SER A  36     -25.962 -14.882  14.170  1.00 10.00      A   
ATOM    278  N   TRP A  37     -27.593 -13.499  13.452  1.00 10.00      A   
ATOM    279  HN  TRP A  37     -28.454 -13.072  13.659  1.00 10.00      A   
ATOM    280  CA  TRP A  37     -26.934 -13.202  12.186  1.00 10.00      A   
ATOM    281  CB  TRP A  37     -27.828 -12.334  11.298  1.00 10.00      A   
ATOM    282  CG  TRP A  37     -28.913 -13.096  10.595  1.00 10.00      A   
ATOM    283  CD1 TRP A  37     -29.730 -14.050  11.134  1.00 10.00      A   
ATOM    284  CD2 TRP A  37     -29.308 -12.962   9.223  1.00 10.00      A   
ATOM    285  NE1 TRP A  37     -30.600 -14.520  10.182  1.00 10.00      A   
ATOM    286  HE1 TRP A  37     -31.283 -15.211  10.325  1.00 10.00      A   
ATOM    287  CE2 TRP A  37     -30.362 -13.868   9.002  1.00 10.00      A   
ATOM    288  CE3 TRP A  37     -28.870 -12.167   8.157  1.00 10.00      A   
ATOM    289  CZ2 TRP A  37     -30.985 -13.999   7.763  1.00 10.00      A   
ATOM    290  CZ3 TRP A  37     -29.491 -12.299   6.931  1.00 10.00      A   
ATOM    291  CH2 TRP A  37     -30.538 -13.208   6.744  1.00 10.00      A   
ATOM    292  C   TRP A  37     -25.596 -12.514  12.433  1.00 10.00      A   
ATOM    293  O   TRP A  37     -24.603 -12.798  11.764  1.00 10.00      A   
ATOM    294  N   TYR A  38     -25.579 -11.624  13.415  1.00 10.00      A   
ATOM    295  HN  TYR A  38     -26.408 -11.443  13.907  1.00 10.00      A   
ATOM    296  CA  TYR A  38     -24.371 -10.901  13.783  1.00 10.00      A   
ATOM    297  CB  TYR A  38     -24.683  -9.881  14.888  1.00 10.00      A   
ATOM    298  CG  TYR A  38     -23.475  -9.407  15.676  1.00 10.00      A   
ATOM    299  CD1 TYR A  38     -23.229  -9.884  16.957  1.00 10.00      A   
ATOM    300  CD2 TYR A  38     -22.580  -8.492  15.137  1.00 10.00      A   
ATOM    301  CE1 TYR A  38     -22.127  -9.467  17.675  1.00 10.00      A   
ATOM    302  CE2 TYR A  38     -21.475  -8.068  15.851  1.00 10.00      A   
ATOM    303  CZ  TYR A  38     -21.254  -8.559  17.119  1.00 10.00      A   
ATOM    304  OH  TYR A  38     -20.149  -8.155  17.828  1.00 10.00      A   
ATOM    305  HH  TYR A  38     -20.145  -7.193  17.891  1.00 10.00      A   
ATOM    306  C   TYR A  38     -23.294 -11.876  14.249  1.00 10.00      A   
ATOM    307  O   TYR A  38     -22.119 -11.740  13.893  1.00 10.00      A   
ATOM    308  N   GLU A  39     -23.705 -12.868  15.036  1.00 10.00      A   
ATOM    309  HN  GLU A  39     -24.655 -12.922  15.280  1.00 10.00      A   
ATOM    310  CA  GLU A  39     -22.784 -13.871  15.557  1.00 10.00      A   
ATOM    311  CB  GLU A  39     -23.473 -14.744  16.609  1.00 10.00      A   
ATOM    312  CG  GLU A  39     -23.863 -13.999  17.878  1.00 10.00      A   
ATOM    313  CD  GLU A  39     -22.669 -13.436  18.625  1.00 10.00      A   
ATOM    314  OE1 GLU A  39     -22.830 -12.419  19.335  1.00 10.00      A   
ATOM    315  OE2 GLU A  39     -21.564 -14.011  18.516  1.00 10.00      A   
ATOM    316  C   GLU A  39     -22.203 -14.729  14.434  1.00 10.00      A   
ATOM    317  O   GLU A  39     -21.105 -15.271  14.554  1.00 10.00      A   
ATOM    318  N   ILE A  40     -22.941 -14.857  13.345  1.00 10.00      A   
ATOM    319  HN  ILE A  40     -23.822 -14.429  13.307  1.00 10.00      A   
ATOM    320  CA  ILE A  40     -22.472 -15.636  12.208  1.00 10.00      A   
ATOM    321  CB  ILE A  40     -23.640 -16.166  11.349  1.00 10.00      A   
ATOM    322  CG1 ILE A  40     -24.636 -16.938  12.216  1.00 10.00      A   
ATOM    323  CG2 ILE A  40     -23.117 -17.046  10.221  1.00 10.00      A   
ATOM    324  CD1 ILE A  40     -25.959 -17.202  11.536  1.00 10.00      A   
ATOM    325  C   ILE A  40     -21.536 -14.797  11.341  1.00 10.00      A   
ATOM    326  O   ILE A  40     -20.492 -15.271  10.898  1.00 10.00      A   
ATOM    327  N   GLU A  41     -21.914 -13.543  11.119  1.00 10.00      A   
ATOM    328  HN  GLU A  41     -22.760 -13.229  11.511  1.00 10.00      A   
ATOM    329  CA  GLU A  41     -21.124 -12.618  10.305  1.00 10.00      A   
ATOM    330  CB  GLU A  41     -21.818 -11.248  10.245  1.00 10.00      A   
ATOM    331  CG  GLU A  41     -21.390 -10.361   9.081  1.00 10.00      A   
ATOM    332  CD  GLU A  41     -20.185  -9.491   9.397  1.00 10.00      A   
ATOM    333  OE1 GLU A  41     -20.338  -8.497  10.137  1.00 10.00      A   
ATOM    334  OE2 GLU A  41     -19.081  -9.789   8.896  1.00 10.00      A   
ATOM    335  C   GLU A  41     -19.710 -12.465  10.861  1.00 10.00      A   
ATOM    336  O   GLU A  41     -18.725 -12.559  10.125  1.00 10.00      A   
ATOM    337  N   ARG A  42     -19.625 -12.272  12.173  1.00 10.00      A   
ATOM    338  HN  ARG A  42     -20.452 -12.250  12.704  1.00 10.00      A   
ATOM    339  CA  ARG A  42     -18.346 -12.083  12.848  1.00 10.00      A   
ATOM    340  CB  ARG A  42     -18.558 -11.673  14.307  1.00 10.00      A   
ATOM    341  CG  ARG A  42     -19.330 -12.687  15.132  1.00 10.00      A   
ATOM    342  CD  ARG A  42     -19.353 -12.308  16.602  1.00 10.00      A   
ATOM    343  NE  ARG A  42     -18.060 -12.520  17.249  1.00 10.00      A   
ATOM    344  HE  ARG A  42     -17.262 -12.139  16.807  1.00 10.00      A   
ATOM    345  CZ  ARG A  42     -17.898 -13.204  18.382  1.00 10.00      A   
ATOM    346  NH1 ARG A  42     -18.948 -13.753  18.983  1.00 10.00      A   
ATOM    347 HH11 ARG A  42     -19.912 -13.652  18.574  1.00 10.00      A   
ATOM    348 HH12 ARG A  42     -18.824 -14.286  19.871  1.00 10.00      A   
ATOM    349  NH2 ARG A  42     -16.692 -13.334  18.921  1.00 10.00      A   
ATOM    350 HH21 ARG A  42     -16.575 -13.871  19.809  1.00 10.00      A   
ATOM    351 HH22 ARG A  42     -15.856 -12.898  18.466  1.00 10.00      A   
ATOM    352  C   ARG A  42     -17.421 -13.302  12.754  1.00 10.00      A   
ATOM    353  O   ARG A  42     -16.212 -13.182  12.943  1.00 10.00      A   
ATOM    354  N   TRP A  43     -17.979 -14.467  12.456  1.00 10.00      A   
ATOM    355  HN  TRP A  43     -18.946 -14.516  12.303  1.00 10.00      A   
ATOM    356  CA  TRP A  43     -17.176 -15.679  12.357  1.00 10.00      A   
ATOM    357  CB  TRP A  43     -17.827 -16.822  13.137  1.00 10.00      A   
ATOM    358  CG  TRP A  43     -17.592 -16.760  14.619  1.00 10.00      A   
ATOM    359  CD1 TRP A  43     -18.342 -16.090  15.543  1.00 10.00      A   
ATOM    360  CD2 TRP A  43     -16.536 -17.397  15.347  1.00 10.00      A   
ATOM    361  NE1 TRP A  43     -17.821 -16.270  16.800  1.00 10.00      A   
ATOM    362  HE1 TRP A  43     -18.186 -15.887  17.630  1.00 10.00      A   
ATOM    363  CE2 TRP A  43     -16.709 -17.068  16.707  1.00 10.00      A   
ATOM    364  CE3 TRP A  43     -15.460 -18.213  14.982  1.00 10.00      A   
ATOM    365  CZ2 TRP A  43     -15.849 -17.527  17.700  1.00 10.00      A   
ATOM    366  CZ3 TRP A  43     -14.608 -18.668  15.969  1.00 10.00      A   
ATOM    367  CH2 TRP A  43     -14.807 -18.324  17.309  1.00 10.00      A   
ATOM    368  C   TRP A  43     -16.915 -16.095  10.909  1.00 10.00      A   
ATOM    369  O   TRP A  43     -16.372 -17.171  10.656  1.00 10.00      A   
ATOM    370  N   CYS A  44     -17.283 -15.245   9.957  1.00 10.00      A   
ATOM    371  HN  CYS A  44     -17.718 -14.400  10.201  1.00 10.00      A   
ATOM    372  CA  CYS A  44     -17.067 -15.570   8.551  1.00 10.00      A   
ATOM    373  CB  CYS A  44     -18.338 -16.138   7.915  1.00 10.00      A   
ATOM    374  SG  CYS A  44     -19.789 -15.072   8.056  1.00 10.00      A   
ATOM    375  HG  CYS A  44     -20.303 -15.252   9.269  1.00 10.00      A   
ATOM    376  C   CYS A  44     -16.527 -14.397   7.732  1.00 10.00      A   
ATOM    377  O   CYS A  44     -16.480 -14.473   6.504  1.00 10.00      A   
ATOM    378  N   ARG A  45     -16.125 -13.314   8.390  1.00 10.00      A   
ATOM    379  HN  ARG A  45     -16.173 -13.294   9.370  1.00 10.00      A   
ATOM    380  CA  ARG A  45     -15.588 -12.166   7.662  1.00 10.00      A   
ATOM    381  CB  ARG A  45     -15.687 -10.867   8.469  1.00 10.00      A   
ATOM    382  CG  ARG A  45     -15.454  -9.618   7.628  1.00 10.00      A   
ATOM    383  CD  ARG A  45     -15.623  -8.336   8.434  1.00 10.00      A   
ATOM    384  NE  ARG A  45     -17.030  -8.019   8.702  1.00 10.00      A   
ATOM    385  HE  ARG A  45     -17.614  -8.764   9.000  1.00 10.00      A   
ATOM    386  CZ  ARG A  45     -17.569  -6.808   8.555  1.00 10.00      A   
ATOM    387  NH1 ARG A  45     -16.833  -5.786   8.130  1.00 10.00      A   
ATOM    388 HH11 ARG A  45     -15.819  -5.919   7.905  1.00 10.00      A   
ATOM    389 HH12 ARG A  45     -17.266  -4.842   8.015  1.00 10.00      A   
ATOM    390  NH2 ARG A  45     -18.840  -6.612   8.869  1.00 10.00      A   
ATOM    391 HH21 ARG A  45     -19.427  -7.411   9.239  1.00 10.00      A   
ATOM    392 HH22 ARG A  45     -19.268  -5.669   8.754  1.00 10.00      A   
ATOM    393  C   ARG A  45     -14.149 -12.446   7.244  1.00 10.00      A   
ATOM    394  O   ARG A  45     -13.255 -12.510   8.083  1.00 10.00      A   
ATOM    395  N   ARG A  46     -13.942 -12.616   5.942  1.00 10.00      A   
ATOM    396  HN  ARG A  46     -14.698 -12.533   5.324  1.00 10.00      A   
ATOM    397  CA  ARG A  46     -12.626 -12.935   5.403  1.00 10.00      A   
ATOM    398  CB  ARG A  46     -12.738 -13.425   3.959  1.00 10.00      A   
ATOM    399  CG  ARG A  46     -13.548 -14.697   3.793  1.00 10.00      A   
ATOM    400  CD  ARG A  46     -13.689 -15.067   2.327  1.00 10.00      A   
ATOM    401  NE  ARG A  46     -14.549 -16.232   2.139  1.00 10.00      A   
ATOM    402  HE  ARG A  46     -14.659 -16.836   2.909  1.00 10.00      A   
ATOM    403  CZ  ARG A  46     -15.172 -16.528   0.996  1.00 10.00      A   
ATOM    404  NH1 ARG A  46     -15.032 -15.741  -0.066  1.00 10.00      A   
ATOM    405 HH11 ARG A  46     -15.520 -15.974  -0.959  1.00 10.00      A   
ATOM    406 HH12 ARG A  46     -14.430 -14.886  -0.016  1.00 10.00      A   
ATOM    407  NH2 ARG A  46     -15.941 -17.611   0.920  1.00 10.00      A   
ATOM    408 HH21 ARG A  46     -16.057 -18.230   1.749  1.00 10.00      A   
ATOM    409 HH22 ARG A  46     -16.430 -17.849   0.026  1.00 10.00      A   
ATOM    410  C   ARG A  46     -11.624 -11.789   5.489  1.00 10.00      A   
ATOM    411  O   ARG A  46     -10.433 -12.024   5.683  1.00 10.00      A   
ATOM    412  N   LYS A  47     -12.086 -10.558   5.353  1.00 10.00      A   
ATOM    413  HN  LYS A  47     -13.043 -10.407   5.236  1.00 10.00      A   
ATOM    414  CA  LYS A  47     -11.180  -9.420   5.393  1.00 10.00      A   
ATOM    415  CB  LYS A  47     -10.823  -8.962   3.972  1.00 10.00      A   
ATOM    416  CG  LYS A  47     -11.987  -8.959   2.987  1.00 10.00      A   
ATOM    417  CD  LYS A  47     -12.768  -7.657   3.048  1.00 10.00      A   
ATOM    418  CE  LYS A  47     -13.180  -7.194   1.661  1.00 10.00      A   
ATOM    419  NZ  LYS A  47     -12.613  -5.859   1.332  1.00 10.00      A   
ATOM    420  HZ1 LYS A  47     -12.700  -5.676   0.313  1.00 10.00      A   
ATOM    421  HZ2 LYS A  47     -11.608  -5.816   1.594  1.00 10.00      A   
ATOM    422  HZ3 LYS A  47     -13.128  -5.112   1.856  1.00 10.00      A   
ATOM    423  C   LYS A  47     -11.719  -8.264   6.220  1.00 10.00      A   
ATOM    424  O   LYS A  47     -12.933  -8.097   6.367  1.00 10.00      A   
ATOM    425  N   VAL A  48     -10.798  -7.483   6.775  1.00 10.00      A   
ATOM    426  HN  VAL A  48      -9.846  -7.704   6.639  1.00 10.00      A   
ATOM    427  CA  VAL A  48     -11.144  -6.315   7.585  1.00 10.00      A   
ATOM    428  CB  VAL A  48     -11.000  -6.576   9.105  1.00 10.00      A   
ATOM    429  CG1 VAL A  48     -12.144  -7.438   9.617  1.00 10.00      A   
ATOM    430  CG2 VAL A  48      -9.660  -7.219   9.428  1.00 10.00      A   
ATOM    431  C   VAL A  48     -10.298  -5.105   7.192  1.00 10.00      A   
ATOM    432  O   VAL A  48      -9.068  -5.185   7.112  1.00 10.00      A   
ATOM    433  N   PHE A  49     -10.967  -3.995   6.925  1.00 10.00      A   
ATOM    434  HN  PHE A  49     -11.946  -4.001   6.983  1.00 10.00      A   
ATOM    435  CA  PHE A  49     -10.290  -2.766   6.547  1.00 10.00      A   
ATOM    436  CB  PHE A  49     -10.877  -2.219   5.242  1.00 10.00      A   
ATOM    437  CG  PHE A  49     -10.542  -0.778   4.972  1.00 10.00      A   
ATOM    438  CD1 PHE A  49      -9.248  -0.398   4.655  1.00 10.00      A   
ATOM    439  CD2 PHE A  49     -11.525   0.196   5.038  1.00 10.00      A   
ATOM    440  CE1 PHE A  49      -8.942   0.927   4.410  1.00 10.00      A   
ATOM    441  CE2 PHE A  49     -11.226   1.523   4.794  1.00 10.00      A   
ATOM    442  CZ  PHE A  49      -9.933   1.888   4.479  1.00 10.00      A   
ATOM    443  C   PHE A  49     -10.410  -1.732   7.659  1.00 10.00      A   
ATOM    444  O   PHE A  49     -11.513  -1.303   8.005  1.00 10.00      A   
ATOM    445  N   ILE A  50      -9.282  -1.347   8.228  1.00 10.00      A   
ATOM    446  HN  ILE A  50      -8.430  -1.736   7.922  1.00 10.00      A   
ATOM    447  CA  ILE A  50      -9.265  -0.363   9.298  1.00 10.00      A   
ATOM    448  CB  ILE A  50      -8.582  -0.915  10.571  1.00 10.00      A   
ATOM    449  CG1 ILE A  50      -9.130  -2.301  10.939  1.00 10.00      A   
ATOM    450  CG2 ILE A  50      -8.755   0.049  11.736  1.00 10.00      A   
ATOM    451  CD1 ILE A  50     -10.575  -2.296  11.387  1.00 10.00      A   
ATOM    452  C   ILE A  50      -8.538   0.902   8.841  1.00 10.00      A   
ATOM    453  O   ILE A  50      -7.316   0.903   8.682  1.00 10.00      A   
ATOM    454  N   GLY A  51      -9.299   1.972   8.623  1.00 10.00      A   
ATOM    455  HN  GLY A  51     -10.268   1.907   8.766  1.00 10.00      A   
ATOM    456  CA  GLY A  51      -8.717   3.230   8.181  1.00 10.00      A   
ATOM    457  C   GLY A  51      -7.919   3.919   9.273  1.00 10.00      A   
ATOM    458  O   GLY A  51      -6.973   4.651   8.994  1.00 10.00      A   
ATOM    459  N   ASN A  52      -8.309   3.691  10.516  1.00 10.00      A   
ATOM    460  HN  ASN A  52      -9.081   3.108  10.676  1.00 10.00      A   
ATOM    461  CA  ASN A  52      -7.623   4.283  11.653  1.00 10.00      A   
ATOM    462  CB  ASN A  52      -8.479   5.392  12.280  1.00 10.00      A   
ATOM    463  CG  ASN A  52      -7.728   6.212  13.317  1.00 10.00      A   
ATOM    464  OD1 ASN A  52      -6.799   5.723  13.959  1.00 10.00      A   
ATOM    465  ND2 ASN A  52      -8.128   7.461  13.496  1.00 10.00      A   
ATOM    466 HD21 ASN A  52      -8.883   7.795  12.964  1.00 10.00      A   
ATOM    467 HD22 ASN A  52      -7.644   8.009  14.154  1.00 10.00      A   
ATOM    468  C   ASN A  52      -7.312   3.201  12.681  1.00 10.00      A   
ATOM    469  O   ASN A  52      -8.210   2.702  13.363  1.00 10.00      A   
ATOM    470  N   CYS A  53      -6.037   2.849  12.793  1.00 10.00      A   
ATOM    471  HN  CYS A  53      -5.364   3.299  12.229  1.00 10.00      A   
ATOM    472  CA  CYS A  53      -5.600   1.810  13.720  1.00 10.00      A   
ATOM    473  CB  CYS A  53      -4.129   1.468  13.475  1.00 10.00      A   
ATOM    474  SG  CYS A  53      -3.023   2.899  13.468  1.00 10.00      A   
ATOM    475  HG  CYS A  53      -2.463   2.978  12.265  1.00 10.00      A   
ATOM    476  C   CYS A  53      -5.822   2.187  15.183  1.00 10.00      A   
ATOM    477  O   CYS A  53      -5.773   1.325  16.061  1.00 10.00      A   
ATOM    478  N   TYR A  54      -6.073   3.463  15.448  1.00 10.00      A   
ATOM    479  HN  TYR A  54      -6.111   4.120  14.708  1.00 10.00      A   
ATOM    480  CA  TYR A  54      -6.293   3.917  16.813  1.00 10.00      A   
ATOM    481  CB  TYR A  54      -5.484   5.183  17.102  1.00 10.00      A   
ATOM    482  CG  TYR A  54      -3.989   4.958  17.109  1.00 10.00      A   
ATOM    483  CD1 TYR A  54      -3.130   5.808  16.425  1.00 10.00      A   
ATOM    484  CD2 TYR A  54      -3.439   3.892  17.807  1.00 10.00      A   
ATOM    485  CE1 TYR A  54      -1.763   5.601  16.442  1.00 10.00      A   
ATOM    486  CE2 TYR A  54      -2.077   3.675  17.825  1.00 10.00      A   
ATOM    487  CZ  TYR A  54      -1.245   4.532  17.144  1.00 10.00      A   
ATOM    488  OH  TYR A  54       0.113   4.325  17.178  1.00 10.00      A   
ATOM    489  HH  TYR A  54       0.447   4.579  18.060  1.00 10.00      A   
ATOM    490  C   TYR A  54      -7.775   4.148  17.091  1.00 10.00      A   
ATOM    491  O   TYR A  54      -8.155   4.512  18.204  1.00 10.00      A   
ATOM    492  N   ALA A  55      -8.614   3.927  16.082  1.00 10.00      A   
ATOM    493  HN  ALA A  55      -8.254   3.632  15.215  1.00 10.00      A   
ATOM    494  CA  ALA A  55     -10.055   4.117  16.230  1.00 10.00      A   
ATOM    495  CB  ALA A  55     -10.712   4.277  14.869  1.00 10.00      A   
ATOM    496  C   ALA A  55     -10.683   2.951  16.982  1.00 10.00      A   
ATOM    497  O   ALA A  55     -11.791   3.056  17.508  1.00 10.00      A   
ATOM    498  N   VAL A  56      -9.965   1.844  17.031  1.00 10.00      A   
ATOM    499  HN  VAL A  56      -9.087   1.830  16.600  1.00 10.00      A   
ATOM    500  CA  VAL A  56     -10.434   0.646  17.709  1.00 10.00      A   
ATOM    501  CB  VAL A  56     -11.306  -0.220  16.765  1.00 10.00      A   
ATOM    502  CG1 VAL A  56     -10.537  -0.628  15.512  1.00 10.00      A   
ATOM    503  CG2 VAL A  56     -11.869  -1.436  17.485  1.00 10.00      A   
ATOM    504  C   VAL A  56      -9.238  -0.161  18.211  1.00 10.00      A   
ATOM    505  O   VAL A  56      -8.195  -0.191  17.562  1.00 10.00      A   
ATOM    506  N   SER A  57      -9.374  -0.787  19.375  1.00 10.00      A   
ATOM    507  HN  SER A  57     -10.222  -0.720  19.865  1.00 10.00      A   
ATOM    508  CA  SER A  57      -8.291  -1.580  19.935  1.00 10.00      A   
ATOM    509  CB  SER A  57      -8.475  -1.744  21.444  1.00 10.00      A   
ATOM    510  OG  SER A  57      -9.847  -1.704  21.795  1.00 10.00      A   
ATOM    511  HG  SER A  57     -10.298  -2.462  21.401  1.00 10.00      A   
ATOM    512  C   SER A  57      -8.207  -2.938  19.250  1.00 10.00      A   
ATOM    513  O   SER A  57      -9.237  -3.551  18.954  1.00 10.00      A   
ATOM    514  N   PRO A  58      -6.978  -3.424  18.993  1.00 10.00      A   
ATOM    515  CA  PRO A  58      -6.755  -4.710  18.324  1.00 10.00      A   
ATOM    516  CB  PRO A  58      -5.245  -4.931  18.461  1.00 10.00      A   
ATOM    517  CG  PRO A  58      -4.676  -3.562  18.604  1.00 10.00      A   
ATOM    518  CD  PRO A  58      -5.707  -2.755  19.339  1.00 10.00      A   
ATOM    519  C   PRO A  58      -7.513  -5.847  18.998  1.00 10.00      A   
ATOM    520  O   PRO A  58      -8.124  -6.677  18.328  1.00 10.00      A   
ATOM    521  N   ALA A  59      -7.485  -5.859  20.329  1.00 10.00      A   
ATOM    522  HN  ALA A  59      -6.991  -5.154  20.796  1.00 10.00      A   
ATOM    523  CA  ALA A  59      -8.158  -6.893  21.118  1.00 10.00      A   
ATOM    524  CB  ALA A  59      -8.042  -6.587  22.603  1.00 10.00      A   
ATOM    525  C   ALA A  59      -9.626  -7.057  20.724  1.00 10.00      A   
ATOM    526  O   ALA A  59     -10.100  -8.174  20.514  1.00 10.00      A   
ATOM    527  N   THR A  60     -10.336  -5.941  20.608  1.00 10.00      A   
ATOM    528  HN  THR A  60      -9.903  -5.076  20.772  1.00 10.00      A   
ATOM    529  CA  THR A  60     -11.745  -5.966  20.243  1.00 10.00      A   
ATOM    530  CB  THR A  60     -12.364  -4.561  20.350  1.00 10.00      A   
ATOM    531  OG1 THR A  60     -11.581  -3.751  21.244  1.00 10.00      A   
ATOM    532  HG1 THR A  60     -12.058  -2.931  21.421  1.00 10.00      A   
ATOM    533  CG2 THR A  60     -13.787  -4.653  20.875  1.00 10.00      A   
ATOM    534  C   THR A  60     -11.949  -6.504  18.824  1.00 10.00      A   
ATOM    535  O   THR A  60     -12.857  -7.298  18.573  1.00 10.00      A   
ATOM    536  N   VAL A  61     -11.085  -6.082  17.908  1.00 10.00      A   
ATOM    537  HN  VAL A  61     -10.369  -5.466  18.176  1.00 10.00      A   
ATOM    538  CA  VAL A  61     -11.163  -6.513  16.513  1.00 10.00      A   
ATOM    539  CB  VAL A  61     -10.115  -5.782  15.646  1.00 10.00      A   
ATOM    540  CG1 VAL A  61     -10.341  -6.053  14.169  1.00 10.00      A   
ATOM    541  CG2 VAL A  61     -10.134  -4.290  15.921  1.00 10.00      A   
ATOM    542  C   VAL A  61     -10.944  -8.021  16.401  1.00 10.00      A   
ATOM    543  O   VAL A  61     -11.664  -8.717  15.676  1.00 10.00      A   
ATOM    544  N   ILE A  62      -9.953  -8.514  17.133  1.00 10.00      A   
ATOM    545  HN  ILE A  62      -9.421  -7.901  17.689  1.00 10.00      A   
ATOM    546  CA  ILE A  62      -9.623  -9.935  17.132  1.00 10.00      A   
ATOM    547  CB  ILE A  62      -8.299 -10.197  17.886  1.00 10.00      A   
ATOM    548  CG1 ILE A  62      -7.150  -9.437  17.219  1.00 10.00      A   
ATOM    549  CG2 ILE A  62      -7.990 -11.689  17.940  1.00 10.00      A   
ATOM    550  CD1 ILE A  62      -5.873  -9.410  18.032  1.00 10.00      A   
ATOM    551  C   ILE A  62     -10.738 -10.743  17.788  1.00 10.00      A   
ATOM    552  O   ILE A  62     -11.086 -11.835  17.338  1.00 10.00      A   
ATOM    553  N   ARG A  63     -11.295 -10.195  18.854  1.00 10.00      A   
ATOM    554  HN  ARG A  63     -10.970  -9.322  19.167  1.00 10.00      A   
ATOM    555  CA  ARG A  63     -12.365 -10.861  19.580  1.00 10.00      A   
ATOM    556  CB  ARG A  63     -12.706 -10.094  20.854  1.00 10.00      A   
ATOM    557  CG  ARG A  63     -12.995 -10.979  22.051  1.00 10.00      A   
ATOM    558  CD  ARG A  63     -11.836 -10.956  23.030  1.00 10.00      A   
ATOM    559  NE  ARG A  63     -11.581  -9.610  23.532  1.00 10.00      A   
ATOM    560  HE  ARG A  63     -12.113  -8.879  23.143  1.00 10.00      A   
ATOM    561  CZ  ARG A  63     -10.685  -9.317  24.469  1.00 10.00      A   
ATOM    562  NH1 ARG A  63      -9.941 -10.275  25.018  1.00 10.00      A   
ATOM    563 HH11 ARG A  63      -9.241 -10.042  25.756  1.00 10.00      A   
ATOM    564 HH12 ARG A  63     -10.054 -11.270  24.715  1.00 10.00      A   
ATOM    565  NH2 ARG A  63     -10.532  -8.057  24.858  1.00 10.00      A   
ATOM    566 HH21 ARG A  63     -11.112  -7.300  24.430  1.00 10.00      A   
ATOM    567 HH22 ARG A  63      -9.836  -7.814  25.593  1.00 10.00      A   
ATOM    568  C   ARG A  63     -13.612 -11.002  18.719  1.00 10.00      A   
ATOM    569  O   ARG A  63     -14.221 -12.073  18.666  1.00 10.00      A   
ATOM    570  N   ARG A  64     -13.989  -9.921  18.045  1.00 10.00      A   
ATOM    571  HN  ARG A  64     -13.459  -9.094  18.121  1.00 10.00      A   
ATOM    572  CA  ARG A  64     -15.168  -9.932  17.199  1.00 10.00      A   
ATOM    573  CB  ARG A  64     -15.544  -8.519  16.747  1.00 10.00      A   
ATOM    574  CG  ARG A  64     -16.813  -8.473  15.915  1.00 10.00      A   
ATOM    575  CD  ARG A  64     -17.265  -7.052  15.640  1.00 10.00      A   
ATOM    576  NE  ARG A  64     -18.222  -7.007  14.533  1.00 10.00      A   
ATOM    577  HE  ARG A  64     -18.356  -7.835  14.027  1.00 10.00      A   
ATOM    578  CZ  ARG A  64     -18.909  -5.922  14.176  1.00 10.00      A   
ATOM    579  NH1 ARG A  64     -18.755  -4.788  14.841  1.00 10.00      A   
ATOM    580 HH11 ARG A  64     -18.094  -4.735  15.658  1.00 10.00      A   
ATOM    581 HH12 ARG A  64     -19.293  -3.939  14.555  1.00 10.00      A   
ATOM    582  NH2 ARG A  64     -19.744  -5.971  13.149  1.00 10.00      A   
ATOM    583 HH21 ARG A  64     -20.280  -5.111  12.873  1.00 10.00      A   
ATOM    584 HH22 ARG A  64     -19.872  -6.853  12.609  1.00 10.00      A   
ATOM    585  C   ARG A  64     -14.981 -10.852  16.000  1.00 10.00      A   
ATOM    586  O   ARG A  64     -15.810 -11.729  15.756  1.00 10.00      A   
ATOM    587  N   PHE A  65     -13.889 -10.664  15.269  1.00 10.00      A   
ATOM    588  HN  PHE A  65     -13.242  -9.970  15.534  1.00 10.00      A   
ATOM    589  CA  PHE A  65     -13.608 -11.482  14.097  1.00 10.00      A   
ATOM    590  CB  PHE A  65     -13.390 -10.607  12.861  1.00 10.00      A   
ATOM    591  CG  PHE A  65     -14.480  -9.617  12.575  1.00 10.00      A   
ATOM    592  CD1 PHE A  65     -14.240  -8.258  12.681  1.00 10.00      A   
ATOM    593  CD2 PHE A  65     -15.739 -10.040  12.184  1.00 10.00      A   
ATOM    594  CE1 PHE A  65     -15.233  -7.341  12.404  1.00 10.00      A   
ATOM    595  CE2 PHE A  65     -16.738  -9.127  11.908  1.00 10.00      A   
ATOM    596  CZ  PHE A  65     -16.484  -7.776  12.018  1.00 10.00      A   
ATOM    597  C   PHE A  65     -12.375 -12.351  14.320  1.00 10.00      A   
ATOM    598  O   PHE A  65     -11.255 -11.931  14.038  1.00 10.00      A   
ATOM    599  N   PRO A  66     -12.556 -13.580  14.832  1.00 10.00      A   
ATOM    600  CA  PRO A  66     -11.455 -14.507  15.097  1.00 10.00      A   
ATOM    601  CB  PRO A  66     -12.014 -15.401  16.218  1.00 10.00      A   
ATOM    602  CG  PRO A  66     -13.438 -14.971  16.431  1.00 10.00      A   
ATOM    603  CD  PRO A  66     -13.834 -14.166  15.229  1.00 10.00      A   
ATOM    604  C   PRO A  66     -11.125 -15.364  13.877  1.00 10.00      A   
ATOM    605  O   PRO A  66     -10.310 -16.288  13.951  1.00 10.00      A   
ATOM    606  N   LYS A  67     -11.760 -15.053  12.754  1.00 10.00      A   
ATOM    607  HN  LYS A  67     -12.385 -14.299  12.754  1.00 10.00      A   
ATOM    608  CA  LYS A  67     -11.547 -15.801  11.521  1.00 10.00      A   
ATOM    609  CB  LYS A  67     -12.733 -16.733  11.242  1.00 10.00      A   
ATOM    610  CG  LYS A  67     -12.738 -18.018  12.051  1.00 10.00      A   
ATOM    611  CD  LYS A  67     -13.774 -18.988  11.511  1.00 10.00      A   
ATOM    612  CE  LYS A  67     -13.828 -20.267  12.326  1.00 10.00      A   
ATOM    613  NZ  LYS A  67     -14.750 -21.269  11.718  1.00 10.00      A   
ATOM    614  HZ1 LYS A  67     -15.699 -20.860  11.587  1.00 10.00      A   
ATOM    615  HZ2 LYS A  67     -14.828 -22.104  12.331  1.00 10.00      A   
ATOM    616  HZ3 LYS A  67     -14.389 -21.570  10.791  1.00 10.00      A   
ATOM    617  C   LYS A  67     -11.331 -14.872  10.326  1.00 10.00      A   
ATOM    618  O   LYS A  67     -12.125 -14.870   9.385  1.00 10.00      A   
ATOM    619  N   VAL A  68     -10.260 -14.088  10.364  1.00 10.00      A   
ATOM    620  HN  VAL A  68      -9.663 -14.132  11.136  1.00 10.00      A   
ATOM    621  CA  VAL A  68      -9.946 -13.164   9.281  1.00 10.00      A   
ATOM    622  CB  VAL A  68      -9.746 -11.717   9.799  1.00 10.00      A   
ATOM    623  CG1 VAL A  68      -9.355 -10.775   8.671  1.00 10.00      A   
ATOM    624  CG2 VAL A  68     -11.013 -11.217  10.475  1.00 10.00      A   
ATOM    625  C   VAL A  68      -8.700 -13.634   8.537  1.00 10.00      A   
ATOM    626  O   VAL A  68      -7.768 -14.163   9.143  1.00 10.00      A   
ATOM    627  N   ARG A  69      -8.699 -13.456   7.222  1.00 10.00      A   
ATOM    628  HN  ARG A  69      -9.471 -13.020   6.794  1.00 10.00      A   
ATOM    629  CA  ARG A  69      -7.578 -13.868   6.397  1.00 10.00      A   
ATOM    630  CB  ARG A  69      -8.075 -14.689   5.205  1.00 10.00      A   
ATOM    631  CG  ARG A  69      -8.857 -15.935   5.581  1.00 10.00      A   
ATOM    632  CD  ARG A  69      -7.932 -17.069   5.987  1.00 10.00      A   
ATOM    633  NE  ARG A  69      -8.661 -18.315   6.217  1.00 10.00      A   
ATOM    634  HE  ARG A  69      -9.241 -18.356   7.013  1.00 10.00      A   
ATOM    635  CZ  ARG A  69      -8.597 -19.381   5.413  1.00 10.00      A   
ATOM    636  NH1 ARG A  69      -7.837 -19.358   4.320  1.00 10.00      A   
ATOM    637 HH11 ARG A  69      -7.278 -18.495   4.073  1.00 10.00      A   
ATOM    638 HH12 ARG A  69      -7.787 -20.197   3.697  1.00 10.00      A   
ATOM    639  NH2 ARG A  69      -9.299 -20.467   5.706  1.00 10.00      A   
ATOM    640 HH21 ARG A  69      -9.255 -21.304   5.079  1.00 10.00      A   
ATOM    641 HH22 ARG A  69      -9.897 -20.497   6.559  1.00 10.00      A   
ATOM    642  C   ARG A  69      -6.798 -12.657   5.889  1.00 10.00      A   
ATOM    643  O   ARG A  69      -5.573 -12.700   5.788  1.00 10.00      A   
ATOM    644  N   SER A  70      -7.507 -11.578   5.574  1.00 10.00      A   
ATOM    645  HN  SER A  70      -8.485 -11.597   5.672  1.00 10.00      A   
ATOM    646  CA  SER A  70      -6.869 -10.371   5.060  1.00 10.00      A   
ATOM    647  CB  SER A  70      -7.381 -10.096   3.645  1.00 10.00      A   
ATOM    648  OG  SER A  70      -7.511 -11.308   2.913  1.00 10.00      A   
ATOM    649  HG  SER A  70      -7.010 -11.239   2.080  1.00 10.00      A   
ATOM    650  C   SER A  70      -7.124  -9.162   5.967  1.00 10.00      A   
ATOM    651  O   SER A  70      -8.274  -8.798   6.217  1.00 10.00      A   
ATOM    652  N   VAL A  71      -6.049  -8.549   6.458  1.00 10.00      A   
ATOM    653  HN  VAL A  71      -5.155  -8.889   6.223  1.00 10.00      A   
ATOM    654  CA  VAL A  71      -6.160  -7.385   7.341  1.00 10.00      A   
ATOM    655  CB  VAL A  71      -5.547  -7.664   8.736  1.00 10.00      A   
ATOM    656  CG1 VAL A  71      -5.763  -6.479   9.670  1.00 10.00      A   
ATOM    657  CG2 VAL A  71      -6.137  -8.929   9.343  1.00 10.00      A   
ATOM    658  C   VAL A  71      -5.487  -6.154   6.726  1.00 10.00      A   
ATOM    659  O   VAL A  71      -4.328  -6.213   6.307  1.00 10.00      A   
ATOM    660  N   GLU A  72      -6.232  -5.053   6.648  1.00 10.00      A   
ATOM    661  HN  GLU A  72      -7.161  -5.079   6.972  1.00 10.00      A   
ATOM    662  CA  GLU A  72      -5.719  -3.801   6.099  1.00 10.00      A   
ATOM    663  CB  GLU A  72      -6.562  -3.360   4.896  1.00 10.00      A   
ATOM    664  CG  GLU A  72      -6.763  -4.453   3.857  1.00 10.00      A   
ATOM    665  CD  GLU A  72      -7.702  -4.052   2.740  1.00 10.00      A   
ATOM    666  OE1 GLU A  72      -7.457  -4.452   1.583  1.00 10.00      A   
ATOM    667  OE2 GLU A  72      -8.699  -3.352   3.010  1.00 10.00      A   
ATOM    668  C   GLU A  72      -5.733  -2.730   7.187  1.00 10.00      A   
ATOM    669  O   GLU A  72      -6.767  -2.490   7.810  1.00 10.00      A   
ATOM    670  N   LEU A  73      -4.590  -2.099   7.420  1.00 10.00      A   
ATOM    671  HN  LEU A  73      -3.802  -2.320   6.877  1.00 10.00      A   
ATOM    672  CA  LEU A  73      -4.477  -1.080   8.462  1.00 10.00      A   
ATOM    673  CB  LEU A  73      -3.759  -1.660   9.687  1.00 10.00      A   
ATOM    674  CG  LEU A  73      -4.486  -2.769  10.447  1.00 10.00      A   
ATOM    675  CD1 LEU A  73      -3.483  -3.673  11.146  1.00 10.00      A   
ATOM    676  CD2 LEU A  73      -5.452  -2.172  11.453  1.00 10.00      A   
ATOM    677  C   LEU A  73      -3.731   0.168   7.993  1.00 10.00      A   
ATOM    678  O   LEU A  73      -2.743   0.086   7.258  1.00 10.00      A   
ATOM    679  N   LYS A  74      -4.229   1.320   8.424  1.00 10.00      A   
ATOM    680  HN  LYS A  74      -5.042   1.304   8.973  1.00 10.00      A   
ATOM    681  CA  LYS A  74      -3.625   2.611   8.115  1.00 10.00      A   
ATOM    682  CB  LYS A  74      -4.591   3.488   7.314  1.00 10.00      A   
ATOM    683  CG  LYS A  74      -5.026   2.912   5.979  1.00 10.00      A   
ATOM    684  CD  LYS A  74      -6.017   3.840   5.295  1.00 10.00      A   
ATOM    685  CE  LYS A  74      -6.468   3.283   3.956  1.00 10.00      A   
ATOM    686  NZ  LYS A  74      -7.397   4.208   3.259  1.00 10.00      A   
ATOM    687  HZ1 LYS A  74      -6.912   5.102   3.048  1.00 10.00      A   
ATOM    688  HZ2 LYS A  74      -8.219   4.419   3.856  1.00 10.00      A   
ATOM    689  HZ3 LYS A  74      -7.727   3.791   2.367  1.00 10.00      A   
ATOM    690  C   LYS A  74      -3.285   3.306   9.428  1.00 10.00      A   
ATOM    691  O   LYS A  74      -3.800   2.919  10.481  1.00 10.00      A   
ATOM    692  N   GLY A  75      -2.432   4.321   9.377  1.00 10.00      A   
ATOM    693  HN  GLY A  75      -2.058   4.599   8.514  1.00 10.00      A   
ATOM    694  CA  GLY A  75      -2.056   5.014  10.594  1.00 10.00      A   
ATOM    695  C   GLY A  75      -1.810   6.495  10.399  1.00 10.00      A   
ATOM    696  O   GLY A  75      -2.666   7.318  10.726  1.00 10.00      A   
ATOM    697  N   LYS A  76      -0.637   6.835   9.875  1.00 10.00      A   
ATOM    698  HN  LYS A  76      -0.004   6.123   9.616  1.00 10.00      A   
ATOM    699  CA  LYS A  76      -0.265   8.229   9.650  1.00 10.00      A   
ATOM    700  CB  LYS A  76       1.192   8.332   9.188  1.00 10.00      A   
ATOM    701  CG  LYS A  76       2.199   7.680  10.127  1.00 10.00      A   
ATOM    702  CD  LYS A  76       3.569   7.560   9.473  1.00 10.00      A   
ATOM    703  CE  LYS A  76       4.287   8.899   9.421  1.00 10.00      A   
ATOM    704  NZ  LYS A  76       5.432   8.876   8.475  1.00 10.00      A   
ATOM    705  HZ1 LYS A  76       5.086   8.933   7.497  1.00 10.00      A   
ATOM    706  HZ2 LYS A  76       5.974   7.990   8.584  1.00 10.00      A   
ATOM    707  HZ3 LYS A  76       6.067   9.680   8.656  1.00 10.00      A   
ATOM    708  C   LYS A  76      -1.192   8.886   8.629  1.00 10.00      A   
ATOM    709  O   LYS A  76      -1.565   8.265   7.634  1.00 10.00      A   
ATOM    710  N   PRO A  77      -1.595  10.142   8.885  1.00 10.00      A   
ATOM    711  CA  PRO A  77      -2.485  10.890   7.989  1.00 10.00      A   
ATOM    712  CB  PRO A  77      -2.869  12.122   8.812  1.00 10.00      A   
ATOM    713  CG  PRO A  77      -1.750  12.299   9.778  1.00 10.00      A   
ATOM    714  CD  PRO A  77      -1.231  10.921  10.081  1.00 10.00      A   
ATOM    715  C   PRO A  77      -1.792  11.311   6.697  1.00 10.00      A   
ATOM    716  O   PRO A  77      -0.587  11.117   6.529  1.00 10.00      A   
ATOM    717  N   HIS A  78      -2.565  11.920   5.806  1.00 10.00      A   
ATOM    718  HN  HIS A  78      -3.503  12.093   6.033  1.00 10.00      A   
ATOM    719  CA  HIS A  78      -2.070  12.369   4.510  1.00 10.00      A   
ATOM    720  CB  HIS A  78      -3.250  12.925   3.693  1.00 10.00      A   
ATOM    721  CG  HIS A  78      -2.906  13.495   2.350  1.00 10.00      A   
ATOM    722  ND1 HIS A  78      -3.446  14.660   1.852  1.00 10.00      A   
ATOM    723  HD1 HIS A  78      -4.103  15.237   2.314  1.00 10.00      A   
ATOM    724  CD2 HIS A  78      -2.071  13.033   1.385  1.00 10.00      A   
ATOM    725  CE1 HIS A  78      -2.941  14.864   0.630  1.00 10.00      A   
ATOM    726  NE2 HIS A  78      -2.095  13.905   0.299  1.00 10.00      A   
ATOM    727  C   HIS A  78      -0.967  13.415   4.679  1.00 10.00      A   
ATOM    728  O   HIS A  78       0.040  13.393   3.970  1.00 10.00      A   
ATOM    729  N   PHE A  79      -1.134  14.300   5.656  1.00 10.00      A   
ATOM    730  HN  PHE A  79      -1.942  14.250   6.214  1.00 10.00      A   
ATOM    731  CA  PHE A  79      -0.156  15.355   5.907  1.00 10.00      A   
ATOM    732  CB  PHE A  79      -0.722  16.418   6.851  1.00 10.00      A   
ATOM    733  CG  PHE A  79      -1.345  17.588   6.140  1.00 10.00      A   
ATOM    734  CD1 PHE A  79      -1.037  17.856   4.819  1.00 10.00      A   
ATOM    735  CD2 PHE A  79      -2.229  18.423   6.799  1.00 10.00      A   
ATOM    736  CE1 PHE A  79      -1.599  18.936   4.167  1.00 10.00      A   
ATOM    737  CE2 PHE A  79      -2.796  19.504   6.154  1.00 10.00      A   
ATOM    738  CZ  PHE A  79      -2.480  19.763   4.837  1.00 10.00      A   
ATOM    739  C   PHE A  79       1.182  14.825   6.427  1.00 10.00      A   
ATOM    740  O   PHE A  79       2.156  15.577   6.525  1.00 10.00      A   
ATOM    741  N   ALA A  80       1.243  13.537   6.737  1.00 10.00      A   
ATOM    742  HN  ALA A  80       0.450  12.969   6.600  1.00 10.00      A   
ATOM    743  CA  ALA A  80       2.471  12.940   7.247  1.00 10.00      A   
ATOM    744  CB  ALA A  80       2.189  11.577   7.861  1.00 10.00      A   
ATOM    745  C   ALA A  80       3.519  12.830   6.145  1.00 10.00      A   
ATOM    746  O   ALA A  80       4.713  12.999   6.390  1.00 10.00      A   
ATOM    747  N   ASP A  81       3.054  12.593   4.926  1.00 10.00      A   
ATOM    748  HN  ASP A  81       2.085  12.515   4.798  1.00 10.00      A   
ATOM    749  CA  ASP A  81       3.933  12.445   3.766  1.00 10.00      A   
ATOM    750  CB  ASP A  81       3.140  11.939   2.552  1.00 10.00      A   
ATOM    751  CG  ASP A  81       2.816  10.456   2.610  1.00 10.00      A   
ATOM    752  OD1 ASP A  81       2.886   9.863   3.707  1.00 10.00      A   
ATOM    753  OD2 ASP A  81       2.468   9.879   1.556  1.00 10.00      A   
ATOM    754  C   ASP A  81       4.612  13.763   3.416  1.00 10.00      A   
ATOM    755  O   ASP A  81       5.636  13.792   2.729  1.00 10.00      A   
ATOM    756  N   PHE A  82       4.041  14.856   3.902  1.00 10.00      A   
ATOM    757  HN  PHE A  82       3.237  14.766   4.457  1.00 10.00      A   
ATOM    758  CA  PHE A  82       4.583  16.182   3.636  1.00 10.00      A   
ATOM    759  CB  PHE A  82       3.463  17.175   3.319  1.00 10.00      A   
ATOM    760  CG  PHE A  82       2.544  16.691   2.233  1.00 10.00      A   
ATOM    761  CD1 PHE A  82       3.057  16.180   1.051  1.00 10.00      A   
ATOM    762  CD2 PHE A  82       1.170  16.729   2.401  1.00 10.00      A   
ATOM    763  CE1 PHE A  82       2.218  15.718   0.057  1.00 10.00      A   
ATOM    764  CE2 PHE A  82       0.324  16.273   1.410  1.00 10.00      A   
ATOM    765  CZ  PHE A  82       0.849  15.765   0.237  1.00 10.00      A   
ATOM    766  C   PHE A  82       5.455  16.664   4.789  1.00 10.00      A   
ATOM    767  O   PHE A  82       5.876  17.822   4.823  1.00 10.00      A   
ATOM    768  N   ASN A  83       5.719  15.752   5.724  1.00 10.00      A   
ATOM    769  HN  ASN A  83       5.330  14.855   5.627  1.00 10.00      A   
ATOM    770  CA  ASN A  83       6.562  16.022   6.890  1.00 10.00      A   
ATOM    771  CB  ASN A  83       7.975  16.463   6.492  1.00 10.00      A   
ATOM    772  CG  ASN A  83       8.768  15.342   5.841  1.00 10.00      A   
ATOM    773  OD1 ASN A  83       9.395  14.528   6.524  1.00 10.00      A   
ATOM    774  ND2 ASN A  83       8.744  15.292   4.516  1.00 10.00      A   
ATOM    775 HD21 ASN A  83       8.227  15.976   4.036  1.00 10.00      A   
ATOM    776 HD22 ASN A  83       9.236  14.572   4.065  1.00 10.00      A   
ATOM    777  C   ASN A  83       5.928  16.990   7.881  1.00 10.00      A   
ATOM    778  O   ASN A  83       6.625  17.635   8.664  1.00 10.00      A   
ATOM    779  N   LEU A  84       4.606  17.087   7.857  1.00 10.00      A   
ATOM    780  HN  LEU A  84       4.094  16.563   7.207  1.00 10.00      A   
ATOM    781  CA  LEU A  84       3.901  17.962   8.782  1.00 10.00      A   
ATOM    782  CB  LEU A  84       2.590  18.464   8.177  1.00 10.00      A   
ATOM    783  CG  LEU A  84       2.707  19.595   7.154  1.00 10.00      A   
ATOM    784  CD1 LEU A  84       1.332  20.044   6.688  1.00 10.00      A   
ATOM    785  CD2 LEU A  84       3.480  20.766   7.743  1.00 10.00      A   
ATOM    786  C   LEU A  84       3.637  17.223  10.084  1.00 10.00      A   
ATOM    787  O   LEU A  84       3.225  17.812  11.083  1.00 10.00      A   
ATOM    788  N   VAL A  85       3.884  15.920  10.044  1.00 10.00      A   
ATOM    789  HN  VAL A  85       4.211  15.530   9.207  1.00 10.00      A   
ATOM    790  CA  VAL A  85       3.705  15.054  11.198  1.00 10.00      A   
ATOM    791  CB  VAL A  85       2.846  13.816  10.849  1.00 10.00      A   
ATOM    792  CG1 VAL A  85       2.758  12.867  12.037  1.00 10.00      A   
ATOM    793  CG2 VAL A  85       1.453  14.242  10.406  1.00 10.00      A   
ATOM    794  C   VAL A  85       5.074  14.602  11.701  1.00 10.00      A   
ATOM    795  O   VAL A  85       5.767  13.829  11.029  1.00 10.00      A   
ATOM    796  N   PRO A  86       5.481  15.109  12.872  1.00 10.00      A   
ATOM    797  CA  PRO A  86       6.774  14.782  13.489  1.00 10.00      A   
ATOM    798  CB  PRO A  86       6.712  15.494  14.845  1.00 10.00      A   
ATOM    799  CG  PRO A  86       5.728  16.594  14.649  1.00 10.00      A   
ATOM    800  CD  PRO A  86       4.706  16.059  13.688  1.00 10.00      A   
ATOM    801  C   PRO A  86       6.977  13.283  13.691  1.00 10.00      A   
ATOM    802  O   PRO A  86       6.024  12.539  13.948  1.00 10.00      A   
ATOM    803  N   ASP A  87       8.225  12.851  13.573  1.00 10.00      A   
ATOM    804  HN  ASP A  87       8.933  13.497  13.367  1.00 10.00      A   
ATOM    805  CA  ASP A  87       8.573  11.446  13.741  1.00 10.00      A   
ATOM    806  CB  ASP A  87      10.023  11.191  13.314  1.00 10.00      A   
ATOM    807  CG  ASP A  87      10.118  10.288  12.105  1.00 10.00      A   
ATOM    808  OD1 ASP A  87      10.674  10.727  11.074  1.00 10.00      A   
ATOM    809  OD2 ASP A  87       9.623   9.145  12.170  1.00 10.00      A   
ATOM    810  C   ASP A  87       8.378  11.009  15.183  1.00 10.00      A   
ATOM    811  O   ASP A  87       8.725  11.736  16.115  1.00 10.00      A   
ATOM    812  N   GLY A  88       7.812   9.825  15.362  1.00 10.00      A   
ATOM    813  HN  GLY A  88       7.555   9.289  14.581  1.00 10.00      A   
ATOM    814  CA  GLY A  88       7.584   9.307  16.697  1.00 10.00      A   
ATOM    815  C   GLY A  88       6.210   9.641  17.235  1.00 10.00      A   
ATOM    816  O   GLY A  88       5.931   9.420  18.412  1.00 10.00      A   
ATOM    817  N   TRP A  89       5.350  10.184  16.378  1.00 10.00      A   
ATOM    818  HN  TRP A  89       5.639  10.363  15.459  1.00 10.00      A   
ATOM    819  CA  TRP A  89       3.997  10.537  16.783  1.00 10.00      A   
ATOM    820  CB  TRP A  89       3.310  11.390  15.709  1.00 10.00      A   
ATOM    821  CG  TRP A  89       1.853  11.625  15.980  1.00 10.00      A   
ATOM    822  CD1 TRP A  89       1.318  12.471  16.908  1.00 10.00      A   
ATOM    823  CD2 TRP A  89       0.743  10.995  15.322  1.00 10.00      A   
ATOM    824  NE1 TRP A  89      -0.052  12.409  16.871  1.00 10.00      A   
ATOM    825  HE1 TRP A  89      -0.663  12.923  17.444  1.00 10.00      A   
ATOM    826  CE2 TRP A  89      -0.432  11.511  15.906  1.00 10.00      A   
ATOM    827  CE3 TRP A  89       0.626  10.045  14.296  1.00 10.00      A   
ATOM    828  CZ2 TRP A  89      -1.704  11.111  15.501  1.00 10.00      A   
ATOM    829  CZ3 TRP A  89      -0.638   9.651  13.896  1.00 10.00      A   
ATOM    830  CH2 TRP A  89      -1.787  10.182  14.498  1.00 10.00      A   
ATOM    831  C   TRP A  89       3.166   9.293  17.085  1.00 10.00      A   
ATOM    832  O   TRP A  89       2.591   9.168  18.169  1.00 10.00      A   
ATOM    833  N   GLY A  90       3.102   8.380  16.126  1.00 10.00      A   
ATOM    834  HN  GLY A  90       3.582   8.528  15.285  1.00 10.00      A   
ATOM    835  CA  GLY A  90       2.333   7.169  16.308  1.00 10.00      A   
ATOM    836  C   GLY A  90       2.287   6.342  15.044  1.00 10.00      A   
ATOM    837  O   GLY A  90       3.053   6.590  14.112  1.00 10.00      A   
ATOM    838  N   GLY A  91       1.388   5.372  15.009  1.00 10.00      A   
ATOM    839  HN  GLY A  91       0.801   5.229  15.790  1.00 10.00      A   
ATOM    840  CA  GLY A  91       1.264   4.512  13.851  1.00 10.00      A   
ATOM    841  C   GLY A  91       2.062   3.239  14.029  1.00 10.00      A   
ATOM    842  O   GLY A  91       2.638   2.714  13.078  1.00 10.00      A   
ATOM    843  N   TYR A  92       2.099   2.748  15.260  1.00 10.00      A   
ATOM    844  HN  TYR A  92       1.608   3.212  15.970  1.00 10.00      A   
ATOM    845  CA  TYR A  92       2.837   1.538  15.581  1.00 10.00      A   
ATOM    846  CB  TYR A  92       3.232   1.528  17.057  1.00 10.00      A   
ATOM    847  CG  TYR A  92       4.125   2.681  17.446  1.00 10.00      A   
ATOM    848  CD1 TYR A  92       3.593   3.835  18.004  1.00 10.00      A   
ATOM    849  CD2 TYR A  92       5.499   2.615  17.261  1.00 10.00      A   
ATOM    850  CE1 TYR A  92       4.401   4.894  18.361  1.00 10.00      A   
ATOM    851  CE2 TYR A  92       6.317   3.669  17.616  1.00 10.00      A   
ATOM    852  CZ  TYR A  92       5.763   4.805  18.168  1.00 10.00      A   
ATOM    853  OH  TYR A  92       6.572   5.857  18.529  1.00 10.00      A   
ATOM    854  HH  TYR A  92       7.118   6.112  17.777  1.00 10.00      A   
ATOM    855  C   TYR A  92       2.026   0.295  15.238  1.00 10.00      A   
ATOM    856  O   TYR A  92       0.911   0.112  15.726  1.00 10.00      A   
ATOM    857  N   VAL A  93       2.591  -0.554  14.391  1.00 10.00      A   
ATOM    858  HN  VAL A  93       3.486  -0.354  14.036  1.00 10.00      A   
ATOM    859  CA  VAL A  93       1.916  -1.772  13.979  1.00 10.00      A   
ATOM    860  CB  VAL A  93       2.231  -2.143  12.509  1.00 10.00      A   
ATOM    861  CG1 VAL A  93       3.634  -2.715  12.368  1.00 10.00      A   
ATOM    862  CG2 VAL A  93       1.190  -3.103  11.958  1.00 10.00      A   
ATOM    863  C   VAL A  93       2.269  -2.930  14.910  1.00 10.00      A   
ATOM    864  O   VAL A  93       1.587  -3.953  14.926  1.00 10.00      A   
ATOM    865  N   TYR A  94       3.321  -2.741  15.708  1.00 10.00      A   
ATOM    866  HN  TYR A  94       3.807  -1.887  15.657  1.00 10.00      A   
ATOM    867  CA  TYR A  94       3.778  -3.766  16.647  1.00 10.00      A   
ATOM    868  CB  TYR A  94       4.941  -3.285  17.523  1.00 10.00      A   
ATOM    869  CG  TYR A  94       5.366  -4.313  18.546  1.00 10.00      A   
ATOM    870  CD1 TYR A  94       6.140  -5.408  18.181  1.00 10.00      A   
ATOM    871  CD2 TYR A  94       4.973  -4.202  19.873  1.00 10.00      A   
ATOM    872  CE1 TYR A  94       6.505  -6.363  19.109  1.00 10.00      A   
ATOM    873  CE2 TYR A  94       5.336  -5.149  20.807  1.00 10.00      A   
ATOM    874  CZ  TYR A  94       6.100  -6.229  20.420  1.00 10.00      A   
ATOM    875  OH  TYR A  94       6.450  -7.182  21.346  1.00 10.00      A   
ATOM    876  HH  TYR A  94       5.642  -7.541  21.758  1.00 10.00      A   
ATOM    877  C   TYR A  94       2.647  -4.369  17.497  1.00 10.00      A   
ATOM    878  O   TYR A  94       2.509  -5.589  17.533  1.00 10.00      A   
ATOM    879  N   PRO A  95       1.834  -3.543  18.205  1.00 10.00      A   
ATOM    880  CA  PRO A  95       0.723  -4.049  19.028  1.00 10.00      A   
ATOM    881  CB  PRO A  95      -0.050  -2.783  19.402  1.00 10.00      A   
ATOM    882  CG  PRO A  95       0.974  -1.702  19.374  1.00 10.00      A   
ATOM    883  CD  PRO A  95       1.947  -2.072  18.289  1.00 10.00      A   
ATOM    884  C   PRO A  95      -0.177  -5.004  18.244  1.00 10.00      A   
ATOM    885  O   PRO A  95      -0.559  -6.065  18.741  1.00 10.00      A   
ATOM    886  N   TRP A  96      -0.480  -4.639  17.004  1.00 10.00      A   
ATOM    887  HN  TRP A  96      -0.121  -3.797  16.656  1.00 10.00      A   
ATOM    888  CA  TRP A  96      -1.324  -5.458  16.144  1.00 10.00      A   
ATOM    889  CB  TRP A  96      -1.674  -4.702  14.859  1.00 10.00      A   
ATOM    890  CG  TRP A  96      -2.638  -3.574  15.069  1.00 10.00      A   
ATOM    891  CD1 TRP A  96      -2.337  -2.290  15.423  1.00 10.00      A   
ATOM    892  CD2 TRP A  96      -4.063  -3.630  14.939  1.00 10.00      A   
ATOM    893  NE1 TRP A  96      -3.482  -1.544  15.521  1.00 10.00      A   
ATOM    894  HE1 TRP A  96      -3.525  -0.593  15.762  1.00 10.00      A   
ATOM    895  CE2 TRP A  96      -4.559  -2.344  15.224  1.00 10.00      A   
ATOM    896  CE3 TRP A  96      -4.967  -4.642  14.603  1.00 10.00      A   
ATOM    897  CZ2 TRP A  96      -5.922  -2.044  15.190  1.00 10.00      A   
ATOM    898  CZ3 TRP A  96      -6.317  -4.343  14.568  1.00 10.00      A   
ATOM    899  CH2 TRP A  96      -6.781  -3.055  14.857  1.00 10.00      A   
ATOM    900  C   TRP A  96      -0.636  -6.776  15.804  1.00 10.00      A   
ATOM    901  O   TRP A  96      -1.238  -7.844  15.892  1.00 10.00      A   
ATOM    902  N   ILE A  97       0.634  -6.694  15.431  1.00 10.00      A   
ATOM    903  HN  ILE A  97       1.063  -5.810  15.382  1.00 10.00      A   
ATOM    904  CA  ILE A  97       1.409  -7.877  15.084  1.00 10.00      A   
ATOM    905  CB  ILE A  97       2.818  -7.495  14.591  1.00 10.00      A   
ATOM    906  CG1 ILE A  97       2.743  -6.464  13.460  1.00 10.00      A   
ATOM    907  CG2 ILE A  97       3.594  -8.726  14.152  1.00 10.00      A   
ATOM    908  CD1 ILE A  97       1.944  -6.908  12.253  1.00 10.00      A   
ATOM    909  C   ILE A  97       1.540  -8.816  16.284  1.00 10.00      A   
ATOM    910  O   ILE A  97       1.380 -10.033  16.161  1.00 10.00      A   
ATOM    911  N   GLU A  98       1.815  -8.238  17.445  1.00 10.00      A   
ATOM    912  HN  GLU A  98       1.927  -7.260  17.473  1.00 10.00      A   
ATOM    913  CA  GLU A  98       1.974  -9.004  18.674  1.00 10.00      A   
ATOM    914  CB  GLU A  98       2.503  -8.097  19.790  1.00 10.00      A   
ATOM    915  CG  GLU A  98       2.617  -8.770  21.149  1.00 10.00      A   
ATOM    916  CD  GLU A  98       3.078  -7.819  22.235  1.00 10.00      A   
ATOM    917  OE1 GLU A  98       4.262  -7.891  22.637  1.00 10.00      A   
ATOM    918  OE2 GLU A  98       2.256  -7.001  22.699  1.00 10.00      A   
ATOM    919  C   GLU A  98       0.671  -9.679  19.108  1.00 10.00      A   
ATOM    920  O   GLU A  98       0.662 -10.867  19.439  1.00 10.00      A   
ATOM    921  N   ALA A  99      -0.425  -8.932  19.082  1.00 10.00      A   
ATOM    922  HN  ALA A  99      -0.366  -8.002  18.774  1.00 10.00      A   
ATOM    923  CA  ALA A  99      -1.719  -9.458  19.502  1.00 10.00      A   
ATOM    924  CB  ALA A  99      -2.713  -8.325  19.701  1.00 10.00      A   
ATOM    925  C   ALA A  99      -2.272 -10.489  18.525  1.00 10.00      A   
ATOM    926  O   ALA A  99      -2.848 -11.493  18.937  1.00 10.00      A   
ATOM    927  N   MET A 100      -2.077 -10.252  17.235  1.00 10.00      A   
ATOM    928  HN  MET A 100      -1.580  -9.446  16.961  1.00 10.00      A   
ATOM    929  CA  MET A 100      -2.593 -11.158  16.213  1.00 10.00      A   
ATOM    930  CB  MET A 100      -2.745 -10.446  14.865  1.00 10.00      A   
ATOM    931  CG  MET A 100      -3.847  -9.398  14.830  1.00 10.00      A   
ATOM    932  SD  MET A 100      -4.294  -8.916  13.151  1.00 10.00      A   
ATOM    933  CE  MET A 100      -2.895  -7.893  12.701  1.00 10.00      A   
ATOM    934  C   MET A 100      -1.744 -12.417  16.042  1.00 10.00      A   
ATOM    935  O   MET A 100      -2.225 -13.418  15.505  1.00 10.00      A   
ATOM    936  N   SER A 101      -0.494 -12.370  16.505  1.00 10.00      A   
ATOM    937  HN  SER A 101      -0.177 -11.549  16.932  1.00 10.00      A   
ATOM    938  CA  SER A 101       0.427 -13.502  16.376  1.00 10.00      A   
ATOM    939  CB  SER A 101       1.820 -13.143  16.912  1.00 10.00      A   
ATOM    940  OG  SER A 101       1.808 -12.953  18.318  1.00 10.00      A   
ATOM    941  HG  SER A 101       1.373 -12.115  18.528  1.00 10.00      A   
ATOM    942  C   SER A 101      -0.085 -14.784  17.036  1.00 10.00      A   
ATOM    943  O   SER A 101       0.254 -15.885  16.606  1.00 10.00      A   
ATOM    944  N   SER A 102      -0.912 -14.642  18.065  1.00 10.00      A   
ATOM    945  HN  SER A 102      -1.172 -13.742  18.355  1.00 10.00      A   
ATOM    946  CA  SER A 102      -1.436 -15.798  18.779  1.00 10.00      A   
ATOM    947  CB  SER A 102      -1.062 -15.687  20.257  1.00 10.00      A   
ATOM    948  OG  SER A 102      -0.886 -14.325  20.635  1.00 10.00      A   
ATOM    949  HG  SER A 102       0.058 -14.127  20.692  1.00 10.00      A   
ATOM    950  C   SER A 102      -2.950 -15.938  18.615  1.00 10.00      A   
ATOM    951  O   SER A 102      -3.643 -16.408  19.520  1.00 10.00      A   
ATOM    952  N   SER A 103      -3.470 -15.547  17.459  1.00 10.00      A   
ATOM    953  HN  SER A 103      -2.879 -15.201  16.756  1.00 10.00      A   
ATOM    954  CA  SER A 103      -4.903 -15.640  17.212  1.00 10.00      A   
ATOM    955  CB  SER A 103      -5.613 -14.371  17.682  1.00 10.00      A   
ATOM    956  OG  SER A 103      -5.388 -14.152  19.065  1.00 10.00      A   
ATOM    957  HG  SER A 103      -4.919 -14.911  19.431  1.00 10.00      A   
ATOM    958  C   SER A 103      -5.214 -15.923  15.744  1.00 10.00      A   
ATOM    959  O   SER A 103      -5.999 -16.823  15.429  1.00 10.00      A   
ATOM    960  N   TYR A 104      -4.586 -15.174  14.846  1.00 10.00      A   
ATOM    961  HN  TYR A 104      -3.941 -14.494  15.143  1.00 10.00      A   
ATOM    962  CA  TYR A 104      -4.824 -15.357  13.423  1.00 10.00      A   
ATOM    963  CB  TYR A 104      -4.771 -14.020  12.680  1.00 10.00      A   
ATOM    964  CG  TYR A 104      -5.905 -13.085  13.023  1.00 10.00      A   
ATOM    965  CD1 TYR A 104      -5.780 -12.169  14.054  1.00 10.00      A   
ATOM    966  CD2 TYR A 104      -7.099 -13.120  12.319  1.00 10.00      A   
ATOM    967  CE1 TYR A 104      -6.811 -11.314  14.378  1.00 10.00      A   
ATOM    968  CE2 TYR A 104      -8.138 -12.266  12.636  1.00 10.00      A   
ATOM    969  CZ  TYR A 104      -7.988 -11.365  13.667  1.00 10.00      A   
ATOM    970  OH  TYR A 104      -9.017 -10.513  13.986  1.00 10.00      A   
ATOM    971  HH  TYR A 104      -9.845 -11.015  14.045  1.00 10.00      A   
ATOM    972  C   TYR A 104      -3.833 -16.343  12.826  1.00 10.00      A   
ATOM    973  O   TYR A 104      -2.962 -15.970  12.048  1.00 10.00      A   
ATOM    974  N   THR A 105      -3.983 -17.608  13.190  1.00 10.00      A   
ATOM    975  HN  THR A 105      -4.708 -17.842  13.810  1.00 10.00      A   
ATOM    976  CA  THR A 105      -3.102 -18.663  12.702  1.00 10.00      A   
ATOM    977  CB  THR A 105      -3.319 -19.952  13.521  1.00 10.00      A   
ATOM    978  OG1 THR A 105      -3.737 -19.587  14.843  1.00 10.00      A   
ATOM    979  HG1 THR A 105      -3.361 -18.728  15.066  1.00 10.00      A   
ATOM    980  CG2 THR A 105      -2.029 -20.752  13.619  1.00 10.00      A   
ATOM    981  C   THR A 105      -3.345 -18.946  11.216  1.00 10.00      A   
ATOM    982  O   THR A 105      -2.538 -19.610  10.551  1.00 10.00      A   
ATOM    983  N   TRP A 106      -4.450 -18.426  10.696  1.00 10.00      A   
ATOM    984  HN  TRP A 106      -5.045 -17.897  11.271  1.00 10.00      A   
ATOM    985  CA  TRP A 106      -4.805 -18.621   9.302  1.00 10.00      A   
ATOM    986  CB  TRP A 106      -6.235 -19.149   9.188  1.00 10.00      A   
ATOM    987  CG  TRP A 106      -6.335 -20.634   9.348  1.00 10.00      A   
ATOM    988  CD1 TRP A 106      -6.604 -21.326  10.494  1.00 10.00      A   
ATOM    989  CD2 TRP A 106      -6.162 -21.612   8.321  1.00 10.00      A   
ATOM    990  NE1 TRP A 106      -6.611 -22.676  10.239  1.00 10.00      A   
ATOM    991  HE1 TRP A 106      -6.782 -23.380  10.901  1.00 10.00      A   
ATOM    992  CE2 TRP A 106      -6.340 -22.877   8.911  1.00 10.00      A   
ATOM    993  CE3 TRP A 106      -5.873 -21.539   6.957  1.00 10.00      A   
ATOM    994  CZ2 TRP A 106      -6.239 -24.060   8.182  1.00 10.00      A   
ATOM    995  CZ3 TRP A 106      -5.772 -22.710   6.234  1.00 10.00      A   
ATOM    996  CH2 TRP A 106      -5.954 -23.956   6.848  1.00 10.00      A   
ATOM    997  C   TRP A 106      -4.654 -17.335   8.493  1.00 10.00      A   
ATOM    998  O   TRP A 106      -5.119 -17.259   7.358  1.00 10.00      A   
ATOM    999  N   LEU A 107      -3.993 -16.336   9.071  1.00 10.00      A   
ATOM   1000  HN  LEU A 107      -3.623 -16.464   9.968  1.00 10.00      A   
ATOM   1001  CA  LEU A 107      -3.795 -15.055   8.392  1.00 10.00      A   
ATOM   1002  CB  LEU A 107      -3.079 -14.065   9.311  1.00 10.00      A   
ATOM   1003  CG  LEU A 107      -3.346 -12.585   9.041  1.00 10.00      A   
ATOM   1004  CD1 LEU A 107      -4.840 -12.305   9.054  1.00 10.00      A   
ATOM   1005  CD2 LEU A 107      -2.634 -11.719  10.068  1.00 10.00      A   
ATOM   1006  C   LEU A 107      -3.022 -15.229   7.084  1.00 10.00      A   
ATOM   1007  O   LEU A 107      -2.045 -15.979   7.027  1.00 10.00      A   
ATOM   1008  N   GLU A 108      -3.455 -14.525   6.038  1.00 10.00      A   
ATOM   1009  HN  GLU A 108      -4.224 -13.922   6.148  1.00 10.00      A   
ATOM   1010  CA  GLU A 108      -2.814 -14.629   4.731  1.00 10.00      A   
ATOM   1011  CB  GLU A 108      -3.769 -15.265   3.712  1.00 10.00      A   
ATOM   1012  CG  GLU A 108      -4.370 -16.591   4.143  1.00 10.00      A   
ATOM   1013  CD  GLU A 108      -5.258 -17.192   3.073  1.00 10.00      A   
ATOM   1014  OE1 GLU A 108      -4.734 -17.564   2.001  1.00 10.00      A   
ATOM   1015  OE2 GLU A 108      -6.479 -17.294   3.295  1.00 10.00      A   
ATOM   1016  C   GLU A 108      -2.354 -13.280   4.191  1.00 10.00      A   
ATOM   1017  O   GLU A 108      -1.282 -13.183   3.598  1.00 10.00      A   
ATOM   1018  N   GLU A 109      -3.162 -12.247   4.378  1.00 10.00      A   
ATOM   1019  HN  GLU A 109      -3.996 -12.367   4.880  1.00 10.00      A   
ATOM   1020  CA  GLU A 109      -2.826 -10.929   3.858  1.00 10.00      A   
ATOM   1021  CB  GLU A 109      -3.872 -10.469   2.839  1.00 10.00      A   
ATOM   1022  CG  GLU A 109      -3.983 -11.331   1.595  1.00 10.00      A   
ATOM   1023  CD  GLU A 109      -5.059 -10.828   0.659  1.00 10.00      A   
ATOM   1024  OE1 GLU A 109      -4.837  -9.801  -0.016  1.00 10.00      A   
ATOM   1025  OE2 GLU A 109      -6.136 -11.449   0.605  1.00 10.00      A   
ATOM   1026  C   GLU A 109      -2.704  -9.865   4.939  1.00 10.00      A   
ATOM   1027  O   GLU A 109      -3.537  -9.771   5.842  1.00 10.00      A   
ATOM   1028  N   ILE A 110      -1.660  -9.059   4.823  1.00 10.00      A   
ATOM   1029  HN  ILE A 110      -1.017  -9.217   4.093  1.00 10.00      A   
ATOM   1030  CA  ILE A 110      -1.418  -7.949   5.731  1.00 10.00      A   
ATOM   1031  CB  ILE A 110      -0.315  -8.252   6.770  1.00 10.00      A   
ATOM   1032  CG1 ILE A 110      -0.810  -9.286   7.787  1.00 10.00      A   
ATOM   1033  CG2 ILE A 110       0.117  -6.978   7.486  1.00 10.00      A   
ATOM   1034  CD1 ILE A 110       0.219  -9.654   8.835  1.00 10.00      A   
ATOM   1035  C   ILE A 110      -1.034  -6.728   4.902  1.00 10.00      A   
ATOM   1036  O   ILE A 110       0.034  -6.693   4.283  1.00 10.00      A   
ATOM   1037  N   ARG A 111      -1.927  -5.751   4.859  1.00 10.00      A   
ATOM   1038  HN  ARG A 111      -2.767  -5.846   5.370  1.00 10.00      A   
ATOM   1039  CA  ARG A 111      -1.699  -4.534   4.094  1.00 10.00      A   
ATOM   1040  CB  ARG A 111      -2.792  -4.367   3.036  1.00 10.00      A   
ATOM   1041  CG  ARG A 111      -2.912  -5.560   2.101  1.00 10.00      A   
ATOM   1042  CD  ARG A 111      -4.130  -5.459   1.201  1.00 10.00      A   
ATOM   1043  NE  ARG A 111      -4.279  -6.656   0.371  1.00 10.00      A   
ATOM   1044  HE  ARG A 111      -4.508  -7.498   0.831  1.00 10.00      A   
ATOM   1045  CZ  ARG A 111      -4.137  -6.669  -0.959  1.00 10.00      A   
ATOM   1046  NH1 ARG A 111      -3.849  -5.545  -1.614  1.00 10.00      A   
ATOM   1047 HH11 ARG A 111      -3.731  -5.561  -2.651  1.00 10.00      A   
ATOM   1048 HH12 ARG A 111      -3.746  -4.642  -1.096  1.00 10.00      A   
ATOM   1049  NH2 ARG A 111      -4.268  -7.812  -1.625  1.00 10.00      A   
ATOM   1050 HH21 ARG A 111      -4.160  -7.839  -2.663  1.00 10.00      A   
ATOM   1051 HH22 ARG A 111      -4.483  -8.705  -1.104  1.00 10.00      A   
ATOM   1052  C   ARG A 111      -1.648  -3.328   5.021  1.00 10.00      A   
ATOM   1053  O   ARG A 111      -2.599  -3.052   5.751  1.00 10.00      A   
ATOM   1054  N   LEU A 112      -0.535  -2.619   4.995  1.00 10.00      A   
ATOM   1055  HN  LEU A 112       0.189  -2.881   4.380  1.00 10.00      A   
ATOM   1056  CA  LEU A 112      -0.357  -1.455   5.847  1.00 10.00      A   
ATOM   1057  CB  LEU A 112       0.756  -1.721   6.864  1.00 10.00      A   
ATOM   1058  CG  LEU A 112       0.634  -3.006   7.688  1.00 10.00      A   
ATOM   1059  CD1 LEU A 112       1.938  -3.302   8.409  1.00 10.00      A   
ATOM   1060  CD2 LEU A 112      -0.517  -2.906   8.676  1.00 10.00      A   
ATOM   1061  C   LEU A 112      -0.017  -0.215   5.029  1.00 10.00      A   
ATOM   1062  O   LEU A 112       0.677  -0.296   4.011  1.00 10.00      A   
ATOM   1063  N   LYS A 113      -0.519   0.928   5.474  1.00 10.00      A   
ATOM   1064  HN  LYS A 113      -1.094   0.923   6.272  1.00 10.00      A   
ATOM   1065  CA  LYS A 113      -0.254   2.189   4.803  1.00 10.00      A   
ATOM   1066  CB  LYS A 113      -1.438   2.622   3.938  1.00 10.00      A   
ATOM   1067  CG  LYS A 113      -1.089   3.729   2.958  1.00 10.00      A   
ATOM   1068  CD  LYS A 113      -2.327   4.466   2.475  1.00 10.00      A   
ATOM   1069  CE  LYS A 113      -1.936   5.687   1.663  1.00 10.00      A   
ATOM   1070  NZ  LYS A 113      -3.061   6.640   1.499  1.00 10.00      A   
ATOM   1071  HZ1 LYS A 113      -3.723   6.291   0.780  1.00 10.00      A   
ATOM   1072  HZ2 LYS A 113      -2.700   7.572   1.199  1.00 10.00      A   
ATOM   1073  HZ3 LYS A 113      -3.572   6.749   2.402  1.00 10.00      A   
ATOM   1074  C   LYS A 113       0.086   3.272   5.820  1.00 10.00      A   
ATOM   1075  O   LYS A 113      -0.687   3.524   6.749  1.00 10.00      A   
ATOM   1076  N   ARG A 114       1.247   3.897   5.637  1.00 10.00      A   
ATOM   1077  HN  ARG A 114       1.810   3.636   4.873  1.00 10.00      A   
ATOM   1078  CA  ARG A 114       1.717   4.955   6.526  1.00 10.00      A   
ATOM   1079  CB  ARG A 114       0.859   6.220   6.385  1.00 10.00      A   
ATOM   1080  CG  ARG A 114       1.011   6.906   5.034  1.00 10.00      A   
ATOM   1081  CD  ARG A 114       0.080   8.099   4.871  1.00 10.00      A   
ATOM   1082  NE  ARG A 114       0.316   8.771   3.594  1.00 10.00      A   
ATOM   1083  HE  ARG A 114       1.261   8.968   3.360  1.00 10.00      A   
ATOM   1084  CZ  ARG A 114      -0.643   9.157   2.749  1.00 10.00      A   
ATOM   1085  NH1 ARG A 114      -1.923   8.963   3.042  1.00 10.00      A   
ATOM   1086 HH11 ARG A 114      -2.667   9.269   2.368  1.00 10.00      A   
ATOM   1087 HH12 ARG A 114      -2.196   8.514   3.942  1.00 10.00      A   
ATOM   1088  NH2 ARG A 114      -0.316   9.725   1.595  1.00 10.00      A   
ATOM   1089 HH21 ARG A 114       0.693   9.880   1.351  1.00 10.00      A   
ATOM   1090 HH22 ARG A 114      -1.071  10.009   0.918  1.00 10.00      A   
ATOM   1091  C   ARG A 114       1.775   4.466   7.970  1.00 10.00      A   
ATOM   1092  O   ARG A 114       1.077   4.980   8.847  1.00 10.00      A   
ATOM   1093  N   MET A 115       2.606   3.460   8.206  1.00 10.00      A   
ATOM   1094  HN  MET A 115       3.150   3.111   7.471  1.00 10.00      A   
ATOM   1095  CA  MET A 115       2.745   2.874   9.533  1.00 10.00      A   
ATOM   1096  CB  MET A 115       1.930   1.580   9.624  1.00 10.00      A   
ATOM   1097  CG  MET A 115       0.423   1.783   9.594  1.00 10.00      A   
ATOM   1098  SD  MET A 115      -0.251   2.254  11.198  1.00 10.00      A   
ATOM   1099  CE  MET A 115      -0.167   0.695  12.073  1.00 10.00      A   
ATOM   1100  C   MET A 115       4.205   2.576   9.852  1.00 10.00      A   
ATOM   1101  O   MET A 115       5.033   2.424   8.952  1.00 10.00      A   
ATOM   1102  N   VAL A 116       4.513   2.497  11.140  1.00 10.00      A   
ATOM   1103  HN  VAL A 116       3.804   2.639  11.811  1.00 10.00      A   
ATOM   1104  CA  VAL A 116       5.866   2.200  11.592  1.00 10.00      A   
ATOM   1105  CB  VAL A 116       6.183   2.896  12.931  1.00 10.00      A   
ATOM   1106  CG1 VAL A 116       7.630   2.660  13.330  1.00 10.00      A   
ATOM   1107  CG2 VAL A 116       5.892   4.387  12.837  1.00 10.00      A   
ATOM   1108  C   VAL A 116       6.024   0.693  11.759  1.00 10.00      A   
ATOM   1109  O   VAL A 116       5.471   0.098  12.686  1.00 10.00      A   
ATOM   1110  N   VAL A 117       6.777   0.086  10.862  1.00 10.00      A   
ATOM   1111  HN  VAL A 117       7.231   0.627  10.178  1.00 10.00      A   
ATOM   1112  CA  VAL A 117       6.989  -1.351  10.883  1.00 10.00      A   
ATOM   1113  CB  VAL A 117       6.682  -1.976   9.504  1.00 10.00      A   
ATOM   1114  CG1 VAL A 117       6.825  -3.487   9.556  1.00 10.00      A   
ATOM   1115  CG2 VAL A 117       5.293  -1.576   9.023  1.00 10.00      A   
ATOM   1116  C   VAL A 117       8.424  -1.677  11.265  1.00 10.00      A   
ATOM   1117  O   VAL A 117       9.346  -1.396  10.508  1.00 10.00      A   
ATOM   1118  N   THR A 118       8.606  -2.259  12.443  1.00 10.00      A   
ATOM   1119  HN  THR A 118       7.831  -2.443  13.014  1.00 10.00      A   
ATOM   1120  CA  THR A 118       9.932  -2.629  12.911  1.00 10.00      A   
ATOM   1121  CB  THR A 118       9.999  -2.612  14.449  1.00 10.00      A   
ATOM   1122  OG1 THR A 118       8.696  -2.891  14.986  1.00 10.00      A   
ATOM   1123  HG1 THR A 118       8.685  -2.679  15.929  1.00 10.00      A   
ATOM   1124  CG2 THR A 118      10.475  -1.256  14.949  1.00 10.00      A   
ATOM   1125  C   THR A 118      10.315  -4.020  12.402  1.00 10.00      A   
ATOM   1126  O   THR A 118       9.444  -4.828  12.063  1.00 10.00      A   
ATOM   1127  N   ASP A 119      11.617  -4.295  12.361  1.00 10.00      A   
ATOM   1128  HN  ASP A 119      12.258  -3.611  12.654  1.00 10.00      A   
ATOM   1129  CA  ASP A 119      12.127  -5.582  11.892  1.00 10.00      A   
ATOM   1130  CB  ASP A 119      13.657  -5.601  11.917  1.00 10.00      A   
ATOM   1131  CG  ASP A 119      14.274  -4.473  11.116  1.00 10.00      A   
ATOM   1132  OD1 ASP A 119      14.451  -4.627   9.888  1.00 10.00      A   
ATOM   1133  OD2 ASP A 119      14.594  -3.426  11.716  1.00 10.00      A   
ATOM   1134  C   ASP A 119      11.592  -6.725  12.740  1.00 10.00      A   
ATOM   1135  O   ASP A 119      11.343  -7.824  12.240  1.00 10.00      A   
ATOM   1136  N   ASP A 120      11.409  -6.458  14.030  1.00 10.00      A   
ATOM   1137  HN  ASP A 120      11.642  -5.568  14.373  1.00 10.00      A   
ATOM   1138  CA  ASP A 120      10.890  -7.466  14.949  1.00 10.00      A   
ATOM   1139  CB  ASP A 120      10.801  -6.923  16.376  1.00 10.00      A   
ATOM   1140  CG  ASP A 120      12.139  -6.895  17.080  1.00 10.00      A   
ATOM   1141  OD1 ASP A 120      12.936  -5.975  16.807  1.00 10.00      A   
ATOM   1142  OD2 ASP A 120      12.406  -7.785  17.913  1.00 10.00      A   
ATOM   1143  C   ASP A 120       9.527  -7.960  14.496  1.00 10.00      A   
ATOM   1144  O   ASP A 120       9.231  -9.152  14.571  1.00 10.00      A   
ATOM   1145  N   CYS A 121       8.705  -7.032  14.009  1.00 10.00      A   
ATOM   1146  HN  CYS A 121       9.010  -6.104  13.967  1.00 10.00      A   
ATOM   1147  CA  CYS A 121       7.370  -7.356  13.527  1.00 10.00      A   
ATOM   1148  CB  CYS A 121       6.608  -6.079  13.162  1.00 10.00      A   
ATOM   1149  SG  CYS A 121       6.464  -4.879  14.508  1.00 10.00      A   
ATOM   1150  HG  CYS A 121       7.586  -4.167  14.554  1.00 10.00      A   
ATOM   1151  C   CYS A 121       7.453  -8.289  12.318  1.00 10.00      A   
ATOM   1152  O   CYS A 121       6.671  -9.230  12.190  1.00 10.00      A   
ATOM   1153  N   LEU A 122       8.423  -8.035  11.443  1.00 10.00      A   
ATOM   1154  HN  LEU A 122       9.035  -7.287  11.611  1.00 10.00      A   
ATOM   1155  CA  LEU A 122       8.611  -8.855  10.250  1.00 10.00      A   
ATOM   1156  CB  LEU A 122       9.687  -8.244   9.345  1.00 10.00      A   
ATOM   1157  CG  LEU A 122       9.307  -6.945   8.624  1.00 10.00      A   
ATOM   1158  CD1 LEU A 122      10.320  -5.853   8.915  1.00 10.00      A   
ATOM   1159  CD2 LEU A 122       9.187  -7.174   7.124  1.00 10.00      A   
ATOM   1160  C   LEU A 122       8.988 -10.278  10.645  1.00 10.00      A   
ATOM   1161  O   LEU A 122       8.418 -11.246  10.141  1.00 10.00      A   
ATOM   1162  N   GLU A 123       9.936 -10.396  11.572  1.00 10.00      A   
ATOM   1163  HN  GLU A 123      10.352  -9.585  11.937  1.00 10.00      A   
ATOM   1164  CA  GLU A 123      10.377 -11.704  12.048  1.00 10.00      A   
ATOM   1165  CB  GLU A 123      11.576 -11.582  13.000  1.00 10.00      A   
ATOM   1166  CG  GLU A 123      12.792 -10.899  12.383  1.00 10.00      A   
ATOM   1167  CD  GLU A 123      14.093 -11.220  13.098  1.00 10.00      A   
ATOM   1168  OE1 GLU A 123      14.358 -10.621  14.159  1.00 10.00      A   
ATOM   1169  OE2 GLU A 123      14.865 -12.069  12.597  1.00 10.00      A   
ATOM   1170  C   GLU A 123       9.224 -12.441  12.725  1.00 10.00      A   
ATOM   1171  O   GLU A 123       9.063 -13.652  12.559  1.00 10.00      A   
ATOM   1172  N   LEU A 124       8.415 -11.696  13.472  1.00 10.00      A   
ATOM   1173  HN  LEU A 124       8.602 -10.737  13.566  1.00 10.00      A   
ATOM   1174  CA  LEU A 124       7.267 -12.262  14.165  1.00 10.00      A   
ATOM   1175  CB  LEU A 124       6.623 -11.227  15.093  1.00 10.00      A   
ATOM   1176  CG  LEU A 124       7.364 -10.933  16.400  1.00 10.00      A   
ATOM   1177  CD1 LEU A 124       6.670  -9.819  17.170  1.00 10.00      A   
ATOM   1178  CD2 LEU A 124       7.475 -12.189  17.252  1.00 10.00      A   
ATOM   1179  C   LEU A 124       6.236 -12.789  13.177  1.00 10.00      A   
ATOM   1180  O   LEU A 124       5.732 -13.894  13.341  1.00 10.00      A   
ATOM   1181  N   ILE A 125       5.931 -11.993  12.151  1.00 10.00      A   
ATOM   1182  HN  ILE A 125       6.372 -11.116  12.081  1.00 10.00      A   
ATOM   1183  CA  ILE A 125       4.956 -12.382  11.133  1.00 10.00      A   
ATOM   1184  CB  ILE A 125       4.720 -11.247  10.106  1.00 10.00      A   
ATOM   1185  CG1 ILE A 125       3.918 -10.109  10.742  1.00 10.00      A   
ATOM   1186  CG2 ILE A 125       4.024 -11.765   8.852  1.00 10.00      A   
ATOM   1187  CD1 ILE A 125       3.691  -8.933   9.820  1.00 10.00      A   
ATOM   1188  C   ILE A 125       5.392 -13.653  10.407  1.00 10.00      A   
ATOM   1189  O   ILE A 125       4.599 -14.579  10.226  1.00 10.00      A   
ATOM   1190  N   ALA A 126       6.663 -13.703  10.035  1.00 10.00      A   
ATOM   1191  HN  ALA A 126       7.253 -12.947  10.250  1.00 10.00      A   
ATOM   1192  CA  ALA A 126       7.213 -14.840   9.314  1.00 10.00      A   
ATOM   1193  CB  ALA A 126       8.655 -14.567   8.928  1.00 10.00      A   
ATOM   1194  C   ALA A 126       7.102 -16.148  10.095  1.00 10.00      A   
ATOM   1195  O   ALA A 126       6.772 -17.191   9.525  1.00 10.00      A   
ATOM   1196  N   LYS A 127       7.357 -16.092  11.395  1.00 10.00      A   
ATOM   1197  HN  LYS A 127       7.591 -15.229  11.805  1.00 10.00      A   
ATOM   1198  CA  LYS A 127       7.303 -17.292  12.226  1.00 10.00      A   
ATOM   1199  CB  LYS A 127       8.300 -17.214  13.389  1.00 10.00      A   
ATOM   1200  CG  LYS A 127       7.969 -16.169  14.444  1.00 10.00      A   
ATOM   1201  CD  LYS A 127       9.048 -16.108  15.513  1.00 10.00      A   
ATOM   1202  CE  LYS A 127       9.127 -17.409  16.298  1.00 10.00      A   
ATOM   1203  NZ  LYS A 127       8.308 -17.362  17.536  1.00 10.00      A   
ATOM   1204  HZ1 LYS A 127       8.129 -18.325  17.884  1.00 10.00      A   
ATOM   1205  HZ2 LYS A 127       7.397 -16.898  17.347  1.00 10.00      A   
ATOM   1206  HZ3 LYS A 127       8.809 -16.827  18.273  1.00 10.00      A   
ATOM   1207  C   LYS A 127       5.896 -17.599  12.736  1.00 10.00      A   
ATOM   1208  O   LYS A 127       5.580 -18.750  13.047  1.00 10.00      A   
ATOM   1209  N   SER A 128       5.050 -16.585  12.816  1.00 10.00      A   
ATOM   1210  HN  SER A 128       5.343 -15.686  12.543  1.00 10.00      A   
ATOM   1211  CA  SER A 128       3.692 -16.777  13.307  1.00 10.00      A   
ATOM   1212  CB  SER A 128       3.180 -15.516  14.003  1.00 10.00      A   
ATOM   1213  OG  SER A 128       4.012 -15.181  15.105  1.00 10.00      A   
ATOM   1214  HG  SER A 128       4.677 -14.539  14.817  1.00 10.00      A   
ATOM   1215  C   SER A 128       2.737 -17.208  12.201  1.00 10.00      A   
ATOM   1216  O   SER A 128       2.020 -18.195  12.344  1.00 10.00      A   
ATOM   1217  N   PHE A 129       2.753 -16.495  11.088  1.00 10.00      A   
ATOM   1218  HN  PHE A 129       3.394 -15.752  10.995  1.00 10.00      A   
ATOM   1219  CA  PHE A 129       1.858 -16.800   9.985  1.00 10.00      A   
ATOM   1220  CB  PHE A 129       1.286 -15.516   9.386  1.00 10.00      A   
ATOM   1221  CG  PHE A 129       0.817 -14.544  10.431  1.00 10.00      A   
ATOM   1222  CD1 PHE A 129       1.301 -13.250  10.463  1.00 10.00      A   
ATOM   1223  CD2 PHE A 129      -0.100 -14.935  11.395  1.00 10.00      A   
ATOM   1224  CE1 PHE A 129       0.879 -12.366  11.436  1.00 10.00      A   
ATOM   1225  CE2 PHE A 129      -0.528 -14.057  12.369  1.00 10.00      A   
ATOM   1226  CZ  PHE A 129      -0.038 -12.770  12.389  1.00 10.00      A   
ATOM   1227  C   PHE A 129       2.536 -17.649   8.921  1.00 10.00      A   
ATOM   1228  O   PHE A 129       3.264 -17.142   8.070  1.00 10.00      A   
ATOM   1229  N   LYS A 130       2.275 -18.946   8.973  1.00 10.00      A   
ATOM   1230  HN  LYS A 130       1.673 -19.282   9.675  1.00 10.00      A   
ATOM   1231  CA  LYS A 130       2.844 -19.890   8.014  1.00 10.00      A   
ATOM   1232  CB  LYS A 130       3.048 -21.264   8.665  1.00 10.00      A   
ATOM   1233  CG  LYS A 130       4.332 -21.396   9.476  1.00 10.00      A   
ATOM   1234  CD  LYS A 130       4.266 -20.614  10.780  1.00 10.00      A   
ATOM   1235  CE  LYS A 130       3.336 -21.272  11.789  1.00 10.00      A   
ATOM   1236  NZ  LYS A 130       3.294 -20.521  13.073  1.00 10.00      A   
ATOM   1237  HZ1 LYS A 130       2.868 -21.107  13.820  1.00 10.00      A   
ATOM   1238  HZ2 LYS A 130       2.724 -19.654  12.966  1.00 10.00      A   
ATOM   1239  HZ3 LYS A 130       4.257 -20.252  13.364  1.00 10.00      A   
ATOM   1240  C   LYS A 130       1.937 -20.008   6.797  1.00 10.00      A   
ATOM   1241  O   LYS A 130       2.205 -20.777   5.873  1.00 10.00      A   
ATOM   1242  N   ASN A 131       0.859 -19.236   6.816  1.00 10.00      A   
ATOM   1243  HN  ASN A 131       0.703 -18.659   7.591  1.00 10.00      A   
ATOM   1244  CA  ASN A 131      -0.100 -19.223   5.725  1.00 10.00      A   
ATOM   1245  CB  ASN A 131      -1.506 -19.528   6.254  1.00 10.00      A   
ATOM   1246  CG  ASN A 131      -2.448 -20.003   5.166  1.00 10.00      A   
ATOM   1247  OD1 ASN A 131      -2.027 -20.654   4.209  1.00 10.00      A   
ATOM   1248  ND2 ASN A 131      -3.723 -19.670   5.296  1.00 10.00      A   
ATOM   1249 HD21 ASN A 131      -3.991 -19.142   6.081  1.00 10.00      A   
ATOM   1250 HD22 ASN A 131      -4.353 -19.970   4.602  1.00 10.00      A   
ATOM   1251  C   ASN A 131      -0.078 -17.857   5.047  1.00 10.00      A   
ATOM   1252  O   ASN A 131      -0.900 -17.561   4.176  1.00 10.00      A   
ATOM   1253  N   PHE A 132       0.886 -17.040   5.459  1.00 10.00      A   
ATOM   1254  HN  PHE A 132       1.517 -17.361   6.136  1.00 10.00      A   
ATOM   1255  CA  PHE A 132       1.053 -15.693   4.931  1.00 10.00      A   
ATOM   1256  CB  PHE A 132       2.190 -14.995   5.675  1.00 10.00      A   
ATOM   1257  CG  PHE A 132       2.179 -13.506   5.534  1.00 10.00      A   
ATOM   1258  CD1 PHE A 132       1.061 -12.775   5.895  1.00 10.00      A   
ATOM   1259  CD2 PHE A 132       3.287 -12.835   5.046  1.00 10.00      A   
ATOM   1260  CE1 PHE A 132       1.047 -11.403   5.771  1.00 10.00      A   
ATOM   1261  CE2 PHE A 132       3.280 -11.460   4.919  1.00 10.00      A   
ATOM   1262  CZ  PHE A 132       2.158 -10.743   5.282  1.00 10.00      A   
ATOM   1263  C   PHE A 132       1.346 -15.728   3.435  1.00 10.00      A   
ATOM   1264  O   PHE A 132       2.142 -16.549   2.972  1.00 10.00      A   
ATOM   1265  N   LYS A 133       0.705 -14.835   2.679  1.00 10.00      A   
ATOM   1266  HN  LYS A 133       0.097 -14.190   3.106  1.00 10.00      A   
ATOM   1267  CA  LYS A 133       0.888 -14.796   1.234  1.00 10.00      A   
ATOM   1268  CB  LYS A 133      -0.276 -15.498   0.522  1.00 10.00      A   
ATOM   1269  CG  LYS A 133      -0.439 -16.961   0.902  1.00 10.00      A   
ATOM   1270  CD  LYS A 133      -1.597 -17.613   0.166  1.00 10.00      A   
ATOM   1271  CE  LYS A 133      -1.886 -18.999   0.719  1.00 10.00      A   
ATOM   1272  NZ  LYS A 133      -2.452 -18.937   2.091  1.00 10.00      A   
ATOM   1273  HZ1 LYS A 133      -2.554 -19.897   2.483  1.00 10.00      A   
ATOM   1274  HZ2 LYS A 133      -3.392 -18.482   2.070  1.00 10.00      A   
ATOM   1275  HZ3 LYS A 133      -1.826 -18.383   2.716  1.00 10.00      A   
ATOM   1276  C   LYS A 133       1.054 -13.381   0.684  1.00 10.00      A   
ATOM   1277  O   LYS A 133       1.910 -13.141  -0.168  1.00 10.00      A   
ATOM   1278  N   VAL A 134       0.250 -12.439   1.160  1.00 10.00      A   
ATOM   1279  HN  VAL A 134      -0.390 -12.655   1.877  1.00 10.00      A   
ATOM   1280  CA  VAL A 134       0.321 -11.074   0.647  1.00 10.00      A   
ATOM   1281  CB  VAL A 134      -1.016 -10.626   0.011  1.00 10.00      A   
ATOM   1282  CG1 VAL A 134      -0.940  -9.185  -0.471  1.00 10.00      A   
ATOM   1283  CG2 VAL A 134      -1.391 -11.546  -1.140  1.00 10.00      A   
ATOM   1284  C   VAL A 134       0.761 -10.066   1.704  1.00 10.00      A   
ATOM   1285  O   VAL A 134       0.138  -9.940   2.759  1.00 10.00      A   
ATOM   1286  N   LEU A 135       1.835  -9.349   1.403  1.00 10.00      A   
ATOM   1287  HN  LEU A 135       2.289  -9.504   0.541  1.00 10.00      A   
ATOM   1288  CA  LEU A 135       2.363  -8.332   2.297  1.00 10.00      A   
ATOM   1289  CB  LEU A 135       3.713  -8.765   2.879  1.00 10.00      A   
ATOM   1290  CG  LEU A 135       4.383  -7.787   3.854  1.00 10.00      A   
ATOM   1291  CD1 LEU A 135       3.454  -7.448   5.011  1.00 10.00      A   
ATOM   1292  CD2 LEU A 135       5.690  -8.362   4.374  1.00 10.00      A   
ATOM   1293  C   LEU A 135       2.526  -7.030   1.533  1.00 10.00      A   
ATOM   1294  O   LEU A 135       3.352  -6.938   0.622  1.00 10.00      A   
ATOM   1295  N   VAL A 136       1.726  -6.037   1.884  1.00 10.00      A   
ATOM   1296  HN  VAL A 136       1.081  -6.172   2.616  1.00 10.00      A   
ATOM   1297  CA  VAL A 136       1.788  -4.744   1.223  1.00 10.00      A   
ATOM   1298  CB  VAL A 136       0.449  -4.382   0.541  1.00 10.00      A   
ATOM   1299  CG1 VAL A 136       0.551  -3.047  -0.185  1.00 10.00      A   
ATOM   1300  CG2 VAL A 136       0.023  -5.477  -0.425  1.00 10.00      A   
ATOM   1301  C   VAL A 136       2.159  -3.656   2.218  1.00 10.00      A   
ATOM   1302  O   VAL A 136       1.436  -3.414   3.185  1.00 10.00      A   
ATOM   1303  N   LEU A 137       3.293  -3.015   1.979  1.00 10.00      A   
ATOM   1304  HN  LEU A 137       3.825  -3.259   1.187  1.00 10.00      A   
ATOM   1305  CA  LEU A 137       3.768  -1.949   2.838  1.00 10.00      A   
ATOM   1306  CB  LEU A 137       5.156  -2.278   3.394  1.00 10.00      A   
ATOM   1307  CG  LEU A 137       5.233  -3.455   4.369  1.00 10.00      A   
ATOM   1308  CD1 LEU A 137       6.654  -3.628   4.882  1.00 10.00      A   
ATOM   1309  CD2 LEU A 137       4.269  -3.249   5.529  1.00 10.00      A   
ATOM   1310  C   LEU A 137       3.811  -0.641   2.062  1.00 10.00      A   
ATOM   1311  O   LEU A 137       4.751  -0.384   1.309  1.00 10.00      A   
ATOM   1312  N   SER A 138       2.787   0.172   2.236  1.00 10.00      A   
ATOM   1313  HN  SER A 138       2.067  -0.086   2.855  1.00 10.00      A   
ATOM   1314  CA  SER A 138       2.706   1.448   1.555  1.00 10.00      A   
ATOM   1315  CB  SER A 138       1.290   1.671   1.011  1.00 10.00      A   
ATOM   1316  OG  SER A 138       0.828   0.524   0.310  1.00 10.00      A   
ATOM   1317  HG  SER A 138       0.559  -0.147   0.946  1.00 10.00      A   
ATOM   1318  C   SER A 138       3.096   2.574   2.502  1.00 10.00      A   
ATOM   1319  O   SER A 138       2.477   2.746   3.549  1.00 10.00      A   
ATOM   1320  N   SER A 139       4.147   3.300   2.145  1.00 10.00      A   
ATOM   1321  HN  SER A 139       4.617   3.070   1.316  1.00 10.00      A   
ATOM   1322  CA  SER A 139       4.634   4.428   2.935  1.00 10.00      A   
ATOM   1323  CB  SER A 139       3.640   5.594   2.875  1.00 10.00      A   
ATOM   1324  OG  SER A 139       2.970   5.625   1.625  1.00 10.00      A   
ATOM   1325  HG  SER A 139       3.487   6.138   0.999  1.00 10.00      A   
ATOM   1326  C   SER A 139       4.938   4.040   4.388  1.00 10.00      A   
ATOM   1327  O   SER A 139       4.553   4.741   5.324  1.00 10.00      A   
ATOM   1328  N   CYS A 140       5.623   2.923   4.569  1.00 10.00      A   
ATOM   1329  HN  CYS A 140       5.899   2.394   3.783  1.00 10.00      A   
ATOM   1330  CA  CYS A 140       5.987   2.456   5.899  1.00 10.00      A   
ATOM   1331  CB  CYS A 140       5.756   0.950   6.023  1.00 10.00      A   
ATOM   1332  SG  CYS A 140       4.037   0.447   5.764  1.00 10.00      A   
ATOM   1333  HG  CYS A 140       3.441   1.393   5.052  1.00 10.00      A   
ATOM   1334  C   CYS A 140       7.438   2.809   6.207  1.00 10.00      A   
ATOM   1335  O   CYS A 140       8.228   3.065   5.295  1.00 10.00      A   
ATOM   1336  N   GLU A 141       7.787   2.828   7.485  1.00 10.00      A   
ATOM   1337  HN  GLU A 141       7.117   2.615   8.170  1.00 10.00      A   
ATOM   1338  CA  GLU A 141       9.141   3.171   7.899  1.00 10.00      A   
ATOM   1339  CB  GLU A 141       9.212   4.679   8.161  1.00 10.00      A   
ATOM   1340  CG  GLU A 141       8.201   5.169   9.189  1.00 10.00      A   
ATOM   1341  CD  GLU A 141       7.601   6.516   8.842  1.00 10.00      A   
ATOM   1342  OE1 GLU A 141       7.987   7.521   9.465  1.00 10.00      A   
ATOM   1343  OE2 GLU A 141       6.723   6.577   7.959  1.00 10.00      A   
ATOM   1344  C   GLU A 141       9.533   2.411   9.161  1.00 10.00      A   
ATOM   1345  O   GLU A 141       8.667   1.922   9.887  1.00 10.00      A   
ATOM   1346  N   GLY A 142      10.837   2.303   9.411  1.00 10.00      A   
ATOM   1347  HN  GLY A 142      11.485   2.695   8.781  1.00 10.00      A   
ATOM   1348  CA  GLY A 142      11.312   1.628  10.608  1.00 10.00      A   
ATOM   1349  C   GLY A 142      11.897   0.244  10.378  1.00 10.00      A   
ATOM   1350  O   GLY A 142      12.391  -0.376  11.319  1.00 10.00      A   
ATOM   1351  N   PHE A 143      11.857  -0.249   9.149  1.00 10.00      A   
ATOM   1352  HN  PHE A 143      11.479   0.286   8.426  1.00 10.00      A   
ATOM   1353  CA  PHE A 143      12.383  -1.578   8.859  1.00 10.00      A   
ATOM   1354  CB  PHE A 143      11.319  -2.477   8.215  1.00 10.00      A   
ATOM   1355  CG  PHE A 143      10.741  -1.955   6.928  1.00 10.00      A   
ATOM   1356  CD1 PHE A 143      11.196  -2.429   5.708  1.00 10.00      A   
ATOM   1357  CD2 PHE A 143       9.737  -0.999   6.940  1.00 10.00      A   
ATOM   1358  CE1 PHE A 143      10.660  -1.961   4.525  1.00 10.00      A   
ATOM   1359  CE2 PHE A 143       9.199  -0.526   5.760  1.00 10.00      A   
ATOM   1360  CZ  PHE A 143       9.661  -1.009   4.552  1.00 10.00      A   
ATOM   1361  C   PHE A 143      13.645  -1.531   8.007  1.00 10.00      A   
ATOM   1362  O   PHE A 143      13.817  -0.636   7.176  1.00 10.00      A   
ATOM   1363  N   SER A 144      14.521  -2.505   8.220  1.00 10.00      A   
ATOM   1364  HN  SER A 144      14.317  -3.192   8.897  1.00 10.00      A   
ATOM   1365  CA  SER A 144      15.767  -2.603   7.482  1.00 10.00      A   
ATOM   1366  CB  SER A 144      16.945  -2.687   8.461  1.00 10.00      A   
ATOM   1367  OG  SER A 144      16.852  -3.834   9.292  1.00 10.00      A   
ATOM   1368  HG  SER A 144      15.921  -3.980   9.541  1.00 10.00      A   
ATOM   1369  C   SER A 144      15.748  -3.829   6.572  1.00 10.00      A   
ATOM   1370  O   SER A 144      14.713  -4.484   6.419  1.00 10.00      A   
ATOM   1371  N   THR A 145      16.889  -4.148   5.972  1.00 10.00      A   
ATOM   1372  HN  THR A 145      17.685  -3.591   6.119  1.00 10.00      A   
ATOM   1373  CA  THR A 145      16.987  -5.299   5.085  1.00 10.00      A   
ATOM   1374  CB  THR A 145      18.255  -5.224   4.216  1.00 10.00      A   
ATOM   1375  OG1 THR A 145      19.332  -4.681   4.992  1.00 10.00      A   
ATOM   1376  HG1 THR A 145      19.831  -5.403   5.392  1.00 10.00      A   
ATOM   1377  CG2 THR A 145      18.020  -4.336   3.005  1.00 10.00      A   
ATOM   1378  C   THR A 145      16.975  -6.608   5.873  1.00 10.00      A   
ATOM   1379  O   THR A 145      16.757  -7.683   5.312  1.00 10.00      A   
ATOM   1380  N   ASP A 146      17.202  -6.508   7.178  1.00 10.00      A   
ATOM   1381  HN  ASP A 146      17.363  -5.623   7.567  1.00 10.00      A   
ATOM   1382  CA  ASP A 146      17.221  -7.682   8.043  1.00 10.00      A   
ATOM   1383  CB  ASP A 146      17.862  -7.362   9.391  1.00 10.00      A   
ATOM   1384  CG  ASP A 146      19.357  -7.613   9.384  1.00 10.00      A   
ATOM   1385  OD1 ASP A 146      19.793  -8.655   9.918  1.00 10.00      A   
ATOM   1386  OD2 ASP A 146      20.107  -6.775   8.838  1.00 10.00      A   
ATOM   1387  C   ASP A 146      15.822  -8.251   8.236  1.00 10.00      A   
ATOM   1388  O   ASP A 146      15.621  -9.466   8.176  1.00 10.00      A   
ATOM   1389  N   GLY A 147      14.854  -7.369   8.463  1.00 10.00      A   
ATOM   1390  HN  GLY A 147      15.074  -6.416   8.526  1.00 10.00      A   
ATOM   1391  CA  GLY A 147      13.485  -7.806   8.634  1.00 10.00      A   
ATOM   1392  C   GLY A 147      12.950  -8.430   7.362  1.00 10.00      A   
ATOM   1393  O   GLY A 147      12.234  -9.429   7.403  1.00 10.00      A   
ATOM   1394  N   LEU A 148      13.323  -7.851   6.227  1.00 10.00      A   
ATOM   1395  HN  LEU A 148      13.898  -7.055   6.263  1.00 10.00      A   
ATOM   1396  CA  LEU A 148      12.895  -8.362   4.933  1.00 10.00      A   
ATOM   1397  CB  LEU A 148      13.313  -7.406   3.816  1.00 10.00      A   
ATOM   1398  CG  LEU A 148      12.745  -5.985   3.899  1.00 10.00      A   
ATOM   1399  CD1 LEU A 148      13.356  -5.097   2.826  1.00 10.00      A   
ATOM   1400  CD2 LEU A 148      11.228  -6.003   3.785  1.00 10.00      A   
ATOM   1401  C   LEU A 148      13.488  -9.747   4.692  1.00 10.00      A   
ATOM   1402  O   LEU A 148      12.837 -10.623   4.123  1.00 10.00      A   
ATOM   1403  N   ALA A 149      14.724  -9.937   5.149  1.00 10.00      A   
ATOM   1404  HN  ALA A 149      15.186  -9.197   5.595  1.00 10.00      A   
ATOM   1405  CA  ALA A 149      15.414 -11.209   5.001  1.00 10.00      A   
ATOM   1406  CB  ALA A 149      16.849 -11.093   5.490  1.00 10.00      A   
ATOM   1407  C   ALA A 149      14.678 -12.305   5.757  1.00 10.00      A   
ATOM   1408  O   ALA A 149      14.590 -13.443   5.294  1.00 10.00      A   
ATOM   1409  N   ALA A 150      14.150 -11.953   6.928  1.00 10.00      A   
ATOM   1410  HN  ALA A 150      14.276 -11.035   7.254  1.00 10.00      A   
ATOM   1411  CA  ALA A 150      13.405 -12.902   7.745  1.00 10.00      A   
ATOM   1412  CB  ALA A 150      13.011 -12.276   9.075  1.00 10.00      A   
ATOM   1413  C   ALA A 150      12.172 -13.383   6.993  1.00 10.00      A   
ATOM   1414  O   ALA A 150      11.862 -14.574   6.981  1.00 10.00      A   
ATOM   1415  N   ILE A 151      11.479 -12.451   6.360  1.00 10.00      A   
ATOM   1416  HN  ILE A 151      11.774 -11.513   6.413  1.00 10.00      A   
ATOM   1417  CA  ILE A 151      10.289 -12.780   5.593  1.00 10.00      A   
ATOM   1418  CB  ILE A 151       9.583 -11.500   5.090  1.00 10.00      A   
ATOM   1419  CG1 ILE A 151       8.950 -10.732   6.256  1.00 10.00      A   
ATOM   1420  CG2 ILE A 151       8.544 -11.819   4.023  1.00 10.00      A   
ATOM   1421  CD1 ILE A 151       7.792 -11.448   6.920  1.00 10.00      A   
ATOM   1422  C   ILE A 151      10.649 -13.666   4.402  1.00 10.00      A   
ATOM   1423  O   ILE A 151      10.053 -14.723   4.200  1.00 10.00      A   
ATOM   1424  N   ALA A 152      11.656 -13.244   3.651  1.00 10.00      A   
ATOM   1425  HN  ALA A 152      12.119 -12.412   3.904  1.00 10.00      A   
ATOM   1426  CA  ALA A 152      12.104 -13.963   2.461  1.00 10.00      A   
ATOM   1427  CB  ALA A 152      13.248 -13.212   1.799  1.00 10.00      A   
ATOM   1428  C   ALA A 152      12.524 -15.405   2.752  1.00 10.00      A   
ATOM   1429  O   ALA A 152      12.207 -16.315   1.987  1.00 10.00      A   
ATOM   1430  N   ALA A 153      13.220 -15.615   3.861  1.00 10.00      A   
ATOM   1431  HN  ALA A 153      13.423 -14.857   4.450  1.00 10.00      A   
ATOM   1432  CA  ALA A 153      13.704 -16.945   4.215  1.00 10.00      A   
ATOM   1433  CB  ALA A 153      14.999 -16.842   5.010  1.00 10.00      A   
ATOM   1434  C   ALA A 153      12.680 -17.786   4.977  1.00 10.00      A   
ATOM   1435  O   ALA A 153      12.928 -18.960   5.253  1.00 10.00      A   
ATOM   1436  N   THR A 154      11.528 -17.215   5.306  1.00 10.00      A   
ATOM   1437  HN  THR A 154      11.347 -16.290   5.030  1.00 10.00      A   
ATOM   1438  CA  THR A 154      10.522 -17.965   6.060  1.00 10.00      A   
ATOM   1439  CB  THR A 154      10.309 -17.397   7.477  1.00 10.00      A   
ATOM   1440  OG1 THR A 154      11.574 -16.993   8.026  1.00 10.00      A   
ATOM   1441  HG1 THR A 154      11.851 -16.164   7.604  1.00 10.00      A   
ATOM   1442  CG2 THR A 154       9.689 -18.449   8.384  1.00 10.00      A   
ATOM   1443  C   THR A 154       9.181 -18.098   5.332  1.00 10.00      A   
ATOM   1444  O   THR A 154       8.566 -19.166   5.350  1.00 10.00      A   
ATOM   1445  N   CYS A 155       8.728 -17.029   4.690  1.00 10.00      A   
ATOM   1446  HN  CYS A 155       9.256 -16.198   4.694  1.00 10.00      A   
ATOM   1447  CA  CYS A 155       7.460 -17.056   3.972  1.00 10.00      A   
ATOM   1448  CB  CYS A 155       6.955 -15.639   3.704  1.00 10.00      A   
ATOM   1449  SG  CYS A 155       6.604 -14.691   5.200  1.00 10.00      A   
ATOM   1450  HG  CYS A 155       6.156 -15.538   6.116  1.00 10.00      A   
ATOM   1451  C   CYS A 155       7.568 -17.857   2.680  1.00 10.00      A   
ATOM   1452  O   CYS A 155       7.923 -17.327   1.629  1.00 10.00      A   
ATOM   1453  N   ARG A 156       7.258 -19.143   2.772  1.00 10.00      A   
ATOM   1454  HN  ARG A 156       6.977 -19.501   3.643  1.00 10.00      A   
ATOM   1455  CA  ARG A 156       7.323 -20.041   1.625  1.00 10.00      A   
ATOM   1456  CB  ARG A 156       7.610 -21.475   2.084  1.00 10.00      A   
ATOM   1457  CG  ARG A 156       6.783 -21.924   3.280  1.00 10.00      A   
ATOM   1458  CD  ARG A 156       7.141 -23.336   3.716  1.00 10.00      A   
ATOM   1459  NE  ARG A 156       6.455 -24.350   2.915  1.00 10.00      A   
ATOM   1460  HE  ARG A 156       6.324 -24.156   1.959  1.00 10.00      A   
ATOM   1461  CZ  ARG A 156       6.004 -25.507   3.400  1.00 10.00      A   
ATOM   1462  NH1 ARG A 156       6.161 -25.812   4.685  1.00 10.00      A   
ATOM   1463 HH11 ARG A 156       5.807 -26.723   5.060  1.00 10.00      A   
ATOM   1464 HH12 ARG A 156       6.642 -25.145   5.328  1.00 10.00      A   
ATOM   1465  NH2 ARG A 156       5.380 -26.354   2.593  1.00 10.00      A   
ATOM   1466 HH21 ARG A 156       5.243 -26.109   1.590  1.00 10.00      A   
ATOM   1467 HH22 ARG A 156       5.027 -27.265   2.958  1.00 10.00      A   
ATOM   1468  C   ARG A 156       6.038 -19.992   0.808  1.00 10.00      A   
ATOM   1469  O   ARG A 156       5.896 -20.700  -0.190  1.00 10.00      A   
ATOM   1470  N   ASN A 157       5.104 -19.159   1.235  1.00 10.00      A   
ATOM   1471  HN  ASN A 157       5.269 -18.629   2.045  1.00 10.00      A   
ATOM   1472  CA  ASN A 157       3.832 -19.023   0.537  1.00 10.00      A   
ATOM   1473  CB  ASN A 157       2.668 -19.468   1.428  1.00 10.00      A   
ATOM   1474  CG  ASN A 157       2.700 -20.950   1.730  1.00 10.00      A   
ATOM   1475  OD1 ASN A 157       2.339 -21.772   0.890  1.00 10.00      A   
ATOM   1476  ND2 ASN A 157       3.118 -21.303   2.935  1.00 10.00      A   
ATOM   1477 HD21 ASN A 157       3.385 -20.594   3.562  1.00 10.00      A   
ATOM   1478 HD22 ASN A 157       3.145 -22.256   3.155  1.00 10.00      A   
ATOM   1479  C   ASN A 157       3.615 -17.595   0.072  1.00 10.00      A   
ATOM   1480  O   ASN A 157       2.521 -17.235  -0.360  1.00 10.00      A   
ATOM   1481  N   LEU A 158       4.669 -16.790   0.155  1.00 10.00      A   
ATOM   1482  HN  LEU A 158       5.515 -17.145   0.495  1.00 10.00      A   
ATOM   1483  CA  LEU A 158       4.601 -15.393  -0.254  1.00 10.00      A   
ATOM   1484  CB  LEU A 158       5.917 -14.679   0.049  1.00 10.00      A   
ATOM   1485  CG  LEU A 158       5.908 -13.157  -0.092  1.00 10.00      A   
ATOM   1486  CD1 LEU A 158       5.054 -12.520   0.995  1.00 10.00      A   
ATOM   1487  CD2 LEU A 158       7.326 -12.612  -0.052  1.00 10.00      A   
ATOM   1488  C   LEU A 158       4.253 -15.273  -1.735  1.00 10.00      A   
ATOM   1489  O   LEU A 158       4.792 -16.000  -2.574  1.00 10.00      A   
ATOM   1490  N   LYS A 159       3.347 -14.360  -2.043  1.00 10.00      A   
ATOM   1491  HN  LYS A 159       2.963 -13.806  -1.322  1.00 10.00      A   
ATOM   1492  CA  LYS A 159       2.905 -14.142  -3.412  1.00 10.00      A   
ATOM   1493  CB  LYS A 159       1.414 -14.469  -3.551  1.00 10.00      A   
ATOM   1494  CG  LYS A 159       1.056 -15.935  -3.376  1.00 10.00      A   
ATOM   1495  CD  LYS A 159      -0.455 -16.135  -3.342  1.00 10.00      A   
ATOM   1496  CE  LYS A 159      -1.112 -15.622  -4.616  1.00 10.00      A   
ATOM   1497  NZ  LYS A 159      -2.597 -15.699  -4.560  1.00 10.00      A   
ATOM   1498  HZ1 LYS A 159      -2.942 -15.342  -3.646  1.00 10.00      A   
ATOM   1499  HZ2 LYS A 159      -2.914 -16.687  -4.675  1.00 10.00      A   
ATOM   1500  HZ3 LYS A 159      -3.011 -15.124  -5.321  1.00 10.00      A   
ATOM   1501  C   LYS A 159       3.128 -12.699  -3.833  1.00 10.00      A   
ATOM   1502  O   LYS A 159       3.781 -12.426  -4.840  1.00 10.00      A   
ATOM   1503  N   GLU A 160       2.573 -11.778  -3.062  1.00 10.00      A   
ATOM   1504  HN  GLU A 160       2.077 -12.054  -2.259  1.00 10.00      A   
ATOM   1505  CA  GLU A 160       2.689 -10.362  -3.372  1.00 10.00      A   
ATOM   1506  CB  GLU A 160       1.305  -9.749  -3.629  1.00 10.00      A   
ATOM   1507  CG  GLU A 160       0.606 -10.303  -4.863  1.00 10.00      A   
ATOM   1508  CD  GLU A 160      -0.677  -9.569  -5.200  1.00 10.00      A   
ATOM   1509  OE1 GLU A 160      -1.752 -10.205  -5.169  1.00 10.00      A   
ATOM   1510  OE2 GLU A 160      -0.620  -8.359  -5.515  1.00 10.00      A   
ATOM   1511  C   GLU A 160       3.424  -9.598  -2.276  1.00 10.00      A   
ATOM   1512  O   GLU A 160       2.973  -9.533  -1.131  1.00 10.00      A   
ATOM   1513  N   LEU A 161       4.566  -9.039  -2.639  1.00 10.00      A   
ATOM   1514  HN  LEU A 161       4.882  -9.164  -3.566  1.00 10.00      A   
ATOM   1515  CA  LEU A 161       5.377  -8.252  -1.725  1.00 10.00      A   
ATOM   1516  CB  LEU A 161       6.729  -8.931  -1.489  1.00 10.00      A   
ATOM   1517  CG  LEU A 161       7.651  -8.273  -0.459  1.00 10.00      A   
ATOM   1518  CD1 LEU A 161       7.024  -8.315   0.924  1.00 10.00      A   
ATOM   1519  CD2 LEU A 161       9.007  -8.955  -0.456  1.00 10.00      A   
ATOM   1520  C   LEU A 161       5.578  -6.862  -2.316  1.00 10.00      A   
ATOM   1521  O   LEU A 161       6.549  -6.611  -3.033  1.00 10.00      A   
ATOM   1522  N   ASP A 162       4.641  -5.971  -2.027  1.00 10.00      A   
ATOM   1523  HN  ASP A 162       3.906  -6.229  -1.430  1.00 10.00      A   
ATOM   1524  CA  ASP A 162       4.689  -4.613  -2.553  1.00 10.00      A   
ATOM   1525  CB  ASP A 162       3.333  -4.212  -3.144  1.00 10.00      A   
ATOM   1526  CG  ASP A 162       3.438  -3.105  -4.179  1.00 10.00      A   
ATOM   1527  OD1 ASP A 162       4.048  -2.060  -3.883  1.00 10.00      A   
ATOM   1528  OD2 ASP A 162       2.909  -3.279  -5.298  1.00 10.00      A   
ATOM   1529  C   ASP A 162       5.116  -3.611  -1.491  1.00 10.00      A   
ATOM   1530  O   ASP A 162       4.398  -3.365  -0.522  1.00 10.00      A   
ATOM   1531  N   LEU A 163       6.297  -3.051  -1.673  1.00 10.00      A   
ATOM   1532  HN  LEU A 163       6.835  -3.314  -2.451  1.00 10.00      A   
ATOM   1533  CA  LEU A 163       6.827  -2.059  -0.752  1.00 10.00      A   
ATOM   1534  CB  LEU A 163       8.221  -2.472  -0.276  1.00 10.00      A   
ATOM   1535  CG  LEU A 163       8.401  -3.939   0.127  1.00 10.00      A   
ATOM   1536  CD1 LEU A 163       9.861  -4.233   0.444  1.00 10.00      A   
ATOM   1537  CD2 LEU A 163       7.512  -4.293   1.310  1.00 10.00      A   
ATOM   1538  C   LEU A 163       6.895  -0.712  -1.465  1.00 10.00      A   
ATOM   1539  O   LEU A 163       7.959  -0.282  -1.917  1.00 10.00      A   
ATOM   1540  N   ARG A 164       5.754  -0.055  -1.575  1.00 10.00      A   
ATOM   1541  HN  ARG A 164       4.943  -0.437  -1.169  1.00 10.00      A   
ATOM   1542  CA  ARG A 164       5.671   1.224  -2.268  1.00 10.00      A   
ATOM   1543  CB  ARG A 164       4.407   1.276  -3.130  1.00 10.00      A   
ATOM   1544  CG  ARG A 164       3.135   0.916  -2.376  1.00 10.00      A   
ATOM   1545  CD  ARG A 164       2.017   0.526  -3.325  1.00 10.00      A   
ATOM   1546  NE  ARG A 164       0.758   0.285  -2.621  1.00 10.00      A   
ATOM   1547  HE  ARG A 164       0.685   0.633  -1.698  1.00 10.00      A   
ATOM   1548  CZ  ARG A 164      -0.275  -0.374  -3.151  1.00 10.00      A   
ATOM   1549  NH1 ARG A 164      -0.198  -0.861  -4.382  1.00 10.00      A   
ATOM   1550 HH11 ARG A 164       0.671  -0.731  -4.948  1.00 10.00      A   
ATOM   1551 HH12 ARG A 164      -1.007  -1.378  -4.794  1.00 10.00      A   
ATOM   1552  NH2 ARG A 164      -1.398  -0.522  -2.449  1.00 10.00      A   
ATOM   1553 HH21 ARG A 164      -2.209  -1.039  -2.859  1.00 10.00      A   
ATOM   1554 HH22 ARG A 164      -1.480  -0.118  -1.489  1.00 10.00      A   
ATOM   1555  C   ARG A 164       5.711   2.409  -1.311  1.00 10.00      A   
ATOM   1556  O   ARG A 164       5.085   2.386  -0.253  1.00 10.00      A   
ATOM   1557  N   GLU A 165       6.470   3.436  -1.702  1.00 10.00      A   
ATOM   1558  HN  GLU A 165       6.928   3.370  -2.564  1.00 10.00      A   
ATOM   1559  CA  GLU A 165       6.623   4.678  -0.929  1.00 10.00      A   
ATOM   1560  CB  GLU A 165       5.317   5.479  -0.882  1.00 10.00      A   
ATOM   1561  CG  GLU A 165       5.046   6.298  -2.136  1.00 10.00      A   
ATOM   1562  CD  GLU A 165       4.787   5.437  -3.355  1.00 10.00      A   
ATOM   1563  OE1 GLU A 165       3.611   5.235  -3.707  1.00 10.00      A   
ATOM   1564  OE2 GLU A 165       5.764   4.962  -3.969  1.00 10.00      A   
ATOM   1565  C   GLU A 165       7.194   4.481   0.472  1.00 10.00      A   
ATOM   1566  O   GLU A 165       7.258   5.422   1.261  1.00 10.00      A   
ATOM   1567  N   SER A 166       7.629   3.273   0.774  1.00 10.00      A   
ATOM   1568  HN  SER A 166       7.588   2.566   0.100  1.00 10.00      A   
ATOM   1569  CA  SER A 166       8.181   2.978   2.082  1.00 10.00      A   
ATOM   1570  CB  SER A 166       7.865   1.535   2.478  1.00 10.00      A   
ATOM   1571  OG  SER A 166       6.459   1.329   2.544  1.00 10.00      A   
ATOM   1572  HG  SER A 166       6.196   0.644   1.910  1.00 10.00      A   
ATOM   1573  C   SER A 166       9.682   3.245   2.122  1.00 10.00      A   
ATOM   1574  O   SER A 166      10.352   3.251   1.085  1.00 10.00      A   
ATOM   1575  N   ASP A 167      10.196   3.493   3.317  1.00 10.00      A   
ATOM   1576  HN  ASP A 167       9.604   3.500   4.100  1.00 10.00      A   
ATOM   1577  CA  ASP A 167      11.614   3.752   3.504  1.00 10.00      A   
ATOM   1578  CB  ASP A 167      11.819   4.964   4.411  1.00 10.00      A   
ATOM   1579  CG  ASP A 167      13.283   5.290   4.618  1.00 10.00      A   
ATOM   1580  OD1 ASP A 167      13.974   5.590   3.622  1.00 10.00      A   
ATOM   1581  OD2 ASP A 167      13.744   5.257   5.778  1.00 10.00      A   
ATOM   1582  C   ASP A 167      12.289   2.529   4.109  1.00 10.00      A   
ATOM   1583  O   ASP A 167      11.886   2.047   5.170  1.00 10.00      A   
ATOM   1584  N   VAL A 168      13.307   2.026   3.433  1.00 10.00      A   
ATOM   1585  HN  VAL A 168      13.587   2.458   2.598  1.00 10.00      A   
ATOM   1586  CA  VAL A 168      14.025   0.854   3.903  1.00 10.00      A   
ATOM   1587  CB  VAL A 168      14.236  -0.180   2.770  1.00 10.00      A   
ATOM   1588  CG1 VAL A 168      14.735  -1.506   3.332  1.00 10.00      A   
ATOM   1589  CG2 VAL A 168      12.963  -0.380   1.965  1.00 10.00      A   
ATOM   1590  C   VAL A 168      15.388   1.241   4.452  1.00 10.00      A   
ATOM   1591  O   VAL A 168      16.146   1.967   3.802  1.00 10.00      A   
ATOM   1592  N   ASP A 169      15.686   0.784   5.656  1.00 10.00      A   
ATOM   1593  HN  ASP A 169      15.018   0.257   6.151  1.00 10.00      A   
ATOM   1594  CA  ASP A 169      16.981   1.054   6.266  1.00 10.00      A   
ATOM   1595  CB  ASP A 169      16.917   0.885   7.788  1.00 10.00      A   
ATOM   1596  CG  ASP A 169      18.101   1.501   8.507  1.00 10.00      A   
ATOM   1597  OD1 ASP A 169      18.791   2.357   7.916  1.00 10.00      A   
ATOM   1598  OD2 ASP A 169      18.335   1.143   9.682  1.00 10.00      A   
ATOM   1599  C   ASP A 169      18.013   0.109   5.651  1.00 10.00      A   
ATOM   1600  O   ASP A 169      18.195  -1.022   6.101  1.00 10.00      A   
ATOM   1601  N   ASP A 170      18.647   0.575   4.588  1.00 10.00      A   
ATOM   1602  HN  ASP A 170      18.443   1.484   4.282  1.00 10.00      A   
ATOM   1603  CA  ASP A 170      19.638  -0.209   3.855  1.00 10.00      A   
ATOM   1604  CB  ASP A 170      20.072   0.521   2.580  1.00 10.00      A   
ATOM   1605  CG  ASP A 170      21.263  -0.142   1.911  1.00 10.00      A   
ATOM   1606  OD1 ASP A 170      21.218  -1.372   1.692  1.00 10.00      A   
ATOM   1607  OD2 ASP A 170      22.236   0.568   1.582  1.00 10.00      A   
ATOM   1608  C   ASP A 170      20.863  -0.576   4.687  1.00 10.00      A   
ATOM   1609  O   ASP A 170      21.467   0.276   5.345  1.00 10.00      A   
ATOM   1610  N   VAL A 171      21.203  -1.861   4.651  1.00 10.00      A   
ATOM   1611  HN  VAL A 171      20.650  -2.476   4.119  1.00 10.00      A   
ATOM   1612  CA  VAL A 171      22.369  -2.396   5.345  1.00 10.00      A   
ATOM   1613  CB  VAL A 171      21.980  -3.258   6.574  1.00 10.00      A   
ATOM   1614  CG1 VAL A 171      23.216  -3.610   7.391  1.00 10.00      A   
ATOM   1615  CG2 VAL A 171      20.950  -2.553   7.443  1.00 10.00      A   
ATOM   1616  C   VAL A 171      23.132  -3.267   4.351  1.00 10.00      A   
ATOM   1617  O   VAL A 171      24.197  -2.894   3.861  1.00 10.00      A   
ATOM   1618  N   SER A 172      22.542  -4.407   4.027  1.00 10.00      A   
ATOM   1619  HN  SER A 172      21.686  -4.630   4.445  1.00 10.00      A   
ATOM   1620  CA  SER A 172      23.120  -5.344   3.075  1.00 10.00      A   
ATOM   1621  CB  SER A 172      23.912  -6.439   3.799  1.00 10.00      A   
ATOM   1622  OG  SER A 172      25.038  -5.902   4.477  1.00 10.00      A   
ATOM   1623  HG  SER A 172      25.813  -5.920   3.888  1.00 10.00      A   
ATOM   1624  C   SER A 172      22.001  -5.956   2.236  1.00 10.00      A   
ATOM   1625  O   SER A 172      21.080  -6.567   2.774  1.00 10.00      A   
ATOM   1626  N   GLY A 173      22.076  -5.777   0.922  1.00 10.00      A   
ATOM   1627  HN  GLY A 173      22.839  -5.288   0.546  1.00 10.00      A   
ATOM   1628  CA  GLY A 173      21.049  -6.305   0.038  1.00 10.00      A   
ATOM   1629  C   GLY A 173      21.222  -7.784  -0.247  1.00 10.00      A   
ATOM   1630  O   GLY A 173      21.449  -8.183  -1.391  1.00 10.00      A   
ATOM   1631  N   HIS A 174      21.121  -8.597   0.797  1.00 10.00      A   
ATOM   1632  HN  HIS A 174      20.939  -8.213   1.686  1.00 10.00      A   
ATOM   1633  CA  HIS A 174      21.267 -10.041   0.662  1.00 10.00      A   
ATOM   1634  CB  HIS A 174      22.356 -10.558   1.616  1.00 10.00      A   
ATOM   1635  CG  HIS A 174      22.711 -12.008   1.445  1.00 10.00      A   
ATOM   1636  ND1 HIS A 174      23.310 -12.473   0.297  1.00 10.00      A   
ATOM   1637  CD2 HIS A 174      22.520 -13.043   2.300  1.00 10.00      A   
ATOM   1638  CE1 HIS A 174      23.472 -13.771   0.478  1.00 10.00      A   
ATOM   1639  NE2 HIS A 174      23.006 -14.160   1.669  1.00 10.00      A   
ATOM   1640  HE2 HIS A 174      22.994 -15.083   2.026  1.00 10.00      A   
ATOM   1641  C   HIS A 174      19.936 -10.737   0.933  1.00 10.00      A   
ATOM   1642  O   HIS A 174      19.804 -11.943   0.742  1.00 10.00      A   
ATOM   1643  N   TRP A 175      18.938  -9.959   1.350  1.00 10.00      A   
ATOM   1644  HN  TRP A 175      19.099  -9.000   1.468  1.00 10.00      A   
ATOM   1645  CA  TRP A 175      17.615 -10.499   1.656  1.00 10.00      A   
ATOM   1646  CB  TRP A 175      16.681  -9.408   2.191  1.00 10.00      A   
ATOM   1647  CG  TRP A 175      16.357  -8.320   1.210  1.00 10.00      A   
ATOM   1648  CD1 TRP A 175      17.168  -7.296   0.817  1.00 10.00      A   
ATOM   1649  CD2 TRP A 175      15.122  -8.146   0.507  1.00 10.00      A   
ATOM   1650  NE1 TRP A 175      16.519  -6.497  -0.091  1.00 10.00      A   
ATOM   1651  HE1 TRP A 175      16.897  -5.697  -0.522  1.00 10.00      A   
ATOM   1652  CE2 TRP A 175      15.259  -6.997  -0.298  1.00 10.00      A   
ATOM   1653  CE3 TRP A 175      13.915  -8.849   0.480  1.00 10.00      A   
ATOM   1654  CZ2 TRP A 175      14.230  -6.538  -1.119  1.00 10.00      A   
ATOM   1655  CZ3 TRP A 175      12.896  -8.394  -0.337  1.00 10.00      A   
ATOM   1656  CH2 TRP A 175      13.060  -7.249  -1.126  1.00 10.00      A   
ATOM   1657  C   TRP A 175      16.989 -11.215   0.459  1.00 10.00      A   
ATOM   1658  O   TRP A 175      16.211 -12.150   0.624  1.00 10.00      A   
ATOM   1659  N   LEU A 176      17.346 -10.786  -0.741  1.00 10.00      A   
ATOM   1660  HN  LEU A 176      17.976 -10.041  -0.812  1.00 10.00      A   
ATOM   1661  CA  LEU A 176      16.818 -11.392  -1.957  1.00 10.00      A   
ATOM   1662  CB  LEU A 176      17.171 -10.530  -3.170  1.00 10.00      A   
ATOM   1663  CG  LEU A 176      16.442 -10.858  -4.474  1.00 10.00      A   
ATOM   1664  CD1 LEU A 176      14.966 -10.512  -4.368  1.00 10.00      A   
ATOM   1665  CD2 LEU A 176      17.085 -10.131  -5.642  1.00 10.00      A   
ATOM   1666  C   LEU A 176      17.367 -12.805  -2.141  1.00 10.00      A   
ATOM   1667  O   LEU A 176      16.722 -13.662  -2.746  1.00 10.00      A   
ATOM   1668  N   SER A 177      18.553 -13.045  -1.602  1.00 10.00      A   
ATOM   1669  HN  SER A 177      19.010 -12.330  -1.110  1.00 10.00      A   
ATOM   1670  CA  SER A 177      19.196 -14.344  -1.709  1.00 10.00      A   
ATOM   1671  CB  SER A 177      20.714 -14.183  -1.615  1.00 10.00      A   
ATOM   1672  OG  SER A 177      21.097 -12.828  -1.807  1.00 10.00      A   
ATOM   1673  HG  SER A 177      21.732 -12.578  -1.121  1.00 10.00      A   
ATOM   1674  C   SER A 177      18.692 -15.287  -0.619  1.00 10.00      A   
ATOM   1675  O   SER A 177      19.102 -16.446  -0.544  1.00 10.00      A   
ATOM   1676  N   HIS A 178      17.787 -14.789   0.220  1.00 10.00      A   
ATOM   1677  HN  HIS A 178      17.485 -13.860   0.108  1.00 10.00      A   
ATOM   1678  CA  HIS A 178      17.232 -15.595   1.301  1.00 10.00      A   
ATOM   1679  CB  HIS A 178      16.823 -14.728   2.491  1.00 10.00      A   
ATOM   1680  CG  HIS A 178      17.958 -14.402   3.409  1.00 10.00      A   
ATOM   1681  ND1 HIS A 178      18.365 -15.282   4.381  1.00 10.00      A   
ATOM   1682  CD2 HIS A 178      18.737 -13.295   3.457  1.00 10.00      A   
ATOM   1683  CE1 HIS A 178      19.375 -14.699   4.998  1.00 10.00      A   
ATOM   1684  NE2 HIS A 178      19.634 -13.496   4.471  1.00 10.00      A   
ATOM   1685  HE2 HIS A 178      20.331 -12.874   4.756  1.00 10.00      A   
ATOM   1686  C   HIS A 178      16.064 -16.438   0.815  1.00 10.00      A   
ATOM   1687  O   HIS A 178      15.576 -17.313   1.527  1.00 10.00      A   
ATOM   1688  N   PHE A 179      15.624 -16.168  -0.403  1.00 10.00      A   
ATOM   1689  HN  PHE A 179      16.053 -15.455  -0.916  1.00 10.00      A   
ATOM   1690  CA  PHE A 179      14.523 -16.911  -1.001  1.00 10.00      A   
ATOM   1691  CB  PHE A 179      13.958 -16.159  -2.210  1.00 10.00      A   
ATOM   1692  CG  PHE A 179      13.064 -15.002  -1.865  1.00 10.00      A   
ATOM   1693  CD1 PHE A 179      13.515 -13.696  -1.980  1.00 10.00      A   
ATOM   1694  CD2 PHE A 179      11.769 -15.218  -1.431  1.00 10.00      A   
ATOM   1695  CE1 PHE A 179      12.692 -12.630  -1.669  1.00 10.00      A   
ATOM   1696  CE2 PHE A 179      10.940 -14.157  -1.118  1.00 10.00      A   
ATOM   1697  CZ  PHE A 179      11.401 -12.861  -1.237  1.00 10.00      A   
ATOM   1698  C   PHE A 179      14.998 -18.295  -1.436  1.00 10.00      A   
ATOM   1699  O   PHE A 179      15.915 -18.410  -2.249  1.00 10.00      A   
ATOM   1700  N   PRO A 180      14.391 -19.360  -0.894  1.00 10.00      A   
ATOM   1701  CA  PRO A 180      14.758 -20.735  -1.239  1.00 10.00      A   
ATOM   1702  CB  PRO A 180      13.944 -21.581  -0.255  1.00 10.00      A   
ATOM   1703  CG  PRO A 180      12.795 -20.717   0.135  1.00 10.00      A   
ATOM   1704  CD  PRO A 180      13.302 -19.305   0.096  1.00 10.00      A   
ATOM   1705  C   PRO A 180      14.366 -21.080  -2.673  1.00 10.00      A   
ATOM   1706  O   PRO A 180      13.463 -20.468  -3.249  1.00 10.00      A   
ATOM   1707  N   ASP A 181      15.033 -22.075  -3.238  1.00 10.00      A   
ATOM   1708  HN  ASP A 181      15.731 -22.530  -2.723  1.00 10.00      A   
ATOM   1709  CA  ASP A 181      14.757 -22.506  -4.609  1.00 10.00      A   
ATOM   1710  CB  ASP A 181      15.792 -23.534  -5.071  1.00 10.00      A   
ATOM   1711  CG  ASP A 181      16.714 -23.001  -6.150  1.00 10.00      A   
ATOM   1712  OD1 ASP A 181      16.443 -23.243  -7.346  1.00 10.00      A   
ATOM   1713  OD2 ASP A 181      17.722 -22.346  -5.810  1.00 10.00      A   
ATOM   1714  C   ASP A 181      13.352 -23.087  -4.735  1.00 10.00      A   
ATOM   1715  O   ASP A 181      12.790 -23.158  -5.827  1.00 10.00      A   
ATOM   1716  N   THR A 182      12.792 -23.497  -3.606  1.00 10.00      A   
ATOM   1717  HN  THR A 182      13.293 -23.417  -2.768  1.00 10.00      A   
ATOM   1718  CA  THR A 182      11.458 -24.070  -3.562  1.00 10.00      A   
ATOM   1719  CB  THR A 182      11.237 -24.785  -2.217  1.00 10.00      A   
ATOM   1720  OG1 THR A 182      12.082 -24.177  -1.224  1.00 10.00      A   
ATOM   1721  HG1 THR A 182      11.658 -24.242  -0.358  1.00 10.00      A   
ATOM   1722  CG2 THR A 182      11.580 -26.266  -2.334  1.00 10.00      A   
ATOM   1723  C   THR A 182      10.400 -22.984  -3.735  1.00 10.00      A   
ATOM   1724  O   THR A 182       9.259 -23.262  -4.106  1.00 10.00      A   
ATOM   1725  N   TYR A 183      10.798 -21.747  -3.473  1.00 10.00      A   
ATOM   1726  HN  TYR A 183      11.728 -21.596  -3.201  1.00 10.00      A   
ATOM   1727  CA  TYR A 183       9.905 -20.607  -3.590  1.00 10.00      A   
ATOM   1728  CB  TYR A 183      10.465 -19.420  -2.793  1.00 10.00      A   
ATOM   1729  CG  TYR A 183       9.616 -18.171  -2.860  1.00 10.00      A   
ATOM   1730  CD1 TYR A 183       8.577 -17.967  -1.965  1.00 10.00      A   
ATOM   1731  CD2 TYR A 183       9.858 -17.197  -3.820  1.00 10.00      A   
ATOM   1732  CE1 TYR A 183       7.802 -16.826  -2.024  1.00 10.00      A   
ATOM   1733  CE2 TYR A 183       9.088 -16.055  -3.886  1.00 10.00      A   
ATOM   1734  CZ  TYR A 183       8.063 -15.873  -2.989  1.00 10.00      A   
ATOM   1735  OH  TYR A 183       7.292 -14.738  -3.054  1.00 10.00      A   
ATOM   1736  HH  TYR A 183       6.413 -14.967  -3.374  1.00 10.00      A   
ATOM   1737  C   TYR A 183       9.711 -20.227  -5.055  1.00 10.00      A   
ATOM   1738  O   TYR A 183      10.653 -19.788  -5.722  1.00 10.00      A   
ATOM   1739  N   THR A 184       8.493 -20.417  -5.547  1.00 10.00      A   
ATOM   1740  HN  THR A 184       7.802 -20.806  -4.971  1.00 10.00      A   
ATOM   1741  CA  THR A 184       8.157 -20.103  -6.926  1.00 10.00      A   
ATOM   1742  CB  THR A 184       8.118 -21.395  -7.767  1.00 10.00      A   
ATOM   1743  OG1 THR A 184       7.312 -22.376  -7.092  1.00 10.00      A   
ATOM   1744  HG1 THR A 184       7.562 -23.256  -7.395  1.00 10.00      A   
ATOM   1745  CG2 THR A 184       9.516 -21.952  -7.978  1.00 10.00      A   
ATOM   1746  C   THR A 184       6.782 -19.436  -7.000  1.00 10.00      A   
ATOM   1747  O   THR A 184       6.231 -19.243  -8.083  1.00 10.00      A   
ATOM   1748  N   SER A 185       6.245 -19.070  -5.841  1.00 10.00      A   
ATOM   1749  HN  SER A 185       6.746 -19.222  -5.014  1.00 10.00      A   
ATOM   1750  CA  SER A 185       4.926 -18.458  -5.756  1.00 10.00      A   
ATOM   1751  CB  SER A 185       4.274 -18.855  -4.428  1.00 10.00      A   
ATOM   1752  OG  SER A 185       5.216 -18.789  -3.366  1.00 10.00      A   
ATOM   1753  HG  SER A 185       5.179 -17.907  -2.966  1.00 10.00      A   
ATOM   1754  C   SER A 185       4.960 -16.934  -5.899  1.00 10.00      A   
ATOM   1755  O   SER A 185       3.969 -16.262  -5.606  1.00 10.00      A   
ATOM   1756  N   LEU A 186       6.086 -16.393  -6.359  1.00 10.00      A   
ATOM   1757  HN  LEU A 186       6.833 -16.976  -6.604  1.00 10.00      A   
ATOM   1758  CA  LEU A 186       6.221 -14.951  -6.526  1.00 10.00      A   
ATOM   1759  CB  LEU A 186       7.678 -14.561  -6.794  1.00 10.00      A   
ATOM   1760  CG  LEU A 186       7.971 -13.062  -6.899  1.00 10.00      A   
ATOM   1761  CD1 LEU A 186       7.659 -12.355  -5.586  1.00 10.00      A   
ATOM   1762  CD2 LEU A 186       9.416 -12.826  -7.308  1.00 10.00      A   
ATOM   1763  C   LEU A 186       5.314 -14.434  -7.637  1.00 10.00      A   
ATOM   1764  O   LEU A 186       5.408 -14.867  -8.786  1.00 10.00      A   
ATOM   1765  N   VAL A 187       4.423 -13.525  -7.275  1.00 10.00      A   
ATOM   1766  HN  VAL A 187       4.393 -13.238  -6.334  1.00 10.00      A   
ATOM   1767  CA  VAL A 187       3.487 -12.935  -8.224  1.00 10.00      A   
ATOM   1768  CB  VAL A 187       2.021 -13.118  -7.769  1.00 10.00      A   
ATOM   1769  CG1 VAL A 187       1.059 -12.443  -8.737  1.00 10.00      A   
ATOM   1770  CG2 VAL A 187       1.682 -14.593  -7.624  1.00 10.00      A   
ATOM   1771  C   VAL A 187       3.771 -11.447  -8.404  1.00 10.00      A   
ATOM   1772  O   VAL A 187       3.857 -10.950  -9.529  1.00 10.00      A   
ATOM   1773  N   SER A 188       3.932 -10.744  -7.293  1.00 10.00      A   
ATOM   1774  HN  SER A 188       3.878 -11.197  -6.425  1.00 10.00      A   
ATOM   1775  CA  SER A 188       4.198  -9.318  -7.328  1.00 10.00      A   
ATOM   1776  CB  SER A 188       2.945  -8.536  -6.927  1.00 10.00      A   
ATOM   1777  OG  SER A 188       1.832  -8.904  -7.725  1.00 10.00      A   
ATOM   1778  HG  SER A 188       1.140  -8.242  -7.626  1.00 10.00      A   
ATOM   1779  C   SER A 188       5.351  -8.964  -6.401  1.00 10.00      A   
ATOM   1780  O   SER A 188       5.368  -9.369  -5.239  1.00 10.00      A   
ATOM   1781  N   LEU A 189       6.314  -8.224  -6.925  1.00 10.00      A   
ATOM   1782  HN  LEU A 189       6.246  -7.950  -7.868  1.00 10.00      A   
ATOM   1783  CA  LEU A 189       7.472  -7.803  -6.150  1.00 10.00      A   
ATOM   1784  CB  LEU A 189       8.690  -8.674  -6.479  1.00 10.00      A   
ATOM   1785  CG  LEU A 189       9.953  -8.412  -5.654  1.00 10.00      A   
ATOM   1786  CD1 LEU A 189       9.750  -8.841  -4.209  1.00 10.00      A   
ATOM   1787  CD2 LEU A 189      11.147  -9.131  -6.264  1.00 10.00      A   
ATOM   1788  C   LEU A 189       7.794  -6.340  -6.439  1.00 10.00      A   
ATOM   1789  O   LEU A 189       7.969  -5.956  -7.594  1.00 10.00      A   
ATOM   1790  N   ASN A 190       7.849  -5.526  -5.392  1.00 10.00      A   
ATOM   1791  HN  ASN A 190       7.672  -5.884  -4.494  1.00 10.00      A   
ATOM   1792  CA  ASN A 190       8.156  -4.109  -5.544  1.00 10.00      A   
ATOM   1793  CB  ASN A 190       6.927  -3.251  -5.239  1.00 10.00      A   
ATOM   1794  CG  ASN A 190       7.197  -1.759  -5.340  1.00 10.00      A   
ATOM   1795  OD1 ASN A 190       8.206  -1.327  -5.897  1.00 10.00      A   
ATOM   1796  ND2 ASN A 190       6.285  -0.960  -4.828  1.00 10.00      A   
ATOM   1797 HD21 ASN A 190       5.485  -1.368  -4.409  1.00 10.00      A   
ATOM   1798 HD22 ASN A 190       6.435   0.004  -4.874  1.00 10.00      A   
ATOM   1799  C   ASN A 190       9.321  -3.706  -4.648  1.00 10.00      A   
ATOM   1800  O   ASN A 190       9.224  -3.755  -3.421  1.00 10.00      A   
ATOM   1801  N   ILE A 191      10.420  -3.312  -5.272  1.00 10.00      A   
ATOM   1802  HN  ILE A 191      10.433  -3.299  -6.259  1.00 10.00      A   
ATOM   1803  CA  ILE A 191      11.606  -2.901  -4.540  1.00 10.00      A   
ATOM   1804  CB  ILE A 191      12.770  -3.895  -4.744  1.00 10.00      A   
ATOM   1805  CG1 ILE A 191      13.141  -4.007  -6.228  1.00 10.00      A   
ATOM   1806  CG2 ILE A 191      12.418  -5.258  -4.168  1.00 10.00      A   
ATOM   1807  CD1 ILE A 191      14.475  -4.680  -6.478  1.00 10.00      A   
ATOM   1808  C   ILE A 191      12.058  -1.504  -4.955  1.00 10.00      A   
ATOM   1809  O   ILE A 191      13.245  -1.183  -4.892  1.00 10.00      A   
ATOM   1810  N   SER A 192      11.107  -0.660  -5.341  1.00 10.00      A   
ATOM   1811  HN  SER A 192      10.170  -0.956  -5.333  1.00 10.00      A   
ATOM   1812  CA  SER A 192      11.415   0.705  -5.772  1.00 10.00      A   
ATOM   1813  CB  SER A 192      10.245   1.284  -6.575  1.00 10.00      A   
ATOM   1814  OG  SER A 192       9.029   1.175  -5.852  1.00 10.00      A   
ATOM   1815  HG  SER A 192       8.595   0.338  -6.075  1.00 10.00      A   
ATOM   1816  C   SER A 192      11.748   1.614  -4.586  1.00 10.00      A   
ATOM   1817  O   SER A 192      11.721   2.846  -4.695  1.00 10.00      A   
ATOM   1818  N   CYS A 193      12.069   0.998  -3.460  1.00 10.00      A   
ATOM   1819  HN  CYS A 193      12.074   0.018  -3.442  1.00 10.00      A   
ATOM   1820  CA  CYS A 193      12.408   1.716  -2.247  1.00 10.00      A   
ATOM   1821  CB  CYS A 193      11.387   1.350  -1.177  1.00 10.00      A   
ATOM   1822  SG  CYS A 193      10.869  -0.380  -1.256  1.00 10.00      A   
ATOM   1823  HG  CYS A 193       9.614  -0.411  -1.699  1.00 10.00      A   
ATOM   1824  C   CYS A 193      13.803   1.325  -1.775  1.00 10.00      A   
ATOM   1825  O   CYS A 193      14.273   1.789  -0.736  1.00 10.00      A   
ATOM   1826  N   LEU A 194      14.459   0.458  -2.535  1.00 10.00      A   
ATOM   1827  HN  LEU A 194      14.043   0.126  -3.361  1.00 10.00      A   
ATOM   1828  CA  LEU A 194      15.791   0.005  -2.178  1.00 10.00      A   
ATOM   1829  CB  LEU A 194      16.110  -1.344  -2.825  1.00 10.00      A   
ATOM   1830  CG  LEU A 194      15.327  -2.553  -2.303  1.00 10.00      A   
ATOM   1831  CD1 LEU A 194      15.860  -3.834  -2.920  1.00 10.00      A   
ATOM   1832  CD2 LEU A 194      15.389  -2.626  -0.783  1.00 10.00      A   
ATOM   1833  C   LEU A 194      16.842   1.035  -2.558  1.00 10.00      A   
ATOM   1834  O   LEU A 194      16.830   1.575  -3.664  1.00 10.00      A   
ATOM   1835  N   ALA A 195      17.752   1.294  -1.637  1.00 10.00      A   
ATOM   1836  HN  ALA A 195      17.703   0.834  -0.775  1.00 10.00      A   
ATOM   1837  CA  ALA A 195      18.819   2.255  -1.867  1.00 10.00      A   
ATOM   1838  CB  ALA A 195      19.033   3.113  -0.629  1.00 10.00      A   
ATOM   1839  C   ALA A 195      20.114   1.547  -2.253  1.00 10.00      A   
ATOM   1840  O   ALA A 195      21.130   2.189  -2.508  1.00 10.00      A   
ATOM   1841  N   SER A 196      20.075   0.222  -2.295  1.00 10.00      A   
ATOM   1842  HN  SER A 196      19.240  -0.242  -2.092  1.00 10.00      A   
ATOM   1843  CA  SER A 196      21.248  -0.559  -2.643  1.00 10.00      A   
ATOM   1844  CB  SER A 196      21.739  -1.335  -1.421  1.00 10.00      A   
ATOM   1845  OG  SER A 196      20.657  -1.964  -0.750  1.00 10.00      A   
ATOM   1846  HG  SER A 196      20.740  -1.804   0.210  1.00 10.00      A   
ATOM   1847  C   SER A 196      20.958  -1.522  -3.785  1.00 10.00      A   
ATOM   1848  O   SER A 196      19.801  -1.733  -4.163  1.00 10.00      A   
ATOM   1849  N   GLU A 197      22.020  -2.098  -4.326  1.00 10.00      A   
ATOM   1850  HN  GLU A 197      22.910  -1.873  -3.979  1.00 10.00      A   
ATOM   1851  CA  GLU A 197      21.916  -3.047  -5.418  1.00 10.00      A   
ATOM   1852  CB  GLU A 197      23.116  -2.887  -6.350  1.00 10.00      A   
ATOM   1853  CG  GLU A 197      23.022  -3.680  -7.642  1.00 10.00      A   
ATOM   1854  CD  GLU A 197      24.338  -3.717  -8.387  1.00 10.00      A   
ATOM   1855  OE1 GLU A 197      24.570  -4.681  -9.145  1.00 10.00      A   
ATOM   1856  OE2 GLU A 197      25.152  -2.786  -8.215  1.00 10.00      A   
ATOM   1857  C   GLU A 197      21.879  -4.463  -4.864  1.00 10.00      A   
ATOM   1858  O   GLU A 197      22.670  -4.816  -3.985  1.00 10.00      A   
ATOM   1859  N   VAL A 198      20.952  -5.264  -5.364  1.00 10.00      A   
ATOM   1860  HN  VAL A 198      20.355  -4.923  -6.057  1.00 10.00      A   
ATOM   1861  CA  VAL A 198      20.810  -6.644  -4.919  1.00 10.00      A   
ATOM   1862  CB  VAL A 198      19.330  -7.068  -4.808  1.00 10.00      A   
ATOM   1863  CG1 VAL A 198      18.708  -6.501  -3.538  1.00 10.00      A   
ATOM   1864  CG2 VAL A 198      18.546  -6.622  -6.036  1.00 10.00      A   
ATOM   1865  C   VAL A 198      21.544  -7.597  -5.855  1.00 10.00      A   
ATOM   1866  O   VAL A 198      22.016  -7.194  -6.919  1.00 10.00      A   
ATOM   1867  N   SER A 199      21.638  -8.857  -5.460  1.00 10.00      A   
ATOM   1868  HN  SER A 199      21.233  -9.127  -4.608  1.00 10.00      A   
ATOM   1869  CA  SER A 199      22.319  -9.854  -6.266  1.00 10.00      A   
ATOM   1870  CB  SER A 199      22.600 -11.103  -5.430  1.00 10.00      A   
ATOM   1871  OG  SER A 199      23.282 -12.082  -6.192  1.00 10.00      A   
ATOM   1872  HG  SER A 199      24.232 -11.975  -6.062  1.00 10.00      A   
ATOM   1873  C   SER A 199      21.505 -10.214  -7.511  1.00 10.00      A   
ATOM   1874  O   SER A 199      20.401 -10.761  -7.412  1.00 10.00      A   
ATOM   1875  N   PHE A 200      22.053  -9.904  -8.683  1.00 10.00      A   
ATOM   1876  HN  PHE A 200      22.928  -9.459  -8.699  1.00 10.00      A   
ATOM   1877  CA  PHE A 200      21.389 -10.205  -9.943  1.00 10.00      A   
ATOM   1878  CB  PHE A 200      22.146  -9.559 -11.108  1.00 10.00      A   
ATOM   1879  CG  PHE A 200      21.410  -9.598 -12.418  1.00 10.00      A   
ATOM   1880  CD1 PHE A 200      20.255  -8.859 -12.602  1.00 10.00      A   
ATOM   1881  CD2 PHE A 200      21.879 -10.374 -13.464  1.00 10.00      A   
ATOM   1882  CE1 PHE A 200      19.581  -8.896 -13.808  1.00 10.00      A   
ATOM   1883  CE2 PHE A 200      21.211 -10.416 -14.671  1.00 10.00      A   
ATOM   1884  CZ  PHE A 200      20.060  -9.678 -14.845  1.00 10.00      A   
ATOM   1885  C   PHE A 200      21.307 -11.715 -10.127  1.00 10.00      A   
ATOM   1886  O   PHE A 200      20.406 -12.228 -10.794  1.00 10.00      A   
ATOM   1887  N   SER A 201      22.239 -12.422  -9.495  1.00 10.00      A   
ATOM   1888  HN  SER A 201      22.920 -11.954  -8.964  1.00 10.00      A   
ATOM   1889  CA  SER A 201      22.281 -13.871  -9.566  1.00 10.00      A   
ATOM   1890  CB  SER A 201      23.553 -14.383  -8.896  1.00 10.00      A   
ATOM   1891  OG  SER A 201      24.638 -13.498  -9.142  1.00 10.00      A   
ATOM   1892  HG  SER A 201      25.310 -13.621  -8.456  1.00 10.00      A   
ATOM   1893  C   SER A 201      21.046 -14.469  -8.900  1.00 10.00      A   
ATOM   1894  O   SER A 201      20.576 -15.542  -9.279  1.00 10.00      A   
ATOM   1895  N   ALA A 202      20.519 -13.756  -7.912  1.00 10.00      A   
ATOM   1896  HN  ALA A 202      20.940 -12.910  -7.654  1.00 10.00      A   
ATOM   1897  CA  ALA A 202      19.330 -14.197  -7.206  1.00 10.00      A   
ATOM   1898  CB  ALA A 202      19.366 -13.732  -5.759  1.00 10.00      A   
ATOM   1899  C   ALA A 202      18.087 -13.660  -7.900  1.00 10.00      A   
ATOM   1900  O   ALA A 202      17.111 -14.379  -8.089  1.00 10.00      A   
ATOM   1901  N   LEU A 203      18.148 -12.394  -8.293  1.00 10.00      A   
ATOM   1902  HN  LEU A 203      18.966 -11.881  -8.114  1.00 10.00      A   
ATOM   1903  CA  LEU A 203      17.040 -11.729  -8.967  1.00 10.00      A   
ATOM   1904  CB  LEU A 203      17.424 -10.287  -9.305  1.00 10.00      A   
ATOM   1905  CG  LEU A 203      16.342  -9.431  -9.966  1.00 10.00      A   
ATOM   1906  CD1 LEU A 203      15.152  -9.245  -9.037  1.00 10.00      A   
ATOM   1907  CD2 LEU A 203      16.912  -8.087 -10.389  1.00 10.00      A   
ATOM   1908  C   LEU A 203      16.618 -12.470 -10.232  1.00 10.00      A   
ATOM   1909  O   LEU A 203      15.440 -12.785 -10.409  1.00 10.00      A   
ATOM   1910  N   GLU A 204      17.584 -12.754 -11.105  1.00 10.00      A   
ATOM   1911  HN  GLU A 204      18.509 -12.485 -10.907  1.00 10.00      A   
ATOM   1912  CA  GLU A 204      17.296 -13.453 -12.352  1.00 10.00      A   
ATOM   1913  CB  GLU A 204      18.557 -13.587 -13.214  1.00 10.00      A   
ATOM   1914  CG  GLU A 204      18.305 -14.255 -14.558  1.00 10.00      A   
ATOM   1915  CD  GLU A 204      19.548 -14.869 -15.175  1.00 10.00      A   
ATOM   1916  OE1 GLU A 204      20.359 -15.465 -14.436  1.00 10.00      A   
ATOM   1917  OE2 GLU A 204      19.706 -14.780 -16.408  1.00 10.00      A   
ATOM   1918  C   GLU A 204      16.690 -14.831 -12.087  1.00 10.00      A   
ATOM   1919  O   GLU A 204      15.624 -15.158 -12.607  1.00 10.00      A   
ATOM   1920  N   ARG A 205      17.367 -15.624 -11.261  1.00 10.00      A   
ATOM   1921  HN  ARG A 205      18.201 -15.294 -10.862  1.00 10.00      A   
ATOM   1922  CA  ARG A 205      16.902 -16.971 -10.936  1.00 10.00      A   
ATOM   1923  CB  ARG A 205      17.904 -17.713 -10.049  1.00 10.00      A   
ATOM   1924  CG  ARG A 205      19.128 -18.218 -10.798  1.00 10.00      A   
ATOM   1925  CD  ARG A 205      20.022 -19.060  -9.904  1.00 10.00      A   
ATOM   1926  NE  ARG A 205      20.651 -18.263  -8.854  1.00 10.00      A   
ATOM   1927  HE  ARG A 205      20.634 -17.280  -8.962  1.00 10.00      A   
ATOM   1928  CZ  ARG A 205      21.239 -18.782  -7.774  1.00 10.00      A   
ATOM   1929  NH1 ARG A 205      21.279 -20.099  -7.600  1.00 10.00      A   
ATOM   1930 HH11 ARG A 205      20.850 -20.736  -8.305  1.00 10.00      A   
ATOM   1931 HH12 ARG A 205      21.737 -20.505  -6.752  1.00 10.00      A   
ATOM   1932  NH2 ARG A 205      21.783 -17.984  -6.865  1.00 10.00      A   
ATOM   1933 HH21 ARG A 205      22.243 -18.391  -6.023  1.00 10.00      A   
ATOM   1934 HH22 ARG A 205      21.756 -16.949  -6.987  1.00 10.00      A   
ATOM   1935  C   ARG A 205      15.516 -16.963 -10.302  1.00 10.00      A   
ATOM   1936  O   ARG A 205      14.715 -17.859 -10.552  1.00 10.00      A   
ATOM   1937  N   LEU A 206      15.235 -15.945  -9.495  1.00 10.00      A   
ATOM   1938  HN  LEU A 206      15.922 -15.260  -9.327  1.00 10.00      A   
ATOM   1939  CA  LEU A 206      13.940 -15.818  -8.836  1.00 10.00      A   
ATOM   1940  CB  LEU A 206      13.955 -14.646  -7.854  1.00 10.00      A   
ATOM   1941  CG  LEU A 206      13.644 -14.991  -6.399  1.00 10.00      A   
ATOM   1942  CD1 LEU A 206      13.914 -13.797  -5.504  1.00 10.00      A   
ATOM   1943  CD2 LEU A 206      12.203 -15.453  -6.254  1.00 10.00      A   
ATOM   1944  C   LEU A 206      12.824 -15.627  -9.856  1.00 10.00      A   
ATOM   1945  O   LEU A 206      11.843 -16.369  -9.865  1.00 10.00      A   
ATOM   1946  N   VAL A 207      12.994 -14.642 -10.726  1.00 10.00      A   
ATOM   1947  HN  VAL A 207      13.811 -14.099 -10.677  1.00 10.00      A   
ATOM   1948  CA  VAL A 207      12.006 -14.337 -11.755  1.00 10.00      A   
ATOM   1949  CB  VAL A 207      12.404 -13.060 -12.531  1.00 10.00      A   
ATOM   1950  CG1 VAL A 207      11.453 -12.796 -13.689  1.00 10.00      A   
ATOM   1951  CG2 VAL A 207      12.453 -11.860 -11.596  1.00 10.00      A   
ATOM   1952  C   VAL A 207      11.847 -15.501 -12.735  1.00 10.00      A   
ATOM   1953  O   VAL A 207      10.739 -15.818 -13.172  1.00 10.00      A   
ATOM   1954  N   THR A 208      12.960 -16.141 -13.063  1.00 10.00      A   
ATOM   1955  HN  THR A 208      13.811 -15.846 -12.673  1.00 10.00      A   
ATOM   1956  CA  THR A 208      12.956 -17.261 -13.999  1.00 10.00      A   
ATOM   1957  CB  THR A 208      14.392 -17.681 -14.370  1.00 10.00      A   
ATOM   1958  OG1 THR A 208      15.130 -16.522 -14.778  1.00 10.00      A   
ATOM   1959  HG1 THR A 208      15.277 -15.948 -14.014  1.00 10.00      A   
ATOM   1960  CG2 THR A 208      14.385 -18.697 -15.506  1.00 10.00      A   
ATOM   1961  C   THR A 208      12.188 -18.471 -13.467  1.00 10.00      A   
ATOM   1962  O   THR A 208      11.502 -19.159 -14.222  1.00 10.00      A   
ATOM   1963  N   ARG A 209      12.280 -18.720 -12.170  1.00 10.00      A   
ATOM   1964  HN  ARG A 209      12.805 -18.120 -11.597  1.00 10.00      A   
ATOM   1965  CA  ARG A 209      11.603 -19.868 -11.582  1.00 10.00      A   
ATOM   1966  CB  ARG A 209      12.404 -20.476 -10.425  1.00 10.00      A   
ATOM   1967  CG  ARG A 209      12.428 -19.651  -9.148  1.00 10.00      A   
ATOM   1968  CD  ARG A 209      13.371 -20.261  -8.122  1.00 10.00      A   
ATOM   1969  NE  ARG A 209      13.292 -19.576  -6.834  1.00 10.00      A   
ATOM   1970  HE  ARG A 209      12.450 -19.668  -6.328  1.00 10.00      A   
ATOM   1971  CZ  ARG A 209      14.280 -18.852  -6.313  1.00 10.00      A   
ATOM   1972  NH1 ARG A 209      15.427 -18.719  -6.964  1.00 10.00      A   
ATOM   1973 HH11 ARG A 209      15.566 -19.186  -7.886  1.00 10.00      A   
ATOM   1974 HH12 ARG A 209      16.197 -18.150  -6.552  1.00 10.00      A   
ATOM   1975  NH2 ARG A 209      14.133 -18.267  -5.132  1.00 10.00      A   
ATOM   1976 HH21 ARG A 209      13.244 -18.376  -4.598  1.00 10.00      A   
ATOM   1977 HH22 ARG A 209      14.910 -17.694  -4.729  1.00 10.00      A   
ATOM   1978  C   ARG A 209      10.162 -19.566 -11.180  1.00 10.00      A   
ATOM   1979  O   ARG A 209       9.402 -20.479 -10.861  1.00 10.00      A   
ATOM   1980  N   CYS A 210       9.786 -18.293 -11.201  1.00 10.00      A   
ATOM   1981  HN  CYS A 210      10.434 -17.604 -11.456  1.00 10.00      A   
ATOM   1982  CA  CYS A 210       8.429 -17.891 -10.848  1.00 10.00      A   
ATOM   1983  CB  CYS A 210       8.447 -16.774  -9.808  1.00 10.00      A   
ATOM   1984  SG  CYS A 210       9.445 -17.141  -8.347  1.00 10.00      A   
ATOM   1985  HG  CYS A 210      10.700 -16.810  -8.628  1.00 10.00      A   
ATOM   1986  C   CYS A 210       7.659 -17.448 -12.090  1.00 10.00      A   
ATOM   1987  O   CYS A 210       7.746 -16.293 -12.510  1.00 10.00      A   
ATOM   1988  N   PRO A 211       6.879 -18.364 -12.683  1.00 10.00      A   
ATOM   1989  CA  PRO A 211       6.101 -18.081 -13.891  1.00 10.00      A   
ATOM   1990  CB  PRO A 211       5.839 -19.480 -14.450  1.00 10.00      A   
ATOM   1991  CG  PRO A 211       5.753 -20.350 -13.241  1.00 10.00      A   
ATOM   1992  CD  PRO A 211       6.681 -19.752 -12.216  1.00 10.00      A   
ATOM   1993  C   PRO A 211       4.780 -17.388 -13.575  1.00 10.00      A   
ATOM   1994  O   PRO A 211       3.979 -17.107 -14.467  1.00 10.00      A   
ATOM   1995  N   ASN A 212       4.557 -17.113 -12.299  1.00 10.00      A   
ATOM   1996  HN  ASN A 212       5.235 -17.360 -11.634  1.00 10.00      A   
ATOM   1997  CA  ASN A 212       3.328 -16.462 -11.861  1.00 10.00      A   
ATOM   1998  CB  ASN A 212       2.752 -17.146 -10.621  1.00 10.00      A   
ATOM   1999  CG  ASN A 212       1.816 -18.281 -10.979  1.00 10.00      A   
ATOM   2000  OD1 ASN A 212       1.157 -18.249 -12.020  1.00 10.00      A   
ATOM   2001  ND2 ASN A 212       1.756 -19.295 -10.129  1.00 10.00      A   
ATOM   2002 HD21 ASN A 212       2.314 -19.261  -9.322  1.00 10.00      A   
ATOM   2003 HD22 ASN A 212       1.145 -20.037 -10.337  1.00 10.00      A   
ATOM   2004  C   ASN A 212       3.535 -14.976 -11.617  1.00 10.00      A   
ATOM   2005  O   ASN A 212       2.636 -14.282 -11.134  1.00 10.00      A   
ATOM   2006  N   LEU A 213       4.725 -14.494 -11.959  1.00 10.00      A   
ATOM   2007  HN  LEU A 213       5.399 -15.106 -12.321  1.00 10.00      A   
ATOM   2008  CA  LEU A 213       5.056 -13.087 -11.797  1.00 10.00      A   
ATOM   2009  CB  LEU A 213       6.543 -12.850 -12.055  1.00 10.00      A   
ATOM   2010  CG  LEU A 213       7.085 -11.467 -11.679  1.00 10.00      A   
ATOM   2011  CD1 LEU A 213       7.140 -11.300 -10.169  1.00 10.00      A   
ATOM   2012  CD2 LEU A 213       8.459 -11.249 -12.289  1.00 10.00      A   
ATOM   2013  C   LEU A 213       4.212 -12.230 -12.739  1.00 10.00      A   
ATOM   2014  O   LEU A 213       4.247 -12.404 -13.962  1.00 10.00      A   
ATOM   2015  N   LYS A 214       3.435 -11.330 -12.161  1.00 10.00      A   
ATOM   2016  HN  LYS A 214       3.433 -11.261 -11.178  1.00 10.00      A   
ATOM   2017  CA  LYS A 214       2.574 -10.446 -12.933  1.00 10.00      A   
ATOM   2018  CB  LYS A 214       1.109 -10.701 -12.572  1.00 10.00      A   
ATOM   2019  CG  LYS A 214       0.516 -11.928 -13.241  1.00 10.00      A   
ATOM   2020  CD  LYS A 214       0.251 -11.666 -14.713  1.00 10.00      A   
ATOM   2021  CE  LYS A 214      -0.141 -12.936 -15.446  1.00 10.00      A   
ATOM   2022  NZ  LYS A 214       1.041 -13.786 -15.731  1.00 10.00      A   
ATOM   2023  HZ1 LYS A 214       0.781 -14.554 -16.378  1.00 10.00      A   
ATOM   2024  HZ2 LYS A 214       1.402 -14.202 -14.849  1.00 10.00      A   
ATOM   2025  HZ3 LYS A 214       1.794 -13.213 -16.170  1.00 10.00      A   
ATOM   2026  C   LYS A 214       2.931  -8.983 -12.695  1.00 10.00      A   
ATOM   2027  O   LYS A 214       2.672  -8.121 -13.542  1.00 10.00      A   
ATOM   2028  N   SER A 215       3.542  -8.708 -11.553  1.00 10.00      A   
ATOM   2029  HN  SER A 215       3.741  -9.438 -10.925  1.00 10.00      A   
ATOM   2030  CA  SER A 215       3.934  -7.354 -11.204  1.00 10.00      A   
ATOM   2031  CB  SER A 215       2.981  -6.791 -10.142  1.00 10.00      A   
ATOM   2032  OG  SER A 215       3.068  -5.379 -10.060  1.00 10.00      A   
ATOM   2033  HG  SER A 215       2.221  -4.987 -10.335  1.00 10.00      A   
ATOM   2034  C   SER A 215       5.369  -7.334 -10.684  1.00 10.00      A   
ATOM   2035  O   SER A 215       5.683  -7.976  -9.679  1.00 10.00      A   
ATOM   2036  N   LEU A 216       6.239  -6.603 -11.365  1.00 10.00      A   
ATOM   2037  HN  LEU A 216       5.938  -6.102 -12.159  1.00 10.00      A   
ATOM   2038  CA  LEU A 216       7.630  -6.511 -10.951  1.00 10.00      A   
ATOM   2039  CB  LEU A 216       8.518  -7.410 -11.816  1.00 10.00      A   
ATOM   2040  CG  LEU A 216       9.998  -7.464 -11.429  1.00 10.00      A   
ATOM   2041  CD1 LEU A 216      10.181  -8.164 -10.091  1.00 10.00      A   
ATOM   2042  CD2 LEU A 216      10.821  -8.140 -12.516  1.00 10.00      A   
ATOM   2043  C   LEU A 216       8.120  -5.071 -11.012  1.00 10.00      A   
ATOM   2044  O   LEU A 216       8.378  -4.538 -12.087  1.00 10.00      A   
ATOM   2045  N   LYS A 217       8.236  -4.444  -9.854  1.00 10.00      A   
ATOM   2046  HN  LYS A 217       8.017  -4.927  -9.023  1.00 10.00      A   
ATOM   2047  CA  LYS A 217       8.698  -3.068  -9.769  1.00 10.00      A   
ATOM   2048  CB  LYS A 217       7.728  -2.227  -8.933  1.00 10.00      A   
ATOM   2049  CG  LYS A 217       6.262  -2.380  -9.319  1.00 10.00      A   
ATOM   2050  CD  LYS A 217       5.350  -1.812  -8.243  1.00 10.00      A   
ATOM   2051  CE  LYS A 217       3.886  -2.084  -8.541  1.00 10.00      A   
ATOM   2052  NZ  LYS A 217       3.011  -1.691  -7.406  1.00 10.00      A   
ATOM   2053  HZ1 LYS A 217       2.011  -1.761  -7.684  1.00 10.00      A   
ATOM   2054  HZ2 LYS A 217       3.211  -0.712  -7.117  1.00 10.00      A   
ATOM   2055  HZ3 LYS A 217       3.176  -2.323  -6.588  1.00 10.00      A   
ATOM   2056  C   LYS A 217      10.089  -3.041  -9.149  1.00 10.00      A   
ATOM   2057  O   LYS A 217      10.273  -3.445  -8.000  1.00 10.00      A   
ATOM   2058  N   LEU A 218      11.062  -2.575  -9.910  1.00 10.00      A   
ATOM   2059  HN  LEU A 218      10.853  -2.250 -10.816  1.00 10.00      A   
ATOM   2060  CA  LEU A 218      12.439  -2.524  -9.440  1.00 10.00      A   
ATOM   2061  CB  LEU A 218      13.377  -3.099 -10.502  1.00 10.00      A   
ATOM   2062  CG  LEU A 218      13.036  -4.503 -11.012  1.00 10.00      A   
ATOM   2063  CD1 LEU A 218      13.874  -4.847 -12.232  1.00 10.00      A   
ATOM   2064  CD2 LEU A 218      13.237  -5.537  -9.914  1.00 10.00      A   
ATOM   2065  C   LEU A 218      12.857  -1.107  -9.067  1.00 10.00      A   
ATOM   2066  O   LEU A 218      12.040  -0.183  -9.078  1.00 10.00      A   
ATOM   2067  N   ASN A 219      14.130  -0.949  -8.727  1.00 10.00      A   
ATOM   2068  HN  ASN A 219      14.723  -1.728  -8.735  1.00 10.00      A   
ATOM   2069  CA  ASN A 219      14.679   0.345  -8.342  1.00 10.00      A   
ATOM   2070  CB  ASN A 219      15.200   0.317  -6.898  1.00 10.00      A   
ATOM   2071  CG  ASN A 219      16.442  -0.542  -6.715  1.00 10.00      A   
ATOM   2072  OD1 ASN A 219      16.629  -1.549  -7.393  1.00 10.00      A   
ATOM   2073  ND2 ASN A 219      17.308  -0.141  -5.796  1.00 10.00      A   
ATOM   2074 HD21 ASN A 219      17.103   0.681  -5.290  1.00 10.00      A   
ATOM   2075 HD22 ASN A 219      18.114  -0.679  -5.654  1.00 10.00      A   
ATOM   2076  C   ASN A 219      15.784   0.784  -9.302  1.00 10.00      A   
ATOM   2077  O   ASN A 219      16.116   0.069 -10.246  1.00 10.00      A   
ATOM   2078  N   ARG A 220      16.363   1.954  -9.032  1.00 10.00      A   
ATOM   2079  HN  ARG A 220      16.072   2.452  -8.236  1.00 10.00      A   
ATOM   2080  CA  ARG A 220      17.421   2.531  -9.864  1.00 10.00      A   
ATOM   2081  CB  ARG A 220      17.739   3.947  -9.377  1.00 10.00      A   
ATOM   2082  CG  ARG A 220      18.825   4.661 -10.164  1.00 10.00      A   
ATOM   2083  CD  ARG A 220      19.331   5.881  -9.418  1.00 10.00      A   
ATOM   2084  NE  ARG A 220      18.882   7.131 -10.030  1.00 10.00      A   
ATOM   2085  HE  ARG A 220      19.042   7.246 -10.999  1.00 10.00      A   
ATOM   2086  CZ  ARG A 220      18.282   8.121  -9.369  1.00 10.00      A   
ATOM   2087  NH1 ARG A 220      18.045   8.016  -8.066  1.00 10.00      A   
ATOM   2088 HH11 ARG A 220      17.577   8.798  -7.558  1.00 10.00      A   
ATOM   2089 HH12 ARG A 220      18.325   7.159  -7.550  1.00 10.00      A   
ATOM   2090  NH2 ARG A 220      17.939   9.222 -10.020  1.00 10.00      A   
ATOM   2091 HH21 ARG A 220      17.468  10.012  -9.525  1.00 10.00      A   
ATOM   2092 HH22 ARG A 220      18.142   9.299 -11.048  1.00 10.00      A   
ATOM   2093  C   ARG A 220      18.694   1.679  -9.874  1.00 10.00      A   
ATOM   2094  O   ARG A 220      19.511   1.784 -10.788  1.00 10.00      A   
ATOM   2095  N   ALA A 221      18.852   0.825  -8.869  1.00 10.00      A   
ATOM   2096  HN  ALA A 221      18.155   0.762  -8.184  1.00 10.00      A   
ATOM   2097  CA  ALA A 221      20.035  -0.030  -8.766  1.00 10.00      A   
ATOM   2098  CB  ALA A 221      20.050  -0.771  -7.439  1.00 10.00      A   
ATOM   2099  C   ALA A 221      20.145  -1.012  -9.932  1.00 10.00      A   
ATOM   2100  O   ALA A 221      21.219  -1.554 -10.199  1.00 10.00      A   
ATOM   2101  N   VAL A 222      19.030  -1.239 -10.621  1.00 10.00      A   
ATOM   2102  HN  VAL A 222      18.207  -0.776 -10.365  1.00 10.00      A   
ATOM   2103  CA  VAL A 222      19.011  -2.146 -11.760  1.00 10.00      A   
ATOM   2104  CB  VAL A 222      17.647  -2.851 -11.920  1.00 10.00      A   
ATOM   2105  CG1 VAL A 222      17.718  -3.918 -13.002  1.00 10.00      A   
ATOM   2106  CG2 VAL A 222      17.202  -3.458 -10.599  1.00 10.00      A   
ATOM   2107  C   VAL A 222      19.343  -1.381 -13.040  1.00 10.00      A   
ATOM   2108  O   VAL A 222      18.577  -0.514 -13.468  1.00 10.00      A   
ATOM   2109  N   PRO A 223      20.501  -1.683 -13.649  1.00 10.00      A   
ATOM   2110  CA  PRO A 223      20.947  -1.022 -14.880  1.00 10.00      A   
ATOM   2111  CB  PRO A 223      22.369  -1.541 -15.088  1.00 10.00      A   
ATOM   2112  CG  PRO A 223      22.435  -2.812 -14.317  1.00 10.00      A   
ATOM   2113  CD  PRO A 223      21.472  -2.678 -13.172  1.00 10.00      A   
ATOM   2114  C   PRO A 223      20.070  -1.354 -16.085  1.00 10.00      A   
ATOM   2115  O   PRO A 223      19.508  -2.447 -16.188  1.00 10.00      A   
ATOM   2116  N   LEU A 224      19.990  -0.397 -17.003  1.00 10.00      A   
ATOM   2117  HN  LEU A 224      20.498   0.432 -16.859  1.00 10.00      A   
ATOM   2118  CA  LEU A 224      19.177  -0.520 -18.215  1.00 10.00      A   
ATOM   2119  CB  LEU A 224      19.333   0.743 -19.073  1.00 10.00      A   
ATOM   2120  CG  LEU A 224      18.502   0.815 -20.360  1.00 10.00      A   
ATOM   2121  CD1 LEU A 224      17.015   0.843 -20.044  1.00 10.00      A   
ATOM   2122  CD2 LEU A 224      18.896   2.033 -21.180  1.00 10.00      A   
ATOM   2123  C   LEU A 224      19.524  -1.761 -19.039  1.00 10.00      A   
ATOM   2124  O   LEU A 224      18.635  -2.463 -19.524  1.00 10.00      A   
ATOM   2125  N   GLU A 225      20.814  -2.036 -19.175  1.00 10.00      A   
ATOM   2126  HN  GLU A 225      21.475  -1.448 -18.740  1.00 10.00      A   
ATOM   2127  CA  GLU A 225      21.280  -3.178 -19.966  1.00 10.00      A   
ATOM   2128  CB  GLU A 225      22.794  -3.125 -20.194  1.00 10.00      A   
ATOM   2129  CG  GLU A 225      23.389  -1.728 -20.172  1.00 10.00      A   
ATOM   2130  CD  GLU A 225      23.757  -1.289 -18.770  1.00 10.00      A   
ATOM   2131  OE1 GLU A 225      22.985  -0.518 -18.161  1.00 10.00      A   
ATOM   2132  OE2 GLU A 225      24.814  -1.726 -18.268  1.00 10.00      A   
ATOM   2133  C   GLU A 225      20.891  -4.526 -19.357  1.00 10.00      A   
ATOM   2134  O   GLU A 225      20.941  -5.552 -20.031  1.00 10.00      A   
ATOM   2135  N   LYS A 226      20.501  -4.528 -18.091  1.00 10.00      A   
ATOM   2136  HN  LYS A 226      20.455  -3.680 -17.597  1.00 10.00      A   
ATOM   2137  CA  LYS A 226      20.126  -5.766 -17.424  1.00 10.00      A   
ATOM   2138  CB  LYS A 226      20.617  -5.775 -15.975  1.00 10.00      A   
ATOM   2139  CG  LYS A 226      22.129  -5.853 -15.839  1.00 10.00      A   
ATOM   2140  CD  LYS A 226      22.642  -7.241 -16.181  1.00 10.00      A   
ATOM   2141  CE  LYS A 226      24.156  -7.263 -16.304  1.00 10.00      A   
ATOM   2142  NZ  LYS A 226      24.820  -6.676 -15.111  1.00 10.00      A   
ATOM   2143  HZ1 LYS A 226      24.347  -6.988 -14.240  1.00 10.00      A   
ATOM   2144  HZ2 LYS A 226      24.784  -5.639 -15.156  1.00 10.00      A   
ATOM   2145  HZ3 LYS A 226      25.818  -6.973 -15.072  1.00 10.00      A   
ATOM   2146  C   LYS A 226      18.619  -5.999 -17.485  1.00 10.00      A   
ATOM   2147  O   LYS A 226      18.139  -7.100 -17.205  1.00 10.00      A   
ATOM   2148  N   LEU A 227      17.875  -4.968 -17.873  1.00 10.00      A   
ATOM   2149  HN  LEU A 227      18.312  -4.118 -18.109  1.00 10.00      A   
ATOM   2150  CA  LEU A 227      16.425  -5.071 -17.963  1.00 10.00      A   
ATOM   2151  CB  LEU A 227      15.801  -3.692 -18.182  1.00 10.00      A   
ATOM   2152  CG  LEU A 227      16.016  -2.683 -17.055  1.00 10.00      A   
ATOM   2153  CD1 LEU A 227      15.605  -1.296 -17.505  1.00 10.00      A   
ATOM   2154  CD2 LEU A 227      15.240  -3.093 -15.812  1.00 10.00      A   
ATOM   2155  C   LEU A 227      16.003  -6.033 -19.067  1.00 10.00      A   
ATOM   2156  O   LEU A 227      15.036  -6.783 -18.916  1.00 10.00      A   
ATOM   2157  N   ALA A 228      16.748  -6.026 -20.166  1.00 10.00      A   
ATOM   2158  HN  ALA A 228      17.516  -5.417 -20.215  1.00 10.00      A   
ATOM   2159  CA  ALA A 228      16.457  -6.900 -21.298  1.00 10.00      A   
ATOM   2160  CB  ALA A 228      17.376  -6.580 -22.465  1.00 10.00      A   
ATOM   2161  C   ALA A 228      16.600  -8.364 -20.896  1.00 10.00      A   
ATOM   2162  O   ALA A 228      15.823  -9.220 -21.324  1.00 10.00      A   
ATOM   2163  N   THR A 229      17.588  -8.644 -20.054  1.00 10.00      A   
ATOM   2164  HN  THR A 229      18.171  -7.920 -19.740  1.00 10.00      A   
ATOM   2165  CA  THR A 229      17.833  -9.999 -19.588  1.00 10.00      A   
ATOM   2166  CB  THR A 229      19.152 -10.077 -18.800  1.00 10.00      A   
ATOM   2167  OG1 THR A 229      20.138  -9.260 -19.449  1.00 10.00      A   
ATOM   2168  HG1 THR A 229      20.094  -9.395 -20.405  1.00 10.00      A   
ATOM   2169  CG2 THR A 229      19.655 -11.511 -18.734  1.00 10.00      A   
ATOM   2170  C   THR A 229      16.679 -10.482 -18.708  1.00 10.00      A   
ATOM   2171  O   THR A 229      16.320 -11.660 -18.726  1.00 10.00      A   
ATOM   2172  N   LEU A 230      16.090  -9.557 -17.957  1.00 10.00      A   
ATOM   2173  HN  LEU A 230      16.419  -8.633 -17.996  1.00 10.00      A   
ATOM   2174  CA  LEU A 230      14.975  -9.876 -17.074  1.00 10.00      A   
ATOM   2175  CB  LEU A 230      14.815  -8.795 -16.003  1.00 10.00      A   
ATOM   2176  CG  LEU A 230      15.934  -8.714 -14.963  1.00 10.00      A   
ATOM   2177  CD1 LEU A 230      15.800  -7.446 -14.137  1.00 10.00      A   
ATOM   2178  CD2 LEU A 230      15.925  -9.944 -14.065  1.00 10.00      A   
ATOM   2179  C   LEU A 230      13.676 -10.034 -17.860  1.00 10.00      A   
ATOM   2180  O   LEU A 230      12.874 -10.926 -17.575  1.00 10.00      A   
ATOM   2181  N   LEU A 231      13.468  -9.171 -18.852  1.00 10.00      A   
ATOM   2182  HN  LEU A 231      14.133  -8.467 -19.025  1.00 10.00      A   
ATOM   2183  CA  LEU A 231      12.263  -9.226 -19.675  1.00 10.00      A   
ATOM   2184  CB  LEU A 231      12.216  -8.052 -20.649  1.00 10.00      A   
ATOM   2185  CG  LEU A 231      11.819  -6.702 -20.052  1.00 10.00      A   
ATOM   2186  CD1 LEU A 231      12.123  -5.582 -21.031  1.00 10.00      A   
ATOM   2187  CD2 LEU A 231      10.344  -6.699 -19.677  1.00 10.00      A   
ATOM   2188  C   LEU A 231      12.171 -10.544 -20.428  1.00 10.00      A   
ATOM   2189  O   LEU A 231      11.083 -11.054 -20.682  1.00 10.00      A   
ATOM   2190  N   GLN A 232      13.324 -11.099 -20.767  1.00 10.00      A   
ATOM   2191  HN  GLN A 232      14.160 -10.639 -20.539  1.00 10.00      A   
ATOM   2192  CA  GLN A 232      13.381 -12.362 -21.482  1.00 10.00      A   
ATOM   2193  CB  GLN A 232      14.751 -12.538 -22.140  1.00 10.00      A   
ATOM   2194  CG  GLN A 232      14.994 -11.618 -23.328  1.00 10.00      A   
ATOM   2195  CD  GLN A 232      14.272 -12.069 -24.583  1.00 10.00      A   
ATOM   2196  OE1 GLN A 232      13.199 -12.668 -24.524  1.00 10.00      A   
ATOM   2197  NE2 GLN A 232      14.862 -11.788 -25.731  1.00 10.00      A   
ATOM   2198 HE21 GLN A 232      15.722 -11.313 -25.708  1.00 10.00      A   
ATOM   2199 HE22 GLN A 232      14.423 -12.073 -26.560  1.00 10.00      A   
ATOM   2200  C   GLN A 232      13.086 -13.542 -20.557  1.00 10.00      A   
ATOM   2201  O   GLN A 232      12.975 -14.677 -21.013  1.00 10.00      A   
ATOM   2202  N   ARG A 233      12.964 -13.271 -19.261  1.00 10.00      A   
ATOM   2203  HN  ARG A 233      13.052 -12.341 -18.956  1.00 10.00      A   
ATOM   2204  CA  ARG A 233      12.685 -14.318 -18.286  1.00 10.00      A   
ATOM   2205  CB  ARG A 233      13.436 -14.055 -16.979  1.00 10.00      A   
ATOM   2206  CG  ARG A 233      14.949 -14.115 -17.108  1.00 10.00      A   
ATOM   2207  CD  ARG A 233      15.395 -15.405 -17.771  1.00 10.00      A   
ATOM   2208  NE  ARG A 233      16.813 -15.677 -17.551  1.00 10.00      A   
ATOM   2209  HE  ARG A 233      17.366 -14.942 -17.204  1.00 10.00      A   
ATOM   2210  CZ  ARG A 233      17.384 -16.851 -17.797  1.00 10.00      A   
ATOM   2211  NH1 ARG A 233      16.664 -17.862 -18.272  1.00 10.00      A   
ATOM   2212 HH11 ARG A 233      17.110 -18.785 -18.465  1.00 10.00      A   
ATOM   2213 HH12 ARG A 233      15.643 -17.735 -18.456  1.00 10.00      A   
ATOM   2214  NH2 ARG A 233      18.676 -17.022 -17.535  1.00 10.00      A   
ATOM   2215 HH21 ARG A 233      19.238 -16.232 -17.133  1.00 10.00      A   
ATOM   2216 HH22 ARG A 233      19.141 -17.936 -17.732  1.00 10.00      A   
ATOM   2217  C   ARG A 233      11.191 -14.434 -18.013  1.00 10.00      A   
ATOM   2218  O   ARG A 233      10.645 -15.539 -17.960  1.00 10.00      A   
ATOM   2219  N   ALA A 234      10.533 -13.292 -17.852  1.00 10.00      A   
ATOM   2220  HN  ALA A 234      11.017 -12.443 -17.918  1.00 10.00      A   
ATOM   2221  CA  ALA A 234       9.106 -13.273 -17.583  1.00 10.00      A   
ATOM   2222  CB  ALA A 234       8.832 -12.728 -16.188  1.00 10.00      A   
ATOM   2223  C   ALA A 234       8.339 -12.474 -18.633  1.00 10.00      A   
ATOM   2224  O   ALA A 234       8.134 -11.270 -18.482  1.00 10.00      A   
ATOM   2225  N   PRO A 235       7.917 -13.136 -19.721  1.00 10.00      A   
ATOM   2226  CA  PRO A 235       7.153 -12.495 -20.792  1.00 10.00      A   
ATOM   2227  CB  PRO A 235       7.341 -13.450 -21.968  1.00 10.00      A   
ATOM   2228  CG  PRO A 235       7.525 -14.789 -21.341  1.00 10.00      A   
ATOM   2229  CD  PRO A 235       8.182 -14.559 -20.007  1.00 10.00      A   
ATOM   2230  C   PRO A 235       5.670 -12.377 -20.436  1.00 10.00      A   
ATOM   2231  O   PRO A 235       4.898 -11.733 -21.141  1.00 10.00      A   
ATOM   2232  N   GLN A 236       5.286 -12.992 -19.325  1.00 10.00      A   
ATOM   2233  HN  GLN A 236       5.953 -13.482 -18.798  1.00 10.00      A   
ATOM   2234  CA  GLN A 236       3.902 -12.961 -18.870  1.00 10.00      A   
ATOM   2235  CB  GLN A 236       3.481 -14.332 -18.319  1.00 10.00      A   
ATOM   2236  CG  GLN A 236       4.058 -14.692 -16.952  1.00 10.00      A   
ATOM   2237  CD  GLN A 236       5.513 -15.123 -16.993  1.00 10.00      A   
ATOM   2238  OE1 GLN A 236       5.999 -15.637 -17.999  1.00 10.00      A   
ATOM   2239  NE2 GLN A 236       6.218 -14.912 -15.892  1.00 10.00      A   
ATOM   2240 HE21 GLN A 236       5.768 -14.494 -15.130  1.00 10.00      A   
ATOM   2241 HE22 GLN A 236       7.162 -15.197 -15.881  1.00 10.00      A   
ATOM   2242  C   GLN A 236       3.693 -11.860 -17.826  1.00 10.00      A   
ATOM   2243  O   GLN A 236       2.762 -11.917 -17.020  1.00 10.00      A   
ATOM   2244  N   LEU A 237       4.563 -10.861 -17.856  1.00 10.00      A   
ATOM   2245  HN  LEU A 237       5.268 -10.868 -18.535  1.00 10.00      A   
ATOM   2246  CA  LEU A 237       4.495  -9.745 -16.923  1.00 10.00      A   
ATOM   2247  CB  LEU A 237       5.885  -9.127 -16.754  1.00 10.00      A   
ATOM   2248  CG  LEU A 237       6.071  -8.198 -15.555  1.00 10.00      A   
ATOM   2249  CD1 LEU A 237       6.019  -8.989 -14.258  1.00 10.00      A   
ATOM   2250  CD2 LEU A 237       7.380  -7.434 -15.668  1.00 10.00      A   
ATOM   2251  C   LEU A 237       3.514  -8.686 -17.420  1.00 10.00      A   
ATOM   2252  O   LEU A 237       3.438  -8.425 -18.620  1.00 10.00      A   
ATOM   2253  N   GLU A 238       2.762  -8.091 -16.498  1.00 10.00      A   
ATOM   2254  HN  GLU A 238       2.863  -8.349 -15.556  1.00 10.00      A   
ATOM   2255  CA  GLU A 238       1.795  -7.060 -16.854  1.00 10.00      A   
ATOM   2256  CB  GLU A 238       0.406  -7.399 -16.314  1.00 10.00      A   
ATOM   2257  CG  GLU A 238      -0.123  -8.745 -16.781  1.00 10.00      A   
ATOM   2258  CD  GLU A 238      -1.564  -8.987 -16.389  1.00 10.00      A   
ATOM   2259  OE1 GLU A 238      -2.078  -8.264 -15.510  1.00 10.00      A   
ATOM   2260  OE2 GLU A 238      -2.190  -9.915 -16.948  1.00 10.00      A   
ATOM   2261  C   GLU A 238       2.243  -5.688 -16.353  1.00 10.00      A   
ATOM   2262  O   GLU A 238       2.120  -4.687 -17.065  1.00 10.00      A   
ATOM   2263  N   GLU A 239       2.759  -5.642 -15.130  1.00 10.00      A   
ATOM   2264  HN  GLU A 239       2.831  -6.470 -14.606  1.00 10.00      A   
ATOM   2265  CA  GLU A 239       3.230  -4.394 -14.544  1.00 10.00      A   
ATOM   2266  CB  GLU A 239       2.623  -4.187 -13.153  1.00 10.00      A   
ATOM   2267  CG  GLU A 239       1.108  -4.072 -13.136  1.00 10.00      A   
ATOM   2268  CD  GLU A 239       0.566  -3.611 -11.797  1.00 10.00      A   
ATOM   2269  OE1 GLU A 239      -0.066  -2.536 -11.743  1.00 10.00      A   
ATOM   2270  OE2 GLU A 239       0.763  -4.326 -10.791  1.00 10.00      A   
ATOM   2271  C   GLU A 239       4.746  -4.410 -14.441  1.00 10.00      A   
ATOM   2272  O   GLU A 239       5.315  -5.238 -13.724  1.00 10.00      A   
ATOM   2273  N   LEU A 240       5.400  -3.515 -15.167  1.00 10.00      A   
ATOM   2274  HN  LEU A 240       4.897  -2.886 -15.733  1.00 10.00      A   
ATOM   2275  CA  LEU A 240       6.847  -3.444 -15.144  1.00 10.00      A   
ATOM   2276  CB  LEU A 240       7.428  -3.655 -16.546  1.00 10.00      A   
ATOM   2277  CG  LEU A 240       8.949  -3.490 -16.678  1.00 10.00      A   
ATOM   2278  CD1 LEU A 240       9.685  -4.560 -15.885  1.00 10.00      A   
ATOM   2279  CD2 LEU A 240       9.379  -3.500 -18.138  1.00 10.00      A   
ATOM   2280  C   LEU A 240       7.343  -2.130 -14.549  1.00 10.00      A   
ATOM   2281  O   LEU A 240       7.094  -1.049 -15.092  1.00 10.00      A   
ATOM   2282  N   GLY A 241       8.026  -2.233 -13.418  1.00 10.00      A   
ATOM   2283  HN  GLY A 241       8.156  -3.122 -13.015  1.00 10.00      A   
ATOM   2284  CA  GLY A 241       8.585  -1.068 -12.769  1.00 10.00      A   
ATOM   2285  C   GLY A 241      10.040  -0.901 -13.154  1.00 10.00      A   
ATOM   2286  O   GLY A 241      10.938  -1.350 -12.439  1.00 10.00      A   
ATOM   2287  N   THR A 242      10.263  -0.279 -14.299  1.00 10.00      A   
ATOM   2288  HN  THR A 242       9.496   0.051 -14.816  1.00 10.00      A   
ATOM   2289  CA  THR A 242      11.599  -0.047 -14.824  1.00 10.00      A   
ATOM   2290  CB  THR A 242      11.503   0.747 -16.138  1.00 10.00      A   
ATOM   2291  OG1 THR A 242      10.419   0.232 -16.923  1.00 10.00      A   
ATOM   2292  HG1 THR A 242      10.619   0.346 -17.858  1.00 10.00      A   
ATOM   2293  CG2 THR A 242      12.793   0.637 -16.932  1.00 10.00      A   
ATOM   2294  C   THR A 242      12.477   0.719 -13.831  1.00 10.00      A   
ATOM   2295  O   THR A 242      12.049   1.718 -13.250  1.00 10.00      A   
ATOM   2296  N   GLY A 243      13.701   0.232 -13.636  1.00 10.00      A   
ATOM   2297  HN  GLY A 243      13.978  -0.574 -14.118  1.00 10.00      A   
ATOM   2298  CA  GLY A 243      14.624   0.876 -12.726  1.00 10.00      A   
ATOM   2299  C   GLY A 243      15.409   1.981 -13.403  1.00 10.00      A   
ATOM   2300  O   GLY A 243      14.854   3.030 -13.728  1.00 10.00      A   
ATOM   2301  N   GLY A 244      16.694   1.743 -13.629  1.00 10.00      A   
ATOM   2302  HN  GLY A 244      17.081   0.877 -13.365  1.00 10.00      A   
ATOM   2303  CA  GLY A 244      17.533   2.737 -14.272  1.00 10.00      A   
ATOM   2304  C   GLY A 244      17.374   2.721 -15.779  1.00 10.00      A   
ATOM   2305  O   GLY A 244      17.641   1.710 -16.428  1.00 10.00      A   
ATOM   2306  N   TYR A 245      16.937   3.837 -16.337  1.00 10.00      A   
ATOM   2307  HN  TYR A 245      16.752   4.622 -15.766  1.00 10.00      A   
ATOM   2308  CA  TYR A 245      16.735   3.942 -17.773  1.00 10.00      A   
ATOM   2309  CB  TYR A 245      15.378   4.584 -18.065  1.00 10.00      A   
ATOM   2310  CG  TYR A 245      14.676   4.028 -19.284  1.00 10.00      A   
ATOM   2311  CD1 TYR A 245      14.155   2.742 -19.281  1.00 10.00      A   
ATOM   2312  CD2 TYR A 245      14.527   4.791 -20.435  1.00 10.00      A   
ATOM   2313  CE1 TYR A 245      13.503   2.232 -20.388  1.00 10.00      A   
ATOM   2314  CE2 TYR A 245      13.879   4.288 -21.550  1.00 10.00      A   
ATOM   2315  CZ  TYR A 245      13.366   3.007 -21.519  1.00 10.00      A   
ATOM   2316  OH  TYR A 245      12.713   2.500 -22.620  1.00 10.00      A   
ATOM   2317  HH  TYR A 245      13.150   2.811 -23.425  1.00 10.00      A   
ATOM   2318  C   TYR A 245      17.864   4.750 -18.407  1.00 10.00      A   
ATOM   2319  O   TYR A 245      17.684   5.401 -19.435  1.00 10.00      A   
ATOM   2320  N   THR A 246      19.035   4.689 -17.790  1.00 10.00      A   
ATOM   2321  HN  THR A 246      19.123   4.127 -16.994  1.00 10.00      A   
ATOM   2322  CA  THR A 246      20.196   5.419 -18.274  1.00 10.00      A   
ATOM   2323  CB  THR A 246      20.701   6.438 -17.222  1.00 10.00      A   
ATOM   2324  OG1 THR A 246      21.891   7.094 -17.686  1.00 10.00      A   
ATOM   2325  HG1 THR A 246      22.661   6.553 -17.467  1.00 10.00      A   
ATOM   2326  CG2 THR A 246      20.971   5.765 -15.883  1.00 10.00      A   
ATOM   2327  C   THR A 246      21.318   4.460 -18.666  1.00 10.00      A   
ATOM   2328  O   THR A 246      21.572   3.465 -17.976  1.00 10.00      A   
ATOM   2329  N   ALA A 247      21.961   4.758 -19.789  1.00 10.00      A   
ATOM   2330  HN  ALA A 247      21.679   5.549 -20.298  1.00 10.00      A   
ATOM   2331  CA  ALA A 247      23.065   3.960 -20.307  1.00 10.00      A   
ATOM   2332  CB  ALA A 247      22.574   2.583 -20.739  1.00 10.00      A   
ATOM   2333  C   ALA A 247      23.687   4.679 -21.497  1.00 10.00      A   
ATOM   2334  O   ALA A 247      23.207   5.740 -21.903  1.00 10.00      A   
ATOM   2335  N   GLU A 248      24.745   4.110 -22.048  1.00 10.00      A   
ATOM   2336  HN  GLU A 248      25.083   3.268 -21.684  1.00 10.00      A   
ATOM   2337  CA  GLU A 248      25.396   4.699 -23.202  1.00 10.00      A   
ATOM   2338  CB  GLU A 248      26.862   4.261 -23.287  1.00 10.00      A   
ATOM   2339  CG  GLU A 248      27.664   4.998 -24.351  1.00 10.00      A   
ATOM   2340  CD  GLU A 248      29.159   4.816 -24.194  1.00 10.00      A   
ATOM   2341  OE1 GLU A 248      29.801   5.644 -23.518  1.00 10.00      A   
ATOM   2342  OE2 GLU A 248      29.704   3.844 -24.755  1.00 10.00      A   
ATOM   2343  C   GLU A 248      24.640   4.287 -24.459  1.00 10.00      A   
ATOM   2344  O   GLU A 248      24.316   3.113 -24.628  1.00 10.00      A   
ATOM   2345  N   VAL A 249      24.334   5.261 -25.311  1.00 10.00      A   
ATOM   2346  HN  VAL A 249      24.603   6.181 -25.096  1.00 10.00      A   
ATOM   2347  CA  VAL A 249      23.596   5.009 -26.549  1.00 10.00      A   
ATOM   2348  CB  VAL A 249      23.325   6.307 -27.339  1.00 10.00      A   
ATOM   2349  CG1 VAL A 249      22.412   6.037 -28.525  1.00 10.00      A   
ATOM   2350  CG2 VAL A 249      22.721   7.366 -26.432  1.00 10.00      A   
ATOM   2351  C   VAL A 249      24.304   3.990 -27.443  1.00 10.00      A   
ATOM   2352  O   VAL A 249      25.255   4.316 -28.155  1.00 10.00      A   
ATOM   2353  N   ARG A 250      23.844   2.752 -27.369  1.00 10.00      A   
ATOM   2354  HN  ARG A 250      23.107   2.556 -26.742  1.00 10.00      A   
ATOM   2355  CA  ARG A 250      24.400   1.671 -28.164  1.00 10.00      A   
ATOM   2356  CB  ARG A 250      25.173   0.694 -27.283  1.00 10.00      A   
ATOM   2357  CG  ARG A 250      26.620   1.092 -27.053  1.00 10.00      A   
ATOM   2358  CD  ARG A 250      27.341   0.096 -26.158  1.00 10.00      A   
ATOM   2359  NE  ARG A 250      27.272  -1.270 -26.676  1.00 10.00      A   
ATOM   2360  HE  ARG A 250      26.376  -1.616 -26.925  1.00 10.00      A   
ATOM   2361  CZ  ARG A 250      28.333  -2.057 -26.848  1.00 10.00      A   
ATOM   2362  NH1 ARG A 250      29.551  -1.614 -26.556  1.00 10.00      A   
ATOM   2363 HH11 ARG A 250      30.385  -2.231 -26.690  1.00 10.00      A   
ATOM   2364 HH12 ARG A 250      29.682  -0.641 -26.194  1.00 10.00      A   
ATOM   2365  NH2 ARG A 250      28.169  -3.298 -27.292  1.00 10.00      A   
ATOM   2366 HH21 ARG A 250      27.203  -3.661 -27.504  1.00 10.00      A   
ATOM   2367 HH22 ARG A 250      28.998  -3.920 -27.436  1.00 10.00      A   
ATOM   2368  C   ARG A 250      23.294   0.938 -28.903  1.00 10.00      A   
ATOM   2369  O   ARG A 250      22.323   0.489 -28.289  1.00 10.00      A   
ATOM   2370  N   PRO A 251      23.421   0.820 -30.233  1.00 10.00      A   
ATOM   2371  CA  PRO A 251      22.429   0.142 -31.080  1.00 10.00      A   
ATOM   2372  CB  PRO A 251      23.068   0.167 -32.471  1.00 10.00      A   
ATOM   2373  CG  PRO A 251      24.009   1.321 -32.431  1.00 10.00      A   
ATOM   2374  CD  PRO A 251      24.541   1.363 -31.029  1.00 10.00      A   
ATOM   2375  C   PRO A 251      22.164  -1.302 -30.649  1.00 10.00      A   
ATOM   2376  O   PRO A 251      21.023  -1.767 -30.680  1.00 10.00      A   
ATOM   2377  N   ASP A 252      23.213  -2.006 -30.232  1.00 10.00      A   
ATOM   2378  HN  ASP A 252      24.097  -1.579 -30.201  1.00 10.00      A   
ATOM   2379  CA  ASP A 252      23.069  -3.399 -29.803  1.00 10.00      A   
ATOM   2380  CB  ASP A 252      24.426  -4.086 -29.586  1.00 10.00      A   
ATOM   2381  CG  ASP A 252      25.171  -3.617 -28.346  1.00 10.00      A   
ATOM   2382  OD1 ASP A 252      25.730  -4.469 -27.615  1.00 10.00      A   
ATOM   2383  OD2 ASP A 252      25.231  -2.394 -28.110  1.00 10.00      A   
ATOM   2384  C   ASP A 252      22.183  -3.505 -28.561  1.00 10.00      A   
ATOM   2385  O   ASP A 252      21.334  -4.393 -28.463  1.00 10.00      A   
ATOM   2386  N   VAL A 253      22.377  -2.584 -27.627  1.00 10.00      A   
ATOM   2387  HN  VAL A 253      23.083  -1.915 -27.758  1.00 10.00      A   
ATOM   2388  CA  VAL A 253      21.583  -2.551 -26.406  1.00 10.00      A   
ATOM   2389  CB  VAL A 253      22.180  -1.573 -25.368  1.00 10.00      A   
ATOM   2390  CG1 VAL A 253      21.383  -1.584 -24.070  1.00 10.00      A   
ATOM   2391  CG2 VAL A 253      23.638  -1.906 -25.100  1.00 10.00      A   
ATOM   2392  C   VAL A 253      20.159  -2.123 -26.746  1.00 10.00      A   
ATOM   2393  O   VAL A 253      19.189  -2.635 -26.186  1.00 10.00      A   
ATOM   2394  N   TYR A 254      20.054  -1.200 -27.696  1.00 10.00      A   
ATOM   2395  HN  TYR A 254      20.875  -0.850 -28.109  1.00 10.00      A   
ATOM   2396  CA  TYR A 254      18.767  -0.685 -28.148  1.00 10.00      A   
ATOM   2397  CB  TYR A 254      18.993   0.392 -29.220  1.00 10.00      A   
ATOM   2398  CG  TYR A 254      17.739   1.051 -29.752  1.00 10.00      A   
ATOM   2399  CD1 TYR A 254      17.024   1.956 -28.976  1.00 10.00      A   
ATOM   2400  CD2 TYR A 254      17.273   0.776 -31.031  1.00 10.00      A   
ATOM   2401  CE1 TYR A 254      15.884   2.569 -29.463  1.00 10.00      A   
ATOM   2402  CE2 TYR A 254      16.134   1.382 -31.525  1.00 10.00      A   
ATOM   2403  CZ  TYR A 254      15.444   2.278 -30.736  1.00 10.00      A   
ATOM   2404  OH  TYR A 254      14.304   2.886 -31.222  1.00 10.00      A   
ATOM   2405  HH  TYR A 254      14.458   3.835 -31.301  1.00 10.00      A   
ATOM   2406  C   TYR A 254      17.901  -1.812 -28.704  1.00 10.00      A   
ATOM   2407  O   TYR A 254      16.732  -1.942 -28.347  1.00 10.00      A   
ATOM   2408  N   SER A 255      18.492  -2.636 -29.565  1.00 10.00      A   
ATOM   2409  HN  SER A 255      19.436  -2.492 -29.795  1.00 10.00      A   
ATOM   2410  CA  SER A 255      17.776  -3.746 -30.171  1.00 10.00      A   
ATOM   2411  CB  SER A 255      18.654  -4.418 -31.227  1.00 10.00      A   
ATOM   2412  OG  SER A 255      19.261  -3.453 -32.074  1.00 10.00      A   
ATOM   2413  HG  SER A 255      18.917  -2.576 -31.856  1.00 10.00      A   
ATOM   2414  C   SER A 255      17.340  -4.766 -29.117  1.00 10.00      A   
ATOM   2415  O   SER A 255      16.205  -5.248 -29.140  1.00 10.00      A   
ATOM   2416  N   GLY A 256      18.246  -5.074 -28.191  1.00 10.00      A   
ATOM   2417  HN  GLY A 256      19.129  -4.648 -28.222  1.00 10.00      A   
ATOM   2418  CA  GLY A 256      17.950  -6.034 -27.140  1.00 10.00      A   
ATOM   2419  C   GLY A 256      16.745  -5.643 -26.305  1.00 10.00      A   
ATOM   2420  O   GLY A 256      15.871  -6.475 -26.035  1.00 10.00      A   
ATOM   2421  N   LEU A 257      16.690  -4.376 -25.911  1.00 10.00      A   
ATOM   2422  HN  LEU A 257      17.412  -3.761 -26.173  1.00 10.00      A   
ATOM   2423  CA  LEU A 257      15.587  -3.875 -25.101  1.00 10.00      A   
ATOM   2424  CB  LEU A 257      15.861  -2.443 -24.634  1.00 10.00      A   
ATOM   2425  CG  LEU A 257      16.932  -2.276 -23.559  1.00 10.00      A   
ATOM   2426  CD1 LEU A 257      17.337  -0.819 -23.439  1.00 10.00      A   
ATOM   2427  CD2 LEU A 257      16.436  -2.806 -22.224  1.00 10.00      A   
ATOM   2428  C   LEU A 257      14.268  -3.941 -25.864  1.00 10.00      A   
ATOM   2429  O   LEU A 257      13.280  -4.477 -25.360  1.00 10.00      A   
ATOM   2430  N   SER A 258      14.267  -3.411 -27.084  1.00 10.00      A   
ATOM   2431  HN  SER A 258      15.092  -3.010 -27.429  1.00 10.00      A   
ATOM   2432  CA  SER A 258      13.073  -3.397 -27.925  1.00 10.00      A   
ATOM   2433  CB  SER A 258      13.367  -2.719 -29.264  1.00 10.00      A   
ATOM   2434  OG  SER A 258      13.925  -1.432 -29.061  1.00 10.00      A   
ATOM   2435  HG  SER A 258      13.510  -0.803 -29.661  1.00 10.00      A   
ATOM   2436  C   SER A 258      12.509  -4.801 -28.143  1.00 10.00      A   
ATOM   2437  O   SER A 258      11.317  -5.028 -27.945  1.00 10.00      A   
ATOM   2438  N   VAL A 259      13.374  -5.744 -28.522  1.00 10.00      A   
ATOM   2439  HN  VAL A 259      14.322  -5.508 -28.632  1.00 10.00      A   
ATOM   2440  CA  VAL A 259      12.955  -7.121 -28.772  1.00 10.00      A   
ATOM   2441  CB  VAL A 259      14.129  -7.992 -29.281  1.00 10.00      A   
ATOM   2442  CG1 VAL A 259      13.735  -9.462 -29.342  1.00 10.00      A   
ATOM   2443  CG2 VAL A 259      14.594  -7.514 -30.647  1.00 10.00      A   
ATOM   2444  C   VAL A 259      12.343  -7.751 -27.520  1.00 10.00      A   
ATOM   2445  O   VAL A 259      11.288  -8.394 -27.585  1.00 10.00      A   
ATOM   2446  N   ALA A 260      13.004  -7.549 -26.384  1.00 10.00      A   
ATOM   2447  HN  ALA A 260      13.831  -7.014 -26.398  1.00 10.00      A   
ATOM   2448  CA  ALA A 260      12.534  -8.092 -25.118  1.00 10.00      A   
ATOM   2449  CB  ALA A 260      13.578  -7.878 -24.035  1.00 10.00      A   
ATOM   2450  C   ALA A 260      11.198  -7.471 -24.717  1.00 10.00      A   
ATOM   2451  O   ALA A 260      10.293  -8.169 -24.256  1.00 10.00      A   
ATOM   2452  N   LEU A 261      11.075  -6.161 -24.910  1.00 10.00      A   
ATOM   2453  HN  LEU A 261      11.836  -5.658 -25.282  1.00 10.00      A   
ATOM   2454  CA  LEU A 261       9.850  -5.444 -24.569  1.00 10.00      A   
ATOM   2455  CB  LEU A 261      10.038  -3.937 -24.746  1.00 10.00      A   
ATOM   2456  CG  LEU A 261      10.734  -3.217 -23.589  1.00 10.00      A   
ATOM   2457  CD1 LEU A 261      11.405  -1.943 -24.075  1.00 10.00      A   
ATOM   2458  CD2 LEU A 261       9.742  -2.914 -22.476  1.00 10.00      A   
ATOM   2459  C   LEU A 261       8.657  -5.948 -25.377  1.00 10.00      A   
ATOM   2460  O   LEU A 261       7.538  -6.026 -24.867  1.00 10.00      A   
ATOM   2461  N   SER A 262       8.901  -6.304 -26.633  1.00 10.00      A   
ATOM   2462  HN  SER A 262       9.811  -6.210 -26.992  1.00 10.00      A   
ATOM   2463  CA  SER A 262       7.841  -6.817 -27.491  1.00 10.00      A   
ATOM   2464  CB  SER A 262       8.222  -6.698 -28.971  1.00 10.00      A   
ATOM   2465  OG  SER A 262       9.625  -6.778 -29.158  1.00 10.00      A   
ATOM   2466  HG  SER A 262       9.975  -7.517 -28.647  1.00 10.00      A   
ATOM   2467  C   SER A 262       7.497  -8.263 -27.130  1.00 10.00      A   
ATOM   2468  O   SER A 262       6.520  -8.824 -27.626  1.00 10.00      A   
ATOM   2469  N   GLY A 263       8.303  -8.857 -26.261  1.00 10.00      A   
ATOM   2470  HN  GLY A 263       9.061  -8.356 -25.889  1.00 10.00      A   
ATOM   2471  CA  GLY A 263       8.071 -10.223 -25.842  1.00 10.00      A   
ATOM   2472  C   GLY A 263       6.914 -10.323 -24.871  1.00 10.00      A   
ATOM   2473  O   GLY A 263       6.108 -11.252 -24.943  1.00 10.00      A   
ATOM   2474  N   CYS A 264       6.838  -9.364 -23.959  1.00 10.00      A   
ATOM   2475  HN  CYS A 264       7.522  -8.660 -23.946  1.00 10.00      A   
ATOM   2476  CA  CYS A 264       5.774  -9.333 -22.969  1.00 10.00      A   
ATOM   2477  CB  CYS A 264       6.252  -8.634 -21.697  1.00 10.00      A   
ATOM   2478  SG  CYS A 264       7.917  -9.104 -21.178  1.00 10.00      A   
ATOM   2479  HG  CYS A 264       7.808  -9.844 -20.083  1.00 10.00      A   
ATOM   2480  C   CYS A 264       4.539  -8.635 -23.532  1.00 10.00      A   
ATOM   2481  O   CYS A 264       4.437  -7.403 -23.521  1.00 10.00      A   
ATOM   2482  N   LYS A 265       3.599  -9.428 -24.032  1.00 10.00      A   
ATOM   2483  HN  LYS A 265       3.731 -10.403 -24.013  1.00 10.00      A   
ATOM   2484  CA  LYS A 265       2.372  -8.892 -24.605  1.00 10.00      A   
ATOM   2485  CB  LYS A 265       1.801  -9.835 -25.672  1.00 10.00      A   
ATOM   2486  CG  LYS A 265       2.703 -10.032 -26.886  1.00 10.00      A   
ATOM   2487  CD  LYS A 265       3.490 -11.333 -26.794  1.00 10.00      A   
ATOM   2488  CE  LYS A 265       4.595 -11.394 -27.837  1.00 10.00      A   
ATOM   2489  NZ  LYS A 265       5.432 -12.615 -27.687  1.00 10.00      A   
ATOM   2490  HZ1 LYS A 265       5.010 -13.402 -28.216  1.00 10.00      A   
ATOM   2491  HZ2 LYS A 265       5.495 -12.886 -26.682  1.00 10.00      A   
ATOM   2492  HZ3 LYS A 265       6.394 -12.442 -28.050  1.00 10.00      A   
ATOM   2493  C   LYS A 265       1.338  -8.616 -23.516  1.00 10.00      A   
ATOM   2494  O   LYS A 265       0.354  -7.915 -23.744  1.00 10.00      A   
ATOM   2495  N   GLU A 266       1.583  -9.153 -22.327  1.00 10.00      A   
ATOM   2496  HN  GLU A 266       2.387  -9.699 -22.210  1.00 10.00      A   
ATOM   2497  CA  GLU A 266       0.682  -8.967 -21.196  1.00 10.00      A   
ATOM   2498  CB  GLU A 266       0.912 -10.057 -20.144  1.00 10.00      A   
ATOM   2499  CG  GLU A 266       0.965 -11.472 -20.695  1.00 10.00      A   
ATOM   2500  CD  GLU A 266      -0.289 -11.859 -21.450  1.00 10.00      A   
ATOM   2501  OE1 GLU A 266      -0.181 -12.211 -22.642  1.00 10.00      A   
ATOM   2502  OE2 GLU A 266      -1.386 -11.816 -20.853  1.00 10.00      A   
ATOM   2503  C   GLU A 266       0.893  -7.601 -20.551  1.00 10.00      A   
ATOM   2504  O   GLU A 266       0.082  -7.165 -19.737  1.00 10.00      A   
ATOM   2505  N   LEU A 267       1.987  -6.936 -20.919  1.00 10.00      A   
ATOM   2506  HN  LEU A 267       2.590  -7.342 -21.576  1.00 10.00      A   
ATOM   2507  CA  LEU A 267       2.321  -5.624 -20.368  1.00 10.00      A   
ATOM   2508  CB  LEU A 267       3.594  -5.065 -21.011  1.00 10.00      A   
ATOM   2509  CG  LEU A 267       4.924  -5.521 -20.398  1.00 10.00      A   
ATOM   2510  CD1 LEU A 267       6.097  -4.969 -21.190  1.00 10.00      A   
ATOM   2511  CD2 LEU A 267       5.020  -5.097 -18.940  1.00 10.00      A   
ATOM   2512  C   LEU A 267       1.170  -4.628 -20.499  1.00 10.00      A   
ATOM   2513  O   LEU A 267       0.657  -4.391 -21.595  1.00 10.00      A   
ATOM   2514  N   ARG A 268       0.765  -4.069 -19.365  1.00 10.00      A   
ATOM   2515  HN  ARG A 268       1.208  -4.327 -18.523  1.00 10.00      A   
ATOM   2516  CA  ARG A 268      -0.318  -3.098 -19.320  1.00 10.00      A   
ATOM   2517  CB  ARG A 268      -1.543  -3.704 -18.627  1.00 10.00      A   
ATOM   2518  CG  ARG A 268      -2.193  -4.852 -19.379  1.00 10.00      A   
ATOM   2519  CD  ARG A 268      -2.638  -4.421 -20.766  1.00 10.00      A   
ATOM   2520  NE  ARG A 268      -3.288  -5.506 -21.497  1.00 10.00      A   
ATOM   2521  HE  ARG A 268      -4.248  -5.631 -21.348  1.00 10.00      A   
ATOM   2522  CZ  ARG A 268      -2.657  -6.319 -22.338  1.00 10.00      A   
ATOM   2523  NH1 ARG A 268      -1.357  -6.177 -22.552  1.00 10.00      A   
ATOM   2524 HH11 ARG A 268      -0.817  -5.424 -22.058  1.00 10.00      A   
ATOM   2525 HH12 ARG A 268      -0.862  -6.819 -23.209  1.00 10.00      A   
ATOM   2526  NH2 ARG A 268      -3.328  -7.281 -22.965  1.00 10.00      A   
ATOM   2527 HH21 ARG A 268      -2.833  -7.917 -23.629  1.00 10.00      A   
ATOM   2528 HH22 ARG A 268      -4.350  -7.403 -22.797  1.00 10.00      A   
ATOM   2529  C   ARG A 268       0.107  -1.845 -18.561  1.00 10.00      A   
ATOM   2530  O   ARG A 268      -0.477  -0.775 -18.739  1.00 10.00      A   
ATOM   2531  N   CYS A 269       1.126  -1.975 -17.717  1.00 10.00      A   
ATOM   2532  HN  CYS A 269       1.577  -2.843 -17.629  1.00 10.00      A   
ATOM   2533  CA  CYS A 269       1.590  -0.850 -16.920  1.00 10.00      A   
ATOM   2534  CB  CYS A 269       1.087  -0.992 -15.480  1.00 10.00      A   
ATOM   2535  SG  CYS A 269       1.541   0.363 -14.373  1.00 10.00      A   
ATOM   2536  HG  CYS A 269       1.232  -0.007 -13.137  1.00 10.00      A   
ATOM   2537  C   CYS A 269       3.110  -0.722 -16.932  1.00 10.00      A   
ATOM   2538  O   CYS A 269       3.833  -1.720 -16.879  1.00 10.00      A   
ATOM   2539  N   LEU A 270       3.578   0.517 -17.005  1.00 10.00      A   
ATOM   2540  HN  LEU A 270       2.938   1.264 -17.063  1.00 10.00      A   
ATOM   2541  CA  LEU A 270       5.002   0.817 -16.998  1.00 10.00      A   
ATOM   2542  CB  LEU A 270       5.479   1.236 -18.391  1.00 10.00      A   
ATOM   2543  CG  LEU A 270       5.911   0.110 -19.330  1.00 10.00      A   
ATOM   2544  CD1 LEU A 270       6.317   0.674 -20.682  1.00 10.00      A   
ATOM   2545  CD2 LEU A 270       7.056  -0.686 -18.722  1.00 10.00      A   
ATOM   2546  C   LEU A 270       5.277   1.927 -15.991  1.00 10.00      A   
ATOM   2547  O   LEU A 270       4.589   2.948 -15.983  1.00 10.00      A   
ATOM   2548  N   SER A 271       6.258   1.723 -15.129  1.00 10.00      A   
ATOM   2549  HN  SER A 271       6.779   0.889 -15.177  1.00 10.00      A   
ATOM   2550  CA  SER A 271       6.593   2.713 -14.115  1.00 10.00      A   
ATOM   2551  CB  SER A 271       5.885   2.380 -12.800  1.00 10.00      A   
ATOM   2552  OG  SER A 271       4.498   2.161 -13.011  1.00 10.00      A   
ATOM   2553  HG  SER A 271       4.276   2.388 -13.923  1.00 10.00      A   
ATOM   2554  C   SER A 271       8.104   2.810 -13.906  1.00 10.00      A   
ATOM   2555  O   SER A 271       8.872   2.091 -14.545  1.00 10.00      A   
ATOM   2556  N   GLY A 272       8.522   3.704 -13.012  1.00 10.00      A   
ATOM   2557  HN  GLY A 272       7.861   4.251 -12.538  1.00 10.00      A   
ATOM   2558  CA  GLY A 272       9.938   3.886 -12.737  1.00 10.00      A   
ATOM   2559  C   GLY A 272      10.580   4.872 -13.695  1.00 10.00      A   
ATOM   2560  O   GLY A 272      10.217   6.050 -13.710  1.00 10.00      A   
ATOM   2561  N   PHE A 273      11.530   4.380 -14.488  1.00 10.00      A   
ATOM   2562  HN  PHE A 273      11.771   3.432 -14.394  1.00 10.00      A   
ATOM   2563  CA  PHE A 273      12.234   5.194 -15.486  1.00 10.00      A   
ATOM   2564  CB  PHE A 273      11.259   5.892 -16.447  1.00 10.00      A   
ATOM   2565  CG  PHE A 273      10.549   4.967 -17.394  1.00 10.00      A   
ATOM   2566  CD1 PHE A 273       9.425   4.266 -16.985  1.00 10.00      A   
ATOM   2567  CD2 PHE A 273      11.003   4.803 -18.692  1.00 10.00      A   
ATOM   2568  CE1 PHE A 273       8.768   3.419 -17.852  1.00 10.00      A   
ATOM   2569  CE2 PHE A 273      10.351   3.957 -19.564  1.00 10.00      A   
ATOM   2570  CZ  PHE A 273       9.231   3.264 -19.144  1.00 10.00      A   
ATOM   2571  C   PHE A 273      13.184   6.209 -14.850  1.00 10.00      A   
ATOM   2572  O   PHE A 273      13.189   7.387 -15.214  1.00 10.00      A   
ATOM   2573  N   TRP A 274      13.994   5.741 -13.910  1.00 10.00      A   
ATOM   2574  HN  TRP A 274      13.948   4.789 -13.671  1.00 10.00      A   
ATOM   2575  CA  TRP A 274      14.962   6.597 -13.238  1.00 10.00      A   
ATOM   2576  CB  TRP A 274      15.559   5.884 -12.024  1.00 10.00      A   
ATOM   2577  CG  TRP A 274      14.763   6.060 -10.768  1.00 10.00      A   
ATOM   2578  CD1 TRP A 274      14.802   7.128  -9.919  1.00 10.00      A   
ATOM   2579  CD2 TRP A 274      13.810   5.144 -10.214  1.00 10.00      A   
ATOM   2580  NE1 TRP A 274      13.943   6.931  -8.866  1.00 10.00      A   
ATOM   2581  HE1 TRP A 274      13.797   7.555  -8.122  1.00 10.00      A   
ATOM   2582  CE2 TRP A 274      13.318   5.723  -9.027  1.00 10.00      A   
ATOM   2583  CE3 TRP A 274      13.324   3.894 -10.605  1.00 10.00      A   
ATOM   2584  CZ2 TRP A 274      12.367   5.094  -8.228  1.00 10.00      A   
ATOM   2585  CZ3 TRP A 274      12.378   3.272  -9.810  1.00 10.00      A   
ATOM   2586  CH2 TRP A 274      11.911   3.873  -8.635  1.00 10.00      A   
ATOM   2587  C   TRP A 274      16.070   6.990 -14.209  1.00 10.00      A   
ATOM   2588  O   TRP A 274      16.705   6.120 -14.815  1.00 10.00      A   
ATOM   2589  N   ASP A 275      16.278   8.300 -14.367  1.00 10.00      A   
ATOM   2590  HN  ASP A 275      15.725   8.930 -13.860  1.00 10.00      A   
ATOM   2591  CA  ASP A 275      17.301   8.828 -15.272  1.00 10.00      A   
ATOM   2592  CB  ASP A 275      18.716   8.429 -14.823  1.00 10.00      A   
ATOM   2593  CG  ASP A 275      19.155   9.116 -13.544  1.00 10.00      A   
ATOM   2594  OD1 ASP A 275      19.825  10.171 -13.621  1.00 10.00      A   
ATOM   2595  OD2 ASP A 275      18.837   8.608 -12.450  1.00 10.00      A   
ATOM   2596  C   ASP A 275      17.038   8.362 -16.700  1.00 10.00      A   
ATOM   2597  O   ASP A 275      17.958   8.027 -17.442  1.00 10.00      A   
ATOM   2598  N   ALA A 276      15.765   8.349 -17.068  1.00 10.00      A   
ATOM   2599  HN  ALA A 276      15.088   8.645 -16.428  1.00 10.00      A   
ATOM   2600  CA  ALA A 276      15.338   7.912 -18.388  1.00 10.00      A   
ATOM   2601  CB  ALA A 276      13.821   7.897 -18.475  1.00 10.00      A   
ATOM   2602  C   ALA A 276      15.929   8.768 -19.501  1.00 10.00      A   
ATOM   2603  O   ALA A 276      15.732   9.989 -19.534  1.00 10.00      A   
ATOM   2604  N   VAL A 277      16.655   8.119 -20.403  1.00 10.00      A   
ATOM   2605  HN  VAL A 277      16.784   7.151 -20.303  1.00 10.00      A   
ATOM   2606  CA  VAL A 277      17.271   8.793 -21.539  1.00 10.00      A   
ATOM   2607  CB  VAL A 277      18.625   8.142 -21.911  1.00 10.00      A   
ATOM   2608  CG1 VAL A 277      19.306   8.900 -23.040  1.00 10.00      A   
ATOM   2609  CG2 VAL A 277      19.538   8.067 -20.698  1.00 10.00      A   
ATOM   2610  C   VAL A 277      16.329   8.724 -22.740  1.00 10.00      A   
ATOM   2611  O   VAL A 277      15.909   7.635 -23.143  1.00 10.00      A   
ATOM   2612  N   PRO A 278      15.993   9.884 -23.335  1.00 10.00      A   
ATOM   2613  CA  PRO A 278      15.082   9.966 -24.489  1.00 10.00      A   
ATOM   2614  CB  PRO A 278      15.123  11.445 -24.875  1.00 10.00      A   
ATOM   2615  CG  PRO A 278      15.546  12.153 -23.636  1.00 10.00      A   
ATOM   2616  CD  PRO A 278      16.471  11.216 -22.917  1.00 10.00      A   
ATOM   2617  C   PRO A 278      15.528   9.101 -25.671  1.00 10.00      A   
ATOM   2618  O   PRO A 278      14.709   8.684 -26.492  1.00 10.00      A   
ATOM   2619  N   ALA A 279      16.825   8.821 -25.744  1.00 10.00      A   
ATOM   2620  HN  ALA A 279      17.426   9.177 -25.057  1.00 10.00      A   
ATOM   2621  CA  ALA A 279      17.383   8.007 -26.821  1.00 10.00      A   
ATOM   2622  CB  ALA A 279      18.897   8.144 -26.854  1.00 10.00      A   
ATOM   2623  C   ALA A 279      16.975   6.536 -26.699  1.00 10.00      A   
ATOM   2624  O   ALA A 279      17.232   5.735 -27.596  1.00 10.00      A   
ATOM   2625  N   TYR A 280      16.350   6.177 -25.587  1.00 10.00      A   
ATOM   2626  HN  TYR A 280      16.183   6.851 -24.889  1.00 10.00      A   
ATOM   2627  CA  TYR A 280      15.910   4.803 -25.374  1.00 10.00      A   
ATOM   2628  CB  TYR A 280      16.666   4.156 -24.214  1.00 10.00      A   
ATOM   2629  CG  TYR A 280      17.991   3.557 -24.631  1.00 10.00      A   
ATOM   2630  CD1 TYR A 280      19.182   4.252 -24.462  1.00 10.00      A   
ATOM   2631  CD2 TYR A 280      18.047   2.296 -25.209  1.00 10.00      A   
ATOM   2632  CE1 TYR A 280      20.391   3.703 -24.859  1.00 10.00      A   
ATOM   2633  CE2 TYR A 280      19.247   1.739 -25.605  1.00 10.00      A   
ATOM   2634  CZ  TYR A 280      20.417   2.447 -25.431  1.00 10.00      A   
ATOM   2635  OH  TYR A 280      21.615   1.898 -25.834  1.00 10.00      A   
ATOM   2636  HH  TYR A 280      21.463   1.303 -26.577  1.00 10.00      A   
ATOM   2637  C   TYR A 280      14.402   4.727 -25.162  1.00 10.00      A   
ATOM   2638  O   TYR A 280      13.867   3.685 -24.783  1.00 10.00      A   
ATOM   2639  N   LEU A 281      13.724   5.837 -25.419  1.00 10.00      A   
ATOM   2640  HN  LEU A 281      14.212   6.632 -25.721  1.00 10.00      A   
ATOM   2641  CA  LEU A 281      12.272   5.909 -25.269  1.00 10.00      A   
ATOM   2642  CB  LEU A 281      11.780   7.358 -25.278  1.00 10.00      A   
ATOM   2643  CG  LEU A 281      11.945   8.139 -23.973  1.00 10.00      A   
ATOM   2644  CD1 LEU A 281      11.393   9.548 -24.125  1.00 10.00      A   
ATOM   2645  CD2 LEU A 281      11.260   7.413 -22.822  1.00 10.00      A   
ATOM   2646  C   LEU A 281      11.513   5.075 -26.317  1.00 10.00      A   
ATOM   2647  O   LEU A 281      10.593   4.339 -25.960  1.00 10.00      A   
ATOM   2648  N   PRO A 282      11.879   5.163 -27.621  1.00 10.00      A   
ATOM   2649  CA  PRO A 282      11.197   4.405 -28.690  1.00 10.00      A   
ATOM   2650  CB  PRO A 282      11.932   4.831 -29.966  1.00 10.00      A   
ATOM   2651  CG  PRO A 282      12.561   6.132 -29.622  1.00 10.00      A   
ATOM   2652  CD  PRO A 282      12.942   6.023 -28.179  1.00 10.00      A   
ATOM   2653  C   PRO A 282      11.281   2.884 -28.525  1.00 10.00      A   
ATOM   2654  O   PRO A 282      10.738   2.137 -29.336  1.00 10.00      A   
ATOM   2655  N   ALA A 283      11.961   2.427 -27.486  1.00 10.00      A   
ATOM   2656  HN  ALA A 283      12.382   3.064 -26.873  1.00 10.00      A   
ATOM   2657  CA  ALA A 283      12.093   1.000 -27.235  1.00 10.00      A   
ATOM   2658  CB  ALA A 283      13.184   0.741 -26.207  1.00 10.00      A   
ATOM   2659  C   ALA A 283      10.764   0.398 -26.781  1.00 10.00      A   
ATOM   2660  O   ALA A 283      10.449  -0.755 -27.083  1.00 10.00      A   
ATOM   2661  N   VAL A 284       9.968   1.199 -26.080  1.00 10.00      A   
ATOM   2662  HN  VAL A 284      10.252   2.124 -25.902  1.00 10.00      A   
ATOM   2663  CA  VAL A 284       8.679   0.742 -25.574  1.00 10.00      A   
ATOM   2664  CB  VAL A 284       8.344   1.376 -24.204  1.00 10.00      A   
ATOM   2665  CG1 VAL A 284       9.368   0.955 -23.164  1.00 10.00      A   
ATOM   2666  CG2 VAL A 284       8.279   2.894 -24.302  1.00 10.00      A   
ATOM   2667  C   VAL A 284       7.547   1.019 -26.562  1.00 10.00      A   
ATOM   2668  O   VAL A 284       6.371   0.964 -26.201  1.00 10.00      A   
ATOM   2669  N   TYR A 285       7.903   1.295 -27.812  1.00 10.00      A   
ATOM   2670  HN  TYR A 285       8.857   1.314 -28.042  1.00 10.00      A   
ATOM   2671  CA  TYR A 285       6.910   1.578 -28.848  1.00 10.00      A   
ATOM   2672  CB  TYR A 285       7.574   2.015 -30.158  1.00 10.00      A   
ATOM   2673  CG  TYR A 285       7.774   3.512 -30.283  1.00 10.00      A   
ATOM   2674  CD1 TYR A 285       7.286   4.387 -29.319  1.00 10.00      A   
ATOM   2675  CD2 TYR A 285       8.452   4.048 -31.368  1.00 10.00      A   
ATOM   2676  CE1 TYR A 285       7.475   5.753 -29.431  1.00 10.00      A   
ATOM   2677  CE2 TYR A 285       8.643   5.412 -31.489  1.00 10.00      A   
ATOM   2678  CZ  TYR A 285       8.152   6.258 -30.517  1.00 10.00      A   
ATOM   2679  OH  TYR A 285       8.344   7.617 -30.634  1.00 10.00      A   
ATOM   2680  HH  TYR A 285       8.224   7.877 -31.553  1.00 10.00      A   
ATOM   2681  C   TYR A 285       5.990   0.386 -29.095  1.00 10.00      A   
ATOM   2682  O   TYR A 285       4.827   0.553 -29.458  1.00 10.00      A   
ATOM   2683  N   SER A 286       6.515  -0.811 -28.888  1.00 10.00      A   
ATOM   2684  HN  SER A 286       7.453  -0.884 -28.613  1.00 10.00      A   
ATOM   2685  CA  SER A 286       5.742  -2.029 -29.083  1.00 10.00      A   
ATOM   2686  CB  SER A 286       6.688  -3.172 -29.447  1.00 10.00      A   
ATOM   2687  OG  SER A 286       8.005  -2.683 -29.655  1.00 10.00      A   
ATOM   2688  HG  SER A 286       8.585  -3.423 -29.873  1.00 10.00      A   
ATOM   2689  C   SER A 286       4.937  -2.390 -27.833  1.00 10.00      A   
ATOM   2690  O   SER A 286       4.342  -3.466 -27.756  1.00 10.00      A   
ATOM   2691  N   VAL A 287       4.919  -1.490 -26.853  1.00 10.00      A   
ATOM   2692  HN  VAL A 287       5.412  -0.648 -26.967  1.00 10.00      A   
ATOM   2693  CA  VAL A 287       4.194  -1.732 -25.611  1.00 10.00      A   
ATOM   2694  CB  VAL A 287       5.156  -1.748 -24.400  1.00 10.00      A   
ATOM   2695  CG1 VAL A 287       4.436  -2.189 -23.135  1.00 10.00      A   
ATOM   2696  CG2 VAL A 287       6.360  -2.638 -24.676  1.00 10.00      A   
ATOM   2697  C   VAL A 287       3.104  -0.687 -25.371  1.00 10.00      A   
ATOM   2698  O   VAL A 287       2.018  -1.008 -24.884  1.00 10.00      A   
ATOM   2699  N   CYS A 288       3.396   0.561 -25.732  1.00 10.00      A   
ATOM   2700  HN  CYS A 288       4.270   0.744 -26.136  1.00 10.00      A   
ATOM   2701  CA  CYS A 288       2.463   1.673 -25.535  1.00 10.00      A   
ATOM   2702  CB  CYS A 288       3.068   2.985 -26.041  1.00 10.00      A   
ATOM   2703  SG  CYS A 288       3.945   2.848 -27.616  1.00 10.00      A   
ATOM   2704  HG  CYS A 288       3.502   1.767 -28.248  1.00 10.00      A   
ATOM   2705  C   CYS A 288       1.085   1.433 -26.152  1.00 10.00      A   
ATOM   2706  O   CYS A 288       0.084   1.967 -25.675  1.00 10.00      A   
ATOM   2707  N   SER A 289       1.035   0.607 -27.187  1.00 10.00      A   
ATOM   2708  HN  SER A 289       1.862   0.191 -27.504  1.00 10.00      A   
ATOM   2709  CA  SER A 289      -0.211   0.298 -27.877  1.00 10.00      A   
ATOM   2710  CB  SER A 289       0.098  -0.532 -29.119  1.00 10.00      A   
ATOM   2711  OG  SER A 289       1.492  -0.516 -29.384  1.00 10.00      A   
ATOM   2712  HG  SER A 289       1.636  -0.350 -30.321  1.00 10.00      A   
ATOM   2713  C   SER A 289      -1.208  -0.444 -26.979  1.00 10.00      A   
ATOM   2714  O   SER A 289      -2.397  -0.532 -27.294  1.00 10.00      A   
ATOM   2715  N   ARG A 290      -0.726  -0.966 -25.858  1.00 10.00      A   
ATOM   2716  HN  ARG A 290       0.230  -0.861 -25.649  1.00 10.00      A   
ATOM   2717  CA  ARG A 290      -1.583  -1.696 -24.935  1.00 10.00      A   
ATOM   2718  CB  ARG A 290      -1.334  -3.198 -25.062  1.00 10.00      A   
ATOM   2719  CG  ARG A 290       0.118  -3.604 -24.855  1.00 10.00      A   
ATOM   2720  CD  ARG A 290       0.359  -5.041 -25.282  1.00 10.00      A   
ATOM   2721  NE  ARG A 290       1.764  -5.431 -25.142  1.00 10.00      A   
ATOM   2722  HE  ARG A 290       2.129  -5.477 -24.232  1.00 10.00      A   
ATOM   2723  CZ  ARG A 290       2.561  -5.723 -26.174  1.00 10.00      A   
ATOM   2724  NH1 ARG A 290       2.086  -5.666 -27.413  1.00 10.00      A   
ATOM   2725 HH11 ARG A 290       2.700  -5.894 -28.226  1.00 10.00      A   
ATOM   2726 HH12 ARG A 290       1.096  -5.387 -27.580  1.00 10.00      A   
ATOM   2727  NH2 ARG A 290       3.829  -6.079 -25.968  1.00 10.00      A   
ATOM   2728 HH21 ARG A 290       4.449  -6.300 -26.780  1.00 10.00      A   
ATOM   2729 HH22 ARG A 290       4.213  -6.143 -24.998  1.00 10.00      A   
ATOM   2730  C   ARG A 290      -1.368  -1.240 -23.497  1.00 10.00      A   
ATOM   2731  O   ARG A 290      -1.724  -1.945 -22.555  1.00 10.00      A   
ATOM   2732  N   LEU A 291      -0.792  -0.056 -23.336  1.00 10.00      A   
ATOM   2733  HN  LEU A 291      -0.548   0.469 -24.126  1.00 10.00      A   
ATOM   2734  CA  LEU A 291      -0.528   0.487 -22.012  1.00 10.00      A   
ATOM   2735  CB  LEU A 291       0.696   1.410 -22.032  1.00 10.00      A   
ATOM   2736  CG  LEU A 291       2.068   0.731 -22.088  1.00 10.00      A   
ATOM   2737  CD1 LEU A 291       3.174   1.773 -22.064  1.00 10.00      A   
ATOM   2738  CD2 LEU A 291       2.234  -0.255 -20.940  1.00 10.00      A   
ATOM   2739  C   LEU A 291      -1.735   1.242 -21.473  1.00 10.00      A   
ATOM   2740  O   LEU A 291      -2.155   2.250 -22.041  1.00 10.00      A   
ATOM   2741  N   THR A 292      -2.294   0.744 -20.385  1.00 10.00      A   
ATOM   2742  HN  THR A 292      -1.934  -0.083 -19.994  1.00 10.00      A   
ATOM   2743  CA  THR A 292      -3.435   1.378 -19.756  1.00 10.00      A   
ATOM   2744  CB  THR A 292      -4.421   0.325 -19.216  1.00 10.00      A   
ATOM   2745  OG1 THR A 292      -3.684  -0.744 -18.605  1.00 10.00      A   
ATOM   2746  HG1 THR A 292      -4.303  -1.362 -18.189  1.00 10.00      A   
ATOM   2747  CG2 THR A 292      -5.274  -0.235 -20.345  1.00 10.00      A   
ATOM   2748  C   THR A 292      -2.969   2.259 -18.604  1.00 10.00      A   
ATOM   2749  O   THR A 292      -3.643   3.216 -18.222  1.00 10.00      A   
ATOM   2750  N   THR A 293      -1.797   1.937 -18.067  1.00 10.00      A   
ATOM   2751  HN  THR A 293      -1.297   1.172 -18.431  1.00 10.00      A   
ATOM   2752  CA  THR A 293      -1.229   2.683 -16.959  1.00 10.00      A   
ATOM   2753  CB  THR A 293      -1.313   1.851 -15.670  1.00 10.00      A   
ATOM   2754  OG1 THR A 293      -2.559   1.142 -15.655  1.00 10.00      A   
ATOM   2755  HG1 THR A 293      -2.649   0.646 -16.479  1.00 10.00      A   
ATOM   2756  CG2 THR A 293      -1.231   2.751 -14.450  1.00 10.00      A   
ATOM   2757  C   THR A 293       0.227   3.042 -17.244  1.00 10.00      A   
ATOM   2758  O   THR A 293       1.058   2.167 -17.484  1.00 10.00      A   
ATOM   2759  N   LEU A 294       0.530   4.329 -17.222  1.00 10.00      A   
ATOM   2760  HN  LEU A 294      -0.170   4.987 -17.007  1.00 10.00      A   
ATOM   2761  CA  LEU A 294       1.883   4.791 -17.490  1.00 10.00      A   
ATOM   2762  CB  LEU A 294       1.975   5.384 -18.897  1.00 10.00      A   
ATOM   2763  CG  LEU A 294       3.373   5.780 -19.376  1.00 10.00      A   
ATOM   2764  CD1 LEU A 294       4.285   4.565 -19.426  1.00 10.00      A   
ATOM   2765  CD2 LEU A 294       3.294   6.447 -20.741  1.00 10.00      A   
ATOM   2766  C   LEU A 294       2.324   5.815 -16.453  1.00 10.00      A   
ATOM   2767  O   LEU A 294       1.649   6.826 -16.233  1.00 10.00      A   
ATOM   2768  N   ASN A 295       3.448   5.537 -15.807  1.00 10.00      A   
ATOM   2769  HN  ASN A 295       3.929   4.699 -16.015  1.00 10.00      A   
ATOM   2770  CA  ASN A 295       3.995   6.431 -14.794  1.00 10.00      A   
ATOM   2771  CB  ASN A 295       3.999   5.749 -13.418  1.00 10.00      A   
ATOM   2772  CG  ASN A 295       4.430   6.674 -12.290  1.00 10.00      A   
ATOM   2773  OD1 ASN A 295       4.778   7.832 -12.510  1.00 10.00      A   
ATOM   2774  ND2 ASN A 295       4.408   6.169 -11.068  1.00 10.00      A   
ATOM   2775 HD21 ASN A 295       4.118   5.235 -10.950  1.00 10.00      A   
ATOM   2776 HD22 ASN A 295       4.670   6.750 -10.322  1.00 10.00      A   
ATOM   2777  C   ASN A 295       5.409   6.856 -15.178  1.00 10.00      A   
ATOM   2778  O   ASN A 295       6.354   6.075 -15.066  1.00 10.00      A   
ATOM   2779  N   LEU A 296       5.547   8.095 -15.632  1.00 10.00      A   
ATOM   2780  HN  LEU A 296       4.756   8.679 -15.682  1.00 10.00      A   
ATOM   2781  CA  LEU A 296       6.838   8.627 -16.040  1.00 10.00      A   
ATOM   2782  CB  LEU A 296       6.783   9.100 -17.496  1.00 10.00      A   
ATOM   2783  CG  LEU A 296       6.542   8.020 -18.549  1.00 10.00      A   
ATOM   2784  CD1 LEU A 296       6.302   8.649 -19.911  1.00 10.00      A   
ATOM   2785  CD2 LEU A 296       7.713   7.059 -18.607  1.00 10.00      A   
ATOM   2786  C   LEU A 296       7.245   9.783 -15.136  1.00 10.00      A   
ATOM   2787  O   LEU A 296       7.871  10.746 -15.583  1.00 10.00      A   
ATOM   2788  N   SER A 297       6.904   9.667 -13.855  1.00 10.00      A   
ATOM   2789  HN  SER A 297       6.417   8.863 -13.562  1.00 10.00      A   
ATOM   2790  CA  SER A 297       7.214  10.704 -12.870  1.00 10.00      A   
ATOM   2791  CB  SER A 297       6.469  10.433 -11.561  1.00 10.00      A   
ATOM   2792  OG  SER A 297       5.064  10.490 -11.757  1.00 10.00      A   
ATOM   2793  HG  SER A 297       4.740   9.614 -12.004  1.00 10.00      A   
ATOM   2794  C   SER A 297       8.717  10.862 -12.617  1.00 10.00      A   
ATOM   2795  O   SER A 297       9.149  11.821 -11.974  1.00 10.00      A   
ATOM   2796  N   TYR A 298       9.511   9.927 -13.117  1.00 10.00      A   
ATOM   2797  HN  TYR A 298       9.120   9.180 -13.615  1.00 10.00      A   
ATOM   2798  CA  TYR A 298      10.951   9.987 -12.934  1.00 10.00      A   
ATOM   2799  CB  TYR A 298      11.468   8.695 -12.297  1.00 10.00      A   
ATOM   2800  CG  TYR A 298      10.826   8.374 -10.966  1.00 10.00      A   
ATOM   2801  CD1 TYR A 298       9.786   7.457 -10.875  1.00 10.00      A   
ATOM   2802  CD2 TYR A 298      11.259   8.991  -9.801  1.00 10.00      A   
ATOM   2803  CE1 TYR A 298       9.197   7.162  -9.661  1.00 10.00      A   
ATOM   2804  CE2 TYR A 298      10.678   8.701  -8.583  1.00 10.00      A   
ATOM   2805  CZ  TYR A 298       9.647   7.789  -8.518  1.00 10.00      A   
ATOM   2806  OH  TYR A 298       9.069   7.498  -7.307  1.00 10.00      A   
ATOM   2807  HH  TYR A 298       8.626   6.643  -7.363  1.00 10.00      A   
ATOM   2808  C   TYR A 298      11.663  10.251 -14.256  1.00 10.00      A   
ATOM   2809  O   TYR A 298      12.891  10.266 -14.319  1.00 10.00      A   
ATOM   2810  N   ALA A 299      10.887  10.492 -15.304  1.00 10.00      A   
ATOM   2811  HN  ALA A 299       9.916  10.522 -15.183  1.00 10.00      A   
ATOM   2812  CA  ALA A 299      11.449  10.745 -16.624  1.00 10.00      A   
ATOM   2813  CB  ALA A 299      10.624  10.063 -17.706  1.00 10.00      A   
ATOM   2814  C   ALA A 299      11.550  12.240 -16.894  1.00 10.00      A   
ATOM   2815  O   ALA A 299      10.598  12.865 -17.362  1.00 10.00      A   
ATOM   2816  N   THR A 300      12.702  12.810 -16.587  1.00 10.00      A   
ATOM   2817  HN  THR A 300      13.421  12.264 -16.205  1.00 10.00      A   
ATOM   2818  CA  THR A 300      12.931  14.231 -16.792  1.00 10.00      A   
ATOM   2819  CB  THR A 300      14.089  14.714 -15.908  1.00 10.00      A   
ATOM   2820  OG1 THR A 300      14.777  13.568 -15.382  1.00 10.00      A   
ATOM   2821  HG1 THR A 300      15.410  13.247 -16.042  1.00 10.00      A   
ATOM   2822  CG2 THR A 300      13.565  15.563 -14.760  1.00 10.00      A   
ATOM   2823  C   THR A 300      13.256  14.531 -18.253  1.00 10.00      A   
ATOM   2824  O   THR A 300      14.412  14.769 -18.606  1.00 10.00      A   
ATOM   2825  N   VAL A 301      12.233  14.503 -19.097  1.00 10.00      A   
ATOM   2826  HN  VAL A 301      11.338  14.293 -18.755  1.00 10.00      A   
ATOM   2827  CA  VAL A 301      12.400  14.768 -20.517  1.00 10.00      A   
ATOM   2828  CB  VAL A 301      11.913  13.583 -21.374  1.00 10.00      A   
ATOM   2829  CG1 VAL A 301      12.844  12.400 -21.197  1.00 10.00      A   
ATOM   2830  CG2 VAL A 301      10.485  13.197 -21.013  1.00 10.00      A   
ATOM   2831  C   VAL A 301      11.656  16.025 -20.936  1.00 10.00      A   
ATOM   2832  O   VAL A 301      11.128  16.749 -20.100  1.00 10.00      A   
ATOM   2833  N   GLN A 302      11.613  16.278 -22.234  1.00 10.00      A   
ATOM   2834  HN  GLN A 302      12.047  15.657 -22.858  1.00 10.00      A   
ATOM   2835  CA  GLN A 302      10.929  17.454 -22.754  1.00 10.00      A   
ATOM   2836  CB  GLN A 302      11.733  18.097 -23.884  1.00 10.00      A   
ATOM   2837  CG  GLN A 302      13.110  18.581 -23.463  1.00 10.00      A   
ATOM   2838  CD  GLN A 302      13.052  19.656 -22.392  1.00 10.00      A   
ATOM   2839  OE1 GLN A 302      12.984  20.847 -22.697  1.00 10.00      A   
ATOM   2840  NE2 GLN A 302      13.084  19.248 -21.130  1.00 10.00      A   
ATOM   2841 HE21 GLN A 302      13.145  18.283 -20.953  1.00 10.00      A   
ATOM   2842 HE22 GLN A 302      13.045  19.925 -20.425  1.00 10.00      A   
ATOM   2843  C   GLN A 302       9.530  17.105 -23.242  1.00 10.00      A   
ATOM   2844  O   GLN A 302       9.171  15.928 -23.338  1.00 10.00      A   
ATOM   2845  N   SER A 303       8.755  18.137 -23.568  1.00 10.00      A   
ATOM   2846  HN  SER A 303       9.115  19.044 -23.479  1.00 10.00      A   
ATOM   2847  CA  SER A 303       7.389  17.971 -24.045  1.00 10.00      A   
ATOM   2848  CB  SER A 303       6.748  19.340 -24.315  1.00 10.00      A   
ATOM   2849  OG  SER A 303       5.408  19.210 -24.760  1.00 10.00      A   
ATOM   2850  HG  SER A 303       4.820  19.166 -23.991  1.00 10.00      A   
ATOM   2851  C   SER A 303       7.328  17.100 -25.296  1.00 10.00      A   
ATOM   2852  O   SER A 303       6.586  16.120 -25.335  1.00 10.00      A   
ATOM   2853  N   TYR A 304       8.133  17.443 -26.301  1.00 10.00      A   
ATOM   2854  HN  TYR A 304       8.730  18.215 -26.192  1.00 10.00      A   
ATOM   2855  CA  TYR A 304       8.157  16.706 -27.561  1.00 10.00      A   
ATOM   2856  CB  TYR A 304       9.212  17.296 -28.501  1.00 10.00      A   
ATOM   2857  CG  TYR A 304       9.109  16.802 -29.926  1.00 10.00      A   
ATOM   2858  CD1 TYR A 304       7.987  17.078 -30.696  1.00 10.00      A   
ATOM   2859  CD2 TYR A 304      10.134  16.061 -30.504  1.00 10.00      A   
ATOM   2860  CE1 TYR A 304       7.888  16.632 -31.999  1.00 10.00      A   
ATOM   2861  CE2 TYR A 304      10.043  15.610 -31.809  1.00 10.00      A   
ATOM   2862  CZ  TYR A 304       8.916  15.897 -32.552  1.00 10.00      A   
ATOM   2863  OH  TYR A 304       8.817  15.459 -33.856  1.00 10.00      A   
ATOM   2864  HH  TYR A 304       8.997  14.512 -33.894  1.00 10.00      A   
ATOM   2865  C   TYR A 304       8.406  15.210 -27.353  1.00 10.00      A   
ATOM   2866  O   TYR A 304       7.785  14.369 -28.009  1.00 10.00      A   
ATOM   2867  N   ASP A 305       9.311  14.886 -26.438  1.00 10.00      A   
ATOM   2868  HN  ASP A 305       9.760  15.601 -25.938  1.00 10.00      A   
ATOM   2869  CA  ASP A 305       9.647  13.493 -26.152  1.00 10.00      A   
ATOM   2870  CB  ASP A 305      10.865  13.378 -25.234  1.00 10.00      A   
ATOM   2871  CG  ASP A 305      12.159  13.695 -25.951  1.00 10.00      A   
ATOM   2872  OD1 ASP A 305      12.442  13.061 -26.991  1.00 10.00      A   
ATOM   2873  OD2 ASP A 305      12.894  14.586 -25.483  1.00 10.00      A   
ATOM   2874  C   ASP A 305       8.464  12.743 -25.564  1.00 10.00      A   
ATOM   2875  O   ASP A 305       8.203  11.596 -25.933  1.00 10.00      A   
ATOM   2876  N   LEU A 306       7.748  13.396 -24.654  1.00 10.00      A   
ATOM   2877  HN  LEU A 306       8.011  14.308 -24.400  1.00 10.00      A   
ATOM   2878  CA  LEU A 306       6.582  12.797 -24.021  1.00 10.00      A   
ATOM   2879  CB  LEU A 306       6.115  13.656 -22.843  1.00 10.00      A   
ATOM   2880  CG  LEU A 306       6.962  13.578 -21.573  1.00 10.00      A   
ATOM   2881  CD1 LEU A 306       6.525  14.639 -20.574  1.00 10.00      A   
ATOM   2882  CD2 LEU A 306       6.865  12.192 -20.954  1.00 10.00      A   
ATOM   2883  C   LEU A 306       5.448  12.637 -25.024  1.00 10.00      A   
ATOM   2884  O   LEU A 306       4.787  11.601 -25.063  1.00 10.00      A   
ATOM   2885  N   VAL A 307       5.245  13.666 -25.842  1.00 10.00      A   
ATOM   2886  HN  VAL A 307       5.825  14.460 -25.755  1.00 10.00      A   
ATOM   2887  CA  VAL A 307       4.192  13.669 -26.857  1.00 10.00      A   
ATOM   2888  CB  VAL A 307       4.195  14.985 -27.674  1.00 10.00      A   
ATOM   2889  CG1 VAL A 307       3.276  14.881 -28.881  1.00 10.00      A   
ATOM   2890  CG2 VAL A 307       3.772  16.151 -26.795  1.00 10.00      A   
ATOM   2891  C   VAL A 307       4.309  12.471 -27.805  1.00 10.00      A   
ATOM   2892  O   VAL A 307       3.324  11.783 -28.073  1.00 10.00      A   
ATOM   2893  N   LYS A 308       5.519  12.219 -28.288  1.00 10.00      A   
ATOM   2894  HN  LYS A 308       6.265  12.794 -28.017  1.00 10.00      A   
ATOM   2895  CA  LYS A 308       5.774  11.116 -29.215  1.00 10.00      A   
ATOM   2896  CB  LYS A 308       7.261  11.034 -29.569  1.00 10.00      A   
ATOM   2897  CG  LYS A 308       7.769  12.180 -30.430  1.00 10.00      A   
ATOM   2898  CD  LYS A 308       9.277  12.106 -30.613  1.00 10.00      A   
ATOM   2899  CE  LYS A 308      10.002  12.323 -29.294  1.00 10.00      A   
ATOM   2900  NZ  LYS A 308      11.474  12.154 -29.422  1.00 10.00      A   
ATOM   2901  HZ1 LYS A 308      11.942  12.382 -28.514  1.00 10.00      A   
ATOM   2902  HZ2 LYS A 308      11.850  12.784 -30.160  1.00 10.00      A   
ATOM   2903  HZ3 LYS A 308      11.701  11.171 -29.675  1.00 10.00      A   
ATOM   2904  C   LYS A 308       5.281   9.774 -28.675  1.00 10.00      A   
ATOM   2905  O   LYS A 308       4.679   8.988 -29.403  1.00 10.00      A   
ATOM   2906  N   LEU A 309       5.520   9.524 -27.396  1.00 10.00      A   
ATOM   2907  HN  LEU A 309       5.982  10.198 -26.854  1.00 10.00      A   
ATOM   2908  CA  LEU A 309       5.100   8.266 -26.782  1.00 10.00      A   
ATOM   2909  CB  LEU A 309       5.915   7.975 -25.520  1.00 10.00      A   
ATOM   2910  CG  LEU A 309       7.084   7.002 -25.678  1.00 10.00      A   
ATOM   2911  CD1 LEU A 309       7.915   6.953 -24.406  1.00 10.00      A   
ATOM   2912  CD2 LEU A 309       6.580   5.618 -26.044  1.00 10.00      A   
ATOM   2913  C   LEU A 309       3.605   8.267 -26.464  1.00 10.00      A   
ATOM   2914  O   LEU A 309       2.943   7.227 -26.524  1.00 10.00      A   
ATOM   2915  N   LEU A 310       3.077   9.439 -26.139  1.00 10.00      A   
ATOM   2916  HN  LEU A 310       3.653  10.234 -26.118  1.00 10.00      A   
ATOM   2917  CA  LEU A 310       1.666   9.575 -25.806  1.00 10.00      A   
ATOM   2918  CB  LEU A 310       1.384  10.937 -25.170  1.00 10.00      A   
ATOM   2919  CG  LEU A 310       1.988  11.160 -23.783  1.00 10.00      A   
ATOM   2920  CD1 LEU A 310       1.707  12.571 -23.293  1.00 10.00      A   
ATOM   2921  CD2 LEU A 310       1.465  10.128 -22.796  1.00 10.00      A   
ATOM   2922  C   LEU A 310       0.775   9.355 -27.022  1.00 10.00      A   
ATOM   2923  O   LEU A 310      -0.325   8.821 -26.902  1.00 10.00      A   
ATOM   2924  N   CYS A 311       1.266   9.747 -28.194  1.00 10.00      A   
ATOM   2925  HN  CYS A 311       2.155  10.158 -28.226  1.00 10.00      A   
ATOM   2926  CA  CYS A 311       0.511   9.591 -29.434  1.00 10.00      A   
ATOM   2927  CB  CYS A 311       1.240  10.262 -30.601  1.00 10.00      A   
ATOM   2928  SG  CYS A 311       1.519  12.035 -30.392  1.00 10.00      A   
ATOM   2929  HG  CYS A 311       2.196  12.206 -29.262  1.00 10.00      A   
ATOM   2930  C   CYS A 311       0.269   8.120 -29.756  1.00 10.00      A   
ATOM   2931  O   CYS A 311      -0.649   7.782 -30.507  1.00 10.00      A   
ATOM   2932  N   GLN A 312       1.079   7.245 -29.172  1.00 10.00      A   
ATOM   2933  HN  GLN A 312       1.777   7.567 -28.561  1.00 10.00      A   
ATOM   2934  CA  GLN A 312       0.949   5.817 -29.412  1.00 10.00      A   
ATOM   2935  CB  GLN A 312       2.320   5.171 -29.611  1.00 10.00      A   
ATOM   2936  CG  GLN A 312       3.064   5.656 -30.846  1.00 10.00      A   
ATOM   2937  CD  GLN A 312       4.094   4.661 -31.345  1.00 10.00      A   
ATOM   2938  OE1 GLN A 312       5.124   5.043 -31.895  1.00 10.00      A   
ATOM   2939  NE2 GLN A 312       3.816   3.376 -31.168  1.00 10.00      A   
ATOM   2940 HE21 GLN A 312       2.971   3.140 -30.730  1.00 10.00      A   
ATOM   2941 HE22 GLN A 312       4.464   2.711 -31.495  1.00 10.00      A   
ATOM   2942  C   GLN A 312       0.189   5.119 -28.289  1.00 10.00      A   
ATOM   2943  O   GLN A 312       0.092   3.893 -28.270  1.00 10.00      A   
ATOM   2944  N   CYS A 313      -0.367   5.903 -27.371  1.00 10.00      A   
ATOM   2945  HN  CYS A 313      -0.271   6.877 -27.452  1.00 10.00      A   
ATOM   2946  CA  CYS A 313      -1.117   5.354 -26.246  1.00 10.00      A   
ATOM   2947  CB  CYS A 313      -0.533   5.848 -24.918  1.00 10.00      A   
ATOM   2948  SG  CYS A 313       1.221   5.472 -24.668  1.00 10.00      A   
ATOM   2949  HG  CYS A 313       1.927   6.181 -25.543  1.00 10.00      A   
ATOM   2950  C   CYS A 313      -2.602   5.718 -26.334  1.00 10.00      A   
ATOM   2951  O   CYS A 313      -3.041   6.723 -25.767  1.00 10.00      A   
ATOM   2952  N   PRO A 314      -3.403   4.912 -27.053  1.00 10.00      A   
ATOM   2953  CA  PRO A 314      -4.832   5.158 -27.207  1.00 10.00      A   
ATOM   2954  CB  PRO A 314      -5.113   4.545 -28.579  1.00 10.00      A   
ATOM   2955  CG  PRO A 314      -4.164   3.393 -28.678  1.00 10.00      A   
ATOM   2956  CD  PRO A 314      -2.979   3.710 -27.793  1.00 10.00      A   
ATOM   2957  C   PRO A 314      -5.667   4.457 -26.129  1.00 10.00      A   
ATOM   2958  O   PRO A 314      -6.871   4.693 -26.011  1.00 10.00      A   
ATOM   2959  N   LYS A 315      -5.029   3.603 -25.336  1.00 10.00      A   
ATOM   2960  HN  LYS A 315      -4.062   3.459 -25.464  1.00 10.00      A   
ATOM   2961  CA  LYS A 315      -5.728   2.871 -24.284  1.00 10.00      A   
ATOM   2962  CB  LYS A 315      -5.490   1.364 -24.423  1.00 10.00      A   
ATOM   2963  CG  LYS A 315      -5.647   0.825 -25.835  1.00 10.00      A   
ATOM   2964  CD  LYS A 315      -5.653  -0.693 -25.838  1.00 10.00      A   
ATOM   2965  CE  LYS A 315      -7.031  -1.243 -25.503  1.00 10.00      A   
ATOM   2966  NZ  LYS A 315      -7.926  -1.265 -26.692  1.00 10.00      A   
ATOM   2967  HZ1 LYS A 315      -7.768  -2.134 -27.241  1.00 10.00      A   
ATOM   2968  HZ2 LYS A 315      -7.730  -0.449 -27.304  1.00 10.00      A   
ATOM   2969  HZ3 LYS A 315      -8.923  -1.229 -26.393  1.00 10.00      A   
ATOM   2970  C   LYS A 315      -5.281   3.330 -22.904  1.00 10.00      A   
ATOM   2971  O   LYS A 315      -5.599   2.699 -21.899  1.00 10.00      A   
ATOM   2972  N   LEU A 316      -4.546   4.432 -22.861  1.00 10.00      A   
ATOM   2973  HN  LEU A 316      -4.330   4.893 -23.698  1.00 10.00      A   
ATOM   2974  CA  LEU A 316      -4.046   4.973 -21.603  1.00 10.00      A   
ATOM   2975  CB  LEU A 316      -3.023   6.082 -21.873  1.00 10.00      A   
ATOM   2976  CG  LEU A 316      -2.018   6.376 -20.756  1.00 10.00      A   
ATOM   2977  CD1 LEU A 316      -1.377   5.092 -20.258  1.00 10.00      A   
ATOM   2978  CD2 LEU A 316      -0.950   7.340 -21.244  1.00 10.00      A   
ATOM   2979  C   LEU A 316      -5.192   5.490 -20.737  1.00 10.00      A   
ATOM   2980  O   LEU A 316      -5.937   6.384 -21.143  1.00 10.00      A   
ATOM   2981  N   GLN A 317      -5.336   4.900 -19.558  1.00 10.00      A   
ATOM   2982  HN  GLN A 317      -4.718   4.173 -19.311  1.00 10.00      A   
ATOM   2983  CA  GLN A 317      -6.383   5.283 -18.620  1.00 10.00      A   
ATOM   2984  CB  GLN A 317      -7.112   4.044 -18.094  1.00 10.00      A   
ATOM   2985  CG  GLN A 317      -7.862   3.253 -19.155  1.00 10.00      A   
ATOM   2986  CD  GLN A 317      -8.690   2.129 -18.563  1.00 10.00      A   
ATOM   2987  OE1 GLN A 317      -8.342   1.565 -17.522  1.00 10.00      A   
ATOM   2988  NE2 GLN A 317      -9.789   1.793 -19.218  1.00 10.00      A   
ATOM   2989 HE21 GLN A 317     -10.005   2.284 -20.050  1.00 10.00      A   
ATOM   2990 HE22 GLN A 317     -10.347   1.078 -18.852  1.00 10.00      A   
ATOM   2991  C   GLN A 317      -5.807   6.079 -17.454  1.00 10.00      A   
ATOM   2992  O   GLN A 317      -6.446   6.996 -16.938  1.00 10.00      A   
ATOM   2993  N   ARG A 318      -4.605   5.713 -17.029  1.00 10.00      A   
ATOM   2994  HN  ARG A 318      -4.147   4.959 -17.464  1.00 10.00      A   
ATOM   2995  CA  ARG A 318      -3.947   6.399 -15.928  1.00 10.00      A   
ATOM   2996  CB  ARG A 318      -3.813   5.472 -14.716  1.00 10.00      A   
ATOM   2997  CG  ARG A 318      -3.075   6.095 -13.537  1.00 10.00      A   
ATOM   2998  CD  ARG A 318      -2.959   5.127 -12.369  1.00 10.00      A   
ATOM   2999  NE  ARG A 318      -3.535   5.687 -11.151  1.00 10.00      A   
ATOM   3000  HE  ARG A 318      -4.151   6.449 -11.256  1.00 10.00      A   
ATOM   3001  CZ  ARG A 318      -3.264   5.260  -9.916  1.00 10.00      A   
ATOM   3002  NH1 ARG A 318      -2.409   4.266  -9.714  1.00 10.00      A   
ATOM   3003 HH11 ARG A 318      -2.200   3.938  -8.741  1.00 10.00      A   
ATOM   3004 HH12 ARG A 318      -1.937   3.807 -10.520  1.00 10.00      A   
ATOM   3005  NH2 ARG A 318      -3.875   5.828  -8.887  1.00 10.00      A   
ATOM   3006 HH21 ARG A 318      -4.563   6.604  -9.049  1.00 10.00      A   
ATOM   3007 HH22 ARG A 318      -3.679   5.510  -7.912  1.00 10.00      A   
ATOM   3008  C   ARG A 318      -2.575   6.883 -16.367  1.00 10.00      A   
ATOM   3009  O   ARG A 318      -1.723   6.078 -16.758  1.00 10.00      A   
ATOM   3010  N   LEU A 319      -2.360   8.188 -16.312  1.00 10.00      A   
ATOM   3011  HN  LEU A 319      -3.073   8.786 -15.990  1.00 10.00      A   
ATOM   3012  CA  LEU A 319      -1.086   8.757 -16.712  1.00 10.00      A   
ATOM   3013  CB  LEU A 319      -1.209   9.515 -18.035  1.00 10.00      A   
ATOM   3014  CG  LEU A 319       0.067  10.201 -18.529  1.00 10.00      A   
ATOM   3015  CD1 LEU A 319       1.133   9.176 -18.887  1.00 10.00      A   
ATOM   3016  CD2 LEU A 319      -0.232  11.110 -19.709  1.00 10.00      A   
ATOM   3017  C   LEU A 319      -0.496   9.662 -15.639  1.00 10.00      A   
ATOM   3018  O   LEU A 319      -1.115  10.640 -15.208  1.00 10.00      A   
ATOM   3019  N   TRP A 320       0.701   9.310 -15.202  1.00 10.00      A   
ATOM   3020  HN  TRP A 320       1.119   8.497 -15.570  1.00 10.00      A   
ATOM   3021  CA  TRP A 320       1.426  10.082 -14.205  1.00 10.00      A   
ATOM   3022  CB  TRP A 320       1.880   9.174 -13.058  1.00 10.00      A   
ATOM   3023  CG  TRP A 320       0.797   8.788 -12.097  1.00 10.00      A   
ATOM   3024  CD1 TRP A 320      -0.542   8.700 -12.349  1.00 10.00      A   
ATOM   3025  CD2 TRP A 320       0.967   8.439 -10.720  1.00 10.00      A   
ATOM   3026  NE1 TRP A 320      -1.212   8.316 -11.217  1.00 10.00      A   
ATOM   3027  HE1 TRP A 320      -2.190   8.185 -11.144  1.00 10.00      A   
ATOM   3028  CE2 TRP A 320      -0.309   8.149 -10.201  1.00 10.00      A   
ATOM   3029  CE3 TRP A 320       2.079   8.347  -9.877  1.00 10.00      A   
ATOM   3030  CZ2 TRP A 320      -0.506   7.771  -8.875  1.00 10.00      A   
ATOM   3031  CZ3 TRP A 320       1.881   7.972  -8.562  1.00 10.00      A   
ATOM   3032  CH2 TRP A 320       0.600   7.687  -8.074  1.00 10.00      A   
ATOM   3033  C   TRP A 320       2.645  10.695 -14.878  1.00 10.00      A   
ATOM   3034  O   TRP A 320       3.585   9.982 -15.234  1.00 10.00      A   
ATOM   3035  N   VAL A 321       2.630  12.005 -15.064  1.00 10.00      A   
ATOM   3036  HN  VAL A 321       1.871  12.534 -14.721  1.00 10.00      A   
ATOM   3037  CA  VAL A 321       3.734  12.684 -15.733  1.00 10.00      A   
ATOM   3038  CB  VAL A 321       3.373  13.108 -17.178  1.00 10.00      A   
ATOM   3039  CG1 VAL A 321       3.474  11.927 -18.131  1.00 10.00      A   
ATOM   3040  CG2 VAL A 321       1.984  13.729 -17.232  1.00 10.00      A   
ATOM   3041  C   VAL A 321       4.215  13.906 -14.963  1.00 10.00      A   
ATOM   3042  O   VAL A 321       3.743  14.204 -13.863  1.00 10.00      A   
ATOM   3043  N   LEU A 322       5.166  14.601 -15.559  1.00 10.00      A   
ATOM   3044  HN  LEU A 322       5.489  14.302 -16.434  1.00 10.00      A   
ATOM   3045  CA  LEU A 322       5.738  15.799 -14.971  1.00 10.00      A   
ATOM   3046  CB  LEU A 322       7.260  15.771 -15.122  1.00 10.00      A   
ATOM   3047  CG  LEU A 322       8.034  15.000 -14.056  1.00 10.00      A   
ATOM   3048  CD1 LEU A 322       9.413  14.629 -14.574  1.00 10.00      A   
ATOM   3049  CD2 LEU A 322       8.151  15.828 -12.787  1.00 10.00      A   
ATOM   3050  C   LEU A 322       5.189  17.034 -15.669  1.00 10.00      A   
ATOM   3051  O   LEU A 322       4.551  16.932 -16.719  1.00 10.00      A   
ATOM   3052  N   ASP A 323       5.459  18.194 -15.088  1.00 10.00      A   
ATOM   3053  HN  ASP A 323       5.962  18.195 -14.243  1.00 10.00      A   
ATOM   3054  CA  ASP A 323       5.020  19.472 -15.642  1.00 10.00      A   
ATOM   3055  CB  ASP A 323       5.294  20.612 -14.649  1.00 10.00      A   
ATOM   3056  CG  ASP A 323       6.771  20.846 -14.390  1.00 10.00      A   
ATOM   3057  OD1 ASP A 323       7.505  19.865 -14.159  1.00 10.00      A   
ATOM   3058  OD2 ASP A 323       7.200  22.016 -14.397  1.00 10.00      A   
ATOM   3059  C   ASP A 323       5.709  19.752 -16.977  1.00 10.00      A   
ATOM   3060  O   ASP A 323       5.292  20.622 -17.742  1.00 10.00      A   
ATOM   3061  N   TYR A 324       6.755  18.975 -17.253  1.00 10.00      A   
ATOM   3062  HN  TYR A 324       7.021  18.307 -16.593  1.00 10.00      A   
ATOM   3063  CA  TYR A 324       7.525  19.093 -18.486  1.00 10.00      A   
ATOM   3064  CB  TYR A 324       8.765  18.193 -18.422  1.00 10.00      A   
ATOM   3065  CG  TYR A 324       9.926  18.782 -17.645  1.00 10.00      A   
ATOM   3066  CD1 TYR A 324      10.904  17.965 -17.089  1.00 10.00      A   
ATOM   3067  CD2 TYR A 324      10.047  20.153 -17.472  1.00 10.00      A   
ATOM   3068  CE1 TYR A 324      11.966  18.501 -16.385  1.00 10.00      A   
ATOM   3069  CE2 TYR A 324      11.104  20.696 -16.770  1.00 10.00      A   
ATOM   3070  CZ  TYR A 324      12.060  19.867 -16.230  1.00 10.00      A   
ATOM   3071  OH  TYR A 324      13.114  20.411 -15.529  1.00 10.00      A   
ATOM   3072  HH  TYR A 324      13.943  20.182 -15.970  1.00 10.00      A   
ATOM   3073  C   TYR A 324       6.695  18.739 -19.718  1.00 10.00      A   
ATOM   3074  O   TYR A 324       7.133  18.952 -20.849  1.00 10.00      A   
ATOM   3075  N   ILE A 325       5.507  18.179 -19.496  1.00 10.00      A   
ATOM   3076  HN  ILE A 325       5.227  18.000 -18.574  1.00 10.00      A   
ATOM   3077  CA  ILE A 325       4.616  17.818 -20.593  1.00 10.00      A   
ATOM   3078  CB  ILE A 325       3.435  16.933 -20.115  1.00 10.00      A   
ATOM   3079  CG1 ILE A 325       2.649  16.373 -21.308  1.00 10.00      A   
ATOM   3080  CG2 ILE A 325       2.515  17.696 -19.168  1.00 10.00      A   
ATOM   3081  CD1 ILE A 325       1.591  15.356 -20.929  1.00 10.00      A   
ATOM   3082  C   ILE A 325       4.100  19.078 -21.294  1.00 10.00      A   
ATOM   3083  O   ILE A 325       3.872  19.079 -22.507  1.00 10.00      A   
ATOM   3084  N   GLU A 326       3.952  20.156 -20.513  1.00 10.00      A   
ATOM   3085  HN  GLU A 326       4.178  20.080 -19.561  1.00 10.00      A   
ATOM   3086  CA  GLU A 326       3.482  21.450 -21.017  1.00 10.00      A   
ATOM   3087  CB  GLU A 326       4.460  22.036 -22.041  1.00 10.00      A   
ATOM   3088  CG  GLU A 326       5.888  22.128 -21.523  1.00 10.00      A   
ATOM   3089  CD  GLU A 326       6.747  23.118 -22.281  1.00 10.00      A   
ATOM   3090  OE1 GLU A 326       6.626  23.203 -23.521  1.00 10.00      A   
ATOM   3091  OE2 GLU A 326       7.564  23.807 -21.637  1.00 10.00      A   
ATOM   3092  C   GLU A 326       2.052  21.405 -21.560  1.00 10.00      A   
ATOM   3093  O   GLU A 326       1.461  20.334 -21.719  1.00 10.00      A   
ATOM   3094  N   ASP A 327       1.495  22.581 -21.835  1.00 10.00      A   
ATOM   3095  HN  ASP A 327       2.009  23.402 -21.672  1.00 10.00      A   
ATOM   3096  CA  ASP A 327       0.136  22.682 -22.366  1.00 10.00      A   
ATOM   3097  CB  ASP A 327      -0.297  24.149 -22.526  1.00 10.00      A   
ATOM   3098  CG  ASP A 327      -0.272  24.945 -21.236  1.00 10.00      A   
ATOM   3099  OD1 ASP A 327      -1.231  24.851 -20.447  1.00 10.00      A   
ATOM   3100  OD2 ASP A 327       0.700  25.693 -21.013  1.00 10.00      A   
ATOM   3101  C   ASP A 327       0.042  21.986 -23.716  1.00 10.00      A   
ATOM   3102  O   ASP A 327      -0.938  21.297 -24.008  1.00 10.00      A   
ATOM   3103  N   ALA A 328       1.077  22.165 -24.531  1.00 10.00      A   
ATOM   3104  HN  ALA A 328       1.830  22.723 -24.229  1.00 10.00      A   
ATOM   3105  CA  ALA A 328       1.125  21.569 -25.865  1.00 10.00      A   
ATOM   3106  CB  ALA A 328       2.404  21.967 -26.580  1.00 10.00      A   
ATOM   3107  C   ALA A 328       0.988  20.048 -25.814  1.00 10.00      A   
ATOM   3108  O   ALA A 328       0.260  19.455 -26.613  1.00 10.00      A   
ATOM   3109  N   GLY A 329       1.686  19.426 -24.870  1.00 10.00      A   
ATOM   3110  HN  GLY A 329       2.242  19.953 -24.258  1.00 10.00      A   
ATOM   3111  CA  GLY A 329       1.631  17.983 -24.733  1.00 10.00      A   
ATOM   3112  C   GLY A 329       0.265  17.509 -24.289  1.00 10.00      A   
ATOM   3113  O   GLY A 329      -0.234  16.487 -24.766  1.00 10.00      A   
ATOM   3114  N   LEU A 330      -0.348  18.264 -23.387  1.00 10.00      A   
ATOM   3115  HN  LEU A 330       0.104  19.070 -23.052  1.00 10.00      A   
ATOM   3116  CA  LEU A 330      -1.666  17.930 -22.874  1.00 10.00      A   
ATOM   3117  CB  LEU A 330      -2.016  18.827 -21.686  1.00 10.00      A   
ATOM   3118  CG  LEU A 330      -1.172  18.604 -20.424  1.00 10.00      A   
ATOM   3119  CD1 LEU A 330      -1.387  19.719 -19.415  1.00 10.00      A   
ATOM   3120  CD2 LEU A 330      -1.483  17.252 -19.802  1.00 10.00      A   
ATOM   3121  C   LEU A 330      -2.723  18.025 -23.976  1.00 10.00      A   
ATOM   3122  O   LEU A 330      -3.672  17.246 -24.004  1.00 10.00      A   
ATOM   3123  N   GLU A 331      -2.543  18.975 -24.882  1.00 10.00      A   
ATOM   3124  HN  GLU A 331      -1.777  19.579 -24.788  1.00 10.00      A   
ATOM   3125  CA  GLU A 331      -3.462  19.156 -26.001  1.00 10.00      A   
ATOM   3126  CB  GLU A 331      -3.031  20.359 -26.844  1.00 10.00      A   
ATOM   3127  CG  GLU A 331      -3.733  20.463 -28.186  1.00 10.00      A   
ATOM   3128  CD  GLU A 331      -4.748  21.585 -28.234  1.00 10.00      A   
ATOM   3129  OE1 GLU A 331      -4.564  22.525 -29.034  1.00 10.00      A   
ATOM   3130  OE2 GLU A 331      -5.737  21.534 -27.474  1.00 10.00      A   
ATOM   3131  C   GLU A 331      -3.488  17.897 -26.865  1.00 10.00      A   
ATOM   3132  O   GLU A 331      -4.554  17.411 -27.259  1.00 10.00      A   
ATOM   3133  N   VAL A 332      -2.299  17.369 -27.148  1.00 10.00      A   
ATOM   3134  HN  VAL A 332      -1.488  17.808 -26.809  1.00 10.00      A   
ATOM   3135  CA  VAL A 332      -2.170  16.160 -27.950  1.00 10.00      A   
ATOM   3136  CB  VAL A 332      -0.690  15.849 -28.269  1.00 10.00      A   
ATOM   3137  CG1 VAL A 332      -0.568  14.613 -29.148  1.00 10.00      A   
ATOM   3138  CG2 VAL A 332      -0.027  17.043 -28.929  1.00 10.00      A   
ATOM   3139  C   VAL A 332      -2.765  14.976 -27.198  1.00 10.00      A   
ATOM   3140  O   VAL A 332      -3.457  14.137 -27.779  1.00 10.00      A   
ATOM   3141  N   LEU A 333      -2.505  14.935 -25.897  1.00 10.00      A   
ATOM   3142  HN  LEU A 333      -1.958  15.647 -25.499  1.00 10.00      A   
ATOM   3143  CA  LEU A 333      -2.995  13.868 -25.036  1.00 10.00      A   
ATOM   3144  CB  LEU A 333      -2.570  14.134 -23.592  1.00 10.00      A   
ATOM   3145  CG  LEU A 333      -2.844  13.014 -22.589  1.00 10.00      A   
ATOM   3146  CD1 LEU A 333      -1.974  11.805 -22.896  1.00 10.00      A   
ATOM   3147  CD2 LEU A 333      -2.614  13.502 -21.167  1.00 10.00      A   
ATOM   3148  C   LEU A 333      -4.514  13.740 -25.112  1.00 10.00      A   
ATOM   3149  O   LEU A 333      -5.040  12.648 -25.325  1.00 10.00      A   
ATOM   3150  N   ALA A 334      -5.210  14.868 -24.965  1.00 10.00      A   
ATOM   3151  HN  ALA A 334      -4.725  15.712 -24.827  1.00 10.00      A   
ATOM   3152  CA  ALA A 334      -6.671  14.889 -24.999  1.00 10.00      A   
ATOM   3153  CB  ALA A 334      -7.190  16.262 -24.610  1.00 10.00      A   
ATOM   3154  C   ALA A 334      -7.214  14.482 -26.364  1.00 10.00      A   
ATOM   3155  O   ALA A 334      -8.383  14.121 -26.498  1.00 10.00      A   
ATOM   3156  N   SER A 335      -6.362  14.540 -27.373  1.00 10.00      A   
ATOM   3157  HN  SER A 335      -5.444  14.833 -27.205  1.00 10.00      A   
ATOM   3158  CA  SER A 335      -6.756  14.186 -28.722  1.00 10.00      A   
ATOM   3159  CB  SER A 335      -6.145  15.170 -29.717  1.00 10.00      A   
ATOM   3160  OG  SER A 335      -6.500  16.500 -29.379  1.00 10.00      A   
ATOM   3161  HG  SER A 335      -5.863  16.851 -28.744  1.00 10.00      A   
ATOM   3162  C   SER A 335      -6.360  12.749 -29.067  1.00 10.00      A   
ATOM   3163  O   SER A 335      -6.702  12.244 -30.136  1.00 10.00      A   
ATOM   3164  N   THR A 336      -5.646  12.096 -28.159  1.00 10.00      A   
ATOM   3165  HN  THR A 336      -5.400  12.552 -27.326  1.00 10.00      A   
ATOM   3166  CA  THR A 336      -5.213  10.721 -28.376  1.00 10.00      A   
ATOM   3167  CB  THR A 336      -3.684  10.588 -28.229  1.00 10.00      A   
ATOM   3168  OG1 THR A 336      -3.036  11.629 -28.974  1.00 10.00      A   
ATOM   3169  HG1 THR A 336      -3.382  12.488 -28.696  1.00 10.00      A   
ATOM   3170  CG2 THR A 336      -3.214   9.233 -28.742  1.00 10.00      A   
ATOM   3171  C   THR A 336      -5.895   9.762 -27.402  1.00 10.00      A   
ATOM   3172  O   THR A 336      -6.453   8.739 -27.804  1.00 10.00      A   
ATOM   3173  N   CYS A 337      -5.853  10.100 -26.124  1.00 10.00      A   
ATOM   3174  HN  CYS A 337      -5.418  10.944 -25.863  1.00 10.00      A   
ATOM   3175  CA  CYS A 337      -6.453   9.264 -25.098  1.00 10.00      A   
ATOM   3176  CB  CYS A 337      -5.687   9.401 -23.783  1.00 10.00      A   
ATOM   3177  SG  CYS A 337      -3.921   9.053 -23.928  1.00 10.00      A   
ATOM   3178  HG  CYS A 337      -3.757   8.157 -24.894  1.00 10.00      A   
ATOM   3179  C   CYS A 337      -7.925   9.610 -24.900  1.00 10.00      A   
ATOM   3180  O   CYS A 337      -8.265  10.714 -24.481  1.00 10.00      A   
ATOM   3181  N   LYS A 338      -8.796   8.662 -25.211  1.00 10.00      A   
ATOM   3182  HN  LYS A 338      -8.468   7.805 -25.555  1.00 10.00      A   
ATOM   3183  CA  LYS A 338     -10.228   8.865 -25.063  1.00 10.00      A   
ATOM   3184  CB  LYS A 338     -10.950   8.566 -26.379  1.00 10.00      A   
ATOM   3185  CG  LYS A 338     -10.622   9.545 -27.496  1.00 10.00      A   
ATOM   3186  CD  LYS A 338     -11.045  10.957 -27.126  1.00 10.00      A   
ATOM   3187  CE  LYS A 338     -10.467  11.976 -28.090  1.00 10.00      A   
ATOM   3188  NZ  LYS A 338     -10.912  13.356 -27.775  1.00 10.00      A   
ATOM   3189  HZ1 LYS A 338     -10.436  14.034 -28.401  1.00 10.00      A   
ATOM   3190  HZ2 LYS A 338     -10.683  13.593 -26.786  1.00 10.00      A   
ATOM   3191  HZ3 LYS A 338     -11.939  13.438 -27.908  1.00 10.00      A   
ATOM   3192  C   LYS A 338     -10.790   8.015 -23.931  1.00 10.00      A   
ATOM   3193  O   LYS A 338     -12.005   7.913 -23.756  1.00 10.00      A   
ATOM   3194  N   ASP A 339      -9.896   7.399 -23.171  1.00 10.00      A   
ATOM   3195  HN  ASP A 339      -8.944   7.499 -23.379  1.00 10.00      A   
ATOM   3196  CA  ASP A 339     -10.290   6.562 -22.046  1.00 10.00      A   
ATOM   3197  CB  ASP A 339     -10.081   5.083 -22.381  1.00 10.00      A   
ATOM   3198  CG  ASP A 339     -10.915   4.148 -21.526  1.00 10.00      A   
ATOM   3199  OD1 ASP A 339     -11.880   4.610 -20.876  1.00 10.00      A   
ATOM   3200  OD2 ASP A 339     -10.620   2.933 -21.515  1.00 10.00      A   
ATOM   3201  C   ASP A 339      -9.500   6.950 -20.799  1.00 10.00      A   
ATOM   3202  O   ASP A 339      -9.460   6.212 -19.816  1.00 10.00      A   
ATOM   3203  N   LEU A 340      -8.868   8.120 -20.856  1.00 10.00      A   
ATOM   3204  HN  LEU A 340      -8.935   8.654 -21.674  1.00 10.00      A   
ATOM   3205  CA  LEU A 340      -8.087   8.632 -19.737  1.00 10.00      A   
ATOM   3206  CB  LEU A 340      -7.324   9.891 -20.164  1.00 10.00      A   
ATOM   3207  CG  LEU A 340      -6.504  10.596 -19.080  1.00 10.00      A   
ATOM   3208  CD1 LEU A 340      -5.413   9.679 -18.550  1.00 10.00      A   
ATOM   3209  CD2 LEU A 340      -5.905  11.883 -19.622  1.00 10.00      A   
ATOM   3210  C   LEU A 340      -9.016   8.948 -18.571  1.00 10.00      A   
ATOM   3211  O   LEU A 340      -9.925   9.765 -18.703  1.00 10.00      A   
ATOM   3212  N   ARG A 341      -8.794   8.277 -17.451  1.00 10.00      A   
ATOM   3213  HN  ARG A 341      -8.053   7.629 -17.424  1.00 10.00      A   
ATOM   3214  CA  ARG A 341      -9.616   8.461 -16.259  1.00 10.00      A   
ATOM   3215  CB  ARG A 341      -9.968   7.100 -15.649  1.00 10.00      A   
ATOM   3216  CG  ARG A 341     -10.278   6.002 -16.655  1.00 10.00      A   
ATOM   3217  CD  ARG A 341     -11.688   6.125 -17.203  1.00 10.00      A   
ATOM   3218  NE  ARG A 341     -12.031   5.005 -18.082  1.00 10.00      A   
ATOM   3219  HE  ARG A 341     -11.686   5.033 -19.006  1.00 10.00      A   
ATOM   3220  CZ  ARG A 341     -12.777   3.967 -17.707  1.00 10.00      A   
ATOM   3221  NH1 ARG A 341     -13.258   3.905 -16.470  1.00 10.00      A   
ATOM   3222 HH11 ARG A 341     -13.840   3.094 -16.171  1.00 10.00      A   
ATOM   3223 HH12 ARG A 341     -13.054   4.670 -15.783  1.00 10.00      A   
ATOM   3224  NH2 ARG A 341     -13.029   2.982 -18.566  1.00 10.00      A   
ATOM   3225 HH21 ARG A 341     -12.639   3.017 -19.537  1.00 10.00      A   
ATOM   3226 HH22 ARG A 341     -13.620   2.169 -18.277  1.00 10.00      A   
ATOM   3227  C   ARG A 341      -8.884   9.285 -15.206  1.00 10.00      A   
ATOM   3228  O   ARG A 341      -9.446  10.223 -14.631  1.00 10.00      A   
ATOM   3229  N   GLU A 342      -7.629   8.931 -14.961  1.00 10.00      A   
ATOM   3230  HN  GLU A 342      -7.226   8.199 -15.479  1.00 10.00      A   
ATOM   3231  CA  GLU A 342      -6.824   9.616 -13.960  1.00 10.00      A   
ATOM   3232  CB  GLU A 342      -6.455   8.655 -12.826  1.00 10.00      A   
ATOM   3233  CG  GLU A 342      -5.999   9.342 -11.552  1.00 10.00      A   
ATOM   3234  CD  GLU A 342      -5.103   8.463 -10.709  1.00 10.00      A   
ATOM   3235  OE1 GLU A 342      -5.607   7.756  -9.810  1.00 10.00      A   
ATOM   3236  OE2 GLU A 342      -3.880   8.475 -10.935  1.00 10.00      A   
ATOM   3237  C   GLU A 342      -5.560  10.212 -14.575  1.00 10.00      A   
ATOM   3238  O   GLU A 342      -4.791   9.516 -15.245  1.00 10.00      A   
ATOM   3239  N   LEU A 343      -5.359  11.499 -14.341  1.00 10.00      A   
ATOM   3240  HN  LEU A 343      -6.022  11.992 -13.807  1.00 10.00      A   
ATOM   3241  CA  LEU A 343      -4.193  12.206 -14.848  1.00 10.00      A   
ATOM   3242  CB  LEU A 343      -4.582  13.133 -16.002  1.00 10.00      A   
ATOM   3243  CG  LEU A 343      -3.457  13.981 -16.599  1.00 10.00      A   
ATOM   3244  CD1 LEU A 343      -2.392  13.100 -17.231  1.00 10.00      A   
ATOM   3245  CD2 LEU A 343      -4.008  14.973 -17.610  1.00 10.00      A   
ATOM   3246  C   LEU A 343      -3.536  13.009 -13.731  1.00 10.00      A   
ATOM   3247  O   LEU A 343      -4.194  13.793 -13.045  1.00 10.00      A   
ATOM   3248  N   ARG A 344      -2.243  12.804 -13.541  1.00 10.00      A   
ATOM   3249  HN  ARG A 344      -1.769  12.156 -14.114  1.00 10.00      A   
ATOM   3250  CA  ARG A 344      -1.510  13.512 -12.504  1.00 10.00      A   
ATOM   3251  CB  ARG A 344      -1.129  12.563 -11.368  1.00 10.00      A   
ATOM   3252  CG  ARG A 344      -2.314  11.835 -10.756  1.00 10.00      A   
ATOM   3253  CD  ARG A 344      -1.967  11.210  -9.418  1.00 10.00      A   
ATOM   3254  NE  ARG A 344      -2.962  10.217  -9.023  1.00 10.00      A   
ATOM   3255  HE  ARG A 344      -3.447   9.753  -9.751  1.00 10.00      A   
ATOM   3256  CZ  ARG A 344      -3.238   9.880  -7.768  1.00 10.00      A   
ATOM   3257  NH1 ARG A 344      -2.588  10.450  -6.759  1.00 10.00      A   
ATOM   3258 HH11 ARG A 344      -1.856  11.168  -6.938  1.00 10.00      A   
ATOM   3259 HH12 ARG A 344      -2.804  10.178  -5.778  1.00 10.00      A   
ATOM   3260  NH2 ARG A 344      -4.184   8.977  -7.523  1.00 10.00      A   
ATOM   3261 HH21 ARG A 344      -4.711   8.540  -8.313  1.00 10.00      A   
ATOM   3262 HH22 ARG A 344      -4.413   8.702  -6.541  1.00 10.00      A   
ATOM   3263  C   ARG A 344      -0.266  14.189 -13.066  1.00 10.00      A   
ATOM   3264  O   ARG A 344       0.606  13.534 -13.639  1.00 10.00      A   
ATOM   3265  N   VAL A 345      -0.197  15.502 -12.903  1.00 10.00      A   
ATOM   3266  HN  VAL A 345      -0.935  15.967 -12.444  1.00 10.00      A   
ATOM   3267  CA  VAL A 345       0.935  16.278 -13.383  1.00 10.00      A   
ATOM   3268  CB  VAL A 345       0.474  17.444 -14.290  1.00 10.00      A   
ATOM   3269  CG1 VAL A 345       1.660  18.115 -14.961  1.00 10.00      A   
ATOM   3270  CG2 VAL A 345      -0.537  16.969 -15.329  1.00 10.00      A   
ATOM   3271  C   VAL A 345       1.730  16.836 -12.201  1.00 10.00      A   
ATOM   3272  O   VAL A 345       1.295  17.778 -11.540  1.00 10.00      A   
ATOM   3273  N   PHE A 346       2.883  16.236 -11.934  1.00 10.00      A   
ATOM   3274  HN  PHE A 346       3.174  15.486 -12.498  1.00 10.00      A   
ATOM   3275  CA  PHE A 346       3.739  16.669 -10.833  1.00 10.00      A   
ATOM   3276  CB  PHE A 346       4.418  15.463 -10.169  1.00 10.00      A   
ATOM   3277  CG  PHE A 346       3.468  14.468  -9.562  1.00 10.00      A   
ATOM   3278  CD1 PHE A 346       3.078  13.339 -10.267  1.00 10.00      A   
ATOM   3279  CD2 PHE A 346       2.965  14.660  -8.286  1.00 10.00      A   
ATOM   3280  CE1 PHE A 346       2.205  12.424  -9.713  1.00 10.00      A   
ATOM   3281  CE2 PHE A 346       2.092  13.748  -7.724  1.00 10.00      A   
ATOM   3282  CZ  PHE A 346       1.712  12.629  -8.439  1.00 10.00      A   
ATOM   3283  C   PHE A 346       4.793  17.655 -11.333  1.00 10.00      A   
ATOM   3284  O   PHE A 346       5.271  17.538 -12.460  1.00 10.00      A   
ATOM   3285  N   PRO A 347       5.173  18.635 -10.504  1.00 10.00      A   
ATOM   3286  CA  PRO A 347       6.170  19.637 -10.877  1.00 10.00      A   
ATOM   3287  CB  PRO A 347       5.861  20.788  -9.922  1.00 10.00      A   
ATOM   3288  CG  PRO A 347       5.323  20.128  -8.695  1.00 10.00      A   
ATOM   3289  CD  PRO A 347       4.664  18.846  -9.137  1.00 10.00      A   
ATOM   3290  C   PRO A 347       7.602  19.142 -10.671  1.00 10.00      A   
ATOM   3291  O   PRO A 347       7.926  18.525  -9.652  1.00 10.00      A   
ATOM   3292  N   SER A 348       8.450  19.400 -11.654  1.00 10.00      A   
ATOM   3293  HN  SER A 348       8.121  19.854 -12.465  1.00 10.00      A   
ATOM   3294  CA  SER A 348       9.848  19.006 -11.583  1.00 10.00      A   
ATOM   3295  CB  SER A 348      10.489  19.125 -12.964  1.00 10.00      A   
ATOM   3296  OG  SER A 348      10.014  20.284 -13.631  1.00 10.00      A   
ATOM   3297  HG  SER A 348       9.113  20.119 -13.967  1.00 10.00      A   
ATOM   3298  C   SER A 348      10.589  19.886 -10.584  1.00 10.00      A   
ATOM   3299  O   SER A 348      11.420  19.408  -9.812  1.00 10.00      A   
ATOM   3300  N   GLU A 349      10.283  21.177 -10.614  1.00 10.00      A   
ATOM   3301  HN  GLU A 349       9.631  21.496 -11.274  1.00 10.00      A   
ATOM   3302  CA  GLU A 349      10.893  22.133  -9.710  1.00 10.00      A   
ATOM   3303  CB  GLU A 349      11.761  23.133 -10.479  1.00 10.00      A   
ATOM   3304  CG  GLU A 349      13.240  22.785 -10.494  1.00 10.00      A   
ATOM   3305  CD  GLU A 349      13.825  22.635  -9.103  1.00 10.00      A   
ATOM   3306  OE1 GLU A 349      13.254  23.182  -8.138  1.00 10.00      A   
ATOM   3307  OE2 GLU A 349      14.868  21.962  -8.974  1.00 10.00      A   
ATOM   3308  C   GLU A 349       9.819  22.866  -8.917  1.00 10.00      A   
ATOM   3309  O   GLU A 349       9.387  23.952  -9.300  1.00 10.00      A   
ATOM   3310  N   PRO A 350       9.370  22.280  -7.796  1.00 10.00      A   
ATOM   3311  CA  PRO A 350       8.333  22.878  -6.959  1.00 10.00      A   
ATOM   3312  CB  PRO A 350       7.824  21.685  -6.151  1.00 10.00      A   
ATOM   3313  CG  PRO A 350       9.010  20.795  -6.012  1.00 10.00      A   
ATOM   3314  CD  PRO A 350       9.834  20.983  -7.260  1.00 10.00      A   
ATOM   3315  C   PRO A 350       8.884  23.952  -6.026  1.00 10.00      A   
ATOM   3316  O   PRO A 350       8.125  24.684  -5.391  1.00 10.00      A   
ATOM   3317  N   PHE A 351      10.204  24.051  -5.951  1.00 10.00      A   
ATOM   3318  HN  PHE A 351      10.759  23.458  -6.499  1.00 10.00      A   
ATOM   3319  CA  PHE A 351      10.844  25.028  -5.079  1.00 10.00      A   
ATOM   3320  CB  PHE A 351      12.144  24.474  -4.494  1.00 10.00      A   
ATOM   3321  CG  PHE A 351      11.968  23.199  -3.725  1.00 10.00      A   
ATOM   3322  CD1 PHE A 351      12.653  22.053  -4.095  1.00 10.00      A   
ATOM   3323  CD2 PHE A 351      11.110  23.140  -2.637  1.00 10.00      A   
ATOM   3324  CE1 PHE A 351      12.486  20.873  -3.398  1.00 10.00      A   
ATOM   3325  CE2 PHE A 351      10.938  21.965  -1.934  1.00 10.00      A   
ATOM   3326  CZ  PHE A 351      11.627  20.828  -2.316  1.00 10.00      A   
ATOM   3327  C   PHE A 351      11.097  26.342  -5.809  1.00 10.00      A   
ATOM   3328  O   PHE A 351      11.500  27.335  -5.201  1.00 10.00      A   
ATOM   3329  N   VAL A 352      10.849  26.346  -7.112  1.00 10.00      A   
ATOM   3330  HN  VAL A 352      10.520  25.526  -7.539  1.00 10.00      A   
ATOM   3331  CA  VAL A 352      11.041  27.541  -7.923  1.00 10.00      A   
ATOM   3332  CB  VAL A 352      11.642  27.194  -9.304  1.00 10.00      A   
ATOM   3333  CG1 VAL A 352      11.862  28.449 -10.133  1.00 10.00      A   
ATOM   3334  CG2 VAL A 352      12.949  26.431  -9.144  1.00 10.00      A   
ATOM   3335  C   VAL A 352       9.711  28.267  -8.109  1.00 10.00      A   
ATOM   3336  O   VAL A 352       8.739  27.680  -8.588  1.00 10.00      A   
ATOM   3337  N   MET A 353       9.672  29.538  -7.718  1.00 10.00      A   
ATOM   3338  HN  MET A 353      10.486  29.950  -7.352  1.00 10.00      A   
ATOM   3339  CA  MET A 353       8.458  30.345  -7.829  1.00 10.00      A   
ATOM   3340  CB  MET A 353       8.575  31.615  -6.986  1.00 10.00      A   
ATOM   3341  CG  MET A 353       7.301  32.441  -6.941  1.00 10.00      A   
ATOM   3342  SD  MET A 353       7.618  34.210  -7.077  1.00 10.00      A   
ATOM   3343  CE  MET A 353       5.963  34.869  -6.877  1.00 10.00      A   
ATOM   3344  C   MET A 353       8.171  30.715  -9.280  1.00 10.00      A   
ATOM   3345  O   MET A 353       7.016  30.726  -9.718  1.00 10.00      A   
ATOM   3346  N   GLU A 354       9.226  31.023 -10.019  1.00 10.00      A   
ATOM   3347  HN  GLU A 354      10.121  31.001  -9.610  1.00 10.00      A   
ATOM   3348  CA  GLU A 354       9.094  31.387 -11.424  1.00 10.00      A   
ATOM   3349  CB  GLU A 354      10.338  32.129 -11.908  1.00 10.00      A   
ATOM   3350  CG  GLU A 354      10.518  33.498 -11.274  1.00 10.00      A   
ATOM   3351  CD  GLU A 354       9.301  34.380 -11.461  1.00 10.00      A   
ATOM   3352  OE1 GLU A 354       9.011  34.764 -12.612  1.00 10.00      A   
ATOM   3353  OE2 GLU A 354       8.622  34.691 -10.461  1.00 10.00      A   
ATOM   3354  C   GLU A 354       8.841  30.151 -12.280  1.00 10.00      A   
ATOM   3355  O   GLU A 354       9.381  29.080 -12.007  1.00 10.00      A   
ATOM   3356  N   PRO A 355       8.001  30.282 -13.318  1.00 10.00      A   
ATOM   3357  CA  PRO A 355       7.671  29.167 -14.214  1.00 10.00      A   
ATOM   3358  CB  PRO A 355       6.780  29.816 -15.278  1.00 10.00      A   
ATOM   3359  CG  PRO A 355       6.221  31.023 -14.613  1.00 10.00      A   
ATOM   3360  CD  PRO A 355       7.303  31.520 -13.701  1.00 10.00      A   
ATOM   3361  C   PRO A 355       8.912  28.565 -14.863  1.00 10.00      A   
ATOM   3362  O   PRO A 355       9.727  29.280 -15.449  1.00 10.00      A   
ATOM   3363  N   ASN A 356       9.067  27.254 -14.734  1.00 10.00      A   
ATOM   3364  HN  ASN A 356       8.400  26.738 -14.231  1.00 10.00      A   
ATOM   3365  CA  ASN A 356      10.211  26.568 -15.320  1.00 10.00      A   
ATOM   3366  CB  ASN A 356      10.669  25.377 -14.468  1.00 10.00      A   
ATOM   3367  CG  ASN A 356       9.557  24.399 -14.139  1.00 10.00      A   
ATOM   3368  OD1 ASN A 356       8.747  24.647 -13.248  1.00 10.00      A   
ATOM   3369  ND2 ASN A 356       9.524  23.271 -14.831  1.00 10.00      A   
ATOM   3370 HD21 ASN A 356      10.215  23.120 -15.505  1.00 10.00      A   
ATOM   3371 HD22 ASN A 356       8.791  22.627 -14.642  1.00 10.00      A   
ATOM   3372  C   ASN A 356       9.927  26.152 -16.761  1.00 10.00      A   
ATOM   3373  O   ASN A 356      10.820  26.168 -17.608  1.00 10.00      A   
ATOM   3374  N   VAL A 357       8.678  25.796 -17.036  1.00 10.00      A   
ATOM   3375  HN  VAL A 357       8.007  25.815 -16.319  1.00 10.00      A   
ATOM   3376  CA  VAL A 357       8.269  25.395 -18.380  1.00 10.00      A   
ATOM   3377  CB  VAL A 357       8.192  23.861 -18.557  1.00 10.00      A   
ATOM   3378  CG1 VAL A 357       9.577  23.256 -18.723  1.00 10.00      A   
ATOM   3379  CG2 VAL A 357       7.445  23.212 -17.405  1.00 10.00      A   
ATOM   3380  C   VAL A 357       6.920  26.009 -18.736  1.00 10.00      A   
ATOM   3381  O   VAL A 357       6.288  26.659 -17.902  1.00 10.00      A   
ATOM   3382  N   ALA A 358       6.472  25.779 -19.961  1.00 10.00      A   
ATOM   3383  HN  ALA A 358       7.001  25.209 -20.567  1.00 10.00      A   
ATOM   3384  CA  ALA A 358       5.207  26.324 -20.426  1.00 10.00      A   
ATOM   3385  CB  ALA A 358       5.236  26.548 -21.932  1.00 10.00      A   
ATOM   3386  C   ALA A 358       4.031  25.434 -20.027  1.00 10.00      A   
ATOM   3387  O   ALA A 358       3.456  24.732 -20.864  1.00 10.00      A   
ATOM   3388  N   LEU A 359       3.704  25.442 -18.739  1.00 10.00      A   
ATOM   3389  HN  LEU A 359       4.233  25.987 -18.117  1.00 10.00      A   
ATOM   3390  CA  LEU A 359       2.588  24.661 -18.226  1.00 10.00      A   
ATOM   3391  CB  LEU A 359       3.067  23.559 -17.279  1.00 10.00      A   
ATOM   3392  CG  LEU A 359       1.979  22.645 -16.705  1.00 10.00      A   
ATOM   3393  CD1 LEU A 359       1.834  21.377 -17.532  1.00 10.00      A   
ATOM   3394  CD2 LEU A 359       2.261  22.310 -15.249  1.00 10.00      A   
ATOM   3395  C   LEU A 359       1.603  25.575 -17.512  1.00 10.00      A   
ATOM   3396  O   LEU A 359       1.836  25.991 -16.373  1.00 10.00      A   
ATOM   3397  N   THR A 360       0.526  25.915 -18.192  1.00 10.00      A   
ATOM   3398  HN  THR A 360       0.416  25.588 -19.118  1.00 10.00      A   
ATOM   3399  CA  THR A 360      -0.487  26.777 -17.620  1.00 10.00      A   
ATOM   3400  CB  THR A 360      -0.802  27.947 -18.577  1.00 10.00      A   
ATOM   3401  OG1 THR A 360      -1.399  27.448 -19.785  1.00 10.00      A   
ATOM   3402  HG1 THR A 360      -1.137  26.516 -19.917  1.00 10.00      A   
ATOM   3403  CG2 THR A 360       0.473  28.696 -18.932  1.00 10.00      A   
ATOM   3404  C   THR A 360      -1.765  25.988 -17.325  1.00 10.00      A   
ATOM   3405  O   THR A 360      -1.741  24.758 -17.231  1.00 10.00      A   
ATOM   3406  N   GLU A 361      -2.871  26.703 -17.167  1.00 10.00      A   
ATOM   3407  HN  GLU A 361      -2.819  27.685 -17.224  1.00 10.00      A   
ATOM   3408  CA  GLU A 361      -4.159  26.084 -16.900  1.00 10.00      A   
ATOM   3409  CB  GLU A 361      -5.090  27.068 -16.177  1.00 10.00      A   
ATOM   3410  CG  GLU A 361      -5.473  28.300 -16.988  1.00 10.00      A   
ATOM   3411  CD  GLU A 361      -4.506  29.451 -16.809  1.00 10.00      A   
ATOM   3412  OE1 GLU A 361      -4.892  30.467 -16.200  1.00 10.00      A   
ATOM   3413  OE2 GLU A 361      -3.358  29.351 -17.290  1.00 10.00      A   
ATOM   3414  C   GLU A 361      -4.798  25.614 -18.204  1.00 10.00      A   
ATOM   3415  O   GLU A 361      -5.746  24.823 -18.199  1.00 10.00      A   
ATOM   3416  N   GLN A 362      -4.252  26.103 -19.319  1.00 10.00      A   
ATOM   3417  HN  GLN A 362      -3.486  26.711 -19.236  1.00 10.00      A   
ATOM   3418  CA  GLN A 362      -4.741  25.761 -20.656  1.00 10.00      A   
ATOM   3419  CB  GLN A 362      -3.872  26.435 -21.726  1.00 10.00      A   
ATOM   3420  CG  GLN A 362      -4.246  26.092 -23.165  1.00 10.00      A   
ATOM   3421  CD  GLN A 362      -5.453  26.864 -23.673  1.00 10.00      A   
ATOM   3422  OE1 GLN A 362      -5.695  28.002 -23.274  1.00 10.00      A   
ATOM   3423  NE2 GLN A 362      -6.217  26.256 -24.564  1.00 10.00      A   
ATOM   3424 HE21 GLN A 362      -5.966  25.351 -24.855  1.00 10.00      A   
ATOM   3425 HE22 GLN A 362      -7.007  26.732 -24.900  1.00 10.00      A   
ATOM   3426  C   GLN A 362      -4.751  24.254 -20.862  1.00 10.00      A   
ATOM   3427  O   GLN A 362      -5.729  23.697 -21.364  1.00 10.00      A   
ATOM   3428  N   GLY A 363      -3.659  23.609 -20.464  1.00 10.00      A   
ATOM   3429  HN  GLY A 363      -2.908  24.126 -20.082  1.00 10.00      A   
ATOM   3430  CA  GLY A 363      -3.535  22.173 -20.602  1.00 10.00      A   
ATOM   3431  C   GLY A 363      -4.691  21.412 -19.978  1.00 10.00      A   
ATOM   3432  O   GLY A 363      -5.346  20.620 -20.653  1.00 10.00      A   
ATOM   3433  N   LEU A 364      -4.959  21.673 -18.701  1.00 10.00      A   
ATOM   3434  HN  LEU A 364      -4.419  22.342 -18.228  1.00 10.00      A   
ATOM   3435  CA  LEU A 364      -6.040  20.996 -17.987  1.00 10.00      A   
ATOM   3436  CB  LEU A 364      -6.125  21.474 -16.527  1.00 10.00      A   
ATOM   3437  CG  LEU A 364      -6.446  20.404 -15.471  1.00 10.00      A   
ATOM   3438  CD1 LEU A 364      -6.500  21.007 -14.074  1.00 10.00      A   
ATOM   3439  CD2 LEU A 364      -7.742  19.675 -15.789  1.00 10.00      A   
ATOM   3440  C   LEU A 364      -7.377  21.208 -18.692  1.00 10.00      A   
ATOM   3441  O   LEU A 364      -8.125  20.256 -18.913  1.00 10.00      A   
ATOM   3442  N   VAL A 365      -7.662  22.455 -19.058  1.00 10.00      A   
ATOM   3443  HN  VAL A 365      -7.012  23.170 -18.868  1.00 10.00      A   
ATOM   3444  CA  VAL A 365      -8.914  22.784 -19.740  1.00 10.00      A   
ATOM   3445  CB  VAL A 365      -9.051  24.302 -20.005  1.00 10.00      A   
ATOM   3446  CG1 VAL A 365     -10.395  24.618 -20.649  1.00 10.00      A   
ATOM   3447  CG2 VAL A 365      -8.886  25.090 -18.713  1.00 10.00      A   
ATOM   3448  C   VAL A 365      -9.033  22.018 -21.059  1.00 10.00      A   
ATOM   3449  O   VAL A 365     -10.096  21.501 -21.398  1.00 10.00      A   
ATOM   3450  N   SER A 366      -7.933  21.931 -21.791  1.00 10.00      A   
ATOM   3451  HN  SER A 366      -7.107  22.361 -21.472  1.00 10.00      A   
ATOM   3452  CA  SER A 366      -7.923  21.223 -23.062  1.00 10.00      A   
ATOM   3453  CB  SER A 366      -6.605  21.472 -23.797  1.00 10.00      A   
ATOM   3454  OG  SER A 366      -6.298  22.858 -23.828  1.00 10.00      A   
ATOM   3455  HG  SER A 366      -6.136  23.172 -22.927  1.00 10.00      A   
ATOM   3456  C   SER A 366      -8.150  19.722 -22.861  1.00 10.00      A   
ATOM   3457  O   SER A 366      -8.906  19.092 -23.601  1.00 10.00      A   
ATOM   3458  N   VAL A 367      -7.516  19.163 -21.836  1.00 10.00      A   
ATOM   3459  HN  VAL A 367      -6.948  19.722 -21.260  1.00 10.00      A   
ATOM   3460  CA  VAL A 367      -7.637  17.741 -21.545  1.00 10.00      A   
ATOM   3461  CB  VAL A 367      -6.574  17.270 -20.527  1.00 10.00      A   
ATOM   3462  CG1 VAL A 367      -6.708  15.781 -20.256  1.00 10.00      A   
ATOM   3463  CG2 VAL A 367      -5.182  17.573 -21.046  1.00 10.00      A   
ATOM   3464  C   VAL A 367      -9.037  17.379 -21.052  1.00 10.00      A   
ATOM   3465  O   VAL A 367      -9.610  16.376 -21.474  1.00 10.00      A   
ATOM   3466  N   SER A 368      -9.599  18.214 -20.187  1.00 10.00      A   
ATOM   3467  HN  SER A 368      -9.113  19.026 -19.916  1.00 10.00      A   
ATOM   3468  CA  SER A 368     -10.927  17.960 -19.639  1.00 10.00      A   
ATOM   3469  CB  SER A 368     -11.237  18.906 -18.476  1.00 10.00      A   
ATOM   3470  OG  SER A 368     -10.800  20.221 -18.753  1.00 10.00      A   
ATOM   3471  HG  SER A 368      -9.838  20.259 -18.690  1.00 10.00      A   
ATOM   3472  C   SER A 368     -12.010  18.032 -20.715  1.00 10.00      A   
ATOM   3473  O   SER A 368     -13.042  17.364 -20.620  1.00 10.00      A   
ATOM   3474  N   MET A 369     -11.761  18.830 -21.745  1.00 10.00      A   
ATOM   3475  HN  MET A 369     -10.915  19.329 -21.768  1.00 10.00      A   
ATOM   3476  CA  MET A 369     -12.714  18.986 -22.838  1.00 10.00      A   
ATOM   3477  CB  MET A 369     -12.595  20.373 -23.480  1.00 10.00      A   
ATOM   3478  CG  MET A 369     -13.052  21.519 -22.588  1.00 10.00      A   
ATOM   3479  SD  MET A 369     -13.153  23.096 -23.461  1.00 10.00      A   
ATOM   3480  CE  MET A 369     -14.519  22.782 -24.577  1.00 10.00      A   
ATOM   3481  C   MET A 369     -12.529  17.897 -23.893  1.00 10.00      A   
ATOM   3482  O   MET A 369     -13.454  17.590 -24.646  1.00 10.00      A   
ATOM   3483  N   GLY A 370     -11.337  17.313 -23.935  1.00 10.00      A   
ATOM   3484  HN  GLY A 370     -10.637  17.597 -23.307  1.00 10.00      A   
ATOM   3485  CA  GLY A 370     -11.052  16.274 -24.908  1.00 10.00      A   
ATOM   3486  C   GLY A 370     -11.232  14.870 -24.364  1.00 10.00      A   
ATOM   3487  O   GLY A 370     -11.524  13.942 -25.116  1.00 10.00      A   
ATOM   3488  N   CYS A 371     -11.047  14.707 -23.066  1.00 10.00      A   
ATOM   3489  HN  CYS A 371     -10.796  15.481 -22.516  1.00 10.00      A   
ATOM   3490  CA  CYS A 371     -11.190  13.407 -22.431  1.00 10.00      A   
ATOM   3491  CB  CYS A 371     -10.023  13.164 -21.478  1.00 10.00      A   
ATOM   3492  SG  CYS A 371      -8.401  13.250 -22.262  1.00 10.00      A   
ATOM   3493  HG  CYS A 371      -7.734  14.247 -21.702  1.00 10.00      A   
ATOM   3494  C   CYS A 371     -12.513  13.317 -21.680  1.00 10.00      A   
ATOM   3495  O   CYS A 371     -12.678  13.938 -20.626  1.00 10.00      A   
ATOM   3496  N   PRO A 372     -13.471  12.535 -22.206  1.00 10.00      A   
ATOM   3497  CA  PRO A 372     -14.793  12.368 -21.604  1.00 10.00      A   
ATOM   3498  CB  PRO A 372     -15.672  11.930 -22.788  1.00 10.00      A   
ATOM   3499  CG  PRO A 372     -14.760  11.813 -23.971  1.00 10.00      A   
ATOM   3500  CD  PRO A 372     -13.357  11.755 -23.440  1.00 10.00      A   
ATOM   3501  C   PRO A 372     -14.829  11.298 -20.513  1.00 10.00      A   
ATOM   3502  O   PRO A 372     -15.897  10.940 -20.018  1.00 10.00      A   
ATOM   3503  N   LYS A 373     -13.668  10.779 -20.147  1.00 10.00      A   
ATOM   3504  HN  LYS A 373     -12.844  11.089 -20.580  1.00 10.00      A   
ATOM   3505  CA  LYS A 373     -13.589   9.749 -19.117  1.00 10.00      A   
ATOM   3506  CB  LYS A 373     -12.954   8.474 -19.684  1.00 10.00      A   
ATOM   3507  CG  LYS A 373     -13.873   7.632 -20.556  1.00 10.00      A   
ATOM   3508  CD  LYS A 373     -14.680   6.648 -19.725  1.00 10.00      A   
ATOM   3509  CE  LYS A 373     -15.388   5.626 -20.600  1.00 10.00      A   
ATOM   3510  NZ  LYS A 373     -14.453   4.967 -21.555  1.00 10.00      A   
ATOM   3511  HZ1 LYS A 373     -14.817   4.028 -21.826  1.00 10.00      A   
ATOM   3512  HZ2 LYS A 373     -13.507   4.848 -21.124  1.00 10.00      A   
ATOM   3513  HZ3 LYS A 373     -14.354   5.547 -22.409  1.00 10.00      A   
ATOM   3514  C   LYS A 373     -12.788  10.237 -17.912  1.00 10.00      A   
ATOM   3515  O   LYS A 373     -12.485   9.464 -17.005  1.00 10.00      A   
ATOM   3516  N   LEU A 374     -12.447  11.520 -17.902  1.00 10.00      A   
ATOM   3517  HN  LEU A 374     -12.723  12.094 -18.642  1.00 10.00      A   
ATOM   3518  CA  LEU A 374     -11.674  12.092 -16.808  1.00 10.00      A   
ATOM   3519  CB  LEU A 374     -11.094  13.450 -17.203  1.00 10.00      A   
ATOM   3520  CG  LEU A 374      -9.726  13.435 -17.879  1.00 10.00      A   
ATOM   3521  CD1 LEU A 374      -9.272  14.855 -18.170  1.00 10.00      A   
ATOM   3522  CD2 LEU A 374      -8.707  12.712 -17.012  1.00 10.00      A   
ATOM   3523  C   LEU A 374     -12.513  12.249 -15.551  1.00 10.00      A   
ATOM   3524  O   LEU A 374     -13.530  12.943 -15.560  1.00 10.00      A   
ATOM   3525  N   GLU A 375     -12.095  11.590 -14.477  1.00 10.00      A   
ATOM   3526  HN  GLU A 375     -11.299  11.017 -14.543  1.00 10.00      A   
ATOM   3527  CA  GLU A 375     -12.804  11.681 -13.210  1.00 10.00      A   
ATOM   3528  CB  GLU A 375     -13.612  10.412 -12.927  1.00 10.00      A   
ATOM   3529  CG  GLU A 375     -12.777   9.177 -12.640  1.00 10.00      A   
ATOM   3530  CD  GLU A 375     -13.540   8.141 -11.840  1.00 10.00      A   
ATOM   3531  OE1 GLU A 375     -13.554   8.238 -10.593  1.00 10.00      A   
ATOM   3532  OE2 GLU A 375     -14.138   7.232 -12.452  1.00 10.00      A   
ATOM   3533  C   GLU A 375     -11.846  11.984 -12.059  1.00 10.00      A   
ATOM   3534  O   GLU A 375     -12.269  12.378 -10.970  1.00 10.00      A   
ATOM   3535  N   SER A 376     -10.556  11.812 -12.305  1.00 10.00      A   
ATOM   3536  HN  SER A 376     -10.271  11.505 -13.191  1.00 10.00      A   
ATOM   3537  CA  SER A 376      -9.547  12.069 -11.292  1.00 10.00      A   
ATOM   3538  CB  SER A 376      -9.077  10.752 -10.670  1.00 10.00      A   
ATOM   3539  OG  SER A 376      -8.408  10.970  -9.438  1.00 10.00      A   
ATOM   3540  HG  SER A 376      -8.409  10.149  -8.926  1.00 10.00      A   
ATOM   3541  C   SER A 376      -8.376  12.834 -11.901  1.00 10.00      A   
ATOM   3542  O   SER A 376      -7.639  12.303 -12.731  1.00 10.00      A   
ATOM   3543  N   VAL A 377      -8.224  14.093 -11.510  1.00 10.00      A   
ATOM   3544  HN  VAL A 377      -8.850  14.472 -10.855  1.00 10.00      A   
ATOM   3545  CA  VAL A 377      -7.150  14.924 -12.038  1.00 10.00      A   
ATOM   3546  CB  VAL A 377      -7.678  15.988 -13.031  1.00 10.00      A   
ATOM   3547  CG1 VAL A 377      -6.526  16.772 -13.646  1.00 10.00      A   
ATOM   3548  CG2 VAL A 377      -8.526  15.347 -14.120  1.00 10.00      A   
ATOM   3549  C   VAL A 377      -6.375  15.629 -10.928  1.00 10.00      A   
ATOM   3550  O   VAL A 377      -6.965  16.267 -10.054  1.00 10.00      A   
ATOM   3551  N   LEU A 378      -5.054  15.503 -10.977  1.00 10.00      A   
ATOM   3552  HN  LEU A 378      -4.659  14.961 -11.698  1.00 10.00      A   
ATOM   3553  CA  LEU A 378      -4.164  16.142 -10.016  1.00 10.00      A   
ATOM   3554  CB  LEU A 378      -3.345  15.085  -9.262  1.00 10.00      A   
ATOM   3555  CG  LEU A 378      -2.206  15.595  -8.370  1.00 10.00      A   
ATOM   3556  CD1 LEU A 378      -2.735  16.525  -7.291  1.00 10.00      A   
ATOM   3557  CD2 LEU A 378      -1.462  14.426  -7.746  1.00 10.00      A   
ATOM   3558  C   LEU A 378      -3.243  17.102 -10.768  1.00 10.00      A   
ATOM   3559  O   LEU A 378      -2.487  16.682 -11.650  1.00 10.00      A   
ATOM   3560  N   TYR A 379      -3.307  18.381 -10.426  1.00 10.00      A   
ATOM   3561  HN  TYR A 379      -3.914  18.657  -9.701  1.00 10.00      A   
ATOM   3562  CA  TYR A 379      -2.502  19.392 -11.097  1.00 10.00      A   
ATOM   3563  CB  TYR A 379      -3.436  20.357 -11.822  1.00 10.00      A   
ATOM   3564  CG  TYR A 379      -2.975  20.793 -13.191  1.00 10.00      A   
ATOM   3565  CD1 TYR A 379      -2.872  19.882 -14.231  1.00 10.00      A   
ATOM   3566  CD2 TYR A 379      -2.670  22.122 -13.448  1.00 10.00      A   
ATOM   3567  CE1 TYR A 379      -2.483  20.281 -15.494  1.00 10.00      A   
ATOM   3568  CE2 TYR A 379      -2.273  22.529 -14.707  1.00 10.00      A   
ATOM   3569  CZ  TYR A 379      -2.181  21.604 -15.726  1.00 10.00      A   
ATOM   3570  OH  TYR A 379      -1.804  22.007 -16.985  1.00 10.00      A   
ATOM   3571  HH  TYR A 379      -1.556  22.943 -16.964  1.00 10.00      A   
ATOM   3572  C   TYR A 379      -1.641  20.178 -10.111  1.00 10.00      A   
ATOM   3573  O   TYR A 379      -2.017  20.365  -8.951  1.00 10.00      A   
ATOM   3574  N   PHE A 380      -0.484  20.625 -10.594  1.00 10.00      A   
ATOM   3575  HN  PHE A 380      -0.246  20.405 -11.516  1.00 10.00      A   
ATOM   3576  CA  PHE A 380       0.450  21.417  -9.805  1.00 10.00      A   
ATOM   3577  CB  PHE A 380       1.604  20.549  -9.309  1.00 10.00      A   
ATOM   3578  CG  PHE A 380       1.306  19.756  -8.067  1.00 10.00      A   
ATOM   3579  CD1 PHE A 380       0.939  18.421  -8.149  1.00 10.00      A   
ATOM   3580  CD2 PHE A 380       1.402  20.343  -6.817  1.00 10.00      A   
ATOM   3581  CE1 PHE A 380       0.675  17.685  -7.008  1.00 10.00      A   
ATOM   3582  CE2 PHE A 380       1.138  19.612  -5.673  1.00 10.00      A   
ATOM   3583  CZ  PHE A 380       0.775  18.282  -5.769  1.00 10.00      A   
ATOM   3584  C   PHE A 380       1.003  22.561 -10.657  1.00 10.00      A   
ATOM   3585  O   PHE A 380       2.117  22.483 -11.180  1.00 10.00      A   
ATOM   3586  N   CYS A 381       0.206  23.605 -10.825  1.00 10.00      A   
ATOM   3587  HN  CYS A 381      -0.684  23.601 -10.410  1.00 10.00      A   
ATOM   3588  CA  CYS A 381       0.615  24.753 -11.623  1.00 10.00      A   
ATOM   3589  CB  CYS A 381      -0.469  25.100 -12.647  1.00 10.00      A   
ATOM   3590  SG  CYS A 381      -2.031  25.652 -11.922  1.00 10.00      A   
ATOM   3591  HG  CYS A 381      -2.289  26.868 -12.395  1.00 10.00      A   
ATOM   3592  C   CYS A 381       0.919  25.968 -10.746  1.00 10.00      A   
ATOM   3593  O   CYS A 381       0.841  25.902  -9.517  1.00 10.00      A   
ATOM   3594  N   ARG A 382       1.270  27.074 -11.388  1.00 10.00      A   
ATOM   3595  HN  ARG A 382       1.319  27.061 -12.368  1.00 10.00      A   
ATOM   3596  CA  ARG A 382       1.583  28.307 -10.681  1.00 10.00      A   
ATOM   3597  CB  ARG A 382       2.930  28.857 -11.145  1.00 10.00      A   
ATOM   3598  CG  ARG A 382       4.117  28.045 -10.658  1.00 10.00      A   
ATOM   3599  CD  ARG A 382       5.381  28.380 -11.429  1.00 10.00      A   
ATOM   3600  NE  ARG A 382       6.553  27.723 -10.852  1.00 10.00      A   
ATOM   3601  HE  ARG A 382       6.968  28.154 -10.072  1.00 10.00      A   
ATOM   3602  CZ  ARG A 382       7.092  26.600 -11.316  1.00 10.00      A   
ATOM   3603  NH1 ARG A 382       6.577  25.991 -12.375  1.00 10.00      A   
ATOM   3604 HH11 ARG A 382       5.746  26.392 -12.857  1.00 10.00      A   
ATOM   3605 HH12 ARG A 382       7.008  25.108 -12.733  1.00 10.00      A   
ATOM   3606  NH2 ARG A 382       8.157  26.090 -10.721  1.00 10.00      A   
ATOM   3607 HH21 ARG A 382       8.591  25.210 -11.078  1.00 10.00      A   
ATOM   3608 HH22 ARG A 382       8.573  26.573  -9.890  1.00 10.00      A   
ATOM   3609  C   ARG A 382       0.490  29.343 -10.900  1.00 10.00      A   
ATOM   3610  O   ARG A 382       0.050  30.008  -9.962  1.00 10.00      A   
ATOM   3611  N   GLN A 383       0.065  29.476 -12.145  1.00 10.00      A   
ATOM   3612  HN  GLN A 383       0.467  28.926 -12.849  1.00 10.00      A   
ATOM   3613  CA  GLN A 383      -0.984  30.423 -12.494  1.00 10.00      A   
ATOM   3614  CB  GLN A 383      -0.673  31.128 -13.815  1.00 10.00      A   
ATOM   3615  CG  GLN A 383      -0.373  30.197 -14.978  1.00 10.00      A   
ATOM   3616  CD  GLN A 383      -0.111  30.952 -16.263  1.00 10.00      A   
ATOM   3617  OE1 GLN A 383       1.000  31.417 -16.508  1.00 10.00      A   
ATOM   3618  NE2 GLN A 383      -1.124  31.065 -17.100  1.00 10.00      A   
ATOM   3619 HE21 GLN A 383      -1.988  30.652 -16.852  1.00 10.00      A   
ATOM   3620 HE22 GLN A 383      -0.980  31.557 -17.938  1.00 10.00      A   
ATOM   3621  C   GLN A 383      -2.325  29.717 -12.583  1.00 10.00      A   
ATOM   3622  O   GLN A 383      -2.381  28.523 -12.881  1.00 10.00      A   
ATOM   3623  N   MET A 384      -3.398  30.457 -12.331  1.00 10.00      A   
ATOM   3624  HN  MET A 384      -3.286  31.406 -12.107  1.00 10.00      A   
ATOM   3625  CA  MET A 384      -4.740  29.902 -12.382  1.00 10.00      A   
ATOM   3626  CB  MET A 384      -5.057  29.136 -11.091  1.00 10.00      A   
ATOM   3627  CG  MET A 384      -6.428  28.477 -11.066  1.00 10.00      A   
ATOM   3628  SD  MET A 384      -6.756  27.484 -12.538  1.00 10.00      A   
ATOM   3629  CE  MET A 384      -5.422  26.295 -12.452  1.00 10.00      A   
ATOM   3630  C   MET A 384      -5.775  30.999 -12.616  1.00 10.00      A   
ATOM   3631  O   MET A 384      -5.632  32.124 -12.128  1.00 10.00      A   
ATOM   3632  N   THR A 385      -6.800  30.669 -13.378  1.00 10.00      A   
ATOM   3633  HN  THR A 385      -6.849  29.763 -13.747  1.00 10.00      A   
ATOM   3634  CA  THR A 385      -7.862  31.609 -13.679  1.00 10.00      A   
ATOM   3635  CB  THR A 385      -7.900  31.950 -15.178  1.00 10.00      A   
ATOM   3636  OG1 THR A 385      -7.448  30.823 -15.936  1.00 10.00      A   
ATOM   3637  HG1 THR A 385      -6.483  30.725 -15.824  1.00 10.00      A   
ATOM   3638  CG2 THR A 385      -6.996  33.132 -15.473  1.00 10.00      A   
ATOM   3639  C   THR A 385      -9.210  31.050 -13.239  1.00 10.00      A   
ATOM   3640  O   THR A 385      -9.441  29.839 -13.292  1.00 10.00      A   
ATOM   3641  N   ASN A 386     -10.093  31.935 -12.806  1.00 10.00      A   
ATOM   3642  HN  ASN A 386      -9.848  32.889 -12.803  1.00 10.00      A   
ATOM   3643  CA  ASN A 386     -11.420  31.543 -12.345  1.00 10.00      A   
ATOM   3644  CB  ASN A 386     -12.158  32.743 -11.753  1.00 10.00      A   
ATOM   3645  CG  ASN A 386     -11.966  32.868 -10.257  1.00 10.00      A   
ATOM   3646  OD1 ASN A 386     -11.903  31.870  -9.537  1.00 10.00      A   
ATOM   3647  ND2 ASN A 386     -11.881  34.096  -9.776  1.00 10.00      A   
ATOM   3648 HD21 ASN A 386     -11.948  34.845 -10.401  1.00 10.00      A   
ATOM   3649 HD22 ASN A 386     -11.747  34.208  -8.806  1.00 10.00      A   
ATOM   3650  C   ASN A 386     -12.236  30.945 -13.480  1.00 10.00      A   
ATOM   3651  O   ASN A 386     -12.903  29.923 -13.309  1.00 10.00      A   
ATOM   3652  N   ALA A 387     -12.162  31.579 -14.645  1.00 10.00      A   
ATOM   3653  HN  ALA A 387     -11.592  32.377 -14.717  1.00 10.00      A   
ATOM   3654  CA  ALA A 387     -12.900  31.126 -15.818  1.00 10.00      A   
ATOM   3655  CB  ALA A 387     -12.721  32.104 -16.968  1.00 10.00      A   
ATOM   3656  C   ALA A 387     -12.482  29.720 -16.237  1.00 10.00      A   
ATOM   3657  O   ALA A 387     -13.325  28.900 -16.599  1.00 10.00      A   
ATOM   3658  N   ALA A 388     -11.180  29.446 -16.173  1.00 10.00      A   
ATOM   3659  HN  ALA A 388     -10.563  30.142 -15.864  1.00 10.00      A   
ATOM   3660  CA  ALA A 388     -10.649  28.137 -16.547  1.00 10.00      A   
ATOM   3661  CB  ALA A 388      -9.134  28.124 -16.436  1.00 10.00      A   
ATOM   3662  C   ALA A 388     -11.252  27.038 -15.683  1.00 10.00      A   
ATOM   3663  O   ALA A 388     -11.672  25.995 -16.187  1.00 10.00      A   
ATOM   3664  N   LEU A 389     -11.300  27.291 -14.379  1.00 10.00      A   
ATOM   3665  HN  LEU A 389     -10.952  28.148 -14.048  1.00 10.00      A   
ATOM   3666  CA  LEU A 389     -11.851  26.338 -13.428  1.00 10.00      A   
ATOM   3667  CB  LEU A 389     -11.715  26.875 -12.001  1.00 10.00      A   
ATOM   3668  CG  LEU A 389     -10.293  26.945 -11.443  1.00 10.00      A   
ATOM   3669  CD1 LEU A 389     -10.260  27.780 -10.173  1.00 10.00      A   
ATOM   3670  CD2 LEU A 389      -9.753  25.549 -11.176  1.00 10.00      A   
ATOM   3671  C   LEU A 389     -13.313  26.041 -13.741  1.00 10.00      A   
ATOM   3672  O   LEU A 389     -13.758  24.894 -13.648  1.00 10.00      A   
ATOM   3673  N   ILE A 390     -14.049  27.077 -14.128  1.00 10.00      A   
ATOM   3674  HN  ILE A 390     -13.630  27.959 -14.198  1.00 10.00      A   
ATOM   3675  CA  ILE A 390     -15.460  26.941 -14.457  1.00 10.00      A   
ATOM   3676  CB  ILE A 390     -16.117  28.315 -14.720  1.00 10.00      A   
ATOM   3677  CG1 ILE A 390     -16.004  29.204 -13.477  1.00 10.00      A   
ATOM   3678  CG2 ILE A 390     -17.578  28.147 -15.114  1.00 10.00      A   
ATOM   3679  CD1 ILE A 390     -16.375  30.652 -13.717  1.00 10.00      A   
ATOM   3680  C   ILE A 390     -15.647  26.029 -15.668  1.00 10.00      A   
ATOM   3681  O   ILE A 390     -16.489  25.130 -15.651  1.00 10.00      A   
ATOM   3682  N   THR A 391     -14.839  26.251 -16.703  1.00 10.00      A   
ATOM   3683  HN  THR A 391     -14.175  26.976 -16.646  1.00 10.00      A   
ATOM   3684  CA  THR A 391     -14.911  25.452 -17.927  1.00 10.00      A   
ATOM   3685  CB  THR A 391     -13.877  25.938 -18.969  1.00 10.00      A   
ATOM   3686  OG1 THR A 391     -13.860  27.373 -18.998  1.00 10.00      A   
ATOM   3687  HG1 THR A 391     -13.516  27.671 -19.847  1.00 10.00      A   
ATOM   3688  CG2 THR A 391     -14.224  25.420 -20.357  1.00 10.00      A   
ATOM   3689  C   THR A 391     -14.679  23.966 -17.631  1.00 10.00      A   
ATOM   3690  O   THR A 391     -15.373  23.099 -18.165  1.00 10.00      A   
ATOM   3691  N   ILE A 392     -13.719  23.685 -16.757  1.00 10.00      A   
ATOM   3692  HN  ILE A 392     -13.222  24.424 -16.344  1.00 10.00      A   
ATOM   3693  CA  ILE A 392     -13.389  22.313 -16.393  1.00 10.00      A   
ATOM   3694  CB  ILE A 392     -12.201  22.254 -15.404  1.00 10.00      A   
ATOM   3695  CG1 ILE A 392     -10.949  22.878 -16.028  1.00 10.00      A   
ATOM   3696  CG2 ILE A 392     -11.921  20.819 -14.970  1.00 10.00      A   
ATOM   3697  CD1 ILE A 392      -9.818  23.095 -15.044  1.00 10.00      A   
ATOM   3698  C   ILE A 392     -14.598  21.594 -15.790  1.00 10.00      A   
ATOM   3699  O   ILE A 392     -14.977  20.516 -16.245  1.00 10.00      A   
ATOM   3700  N   ALA A 393     -15.217  22.206 -14.789  1.00 10.00      A   
ATOM   3701  HN  ALA A 393     -14.890  23.081 -14.487  1.00 10.00      A   
ATOM   3702  CA  ALA A 393     -16.374  21.609 -14.126  1.00 10.00      A   
ATOM   3703  CB  ALA A 393     -16.731  22.386 -12.871  1.00 10.00      A   
ATOM   3704  C   ALA A 393     -17.582  21.523 -15.050  1.00 10.00      A   
ATOM   3705  O   ALA A 393     -18.308  20.528 -15.044  1.00 10.00      A   
ATOM   3706  N   ARG A 394     -17.788  22.564 -15.848  1.00 10.00      A   
ATOM   3707  HN  ARG A 394     -17.162  23.322 -15.818  1.00 10.00      A   
ATOM   3708  CA  ARG A 394     -18.916  22.609 -16.767  1.00 10.00      A   
ATOM   3709  CB  ARG A 394     -19.060  23.997 -17.399  1.00 10.00      A   
ATOM   3710  CG  ARG A 394     -19.938  24.954 -16.608  1.00 10.00      A   
ATOM   3711  CD  ARG A 394     -20.068  26.299 -17.309  1.00 10.00      A   
ATOM   3712  NE  ARG A 394     -20.618  26.171 -18.659  1.00 10.00      A   
ATOM   3713  HE  ARG A 394     -20.138  25.578 -19.283  1.00 10.00      A   
ATOM   3714  CZ  ARG A 394     -21.704  26.810 -19.092  1.00 10.00      A   
ATOM   3715  NH1 ARG A 394     -22.365  27.632 -18.287  1.00 10.00      A   
ATOM   3716 HH11 ARG A 394     -22.042  27.779 -17.308  1.00 10.00      A   
ATOM   3717 HH12 ARG A 394     -23.209  28.136 -18.627  1.00 10.00      A   
ATOM   3718  NH2 ARG A 394     -22.130  26.620 -20.335  1.00 10.00      A   
ATOM   3719 HH21 ARG A 394     -22.981  27.113 -20.685  1.00 10.00      A   
ATOM   3720 HH22 ARG A 394     -21.614  25.971 -20.968  1.00 10.00      A   
ATOM   3721  C   ARG A 394     -18.804  21.544 -17.849  1.00 10.00      A   
ATOM   3722  O   ARG A 394     -19.812  21.045 -18.350  1.00 10.00      A   
ATOM   3723  N   ASN A 395     -17.580  21.195 -18.210  1.00 10.00      A   
ATOM   3724  HN  ASN A 395     -16.808  21.633 -17.787  1.00 10.00      A   
ATOM   3725  CA  ASN A 395     -17.360  20.186 -19.235  1.00 10.00      A   
ATOM   3726  CB  ASN A 395     -16.131  20.520 -20.089  1.00 10.00      A   
ATOM   3727  CG  ASN A 395     -16.195  19.886 -21.469  1.00 10.00      A   
ATOM   3728  OD1 ASN A 395     -16.686  20.490 -22.419  1.00 10.00      A   
ATOM   3729  ND2 ASN A 395     -15.693  18.664 -21.593  1.00 10.00      A   
ATOM   3730 HD21 ASN A 395     -15.308  18.238 -20.797  1.00 10.00      A   
ATOM   3731 HD22 ASN A 395     -15.744  18.230 -22.470  1.00 10.00      A   
ATOM   3732  C   ASN A 395     -17.216  18.796 -18.627  1.00 10.00      A   
ATOM   3733  O   ASN A 395     -17.519  17.795 -19.273  1.00 10.00      A   
ATOM   3734  N   ARG A 396     -16.736  18.731 -17.393  1.00 10.00      A   
ATOM   3735  HN  ARG A 396     -16.491  19.561 -16.928  1.00 10.00      A   
ATOM   3736  CA  ARG A 396     -16.553  17.458 -16.709  1.00 10.00      A   
ATOM   3737  CB  ARG A 396     -15.069  17.213 -16.427  1.00 10.00      A   
ATOM   3738  CG  ARG A 396     -14.220  16.982 -17.662  1.00 10.00      A   
ATOM   3739  CD  ARG A 396     -14.099  15.499 -17.993  1.00 10.00      A   
ATOM   3740  NE  ARG A 396     -15.372  14.907 -18.396  1.00 10.00      A   
ATOM   3741  HE  ARG A 396     -15.888  14.426 -17.703  1.00 10.00      A   
ATOM   3742  CZ  ARG A 396     -15.858  14.957 -19.636  1.00 10.00      A   
ATOM   3743  NH1 ARG A 396     -15.170  15.559 -20.601  1.00 10.00      A   
ATOM   3744 HH11 ARG A 396     -14.238  15.990 -20.399  1.00 10.00      A   
ATOM   3745 HH12 ARG A 396     -15.556  15.605 -21.569  1.00 10.00      A   
ATOM   3746  NH2 ARG A 396     -17.026  14.390 -19.914  1.00 10.00      A   
ATOM   3747 HH21 ARG A 396     -17.565  13.897 -19.165  1.00 10.00      A   
ATOM   3748 HH22 ARG A 396     -17.416  14.432 -20.883  1.00 10.00      A   
ATOM   3749  C   ARG A 396     -17.328  17.413 -15.399  1.00 10.00      A   
ATOM   3750  O   ARG A 396     -16.751  17.549 -14.321  1.00 10.00      A   
ATOM   3751  N   PRO A 397     -18.650  17.212 -15.467  1.00 10.00      A   
ATOM   3752  CA  PRO A 397     -19.495  17.136 -14.273  1.00 10.00      A   
ATOM   3753  CB  PRO A 397     -20.894  17.404 -14.834  1.00 10.00      A   
ATOM   3754  CG  PRO A 397     -20.845  16.856 -16.221  1.00 10.00      A   
ATOM   3755  CD  PRO A 397     -19.434  17.056 -16.710  1.00 10.00      A   
ATOM   3756  C   PRO A 397     -19.435  15.743 -13.651  1.00 10.00      A   
ATOM   3757  O   PRO A 397     -20.100  15.461 -12.655  1.00 10.00      A   
ATOM   3758  N   ASN A 398     -18.626  14.882 -14.256  1.00 10.00      A   
ATOM   3759  HN  ASN A 398     -18.123  15.183 -15.042  1.00 10.00      A   
ATOM   3760  CA  ASN A 398     -18.461  13.509 -13.803  1.00 10.00      A   
ATOM   3761  CB  ASN A 398     -18.378  12.574 -15.017  1.00 10.00      A   
ATOM   3762  CG  ASN A 398     -17.093  12.752 -15.802  1.00 10.00      A   
ATOM   3763  OD1 ASN A 398     -16.920  13.736 -16.523  1.00 10.00      A   
ATOM   3764  ND2 ASN A 398     -16.193  11.793 -15.682  1.00 10.00      A   
ATOM   3765 HD21 ASN A 398     -16.409  11.025 -15.108  1.00 10.00      A   
ATOM   3766 HD22 ASN A 398     -15.343  11.892 -16.159  1.00 10.00      A   
ATOM   3767  C   ASN A 398     -17.198  13.360 -12.962  1.00 10.00      A   
ATOM   3768  O   ASN A 398     -16.827  12.251 -12.581  1.00 10.00      A   
ATOM   3769  N   MET A 399     -16.538  14.480 -12.679  1.00 10.00      A   
ATOM   3770  HN  MET A 399     -16.888  15.340 -13.002  1.00 10.00      A   
ATOM   3771  CA  MET A 399     -15.311  14.464 -11.891  1.00 10.00      A   
ATOM   3772  CB  MET A 399     -14.677  15.856 -11.870  1.00 10.00      A   
ATOM   3773  CG  MET A 399     -13.238  15.884 -11.385  1.00 10.00      A   
ATOM   3774  SD  MET A 399     -12.061  15.392 -12.661  1.00 10.00      A   
ATOM   3775  CE  MET A 399     -12.305  16.704 -13.855  1.00 10.00      A   
ATOM   3776  C   MET A 399     -15.586  13.989 -10.466  1.00 10.00      A   
ATOM   3777  O   MET A 399     -16.500  14.485  -9.805  1.00 10.00      A   
ATOM   3778  N   THR A 400     -14.798  13.026 -10.000  1.00 10.00      A   
ATOM   3779  HN  THR A 400     -14.081  12.670 -10.570  1.00 10.00      A   
ATOM   3780  CA  THR A 400     -14.967  12.488  -8.659  1.00 10.00      A   
ATOM   3781  CB  THR A 400     -14.997  10.945  -8.674  1.00 10.00      A   
ATOM   3782  OG1 THR A 400     -13.749  10.447  -9.179  1.00 10.00      A   
ATOM   3783  HG1 THR A 400     -13.913   9.696  -9.773  1.00 10.00      A   
ATOM   3784  CG2 THR A 400     -16.135  10.438  -9.552  1.00 10.00      A   
ATOM   3785  C   THR A 400     -13.830  12.951  -7.754  1.00 10.00      A   
ATOM   3786  O   THR A 400     -14.013  13.140  -6.550  1.00 10.00      A   
ATOM   3787  N   ARG A 401     -12.659  13.145  -8.340  1.00 10.00      A   
ATOM   3788  HN  ARG A 401     -12.577  12.987  -9.308  1.00 10.00      A   
ATOM   3789  CA  ARG A 401     -11.491  13.575  -7.593  1.00 10.00      A   
ATOM   3790  CB  ARG A 401     -10.534  12.401  -7.388  1.00 10.00      A   
ATOM   3791  CG  ARG A 401     -11.014  11.373  -6.374  1.00 10.00      A   
ATOM   3792  CD  ARG A 401     -10.428   9.998  -6.647  1.00 10.00      A   
ATOM   3793  NE  ARG A 401     -11.210   9.259  -7.639  1.00 10.00      A   
ATOM   3794  HE  ARG A 401     -11.826   9.776  -8.205  1.00 10.00      A   
ATOM   3795  CZ  ARG A 401     -11.132   7.936  -7.804  1.00 10.00      A   
ATOM   3796  NH1 ARG A 401     -10.311   7.224  -7.052  1.00 10.00      A   
ATOM   3797 HH11 ARG A 401     -10.249   6.192  -7.174  1.00 10.00      A   
ATOM   3798 HH12 ARG A 401      -9.718   7.691  -6.324  1.00 10.00      A   
ATOM   3799  NH2 ARG A 401     -11.871   7.329  -8.726  1.00 10.00      A   
ATOM   3800 HH21 ARG A 401     -11.805   6.294  -8.854  1.00 10.00      A   
ATOM   3801 HH22 ARG A 401     -12.525   7.883  -9.335  1.00 10.00      A   
ATOM   3802  C   ARG A 401     -10.780  14.723  -8.300  1.00 10.00      A   
ATOM   3803  O   ARG A 401     -10.079  14.523  -9.293  1.00 10.00      A   
ATOM   3804  N   PHE A 402     -10.965  15.925  -7.785  1.00 10.00      A   
ATOM   3805  HN  PHE A 402     -11.516  16.021  -6.977  1.00 10.00      A   
ATOM   3806  CA  PHE A 402     -10.339  17.100  -8.362  1.00 10.00      A   
ATOM   3807  CB  PHE A 402     -11.373  18.170  -8.702  1.00 10.00      A   
ATOM   3808  CG  PHE A 402     -10.865  19.201  -9.666  1.00 10.00      A   
ATOM   3809  CD1 PHE A 402     -10.505  18.841 -10.953  1.00 10.00      A   
ATOM   3810  CD2 PHE A 402     -10.746  20.527  -9.290  1.00 10.00      A   
ATOM   3811  CE1 PHE A 402     -10.035  19.786 -11.846  1.00 10.00      A   
ATOM   3812  CE2 PHE A 402     -10.277  21.478 -10.177  1.00 10.00      A   
ATOM   3813  CZ  PHE A 402      -9.921  21.106 -11.457  1.00 10.00      A   
ATOM   3814  C   PHE A 402      -9.305  17.639  -7.395  1.00 10.00      A   
ATOM   3815  O   PHE A 402      -9.642  18.114  -6.313  1.00 10.00      A   
ATOM   3816  N   ARG A 403      -8.048  17.530  -7.768  1.00 10.00      A   
ATOM   3817  HN  ARG A 403      -7.834  17.128  -8.643  1.00 10.00      A   
ATOM   3818  CA  ARG A 403      -6.967  17.989  -6.916  1.00 10.00      A   
ATOM   3819  CB  ARG A 403      -6.117  16.799  -6.472  1.00 10.00      A   
ATOM   3820  CG  ARG A 403      -6.916  15.664  -5.854  1.00 10.00      A   
ATOM   3821  CD  ARG A 403      -6.109  14.380  -5.819  1.00 10.00      A   
ATOM   3822  NE  ARG A 403      -5.081  14.406  -4.782  1.00 10.00      A   
ATOM   3823  HE  ARG A 403      -4.822  15.294  -4.419  1.00 10.00      A   
ATOM   3824  CZ  ARG A 403      -4.495  13.317  -4.290  1.00 10.00      A   
ATOM   3825  NH1 ARG A 403      -4.829  12.110  -4.736  1.00 10.00      A   
ATOM   3826 HH11 ARG A 403      -5.553  12.005  -5.480  1.00 10.00      A   
ATOM   3827 HH12 ARG A 403      -4.375  11.261  -4.337  1.00 10.00      A   
ATOM   3828  NH2 ARG A 403      -3.578  13.435  -3.343  1.00 10.00      A   
ATOM   3829 HH21 ARG A 403      -3.115  12.587  -2.953  1.00 10.00      A   
ATOM   3830 HH22 ARG A 403      -3.326  14.381  -2.975  1.00 10.00      A   
ATOM   3831  C   ARG A 403      -6.108  19.006  -7.646  1.00 10.00      A   
ATOM   3832  O   ARG A 403      -5.458  18.687  -8.645  1.00 10.00      A   
ATOM   3833  N   LEU A 404      -6.124  20.235  -7.161  1.00 10.00      A   
ATOM   3834  HN  LEU A 404      -6.670  20.429  -6.370  1.00 10.00      A   
ATOM   3835  CA  LEU A 404      -5.344  21.303  -7.758  1.00 10.00      A   
ATOM   3836  CB  LEU A 404      -6.264  22.271  -8.507  1.00 10.00      A   
ATOM   3837  CG  LEU A 404      -5.580  23.283  -9.429  1.00 10.00      A   
ATOM   3838  CD1 LEU A 404      -5.998  23.059 -10.873  1.00 10.00      A   
ATOM   3839  CD2 LEU A 404      -5.895  24.706  -8.996  1.00 10.00      A   
ATOM   3840  C   LEU A 404      -4.581  22.045  -6.673  1.00 10.00      A   
ATOM   3841  O   LEU A 404      -5.186  22.644  -5.781  1.00 10.00      A   
ATOM   3842  N   CYS A 405      -3.259  21.995  -6.736  1.00 10.00      A   
ATOM   3843  HN  CYS A 405      -2.828  21.495  -7.467  1.00 10.00      A   
ATOM   3844  CA  CYS A 405      -2.436  22.667  -5.751  1.00 10.00      A   
ATOM   3845  CB  CYS A 405      -1.659  21.660  -4.905  1.00 10.00      A   
ATOM   3846  SG  CYS A 405      -0.967  22.358  -3.388  1.00 10.00      A   
ATOM   3847  HG  CYS A 405      -0.242  23.416  -3.722  1.00 10.00      A   
ATOM   3848  C   CYS A 405      -1.490  23.658  -6.413  1.00 10.00      A   
ATOM   3849  O   CYS A 405      -0.561  23.274  -7.123  1.00 10.00      A   
ATOM   3850  N   ILE A 406      -1.767  24.936  -6.215  1.00 10.00      A   
ATOM   3851  HN  ILE A 406      -2.558  25.177  -5.684  1.00 10.00      A   
ATOM   3852  CA  ILE A 406      -0.944  25.992  -6.773  1.00 10.00      A   
ATOM   3853  CB  ILE A 406      -1.694  27.344  -6.758  1.00 10.00      A   
ATOM   3854  CG1 ILE A 406      -3.007  27.226  -7.539  1.00 10.00      A   
ATOM   3855  CG2 ILE A 406      -0.832  28.443  -7.354  1.00 10.00      A   
ATOM   3856  CD1 ILE A 406      -3.899  28.441  -7.426  1.00 10.00      A   
ATOM   3857  C   ILE A 406       0.357  26.111  -5.986  1.00 10.00      A   
ATOM   3858  O   ILE A 406       0.350  26.074  -4.757  1.00 10.00      A   
ATOM   3859  N   ILE A 407       1.468  26.227  -6.704  1.00 10.00      A   
ATOM   3860  HN  ILE A 407       1.400  26.220  -7.687  1.00 10.00      A   
ATOM   3861  CA  ILE A 407       2.786  26.348  -6.081  1.00 10.00      A   
ATOM   3862  CB  ILE A 407       3.904  26.404  -7.152  1.00 10.00      A   
ATOM   3863  CG1 ILE A 407       3.841  25.176  -8.067  1.00 10.00      A   
ATOM   3864  CG2 ILE A 407       5.282  26.523  -6.512  1.00 10.00      A   
ATOM   3865  CD1 ILE A 407       3.995  23.853  -7.346  1.00 10.00      A   
ATOM   3866  C   ILE A 407       2.867  27.589  -5.187  1.00 10.00      A   
ATOM   3867  O   ILE A 407       3.543  27.588  -4.158  1.00 10.00      A   
ATOM   3868  N   GLU A 408       2.177  28.644  -5.582  1.00 10.00      A   
ATOM   3869  HN  GLU A 408       1.652  28.589  -6.404  1.00 10.00      A   
ATOM   3870  CA  GLU A 408       2.177  29.884  -4.819  1.00 10.00      A   
ATOM   3871  CB  GLU A 408       2.268  31.085  -5.766  1.00 10.00      A   
ATOM   3872  CG  GLU A 408       2.539  32.414  -5.076  1.00 10.00      A   
ATOM   3873  CD  GLU A 408       3.804  32.399  -4.242  1.00 10.00      A   
ATOM   3874  OE1 GLU A 408       4.849  31.952  -4.754  1.00 10.00      A   
ATOM   3875  OE2 GLU A 408       3.761  32.832  -3.073  1.00 10.00      A   
ATOM   3876  C   GLU A 408       0.930  29.988  -3.942  1.00 10.00      A   
ATOM   3877  O   GLU A 408      -0.189  30.038  -4.446  1.00 10.00      A   
ATOM   3878  N   PRO A 409       1.107  30.010  -2.615  1.00 10.00      A   
ATOM   3879  CA  PRO A 409      -0.011  30.121  -1.680  1.00 10.00      A   
ATOM   3880  CB  PRO A 409       0.633  29.857  -0.317  1.00 10.00      A   
ATOM   3881  CG  PRO A 409       2.062  30.234  -0.494  1.00 10.00      A   
ATOM   3882  CD  PRO A 409       2.406  29.933  -1.926  1.00 10.00      A   
ATOM   3883  C   PRO A 409      -0.619  31.520  -1.710  1.00 10.00      A   
ATOM   3884  O   PRO A 409       0.090  32.510  -1.891  1.00 10.00      A   
ATOM   3885  N   LYS A 410      -1.936  31.590  -1.550  1.00 10.00      A   
ATOM   3886  HN  LYS A 410      -2.443  30.756  -1.427  1.00 10.00      A   
ATOM   3887  CA  LYS A 410      -2.660  32.864  -1.553  1.00 10.00      A   
ATOM   3888  CB  LYS A 410      -2.156  33.818  -0.460  1.00 10.00      A   
ATOM   3889  CG  LYS A 410      -2.538  33.416   0.956  1.00 10.00      A   
ATOM   3890  CD  LYS A 410      -1.906  34.346   1.975  1.00 10.00      A   
ATOM   3891  CE  LYS A 410      -2.372  34.026   3.383  1.00 10.00      A   
ATOM   3892  NZ  LYS A 410      -1.720  34.911   4.380  1.00 10.00      A   
ATOM   3893  HZ1 LYS A 410      -1.752  35.898   4.055  1.00 10.00      A   
ATOM   3894  HZ2 LYS A 410      -0.724  34.632   4.513  1.00 10.00      A   
ATOM   3895  HZ3 LYS A 410      -2.211  34.844   5.294  1.00 10.00      A   
ATOM   3896  C   LYS A 410      -2.625  33.545  -2.921  1.00 10.00      A   
ATOM   3897  O   LYS A 410      -2.808  34.758  -3.029  1.00 10.00      A   
ATOM   3898  N   ALA A 411      -2.395  32.758  -3.963  1.00 10.00      A   
ATOM   3899  HN  ALA A 411      -2.239  31.800  -3.812  1.00 10.00      A   
ATOM   3900  CA  ALA A 411      -2.353  33.283  -5.326  1.00 10.00      A   
ATOM   3901  CB  ALA A 411      -1.270  32.594  -6.138  1.00 10.00      A   
ATOM   3902  C   ALA A 411      -3.713  33.128  -6.005  1.00 10.00      A   
ATOM   3903  O   ALA A 411      -4.169  32.009  -6.253  1.00 10.00      A   
ATOM   3904  N   PRO A 412      -4.385  34.247  -6.298  1.00 10.00      A   
ATOM   3905  CA  PRO A 412      -5.698  34.244  -6.937  1.00 10.00      A   
ATOM   3906  CB  PRO A 412      -6.308  35.520  -6.361  1.00 10.00      A   
ATOM   3907  CG  PRO A 412      -5.154  36.464  -6.261  1.00 10.00      A   
ATOM   3908  CD  PRO A 412      -3.925  35.623  -6.018  1.00 10.00      A   
ATOM   3909  C   PRO A 412      -5.613  34.356  -8.459  1.00 10.00      A   
ATOM   3910  O   PRO A 412      -4.542  34.203  -9.053  1.00 10.00      A   
ATOM   3911  N   ASP A 413      -6.756  34.634  -9.075  1.00 10.00      A   
ATOM   3912  HN  ASP A 413      -7.571  34.752  -8.535  1.00 10.00      A   
ATOM   3913  CA  ASP A 413      -6.848  34.793 -10.522  1.00 10.00      A   
ATOM   3914  CB  ASP A 413      -8.306  35.090 -10.903  1.00 10.00      A   
ATOM   3915  CG  ASP A 413      -8.492  35.502 -12.343  1.00 10.00      A   
ATOM   3916  OD1 ASP A 413      -8.399  36.712 -12.633  1.00 10.00      A   
ATOM   3917  OD2 ASP A 413      -8.748  34.621 -13.183  1.00 10.00      A   
ATOM   3918  C   ASP A 413      -5.926  35.925 -10.969  1.00 10.00      A   
ATOM   3919  O   ASP A 413      -6.039  37.051 -10.491  1.00 10.00      A   
ATOM   3920  N   TYR A 414      -5.007  35.621 -11.873  1.00 10.00      A   
ATOM   3921  HN  TYR A 414      -4.968  34.705 -12.226  1.00 10.00      A   
ATOM   3922  CA  TYR A 414      -4.046  36.614 -12.347  1.00 10.00      A   
ATOM   3923  CB  TYR A 414      -2.778  35.944 -12.881  1.00 10.00      A   
ATOM   3924  CG  TYR A 414      -3.014  35.036 -14.066  1.00 10.00      A   
ATOM   3925  CD1 TYR A 414      -2.956  35.523 -15.366  1.00 10.00      A   
ATOM   3926  CD2 TYR A 414      -3.301  33.694 -13.884  1.00 10.00      A   
ATOM   3927  CE1 TYR A 414      -3.181  34.699 -16.448  1.00 10.00      A   
ATOM   3928  CE2 TYR A 414      -3.525  32.863 -14.958  1.00 10.00      A   
ATOM   3929  CZ  TYR A 414      -3.464  33.368 -16.237  1.00 10.00      A   
ATOM   3930  OH  TYR A 414      -3.692  32.537 -17.309  1.00 10.00      A   
ATOM   3931  HH  TYR A 414      -4.178  31.746 -17.001  1.00 10.00      A   
ATOM   3932  C   TYR A 414      -4.618  37.565 -13.395  1.00 10.00      A   
ATOM   3933  O   TYR A 414      -3.998  38.582 -13.707  1.00 10.00      A   
ATOM   3934  N   LEU A 415      -5.788  37.251 -13.932  1.00 10.00      A   
ATOM   3935  HN  LEU A 415      -6.259  36.445 -13.626  1.00 10.00      A   
ATOM   3936  CA  LEU A 415      -6.399  38.091 -14.958  1.00 10.00      A   
ATOM   3937  CB  LEU A 415      -7.401  37.298 -15.804  1.00 10.00      A   
ATOM   3938  CG  LEU A 415      -6.805  36.314 -16.813  1.00 10.00      A   
ATOM   3939  CD1 LEU A 415      -7.894  35.755 -17.716  1.00 10.00      A   
ATOM   3940  CD2 LEU A 415      -5.715  36.979 -17.637  1.00 10.00      A   
ATOM   3941  C   LEU A 415      -7.069  39.328 -14.373  1.00 10.00      A   
ATOM   3942  O   LEU A 415      -6.900  40.437 -14.884  1.00 10.00      A   
ATOM   3943  N   THR A 416      -7.822  39.139 -13.303  1.00 10.00      A   
ATOM   3944  HN  THR A 416      -7.915  38.225 -12.932  1.00 10.00      A   
ATOM   3945  CA  THR A 416      -8.534  40.239 -12.672  1.00 10.00      A   
ATOM   3946  CB  THR A 416     -10.057  40.051 -12.804  1.00 10.00      A   
ATOM   3947  OG1 THR A 416     -10.337  38.813 -13.486  1.00 10.00      A   
ATOM   3948  HG1 THR A 416      -9.675  38.149 -13.237  1.00 10.00      A   
ATOM   3949  CG2 THR A 416     -10.666  41.206 -13.581  1.00 10.00      A   
ATOM   3950  C   THR A 416      -8.180  40.390 -11.192  1.00 10.00      A   
ATOM   3951  O   THR A 416      -8.750  41.235 -10.501  1.00 10.00      A   
ATOM   3952  N   LEU A 417      -7.242  39.572 -10.712  1.00 10.00      A   
ATOM   3953  HN  LEU A 417      -6.825  38.920 -11.313  1.00 10.00      A   
ATOM   3954  CA  LEU A 417      -6.814  39.611  -9.310  1.00 10.00      A   
ATOM   3955  CB  LEU A 417      -6.185  40.968  -8.962  1.00 10.00      A   
ATOM   3956  CG  LEU A 417      -4.970  41.379  -9.797  1.00 10.00      A   
ATOM   3957  CD1 LEU A 417      -4.520  42.782  -9.420  1.00 10.00      A   
ATOM   3958  CD2 LEU A 417      -3.834  40.382  -9.613  1.00 10.00      A   
ATOM   3959  C   LEU A 417      -7.980  39.297  -8.379  1.00 10.00      A   
ATOM   3960  O   LEU A 417      -8.136  39.915  -7.326  1.00 10.00      A   
ATOM   3961  N   GLU A 418      -8.790  38.325  -8.783  1.00 10.00      A   
ATOM   3962  HN  GLU A 418      -8.585  37.855  -9.619  1.00 10.00      A   
ATOM   3963  CA  GLU A 418      -9.960  37.918  -8.011  1.00 10.00      A   
ATOM   3964  CB  GLU A 418     -11.182  37.817  -8.930  1.00 10.00      A   
ATOM   3965  CG  GLU A 418     -11.678  39.147  -9.468  1.00 10.00      A   
ATOM   3966  CD  GLU A 418     -12.761  39.755  -8.603  1.00 10.00      A   
ATOM   3967  OE1 GLU A 418     -12.497  40.037  -7.418  1.00 10.00      A   
ATOM   3968  OE2 GLU A 418     -13.886  39.959  -9.106  1.00 10.00      A   
ATOM   3969  C   GLU A 418      -9.729  36.568  -7.352  1.00 10.00      A   
ATOM   3970  O   GLU A 418      -9.063  35.706  -7.922  1.00 10.00      A   
ATOM   3971  N   PRO A 419     -10.256  36.377  -6.131  1.00 10.00      A   
ATOM   3972  CA  PRO A 419     -10.130  35.107  -5.403  1.00 10.00      A   
ATOM   3973  CB  PRO A 419     -10.948  35.341  -4.131  1.00 10.00      A   
ATOM   3974  CG  PRO A 419     -10.975  36.821  -3.966  1.00 10.00      A   
ATOM   3975  CD  PRO A 419     -10.993  37.387  -5.356  1.00 10.00      A   
ATOM   3976  C   PRO A 419     -10.714  33.945  -6.209  1.00 10.00      A   
ATOM   3977  O   PRO A 419     -11.568  34.147  -7.075  1.00 10.00      A   
ATOM   3978  N   LEU A 420     -10.275  32.732  -5.909  1.00 10.00      A   
ATOM   3979  HN  LEU A 420      -9.640  32.623  -5.165  1.00 10.00      A   
ATOM   3980  CA  LEU A 420     -10.730  31.550  -6.636  1.00 10.00      A   
ATOM   3981  CB  LEU A 420      -9.619  30.502  -6.692  1.00 10.00      A   
ATOM   3982  CG  LEU A 420      -8.303  30.955  -7.324  1.00 10.00      A   
ATOM   3983  CD1 LEU A 420      -7.226  29.908  -7.103  1.00 10.00      A   
ATOM   3984  CD2 LEU A 420      -8.486  31.230  -8.809  1.00 10.00      A   
ATOM   3985  C   LEU A 420     -12.000  30.955  -6.040  1.00 10.00      A   
ATOM   3986  O   LEU A 420     -12.346  29.805  -6.326  1.00 10.00      A   
ATOM   3987  N   ASP A 421     -12.701  31.749  -5.237  1.00 10.00      A   
ATOM   3988  HN  ASP A 421     -12.371  32.658  -5.061  1.00 10.00      A   
ATOM   3989  CA  ASP A 421     -13.940  31.313  -4.595  1.00 10.00      A   
ATOM   3990  CB  ASP A 421     -14.527  32.427  -3.722  1.00 10.00      A   
ATOM   3991  CG  ASP A 421     -13.703  32.715  -2.483  1.00 10.00      A   
ATOM   3992  OD1 ASP A 421     -14.189  32.460  -1.362  1.00 10.00      A   
ATOM   3993  OD2 ASP A 421     -12.571  33.213  -2.618  1.00 10.00      A   
ATOM   3994  C   ASP A 421     -14.977  30.870  -5.623  1.00 10.00      A   
ATOM   3995  O   ASP A 421     -15.585  29.809  -5.486  1.00 10.00      A   
ATOM   3996  N   ILE A 422     -15.169  31.680  -6.659  1.00 10.00      A   
ATOM   3997  HN  ILE A 422     -14.649  32.512  -6.720  1.00 10.00      A   
ATOM   3998  CA  ILE A 422     -16.144  31.364  -7.703  1.00 10.00      A   
ATOM   3999  CB  ILE A 422     -16.527  32.595  -8.550  1.00 10.00      A   
ATOM   4000  CG1 ILE A 422     -15.293  33.192  -9.229  1.00 10.00      A   
ATOM   4001  CG2 ILE A 422     -17.223  33.637  -7.690  1.00 10.00      A   
ATOM   4002  CD1 ILE A 422     -15.595  33.928 -10.517  1.00 10.00      A   
ATOM   4003  C   ILE A 422     -15.652  30.248  -8.622  1.00 10.00      A   
ATOM   4004  O   ILE A 422     -16.455  29.515  -9.208  1.00 10.00      A   
ATOM   4005  N   GLY A 423     -14.335  30.121  -8.742  1.00 10.00      A   
ATOM   4006  HN  GLY A 423     -13.747  30.737  -8.255  1.00 10.00      A   
ATOM   4007  CA  GLY A 423     -13.758  29.095  -9.587  1.00 10.00      A   
ATOM   4008  C   GLY A 423     -14.044  27.705  -9.065  1.00 10.00      A   
ATOM   4009  O   GLY A 423     -14.554  26.852  -9.791  1.00 10.00      A   
ATOM   4010  N   PHE A 424     -13.728  27.480  -7.798  1.00 10.00      A   
ATOM   4011  HN  PHE A 424     -13.320  28.203  -7.271  1.00 10.00      A   
ATOM   4012  CA  PHE A 424     -13.959  26.187  -7.170  1.00 10.00      A   
ATOM   4013  CB  PHE A 424     -13.014  25.983  -5.987  1.00 10.00      A   
ATOM   4014  CG  PHE A 424     -11.576  25.792  -6.389  1.00 10.00      A   
ATOM   4015  CD1 PHE A 424     -10.668  26.834  -6.293  1.00 10.00      A   
ATOM   4016  CD2 PHE A 424     -11.135  24.567  -6.865  1.00 10.00      A   
ATOM   4017  CE1 PHE A 424      -9.348  26.661  -6.661  1.00 10.00      A   
ATOM   4018  CE2 PHE A 424      -9.817  24.387  -7.235  1.00 10.00      A   
ATOM   4019  CZ  PHE A 424      -8.923  25.435  -7.132  1.00 10.00      A   
ATOM   4020  C   PHE A 424     -15.415  26.046  -6.738  1.00 10.00      A   
ATOM   4021  O   PHE A 424     -15.903  24.938  -6.498  1.00 10.00      A   
ATOM   4022  N   GLY A 425     -16.105  27.176  -6.652  1.00 10.00      A   
ATOM   4023  HN  GLY A 425     -15.651  28.027  -6.831  1.00 10.00      A   
ATOM   4024  CA  GLY A 425     -17.503  27.176  -6.268  1.00 10.00      A   
ATOM   4025  C   GLY A 425     -18.373  26.489  -7.298  1.00 10.00      A   
ATOM   4026  O   GLY A 425     -19.449  25.985  -6.977  1.00 10.00      A   
ATOM   4027  N   ALA A 426     -17.907  26.472  -8.541  1.00 10.00      A   
ATOM   4028  HN  ALA A 426     -17.050  26.911  -8.735  1.00 10.00      A   
ATOM   4029  CA  ALA A 426     -18.642  25.832  -9.622  1.00 10.00      A   
ATOM   4030  CB  ALA A 426     -18.451  26.584 -10.929  1.00 10.00      A   
ATOM   4031  C   ALA A 426     -18.236  24.368  -9.765  1.00 10.00      A   
ATOM   4032  O   ALA A 426     -18.982  23.565 -10.318  1.00 10.00      A   
ATOM   4033  N   ILE A 427     -17.061  24.021  -9.242  1.00 10.00      A   
ATOM   4034  HN  ILE A 427     -16.517  24.702  -8.798  1.00 10.00      A   
ATOM   4035  CA  ILE A 427     -16.567  22.647  -9.310  1.00 10.00      A   
ATOM   4036  CB  ILE A 427     -15.167  22.502  -8.665  1.00 10.00      A   
ATOM   4037  CG1 ILE A 427     -14.119  23.341  -9.411  1.00 10.00      A   
ATOM   4038  CG2 ILE A 427     -14.745  21.038  -8.591  1.00 10.00      A   
ATOM   4039  CD1 ILE A 427     -13.738  22.803 -10.778  1.00 10.00      A   
ATOM   4040  C   ILE A 427     -17.544  21.719  -8.595  1.00 10.00      A   
ATOM   4041  O   ILE A 427     -18.058  20.763  -9.176  1.00 10.00      A   
ATOM   4042  N   VAL A 428     -17.829  22.043  -7.340  1.00 10.00      A   
ATOM   4043  HN  VAL A 428     -17.404  22.832  -6.946  1.00 10.00      A   
ATOM   4044  CA  VAL A 428     -18.755  21.258  -6.532  1.00 10.00      A   
ATOM   4045  CB  VAL A 428     -18.628  21.588  -5.028  1.00 10.00      A   
ATOM   4046  CG1 VAL A 428     -17.347  20.996  -4.462  1.00 10.00      A   
ATOM   4047  CG2 VAL A 428     -18.667  23.094  -4.801  1.00 10.00      A   
ATOM   4048  C   VAL A 428     -20.197  21.474  -6.983  1.00 10.00      A   
ATOM   4049  O   VAL A 428     -21.092  20.708  -6.626  1.00 10.00      A   
ATOM   4050  N   GLU A 429     -20.413  22.521  -7.771  1.00 10.00      A   
ATOM   4051  HN  GLU A 429     -19.654  23.092  -8.017  1.00 10.00      A   
ATOM   4052  CA  GLU A 429     -21.742  22.844  -8.279  1.00 10.00      A   
ATOM   4053  CB  GLU A 429     -21.785  24.300  -8.767  1.00 10.00      A   
ATOM   4054  CG  GLU A 429     -23.177  24.845  -9.054  1.00 10.00      A   
ATOM   4055  CD  GLU A 429     -23.156  26.280  -9.544  1.00 10.00      A   
ATOM   4056  OE1 GLU A 429     -23.335  27.203  -8.721  1.00 10.00      A   
ATOM   4057  OE2 GLU A 429     -22.971  26.493 -10.760  1.00 10.00      A   
ATOM   4058  C   GLU A 429     -22.131  21.888  -9.403  1.00 10.00      A   
ATOM   4059  O   GLU A 429     -23.292  21.504  -9.528  1.00 10.00      A   
ATOM   4060  N   HIS A 430     -21.154  21.500 -10.212  1.00 10.00      A   
ATOM   4061  HN  HIS A 430     -20.243  21.831 -10.059  1.00 10.00      A   
ATOM   4062  CA  HIS A 430     -21.407  20.595 -11.326  1.00 10.00      A   
ATOM   4063  CB  HIS A 430     -20.643  21.031 -12.577  1.00 10.00      A   
ATOM   4064  CG  HIS A 430     -21.087  22.351 -13.125  1.00 10.00      A   
ATOM   4065  ND1 HIS A 430     -22.229  22.471 -13.884  1.00 10.00      A   
ATOM   4066  CD2 HIS A 430     -20.519  23.572 -12.983  1.00 10.00      A   
ATOM   4067  CE1 HIS A 430     -22.330  23.754 -14.180  1.00 10.00      A   
ATOM   4068  NE2 HIS A 430     -21.320  24.455 -13.656  1.00 10.00      A   
ATOM   4069  HE2 HIS A 430     -21.184  25.427 -13.729  1.00 10.00      A   
ATOM   4070  C   HIS A 430     -21.064  19.153 -10.966  1.00 10.00      A   
ATOM   4071  O   HIS A 430     -21.852  18.235 -11.214  1.00 10.00      A   
ATOM   4072  N   CYS A 431     -19.894  18.955 -10.374  1.00 10.00      A   
ATOM   4073  HN  CYS A 431     -19.316  19.724 -10.181  1.00 10.00      A   
ATOM   4074  CA  CYS A 431     -19.451  17.626  -9.984  1.00 10.00      A   
ATOM   4075  CB  CYS A 431     -17.928  17.594  -9.825  1.00 10.00      A   
ATOM   4076  SG  CYS A 431     -17.026  18.391 -11.176  1.00 10.00      A   
ATOM   4077  HG  CYS A 431     -17.819  18.424 -12.240  1.00 10.00      A   
ATOM   4078  C   CYS A 431     -20.136  17.189  -8.693  1.00 10.00      A   
ATOM   4079  O   CYS A 431     -19.645  17.446  -7.597  1.00 10.00      A   
ATOM   4080  N   LYS A 432     -21.279  16.533  -8.835  1.00 10.00      A   
ATOM   4081  HN  LYS A 432     -21.614  16.352  -9.738  1.00 10.00      A   
ATOM   4082  CA  LYS A 432     -22.051  16.068  -7.688  1.00 10.00      A   
ATOM   4083  CB  LYS A 432     -23.529  15.927  -8.066  1.00 10.00      A   
ATOM   4084  CG  LYS A 432     -24.187  17.226  -8.510  1.00 10.00      A   
ATOM   4085  CD  LYS A 432     -24.658  18.048  -7.322  1.00 10.00      A   
ATOM   4086  CE  LYS A 432     -24.873  19.509  -7.693  1.00 10.00      A   
ATOM   4087  NZ  LYS A 432     -25.721  19.671  -8.905  1.00 10.00      A   
ATOM   4088  HZ1 LYS A 432     -25.815  20.680  -9.138  1.00 10.00      A   
ATOM   4089  HZ2 LYS A 432     -26.668  19.280  -8.735  1.00 10.00      A   
ATOM   4090  HZ3 LYS A 432     -25.295  19.179  -9.717  1.00 10.00      A   
ATOM   4091  C   LYS A 432     -21.511  14.745  -7.151  1.00 10.00      A   
ATOM   4092  O   LYS A 432     -21.902  14.293  -6.077  1.00 10.00      A   
ATOM   4093  N   ASP A 433     -20.609  14.131  -7.905  1.00 10.00      A   
ATOM   4094  HN  ASP A 433     -20.346  14.538  -8.757  1.00 10.00      A   
ATOM   4095  CA  ASP A 433     -20.001  12.863  -7.501  1.00 10.00      A   
ATOM   4096  CB  ASP A 433     -20.029  11.854  -8.657  1.00 10.00      A   
ATOM   4097  CG  ASP A 433     -20.210  10.415  -8.195  1.00 10.00      A   
ATOM   4098  OD1 ASP A 433     -20.738   9.598  -8.981  1.00 10.00      A   
ATOM   4099  OD2 ASP A 433     -19.838  10.091  -7.047  1.00 10.00      A   
ATOM   4100  C   ASP A 433     -18.569  13.103  -7.043  1.00 10.00      A   
ATOM   4101  O   ASP A 433     -17.749  12.187  -7.002  1.00 10.00      A   
ATOM   4102  N   LEU A 434     -18.279  14.355  -6.708  1.00 10.00      A   
ATOM   4103  HN  LEU A 434     -18.980  15.033  -6.762  1.00 10.00      A   
ATOM   4104  CA  LEU A 434     -16.957  14.743  -6.249  1.00 10.00      A   
ATOM   4105  CB  LEU A 434     -16.789  16.261  -6.347  1.00 10.00      A   
ATOM   4106  CG  LEU A 434     -15.354  16.793  -6.311  1.00 10.00      A   
ATOM   4107  CD1 LEU A 434     -14.639  16.505  -7.622  1.00 10.00      A   
ATOM   4108  CD2 LEU A 434     -15.344  18.284  -6.009  1.00 10.00      A   
ATOM   4109  C   LEU A 434     -16.764  14.290  -4.810  1.00 10.00      A   
ATOM   4110  O   LEU A 434     -17.455  14.757  -3.905  1.00 10.00      A   
ATOM   4111  N   ARG A 435     -15.840  13.370  -4.610  1.00 10.00      A   
ATOM   4112  HN  ARG A 435     -15.321  13.044  -5.379  1.00 10.00      A   
ATOM   4113  CA  ARG A 435     -15.563  12.831  -3.289  1.00 10.00      A   
ATOM   4114  CB  ARG A 435     -15.362  11.314  -3.370  1.00 10.00      A   
ATOM   4115  CG  ARG A 435     -16.650  10.508  -3.438  1.00 10.00      A   
ATOM   4116  CD  ARG A 435     -16.370   9.050  -3.769  1.00 10.00      A   
ATOM   4117  NE  ARG A 435     -15.095   8.597  -3.207  1.00 10.00      A   
ATOM   4118  HE  ARG A 435     -14.889   8.868  -2.285  1.00 10.00      A   
ATOM   4119  CZ  ARG A 435     -14.230   7.828  -3.860  1.00 10.00      A   
ATOM   4120  NH1 ARG A 435     -14.504   7.413  -5.090  1.00 10.00      A   
ATOM   4121 HH11 ARG A 435     -15.398   7.685  -5.553  1.00 10.00      A   
ATOM   4122 HH12 ARG A 435     -13.826   6.804  -5.595  1.00 10.00      A   
ATOM   4123  NH2 ARG A 435     -13.066   7.515  -3.308  1.00 10.00      A   
ATOM   4124 HH21 ARG A 435     -12.382   6.909  -3.822  1.00 10.00      A   
ATOM   4125 HH22 ARG A 435     -12.815   7.875  -2.359  1.00 10.00      A   
ATOM   4126  C   ARG A 435     -14.333  13.478  -2.657  1.00 10.00      A   
ATOM   4127  O   ARG A 435     -14.271  13.660  -1.441  1.00 10.00      A   
ATOM   4128  N   ARG A 436     -13.355  13.825  -3.482  1.00 10.00      A   
ATOM   4129  HN  ARG A 436     -13.462  13.682  -4.448  1.00 10.00      A   
ATOM   4130  CA  ARG A 436     -12.130  14.431  -2.981  1.00 10.00      A   
ATOM   4131  CB  ARG A 436     -10.962  13.435  -3.067  1.00 10.00      A   
ATOM   4132  CG  ARG A 436      -9.651  13.930  -2.464  1.00 10.00      A   
ATOM   4133  CD  ARG A 436      -8.590  12.838  -2.499  1.00 10.00      A   
ATOM   4134  NE  ARG A 436      -7.303  13.276  -1.951  1.00 10.00      A   
ATOM   4135  HE  ARG A 436      -7.118  14.241  -1.945  1.00 10.00      A   
ATOM   4136  CZ  ARG A 436      -6.378  12.443  -1.459  1.00 10.00      A   
ATOM   4137  NH1 ARG A 436      -6.589  11.132  -1.436  1.00 10.00      A   
ATOM   4138 HH11 ARG A 436      -5.847  10.504  -1.050  1.00 10.00      A   
ATOM   4139 HH12 ARG A 436      -7.475  10.729  -1.794  1.00 10.00      A   
ATOM   4140  NH2 ARG A 436      -5.232  12.912  -0.997  1.00 10.00      A   
ATOM   4141 HH21 ARG A 436      -5.031  13.937  -1.011  1.00 10.00      A   
ATOM   4142 HH22 ARG A 436      -4.514  12.242  -0.618  1.00 10.00      A   
ATOM   4143  C   ARG A 436     -11.796  15.702  -3.748  1.00 10.00      A   
ATOM   4144  O   ARG A 436     -11.767  15.704  -4.980  1.00 10.00      A   
ATOM   4145  N   LEU A 437     -11.564  16.778  -3.017  1.00 10.00      A   
ATOM   4146  HN  LEU A 437     -11.625  16.715  -2.037  1.00 10.00      A   
ATOM   4147  CA  LEU A 437     -11.221  18.058  -3.625  1.00 10.00      A   
ATOM   4148  CB  LEU A 437     -12.469  18.930  -3.808  1.00 10.00      A   
ATOM   4149  CG  LEU A 437     -12.232  20.364  -4.304  1.00 10.00      A   
ATOM   4150  CD1 LEU A 437     -11.598  20.377  -5.684  1.00 10.00      A   
ATOM   4151  CD2 LEU A 437     -13.528  21.150  -4.312  1.00 10.00      A   
ATOM   4152  C   LEU A 437     -10.187  18.785  -2.781  1.00 10.00      A   
ATOM   4153  O   LEU A 437     -10.344  18.910  -1.563  1.00 10.00      A   
ATOM   4154  N   SER A 438      -9.129  19.245  -3.431  1.00 10.00      A   
ATOM   4155  HN  SER A 438      -9.058  19.085  -4.395  1.00 10.00      A   
ATOM   4156  CA  SER A 438      -8.060  19.971  -2.757  1.00 10.00      A   
ATOM   4157  CB  SER A 438      -6.715  19.326  -3.095  1.00 10.00      A   
ATOM   4158  OG  SER A 438      -6.829  17.910  -3.107  1.00 10.00      A   
ATOM   4159  HG  SER A 438      -5.952  17.520  -3.247  1.00 10.00      A   
ATOM   4160  C   SER A 438      -8.076  21.436  -3.189  1.00 10.00      A   
ATOM   4161  O   SER A 438      -8.178  21.735  -4.380  1.00 10.00      A   
ATOM   4162  N   LEU A 439      -7.997  22.343  -2.224  1.00 10.00      A   
ATOM   4163  HN  LEU A 439      -7.917  22.048  -1.287  1.00 10.00      A   
ATOM   4164  CA  LEU A 439      -8.017  23.769  -2.522  1.00 10.00      A   
ATOM   4165  CB  LEU A 439      -9.034  24.495  -1.637  1.00 10.00      A   
ATOM   4166  CG  LEU A 439     -10.500  24.086  -1.791  1.00 10.00      A   
ATOM   4167  CD1 LEU A 439     -11.377  24.913  -0.868  1.00 10.00      A   
ATOM   4168  CD2 LEU A 439     -10.954  24.234  -3.234  1.00 10.00      A   
ATOM   4169  C   LEU A 439      -6.642  24.401  -2.346  1.00 10.00      A   
ATOM   4170  O   LEU A 439      -5.840  23.956  -1.520  1.00 10.00      A   
ATOM   4171  N   SER A 440      -6.376  25.435  -3.136  1.00 10.00      A   
ATOM   4172  HN  SER A 440      -7.049  25.721  -3.791  1.00 10.00      A   
ATOM   4173  CA  SER A 440      -5.117  26.161  -3.074  1.00 10.00      A   
ATOM   4174  CB  SER A 440      -4.001  25.375  -3.764  1.00 10.00      A   
ATOM   4175  OG  SER A 440      -4.334  25.076  -5.108  1.00 10.00      A   
ATOM   4176  HG  SER A 440      -4.824  24.239  -5.142  1.00 10.00      A   
ATOM   4177  C   SER A 440      -5.286  27.536  -3.715  1.00 10.00      A   
ATOM   4178  O   SER A 440      -6.205  27.746  -4.505  1.00 10.00      A   
ATOM   4179  N   GLY A 441      -4.410  28.466  -3.372  1.00 10.00      A   
ATOM   4180  HN  GLY A 441      -3.694  28.243  -2.740  1.00 10.00      A   
ATOM   4181  CA  GLY A 441      -4.500  29.804  -3.914  1.00 10.00      A   
ATOM   4182  C   GLY A 441      -5.146  30.749  -2.926  1.00 10.00      A   
ATOM   4183  O   GLY A 441      -5.048  30.544  -1.718  1.00 10.00      A   
ATOM   4184  N   LEU A 442      -5.802  31.782  -3.434  1.00 10.00      A   
ATOM   4185  HN  LEU A 442      -5.839  31.890  -4.405  1.00 10.00      A   
ATOM   4186  CA  LEU A 442      -6.472  32.755  -2.581  1.00 10.00      A   
ATOM   4187  CB  LEU A 442      -6.136  34.185  -3.018  1.00 10.00      A   
ATOM   4188  CG  LEU A 442      -6.581  35.297  -2.065  1.00 10.00      A   
ATOM   4189  CD1 LEU A 442      -5.722  35.301  -0.812  1.00 10.00      A   
ATOM   4190  CD2 LEU A 442      -6.537  36.651  -2.755  1.00 10.00      A   
ATOM   4191  C   LEU A 442      -7.981  32.541  -2.607  1.00 10.00      A   
ATOM   4192  O   LEU A 442      -8.626  32.737  -3.639  1.00 10.00      A   
ATOM   4193  N   LEU A 443      -8.527  32.112  -1.477  1.00 10.00      A   
ATOM   4194  HN  LEU A 443      -7.954  31.954  -0.697  1.00 10.00      A   
ATOM   4195  CA  LEU A 443      -9.956  31.869  -1.355  1.00 10.00      A   
ATOM   4196  CB  LEU A 443     -10.276  30.377  -1.482  1.00 10.00      A   
ATOM   4197  CG  LEU A 443      -9.801  29.672  -2.754  1.00 10.00      A   
ATOM   4198  CD1 LEU A 443      -8.526  28.891  -2.483  1.00 10.00      A   
ATOM   4199  CD2 LEU A 443     -10.885  28.750  -3.284  1.00 10.00      A   
ATOM   4200  C   LEU A 443     -10.455  32.391  -0.015  1.00 10.00      A   
ATOM   4201  O   LEU A 443      -9.807  32.199   1.018  1.00 10.00      A   
ATOM   4202  N   THR A 444     -11.598  33.054  -0.037  1.00 10.00      A   
ATOM   4203  HN  THR A 444     -12.067  33.171  -0.900  1.00 10.00      A   
ATOM   4204  CA  THR A 444     -12.180  33.609   1.175  1.00 10.00      A   
ATOM   4205  CB  THR A 444     -12.874  34.959   0.893  1.00 10.00      A   
ATOM   4206  OG1 THR A 444     -13.785  34.834  -0.212  1.00 10.00      A   
ATOM   4207  HG1 THR A 444     -13.758  33.925  -0.561  1.00 10.00      A   
ATOM   4208  CG2 THR A 444     -11.845  36.029   0.570  1.00 10.00      A   
ATOM   4209  C   THR A 444     -13.172  32.636   1.803  1.00 10.00      A   
ATOM   4210  O   THR A 444     -13.081  31.423   1.600  1.00 10.00      A   
ATOM   4211  N   ASP A 445     -14.114  33.171   2.570  1.00 10.00      A   
ATOM   4212  HN  ASP A 445     -14.129  34.143   2.704  1.00 10.00      A   
ATOM   4213  CA  ASP A 445     -15.132  32.354   3.220  1.00 10.00      A   
ATOM   4214  CB  ASP A 445     -15.632  33.047   4.488  1.00 10.00      A   
ATOM   4215  CG  ASP A 445     -15.052  32.471   5.764  1.00 10.00      A   
ATOM   4216  OD1 ASP A 445     -15.721  32.571   6.816  1.00 10.00      A   
ATOM   4217  OD2 ASP A 445     -13.921  31.942   5.734  1.00 10.00      A   
ATOM   4218  C   ASP A 445     -16.299  32.138   2.267  1.00 10.00      A   
ATOM   4219  O   ASP A 445     -17.194  31.330   2.526  1.00 10.00      A   
ATOM   4220  N   LYS A 446     -16.269  32.863   1.153  1.00 10.00      A   
ATOM   4221  HN  LYS A 446     -15.513  33.467   1.003  1.00 10.00      A   
ATOM   4222  CA  LYS A 446     -17.314  32.783   0.144  1.00 10.00      A   
ATOM   4223  CB  LYS A 446     -17.056  33.810  -0.964  1.00 10.00      A   
ATOM   4224  CG  LYS A 446     -18.263  34.104  -1.833  1.00 10.00      A   
ATOM   4225  CD  LYS A 446     -19.361  34.760  -1.023  1.00 10.00      A   
ATOM   4226  CE  LYS A 446     -20.720  34.488  -1.630  1.00 10.00      A   
ATOM   4227  NZ  LYS A 446     -21.796  34.561  -0.612  1.00 10.00      A   
ATOM   4228  HZ1 LYS A 446     -21.978  35.551  -0.350  1.00 10.00      A   
ATOM   4229  HZ2 LYS A 446     -21.512  34.036   0.244  1.00 10.00      A   
ATOM   4230  HZ3 LYS A 446     -22.670  34.143  -0.989  1.00 10.00      A   
ATOM   4231  C   LYS A 446     -17.400  31.381  -0.447  1.00 10.00      A   
ATOM   4232  O   LYS A 446     -18.478  30.793  -0.524  1.00 10.00      A   
ATOM   4233  N   VAL A 447     -16.260  30.848  -0.860  1.00 10.00      A   
ATOM   4234  HN  VAL A 447     -15.426  31.378  -0.792  1.00 10.00      A   
ATOM   4235  CA  VAL A 447     -16.208  29.514  -1.440  1.00 10.00      A   
ATOM   4236  CB  VAL A 447     -14.787  29.149  -1.933  1.00 10.00      A   
ATOM   4237  CG1 VAL A 447     -13.797  29.052  -0.782  1.00 10.00      A   
ATOM   4238  CG2 VAL A 447     -14.800  27.869  -2.754  1.00 10.00      A   
ATOM   4239  C   VAL A 447     -16.713  28.458  -0.458  1.00 10.00      A   
ATOM   4240  O   VAL A 447     -17.351  27.488  -0.858  1.00 10.00      A   
ATOM   4241  N   PHE A 448     -16.458  28.671   0.829  1.00 10.00      A   
ATOM   4242  HN  PHE A 448     -15.975  29.483   1.091  1.00 10.00      A   
ATOM   4243  CA  PHE A 448     -16.882  27.731   1.858  1.00 10.00      A   
ATOM   4244  CB  PHE A 448     -16.333  28.121   3.228  1.00 10.00      A   
ATOM   4245  CG  PHE A 448     -14.865  27.850   3.387  1.00 10.00      A   
ATOM   4246  CD1 PHE A 448     -13.989  28.871   3.708  1.00 10.00      A   
ATOM   4247  CD2 PHE A 448     -14.361  26.568   3.223  1.00 10.00      A   
ATOM   4248  CE1 PHE A 448     -12.642  28.619   3.862  1.00 10.00      A   
ATOM   4249  CE2 PHE A 448     -13.013  26.308   3.372  1.00 10.00      A   
ATOM   4250  CZ  PHE A 448     -12.151  27.335   3.694  1.00 10.00      A   
ATOM   4251  C   PHE A 448     -18.396  27.601   1.894  1.00 10.00      A   
ATOM   4252  O   PHE A 448     -18.926  26.515   2.125  1.00 10.00      A   
ATOM   4253  N   GLU A 449     -19.084  28.711   1.656  1.00 10.00      A   
ATOM   4254  HN  GLU A 449     -18.598  29.550   1.505  1.00 10.00      A   
ATOM   4255  CA  GLU A 449     -20.540  28.711   1.629  1.00 10.00      A   
ATOM   4256  CB  GLU A 449     -21.071  30.133   1.429  1.00 10.00      A   
ATOM   4257  CG  GLU A 449     -20.540  31.148   2.429  1.00 10.00      A   
ATOM   4258  CD  GLU A 449     -21.182  32.509   2.269  1.00 10.00      A   
ATOM   4259  OE1 GLU A 449     -20.587  33.384   1.606  1.00 10.00      A   
ATOM   4260  OE2 GLU A 449     -22.287  32.714   2.812  1.00 10.00      A   
ATOM   4261  C   GLU A 449     -21.013  27.820   0.488  1.00 10.00      A   
ATOM   4262  O   GLU A 449     -21.922  27.002   0.649  1.00 10.00      A   
ATOM   4263  N   TYR A 450     -20.362  27.972  -0.660  1.00 10.00      A   
ATOM   4264  HN  TYR A 450     -19.637  28.631  -0.711  1.00 10.00      A   
ATOM   4265  CA  TYR A 450     -20.686  27.182  -1.838  1.00 10.00      A   
ATOM   4266  CB  TYR A 450     -19.912  27.698  -3.053  1.00 10.00      A   
ATOM   4267  CG  TYR A 450     -20.444  28.993  -3.617  1.00 10.00      A   
ATOM   4268  CD1 TYR A 450     -19.685  30.154  -3.583  1.00 10.00      A   
ATOM   4269  CD2 TYR A 450     -21.708  29.050  -4.183  1.00 10.00      A   
ATOM   4270  CE1 TYR A 450     -20.173  31.339  -4.104  1.00 10.00      A   
ATOM   4271  CE2 TYR A 450     -22.203  30.225  -4.706  1.00 10.00      A   
ATOM   4272  CZ  TYR A 450     -21.434  31.367  -4.663  1.00 10.00      A   
ATOM   4273  OH  TYR A 450     -21.932  32.538  -5.182  1.00 10.00      A   
ATOM   4274  HH  TYR A 450     -22.881  32.577  -5.010  1.00 10.00      A   
ATOM   4275  C   TYR A 450     -20.352  25.718  -1.589  1.00 10.00      A   
ATOM   4276  O   TYR A 450     -21.103  24.820  -1.978  1.00 10.00      A   
ATOM   4277  N   ILE A 451     -19.222  25.492  -0.928  1.00 10.00      A   
ATOM   4278  HN  ILE A 451     -18.665  26.260  -0.663  1.00 10.00      A   
ATOM   4279  CA  ILE A 451     -18.768  24.147  -0.596  1.00 10.00      A   
ATOM   4280  CB  ILE A 451     -17.427  24.173   0.176  1.00 10.00      A   
ATOM   4281  CG1 ILE A 451     -16.292  24.631  -0.743  1.00 10.00      A   
ATOM   4282  CG2 ILE A 451     -17.110  22.805   0.776  1.00 10.00      A   
ATOM   4283  CD1 ILE A 451     -14.978  24.869  -0.029  1.00 10.00      A   
ATOM   4284  C   ILE A 451     -19.809  23.433   0.253  1.00 10.00      A   
ATOM   4285  O   ILE A 451     -20.264  22.350  -0.098  1.00 10.00      A   
ATOM   4286  N   GLY A 452     -20.198  24.061   1.352  1.00 10.00      A   
ATOM   4287  HN  GLY A 452     -19.810  24.938   1.562  1.00 10.00      A   
ATOM   4288  CA  GLY A 452     -21.174  23.475   2.249  1.00 10.00      A   
ATOM   4289  C   GLY A 452     -22.529  23.242   1.605  1.00 10.00      A   
ATOM   4290  O   GLY A 452     -23.251  22.319   1.986  1.00 10.00      A   
ATOM   4291  N   THR A 453     -22.875  24.062   0.622  1.00 10.00      A   
ATOM   4292  HN  THR A 453     -22.249  24.764   0.337  1.00 10.00      A   
ATOM   4293  CA  THR A 453     -24.163  23.942  -0.042  1.00 10.00      A   
ATOM   4294  CB  THR A 453     -24.626  25.303  -0.600  1.00 10.00      A   
ATOM   4295  OG1 THR A 453     -24.486  26.300   0.422  1.00 10.00      A   
ATOM   4296  HG1 THR A 453     -23.561  26.341   0.707  1.00 10.00      A   
ATOM   4297  CG2 THR A 453     -26.082  25.237  -1.045  1.00 10.00      A   
ATOM   4298  C   THR A 453     -24.160  22.902  -1.169  1.00 10.00      A   
ATOM   4299  O   THR A 453     -25.032  22.034  -1.225  1.00 10.00      A   
ATOM   4300  N   TYR A 454     -23.167  22.969  -2.048  1.00 10.00      A   
ATOM   4301  HN  TYR A 454     -22.455  23.635  -1.923  1.00 10.00      A   
ATOM   4302  CA  TYR A 454     -23.101  22.061  -3.190  1.00 10.00      A   
ATOM   4303  CB  TYR A 454     -22.403  22.727  -4.376  1.00 10.00      A   
ATOM   4304  CG  TYR A 454     -23.147  23.923  -4.923  1.00 10.00      A   
ATOM   4305  CD1 TYR A 454     -22.545  25.171  -4.982  1.00 10.00      A   
ATOM   4306  CD2 TYR A 454     -24.454  23.801  -5.375  1.00 10.00      A   
ATOM   4307  CE1 TYR A 454     -23.225  26.265  -5.476  1.00 10.00      A   
ATOM   4308  CE2 TYR A 454     -25.141  24.890  -5.874  1.00 10.00      A   
ATOM   4309  CZ  TYR A 454     -24.521  26.120  -5.920  1.00 10.00      A   
ATOM   4310  OH  TYR A 454     -25.199  27.208  -6.419  1.00 10.00      A   
ATOM   4311  HH  TYR A 454     -24.770  27.501  -7.236  1.00 10.00      A   
ATOM   4312  C   TYR A 454     -22.465  20.712  -2.875  1.00 10.00      A   
ATOM   4313  O   TYR A 454     -23.016  19.670  -3.228  1.00 10.00      A   
ATOM   4314  N   ALA A 455     -21.316  20.727  -2.214  1.00 10.00      A   
ATOM   4315  HN  ALA A 455     -20.938  21.583  -1.922  1.00 10.00      A   
ATOM   4316  CA  ALA A 455     -20.616  19.491  -1.884  1.00 10.00      A   
ATOM   4317  CB  ALA A 455     -19.190  19.772  -1.443  1.00 10.00      A   
ATOM   4318  C   ALA A 455     -21.368  18.693  -0.825  1.00 10.00      A   
ATOM   4319  O   ALA A 455     -21.618  19.176   0.279  1.00 10.00      A   
ATOM   4320  N   LYS A 456     -21.742  17.475  -1.178  1.00 10.00      A   
ATOM   4321  HN  LYS A 456     -21.526  17.159  -2.081  1.00 10.00      A   
ATOM   4322  CA  LYS A 456     -22.466  16.602  -0.269  1.00 10.00      A   
ATOM   4323  CB  LYS A 456     -23.943  16.529  -0.663  1.00 10.00      A   
ATOM   4324  CG  LYS A 456     -24.692  17.842  -0.497  1.00 10.00      A   
ATOM   4325  CD  LYS A 456     -24.777  18.246   0.962  1.00 10.00      A   
ATOM   4326  CE  LYS A 456     -25.479  19.582   1.120  1.00 10.00      A   
ATOM   4327  NZ  LYS A 456     -25.815  19.863   2.538  1.00 10.00      A   
ATOM   4328  HZ1 LYS A 456     -26.367  20.742   2.605  1.00 10.00      A   
ATOM   4329  HZ2 LYS A 456     -24.945  19.974   3.100  1.00 10.00      A   
ATOM   4330  HZ3 LYS A 456     -26.377  19.084   2.938  1.00 10.00      A   
ATOM   4331  C   LYS A 456     -21.851  15.212  -0.244  1.00 10.00      A   
ATOM   4332  O   LYS A 456     -21.811  14.560   0.801  1.00 10.00      A   
ATOM   4333  N   LYS A 457     -21.357  14.771  -1.396  1.00 10.00      A   
ATOM   4334  HN  LYS A 457     -21.405  15.345  -2.188  1.00 10.00      A   
ATOM   4335  CA  LYS A 457     -20.729  13.461  -1.515  1.00 10.00      A   
ATOM   4336  CB  LYS A 457     -21.030  12.848  -2.888  1.00 10.00      A   
ATOM   4337  CG  LYS A 457     -22.454  12.337  -3.045  1.00 10.00      A   
ATOM   4338  CD  LYS A 457     -22.631  10.976  -2.388  1.00 10.00      A   
ATOM   4339  CE  LYS A 457     -24.046  10.447  -2.568  1.00 10.00      A   
ATOM   4340  NZ  LYS A 457     -24.967  10.958  -1.521  1.00 10.00      A   
ATOM   4341  HZ1 LYS A 457     -24.623  10.686  -0.578  1.00 10.00      A   
ATOM   4342  HZ2 LYS A 457     -25.917  10.560  -1.657  1.00 10.00      A   
ATOM   4343  HZ3 LYS A 457     -25.029  11.996  -1.570  1.00 10.00      A   
ATOM   4344  C   LYS A 457     -19.225  13.575  -1.301  1.00 10.00      A   
ATOM   4345  O   LYS A 457     -18.498  12.585  -1.373  1.00 10.00      A   
ATOM   4346  N   MET A 458     -18.771  14.797  -1.046  1.00 10.00      A   
ATOM   4347  HN  MET A 458     -19.406  15.539  -1.023  1.00 10.00      A   
ATOM   4348  CA  MET A 458     -17.357  15.069  -0.810  1.00 10.00      A   
ATOM   4349  CB  MET A 458     -17.092  16.571  -0.909  1.00 10.00      A   
ATOM   4350  CG  MET A 458     -15.622  16.950  -0.907  1.00 10.00      A   
ATOM   4351  SD  MET A 458     -15.384  18.735  -0.862  1.00 10.00      A   
ATOM   4352  CE  MET A 458     -16.113  19.114   0.734  1.00 10.00      A   
ATOM   4353  C   MET A 458     -16.950  14.560   0.565  1.00 10.00      A   
ATOM   4354  O   MET A 458     -17.283  15.164   1.584  1.00 10.00      A   
ATOM   4355  N   GLU A 459     -16.218  13.457   0.578  1.00 10.00      A   
ATOM   4356  HN  GLU A 459     -15.963  13.050  -0.276  1.00 10.00      A   
ATOM   4357  CA  GLU A 459     -15.779  12.832   1.816  1.00 10.00      A   
ATOM   4358  CB  GLU A 459     -15.806  11.308   1.669  1.00 10.00      A   
ATOM   4359  CG  GLU A 459     -17.188  10.738   1.378  1.00 10.00      A   
ATOM   4360  CD  GLU A 459     -17.135   9.317   0.847  1.00 10.00      A   
ATOM   4361  OE1 GLU A 459     -16.845   9.135  -0.355  1.00 10.00      A   
ATOM   4362  OE2 GLU A 459     -17.390   8.375   1.629  1.00 10.00      A   
ATOM   4363  C   GLU A 459     -14.393  13.306   2.255  1.00 10.00      A   
ATOM   4364  O   GLU A 459     -14.027  13.154   3.422  1.00 10.00      A   
ATOM   4365  N   MET A 460     -13.618  13.871   1.332  1.00 10.00      A   
ATOM   4366  HN  MET A 460     -13.950  13.966   0.411  1.00 10.00      A   
ATOM   4367  CA  MET A 460     -12.278  14.346   1.668  1.00 10.00      A   
ATOM   4368  CB  MET A 460     -11.199  13.400   1.132  1.00 10.00      A   
ATOM   4369  CG  MET A 460      -9.795  13.729   1.619  1.00 10.00      A   
ATOM   4370  SD  MET A 460      -8.588  12.449   1.233  1.00 10.00      A   
ATOM   4371  CE  MET A 460      -7.121  13.142   1.995  1.00 10.00      A   
ATOM   4372  C   MET A 460     -12.040  15.777   1.191  1.00 10.00      A   
ATOM   4373  O   MET A 460     -12.227  16.097   0.010  1.00 10.00      A   
ATOM   4374  N   LEU A 461     -11.614  16.629   2.116  1.00 10.00      A   
ATOM   4375  HN  LEU A 461     -11.471  16.307   3.035  1.00 10.00      A   
ATOM   4376  CA  LEU A 461     -11.340  18.022   1.811  1.00 10.00      A   
ATOM   4377  CB  LEU A 461     -12.431  18.909   2.422  1.00 10.00      A   
ATOM   4378  CG  LEU A 461     -12.421  20.390   2.037  1.00 10.00      A   
ATOM   4379  CD1 LEU A 461     -12.853  20.574   0.590  1.00 10.00      A   
ATOM   4380  CD2 LEU A 461     -13.322  21.189   2.965  1.00 10.00      A   
ATOM   4381  C   LEU A 461      -9.968  18.412   2.354  1.00 10.00      A   
ATOM   4382  O   LEU A 461      -9.639  18.112   3.504  1.00 10.00      A   
ATOM   4383  N   SER A 462      -9.171  19.058   1.521  1.00 10.00      A   
ATOM   4384  HN  SER A 462      -9.481  19.244   0.612  1.00 10.00      A   
ATOM   4385  CA  SER A 462      -7.837  19.487   1.909  1.00 10.00      A   
ATOM   4386  CB  SER A 462      -6.789  18.668   1.150  1.00 10.00      A   
ATOM   4387  OG  SER A 462      -7.074  17.276   1.221  1.00 10.00      A   
ATOM   4388  HG  SER A 462      -6.457  16.848   1.843  1.00 10.00      A   
ATOM   4389  C   SER A 462      -7.651  20.988   1.644  1.00 10.00      A   
ATOM   4390  O   SER A 462      -7.462  21.418   0.504  1.00 10.00      A   
ATOM   4391  N   VAL A 463      -7.704  21.777   2.707  1.00 10.00      A   
ATOM   4392  HN  VAL A 463      -7.813  21.372   3.596  1.00 10.00      A   
ATOM   4393  CA  VAL A 463      -7.574  23.227   2.597  1.00 10.00      A   
ATOM   4394  CB  VAL A 463      -8.747  23.947   3.301  1.00 10.00      A   
ATOM   4395  CG1 VAL A 463      -8.659  25.454   3.112  1.00 10.00      A   
ATOM   4396  CG2 VAL A 463     -10.082  23.421   2.791  1.00 10.00      A   
ATOM   4397  C   VAL A 463      -6.249  23.708   3.189  1.00 10.00      A   
ATOM   4398  O   VAL A 463      -5.861  23.303   4.283  1.00 10.00      A   
ATOM   4399  N   ALA A 464      -5.558  24.572   2.455  1.00 10.00      A   
ATOM   4400  HN  ALA A 464      -5.915  24.858   1.588  1.00 10.00      A   
ATOM   4401  CA  ALA A 464      -4.281  25.109   2.901  1.00 10.00      A   
ATOM   4402  CB  ALA A 464      -3.140  24.270   2.350  1.00 10.00      A   
ATOM   4403  C   ALA A 464      -4.127  26.566   2.477  1.00 10.00      A   
ATOM   4404  O   ALA A 464      -4.240  26.891   1.292  1.00 10.00      A   
ATOM   4405  N   PHE A 465      -3.873  27.431   3.457  1.00 10.00      A   
ATOM   4406  HN  PHE A 465      -3.802  27.093   4.377  1.00 10.00      A   
ATOM   4407  CA  PHE A 465      -3.697  28.864   3.222  1.00 10.00      A   
ATOM   4408  CB  PHE A 465      -2.466  29.146   2.349  1.00 10.00      A   
ATOM   4409  CG  PHE A 465      -1.161  28.701   2.944  1.00 10.00      A   
ATOM   4410  CD1 PHE A 465      -0.620  27.471   2.616  1.00 10.00      A   
ATOM   4411  CD2 PHE A 465      -0.477  29.518   3.827  1.00 10.00      A   
ATOM   4412  CE1 PHE A 465       0.582  27.065   3.160  1.00 10.00      A   
ATOM   4413  CE2 PHE A 465       0.725  29.117   4.375  1.00 10.00      A   
ATOM   4414  CZ  PHE A 465       1.254  27.889   4.041  1.00 10.00      A   
ATOM   4415  C   PHE A 465      -4.941  29.486   2.592  1.00 10.00      A   
ATOM   4416  O   PHE A 465      -4.839  30.298   1.675  1.00 10.00      A   
ATOM   4417  N   ALA A 466      -6.108  29.099   3.085  1.00 10.00      A   
ATOM   4418  HN  ALA A 466      -6.125  28.450   3.814  1.00 10.00      A   
ATOM   4419  CA  ALA A 466      -7.370  29.617   2.579  1.00 10.00      A   
ATOM   4420  CB  ALA A 466      -7.924  28.707   1.494  1.00 10.00      A   
ATOM   4421  C   ALA A 466      -8.369  29.764   3.719  1.00 10.00      A   
ATOM   4422  O   ALA A 466      -8.279  29.057   4.729  1.00 10.00      A   
ATOM   4423  N   GLY A 467      -9.310  30.678   3.555  1.00 10.00      A   
ATOM   4424  HN  GLY A 467      -9.326  31.207   2.729  1.00 10.00      A   
ATOM   4425  CA  GLY A 467     -10.308  30.919   4.572  1.00 10.00      A   
ATOM   4426  C   GLY A 467     -10.277  32.362   5.015  1.00 10.00      A   
ATOM   4427  O   GLY A 467      -9.251  33.032   4.872  1.00 10.00      A   
ATOM   4428  N   ASP A 468     -11.388  32.859   5.534  1.00 10.00      A   
ATOM   4429  HN  ASP A 468     -12.196  32.292   5.597  1.00 10.00      A   
ATOM   4430  CA  ASP A 468     -11.449  34.240   5.992  1.00 10.00      A   
ATOM   4431  CB  ASP A 468     -12.404  35.064   5.126  1.00 10.00      A   
ATOM   4432  CG  ASP A 468     -12.165  36.558   5.253  1.00 10.00      A   
ATOM   4433  OD1 ASP A 468     -13.059  37.268   5.765  1.00 10.00      A   
ATOM   4434  OD2 ASP A 468     -11.084  37.029   4.837  1.00 10.00      A   
ATOM   4435  C   ASP A 468     -11.855  34.334   7.457  1.00 10.00      A   
ATOM   4436  O   ASP A 468     -11.298  35.131   8.210  1.00 10.00      A   
ATOM   4437  N   SER A 469     -12.819  33.519   7.863  1.00 10.00      A   
ATOM   4438  HN  SER A 469     -13.223  32.886   7.220  1.00 10.00      A   
ATOM   4439  CA  SER A 469     -13.287  33.527   9.243  1.00 10.00      A   
ATOM   4440  CB  SER A 469     -14.444  34.517   9.418  1.00 10.00      A   
ATOM   4441  OG  SER A 469     -15.168  34.699   8.207  1.00 10.00      A   
ATOM   4442  HG  SER A 469     -15.281  33.837   7.761  1.00 10.00      A   
ATOM   4443  C   SER A 469     -13.689  32.130   9.710  1.00 10.00      A   
ATOM   4444  O   SER A 469     -13.519  31.148   8.983  1.00 10.00      A   
ATOM   4445  N   ASP A 470     -14.234  32.049  10.924  1.00 10.00      A   
ATOM   4446  HN  ASP A 470     -14.353  32.870  11.449  1.00 10.00      A   
ATOM   4447  CA  ASP A 470     -14.661  30.776  11.499  1.00 10.00      A   
ATOM   4448  CB  ASP A 470     -15.125  30.967  12.946  1.00 10.00      A   
ATOM   4449  CG  ASP A 470     -14.006  31.364  13.882  1.00 10.00      A   
ATOM   4450  OD1 ASP A 470     -13.397  30.471  14.497  1.00 10.00      A   
ATOM   4451  OD2 ASP A 470     -13.735  32.578  14.017  1.00 10.00      A   
ATOM   4452  C   ASP A 470     -15.791  30.156  10.687  1.00 10.00      A   
ATOM   4453  O   ASP A 470     -15.916  28.931  10.615  1.00 10.00      A   
ATOM   4454  N   LEU A 471     -16.606  31.009  10.072  1.00 10.00      A   
ATOM   4455  HN  LEU A 471     -16.449  31.971  10.172  1.00 10.00      A   
ATOM   4456  CA  LEU A 471     -17.728  30.557   9.259  1.00 10.00      A   
ATOM   4457  CB  LEU A 471     -18.483  31.740   8.650  1.00 10.00      A   
ATOM   4458  CG  LEU A 471     -19.582  32.355   9.520  1.00 10.00      A   
ATOM   4459  CD1 LEU A 471     -20.108  33.634   8.893  1.00 10.00      A   
ATOM   4460  CD2 LEU A 471     -20.711  31.360   9.743  1.00 10.00      A   
ATOM   4461  C   LEU A 471     -17.282  29.592   8.172  1.00 10.00      A   
ATOM   4462  O   LEU A 471     -18.012  28.669   7.824  1.00 10.00      A   
ATOM   4463  N   GLY A 472     -16.073  29.800   7.657  1.00 10.00      A   
ATOM   4464  HN  GLY A 472     -15.537  30.562   7.975  1.00 10.00      A   
ATOM   4465  CA  GLY A 472     -15.546  28.933   6.624  1.00 10.00      A   
ATOM   4466  C   GLY A 472     -15.563  27.473   7.032  1.00 10.00      A   
ATOM   4467  O   GLY A 472     -16.019  26.613   6.278  1.00 10.00      A   
ATOM   4468  N   MET A 473     -15.094  27.194   8.241  1.00 10.00      A   
ATOM   4469  HN  MET A 473     -14.785  27.927   8.812  1.00 10.00      A   
ATOM   4470  CA  MET A 473     -15.058  25.828   8.744  1.00 10.00      A   
ATOM   4471  CB  MET A 473     -14.097  25.716   9.937  1.00 10.00      A   
ATOM   4472  CG  MET A 473     -14.095  24.359  10.629  1.00 10.00      A   
ATOM   4473  SD  MET A 473     -12.771  24.185  11.844  1.00 10.00      A   
ATOM   4474  CE  MET A 473     -13.043  25.626  12.868  1.00 10.00      A   
ATOM   4475  C   MET A 473     -16.460  25.372   9.130  1.00 10.00      A   
ATOM   4476  O   MET A 473     -16.827  24.212   8.924  1.00 10.00      A   
ATOM   4477  N   HIS A 474     -17.245  26.309   9.651  1.00 10.00      A   
ATOM   4478  HN  HIS A 474     -16.895  27.221   9.747  1.00 10.00      A   
ATOM   4479  CA  HIS A 474     -18.612  26.033  10.074  1.00 10.00      A   
ATOM   4480  CB  HIS A 474     -19.210  27.275  10.745  1.00 10.00      A   
ATOM   4481  CG  HIS A 474     -20.478  27.012  11.497  1.00 10.00      A   
ATOM   4482  ND1 HIS A 474     -20.472  26.329  12.688  1.00 10.00      A   
ATOM   4483  CD2 HIS A 474     -21.754  27.356  11.184  1.00 10.00      A   
ATOM   4484  CE1 HIS A 474     -21.732  26.267  13.075  1.00 10.00      A   
ATOM   4485  NE2 HIS A 474     -22.541  26.875  12.201  1.00 10.00      A   
ATOM   4486  HE2 HIS A 474     -23.517  26.967  12.271  1.00 10.00      A   
ATOM   4487  C   HIS A 474     -19.469  25.599   8.887  1.00 10.00      A   
ATOM   4488  O   HIS A 474     -20.232  24.637   8.978  1.00 10.00      A   
ATOM   4489  N   HIS A 475     -19.324  26.303   7.770  1.00 10.00      A   
ATOM   4490  HN  HIS A 475     -18.693  27.063   7.763  1.00 10.00      A   
ATOM   4491  CA  HIS A 475     -20.080  25.999   6.558  1.00 10.00      A   
ATOM   4492  CB  HIS A 475     -19.815  27.055   5.479  1.00 10.00      A   
ATOM   4493  CG  HIS A 475     -20.699  28.266   5.568  1.00 10.00      A   
ATOM   4494  ND1 HIS A 475     -22.015  28.292   5.155  1.00 10.00      A   
ATOM   4495  HD1 HIS A 475     -22.520  27.540   4.767  1.00 10.00      A   
ATOM   4496  CD2 HIS A 475     -20.430  29.515   6.030  1.00 10.00      A   
ATOM   4497  CE1 HIS A 475     -22.492  29.523   5.374  1.00 10.00      A   
ATOM   4498  NE2 HIS A 475     -21.569  30.305   5.904  1.00 10.00      A   
ATOM   4499  C   HIS A 475     -19.747  24.611   6.021  1.00 10.00      A   
ATOM   4500  O   HIS A 475     -20.581  23.966   5.382  1.00 10.00      A   
ATOM   4501  N   VAL A 476     -18.530  24.155   6.285  1.00 10.00      A   
ATOM   4502  HN  VAL A 476     -17.909  24.714   6.801  1.00 10.00      A   
ATOM   4503  CA  VAL A 476     -18.090  22.846   5.828  1.00 10.00      A   
ATOM   4504  CB  VAL A 476     -16.550  22.752   5.771  1.00 10.00      A   
ATOM   4505  CG1 VAL A 476     -16.107  21.334   5.442  1.00 10.00      A   
ATOM   4506  CG2 VAL A 476     -16.002  23.726   4.741  1.00 10.00      A   
ATOM   4507  C   VAL A 476     -18.641  21.740   6.726  1.00 10.00      A   
ATOM   4508  O   VAL A 476     -19.310  20.819   6.252  1.00 10.00      A   
ATOM   4509  N   LEU A 477     -18.391  21.849   8.028  1.00 10.00      A   
ATOM   4510  HN  LEU A 477     -17.883  22.626   8.355  1.00 10.00      A   
ATOM   4511  CA  LEU A 477     -18.854  20.841   8.982  1.00 10.00      A   
ATOM   4512  CB  LEU A 477     -18.261  21.065  10.376  1.00 10.00      A   
ATOM   4513  CG  LEU A 477     -16.742  20.911  10.490  1.00 10.00      A   
ATOM   4514  CD1 LEU A 477     -16.296  20.983  11.942  1.00 10.00      A   
ATOM   4515  CD2 LEU A 477     -16.280  19.608   9.857  1.00 10.00      A   
ATOM   4516  C   LEU A 477     -20.378  20.741   9.024  1.00 10.00      A   
ATOM   4517  O   LEU A 477     -20.932  19.659   9.213  1.00 10.00      A   
ATOM   4518  N   SER A 478     -21.053  21.866   8.833  1.00 10.00      A   
ATOM   4519  HN  SER A 478     -20.566  22.709   8.699  1.00 10.00      A   
ATOM   4520  CA  SER A 478     -22.506  21.878   8.826  1.00 10.00      A   
ATOM   4521  CB  SER A 478     -23.042  23.095   9.581  1.00 10.00      A   
ATOM   4522  OG  SER A 478     -22.790  22.975  10.969  1.00 10.00      A   
ATOM   4523  HG  SER A 478     -22.566  22.054  11.173  1.00 10.00      A   
ATOM   4524  C   SER A 478     -23.036  21.856   7.395  1.00 10.00      A   
ATOM   4525  O   SER A 478     -24.223  22.085   7.157  1.00 10.00      A   
ATOM   4526  N   GLY A 479     -22.151  21.576   6.444  1.00 10.00      A   
ATOM   4527  HN  GLY A 479     -21.216  21.397   6.690  1.00 10.00      A   
ATOM   4528  CA  GLY A 479     -22.549  21.533   5.053  1.00 10.00      A   
ATOM   4529  C   GLY A 479     -22.394  20.153   4.454  1.00 10.00      A   
ATOM   4530  O   GLY A 479     -23.300  19.656   3.776  1.00 10.00      A   
ATOM   4531  N   CYS A 480     -21.251  19.528   4.704  1.00 10.00      A   
ATOM   4532  HN  CYS A 480     -20.570  19.973   5.254  1.00 10.00      A   
ATOM   4533  CA  CYS A 480     -20.983  18.196   4.187  1.00 10.00      A   
ATOM   4534  CB  CYS A 480     -19.522  17.802   4.433  1.00 10.00      A   
ATOM   4535  SG  CYS A 480     -18.299  18.902   3.687  1.00 10.00      A   
ATOM   4536  HG  CYS A 480     -18.897  20.056   3.415  1.00 10.00      A   
ATOM   4537  C   CYS A 480     -21.896  17.172   4.850  1.00 10.00      A   
ATOM   4538  O   CYS A 480     -22.024  17.140   6.075  1.00 10.00      A   
ATOM   4539  N   ASP A 481     -22.560  16.361   4.037  1.00 10.00      A   
ATOM   4540  HN  ASP A 481     -22.467  16.471   3.071  1.00 10.00      A   
ATOM   4541  CA  ASP A 481     -23.441  15.322   4.557  1.00 10.00      A   
ATOM   4542  CB  ASP A 481     -24.570  15.015   3.573  1.00 10.00      A   
ATOM   4543  CG  ASP A 481     -25.872  14.663   4.265  1.00 10.00      A   
ATOM   4544  OD1 ASP A 481     -25.855  13.881   5.238  1.00 10.00      A   
ATOM   4545  OD2 ASP A 481     -26.928  15.176   3.833  1.00 10.00      A   
ATOM   4546  C   ASP A 481     -22.628  14.064   4.820  1.00 10.00      A   
ATOM   4547  O   ASP A 481     -22.860  13.342   5.792  1.00 10.00      A   
ATOM   4548  N   SER A 482     -21.662  13.816   3.945  1.00 10.00      A   
ATOM   4549  HN  SER A 482     -21.533  14.425   3.190  1.00 10.00      A   
ATOM   4550  CA  SER A 482     -20.792  12.659   4.068  1.00 10.00      A   
ATOM   4551  CB  SER A 482     -20.765  11.890   2.744  1.00 10.00      A   
ATOM   4552  OG  SER A 482     -22.032  11.956   2.105  1.00 10.00      A   
ATOM   4553  HG  SER A 482     -22.067  12.745   1.548  1.00 10.00      A   
ATOM   4554  C   SER A 482     -19.382  13.100   4.463  1.00 10.00      A   
ATOM   4555  O   SER A 482     -18.547  13.379   3.607  1.00 10.00      A   
ATOM   4556  N   LEU A 483     -19.138  13.189   5.764  1.00 10.00      A   
ATOM   4557  HN  LEU A 483     -19.846  12.960   6.400  1.00 10.00      A   
ATOM   4558  CA  LEU A 483     -17.841  13.603   6.273  1.00 10.00      A   
ATOM   4559  CB  LEU A 483     -18.004  14.431   7.549  1.00 10.00      A   
ATOM   4560  CG  LEU A 483     -18.477  15.872   7.353  1.00 10.00      A   
ATOM   4561  CD1 LEU A 483     -19.252  16.349   8.569  1.00 10.00      A   
ATOM   4562  CD2 LEU A 483     -17.291  16.785   7.081  1.00 10.00      A   
ATOM   4563  C   LEU A 483     -16.957  12.397   6.534  1.00 10.00      A   
ATOM   4564  O   LEU A 483     -17.436  11.342   6.956  1.00 10.00      A   
ATOM   4565  N   ARG A 484     -15.672  12.551   6.270  1.00 10.00      A   
ATOM   4566  HN  ARG A 484     -15.357  13.418   5.926  1.00 10.00      A   
ATOM   4567  CA  ARG A 484     -14.714  11.477   6.476  1.00 10.00      A   
ATOM   4568  CB  ARG A 484     -14.603  10.589   5.234  1.00 10.00      A   
ATOM   4569  CG  ARG A 484     -15.466   9.338   5.285  1.00 10.00      A   
ATOM   4570  CD  ARG A 484     -15.496   8.632   3.939  1.00 10.00      A   
ATOM   4571  NE  ARG A 484     -14.167   8.200   3.510  1.00 10.00      A   
ATOM   4572  HE  ARG A 484     -13.407   8.439   4.089  1.00 10.00      A   
ATOM   4573  CZ  ARG A 484     -13.921   7.530   2.384  1.00 10.00      A   
ATOM   4574  NH1 ARG A 484     -14.905   7.218   1.551  1.00 10.00      A   
ATOM   4575 HH11 ARG A 484     -14.707   6.689   0.675  1.00 10.00      A   
ATOM   4576 HH12 ARG A 484     -15.889   7.515   1.763  1.00 10.00      A   
ATOM   4577  NH2 ARG A 484     -12.679   7.190   2.085  1.00 10.00      A   
ATOM   4578 HH21 ARG A 484     -12.462   6.660   1.210  1.00 10.00      A   
ATOM   4579 HH22 ARG A 484     -11.891   7.455   2.723  1.00 10.00      A   
ATOM   4580  C   ARG A 484     -13.345  12.023   6.878  1.00 10.00      A   
ATOM   4581  O   ARG A 484     -12.934  11.890   8.032  1.00 10.00      A   
ATOM   4582  N   LYS A 485     -12.647  12.640   5.929  1.00 10.00      A   
ATOM   4583  HN  LYS A 485     -13.037  12.736   5.029  1.00 10.00      A   
ATOM   4584  CA  LYS A 485     -11.325  13.193   6.190  1.00 10.00      A   
ATOM   4585  CB  LYS A 485     -10.241  12.417   5.432  1.00 10.00      A   
ATOM   4586  CG  LYS A 485      -9.930  11.051   6.023  1.00 10.00      A   
ATOM   4587  CD  LYS A 485      -8.728  10.399   5.348  1.00 10.00      A   
ATOM   4588  CE  LYS A 485      -8.940  10.238   3.849  1.00 10.00      A   
ATOM   4589  NZ  LYS A 485      -8.190   9.084   3.290  1.00 10.00      A   
ATOM   4590  HZ1 LYS A 485      -7.228   9.056   3.678  1.00 10.00      A   
ATOM   4591  HZ2 LYS A 485      -8.137   9.165   2.257  1.00 10.00      A   
ATOM   4592  HZ3 LYS A 485      -8.676   8.188   3.524  1.00 10.00      A   
ATOM   4593  C   LYS A 485     -11.271  14.672   5.830  1.00 10.00      A   
ATOM   4594  O   LYS A 485     -11.710  15.077   4.750  1.00 10.00      A   
ATOM   4595  N   LEU A 486     -10.756  15.472   6.747  1.00 10.00      A   
ATOM   4596  HN  LEU A 486     -10.437  15.087   7.591  1.00 10.00      A   
ATOM   4597  CA  LEU A 486     -10.633  16.904   6.540  1.00 10.00      A   
ATOM   4598  CB  LEU A 486     -11.841  17.645   7.126  1.00 10.00      A   
ATOM   4599  CG  LEU A 486     -11.746  19.173   7.216  1.00 10.00      A   
ATOM   4600  CD1 LEU A 486     -11.477  19.792   5.852  1.00 10.00      A   
ATOM   4601  CD2 LEU A 486     -13.015  19.748   7.823  1.00 10.00      A   
ATOM   4602  C   LEU A 486      -9.342  17.406   7.164  1.00 10.00      A   
ATOM   4603  O   LEU A 486      -9.115  17.248   8.365  1.00 10.00      A   
ATOM   4604  N   GLU A 487      -8.493  17.987   6.339  1.00 10.00      A   
ATOM   4605  HN  GLU A 487      -8.727  18.066   5.389  1.00 10.00      A   
ATOM   4606  CA  GLU A 487      -7.222  18.514   6.802  1.00 10.00      A   
ATOM   4607  CB  GLU A 487      -6.055  17.675   6.261  1.00 10.00      A   
ATOM   4608  CG  GLU A 487      -5.873  17.735   4.751  1.00 10.00      A   
ATOM   4609  CD  GLU A 487      -5.210  16.496   4.187  1.00 10.00      A   
ATOM   4610  OE1 GLU A 487      -5.645  16.026   3.113  1.00 10.00      A   
ATOM   4611  OE2 GLU A 487      -4.268  15.978   4.819  1.00 10.00      A   
ATOM   4612  C   GLU A 487      -7.071  19.982   6.415  1.00 10.00      A   
ATOM   4613  O   GLU A 487      -7.304  20.362   5.264  1.00 10.00      A   
ATOM   4614  N   ILE A 488      -6.730  20.806   7.394  1.00 10.00      A   
ATOM   4615  HN  ILE A 488      -6.611  20.445   8.302  1.00 10.00      A   
ATOM   4616  CA  ILE A 488      -6.531  22.232   7.168  1.00 10.00      A   
ATOM   4617  CB  ILE A 488      -7.697  23.086   7.710  1.00 10.00      A   
ATOM   4618  CG1 ILE A 488      -8.061  22.670   9.138  1.00 10.00      A   
ATOM   4619  CG2 ILE A 488      -8.905  22.987   6.793  1.00 10.00      A   
ATOM   4620  CD1 ILE A 488      -8.897  23.689   9.875  1.00 10.00      A   
ATOM   4621  C   ILE A 488      -5.228  22.691   7.807  1.00 10.00      A   
ATOM   4622  O   ILE A 488      -4.977  22.439   8.989  1.00 10.00      A   
ATOM   4623  N   ARG A 489      -4.394  23.356   7.030  1.00 10.00      A   
ATOM   4624  HN  ARG A 489      -4.648  23.550   6.099  1.00 10.00      A   
ATOM   4625  CA  ARG A 489      -3.117  23.829   7.536  1.00 10.00      A   
ATOM   4626  CB  ARG A 489      -1.960  23.022   6.944  1.00 10.00      A   
ATOM   4627  CG  ARG A 489      -1.725  23.250   5.461  1.00 10.00      A   
ATOM   4628  CD  ARG A 489      -0.256  23.111   5.111  1.00 10.00      A   
ATOM   4629  NE  ARG A 489       0.586  24.004   5.911  1.00 10.00      A   
ATOM   4630  HE  ARG A 489       0.132  24.686   6.463  1.00 10.00      A   
ATOM   4631  CZ  ARG A 489       1.914  23.948   5.940  1.00 10.00      A   
ATOM   4632  NH1 ARG A 489       2.560  23.049   5.218  1.00 10.00      A   
ATOM   4633 HH11 ARG A 489       2.032  22.381   4.619  1.00 10.00      A   
ATOM   4634 HH12 ARG A 489       3.605  23.004   5.248  1.00 10.00      A   
ATOM   4635  NH2 ARG A 489       2.594  24.797   6.697  1.00 10.00      A   
ATOM   4636 HH21 ARG A 489       3.637  24.762   6.726  1.00 10.00      A   
ATOM   4637 HH22 ARG A 489       2.079  25.514   7.272  1.00 10.00      A   
ATOM   4638  C   ARG A 489      -2.927  25.310   7.256  1.00 10.00      A   
ATOM   4639  O   ARG A 489      -3.235  25.788   6.158  1.00 10.00      A   
ATOM   4640  N   ASP A 490      -2.426  26.026   8.262  1.00 10.00      A   
ATOM   4641  HN  ASP A 490      -2.221  25.569   9.109  1.00 10.00      A   
ATOM   4642  CA  ASP A 490      -2.170  27.462   8.157  1.00 10.00      A   
ATOM   4643  CB  ASP A 490      -1.034  27.746   7.168  1.00 10.00      A   
ATOM   4644  CG  ASP A 490       0.329  27.365   7.709  1.00 10.00      A   
ATOM   4645  OD1 ASP A 490       1.129  28.272   8.019  1.00 10.00      A   
ATOM   4646  OD2 ASP A 490       0.610  26.156   7.831  1.00 10.00      A   
ATOM   4647  C   ASP A 490      -3.430  28.220   7.765  1.00 10.00      A   
ATOM   4648  O   ASP A 490      -3.413  29.052   6.855  1.00 10.00      A   
ATOM   4649  N   CYS A 491      -4.522  27.922   8.453  1.00 10.00      A   
ATOM   4650  HN  CYS A 491      -4.469  27.252   9.167  1.00 10.00      A   
ATOM   4651  CA  CYS A 491      -5.797  28.564   8.187  1.00 10.00      A   
ATOM   4652  CB  CYS A 491      -6.854  27.512   7.844  1.00 10.00      A   
ATOM   4653  SG  CYS A 491      -6.677  26.780   6.199  1.00 10.00      A   
ATOM   4654  HG  CYS A 491      -7.565  27.366   5.405  1.00 10.00      A   
ATOM   4655  C   CYS A 491      -6.247  29.380   9.395  1.00 10.00      A   
ATOM   4656  O   CYS A 491      -6.041  28.973  10.541  1.00 10.00      A   
ATOM   4657  N   PRO A 492      -6.890  30.534   9.158  1.00 10.00      A   
ATOM   4658  CA  PRO A 492      -7.366  31.417  10.232  1.00 10.00      A   
ATOM   4659  CB  PRO A 492      -7.628  32.735   9.499  1.00 10.00      A   
ATOM   4660  CG  PRO A 492      -8.014  32.312   8.125  1.00 10.00      A   
ATOM   4661  CD  PRO A 492      -7.201  31.079   7.823  1.00 10.00      A   
ATOM   4662  C   PRO A 492      -8.655  30.910  10.875  1.00 10.00      A   
ATOM   4663  O   PRO A 492      -9.552  31.693  11.197  1.00 10.00      A   
ATOM   4664  N   PHE A 493      -8.738  29.606  11.074  1.00 10.00      A   
ATOM   4665  HN  PHE A 493      -7.978  29.032  10.828  1.00 10.00      A   
ATOM   4666  CA  PHE A 493      -9.913  29.008  11.678  1.00 10.00      A   
ATOM   4667  CB  PHE A 493     -10.199  27.629  11.080  1.00 10.00      A   
ATOM   4668  CG  PHE A 493     -10.631  27.660   9.643  1.00 10.00      A   
ATOM   4669  CD1 PHE A 493     -10.382  26.583   8.811  1.00 10.00      A   
ATOM   4670  CD2 PHE A 493     -11.283  28.766   9.121  1.00 10.00      A   
ATOM   4671  CE1 PHE A 493     -10.772  26.604   7.488  1.00 10.00      A   
ATOM   4672  CE2 PHE A 493     -11.677  28.796   7.798  1.00 10.00      A   
ATOM   4673  CZ  PHE A 493     -11.420  27.712   6.981  1.00 10.00      A   
ATOM   4674  C   PHE A 493      -9.725  28.899  13.179  1.00 10.00      A   
ATOM   4675  O   PHE A 493      -8.755  28.300  13.651  1.00 10.00      A   
ATOM   4676  N   GLY A 494     -10.644  29.487  13.923  1.00 10.00      A   
ATOM   4677  HN  GLY A 494     -11.400  29.943  13.491  1.00 10.00      A   
ATOM   4678  CA  GLY A 494     -10.561  29.448  15.361  1.00 10.00      A   
ATOM   4679  C   GLY A 494     -11.301  28.268  15.942  1.00 10.00      A   
ATOM   4680  O   GLY A 494     -11.701  27.355  15.223  1.00 10.00      A   
ATOM   4681  N   ASP A 495     -11.490  28.297  17.243  1.00 10.00      A   
ATOM   4682  HN  ASP A 495     -11.148  29.061  17.754  1.00 10.00      A   
ATOM   4683  CA  ASP A 495     -12.184  27.230  17.949  1.00 10.00      A   
ATOM   4684  CB  ASP A 495     -11.615  27.078  19.359  1.00 10.00      A   
ATOM   4685  CG  ASP A 495     -11.367  28.409  20.042  1.00 10.00      A   
ATOM   4686  OD1 ASP A 495     -10.187  28.751  20.271  1.00 10.00      A   
ATOM   4687  OD2 ASP A 495     -12.344  29.133  20.331  1.00 10.00      A   
ATOM   4688  C   ASP A 495     -13.680  27.491  18.027  1.00 10.00      A   
ATOM   4689  O   ASP A 495     -14.448  26.619  18.433  1.00 10.00      A   
ATOM   4690  N   LYS A 496     -14.089  28.686  17.620  1.00 10.00      A   
ATOM   4691  HN  LYS A 496     -13.427  29.327  17.285  1.00 10.00      A   
ATOM   4692  CA  LYS A 496     -15.497  29.069  17.656  1.00 10.00      A   
ATOM   4693  CB  LYS A 496     -15.686  30.496  17.141  1.00 10.00      A   
ATOM   4694  CG  LYS A 496     -14.767  31.516  17.789  1.00 10.00      A   
ATOM   4695  CD  LYS A 496     -14.945  32.892  17.173  1.00 10.00      A   
ATOM   4696  CE  LYS A 496     -13.654  33.695  17.217  1.00 10.00      A   
ATOM   4697  NZ  LYS A 496     -12.585  33.064  16.396  1.00 10.00      A   
ATOM   4698  HZ1 LYS A 496     -11.778  33.714  16.294  1.00 10.00      A   
ATOM   4699  HZ2 LYS A 496     -12.951  32.825  15.444  1.00 10.00      A   
ATOM   4700  HZ3 LYS A 496     -12.258  32.192  16.855  1.00 10.00      A   
ATOM   4701  C   LYS A 496     -16.356  28.104  16.846  1.00 10.00      A   
ATOM   4702  O   LYS A 496     -17.343  27.563  17.350  1.00 10.00      A   
ATOM   4703  N   ALA A 497     -15.966  27.883  15.597  1.00 10.00      A   
ATOM   4704  HN  ALA A 497     -15.163  28.333  15.261  1.00 10.00      A   
ATOM   4705  CA  ALA A 497     -16.705  26.988  14.713  1.00 10.00      A   
ATOM   4706  CB  ALA A 497     -16.362  27.276  13.263  1.00 10.00      A   
ATOM   4707  C   ALA A 497     -16.430  25.523  15.039  1.00 10.00      A   
ATOM   4708  O   ALA A 497     -17.258  24.651  14.779  1.00 10.00      A   
ATOM   4709  N   LEU A 498     -15.270  25.257  15.616  1.00 10.00      A   
ATOM   4710  HN  LEU A 498     -14.658  25.995  15.817  1.00 10.00      A   
ATOM   4711  CA  LEU A 498     -14.890  23.893  15.966  1.00 10.00      A   
ATOM   4712  CB  LEU A 498     -13.406  23.829  16.346  1.00 10.00      A   
ATOM   4713  CG  LEU A 498     -12.839  22.437  16.643  1.00 10.00      A   
ATOM   4714  CD1 LEU A 498     -12.907  21.549  15.410  1.00 10.00      A   
ATOM   4715  CD2 LEU A 498     -11.411  22.539  17.153  1.00 10.00      A   
ATOM   4716  C   LEU A 498     -15.761  23.348  17.097  1.00 10.00      A   
ATOM   4717  O   LEU A 498     -16.303  22.247  17.002  1.00 10.00      A   
ATOM   4718  N   LEU A 499     -15.909  24.137  18.155  1.00 10.00      A   
ATOM   4719  HN  LEU A 499     -15.462  25.012  18.165  1.00 10.00      A   
ATOM   4720  CA  LEU A 499     -16.712  23.735  19.307  1.00 10.00      A   
ATOM   4721  CB  LEU A 499     -16.375  24.599  20.522  1.00 10.00      A   
ATOM   4722  CG  LEU A 499     -14.901  24.649  20.923  1.00 10.00      A   
ATOM   4723  CD1 LEU A 499     -14.661  25.753  21.939  1.00 10.00      A   
ATOM   4724  CD2 LEU A 499     -14.441  23.308  21.469  1.00 10.00      A   
ATOM   4725  C   LEU A 499     -18.205  23.812  18.997  1.00 10.00      A   
ATOM   4726  O   LEU A 499     -19.029  23.211  19.687  1.00 10.00      A   
ATOM   4727  N   ALA A 500     -18.547  24.547  17.950  1.00 10.00      A   
ATOM   4728  HN  ALA A 500     -17.846  25.017  17.447  1.00 10.00      A   
ATOM   4729  CA  ALA A 500     -19.941  24.696  17.538  1.00 10.00      A   
ATOM   4730  CB  ALA A 500     -20.133  25.988  16.756  1.00 10.00      A   
ATOM   4731  C   ALA A 500     -20.404  23.498  16.717  1.00 10.00      A   
ATOM   4732  O   ALA A 500     -21.597  23.281  16.536  1.00 10.00      A   
ATOM   4733  N   ASN A 501     -19.456  22.717  16.225  1.00 10.00      A   
ATOM   4734  HN  ASN A 501     -18.514  22.926  16.406  1.00 10.00      A   
ATOM   4735  CA  ASN A 501     -19.784  21.553  15.417  1.00 10.00      A   
ATOM   4736  CB  ASN A 501     -19.372  21.781  13.967  1.00 10.00      A   
ATOM   4737  CG  ASN A 501     -20.557  22.075  13.071  1.00 10.00      A   
ATOM   4738  OD1 ASN A 501     -21.575  21.381  13.112  1.00 10.00      A   
ATOM   4739  ND2 ASN A 501     -20.438  23.110  12.262  1.00 10.00      A   
ATOM   4740 HD21 ASN A 501     -19.602  23.623  12.281  1.00 10.00      A   
ATOM   4741 HD22 ASN A 501     -21.197  23.335  11.679  1.00 10.00      A   
ATOM   4742  C   ASN A 501     -19.123  20.298  15.962  1.00 10.00      A   
ATOM   4743  O   ASN A 501     -18.773  19.391  15.207  1.00 10.00      A   
ATOM   4744  N   ALA A 502     -18.977  20.237  17.282  1.00 10.00      A   
ATOM   4745  HN  ALA A 502     -19.286  20.987  17.831  1.00 10.00      A   
ATOM   4746  CA  ALA A 502     -18.360  19.089  17.937  1.00 10.00      A   
ATOM   4747  CB  ALA A 502     -18.175  19.372  19.416  1.00 10.00      A   
ATOM   4748  C   ALA A 502     -19.181  17.818  17.740  1.00 10.00      A   
ATOM   4749  O   ALA A 502     -18.637  16.714  17.696  1.00 10.00      A   
ATOM   4750  N   SER A 503     -20.488  17.983  17.615  1.00 10.00      A   
ATOM   4751  HN  SER A 503     -20.866  18.887  17.657  1.00 10.00      A   
ATOM   4752  CA  SER A 503     -21.390  16.866  17.428  1.00 10.00      A   
ATOM   4753  CB  SER A 503     -22.825  17.381  17.520  1.00 10.00      A   
ATOM   4754  OG  SER A 503     -22.831  18.775  17.806  1.00 10.00      A   
ATOM   4755  HG  SER A 503     -23.726  19.049  18.045  1.00 10.00      A   
ATOM   4756  C   SER A 503     -21.162  16.186  16.077  1.00 10.00      A   
ATOM   4757  O   SER A 503     -21.337  14.972  15.944  1.00 10.00      A   
ATOM   4758  N   LYS A 504     -20.746  16.966  15.084  1.00 10.00      A   
ATOM   4759  HN  LYS A 504     -20.581  17.919  15.258  1.00 10.00      A   
ATOM   4760  CA  LYS A 504     -20.521  16.439  13.743  1.00 10.00      A   
ATOM   4761  CB  LYS A 504     -20.632  17.551  12.694  1.00 10.00      A   
ATOM   4762  CG  LYS A 504     -21.201  17.082  11.363  1.00 10.00      A   
ATOM   4763  CD  LYS A 504     -22.699  16.846  11.453  1.00 10.00      A   
ATOM   4764  CE  LYS A 504     -23.212  16.035  10.273  1.00 10.00      A   
ATOM   4765  NZ  LYS A 504     -23.054  14.570  10.488  1.00 10.00      A   
ATOM   4766  HZ1 LYS A 504     -22.070  14.345  10.737  1.00 10.00      A   
ATOM   4767  HZ2 LYS A 504     -23.305  14.052   9.621  1.00 10.00      A   
ATOM   4768  HZ3 LYS A 504     -23.676  14.248  11.259  1.00 10.00      A   
ATOM   4769  C   LYS A 504     -19.176  15.728  13.628  1.00 10.00      A   
ATOM   4770  O   LYS A 504     -18.918  15.028  12.652  1.00 10.00      A   
ATOM   4771  N   LEU A 505     -18.331  15.884  14.640  1.00 10.00      A   
ATOM   4772  HN  LEU A 505     -18.600  16.425  15.412  1.00 10.00      A   
ATOM   4773  CA  LEU A 505     -17.015  15.259  14.635  1.00 10.00      A   
ATOM   4774  CB  LEU A 505     -16.153  15.811  15.774  1.00 10.00      A   
ATOM   4775  CG  LEU A 505     -15.871  17.316  15.747  1.00 10.00      A   
ATOM   4776  CD1 LEU A 505     -14.980  17.712  16.911  1.00 10.00      A   
ATOM   4777  CD2 LEU A 505     -15.239  17.727  14.426  1.00 10.00      A   
ATOM   4778  C   LEU A 505     -17.135  13.741  14.748  1.00 10.00      A   
ATOM   4779  O   LEU A 505     -16.257  13.002  14.306  1.00 10.00      A   
ATOM   4780  N   GLU A 506     -18.242  13.285  15.326  1.00 10.00      A   
ATOM   4781  HN  GLU A 506     -18.905  13.929  15.650  1.00 10.00      A   
ATOM   4782  CA  GLU A 506     -18.495  11.857  15.501  1.00 10.00      A   
ATOM   4783  CB  GLU A 506     -19.724  11.630  16.385  1.00 10.00      A   
ATOM   4784  CG  GLU A 506     -19.555  12.067  17.828  1.00 10.00      A   
ATOM   4785  CD  GLU A 506     -20.669  11.554  18.718  1.00 10.00      A   
ATOM   4786  OE1 GLU A 506     -21.834  11.547  18.275  1.00 10.00      A   
ATOM   4787  OE2 GLU A 506     -20.383  11.148  19.863  1.00 10.00      A   
ATOM   4788  C   GLU A 506     -18.697  11.152  14.160  1.00 10.00      A   
ATOM   4789  O   GLU A 506     -18.496   9.943  14.049  1.00 10.00      A   
ATOM   4790  N   THR A 507     -19.097  11.910  13.147  1.00 10.00      A   
ATOM   4791  HN  THR A 507     -19.245  12.865  13.293  1.00 10.00      A   
ATOM   4792  CA  THR A 507     -19.326  11.349  11.823  1.00 10.00      A   
ATOM   4793  CB  THR A 507     -20.518  12.021  11.119  1.00 10.00      A   
ATOM   4794  OG1 THR A 507     -20.689  13.364  11.616  1.00 10.00      A   
ATOM   4795  HG1 THR A 507     -19.828  13.805  11.664  1.00 10.00      A   
ATOM   4796  CG2 THR A 507     -21.789  11.225  11.369  1.00 10.00      A   
ATOM   4797  C   THR A 507     -18.081  11.433  10.937  1.00 10.00      A   
ATOM   4798  O   THR A 507     -18.111  11.037   9.772  1.00 10.00      A   
ATOM   4799  N   MET A 508     -16.990  11.949  11.493  1.00 10.00      A   
ATOM   4800  HN  MET A 508     -17.018  12.237  12.428  1.00 10.00      A   
ATOM   4801  CA  MET A 508     -15.743  12.075  10.756  1.00 10.00      A   
ATOM   4802  CB  MET A 508     -15.099  13.440  11.014  1.00 10.00      A   
ATOM   4803  CG  MET A 508     -15.916  14.625  10.525  1.00 10.00      A   
ATOM   4804  SD  MET A 508     -15.032  16.187  10.686  1.00 10.00      A   
ATOM   4805  CE  MET A 508     -13.623  15.881   9.625  1.00 10.00      A   
ATOM   4806  C   MET A 508     -14.786  10.973  11.179  1.00 10.00      A   
ATOM   4807  O   MET A 508     -14.848  10.494  12.305  1.00 10.00      A   
ATOM   4808  N   ARG A 509     -13.906  10.569  10.278  1.00 10.00      A   
ATOM   4809  HN  ARG A 509     -13.896  10.994   9.394  1.00 10.00      A   
ATOM   4810  CA  ARG A 509     -12.940   9.522  10.575  1.00 10.00      A   
ATOM   4811  CB  ARG A 509     -12.564   8.747   9.307  1.00 10.00      A   
ATOM   4812  CG  ARG A 509     -11.686   7.532   9.566  1.00 10.00      A   
ATOM   4813  CD  ARG A 509     -10.982   7.060   8.301  1.00 10.00      A   
ATOM   4814  NE  ARG A 509     -11.906   6.492   7.315  1.00 10.00      A   
ATOM   4815  HE  ARG A 509     -12.854   6.428   7.570  1.00 10.00      A   
ATOM   4816  CZ  ARG A 509     -11.536   6.062   6.105  1.00 10.00      A   
ATOM   4817  NH1 ARG A 509     -10.264   6.129   5.720  1.00 10.00      A   
ATOM   4818 HH11 ARG A 509      -9.534   6.524   6.355  1.00 10.00      A   
ATOM   4819 HH12 ARG A 509      -9.984   5.789   4.767  1.00 10.00      A   
ATOM   4820  NH2 ARG A 509     -12.444   5.580   5.264  1.00 10.00      A   
ATOM   4821 HH21 ARG A 509     -12.151   5.245   4.316  1.00 10.00      A   
ATOM   4822 HH22 ARG A 509     -13.449   5.538   5.540  1.00 10.00      A   
ATOM   4823  C   ARG A 509     -11.690  10.119  11.214  1.00 10.00      A   
ATOM   4824  O   ARG A 509     -11.120   9.541  12.143  1.00 10.00      A   
ATOM   4825  N   SER A 510     -11.278  11.283  10.716  1.00 10.00      A   
ATOM   4826  HN  SER A 510     -11.779  11.697   9.980  1.00 10.00      A   
ATOM   4827  CA  SER A 510     -10.100  11.961  11.230  1.00 10.00      A   
ATOM   4828  CB  SER A 510      -8.833  11.267  10.715  1.00 10.00      A   
ATOM   4829  OG  SER A 510      -9.053  10.676   9.442  1.00 10.00      A   
ATOM   4830  HG  SER A 510      -8.550   9.854   9.381  1.00 10.00      A   
ATOM   4831  C   SER A 510     -10.096  13.440  10.840  1.00 10.00      A   
ATOM   4832  O   SER A 510     -10.426  13.798   9.706  1.00 10.00      A   
ATOM   4833  N   LEU A 511      -9.753  14.294  11.792  1.00 10.00      A   
ATOM   4834  HN  LEU A 511      -9.549  13.953  12.694  1.00 10.00      A   
ATOM   4835  CA  LEU A 511      -9.686  15.726  11.549  1.00 10.00      A   
ATOM   4836  CB  LEU A 511     -10.752  16.452  12.375  1.00 10.00      A   
ATOM   4837  CG  LEU A 511     -10.766  17.980  12.276  1.00 10.00      A   
ATOM   4838  CD1 LEU A 511     -11.046  18.424  10.851  1.00 10.00      A   
ATOM   4839  CD2 LEU A 511     -11.785  18.573  13.234  1.00 10.00      A   
ATOM   4840  C   LEU A 511      -8.305  16.245  11.917  1.00 10.00      A   
ATOM   4841  O   LEU A 511      -7.802  15.956  13.002  1.00 10.00      A   
ATOM   4842  N   TRP A 512      -7.695  16.998  11.012  1.00 10.00      A   
ATOM   4843  HN  TRP A 512      -8.151  17.190  10.163  1.00 10.00      A   
ATOM   4844  CA  TRP A 512      -6.373  17.557  11.247  1.00 10.00      A   
ATOM   4845  CB  TRP A 512      -5.341  16.936  10.296  1.00 10.00      A   
ATOM   4846  CG  TRP A 512      -3.982  17.567  10.390  1.00 10.00      A   
ATOM   4847  CD1 TRP A 512      -3.566  18.707   9.767  1.00 10.00      A   
ATOM   4848  CD2 TRP A 512      -2.862  17.096  11.148  1.00 10.00      A   
ATOM   4849  NE1 TRP A 512      -2.265  18.980  10.097  1.00 10.00      A   
ATOM   4850  HE1 TRP A 512      -1.747  19.754   9.776  1.00 10.00      A   
ATOM   4851  CE2 TRP A 512      -1.805  18.004  10.939  1.00 10.00      A   
ATOM   4852  CE3 TRP A 512      -2.649  15.996  11.981  1.00 10.00      A   
ATOM   4853  CZ2 TRP A 512      -0.555  17.847  11.533  1.00 10.00      A   
ATOM   4854  CZ3 TRP A 512      -1.409  15.841  12.570  1.00 10.00      A   
ATOM   4855  CH2 TRP A 512      -0.377  16.761  12.343  1.00 10.00      A   
ATOM   4856  C   TRP A 512      -6.388  19.072  11.087  1.00 10.00      A   
ATOM   4857  O   TRP A 512      -6.913  19.600  10.105  1.00 10.00      A   
ATOM   4858  N   MET A 513      -5.808  19.764  12.056  1.00 10.00      A   
ATOM   4859  HN  MET A 513      -5.409  19.281  12.812  1.00 10.00      A   
ATOM   4860  CA  MET A 513      -5.731  21.220  12.034  1.00 10.00      A   
ATOM   4861  CB  MET A 513      -6.834  21.835  12.908  1.00 10.00      A   
ATOM   4862  CG  MET A 513      -8.239  21.344  12.598  1.00 10.00      A   
ATOM   4863  SD  MET A 513      -9.447  21.847  13.838  1.00 10.00      A   
ATOM   4864  CE  MET A 513      -9.595  23.598  13.486  1.00 10.00      A   
ATOM   4865  C   MET A 513      -4.366  21.660  12.551  1.00 10.00      A   
ATOM   4866  O   MET A 513      -4.023  21.403  13.710  1.00 10.00      A   
ATOM   4867  N   SER A 514      -3.579  22.294  11.697  1.00 10.00      A   
ATOM   4868  HN  SER A 514      -3.890  22.445  10.776  1.00 10.00      A   
ATOM   4869  CA  SER A 514      -2.254  22.756  12.090  1.00 10.00      A   
ATOM   4870  CB  SER A 514      -1.172  21.918  11.405  1.00 10.00      A   
ATOM   4871  OG  SER A 514      -1.501  21.654  10.051  1.00 10.00      A   
ATOM   4872  HG  SER A 514      -1.168  22.372   9.499  1.00 10.00      A   
ATOM   4873  C   SER A 514      -2.060  24.242  11.792  1.00 10.00      A   
ATOM   4874  O   SER A 514      -2.528  24.744  10.765  1.00 10.00      A   
ATOM   4875  N   SER A 515      -1.386  24.940  12.710  1.00 10.00      A   
ATOM   4876  HN  SER A 515      -1.071  24.475  13.519  1.00 10.00      A   
ATOM   4877  CA  SER A 515      -1.112  26.371  12.573  1.00 10.00      A   
ATOM   4878  CB  SER A 515      -0.150  26.653  11.418  1.00 10.00      A   
ATOM   4879  OG  SER A 515       1.163  26.210  11.736  1.00 10.00      A   
ATOM   4880  HG  SER A 515       1.790  26.932  11.581  1.00 10.00      A   
ATOM   4881  C   SER A 515      -2.390  27.194  12.455  1.00 10.00      A   
ATOM   4882  O   SER A 515      -2.434  28.219  11.771  1.00 10.00      A   
ATOM   4883  N   CYS A 516      -3.428  26.734  13.130  1.00 10.00      A   
ATOM   4884  HN  CYS A 516      -3.333  25.906  13.647  1.00 10.00      A   
ATOM   4885  CA  CYS A 516      -4.704  27.421  13.125  1.00 10.00      A   
ATOM   4886  CB  CYS A 516      -5.845  26.423  12.924  1.00 10.00      A   
ATOM   4887  SG  CYS A 516      -5.669  25.384  11.451  1.00 10.00      A   
ATOM   4888  HG  CYS A 516      -4.372  25.184  11.243  1.00 10.00      A   
ATOM   4889  C   CYS A 516      -4.880  28.208  14.423  1.00 10.00      A   
ATOM   4890  O   CYS A 516      -3.951  28.304  15.230  1.00 10.00      A   
ATOM   4891  N   SER A 517      -6.066  28.752  14.636  1.00 10.00      A   
ATOM   4892  HN  SER A 517      -6.784  28.620  13.979  1.00 10.00      A   
ATOM   4893  CA  SER A 517      -6.334  29.541  15.826  1.00 10.00      A   
ATOM   4894  CB  SER A 517      -7.170  30.766  15.456  1.00 10.00      A   
ATOM   4895  OG  SER A 517      -6.766  31.303  14.207  1.00 10.00      A   
ATOM   4896  HG  SER A 517      -7.387  31.994  13.942  1.00 10.00      A   
ATOM   4897  C   SER A 517      -7.044  28.718  16.900  1.00 10.00      A   
ATOM   4898  O   SER A 517      -7.915  29.222  17.606  1.00 10.00      A   
ATOM   4899  N   VAL A 518      -6.669  27.454  17.026  1.00 10.00      A   
ATOM   4900  HN  VAL A 518      -5.962  27.101  16.442  1.00 10.00      A   
ATOM   4901  CA  VAL A 518      -7.276  26.581  18.023  1.00 10.00      A   
ATOM   4902  CB  VAL A 518      -7.222  25.097  17.597  1.00 10.00      A   
ATOM   4903  CG1 VAL A 518      -8.032  24.228  18.548  1.00 10.00      A   
ATOM   4904  CG2 VAL A 518      -7.714  24.931  16.169  1.00 10.00      A   
ATOM   4905  C   VAL A 518      -6.569  26.758  19.366  1.00 10.00      A   
ATOM   4906  O   VAL A 518      -5.408  26.372  19.520  1.00 10.00      A   
ATOM   4907  N   SER A 519      -7.265  27.355  20.323  1.00 10.00      A   
ATOM   4908  HN  SER A 519      -8.189  27.639  20.139  1.00 10.00      A   
ATOM   4909  CA  SER A 519      -6.701  27.605  21.641  1.00 10.00      A   
ATOM   4910  CB  SER A 519      -7.537  28.653  22.380  1.00 10.00      A   
ATOM   4911  OG  SER A 519      -8.897  28.257  22.486  1.00 10.00      A   
ATOM   4912  HG  SER A 519      -9.367  28.481  21.660  1.00 10.00      A   
ATOM   4913  C   SER A 519      -6.591  26.332  22.477  1.00 10.00      A   
ATOM   4914  O   SER A 519      -7.290  25.343  22.229  1.00 10.00      A   
ATOM   4915  N   PHE A 520      -5.707  26.367  23.472  1.00 10.00      A   
ATOM   4916  HN  PHE A 520      -5.171  27.183  23.607  1.00 10.00      A   
ATOM   4917  CA  PHE A 520      -5.507  25.233  24.366  1.00 10.00      A   
ATOM   4918  CB  PHE A 520      -4.292  25.478  25.266  1.00 10.00      A   
ATOM   4919  CG  PHE A 520      -4.092  24.447  26.343  1.00 10.00      A   
ATOM   4920  CD1 PHE A 520      -4.046  23.098  26.037  1.00 10.00      A   
ATOM   4921  CD2 PHE A 520      -3.944  24.835  27.660  1.00 10.00      A   
ATOM   4922  CE1 PHE A 520      -3.858  22.157  27.031  1.00 10.00      A   
ATOM   4923  CE2 PHE A 520      -3.757  23.899  28.659  1.00 10.00      A   
ATOM   4924  CZ  PHE A 520      -3.714  22.557  28.343  1.00 10.00      A   
ATOM   4925  C   PHE A 520      -6.766  24.998  25.203  1.00 10.00      A   
ATOM   4926  O   PHE A 520      -7.132  23.855  25.496  1.00 10.00      A   
ATOM   4927  N   GLY A 521      -7.439  26.086  25.562  1.00 10.00      A   
ATOM   4928  HN  GLY A 521      -7.102  26.970  25.294  1.00 10.00      A   
ATOM   4929  CA  GLY A 521      -8.655  25.987  26.345  1.00 10.00      A   
ATOM   4930  C   GLY A 521      -9.746  25.250  25.598  1.00 10.00      A   
ATOM   4931  O   GLY A 521     -10.509  24.483  26.190  1.00 10.00      A   
ATOM   4932  N   ALA A 522      -9.797  25.465  24.289  1.00 10.00      A   
ATOM   4933  HN  ALA A 522      -9.149  26.074  23.880  1.00 10.00      A   
ATOM   4934  CA  ALA A 522     -10.787  24.817  23.446  1.00 10.00      A   
ATOM   4935  CB  ALA A 522     -10.812  25.465  22.079  1.00 10.00      A   
ATOM   4936  C   ALA A 522     -10.484  23.331  23.322  1.00 10.00      A   
ATOM   4937  O   ALA A 522     -11.393  22.502  23.326  1.00 10.00      A   
ATOM   4938  N   CYS A 523      -9.198  23.003  23.226  1.00 10.00      A   
ATOM   4939  HN  CYS A 523      -8.523  23.716  23.218  1.00 10.00      A   
ATOM   4940  CA  CYS A 523      -8.766  21.613  23.111  1.00 10.00      A   
ATOM   4941  CB  CYS A 523      -7.245  21.533  22.975  1.00 10.00      A   
ATOM   4942  SG  CYS A 523      -6.575  22.458  21.571  1.00 10.00      A   
ATOM   4943  HG  CYS A 523      -6.901  23.736  21.731  1.00 10.00      A   
ATOM   4944  C   CYS A 523      -9.240  20.800  24.315  1.00 10.00      A   
ATOM   4945  O   CYS A 523      -9.695  19.664  24.175  1.00 10.00      A   
ATOM   4946  N   LYS A 524      -9.137  21.398  25.497  1.00 10.00      A   
ATOM   4947  HN  LYS A 524      -8.754  22.299  25.541  1.00 10.00      A   
ATOM   4948  CA  LYS A 524      -9.574  20.747  26.722  1.00 10.00      A   
ATOM   4949  CB  LYS A 524      -9.119  21.540  27.950  1.00 10.00      A   
ATOM   4950  CG  LYS A 524      -7.665  21.338  28.336  1.00 10.00      A   
ATOM   4951  CD  LYS A 524      -7.430  21.742  29.783  1.00 10.00      A   
ATOM   4952  CE  LYS A 524      -7.718  23.218  30.009  1.00 10.00      A   
ATOM   4953  NZ  LYS A 524      -7.574  23.595  31.439  1.00 10.00      A   
ATOM   4954  HZ1 LYS A 524      -8.422  23.313  31.972  1.00 10.00      A   
ATOM   4955  HZ2 LYS A 524      -7.449  24.630  31.529  1.00 10.00      A   
ATOM   4956  HZ3 LYS A 524      -6.746  23.119  31.851  1.00 10.00      A   
ATOM   4957  C   LYS A 524     -11.094  20.624  26.729  1.00 10.00      A   
ATOM   4958  O   LYS A 524     -11.643  19.578  27.070  1.00 10.00      A   
ATOM   4959  N   LEU A 525     -11.761  21.704  26.334  1.00 10.00      A   
ATOM   4960  HN  LEU A 525     -11.259  22.506  26.072  1.00 10.00      A   
ATOM   4961  CA  LEU A 525     -13.217  21.739  26.284  1.00 10.00      A   
ATOM   4962  CB  LEU A 525     -13.696  23.127  25.848  1.00 10.00      A   
ATOM   4963  CG  LEU A 525     -15.211  23.350  25.820  1.00 10.00      A   
ATOM   4964  CD1 LEU A 525     -15.816  23.085  27.190  1.00 10.00      A   
ATOM   4965  CD2 LEU A 525     -15.533  24.762  25.353  1.00 10.00      A   
ATOM   4966  C   LEU A 525     -13.761  20.679  25.334  1.00 10.00      A   
ATOM   4967  O   LEU A 525     -14.740  20.000  25.643  1.00 10.00      A   
ATOM   4968  N   LEU A 526     -13.124  20.541  24.180  1.00 10.00      A   
ATOM   4969  HN  LEU A 526     -12.355  21.126  23.984  1.00 10.00      A   
ATOM   4970  CA  LEU A 526     -13.543  19.564  23.186  1.00 10.00      A   
ATOM   4971  CB  LEU A 526     -12.748  19.737  21.893  1.00 10.00      A   
ATOM   4972  CG  LEU A 526     -13.283  18.980  20.679  1.00 10.00      A   
ATOM   4973  CD1 LEU A 526     -14.740  19.328  20.428  1.00 10.00      A   
ATOM   4974  CD2 LEU A 526     -12.441  19.283  19.455  1.00 10.00      A   
ATOM   4975  C   LEU A 526     -13.406  18.139  23.714  1.00 10.00      A   
ATOM   4976  O   LEU A 526     -14.299  17.313  23.520  1.00 10.00      A   
ATOM   4977  N   GLY A 527     -12.293  17.861  24.388  1.00 10.00      A   
ATOM   4978  HN  GLY A 527     -11.612  18.562  24.497  1.00 10.00      A   
ATOM   4979  CA  GLY A 527     -12.060  16.535  24.946  1.00 10.00      A   
ATOM   4980  C   GLY A 527     -13.045  16.194  26.054  1.00 10.00      A   
ATOM   4981  O   GLY A 527     -13.341  15.026  26.304  1.00 10.00      A   
ATOM   4982  N   GLN A 528     -13.558  17.224  26.711  1.00 10.00      A   
ATOM   4983  HN  GLN A 528     -13.284  18.130  26.460  1.00 10.00      A   
ATOM   4984  CA  GLN A 528     -14.517  17.049  27.789  1.00 10.00      A   
ATOM   4985  CB  GLN A 528     -14.400  18.203  28.793  1.00 10.00      A   
ATOM   4986  CG  GLN A 528     -13.138  18.166  29.644  1.00 10.00      A   
ATOM   4987  CD  GLN A 528     -13.211  17.134  30.754  1.00 10.00      A   
ATOM   4988  OE1 GLN A 528     -14.280  16.865  31.300  1.00 10.00      A   
ATOM   4989  NE2 GLN A 528     -12.079  16.548  31.095  1.00 10.00      A   
ATOM   4990 HE21 GLN A 528     -11.255  16.805  30.621  1.00 10.00      A   
ATOM   4991 HE22 GLN A 528     -12.103  15.873  31.806  1.00 10.00      A   
ATOM   4992  C   GLN A 528     -15.934  16.985  27.226  1.00 10.00      A   
ATOM   4993  O   GLN A 528     -16.822  16.364  27.808  1.00 10.00      A   
ATOM   4994  N   LYS A 529     -16.134  17.637  26.087  1.00 10.00      A   
ATOM   4995  HN  LYS A 529     -15.382  18.120  25.680  1.00 10.00      A   
ATOM   4996  CA  LYS A 529     -17.436  17.668  25.434  1.00 10.00      A   
ATOM   4997  CB  LYS A 529     -17.499  18.818  24.422  1.00 10.00      A   
ATOM   4998  CG  LYS A 529     -18.873  19.036  23.809  1.00 10.00      A   
ATOM   4999  CD  LYS A 529     -18.976  20.400  23.151  1.00 10.00      A   
ATOM   5000  CE  LYS A 529     -20.412  20.897  23.149  1.00 10.00      A   
ATOM   5001  NZ  LYS A 529     -20.958  21.007  24.526  1.00 10.00      A   
ATOM   5002  HZ1 LYS A 529     -20.372  21.653  25.092  1.00 10.00      A   
ATOM   5003  HZ2 LYS A 529     -20.965  20.076  24.985  1.00 10.00      A   
ATOM   5004  HZ3 LYS A 529     -21.931  21.374  24.499  1.00 10.00      A   
ATOM   5005  C   LYS A 529     -17.738  16.345  24.741  1.00 10.00      A   
ATOM   5006  O   LYS A 529     -18.817  15.774  24.915  1.00 10.00      A   
ATOM   5007  N   MET A 530     -16.787  15.862  23.958  1.00 10.00      A   
ATOM   5008  HN  MET A 530     -15.935  16.349  23.874  1.00 10.00      A   
ATOM   5009  CA  MET A 530     -16.967  14.612  23.234  1.00 10.00      A   
ATOM   5010  CB  MET A 530     -16.798  14.828  21.723  1.00 10.00      A   
ATOM   5011  CG  MET A 530     -17.523  16.050  21.170  1.00 10.00      A   
ATOM   5012  SD  MET A 530     -19.310  16.007  21.426  1.00 10.00      A   
ATOM   5013  CE  MET A 530     -19.797  14.789  20.209  1.00 10.00      A   
ATOM   5014  C   MET A 530     -15.977  13.571  23.742  1.00 10.00      A   
ATOM   5015  O   MET A 530     -14.814  13.558  23.340  1.00 10.00      A   
ATOM   5016  N   PRO A 531     -16.427  12.684  24.641  1.00 10.00      A   
ATOM   5017  CA  PRO A 531     -15.570  11.649  25.226  1.00 10.00      A   
ATOM   5018  CB  PRO A 531     -16.353  11.215  26.464  1.00 10.00      A   
ATOM   5019  CG  PRO A 531     -17.780  11.442  26.098  1.00 10.00      A   
ATOM   5020  CD  PRO A 531     -17.803  12.625  25.168  1.00 10.00      A   
ATOM   5021  C   PRO A 531     -15.327  10.462  24.291  1.00 10.00      A   
ATOM   5022  O   PRO A 531     -14.525   9.578  24.598  1.00 10.00      A   
ATOM   5023  N   LYS A 532     -16.015  10.439  23.153  1.00 10.00      A   
ATOM   5024  HN  LYS A 532     -16.644  11.166  22.956  1.00 10.00      A   
ATOM   5025  CA  LYS A 532     -15.861   9.354  22.188  1.00 10.00      A   
ATOM   5026  CB  LYS A 532     -17.192   9.037  21.509  1.00 10.00      A   
ATOM   5027  CG  LYS A 532     -18.209   8.372  22.418  1.00 10.00      A   
ATOM   5028  CD  LYS A 532     -19.515   8.117  21.686  1.00 10.00      A   
ATOM   5029  CE  LYS A 532     -20.516   7.388  22.573  1.00 10.00      A   
ATOM   5030  NZ  LYS A 532     -21.071   8.265  23.640  1.00 10.00      A   
ATOM   5031  HZ1 LYS A 532     -21.668   9.011  23.220  1.00 10.00      A   
ATOM   5032  HZ2 LYS A 532     -20.300   8.710  24.170  1.00 10.00      A   
ATOM   5033  HZ3 LYS A 532     -21.651   7.706  24.298  1.00 10.00      A   
ATOM   5034  C   LYS A 532     -14.805   9.694  21.141  1.00 10.00      A   
ATOM   5035  O   LYS A 532     -14.574   8.932  20.196  1.00 10.00      A   
ATOM   5036  N   LEU A 533     -14.175  10.847  21.307  1.00 10.00      A   
ATOM   5037  HN  LEU A 533     -14.407  11.414  22.071  1.00 10.00      A   
ATOM   5038  CA  LEU A 533     -13.141  11.290  20.389  1.00 10.00      A   
ATOM   5039  CB  LEU A 533     -13.626  12.474  19.548  1.00 10.00      A   
ATOM   5040  CG  LEU A 533     -14.608  12.152  18.418  1.00 10.00      A   
ATOM   5041  CD1 LEU A 533     -16.048  12.346  18.872  1.00 10.00      A   
ATOM   5042  CD2 LEU A 533     -14.307  12.999  17.192  1.00 10.00      A   
ATOM   5043  C   LEU A 533     -11.884  11.678  21.151  1.00 10.00      A   
ATOM   5044  O   LEU A 533     -11.955  12.141  22.292  1.00 10.00      A   
ATOM   5045  N   ASN A 534     -10.737  11.472  20.526  1.00 10.00      A   
ATOM   5046  HN  ASN A 534     -10.747  11.092  19.619  1.00 10.00      A   
ATOM   5047  CA  ASN A 534      -9.463  11.803  21.142  1.00 10.00      A   
ATOM   5048  CB  ASN A 534      -8.437  10.683  20.935  1.00 10.00      A   
ATOM   5049  CG  ASN A 534      -8.565   9.551  21.937  1.00 10.00      A   
ATOM   5050  OD1 ASN A 534      -9.144   9.709  23.013  1.00 10.00      A   
ATOM   5051  ND2 ASN A 534      -7.993   8.405  21.607  1.00 10.00      A   
ATOM   5052 HD21 ASN A 534      -7.519   8.348  20.747  1.00 10.00      A   
ATOM   5053 HD22 ASN A 534      -8.078   7.649  22.232  1.00 10.00      A   
ATOM   5054  C   ASN A 534      -8.912  13.093  20.563  1.00 10.00      A   
ATOM   5055  O   ASN A 534      -8.689  13.197  19.357  1.00 10.00      A   
ATOM   5056  N   VAL A 535      -8.708  14.076  21.421  1.00 10.00      A   
ATOM   5057  HN  VAL A 535      -8.919  13.936  22.367  1.00 10.00      A   
ATOM   5058  CA  VAL A 535      -8.164  15.358  20.999  1.00 10.00      A   
ATOM   5059  CB  VAL A 535      -8.879  16.540  21.696  1.00 10.00      A   
ATOM   5060  CG1 VAL A 535      -8.433  17.869  21.098  1.00 10.00      A   
ATOM   5061  CG2 VAL A 535     -10.391  16.386  21.595  1.00 10.00      A   
ATOM   5062  C   VAL A 535      -6.675  15.396  21.327  1.00 10.00      A   
ATOM   5063  O   VAL A 535      -6.269  15.894  22.378  1.00 10.00      A   
ATOM   5064  N   GLU A 536      -5.874  14.843  20.433  1.00 10.00      A   
ATOM   5065  HN  GLU A 536      -6.260  14.469  19.613  1.00 10.00      A   
ATOM   5066  CA  GLU A 536      -4.436  14.791  20.624  1.00 10.00      A   
ATOM   5067  CB  GLU A 536      -3.817  13.631  19.841  1.00 10.00      A   
ATOM   5068  CG  GLU A 536      -4.279  12.253  20.295  1.00 10.00      A   
ATOM   5069  CD  GLU A 536      -3.397  11.138  19.762  1.00 10.00      A   
ATOM   5070  OE1 GLU A 536      -2.347  11.443  19.155  1.00 10.00      A   
ATOM   5071  OE2 GLU A 536      -3.740   9.949  19.955  1.00 10.00      A   
ATOM   5072  C   GLU A 536      -3.769  16.105  20.241  1.00 10.00      A   
ATOM   5073  O   GLU A 536      -3.828  16.543  19.087  1.00 10.00      A   
ATOM   5074  N   VAL A 537      -3.143  16.731  21.219  1.00 10.00      A   
ATOM   5075  HN  VAL A 537      -3.149  16.335  22.122  1.00 10.00      A   
ATOM   5076  CA  VAL A 537      -2.446  17.987  21.004  1.00 10.00      A   
ATOM   5077  CB  VAL A 537      -2.551  18.914  22.235  1.00 10.00      A   
ATOM   5078  CG1 VAL A 537      -1.816  20.224  21.994  1.00 10.00      A   
ATOM   5079  CG2 VAL A 537      -4.005  19.170  22.601  1.00 10.00      A   
ATOM   5080  C   VAL A 537      -0.977  17.720  20.699  1.00 10.00      A   
ATOM   5081  O   VAL A 537      -0.256  17.155  21.523  1.00 10.00      A   
ATOM   5082  N   ILE A 538      -0.551  18.111  19.508  1.00 10.00      A   
ATOM   5083  HN  ILE A 538      -1.183  18.552  18.897  1.00 10.00      A   
ATOM   5084  CA  ILE A 538       0.827  17.925  19.078  1.00 10.00      A   
ATOM   5085  CB  ILE A 538       0.899  17.330  17.650  1.00 10.00      A   
ATOM   5086  CG1 ILE A 538      -0.101  16.177  17.492  1.00 10.00      A   
ATOM   5087  CG2 ILE A 538       2.313  16.850  17.340  1.00 10.00      A   
ATOM   5088  CD1 ILE A 538      -1.128  16.393  16.399  1.00 10.00      A   
ATOM   5089  C   ILE A 538       1.549  19.270  19.109  1.00 10.00      A   
ATOM   5090  O   ILE A 538       1.468  20.061  18.162  1.00 10.00      A   
ATOM   5091  N   ASP A 539       2.239  19.529  20.209  1.00 10.00      A   
ATOM   5092  HN  ASP A 539       2.280  18.852  20.918  1.00 10.00      A   
ATOM   5093  CA  ASP A 539       2.953  20.780  20.393  1.00 10.00      A   
ATOM   5094  CB  ASP A 539       2.214  21.635  21.424  1.00 10.00      A   
ATOM   5095  CG  ASP A 539       2.681  23.074  21.446  1.00 10.00      A   
ATOM   5096  OD1 ASP A 539       1.931  23.954  20.967  1.00 10.00      A   
ATOM   5097  OD2 ASP A 539       3.785  23.340  21.963  1.00 10.00      A   
ATOM   5098  C   ASP A 539       4.370  20.501  20.870  1.00 10.00      A   
ATOM   5099  O   ASP A 539       4.571  19.803  21.863  1.00 10.00      A   
ATOM   5100  N   GLU A 540       5.353  21.037  20.162  1.00 10.00      A   
ATOM   5101  HN  GLU A 540       5.135  21.598  19.378  1.00 10.00      A   
ATOM   5102  CA  GLU A 540       6.750  20.825  20.518  1.00 10.00      A   
ATOM   5103  CB  GLU A 540       7.563  20.386  19.306  1.00 10.00      A   
ATOM   5104  CG  GLU A 540       7.585  18.886  19.092  1.00 10.00      A   
ATOM   5105  CD  GLU A 540       8.435  18.482  17.911  1.00 10.00      A   
ATOM   5106  OE1 GLU A 540       8.019  18.735  16.762  1.00 10.00      A   
ATOM   5107  OE2 GLU A 540       9.524  17.904  18.124  1.00 10.00      A   
ATOM   5108  C   GLU A 540       7.382  22.057  21.146  1.00 10.00      A   
ATOM   5109  O   GLU A 540       8.606  22.165  21.215  1.00 10.00      A   
ATOM   5110  N   ARG A 541       6.564  22.985  21.608  1.00 10.00      A   
ATOM   5111  HN  ARG A 541       5.588  22.859  21.535  1.00 10.00      A   
ATOM   5112  CA  ARG A 541       7.087  24.190  22.239  1.00 10.00      A   
ATOM   5113  CB  ARG A 541       6.186  25.391  21.952  1.00 10.00      A   
ATOM   5114  CG  ARG A 541       5.929  25.629  20.475  1.00 10.00      A   
ATOM   5115  CD  ARG A 541       4.549  26.219  20.243  1.00 10.00      A   
ATOM   5116  NE  ARG A 541       4.437  27.587  20.746  1.00 10.00      A   
ATOM   5117  HE  ARG A 541       5.250  27.995  21.126  1.00 10.00      A   
ATOM   5118  CZ  ARG A 541       3.319  28.310  20.705  1.00 10.00      A   
ATOM   5119  NH1 ARG A 541       2.206  27.797  20.178  1.00 10.00      A   
ATOM   5120 HH11 ARG A 541       2.207  26.828  19.798  1.00 10.00      A   
ATOM   5121 HH12 ARG A 541       1.329  28.369  20.143  1.00 10.00      A   
ATOM   5122  NH2 ARG A 541       3.314  29.541  21.193  1.00 10.00      A   
ATOM   5123 HH21 ARG A 541       2.441  30.114  21.166  1.00 10.00      A   
ATOM   5124 HH22 ARG A 541       4.183  29.947  21.606  1.00 10.00      A   
ATOM   5125  C   ARG A 541       7.194  23.958  23.736  1.00 10.00      A   
ATOM   5126  O   ARG A 541       7.832  24.722  24.460  1.00 10.00      A   
ATOM   5127  N   GLY A 542       6.561  22.890  24.184  1.00 10.00      A   
ATOM   5128  HN  GLY A 542       6.060  22.332  23.550  1.00 10.00      A   
ATOM   5129  CA  GLY A 542       6.571  22.542  25.586  1.00 10.00      A   
ATOM   5130  C   GLY A 542       5.171  22.230  26.061  1.00 10.00      A   
ATOM   5131  O   GLY A 542       4.235  22.253  25.264  1.00 10.00      A   
ATOM   5132  N   ALA A 543       5.020  21.942  27.347  1.00 10.00      A   
ATOM   5133  HN  ALA A 543       5.807  21.945  27.934  1.00 10.00      A   
ATOM   5134  CA  ALA A 543       3.709  21.630  27.909  1.00 10.00      A   
ATOM   5135  CB  ALA A 543       3.838  21.161  29.351  1.00 10.00      A   
ATOM   5136  C   ALA A 543       2.780  22.840  27.814  1.00 10.00      A   
ATOM   5137  O   ALA A 543       3.110  23.926  28.297  1.00 10.00      A   
ATOM   5138  N   PRO A 544       1.604  22.664  27.190  1.00 10.00      A   
ATOM   5139  CA  PRO A 544       0.626  23.743  27.017  1.00 10.00      A   
ATOM   5140  CB  PRO A 544      -0.477  23.104  26.161  1.00 10.00      A   
ATOM   5141  CG  PRO A 544       0.149  21.887  25.571  1.00 10.00      A   
ATOM   5142  CD  PRO A 544       1.133  21.405  26.594  1.00 10.00      A   
ATOM   5143  C   PRO A 544       0.064  24.235  28.348  1.00 10.00      A   
ATOM   5144  O   PRO A 544      -0.453  25.347  28.441  1.00 10.00      A   
ATOM   5145  N   ASP A 545       0.191  23.407  29.381  1.00 10.00      A   
ATOM   5146  HN  ASP A 545       0.617  22.534  29.241  1.00 10.00      A   
ATOM   5147  CA  ASP A 545      -0.295  23.754  30.718  1.00 10.00      A   
ATOM   5148  CB  ASP A 545      -0.237  22.541  31.644  1.00 10.00      A   
ATOM   5149  CG  ASP A 545      -1.608  21.975  31.953  1.00 10.00      A   
ATOM   5150  OD1 ASP A 545      -2.342  22.583  32.762  1.00 10.00      A   
ATOM   5151  OD2 ASP A 545      -1.947  20.905  31.404  1.00 10.00      A   
ATOM   5152  C   ASP A 545       0.507  24.903  31.317  1.00 10.00      A   
ATOM   5153  O   ASP A 545       0.043  25.593  32.224  1.00 10.00      A   
ATOM   5154  N   SER A 546       1.709  25.104  30.798  1.00 10.00      A   
ATOM   5155  HN  SER A 546       2.021  24.520  30.074  1.00 10.00      A   
ATOM   5156  CA  SER A 546       2.580  26.169  31.267  1.00 10.00      A   
ATOM   5157  CB  SER A 546       4.029  25.686  31.270  1.00 10.00      A   
ATOM   5158  OG  SER A 546       4.121  24.414  31.885  1.00 10.00      A   
ATOM   5159  HG  SER A 546       3.787  24.475  32.786  1.00 10.00      A   
ATOM   5160  C   SER A 546       2.426  27.402  30.383  1.00 10.00      A   
ATOM   5161  O   SER A 546       3.241  28.326  30.427  1.00 10.00      A   
ATOM   5162  N   ARG A 547       1.373  27.405  29.579  1.00 10.00      A   
ATOM   5163  HN  ARG A 547       0.748  26.646  29.605  1.00 10.00      A   
ATOM   5164  CA  ARG A 547       1.091  28.510  28.678  1.00 10.00      A   
ATOM   5165  CB  ARG A 547       1.368  28.096  27.224  1.00 10.00      A   
ATOM   5166  CG  ARG A 547       2.605  27.227  27.042  1.00 10.00      A   
ATOM   5167  CD  ARG A 547       3.220  27.396  25.663  1.00 10.00      A
[truncated: 216,683 more chars]
