# Supplementary material for: Flexibility of intrinsically disordered degrons in AUX/IAA proteins reinforces auxin co-receptor assemblies
Source: Nat Commun. 2020 May 8;11:2277. doi: 10.1038/s41467-020-16147-2 (PMC7210949; doi:10.1038/s41467-020-16147-2)
Supplement: Supplementary file 9 — Supplementary Data 6 [file 41467_2020_16147_MOESM9_ESM.gz › haddock_files/IAA12/No_disorder_restraint/cluster2_1.pdb]

REMARK FILENAME="complex_141w.pdb0"
REMARK ===============================================================
REMARK HADDOCK run for complex
REMARK initial structure: complex_141.pdb
REMARK final NOE weights: unambig 50 amb: 50
REMARK ===============================================================
REMARK            total,bonds,angles,improper,dihe,vdw,elec,air,cdih,coup,rdcs,vean,dani,xpcs,rg
REMARK energies: -387.024, 0, 0, 0, 0, -40.1353, -349.869, 2.98024, 0, 0, 0, 0, 0, 0, 0
REMARK ===============================================================
REMARK            bonds,angles,impropers,dihe,air,cdih,coup,rdcs,vean,dani,xpcs
REMARK rms-dev.: 0,0,0,0,5.205098E-02,0,0, 0, 0, 0, 0
REMARK ===============================================================
REMARK               air,cdih,coup,rdcs,vean,dani,xpcs
REMARK               >0.3,>5,>1,>0,>5,>0.2,>0.2
REMARK violations.: 0, 0, 0, 0, 0, 0, 0
REMARK ===============================================================
REMARK                        CVpartition#,violations,rms
REMARK AIRs cross-validation: 1, 0, NaN
REMARK ===============================================================
REMARK NCS energy: 0
REMARK ===============================================================
REMARK Symmetry energy: 0
REMARK ===============================================================
REMARK Desolvation energy: 16.3216
REMARK Internal energy free molecules: -22388.4
REMARK Internal energy complex: -33228.4
REMARK Binding energy: -11213.7
REMARK ===============================================================
REMARK buried surface area: 1627.97
REMARK ===============================================================
REMARK water - chain1: 0 0 0
REMARK water - chain2: 0 0 0
REMARK water - chain3: 0 0 0
REMARK water - chain4: 0 0 0
REMARK water - chain5: 0 0 0
REMARK water - chain6: 0 0 0
REMARK ===============================================================
REMARK water - water: 0 0 0
REMARK ===============================================================
REMARK DATE:14-Feb-2019  05:54:01       created by user: enmr049
REMARK VERSION:1.3U
ATOM      1  N   PHE A   9      25.910  20.070   2.130  1.00 10.00      A   
ATOM      2  HN  PHE A   9      26.177  19.854   1.208  1.00 10.00      A   
ATOM      3  CA  PHE A   9      25.897  19.001   3.117  1.00 10.00      A   
ATOM      4  CB  PHE A   9      24.487  18.806   3.680  1.00 10.00      A   
ATOM      5  CG  PHE A   9      24.191  19.625   4.904  1.00 10.00      A   
ATOM      6  CD1 PHE A   9      23.022  20.362   4.995  1.00 10.00      A   
ATOM      7  CD2 PHE A   9      25.075  19.652   5.969  1.00 10.00      A   
ATOM      8  CE1 PHE A   9      22.740  21.110   6.123  1.00 10.00      A   
ATOM      9  CE2 PHE A   9      24.801  20.399   7.099  1.00 10.00      A   
ATOM     10  CZ  PHE A   9      23.632  21.129   7.176  1.00 10.00      A   
ATOM     11  C   PHE A   9      26.384  17.701   2.494  1.00 10.00      A   
ATOM     12  O   PHE A   9      26.058  17.401   1.345  1.00 10.00      A   
ATOM     13  N   PRO A  10      27.198  16.929   3.231  1.00 10.00      A   
ATOM     14  CA  PRO A  10      27.720  15.647   2.751  1.00 10.00      A   
ATOM     15  CB  PRO A  10      28.520  15.113   3.943  1.00 10.00      A   
ATOM     16  CG  PRO A  10      28.855  16.322   4.743  1.00 10.00      A   
ATOM     17  CD  PRO A  10      27.692  17.257   4.576  1.00 10.00      A   
ATOM     18  C   PRO A  10      26.593  14.680   2.399  1.00 10.00      A   
ATOM     19  O   PRO A  10      25.536  14.685   3.037  1.00 10.00      A   
ATOM     20  N   GLU A  11      26.835  13.848   1.391  1.00 10.00      A   
ATOM     21  HN  GLU A  11      27.706  13.895   0.942  1.00 10.00      A   
ATOM     22  CA  GLU A  11      25.852  12.873   0.922  1.00 10.00      A   
ATOM     23  CB  GLU A  11      26.464  11.979  -0.158  1.00 10.00      A   
ATOM     24  CG  GLU A  11      27.274  12.719  -1.213  1.00 10.00      A   
ATOM     25  CD  GLU A  11      26.422  13.595  -2.106  1.00 10.00      A   
ATOM     26  OE1 GLU A  11      25.608  13.051  -2.883  1.00 10.00      A   
ATOM     27  OE2 GLU A  11      26.579  14.834  -2.049  1.00 10.00      A   
ATOM     28  C   GLU A  11      25.319  12.011   2.068  1.00 10.00      A   
ATOM     29  O   GLU A  11      24.107  11.840   2.214  1.00 10.00      A   
ATOM     30  N   GLU A  12      26.228  11.496   2.894  1.00 10.00      A   
ATOM     31  HN  GLU A  12      27.176  11.677   2.731  1.00 10.00      A   
ATOM     32  CA  GLU A  12      25.850  10.653   4.026  1.00 10.00      A   
ATOM     33  CB  GLU A  12      27.084  10.089   4.743  1.00 10.00      A   
ATOM     34  CG  GLU A  12      28.230  11.076   4.915  1.00 10.00      A   
ATOM     35  CD  GLU A  12      29.428  10.465   5.617  1.00 10.00      A   
ATOM     36  OE1 GLU A  12      29.722   9.277   5.371  1.00 10.00      A   
ATOM     37  OE2 GLU A  12      30.073  11.167   6.422  1.00 10.00      A   
ATOM     38  C   GLU A  12      24.936  11.386   5.003  1.00 10.00      A   
ATOM     39  O   GLU A  12      24.032  10.787   5.585  1.00 10.00      A   
ATOM     40  N   VAL A  13      25.164  12.684   5.165  1.00 10.00      A   
ATOM     41  HN  VAL A  13      25.890  13.108   4.660  1.00 10.00      A   
ATOM     42  CA  VAL A  13      24.352  13.499   6.062  1.00 10.00      A   
ATOM     43  CB  VAL A  13      24.951  14.914   6.227  1.00 10.00      A   
ATOM     44  CG1 VAL A  13      23.968  15.847   6.918  1.00 10.00      A   
ATOM     45  CG2 VAL A  13      26.252  14.847   7.010  1.00 10.00      A   
ATOM     46  C   VAL A  13      22.933  13.611   5.512  1.00 10.00      A   
ATOM     47  O   VAL A  13      21.954  13.394   6.227  1.00 10.00      A   
ATOM     48  N   LEU A  14      22.837  13.919   4.223  1.00 10.00      A   
ATOM     49  HN  LEU A  14      23.661  14.048   3.702  1.00 10.00      A   
ATOM     50  CA  LEU A  14      21.547  14.065   3.560  1.00 10.00      A   
ATOM     51  CB  LEU A  14      21.725  14.578   2.128  1.00 10.00      A   
ATOM     52  CG  LEU A  14      22.262  16.009   2.002  1.00 10.00      A   
ATOM     53  CD1 LEU A  14      22.544  16.357   0.550  1.00 10.00      A   
ATOM     54  CD2 LEU A  14      21.285  17.003   2.612  1.00 10.00      A   
ATOM     55  C   LEU A  14      20.755  12.761   3.596  1.00 10.00      A   
ATOM     56  O   LEU A  14      19.543  12.766   3.814  1.00 10.00      A   
ATOM     57  N   GLU A  15      21.449  11.644   3.405  1.00 10.00      A   
ATOM     58  HN  GLU A  15      22.415  11.703   3.227  1.00 10.00      A   
ATOM     59  CA  GLU A  15      20.809  10.334   3.441  1.00 10.00      A   
ATOM     60  CB  GLU A  15      21.810   9.236   3.075  1.00 10.00      A   
ATOM     61  CG  GLU A  15      21.291   7.823   3.279  1.00 10.00      A   
ATOM     62  CD  GLU A  15      21.691   6.883   2.163  1.00 10.00      A   
ATOM     63  OE1 GLU A  15      22.849   6.947   1.705  1.00 10.00      A   
ATOM     64  OE2 GLU A  15      20.849   6.069   1.738  1.00 10.00      A   
ATOM     65  C   GLU A  15      20.216  10.079   4.826  1.00 10.00      A   
ATOM     66  O   GLU A  15      19.135   9.499   4.959  1.00 10.00      A   
ATOM     67  N   HIS A  16      20.928  10.535   5.851  1.00 10.00      A   
ATOM     68  HN  HIS A  16      21.780  10.989   5.675  1.00 10.00      A   
ATOM     69  CA  HIS A  16      20.482  10.382   7.229  1.00 10.00      A   
ATOM     70  CB  HIS A  16      21.594  10.827   8.191  1.00 10.00      A   
ATOM     71  CG  HIS A  16      21.452  10.326   9.599  1.00 10.00      A   
ATOM     72  ND1 HIS A  16      22.530   9.823  10.287  1.00 10.00      A   
ATOM     73  CD2 HIS A  16      20.356  10.284  10.399  1.00 10.00      A   
ATOM     74  CE1 HIS A  16      22.073   9.489  11.481  1.00 10.00      A   
ATOM     75  NE2 HIS A  16      20.768   9.749  11.593  1.00 10.00      A   
ATOM     76  HE2 HIS A  16      20.198   9.574  12.386  1.00 10.00      A   
ATOM     77  C   HIS A  16      19.223  11.217   7.451  1.00 10.00      A   
ATOM     78  O   HIS A  16      18.248  10.752   8.042  1.00 10.00      A   
ATOM     79  N   VAL A  17      19.241  12.444   6.945  1.00 10.00      A   
ATOM     80  HN  VAL A  17      20.045  12.751   6.470  1.00 10.00      A   
ATOM     81  CA  VAL A  17      18.107  13.350   7.081  1.00 10.00      A   
ATOM     82  CB  VAL A  17      18.434  14.746   6.506  1.00 10.00      A   
ATOM     83  CG1 VAL A  17      17.221  15.660   6.561  1.00 10.00      A   
ATOM     84  CG2 VAL A  17      19.601  15.374   7.252  1.00 10.00      A   
ATOM     85  C   VAL A  17      16.870  12.797   6.377  1.00 10.00      A   
ATOM     86  O   VAL A  17      15.778  12.764   6.947  1.00 10.00      A   
ATOM     87  N   PHE A  18      17.055  12.335   5.147  1.00 10.00      A   
ATOM     88  HN  PHE A  18      17.959  12.364   4.756  1.00 10.00      A   
ATOM     89  CA  PHE A  18      15.950  11.802   4.354  1.00 10.00      A   
ATOM     90  CB  PHE A  18      16.355  11.623   2.888  1.00 10.00      A   
ATOM     91  CG  PHE A  18      16.850  12.875   2.213  1.00 10.00      A   
ATOM     92  CD1 PHE A  18      17.756  12.794   1.165  1.00 10.00      A   
ATOM     93  CD2 PHE A  18      16.423  14.130   2.629  1.00 10.00      A   
ATOM     94  CE1 PHE A  18      18.226  13.937   0.546  1.00 10.00      A   
ATOM     95  CE2 PHE A  18      16.887  15.277   2.014  1.00 10.00      A   
ATOM     96  CZ  PHE A  18      17.790  15.179   0.971  1.00 10.00      A   
ATOM     97  C   PHE A  18      15.389  10.493   4.913  1.00 10.00      A   
ATOM     98  O   PHE A  18      14.274  10.096   4.569  1.00 10.00      A   
ATOM     99  N   SER A  19      16.140   9.830   5.786  1.00 10.00      A   
ATOM    100  HN  SER A  19      17.015  10.190   6.039  1.00 10.00      A   
ATOM    101  CA  SER A  19      15.686   8.573   6.368  1.00 10.00      A   
ATOM    102  CB  SER A  19      16.836   7.811   7.040  1.00 10.00      A   
ATOM    103  OG  SER A  19      17.207   8.384   8.284  1.00 10.00      A   
ATOM    104  HG  SER A  19      17.478   9.305   8.154  1.00 10.00      A   
ATOM    105  C   SER A  19      14.519   8.798   7.328  1.00 10.00      A   
ATOM    106  O   SER A  19      13.773   7.873   7.646  1.00 10.00      A   
ATOM    107  N   PHE A  20      14.357  10.034   7.780  1.00 10.00      A   
ATOM    108  HN  PHE A  20      14.987  10.738   7.499  1.00 10.00      A   
ATOM    109  CA  PHE A  20      13.269  10.371   8.689  1.00 10.00      A   
ATOM    110  CB  PHE A  20      13.671  11.528   9.605  1.00 10.00      A   
ATOM    111  CG  PHE A  20      14.741  11.177  10.597  1.00 10.00      A   
ATOM    112  CD1 PHE A  20      16.042  11.613  10.417  1.00 10.00      A   
ATOM    113  CD2 PHE A  20      14.444  10.410  11.711  1.00 10.00      A   
ATOM    114  CE1 PHE A  20      17.028  11.294  11.327  1.00 10.00      A   
ATOM    115  CE2 PHE A  20      15.425  10.086  12.627  1.00 10.00      A   
ATOM    116  CZ  PHE A  20      16.719  10.529  12.433  1.00 10.00      A   
ATOM    117  C   PHE A  20      12.019  10.749   7.903  1.00 10.00      A   
ATOM    118  O   PHE A  20      10.949  10.930   8.476  1.00 10.00      A   
ATOM    119  N   ILE A  21      12.170  10.866   6.587  1.00 10.00      A   
ATOM    120  HN  ILE A  21      13.049  10.674   6.194  1.00 10.00      A   
ATOM    121  CA  ILE A  21      11.071  11.237   5.702  1.00 10.00      A   
ATOM    122  CB  ILE A  21      11.510  12.323   4.692  1.00 10.00      A   
ATOM    123  CG1 ILE A  21      12.162  13.504   5.421  1.00 10.00      A   
ATOM    124  CG2 ILE A  21      10.326  12.796   3.865  1.00 10.00      A   
ATOM    125  CD1 ILE A  21      12.837  14.500   4.503  1.00 10.00      A   
ATOM    126  C   ILE A  21      10.569  10.012   4.935  1.00 10.00      A   
ATOM    127  O   ILE A  21      11.213   9.551   3.988  1.00 10.00      A   
ATOM    128  N   GLN A  22       9.427   9.482   5.353  1.00 10.00      A   
ATOM    129  HN  GLN A  22       8.963   9.887   6.123  1.00 10.00      A   
ATOM    130  CA  GLN A  22       8.850   8.307   4.705  1.00 10.00      A   
ATOM    131  CB  GLN A  22       8.524   7.231   5.743  1.00 10.00      A   
ATOM    132  CG  GLN A  22       9.735   6.745   6.530  1.00 10.00      A   
ATOM    133  CD  GLN A  22      10.748   6.013   5.667  1.00 10.00      A   
ATOM    134  OE1 GLN A  22      10.393   5.354   4.691  1.00 10.00      A   
ATOM    135  NE2 GLN A  22      12.018   6.132   6.019  1.00 10.00      A   
ATOM    136 HE21 GLN A  22      12.234   6.679   6.806  1.00 10.00      A   
ATOM    137 HE22 GLN A  22      12.690   5.669   5.483  1.00 10.00      A   
ATOM    138  C   GLN A  22       7.605   8.664   3.898  1.00 10.00      A   
ATOM    139  O   GLN A  22       7.051   7.821   3.190  1.00 10.00      A   
ATOM    140  N   LEU A  23       7.165   9.913   4.008  1.00 10.00      A   
ATOM    141  HN  LEU A  23       7.649  10.546   4.582  1.00 10.00      A   
ATOM    142  CA  LEU A  23       5.986  10.370   3.277  1.00 10.00      A   
ATOM    143  CB  LEU A  23       5.360  11.605   3.930  1.00 10.00      A   
ATOM    144  CG  LEU A  23       4.265  11.348   4.970  1.00 10.00      A   
ATOM    145  CD1 LEU A  23       4.804  10.555   6.149  1.00 10.00      A   
ATOM    146  CD2 LEU A  23       3.660  12.659   5.441  1.00 10.00      A   
ATOM    147  C   LEU A  23       6.342  10.658   1.825  1.00 10.00      A   
ATOM    148  O   LEU A  23       7.254  11.441   1.541  1.00 10.00      A   
ATOM    149  N   ASP A  24       5.610  10.030   0.911  1.00 10.00      A   
ATOM    150  HN  ASP A  24       4.881   9.442   1.208  1.00 10.00      A   
ATOM    151  CA  ASP A  24       5.852  10.193  -0.520  1.00 10.00      A   
ATOM    152  CB  ASP A  24       4.945   9.282  -1.354  1.00 10.00      A   
ATOM    153  CG  ASP A  24       5.498   7.879  -1.506  1.00 10.00      A   
ATOM    154  OD1 ASP A  24       6.607   7.725  -2.063  1.00 10.00      A   
ATOM    155  OD2 ASP A  24       4.835   6.923  -1.053  1.00 10.00      A   
ATOM    156  C   ASP A  24       5.700  11.640  -0.963  1.00 10.00      A   
ATOM    157  O   ASP A  24       6.532  12.149  -1.707  1.00 10.00      A   
ATOM    158  N   LYS A  25       4.649  12.309  -0.487  1.00 10.00      A   
ATOM    159  HN  LYS A  25       4.027  11.854   0.126  1.00 10.00      A   
ATOM    160  CA  LYS A  25       4.407  13.708  -0.852  1.00 10.00      A   
ATOM    161  CB  LYS A  25       3.126  14.248  -0.202  1.00 10.00      A   
ATOM    162  CG  LYS A  25       1.844  13.608  -0.709  1.00 10.00      A   
ATOM    163  CD  LYS A  25       0.619  14.394  -0.268  1.00 10.00      A   
ATOM    164  CE  LYS A  25      -0.646  13.559  -0.388  1.00 10.00      A   
ATOM    165  NZ  LYS A  25      -0.898  13.123  -1.783  1.00 10.00      A   
ATOM    166  HZ1 LYS A  25      -1.853  12.717  -1.865  1.00 10.00      A   
ATOM    167  HZ2 LYS A  25      -0.206  12.403  -2.066  1.00 10.00      A   
ATOM    168  HZ3 LYS A  25      -0.823  13.933  -2.427  1.00 10.00      A   
ATOM    169  C   LYS A  25       5.594  14.586  -0.465  1.00 10.00      A   
ATOM    170  O   LYS A  25       5.976  15.503  -1.199  1.00 10.00      A   
ATOM    171  N   ASP A  26       6.173  14.306   0.693  1.00 10.00      A   
ATOM    172  HN  ASP A  26       5.815  13.576   1.244  1.00 10.00      A   
ATOM    173  CA  ASP A  26       7.324  15.069   1.170  1.00 10.00      A   
ATOM    174  CB  ASP A  26       7.653  14.741   2.627  1.00 10.00      A   
ATOM    175  CG  ASP A  26       6.751  15.441   3.617  1.00 10.00      A   
ATOM    176  OD1 ASP A  26       6.299  16.573   3.328  1.00 10.00      A   
ATOM    177  OD2 ASP A  26       6.481  14.856   4.687  1.00 10.00      A   
ATOM    178  C   ASP A  26       8.536  14.781   0.304  1.00 10.00      A   
ATOM    179  O   ASP A  26       9.206  15.698  -0.172  1.00 10.00      A   
ATOM    180  N   ARG A  27       8.797  13.498   0.090  1.00 10.00      A   
ATOM    181  HN  ARG A  27       8.213  12.817   0.494  1.00 10.00      A   
ATOM    182  CA  ARG A  27       9.926  13.070  -0.719  1.00 10.00      A   
ATOM    183  CB  ARG A  27      10.076  11.555  -0.678  1.00 10.00      A   
ATOM    184  CG  ARG A  27      10.715  11.048   0.601  1.00 10.00      A   
ATOM    185  CD  ARG A  27      11.231   9.632   0.432  1.00 10.00      A   
ATOM    186  NE  ARG A  27      12.255   9.305   1.417  1.00 10.00      A   
ATOM    187  HE  ARG A  27      11.969   9.249   2.360  1.00 10.00      A   
ATOM    188  CZ  ARG A  27      13.531   9.083   1.119  1.00 10.00      A   
ATOM    189  NH1 ARG A  27      13.950   9.152  -0.141  1.00 10.00      A   
ATOM    190 HH11 ARG A  27      14.949   8.973  -0.370  1.00 10.00      A   
ATOM    191 HH12 ARG A  27      13.275   9.388  -0.918  1.00 10.00      A   
ATOM    192  NH2 ARG A  27      14.401   8.811   2.087  1.00 10.00      A   
ATOM    193 HH21 ARG A  27      14.084   8.777   3.084  1.00 10.00      A   
ATOM    194 HH22 ARG A  27      15.405   8.634   1.860  1.00 10.00      A   
ATOM    195  C   ARG A  27       9.801  13.572  -2.151  1.00 10.00      A   
ATOM    196  O   ARG A  27      10.799  13.903  -2.787  1.00 10.00      A   
ATOM    197  N   ASN A  28       8.565  13.645  -2.644  1.00 10.00      A   
ATOM    198  HN  ASN A  28       7.810  13.340  -2.089  1.00 10.00      A   
ATOM    199  CA  ASN A  28       8.301  14.138  -3.993  1.00 10.00      A   
ATOM    200  CB  ASN A  28       6.808  14.047  -4.344  1.00 10.00      A   
ATOM    201  CG  ASN A  28       6.345  12.636  -4.661  1.00 10.00      A   
ATOM    202  OD1 ASN A  28       7.155  11.750  -4.956  1.00 10.00      A   
ATOM    203  ND2 ASN A  28       5.034  12.420  -4.624  1.00 10.00      A   
ATOM    204 HD21 ASN A  28       4.440  13.174  -4.394  1.00 10.00      A   
ATOM    205 HD22 ASN A  28       4.706  11.513  -4.828  1.00 10.00      A   
ATOM    206  C   ASN A  28       8.769  15.581  -4.123  1.00 10.00      A   
ATOM    207  O   ASN A  28       9.126  16.034  -5.207  1.00 10.00      A   
ATOM    208  N   SER A  29       8.773  16.289  -3.002  1.00 10.00      A   
ATOM    209  HN  SER A  29       8.487  15.866  -2.167  1.00 10.00      A   
ATOM    210  CA  SER A  29       9.201  17.670  -2.975  1.00 10.00      A   
ATOM    211  CB  SER A  29       8.491  18.405  -1.834  1.00 10.00      A   
ATOM    212  OG  SER A  29       7.095  18.125  -1.833  1.00 10.00      A   
ATOM    213  HG  SER A  29       6.948  17.241  -1.477  1.00 10.00      A   
ATOM    214  C   SER A  29      10.721  17.756  -2.825  1.00 10.00      A   
ATOM    215  O   SER A  29      11.350  18.714  -3.273  1.00 10.00      A   
ATOM    216  N   VAL A  30      11.309  16.726  -2.225  1.00 10.00      A   
ATOM    217  HN  VAL A  30      10.759  15.979  -1.916  1.00 10.00      A   
ATOM    218  CA  VAL A  30      12.750  16.673  -2.019  1.00 10.00      A   
ATOM    219  CB  VAL A  30      13.131  15.534  -1.047  1.00 10.00      A   
ATOM    220  CG1 VAL A  30      14.642  15.430  -0.893  1.00 10.00      A   
ATOM    221  CG2 VAL A  30      12.473  15.751   0.306  1.00 10.00      A   
ATOM    222  C   VAL A  30      13.481  16.481  -3.343  1.00 10.00      A   
ATOM    223  O   VAL A  30      14.455  17.175  -3.630  1.00 10.00      A   
ATOM    224  N   SER A  31      12.990  15.563  -4.164  1.00 10.00      A   
ATOM    225  HN  SER A  31      12.192  15.053  -3.896  1.00 10.00      A   
ATOM    226  CA  SER A  31      13.612  15.283  -5.451  1.00 10.00      A   
ATOM    227  CB  SER A  31      13.202  13.897  -5.949  1.00 10.00      A   
ATOM    228  OG  SER A  31      11.934  13.516  -5.441  1.00 10.00      A   
ATOM    229  HG  SER A  31      12.052  12.781  -4.813  1.00 10.00      A   
ATOM    230  C   SER A  31      13.281  16.348  -6.497  1.00 10.00      A   
ATOM    231  O   SER A  31      13.540  16.164  -7.684  1.00 10.00      A   
ATOM    232  N   LEU A  32      12.724  17.466  -6.052  1.00 10.00      A   
ATOM    233  HN  LEU A  32      12.552  17.568  -5.095  1.00 10.00      A   
ATOM    234  CA  LEU A  32      12.360  18.543  -6.954  1.00 10.00      A   
ATOM    235  CB  LEU A  32      10.844  18.738  -6.973  1.00 10.00      A   
ATOM    236  CG  LEU A  32      10.055  17.821  -7.907  1.00 10.00      A   
ATOM    237  CD1 LEU A  32       8.564  18.001  -7.680  1.00 10.00      A   
ATOM    238  CD2 LEU A  32      10.415  18.104  -9.358  1.00 10.00      A   
ATOM    239  C   LEU A  32      13.045  19.853  -6.585  1.00 10.00      A   
ATOM    240  O   LEU A  32      12.743  20.900  -7.162  1.00 10.00      A   
ATOM    241  N   VAL A  33      13.960  19.810  -5.621  1.00 10.00      A   
ATOM    242  HN  VAL A  33      14.161  18.958  -5.177  1.00 10.00      A   
ATOM    243  CA  VAL A  33      14.664  21.023  -5.218  1.00 10.00      A   
ATOM    244  CB  VAL A  33      15.017  21.062  -3.713  1.00 10.00      A   
ATOM    245  CG1 VAL A  33      13.757  21.081  -2.866  1.00 10.00      A   
ATOM    246  CG2 VAL A  33      15.905  19.892  -3.325  1.00 10.00      A   
ATOM    247  C   VAL A  33      15.918  21.247  -6.061  1.00 10.00      A   
ATOM    248  O   VAL A  33      16.228  22.380  -6.434  1.00 10.00      A   
ATOM    249  N   CYS A  34      16.625  20.160  -6.366  1.00 10.00      A   
ATOM    250  HN  CYS A  34      16.320  19.286  -6.043  1.00 10.00      A   
ATOM    251  CA  CYS A  34      17.845  20.225  -7.163  1.00 10.00      A   
ATOM    252  CB  CYS A  34      18.965  20.904  -6.377  1.00 10.00      A   
ATOM    253  SG  CYS A  34      19.436  20.046  -4.857  1.00 10.00      A   
ATOM    254  HG  CYS A  34      20.215  20.860  -4.157  1.00 10.00      A   
ATOM    255  C   CYS A  34      18.280  18.822  -7.573  1.00 10.00      A   
ATOM    256  O   CYS A  34      17.819  17.830  -7.000  1.00 10.00      A   
ATOM    257  N   LYS A  35      19.179  18.741  -8.546  1.00 10.00      A   
ATOM    258  HN  LYS A  35      19.526  19.575  -8.951  1.00 10.00      A   
ATOM    259  CA  LYS A  35      19.671  17.456  -9.038  1.00 10.00      A   
ATOM    260  CB  LYS A  35      20.577  17.666 -10.252  1.00 10.00      A   
ATOM    261  CG  LYS A  35      21.130  16.392 -10.874  1.00 10.00      A   
ATOM    262  CD  LYS A  35      20.084  15.673 -11.711  1.00 10.00      A   
ATOM    263  CE  LYS A  35      20.739  14.853 -12.813  1.00 10.00      A   
ATOM    264  NZ  LYS A  35      19.744  14.269 -13.745  1.00 10.00      A   
ATOM    265  HZ1 LYS A  35      20.211  13.956 -14.616  1.00 10.00      A   
ATOM    266  HZ2 LYS A  35      19.022  14.977 -13.987  1.00 10.00      A   
ATOM    267  HZ3 LYS A  35      19.278  13.450 -13.306  1.00 10.00      A   
ATOM    268  C   LYS A  35      20.420  16.691  -7.957  1.00 10.00      A   
ATOM    269  O   LYS A  35      20.260  15.477  -7.826  1.00 10.00      A   
ATOM    270  N   SER A  36      21.228  17.406  -7.184  1.00 10.00      A   
ATOM    271  HN  SER A  36      21.299  18.372  -7.334  1.00 10.00      A   
ATOM    272  CA  SER A  36      22.016  16.799  -6.119  1.00 10.00      A   
ATOM    273  CB  SER A  36      22.851  17.870  -5.414  1.00 10.00      A   
ATOM    274  OG  SER A  36      23.536  18.673  -6.366  1.00 10.00      A   
ATOM    275  HG  SER A  36      23.870  18.108  -7.077  1.00 10.00      A   
ATOM    276  C   SER A  36      21.138  16.044  -5.121  1.00 10.00      A   
ATOM    277  O   SER A  36      21.431  14.898  -4.769  1.00 10.00      A   
ATOM    278  N   TRP A  37      20.060  16.683  -4.672  1.00 10.00      A   
ATOM    279  HN  TRP A  37      19.881  17.599  -4.978  1.00 10.00      A   
ATOM    280  CA  TRP A  37      19.148  16.054  -3.725  1.00 10.00      A   
ATOM    281  CB  TRP A  37      18.222  17.081  -3.065  1.00 10.00      A   
ATOM    282  CG  TRP A  37      18.877  17.863  -1.966  1.00 10.00      A   
ATOM    283  CD1 TRP A  37      20.187  18.233  -1.896  1.00 10.00      A   
ATOM    284  CD2 TRP A  37      18.252  18.380  -0.783  1.00 10.00      A   
ATOM    285  NE1 TRP A  37      20.420  18.940  -0.744  1.00 10.00      A   
ATOM    286  HE1 TRP A  37      21.288  19.310  -0.468  1.00 10.00      A   
ATOM    287  CE2 TRP A  37      19.249  19.047  -0.044  1.00 10.00      A   
ATOM    288  CE3 TRP A  37      16.948  18.348  -0.277  1.00 10.00      A   
ATOM    289  CZ2 TRP A  37      18.986  19.670   1.172  1.00 10.00      A   
ATOM    290  CZ3 TRP A  37      16.690  18.968   0.932  1.00 10.00      A   
ATOM    291  CH2 TRP A  37      17.703  19.623   1.641  1.00 10.00      A   
ATOM    292  C   TRP A  37      18.339  14.957  -4.403  1.00 10.00      A   
ATOM    293  O   TRP A  37      18.069  13.919  -3.804  1.00 10.00      A   
ATOM    294  N   TYR A  38      17.978  15.184  -5.662  1.00 10.00      A   
ATOM    295  HN  TYR A  38      18.235  16.032  -6.086  1.00 10.00      A   
ATOM    296  CA  TYR A  38      17.207  14.213  -6.429  1.00 10.00      A   
ATOM    297  CB  TYR A  38      16.896  14.755  -7.833  1.00 10.00      A   
ATOM    298  CG  TYR A  38      16.419  13.700  -8.809  1.00 10.00      A   
ATOM    299  CD1 TYR A  38      17.204  13.319  -9.894  1.00 10.00      A   
ATOM    300  CD2 TYR A  38      15.192  13.075  -8.639  1.00 10.00      A   
ATOM    301  CE1 TYR A  38      16.773  12.347 -10.777  1.00 10.00      A   
ATOM    302  CE2 TYR A  38      14.756  12.105  -9.516  1.00 10.00      A   
ATOM    303  CZ  TYR A  38      15.549  11.744 -10.581  1.00 10.00      A   
ATOM    304  OH  TYR A  38      15.115  10.777 -11.454  1.00 10.00      A   
ATOM    305  HH  TYR A  38      14.285  11.058 -11.854  1.00 10.00      A   
ATOM    306  C   TYR A  38      17.948  12.882  -6.529  1.00 10.00      A   
ATOM    307  O   TYR A  38      17.361  11.818  -6.320  1.00 10.00      A   
ATOM    308  N   GLU A  39      19.240  12.954  -6.840  1.00 10.00      A   
ATOM    309  HN  GLU A  39      19.643  13.837  -6.991  1.00 10.00      A   
ATOM    310  CA  GLU A  39      20.072  11.760  -6.973  1.00 10.00      A   
ATOM    311  CB  GLU A  39      21.483  12.123  -7.442  1.00 10.00      A   
ATOM    312  CG  GLU A  39      21.572  12.524  -8.907  1.00 10.00      A   
ATOM    313  CD  GLU A  39      21.402  11.349  -9.855  1.00 10.00      A   
ATOM    314  OE1 GLU A  39      20.248  10.965 -10.136  1.00 10.00      A   
ATOM    315  OE2 GLU A  39      22.423  10.817 -10.339  1.00 10.00      A   
ATOM    316  C   GLU A  39      20.134  10.969  -5.668  1.00 10.00      A   
ATOM    317  O   GLU A  39      20.213   9.741  -5.673  1.00 10.00      A   
ATOM    318  N   ILE A  40      20.098  11.674  -4.546  1.00 10.00      A   
ATOM    319  HN  ILE A  40      20.048  12.653  -4.593  1.00 10.00      A   
ATOM    320  CA  ILE A  40      20.140  11.021  -3.248  1.00 10.00      A   
ATOM    321  CB  ILE A  40      20.643  11.968  -2.138  1.00 10.00      A   
ATOM    322  CG1 ILE A  40      22.017  12.530  -2.506  1.00 10.00      A   
ATOM    323  CG2 ILE A  40      20.707  11.240  -0.800  1.00 10.00      A   
ATOM    324  CD1 ILE A  40      22.542  13.554  -1.528  1.00 10.00      A   
ATOM    325  C   ILE A  40      18.766  10.464  -2.881  1.00 10.00      A   
ATOM    326  O   ILE A  40      18.650   9.336  -2.409  1.00 10.00      A   
ATOM    327  N   GLU A  41      17.725  11.252  -3.130  1.00 10.00      A   
ATOM    328  HN  GLU A  41      17.884  12.140  -3.528  1.00 10.00      A   
ATOM    329  CA  GLU A  41      16.354  10.847  -2.827  1.00 10.00      A   
ATOM    330  CB  GLU A  41      15.374  11.955  -3.234  1.00 10.00      A   
ATOM    331  CG  GLU A  41      14.064  11.974  -2.456  1.00 10.00      A   
ATOM    332  CD  GLU A  41      13.024  11.028  -3.018  1.00 10.00      A   
ATOM    333  OE1 GLU A  41      12.461  11.329  -4.089  1.00 10.00      A   
ATOM    334  OE2 GLU A  41      12.757   9.985  -2.387  1.00 10.00      A   
ATOM    335  C   GLU A  41      16.002   9.533  -3.524  1.00 10.00      A   
ATOM    336  O   GLU A  41      15.479   8.609  -2.900  1.00 10.00      A   
ATOM    337  N   ARG A  42      16.342   9.441  -4.805  1.00 10.00      A   
ATOM    338  HN  ARG A  42      16.794  10.202  -5.232  1.00 10.00      A   
ATOM    339  CA  ARG A  42      16.055   8.250  -5.598  1.00 10.00      A   
ATOM    340  CB  ARG A  42      16.347   8.500  -7.081  1.00 10.00      A   
ATOM    341  CG  ARG A  42      17.817   8.706  -7.404  1.00 10.00      A   
ATOM    342  CD  ARG A  42      18.027   9.045  -8.870  1.00 10.00      A   
ATOM    343  NE  ARG A  42      17.949   7.864  -9.724  1.00 10.00      A   
ATOM    344  HE  ARG A  42      17.301   7.164  -9.473  1.00 10.00      A   
ATOM    345  CZ  ARG A  42      18.699   7.686 -10.810  1.00 10.00      A   
ATOM    346  NH1 ARG A  42      19.587   8.607 -11.171  1.00 10.00      A   
ATOM    347 HH11 ARG A  42      19.705   9.489 -10.605  1.00 10.00      A   
ATOM    348 HH12 ARG A  42      20.174   8.463 -12.020  1.00 10.00      A   
ATOM    349  NH2 ARG A  42      18.560   6.587 -11.536  1.00 10.00      A   
ATOM    350 HH21 ARG A  42      19.143   6.444 -12.390  1.00 10.00      A   
ATOM    351 HH22 ARG A  42      17.862   5.857 -11.264  1.00 10.00      A   
ATOM    352  C   ARG A  42      16.801   7.008  -5.101  1.00 10.00      A   
ATOM    353  O   ARG A  42      16.431   5.887  -5.435  1.00 10.00      A   
ATOM    354  N   TRP A  43      17.834   7.206  -4.295  1.00 10.00      A   
ATOM    355  HN  TRP A  43      18.080   8.121  -4.041  1.00 10.00      A   
ATOM    356  CA  TRP A  43      18.617   6.090  -3.776  1.00 10.00      A   
ATOM    357  CB  TRP A  43      20.112   6.428  -3.809  1.00 10.00      A   
ATOM    358  CG  TRP A  43      20.794   6.104  -5.104  1.00 10.00      A   
ATOM    359  CD1 TRP A  43      20.475   6.577  -6.343  1.00 10.00      A   
ATOM    360  CD2 TRP A  43      21.923   5.238  -5.284  1.00 10.00      A   
ATOM    361  NE1 TRP A  43      21.329   6.057  -7.283  1.00 10.00      A   
ATOM    362  HE1 TRP A  43      21.301   6.249  -8.245  1.00 10.00      A   
ATOM    363  CE2 TRP A  43      22.227   5.232  -6.659  1.00 10.00      A   
ATOM    364  CE3 TRP A  43      22.705   4.468  -4.417  1.00 10.00      A   
ATOM    365  CZ2 TRP A  43      23.279   4.489  -7.187  1.00 10.00      A   
ATOM    366  CZ3 TRP A  43      23.748   3.731  -4.944  1.00 10.00      A   
ATOM    367  CH2 TRP A  43      24.027   3.745  -6.316  1.00 10.00      A   
ATOM    368  C   TRP A  43      18.217   5.717  -2.350  1.00 10.00      A   
ATOM    369  O   TRP A  43      18.643   4.683  -1.835  1.00 10.00      A   
ATOM    370  N   CYS A  44      17.390   6.539  -1.716  1.00 10.00      A   
ATOM    371  HN  CYS A  44      17.043   7.329  -2.180  1.00 10.00      A   
ATOM    372  CA  CYS A  44      16.990   6.275  -0.340  1.00 10.00      A   
ATOM    373  CB  CYS A  44      17.476   7.379   0.604  1.00 10.00      A   
ATOM    374  SG  CYS A  44      17.077   9.060   0.079  1.00 10.00      A   
ATOM    375  HG  CYS A  44      17.927   9.393  -0.888  1.00 10.00      A   
ATOM    376  C   CYS A  44      15.501   6.010  -0.161  1.00 10.00      A   
ATOM    377  O   CYS A  44      15.061   5.675   0.939  1.00 10.00      A   
ATOM    378  N   ARG A  45      14.716   6.160  -1.221  1.00 10.00      A   
ATOM    379  HN  ARG A  45      15.100   6.441  -2.079  1.00 10.00      A   
ATOM    380  CA  ARG A  45      13.279   5.908  -1.114  1.00 10.00      A   
ATOM    381  CB  ARG A  45      12.471   6.602  -2.213  1.00 10.00      A   
ATOM    382  CG  ARG A  45      11.017   6.833  -1.817  1.00 10.00      A   
ATOM    383  CD  ARG A  45      10.152   7.301  -2.980  1.00 10.00      A   
ATOM    384  NE  ARG A  45      10.429   8.681  -3.374  1.00 10.00      A   
ATOM    385  HE  ARG A  45      11.373   8.974  -3.359  1.00 10.00      A   
ATOM    386  CZ  ARG A  45       9.492   9.566  -3.730  1.00 10.00      A   
ATOM    387  NH1 ARG A  45       8.205   9.232  -3.719  1.00 10.00      A   
ATOM    388 HH11 ARG A  45       7.907   8.270  -3.429  1.00 10.00      A   
ATOM    389 HH12 ARG A  45       7.483   9.928  -3.998  1.00 10.00      A   
ATOM    390  NH2 ARG A  45       9.849  10.788  -4.105  1.00 10.00      A   
ATOM    391 HH21 ARG A  45      10.867  11.054  -4.126  1.00 10.00      A   
ATOM    392 HH22 ARG A  45       9.125  11.487  -4.381  1.00 10.00      A   
ATOM    393  C   ARG A  45      13.001   4.408  -1.091  1.00 10.00      A   
ATOM    394  O   ARG A  45      12.890   3.766  -2.132  1.00 10.00      A   
ATOM    395  N   ARG A  46      12.905   3.863   0.111  1.00 10.00      A   
ATOM    396  HN  ARG A  46      13.015   4.436   0.898  1.00 10.00      A   
ATOM    397  CA  ARG A  46      12.673   2.437   0.300  1.00 10.00      A   
ATOM    398  CB  ARG A  46      12.976   2.048   1.750  1.00 10.00      A   
ATOM    399  CG  ARG A  46      14.358   2.477   2.224  1.00 10.00      A   
ATOM    400  CD  ARG A  46      14.598   2.093   3.676  1.00 10.00      A   
ATOM    401  NE  ARG A  46      15.883   2.592   4.174  1.00 10.00      A   
ATOM    402  HE  ARG A  46      16.597   2.733   3.512  1.00 10.00      A   
ATOM    403  CZ  ARG A  46      16.139   2.853   5.463  1.00 10.00      A   
ATOM    404  NH1 ARG A  46      15.201   2.647   6.389  1.00 10.00      A   
ATOM    405 HH11 ARG A  46      15.400   2.851   7.394  1.00 10.00      A   
ATOM    406 HH12 ARG A  46      14.261   2.280   6.115  1.00 10.00      A   
ATOM    407  NH2 ARG A  46      17.335   3.308   5.823  1.00 10.00      A   
ATOM    408 HH21 ARG A  46      18.077   3.467   5.101  1.00 10.00      A   
ATOM    409 HH22 ARG A  46      17.542   3.516   6.827  1.00 10.00      A   
ATOM    410  C   ARG A  46      11.263   1.995  -0.092  1.00 10.00      A   
ATOM    411  O   ARG A  46      11.070   0.864  -0.546  1.00 10.00      A   
ATOM    412  N   LYS A  47      10.284   2.875   0.084  1.00 10.00      A   
ATOM    413  HN  LYS A  47      10.495   3.765   0.436  1.00 10.00      A   
ATOM    414  CA  LYS A  47       8.901   2.549  -0.246  1.00 10.00      A   
ATOM    415  CB  LYS A  47       8.007   2.668   0.993  1.00 10.00      A   
ATOM    416  CG  LYS A  47       8.081   4.015   1.702  1.00 10.00      A   
ATOM    417  CD  LYS A  47       6.847   4.263   2.561  1.00 10.00      A   
ATOM    418  CE  LYS A  47       5.650   4.684   1.717  1.00 10.00      A   
ATOM    419  NZ  LYS A  47       5.739   6.108   1.290  1.00 10.00      A   
ATOM    420  HZ1 LYS A  47       5.283   6.236   0.352  1.00 10.00      A   
ATOM    421  HZ2 LYS A  47       6.733   6.401   1.222  1.00 10.00      A   
ATOM    422  HZ3 LYS A  47       5.259   6.722   1.980  1.00 10.00      A   
ATOM    423  C   LYS A  47       8.366   3.430  -1.371  1.00 10.00      A   
ATOM    424  O   LYS A  47       8.717   4.606  -1.464  1.00 10.00      A   
ATOM    425  N   VAL A  48       7.517   2.853  -2.219  1.00 10.00      A   
ATOM    426  HN  VAL A  48       7.277   1.909  -2.086  1.00 10.00      A   
ATOM    427  CA  VAL A  48       6.918   3.575  -3.334  1.00 10.00      A   
ATOM    428  CB  VAL A  48       7.640   3.296  -4.678  1.00 10.00      A   
ATOM    429  CG1 VAL A  48       8.933   4.094  -4.779  1.00 10.00      A   
ATOM    430  CG2 VAL A  48       7.908   1.808  -4.867  1.00 10.00      A   
ATOM    431  C   VAL A  48       5.437   3.223  -3.470  1.00 10.00      A   
ATOM    432  O   VAL A  48       5.076   2.058  -3.671  1.00 10.00      A   
ATOM    433  N   PHE A  49       4.587   4.230  -3.335  1.00 10.00      A   
ATOM    434  HN  PHE A  49       4.933   5.129  -3.146  1.00 10.00      A   
ATOM    435  CA  PHE A  49       3.150   4.033  -3.455  1.00 10.00      A   
ATOM    436  CB  PHE A  49       2.395   4.865  -2.407  1.00 10.00      A   
ATOM    437  CG  PHE A  49       0.995   4.384  -2.127  1.00 10.00      A   
ATOM    438  CD1 PHE A  49       0.700   3.727  -0.942  1.00 10.00      A   
ATOM    439  CD2 PHE A  49      -0.027   4.591  -3.042  1.00 10.00      A   
ATOM    440  CE1 PHE A  49      -0.582   3.284  -0.675  1.00 10.00      A   
ATOM    441  CE2 PHE A  49      -1.311   4.148  -2.782  1.00 10.00      A   
ATOM    442  CZ  PHE A  49      -1.589   3.493  -1.596  1.00 10.00      A   
ATOM    443  C   PHE A  49       2.686   4.409  -4.859  1.00 10.00      A   
ATOM    444  O   PHE A  49       2.737   5.578  -5.254  1.00 10.00      A   
ATOM    445  N   ILE A  50       2.239   3.420  -5.611  1.00 10.00      A   
ATOM    446  HN  ILE A  50       2.216   2.508  -5.246  1.00 10.00      A   
ATOM    447  CA  ILE A  50       1.769   3.655  -6.967  1.00 10.00      A   
ATOM    448  CB  ILE A  50       2.332   2.617  -7.958  1.00 10.00      A   
ATOM    449  CG1 ILE A  50       3.841   2.430  -7.758  1.00 10.00      A   
ATOM    450  CG2 ILE A  50       2.028   3.035  -9.389  1.00 10.00      A   
ATOM    451  CD1 ILE A  50       4.671   3.659  -8.072  1.00 10.00      A   
ATOM    452  C   ILE A  50       0.244   3.613  -7.005  1.00 10.00      A   
ATOM    453  O   ILE A  50      -0.361   2.585  -6.701  1.00 10.00      A   
ATOM    454  N   GLY A  51      -0.370   4.735  -7.374  1.00 10.00      A   
ATOM    455  HN  GLY A  51       0.170   5.523  -7.601  1.00 10.00      A   
ATOM    456  CA  GLY A  51      -1.823   4.817  -7.427  1.00 10.00      A   
ATOM    457  C   GLY A  51      -2.446   3.994  -8.541  1.00 10.00      A   
ATOM    458  O   GLY A  51      -3.634   3.682  -8.494  1.00 10.00      A   
ATOM    459  N   ASN A  52      -1.655   3.658  -9.549  1.00 10.00      A   
ATOM    460  HN  ASN A  52      -0.721   3.949  -9.539  1.00 10.00      A   
ATOM    461  CA  ASN A  52      -2.136   2.863 -10.676  1.00 10.00      A   
ATOM    462  CB  ASN A  52      -2.860   3.752 -11.697  1.00 10.00      A   
ATOM    463  CG  ASN A  52      -3.649   2.952 -12.718  1.00 10.00      A   
ATOM    464  OD1 ASN A  52      -3.083   2.376 -13.646  1.00 10.00      A   
ATOM    465  ND2 ASN A  52      -4.966   2.917 -12.561  1.00 10.00      A   
ATOM    466 HD21 ASN A  52      -5.359   3.407 -11.803  1.00 10.00      A   
ATOM    467 HD22 ASN A  52      -5.498   2.402 -13.211  1.00 10.00      A   
ATOM    468  C   ASN A  52      -0.961   2.155 -11.339  1.00 10.00      A   
ATOM    469  O   ASN A  52      -0.009   2.804 -11.769  1.00 10.00      A   
ATOM    470  N   CYS A  53      -1.033   0.832 -11.425  1.00 10.00      A   
ATOM    471  HN  CYS A  53      -1.836   0.371 -11.084  1.00 10.00      A   
ATOM    472  CA  CYS A  53       0.042   0.032 -12.015  1.00 10.00      A   
ATOM    473  CB  CYS A  53      -0.292  -1.457 -11.921  1.00 10.00      A   
ATOM    474  SG  CYS A  53      -1.945  -1.889 -12.512  1.00 10.00      A   
ATOM    475  HG  CYS A  53      -2.457  -2.765 -11.657  1.00 10.00      A   
ATOM    476  C   CYS A  53       0.335   0.411 -13.467  1.00 10.00      A   
ATOM    477  O   CYS A  53       1.462   0.270 -13.938  1.00 10.00      A   
ATOM    478  N   TYR A  54      -0.673   0.907 -14.168  1.00 10.00      A   
ATOM    479  HN  TYR A  54      -1.545   1.030 -13.736  1.00 10.00      A   
ATOM    480  CA  TYR A  54      -0.509   1.279 -15.565  1.00 10.00      A   
ATOM    481  CB  TYR A  54      -1.723   0.844 -16.386  1.00 10.00      A   
ATOM    482  CG  TYR A  54      -1.905  -0.655 -16.440  1.00 10.00      A   
ATOM    483  CD1 TYR A  54      -3.093  -1.251 -16.034  1.00 10.00      A   
ATOM    484  CD2 TYR A  54      -0.884  -1.477 -16.901  1.00 10.00      A   
ATOM    485  CE1 TYR A  54      -3.257  -2.621 -16.088  1.00 10.00      A   
ATOM    486  CE2 TYR A  54      -1.040  -2.849 -16.957  1.00 10.00      A   
ATOM    487  CZ  TYR A  54      -2.227  -3.415 -16.550  1.00 10.00      A   
ATOM    488  OH  TYR A  54      -2.385  -4.784 -16.609  1.00 10.00      A   
ATOM    489  HH  TYR A  54      -2.421  -5.060 -17.544  1.00 10.00      A   
ATOM    490  C   TYR A  54      -0.231   2.767 -15.741  1.00 10.00      A   
ATOM    491  O   TYR A  54      -0.250   3.280 -16.859  1.00 10.00      A   
ATOM    492  N   ALA A  55       0.041   3.461 -14.643  1.00 10.00      A   
ATOM    493  HN  ALA A  55       0.045   3.007 -13.771  1.00 10.00      A   
ATOM    494  CA  ALA A  55       0.337   4.888 -14.706  1.00 10.00      A   
ATOM    495  CB  ALA A  55      -0.094   5.583 -13.424  1.00 10.00      A   
ATOM    496  C   ALA A  55       1.823   5.108 -14.959  1.00 10.00      A   
ATOM    497  O   ALA A  55       2.255   6.212 -15.299  1.00 10.00      A   
ATOM    498  N   VAL A  56       2.592   4.039 -14.799  1.00 10.00      A   
ATOM    499  HN  VAL A  56       2.173   3.186 -14.551  1.00 10.00      A   
ATOM    500  CA  VAL A  56       4.033   4.082 -14.995  1.00 10.00      A   
ATOM    501  CB  VAL A  56       4.751   4.600 -13.721  1.00 10.00      A   
ATOM    502  CG1 VAL A  56       4.638   3.608 -12.570  1.00 10.00      A   
ATOM    503  CG2 VAL A  56       6.203   4.962 -14.002  1.00 10.00      A   
ATOM    504  C   VAL A  56       4.543   2.688 -15.364  1.00 10.00      A   
ATOM    505  O   VAL A  56       3.890   1.687 -15.069  1.00 10.00      A   
ATOM    506  N   SER A  57       5.689   2.625 -16.025  1.00 10.00      A   
ATOM    507  HN  SER A  57       6.161   3.455 -16.247  1.00 10.00      A   
ATOM    508  CA  SER A  57       6.268   1.350 -16.423  1.00 10.00      A   
ATOM    509  CB  SER A  57       7.064   1.529 -17.716  1.00 10.00      A   
ATOM    510  OG  SER A  57       6.411   2.436 -18.593  1.00 10.00      A   
ATOM    511  HG  SER A  57       5.705   1.973 -19.065  1.00 10.00      A   
ATOM    512  C   SER A  57       7.173   0.803 -15.320  1.00 10.00      A   
ATOM    513  O   SER A  57       7.859   1.569 -14.645  1.00 10.00      A   
ATOM    514  N   PRO A  58       7.183  -0.531 -15.120  1.00 10.00      A   
ATOM    515  CA  PRO A  58       8.009  -1.182 -14.088  1.00 10.00      A   
ATOM    516  CB  PRO A  58       7.828  -2.677 -14.375  1.00 10.00      A   
ATOM    517  CG  PRO A  58       6.515  -2.766 -15.068  1.00 10.00      A   
ATOM    518  CD  PRO A  58       6.383  -1.509 -15.878  1.00 10.00      A   
ATOM    519  C   PRO A  58       9.482  -0.810 -14.208  1.00 10.00      A   
ATOM    520  O   PRO A  58      10.122  -0.439 -13.223  1.00 10.00      A   
ATOM    521  N   ALA A  59      10.003  -0.889 -15.428  1.00 10.00      A   
ATOM    522  HN  ALA A  59       9.427  -1.175 -16.172  1.00 10.00      A   
ATOM    523  CA  ALA A  59      11.401  -0.575 -15.697  1.00 10.00      A   
ATOM    524  CB  ALA A  59      11.720  -0.809 -17.167  1.00 10.00      A   
ATOM    525  C   ALA A  59      11.753   0.852 -15.285  1.00 10.00      A   
ATOM    526  O   ALA A  59      12.852   1.109 -14.802  1.00 10.00      A   
ATOM    527  N   THR A  60      10.810   1.769 -15.462  1.00 10.00      A   
ATOM    528  HN  THR A  60       9.946   1.500 -15.837  1.00 10.00      A   
ATOM    529  CA  THR A  60      11.025   3.168 -15.113  1.00 10.00      A   
ATOM    530  CB  THR A  60       9.849   4.044 -15.588  1.00 10.00      A   
ATOM    531  OG1 THR A  60       9.510   3.688 -16.938  1.00 10.00      A   
ATOM    532  HG1 THR A  60      10.282   3.810 -17.504  1.00 10.00      A   
ATOM    533  CG2 THR A  60      10.228   5.517 -15.544  1.00 10.00      A   
ATOM    534  C   THR A  60      11.227   3.343 -13.608  1.00 10.00      A   
ATOM    535  O   THR A  60      12.131   4.059 -13.176  1.00 10.00      A   
ATOM    536  N   VAL A  61      10.400   2.665 -12.816  1.00 10.00      A   
ATOM    537  HN  VAL A  61       9.714   2.086 -13.218  1.00 10.00      A   
ATOM    538  CA  VAL A  61      10.492   2.755 -11.362  1.00 10.00      A   
ATOM    539  CB  VAL A  61       9.354   1.978 -10.665  1.00 10.00      A   
ATOM    540  CG1 VAL A  61       9.365   2.233  -9.164  1.00 10.00      A   
ATOM    541  CG2 VAL A  61       8.007   2.355 -11.261  1.00 10.00      A   
ATOM    542  C   VAL A  61      11.841   2.233 -10.876  1.00 10.00      A   
ATOM    543  O   VAL A  61      12.503   2.867 -10.057  1.00 10.00      A   
ATOM    544  N   ILE A  62      12.253   1.088 -11.414  1.00 10.00      A   
ATOM    545  HN  ILE A  62      11.684   0.640 -12.076  1.00 10.00      A   
ATOM    546  CA  ILE A  62      13.526   0.475 -11.042  1.00 10.00      A   
ATOM    547  CB  ILE A  62      13.673  -0.934 -11.651  1.00 10.00      A   
ATOM    548  CG1 ILE A  62      12.423  -1.772 -11.370  1.00 10.00      A   
ATOM    549  CG2 ILE A  62      14.914  -1.623 -11.099  1.00 10.00      A   
ATOM    550  CD1 ILE A  62      12.355  -3.062 -12.157  1.00 10.00      A   
ATOM    551  C   ILE A  62      14.693   1.342 -11.507  1.00 10.00      A   
ATOM    552  O   ILE A  62      15.730   1.420 -10.849  1.00 10.00      A   
ATOM    553  N   ARG A  63      14.507   1.991 -12.651  1.00 10.00      A   
ATOM    554  HN  ARG A  63      13.662   1.871 -13.133  1.00 10.00      A   
ATOM    555  CA  ARG A  63      15.522   2.867 -13.218  1.00 10.00      A   
ATOM    556  CB  ARG A  63      15.049   3.387 -14.578  1.00 10.00      A   
ATOM    557  CG  ARG A  63      16.127   4.073 -15.401  1.00 10.00      A   
ATOM    558  CD  ARG A  63      16.597   3.183 -16.537  1.00 10.00      A   
ATOM    559  NE  ARG A  63      15.532   2.907 -17.506  1.00 10.00      A   
ATOM    560  HE  ARG A  63      15.049   3.681 -17.879  1.00 10.00      A   
ATOM    561  CZ  ARG A  63      15.193   1.683 -17.906  1.00 10.00      A   
ATOM    562  NH1 ARG A  63      15.838   0.626 -17.423  1.00 10.00      A   
ATOM    563 HH11 ARG A  63      15.582  -0.335 -17.737  1.00 10.00      A   
ATOM    564 HH12 ARG A  63      16.604   0.751 -16.723  1.00 10.00      A   
ATOM    565  NH2 ARG A  63      14.219   1.514 -18.799  1.00 10.00      A   
ATOM    566 HH21 ARG A  63      13.713   2.341 -19.188  1.00 10.00      A   
ATOM    567 HH22 ARG A  63      13.954   0.554 -19.116  1.00 10.00      A   
ATOM    568  C   ARG A  63      15.776   4.046 -12.288  1.00 10.00      A   
ATOM    569  O   ARG A  63      16.920   4.407 -12.013  1.00 10.00      A   
ATOM    570  N   ARG A  64      14.696   4.632 -11.793  1.00 10.00      A   
ATOM    571  HN  ARG A  64      13.807   4.280 -12.032  1.00 10.00      A   
ATOM    572  CA  ARG A  64      14.793   5.781 -10.907  1.00 10.00      A   
ATOM    573  CB  ARG A  64      13.501   6.599 -10.934  1.00 10.00      A   
ATOM    574  CG  ARG A  64      13.567   7.886 -10.132  1.00 10.00      A   
ATOM    575  CD  ARG A  64      12.315   8.726 -10.319  1.00 10.00      A   
ATOM    576  NE  ARG A  64      12.230   9.794  -9.319  1.00 10.00      A   
ATOM    577  HE  ARG A  64      12.999   9.906  -8.724  1.00 10.00      A   
ATOM    578  CZ  ARG A  64      11.187  10.609  -9.178  1.00 10.00      A   
ATOM    579  NH1 ARG A  64      10.128  10.503  -9.972  1.00 10.00      A   
ATOM    580 HH11 ARG A  64      10.093   9.765 -10.728  1.00 10.00      A   
ATOM    581 HH12 ARG A  64       9.318  11.153  -9.851  1.00 10.00      A   
ATOM    582  NH2 ARG A  64      11.192  11.536  -8.229  1.00 10.00      A   
ATOM    583 HH21 ARG A  64      10.367  12.172  -8.124  1.00 10.00      A   
ATOM    584 HH22 ARG A  64      12.002  11.633  -7.584  1.00 10.00      A   
ATOM    585  C   ARG A  64      15.164   5.373  -9.480  1.00 10.00      A   
ATOM    586  O   ARG A  64      16.096   5.926  -8.898  1.00 10.00      A   
ATOM    587  N   PHE A  65      14.447   4.403  -8.931  1.00 10.00      A   
ATOM    588  HN  PHE A  65      13.731   3.976  -9.456  1.00 10.00      A   
ATOM    589  CA  PHE A  65      14.701   3.936  -7.572  1.00 10.00      A   
ATOM    590  CB  PHE A  65      13.420   3.998  -6.738  1.00 10.00      A   
ATOM    591  CG  PHE A  65      12.762   5.349  -6.680  1.00 10.00      A   
ATOM    592  CD1 PHE A  65      11.646   5.629  -7.452  1.00 10.00      A   
ATOM    593  CD2 PHE A  65      13.253   6.338  -5.843  1.00 10.00      A   
ATOM    594  CE1 PHE A  65      11.031   6.868  -7.394  1.00 10.00      A   
ATOM    595  CE2 PHE A  65      12.644   7.579  -5.781  1.00 10.00      A   
ATOM    596  CZ  PHE A  65      11.533   7.844  -6.557  1.00 10.00      A   
ATOM    597  C   PHE A  65      15.240   2.504  -7.575  1.00 10.00      A   
ATOM    598  O   PHE A  65      14.482   1.546  -7.723  1.00 10.00      A   
ATOM    599  N   PRO A  66      16.554   2.337  -7.406  1.00 10.00      A   
ATOM    600  CA  PRO A  66      17.183   1.019  -7.395  1.00 10.00      A   
ATOM    601  CB  PRO A  66      18.613   1.345  -7.822  1.00 10.00      A   
ATOM    602  CG  PRO A  66      18.866   2.708  -7.268  1.00 10.00      A   
ATOM    603  CD  PRO A  66      17.539   3.421  -7.242  1.00 10.00      A   
ATOM    604  C   PRO A  66      17.181   0.355  -6.013  1.00 10.00      A   
ATOM    605  O   PRO A  66      17.439  -0.840  -5.894  1.00 10.00      A   
ATOM    606  N   LYS A  67      16.877   1.117  -4.968  1.00 10.00      A   
ATOM    607  HN  LYS A  67      16.639   2.058  -5.106  1.00 10.00      A   
ATOM    608  CA  LYS A  67      16.873   0.563  -3.617  1.00 10.00      A   
ATOM    609  CB  LYS A  67      17.888   1.264  -2.707  1.00 10.00      A   
ATOM    610  CG  LYS A  67      19.324   0.815  -2.928  1.00 10.00      A   
ATOM    611  CD  LYS A  67      20.174   1.059  -1.692  1.00 10.00      A   
ATOM    612  CE  LYS A  67      21.513   0.343  -1.787  1.00 10.00      A   
ATOM    613  NZ  LYS A  67      22.270   0.414  -0.508  1.00 10.00      A   
ATOM    614  HZ1 LYS A  67      22.267   1.388  -0.142  1.00 10.00      A   
ATOM    615  HZ2 LYS A  67      23.253   0.117  -0.659  1.00 10.00      A   
ATOM    616  HZ3 LYS A  67      21.838  -0.212   0.201  1.00 10.00      A   
ATOM    617  C   LYS A  67      15.482   0.550  -2.990  1.00 10.00      A   
ATOM    618  O   LYS A  67      15.297   0.993  -1.855  1.00 10.00      A   
ATOM    619  N   VAL A  68      14.509   0.041  -3.733  1.00 10.00      A   
ATOM    620  HN  VAL A  68      14.716  -0.285  -4.635  1.00 10.00      A   
ATOM    621  CA  VAL A  68      13.140  -0.057  -3.240  1.00 10.00      A   
ATOM    622  CB  VAL A  68      12.105   0.155  -4.371  1.00 10.00      A   
ATOM    623  CG1 VAL A  68      10.706  -0.246  -3.921  1.00 10.00      A   
ATOM    624  CG2 VAL A  68      12.112   1.602  -4.828  1.00 10.00      A   
ATOM    625  C   VAL A  68      12.925  -1.428  -2.605  1.00 10.00      A   
ATOM    626  O   VAL A  68      13.239  -2.457  -3.206  1.00 10.00      A   
ATOM    627  N   ARG A  69      12.407  -1.442  -1.389  1.00 10.00      A   
ATOM    628  HN  ARG A  69      12.181  -0.592  -0.955  1.00 10.00      A   
ATOM    629  CA  ARG A  69      12.163  -2.691  -0.686  1.00 10.00      A   
ATOM    630  CB  ARG A  69      13.052  -2.797   0.559  1.00 10.00      A   
ATOM    631  CG  ARG A  69      14.546  -2.795   0.251  1.00 10.00      A   
ATOM    632  CD  ARG A  69      15.384  -3.074   1.490  1.00 10.00      A   
ATOM    633  NE  ARG A  69      16.789  -3.334   1.157  1.00 10.00      A   
ATOM    634  HE  ARG A  69      17.054  -3.232   0.216  1.00 10.00      A   
ATOM    635  CZ  ARG A  69      17.712  -3.704   2.049  1.00 10.00      A   
ATOM    636  NH1 ARG A  69      17.383  -3.858   3.326  1.00 10.00      A   
ATOM    637 HH11 ARG A  69      16.403  -3.690   3.639  1.00 10.00      A   
ATOM    638 HH12 ARG A  69      18.100  -4.150   4.022  1.00 10.00      A   
ATOM    639  NH2 ARG A  69      18.964  -3.933   1.664  1.00 10.00      A   
ATOM    640 HH21 ARG A  69      19.684  -4.217   2.362  1.00 10.00      A   
ATOM    641 HH22 ARG A  69      19.239  -3.828   0.650  1.00 10.00      A   
ATOM    642  C   ARG A  69      10.687  -2.845  -0.329  1.00 10.00      A   
ATOM    643  O   ARG A  69      10.272  -3.875   0.201  1.00 10.00      A   
ATOM    644  N   SER A  70       9.898  -1.821  -0.638  1.00 10.00      A   
ATOM    645  HN  SER A  70      10.286  -1.029  -1.065  1.00 10.00      A   
ATOM    646  CA  SER A  70       8.469  -1.837  -0.358  1.00 10.00      A   
ATOM    647  CB  SER A  70       8.177  -0.975   0.873  1.00 10.00      A   
ATOM    648  OG  SER A  70       7.001  -1.401   1.534  1.00 10.00      A   
ATOM    649  HG  SER A  70       6.937  -0.955   2.384  1.00 10.00      A   
ATOM    650  C   SER A  70       7.698  -1.316  -1.569  1.00 10.00      A   
ATOM    651  O   SER A  70       7.841  -0.151  -1.947  1.00 10.00      A   
ATOM    652  N   VAL A  71       6.885  -2.174  -2.178  1.00 10.00      A   
ATOM    653  HN  VAL A  71       6.785  -3.086  -1.818  1.00 10.00      A   
ATOM    654  CA  VAL A  71       6.124  -1.787  -3.362  1.00 10.00      A   
ATOM    655  CB  VAL A  71       6.546  -2.617  -4.597  1.00 10.00      A   
ATOM    656  CG1 VAL A  71       5.900  -2.077  -5.865  1.00 10.00      A   
ATOM    657  CG2 VAL A  71       8.059  -2.654  -4.740  1.00 10.00      A   
ATOM    658  C   VAL A  71       4.619  -1.946  -3.153  1.00 10.00      A   
ATOM    659  O   VAL A  71       4.139  -3.035  -2.829  1.00 10.00      A   
ATOM    660  N   GLU A  72       3.886  -0.855  -3.349  1.00 10.00      A   
ATOM    661  HN  GLU A  72       4.335  -0.016  -3.598  1.00 10.00      A   
ATOM    662  CA  GLU A  72       2.434  -0.859  -3.211  1.00 10.00      A   
ATOM    663  CB  GLU A  72       2.009   0.172  -2.169  1.00 10.00      A   
ATOM    664  CG  GLU A  72       1.009  -0.356  -1.156  1.00 10.00      A   
ATOM    665  CD  GLU A  72       1.147   0.301   0.203  1.00 10.00      A   
ATOM    666  OE1 GLU A  72       2.168   0.979   0.443  1.00 10.00      A   
ATOM    667  OE2 GLU A  72       0.237   0.136   1.041  1.00 10.00      A   
ATOM    668  C   GLU A  72       1.803  -0.533  -4.562  1.00 10.00      A   
ATOM    669  O   GLU A  72       2.055   0.535  -5.125  1.00 10.00      A   
ATOM    670  N   LEU A  73       0.992  -1.449  -5.088  1.00 10.00      A   
ATOM    671  HN  LEU A  73       0.801  -2.275  -4.582  1.00 10.00      A   
ATOM    672  CA  LEU A  73       0.374  -1.247  -6.397  1.00 10.00      A   
ATOM    673  CB  LEU A  73       1.017  -2.176  -7.433  1.00 10.00      A   
ATOM    674  CG  LEU A  73       2.464  -1.872  -7.828  1.00 10.00      A   
ATOM    675  CD1 LEU A  73       3.153  -3.133  -8.326  1.00 10.00      A   
ATOM    676  CD2 LEU A  73       2.503  -0.792  -8.896  1.00 10.00      A   
ATOM    677  C   LEU A  73      -1.136  -1.482  -6.395  1.00 10.00      A   
ATOM    678  O   LEU A  73      -1.653  -2.335  -5.670  1.00 10.00      A   
ATOM    679  N   LYS A  74      -1.825  -0.714  -7.235  1.00 10.00      A   
ATOM    680  HN  LYS A  74      -1.342  -0.050  -7.766  1.00 10.00      A   
ATOM    681  CA  LYS A  74      -3.271  -0.818  -7.404  1.00 10.00      A   
ATOM    682  CB  LYS A  74      -3.954   0.494  -7.007  1.00 10.00      A   
ATOM    683  CG  LYS A  74      -3.782   0.881  -5.550  1.00 10.00      A   
ATOM    684  CD  LYS A  74      -4.593   2.123  -5.220  1.00 10.00      A   
ATOM    685  CE  LYS A  74      -4.497   2.468  -3.746  1.00 10.00      A   
ATOM    686  NZ  LYS A  74      -5.470   3.517  -3.347  1.00 10.00      A   
ATOM    687  HZ1 LYS A  74      -5.633   3.473  -2.321  1.00 10.00      A   
ATOM    688  HZ2 LYS A  74      -6.377   3.373  -3.833  1.00 10.00      A   
ATOM    689  HZ3 LYS A  74      -5.110   4.460  -3.583  1.00 10.00      A   
ATOM    690  C   LYS A  74      -3.559  -1.106  -8.873  1.00 10.00      A   
ATOM    691  O   LYS A  74      -2.808  -0.656  -9.742  1.00 10.00      A   
ATOM    692  N   GLY A  75      -4.624  -1.846  -9.161  1.00 10.00      A   
ATOM    693  HN  GLY A  75      -5.200  -2.178  -8.439  1.00 10.00      A   
ATOM    694  CA  GLY A  75      -4.935  -2.164 -10.544  1.00 10.00      A   
ATOM    695  C   GLY A  75      -6.357  -1.839 -10.951  1.00 10.00      A   
ATOM    696  O   GLY A  75      -6.646  -0.728 -11.397  1.00 10.00      A   
ATOM    697  N   LYS A  76      -7.238  -2.819 -10.809  1.00 10.00      A   
ATOM    698  HN  LYS A  76      -6.937  -3.677 -10.431  1.00 10.00      A   
ATOM    699  CA  LYS A  76      -8.644  -2.660 -11.177  1.00 10.00      A   
ATOM    700  CB  LYS A  76      -9.401  -3.981 -11.011  1.00 10.00      A   
ATOM    701  CG  LYS A  76      -8.906  -5.108 -11.906  1.00 10.00      A   
ATOM    702  CD  LYS A  76      -9.842  -6.311 -11.866  1.00 10.00      A   
ATOM    703  CE  LYS A  76      -9.879  -6.950 -10.486  1.00 10.00      A   
ATOM    704  NZ  LYS A  76     -10.970  -7.952 -10.361  1.00 10.00      A   
ATOM    705  HZ1 LYS A  76     -11.605  -7.903 -11.184  1.00 10.00      A   
ATOM    706  HZ2 LYS A  76     -11.526  -7.770  -9.501  1.00 10.00      A   
ATOM    707  HZ3 LYS A  76     -10.569  -8.917 -10.302  1.00 10.00      A   
ATOM    708  C   LYS A  76      -9.319  -1.571 -10.349  1.00 10.00      A   
ATOM    709  O   LYS A  76      -9.038  -1.424  -9.158  1.00 10.00      A   
ATOM    710  N   PRO A  77     -10.216  -0.789 -10.979  1.00 10.00      A   
ATOM    711  CA  PRO A  77     -10.940   0.286 -10.294  1.00 10.00      A   
ATOM    712  CB  PRO A  77     -11.708   0.980 -11.425  1.00 10.00      A   
ATOM    713  CG  PRO A  77     -11.834  -0.055 -12.486  1.00 10.00      A   
ATOM    714  CD  PRO A  77     -10.584  -0.882 -12.400  1.00 10.00      A   
ATOM    715  C   PRO A  77     -11.909  -0.264  -9.251  1.00 10.00      A   
ATOM    716  O   PRO A  77     -12.245  -1.450  -9.264  1.00 10.00      A   
ATOM    717  N   HIS A  78     -12.355   0.606  -8.363  1.00 10.00      A   
ATOM    718  HN  HIS A  78     -12.051   1.535  -8.419  1.00 10.00      A   
ATOM    719  CA  HIS A  78     -13.280   0.237  -7.297  1.00 10.00      A   
ATOM    720  CB  HIS A  78     -13.549   1.469  -6.417  1.00 10.00      A   
ATOM    721  CG  HIS A  78     -14.829   1.446  -5.645  1.00 10.00      A   
ATOM    722  ND1 HIS A  78     -15.912   2.231  -5.956  1.00 10.00      A   
ATOM    723  HD1 HIS A  78     -15.967   2.869  -6.715  1.00 10.00      A   
ATOM    724  CD2 HIS A  78     -15.187   0.729  -4.555  1.00 10.00      A   
ATOM    725  CE1 HIS A  78     -16.875   1.975  -5.065  1.00 10.00      A   
ATOM    726  NE2 HIS A  78     -16.487   1.067  -4.192  1.00 10.00      A   
ATOM    727  C   HIS A  78     -14.578  -0.361  -7.855  1.00 10.00      A   
ATOM    728  O   HIS A  78     -15.099  -1.345  -7.323  1.00 10.00      A   
ATOM    729  N   PHE A  79     -15.089   0.227  -8.933  1.00 10.00      A   
ATOM    730  HN  PHE A  79     -14.645   1.032  -9.293  1.00 10.00      A   
ATOM    731  CA  PHE A  79     -16.322  -0.253  -9.563  1.00 10.00      A   
ATOM    732  CB  PHE A  79     -16.829   0.727 -10.625  1.00 10.00      A   
ATOM    733  CG  PHE A  79     -17.875   1.689 -10.120  1.00 10.00      A   
ATOM    734  CD1 PHE A  79     -18.128   1.816  -8.762  1.00 10.00      A   
ATOM    735  CD2 PHE A  79     -18.606   2.464 -11.004  1.00 10.00      A   
ATOM    736  CE1 PHE A  79     -19.086   2.697  -8.295  1.00 10.00      A   
ATOM    737  CE2 PHE A  79     -19.567   3.347 -10.546  1.00 10.00      A   
ATOM    738  CZ  PHE A  79     -19.807   3.464  -9.190  1.00 10.00      A   
ATOM    739  C   PHE A  79     -16.192  -1.667 -10.139  1.00 10.00      A   
ATOM    740  O   PHE A  79     -17.191  -2.280 -10.527  1.00 10.00      A   
ATOM    741  N   ALA A  80     -14.968  -2.193 -10.179  1.00 10.00      A   
ATOM    742  HN  ALA A  80     -14.211  -1.672  -9.832  1.00 10.00      A   
ATOM    743  CA  ALA A  80     -14.730  -3.533 -10.702  1.00 10.00      A   
ATOM    744  CB  ALA A  80     -13.251  -3.750 -10.981  1.00 10.00      A   
ATOM    745  C   ALA A  80     -15.253  -4.582  -9.728  1.00 10.00      A   
ATOM    746  O   ALA A  80     -15.589  -5.699 -10.122  1.00 10.00      A   
ATOM    747  N   ASP A  81     -15.344  -4.200  -8.459  1.00 10.00      A   
ATOM    748  HN  ASP A  81     -15.068  -3.289  -8.215  1.00 10.00      A   
ATOM    749  CA  ASP A  81     -15.826  -5.095  -7.407  1.00 10.00      A   
ATOM    750  CB  ASP A  81     -15.638  -4.451  -6.026  1.00 10.00      A   
ATOM    751  CG  ASP A  81     -14.219  -4.546  -5.502  1.00 10.00      A   
ATOM    752  OD1 ASP A  81     -13.291  -4.740  -6.311  1.00 10.00      A   
ATOM    753  OD2 ASP A  81     -14.023  -4.416  -4.273  1.00 10.00      A   
ATOM    754  C   ASP A  81     -17.298  -5.433  -7.605  1.00 10.00      A   
ATOM    755  O   ASP A  81     -17.798  -6.431  -7.081  1.00 10.00      A   
ATOM    756  N   PHE A  82     -17.989  -4.598  -8.366  1.00 10.00      A   
ATOM    757  HN  PHE A  82     -17.532  -3.823  -8.763  1.00 10.00      A   
ATOM    758  CA  PHE A  82     -19.407  -4.799  -8.619  1.00 10.00      A   
ATOM    759  CB  PHE A  82     -20.147  -3.466  -8.547  1.00 10.00      A   
ATOM    760  CG  PHE A  82     -19.794  -2.655  -7.329  1.00 10.00      A   
ATOM    761  CD1 PHE A  82     -19.824  -3.220  -6.061  1.00 10.00      A   
ATOM    762  CD2 PHE A  82     -19.424  -1.329  -7.453  1.00 10.00      A   
ATOM    763  CE1 PHE A  82     -19.493  -2.475  -4.946  1.00 10.00      A   
ATOM    764  CE2 PHE A  82     -19.094  -0.579  -6.342  1.00 10.00      A   
ATOM    765  CZ  PHE A  82     -19.128  -1.152  -5.086  1.00 10.00      A   
ATOM    766  C   PHE A  82     -19.649  -5.494  -9.955  1.00 10.00      A   
ATOM    767  O   PHE A  82     -20.777  -5.533 -10.452  1.00 10.00      A   
ATOM    768  N   ASN A  83     -18.575  -6.046 -10.521  1.00 10.00      A   
ATOM    769  HN  ASN A  83     -17.711  -5.978 -10.059  1.00 10.00      A   
ATOM    770  CA  ASN A  83     -18.634  -6.766 -11.793  1.00 10.00      A   
ATOM    771  CB  ASN A  83     -19.612  -7.947 -11.731  1.00 10.00      A   
ATOM    772  CG  ASN A  83     -19.200  -9.014 -10.737  1.00 10.00      A   
ATOM    773  OD1 ASN A  83     -18.013  -9.267 -10.532  1.00 10.00      A   
ATOM    774  ND2 ASN A  83     -20.178  -9.639 -10.100  1.00 10.00      A   
ATOM    775 HD21 ASN A  83     -21.105  -9.380 -10.303  1.00 10.00      A   
ATOM    776 HD22 ASN A  83     -19.940 -10.340  -9.458  1.00 10.00      A   
ATOM    777  C   ASN A  83     -18.973  -5.850 -12.966  1.00 10.00      A   
ATOM    778  O   ASN A  83     -19.511  -6.297 -13.979  1.00 10.00      A   
ATOM    779  N   LEU A  84     -18.652  -4.567 -12.831  1.00 10.00      A   
ATOM    780  HN  LEU A  84     -18.235  -4.261 -11.999  1.00 10.00      A   
ATOM    781  CA  LEU A  84     -18.918  -3.604 -13.896  1.00 10.00      A   
ATOM    782  CB  LEU A  84     -19.059  -2.195 -13.329  1.00 10.00      A   
ATOM    783  CG  LEU A  84     -20.279  -1.956 -12.441  1.00 10.00      A   
ATOM    784  CD1 LEU A  84     -20.363  -0.495 -12.044  1.00 10.00      A   
ATOM    785  CD2 LEU A  84     -21.551  -2.393 -13.153  1.00 10.00      A   
ATOM    786  C   LEU A  84     -17.815  -3.649 -14.941  1.00 10.00      A   
ATOM    787  O   LEU A  84     -17.997  -3.215 -16.081  1.00 10.00      A   
ATOM    788  N   VAL A  85     -16.669  -4.177 -14.535  1.00 10.00      A   
ATOM    789  HN  VAL A  85     -16.595  -4.497 -13.613  1.00 10.00      A   
ATOM    790  CA  VAL A  85     -15.523  -4.308 -15.421  1.00 10.00      A   
ATOM    791  CB  VAL A  85     -14.211  -3.871 -14.728  1.00 10.00      A   
ATOM    792  CG1 VAL A  85     -13.034  -3.935 -15.695  1.00 10.00      A   
ATOM    793  CG2 VAL A  85     -14.351  -2.470 -14.151  1.00 10.00      A   
ATOM    794  C   VAL A  85     -15.397  -5.761 -15.874  1.00 10.00      A   
ATOM    795  O   VAL A  85     -15.300  -6.666 -15.044  1.00 10.00      A   
ATOM    796  N   PRO A  86     -15.431  -5.996 -17.195  1.00 10.00      A   
ATOM    797  CA  PRO A  86     -15.320  -7.342 -17.771  1.00 10.00      A   
ATOM    798  CB  PRO A  86     -15.211  -7.081 -19.275  1.00 10.00      A   
ATOM    799  CG  PRO A  86     -15.888  -5.773 -19.469  1.00 10.00      A   
ATOM    800  CD  PRO A  86     -15.593  -4.970 -18.234  1.00 10.00      A   
ATOM    801  C   PRO A  86     -14.087  -8.088 -17.277  1.00 10.00      A   
ATOM    802  O   PRO A  86     -13.036  -7.491 -17.017  1.00 10.00      A   
ATOM    803  N   ASP A  87     -14.229  -9.395 -17.153  1.00 10.00      A   
ATOM    804  HN  ASP A  87     -15.089  -9.799 -17.390  1.00 10.00      A   
ATOM    805  CA  ASP A  87     -13.153 -10.256 -16.682  1.00 10.00      A   
ATOM    806  CB  ASP A  87     -13.711 -11.644 -16.339  1.00 10.00      A   
ATOM    807  CG  ASP A  87     -12.925 -12.351 -15.253  1.00 10.00      A   
ATOM    808  OD1 ASP A  87     -13.457 -12.505 -14.131  1.00 10.00      A   
ATOM    809  OD2 ASP A  87     -11.778 -12.764 -15.513  1.00 10.00      A   
ATOM    810  C   ASP A  87     -12.075 -10.390 -17.747  1.00 10.00      A   
ATOM    811  O   ASP A  87     -12.368 -10.715 -18.899  1.00 10.00      A   
ATOM    812  N   GLY A  88     -10.837 -10.122 -17.366  1.00 10.00      A   
ATOM    813  HN  GLY A  88     -10.669  -9.839 -16.442  1.00 10.00      A   
ATOM    814  CA  GLY A  88      -9.733 -10.225 -18.297  1.00 10.00      A   
ATOM    815  C   GLY A  88      -9.387  -8.891 -18.924  1.00 10.00      A   
ATOM    816  O   GLY A  88      -8.762  -8.838 -19.985  1.00 10.00      A   
ATOM    817  N   TRP A  89      -9.805  -7.812 -18.276  1.00 10.00      A   
ATOM    818  HN  TRP A  89     -10.312  -7.925 -17.444  1.00 10.00      A   
ATOM    819  CA  TRP A  89      -9.534  -6.467 -18.774  1.00 10.00      A   
ATOM    820  CB  TRP A  89     -10.420  -5.429 -18.067  1.00 10.00      A   
ATOM    821  CG  TRP A  89      -9.867  -4.030 -18.095  1.00 10.00      A   
ATOM    822  CD1 TRP A  89      -9.861  -3.167 -19.153  1.00 10.00      A   
ATOM    823  CD2 TRP A  89      -9.228  -3.338 -17.012  1.00 10.00      A   
ATOM    824  NE1 TRP A  89      -9.255  -1.985 -18.799  1.00 10.00      A   
ATOM    825  HE1 TRP A  89      -9.120  -1.205 -19.393  1.00 10.00      A   
ATOM    826  CE2 TRP A  89      -8.859  -2.064 -17.487  1.00 10.00      A   
ATOM    827  CE3 TRP A  89      -8.932  -3.673 -15.685  1.00 10.00      A   
ATOM    828  CZ2 TRP A  89      -8.211  -1.127 -16.683  1.00 10.00      A   
ATOM    829  CZ3 TRP A  89      -8.288  -2.744 -14.889  1.00 10.00      A   
ATOM    830  CH2 TRP A  89      -7.935  -1.485 -15.390  1.00 10.00      A   
ATOM    831  C   TRP A  89      -8.059  -6.113 -18.615  1.00 10.00      A   
ATOM    832  O   TRP A  89      -7.433  -5.596 -19.543  1.00 10.00      A   
ATOM    833  N   GLY A  90      -7.513  -6.391 -17.441  1.00 10.00      A   
ATOM    834  HN  GLY A  90      -8.060  -6.801 -16.738  1.00 10.00      A   
ATOM    835  CA  GLY A  90      -6.123  -6.093 -17.186  1.00 10.00      A   
ATOM    836  C   GLY A  90      -5.795  -6.164 -15.713  1.00 10.00      A   
ATOM    837  O   GLY A  90      -6.567  -6.715 -14.928  1.00 10.00      A   
ATOM    838  N   GLY A  91      -4.660  -5.597 -15.336  1.00 10.00      A   
ATOM    839  HN  GLY A  91      -4.092  -5.160 -16.009  1.00 10.00      A   
ATOM    840  CA  GLY A  91      -4.239  -5.616 -13.954  1.00 10.00      A   
ATOM    841  C   GLY A  91      -3.261  -6.742 -13.701  1.00 10.00      A   
ATOM    842  O   GLY A  91      -3.200  -7.289 -12.602  1.00 10.00      A   
ATOM    843  N   TYR A  92      -2.486  -7.081 -14.723  1.00 10.00      A   
ATOM    844  HN  TYR A  92      -2.550  -6.571 -15.560  1.00 10.00      A   
ATOM    845  CA  TYR A  92      -1.518  -8.159 -14.622  1.00 10.00      A   
ATOM    846  CB  TYR A  92      -1.227  -8.756 -16.003  1.00 10.00      A   
ATOM    847  CG  TYR A  92      -2.342  -9.629 -16.533  1.00 10.00      A   
ATOM    848  CD1 TYR A  92      -3.410  -9.081 -17.232  1.00 10.00      A   
ATOM    849  CD2 TYR A  92      -2.332 -11.004 -16.327  1.00 10.00      A   
ATOM    850  CE1 TYR A  92      -4.433  -9.874 -17.708  1.00 10.00      A   
ATOM    851  CE2 TYR A  92      -3.350 -11.804 -16.802  1.00 10.00      A   
ATOM    852  CZ  TYR A  92      -4.397 -11.233 -17.492  1.00 10.00      A   
ATOM    853  OH  TYR A  92      -5.417 -12.021 -17.961  1.00 10.00      A   
ATOM    854  HH  TYR A  92      -5.776 -12.539 -17.230  1.00 10.00      A   
ATOM    855  C   TYR A  92      -0.233  -7.678 -13.962  1.00 10.00      A   
ATOM    856  O   TYR A  92       0.441  -6.781 -14.468  1.00 10.00      A   
ATOM    857  N   VAL A  93       0.100  -8.278 -12.831  1.00 10.00      A   
ATOM    858  HN  VAL A  93      -0.487  -8.980 -12.472  1.00 10.00      A   
ATOM    859  CA  VAL A  93       1.302  -7.907 -12.093  1.00 10.00      A   
ATOM    860  CB  VAL A  93       1.090  -8.048 -10.567  1.00 10.00      A   
ATOM    861  CG1 VAL A  93       1.158  -9.505 -10.132  1.00 10.00      A   
ATOM    862  CG2 VAL A  93       2.074  -7.185  -9.789  1.00 10.00      A   
ATOM    863  C   VAL A  93       2.521  -8.724 -12.535  1.00 10.00      A   
ATOM    864  O   VAL A  93       3.633  -8.499 -12.054  1.00 10.00      A   
ATOM    865  N   TYR A  94       2.307  -9.658 -13.463  1.00 10.00      A   
ATOM    866  HN  TYR A  94       1.405  -9.780 -13.812  1.00 10.00      A   
ATOM    867  CA  TYR A  94       3.384 -10.506 -13.971  1.00 10.00      A   
ATOM    868  CB  TYR A  94       2.906 -11.420 -15.109  1.00 10.00      A   
ATOM    869  CG  TYR A  94       4.017 -12.240 -15.730  1.00 10.00      A   
ATOM    870  CD1 TYR A  94       4.396 -13.460 -15.187  1.00 10.00      A   
ATOM    871  CD2 TYR A  94       4.696 -11.786 -16.857  1.00 10.00      A   
ATOM    872  CE1 TYR A  94       5.418 -14.202 -15.744  1.00 10.00      A   
ATOM    873  CE2 TYR A  94       5.717 -12.523 -17.420  1.00 10.00      A   
ATOM    874  CZ  TYR A  94       6.075 -13.731 -16.859  1.00 10.00      A   
ATOM    875  OH  TYR A  94       7.100 -14.464 -17.411  1.00 10.00      A   
ATOM    876  HH  TYR A  94       7.908 -13.921 -17.432  1.00 10.00      A   
ATOM    877  C   TYR A  94       4.627  -9.703 -14.384  1.00 10.00      A   
ATOM    878  O   TYR A  94       5.725  -9.988 -13.902  1.00 10.00      A   
ATOM    879  N   PRO A  95       4.484  -8.690 -15.274  1.00 10.00      A   
ATOM    880  CA  PRO A  95       5.620  -7.868 -15.721  1.00 10.00      A   
ATOM    881  CB  PRO A  95       4.963  -6.794 -16.596  1.00 10.00      A   
ATOM    882  CG  PRO A  95       3.708  -7.428 -17.073  1.00 10.00      A   
ATOM    883  CD  PRO A  95       3.227  -8.270 -15.928  1.00 10.00      A   
ATOM    884  C   PRO A  95       6.352  -7.215 -14.550  1.00 10.00      A   
ATOM    885  O   PRO A  95       7.585  -7.202 -14.505  1.00 10.00      A   
ATOM    886  N   TRP A  96       5.584  -6.685 -13.598  1.00 10.00      A   
ATOM    887  HN  TRP A  96       4.611  -6.744 -13.682  1.00 10.00      A   
ATOM    888  CA  TRP A  96       6.157  -6.032 -12.429  1.00 10.00      A   
ATOM    889  CB  TRP A  96       5.063  -5.403 -11.560  1.00 10.00      A   
ATOM    890  CG  TRP A  96       4.518  -4.116 -12.099  1.00 10.00      A   
ATOM    891  CD1 TRP A  96       3.526  -3.968 -13.023  1.00 10.00      A   
ATOM    892  CD2 TRP A  96       4.934  -2.792 -11.742  1.00 10.00      A   
ATOM    893  NE1 TRP A  96       3.294  -2.635 -13.262  1.00 10.00      A   
ATOM    894  HE1 TRP A  96       2.625  -2.274 -13.889  1.00 10.00      A   
ATOM    895  CE2 TRP A  96       4.145  -1.893 -12.488  1.00 10.00      A   
ATOM    896  CE3 TRP A  96       5.894  -2.278 -10.865  1.00 10.00      A   
ATOM    897  CZ2 TRP A  96       4.288  -0.512 -12.379  1.00 10.00      A   
ATOM    898  CZ3 TRP A  96       6.034  -0.909 -10.759  1.00 10.00      A   
ATOM    899  CH2 TRP A  96       5.234  -0.040 -11.513  1.00 10.00      A   
ATOM    900  C   TRP A  96       6.980  -7.014 -11.609  1.00 10.00      A   
ATOM    901  O   TRP A  96       8.127  -6.736 -11.266  1.00 10.00      A   
ATOM    902  N   ILE A  97       6.396  -8.171 -11.326  1.00 10.00      A   
ATOM    903  HN  ILE A  97       5.485  -8.338 -11.654  1.00 10.00      A   
ATOM    904  CA  ILE A  97       7.066  -9.203 -10.545  1.00 10.00      A   
ATOM    905  CB  ILE A  97       6.144 -10.417 -10.291  1.00 10.00      A   
ATOM    906  CG1 ILE A  97       4.866  -9.990  -9.555  1.00 10.00      A   
ATOM    907  CG2 ILE A  97       6.870 -11.511  -9.524  1.00 10.00      A   
ATOM    908  CD1 ILE A  97       5.106  -9.324  -8.218  1.00 10.00      A   
ATOM    909  C   ILE A  97       8.345  -9.666 -11.237  1.00 10.00      A   
ATOM    910  O   ILE A  97       9.406  -9.719 -10.614  1.00 10.00      A   
ATOM    911  N   GLU A  98       8.239  -9.944 -12.533  1.00 10.00      A   
ATOM    912  HN  GLU A  98       7.368  -9.820 -12.972  1.00 10.00      A   
ATOM    913  CA  GLU A  98       9.371 -10.417 -13.328  1.00 10.00      A   
ATOM    914  CB  GLU A  98       8.926 -10.739 -14.755  1.00 10.00      A   
ATOM    915  CG  GLU A  98       9.957 -11.512 -15.561  1.00 10.00      A   
ATOM    916  CD  GLU A  98       9.528 -11.752 -16.995  1.00 10.00      A   
ATOM    917  OE1 GLU A  98       9.326 -12.928 -17.377  1.00 10.00      A   
ATOM    918  OE2 GLU A  98       9.395 -10.769 -17.751  1.00 10.00      A   
ATOM    919  C   GLU A  98      10.511  -9.405 -13.351  1.00 10.00      A   
ATOM    920  O   GLU A  98      11.637  -9.720 -12.958  1.00 10.00      A   
ATOM    921  N   ALA A  99      10.211  -8.187 -13.784  1.00 10.00      A   
ATOM    922  HN  ALA A  99       9.289  -7.993 -14.063  1.00 10.00      A   
ATOM    923  CA  ALA A  99      11.214  -7.131 -13.867  1.00 10.00      A   
ATOM    924  CB  ALA A  99      10.611  -5.871 -14.468  1.00 10.00      A   
ATOM    925  C   ALA A  99      11.836  -6.833 -12.505  1.00 10.00      A   
ATOM    926  O   ALA A  99      13.022  -6.512 -12.410  1.00 10.00      A   
ATOM    927  N   MET A 100      11.041  -6.944 -11.449  1.00 10.00      A   
ATOM    928  HN  MET A 100      10.098  -7.200 -11.577  1.00 10.00      A   
ATOM    929  CA  MET A 100      11.537  -6.679 -10.105  1.00 10.00      A   
ATOM    930  CB  MET A 100      10.404  -6.369  -9.123  1.00 10.00      A   
ATOM    931  CG  MET A 100       9.799  -4.983  -9.299  1.00 10.00      A   
ATOM    932  SD  MET A 100       8.891  -4.423  -7.846  1.00 10.00      A   
ATOM    933  CE  MET A 100       7.443  -5.479  -7.919  1.00 10.00      A   
ATOM    934  C   MET A 100      12.417  -7.807  -9.581  1.00 10.00      A   
ATOM    935  O   MET A 100      13.403  -7.555  -8.893  1.00 10.00      A   
ATOM    936  N   SER A 101      12.074  -9.045  -9.912  1.00 10.00      A   
ATOM    937  HN  SER A 101      11.278  -9.192 -10.475  1.00 10.00      A   
ATOM    938  CA  SER A 101      12.848 -10.194  -9.443  1.00 10.00      A   
ATOM    939  CB  SER A 101      12.125 -11.516  -9.720  1.00 10.00      A   
ATOM    940  OG  SER A 101      11.666 -11.595 -11.056  1.00 10.00      A   
ATOM    941  HG  SER A 101      11.964 -10.822 -11.549  1.00 10.00      A   
ATOM    942  C   SER A 101      14.272 -10.207 -10.003  1.00 10.00      A   
ATOM    943  O   SER A 101      15.194 -10.721  -9.367  1.00 10.00      A   
ATOM    944  N   SER A 102      14.454  -9.620 -11.179  1.00 10.00      A   
ATOM    945  HN  SER A 102      13.690  -9.215 -11.644  1.00 10.00      A   
ATOM    946  CA  SER A 102      15.765  -9.576 -11.806  1.00 10.00      A   
ATOM    947  CB  SER A 102      15.615  -9.730 -13.320  1.00 10.00      A   
ATOM    948  OG  SER A 102      14.474  -9.025 -13.777  1.00 10.00      A   
ATOM    949  HG  SER A 102      13.998  -9.573 -14.429  1.00 10.00      A   
ATOM    950  C   SER A 102      16.503  -8.279 -11.472  1.00 10.00      A   
ATOM    951  O   SER A 102      17.615  -8.049 -11.945  1.00 10.00      A   
ATOM    952  N   SER A 103      15.884  -7.436 -10.656  1.00 10.00      A   
ATOM    953  HN  SER A 103      15.002  -7.673 -10.300  1.00 10.00      A   
ATOM    954  CA  SER A 103      16.494  -6.166 -10.273  1.00 10.00      A   
ATOM    955  CB  SER A 103      15.697  -4.994 -10.848  1.00 10.00      A   
ATOM    956  OG  SER A 103      15.498  -5.145 -12.245  1.00 10.00      A   
ATOM    957  HG  SER A 103      14.750  -5.740 -12.401  1.00 10.00      A   
ATOM    958  C   SER A 103      16.630  -6.035  -8.754  1.00 10.00      A   
ATOM    959  O   SER A 103      17.742  -6.027  -8.220  1.00 10.00      A   
ATOM    960  N   TYR A 104      15.498  -5.935  -8.061  1.00 10.00      A   
ATOM    961  HN  TYR A 104      14.642  -5.975  -8.534  1.00 10.00      A   
ATOM    962  CA  TYR A 104      15.496  -5.803  -6.609  1.00 10.00      A   
ATOM    963  CB  TYR A 104      14.143  -5.294  -6.104  1.00 10.00      A   
ATOM    964  CG  TYR A 104      13.715  -3.947  -6.636  1.00 10.00      A   
ATOM    965  CD1 TYR A 104      12.562  -3.825  -7.397  1.00 10.00      A   
ATOM    966  CD2 TYR A 104      14.448  -2.796  -6.368  1.00 10.00      A   
ATOM    967  CE1 TYR A 104      12.148  -2.600  -7.876  1.00 10.00      A   
ATOM    968  CE2 TYR A 104      14.041  -1.567  -6.847  1.00 10.00      A   
ATOM    969  CZ  TYR A 104      12.888  -1.476  -7.600  1.00 10.00      A   
ATOM    970  OH  TYR A 104      12.469  -0.258  -8.073  1.00 10.00      A   
ATOM    971  HH  TYR A 104      13.210   0.368  -8.059  1.00 10.00      A   
ATOM    972  C   TYR A 104      15.781  -7.152  -5.968  1.00 10.00      A   
ATOM    973  O   TYR A 104      14.920  -8.027  -5.936  1.00 10.00      A   
ATOM    974  N   THR A 105      16.986  -7.323  -5.462  1.00 10.00      A   
ATOM    975  HN  THR A 105      17.639  -6.595  -5.516  1.00 10.00      A   
ATOM    976  CA  THR A 105      17.361  -8.576  -4.832  1.00 10.00      A   
ATOM    977  CB  THR A 105      18.864  -8.858  -5.021  1.00 10.00      A   
ATOM    978  OG1 THR A 105      19.219  -8.541  -6.377  1.00 10.00      A   
ATOM    979  HG1 THR A 105      18.548  -7.962  -6.753  1.00 10.00      A   
ATOM    980  CG2 THR A 105      19.171 -10.327  -4.754  1.00 10.00      A   
ATOM    981  C   THR A 105      16.987  -8.582  -3.348  1.00 10.00      A   
ATOM    982  O   THR A 105      16.831  -9.640  -2.741  1.00 10.00      A   
ATOM    983  N   TRP A 106      16.807  -7.395  -2.781  1.00 10.00      A   
ATOM    984  HN  TRP A 106      16.916  -6.586  -3.320  1.00 10.00      A   
ATOM    985  CA  TRP A 106      16.455  -7.264  -1.373  1.00 10.00      A   
ATOM    986  CB  TRP A 106      17.481  -6.395  -0.644  1.00 10.00      A   
ATOM    987  CG  TRP A 106      18.713  -7.140  -0.244  1.00 10.00      A   
ATOM    988  CD1 TRP A 106      19.746  -7.509  -1.052  1.00 10.00      A   
ATOM    989  CD2 TRP A 106      19.042  -7.603   1.069  1.00 10.00      A   
ATOM    990  NE1 TRP A 106      20.694  -8.184  -0.327  1.00 10.00      A   
ATOM    991  HE1 TRP A 106      21.533  -8.550  -0.685  1.00 10.00      A   
ATOM    992  CE2 TRP A 106      20.289  -8.251   0.979  1.00 10.00      A   
ATOM    993  CE3 TRP A 106      18.405  -7.533   2.309  1.00 10.00      A   
ATOM    994  CZ2 TRP A 106      20.908  -8.827   2.084  1.00 10.00      A   
ATOM    995  CZ3 TRP A 106      19.021  -8.104   3.405  1.00 10.00      A   
ATOM    996  CH2 TRP A 106      20.261  -8.742   3.285  1.00 10.00      A   
ATOM    997  C   TRP A 106      15.046  -6.709  -1.175  1.00 10.00      A   
ATOM    998  O   TRP A 106      14.832  -5.827  -0.350  1.00 10.00      A   
ATOM    999  N   LEU A 107      14.090  -7.228  -1.938  1.00 10.00      A   
ATOM   1000  HN  LEU A 107      14.321  -7.921  -2.586  1.00 10.00      A   
ATOM   1001  CA  LEU A 107      12.697  -6.799  -1.817  1.00 10.00      A   
ATOM   1002  CB  LEU A 107      11.902  -7.179  -3.069  1.00 10.00      A   
ATOM   1003  CG  LEU A 107      10.651  -6.348  -3.364  1.00 10.00      A   
ATOM   1004  CD1 LEU A 107      10.992  -4.868  -3.424  1.00 10.00      A   
ATOM   1005  CD2 LEU A 107      10.007  -6.792  -4.669  1.00 10.00      A   
ATOM   1006  C   LEU A 107      12.092  -7.444  -0.573  1.00 10.00      A   
ATOM   1007  O   LEU A 107      12.266  -8.643  -0.347  1.00 10.00      A   
ATOM   1008  N   GLU A 108      11.397  -6.653   0.236  1.00 10.00      A   
ATOM   1009  HN  GLU A 108      11.278  -5.707   0.003  1.00 10.00      A   
ATOM   1010  CA  GLU A 108      10.826  -7.165   1.476  1.00 10.00      A   
ATOM   1011  CB  GLU A 108      11.415  -6.408   2.672  1.00 10.00      A   
ATOM   1012  CG  GLU A 108      12.938  -6.402   2.717  1.00 10.00      A   
ATOM   1013  CD  GLU A 108      13.499  -5.591   3.870  1.00 10.00      A   
ATOM   1014  OE1 GLU A 108      13.383  -4.348   3.842  1.00 10.00      A   
ATOM   1015  OE2 GLU A 108      14.074  -6.193   4.801  1.00 10.00      A   
ATOM   1016  C   GLU A 108       9.296  -7.132   1.519  1.00 10.00      A   
ATOM   1017  O   GLU A 108       8.670  -8.099   1.963  1.00 10.00      A   
ATOM   1018  N   GLU A 109       8.690  -6.034   1.073  1.00 10.00      A   
ATOM   1019  HN  GLU A 109       9.227  -5.298   0.706  1.00 10.00      A   
ATOM   1020  CA  GLU A 109       7.234  -5.906   1.112  1.00 10.00      A   
ATOM   1021  CB  GLU A 109       6.811  -4.767   2.049  1.00 10.00      A   
ATOM   1022  CG  GLU A 109       6.997  -5.058   3.530  1.00 10.00      A   
ATOM   1023  CD  GLU A 109       6.296  -4.050   4.420  1.00 10.00      A   
ATOM   1024  OE1 GLU A 109       5.106  -4.252   4.734  1.00 10.00      A   
ATOM   1025  OE2 GLU A 109       6.936  -3.058   4.828  1.00 10.00      A   
ATOM   1026  C   GLU A 109       6.614  -5.693  -0.263  1.00 10.00      A   
ATOM   1027  O   GLU A 109       7.070  -4.852  -1.043  1.00 10.00      A   
ATOM   1028  N   ILE A 110       5.568  -6.469  -0.544  1.00 10.00      A   
ATOM   1029  HN  ILE A 110       5.282  -7.132   0.123  1.00 10.00      A   
ATOM   1030  CA  ILE A 110       4.827  -6.381  -1.799  1.00 10.00      A   
ATOM   1031  CB  ILE A 110       5.135  -7.561  -2.755  1.00 10.00      A   
ATOM   1032  CG1 ILE A 110       6.573  -7.479  -3.277  1.00 10.00      A   
ATOM   1033  CG2 ILE A 110       4.145  -7.592  -3.918  1.00 10.00      A   
ATOM   1034  CD1 ILE A 110       6.951  -8.613  -4.204  1.00 10.00      A   
ATOM   1035  C   ILE A 110       3.332  -6.359  -1.494  1.00 10.00      A   
ATOM   1036  O   ILE A 110       2.782  -7.330  -0.971  1.00 10.00      A   
ATOM   1037  N   ARG A 111       2.685  -5.245  -1.793  1.00 10.00      A   
ATOM   1038  HN  ARG A 111       3.181  -4.495  -2.196  1.00 10.00      A   
ATOM   1039  CA  ARG A 111       1.257  -5.099  -1.546  1.00 10.00      A   
ATOM   1040  CB  ARG A 111       1.003  -3.991  -0.523  1.00 10.00      A   
ATOM   1041  CG  ARG A 111       1.769  -4.172   0.774  1.00 10.00      A   
ATOM   1042  CD  ARG A 111       1.597  -2.982   1.696  1.00 10.00      A   
ATOM   1043  NE  ARG A 111       2.437  -3.100   2.888  1.00 10.00      A   
ATOM   1044  HE  ARG A 111       3.267  -3.626   2.808  1.00 10.00      A   
ATOM   1045  CZ  ARG A 111       2.150  -2.531   4.055  1.00 10.00      A   
ATOM   1046  NH1 ARG A 111       1.042  -1.805   4.177  1.00 10.00      A   
ATOM   1047 HH11 ARG A 111       0.806  -1.357   5.088  1.00 10.00      A   
ATOM   1048 HH12 ARG A 111       0.398  -1.683   3.363  1.00 10.00      A   
ATOM   1049  NH2 ARG A 111       2.960  -2.699   5.099  1.00 10.00      A   
ATOM   1050 HH21 ARG A 111       2.735  -2.254   6.014  1.00 10.00      A   
ATOM   1051 HH22 ARG A 111       3.833  -3.287   5.006  1.00 10.00      A   
ATOM   1052  C   ARG A 111       0.516  -4.800  -2.843  1.00 10.00      A   
ATOM   1053  O   ARG A 111       0.830  -3.833  -3.542  1.00 10.00      A   
ATOM   1054  N   LEU A 112      -0.466  -5.630  -3.165  1.00 10.00      A   
ATOM   1055  HN  LEU A 112      -0.677  -6.383  -2.565  1.00 10.00      A   
ATOM   1056  CA  LEU A 112      -1.240  -5.459  -4.384  1.00 10.00      A   
ATOM   1057  CB  LEU A 112      -0.896  -6.571  -5.382  1.00 10.00      A   
ATOM   1058  CG  LEU A 112       0.591  -6.801  -5.663  1.00 10.00      A   
ATOM   1059  CD1 LEU A 112       0.797  -8.113  -6.399  1.00 10.00      A   
ATOM   1060  CD2 LEU A 112       1.172  -5.646  -6.459  1.00 10.00      A   
ATOM   1061  C   LEU A 112      -2.739  -5.481  -4.098  1.00 10.00      A   
ATOM   1062  O   LEU A 112      -3.238  -6.364  -3.396  1.00 10.00      A   
ATOM   1063  N   LYS A 113      -3.457  -4.509  -4.644  1.00 10.00      A   
ATOM   1064  HN  LYS A 113      -3.006  -3.820  -5.182  1.00 10.00      A   
ATOM   1065  CA  LYS A 113      -4.896  -4.436  -4.458  1.00 10.00      A   
ATOM   1066  CB  LYS A 113      -5.299  -3.200  -3.648  1.00 10.00      A   
ATOM   1067  CG  LYS A 113      -6.764  -3.192  -3.228  1.00 10.00      A   
ATOM   1068  CD  LYS A 113      -7.147  -1.884  -2.556  1.00 10.00      A   
ATOM   1069  CE  LYS A 113      -8.645  -1.816  -2.291  1.00 10.00      A   
ATOM   1070  NZ  LYS A 113      -9.098  -0.430  -2.000  1.00 10.00      A   
ATOM   1071  HZ1 LYS A 113      -8.666   0.232  -2.674  1.00 10.00      A   
ATOM   1072  HZ2 LYS A 113      -8.826  -0.154  -1.036  1.00 10.00      A   
ATOM   1073  HZ3 LYS A 113     -10.136  -0.366  -2.087  1.00 10.00      A   
ATOM   1074  C   LYS A 113      -5.618  -4.449  -5.802  1.00 10.00      A   
ATOM   1075  O   LYS A 113      -5.316  -3.647  -6.688  1.00 10.00      A   
ATOM   1076  N   ARG A 114      -6.562  -5.379  -5.942  1.00 10.00      A   
ATOM   1077  HN  ARG A 114      -6.728  -5.997  -5.193  1.00 10.00      A   
ATOM   1078  CA  ARG A 114      -7.354  -5.525  -7.163  1.00 10.00      A   
ATOM   1079  CB  ARG A 114      -8.278  -4.316  -7.371  1.00 10.00      A   
ATOM   1080  CG  ARG A 114      -9.434  -4.245  -6.377  1.00 10.00      A   
ATOM   1081  CD  ARG A 114     -10.245  -2.963  -6.535  1.00 10.00      A   
ATOM   1082  NE  ARG A 114     -11.363  -2.910  -5.593  1.00 10.00      A   
ATOM   1083  HE  ARG A 114     -11.996  -3.673  -5.599  1.00 10.00      A   
ATOM   1084  CZ  ARG A 114     -11.589  -1.901  -4.754  1.00 10.00      A   
ATOM   1085  NH1 ARG A 114     -10.792  -0.844  -4.742  1.00 10.00      A   
ATOM   1086 HH11 ARG A 114     -10.982  -0.053  -4.075  1.00 10.00      A   
ATOM   1087 HH12 ARG A 114      -9.980  -0.788  -5.390  1.00 10.00      A   
ATOM   1088  NH2 ARG A 114     -12.606  -1.945  -3.911  1.00 10.00      A   
ATOM   1089 HH21 ARG A 114     -13.243  -2.775  -3.900  1.00 10.00      A   
ATOM   1090 HH22 ARG A 114     -12.768  -1.148  -3.245  1.00 10.00      A   
ATOM   1091  C   ARG A 114      -6.460  -5.774  -8.382  1.00 10.00      A   
ATOM   1092  O   ARG A 114      -6.528  -5.057  -9.383  1.00 10.00      A   
ATOM   1093  N   MET A 115      -5.624  -6.804  -8.288  1.00 10.00      A   
ATOM   1094  HN  MET A 115      -5.636  -7.358  -7.478  1.00 10.00      A   
ATOM   1095  CA  MET A 115      -4.700  -7.144  -9.365  1.00 10.00      A   
ATOM   1096  CB  MET A 115      -3.265  -6.751  -8.982  1.00 10.00      A   
ATOM   1097  CG  MET A 115      -2.999  -5.253  -8.979  1.00 10.00      A   
ATOM   1098  SD  MET A 115      -2.718  -4.586 -10.629  1.00 10.00      A   
ATOM   1099  CE  MET A 115      -1.066  -5.188 -10.954  1.00 10.00      A   
ATOM   1100  C   MET A 115      -4.754  -8.633  -9.695  1.00 10.00      A   
ATOM   1101  O   MET A 115      -5.248  -9.437  -8.907  1.00 10.00      A   
ATOM   1102  N   VAL A 116      -4.238  -8.990 -10.864  1.00 10.00      A   
ATOM   1103  HN  VAL A 116      -3.852  -8.296 -11.450  1.00 10.00      A   
ATOM   1104  CA  VAL A 116      -4.209 -10.375 -11.304  1.00 10.00      A   
ATOM   1105  CB  VAL A 116      -4.556 -10.501 -12.803  1.00 10.00      A   
ATOM   1106  CG1 VAL A 116      -4.664 -11.961 -13.213  1.00 10.00      A   
ATOM   1107  CG2 VAL A 116      -5.845  -9.755 -13.121  1.00 10.00      A   
ATOM   1108  C   VAL A 116      -2.817 -10.942 -11.058  1.00 10.00      A   
ATOM   1109  O   VAL A 116      -1.841 -10.509 -11.675  1.00 10.00      A   
ATOM   1110  N   VAL A 117      -2.729 -11.887 -10.139  1.00 10.00      A   
ATOM   1111  HN  VAL A 117      -3.549 -12.196  -9.691  1.00 10.00      A   
ATOM   1112  CA  VAL A 117      -1.462 -12.503  -9.790  1.00 10.00      A   
ATOM   1113  CB  VAL A 117      -1.121 -12.280  -8.299  1.00 10.00      A   
ATOM   1114  CG1 VAL A 117       0.317 -12.687  -8.007  1.00 10.00      A   
ATOM   1115  CG2 VAL A 117      -1.373 -10.836  -7.886  1.00 10.00      A   
ATOM   1116  C   VAL A 117      -1.531 -13.996 -10.056  1.00 10.00      A   
ATOM   1117  O   VAL A 117      -2.311 -14.700  -9.427  1.00 10.00      A   
ATOM   1118  N   THR A 118      -0.734 -14.469 -10.997  1.00 10.00      A   
ATOM   1119  HN  THR A 118      -0.138 -13.861 -11.476  1.00 10.00      A   
ATOM   1120  CA  THR A 118      -0.717 -15.881 -11.327  1.00 10.00      A   
ATOM   1121  CB  THR A 118      -0.261 -16.107 -12.783  1.00 10.00      A   
ATOM   1122  OG1 THR A 118       0.894 -15.297 -13.060  1.00 10.00      A   
ATOM   1123  HG1 THR A 118       1.188 -15.458 -13.970  1.00 10.00      A   
ATOM   1124  CG2 THR A 118      -1.373 -15.744 -13.754  1.00 10.00      A   
ATOM   1125  C   THR A 118       0.210 -16.635 -10.378  1.00 10.00      A   
ATOM   1126  O   THR A 118       1.068 -16.031  -9.731  1.00 10.00      A   
ATOM   1127  N   ASP A 119       0.041 -17.949 -10.301  1.00 10.00      A   
ATOM   1128  HN  ASP A 119      -0.660 -18.371 -10.841  1.00 10.00      A   
ATOM   1129  CA  ASP A 119       0.868 -18.787  -9.431  1.00 10.00      A   
ATOM   1130  CB  ASP A 119       0.392 -20.248  -9.462  1.00 10.00      A   
ATOM   1131  CG  ASP A 119      -1.069 -20.420  -9.078  1.00 10.00      A   
ATOM   1132  OD1 ASP A 119      -1.359 -20.696  -7.893  1.00 10.00      A   
ATOM   1133  OD2 ASP A 119      -1.938 -20.287  -9.964  1.00 10.00      A   
ATOM   1134  C   ASP A 119       2.334 -18.705  -9.858  1.00 10.00      A   
ATOM   1135  O   ASP A 119       3.246 -18.867  -9.043  1.00 10.00      A   
ATOM   1136  N   ASP A 120       2.539 -18.438 -11.146  1.00 10.00      A   
ATOM   1137  HN  ASP A 120       1.760 -18.342 -11.735  1.00 10.00      A   
ATOM   1138  CA  ASP A 120       3.874 -18.304 -11.721  1.00 10.00      A   
ATOM   1139  CB  ASP A 120       3.787 -18.058 -13.232  1.00 10.00      A   
ATOM   1140  CG  ASP A 120       3.779 -19.334 -14.047  1.00 10.00      A   
ATOM   1141  OD1 ASP A 120       4.524 -19.409 -15.045  1.00 10.00      A   
ATOM   1142  OD2 ASP A 120       3.028 -20.270 -13.696  1.00 10.00      A   
ATOM   1143  C   ASP A 120       4.625 -17.155 -11.064  1.00 10.00      A   
ATOM   1144  O   ASP A 120       5.822 -17.262 -10.780  1.00 10.00      A   
ATOM   1145  N   CYS A 121       3.905 -16.064 -10.809  1.00 10.00      A   
ATOM   1146  HN  CYS A 121       2.951 -16.057 -11.045  1.00 10.00      A   
ATOM   1147  CA  CYS A 121       4.486 -14.886 -10.182  1.00 10.00      A   
ATOM   1148  CB  CYS A 121       3.470 -13.738 -10.164  1.00 10.00      A   
ATOM   1149  SG  CYS A 121       2.770 -13.326 -11.781  1.00 10.00      A   
ATOM   1150  HG  CYS A 121       2.074 -14.372 -12.210  1.00 10.00      A   
ATOM   1151  C   CYS A 121       4.919 -15.212  -8.759  1.00 10.00      A   
ATOM   1152  O   CYS A 121       5.999 -14.817  -8.318  1.00 10.00      A   
ATOM   1153  N   LEU A 122       4.069 -15.954  -8.056  1.00 10.00      A   
ATOM   1154  HN  LEU A 122       3.229 -16.242  -8.478  1.00 10.00      A   
ATOM   1155  CA  LEU A 122       4.340 -16.347  -6.678  1.00 10.00      A   
ATOM   1156  CB  LEU A 122       3.158 -17.122  -6.088  1.00 10.00      A   
ATOM   1157  CG  LEU A 122       1.831 -16.359  -6.008  1.00 10.00      A   
ATOM   1158  CD1 LEU A 122       0.688 -17.294  -5.647  1.00 10.00      A   
ATOM   1159  CD2 LEU A 122       1.928 -15.218  -5.008  1.00 10.00      A   
ATOM   1160  C   LEU A 122       5.626 -17.162  -6.582  1.00 10.00      A   
ATOM   1161  O   LEU A 122       6.462 -16.914  -5.710  1.00 10.00      A   
ATOM   1162  N   GLU A 123       5.785 -18.124  -7.488  1.00 10.00      A   
ATOM   1163  HN  GLU A 123       5.076 -18.278  -8.155  1.00 10.00      A   
ATOM   1164  CA  GLU A 123       6.976 -18.962  -7.510  1.00 10.00      A   
ATOM   1165  CB  GLU A 123       6.871 -19.997  -8.629  1.00 10.00      A   
ATOM   1166  CG  GLU A 123       6.162 -21.277  -8.225  1.00 10.00      A   
ATOM   1167  CD  GLU A 123       6.384 -22.392  -9.225  1.00 10.00      A   
ATOM   1168  OE1 GLU A 123       5.393 -22.922  -9.769  1.00 10.00      A   
ATOM   1169  OE2 GLU A 123       7.560 -22.733  -9.489  1.00 10.00      A   
ATOM   1170  C   GLU A 123       8.236 -18.116  -7.693  1.00 10.00      A   
ATOM   1171  O   GLU A 123       9.250 -18.335  -7.025  1.00 10.00      A   
ATOM   1172  N   LEU A 124       8.153 -17.136  -8.585  1.00 10.00      A   
ATOM   1173  HN  LEU A 124       7.308 -16.998  -9.063  1.00 10.00      A   
ATOM   1174  CA  LEU A 124       9.278 -16.253  -8.861  1.00 10.00      A   
ATOM   1175  CB  LEU A 124       9.002 -15.365 -10.076  1.00 10.00      A   
ATOM   1176  CG  LEU A 124       8.930 -16.075 -11.431  1.00 10.00      A   
ATOM   1177  CD1 LEU A 124       8.651 -15.076 -12.543  1.00 10.00      A   
ATOM   1178  CD2 LEU A 124      10.212 -16.844 -11.708  1.00 10.00      A   
ATOM   1179  C   LEU A 124       9.617 -15.399  -7.645  1.00 10.00      A   
ATOM   1180  O   LEU A 124      10.790 -15.182  -7.346  1.00 10.00      A   
ATOM   1181  N   ILE A 125       8.591 -14.930  -6.943  1.00 10.00      A   
ATOM   1182  HN  ILE A 125       7.674 -15.142  -7.234  1.00 10.00      A   
ATOM   1183  CA  ILE A 125       8.784 -14.104  -5.754  1.00 10.00      A   
ATOM   1184  CB  ILE A 125       7.428 -13.660  -5.150  1.00 10.00      A   
ATOM   1185  CG1 ILE A 125       6.740 -12.645  -6.066  1.00 10.00      A   
ATOM   1186  CG2 ILE A 125       7.603 -13.084  -3.747  1.00 10.00      A   
ATOM   1187  CD1 ILE A 125       5.330 -12.295  -5.644  1.00 10.00      A   
ATOM   1188  C   ILE A 125       9.586 -14.859  -4.700  1.00 10.00      A   
ATOM   1189  O   ILE A 125      10.600 -14.364  -4.203  1.00 10.00      A   
ATOM   1190  N   ALA A 126       9.144 -16.071  -4.403  1.00 10.00      A   
ATOM   1191  HN  ALA A 126       8.360 -16.419  -4.881  1.00 10.00      A   
ATOM   1192  CA  ALA A 126       9.780 -16.903  -3.393  1.00 10.00      A   
ATOM   1193  CB  ALA A 126       8.927 -18.125  -3.097  1.00 10.00      A   
ATOM   1194  C   ALA A 126      11.201 -17.316  -3.770  1.00 10.00      A   
ATOM   1195  O   ALA A 126      12.094 -17.323  -2.922  1.00 10.00      A   
ATOM   1196  N   LYS A 127      11.418 -17.640  -5.039  1.00 10.00      A   
ATOM   1197  HN  LYS A 127      10.677 -17.592  -5.684  1.00 10.00      A   
ATOM   1198  CA  LYS A 127      12.733 -18.083  -5.493  1.00 10.00      A   
ATOM   1199  CB  LYS A 127      12.634 -18.898  -6.791  1.00 10.00      A   
ATOM   1200  CG  LYS A 127      12.621 -18.070  -8.070  1.00 10.00      A   
ATOM   1201  CD  LYS A 127      12.900 -18.935  -9.288  1.00 10.00      A   
ATOM   1202  CE  LYS A 127      13.525 -18.122 -10.410  1.00 10.00      A   
ATOM   1203  NZ  LYS A 127      13.928 -18.981 -11.556  1.00 10.00      A   
ATOM   1204  HZ1 LYS A 127      14.555 -18.458 -12.197  1.00 10.00      A   
ATOM   1205  HZ2 LYS A 127      13.091 -19.289 -12.085  1.00 10.00      A   
ATOM   1206  HZ3 LYS A 127      14.438 -19.829 -11.210  1.00 10.00      A   
ATOM   1207  C   LYS A 127      13.748 -16.946  -5.646  1.00 10.00      A   
ATOM   1208  O   LYS A 127      14.955 -17.175  -5.558  1.00 10.00      A   
ATOM   1209  N   SER A 128      13.275 -15.729  -5.864  1.00 10.00      A   
ATOM   1210  HN  SER A 128      12.303 -15.581  -5.895  1.00 10.00      A   
ATOM   1211  CA  SER A 128      14.181 -14.603  -6.052  1.00 10.00      A   
ATOM   1212  CB  SER A 128      13.691 -13.700  -7.188  1.00 10.00      A   
ATOM   1213  OG  SER A 128      13.241 -14.478  -8.286  1.00 10.00      A   
ATOM   1214  HG  SER A 128      12.306 -14.686  -8.163  1.00 10.00      A   
ATOM   1215  C   SER A 128      14.390 -13.799  -4.773  1.00 10.00      A   
ATOM   1216  O   SER A 128      15.528 -13.522  -4.385  1.00 10.00      A   
ATOM   1217  N   PHE A 129      13.302 -13.443  -4.107  1.00 10.00      A   
ATOM   1218  HN  PHE A 129      12.419 -13.733  -4.429  1.00 10.00      A   
ATOM   1219  CA  PHE A 129      13.390 -12.652  -2.891  1.00 10.00      A   
ATOM   1220  CB  PHE A 129      12.170 -11.740  -2.739  1.00 10.00      A   
ATOM   1221  CG  PHE A 129      11.783 -11.049  -4.017  1.00 10.00      A   
ATOM   1222  CD1 PHE A 129      10.495 -11.155  -4.515  1.00 10.00      A   
ATOM   1223  CD2 PHE A 129      12.710 -10.307  -4.728  1.00 10.00      A   
ATOM   1224  CE1 PHE A 129      10.138 -10.534  -5.695  1.00 10.00      A   
ATOM   1225  CE2 PHE A 129      12.359  -9.682  -5.907  1.00 10.00      A   
ATOM   1226  CZ  PHE A 129      11.072  -9.796  -6.392  1.00 10.00      A   
ATOM   1227  C   PHE A 129      13.570 -13.538  -1.670  1.00 10.00      A   
ATOM   1228  O   PHE A 129      12.601 -14.016  -1.079  1.00 10.00      A   
ATOM   1229  N   LYS A 130      14.820 -13.750  -1.299  1.00 10.00      A   
ATOM   1230  HN  LYS A 130      15.546 -13.325  -1.806  1.00 10.00      A   
ATOM   1231  CA  LYS A 130      15.149 -14.579  -0.150  1.00 10.00      A   
ATOM   1232  CB  LYS A 130      16.611 -15.044  -0.215  1.00 10.00      A   
ATOM   1233  CG  LYS A 130      16.876 -16.218  -1.152  1.00 10.00      A   
ATOM   1234  CD  LYS A 130      16.998 -15.768  -2.600  1.00 10.00      A   
ATOM   1235  CE  LYS A 130      17.520 -16.887  -3.487  1.00 10.00      A   
ATOM   1236  NZ  LYS A 130      17.564 -16.496  -4.925  1.00 10.00      A   
ATOM   1237  HZ1 LYS A 130      18.256 -17.085  -5.434  1.00 10.00      A   
ATOM   1238  HZ2 LYS A 130      17.837 -15.498  -5.025  1.00 10.00      A   
ATOM   1239  HZ3 LYS A 130      16.627 -16.634  -5.360  1.00 10.00      A   
ATOM   1240  C   LYS A 130      14.891 -13.820   1.148  1.00 10.00      A   
ATOM   1241  O   LYS A 130      14.680 -14.418   2.199  1.00 10.00      A   
ATOM   1242  N   ASN A 131      14.903 -12.495   1.063  1.00 10.00      A   
ATOM   1243  HN  ASN A 131      15.087 -12.078   0.194  1.00 10.00      A   
ATOM   1244  CA  ASN A 131      14.671 -11.643   2.228  1.00 10.00      A   
ATOM   1245  CB  ASN A 131      15.680 -10.492   2.257  1.00 10.00      A   
ATOM   1246  CG  ASN A 131      15.931  -9.947   3.655  1.00 10.00      A   
ATOM   1247  OD1 ASN A 131      16.692 -10.522   4.430  1.00 10.00      A   
ATOM   1248  ND2 ASN A 131      15.296  -8.834   3.983  1.00 10.00      A   
ATOM   1249 HD21 ASN A 131      14.704  -8.423   3.315  1.00 10.00      A   
ATOM   1250 HD22 ASN A 131      15.449  -8.459   4.873  1.00 10.00      A   
ATOM   1251  C   ASN A 131      13.243 -11.101   2.239  1.00 10.00      A   
ATOM   1252  O   ASN A 131      12.968 -10.054   2.825  1.00 10.00      A   
ATOM   1253  N   PHE A 132      12.339 -11.822   1.581  1.00 10.00      A   
ATOM   1254  HN  PHE A 132      12.623 -12.636   1.118  1.00 10.00      A   
ATOM   1255  CA  PHE A 132      10.937 -11.430   1.524  1.00 10.00      A   
ATOM   1256  CB  PHE A 132      10.180 -12.333   0.549  1.00 10.00      A   
ATOM   1257  CG  PHE A 132       8.871 -11.768   0.079  1.00 10.00      A   
ATOM   1258  CD1 PHE A 132       8.833 -10.604  -0.668  1.00 10.00      A   
ATOM   1259  CD2 PHE A 132       7.681 -12.403   0.380  1.00 10.00      A   
ATOM   1260  CE1 PHE A 132       7.633 -10.083  -1.104  1.00 10.00      A   
ATOM   1261  CE2 PHE A 132       6.478 -11.889  -0.054  1.00 10.00      A   
ATOM   1262  CZ  PHE A 132       6.454 -10.727  -0.798  1.00 10.00      A   
ATOM   1263  C   PHE A 132      10.318 -11.516   2.918  1.00 10.00      A   
ATOM   1264  O   PHE A 132      10.582 -12.465   3.661  1.00 10.00      A   
ATOM   1265  N   LYS A 133       9.488 -10.535   3.270  1.00 10.00      A   
ATOM   1266  HN  LYS A 133       9.286  -9.820   2.628  1.00 10.00      A   
ATOM   1267  CA  LYS A 133       8.876 -10.505   4.597  1.00 10.00      A   
ATOM   1268  CB  LYS A 133       9.490  -9.390   5.452  1.00 10.00      A   
ATOM   1269  CG  LYS A 133      10.949  -9.601   5.820  1.00 10.00      A   
ATOM   1270  CD  LYS A 133      11.549  -8.340   6.416  1.00 10.00      A   
ATOM   1271  CE  LYS A 133      12.993  -8.556   6.831  1.00 10.00      A   
ATOM   1272  NZ  LYS A 133      13.663  -7.277   7.186  1.00 10.00      A   
ATOM   1273  HZ1 LYS A 133      13.078  -6.739   7.857  1.00 10.00      A   
ATOM   1274  HZ2 LYS A 133      13.810  -6.697   6.330  1.00 10.00      A   
ATOM   1275  HZ3 LYS A 133      14.589  -7.470   7.626  1.00 10.00      A   
ATOM   1276  C   LYS A 133       7.354 -10.355   4.583  1.00 10.00      A   
ATOM   1277  O   LYS A 133       6.653 -11.092   5.276  1.00 10.00      A   
ATOM   1278  N   VAL A 134       6.831  -9.404   3.816  1.00 10.00      A   
ATOM   1279  HN  VAL A 134       7.414  -8.863   3.238  1.00 10.00      A   
ATOM   1280  CA  VAL A 134       5.389  -9.171   3.803  1.00 10.00      A   
ATOM   1281  CB  VAL A 134       5.026  -7.807   4.443  1.00 10.00      A   
ATOM   1282  CG1 VAL A 134       3.520  -7.573   4.433  1.00 10.00      A   
ATOM   1283  CG2 VAL A 134       5.570  -7.716   5.860  1.00 10.00      A   
ATOM   1284  C   VAL A 134       4.777  -9.256   2.408  1.00 10.00      A   
ATOM   1285  O   VAL A 134       5.256  -8.628   1.460  1.00 10.00      A   
ATOM   1286  N   LEU A 135       3.707 -10.036   2.306  1.00 10.00      A   
ATOM   1287  HN  LEU A 135       3.389 -10.504   3.109  1.00 10.00      A   
ATOM   1288  CA  LEU A 135       2.975 -10.211   1.059  1.00 10.00      A   
ATOM   1289  CB  LEU A 135       3.119 -11.643   0.532  1.00 10.00      A   
ATOM   1290  CG  LEU A 135       2.436 -11.945  -0.807  1.00 10.00      A   
ATOM   1291  CD1 LEU A 135       2.981 -11.044  -1.906  1.00 10.00      A   
ATOM   1292  CD2 LEU A 135       2.617 -13.408  -1.177  1.00 10.00      A   
ATOM   1293  C   LEU A 135       1.505  -9.891   1.296  1.00 10.00      A   
ATOM   1294  O   LEU A 135       0.847 -10.529   2.118  1.00 10.00      A   
ATOM   1295  N   VAL A 136       1.002  -8.886   0.603  1.00 10.00      A   
ATOM   1296  HN  VAL A 136       1.576  -8.407  -0.035  1.00 10.00      A   
ATOM   1297  CA  VAL A 136      -0.387  -8.482   0.750  1.00 10.00      A   
ATOM   1298  CB  VAL A 136      -0.524  -7.059   1.341  1.00 10.00      A   
ATOM   1299  CG1 VAL A 136      -1.991  -6.654   1.441  1.00 10.00      A   
ATOM   1300  CG2 VAL A 136       0.144  -6.976   2.706  1.00 10.00      A   
ATOM   1301  C   VAL A 136      -1.107  -8.546  -0.587  1.00 10.00      A   
ATOM   1302  O   VAL A 136      -0.724  -7.872  -1.544  1.00 10.00      A   
ATOM   1303  N   LEU A 137      -2.135  -9.373  -0.644  1.00 10.00      A   
ATOM   1304  HN  LEU A 137      -2.374  -9.893   0.159  1.00 10.00      A   
ATOM   1305  CA  LEU A 137      -2.929  -9.534  -1.849  1.00 10.00      A   
ATOM   1306  CB  LEU A 137      -2.758 -10.941  -2.432  1.00 10.00      A   
ATOM   1307  CG  LEU A 137      -1.374 -11.285  -2.980  1.00 10.00      A   
ATOM   1308  CD1 LEU A 137      -1.319 -12.735  -3.427  1.00 10.00      A   
ATOM   1309  CD2 LEU A 137      -1.001 -10.355  -4.119  1.00 10.00      A   
ATOM   1310  C   LEU A 137      -4.395  -9.274  -1.536  1.00 10.00      A   
ATOM   1311  O   LEU A 137      -5.083 -10.131  -0.987  1.00 10.00      A   
ATOM   1312  N   SER A 138      -4.860  -8.085  -1.864  1.00 10.00      A   
ATOM   1313  HN  SER A 138      -4.258  -7.435  -2.297  1.00 10.00      A   
ATOM   1314  CA  SER A 138      -6.239  -7.717  -1.615  1.00 10.00      A   
ATOM   1315  CB  SER A 138      -6.310  -6.342  -0.944  1.00 10.00      A   
ATOM   1316  OG  SER A 138      -7.655  -5.951  -0.721  1.00 10.00      A   
ATOM   1317  HG  SER A 138      -7.838  -5.947   0.225  1.00 10.00      A   
ATOM   1318  C   SER A 138      -7.032  -7.723  -2.913  1.00 10.00      A   
ATOM   1319  O   SER A 138      -6.627  -7.102  -3.897  1.00 10.00      A   
ATOM   1320  N   SER A 139      -8.150  -8.436  -2.908  1.00 10.00      A   
ATOM   1321  HN  SER A 139      -8.407  -8.905  -2.083  1.00 10.00      A   
ATOM   1322  CA  SER A 139      -9.023  -8.536  -4.079  1.00 10.00      A   
ATOM   1323  CB  SER A 139      -9.723  -7.198  -4.328  1.00 10.00      A   
ATOM   1324  OG  SER A 139     -10.140  -6.623  -3.100  1.00 10.00      A   
ATOM   1325  HG  SER A 139      -9.403  -6.621  -2.479  1.00 10.00      A   
ATOM   1326  C   SER A 139      -8.261  -8.998  -5.323  1.00 10.00      A   
ATOM   1327  O   SER A 139      -8.512  -8.526  -6.433  1.00 10.00      A   
ATOM   1328  N   CYS A 140      -7.330  -9.917  -5.130  1.00 10.00      A   
ATOM   1329  HN  CYS A 140      -7.175 -10.262  -4.220  1.00 10.00      A   
ATOM   1330  CA  CYS A 140      -6.533 -10.432  -6.230  1.00 10.00      A   
ATOM   1331  CB  CYS A 140      -5.072 -10.567  -5.805  1.00 10.00      A   
ATOM   1332  SG  CYS A 140      -4.317  -9.004  -5.298  1.00 10.00      A   
ATOM   1333  HG  CYS A 140      -5.240  -8.292  -4.663  1.00 10.00      A   
ATOM   1334  C   CYS A 140      -7.088 -11.759  -6.747  1.00 10.00      A   
ATOM   1335  O   CYS A 140      -7.800 -12.467  -6.032  1.00 10.00      A   
ATOM   1336  N   GLU A 141      -6.768 -12.081  -7.993  1.00 10.00      A   
ATOM   1337  HN  GLU A 141      -6.197 -11.472  -8.514  1.00 10.00      A   
ATOM   1338  CA  GLU A 141      -7.238 -13.311  -8.615  1.00 10.00      A   
ATOM   1339  CB  GLU A 141      -8.531 -13.038  -9.386  1.00 10.00      A   
ATOM   1340  CG  GLU A 141      -8.398 -11.950 -10.440  1.00 10.00      A   
ATOM   1341  CD  GLU A 141      -9.735 -11.402 -10.885  1.00 10.00      A   
ATOM   1342  OE1 GLU A 141     -10.277 -11.885 -11.899  1.00 10.00      A   
ATOM   1343  OE2 GLU A 141     -10.249 -10.479 -10.226  1.00 10.00      A   
ATOM   1344  C   GLU A 141      -6.183 -13.854  -9.566  1.00 10.00      A   
ATOM   1345  O   GLU A 141      -5.203 -13.169  -9.857  1.00 10.00      A   
ATOM   1346  N   GLY A 142      -6.380 -15.080 -10.038  1.00 10.00      A   
ATOM   1347  HN  GLY A 142      -7.174 -15.585  -9.756  1.00 10.00      A   
ATOM   1348  CA  GLY A 142      -5.439 -15.676 -10.969  1.00 10.00      A   
ATOM   1349  C   GLY A 142      -4.496 -16.674 -10.326  1.00 10.00      A   
ATOM   1350  O   GLY A 142      -3.683 -17.295 -11.013  1.00 10.00      A   
ATOM   1351  N   PHE A 143      -4.598 -16.830  -9.015  1.00 10.00      A   
ATOM   1352  HN  PHE A 143      -5.256 -16.304  -8.520  1.00 10.00      A   
ATOM   1353  CA  PHE A 143      -3.736 -17.760  -8.295  1.00 10.00      A   
ATOM   1354  CB  PHE A 143      -2.735 -17.019  -7.395  1.00 10.00      A   
ATOM   1355  CG  PHE A 143      -3.350 -16.187  -6.301  1.00 10.00      A   
ATOM   1356  CD1 PHE A 143      -3.273 -16.595  -4.980  1.00 10.00      A   
ATOM   1357  CD2 PHE A 143      -3.993 -14.993  -6.590  1.00 10.00      A   
ATOM   1358  CE1 PHE A 143      -3.825 -15.831  -3.971  1.00 10.00      A   
ATOM   1359  CE2 PHE A 143      -4.551 -14.226  -5.585  1.00 10.00      A   
ATOM   1360  CZ  PHE A 143      -4.466 -14.645  -4.272  1.00 10.00      A   
ATOM   1361  C   PHE A 143      -4.528 -18.794  -7.504  1.00 10.00      A   
ATOM   1362  O   PHE A 143      -5.689 -18.573  -7.145  1.00 10.00      A   
ATOM   1363  N   SER A 144      -3.897 -19.926  -7.247  1.00 10.00      A   
ATOM   1364  HN  SER A 144      -2.971 -20.046  -7.571  1.00 10.00      A   
ATOM   1365  CA  SER A 144      -4.527 -20.998  -6.503  1.00 10.00      A   
ATOM   1366  CB  SER A 144      -4.637 -22.247  -7.383  1.00 10.00      A   
ATOM   1367  OG  SER A 144      -3.403 -22.528  -8.031  1.00 10.00      A   
ATOM   1368  HG  SER A 144      -2.830 -21.741  -8.001  1.00 10.00      A   
ATOM   1369  C   SER A 144      -3.747 -21.302  -5.228  1.00 10.00      A   
ATOM   1370  O   SER A 144      -2.785 -20.603  -4.892  1.00 10.00      A   
ATOM   1371  N   THR A 145      -4.159 -22.346  -4.523  1.00 10.00      A   
ATOM   1372  HN  THR A 145      -4.936 -22.862  -4.833  1.00 10.00      A   
ATOM   1373  CA  THR A 145      -3.498 -22.737  -3.289  1.00 10.00      A   
ATOM   1374  CB  THR A 145      -4.344 -23.763  -2.509  1.00 10.00      A   
ATOM   1375  OG1 THR A 145      -4.769 -24.808  -3.393  1.00 10.00      A   
ATOM   1376  HG1 THR A 145      -4.053 -25.455  -3.482  1.00 10.00      A   
ATOM   1377  CG2 THR A 145      -5.574 -23.091  -1.923  1.00 10.00      A   
ATOM   1378  C   THR A 145      -2.100 -23.299  -3.563  1.00 10.00      A   
ATOM   1379  O   THR A 145      -1.251 -23.346  -2.673  1.00 10.00      A   
ATOM   1380  N   ASP A 146      -1.858 -23.693  -4.813  1.00 10.00      A   
ATOM   1381  HN  ASP A 146      -2.560 -23.595  -5.486  1.00 10.00      A   
ATOM   1382  CA  ASP A 146      -0.569 -24.253  -5.208  1.00 10.00      A   
ATOM   1383  CB  ASP A 146      -0.626 -24.827  -6.626  1.00 10.00      A   
ATOM   1384  CG  ASP A 146      -0.972 -26.299  -6.646  1.00 10.00      A   
ATOM   1385  OD1 ASP A 146      -0.722 -26.988  -5.632  1.00 10.00      A   
ATOM   1386  OD2 ASP A 146      -1.490 -26.779  -7.672  1.00 10.00      A   
ATOM   1387  C   ASP A 146       0.534 -23.212  -5.119  1.00 10.00      A   
ATOM   1388  O   ASP A 146       1.608 -23.478  -4.575  1.00 10.00      A   
ATOM   1389  N   GLY A 147       0.263 -22.027  -5.655  1.00 10.00      A   
ATOM   1390  HN  GLY A 147      -0.611 -21.881  -6.084  1.00 10.00      A   
ATOM   1391  CA  GLY A 147       1.241 -20.955  -5.632  1.00 10.00      A   
ATOM   1392  C   GLY A 147       1.568 -20.499  -4.225  1.00 10.00      A   
ATOM   1393  O   GLY A 147       2.728 -20.237  -3.903  1.00 10.00      A   
ATOM   1394  N   LEU A 148       0.546 -20.416  -3.382  1.00 10.00      A   
ATOM   1395  HN  LEU A 148      -0.356 -20.639  -3.698  1.00 10.00      A   
ATOM   1396  CA  LEU A 148       0.731 -19.992  -2.003  1.00 10.00      A   
ATOM   1397  CB  LEU A 148      -0.618 -19.725  -1.334  1.00 10.00      A   
ATOM   1398  CG  LEU A 148      -1.387 -18.507  -1.852  1.00 10.00      A   
ATOM   1399  CD1 LEU A 148      -2.680 -18.312  -1.078  1.00 10.00      A   
ATOM   1400  CD2 LEU A 148      -0.525 -17.255  -1.787  1.00 10.00      A   
ATOM   1401  C   LEU A 148       1.541 -21.018  -1.218  1.00 10.00      A   
ATOM   1402  O   LEU A 148       2.224 -20.676  -0.250  1.00 10.00      A   
ATOM   1403  N   ALA A 149       1.471 -22.276  -1.643  1.00 10.00      A   
ATOM   1404  HN  ALA A 149       0.889 -22.494  -2.404  1.00 10.00      A   
ATOM   1405  CA  ALA A 149       2.220 -23.345  -0.992  1.00 10.00      A   
ATOM   1406  CB  ALA A 149       1.769 -24.702  -1.506  1.00 10.00      A   
ATOM   1407  C   ALA A 149       3.713 -23.164  -1.234  1.00 10.00      A   
ATOM   1408  O   ALA A 149       4.540 -23.445  -0.361  1.00 10.00      A   
ATOM   1409  N   ALA A 150       4.045 -22.684  -2.428  1.00 10.00      A   
ATOM   1410  HN  ALA A 150       3.334 -22.480  -3.071  1.00 10.00      A   
ATOM   1411  CA  ALA A 150       5.431 -22.448  -2.806  1.00 10.00      A   
ATOM   1412  CB  ALA A 150       5.527 -22.060  -4.273  1.00 10.00      A   
ATOM   1413  C   ALA A 150       6.025 -21.360  -1.927  1.00 10.00      A   
ATOM   1414  O   ALA A 150       7.174 -21.446  -1.506  1.00 10.00      A   
ATOM   1415  N   ILE A 151       5.222 -20.349  -1.644  1.00 10.00      A   
ATOM   1416  HN  ILE A 151       4.312 -20.348  -2.010  1.00 10.00      A   
ATOM   1417  CA  ILE A 151       5.649 -19.241  -0.801  1.00 10.00      A   
ATOM   1418  CB  ILE A 151       4.598 -18.102  -0.814  1.00 10.00      A   
ATOM   1419  CG1 ILE A 151       4.455 -17.488  -2.213  1.00 10.00      A   
ATOM   1420  CG2 ILE A 151       4.918 -17.032   0.222  1.00 10.00      A   
ATOM   1421  CD1 ILE A 151       5.599 -16.584  -2.619  1.00 10.00      A   
ATOM   1422  C   ILE A 151       5.831 -19.724   0.638  1.00 10.00      A   
ATOM   1423  O   ILE A 151       6.847 -19.449   1.276  1.00 10.00      A   
ATOM   1424  N   ALA A 152       4.842 -20.467   1.118  1.00 10.00      A   
ATOM   1425  HN  ALA A 152       4.076 -20.662   0.537  1.00 10.00      A   
ATOM   1426  CA  ALA A 152       4.838 -20.992   2.479  1.00 10.00      A   
ATOM   1427  CB  ALA A 152       3.557 -21.774   2.716  1.00 10.00      A   
ATOM   1428  C   ALA A 152       6.049 -21.866   2.795  1.00 10.00      A   
ATOM   1429  O   ALA A 152       6.558 -21.844   3.914  1.00 10.00      A   
ATOM   1430  N   ALA A 153       6.511 -22.632   1.818  1.00 10.00      A   
ATOM   1431  HN  ALA A 153       6.077 -22.601   0.937  1.00 10.00      A   
ATOM   1432  CA  ALA A 153       7.647 -23.525   2.035  1.00 10.00      A   
ATOM   1433  CB  ALA A 153       7.430 -24.850   1.321  1.00 10.00      A   
ATOM   1434  C   ALA A 153       8.973 -22.904   1.610  1.00 10.00      A   
ATOM   1435  O   ALA A 153      10.007 -23.573   1.625  1.00 10.00      A   
ATOM   1436  N   THR A 154       8.958 -21.635   1.246  1.00 10.00      A   
ATOM   1437  HN  THR A 154       8.116 -21.131   1.275  1.00 10.00      A   
ATOM   1438  CA  THR A 154      10.175 -20.974   0.812  1.00 10.00      A   
ATOM   1439  CB  THR A 154      10.119 -20.636  -0.691  1.00 10.00      A   
ATOM   1440  OG1 THR A 154       9.801 -21.826  -1.428  1.00 10.00      A   
ATOM   1441  HG1 THR A 154       8.860 -21.814  -1.656  1.00 10.00      A   
ATOM   1442  CG2 THR A 154      11.455 -20.099  -1.175  1.00 10.00      A   
ATOM   1443  C   THR A 154      10.476 -19.721   1.638  1.00 10.00      A   
ATOM   1444  O   THR A 154      11.587 -19.563   2.153  1.00 10.00      A   
ATOM   1445  N   CYS A 155       9.490 -18.844   1.775  1.00 10.00      A   
ATOM   1446  HN  CYS A 155       8.621 -19.023   1.353  1.00 10.00      A   
ATOM   1447  CA  CYS A 155       9.664 -17.614   2.535  1.00 10.00      A   
ATOM   1448  CB  CYS A 155       8.612 -16.577   2.135  1.00 10.00      A   
ATOM   1449  SG  CYS A 155       8.545 -16.234   0.359  1.00 10.00      A   
ATOM   1450  HG  CYS A 155       7.822 -15.135   0.182  1.00 10.00      A   
ATOM   1451  C   CYS A 155       9.635 -17.874   4.042  1.00 10.00      A   
ATOM   1452  O   CYS A 155       8.585 -17.834   4.675  1.00 10.00      A   
ATOM   1453  N   ARG A 156      10.808 -18.139   4.607  1.00 10.00      A   
ATOM   1454  HN  ARG A 156      11.612 -18.152   4.044  1.00 10.00      A   
ATOM   1455  CA  ARG A 156      10.937 -18.422   6.031  1.00 10.00      A   
ATOM   1456  CB  ARG A 156      12.186 -19.271   6.291  1.00 10.00      A   
ATOM   1457  CG  ARG A 156      13.479 -18.640   5.793  1.00 10.00      A   
ATOM   1458  CD  ARG A 156      14.696 -19.423   6.256  1.00 10.00      A   
ATOM   1459  NE  ARG A 156      14.816 -19.438   7.712  1.00 10.00      A   
ATOM   1460  HE  ARG A 156      13.990 -19.298   8.234  1.00 10.00      A   
ATOM   1461  CZ  ARG A 156      15.961 -19.629   8.369  1.00 10.00      A   
ATOM   1462  NH1 ARG A 156      17.099 -19.820   7.703  1.00 10.00      A   
ATOM   1463 HH11 ARG A 156      17.997 -19.967   8.224  1.00 10.00      A   
ATOM   1464 HH12 ARG A 156      17.103 -19.829   6.659  1.00 10.00      A   
ATOM   1465  NH2 ARG A 156      15.967 -19.636   9.696  1.00 10.00      A   
ATOM   1466 HH21 ARG A 156      15.079 -19.496  10.226  1.00 10.00      A   
ATOM   1467 HH22 ARG A 156      16.860 -19.785  10.219  1.00 10.00      A   
ATOM   1468  C   ARG A 156      10.996 -17.142   6.858  1.00 10.00      A   
ATOM   1469  O   ARG A 156      10.888 -17.177   8.083  1.00 10.00      A   
ATOM   1470  N   ASN A 157      11.171 -16.016   6.190  1.00 10.00      A   
ATOM   1471  HN  ASN A 157      11.245 -16.045   5.210  1.00 10.00      A   
ATOM   1472  CA  ASN A 157      11.251 -14.731   6.870  1.00 10.00      A   
ATOM   1473  CB  ASN A 157      12.422 -13.900   6.333  1.00 10.00      A   
ATOM   1474  CG  ASN A 157      13.774 -14.502   6.676  1.00 10.00      A   
ATOM   1475  OD1 ASN A 157      13.941 -15.143   7.715  1.00 10.00      A   
ATOM   1476  ND2 ASN A 157      14.752 -14.306   5.801  1.00 10.00      A   
ATOM   1477 HD21 ASN A 157      14.551 -13.794   4.990  1.00 10.00      A   
ATOM   1478 HD22 ASN A 157      15.635 -14.687   5.998  1.00 10.00      A   
ATOM   1479  C   ASN A 157       9.942 -13.967   6.733  1.00 10.00      A   
ATOM   1480  O   ASN A 157       9.868 -12.778   7.053  1.00 10.00      A   
ATOM   1481  N   LEU A 158       8.912 -14.666   6.255  1.00 10.00      A   
ATOM   1482  HN  LEU A 158       9.048 -15.608   6.024  1.00 10.00      A   
ATOM   1483  CA  LEU A 158       7.590 -14.080   6.072  1.00 10.00      A   
ATOM   1484  CB  LEU A 158       6.684 -15.055   5.313  1.00 10.00      A   
ATOM   1485  CG  LEU A 158       5.312 -14.526   4.890  1.00 10.00      A   
ATOM   1486  CD1 LEU A 158       5.404 -13.772   3.572  1.00 10.00      A   
ATOM   1487  CD2 LEU A 158       4.314 -15.666   4.789  1.00 10.00      A   
ATOM   1488  C   LEU A 158       6.976 -13.733   7.424  1.00 10.00      A   
ATOM   1489  O   LEU A 158       6.946 -14.561   8.332  1.00 10.00      A   
ATOM   1490  N   LYS A 159       6.506 -12.506   7.554  1.00 10.00      A   
ATOM   1491  HN  LYS A 159       6.570 -11.889   6.791  1.00 10.00      A   
ATOM   1492  CA  LYS A 159       5.907 -12.043   8.798  1.00 10.00      A   
ATOM   1493  CB  LYS A 159       6.588 -10.756   9.269  1.00 10.00      A   
ATOM   1494  CG  LYS A 159       7.944 -10.953   9.925  1.00 10.00      A   
ATOM   1495  CD  LYS A 159       8.481  -9.639  10.476  1.00 10.00      A   
ATOM   1496  CE  LYS A 159       7.558  -9.067  11.541  1.00 10.00      A   
ATOM   1497  NZ  LYS A 159       7.817  -7.624  11.788  1.00 10.00      A   
ATOM   1498  HZ1 LYS A 159       7.826  -7.102  10.890  1.00 10.00      A   
ATOM   1499  HZ2 LYS A 159       8.732  -7.499  12.258  1.00 10.00      A   
ATOM   1500  HZ3 LYS A 159       7.072  -7.229  12.397  1.00 10.00      A   
ATOM   1501  C   LYS A 159       4.412 -11.787   8.653  1.00 10.00      A   
ATOM   1502  O   LYS A 159       3.619 -12.160   9.521  1.00 10.00      A   
ATOM   1503  N   GLU A 160       4.026 -11.149   7.557  1.00 10.00      A   
ATOM   1504  HN  GLU A 160       4.691 -10.911   6.876  1.00 10.00      A   
ATOM   1505  CA  GLU A 160       2.629 -10.812   7.335  1.00 10.00      A   
ATOM   1506  CB  GLU A 160       2.433  -9.295   7.422  1.00 10.00      A   
ATOM   1507  CG  GLU A 160       2.798  -8.692   8.771  1.00 10.00      A   
ATOM   1508  CD  GLU A 160       3.058  -7.202   8.695  1.00 10.00      A   
ATOM   1509  OE1 GLU A 160       4.231  -6.792   8.844  1.00 10.00      A   
ATOM   1510  OE2 GLU A 160       2.093  -6.431   8.492  1.00 10.00      A   
ATOM   1511  C   GLU A 160       2.124 -11.329   5.996  1.00 10.00      A   
ATOM   1512  O   GLU A 160       2.740 -11.096   4.956  1.00 10.00      A   
ATOM   1513  N   LEU A 161       1.000 -12.030   6.037  1.00 10.00      A   
ATOM   1514  HN  LEU A 161       0.570 -12.188   6.909  1.00 10.00      A   
ATOM   1515  CA  LEU A 161       0.381 -12.578   4.840  1.00 10.00      A   
ATOM   1516  CB  LEU A 161       0.564 -14.101   4.795  1.00 10.00      A   
ATOM   1517  CG  LEU A 161       0.106 -14.815   3.519  1.00 10.00      A   
ATOM   1518  CD1 LEU A 161       0.920 -14.351   2.321  1.00 10.00      A   
ATOM   1519  CD2 LEU A 161       0.223 -16.324   3.688  1.00 10.00      A   
ATOM   1520  C   LEU A 161      -1.102 -12.220   4.824  1.00 10.00      A   
ATOM   1521  O   LEU A 161      -1.925 -12.915   5.421  1.00 10.00      A   
ATOM   1522  N   ASP A 162      -1.431 -11.115   4.169  1.00 10.00      A   
ATOM   1523  HN  ASP A 162      -0.727 -10.603   3.715  1.00 10.00      A   
ATOM   1524  CA  ASP A 162      -2.814 -10.648   4.088  1.00 10.00      A   
ATOM   1525  CB  ASP A 162      -2.887  -9.147   4.401  1.00 10.00      A   
ATOM   1526  CG  ASP A 162      -4.287  -8.671   4.746  1.00 10.00      A   
ATOM   1527  OD1 ASP A 162      -4.679  -8.778   5.928  1.00 10.00      A   
ATOM   1528  OD2 ASP A 162      -4.995  -8.176   3.845  1.00 10.00      A   
ATOM   1529  C   ASP A 162      -3.391 -10.927   2.703  1.00 10.00      A   
ATOM   1530  O   ASP A 162      -2.872 -10.439   1.701  1.00 10.00      A   
ATOM   1531  N   LEU A 163      -4.453 -11.725   2.652  1.00 10.00      A   
ATOM   1532  HN  LEU A 163      -4.813 -12.092   3.484  1.00 10.00      A   
ATOM   1533  CA  LEU A 163      -5.092 -12.081   1.384  1.00 10.00      A   
ATOM   1534  CB  LEU A 163      -4.890 -13.575   1.102  1.00 10.00      A   
ATOM   1535  CG  LEU A 163      -3.468 -14.117   1.275  1.00 10.00      A   
ATOM   1536  CD1 LEU A 163      -3.484 -15.635   1.356  1.00 10.00      A   
ATOM   1537  CD2 LEU A 163      -2.570 -13.650   0.137  1.00 10.00      A   
ATOM   1538  C   LEU A 163      -6.589 -11.773   1.418  1.00 10.00      A   
ATOM   1539  O   LEU A 163      -7.390 -12.457   0.781  1.00 10.00      A   
ATOM   1540  N   ARG A 164      -6.958 -10.730   2.145  1.00 10.00      A   
ATOM   1541  HN  ARG A 164      -6.270 -10.193   2.592  1.00 10.00      A   
ATOM   1542  CA  ARG A 164      -8.358 -10.346   2.282  1.00 10.00      A   
ATOM   1543  CB  ARG A 164      -8.517  -9.245   3.334  1.00 10.00      A   
ATOM   1544  CG  ARG A 164      -8.092  -7.865   2.858  1.00 10.00      A   
ATOM   1545  CD  ARG A 164      -7.983  -6.886   4.012  1.00 10.00      A   
ATOM   1546  NE  ARG A 164      -7.909  -5.506   3.543  1.00 10.00      A   
ATOM   1547  HE  ARG A 164      -8.759  -5.014   3.470  1.00 10.00      A   
ATOM   1548  CZ  ARG A 164      -6.777  -4.884   3.209  1.00 10.00      A   
ATOM   1549  NH1 ARG A 164      -5.609  -5.520   3.292  1.00 10.00      A   
ATOM   1550 HH11 ARG A 164      -5.572  -6.522   3.615  1.00 10.00      A   
ATOM   1551 HH12 ARG A 164      -4.727  -5.028   3.039  1.00 10.00      A   
ATOM   1552  NH2 ARG A 164      -6.822  -3.629   2.767  1.00 10.00      A   
ATOM   1553 HH21 ARG A 164      -5.945  -3.124   2.500  1.00 10.00      A   
ATOM   1554 HH22 ARG A 164      -7.738  -3.136   2.678  1.00 10.00      A   
ATOM   1555  C   ARG A 164      -8.986  -9.907   0.957  1.00 10.00      A   
ATOM   1556  O   ARG A 164      -8.323  -9.314   0.100  1.00 10.00      A   
ATOM   1557  N   GLU A 165     -10.269 -10.239   0.803  1.00 10.00      A   
ATOM   1558  HN  GLU A 165     -10.709 -10.734   1.528  1.00 10.00      A   
ATOM   1559  CA  GLU A 165     -11.057  -9.890  -0.385  1.00 10.00      A   
ATOM   1560  CB  GLU A 165     -11.149  -8.368  -0.570  1.00 10.00      A   
ATOM   1561  CG  GLU A 165     -12.262  -7.685   0.214  1.00 10.00      A   
ATOM   1562  CD  GLU A 165     -12.054  -7.728   1.713  1.00 10.00      A   
ATOM   1563  OE1 GLU A 165     -11.349  -6.847   2.245  1.00 10.00      A   
ATOM   1564  OE2 GLU A 165     -12.604  -8.643   2.365  1.00 10.00      A   
ATOM   1565  C   GLU A 165     -10.559 -10.554  -1.672  1.00 10.00      A   
ATOM   1566  O   GLU A 165     -11.086 -10.291  -2.751  1.00 10.00      A   
ATOM   1567  N   SER A 166      -9.562 -11.419  -1.567  1.00 10.00      A   
ATOM   1568  HN  SER A 166      -9.186 -11.616  -0.685  1.00 10.00      A   
ATOM   1569  CA  SER A 166      -9.017 -12.088  -2.740  1.00 10.00      A   
ATOM   1570  CB  SER A 166      -7.525 -12.366  -2.557  1.00 10.00      A   
ATOM   1571  OG  SER A 166      -6.780 -11.166  -2.677  1.00 10.00      A   
ATOM   1572  HG  SER A 166      -6.263 -11.021  -1.869  1.00 10.00      A   
ATOM   1573  C   SER A 166      -9.774 -13.366  -3.083  1.00 10.00      A   
ATOM   1574  O   SER A 166     -10.107 -14.160  -2.202  1.00 10.00      A   
ATOM   1575  N   ASP A 167     -10.035 -13.556  -4.370  1.00 10.00      A   
ATOM   1576  HN  ASP A 167      -9.727 -12.889  -5.023  1.00 10.00      A   
ATOM   1577  CA  ASP A 167     -10.745 -14.734  -4.849  1.00 10.00      A   
ATOM   1578  CB  ASP A 167     -11.675 -14.370  -6.011  1.00 10.00      A   
ATOM   1579  CG  ASP A 167     -12.585 -15.510  -6.415  1.00 10.00      A   
ATOM   1580  OD1 ASP A 167     -13.247 -16.087  -5.529  1.00 10.00      A   
ATOM   1581  OD2 ASP A 167     -12.661 -15.818  -7.627  1.00 10.00      A   
ATOM   1582  C   ASP A 167      -9.740 -15.793  -5.281  1.00 10.00      A   
ATOM   1583  O   ASP A 167      -9.398 -15.909  -6.460  1.00 10.00      A   
ATOM   1584  N   VAL A 168      -9.249 -16.538  -4.309  1.00 10.00      A   
ATOM   1585  HN  VAL A 168      -9.564 -16.388  -3.393  1.00 10.00      A   
ATOM   1586  CA  VAL A 168      -8.267 -17.582  -4.557  1.00 10.00      A   
ATOM   1587  CB  VAL A 168      -7.417 -17.852  -3.296  1.00 10.00      A   
ATOM   1588  CG1 VAL A 168      -6.155 -18.628  -3.646  1.00 10.00      A   
ATOM   1589  CG2 VAL A 168      -7.076 -16.551  -2.584  1.00 10.00      A   
ATOM   1590  C   VAL A 168      -8.951 -18.878  -4.970  1.00 10.00      A   
ATOM   1591  O   VAL A 168     -10.049 -19.186  -4.502  1.00 10.00      A   
ATOM   1592  N   ASP A 169      -8.312 -19.621  -5.867  1.00 10.00      A   
ATOM   1593  HN  ASP A 169      -7.457 -19.304  -6.233  1.00 10.00      A   
ATOM   1594  CA  ASP A 169      -8.855 -20.895  -6.322  1.00 10.00      A   
ATOM   1595  CB  ASP A 169      -8.323 -21.262  -7.712  1.00 10.00      A   
ATOM   1596  CG  ASP A 169      -9.121 -22.380  -8.372  1.00 10.00      A   
ATOM   1597  OD1 ASP A 169     -10.104 -22.076  -9.083  1.00 10.00      A   
ATOM   1598  OD2 ASP A 169      -8.770 -23.569  -8.190  1.00 10.00      A   
ATOM   1599  C   ASP A 169      -8.506 -21.983  -5.317  1.00 10.00      A   
ATOM   1600  O   ASP A 169      -7.362 -22.440  -5.249  1.00 10.00      A   
ATOM   1601  N   ASP A 170      -9.488 -22.358  -4.516  1.00 10.00      A   
ATOM   1602  HN  ASP A 170     -10.362 -21.928  -4.607  1.00 10.00      A   
ATOM   1603  CA  ASP A 170      -9.309 -23.376  -3.492  1.00 10.00      A   
ATOM   1604  CB  ASP A 170     -10.506 -23.397  -2.536  1.00 10.00      A   
ATOM   1605  CG  ASP A 170     -10.516 -22.240  -1.564  1.00 10.00      A   
ATOM   1606  OD1 ASP A 170      -9.693 -22.237  -0.627  1.00 10.00      A   
ATOM   1607  OD2 ASP A 170     -11.369 -21.347  -1.714  1.00 10.00      A   
ATOM   1608  C   ASP A 170      -9.113 -24.756  -4.095  1.00 10.00      A   
ATOM   1609  O   ASP A 170     -10.063 -25.375  -4.571  1.00 10.00      A   
ATOM   1610  N   VAL A 171      -7.878 -25.228  -4.092  1.00 10.00      A   
ATOM   1611  HN  VAL A 171      -7.154 -24.673  -3.732  1.00 10.00      A   
ATOM   1612  CA  VAL A 171      -7.568 -26.545  -4.621  1.00 10.00      A   
ATOM   1613  CB  VAL A 171      -6.281 -26.531  -5.473  1.00 10.00      A   
ATOM   1614  CG1 VAL A 171      -5.968 -27.922  -5.999  1.00 10.00      A   
ATOM   1615  CG2 VAL A 171      -6.413 -25.540  -6.621  1.00 10.00      A   
ATOM   1616  C   VAL A 171      -7.400 -27.531  -3.472  1.00 10.00      A   
ATOM   1617  O   VAL A 171      -8.034 -28.588  -3.442  1.00 10.00      A   
ATOM   1618  N   SER A 172      -6.544 -27.165  -2.526  1.00 10.00      A   
ATOM   1619  HN  SER A 172      -6.068 -26.312  -2.617  1.00 10.00      A   
ATOM   1620  CA  SER A 172      -6.273 -27.987  -1.360  1.00 10.00      A   
ATOM   1621  CB  SER A 172      -5.286 -29.104  -1.724  1.00 10.00      A   
ATOM   1622  OG  SER A 172      -4.398 -28.695  -2.758  1.00 10.00      A   
ATOM   1623  HG  SER A 172      -4.725 -29.015  -3.605  1.00 10.00      A   
ATOM   1624  C   SER A 172      -5.711 -27.123  -0.233  1.00 10.00      A   
ATOM   1625  O   SER A 172      -4.854 -26.269  -0.464  1.00 10.00      A   
ATOM   1626  N   GLY A 173      -6.182 -27.354   0.985  1.00 10.00      A   
ATOM   1627  HN  GLY A 173      -6.852 -28.062   1.118  1.00 10.00      A   
ATOM   1628  CA  GLY A 173      -5.713 -26.579   2.123  1.00 10.00      A   
ATOM   1629  C   GLY A 173      -4.455 -27.162   2.744  1.00 10.00      A   
ATOM   1630  O   GLY A 173      -4.116 -26.866   3.891  1.00 10.00      A   
ATOM   1631  N   HIS A 174      -3.752 -27.977   1.973  1.00 10.00      A   
ATOM   1632  HN  HIS A 174      -4.065 -28.153   1.064  1.00 10.00      A   
ATOM   1633  CA  HIS A 174      -2.530 -28.618   2.438  1.00 10.00      A   
ATOM   1634  CB  HIS A 174      -2.279 -29.912   1.653  1.00 10.00      A   
ATOM   1635  CG  HIS A 174      -1.256 -30.817   2.270  1.00 10.00      A   
ATOM   1636  ND1 HIS A 174      -1.521 -31.513   3.425  1.00 10.00      A   
ATOM   1637  CD2 HIS A 174       0.008 -31.098   1.860  1.00 10.00      A   
ATOM   1638  CE1 HIS A 174      -0.426 -32.196   3.694  1.00 10.00      A   
ATOM   1639  NE2 HIS A 174       0.523 -31.978   2.778  1.00 10.00      A   
ATOM   1640  HE2 HIS A 174       1.428 -32.363   2.773  1.00 10.00      A   
ATOM   1641  C   HIS A 174      -1.334 -27.672   2.328  1.00 10.00      A   
ATOM   1642  O   HIS A 174      -0.240 -27.979   2.804  1.00 10.00      A   
ATOM   1643  N   TRP A 175      -1.561 -26.509   1.721  1.00 10.00      A   
ATOM   1644  HN  TRP A 175      -2.457 -26.324   1.377  1.00 10.00      A   
ATOM   1645  CA  TRP A 175      -0.515 -25.505   1.541  1.00 10.00      A   
ATOM   1646  CB  TRP A 175      -1.065 -24.299   0.764  1.00 10.00      A   
ATOM   1647  CG  TRP A 175      -2.001 -23.432   1.558  1.00 10.00      A   
ATOM   1648  CD1 TRP A 175      -3.328 -23.650   1.790  1.00 10.00      A   
ATOM   1649  CD2 TRP A 175      -1.675 -22.207   2.225  1.00 10.00      A   
ATOM   1650  NE1 TRP A 175      -3.847 -22.639   2.563  1.00 10.00      A   
ATOM   1651  HE1 TRP A 175      -4.782 -22.571   2.869  1.00 10.00      A   
ATOM   1652  CE2 TRP A 175      -2.850 -21.739   2.843  1.00 10.00      A   
ATOM   1653  CE3 TRP A 175      -0.501 -21.462   2.359  1.00 10.00      A   
ATOM   1654  CZ2 TRP A 175      -2.884 -20.559   3.584  1.00 10.00      A   
ATOM   1655  CZ3 TRP A 175      -0.536 -20.293   3.095  1.00 10.00      A   
ATOM   1656  CH2 TRP A 175      -1.719 -19.853   3.698  1.00 10.00      A   
ATOM   1657  C   TRP A 175       0.068 -25.049   2.880  1.00 10.00      A   
ATOM   1658  O   TRP A 175       1.236 -24.670   2.966  1.00 10.00      A   
ATOM   1659  N   LEU A 176      -0.751 -25.108   3.922  1.00 10.00      A   
ATOM   1660  HN  LEU A 176      -1.665 -25.438   3.787  1.00 10.00      A   
ATOM   1661  CA  LEU A 176      -0.337 -24.693   5.255  1.00 10.00      A   
ATOM   1662  CB  LEU A 176      -1.555 -24.566   6.167  1.00 10.00      A   
ATOM   1663  CG  LEU A 176      -1.372 -23.708   7.417  1.00 10.00      A   
ATOM   1664  CD1 LEU A 176      -1.368 -22.230   7.060  1.00 10.00      A   
ATOM   1665  CD2 LEU A 176      -2.457 -24.015   8.433  1.00 10.00      A   
ATOM   1666  C   LEU A 176       0.672 -25.668   5.850  1.00 10.00      A   
ATOM   1667  O   LEU A 176       1.488 -25.297   6.695  1.00 10.00      A   
ATOM   1668  N   SER A 177       0.631 -26.908   5.385  1.00 10.00      A   
ATOM   1669  HN  SER A 177      -0.027 -27.143   4.695  1.00 10.00      A   
ATOM   1670  CA  SER A 177       1.537 -27.936   5.868  1.00 10.00      A   
ATOM   1671  CB  SER A 177       0.951 -29.322   5.581  1.00 10.00      A   
ATOM   1672  OG  SER A 177      -0.451 -29.333   5.812  1.00 10.00      A   
ATOM   1673  HG  SER A 177      -0.890 -29.812   5.101  1.00 10.00      A   
ATOM   1674  C   SER A 177       2.919 -27.797   5.227  1.00 10.00      A   
ATOM   1675  O   SER A 177       3.819 -28.593   5.496  1.00 10.00      A   
ATOM   1676  N   HIS A 178       3.079 -26.778   4.378  1.00 10.00      A   
ATOM   1677  HN  HIS A 178       2.323 -26.176   4.204  1.00 10.00      A   
ATOM   1678  CA  HIS A 178       4.343 -26.534   3.700  1.00 10.00      A   
ATOM   1679  CB  HIS A 178       4.115 -25.911   2.321  1.00 10.00      A   
ATOM   1680  CG  HIS A 178       3.666 -26.897   1.286  1.00 10.00      A   
ATOM   1681  ND1 HIS A 178       4.570 -27.560   0.489  1.00 10.00      A   
ATOM   1682  CD2 HIS A 178       2.411 -27.296   0.964  1.00 10.00      A   
ATOM   1683  CE1 HIS A 178       3.850 -28.343  -0.296  1.00 10.00      A   
ATOM   1684  NE2 HIS A 178       2.544 -28.215  -0.045  1.00 10.00      A   
ATOM   1685  HE2 HIS A 178       1.813 -28.683  -0.507  1.00 10.00      A   
ATOM   1686  C   HIS A 178       5.265 -25.656   4.537  1.00 10.00      A   
ATOM   1687  O   HIS A 178       6.480 -25.664   4.339  1.00 10.00      A   
ATOM   1688  N   PHE A 179       4.687 -24.906   5.475  1.00 10.00      A   
ATOM   1689  HN  PHE A 179       3.714 -24.950   5.595  1.00 10.00      A   
ATOM   1690  CA  PHE A 179       5.469 -24.032   6.340  1.00 10.00      A   
ATOM   1691  CB  PHE A 179       4.552 -23.265   7.297  1.00 10.00      A   
ATOM   1692  CG  PHE A 179       3.949 -22.014   6.721  1.00 10.00      A   
ATOM   1693  CD1 PHE A 179       2.593 -21.936   6.459  1.00 10.00      A   
ATOM   1694  CD2 PHE A 179       4.741 -20.911   6.451  1.00 10.00      A   
ATOM   1695  CE1 PHE A 179       2.036 -20.782   5.939  1.00 10.00      A   
ATOM   1696  CE2 PHE A 179       4.193 -19.753   5.931  1.00 10.00      A   
ATOM   1697  CZ  PHE A 179       2.839 -19.688   5.674  1.00 10.00      A   
ATOM   1698  C   PHE A 179       6.475 -24.849   7.142  1.00 10.00      A   
ATOM   1699  O   PHE A 179       6.097 -25.792   7.836  1.00 10.00      A   
ATOM   1700  N   PRO A 180       7.765 -24.504   7.047  1.00 10.00      A   
ATOM   1701  CA  PRO A 180       8.827 -25.217   7.760  1.00 10.00      A   
ATOM   1702  CB  PRO A 180      10.108 -24.471   7.355  1.00 10.00      A   
ATOM   1703  CG  PRO A 180       9.651 -23.156   6.819  1.00 10.00      A   
ATOM   1704  CD  PRO A 180       8.288 -23.392   6.239  1.00 10.00      A   
ATOM   1705  C   PRO A 180       8.636 -25.180   9.276  1.00 10.00      A   
ATOM   1706  O   PRO A 180       8.083 -24.221   9.822  1.00 10.00      A   
ATOM   1707  N   ASP A 181       9.109 -26.224   9.948  1.00 10.00      A   
ATOM   1708  HN  ASP A 181       9.556 -26.944   9.455  1.00 10.00      A   
ATOM   1709  CA  ASP A 181       8.997 -26.326  11.403  1.00 10.00      A   
ATOM   1710  CB  ASP A 181       9.449 -27.705  11.891  1.00 10.00      A   
ATOM   1711  CG  ASP A 181       8.429 -28.800  11.658  1.00 10.00      A   
ATOM   1712  OD1 ASP A 181       7.212 -28.525  11.723  1.00 10.00      A   
ATOM   1713  OD2 ASP A 181       8.842 -29.953  11.414  1.00 10.00      A   
ATOM   1714  C   ASP A 181       9.847 -25.265  12.082  1.00 10.00      A   
ATOM   1715  O   ASP A 181       9.570 -24.857  13.210  1.00 10.00      A   
ATOM   1716  N   THR A 182      10.890 -24.830  11.394  1.00 10.00      A   
ATOM   1717  HN  THR A 182      11.078 -25.215  10.509  1.00 10.00      A   
ATOM   1718  CA  THR A 182      11.789 -23.815  11.919  1.00 10.00      A   
ATOM   1719  CB  THR A 182      13.155 -23.926  11.226  1.00 10.00      A   
ATOM   1720  OG1 THR A 182      12.969 -24.517   9.929  1.00 10.00      A   
ATOM   1721  HG1 THR A 182      13.043 -23.834   9.254  1.00 10.00      A   
ATOM   1722  CG2 THR A 182      14.091 -24.798  12.048  1.00 10.00      A   
ATOM   1723  C   THR A 182      11.232 -22.410  11.707  1.00 10.00      A   
ATOM   1724  O   THR A 182      11.893 -21.416  12.007  1.00 10.00      A   
ATOM   1725  N   TYR A 183      10.019 -22.336  11.179  1.00 10.00      A   
ATOM   1726  HN  TYR A 183       9.539 -23.165  10.968  1.00 10.00      A   
ATOM   1727  CA  TYR A 183       9.371 -21.060  10.920  1.00 10.00      A   
ATOM   1728  CB  TYR A 183       8.541 -21.141   9.634  1.00 10.00      A   
ATOM   1729  CG  TYR A 183       7.660 -19.939   9.383  1.00 10.00      A   
ATOM   1730  CD1 TYR A 183       8.200 -18.729   8.966  1.00 10.00      A   
ATOM   1731  CD2 TYR A 183       6.285 -20.012   9.566  1.00 10.00      A   
ATOM   1732  CE1 TYR A 183       7.398 -17.629   8.742  1.00 10.00      A   
ATOM   1733  CE2 TYR A 183       5.473 -18.914   9.343  1.00 10.00      A   
ATOM   1734  CZ  TYR A 183       6.036 -17.724   8.933  1.00 10.00      A   
ATOM   1735  OH  TYR A 183       5.238 -16.628   8.712  1.00 10.00      A   
ATOM   1736  HH  TYR A 183       5.791 -15.864   8.488  1.00 10.00      A   
ATOM   1737  C   TYR A 183       8.497 -20.648  12.098  1.00 10.00      A   
ATOM   1738  O   TYR A 183       7.523 -21.330  12.432  1.00 10.00      A   
ATOM   1739  N   THR A 184       8.854 -19.535  12.726  1.00 10.00      A   
ATOM   1740  HN  THR A 184       9.653 -19.051  12.423  1.00 10.00      A   
ATOM   1741  CA  THR A 184       8.110 -19.016  13.869  1.00 10.00      A   
ATOM   1742  CB  THR A 184       8.857 -19.336  15.184  1.00 10.00      A   
ATOM   1743  OG1 THR A 184      10.232 -18.967  15.044  1.00 10.00      A   
ATOM   1744  HG1 THR A 184      10.286 -18.074  14.682  1.00 10.00      A   
ATOM   1745  CG2 THR A 184       8.781 -20.818  15.506  1.00 10.00      A   
ATOM   1746  C   THR A 184       7.963 -17.499  13.750  1.00 10.00      A   
ATOM   1747  O   THR A 184       7.722 -16.805  14.738  1.00 10.00      A   
ATOM   1748  N   SER A 185       8.098 -16.998  12.529  1.00 10.00      A   
ATOM   1749  HN  SER A 185       8.259 -17.608  11.780  1.00 10.00      A   
ATOM   1750  CA  SER A 185       8.027 -15.565  12.263  1.00 10.00      A   
ATOM   1751  CB  SER A 185       9.043 -15.212  11.175  1.00 10.00      A   
ATOM   1752  OG  SER A 185       9.834 -16.345  10.840  1.00 10.00      A   
ATOM   1753  HG  SER A 185      10.016 -16.335   9.893  1.00 10.00      A   
ATOM   1754  C   SER A 185       6.631 -15.093  11.847  1.00 10.00      A   
ATOM   1755  O   SER A 185       6.483 -14.006  11.291  1.00 10.00      A   
ATOM   1756  N   LEU A 186       5.611 -15.888  12.129  1.00 10.00      A   
ATOM   1757  HN  LEU A 186       5.769 -16.729  12.601  1.00 10.00      A   
ATOM   1758  CA  LEU A 186       4.249 -15.518  11.759  1.00 10.00      A   
ATOM   1759  CB  LEU A 186       3.335 -16.744  11.736  1.00 10.00      A   
ATOM   1760  CG  LEU A 186       1.928 -16.530  11.169  1.00 10.00      A   
ATOM   1761  CD1 LEU A 186       1.993 -15.972   9.754  1.00 10.00      A   
ATOM   1762  CD2 LEU A 186       1.137 -17.829  11.199  1.00 10.00      A   
ATOM   1763  C   LEU A 186       3.690 -14.438  12.683  1.00 10.00      A   
ATOM   1764  O   LEU A 186       3.609 -14.627  13.898  1.00 10.00      A   
ATOM   1765  N   VAL A 187       3.326 -13.304  12.097  1.00 10.00      A   
ATOM   1766  HN  VAL A 187       3.440 -13.213  11.125  1.00 10.00      A   
ATOM   1767  CA  VAL A 187       2.775 -12.186  12.851  1.00 10.00      A   
ATOM   1768  CB  VAL A 187       3.628 -10.909  12.664  1.00 10.00      A   
ATOM   1769  CG1 VAL A 187       3.078  -9.762  13.496  1.00 10.00      A   
ATOM   1770  CG2 VAL A 187       5.084 -11.175  13.014  1.00 10.00      A   
ATOM   1771  C   VAL A 187       1.332 -11.898  12.431  1.00 10.00      A   
ATOM   1772  O   VAL A 187       0.452 -11.698  13.276  1.00 10.00      A   
ATOM   1773  N   SER A 188       1.090 -11.876  11.128  1.00 10.00      A   
ATOM   1774  HN  SER A 188       1.823 -12.048  10.497  1.00 10.00      A   
ATOM   1775  CA  SER A 188      -0.242 -11.603  10.614  1.00 10.00      A   
ATOM   1776  CB  SER A 188      -0.307 -10.186  10.034  1.00 10.00      A   
ATOM   1777  OG  SER A 188      -1.594  -9.892   9.512  1.00 10.00      A   
ATOM   1778  HG  SER A 188      -1.495  -9.392   8.693  1.00 10.00      A   
ATOM   1779  C   SER A 188      -0.653 -12.630   9.567  1.00 10.00      A   
ATOM   1780  O   SER A 188       0.011 -12.789   8.541  1.00 10.00      A   
ATOM   1781  N   LEU A 189      -1.751 -13.326   9.839  1.00 10.00      A   
ATOM   1782  HN  LEU A 189      -2.232 -13.145  10.678  1.00 10.00      A   
ATOM   1783  CA  LEU A 189      -2.276 -14.339   8.931  1.00 10.00      A   
ATOM   1784  CB  LEU A 189      -2.143 -15.735   9.546  1.00 10.00      A   
ATOM   1785  CG  LEU A 189      -2.510 -16.914   8.638  1.00 10.00      A   
ATOM   1786  CD1 LEU A 189      -1.454 -17.113   7.561  1.00 10.00      A   
ATOM   1787  CD2 LEU A 189      -2.694 -18.183   9.457  1.00 10.00      A   
ATOM   1788  C   LEU A 189      -3.740 -14.046   8.615  1.00 10.00      A   
ATOM   1789  O   LEU A 189      -4.577 -13.974   9.517  1.00 10.00      A   
ATOM   1790  N   ASN A 190      -4.035 -13.865   7.336  1.00 10.00      A   
ATOM   1791  HN  ASN A 190      -3.319 -13.936   6.671  1.00 10.00      A   
ATOM   1792  CA  ASN A 190      -5.390 -13.571   6.882  1.00 10.00      A   
ATOM   1793  CB  ASN A 190      -5.443 -12.159   6.294  1.00 10.00      A   
ATOM   1794  CG  ASN A 190      -6.853 -11.607   6.197  1.00 10.00      A   
ATOM   1795  OD1 ASN A 190      -7.829 -12.354   6.188  1.00 10.00      A   
ATOM   1796  ND2 ASN A 190      -6.971 -10.289   6.115  1.00 10.00      A   
ATOM   1797 HD21 ASN A 190      -6.146  -9.743   6.118  1.00 10.00      A   
ATOM   1798 HD22 ASN A 190      -7.874  -9.909   6.050  1.00 10.00      A   
ATOM   1799  C   ASN A 190      -5.813 -14.582   5.823  1.00 10.00      A   
ATOM   1800  O   ASN A 190      -5.406 -14.482   4.666  1.00 10.00      A   
ATOM   1801  N   ILE A 191      -6.618 -15.559   6.216  1.00 10.00      A   
ATOM   1802  HN  ILE A 191      -6.922 -15.586   7.151  1.00 10.00      A   
ATOM   1803  CA  ILE A 191      -7.069 -16.593   5.288  1.00 10.00      A   
ATOM   1804  CB  ILE A 191      -6.441 -17.965   5.624  1.00 10.00      A   
ATOM   1805  CG1 ILE A 191      -6.710 -18.353   7.084  1.00 10.00      A   
ATOM   1806  CG2 ILE A 191      -4.948 -17.961   5.329  1.00 10.00      A   
ATOM   1807  CD1 ILE A 191      -6.388 -19.799   7.404  1.00 10.00      A   
ATOM   1808  C   ILE A 191      -8.587 -16.737   5.304  1.00 10.00      A   
ATOM   1809  O   ILE A 191      -9.115 -17.786   4.942  1.00 10.00      A   
ATOM   1810  N   SER A 192      -9.282 -15.670   5.677  1.00 10.00      A   
ATOM   1811  HN  SER A 192      -8.804 -14.842   5.898  1.00 10.00      A   
ATOM   1812  CA  SER A 192     -10.741 -15.685   5.767  1.00 10.00      A   
ATOM   1813  CB  SER A 192     -11.230 -14.449   6.520  1.00 10.00      A   
ATOM   1814  OG  SER A 192     -10.544 -13.289   6.080  1.00 10.00      A   
ATOM   1815  HG  SER A 192     -11.170 -12.688   5.657  1.00 10.00      A   
ATOM   1816  C   SER A 192     -11.433 -15.785   4.407  1.00 10.00      A   
ATOM   1817  O   SER A 192     -12.646 -15.978   4.336  1.00 10.00      A   
ATOM   1818  N   CYS A 193     -10.668 -15.666   3.336  1.00 10.00      A   
ATOM   1819  HN  CYS A 193      -9.705 -15.534   3.451  1.00 10.00      A   
ATOM   1820  CA  CYS A 193     -11.223 -15.729   1.989  1.00 10.00      A   
ATOM   1821  CB  CYS A 193     -10.382 -14.860   1.058  1.00 10.00      A   
ATOM   1822  SG  CYS A 193      -8.602 -15.042   1.326  1.00 10.00      A   
ATOM   1823  HG  CYS A 193      -8.017 -13.899   0.984  1.00 10.00      A   
ATOM   1824  C   CYS A 193     -11.262 -17.157   1.456  1.00 10.00      A   
ATOM   1825  O   CYS A 193     -12.168 -17.523   0.708  1.00 10.00      A   
ATOM   1826  N   LEU A 194     -10.274 -17.952   1.847  1.00 10.00      A   
ATOM   1827  HN  LEU A 194      -9.603 -17.601   2.467  1.00 10.00      A   
ATOM   1828  CA  LEU A 194     -10.164 -19.335   1.399  1.00 10.00      A   
ATOM   1829  CB  LEU A 194      -8.834 -19.940   1.871  1.00 10.00      A   
ATOM   1830  CG  LEU A 194      -7.556 -19.318   1.299  1.00 10.00      A   
ATOM   1831  CD1 LEU A 194      -6.341 -19.755   2.101  1.00 10.00      A   
ATOM   1832  CD2 LEU A 194      -7.384 -19.691  -0.165  1.00 10.00      A   
ATOM   1833  C   LEU A 194     -11.321 -20.182   1.912  1.00 10.00      A   
ATOM   1834  O   LEU A 194     -11.736 -20.045   3.063  1.00 10.00      A   
ATOM   1835  N   ALA A 195     -11.842 -21.052   1.058  1.00 10.00      A   
ATOM   1836  HN  ALA A 195     -11.481 -21.100   0.137  1.00 10.00      A   
ATOM   1837  CA  ALA A 195     -12.939 -21.931   1.437  1.00 10.00      A   
ATOM   1838  CB  ALA A 195     -13.966 -22.021   0.317  1.00 10.00      A   
ATOM   1839  C   ALA A 195     -12.408 -23.314   1.796  1.00 10.00      A   
ATOM   1840  O   ALA A 195     -13.103 -24.117   2.424  1.00 10.00      A   
ATOM   1841  N   SER A 196     -11.169 -23.583   1.398  1.00 10.00      A   
ATOM   1842  HN  SER A 196     -10.667 -22.896   0.902  1.00 10.00      A   
ATOM   1843  CA  SER A 196     -10.535 -24.862   1.672  1.00 10.00      A   
ATOM   1844  CB  SER A 196      -9.282 -25.051   0.807  1.00 10.00      A   
ATOM   1845  OG  SER A 196      -8.441 -23.914   0.864  1.00 10.00      A   
ATOM   1846  HG  SER A 196      -8.815 -23.208   0.305  1.00 10.00      A   
ATOM   1847  C   SER A 196     -10.194 -25.003   3.150  1.00 10.00      A   
ATOM   1848  O   SER A 196      -9.798 -24.036   3.807  1.00 10.00      A   
ATOM   1849  N   GLU A 197     -10.363 -26.209   3.669  1.00 10.00      A   
ATOM   1850  HN  GLU A 197     -10.690 -26.934   3.095  1.00 10.00      A   
ATOM   1851  CA  GLU A 197     -10.075 -26.490   5.063  1.00 10.00      A   
ATOM   1852  CB  GLU A 197     -10.987 -27.614   5.559  1.00 10.00      A   
ATOM   1853  CG  GLU A 197     -10.874 -27.913   7.044  1.00 10.00      A   
ATOM   1854  CD  GLU A 197     -11.643 -29.156   7.433  1.00 10.00      A   
ATOM   1855  OE1 GLU A 197     -11.083 -30.269   7.319  1.00 10.00      A   
ATOM   1856  OE2 GLU A 197     -12.812 -29.029   7.851  1.00 10.00      A   
ATOM   1857  C   GLU A 197      -8.614 -26.887   5.228  1.00 10.00      A   
ATOM   1858  O   GLU A 197      -8.175 -27.899   4.679  1.00 10.00      A   
ATOM   1859  N   VAL A 198      -7.862 -26.091   5.976  1.00 10.00      A   
ATOM   1860  HN  VAL A 198      -8.269 -25.303   6.399  1.00 10.00      A   
ATOM   1861  CA  VAL A 198      -6.454 -26.370   6.202  1.00 10.00      A   
ATOM   1862  CB  VAL A 198      -5.658 -25.088   6.549  1.00 10.00      A   
ATOM   1863  CG1 VAL A 198      -5.626 -24.132   5.365  1.00 10.00      A   
ATOM   1864  CG2 VAL A 198      -6.233 -24.398   7.780  1.00 10.00      A   
ATOM   1865  C   VAL A 198      -6.284 -27.396   7.317  1.00 10.00      A   
ATOM   1866  O   VAL A 198      -7.196 -27.611   8.121  1.00 10.00      A   
ATOM   1867  N   SER A 199      -5.120 -28.027   7.356  1.00 10.00      A   
ATOM   1868  HN  SER A 199      -4.440 -27.813   6.686  1.00 10.00      A   
ATOM   1869  CA  SER A 199      -4.824 -29.030   8.367  1.00 10.00      A   
ATOM   1870  CB  SER A 199      -3.523 -29.754   8.024  1.00 10.00      A   
ATOM   1871  OG  SER A 199      -3.576 -30.305   6.719  1.00 10.00      A   
ATOM   1872  HG  SER A 199      -4.473 -30.614   6.541  1.00 10.00      A   
ATOM   1873  C   SER A 199      -4.721 -28.397   9.749  1.00 10.00      A   
ATOM   1874  O   SER A 199      -3.802 -27.618  10.018  1.00 10.00      A   
ATOM   1875  N   PHE A 200      -5.670 -28.737  10.616  1.00 10.00      A   
ATOM   1876  HN  PHE A 200      -6.378 -29.356  10.326  1.00 10.00      A   
ATOM   1877  CA  PHE A 200      -5.701 -28.209  11.978  1.00 10.00      A   
ATOM   1878  CB  PHE A 200      -6.926 -28.740  12.731  1.00 10.00      A   
ATOM   1879  CG  PHE A 200      -7.067 -28.212  14.134  1.00 10.00      A   
ATOM   1880  CD1 PHE A 200      -7.373 -26.881  14.364  1.00 10.00      A   
ATOM   1881  CD2 PHE A 200      -6.890 -29.052  15.222  1.00 10.00      A   
ATOM   1882  CE1 PHE A 200      -7.501 -26.398  15.653  1.00 10.00      A   
ATOM   1883  CE2 PHE A 200      -7.016 -28.574  16.514  1.00 10.00      A   
ATOM   1884  CZ  PHE A 200      -7.323 -27.245  16.730  1.00 10.00      A   
ATOM   1885  C   PHE A 200      -4.419 -28.555  12.728  1.00 10.00      A   
ATOM   1886  O   PHE A 200      -3.979 -27.807  13.597  1.00 10.00      A   
ATOM   1887  N   SER A 201      -3.824 -29.683  12.371  1.00 10.00      A   
ATOM   1888  HN  SER A 201      -4.230 -30.230  11.670  1.00 10.00      A   
ATOM   1889  CA  SER A 201      -2.585 -30.142  12.984  1.00 10.00      A   
ATOM   1890  CB  SER A 201      -2.190 -31.470  12.337  1.00 10.00      A   
ATOM   1891  OG  SER A 201      -2.802 -31.584  11.059  1.00 10.00      A   
ATOM   1892  HG  SER A 201      -2.946 -32.515  10.856  1.00 10.00      A   
ATOM   1893  C   SER A 201      -1.479 -29.107  12.779  1.00 10.00      A   
ATOM   1894  O   SER A 201      -0.849 -28.645  13.738  1.00 10.00      A   
ATOM   1895  N   ALA A 202      -1.274 -28.725  11.524  1.00 10.00      A   
ATOM   1896  HN  ALA A 202      -1.825 -29.117  10.815  1.00 10.00      A   
ATOM   1897  CA  ALA A 202      -0.260 -27.740  11.176  1.00 10.00      A   
ATOM   1898  CB  ALA A 202      -0.048 -27.716   9.668  1.00 10.00      A   
ATOM   1899  C   ALA A 202      -0.670 -26.357  11.679  1.00 10.00      A   
ATOM   1900  O   ALA A 202       0.162 -25.591  12.165  1.00 10.00      A   
ATOM   1901  N   LEU A 203      -1.961 -26.059  11.567  1.00 10.00      A   
ATOM   1902  HN  LEU A 203      -2.567 -26.722  11.171  1.00 10.00      A   
ATOM   1903  CA  LEU A 203      -2.510 -24.779  12.003  1.00 10.00      A   
ATOM   1904  CB  LEU A 203      -4.023 -24.761  11.751  1.00 10.00      A   
ATOM   1905  CG  LEU A 203      -4.754 -23.449  12.038  1.00 10.00      A   
ATOM   1906  CD1 LEU A 203      -4.371 -22.388  11.018  1.00 10.00      A   
ATOM   1907  CD2 LEU A 203      -6.259 -23.675  12.046  1.00 10.00      A   
ATOM   1908  C   LEU A 203      -2.227 -24.548  13.483  1.00 10.00      A   
ATOM   1909  O   LEU A 203      -1.684 -23.511  13.869  1.00 10.00      A   
ATOM   1910  N   GLU A 204      -2.579 -25.531  14.301  1.00 10.00      A   
ATOM   1911  HN  GLU A 204      -2.995 -26.341  13.927  1.00 10.00      A   
ATOM   1912  CA  GLU A 204      -2.370 -25.444  15.738  1.00 10.00      A   
ATOM   1913  CB  GLU A 204      -2.993 -26.647  16.453  1.00 10.00      A   
ATOM   1914  CG  GLU A 204      -3.058 -26.509  17.968  1.00 10.00      A   
ATOM   1915  CD  GLU A 204      -1.958 -27.267  18.685  1.00 10.00      A   
ATOM   1916  OE1 GLU A 204      -1.164 -27.963  18.013  1.00 10.00      A   
ATOM   1917  OE2 GLU A 204      -1.880 -27.173  19.928  1.00 10.00      A   
ATOM   1918  C   GLU A 204      -0.884 -25.324  16.069  1.00 10.00      A   
ATOM   1919  O   GLU A 204      -0.487 -24.479  16.875  1.00 10.00      A   
ATOM   1920  N   ARG A 205      -0.062 -26.153  15.431  1.00 10.00      A   
ATOM   1921  HN  ARG A 205      -0.434 -26.798  14.790  1.00 10.00      A   
ATOM   1922  CA  ARG A 205       1.380 -26.131  15.670  1.00 10.00      A   
ATOM   1923  CB  ARG A 205       2.093 -27.263  14.929  1.00 10.00      A   
ATOM   1924  CG  ARG A 205       1.937 -28.627  15.583  1.00 10.00      A   
ATOM   1925  CD  ARG A 205       3.038 -29.580  15.144  1.00 10.00      A   
ATOM   1926  NE  ARG A 205       3.009 -29.834  13.705  1.00 10.00      A   
ATOM   1927  HE  ARG A 205       2.182 -30.210  13.332  1.00 10.00      A   
ATOM   1928  CZ  ARG A 205       4.030 -29.596  12.879  1.00 10.00      A   
ATOM   1929  NH1 ARG A 205       5.172 -29.099  13.343  1.00 10.00      A   
ATOM   1930 HH11 ARG A 205       5.284 -28.888  14.357  1.00 10.00      A   
ATOM   1931 HH12 ARG A 205       5.974 -28.917  12.686  1.00 10.00      A   
ATOM   1932  NH2 ARG A 205       3.911 -29.875  11.589  1.00 10.00      A   
ATOM   1933 HH21 ARG A 205       4.704 -29.688  10.935  1.00 10.00      A   
ATOM   1934 HH22 ARG A 205       3.026 -30.284  11.221  1.00 10.00      A   
ATOM   1935  C   ARG A 205       1.995 -24.780  15.310  1.00 10.00      A   
ATOM   1936  O   ARG A 205       2.855 -24.273  16.030  1.00 10.00      A   
ATOM   1937  N   LEU A 206       1.547 -24.200  14.199  1.00 10.00      A   
ATOM   1938  HN  LEU A 206       0.868 -24.662  13.656  1.00 10.00      A   
ATOM   1939  CA  LEU A 206       2.045 -22.902  13.760  1.00 10.00      A   
ATOM   1940  CB  LEU A 206       1.388 -22.490  12.442  1.00 10.00      A   
ATOM   1941  CG  LEU A 206       2.173 -22.800  11.168  1.00 10.00      A   
ATOM   1942  CD1 LEU A 206       1.273 -22.686   9.949  1.00 10.00      A   
ATOM   1943  CD2 LEU A 206       3.371 -21.871  11.036  1.00 10.00      A   
ATOM   1944  C   LEU A 206       1.786 -21.837  14.822  1.00 10.00      A   
ATOM   1945  O   LEU A 206       2.669 -21.049  15.149  1.00 10.00      A   
ATOM   1946  N   VAL A 207       0.574 -21.843  15.367  1.00 10.00      A   
ATOM   1947  HN  VAL A 207      -0.078 -22.512  15.065  1.00 10.00      A   
ATOM   1948  CA  VAL A 207       0.180 -20.891  16.397  1.00 10.00      A   
ATOM   1949  CB  VAL A 207      -1.343 -20.980  16.667  1.00 10.00      A   
ATOM   1950  CG1 VAL A 207      -1.752 -20.059  17.803  1.00 10.00      A   
ATOM   1951  CG2 VAL A 207      -2.132 -20.654  15.406  1.00 10.00      A   
ATOM   1952  C   VAL A 207       0.949 -21.159  17.693  1.00 10.00      A   
ATOM   1953  O   VAL A 207       1.314 -20.233  18.422  1.00 10.00      A   
ATOM   1954  N   THR A 208       1.211 -22.434  17.953  1.00 10.00      A   
ATOM   1955  HN  THR A 208       0.903 -23.122  17.322  1.00 10.00      A   
ATOM   1956  CA  THR A 208       1.925 -22.844  19.153  1.00 10.00      A   
ATOM   1957  CB  THR A 208       1.869 -24.376  19.340  1.00 10.00      A   
ATOM   1958  OG1 THR A 208       0.504 -24.812  19.327  1.00 10.00      A   
ATOM   1959  HG1 THR A 208       0.120 -24.658  18.450  1.00 10.00      A   
ATOM   1960  CG2 THR A 208       2.511 -24.792  20.658  1.00 10.00      A   
ATOM   1961  C   THR A 208       3.386 -22.390  19.144  1.00 10.00      A   
ATOM   1962  O   THR A 208       3.921 -21.983  20.177  1.00 10.00      A   
ATOM   1963  N   ARG A 209       4.029 -22.447  17.985  1.00 10.00      A   
ATOM   1964  HN  ARG A 209       3.555 -22.757  17.183  1.00 10.00      A   
ATOM   1965  CA  ARG A 209       5.430 -22.065  17.891  1.00 10.00      A   
ATOM   1966  CB  ARG A 209       6.232 -22.982  16.966  1.00 10.00      A   
ATOM   1967  CG  ARG A 209       5.840 -22.964  15.499  1.00 10.00      A   
ATOM   1968  CD  ARG A 209       6.657 -24.001  14.747  1.00 10.00      A   
ATOM   1969  NE  ARG A 209       6.448 -23.962  13.304  1.00 10.00      A   
ATOM   1970  HE  ARG A 209       6.898 -23.244  12.804  1.00 10.00      A   
ATOM   1971  CZ  ARG A 209       5.688 -24.832  12.645  1.00 10.00      A   
ATOM   1972  NH1 ARG A 209       5.065 -25.801  13.305  1.00 10.00      A   
ATOM   1973 HH11 ARG A 209       5.163 -25.876  14.341  1.00 10.00      A   
ATOM   1974 HH12 ARG A 209       4.470 -26.488  12.792  1.00 10.00      A   
ATOM   1975  NH2 ARG A 209       5.589 -24.761  11.324  1.00 10.00      A   
ATOM   1976 HH21 ARG A 209       6.107 -24.024  10.798  1.00 10.00      A   
ATOM   1977 HH22 ARG A 209       4.995 -25.446  10.804  1.00 10.00      A   
ATOM   1978  C   ARG A 209       5.660 -20.585  17.589  1.00 10.00      A   
ATOM   1979  O   ARG A 209       6.707 -20.046  17.937  1.00 10.00      A   
ATOM   1980  N   CYS A 210       4.695 -19.927  16.956  1.00 10.00      A   
ATOM   1981  HN  CYS A 210       3.876 -20.399  16.700  1.00 10.00      A   
ATOM   1982  CA  CYS A 210       4.831 -18.510  16.639  1.00 10.00      A   
ATOM   1983  CB  CYS A 210       4.105 -18.168  15.337  1.00 10.00      A   
ATOM   1984  SG  CYS A 210       4.668 -19.118  13.906  1.00 10.00      A   
ATOM   1985  HG  CYS A 210       3.871 -20.171  13.784  1.00 10.00      A   
ATOM   1986  C   CYS A 210       4.303 -17.648  17.785  1.00 10.00      A   
ATOM   1987  O   CYS A 210       3.095 -17.562  18.001  1.00 10.00      A   
ATOM   1988  N   PRO A 211       5.210 -16.992  18.529  1.00 10.00      A   
ATOM   1989  CA  PRO A 211       4.848 -16.149  19.668  1.00 10.00      A   
ATOM   1990  CB  PRO A 211       6.105 -16.234  20.530  1.00 10.00      A   
ATOM   1991  CG  PRO A 211       7.223 -16.325  19.543  1.00 10.00      A   
ATOM   1992  CD  PRO A 211       6.672 -17.018  18.321  1.00 10.00      A   
ATOM   1993  C   PRO A 211       4.600 -14.702  19.259  1.00 10.00      A   
ATOM   1994  O   PRO A 211       4.288 -13.852  20.095  1.00 10.00      A   
ATOM   1995  N   ASN A 212       4.735 -14.427  17.970  1.00 10.00      A   
ATOM   1996  HN  ASN A 212       4.976 -15.148  17.351  1.00 10.00      A   
ATOM   1997  CA  ASN A 212       4.535 -13.080  17.454  1.00 10.00      A   
ATOM   1998  CB  ASN A 212       5.644 -12.711  16.470  1.00 10.00      A   
ATOM   1999  CG  ASN A 212       6.044 -11.254  16.572  1.00 10.00      A   
ATOM   2000  OD1 ASN A 212       5.277 -10.413  17.043  1.00 10.00      A   
ATOM   2001  ND2 ASN A 212       7.247 -10.941  16.124  1.00 10.00      A   
ATOM   2002 HD21 ASN A 212       7.806 -11.656  15.753  1.00 10.00      A   
ATOM   2003 HD22 ASN A 212       7.536 -10.005  16.187  1.00 10.00      A   
ATOM   2004  C   ASN A 212       3.179 -12.955  16.778  1.00 10.00      A   
ATOM   2005  O   ASN A 212       2.912 -11.983  16.077  1.00 10.00      A   
ATOM   2006  N   LEU A 213       2.331 -13.953  16.995  1.00 10.00      A   
ATOM   2007  HN  LEU A 213       2.614 -14.699  17.561  1.00 10.00      A   
ATOM   2008  CA  LEU A 213       0.994 -13.972  16.414  1.00 10.00      A   
ATOM   2009  CB  LEU A 213       0.297 -15.296  16.745  1.00 10.00      A   
ATOM   2010  CG  LEU A 213      -0.472 -15.959  15.602  1.00 10.00      A   
ATOM   2011  CD1 LEU A 213       0.439 -16.873  14.802  1.00 10.00      A   
ATOM   2012  CD2 LEU A 213      -1.679 -16.719  16.127  1.00 10.00      A   
ATOM   2013  C   LEU A 213       0.165 -12.808  16.945  1.00 10.00      A   
ATOM   2014  O   LEU A 213      -0.292 -12.835  18.090  1.00 10.00      A   
ATOM   2015  N   LYS A 214       0.000 -11.779  16.125  1.00 10.00      A   
ATOM   2016  HN  LYS A 214       0.420 -11.803  15.238  1.00 10.00      A   
ATOM   2017  CA  LYS A 214      -0.771 -10.608  16.514  1.00 10.00      A   
ATOM   2018  CB  LYS A 214      -0.009  -9.326  16.174  1.00 10.00      A   
ATOM   2019  CG  LYS A 214       1.364  -9.212  16.811  1.00 10.00      A   
ATOM   2020  CD  LYS A 214       1.299  -9.382  18.319  1.00 10.00      A   
ATOM   2021  CE  LYS A 214       2.365  -8.552  19.015  1.00 10.00      A   
ATOM   2022  NZ  LYS A 214       3.701  -8.679  18.373  1.00 10.00      A   
ATOM   2023  HZ1 LYS A 214       4.396  -8.085  18.869  1.00 10.00      A   
ATOM   2024  HZ2 LYS A 214       3.652  -8.367  17.385  1.00 10.00      A   
ATOM   2025  HZ3 LYS A 214       4.027  -9.668  18.395  1.00 10.00      A   
ATOM   2026  C   LYS A 214      -2.116 -10.599  15.807  1.00 10.00      A   
ATOM   2027  O   LYS A 214      -3.139 -10.245  16.395  1.00 10.00      A   
ATOM   2028  N   SER A 215      -2.113 -11.005  14.547  1.00 10.00      A   
ATOM   2029  HN  SER A 215      -1.269 -11.296  14.138  1.00 10.00      A   
ATOM   2030  CA  SER A 215      -3.331 -11.029  13.755  1.00 10.00      A   
ATOM   2031  CB  SER A 215      -3.231 -10.034  12.597  1.00 10.00      A   
ATOM   2032  OG  SER A 215      -4.487  -9.857  11.956  1.00 10.00      A   
ATOM   2033  HG  SER A 215      -4.863  -8.998  12.210  1.00 10.00      A   
ATOM   2034  C   SER A 215      -3.609 -12.425  13.217  1.00 10.00      A   
ATOM   2035  O   SER A 215      -2.827 -12.969  12.435  1.00 10.00      A   
ATOM   2036  N   LEU A 216      -4.714 -13.008  13.650  1.00 10.00      A   
ATOM   2037  HN  LEU A 216      -5.286 -12.537  14.297  1.00 10.00      A   
ATOM   2038  CA  LEU A 216      -5.099 -14.332  13.202  1.00 10.00      A   
ATOM   2039  CB  LEU A 216      -4.963 -15.346  14.342  1.00 10.00      A   
ATOM   2040  CG  LEU A 216      -5.350 -16.791  14.018  1.00 10.00      A   
ATOM   2041  CD1 LEU A 216      -4.418 -17.381  12.973  1.00 10.00      A   
ATOM   2042  CD2 LEU A 216      -5.360 -17.638  15.281  1.00 10.00      A   
ATOM   2043  C   LEU A 216      -6.525 -14.313  12.676  1.00 10.00      A   
ATOM   2044  O   LEU A 216      -7.480 -14.363  13.448  1.00 10.00      A   
ATOM   2045  N   LYS A 217      -6.660 -14.220  11.361  1.00 10.00      A   
ATOM   2046  HN  LYS A 217      -5.853 -14.182  10.796  1.00 10.00      A   
ATOM   2047  CA  LYS A 217      -7.966 -14.190  10.725  1.00 10.00      A   
ATOM   2048  CB  LYS A 217      -8.083 -12.981   9.794  1.00 10.00      A   
ATOM   2049  CG  LYS A 217      -8.016 -11.649  10.527  1.00 10.00      A   
ATOM   2050  CD  LYS A 217      -7.678 -10.503   9.589  1.00 10.00      A   
ATOM   2051  CE  LYS A 217      -7.503  -9.198  10.353  1.00 10.00      A   
ATOM   2052  NZ  LYS A 217      -6.983  -8.108   9.485  1.00 10.00      A   
ATOM   2053  HZ1 LYS A 217      -6.943  -7.216  10.017  1.00 10.00      A   
ATOM   2054  HZ2 LYS A 217      -7.604  -7.977   8.661  1.00 10.00      A   
ATOM   2055  HZ3 LYS A 217      -6.027  -8.341   9.151  1.00 10.00      A   
ATOM   2056  C   LYS A 217      -8.211 -15.494   9.981  1.00 10.00      A   
ATOM   2057  O   LYS A 217      -7.693 -15.706   8.881  1.00 10.00      A   
ATOM   2058  N   LEU A 218      -8.996 -16.365  10.601  1.00 10.00      A   
ATOM   2059  HN  LEU A 218      -9.389 -16.116  11.469  1.00 10.00      A   
ATOM   2060  CA  LEU A 218      -9.311 -17.669  10.040  1.00 10.00      A   
ATOM   2061  CB  LEU A 218      -9.635 -18.653  11.164  1.00 10.00      A   
ATOM   2062  CG  LEU A 218      -8.495 -18.949  12.141  1.00 10.00      A   
ATOM   2063  CD1 LEU A 218      -9.033 -19.576  13.419  1.00 10.00      A   
ATOM   2064  CD2 LEU A 218      -7.456 -19.854  11.493  1.00 10.00      A   
ATOM   2065  C   LEU A 218     -10.468 -17.601   9.055  1.00 10.00      A   
ATOM   2066  O   LEU A 218     -11.123 -16.568   8.918  1.00 10.00      A   
ATOM   2067  N   ASN A 219     -10.717 -18.717   8.379  1.00 10.00      A   
ATOM   2068  HN  ASN A 219     -10.167 -19.510   8.550  1.00 10.00      A   
ATOM   2069  CA  ASN A 219     -11.784 -18.806   7.396  1.00 10.00      A   
ATOM   2070  CB  ASN A 219     -11.273 -19.426   6.089  1.00 10.00      A   
ATOM   2071  CG  ASN A 219     -10.782 -20.861   6.226  1.00 10.00      A   
ATOM   2072  OD1 ASN A 219     -10.323 -21.285   7.286  1.00 10.00      A   
ATOM   2073  ND2 ASN A 219     -10.869 -21.618   5.141  1.00 10.00      A   
ATOM   2074 HD21 ASN A 219     -11.245 -21.215   4.322  1.00 10.00      A   
ATOM   2075 HD22 ASN A 219     -10.548 -22.548   5.189  1.00 10.00      A   
ATOM   2076  C   ASN A 219     -12.988 -19.585   7.923  1.00 10.00      A   
ATOM   2077  O   ASN A 219     -12.960 -20.126   9.032  1.00 10.00      A   
ATOM   2078  N   ARG A 220     -14.032 -19.655   7.099  1.00 10.00      A   
ATOM   2079  HN  ARG A 220     -13.967 -19.225   6.217  1.00 10.00      A   
ATOM   2080  CA  ARG A 220     -15.276 -20.339   7.450  1.00 10.00      A   
ATOM   2081  CB  ARG A 220     -16.331 -20.066   6.377  1.00 10.00      A   
ATOM   2082  CG  ARG A 220     -17.764 -20.213   6.850  1.00 10.00      A   
ATOM   2083  CD  ARG A 220     -18.731 -20.020   5.697  1.00 10.00      A   
ATOM   2084  NE  ARG A 220     -20.092 -19.748   6.150  1.00 10.00      A   
ATOM   2085  HE  ARG A 220     -20.396 -20.206   6.967  1.00 10.00      A   
ATOM   2086  CZ  ARG A 220     -20.935 -18.925   5.524  1.00 10.00      A   
ATOM   2087  NH1 ARG A 220     -20.556 -18.296   4.420  1.00 10.00      A   
ATOM   2088 HH11 ARG A 220     -21.216 -17.650   3.934  1.00 10.00      A   
ATOM   2089 HH12 ARG A 220     -19.598 -18.441   4.035  1.00 10.00      A   
ATOM   2090  NH2 ARG A 220     -22.154 -18.734   6.006  1.00 10.00      A   
ATOM   2091 HH21 ARG A 220     -22.819 -18.090   5.519  1.00 10.00      A   
ATOM   2092 HH22 ARG A 220     -22.460 -19.229   6.885  1.00 10.00      A   
ATOM   2093  C   ARG A 220     -15.092 -21.848   7.634  1.00 10.00      A   
ATOM   2094  O   ARG A 220     -15.947 -22.520   8.214  1.00 10.00      A   
ATOM   2095  N   ALA A 221     -13.971 -22.373   7.156  1.00 10.00      A   
ATOM   2096  HN  ALA A 221     -13.315 -21.785   6.728  1.00 10.00      A   
ATOM   2097  CA  ALA A 221     -13.685 -23.803   7.267  1.00 10.00      A   
ATOM   2098  CB  ALA A 221     -12.579 -24.208   6.306  1.00 10.00      A   
ATOM   2099  C   ALA A 221     -13.319 -24.184   8.700  1.00 10.00      A   
ATOM   2100  O   ALA A 221     -13.228 -25.364   9.040  1.00 10.00      A   
ATOM   2101  N   VAL A 222     -13.100 -23.179   9.534  1.00 10.00      A   
ATOM   2102  HN  VAL A 222     -13.176 -22.258   9.202  1.00 10.00      A   
ATOM   2103  CA  VAL A 222     -12.756 -23.402  10.928  1.00 10.00      A   
ATOM   2104  CB  VAL A 222     -11.876 -22.255  11.472  1.00 10.00      A   
ATOM   2105  CG1 VAL A 222     -11.490 -22.502  12.923  1.00 10.00      A   
ATOM   2106  CG2 VAL A 222     -10.632 -22.094  10.613  1.00 10.00      A   
ATOM   2107  C   VAL A 222     -14.027 -23.536  11.768  1.00 10.00      A   
ATOM   2108  O   VAL A 222     -14.919 -22.686  11.699  1.00 10.00      A   
ATOM   2109  N   PRO A 223     -14.138 -24.620  12.550  1.00 10.00      A   
ATOM   2110  CA  PRO A 223     -15.304 -24.866  13.403  1.00 10.00      A   
ATOM   2111  CB  PRO A 223     -15.123 -26.324  13.833  1.00 10.00      A   
ATOM   2112  CG  PRO A 223     -13.653 -26.550  13.781  1.00 10.00      A   
ATOM   2113  CD  PRO A 223     -13.137 -25.699  12.653  1.00 10.00      A   
ATOM   2114  C   PRO A 223     -15.340 -23.939  14.622  1.00 10.00      A   
ATOM   2115  O   PRO A 223     -14.596 -22.956  14.696  1.00 10.00      A   
ATOM   2116  N   LEU A 224     -16.197 -24.261  15.582  1.00 10.00      A   
ATOM   2117  HN  LEU A 224     -16.760 -25.062  15.475  1.00 10.00      A   
ATOM   2118  CA  LEU A 224     -16.328 -23.455  16.788  1.00 10.00      A   
ATOM   2119  CB  LEU A 224     -17.799 -23.081  17.008  1.00 10.00      A   
ATOM   2120  CG  LEU A 224     -18.106 -22.176  18.205  1.00 10.00      A   
ATOM   2121  CD1 LEU A 224     -17.475 -20.805  18.017  1.00 10.00      A   
ATOM   2122  CD2 LEU A 224     -19.609 -22.051  18.407  1.00 10.00      A   
ATOM   2123  C   LEU A 224     -15.790 -24.200  18.006  1.00 10.00      A   
ATOM   2124  O   LEU A 224     -15.402 -23.586  19.001  1.00 10.00      A   
ATOM   2125  N   GLU A 225     -15.745 -25.523  17.908  1.00 10.00      A   
ATOM   2126  HN  GLU A 225     -16.051 -25.952  17.075  1.00 10.00      A   
ATOM   2127  CA  GLU A 225     -15.284 -26.367  19.007  1.00 10.00      A   
ATOM   2128  CB  GLU A 225     -15.958 -27.745  18.941  1.00 10.00      A   
ATOM   2129  CG  GLU A 225     -17.438 -27.699  18.585  1.00 10.00      A   
ATOM   2130  CD  GLU A 225     -17.699 -27.952  17.112  1.00 10.00      A   
ATOM   2131  OE1 GLU A 225     -17.171 -27.195  16.269  1.00 10.00      A   
ATOM   2132  OE2 GLU A 225     -18.435 -28.913  16.792  1.00 10.00      A   
ATOM   2133  C   GLU A 225     -13.759 -26.524  19.045  1.00 10.00      A   
ATOM   2134  O   GLU A 225     -13.228 -27.299  19.846  1.00 10.00      A   
ATOM   2135  N   LYS A 226     -13.052 -25.798  18.187  1.00 10.00      A   
ATOM   2136  HN  LYS A 226     -13.519 -25.201  17.563  1.00 10.00      A   
ATOM   2137  CA  LYS A 226     -11.595 -25.880  18.148  1.00 10.00      A   
ATOM   2138  CB  LYS A 226     -11.129 -26.547  16.851  1.00 10.00      A   
ATOM   2139  CG  LYS A 226     -11.446 -28.029  16.759  1.00 10.00      A   
ATOM   2140  CD  LYS A 226     -10.903 -28.620  15.471  1.00 10.00      A   
ATOM   2141  CE  LYS A 226     -11.021 -30.135  15.461  1.00 10.00      A   
ATOM   2142  NZ  LYS A 226     -12.436 -30.587  15.409  1.00 10.00      A   
ATOM   2143  HZ1 LYS A 226     -12.949 -30.273  16.260  1.00 10.00      A   
ATOM   2144  HZ2 LYS A 226     -12.478 -31.625  15.361  1.00 10.00      A   
ATOM   2145  HZ3 LYS A 226     -12.910 -30.197  14.570  1.00 10.00      A   
ATOM   2146  C   LYS A 226     -10.944 -24.504  18.302  1.00 10.00      A   
ATOM   2147  O   LYS A 226      -9.724 -24.360  18.194  1.00 10.00      A   
ATOM   2148  N   LEU A 227     -11.757 -23.495  18.575  1.00 10.00      A   
ATOM   2149  HN  LEU A 227     -12.712 -23.672  18.698  1.00 10.00      A   
ATOM   2150  CA  LEU A 227     -11.260 -22.136  18.726  1.00 10.00      A   
ATOM   2151  CB  LEU A 227     -12.409 -21.130  18.664  1.00 10.00      A   
ATOM   2152  CG  LEU A 227     -12.886 -20.721  17.271  1.00 10.00      A   
ATOM   2153  CD1 LEU A 227     -13.997 -19.689  17.375  1.00 10.00      A   
ATOM   2154  CD2 LEU A 227     -11.728 -20.176  16.449  1.00 10.00      A   
ATOM   2155  C   LEU A 227     -10.506 -21.972  20.035  1.00 10.00      A   
ATOM   2156  O   LEU A 227      -9.470 -21.304  20.091  1.00 10.00      A   
ATOM   2157  N   ALA A 228     -11.024 -22.596  21.083  1.00 10.00      A   
ATOM   2158  HN  ALA A 228     -11.847 -23.122  20.967  1.00 10.00      A   
ATOM   2159  CA  ALA A 228     -10.412 -22.520  22.403  1.00 10.00      A   
ATOM   2160  CB  ALA A 228     -11.246 -23.288  23.417  1.00 10.00      A   
ATOM   2161  C   ALA A 228      -8.977 -23.038  22.390  1.00 10.00      A   
ATOM   2162  O   ALA A 228      -8.118 -22.534  23.111  1.00 10.00      A   
ATOM   2163  N   THR A 229      -8.725 -24.040  21.563  1.00 10.00      A   
ATOM   2164  HN  THR A 229      -9.452 -24.391  21.006  1.00 10.00      A   
ATOM   2165  CA  THR A 229      -7.400 -24.628  21.453  1.00 10.00      A   
ATOM   2166  CB  THR A 229      -7.430 -25.877  20.549  1.00 10.00      A   
ATOM   2167  OG1 THR A 229      -8.712 -26.511  20.674  1.00 10.00      A   
ATOM   2168  HG1 THR A 229      -8.951 -26.568  21.609  1.00 10.00      A   
ATOM   2169  CG2 THR A 229      -6.346 -26.860  20.963  1.00 10.00      A   
ATOM   2170  C   THR A 229      -6.403 -23.613  20.893  1.00 10.00      A   
ATOM   2171  O   THR A 229      -5.315 -23.427  21.435  1.00 10.00      A   
ATOM   2172  N   LEU A 230      -6.802 -22.934  19.825  1.00 10.00      A   
ATOM   2173  HN  LEU A 230      -7.700 -23.105  19.463  1.00 10.00      A   
ATOM   2174  CA  LEU A 230      -5.950 -21.943  19.179  1.00 10.00      A   
ATOM   2175  CB  LEU A 230      -6.557 -21.514  17.839  1.00 10.00      A   
ATOM   2176  CG  LEU A 230      -6.822 -22.639  16.832  1.00 10.00      A   
ATOM   2177  CD1 LEU A 230      -7.719 -22.149  15.706  1.00 10.00      A   
ATOM   2178  CD2 LEU A 230      -5.514 -23.191  16.281  1.00 10.00      A   
ATOM   2179  C   LEU A 230      -5.720 -20.729  20.075  1.00 10.00      A   
ATOM   2180  O   LEU A 230      -4.598 -20.231  20.184  1.00 10.00      A   
ATOM   2181  N   LEU A 231      -6.783 -20.277  20.737  1.00 10.00      A   
ATOM   2182  HN  LEU A 231      -7.649 -20.730  20.619  1.00 10.00      A   
ATOM   2183  CA  LEU A 231      -6.705 -19.118  21.623  1.00 10.00      A   
ATOM   2184  CB  LEU A 231      -8.106 -18.660  22.033  1.00 10.00      A   
ATOM   2185  CG  LEU A 231      -9.002 -18.169  20.897  1.00 10.00      A   
ATOM   2186  CD1 LEU A 231     -10.409 -17.899  21.403  1.00 10.00      A   
ATOM   2187  CD2 LEU A 231      -8.412 -16.923  20.255  1.00 10.00      A   
ATOM   2188  C   LEU A 231      -5.855 -19.398  22.858  1.00 10.00      A   
ATOM   2189  O   LEU A 231      -5.285 -18.483  23.450  1.00 10.00      A   
ATOM   2190  N   GLN A 232      -5.763 -20.663  23.239  1.00 10.00      A   
ATOM   2191  HN  GLN A 232      -6.236 -21.354  22.729  1.00 10.00      A   
ATOM   2192  CA  GLN A 232      -4.973 -21.048  24.402  1.00 10.00      A   
ATOM   2193  CB  GLN A 232      -5.493 -22.346  25.019  1.00 10.00      A   
ATOM   2194  CG  GLN A 232      -6.719 -22.162  25.903  1.00 10.00      A   
ATOM   2195  CD  GLN A 232      -6.408 -21.491  27.230  1.00 10.00      A   
ATOM   2196  OE1 GLN A 232      -5.445 -20.732  27.353  1.00 10.00      A   
ATOM   2197  NE2 GLN A 232      -7.233 -21.761  28.230  1.00 10.00      A   
ATOM   2198 HE21 GLN A 232      -7.984 -22.370  28.062  1.00 10.00      A   
ATOM   2199 HE22 GLN A 232      -7.065 -21.338  29.098  1.00 10.00      A   
ATOM   2200  C   GLN A 232      -3.497 -21.168  24.051  1.00 10.00      A   
ATOM   2201  O   GLN A 232      -2.641 -21.202  24.936  1.00 10.00      A   
ATOM   2202  N   ARG A 233      -3.205 -21.225  22.759  1.00 10.00      A   
ATOM   2203  HN  ARG A 233      -3.931 -21.199  22.103  1.00 10.00      A   
ATOM   2204  CA  ARG A 233      -1.833 -21.330  22.295  1.00 10.00      A   
ATOM   2205  CB  ARG A 233      -1.757 -22.108  20.978  1.00 10.00      A   
ATOM   2206  CG  ARG A 233      -2.085 -23.588  21.107  1.00 10.00      A   
ATOM   2207  CD  ARG A 233      -1.148 -24.283  22.084  1.00 10.00      A   
ATOM   2208  NE  ARG A 233      -1.389 -25.725  22.144  1.00 10.00      A   
ATOM   2209  HE  ARG A 233      -1.677 -26.170  21.305  1.00 10.00      A   
ATOM   2210  CZ  ARG A 233      -1.230 -26.468  23.239  1.00 10.00      A   
ATOM   2211  NH1 ARG A 233      -0.830 -25.908  24.376  1.00 10.00      A   
ATOM   2212 HH11 ARG A 233      -0.704 -26.489  25.234  1.00 10.00      A   
ATOM   2213 HH12 ARG A 233      -0.637 -24.883  24.415  1.00 10.00      A   
ATOM   2214  NH2 ARG A 233      -1.473 -27.771  23.200  1.00 10.00      A   
ATOM   2215 HH21 ARG A 233      -1.785 -28.220  22.310  1.00 10.00      A   
ATOM   2216 HH22 ARG A 233      -1.353 -28.352  24.058  1.00 10.00      A   
ATOM   2217  C   ARG A 233      -1.202 -19.949  22.136  1.00 10.00      A   
ATOM   2218  O   ARG A 233      -0.021 -19.763  22.431  1.00 10.00      A   
ATOM   2219  N   ALA A 234      -1.994 -18.983  21.681  1.00 10.00      A   
ATOM   2220  HN  ALA A 234      -2.931 -19.188  21.473  1.00 10.00      A   
ATOM   2221  CA  ALA A 234      -1.504 -17.624  21.484  1.00 10.00      A   
ATOM   2222  CB  ALA A 234      -1.285 -17.343  20.006  1.00 10.00      A   
ATOM   2223  C   ALA A 234      -2.458 -16.592  22.080  1.00 10.00      A   
ATOM   2224  O   ALA A 234      -3.310 -16.044  21.380  1.00 10.00      A   
ATOM   2225  N   PRO A 235      -2.326 -16.310  23.386  1.00 10.00      A   
ATOM   2226  CA  PRO A 235      -3.180 -15.337  24.074  1.00 10.00      A   
ATOM   2227  CB  PRO A 235      -3.035 -15.742  25.539  1.00 10.00      A   
ATOM   2228  CG  PRO A 235      -1.649 -16.282  25.629  1.00 10.00      A   
ATOM   2229  CD  PRO A 235      -1.355 -16.932  24.303  1.00 10.00      A   
ATOM   2230  C   PRO A 235      -2.702 -13.898  23.875  1.00 10.00      A   
ATOM   2231  O   PRO A 235      -3.339 -12.953  24.341  1.00 10.00      A   
ATOM   2232  N   GLN A 236      -1.579 -13.731  23.184  1.00 10.00      A   
ATOM   2233  HN  GLN A 236      -1.110 -14.517  22.834  1.00 10.00      A   
ATOM   2234  CA  GLN A 236      -1.033 -12.401  22.935  1.00 10.00      A   
ATOM   2235  CB  GLN A 236       0.505 -12.430  22.870  1.00 10.00      A   
ATOM   2236  CG  GLN A 236       1.090 -12.955  21.562  1.00 10.00      A   
ATOM   2237  CD  GLN A 236       1.211 -14.465  21.519  1.00 10.00      A   
ATOM   2238  OE1 GLN A 236       1.408 -15.123  22.543  1.00 10.00      A   
ATOM   2239  NE2 GLN A 236       1.096 -15.027  20.327  1.00 10.00      A   
ATOM   2240 HE21 GLN A 236       0.942 -14.441  19.554  1.00 10.00      A   
ATOM   2241 HE22 GLN A 236       1.168 -16.005  20.263  1.00 10.00      A   
ATOM   2242  C   GLN A 236      -1.622 -11.801  21.663  1.00 10.00      A   
ATOM   2243  O   GLN A 236      -1.169 -10.757  21.186  1.00 10.00      A   
ATOM   2244  N   LEU A 237      -2.638 -12.473  21.131  1.00 10.00      A   
ATOM   2245  HN  LEU A 237      -2.954 -13.285  21.581  1.00 10.00      A   
ATOM   2246  CA  LEU A 237      -3.309 -12.046  19.912  1.00 10.00      A   
ATOM   2247  CB  LEU A 237      -4.335 -13.107  19.509  1.00 10.00      A   
ATOM   2248  CG  LEU A 237      -4.779 -13.106  18.049  1.00 10.00      A   
ATOM   2249  CD1 LEU A 237      -3.637 -13.539  17.146  1.00 10.00      A   
ATOM   2250  CD2 LEU A 237      -5.986 -14.009  17.862  1.00 10.00      A   
ATOM   2251  C   LEU A 237      -4.006 -10.701  20.103  1.00 10.00      A   
ATOM   2252  O   LEU A 237      -4.554 -10.418  21.171  1.00 10.00      A   
ATOM   2253  N   GLU A 238      -3.969  -9.871  19.067  1.00 10.00      A   
ATOM   2254  HN  GLU A 238      -3.499 -10.147  18.249  1.00 10.00      A   
ATOM   2255  CA  GLU A 238      -4.604  -8.562  19.113  1.00 10.00      A   
ATOM   2256  CB  GLU A 238      -3.622  -7.466  18.683  1.00 10.00      A   
ATOM   2257  CG  GLU A 238      -2.298  -7.474  19.432  1.00 10.00      A   
ATOM   2258  CD  GLU A 238      -1.452  -6.256  19.123  1.00 10.00      A   
ATOM   2259  OE1 GLU A 238      -1.691  -5.195  19.737  1.00 10.00      A   
ATOM   2260  OE2 GLU A 238      -0.541  -6.353  18.278  1.00 10.00      A   
ATOM   2261  C   GLU A 238      -5.830  -8.546  18.208  1.00 10.00      A   
ATOM   2262  O   GLU A 238      -6.877  -7.992  18.557  1.00 10.00      A   
ATOM   2263  N   GLU A 239      -5.686  -9.158  17.039  1.00 10.00      A   
ATOM   2264  HN  GLU A 239      -4.821  -9.572  16.821  1.00 10.00      A   
ATOM   2265  CA  GLU A 239      -6.767  -9.234  16.070  1.00 10.00      A   
ATOM   2266  CB  GLU A 239      -6.288  -8.747  14.705  1.00 10.00      A   
ATOM   2267  CG  GLU A 239      -5.787  -7.314  14.693  1.00 10.00      A   
ATOM   2268  CD  GLU A 239      -5.032  -6.984  13.425  1.00 10.00      A   
ATOM   2269  OE1 GLU A 239      -5.479  -7.401  12.337  1.00 10.00      A   
ATOM   2270  OE2 GLU A 239      -3.992  -6.305  13.506  1.00 10.00      A   
ATOM   2271  C   GLU A 239      -7.249 -10.669  15.951  1.00 10.00      A   
ATOM   2272  O   GLU A 239      -6.510 -11.544  15.494  1.00 10.00      A   
ATOM   2273  N   LEU A 240      -8.483 -10.907  16.361  1.00 10.00      A   
ATOM   2274  HN  LEU A 240      -9.030 -10.161  16.700  1.00 10.00      A   
ATOM   2275  CA  LEU A 240      -9.054 -12.241  16.309  1.00 10.00      A   
ATOM   2276  CB  LEU A 240      -9.654 -12.635  17.661  1.00 10.00      A   
ATOM   2277  CG  LEU A 240     -10.396 -13.975  17.717  1.00 10.00      A   
ATOM   2278  CD1 LEU A 240      -9.484 -15.116  17.300  1.00 10.00      A   
ATOM   2279  CD2 LEU A 240     -10.945 -14.216  19.112  1.00 10.00      A   
ATOM   2280  C   LEU A 240     -10.098 -12.368  15.208  1.00 10.00      A   
ATOM   2281  O   LEU A 240     -11.175 -11.781  15.284  1.00 10.00      A   
ATOM   2282  N   GLY A 241      -9.759 -13.127  14.183  1.00 10.00      A   
ATOM   2283  HN  GLY A 241      -8.869 -13.548  14.169  1.00 10.00      A   
ATOM   2284  CA  GLY A 241     -10.669 -13.360  13.089  1.00 10.00      A   
ATOM   2285  C   GLY A 241     -11.198 -14.775  13.155  1.00 10.00      A   
ATOM   2286  O   GLY A 241     -10.501 -15.724  12.796  1.00 10.00      A   
ATOM   2287  N   THR A 242     -12.413 -14.920  13.642  1.00 10.00      A   
ATOM   2288  HN  THR A 242     -12.920 -14.122  13.907  1.00 10.00      A   
ATOM   2289  CA  THR A 242     -13.028 -16.228  13.778  1.00 10.00      A   
ATOM   2290  CB  THR A 242     -14.144 -16.197  14.838  1.00 10.00      A   
ATOM   2291  OG1 THR A 242     -15.077 -15.151  14.523  1.00 10.00      A   
ATOM   2292  HG1 THR A 242     -14.622 -14.298  14.534  1.00 10.00      A   
ATOM   2293  CG2 THR A 242     -13.551 -15.946  16.217  1.00 10.00      A   
ATOM   2294  C   THR A 242     -13.599 -16.710  12.451  1.00 10.00      A   
ATOM   2295  O   THR A 242     -13.704 -15.938  11.492  1.00 10.00      A   
ATOM   2296  N   GLY A 243     -13.954 -17.982  12.402  1.00 10.00      A   
ATOM   2297  HN  GLY A 243     -13.845 -18.547  13.197  1.00 10.00      A   
ATOM   2298  CA  GLY A 243     -14.524 -18.549  11.204  1.00 10.00      A   
ATOM   2299  C   GLY A 243     -15.971 -18.906  11.432  1.00 10.00      A   
ATOM   2300  O   GLY A 243     -16.824 -18.023  11.538  1.00 10.00      A   
ATOM   2301  N   GLY A 244     -16.244 -20.195  11.544  1.00 10.00      A   
ATOM   2302  HN  GLY A 244     -15.514 -20.849  11.486  1.00 10.00      A   
ATOM   2303  CA  GLY A 244     -17.598 -20.645  11.772  1.00 10.00      A   
ATOM   2304  C   GLY A 244     -17.971 -20.550  13.233  1.00 10.00      A   
ATOM   2305  O   GLY A 244     -17.386 -21.230  14.076  1.00 10.00      A   
ATOM   2306  N   TYR A 245     -18.935 -19.698  13.539  1.00 10.00      A   
ATOM   2307  HN  TYR A 245     -19.368 -19.180  12.821  1.00 10.00      A   
ATOM   2308  CA  TYR A 245     -19.380 -19.516  14.909  1.00 10.00      A   
ATOM   2309  CB  TYR A 245     -19.537 -18.025  15.218  1.00 10.00      A   
ATOM   2310  CG  TYR A 245     -18.841 -17.582  16.483  1.00 10.00      A   
ATOM   2311  CD1 TYR A 245     -17.535 -17.115  16.453  1.00 10.00      A   
ATOM   2312  CD2 TYR A 245     -19.492 -17.628  17.708  1.00 10.00      A   
ATOM   2313  CE1 TYR A 245     -16.897 -16.705  17.607  1.00 10.00      A   
ATOM   2314  CE2 TYR A 245     -18.863 -17.220  18.869  1.00 10.00      A   
ATOM   2315  CZ  TYR A 245     -17.565 -16.759  18.813  1.00 10.00      A   
ATOM   2316  OH  TYR A 245     -16.934 -16.347  19.965  1.00 10.00      A   
ATOM   2317  HH  TYR A 245     -17.277 -16.848  20.709  1.00 10.00      A   
ATOM   2318  C   TYR A 245     -20.699 -20.244  15.123  1.00 10.00      A   
ATOM   2319  O   TYR A 245     -21.510 -19.864  15.968  1.00 10.00      A   
ATOM   2320  N   THR A 246     -20.896 -21.302  14.351  1.00 10.00      A   
ATOM   2321  HN  THR A 246     -20.200 -21.561  13.714  1.00 10.00      A   
ATOM   2322  CA  THR A 246     -22.105 -22.100  14.432  1.00 10.00      A   
ATOM   2323  CB  THR A 246     -22.868 -22.119  13.083  1.00 10.00      A   
ATOM   2324  OG1 THR A 246     -23.950 -23.057  13.133  1.00 10.00      A   
ATOM   2325  HG1 THR A 246     -23.609 -23.948  12.975  1.00 10.00      A   
ATOM   2326  CG2 THR A 246     -21.942 -22.476  11.924  1.00 10.00      A   
ATOM   2327  C   THR A 246     -21.777 -23.525  14.872  1.00 10.00      A   
ATOM   2328  O   THR A 246     -20.949 -24.202  14.256  1.00 10.00      A   
ATOM   2329  N   ALA A 247     -22.415 -23.965  15.946  1.00 10.00      A   
ATOM   2330  HN  ALA A 247     -23.059 -23.378  16.396  1.00 10.00      A   
ATOM   2331  CA  ALA A 247     -22.204 -25.303  16.474  1.00 10.00      A   
ATOM   2332  CB  ALA A 247     -20.843 -25.412  17.155  1.00 10.00      A   
ATOM   2333  C   ALA A 247     -23.315 -25.643  17.450  1.00 10.00      A   
ATOM   2334  O   ALA A 247     -24.165 -24.798  17.745  1.00 10.00      A   
ATOM   2335  N   GLU A 248     -23.304 -26.867  17.952  1.00 10.00      A   
ATOM   2336  HN  GLU A 248     -22.588 -27.485  17.690  1.00 10.00      A   
ATOM   2337  CA  GLU A 248     -24.315 -27.319  18.892  1.00 10.00      A   
ATOM   2338  CB  GLU A 248     -24.195 -28.830  19.094  1.00 10.00      A   
ATOM   2339  CG  GLU A 248     -25.435 -29.474  19.684  1.00 10.00      A   
ATOM   2340  CD  GLU A 248     -25.194 -30.903  20.112  1.00 10.00      A   
ATOM   2341  OE1 GLU A 248     -25.009 -31.767  19.231  1.00 10.00      A   
ATOM   2342  OE2 GLU A 248     -25.183 -31.167  21.329  1.00 10.00      A   
ATOM   2343  C   GLU A 248     -24.156 -26.606  20.230  1.00 10.00      A   
ATOM   2344  O   GLU A 248     -23.049 -26.513  20.761  1.00 10.00      A   
ATOM   2345  N   VAL A 249     -25.259 -26.106  20.768  1.00 10.00      A   
ATOM   2346  HN  VAL A 249     -26.112 -26.216  20.298  1.00 10.00      A   
ATOM   2347  CA  VAL A 249     -25.239 -25.395  22.037  1.00 10.00      A   
ATOM   2348  CB  VAL A 249     -26.553 -24.618  22.275  1.00 10.00      A   
ATOM   2349  CG1 VAL A 249     -26.447 -23.747  23.518  1.00 10.00      A   
ATOM   2350  CG2 VAL A 249     -26.902 -23.774  21.058  1.00 10.00      A   
ATOM   2351  C   VAL A 249     -24.986 -26.347  23.196  1.00 10.00      A   
ATOM   2352  O   VAL A 249     -25.878 -27.081  23.618  1.00 10.00      A   
ATOM   2353  N   ARG A 250     -23.754 -26.351  23.677  1.00 10.00      A   
ATOM   2354  HN  ARG A 250     -23.076 -25.766  23.261  1.00 10.00      A   
ATOM   2355  CA  ARG A 250     -23.366 -27.194  24.798  1.00 10.00      A   
ATOM   2356  CB  ARG A 250     -22.536 -28.391  24.327  1.00 10.00      A   
ATOM   2357  CG  ARG A 250     -23.369 -29.550  23.809  1.00 10.00      A   
ATOM   2358  CD  ARG A 250     -22.520 -30.785  23.564  1.00 10.00      A   
ATOM   2359  NE  ARG A 250     -21.791 -31.199  24.763  1.00 10.00      A   
ATOM   2360  HE  ARG A 250     -21.058 -30.609  25.075  1.00 10.00      A   
ATOM   2361  CZ  ARG A 250     -22.051 -32.310  25.456  1.00 10.00      A   
ATOM   2362  NH1 ARG A 250     -23.025 -33.127  25.078  1.00 10.00      A   
ATOM   2363 HH11 ARG A 250     -23.225 -33.993  25.627  1.00 10.00      A   
ATOM   2364 HH12 ARG A 250     -23.596 -32.910  24.233  1.00 10.00      A   
ATOM   2365  NH2 ARG A 250     -21.331 -32.593  26.531  1.00 10.00      A   
ATOM   2366 HH21 ARG A 250     -20.564 -31.949  26.831  1.00 10.00      A   
ATOM   2367 HH22 ARG A 250     -21.526 -33.461  27.083  1.00 10.00      A   
ATOM   2368  C   ARG A 250     -22.600 -26.376  25.830  1.00 10.00      A   
ATOM   2369  O   ARG A 250     -21.694 -25.607  25.478  1.00 10.00      A   
ATOM   2370  N   PRO A 251     -22.963 -26.530  27.115  1.00 10.00      A   
ATOM   2371  CA  PRO A 251     -22.332 -25.800  28.220  1.00 10.00      A   
ATOM   2372  CB  PRO A 251     -22.967 -26.421  29.469  1.00 10.00      A   
ATOM   2373  CG  PRO A 251     -24.267 -26.969  28.999  1.00 10.00      A   
ATOM   2374  CD  PRO A 251     -24.033 -27.428  27.588  1.00 10.00      A   
ATOM   2375  C   PRO A 251     -20.810 -25.954  28.255  1.00 10.00      A   
ATOM   2376  O   PRO A 251     -20.083 -24.965  28.348  1.00 10.00      A   
ATOM   2377  N   ASP A 252     -20.333 -27.190  28.156  1.00 10.00      A   
ATOM   2378  HN  ASP A 252     -20.961 -27.937  28.061  1.00 10.00      A   
ATOM   2379  CA  ASP A 252     -18.899 -27.469  28.193  1.00 10.00      A   
ATOM   2380  CB  ASP A 252     -18.616 -28.977  28.170  1.00 10.00      A   
ATOM   2381  CG  ASP A 252     -18.893 -29.635  26.834  1.00 10.00      A   
ATOM   2382  OD1 ASP A 252     -17.936 -29.836  26.058  1.00 10.00      A   
ATOM   2383  OD2 ASP A 252     -20.067 -29.968  26.560  1.00 10.00      A   
ATOM   2384  C   ASP A 252     -18.139 -26.735  27.094  1.00 10.00      A   
ATOM   2385  O   ASP A 252     -17.037 -26.232  27.318  1.00 10.00      A   
ATOM   2386  N   VAL A 253     -18.735 -26.654  25.914  1.00 10.00      A   
ATOM   2387  HN  VAL A 253     -19.609 -27.073  25.791  1.00 10.00      A   
ATOM   2388  CA  VAL A 253     -18.108 -25.965  24.796  1.00 10.00      A   
ATOM   2389  CB  VAL A 253     -18.781 -26.317  23.455  1.00 10.00      A   
ATOM   2390  CG1 VAL A 253     -17.968 -25.772  22.289  1.00 10.00      A   
ATOM   2391  CG2 VAL A 253     -18.958 -27.822  23.332  1.00 10.00      A   
ATOM   2392  C   VAL A 253     -18.151 -24.453  25.017  1.00 10.00      A   
ATOM   2393  O   VAL A 253     -17.166 -23.751  24.780  1.00 10.00      A   
ATOM   2394  N   TYR A 254     -19.292 -23.967  25.502  1.00 10.00      A   
ATOM   2395  HN  TYR A 254     -20.027 -24.587  25.696  1.00 10.00      A   
ATOM   2396  CA  TYR A 254     -19.478 -22.545  25.768  1.00 10.00      A   
ATOM   2397  CB  TYR A 254     -20.925 -22.275  26.207  1.00 10.00      A   
ATOM   2398  CG  TYR A 254     -21.218 -20.847  26.631  1.00 10.00      A   
ATOM   2399  CD1 TYR A 254     -20.884 -19.766  25.820  1.00 10.00      A   
ATOM   2400  CD2 TYR A 254     -21.844 -20.583  27.844  1.00 10.00      A   
ATOM   2401  CE1 TYR A 254     -21.161 -18.467  26.209  1.00 10.00      A   
ATOM   2402  CE2 TYR A 254     -22.123 -19.290  28.239  1.00 10.00      A   
ATOM   2403  CZ  TYR A 254     -21.780 -18.236  27.419  1.00 10.00      A   
ATOM   2404  OH  TYR A 254     -22.057 -16.949  27.813  1.00 10.00      A   
ATOM   2405  HH  TYR A 254     -22.088 -16.910  28.775  1.00 10.00      A   
ATOM   2406  C   TYR A 254     -18.504 -22.067  26.838  1.00 10.00      A   
ATOM   2407  O   TYR A 254     -17.800 -21.074  26.646  1.00 10.00      A   
ATOM   2408  N   SER A 255     -18.457 -22.789  27.953  1.00 10.00      A   
ATOM   2409  HN  SER A 255     -19.039 -23.578  28.042  1.00 10.00      A   
ATOM   2410  CA  SER A 255     -17.569 -22.443  29.051  1.00 10.00      A   
ATOM   2411  CB  SER A 255     -17.752 -23.430  30.209  1.00 10.00      A   
ATOM   2412  OG  SER A 255     -19.113 -23.506  30.604  1.00 10.00      A   
ATOM   2413  HG  SER A 255     -19.301 -24.398  30.921  1.00 10.00      A   
ATOM   2414  C   SER A 255     -16.112 -22.421  28.590  1.00 10.00      A   
ATOM   2415  O   SER A 255     -15.348 -21.527  28.962  1.00 10.00      A   
ATOM   2416  N   GLY A 256     -15.739 -23.391  27.759  1.00 10.00      A   
ATOM   2417  HN  GLY A 256     -16.396 -24.066  27.482  1.00 10.00      A   
ATOM   2418  CA  GLY A 256     -14.380 -23.462  27.261  1.00 10.00      A   
ATOM   2419  C   GLY A 256     -14.012 -22.260  26.405  1.00 10.00      A   
ATOM   2420  O   GLY A 256     -12.881 -21.766  26.458  1.00 10.00      A   
ATOM   2421  N   LEU A 257     -14.974 -21.788  25.623  1.00 10.00      A   
ATOM   2422  HN  LEU A 257     -15.857 -22.218  25.640  1.00 10.00      A   
ATOM   2423  CA  LEU A 257     -14.758 -20.643  24.746  1.00 10.00      A   
ATOM   2424  CB  LEU A 257     -15.945 -20.459  23.797  1.00 10.00      A   
ATOM   2425  CG  LEU A 257     -15.975 -21.377  22.573  1.00 10.00      A   
ATOM   2426  CD1 LEU A 257     -17.326 -21.306  21.875  1.00 10.00      A   
ATOM   2427  CD2 LEU A 257     -14.854 -21.014  21.613  1.00 10.00      A   
ATOM   2428  C   LEU A 257     -14.527 -19.371  25.553  1.00 10.00      A   
ATOM   2429  O   LEU A 257     -13.566 -18.637  25.316  1.00 10.00      A   
ATOM   2430  N   SER A 258     -15.407 -19.128  26.516  1.00 10.00      A   
ATOM   2431  HN  SER A 258     -16.149 -19.757  26.655  1.00 10.00      A   
ATOM   2432  CA  SER A 258     -15.315 -17.951  27.363  1.00 10.00      A   
ATOM   2433  CB  SER A 258     -16.474 -17.929  28.363  1.00 10.00      A   
ATOM   2434  OG  SER A 258     -17.721 -18.039  27.694  1.00 10.00      A   
ATOM   2435  HG  SER A 258     -18.349 -18.501  28.263  1.00 10.00      A   
ATOM   2436  C   SER A 258     -13.972 -17.888  28.088  1.00 10.00      A   
ATOM   2437  O   SER A 258     -13.368 -16.817  28.185  1.00 10.00      A   
ATOM   2438  N   VAL A 259     -13.496 -19.038  28.572  1.00 10.00      A   
ATOM   2439  HN  VAL A 259     -14.020 -19.862  28.455  1.00 10.00      A   
ATOM   2440  CA  VAL A 259     -12.220 -19.110  29.283  1.00 10.00      A   
ATOM   2441  CB  VAL A 259     -11.975 -20.513  29.887  1.00 10.00      A   
ATOM   2442  CG1 VAL A 259     -10.571 -20.622  30.474  1.00 10.00      A   
ATOM   2443  CG2 VAL A 259     -13.015 -20.823  30.954  1.00 10.00      A   
ATOM   2444  C   VAL A 259     -11.053 -18.729  28.373  1.00 10.00      A   
ATOM   2445  O   VAL A 259     -10.207 -17.913  28.741  1.00 10.00      A   
ATOM   2446  N   ALA A 260     -11.021 -19.310  27.181  1.00 10.00      A   
ATOM   2447  HN  ALA A 260     -11.733 -19.940  26.936  1.00 10.00      A   
ATOM   2448  CA  ALA A 260      -9.953 -19.034  26.223  1.00 10.00      A   
ATOM   2449  CB  ALA A 260     -10.050 -19.975  25.034  1.00 10.00      A   
ATOM   2450  C   ALA A 260      -9.982 -17.577  25.759  1.00 10.00      A   
ATOM   2451  O   ALA A 260      -8.937 -16.939  25.606  1.00 10.00      A   
ATOM   2452  N   LEU A 261     -11.185 -17.059  25.542  1.00 10.00      A   
ATOM   2453  HN  LEU A 261     -11.980 -17.625  25.673  1.00 10.00      A   
ATOM   2454  CA  LEU A 261     -11.360 -15.683  25.095  1.00 10.00      A   
ATOM   2455  CB  LEU A 261     -12.802 -15.438  24.655  1.00 10.00      A   
ATOM   2456  CG  LEU A 261     -13.141 -15.881  23.233  1.00 10.00      A   
ATOM   2457  CD1 LEU A 261     -14.632 -16.132  23.088  1.00 10.00      A   
ATOM   2458  CD2 LEU A 261     -12.677 -14.836  22.233  1.00 10.00      A   
ATOM   2459  C   LEU A 261     -10.937 -14.669  26.157  1.00 10.00      A   
ATOM   2460  O   LEU A 261     -10.346 -13.641  25.838  1.00 10.00      A   
ATOM   2461  N   SER A 262     -11.215 -14.971  27.419  1.00 10.00      A   
ATOM   2462  HN  SER A 262     -11.665 -15.816  27.619  1.00 10.00      A   
ATOM   2463  CA  SER A 262     -10.860 -14.069  28.511  1.00 10.00      A   
ATOM   2464  CB  SER A 262     -11.681 -14.369  29.770  1.00 10.00      A   
ATOM   2465  OG  SER A 262     -11.789 -15.764  29.999  1.00 10.00      A   
ATOM   2466  HG  SER A 262     -12.438 -16.140  29.391  1.00 10.00      A   
ATOM   2467  C   SER A 262      -9.358 -14.100  28.801  1.00 10.00      A   
ATOM   2468  O   SER A 262      -8.830 -13.230  29.500  1.00 10.00      A   
ATOM   2469  N   GLY A 263      -8.673 -15.097  28.248  1.00 10.00      A   
ATOM   2470  HN  GLY A 263      -9.147 -15.764  27.700  1.00 10.00      A   
ATOM   2471  CA  GLY A 263      -7.242 -15.215  28.452  1.00 10.00      A   
ATOM   2472  C   GLY A 263      -6.472 -14.216  27.615  1.00 10.00      A   
ATOM   2473  O   GLY A 263      -5.379 -13.786  27.989  1.00 10.00      A   
ATOM   2474  N   CYS A 264      -7.050 -13.831  26.486  1.00 10.00      A   
ATOM   2475  HN  CYS A 264      -7.934 -14.189  26.254  1.00 10.00      A   
ATOM   2476  CA  CYS A 264      -6.413 -12.880  25.589  1.00 10.00      A   
ATOM   2477  CB  CYS A 264      -6.762 -13.214  24.139  1.00 10.00      A   
ATOM   2478  SG  CYS A 264      -6.651 -14.973  23.736  1.00 10.00      A   
ATOM   2479  HG  CYS A 264      -7.616 -15.605  24.393  1.00 10.00      A   
ATOM   2480  C   CYS A 264      -6.838 -11.451  25.929  1.00 10.00      A   
ATOM   2481  O   CYS A 264      -7.920 -10.997  25.543  1.00 10.00      A   
ATOM   2482  N   LYS A 265      -5.995 -10.744  26.665  1.00 10.00      A   
ATOM   2483  HN  LYS A 265      -5.149 -11.156  26.957  1.00 10.00      A   
ATOM   2484  CA  LYS A 265      -6.297  -9.371  27.058  1.00 10.00      A   
ATOM   2485  CB  LYS A 265      -5.691  -9.041  28.427  1.00 10.00      A   
ATOM   2486  CG  LYS A 265      -6.615  -9.286  29.609  1.00 10.00      A   
ATOM   2487  CD  LYS A 265      -6.662 -10.755  29.987  1.00 10.00      A   
ATOM   2488  CE  LYS A 265      -7.310 -10.947  31.347  1.00 10.00      A   
ATOM   2489  NZ  LYS A 265      -7.392 -12.382  31.726  1.00 10.00      A   
ATOM   2490  HZ1 LYS A 265      -6.441 -12.804  31.746  1.00 10.00      A   
ATOM   2491  HZ2 LYS A 265      -7.973 -12.905  31.038  1.00 10.00      A   
ATOM   2492  HZ3 LYS A 265      -7.822 -12.480  32.666  1.00 10.00      A   
ATOM   2493  C   LYS A 265      -5.813  -8.369  26.014  1.00 10.00      A   
ATOM   2494  O   LYS A 265      -6.167  -7.191  26.061  1.00 10.00      A   
ATOM   2495  N   GLU A 266      -5.015  -8.837  25.065  1.00 10.00      A   
ATOM   2496  HN  GLU A 266      -4.774  -9.788  25.064  1.00 10.00      A   
ATOM   2497  CA  GLU A 266      -4.486  -7.965  24.025  1.00 10.00      A   
ATOM   2498  CB  GLU A 266      -3.133  -8.468  23.527  1.00 10.00      A   
ATOM   2499  CG  GLU A 266      -2.008  -8.274  24.528  1.00 10.00      A   
ATOM   2500  CD  GLU A 266      -1.988  -6.875  25.107  1.00 10.00      A   
ATOM   2501  OE1 GLU A 266      -2.152  -6.733  26.334  1.00 10.00      A   
ATOM   2502  OE2 GLU A 266      -1.801  -5.908  24.337  1.00 10.00      A   
ATOM   2503  C   GLU A 266      -5.458  -7.800  22.866  1.00 10.00      A   
ATOM   2504  O   GLU A 266      -5.203  -7.033  21.939  1.00 10.00      A   
ATOM   2505  N   LEU A 267      -6.570  -8.517  22.928  1.00 10.00      A   
ATOM   2506  HN  LEU A 267      -6.711  -9.115  23.688  1.00 10.00      A   
ATOM   2507  CA  LEU A 267      -7.583  -8.449  21.885  1.00 10.00      A   
ATOM   2508  CB  LEU A 267      -8.703  -9.448  22.166  1.00 10.00      A   
ATOM   2509  CG  LEU A 267      -8.342 -10.925  21.989  1.00 10.00      A   
ATOM   2510  CD1 LEU A 267      -9.545 -11.809  22.281  1.00 10.00      A   
ATOM   2511  CD2 LEU A 267      -7.813 -11.186  20.588  1.00 10.00      A   
ATOM   2512  C   LEU A 267      -8.143  -7.036  21.747  1.00 10.00      A   
ATOM   2513  O   LEU A 267      -8.551  -6.421  22.735  1.00 10.00      A   
ATOM   2514  N   ARG A 268      -8.121  -6.517  20.528  1.00 10.00      A   
ATOM   2515  HN  ARG A 268      -7.753  -7.055  19.791  1.00 10.00      A   
ATOM   2516  CA  ARG A 268      -8.621  -5.177  20.244  1.00 10.00      A   
ATOM   2517  CB  ARG A 268      -7.459  -4.213  19.970  1.00 10.00      A   
ATOM   2518  CG  ARG A 268      -6.549  -3.958  21.161  1.00 10.00      A   
ATOM   2519  CD  ARG A 268      -7.308  -3.325  22.315  1.00 10.00      A   
ATOM   2520  NE  ARG A 268      -6.427  -3.017  23.440  1.00 10.00      A   
ATOM   2521  HE  ARG A 268      -5.989  -2.139  23.436  1.00 10.00      A   
ATOM   2522  CZ  ARG A 268      -6.199  -3.847  24.453  1.00 10.00      A   
ATOM   2523  NH1 ARG A 268      -6.784  -5.036  24.484  1.00 10.00      A   
ATOM   2524 HH11 ARG A 268      -7.430  -5.327  23.712  1.00 10.00      A   
ATOM   2525 HH12 ARG A 268      -6.602  -5.691  25.280  1.00 10.00      A   
ATOM   2526  NH2 ARG A 268      -5.372  -3.488  25.428  1.00 10.00      A   
ATOM   2527 HH21 ARG A 268      -5.192  -4.138  26.225  1.00 10.00      A   
ATOM   2528 HH22 ARG A 268      -4.900  -2.558  25.404  1.00 10.00      A   
ATOM   2529  C   ARG A 268      -9.559  -5.194  19.040  1.00 10.00      A   
ATOM   2530  O   ARG A 268     -10.484  -4.386  18.946  1.00 10.00      A   
ATOM   2531  N   CYS A 269      -9.320  -6.123  18.121  1.00 10.00      A   
ATOM   2532  HN  CYS A 269      -8.581  -6.755  18.254  1.00 10.00      A   
ATOM   2533  CA  CYS A 269     -10.137  -6.235  16.924  1.00 10.00      A   
ATOM   2534  CB  CYS A 269      -9.306  -5.888  15.688  1.00 10.00      A   
ATOM   2535  SG  CYS A 269     -10.198  -6.014  14.120  1.00 10.00      A   
ATOM   2536  HG  CYS A 269      -9.964  -4.908  13.426  1.00 10.00      A   
ATOM   2537  C   CYS A 269     -10.714  -7.637  16.787  1.00 10.00      A   
ATOM   2538  O   CYS A 269     -10.005  -8.632  16.957  1.00 10.00      A   
ATOM   2539  N   LEU A 270     -12.001  -7.715  16.497  1.00 10.00      A   
ATOM   2540  HN  LEU A 270     -12.520  -6.886  16.381  1.00 10.00      A   
ATOM   2541  CA  LEU A 270     -12.670  -8.994  16.331  1.00 10.00      A   
ATOM   2542  CB  LEU A 270     -13.705  -9.197  17.437  1.00 10.00      A   
ATOM   2543  CG  LEU A 270     -13.476 -10.391  18.363  1.00 10.00      A   
ATOM   2544  CD1 LEU A 270     -14.470 -10.373  19.512  1.00 10.00      A   
ATOM   2545  CD2 LEU A 270     -13.576 -11.696  17.593  1.00 10.00      A   
ATOM   2546  C   LEU A 270     -13.339  -9.060  14.968  1.00 10.00      A   
ATOM   2547  O   LEU A 270     -13.911  -8.074  14.502  1.00 10.00      A   
ATOM   2548  N   SER A 271     -13.241 -10.209  14.319  1.00 10.00      A   
ATOM   2549  HN  SER A 271     -12.748 -10.952  14.735  1.00 10.00      A   
ATOM   2550  CA  SER A 271     -13.839 -10.409  13.006  1.00 10.00      A   
ATOM   2551  CB  SER A 271     -12.814 -10.091  11.915  1.00 10.00      A   
ATOM   2552  OG  SER A 271     -12.264  -8.797  12.098  1.00 10.00      A   
ATOM   2553  HG  SER A 271     -12.647  -8.398  12.891  1.00 10.00      A   
ATOM   2554  C   SER A 271     -14.332 -11.847  12.856  1.00 10.00      A   
ATOM   2555  O   SER A 271     -14.027 -12.704  13.688  1.00 10.00      A   
ATOM   2556  N   GLY A 272     -15.102 -12.106  11.804  1.00 10.00      A   
ATOM   2557  HN  GLY A 272     -15.341 -11.383  11.192  1.00 10.00      A   
ATOM   2558  CA  GLY A 272     -15.611 -13.444  11.567  1.00 10.00      A   
ATOM   2559  C   GLY A 272     -17.057 -13.591  11.985  1.00 10.00      A   
ATOM   2560  O   GLY A 272     -17.909 -12.814  11.552  1.00 10.00      A   
ATOM   2561  N   PHE A 273     -17.326 -14.576  12.839  1.00 10.00      A   
ATOM   2562  HN  PHE A 273     -16.587 -15.138  13.164  1.00 10.00      A   
ATOM   2563  CA  PHE A 273     -18.677 -14.840  13.333  1.00 10.00      A   
ATOM   2564  CB  PHE A 273     -19.270 -13.614  14.036  1.00 10.00      A   
ATOM   2565  CG  PHE A 273     -18.792 -13.423  15.446  1.00 10.00      A   
ATOM   2566  CD1 PHE A 273     -17.474 -13.093  15.708  1.00 10.00      A   
ATOM   2567  CD2 PHE A 273     -19.665 -13.572  16.509  1.00 10.00      A   
ATOM   2568  CE1 PHE A 273     -17.032 -12.913  17.004  1.00 10.00      A   
ATOM   2569  CE2 PHE A 273     -19.231 -13.394  17.808  1.00 10.00      A   
ATOM   2570  CZ  PHE A 273     -17.912 -13.064  18.057  1.00 10.00      A   
ATOM   2571  C   PHE A 273     -19.610 -15.333  12.229  1.00 10.00      A   
ATOM   2572  O   PHE A 273     -20.789 -14.971  12.195  1.00 10.00      A   
ATOM   2573  N   TRP A 274     -19.086 -16.169  11.338  1.00 10.00      A   
ATOM   2574  HN  TRP A 274     -18.146 -16.435  11.423  1.00 10.00      A   
ATOM   2575  CA  TRP A 274     -19.882 -16.715  10.249  1.00 10.00      A   
ATOM   2576  CB  TRP A 274     -18.998 -17.493   9.269  1.00 10.00      A   
ATOM   2577  CG  TRP A 274     -18.458 -16.662   8.145  1.00 10.00      A   
ATOM   2578  CD1 TRP A 274     -19.140 -16.248   7.041  1.00 10.00      A   
ATOM   2579  CD2 TRP A 274     -17.124 -16.148   8.009  1.00 10.00      A   
ATOM   2580  NE1 TRP A 274     -18.321 -15.513   6.222  1.00 10.00      A   
ATOM   2581  HE1 TRP A 274     -18.589 -15.107   5.367  1.00 10.00      A   
ATOM   2582  CE2 TRP A 274     -17.078 -15.434   6.795  1.00 10.00      A   
ATOM   2583  CE3 TRP A 274     -15.969 -16.219   8.792  1.00 10.00      A   
ATOM   2584  CZ2 TRP A 274     -15.921 -14.797   6.348  1.00 10.00      A   
ATOM   2585  CZ3 TRP A 274     -14.823 -15.587   8.346  1.00 10.00      A   
ATOM   2586  CH2 TRP A 274     -14.806 -14.885   7.136  1.00 10.00      A   
ATOM   2587  C   TRP A 274     -20.967 -17.621  10.809  1.00 10.00      A   
ATOM   2588  O   TRP A 274     -20.669 -18.619  11.475  1.00 10.00      A   
ATOM   2589  N   ASP A 275     -22.222 -17.253  10.559  1.00 10.00      A   
ATOM   2590  HN  ASP A 275     -22.381 -16.437  10.029  1.00 10.00      A   
ATOM   2591  CA  ASP A 275     -23.376 -18.017  11.042  1.00 10.00      A   
ATOM   2592  CB  ASP A 275     -23.388 -19.442  10.472  1.00 10.00      A   
ATOM   2593  CG  ASP A 275     -23.552 -19.487   8.970  1.00 10.00      A   
ATOM   2594  OD1 ASP A 275     -24.589 -19.010   8.461  1.00 10.00      A   
ATOM   2595  OD2 ASP A 275     -22.647 -20.017   8.287  1.00 10.00      A   
ATOM   2596  C   ASP A 275     -23.385 -18.071  12.565  1.00 10.00      A   
ATOM   2597  O   ASP A 275     -23.813 -19.064  13.157  1.00 10.00      A   
ATOM   2598  N   ALA A 276     -22.908 -16.992  13.179  1.00 10.00      A   
ATOM   2599  HN  ALA A 276     -22.591 -16.243  12.631  1.00 10.00      A   
ATOM   2600  CA  ALA A 276     -22.825 -16.879  14.630  1.00 10.00      A   
ATOM   2601  CB  ALA A 276     -22.360 -15.488  15.032  1.00 10.00      A   
ATOM   2602  C   ALA A 276     -24.137 -17.211  15.322  1.00 10.00      A   
ATOM   2603  O   ALA A 276     -25.187 -16.654  14.994  1.00 10.00      A   
ATOM   2604  N   VAL A 277     -24.058 -18.127  16.275  1.00 10.00      A   
ATOM   2605  HN  VAL A 277     -23.189 -18.537  16.462  1.00 10.00      A   
ATOM   2606  CA  VAL A 277     -25.216 -18.537  17.051  1.00 10.00      A   
ATOM   2607  CB  VAL A 277     -25.041 -19.970  17.613  1.00 10.00      A   
ATOM   2608  CG1 VAL A 277     -26.277 -20.412  18.388  1.00 10.00      A   
ATOM   2609  CG2 VAL A 277     -24.739 -20.956  16.494  1.00 10.00      A   
ATOM   2610  C   VAL A 277     -25.405 -17.555  18.210  1.00 10.00      A   
ATOM   2611  O   VAL A 277     -24.469 -17.303  18.978  1.00 10.00      A   
ATOM   2612  N   PRO A 278     -26.615 -16.982  18.344  1.00 10.00      A   
ATOM   2613  CA  PRO A 278     -26.938 -16.010  19.406  1.00 10.00      A   
ATOM   2614  CB  PRO A 278     -28.437 -15.753  19.213  1.00 10.00      A   
ATOM   2615  CG  PRO A 278     -28.695 -16.087  17.785  1.00 10.00      A   
ATOM   2616  CD  PRO A 278     -27.766 -17.218  17.452  1.00 10.00      A   
ATOM   2617  C   PRO A 278     -26.669 -16.543  20.816  1.00 10.00      A   
ATOM   2618  O   PRO A 278     -26.441 -15.773  21.749  1.00 10.00      A   
ATOM   2619  N   ALA A 279     -26.673 -17.861  20.962  1.00 10.00      A   
ATOM   2620  HN  ALA A 279     -26.846 -18.425  20.181  1.00 10.00      A   
ATOM   2621  CA  ALA A 279     -26.428 -18.491  22.255  1.00 10.00      A   
ATOM   2622  CB  ALA A 279     -26.989 -19.905  22.268  1.00 10.00      A   
ATOM   2623  C   ALA A 279     -24.938 -18.495  22.600  1.00 10.00      A   
ATOM   2624  O   ALA A 279     -24.550 -18.798  23.726  1.00 10.00      A   
ATOM   2625  N   TYR A 280     -24.103 -18.149  21.627  1.00 10.00      A   
ATOM   2626  HN  TYR A 280     -24.465 -17.910  20.745  1.00 10.00      A   
ATOM   2627  CA  TYR A 280     -22.662 -18.114  21.834  1.00 10.00      A   
ATOM   2628  CB  TYR A 280     -21.950 -19.059  20.861  1.00 10.00      A   
ATOM   2629  CG  TYR A 280     -21.940 -20.499  21.323  1.00 10.00      A   
ATOM   2630  CD1 TYR A 280     -22.959 -21.376  20.972  1.00 10.00      A   
ATOM   2631  CD2 TYR A 280     -20.915 -20.975  22.129  1.00 10.00      A   
ATOM   2632  CE1 TYR A 280     -22.957 -22.685  21.415  1.00 10.00      A   
ATOM   2633  CE2 TYR A 280     -20.903 -22.282  22.571  1.00 10.00      A   
ATOM   2634  CZ  TYR A 280     -21.924 -23.131  22.213  1.00 10.00      A   
ATOM   2635  OH  TYR A 280     -21.917 -24.431  22.664  1.00 10.00      A   
ATOM   2636  HH  TYR A 280     -21.744 -24.439  23.616  1.00 10.00      A   
ATOM   2637  C   TYR A 280     -22.123 -16.693  21.714  1.00 10.00      A   
ATOM   2638  O   TYR A 280     -20.930 -16.483  21.499  1.00 10.00      A   
ATOM   2639  N   LEU A 281     -23.018 -15.723  21.847  1.00 10.00      A   
ATOM   2640  HN  LEU A 281     -23.957 -15.960  22.004  1.00 10.00      A   
ATOM   2641  CA  LEU A 281     -22.646 -14.312  21.767  1.00 10.00      A   
ATOM   2642  CB  LEU A 281     -23.857 -13.434  21.438  1.00 10.00      A   
ATOM   2643  CG  LEU A 281     -24.382 -13.522  20.006  1.00 10.00      A   
ATOM   2644  CD1 LEU A 281     -25.622 -12.662  19.841  1.00 10.00      A   
ATOM   2645  CD2 LEU A 281     -23.309 -13.103  19.017  1.00 10.00      A   
ATOM   2646  C   LEU A 281     -21.938 -13.810  23.035  1.00 10.00      A   
ATOM   2647  O   LEU A 281     -20.895 -13.166  22.940  1.00 10.00      A   
ATOM   2648  N   PRO A 282     -22.473 -14.104  24.247  1.00 10.00      A   
ATOM   2649  CA  PRO A 282     -21.863 -13.656  25.517  1.00 10.00      A   
ATOM   2650  CB  PRO A 282     -22.844 -14.143  26.595  1.00 10.00      A   
ATOM   2651  CG  PRO A 282     -24.115 -14.410  25.867  1.00 10.00      A   
ATOM   2652  CD  PRO A 282     -23.715 -14.860  24.494  1.00 10.00      A   
ATOM   2653  C   PRO A 282     -20.461 -14.228  25.769  1.00 10.00      A   
ATOM   2654  O   PRO A 282     -19.831 -13.917  26.781  1.00 10.00      A   
ATOM   2655  N   ALA A 283     -19.971 -15.048  24.848  1.00 10.00      A   
ATOM   2656  HN  ALA A 283     -20.513 -15.258  24.059  1.00 10.00      A   
ATOM   2657  CA  ALA A 283     -18.644 -15.641  24.982  1.00 10.00      A   
ATOM   2658  CB  ALA A 283     -18.435 -16.719  23.930  1.00 10.00      A   
ATOM   2659  C   ALA A 283     -17.561 -14.566  24.874  1.00 10.00      A   
ATOM   2660  O   ALA A 283     -16.486 -14.687  25.462  1.00 10.00      A   
ATOM   2661  N   VAL A 284     -17.860 -13.504  24.135  1.00 10.00      A   
ATOM   2662  HN  VAL A 284     -18.739 -13.452  23.703  1.00 10.00      A   
ATOM   2663  CA  VAL A 284     -16.911 -12.409  23.950  1.00 10.00      A   
ATOM   2664  CB  VAL A 284     -16.811 -11.972  22.473  1.00 10.00      A   
ATOM   2665  CG1 VAL A 284     -16.218 -13.086  21.624  1.00 10.00      A   
ATOM   2666  CG2 VAL A 284     -18.172 -11.556  21.937  1.00 10.00      A   
ATOM   2667  C   VAL A 284     -17.266 -11.206  24.823  1.00 10.00      A   
ATOM   2668  O   VAL A 284     -16.737 -10.106  24.637  1.00 10.00      A   
ATOM   2669  N   TYR A 285     -18.141 -11.436  25.797  1.00 10.00      A   
ATOM   2670  HN  TYR A 285     -18.505 -12.342  25.905  1.00 10.00      A   
ATOM   2671  CA  TYR A 285     -18.577 -10.383  26.711  1.00 10.00      A   
ATOM   2672  CB  TYR A 285     -19.618 -10.924  27.693  1.00 10.00      A   
ATOM   2673  CG  TYR A 285     -21.049 -10.553  27.368  1.00 10.00      A   
ATOM   2674  CD1 TYR A 285     -21.364  -9.831  26.224  1.00 10.00      A   
ATOM   2675  CD2 TYR A 285     -22.089 -10.928  28.210  1.00 10.00      A   
ATOM   2676  CE1 TYR A 285     -22.670  -9.494  25.929  1.00 10.00      A   
ATOM   2677  CE2 TYR A 285     -23.397 -10.595  27.922  1.00 10.00      A   
ATOM   2678  CZ  TYR A 285     -23.681  -9.878  26.781  1.00 10.00      A   
ATOM   2679  OH  TYR A 285     -24.982  -9.545  26.488  1.00 10.00      A   
ATOM   2680  HH  TYR A 285     -25.335  -8.994  27.197  1.00 10.00      A   
ATOM   2681  C   TYR A 285     -17.402  -9.809  27.488  1.00 10.00      A   
ATOM   2682  O   TYR A 285     -17.356  -8.612  27.772  1.00 10.00      A   
ATOM   2683  N   SER A 286     -16.446 -10.663  27.809  1.00 10.00      A   
ATOM   2684  HN  SER A 286     -16.534 -11.604  27.547  1.00 10.00      A   
ATOM   2685  CA  SER A 286     -15.274 -10.250  28.559  1.00 10.00      A   
ATOM   2686  CB  SER A 286     -14.719 -11.457  29.309  1.00 10.00      A   
ATOM   2687  OG  SER A 286     -15.752 -12.403  29.564  1.00 10.00      A   
ATOM   2688  HG  SER A 286     -15.381 -13.167  30.022  1.00 10.00      A   
ATOM   2689  C   SER A 286     -14.197  -9.647  27.651  1.00 10.00      A   
ATOM   2690  O   SER A 286     -13.119  -9.281  28.117  1.00 10.00      A   
ATOM   2691  N   VAL A 287     -14.498  -9.532  26.362  1.00 10.00      A   
ATOM   2692  HN  VAL A 287     -15.385  -9.812  26.051  1.00 10.00      A   
ATOM   2693  CA  VAL A 287     -13.547  -8.987  25.400  1.00 10.00      A   
ATOM   2694  CB  VAL A 287     -13.307  -9.964  24.225  1.00 10.00      A   
ATOM   2695  CG1 VAL A 287     -12.234  -9.432  23.292  1.00 10.00      A   
ATOM   2696  CG2 VAL A 287     -12.926 -11.346  24.739  1.00 10.00      A   
ATOM   2697  C   VAL A 287     -14.010  -7.640  24.850  1.00 10.00      A   
ATOM   2698  O   VAL A 287     -13.196  -6.738  24.640  1.00 10.00      A   
ATOM   2699  N   CYS A 288     -15.323  -7.501  24.636  1.00 10.00      A   
ATOM   2700  HN  CYS A 288     -15.923  -8.252  24.836  1.00 10.00      A   
ATOM   2701  CA  CYS A 288     -15.896  -6.271  24.088  1.00 10.00      A   
ATOM   2702  CB  CYS A 288     -17.407  -6.410  23.902  1.00 10.00      A   
ATOM   2703  SG  CYS A 288     -18.264  -7.236  25.262  1.00 10.00      A   
ATOM   2704  HG  CYS A 288     -17.489  -7.181  26.339  1.00 10.00      A   
ATOM   2705  C   CYS A 288     -15.552  -5.033  24.914  1.00 10.00      A   
ATOM   2706  O   CYS A 288     -15.577  -3.912  24.402  1.00 10.00      A   
ATOM   2707  N   SER A 289     -15.208  -5.245  26.181  1.00 10.00      A   
ATOM   2708  HN  SER A 289     -15.182  -6.163  26.520  1.00 10.00      A   
ATOM   2709  CA  SER A 289     -14.857  -4.161  27.083  1.00 10.00      A   
ATOM   2710  CB  SER A 289     -14.560  -4.742  28.468  1.00 10.00      A   
ATOM   2711  OG  SER A 289     -14.576  -6.164  28.438  1.00 10.00      A   
ATOM   2712  HG  SER A 289     -13.755  -6.500  28.819  1.00 10.00      A   
ATOM   2713  C   SER A 289     -13.644  -3.379  26.575  1.00 10.00      A   
ATOM   2714  O   SER A 289     -13.456  -2.219  26.931  1.00 10.00      A   
ATOM   2715  N   ARG A 290     -12.829  -4.012  25.738  1.00 10.00      A   
ATOM   2716  HN  ARG A 290     -13.037  -4.933  25.470  1.00 10.00      A   
ATOM   2717  CA  ARG A 290     -11.635  -3.368  25.204  1.00 10.00      A   
ATOM   2718  CB  ARG A 290     -10.384  -4.002  25.816  1.00 10.00      A   
ATOM   2719  CG  ARG A 290     -10.276  -5.500  25.587  1.00 10.00      A   
ATOM   2720  CD  ARG A 290      -9.279  -6.139  26.535  1.00 10.00      A   
ATOM   2721  NE  ARG A 290      -9.287  -7.600  26.432  1.00 10.00      A   
ATOM   2722  HE  ARG A 290      -8.765  -8.000  25.706  1.00 10.00      A   
ATOM   2723  CZ  ARG A 290      -9.957  -8.399  27.260  1.00 10.00      A   
ATOM   2724  NH1 ARG A 290     -10.671  -7.885  28.249  1.00 10.00      A   
ATOM   2725 HH11 ARG A 290     -11.198  -8.515  28.893  1.00 10.00      A   
ATOM   2726 HH12 ARG A 290     -10.713  -6.852  28.391  1.00 10.00      A   
ATOM   2727  NH2 ARG A 290      -9.888  -9.722  27.119  1.00 10.00      A   
ATOM   2728 HH21 ARG A 290     -10.419 -10.346  27.773  1.00 10.00      A   
ATOM   2729 HH22 ARG A 290      -9.300 -10.148  26.361  1.00 10.00      A   
ATOM   2730  C   ARG A 290     -11.579  -3.456  23.680  1.00 10.00      A   
ATOM   2731  O   ARG A 290     -10.519  -3.276  23.077  1.00 10.00      A   
ATOM   2732  N   LEU A 291     -12.726  -3.711  23.063  1.00 10.00      A   
ATOM   2733  HN  LEU A 291     -13.542  -3.810  23.597  1.00 10.00      A   
ATOM   2734  CA  LEU A 291     -12.803  -3.832  21.609  1.00 10.00      A   
ATOM   2735  CB  LEU A 291     -13.974  -4.727  21.190  1.00 10.00      A   
ATOM   2736  CG  LEU A 291     -13.764  -6.237  21.312  1.00 10.00      A   
ATOM   2737  CD1 LEU A 291     -15.003  -6.979  20.834  1.00 10.00      A   
ATOM   2738  CD2 LEU A 291     -12.541  -6.673  20.524  1.00 10.00      A   
ATOM   2739  C   LEU A 291     -12.940  -2.473  20.939  1.00 10.00      A   
ATOM   2740  O   LEU A 291     -13.847  -1.706  21.252  1.00 10.00      A   
ATOM   2741  N   THR A 292     -12.034  -2.187  20.017  1.00 10.00      A   
ATOM   2742  HN  THR A 292     -11.320  -2.835  19.830  1.00 10.00      A   
ATOM   2743  CA  THR A 292     -12.055  -0.934  19.285  1.00 10.00      A   
ATOM   2744  CB  THR A 292     -10.640  -0.345  19.161  1.00 10.00      A   
ATOM   2745  OG1 THR A 292      -9.719  -1.391  18.825  1.00 10.00      A   
ATOM   2746  HG1 THR A 292      -8.836  -1.021  18.730  1.00 10.00      A   
ATOM   2747  CG2 THR A 292     -10.213   0.303  20.471  1.00 10.00      A   
ATOM   2748  C   THR A 292     -12.626  -1.156  17.891  1.00 10.00      A   
ATOM   2749  O   THR A 292     -13.266  -0.275  17.321  1.00 10.00      A   
ATOM   2750  N   THR A 293     -12.386  -2.341  17.349  1.00 10.00      A   
ATOM   2751  HN  THR A 293     -11.855  -2.997  17.852  1.00 10.00      A   
ATOM   2752  CA  THR A 293     -12.876  -2.696  16.026  1.00 10.00      A   
ATOM   2753  CB  THR A 293     -11.706  -2.904  15.050  1.00 10.00      A   
ATOM   2754  OG1 THR A 293     -10.743  -1.856  15.230  1.00 10.00      A   
ATOM   2755  HG1 THR A 293     -10.746  -1.576  16.153  1.00 10.00      A   
ATOM   2756  CG2 THR A 293     -12.200  -2.888  13.615  1.00 10.00      A   
ATOM   2757  C   THR A 293     -13.705  -3.979  16.092  1.00 10.00      A   
ATOM   2758  O   THR A 293     -13.216  -5.025  16.526  1.00 10.00      A   
ATOM   2759  N   LEU A 294     -14.954  -3.894  15.659  1.00 10.00      A   
ATOM   2760  HN  LEU A 294     -15.282  -3.037  15.305  1.00 10.00      A   
ATOM   2761  CA  LEU A 294     -15.849  -5.041  15.685  1.00 10.00      A   
ATOM   2762  CB  LEU A 294     -16.973  -4.810  16.699  1.00 10.00      A   
ATOM   2763  CG  LEU A 294     -17.915  -5.986  16.955  1.00 10.00      A   
ATOM   2764  CD1 LEU A 294     -17.156  -7.169  17.533  1.00 10.00      A   
ATOM   2765  CD2 LEU A 294     -19.040  -5.564  17.884  1.00 10.00      A   
ATOM   2766  C   LEU A 294     -16.424  -5.326  14.300  1.00 10.00      A   
ATOM   2767  O   LEU A 294     -17.166  -4.512  13.742  1.00 10.00      A   
ATOM   2768  N   ASN A 295     -16.059  -6.473  13.739  1.00 10.00      A   
ATOM   2769  HN  ASN A 295     -15.438  -7.068  14.224  1.00 10.00      A   
ATOM   2770  CA  ASN A 295     -16.545  -6.879  12.423  1.00 10.00      A   
ATOM   2771  CB  ASN A 295     -15.379  -7.335  11.533  1.00 10.00      A   
ATOM   2772  CG  ASN A 295     -15.771  -7.545  10.075  1.00 10.00      A   
ATOM   2773  OD1 ASN A 295     -16.923  -7.845   9.759  1.00 10.00      A   
ATOM   2774  ND2 ASN A 295     -14.813  -7.385   9.171  1.00 10.00      A   
ATOM   2775 HD21 ASN A 295     -13.915  -7.140   9.480  1.00 10.00      A   
ATOM   2776 HD22 ASN A 295     -15.041  -7.523   8.228  1.00 10.00      A   
ATOM   2777  C   ASN A 295     -17.571  -7.999  12.563  1.00 10.00      A   
ATOM   2778  O   ASN A 295     -17.228  -9.134  12.886  1.00 10.00      A   
ATOM   2779  N   LEU A 296     -18.832  -7.672  12.336  1.00 10.00      A   
ATOM   2780  HN  LEU A 296     -19.050  -6.745  12.079  1.00 10.00      A   
ATOM   2781  CA  LEU A 296     -19.911  -8.646  12.440  1.00 10.00      A   
ATOM   2782  CB  LEU A 296     -20.843  -8.296  13.604  1.00 10.00      A   
ATOM   2783  CG  LEU A 296     -20.215  -8.275  14.998  1.00 10.00      A   
ATOM   2784  CD1 LEU A 296     -21.223  -7.791  16.024  1.00 10.00      A   
ATOM   2785  CD2 LEU A 296     -19.685  -9.650  15.376  1.00 10.00      A   
ATOM   2786  C   LEU A 296     -20.698  -8.690  11.139  1.00 10.00      A   
ATOM   2787  O   LEU A 296     -21.879  -9.044  11.121  1.00 10.00      A   
ATOM   2788  N   SER A 297     -20.023  -8.359  10.044  1.00 10.00      A   
ATOM   2789  HN  SER A 297     -19.077  -8.108  10.126  1.00 10.00      A   
ATOM   2790  CA  SER A 297     -20.649  -8.342   8.723  1.00 10.00      A   
ATOM   2791  CB  SER A 297     -19.718  -7.659   7.718  1.00 10.00      A   
ATOM   2792  OG  SER A 297     -18.935  -6.664   8.355  1.00 10.00      A   
ATOM   2793  HG  SER A 297     -18.089  -7.044   8.624  1.00 10.00      A   
ATOM   2794  C   SER A 297     -21.013  -9.749   8.237  1.00 10.00      A   
ATOM   2795  O   SER A 297     -21.539  -9.921   7.134  1.00 10.00      A   
ATOM   2796  N   TYR A 298     -20.720 -10.752   9.052  1.00 10.00      A   
ATOM   2797  HN  TYR A 298     -20.286 -10.562   9.910  1.00 10.00      A   
ATOM   2798  CA  TYR A 298     -21.024 -12.130   8.699  1.00 10.00      A   
ATOM   2799  CB  TYR A 298     -19.738 -12.956   8.602  1.00 10.00      A   
ATOM   2800  CG  TYR A 298     -18.582 -12.248   7.927  1.00 10.00      A   
ATOM   2801  CD1 TYR A 298     -17.479 -11.826   8.659  1.00 10.00      A   
ATOM   2802  CD2 TYR A 298     -18.583 -12.008   6.557  1.00 10.00      A   
ATOM   2803  CE1 TYR A 298     -16.412 -11.193   8.053  1.00 10.00      A   
ATOM   2804  CE2 TYR A 298     -17.520 -11.370   5.941  1.00 10.00      A   
ATOM   2805  CZ  TYR A 298     -16.436 -10.966   6.694  1.00 10.00      A   
ATOM   2806  OH  TYR A 298     -15.367 -10.346   6.087  1.00 10.00      A   
ATOM   2807  HH  TYR A 298     -15.683  -9.753   5.395  1.00 10.00      A   
ATOM   2808  C   TYR A 298     -21.974 -12.753   9.719  1.00 10.00      A   
ATOM   2809  O   TYR A 298     -22.370 -13.911   9.585  1.00 10.00      A   
ATOM   2810  N   ALA A 299     -22.357 -11.971  10.723  1.00 10.00      A   
ATOM   2811  HN  ALA A 299     -22.054 -11.039  10.747  1.00 10.00      A   
ATOM   2812  CA  ALA A 299     -23.250 -12.450  11.766  1.00 10.00      A   
ATOM   2813  CB  ALA A 299     -22.825 -11.917  13.124  1.00 10.00      A   
ATOM   2814  C   ALA A 299     -24.689 -12.056  11.463  1.00 10.00      A   
ATOM   2815  O   ALA A 299     -25.085 -10.907  11.650  1.00 10.00      A   
ATOM   2816  N   THR A 300     -25.468 -13.016  10.997  1.00 10.00      A   
ATOM   2817  HN  THR A 300     -25.097 -13.914  10.869  1.00 10.00      A   
ATOM   2818  CA  THR A 300     -26.862 -12.781  10.650  1.00 10.00      A   
ATOM   2819  CB  THR A 300     -27.317 -13.787   9.579  1.00 10.00      A   
ATOM   2820  OG1 THR A 300     -26.474 -14.946   9.639  1.00 10.00      A   
ATOM   2821  HG1 THR A 300     -26.789 -15.529  10.343  1.00 10.00      A   
ATOM   2822  CG2 THR A 300     -27.225 -13.171   8.191  1.00 10.00      A   
ATOM   2823  C   THR A 300     -27.787 -12.870  11.868  1.00 10.00      A   
ATOM   2824  O   THR A 300     -28.853 -13.481  11.806  1.00 10.00      A   
ATOM   2825  N   VAL A 301     -27.381 -12.248  12.969  1.00 10.00      A   
ATOM   2826  HN  VAL A 301     -26.524 -11.769  12.958  1.00 10.00      A   
ATOM   2827  CA  VAL A 301     -28.181 -12.254  14.191  1.00 10.00      A   
ATOM   2828  CB  VAL A 301     -27.312 -12.096  15.458  1.00 10.00      A   
ATOM   2829  CG1 VAL A 301     -26.501 -13.357  15.713  1.00 10.00      A   
ATOM   2830  CG2 VAL A 301     -26.399 -10.886  15.339  1.00 10.00      A   
ATOM   2831  C   VAL A 301     -29.242 -11.153  14.148  1.00 10.00      A   
ATOM   2832  O   VAL A 301     -29.329 -10.417  13.166  1.00 10.00      A   
ATOM   2833  N   GLN A 302     -30.036 -11.035  15.207  1.00 10.00      A   
ATOM   2834  HN  GLN A 302     -29.894 -11.618  15.988  1.00 10.00      A   
ATOM   2835  CA  GLN A 302     -31.094 -10.028  15.248  1.00 10.00      A   
ATOM   2836  CB  GLN A 302     -32.376 -10.598  15.860  1.00 10.00      A   
ATOM   2837  CG  GLN A 302     -32.970 -11.760  15.083  1.00 10.00      A   
ATOM   2838  CD  GLN A 302     -33.386 -11.379  13.677  1.00 10.00      A   
ATOM   2839  OE1 GLN A 302     -34.517 -10.959  13.445  1.00 10.00      A   
ATOM   2840  NE2 GLN A 302     -32.475 -11.523  12.731  1.00 10.00      A   
ATOM   2841 HE21 GLN A 302     -31.594 -11.868  12.985  1.00 10.00      A   
ATOM   2842 HE22 GLN A 302     -32.722 -11.290  11.811  1.00 10.00      A   
ATOM   2843  C   GLN A 302     -30.657  -8.756  15.979  1.00 10.00      A   
ATOM   2844  O   GLN A 302     -29.558  -8.690  16.535  1.00 10.00      A   
ATOM   2845  N   SER A 303     -31.535  -7.755  15.969  1.00 10.00      A   
ATOM   2846  HN  SER A 303     -32.390  -7.884  15.509  1.00 10.00      A   
ATOM   2847  CA  SER A 303     -31.274  -6.465  16.601  1.00 10.00      A   
ATOM   2848  CB  SER A 303     -32.494  -5.546  16.444  1.00 10.00      A   
ATOM   2849  OG  SER A 303     -32.237  -4.240  16.933  1.00 10.00      A   
ATOM   2850  HG  SER A 303     -31.803  -3.718  16.241  1.00 10.00      A   
ATOM   2851  C   SER A 303     -30.889  -6.593  18.075  1.00 10.00      A   
ATOM   2852  O   SER A 303     -29.808  -6.162  18.474  1.00 10.00      A   
ATOM   2853  N   TYR A 304     -31.763  -7.198  18.872  1.00 10.00      A   
ATOM   2854  HN  TYR A 304     -32.594  -7.549  18.490  1.00 10.00      A   
ATOM   2855  CA  TYR A 304     -31.517  -7.357  20.304  1.00 10.00      A   
ATOM   2856  CB  TYR A 304     -32.700  -8.050  20.987  1.00 10.00      A   
ATOM   2857  CG  TYR A 304     -32.613  -8.086  22.493  1.00 10.00      A   
ATOM   2858  CD1 TYR A 304     -32.616  -6.912  23.236  1.00 10.00      A   
ATOM   2859  CD2 TYR A 304     -32.539  -9.293  23.173  1.00 10.00      A   
ATOM   2860  CE1 TYR A 304     -32.545  -6.937  24.613  1.00 10.00      A   
ATOM   2861  CE2 TYR A 304     -32.467  -9.328  24.549  1.00 10.00      A   
ATOM   2862  CZ  TYR A 304     -32.470  -8.150  25.265  1.00 10.00      A   
ATOM   2863  OH  TYR A 304     -32.399  -8.186  26.638  1.00 10.00      A   
ATOM   2864  HH  TYR A 304     -31.803  -8.897  26.910  1.00 10.00      A   
ATOM   2865  C   TYR A 304     -30.218  -8.109  20.581  1.00 10.00      A   
ATOM   2866  O   TYR A 304     -29.489  -7.782  21.520  1.00 10.00      A   
ATOM   2867  N   ASP A 305     -29.926  -9.102  19.750  1.00 10.00      A   
ATOM   2868  HN  ASP A 305     -30.549  -9.312  19.021  1.00 10.00      A   
ATOM   2869  CA  ASP A 305     -28.712  -9.898  19.901  1.00 10.00      A   
ATOM   2870  CB  ASP A 305     -28.682 -11.039  18.882  1.00 10.00      A   
ATOM   2871  CG  ASP A 305     -29.821 -12.021  19.056  1.00 10.00      A   
ATOM   2872  OD1 ASP A 305     -29.989 -12.550  20.172  1.00 10.00      A   
ATOM   2873  OD2 ASP A 305     -30.558 -12.267  18.075  1.00 10.00      A   
ATOM   2874  C   ASP A 305     -27.475  -9.023  19.739  1.00 10.00      A   
ATOM   2875  O   ASP A 305     -26.478  -9.193  20.444  1.00 10.00      A   
ATOM   2876  N   LEU A 306     -27.553  -8.080  18.811  1.00 10.00      A   
ATOM   2877  HN  LEU A 306     -28.379  -8.002  18.283  1.00 10.00      A   
ATOM   2878  CA  LEU A 306     -26.454  -7.161  18.549  1.00 10.00      A   
ATOM   2879  CB  LEU A 306     -26.648  -6.472  17.195  1.00 10.00      A   
ATOM   2880  CG  LEU A 306     -26.485  -7.344  15.949  1.00 10.00      A   
ATOM   2881  CD1 LEU A 306     -27.330  -6.796  14.810  1.00 10.00      A   
ATOM   2882  CD2 LEU A 306     -25.024  -7.407  15.537  1.00 10.00      A   
ATOM   2883  C   LEU A 306     -26.365  -6.108  19.647  1.00 10.00      A   
ATOM   2884  O   LEU A 306     -25.278  -5.786  20.127  1.00 10.00      A   
ATOM   2885  N   VAL A 307     -27.524  -5.588  20.043  1.00 10.00      A   
ATOM   2886  HN  VAL A 307     -28.354  -5.906  19.618  1.00 10.00      A   
ATOM   2887  CA  VAL A 307     -27.609  -4.557  21.078  1.00 10.00      A   
ATOM   2888  CB  VAL A 307     -29.073  -4.133  21.348  1.00 10.00      A   
ATOM   2889  CG1 VAL A 307     -29.165  -3.193  22.545  1.00 10.00      A   
ATOM   2890  CG2 VAL A 307     -29.666  -3.467  20.117  1.00 10.00      A   
ATOM   2891  C   VAL A 307     -26.948  -5.000  22.380  1.00 10.00      A   
ATOM   2892  O   VAL A 307     -26.210  -4.229  22.998  1.00 10.00      A   
ATOM   2893  N   LYS A 308     -27.201  -6.245  22.778  1.00 10.00      A   
ATOM   2894  HN  LYS A 308     -27.789  -6.815  22.227  1.00 10.00      A   
ATOM   2895  CA  LYS A 308     -26.638  -6.789  24.009  1.00 10.00      A   
ATOM   2896  CB  LYS A 308     -27.069  -8.242  24.215  1.00 10.00      A   
ATOM   2897  CG  LYS A 308     -28.508  -8.397  24.685  1.00 10.00      A   
ATOM   2898  CD  LYS A 308     -28.735  -9.738  25.367  1.00 10.00      A   
ATOM   2899  CE  LYS A 308     -28.954 -10.852  24.357  1.00 10.00      A   
ATOM   2900  NZ  LYS A 308     -28.992 -12.185  25.010  1.00 10.00      A   
ATOM   2901  HZ1 LYS A 308     -29.594 -12.147  25.859  1.00 10.00      A   
ATOM   2902  HZ2 LYS A 308     -28.031 -12.478  25.290  1.00 10.00      A   
ATOM   2903  HZ3 LYS A 308     -29.381 -12.894  24.356  1.00 10.00      A   
ATOM   2904  C   LYS A 308     -25.113  -6.664  24.056  1.00 10.00      A   
ATOM   2905  O   LYS A 308     -24.547  -6.242  25.065  1.00 10.00      A   
ATOM   2906  N   LEU A 309     -24.457  -7.004  22.953  1.00 10.00      A   
ATOM   2907  HN  LEU A 309     -24.961  -7.310  22.171  1.00 10.00      A   
ATOM   2908  CA  LEU A 309     -23.004  -6.928  22.878  1.00 10.00      A   
ATOM   2909  CB  LEU A 309     -22.485  -7.750  21.702  1.00 10.00      A   
ATOM   2910  CG  LEU A 309     -21.964  -9.146  22.033  1.00 10.00      A   
ATOM   2911  CD1 LEU A 309     -21.662  -9.915  20.762  1.00 10.00      A   
ATOM   2912  CD2 LEU A 309     -20.724  -9.062  22.907  1.00 10.00      A   
ATOM   2913  C   LEU A 309     -22.522  -5.484  22.764  1.00 10.00      A   
ATOM   2914  O   LEU A 309     -21.499  -5.113  23.340  1.00 10.00      A   
ATOM   2915  N   LEU A 310     -23.279  -4.666  22.035  1.00 10.00      A   
ATOM   2916  HN  LEU A 310     -24.093  -5.020  21.618  1.00 10.00      A   
ATOM   2917  CA  LEU A 310     -22.933  -3.258  21.835  1.00 10.00      A   
ATOM   2918  CB  LEU A 310     -23.878  -2.595  20.832  1.00 10.00      A   
ATOM   2919  CG  LEU A 310     -23.742  -3.039  19.373  1.00 10.00      A   
ATOM   2920  CD1 LEU A 310     -24.758  -2.320  18.497  1.00 10.00      A   
ATOM   2921  CD2 LEU A 310     -22.328  -2.800  18.863  1.00 10.00      A   
ATOM   2922  C   LEU A 310     -22.926  -2.477  23.150  1.00 10.00      A   
ATOM   2923  O   LEU A 310     -22.161  -1.527  23.311  1.00 10.00      A   
ATOM   2924  N   CYS A 311     -23.764  -2.894  24.093  1.00 10.00      A   
ATOM   2925  HN  CYS A 311     -24.343  -3.662  23.910  1.00 10.00      A   
ATOM   2926  CA  CYS A 311     -23.851  -2.231  25.394  1.00 10.00      A   
ATOM   2927  CB  CYS A 311     -25.065  -2.736  26.175  1.00 10.00      A   
ATOM   2928  SG  CYS A 311     -26.640  -2.517  25.320  1.00 10.00      A   
ATOM   2929  HG  CYS A 311     -26.499  -2.993  24.088  1.00 10.00      A   
ATOM   2930  C   CYS A 311     -22.579  -2.433  26.214  1.00 10.00      A   
ATOM   2931  O   CYS A 311     -22.316  -1.696  27.166  1.00 10.00      A   
ATOM   2932  N   GLN A 312     -21.791  -3.429  25.850  1.00 10.00      A   
ATOM   2933  HN  GLN A 312     -22.042  -3.990  25.082  1.00 10.00      A   
ATOM   2934  CA  GLN A 312     -20.557  -3.710  26.567  1.00 10.00      A   
ATOM   2935  CB  GLN A 312     -20.473  -5.182  26.972  1.00 10.00      A   
ATOM   2936  CG  GLN A 312     -21.420  -5.552  28.105  1.00 10.00      A   
ATOM   2937  CD  GLN A 312     -21.186  -6.943  28.664  1.00 10.00      A   
ATOM   2938  OE1 GLN A 312     -22.118  -7.593  29.139  1.00 10.00      A   
ATOM   2939  NE2 GLN A 312     -19.949  -7.413  28.612  1.00 10.00      A   
ATOM   2940 HE21 GLN A 312     -19.252  -6.847  28.216  1.00 10.00      A   
ATOM   2941 HE22 GLN A 312     -19.777  -8.307  28.978  1.00 10.00      A   
ATOM   2942  C   GLN A 312     -19.328  -3.270  25.779  1.00 10.00      A   
ATOM   2943  O   GLN A 312     -18.206  -3.633  26.119  1.00 10.00      A   
ATOM   2944  N   CYS A 313     -19.551  -2.473  24.736  1.00 10.00      A   
ATOM   2945  HN  CYS A 313     -20.472  -2.222  24.517  1.00 10.00      A   
ATOM   2946  CA  CYS A 313     -18.464  -1.954  23.908  1.00 10.00      A   
ATOM   2947  CB  CYS A 313     -18.716  -2.267  22.427  1.00 10.00      A   
ATOM   2948  SG  CYS A 313     -18.991  -4.015  22.057  1.00 10.00      A   
ATOM   2949  HG  CYS A 313     -19.997  -4.438  22.815  1.00 10.00      A   
ATOM   2950  C   CYS A 313     -18.343  -0.438  24.111  1.00 10.00      A   
ATOM   2951  O   CYS A 313     -18.970   0.344  23.391  1.00 10.00      A   
ATOM   2952  N   PRO A 314     -17.550  -0.004  25.108  1.00 10.00      A   
ATOM   2953  CA  PRO A 314     -17.374   1.417  25.415  1.00 10.00      A   
ATOM   2954  CB  PRO A 314     -16.908   1.393  26.872  1.00 10.00      A   
ATOM   2955  CG  PRO A 314     -16.193   0.092  27.030  1.00 10.00      A   
ATOM   2956  CD  PRO A 314     -16.777  -0.866  26.023  1.00 10.00      A   
ATOM   2957  C   PRO A 314     -16.341   2.119  24.535  1.00 10.00      A   
ATOM   2958  O   PRO A 314     -16.493   3.300  24.218  1.00 10.00      A   
ATOM   2959  N   LYS A 315     -15.305   1.396  24.129  1.00 10.00      A   
ATOM   2960  HN  LYS A 315     -15.250   0.452  24.382  1.00 10.00      A   
ATOM   2961  CA  LYS A 315     -14.249   1.976  23.310  1.00 10.00      A   
ATOM   2962  CB  LYS A 315     -12.863   1.654  23.877  1.00 10.00      A   
ATOM   2963  CG  LYS A 315     -12.473   2.530  25.060  1.00 10.00      A   
ATOM   2964  CD  LYS A 315     -10.996   2.400  25.395  1.00 10.00      A   
ATOM   2965  CE  LYS A 315     -10.617   3.265  26.592  1.00 10.00      A   
ATOM   2966  NZ  LYS A 315     -11.182   2.743  27.863  1.00 10.00      A   
ATOM   2967  HZ1 LYS A 315     -10.792   1.801  28.068  1.00 10.00      A   
ATOM   2968  HZ2 LYS A 315     -12.219   2.666  27.790  1.00 10.00      A   
ATOM   2969  HZ3 LYS A 315     -10.949   3.381  28.650  1.00 10.00      A   
ATOM   2970  C   LYS A 315     -14.354   1.557  21.852  1.00 10.00      A   
ATOM   2971  O   LYS A 315     -13.354   1.510  21.141  1.00 10.00      A   
ATOM   2972  N   LEU A 316     -15.570   1.265  21.409  1.00 10.00      A   
ATOM   2973  HN  LEU A 316     -16.330   1.330  22.020  1.00 10.00      A   
ATOM   2974  CA  LEU A 316     -15.799   0.863  20.030  1.00 10.00      A   
ATOM   2975  CB  LEU A 316     -17.198   0.253  19.876  1.00 10.00      A   
ATOM   2976  CG  LEU A 316     -17.491  -0.442  18.543  1.00 10.00      A   
ATOM   2977  CD1 LEU A 316     -16.556  -1.625  18.337  1.00 10.00      A   
ATOM   2978  CD2 LEU A 316     -18.943  -0.886  18.478  1.00 10.00      A   
ATOM   2979  C   LEU A 316     -15.636   2.071  19.112  1.00 10.00      A   
ATOM   2980  O   LEU A 316     -16.398   3.035  19.203  1.00 10.00      A   
ATOM   2981  N   GLN A 317     -14.633   2.022  18.247  1.00 10.00      A   
ATOM   2982  HN  GLN A 317     -14.059   1.224  18.226  1.00 10.00      A   
ATOM   2983  CA  GLN A 317     -14.353   3.122  17.331  1.00 10.00      A   
ATOM   2984  CB  GLN A 317     -12.873   3.505  17.411  1.00 10.00      A   
ATOM   2985  CG  GLN A 317     -12.410   3.815  18.827  1.00 10.00      A   
ATOM   2986  CD  GLN A 317     -10.903   3.886  18.960  1.00 10.00      A   
ATOM   2987  OE1 GLN A 317     -10.166   3.253  18.204  1.00 10.00      A   
ATOM   2988  NE2 GLN A 317     -10.433   4.652  19.931  1.00 10.00      A   
ATOM   2989 HE21 GLN A 317     -11.080   5.130  20.500  1.00 10.00      A   
ATOM   2990 HE22 GLN A 317      -9.461   4.706  20.046  1.00 10.00      A   
ATOM   2991  C   GLN A 317     -14.753   2.776  15.900  1.00 10.00      A   
ATOM   2992  O   GLN A 317     -15.172   3.646  15.136  1.00 10.00      A   
ATOM   2993  N   ARG A 318     -14.619   1.508  15.539  1.00 10.00      A   
ATOM   2994  HN  ARG A 318     -14.273   0.857  16.189  1.00 10.00      A   
ATOM   2995  CA  ARG A 318     -14.978   1.049  14.203  1.00 10.00      A   
ATOM   2996  CB  ARG A 318     -13.732   0.625  13.415  1.00 10.00      A   
ATOM   2997  CG  ARG A 318     -12.832   1.781  12.995  1.00 10.00      A   
ATOM   2998  CD  ARG A 318     -12.410   1.665  11.535  1.00 10.00      A   
ATOM   2999  NE  ARG A 318     -11.555   0.505  11.296  1.00 10.00      A   
ATOM   3000  HE  ARG A 318     -11.034   0.166  12.058  1.00 10.00      A   
ATOM   3001  CZ  ARG A 318     -11.442  -0.122  10.123  1.00 10.00      A   
ATOM   3002  NH1 ARG A 318     -12.137   0.285   9.062  1.00 10.00      A   
ATOM   3003 HH11 ARG A 318     -12.039  -0.216   8.148  1.00 10.00      A   
ATOM   3004 HH12 ARG A 318     -12.785   1.104   9.135  1.00 10.00      A   
ATOM   3005  NH2 ARG A 318     -10.630  -1.159  10.016  1.00 10.00      A   
ATOM   3006 HH21 ARG A 318     -10.084  -1.482  10.844  1.00 10.00      A   
ATOM   3007 HH22 ARG A 318     -10.528  -1.656   9.105  1.00 10.00      A   
ATOM   3008  C   ARG A 318     -15.958  -0.111  14.304  1.00 10.00      A   
ATOM   3009  O   ARG A 318     -15.672  -1.115  14.958  1.00 10.00      A   
ATOM   3010  N   LEU A 319     -17.113   0.031  13.672  1.00 10.00      A   
ATOM   3011  HN  LEU A 319     -17.289   0.855  13.163  1.00 10.00      A   
ATOM   3012  CA  LEU A 319     -18.128  -1.009  13.717  1.00 10.00      A   
ATOM   3013  CB  LEU A 319     -19.297  -0.585  14.611  1.00 10.00      A   
ATOM   3014  CG  LEU A 319     -20.438  -1.596  14.744  1.00 10.00      A   
ATOM   3015  CD1 LEU A 319     -19.962  -2.858  15.447  1.00 10.00      A   
ATOM   3016  CD2 LEU A 319     -21.618  -0.980  15.476  1.00 10.00      A   
ATOM   3017  C   LEU A 319     -18.634  -1.385  12.330  1.00 10.00      A   
ATOM   3018  O   LEU A 319     -19.036  -0.524  11.546  1.00 10.00      A   
ATOM   3019  N   TRP A 320     -18.596  -2.678  12.045  1.00 10.00      A   
ATOM   3020  HN  TRP A 320     -18.247  -3.296  12.720  1.00 10.00      A   
ATOM   3021  CA  TRP A 320     -19.065  -3.224  10.778  1.00 10.00      A   
ATOM   3022  CB  TRP A 320     -17.930  -3.975  10.069  1.00 10.00      A   
ATOM   3023  CG  TRP A 320     -16.901  -3.104   9.411  1.00 10.00      A   
ATOM   3024  CD1 TRP A 320     -16.547  -1.833   9.757  1.00 10.00      A   
ATOM   3025  CD2 TRP A 320     -16.088  -3.452   8.284  1.00 10.00      A   
ATOM   3026  NE1 TRP A 320     -15.565  -1.371   8.920  1.00 10.00      A   
ATOM   3027  HE1 TRP A 320     -15.143  -0.476   8.970  1.00 10.00      A   
ATOM   3028  CE2 TRP A 320     -15.265  -2.347   8.006  1.00 10.00      A   
ATOM   3029  CE3 TRP A 320     -15.977  -4.594   7.486  1.00 10.00      A   
ATOM   3030  CZ2 TRP A 320     -14.345  -2.348   6.962  1.00 10.00      A   
ATOM   3031  CZ3 TRP A 320     -15.063  -4.593   6.451  1.00 10.00      A   
ATOM   3032  CH2 TRP A 320     -14.258  -3.478   6.199  1.00 10.00      A   
ATOM   3033  C   TRP A 320     -20.185  -4.209  11.081  1.00 10.00      A   
ATOM   3034  O   TRP A 320     -19.922  -5.307  11.570  1.00 10.00      A   
ATOM   3035  N   VAL A 321     -21.425  -3.821  10.814  1.00 10.00      A   
ATOM   3036  HN  VAL A 321     -21.580  -2.943  10.398  1.00 10.00      A   
ATOM   3037  CA  VAL A 321     -22.563  -4.687  11.098  1.00 10.00      A   
ATOM   3038  CB  VAL A 321     -23.288  -4.286  12.403  1.00 10.00      A   
ATOM   3039  CG1 VAL A 321     -22.532  -4.788  13.625  1.00 10.00      A   
ATOM   3040  CG2 VAL A 321     -23.486  -2.778  12.468  1.00 10.00      A   
ATOM   3041  C   VAL A 321     -23.578  -4.687   9.966  1.00 10.00      A   
ATOM   3042  O   VAL A 321     -23.448  -3.947   8.994  1.00 10.00      A   
ATOM   3043  N   LEU A 322     -24.595  -5.522  10.109  1.00 10.00      A   
ATOM   3044  HN  LEU A 322     -24.646  -6.076  10.914  1.00 10.00      A   
ATOM   3045  CA  LEU A 322     -25.645  -5.623   9.111  1.00 10.00      A   
ATOM   3046  CB  LEU A 322     -26.134  -7.068   8.989  1.00 10.00      A   
ATOM   3047  CG  LEU A 322     -25.084  -8.106   8.586  1.00 10.00      A   
ATOM   3048  CD1 LEU A 322     -25.679  -9.505   8.598  1.00 10.00      A   
ATOM   3049  CD2 LEU A 322     -24.509  -7.786   7.216  1.00 10.00      A   
ATOM   3050  C   LEU A 322     -26.807  -4.704   9.462  1.00 10.00      A   
ATOM   3051  O   LEU A 322     -26.852  -4.128  10.550  1.00 10.00      A   
ATOM   3052  N   ASP A 323     -27.757  -4.587   8.544  1.00 10.00      A   
ATOM   3053  HN  ASP A 323     -27.675  -5.094   7.705  1.00 10.00      A   
ATOM   3054  CA  ASP A 323     -28.928  -3.731   8.743  1.00 10.00      A   
ATOM   3055  CB  ASP A 323     -29.625  -3.379   7.419  1.00 10.00      A   
ATOM   3056  CG  ASP A 323     -30.094  -4.581   6.620  1.00 10.00      A   
ATOM   3057  OD1 ASP A 323     -29.660  -5.710   6.921  1.00 10.00      A   
ATOM   3058  OD2 ASP A 323     -30.883  -4.396   5.665  1.00 10.00      A   
ATOM   3059  C   ASP A 323     -29.909  -4.332   9.744  1.00 10.00      A   
ATOM   3060  O   ASP A 323     -30.898  -3.701  10.114  1.00 10.00      A   
ATOM   3061  N   TYR A 324     -29.604  -5.541  10.206  1.00 10.00      A   
ATOM   3062  HN  TYR A 324     -28.788  -5.978   9.882  1.00 10.00      A   
ATOM   3063  CA  TYR A 324     -30.445  -6.231  11.183  1.00 10.00      A   
ATOM   3064  CB  TYR A 324     -29.938  -7.655  11.428  1.00 10.00      A   
ATOM   3065  CG  TYR A 324     -30.340  -8.662  10.373  1.00 10.00      A   
ATOM   3066  CD1 TYR A 324     -29.412  -9.551   9.849  1.00 10.00      A   
ATOM   3067  CD2 TYR A 324     -31.646  -8.730   9.905  1.00 10.00      A   
ATOM   3068  CE1 TYR A 324     -29.771 -10.477   8.888  1.00 10.00      A   
ATOM   3069  CE2 TYR A 324     -32.015  -9.653   8.944  1.00 10.00      A   
ATOM   3070  CZ  TYR A 324     -31.074 -10.525   8.438  1.00 10.00      A   
ATOM   3071  OH  TYR A 324     -31.433 -11.441   7.472  1.00 10.00      A   
ATOM   3072  HH  TYR A 324     -31.346 -12.335   7.826  1.00 10.00      A   
ATOM   3073  C   TYR A 324     -30.473  -5.476  12.511  1.00 10.00      A   
ATOM   3074  O   TYR A 324     -31.343  -5.705  13.349  1.00 10.00      A   
ATOM   3075  N   ILE A 325     -29.506  -4.581  12.694  1.00 10.00      A   
ATOM   3076  HN  ILE A 325     -28.836  -4.458  11.988  1.00 10.00      A   
ATOM   3077  CA  ILE A 325     -29.404  -3.784  13.911  1.00 10.00      A   
ATOM   3078  CB  ILE A 325     -28.085  -2.977  13.947  1.00 10.00      A   
ATOM   3079  CG1 ILE A 325     -27.907  -2.269  15.292  1.00 10.00      A   
ATOM   3080  CG2 ILE A 325     -28.009  -1.984  12.794  1.00 10.00      A   
ATOM   3081  CD1 ILE A 325     -27.795  -3.210  16.473  1.00 10.00      A   
ATOM   3082  C   ILE A 325     -30.610  -2.850  14.076  1.00 10.00      A   
ATOM   3083  O   ILE A 325     -31.033  -2.560  15.200  1.00 10.00      A   
ATOM   3084  N   GLU A 326     -31.163  -2.403  12.945  1.00 10.00      A   
ATOM   3085  HN  GLU A 326     -30.779  -2.691  12.090  1.00 10.00      A   
ATOM   3086  CA  GLU A 326     -32.325  -1.512  12.925  1.00 10.00      A   
ATOM   3087  CB  GLU A 326     -33.534  -2.147  13.614  1.00 10.00      A   
ATOM   3088  CG  GLU A 326     -34.003  -3.444  12.981  1.00 10.00      A   
ATOM   3089  CD  GLU A 326     -35.315  -3.922  13.564  1.00 10.00      A   
ATOM   3090  OE1 GLU A 326     -35.558  -3.685  14.767  1.00 10.00      A   
ATOM   3091  OE2 GLU A 326     -36.111  -4.532  12.818  1.00 10.00      A   
ATOM   3092  C   GLU A 326     -32.031  -0.138  13.527  1.00 10.00      A   
ATOM   3093  O   GLU A 326     -30.930   0.119  14.021  1.00 10.00      A   
ATOM   3094  N   ASP A 327     -33.032   0.740  13.482  1.00 10.00      A   
ATOM   3095  HN  ASP A 327     -33.881   0.474  13.063  1.00 10.00      A   
ATOM   3096  CA  ASP A 327     -32.904   2.090  14.024  1.00 10.00      A   
ATOM   3097  CB  ASP A 327     -34.170   2.911  13.754  1.00 10.00      A   
ATOM   3098  CG  ASP A 327     -34.400   3.211  12.287  1.00 10.00      A   
ATOM   3099  OD1 ASP A 327     -33.450   3.616  11.593  1.00 10.00      A   
ATOM   3100  OD2 ASP A 327     -35.548   3.059  11.822  1.00 10.00      A   
ATOM   3101  C   ASP A 327     -32.668   2.042  15.527  1.00 10.00      A   
ATOM   3102  O   ASP A 327     -31.801   2.738  16.052  1.00 10.00      A   
ATOM   3103  N   ALA A 328     -33.444   1.207  16.207  1.00 10.00      A   
ATOM   3104  HN  ALA A 328     -34.110   0.673  15.719  1.00 10.00      A   
ATOM   3105  CA  ALA A 328     -33.344   1.062  17.654  1.00 10.00      A   
ATOM   3106  CB  ALA A 328     -34.367   0.061  18.155  1.00 10.00      A   
ATOM   3107  C   ALA A 328     -31.940   0.655  18.088  1.00 10.00      A   
ATOM   3108  O   ALA A 328     -31.407   1.179  19.064  1.00 10.00      A   
ATOM   3109  N   GLY A 329     -31.342  -0.275  17.354  1.00 10.00      A   
ATOM   3110  HN  GLY A 329     -31.811  -0.652  16.580  1.00 10.00      A   
ATOM   3111  CA  GLY A 329     -30.004  -0.728  17.681  1.00 10.00      A   
ATOM   3112  C   GLY A 329     -28.992   0.393  17.579  1.00 10.00      A   
ATOM   3113  O   GLY A 329     -28.126   0.544  18.442  1.00 10.00      A   
ATOM   3114  N   LEU A 330     -29.118   1.190  16.529  1.00 10.00      A   
ATOM   3115  HN  LEU A 330     -29.832   1.012  15.879  1.00 10.00      A   
ATOM   3116  CA  LEU A 330     -28.224   2.317  16.307  1.00 10.00      A   
ATOM   3117  CB  LEU A 330     -28.409   2.869  14.894  1.00 10.00      A   
ATOM   3118  CG  LEU A 330     -28.026   1.921  13.753  1.00 10.00      A   
ATOM   3119  CD1 LEU A 330     -28.513   2.461  12.420  1.00 10.00      A   
ATOM   3120  CD2 LEU A 330     -26.521   1.701  13.723  1.00 10.00      A   
ATOM   3121  C   LEU A 330     -28.462   3.405  17.354  1.00 10.00      A   
ATOM   3122  O   LEU A 330     -27.537   4.114  17.750  1.00 10.00      A   
ATOM   3123  N   GLU A 331     -29.708   3.516  17.798  1.00 10.00      A   
ATOM   3124  HN  GLU A 331     -30.401   2.936  17.408  1.00 10.00      A   
ATOM   3125  CA  GLU A 331     -30.094   4.488  18.816  1.00 10.00      A   
ATOM   3126  CB  GLU A 331     -31.610   4.432  19.024  1.00 10.00      A   
ATOM   3127  CG  GLU A 331     -32.150   5.376  20.081  1.00 10.00      A   
ATOM   3128  CD  GLU A 331     -33.660   5.374  20.122  1.00 10.00      A   
ATOM   3129  OE1 GLU A 331     -34.245   4.460  20.745  1.00 10.00      A   
ATOM   3130  OE2 GLU A 331     -34.272   6.280  19.523  1.00 10.00      A   
ATOM   3131  C   GLU A 331     -29.361   4.200  20.126  1.00 10.00      A   
ATOM   3132  O   GLU A 331     -28.843   5.108  20.782  1.00 10.00      A   
ATOM   3133  N   VAL A 332     -29.316   2.925  20.499  1.00 10.00      A   
ATOM   3134  HN  VAL A 332     -29.766   2.246  19.946  1.00 10.00      A   
ATOM   3135  CA  VAL A 332     -28.632   2.511  21.718  1.00 10.00      A   
ATOM   3136  CB  VAL A 332     -29.009   1.067  22.118  1.00 10.00      A   
ATOM   3137  CG1 VAL A 332     -28.332   0.663  23.423  1.00 10.00      A   
ATOM   3138  CG2 VAL A 332     -30.520   0.925  22.239  1.00 10.00      A   
ATOM   3139  C   VAL A 332     -27.121   2.610  21.521  1.00 10.00      A   
ATOM   3140  O   VAL A 332     -26.393   3.033  22.417  1.00 10.00      A   
ATOM   3141  N   LEU A 333     -26.668   2.248  20.325  1.00 10.00      A   
ATOM   3142  HN  LEU A 333     -27.307   1.940  19.647  1.00 10.00      A   
ATOM   3143  CA  LEU A 333     -25.250   2.290  19.985  1.00 10.00      A   
ATOM   3144  CB  LEU A 333     -25.045   1.823  18.539  1.00 10.00      A   
ATOM   3145  CG  LEU A 333     -23.706   2.171  17.880  1.00 10.00      A   
ATOM   3146  CD1 LEU A 333     -22.619   1.203  18.317  1.00 10.00      A   
ATOM   3147  CD2 LEU A 333     -23.840   2.182  16.365  1.00 10.00      A   
ATOM   3148  C   LEU A 333     -24.684   3.697  20.156  1.00 10.00      A   
ATOM   3149  O   LEU A 333     -23.622   3.882  20.750  1.00 10.00      A   
ATOM   3150  N   ALA A 334     -25.421   4.686  19.661  1.00 10.00      A   
ATOM   3151  HN  ALA A 334     -26.271   4.471  19.213  1.00 10.00      A   
ATOM   3152  CA  ALA A 334     -25.000   6.081  19.740  1.00 10.00      A   
ATOM   3153  CB  ALA A 334     -25.899   6.942  18.873  1.00 10.00      A   
ATOM   3154  C   ALA A 334     -24.990   6.599  21.177  1.00 10.00      A   
ATOM   3155  O   ALA A 334     -24.490   7.691  21.450  1.00 10.00      A   
ATOM   3156  N   SER A 335     -25.538   5.820  22.093  1.00 10.00      A   
ATOM   3157  HN  SER A 335     -25.909   4.951  21.826  1.00 10.00      A   
ATOM   3158  CA  SER A 335     -25.587   6.218  23.488  1.00 10.00      A   
ATOM   3159  CB  SER A 335     -26.929   5.816  24.101  1.00 10.00      A   
ATOM   3160  OG  SER A 335     -28.007   6.291  23.304  1.00 10.00      A   
ATOM   3161  HG  SER A 335     -28.020   5.816  22.462  1.00 10.00      A   
ATOM   3162  C   SER A 335     -24.423   5.618  24.282  1.00 10.00      A   
ATOM   3163  O   SER A 335     -23.975   6.195  25.273  1.00 10.00      A   
ATOM   3164  N   THR A 336     -23.918   4.481  23.823  1.00 10.00      A   
ATOM   3165  HN  THR A 336     -24.285   4.089  23.005  1.00 10.00      A   
ATOM   3166  CA  THR A 336     -22.823   3.806  24.506  1.00 10.00      A   
ATOM   3167  CB  THR A 336     -23.047   2.281  24.540  1.00 10.00      A   
ATOM   3168  OG1 THR A 336     -24.454   2.009  24.528  1.00 10.00      A   
ATOM   3169  HG1 THR A 336     -24.738   1.846  23.619  1.00 10.00      A   
ATOM   3170  CG2 THR A 336     -22.434   1.676  25.793  1.00 10.00      A   
ATOM   3171  C   THR A 336     -21.465   4.110  23.863  1.00 10.00      A   
ATOM   3172  O   THR A 336     -20.530   4.537  24.540  1.00 10.00      A   
ATOM   3173  N   CYS A 337     -21.362   3.897  22.556  1.00 10.00      A   
ATOM   3174  HN  CYS A 337     -22.146   3.581  22.053  1.00 10.00      A   
ATOM   3175  CA  CYS A 337     -20.109   4.133  21.848  1.00 10.00      A   
ATOM   3176  CB  CYS A 337     -20.001   3.216  20.629  1.00 10.00      A   
ATOM   3177  SG  CYS A 337     -20.333   1.479  20.998  1.00 10.00      A   
ATOM   3178  HG  CYS A 337     -19.640   1.154  22.086  1.00 10.00      A   
ATOM   3179  C   CYS A 337     -19.959   5.595  21.442  1.00 10.00      A   
ATOM   3180  O   CYS A 337     -20.343   5.992  20.343  1.00 10.00      A   
ATOM   3181  N   LYS A 338     -19.389   6.392  22.333  1.00 10.00      A   
ATOM   3182  HN  LYS A 338     -19.095   6.016  23.193  1.00 10.00      A   
ATOM   3183  CA  LYS A 338     -19.190   7.814  22.073  1.00 10.00      A   
ATOM   3184  CB  LYS A 338     -19.259   8.610  23.381  1.00 10.00      A   
ATOM   3185  CG  LYS A 338     -20.612   8.547  24.078  1.00 10.00      A   
ATOM   3186  CD  LYS A 338     -21.700   9.161  23.216  1.00 10.00      A   
ATOM   3187  CE  LYS A 338     -23.000   9.319  23.985  1.00 10.00      A   
ATOM   3188  NZ  LYS A 338     -24.091   9.854  23.126  1.00 10.00      A   
ATOM   3189  HZ1 LYS A 338     -24.922  10.080  23.707  1.00 10.00      A   
ATOM   3190  HZ2 LYS A 338     -24.364   9.142  22.414  1.00 10.00      A   
ATOM   3191  HZ3 LYS A 338     -23.778  10.718  22.634  1.00 10.00      A   
ATOM   3192  C   LYS A 338     -17.861   8.075  21.363  1.00 10.00      A   
ATOM   3193  O   LYS A 338     -17.578   9.196  20.940  1.00 10.00      A   
ATOM   3194  N   ASP A 339     -17.049   7.036  21.232  1.00 10.00      A   
ATOM   3195  HN  ASP A 339     -17.330   6.165  21.579  1.00 10.00      A   
ATOM   3196  CA  ASP A 339     -15.750   7.161  20.577  1.00 10.00      A   
ATOM   3197  CB  ASP A 339     -14.653   6.480  21.403  1.00 10.00      A   
ATOM   3198  CG  ASP A 339     -13.328   7.220  21.339  1.00 10.00      A   
ATOM   3199  OD1 ASP A 339     -13.304   8.428  21.657  1.00 10.00      A   
ATOM   3200  OD2 ASP A 339     -12.300   6.601  20.978  1.00 10.00      A   
ATOM   3201  C   ASP A 339     -15.793   6.572  19.174  1.00 10.00      A   
ATOM   3202  O   ASP A 339     -14.761   6.429  18.517  1.00 10.00      A   
ATOM   3203  N   LEU A 340     -17.000   6.245  18.720  1.00 10.00      A   
ATOM   3204  HN  LEU A 340     -17.780   6.407  19.286  1.00 10.00      A   
ATOM   3205  CA  LEU A 340     -17.196   5.665  17.397  1.00 10.00      A   
ATOM   3206  CB  LEU A 340     -18.647   5.201  17.233  1.00 10.00      A   
ATOM   3207  CG  LEU A 340     -18.939   4.299  16.031  1.00 10.00      A   
ATOM   3208  CD1 LEU A 340     -18.382   2.903  16.257  1.00 10.00      A   
ATOM   3209  CD2 LEU A 340     -20.432   4.245  15.753  1.00 10.00      A   
ATOM   3210  C   LEU A 340     -16.842   6.675  16.308  1.00 10.00      A   
ATOM   3211  O   LEU A 340     -17.283   7.823  16.351  1.00 10.00      A   
ATOM   3212  N   ARG A 341     -16.029   6.244  15.349  1.00 10.00      A   
ATOM   3213  HN  ARG A 341     -15.701   5.318  15.382  1.00 10.00      A   
ATOM   3214  CA  ARG A 341     -15.604   7.104  14.251  1.00 10.00      A   
ATOM   3215  CB  ARG A 341     -14.074   7.187  14.185  1.00 10.00      A   
ATOM   3216  CG  ARG A 341     -13.360   6.805  15.470  1.00 10.00      A   
ATOM   3217  CD  ARG A 341     -12.822   8.026  16.189  1.00 10.00      A   
ATOM   3218  NE  ARG A 341     -12.308   7.689  17.514  1.00 10.00      A   
ATOM   3219  HE  ARG A 341     -12.937   7.263  18.145  1.00 10.00      A   
ATOM   3220  CZ  ARG A 341     -11.054   7.912  17.906  1.00 10.00      A   
ATOM   3221  NH1 ARG A 341     -10.181   8.472  17.074  1.00 10.00      A   
ATOM   3222 HH11 ARG A 341      -9.199   8.649  17.384  1.00 10.00      A   
ATOM   3223 HH12 ARG A 341     -10.473   8.735  16.113  1.00 10.00      A   
ATOM   3224  NH2 ARG A 341     -10.668   7.579  19.129  1.00 10.00      A   
ATOM   3225 HH21 ARG A 341     -11.349   7.132  19.796  1.00 10.00      A   
ATOM   3226 HH22 ARG A 341      -9.688   7.760  19.437  1.00 10.00      A   
ATOM   3227  C   ARG A 341     -16.111   6.567  12.924  1.00 10.00      A   
ATOM   3228  O   ARG A 341     -16.480   7.331  12.030  1.00 10.00      A   
ATOM   3229  N   GLU A 342     -16.136   5.249  12.805  1.00 10.00      A   
ATOM   3230  HN  GLU A 342     -15.864   4.693  13.565  1.00 10.00      A   
ATOM   3231  CA  GLU A 342     -16.571   4.606  11.579  1.00 10.00      A   
ATOM   3232  CB  GLU A 342     -15.405   3.855  10.937  1.00 10.00      A   
ATOM   3233  CG  GLU A 342     -15.642   3.453   9.490  1.00 10.00      A   
ATOM   3234  CD  GLU A 342     -14.611   2.465   8.982  1.00 10.00      A   
ATOM   3235  OE1 GLU A 342     -13.540   2.894   8.508  1.00 10.00      A   
ATOM   3236  OE2 GLU A 342     -14.868   1.247   9.043  1.00 10.00      A   
ATOM   3237  C   GLU A 342     -17.737   3.657  11.820  1.00 10.00      A   
ATOM   3238  O   GLU A 342     -17.715   2.835  12.739  1.00 10.00      A   
ATOM   3239  N   LEU A 343     -18.751   3.779  10.980  1.00 10.00      A   
ATOM   3240  HN  LEU A 343     -18.699   4.457  10.269  1.00 10.00      A   
ATOM   3241  CA  LEU A 343     -19.935   2.947  11.068  1.00 10.00      A   
ATOM   3242  CB  LEU A 343     -21.096   3.750  11.667  1.00 10.00      A   
ATOM   3243  CG  LEU A 343     -22.452   3.037  11.728  1.00 10.00      A   
ATOM   3244  CD1 LEU A 343     -22.431   1.920  12.759  1.00 10.00      A   
ATOM   3245  CD2 LEU A 343     -23.573   4.024  12.016  1.00 10.00      A   
ATOM   3246  C   LEU A 343     -20.314   2.451   9.680  1.00 10.00      A   
ATOM   3247  O   LEU A 343     -20.745   3.230   8.831  1.00 10.00      A   
ATOM   3248  N   ARG A 344     -20.141   1.160   9.446  1.00 10.00      A   
ATOM   3249  HN  ARG A 344     -19.796   0.578  10.162  1.00 10.00      A   
ATOM   3250  CA  ARG A 344     -20.473   0.574   8.156  1.00 10.00      A   
ATOM   3251  CB  ARG A 344     -19.256  -0.099   7.514  1.00 10.00      A   
ATOM   3252  CG  ARG A 344     -18.123   0.859   7.193  1.00 10.00      A   
ATOM   3253  CD  ARG A 344     -17.059   0.219   6.316  1.00 10.00      A   
ATOM   3254  NE  ARG A 344     -15.772   0.878   6.517  1.00 10.00      A   
ATOM   3255  HE  ARG A 344     -15.565   1.176   7.437  1.00 10.00      A   
ATOM   3256  CZ  ARG A 344     -14.851   1.076   5.571  1.00 10.00      A   
ATOM   3257  NH1 ARG A 344     -15.053   0.652   4.326  1.00 10.00      A   
ATOM   3258 HH11 ARG A 344     -15.931   0.148   4.076  1.00 10.00      A   
ATOM   3259 HH12 ARG A 344     -14.323   0.815   3.590  1.00 10.00      A   
ATOM   3260  NH2 ARG A 344     -13.735   1.721   5.877  1.00 10.00      A   
ATOM   3261 HH21 ARG A 344     -13.576   2.068   6.854  1.00 10.00      A   
ATOM   3262 HH22 ARG A 344     -13.005   1.891   5.146  1.00 10.00      A   
ATOM   3263  C   ARG A 344     -21.623  -0.410   8.297  1.00 10.00      A   
ATOM   3264  O   ARG A 344     -21.470  -1.478   8.893  1.00 10.00      A   
ATOM   3265  N   VAL A 345     -22.774  -0.029   7.764  1.00 10.00      A   
ATOM   3266  HN  VAL A 345     -22.831   0.846   7.320  1.00 10.00      A   
ATOM   3267  CA  VAL A 345     -23.961  -0.868   7.816  1.00 10.00      A   
ATOM   3268  CB  VAL A 345     -25.220  -0.035   8.128  1.00 10.00      A   
ATOM   3269  CG1 VAL A 345     -26.451  -0.928   8.216  1.00 10.00      A   
ATOM   3270  CG2 VAL A 345     -25.034   0.751   9.417  1.00 10.00      A   
ATOM   3271  C   VAL A 345     -24.152  -1.583   6.488  1.00 10.00      A   
ATOM   3272  O   VAL A 345     -24.300  -0.944   5.447  1.00 10.00      A   
ATOM   3273  N   PHE A 346     -24.136  -2.905   6.533  1.00 10.00      A   
ATOM   3274  HN  PHE A 346     -24.006  -3.351   7.402  1.00 10.00      A   
ATOM   3275  CA  PHE A 346     -24.300  -3.722   5.339  1.00 10.00      A   
ATOM   3276  CB  PHE A 346     -23.265  -4.850   5.322  1.00 10.00      A   
ATOM   3277  CG  PHE A 346     -21.843  -4.375   5.436  1.00 10.00      A   
ATOM   3278  CD1 PHE A 346     -21.225  -4.294   6.672  1.00 10.00      A   
ATOM   3279  CD2 PHE A 346     -21.125  -4.017   4.309  1.00 10.00      A   
ATOM   3280  CE1 PHE A 346     -19.919  -3.864   6.781  1.00 10.00      A   
ATOM   3281  CE2 PHE A 346     -19.817  -3.585   4.409  1.00 10.00      A   
ATOM   3282  CZ  PHE A 346     -19.213  -3.509   5.648  1.00 10.00      A   
ATOM   3283  C   PHE A 346     -25.707  -4.306   5.280  1.00 10.00      A   
ATOM   3284  O   PHE A 346     -26.176  -4.910   6.242  1.00 10.00      A   
ATOM   3285  N   PRO A 347     -26.399  -4.137   4.150  1.00 10.00      A   
ATOM   3286  CA  PRO A 347     -27.758  -4.650   3.983  1.00 10.00      A   
ATOM   3287  CB  PRO A 347     -28.229  -3.985   2.686  1.00 10.00      A   
ATOM   3288  CG  PRO A 347     -26.976  -3.720   1.922  1.00 10.00      A   
ATOM   3289  CD  PRO A 347     -25.908  -3.447   2.946  1.00 10.00      A   
ATOM   3290  C   PRO A 347     -27.783  -6.171   3.847  1.00 10.00      A   
ATOM   3291  O   PRO A 347     -27.152  -6.733   2.949  1.00 10.00      A   
ATOM   3292  N   SER A 348     -28.507  -6.827   4.746  1.00 10.00      A   
ATOM   3293  HN  SER A 348     -28.981  -6.316   5.446  1.00 10.00      A   
ATOM   3294  CA  SER A 348     -28.620  -8.278   4.732  1.00 10.00      A   
ATOM   3295  CB  SER A 348     -29.405  -8.757   5.953  1.00 10.00      A   
ATOM   3296  OG  SER A 348     -30.564  -7.961   6.162  1.00 10.00      A   
ATOM   3297  HG  SER A 348     -30.299  -7.100   6.541  1.00 10.00      A   
ATOM   3298  C   SER A 348     -29.298  -8.748   3.447  1.00 10.00      A   
ATOM   3299  O   SER A 348     -28.770  -9.597   2.726  1.00 10.00      A   
ATOM   3300  N   GLU A 349     -30.459  -8.174   3.161  1.00 10.00      A   
ATOM   3301  HN  GLU A 349     -30.820  -7.502   3.779  1.00 10.00      A   
ATOM   3302  CA  GLU A 349     -31.212  -8.510   1.961  1.00 10.00      A   
ATOM   3303  CB  GLU A 349     -32.638  -8.931   2.321  1.00 10.00      A   
ATOM   3304  CG  GLU A 349     -32.718 -10.168   3.198  1.00 10.00      A   
ATOM   3305  CD  GLU A 349     -32.124 -11.390   2.528  1.00 10.00      A   
ATOM   3306  OE1 GLU A 349     -32.716 -11.881   1.545  1.00 10.00      A   
ATOM   3307  OE2 GLU A 349     -31.064 -11.867   2.980  1.00 10.00      A   
ATOM   3308  C   GLU A 349     -31.241  -7.310   1.019  1.00 10.00      A   
ATOM   3309  O   GLU A 349     -32.189  -6.521   1.036  1.00 10.00      A   
ATOM   3310  N   PRO A 350     -30.190  -7.134   0.198  1.00 10.00      A   
ATOM   3311  CA  PRO A 350     -30.106  -6.018  -0.739  1.00 10.00      A   
ATOM   3312  CB  PRO A 350     -28.596  -5.864  -0.930  1.00 10.00      A   
ATOM   3313  CG  PRO A 350     -28.059  -7.251  -0.797  1.00 10.00      A   
ATOM   3314  CD  PRO A 350     -28.994  -7.997   0.123  1.00 10.00      A   
ATOM   3315  C   PRO A 350     -30.773  -6.332  -2.072  1.00 10.00      A   
ATOM   3316  O   PRO A 350     -30.934  -5.455  -2.915  1.00 10.00      A   
ATOM   3317  N   PHE A 351     -31.170  -7.581  -2.255  1.00 10.00      A   
ATOM   3318  HN  PHE A 351     -31.034  -8.240  -1.541  1.00 10.00      A   
ATOM   3319  CA  PHE A 351     -31.812  -8.000  -3.491  1.00 10.00      A   
ATOM   3320  CB  PHE A 351     -31.346  -9.400  -3.892  1.00 10.00      A   
ATOM   3321  CG  PHE A 351     -29.851  -9.524  -3.973  1.00 10.00      A   
ATOM   3322  CD1 PHE A 351     -29.171 -10.410  -3.150  1.00 10.00      A   
ATOM   3323  CD2 PHE A 351     -29.126  -8.749  -4.864  1.00 10.00      A   
ATOM   3324  CE1 PHE A 351     -27.794 -10.520  -3.215  1.00 10.00      A   
ATOM   3325  CE2 PHE A 351     -27.749  -8.855  -4.934  1.00 10.00      A   
ATOM   3326  CZ  PHE A 351     -27.080  -9.742  -4.107  1.00 10.00      A   
ATOM   3327  C   PHE A 351     -33.326  -7.950  -3.349  1.00 10.00      A   
ATOM   3328  O   PHE A 351     -34.063  -8.353  -4.250  1.00 10.00      A   
ATOM   3329  N   VAL A 352     -33.774  -7.447  -2.204  1.00 10.00      A   
ATOM   3330  HN  VAL A 352     -33.127  -7.150  -1.533  1.00 10.00      A   
ATOM   3331  CA  VAL A 352     -35.191  -7.315  -1.917  1.00 10.00      A   
ATOM   3332  CB  VAL A 352     -35.604  -8.133  -0.671  1.00 10.00      A   
ATOM   3333  CG1 VAL A 352     -37.111  -8.071  -0.453  1.00 10.00      A   
ATOM   3334  CG2 VAL A 352     -35.143  -9.578  -0.799  1.00 10.00      A   
ATOM   3335  C   VAL A 352     -35.522  -5.846  -1.684  1.00 10.00      A   
ATOM   3336  O   VAL A 352     -34.985  -5.220  -0.769  1.00 10.00      A   
ATOM   3337  N   MET A 353     -36.404  -5.309  -2.515  1.00 10.00      A   
ATOM   3338  HN  MET A 353     -36.804  -5.873  -3.215  1.00 10.00      A   
ATOM   3339  CA  MET A 353     -36.813  -3.910  -2.414  1.00 10.00      A   
ATOM   3340  CB  MET A 353     -37.643  -3.518  -3.641  1.00 10.00      A   
ATOM   3341  CG  MET A 353     -38.064  -2.056  -3.694  1.00 10.00      A   
ATOM   3342  SD  MET A 353     -39.149  -1.708  -5.095  1.00 10.00      A   
ATOM   3343  CE  MET A 353     -39.488   0.031  -4.836  1.00 10.00      A   
ATOM   3344  C   MET A 353     -37.602  -3.668  -1.127  1.00 10.00      A   
ATOM   3345  O   MET A 353     -37.439  -2.637  -0.470  1.00 10.00      A   
ATOM   3346  N   GLU A 354     -38.452  -4.628  -0.777  1.00 10.00      A   
ATOM   3347  HN  GLU A 354     -38.535  -5.423  -1.348  1.00 10.00      A   
ATOM   3348  CA  GLU A 354     -39.259  -4.536   0.432  1.00 10.00      A   
ATOM   3349  CB  GLU A 354     -40.325  -5.634   0.450  1.00 10.00      A   
ATOM   3350  CG  GLU A 354     -41.596  -5.276  -0.303  1.00 10.00      A   
ATOM   3351  CD  GLU A 354     -42.312  -4.091   0.307  1.00 10.00      A   
ATOM   3352  OE1 GLU A 354     -43.053  -4.279   1.293  1.00 10.00      A   
ATOM   3353  OE2 GLU A 354     -42.136  -2.963  -0.194  1.00 10.00      A   
ATOM   3354  C   GLU A 354     -38.374  -4.630   1.676  1.00 10.00      A   
ATOM   3355  O   GLU A 354     -37.515  -5.509   1.770  1.00 10.00      A   
ATOM   3356  N   PRO A 355     -38.562  -3.708   2.636  1.00 10.00      A   
ATOM   3357  CA  PRO A 355     -37.776  -3.671   3.879  1.00 10.00      A   
ATOM   3358  CB  PRO A 355     -38.314  -2.435   4.613  1.00 10.00      A   
ATOM   3359  CG  PRO A 355     -39.000  -1.629   3.563  1.00 10.00      A   
ATOM   3360  CD  PRO A 355     -39.550  -2.619   2.582  1.00 10.00      A   
ATOM   3361  C   PRO A 355     -37.966  -4.917   4.742  1.00 10.00      A   
ATOM   3362  O   PRO A 355     -39.083  -5.245   5.147  1.00 10.00      A   
ATOM   3363  N   ASN A 356     -36.869  -5.605   5.023  1.00 10.00      A   
ATOM   3364  HN  ASN A 356     -36.006  -5.304   4.662  1.00 10.00      A   
ATOM   3365  CA  ASN A 356     -36.909  -6.807   5.846  1.00 10.00      A   
ATOM   3366  CB  ASN A 356     -35.790  -7.786   5.458  1.00 10.00      A   
ATOM   3367  CG  ASN A 356     -34.391  -7.252   5.725  1.00 10.00      A   
ATOM   3368  OD1 ASN A 356     -34.154  -6.045   5.700  1.00 10.00      A   
ATOM   3369  ND2 ASN A 356     -33.452  -8.154   5.974  1.00 10.00      A   
ATOM   3370 HD21 ASN A 356     -33.707  -9.100   5.973  1.00 10.00      A   
ATOM   3371 HD22 ASN A 356     -32.536  -7.840   6.145  1.00 10.00      A   
ATOM   3372  C   ASN A 356     -36.832  -6.465   7.333  1.00 10.00      A   
ATOM   3373  O   ASN A 356     -37.357  -7.196   8.173  1.00 10.00      A   
ATOM   3374  N   VAL A 357     -36.183  -5.349   7.649  1.00 10.00      A   
ATOM   3375  HN  VAL A 357     -35.786  -4.813   6.933  1.00 10.00      A   
ATOM   3376  CA  VAL A 357     -36.032  -4.907   9.032  1.00 10.00      A   
ATOM   3377  CB  VAL A 357     -34.576  -5.057   9.520  1.00 10.00      A   
ATOM   3378  CG1 VAL A 357     -34.230  -6.520   9.739  1.00 10.00      A   
ATOM   3379  CG2 VAL A 357     -33.612  -4.417   8.533  1.00 10.00      A   
ATOM   3380  C   VAL A 357     -36.464  -3.455   9.199  1.00 10.00      A   
ATOM   3381  O   VAL A 357     -36.727  -2.756   8.217  1.00 10.00      A   
ATOM   3382  N   ALA A 358     -36.527  -3.002  10.443  1.00 10.00      A   
ATOM   3383  HN  ALA A 358     -36.302  -3.608  11.190  1.00 10.00      A   
ATOM   3384  CA  ALA A 358     -36.925  -1.635  10.739  1.00 10.00      A   
ATOM   3385  CB  ALA A 358     -37.709  -1.569  12.040  1.00 10.00      A   
ATOM   3386  C   ALA A 358     -35.719  -0.701  10.789  1.00 10.00      A   
ATOM   3387  O   ALA A 358     -35.435  -0.086  11.818  1.00 10.00      A   
ATOM   3388  N   LEU A 359     -34.996  -0.622   9.683  1.00 10.00      A   
ATOM   3389  HN  LEU A 359     -35.248  -1.164   8.909  1.00 10.00      A   
ATOM   3390  CA  LEU A 359     -33.842   0.255   9.585  1.00 10.00      A   
ATOM   3391  CB  LEU A 359     -32.596  -0.516   9.153  1.00 10.00      A   
ATOM   3392  CG  LEU A 359     -31.301   0.298   9.093  1.00 10.00      A   
ATOM   3393  CD1 LEU A 359     -30.314  -0.174  10.148  1.00 10.00      A   
ATOM   3394  CD2 LEU A 359     -30.680   0.231   7.706  1.00 10.00      A   
ATOM   3395  C   LEU A 359     -34.141   1.358   8.583  1.00 10.00      A   
ATOM   3396  O   LEU A 359     -34.348   1.090   7.394  1.00 10.00      A   
ATOM   3397  N   THR A 360     -34.188   2.587   9.066  1.00 10.00      A   
ATOM   3398  HN  THR A 360     -34.020   2.735  10.026  1.00 10.00      A   
ATOM   3399  CA  THR A 360     -34.474   3.729   8.219  1.00 10.00      A   
ATOM   3400  CB  THR A 360     -35.799   4.394   8.642  1.00 10.00      A   
ATOM   3401  OG1 THR A 360     -35.676   4.921   9.972  1.00 10.00      A   
ATOM   3402  HG1 THR A 360     -35.450   4.197  10.587  1.00 10.00      A   
ATOM   3403  CG2 THR A 360     -36.934   3.383   8.609  1.00 10.00      A   
ATOM   3404  C   THR A 360     -33.342   4.746   8.312  1.00 10.00      A   
ATOM   3405  O   THR A 360     -32.210   4.393   8.638  1.00 10.00      A   
ATOM   3406  N   GLU A 361     -33.650   6.000   8.032  1.00 10.00      A   
ATOM   3407  HN  GLU A 361     -34.578   6.223   7.780  1.00 10.00      A   
ATOM   3408  CA  GLU A 361     -32.666   7.066   8.098  1.00 10.00      A   
ATOM   3409  CB  GLU A 361     -33.091   8.235   7.208  1.00 10.00      A   
ATOM   3410  CG  GLU A 361     -34.370   8.922   7.659  1.00 10.00      A   
ATOM   3411  CD  GLU A 361     -35.617   8.357   7.016  1.00 10.00      A   
ATOM   3412  OE1 GLU A 361     -36.315   9.117   6.322  1.00 10.00      A   
ATOM   3413  OE2 GLU A 361     -35.920   7.165   7.225  1.00 10.00      A   
ATOM   3414  C   GLU A 361     -32.513   7.538   9.541  1.00 10.00      A   
ATOM   3415  O   GLU A 361     -31.552   8.228   9.884  1.00 10.00      A   
ATOM   3416  N   GLN A 362     -33.468   7.140  10.384  1.00 10.00      A   
ATOM   3417  HN  GLN A 362     -34.189   6.572  10.045  1.00 10.00      A   
ATOM   3418  CA  GLN A 362     -33.470   7.511  11.791  1.00 10.00      A   
ATOM   3419  CB  GLN A 362     -34.713   6.955  12.492  1.00 10.00      A   
ATOM   3420  CG  GLN A 362     -34.875   7.416  13.933  1.00 10.00      A   
ATOM   3421  CD  GLN A 362     -34.867   8.929  14.077  1.00 10.00      A   
ATOM   3422  OE1 GLN A 362     -35.275   9.661  13.173  1.00 10.00      A   
ATOM   3423  NE2 GLN A 362     -34.403   9.407  15.215  1.00 10.00      A   
ATOM   3424 HE21 GLN A 362     -34.090   8.770  15.894  1.00 10.00      A   
ATOM   3425 HE22 GLN A 362     -34.400  10.377  15.342  1.00 10.00      A   
ATOM   3426  C   GLN A 362     -32.204   7.030  12.483  1.00 10.00      A   
ATOM   3427  O   GLN A 362     -31.615   7.756  13.285  1.00 10.00      A   
ATOM   3428  N   GLY A 363     -31.792   5.805  12.169  1.00 10.00      A   
ATOM   3429  HN  GLY A 363     -32.332   5.256  11.550  1.00 10.00      A   
ATOM   3430  CA  GLY A 363     -30.586   5.251  12.752  1.00 10.00      A   
ATOM   3431  C   GLY A 363     -29.374   6.127  12.488  1.00 10.00      A   
ATOM   3432  O   GLY A 363     -28.609   6.428  13.404  1.00 10.00      A   
ATOM   3433  N   LEU A 364     -29.222   6.559  11.238  1.00 10.00      A   
ATOM   3434  HN  LEU A 364     -29.879   6.290  10.563  1.00 10.00      A   
ATOM   3435  CA  LEU A 364     -28.110   7.415  10.841  1.00 10.00      A   
ATOM   3436  CB  LEU A 364     -28.209   7.750   9.348  1.00 10.00      A   
ATOM   3437  CG  LEU A 364     -26.912   7.668   8.534  1.00 10.00      A   
ATOM   3438  CD1 LEU A 364     -27.165   8.063   7.088  1.00 10.00      A   
ATOM   3439  CD2 LEU A 364     -25.820   8.538   9.142  1.00 10.00      A   
ATOM   3440  C   LEU A 364     -28.112   8.700  11.664  1.00 10.00      A   
ATOM   3441  O   LEU A 364     -27.078   9.110  12.196  1.00 10.00      A   
ATOM   3442  N   VAL A 365     -29.283   9.317  11.779  1.00 10.00      A   
ATOM   3443  HN  VAL A 365     -30.072   8.934  11.338  1.00 10.00      A   
ATOM   3444  CA  VAL A 365     -29.430  10.549  12.539  1.00 10.00      A   
ATOM   3445  CB  VAL A 365     -30.866  11.106  12.431  1.00 10.00      A   
ATOM   3446  CG1 VAL A 365     -30.996  12.421  13.184  1.00 10.00      A   
ATOM   3447  CG2 VAL A 365     -31.260  11.288  10.974  1.00 10.00      A   
ATOM   3448  C   VAL A 365     -29.081  10.324  14.009  1.00 10.00      A   
ATOM   3449  O   VAL A 365     -28.364  11.124  14.618  1.00 10.00      A   
ATOM   3450  N   SER A 366     -29.570   9.218  14.557  1.00 10.00      A   
ATOM   3451  HN  SER A 366     -30.114   8.616  14.003  1.00 10.00      A   
ATOM   3452  CA  SER A 366     -29.328   8.867  15.952  1.00 10.00      A   
ATOM   3453  CB  SER A 366     -30.037   7.558  16.302  1.00 10.00      A   
ATOM   3454  OG  SER A 366     -31.413   7.623  15.969  1.00 10.00      A   
ATOM   3455  HG  SER A 366     -31.515   7.583  15.008  1.00 10.00      A   
ATOM   3456  C   SER A 366     -27.836   8.756  16.257  1.00 10.00      A   
ATOM   3457  O   SER A 366     -27.345   9.368  17.208  1.00 10.00      A   
ATOM   3458  N   VAL A 367     -27.113   8.003  15.434  1.00 10.00      A   
ATOM   3459  HN  VAL A 367     -27.552   7.568  14.671  1.00 10.00      A   
ATOM   3460  CA  VAL A 367     -25.679   7.811  15.634  1.00 10.00      A   
ATOM   3461  CB  VAL A 367     -25.096   6.713  14.714  1.00 10.00      A   
ATOM   3462  CG1 VAL A 367     -23.696   6.324  15.161  1.00 10.00      A   
ATOM   3463  CG2 VAL A 367     -25.996   5.490  14.705  1.00 10.00      A   
ATOM   3464  C   VAL A 367     -24.915   9.123  15.449  1.00 10.00      A   
ATOM   3465  O   VAL A 367     -23.970   9.408  16.180  1.00 10.00      A   
ATOM   3466  N   SER A 368     -25.347   9.927  14.487  1.00 10.00      A   
ATOM   3467  HN  SER A 368     -26.111   9.647  13.935  1.00 10.00      A   
ATOM   3468  CA  SER A 368     -24.705  11.210  14.220  1.00 10.00      A   
ATOM   3469  CB  SER A 368     -25.283  11.843  12.954  1.00 10.00      A   
ATOM   3470  OG  SER A 368     -25.131  10.978  11.841  1.00 10.00      A   
ATOM   3471  HG  SER A 368     -25.816  10.299  11.866  1.00 10.00      A   
ATOM   3472  C   SER A 368     -24.853  12.164  15.410  1.00 10.00      A   
ATOM   3473  O   SER A 368     -23.969  12.980  15.686  1.00 10.00      A   
ATOM   3474  N   MET A 369     -25.975  12.052  16.111  1.00 10.00      A   
ATOM   3475  HN  MET A 369     -26.643  11.388  15.837  1.00 10.00      A   
ATOM   3476  CA  MET A 369     -26.242  12.890  17.270  1.00 10.00      A   
ATOM   3477  CB  MET A 369     -27.750  12.955  17.548  1.00 10.00      A   
ATOM   3478  CG  MET A 369     -28.545  13.799  16.566  1.00 10.00      A   
ATOM   3479  SD  MET A 369     -30.303  13.870  16.976  1.00 10.00      A   
ATOM   3480  CE  MET A 369     -30.877  15.051  15.760  1.00 10.00      A   
ATOM   3481  C   MET A 369     -25.529  12.347  18.503  1.00 10.00      A   
ATOM   3482  O   MET A 369     -25.071  13.106  19.358  1.00 10.00      A   
ATOM   3483  N   GLY A 370     -25.436  11.028  18.581  1.00 10.00      A   
ATOM   3484  HN  GLY A 370     -25.807  10.482  17.857  1.00 10.00      A   
ATOM   3485  CA  GLY A 370     -24.808  10.386  19.716  1.00 10.00      A   
ATOM   3486  C   GLY A 370     -23.293  10.396  19.678  1.00 10.00      A   
ATOM   3487  O   GLY A 370     -22.650  10.735  20.672  1.00 10.00      A   
ATOM   3488  N   CYS A 371     -22.720  10.023  18.546  1.00 10.00      A   
ATOM   3489  HN  CYS A 371     -23.283   9.777  17.778  1.00 10.00      A   
ATOM   3490  CA  CYS A 371     -21.275   9.975  18.402  1.00 10.00      A   
ATOM   3491  CB  CYS A 371     -20.876   8.757  17.567  1.00 10.00      A   
ATOM   3492  SG  CYS A 371     -21.770   7.247  18.007  1.00 10.00      A   
ATOM   3493  HG  CYS A 371     -21.095   6.638  18.977  1.00 10.00      A   
ATOM   3494  C   CYS A 371     -20.730  11.260  17.781  1.00 10.00      A   
ATOM   3495  O   CYS A 371     -21.006  11.571  16.622  1.00 10.00      A   
ATOM   3496  N   PRO A 372     -19.941  12.024  18.552  1.00 10.00      A   
ATOM   3497  CA  PRO A 372     -19.349  13.278  18.092  1.00 10.00      A   
ATOM   3498  CB  PRO A 372     -19.147  14.043  19.402  1.00 10.00      A   
ATOM   3499  CG  PRO A 372     -18.871  12.982  20.416  1.00 10.00      A   
ATOM   3500  CD  PRO A 372     -19.581  11.732  19.953  1.00 10.00      A   
ATOM   3501  C   PRO A 372     -18.007  13.069  17.391  1.00 10.00      A   
ATOM   3502  O   PRO A 372     -17.276  14.025  17.127  1.00 10.00      A   
ATOM   3503  N   LYS A 373     -17.681  11.813  17.089  1.00 10.00      A   
ATOM   3504  HN  LYS A 373     -18.298  11.090  17.322  1.00 10.00      A   
ATOM   3505  CA  LYS A 373     -16.423  11.490  16.429  1.00 10.00      A   
ATOM   3506  CB  LYS A 373     -15.543  10.623  17.336  1.00 10.00      A   
ATOM   3507  CG  LYS A 373     -15.131  11.299  18.635  1.00 10.00      A   
ATOM   3508  CD  LYS A 373     -14.220  12.491  18.379  1.00 10.00      A   
ATOM   3509  CE  LYS A 373     -14.059  13.346  19.628  1.00 10.00      A   
ATOM   3510  NZ  LYS A 373     -13.460  12.582  20.756  1.00 10.00      A   
ATOM   3511  HZ1 LYS A 373     -12.438  12.456  20.608  1.00 10.00      A   
ATOM   3512  HZ2 LYS A 373     -13.900  11.643  20.824  1.00 10.00      A   
ATOM   3513  HZ3 LYS A 373     -13.609  13.088  21.654  1.00 10.00      A   
ATOM   3514  C   LYS A 373     -16.650  10.798  15.090  1.00 10.00      A   
ATOM   3515  O   LYS A 373     -15.697  10.357  14.442  1.00 10.00      A   
ATOM   3516  N   LEU A 374     -17.910  10.719  14.679  1.00 10.00      A   
ATOM   3517  HN  LEU A 374     -18.615  11.112  15.232  1.00 10.00      A   
ATOM   3518  CA  LEU A 374     -18.268  10.083  13.415  1.00 10.00      A   
ATOM   3519  CB  LEU A 374     -19.786   9.968  13.272  1.00 10.00      A   
ATOM   3520  CG  LEU A 374     -20.454   8.737  13.881  1.00 10.00      A   
ATOM   3521  CD1 LEU A 374     -21.909   8.687  13.454  1.00 10.00      A   
ATOM   3522  CD2 LEU A 374     -19.732   7.462  13.465  1.00 10.00      A   
ATOM   3523  C   LEU A 374     -17.719  10.871  12.237  1.00 10.00      A   
ATOM   3524  O   LEU A 374     -17.868  12.091  12.179  1.00 10.00      A   
ATOM   3525  N   GLU A 375     -17.075  10.170  11.315  1.00 10.00      A   
ATOM   3526  HN  GLU A 375     -16.971   9.202  11.439  1.00 10.00      A   
ATOM   3527  CA  GLU A 375     -16.512  10.802  10.130  1.00 10.00      A   
ATOM   3528  CB  GLU A 375     -15.086  11.277  10.390  1.00 10.00      A   
ATOM   3529  CG  GLU A 375     -14.124  10.168  10.770  1.00 10.00      A   
ATOM   3530  CD  GLU A 375     -12.681  10.595  10.650  1.00 10.00      A   
ATOM   3531  OE1 GLU A 375     -12.303  11.140   9.592  1.00 10.00      A   
ATOM   3532  OE2 GLU A 375     -11.918  10.372  11.607  1.00 10.00      A   
ATOM   3533  C   GLU A 375     -16.556   9.869   8.921  1.00 10.00      A   
ATOM   3534  O   GLU A 375     -16.585  10.323   7.777  1.00 10.00      A   
ATOM   3535  N   SER A 376     -16.544   8.569   9.179  1.00 10.00      A   
ATOM   3536  HN  SER A 376     -16.484   8.262  10.107  1.00 10.00      A   
ATOM   3537  CA  SER A 376     -16.597   7.581   8.113  1.00 10.00      A   
ATOM   3538  CB  SER A 376     -15.339   6.711   8.146  1.00 10.00      A   
ATOM   3539  OG  SER A 376     -14.182   7.483   8.439  1.00 10.00      A   
ATOM   3540  HG  SER A 376     -13.407   7.038   8.071  1.00 10.00      A   
ATOM   3541  C   SER A 376     -17.844   6.717   8.283  1.00 10.00      A   
ATOM   3542  O   SER A 376     -17.869   5.806   9.109  1.00 10.00      A   
ATOM   3543  N   VAL A 377     -18.886   7.009   7.515  1.00 10.00      A   
ATOM   3544  HN  VAL A 377     -18.816   7.733   6.852  1.00 10.00      A   
ATOM   3545  CA  VAL A 377     -20.130   6.261   7.627  1.00 10.00      A   
ATOM   3546  CB  VAL A 377     -21.281   7.136   8.186  1.00 10.00      A   
ATOM   3547  CG1 VAL A 377     -22.572   6.334   8.310  1.00 10.00      A   
ATOM   3548  CG2 VAL A 377     -20.902   7.734   9.533  1.00 10.00      A   
ATOM   3549  C   VAL A 377     -20.558   5.647   6.296  1.00 10.00      A   
ATOM   3550  O   VAL A 377     -20.483   6.285   5.246  1.00 10.00      A   
ATOM   3551  N   LEU A 378     -20.977   4.390   6.366  1.00 10.00      A   
ATOM   3552  HN  LEU A 378     -20.965   3.941   7.241  1.00 10.00      A   
ATOM   3553  CA  LEU A 378     -21.470   3.646   5.214  1.00 10.00      A   
ATOM   3554  CB  LEU A 378     -20.593   2.415   4.947  1.00 10.00      A   
ATOM   3555  CG  LEU A 378     -21.123   1.406   3.921  1.00 10.00      A   
ATOM   3556  CD1 LEU A 378     -21.060   1.978   2.516  1.00 10.00      A   
ATOM   3557  CD2 LEU A 378     -20.352   0.098   4.002  1.00 10.00      A   
ATOM   3558  C   LEU A 378     -22.899   3.216   5.528  1.00 10.00      A   
ATOM   3559  O   LEU A 378     -23.130   2.447   6.463  1.00 10.00      A   
ATOM   3560  N   TYR A 379     -23.854   3.715   4.764  1.00 10.00      A   
ATOM   3561  HN  TYR A 379     -23.613   4.290   4.003  1.00 10.00      A   
ATOM   3562  CA  TYR A 379     -25.254   3.410   5.018  1.00 10.00      A   
ATOM   3563  CB  TYR A 379     -25.947   4.652   5.582  1.00 10.00      A   
ATOM   3564  CG  TYR A 379     -26.975   4.379   6.658  1.00 10.00      A   
ATOM   3565  CD1 TYR A 379     -26.590   3.936   7.917  1.00 10.00      A   
ATOM   3566  CD2 TYR A 379     -28.328   4.592   6.425  1.00 10.00      A   
ATOM   3567  CE1 TYR A 379     -27.524   3.713   8.913  1.00 10.00      A   
ATOM   3568  CE2 TYR A 379     -29.268   4.367   7.413  1.00 10.00      A   
ATOM   3569  CZ  TYR A 379     -28.863   3.929   8.655  1.00 10.00      A   
ATOM   3570  OH  TYR A 379     -29.798   3.719   9.644  1.00 10.00      A   
ATOM   3571  HH  TYR A 379     -30.687   3.703   9.254  1.00 10.00      A   
ATOM   3572  C   TYR A 379     -25.981   2.946   3.765  1.00 10.00      A   
ATOM   3573  O   TYR A 379     -25.925   3.598   2.718  1.00 10.00      A   
ATOM   3574  N   PHE A 380     -26.659   1.814   3.888  1.00 10.00      A   
ATOM   3575  HN  PHE A 380     -26.640   1.344   4.749  1.00 10.00      A   
ATOM   3576  CA  PHE A 380     -27.432   1.243   2.793  1.00 10.00      A   
ATOM   3577  CB  PHE A 380     -26.821  -0.084   2.334  1.00 10.00      A   
ATOM   3578  CG  PHE A 380     -25.818   0.033   1.218  1.00 10.00      A   
ATOM   3579  CD1 PHE A 380     -24.626   0.714   1.405  1.00 10.00      A   
ATOM   3580  CD2 PHE A 380     -26.066  -0.548  -0.017  1.00 10.00      A   
ATOM   3581  CE1 PHE A 380     -23.701   0.816   0.384  1.00 10.00      A   
ATOM   3582  CE2 PHE A 380     -25.145  -0.449  -1.042  1.00 10.00      A   
ATOM   3583  CZ  PHE A 380     -23.961   0.234  -0.839  1.00 10.00      A   
ATOM   3584  C   PHE A 380     -28.864   1.013   3.263  1.00 10.00      A   
ATOM   3585  O   PHE A 380     -29.138   0.069   4.008  1.00 10.00      A   
ATOM   3586  N   CYS A 381     -29.770   1.877   2.843  1.00 10.00      A   
ATOM   3587  HN  CYS A 381     -29.498   2.606   2.245  1.00 10.00      A   
ATOM   3588  CA  CYS A 381     -31.165   1.771   3.244  1.00 10.00      A   
ATOM   3589  CB  CYS A 381     -31.541   2.959   4.133  1.00 10.00      A   
ATOM   3590  SG  CYS A 381     -30.935   4.552   3.529  1.00 10.00      A   
ATOM   3591  HG  CYS A 381     -31.984   5.351   3.364  1.00 10.00      A   
ATOM   3592  C   CYS A 381     -32.094   1.691   2.037  1.00 10.00      A   
ATOM   3593  O   CYS A 381     -31.659   1.815   0.891  1.00 10.00      A   
ATOM   3594  N   ARG A 382     -33.375   1.466   2.301  1.00 10.00      A   
ATOM   3595  HN  ARG A 382     -33.656   1.341   3.234  1.00 10.00      A   
ATOM   3596  CA  ARG A 382     -34.374   1.378   1.244  1.00 10.00      A   
ATOM   3597  CB  ARG A 382     -35.227   0.117   1.421  1.00 10.00      A   
ATOM   3598  CG  ARG A 382     -34.434  -1.177   1.333  1.00 10.00      A   
ATOM   3599  CD  ARG A 382     -35.162  -2.326   2.011  1.00 10.00      A   
ATOM   3600  NE  ARG A 382     -34.283  -3.476   2.247  1.00 10.00      A   
ATOM   3601  HE  ARG A 382     -34.291  -4.196   1.572  1.00 10.00      A   
ATOM   3602  CZ  ARG A 382     -33.494  -3.606   3.316  1.00 10.00      A   
ATOM   3603  NH1 ARG A 382     -33.468  -2.666   4.250  1.00 10.00      A   
ATOM   3604 HH11 ARG A 382     -34.061  -1.816   4.162  1.00 10.00      A   
ATOM   3605 HH12 ARG A 382     -32.841  -2.773   5.081  1.00 10.00      A   
ATOM   3606  NH2 ARG A 382     -32.725  -4.677   3.453  1.00 10.00      A   
ATOM   3607 HH21 ARG A 382     -32.107  -4.774   4.297  1.00 10.00      A   
ATOM   3608 HH22 ARG A 382     -32.735  -5.430   2.729  1.00 10.00      A   
ATOM   3609  C   ARG A 382     -35.258   2.623   1.224  1.00 10.00      A   
ATOM   3610  O   ARG A 382     -36.313   2.641   0.591  1.00 10.00      A   
ATOM   3611  N   GLN A 383     -34.813   3.666   1.914  1.00 10.00      A   
ATOM   3612  HN  GLN A 383     -33.955   3.598   2.383  1.00 10.00      A   
ATOM   3613  CA  GLN A 383     -35.555   4.923   1.981  1.00 10.00      A   
ATOM   3614  CB  GLN A 383     -36.804   4.782   2.859  1.00 10.00      A   
ATOM   3615  CG  GLN A 383     -36.536   4.820   4.356  1.00 10.00      A   
ATOM   3616  CD  GLN A 383     -37.791   4.606   5.176  1.00 10.00      A   
ATOM   3617  OE1 GLN A 383     -38.643   3.786   4.828  1.00 10.00      A   
ATOM   3618  NE2 GLN A 383     -37.929   5.356   6.253  1.00 10.00      A   
ATOM   3619 HE21 GLN A 383     -37.219   6.011   6.466  1.00 10.00      A   
ATOM   3620 HE22 GLN A 383     -38.735   5.238   6.798  1.00 10.00      A   
ATOM   3621  C   GLN A 383     -34.654   6.031   2.511  1.00 10.00      A   
ATOM   3622  O   GLN A 383     -33.616   5.746   3.108  1.00 10.00      A   
ATOM   3623  N   MET A 384     -35.041   7.280   2.286  1.00 10.00      A   
ATOM   3624  HN  MET A 384     -35.872   7.445   1.796  1.00 10.00      A   
ATOM   3625  CA  MET A 384     -34.263   8.420   2.747  1.00 10.00      A   
ATOM   3626  CB  MET A 384     -32.945   8.511   1.970  1.00 10.00      A   
ATOM   3627  CG  MET A 384     -32.044   9.662   2.387  1.00 10.00      A   
ATOM   3628  SD  MET A 384     -31.694   9.668   4.155  1.00 10.00      A   
ATOM   3629  CE  MET A 384     -30.668   8.206   4.298  1.00 10.00      A   
ATOM   3630  C   MET A 384     -35.058   9.713   2.587  1.00 10.00      A   
ATOM   3631  O   MET A 384     -35.929   9.811   1.719  1.00 10.00      A   
ATOM   3632  N   THR A 385     -34.758  10.690   3.437  1.00 10.00      A   
ATOM   3633  HN  THR A 385     -34.056  10.537   4.106  1.00 10.00      A   
ATOM   3634  CA  THR A 385     -35.424  11.984   3.402  1.00 10.00      A   
ATOM   3635  CB  THR A 385     -36.341  12.176   4.627  1.00 10.00      A   
ATOM   3636  OG1 THR A 385     -35.718  11.612   5.789  1.00 10.00      A   
ATOM   3637  HG1 THR A 385     -35.874  10.649   5.805  1.00 10.00      A   
ATOM   3638  CG2 THR A 385     -37.693  11.524   4.403  1.00 10.00      A   
ATOM   3639  C   THR A 385     -34.390  13.109   3.384  1.00 10.00      A   
ATOM   3640  O   THR A 385     -33.277  12.947   3.888  1.00 10.00      A   
ATOM   3641  N   ASN A 386     -34.756  14.245   2.807  1.00 10.00      A   
ATOM   3642  HN  ASN A 386     -35.664  14.318   2.424  1.00 10.00      A   
ATOM   3643  CA  ASN A 386     -33.853  15.389   2.733  1.00 10.00      A   
ATOM   3644  CB  ASN A 386     -34.411  16.472   1.810  1.00 10.00      A   
ATOM   3645  CG  ASN A 386     -34.318  16.098   0.347  1.00 10.00      A   
ATOM   3646  OD1 ASN A 386     -33.262  16.223  -0.268  1.00 10.00      A   
ATOM   3647  ND2 ASN A 386     -35.425  15.656  -0.225  1.00 10.00      A   
ATOM   3648 HD21 ASN A 386     -36.238  15.594   0.322  1.00 10.00      A   
ATOM   3649 HD22 ASN A 386     -35.387  15.411  -1.177  1.00 10.00      A   
ATOM   3650  C   ASN A 386     -33.616  15.972   4.116  1.00 10.00      A   
ATOM   3651  O   ASN A 386     -32.488  16.315   4.473  1.00 10.00      A   
ATOM   3652  N   ALA A 387     -34.692  16.073   4.891  1.00 10.00      A   
ATOM   3653  HN  ALA A 387     -35.559  15.791   4.532  1.00 10.00      A   
ATOM   3654  CA  ALA A 387     -34.629  16.608   6.248  1.00 10.00      A   
ATOM   3655  CB  ALA A 387     -35.997  16.549   6.909  1.00 10.00      A   
ATOM   3656  C   ALA A 387     -33.595  15.863   7.087  1.00 10.00      A   
ATOM   3657  O   ALA A 387     -32.858  16.473   7.872  1.00 10.00      A   
ATOM   3658  N   ALA A 388     -33.533  14.547   6.904  1.00 10.00      A   
ATOM   3659  HN  ALA A 388     -34.138  14.124   6.260  1.00 10.00      A   
ATOM   3660  CA  ALA A 388     -32.586  13.721   7.635  1.00 10.00      A   
ATOM   3661  CB  ALA A 388     -32.836  12.249   7.360  1.00 10.00      A   
ATOM   3662  C   ALA A 388     -31.158  14.098   7.267  1.00 10.00      A   
ATOM   3663  O   ALA A 388     -30.335  14.370   8.140  1.00 10.00      A   
ATOM   3664  N   LEU A 389     -30.886  14.136   5.967  1.00 10.00      A   
ATOM   3665  HN  LEU A 389     -31.602  13.919   5.329  1.00 10.00      A   
ATOM   3666  CA  LEU A 389     -29.561  14.479   5.454  1.00 10.00      A   
ATOM   3667  CB  LEU A 389     -29.554  14.422   3.929  1.00 10.00      A   
ATOM   3668  CG  LEU A 389     -29.903  13.071   3.304  1.00 10.00      A   
ATOM   3669  CD1 LEU A 389     -30.133  13.224   1.810  1.00 10.00      A   
ATOM   3670  CD2 LEU A 389     -28.804  12.054   3.577  1.00 10.00      A   
ATOM   3671  C   LEU A 389     -29.119  15.855   5.939  1.00 10.00      A   
ATOM   3672  O   LEU A 389     -27.972  16.039   6.349  1.00 10.00      A   
ATOM   3673  N   ILE A 390     -30.040  16.813   5.903  1.00 10.00      A   
ATOM   3674  HN  ILE A 390     -30.934  16.603   5.552  1.00 10.00      A   
ATOM   3675  CA  ILE A 390     -29.754  18.168   6.358  1.00 10.00      A   
ATOM   3676  CB  ILE A 390     -30.975  19.097   6.171  1.00 10.00      A   
ATOM   3677  CG1 ILE A 390     -31.302  19.259   4.683  1.00 10.00      A   
ATOM   3678  CG2 ILE A 390     -30.729  20.456   6.814  1.00 10.00      A   
ATOM   3679  CD1 ILE A 390     -32.609  19.976   4.417  1.00 10.00      A   
ATOM   3680  C   ILE A 390     -29.345  18.153   7.829  1.00 10.00      A   
ATOM   3681  O   ILE A 390     -28.353  18.770   8.219  1.00 10.00      A   
ATOM   3682  N   THR A 391     -30.105  17.421   8.634  1.00 10.00      A   
ATOM   3683  HN  THR A 391     -30.874  16.942   8.258  1.00 10.00      A   
ATOM   3684  CA  THR A 391     -29.824  17.314  10.060  1.00 10.00      A   
ATOM   3685  CB  THR A 391     -30.946  16.560  10.800  1.00 10.00      A   
ATOM   3686  OG1 THR A 391     -32.215  17.129  10.443  1.00 10.00      A   
ATOM   3687  HG1 THR A 391     -32.397  16.952   9.508  1.00 10.00      A   
ATOM   3688  CG2 THR A 391     -30.766  16.671  12.305  1.00 10.00      A   
ATOM   3689  C   THR A 391     -28.479  16.625  10.311  1.00 10.00      A   
ATOM   3690  O   THR A 391     -27.687  17.080  11.133  1.00 10.00      A   
ATOM   3691  N   ILE A 392     -28.219  15.546   9.581  1.00 10.00      A   
ATOM   3692  HN  ILE A 392     -28.882  15.243   8.917  1.00 10.00      A   
ATOM   3693  CA  ILE A 392     -26.973  14.801   9.729  1.00 10.00      A   
ATOM   3694  CB  ILE A 392     -26.939  13.575   8.795  1.00 10.00      A   
ATOM   3695  CG1 ILE A 392     -28.019  12.571   9.201  1.00 10.00      A   
ATOM   3696  CG2 ILE A 392     -25.565  12.914   8.803  1.00 10.00      A   
ATOM   3697  CD1 ILE A 392     -28.306  11.529   8.142  1.00 10.00      A   
ATOM   3698  C   ILE A 392     -25.764  15.692   9.443  1.00 10.00      A   
ATOM   3699  O   ILE A 392     -24.813  15.724  10.222  1.00 10.00      A   
ATOM   3700  N   ALA A 393     -25.819  16.427   8.334  1.00 10.00      A   
ATOM   3701  HN  ALA A 393     -26.611  16.364   7.756  1.00 10.00      A   
ATOM   3702  CA  ALA A 393     -24.728  17.316   7.943  1.00 10.00      A   
ATOM   3703  CB  ALA A 393     -25.037  17.969   6.608  1.00 10.00      A   
ATOM   3704  C   ALA A 393     -24.466  18.380   9.002  1.00 10.00      A   
ATOM   3705  O   ALA A 393     -23.320  18.724   9.284  1.00 10.00      A   
ATOM   3706  N   ARG A 394     -25.538  18.888   9.589  1.00 10.00      A   
ATOM   3707  HN  ARG A 394     -26.424  18.559   9.326  1.00 10.00      A   
ATOM   3708  CA  ARG A 394     -25.432  19.916  10.617  1.00 10.00      A   
ATOM   3709  CB  ARG A 394     -26.778  20.609  10.838  1.00 10.00      A   
ATOM   3710  CG  ARG A 394     -27.321  21.326   9.616  1.00 10.00      A   
ATOM   3711  CD  ARG A 394     -28.685  21.933   9.895  1.00 10.00      A   
ATOM   3712  NE  ARG A 394     -28.607  23.046  10.837  1.00 10.00      A   
ATOM   3713  HE  ARG A 394     -28.438  22.826  11.784  1.00 10.00      A   
ATOM   3714  CZ  ARG A 394     -28.754  24.324  10.493  1.00 10.00      A   
ATOM   3715  NH1 ARG A 394     -28.983  24.649   9.225  1.00 10.00      A   
ATOM   3716 HH11 ARG A 394     -29.046  23.907   8.497  1.00 10.00      A   
ATOM   3717 HH12 ARG A 394     -29.098  25.651   8.954  1.00 10.00      A   
ATOM   3718  NH2 ARG A 394     -28.660  25.274  11.410  1.00 10.00      A   
ATOM   3719 HH21 ARG A 394     -28.776  26.276  11.143  1.00 10.00      A   
ATOM   3720 HH22 ARG A 394     -28.468  25.026  12.405  1.00 10.00      A   
ATOM   3721  C   ARG A 394     -24.939  19.325  11.931  1.00 10.00      A   
ATOM   3722  O   ARG A 394     -24.274  20.004  12.717  1.00 10.00      A   
ATOM   3723  N   ASN A 395     -25.274  18.066  12.175  1.00 10.00      A   
ATOM   3724  HN  ASN A 395     -25.816  17.575  11.516  1.00 10.00      A   
ATOM   3725  CA  ASN A 395     -24.863  17.394  13.399  1.00 10.00      A   
ATOM   3726  CB  ASN A 395     -25.753  16.188  13.698  1.00 10.00      A   
ATOM   3727  CG  ASN A 395     -27.051  16.576  14.377  1.00 10.00      A   
ATOM   3728  OD1 ASN A 395     -28.085  15.951  14.161  1.00 10.00      A   
ATOM   3729  ND2 ASN A 395     -27.003  17.600  15.223  1.00 10.00      A   
ATOM   3730 HD21 ASN A 395     -26.141  18.044  15.364  1.00 10.00      A   
ATOM   3731 HD22 ASN A 395     -27.834  17.877  15.663  1.00 10.00      A   
ATOM   3732  C   ASN A 395     -23.409  16.967  13.332  1.00 10.00      A   
ATOM   3733  O   ASN A 395     -22.661  17.149  14.291  1.00 10.00      A   
ATOM   3734  N   ARG A 396     -23.010  16.394  12.210  1.00 10.00      A   
ATOM   3735  HN  ARG A 396     -23.658  16.259  11.476  1.00 10.00      A   
ATOM   3736  CA  ARG A 396     -21.634  15.948  12.038  1.00 10.00      A   
ATOM   3737  CB  ARG A 396     -21.572  14.426  11.885  1.00 10.00      A   
ATOM   3738  CG  ARG A 396     -21.979  13.655  13.128  1.00 10.00      A   
ATOM   3739  CD  ARG A 396     -20.783  13.335  14.012  1.00 10.00      A   
ATOM   3740  NE  ARG A 396     -20.099  14.533  14.503  1.00 10.00      A   
ATOM   3741  HE  ARG A 396     -19.306  14.835  13.996  1.00 10.00      A   
ATOM   3742  CZ  ARG A 396     -20.480  15.223  15.584  1.00 10.00      A   
ATOM   3743  NH1 ARG A 396     -21.544  14.843  16.285  1.00 10.00      A   
ATOM   3744 HH11 ARG A 396     -22.091  14.004  15.992  1.00 10.00      A   
ATOM   3745 HH12 ARG A 396     -21.841  15.378  17.134  1.00 10.00      A   
ATOM   3746  NH2 ARG A 396     -19.787  16.290  15.961  1.00 10.00      A   
ATOM   3747 HH21 ARG A 396     -18.951  16.595  15.416  1.00 10.00      A   
ATOM   3748 HH22 ARG A 396     -20.075  16.834  16.804  1.00 10.00      A   
ATOM   3749  C   ARG A 396     -20.986  16.618  10.832  1.00 10.00      A   
ATOM   3750  O   ARG A 396     -20.876  16.015   9.768  1.00 10.00      A   
ATOM   3751  N   PRO A 397     -20.532  17.871  10.980  1.00 10.00      A   
ATOM   3752  CA  PRO A 397     -19.899  18.605   9.882  1.00 10.00      A   
ATOM   3753  CB  PRO A 397     -20.052  20.058  10.320  1.00 10.00      A   
ATOM   3754  CG  PRO A 397     -19.991  20.001  11.810  1.00 10.00      A   
ATOM   3755  CD  PRO A 397     -20.592  18.678  12.216  1.00 10.00      A   
ATOM   3756  C   PRO A 397     -18.422  18.240   9.745  1.00 10.00      A   
ATOM   3757  O   PRO A 397     -17.672  18.880   9.010  1.00 10.00      A   
ATOM   3758  N   ASN A 398     -18.017  17.208  10.467  1.00 10.00      A   
ATOM   3759  HN  ASN A 398     -18.666  16.748  11.040  1.00 10.00      A   
ATOM   3760  CA  ASN A 398     -16.638  16.740  10.441  1.00 10.00      A   
ATOM   3761  CB  ASN A 398     -16.127  16.502  11.868  1.00 10.00      A   
ATOM   3762  CG  ASN A 398     -16.747  15.276  12.512  1.00 10.00      A   
ATOM   3763  OD1 ASN A 398     -17.862  15.332  13.038  1.00 10.00      A   
ATOM   3764  ND2 ASN A 398     -16.030  14.167  12.485  1.00 10.00      A   
ATOM   3765 HD21 ASN A 398     -15.147  14.197  12.062  1.00 10.00      A   
ATOM   3766 HD22 ASN A 398     -16.420  13.353  12.872  1.00 10.00      A   
ATOM   3767  C   ASN A 398     -16.529  15.457   9.631  1.00 10.00      A   
ATOM   3768  O   ASN A 398     -15.463  14.844   9.567  1.00 10.00      A   
ATOM   3769  N   MET A 399     -17.641  15.060   9.020  1.00 10.00      A   
ATOM   3770  HN  MET A 399     -18.451  15.606   9.107  1.00 10.00      A   
ATOM   3771  CA  MET A 399     -17.692  13.844   8.213  1.00 10.00      A   
ATOM   3772  CB  MET A 399     -19.110  13.626   7.670  1.00 10.00      A   
ATOM   3773  CG  MET A 399     -19.423  12.189   7.275  1.00 10.00      A   
ATOM   3774  SD  MET A 399     -19.678  11.106   8.698  1.00 10.00      A   
ATOM   3775  CE  MET A 399     -21.261  11.688   9.303  1.00 10.00      A   
ATOM   3776  C   MET A 399     -16.691  13.923   7.062  1.00 10.00      A   
ATOM   3777  O   MET A 399     -16.703  14.873   6.281  1.00 10.00      A   
ATOM   3778  N   THR A 400     -15.822  12.929   6.970  1.00 10.00      A   
ATOM   3779  HN  THR A 400     -15.854  12.200   7.627  1.00 10.00      A   
ATOM   3780  CA  THR A 400     -14.812  12.897   5.926  1.00 10.00      A   
ATOM   3781  CB  THR A 400     -13.442  12.501   6.503  1.00 10.00      A   
ATOM   3782  OG1 THR A 400     -13.588  11.329   7.313  1.00 10.00      A   
ATOM   3783  HG1 THR A 400     -13.179  11.481   8.179  1.00 10.00      A   
ATOM   3784  CG2 THR A 400     -12.874  13.624   7.347  1.00 10.00      A   
ATOM   3785  C   THR A 400     -15.185  11.915   4.818  1.00 10.00      A   
ATOM   3786  O   THR A 400     -14.867  12.132   3.647  1.00 10.00      A   
ATOM   3787  N   ARG A 401     -15.865  10.841   5.186  1.00 10.00      A   
ATOM   3788  HN  ARG A 401     -16.117  10.728   6.130  1.00 10.00      A   
ATOM   3789  CA  ARG A 401     -16.261   9.828   4.226  1.00 10.00      A   
ATOM   3790  CB  ARG A 401     -15.369   8.592   4.374  1.00 10.00      A   
ATOM   3791  CG  ARG A 401     -13.924   8.809   3.941  1.00 10.00      A   
ATOM   3792  CD  ARG A 401     -12.948   8.054   4.832  1.00 10.00      A   
ATOM   3793  NE  ARG A 401     -12.583   8.823   6.022  1.00 10.00      A   
ATOM   3794  HE  ARG A 401     -13.262   9.426   6.398  1.00 10.00      A   
ATOM   3795  CZ  ARG A 401     -11.398   8.742   6.617  1.00 10.00      A   
ATOM   3796  NH1 ARG A 401     -10.470   7.929   6.135  1.00 10.00      A   
ATOM   3797 HH11 ARG A 401      -9.543   7.859   6.593  1.00 10.00      A   
ATOM   3798 HH12 ARG A 401     -10.669   7.343   5.287  1.00 10.00      A   
ATOM   3799  NH2 ARG A 401     -11.140   9.475   7.691  1.00 10.00      A   
ATOM   3800 HH21 ARG A 401     -10.212   9.412   8.159  1.00 10.00      A   
ATOM   3801 HH22 ARG A 401     -11.866  10.119   8.080  1.00 10.00      A   
ATOM   3802  C   ARG A 401     -17.726   9.448   4.408  1.00 10.00      A   
ATOM   3803  O   ARG A 401     -18.090   8.782   5.375  1.00 10.00      A   
ATOM   3804  N   PHE A 402     -18.565   9.884   3.486  1.00 10.00      A   
ATOM   3805  HN  PHE A 402     -18.223  10.418   2.736  1.00 10.00      A   
ATOM   3806  CA  PHE A 402     -19.985   9.578   3.552  1.00 10.00      A   
ATOM   3807  CB  PHE A 402     -20.819  10.860   3.524  1.00 10.00      A   
ATOM   3808  CG  PHE A 402     -22.253  10.665   3.924  1.00 10.00      A   
ATOM   3809  CD1 PHE A 402     -22.579  10.225   5.197  1.00 10.00      A   
ATOM   3810  CD2 PHE A 402     -23.276  10.925   3.027  1.00 10.00      A   
ATOM   3811  CE1 PHE A 402     -23.899  10.048   5.568  1.00 10.00      A   
ATOM   3812  CE2 PHE A 402     -24.598  10.751   3.390  1.00 10.00      A   
ATOM   3813  CZ  PHE A 402     -24.909  10.312   4.662  1.00 10.00      A   
ATOM   3814  C   PHE A 402     -20.377   8.648   2.410  1.00 10.00      A   
ATOM   3815  O   PHE A 402     -20.589   9.086   1.277  1.00 10.00      A   
ATOM   3816  N   ARG A 403     -20.457   7.361   2.713  1.00 10.00      A   
ATOM   3817  HN  ARG A 403     -20.292   7.072   3.643  1.00 10.00      A   
ATOM   3818  CA  ARG A 403     -20.811   6.363   1.715  1.00 10.00      A   
ATOM   3819  CB  ARG A 403     -19.860   5.157   1.797  1.00 10.00      A   
ATOM   3820  CG  ARG A 403     -18.379   5.520   1.739  1.00 10.00      A   
ATOM   3821  CD  ARG A 403     -17.487   4.375   2.214  1.00 10.00      A   
ATOM   3822  NE  ARG A 403     -17.123   3.458   1.134  1.00 10.00      A   
ATOM   3823  HE  ARG A 403     -17.765   3.368   0.386  1.00 10.00      A   
ATOM   3824  CZ  ARG A 403     -15.981   2.757   1.080  1.00 10.00      A   
ATOM   3825  NH1 ARG A 403     -15.077   2.868   2.043  1.00 10.00      A   
ATOM   3826 HH11 ARG A 403     -15.244   3.508   2.846  1.00 10.00      A   
ATOM   3827 HH12 ARG A 403     -14.190   2.316   1.998  1.00 10.00      A   
ATOM   3828  NH2 ARG A 403     -15.748   1.954   0.047  1.00 10.00      A   
ATOM   3829 HH21 ARG A 403     -14.854   1.402  -0.013  1.00 10.00      A   
ATOM   3830 HH22 ARG A 403     -16.455   1.875  -0.720  1.00 10.00      A   
ATOM   3831  C   ARG A 403     -22.263   5.921   1.896  1.00 10.00      A   
ATOM   3832  O   ARG A 403     -22.546   4.926   2.561  1.00 10.00      A   
ATOM   3833  N   LEU A 404     -23.182   6.684   1.321  1.00 10.00      A   
ATOM   3834  HN  LEU A 404     -22.899   7.476   0.815  1.00 10.00      A   
ATOM   3835  CA  LEU A 404     -24.604   6.377   1.417  1.00 10.00      A   
ATOM   3836  CB  LEU A 404     -25.393   7.642   1.784  1.00 10.00      A   
ATOM   3837  CG  LEU A 404     -26.922   7.513   1.848  1.00 10.00      A   
ATOM   3838  CD1 LEU A 404     -27.350   6.661   3.031  1.00 10.00      A   
ATOM   3839  CD2 LEU A 404     -27.576   8.884   1.909  1.00 10.00      A   
ATOM   3840  C   LEU A 404     -25.111   5.812   0.100  1.00 10.00      A   
ATOM   3841  O   LEU A 404     -24.645   6.203  -0.973  1.00 10.00      A   
ATOM   3842  N   CYS A 405     -26.055   4.888   0.187  1.00 10.00      A   
ATOM   3843  HN  CYS A 405     -26.363   4.601   1.075  1.00 10.00      A   
ATOM   3844  CA  CYS A 405     -26.639   4.277  -0.989  1.00 10.00      A   
ATOM   3845  CB  CYS A 405     -25.738   3.167  -1.523  1.00 10.00      A   
ATOM   3846  SG  CYS A 405     -26.203   2.516  -3.147  1.00 10.00      A   
ATOM   3847  HG  CYS A 405     -27.513   2.297  -3.140  1.00 10.00      A   
ATOM   3848  C   CYS A 405     -28.023   3.729  -0.684  1.00 10.00      A   
ATOM   3849  O   CYS A 405     -28.279   3.226   0.412  1.00 10.00      A   
ATOM   3850  N   ILE A 406     -28.915   3.844  -1.657  1.00 10.00      A   
ATOM   3851  HN  ILE A 406     -28.649   4.256  -2.503  1.00 10.00      A   
ATOM   3852  CA  ILE A 406     -30.269   3.351  -1.509  1.00 10.00      A   
ATOM   3853  CB  ILE A 406     -31.324   4.415  -1.896  1.00 10.00      A   
ATOM   3854  CG1 ILE A 406     -31.084   5.714  -1.114  1.00 10.00      A   
ATOM   3855  CG2 ILE A 406     -32.732   3.895  -1.635  1.00 10.00      A   
ATOM   3856  CD1 ILE A 406     -32.094   6.808  -1.400  1.00 10.00      A   
ATOM   3857  C   ILE A 406     -30.442   2.096  -2.360  1.00 10.00      A   
ATOM   3858  O   ILE A 406     -29.886   1.997  -3.456  1.00 10.00      A   
ATOM   3859  N   ILE A 407     -31.172   1.125  -1.828  1.00 10.00      A   
ATOM   3860  HN  ILE A 407     -31.545   1.253  -0.927  1.00 10.00      A   
ATOM   3861  CA  ILE A 407     -31.419  -0.135  -2.528  1.00 10.00      A   
ATOM   3862  CB  ILE A 407     -32.191  -1.140  -1.637  1.00 10.00      A   
ATOM   3863  CG1 ILE A 407     -31.435  -1.390  -0.325  1.00 10.00      A   
ATOM   3864  CG2 ILE A 407     -32.435  -2.455  -2.370  1.00 10.00      A   
ATOM   3865  CD1 ILE A 407     -30.035  -1.936  -0.504  1.00 10.00      A   
ATOM   3866  C   ILE A 407     -32.169   0.089  -3.847  1.00 10.00      A   
ATOM   3867  O   ILE A 407     -31.933  -0.612  -4.832  1.00 10.00      A   
ATOM   3868  N   GLU A 408     -33.067   1.060  -3.865  1.00 10.00      A   
ATOM   3869  HN  GLU A 408     -33.215   1.594  -3.060  1.00 10.00      A   
ATOM   3870  CA  GLU A 408     -33.829   1.364  -5.062  1.00 10.00      A   
ATOM   3871  CB  GLU A 408     -35.308   1.545  -4.717  1.00 10.00      A   
ATOM   3872  CG  GLU A 408     -36.216   1.780  -5.914  1.00 10.00      A   
ATOM   3873  CD  GLU A 408     -36.223   0.632  -6.909  1.00 10.00      A   
ATOM   3874  OE1 GLU A 408     -35.693  -0.450  -6.592  1.00 10.00      A   
ATOM   3875  OE2 GLU A 408     -36.754   0.817  -8.024  1.00 10.00      A   
ATOM   3876  C   GLU A 408     -33.268   2.612  -5.739  1.00 10.00      A   
ATOM   3877  O   GLU A 408     -33.162   3.674  -5.118  1.00 10.00      A   
ATOM   3878  N   PRO A 409     -32.875   2.489  -7.013  1.00 10.00      A   
ATOM   3879  CA  PRO A 409     -32.319   3.600  -7.783  1.00 10.00      A   
ATOM   3880  CB  PRO A 409     -31.899   2.962  -9.116  1.00 10.00      A   
ATOM   3881  CG  PRO A 409     -31.950   1.487  -8.896  1.00 10.00      A   
ATOM   3882  CD  PRO A 409     -32.944   1.251  -7.800  1.00 10.00      A   
ATOM   3883  C   PRO A 409     -33.343   4.702  -8.039  1.00 10.00      A   
ATOM   3884  O   PRO A 409     -34.527   4.426  -8.255  1.00 10.00      A   
ATOM   3885  N   LYS A 410     -32.876   5.944  -7.998  1.00 10.00      A   
ATOM   3886  HN  LYS A 410     -31.925   6.085  -7.794  1.00 10.00      A   
ATOM   3887  CA  LYS A 410     -33.723   7.111  -8.238  1.00 10.00      A   
ATOM   3888  CB  LYS A 410     -34.302   7.099  -9.657  1.00 10.00      A   
ATOM   3889  CG  LYS A 410     -33.247   7.158 -10.750  1.00 10.00      A   
ATOM   3890  CD  LYS A 410     -33.876   7.291 -12.124  1.00 10.00      A   
ATOM   3891  CE  LYS A 410     -32.816   7.303 -13.213  1.00 10.00      A   
ATOM   3892  NZ  LYS A 410     -33.406   7.512 -14.560  1.00 10.00      A   
ATOM   3893  HZ1 LYS A 410     -34.110   6.773 -14.761  1.00 10.00      A   
ATOM   3894  HZ2 LYS A 410     -32.663   7.474 -15.286  1.00 10.00      A   
ATOM   3895  HZ3 LYS A 410     -33.872   8.442 -14.608  1.00 10.00      A   
ATOM   3896  C   LYS A 410     -34.822   7.269  -7.189  1.00 10.00      A   
ATOM   3897  O   LYS A 410     -35.912   7.760  -7.487  1.00 10.00      A   
ATOM   3898  N   ALA A 411     -34.530   6.859  -5.959  1.00 10.00      A   
ATOM   3899  HN  ALA A 411     -33.656   6.454  -5.785  1.00 10.00      A   
ATOM   3900  CA  ALA A 411     -35.487   6.986  -4.868  1.00 10.00      A   
ATOM   3901  CB  ALA A 411     -35.256   5.906  -3.821  1.00 10.00      A   
ATOM   3902  C   ALA A 411     -35.383   8.372  -4.236  1.00 10.00      A   
ATOM   3903  O   ALA A 411     -34.330   8.750  -3.722  1.00 10.00      A   
ATOM   3904  N   PRO A 412     -36.463   9.163  -4.303  1.00 10.00      A   
ATOM   3905  CA  PRO A 412     -36.500  10.502  -3.736  1.00 10.00      A   
ATOM   3906  CB  PRO A 412     -37.469  11.230  -4.671  1.00 10.00      A   
ATOM   3907  CG  PRO A 412     -38.308  10.165  -5.318  1.00 10.00      A   
ATOM   3908  CD  PRO A 412     -37.733   8.821  -4.949  1.00 10.00      A   
ATOM   3909  C   PRO A 412     -37.047  10.503  -2.312  1.00 10.00      A   
ATOM   3910  O   PRO A 412     -37.228   9.444  -1.702  1.00 10.00      A   
ATOM   3911  N   ASP A 413     -37.309  11.695  -1.794  1.00 10.00      A   
ATOM   3912  HN  ASP A 413     -37.154  12.498  -2.343  1.00 10.00      A   
ATOM   3913  CA  ASP A 413     -37.845  11.856  -0.448  1.00 10.00      A   
ATOM   3914  CB  ASP A 413     -37.927  13.348  -0.107  1.00 10.00      A   
ATOM   3915  CG  ASP A 413     -38.157  13.625   1.364  1.00 10.00      A   
ATOM   3916  OD1 ASP A 413     -39.192  13.188   1.906  1.00 10.00      A   
ATOM   3917  OD2 ASP A 413     -37.306  14.306   1.980  1.00 10.00      A   
ATOM   3918  C   ASP A 413     -39.235  11.232  -0.391  1.00 10.00      A   
ATOM   3919  O   ASP A 413     -40.142  11.664  -1.094  1.00 10.00      A   
ATOM   3920  N   TYR A 414     -39.402  10.219   0.442  1.00 10.00      A   
ATOM   3921  HN  TYR A 414     -38.649   9.930   0.995  1.00 10.00      A   
ATOM   3922  CA  TYR A 414     -40.681   9.525   0.553  1.00 10.00      A   
ATOM   3923  CB  TYR A 414     -40.506   8.133   1.176  1.00 10.00      A   
ATOM   3924  CG  TYR A 414     -40.056   8.141   2.618  1.00 10.00      A   
ATOM   3925  CD1 TYR A 414     -40.983   8.170   3.654  1.00 10.00      A   
ATOM   3926  CD2 TYR A 414     -38.709   8.119   2.946  1.00 10.00      A   
ATOM   3927  CE1 TYR A 414     -40.579   8.182   4.976  1.00 10.00      A   
ATOM   3928  CE2 TYR A 414     -38.300   8.129   4.261  1.00 10.00      A   
ATOM   3929  CZ  TYR A 414     -39.236   8.163   5.272  1.00 10.00      A   
ATOM   3930  OH  TYR A 414     -38.821   8.183   6.581  1.00 10.00      A   
ATOM   3931  HH  TYR A 414     -37.879   8.426   6.609  1.00 10.00      A   
ATOM   3932  C   TYR A 414     -41.737  10.327   1.310  1.00 10.00      A   
ATOM   3933  O   TYR A 414     -42.880   9.890   1.437  1.00 10.00      A   
ATOM   3934  N   LEU A 415     -41.361  11.488   1.819  1.00 10.00      A   
ATOM   3935  HN  LEU A 415     -40.431  11.798   1.698  1.00 10.00      A   
ATOM   3936  CA  LEU A 415     -42.296  12.317   2.559  1.00 10.00      A   
ATOM   3937  CB  LEU A 415     -41.699  12.768   3.893  1.00 10.00      A   
ATOM   3938  CG  LEU A 415     -41.512  11.675   4.947  1.00 10.00      A   
ATOM   3939  CD1 LEU A 415     -40.918  12.252   6.218  1.00 10.00      A   
ATOM   3940  CD2 LEU A 415     -42.830  10.981   5.239  1.00 10.00      A   
ATOM   3941  C   LEU A 415     -42.762  13.511   1.738  1.00 10.00      A   
ATOM   3942  O   LEU A 415     -43.961  13.755   1.619  1.00 10.00      A   
ATOM   3943  N   THR A 416     -41.820  14.242   1.160  1.00 10.00      A   
ATOM   3944  HN  THR A 416     -40.874  13.995   1.277  1.00 10.00      A   
ATOM   3945  CA  THR A 416     -42.154  15.415   0.365  1.00 10.00      A   
ATOM   3946  CB  THR A 416     -41.118  16.537   0.551  1.00 10.00      A   
ATOM   3947  OG1 THR A 416     -39.796  16.003   0.415  1.00 10.00      A   
ATOM   3948  HG1 THR A 416     -39.151  16.695   0.590  1.00 10.00      A   
ATOM   3949  CG2 THR A 416     -41.262  17.176   1.923  1.00 10.00      A   
ATOM   3950  C   THR A 416     -42.284  15.081  -1.121  1.00 10.00      A   
ATOM   3951  O   THR A 416     -42.818  15.877  -1.900  1.00 10.00      A   
ATOM   3952  N   LEU A 417     -41.789  13.903  -1.502  1.00 10.00      A   
ATOM   3953  HN  LEU A 417     -41.371  13.329  -0.826  1.00 10.00      A   
ATOM   3954  CA  LEU A 417     -41.832  13.435  -2.890  1.00 10.00      A   
ATOM   3955  CB  LEU A 417     -43.268  13.401  -3.433  1.00 10.00      A   
ATOM   3956  CG  LEU A 417     -44.295  12.653  -2.581  1.00 10.00      A   
ATOM   3957  CD1 LEU A 417     -45.654  12.654  -3.263  1.00 10.00      A   
ATOM   3958  CD2 LEU A 417     -43.832  11.233  -2.293  1.00 10.00      A   
ATOM   3959  C   LEU A 417     -40.928  14.281  -3.785  1.00 10.00      A   
ATOM   3960  O   LEU A 417     -41.179  14.439  -4.982  1.00 10.00      A   
ATOM   3961  N   GLU A 418     -39.864  14.805  -3.188  1.00 10.00      A   
ATOM   3962  HN  GLU A 418     -39.716  14.617  -2.240  1.00 10.00      A   
ATOM   3963  CA  GLU A 418     -38.906  15.645  -3.897  1.00 10.00      A   
ATOM   3964  CB  GLU A 418     -38.772  16.988  -3.178  1.00 10.00      A   
ATOM   3965  CG  GLU A 418     -40.096  17.672  -2.888  1.00 10.00      A   
ATOM   3966  CD  GLU A 418     -39.923  19.021  -2.229  1.00 10.00      A   
ATOM   3967  OE1 GLU A 418     -40.719  19.936  -2.524  1.00 10.00      A   
ATOM   3968  OE2 GLU A 418     -38.983  19.181  -1.422  1.00 10.00      A   
ATOM   3969  C   GLU A 418     -37.541  14.958  -3.960  1.00 10.00      A   
ATOM   3970  O   GLU A 418     -37.260  14.067  -3.161  1.00 10.00      A   
ATOM   3971  N   PRO A 419     -36.681  15.353  -4.922  1.00 10.00      A   
ATOM   3972  CA  PRO A 419     -35.334  14.777  -5.072  1.00 10.00      A   
ATOM   3973  CB  PRO A 419     -34.742  15.548  -6.258  1.00 10.00      A   
ATOM   3974  CG  PRO A 419     -35.923  16.077  -6.998  1.00 10.00      A   
ATOM   3975  CD  PRO A 419     -36.957  16.369  -5.955  1.00 10.00      A   
ATOM   3976  C   PRO A 419     -34.473  14.996  -3.825  1.00 10.00      A   
ATOM   3977  O   PRO A 419     -34.813  15.796  -2.955  1.00 10.00      A   
ATOM   3978  N   LEU A 420     -33.343  14.311  -3.758  1.00 10.00      A   
ATOM   3979  HN  LEU A 420     -33.091  13.722  -4.508  1.00 10.00      A   
ATOM   3980  CA  LEU A 420     -32.449  14.426  -2.606  1.00 10.00      A   
ATOM   3981  CB  LEU A 420     -31.856  13.060  -2.249  1.00 10.00      A   
ATOM   3982  CG  LEU A 420     -32.853  11.956  -1.880  1.00 10.00      A   
ATOM   3983  CD1 LEU A 420     -32.126  10.640  -1.661  1.00 10.00      A   
ATOM   3984  CD2 LEU A 420     -33.641  12.334  -0.634  1.00 10.00      A   
ATOM   3985  C   LEU A 420     -31.331  15.438  -2.856  1.00 10.00      A   
ATOM   3986  O   LEU A 420     -30.327  15.463  -2.137  1.00 10.00      A   
ATOM   3987  N   ASP A 421     -31.524  16.274  -3.869  1.00 10.00      A   
ATOM   3988  HN  ASP A 421     -32.352  16.204  -4.388  1.00 10.00      A   
ATOM   3989  CA  ASP A 421     -30.544  17.290  -4.246  1.00 10.00      A   
ATOM   3990  CB  ASP A 421     -31.065  18.127  -5.419  1.00 10.00      A   
ATOM   3991  CG  ASP A 421     -31.033  17.390  -6.745  1.00 10.00      A   
ATOM   3992  OD1 ASP A 421     -30.221  17.757  -7.619  1.00 10.00      A   
ATOM   3993  OD2 ASP A 421     -31.827  16.448  -6.931  1.00 10.00      A   
ATOM   3994  C   ASP A 421     -30.205  18.210  -3.079  1.00 10.00      A   
ATOM   3995  O   ASP A 421     -29.035  18.400  -2.745  1.00 10.00      A   
ATOM   3996  N   ILE A 422     -31.234  18.772  -2.455  1.00 10.00      A   
ATOM   3997  HN  ILE A 422     -32.147  18.570  -2.759  1.00 10.00      A   
ATOM   3998  CA  ILE A 422     -31.037  19.685  -1.330  1.00 10.00      A   
ATOM   3999  CB  ILE A 422     -32.333  20.410  -0.914  1.00 10.00      A   
ATOM   4000  CG1 ILE A 422     -33.478  19.416  -0.699  1.00 10.00      A   
ATOM   4001  CG2 ILE A 422     -32.708  21.456  -1.954  1.00 10.00      A   
ATOM   4002  CD1 ILE A 422     -34.724  20.032  -0.100  1.00 10.00      A   
ATOM   4003  C   ILE A 422     -30.414  18.992  -0.121  1.00 10.00      A   
ATOM   4004  O   ILE A 422     -29.603  19.587   0.592  1.00 10.00      A   
ATOM   4005  N   GLY A 423     -30.789  17.735   0.100  1.00 10.00      A   
ATOM   4006  HN  GLY A 423     -31.435  17.312  -0.505  1.00 10.00      A   
ATOM   4007  CA  GLY A 423     -30.254  16.987   1.220  1.00 10.00      A   
ATOM   4008  C   GLY A 423     -28.764  16.760   1.086  1.00 10.00      A   
ATOM   4009  O   GLY A 423     -28.000  17.054   2.006  1.00 10.00      A   
ATOM   4010  N   PHE A 424     -28.353  16.246  -0.069  1.00 10.00      A   
ATOM   4011  HN  PHE A 424     -29.018  16.032  -0.761  1.00 10.00      A   
ATOM   4012  CA  PHE A 424     -26.944  15.983  -0.336  1.00 10.00      A   
ATOM   4013  CB  PHE A 424     -26.784  15.138  -1.605  1.00 10.00      A   
ATOM   4014  CG  PHE A 424     -26.944  13.658  -1.388  1.00 10.00      A   
ATOM   4015  CD1 PHE A 424     -28.198  13.073  -1.383  1.00 10.00      A   
ATOM   4016  CD2 PHE A 424     -25.835  12.850  -1.198  1.00 10.00      A   
ATOM   4017  CE1 PHE A 424     -28.342  11.712  -1.193  1.00 10.00      A   
ATOM   4018  CE2 PHE A 424     -25.971  11.488  -1.005  1.00 10.00      A   
ATOM   4019  CZ  PHE A 424     -27.228  10.920  -1.003  1.00 10.00      A   
ATOM   4020  C   PHE A 424     -26.162  17.291  -0.459  1.00 10.00      A   
ATOM   4021  O   PHE A 424     -24.974  17.354  -0.138  1.00 10.00      A   
ATOM   4022  N   GLY A 425     -26.840  18.334  -0.922  1.00 10.00      A   
ATOM   4023  HN  GLY A 425     -27.781  18.217  -1.180  1.00 10.00      A   
ATOM   4024  CA  GLY A 425     -26.208  19.631  -1.072  1.00 10.00      A   
ATOM   4025  C   GLY A 425     -25.767  20.217   0.258  1.00 10.00      A   
ATOM   4026  O   GLY A 425     -24.718  20.854   0.350  1.00 10.00      A   
ATOM   4027  N   ALA A 426     -26.562  19.986   1.292  1.00 10.00      A   
ATOM   4028  HN  ALA A 426     -27.381  19.463   1.157  1.00 10.00      A   
ATOM   4029  CA  ALA A 426     -26.254  20.494   2.622  1.00 10.00      A   
ATOM   4030  CB  ALA A 426     -27.481  20.406   3.519  1.00 10.00      A   
ATOM   4031  C   ALA A 426     -25.079  19.743   3.243  1.00 10.00      A   
ATOM   4032  O   ALA A 426     -24.321  20.305   4.037  1.00 10.00      A   
ATOM   4033  N   ILE A 427     -24.923  18.476   2.868  1.00 10.00      A   
ATOM   4034  HN  ILE A 427     -25.550  18.091   2.218  1.00 10.00      A   
ATOM   4035  CA  ILE A 427     -23.844  17.648   3.396  1.00 10.00      A   
ATOM   4036  CB  ILE A 427     -23.945  16.179   2.923  1.00 10.00      A   
ATOM   4037  CG1 ILE A 427     -25.305  15.593   3.310  1.00 10.00      A   
ATOM   4038  CG2 ILE A 427     -22.819  15.343   3.517  1.00 10.00      A   
ATOM   4039  CD1 ILE A 427     -25.552  14.203   2.771  1.00 10.00      A   
ATOM   4040  C   ILE A 427     -22.475  18.221   3.042  1.00 10.00      A   
ATOM   4041  O   ILE A 427     -21.644  18.443   3.924  1.00 10.00      A   
ATOM   4042  N   VAL A 428     -22.257  18.488   1.758  1.00 10.00      A   
ATOM   4043  HN  VAL A 428     -22.970  18.315   1.107  1.00 10.00      A   
ATOM   4044  CA  VAL A 428     -20.981  19.033   1.293  1.00 10.00      A   
ATOM   4045  CB  VAL A 428     -20.835  18.957  -0.245  1.00 10.00      A   
ATOM   4046  CG1 VAL A 428     -20.723  17.513  -0.701  1.00 10.00      A   
ATOM   4047  CG2 VAL A 428     -21.989  19.657  -0.947  1.00 10.00      A   
ATOM   4048  C   VAL A 428     -20.783  20.477   1.751  1.00 10.00      A   
ATOM   4049  O   VAL A 428     -19.662  20.988   1.773  1.00 10.00      A   
ATOM   4050  N   GLU A 429     -21.878  21.130   2.113  1.00 10.00      A   
ATOM   4051  HN  GLU A 429     -22.743  20.670   2.078  1.00 10.00      A   
ATOM   4052  CA  GLU A 429     -21.827  22.514   2.560  1.00 10.00      A   
ATOM   4053  CB  GLU A 429     -23.204  23.172   2.452  1.00 10.00      A   
ATOM   4054  CG  GLU A 429     -23.163  24.688   2.532  1.00 10.00      A   
ATOM   4055  CD  GLU A 429     -24.399  25.276   3.174  1.00 10.00      A   
ATOM   4056  OE1 GLU A 429     -25.335  25.658   2.439  1.00 10.00      A   
ATOM   4057  OE2 GLU A 429     -24.433  25.376   4.420  1.00 10.00      A   
ATOM   4058  C   GLU A 429     -21.311  22.613   3.991  1.00 10.00      A   
ATOM   4059  O   GLU A 429     -20.594  23.552   4.338  1.00 10.00      A   
ATOM   4060  N   HIS A 430     -21.671  21.638   4.814  1.00 10.00      A   
ATOM   4061  HN  HIS A 430     -22.240  20.910   4.476  1.00 10.00      A   
ATOM   4062  CA  HIS A 430     -21.248  21.622   6.209  1.00 10.00      A   
ATOM   4063  CB  HIS A 430     -22.345  21.028   7.098  1.00 10.00      A   
ATOM   4064  CG  HIS A 430     -23.409  22.002   7.501  1.00 10.00      A   
ATOM   4065  ND1 HIS A 430     -23.249  22.819   8.597  1.00 10.00      A   
ATOM   4066  CD2 HIS A 430     -24.615  22.251   6.933  1.00 10.00      A   
ATOM   4067  CE1 HIS A 430     -24.351  23.542   8.674  1.00 10.00      A   
ATOM   4068  NE2 HIS A 430     -25.203  23.232   7.689  1.00 10.00      A   
ATOM   4069  HE2 HIS A 430     -26.089  23.629   7.534  1.00 10.00      A   
ATOM   4070  C   HIS A 430     -19.961  20.831   6.388  1.00 10.00      A   
ATOM   4071  O   HIS A 430     -19.049  21.259   7.098  1.00 10.00      A   
ATOM   4072  N   CYS A 431     -19.890  19.674   5.742  1.00 10.00      A   
ATOM   4073  HN  CYS A 431     -20.642  19.394   5.169  1.00 10.00      A   
ATOM   4074  CA  CYS A 431     -18.720  18.819   5.845  1.00 10.00      A   
ATOM   4075  CB  CYS A 431     -19.096  17.355   5.606  1.00 10.00      A   
ATOM   4076  SG  CYS A 431     -20.596  16.824   6.466  1.00 10.00      A   
ATOM   4077  HG  CYS A 431     -21.626  17.414   5.879  1.00 10.00      A   
ATOM   4078  C   CYS A 431     -17.635  19.262   4.875  1.00 10.00      A   
ATOM   4079  O   CYS A 431     -17.588  18.822   3.726  1.00 10.00      A   
ATOM   4080  N   LYS A 432     -16.772  20.152   5.339  1.00 10.00      A   
ATOM   4081  HN  LYS A 432     -16.875  20.484   6.258  1.00 10.00      A   
ATOM   4082  CA  LYS A 432     -15.686  20.657   4.514  1.00 10.00      A   
ATOM   4083  CB  LYS A 432     -15.165  21.983   5.069  1.00 10.00      A   
ATOM   4084  CG  LYS A 432     -16.179  23.111   5.023  1.00 10.00      A   
ATOM   4085  CD  LYS A 432     -16.461  23.541   3.595  1.00 10.00      A   
ATOM   4086  CE  LYS A 432     -17.702  24.412   3.517  1.00 10.00      A   
ATOM   4087  NZ  LYS A 432     -17.643  25.561   4.459  1.00 10.00      A   
ATOM   4088  HZ1 LYS A 432     -18.551  26.068   4.462  1.00 10.00      A   
ATOM   4089  HZ2 LYS A 432     -16.890  26.219   4.174  1.00 10.00      A   
ATOM   4090  HZ3 LYS A 432     -17.444  25.225   5.421  1.00 10.00      A   
ATOM   4091  C   LYS A 432     -14.553  19.645   4.433  1.00 10.00      A   
ATOM   4092  O   LYS A 432     -13.765  19.657   3.490  1.00 10.00      A   
ATOM   4093  N   ASP A 433     -14.491  18.762   5.421  1.00 10.00      A   
ATOM   4094  HN  ASP A 433     -15.157  18.800   6.134  1.00 10.00      A   
ATOM   4095  CA  ASP A 433     -13.456  17.735   5.478  1.00 10.00      A   
ATOM   4096  CB  ASP A 433     -13.186  17.335   6.931  1.00 10.00      A   
ATOM   4097  CG  ASP A 433     -11.749  17.570   7.345  1.00 10.00      A   
ATOM   4098  OD1 ASP A 433     -11.441  18.691   7.800  1.00 10.00      A   
ATOM   4099  OD2 ASP A 433     -10.927  16.634   7.233  1.00 10.00      A   
ATOM   4100  C   ASP A 433     -13.858  16.503   4.673  1.00 10.00      A   
ATOM   4101  O   ASP A 433     -13.181  15.474   4.712  1.00 10.00      A   
ATOM   4102  N   LEU A 434     -14.958  16.615   3.940  1.00 10.00      A   
ATOM   4103  HN  LEU A 434     -15.442  17.469   3.932  1.00 10.00      A   
ATOM   4104  CA  LEU A 434     -15.459  15.509   3.132  1.00 10.00      A   
ATOM   4105  CB  LEU A 434     -16.861  15.824   2.612  1.00 10.00      A   
ATOM   4106  CG  LEU A 434     -17.664  14.644   2.064  1.00 10.00      A   
ATOM   4107  CD1 LEU A 434     -18.000  13.660   3.175  1.00 10.00      A   
ATOM   4108  CD2 LEU A 434     -18.932  15.136   1.387  1.00 10.00      A   
ATOM   4109  C   LEU A 434     -14.521  15.218   1.967  1.00 10.00      A   
ATOM   4110  O   LEU A 434     -14.431  15.998   1.019  1.00 10.00      A   
ATOM   4111  N   ARG A 435     -13.821  14.092   2.054  1.00 10.00      A   
ATOM   4112  HN  ARG A 435     -13.951  13.518   2.840  1.00 10.00      A   
ATOM   4113  CA  ARG A 435     -12.877  13.680   1.021  1.00 10.00      A   
ATOM   4114  CB  ARG A 435     -11.549  13.213   1.637  1.00 10.00      A   
ATOM   4115  CG  ARG A 435     -11.693  12.420   2.930  1.00 10.00      A   
ATOM   4116  CD  ARG A 435     -10.344  11.950   3.453  1.00 10.00      A   
ATOM   4117  NE  ARG A 435      -9.973  10.636   2.935  1.00 10.00      A   
ATOM   4118  HE  ARG A 435     -10.703  10.035   2.652  1.00 10.00      A   
ATOM   4119  CZ  ARG A 435      -8.718  10.202   2.824  1.00 10.00      A   
ATOM   4120  NH1 ARG A 435      -7.705  10.971   3.193  1.00 10.00      A   
ATOM   4121 HH11 ARG A 435      -7.878  11.927   3.575  1.00 10.00      A   
ATOM   4122 HH12 ARG A 435      -6.731  10.620   3.101  1.00 10.00      A   
ATOM   4123  NH2 ARG A 435      -8.478   8.986   2.360  1.00 10.00      A   
ATOM   4124 HH21 ARG A 435      -7.499   8.637   2.271  1.00 10.00      A   
ATOM   4125 HH22 ARG A 435      -9.271   8.355   2.088  1.00 10.00      A   
ATOM   4126  C   ARG A 435     -13.469  12.597   0.121  1.00 10.00      A   
ATOM   4127  O   ARG A 435     -13.046  12.428  -1.021  1.00 10.00      A   
ATOM   4128  N   ARG A 436     -14.445  11.864   0.634  1.00 10.00      A   
ATOM   4129  HN  ARG A 436     -14.747  12.038   1.551  1.00 10.00      A   
ATOM   4130  CA  ARG A 436     -15.092  10.811  -0.141  1.00 10.00      A   
ATOM   4131  CB  ARG A 436     -14.600   9.418   0.267  1.00 10.00      A   
ATOM   4132  CG  ARG A 436     -15.204   8.293  -0.562  1.00 10.00      A   
ATOM   4133  CD  ARG A 436     -14.860   6.922  -0.002  1.00 10.00      A   
ATOM   4134  NE  ARG A 436     -15.375   5.852  -0.857  1.00 10.00      A   
ATOM   4135  HE  ARG A 436     -16.334   5.876  -1.088  1.00 10.00      A   
ATOM   4136  CZ  ARG A 436     -14.640   4.842  -1.324  1.00 10.00      A   
ATOM   4137  NH1 ARG A 436     -13.352   4.745  -1.020  1.00 10.00      A   
ATOM   4138 HH11 ARG A 436     -12.787   3.947  -1.401  1.00 10.00      A   
ATOM   4139 HH12 ARG A 436     -12.902   5.450  -0.399  1.00 10.00      A   
ATOM   4140  NH2 ARG A 436     -15.197   3.927  -2.100  1.00 10.00      A   
ATOM   4141 HH21 ARG A 436     -16.214   3.992  -2.342  1.00 10.00      A   
ATOM   4142 HH22 ARG A 436     -14.625   3.133  -2.467  1.00 10.00      A   
ATOM   4143  C   ARG A 436     -16.599  10.895   0.009  1.00 10.00      A   
ATOM   4144  O   ARG A 436     -17.120  10.962   1.126  1.00 10.00      A   
ATOM   4145  N   LEU A 437     -17.294  10.901  -1.111  1.00 10.00      A   
ATOM   4146  HN  LEU A 437     -16.823  10.859  -1.975  1.00 10.00      A   
ATOM   4147  CA  LEU A 437     -18.737  10.982  -1.097  1.00 10.00      A   
ATOM   4148  CB  LEU A 437     -19.191  12.413  -1.368  1.00 10.00      A   
ATOM   4149  CG  LEU A 437     -20.702  12.621  -1.471  1.00 10.00      A   
ATOM   4150  CD1 LEU A 437     -21.365  12.409  -0.118  1.00 10.00      A   
ATOM   4151  CD2 LEU A 437     -21.020  14.000  -2.025  1.00 10.00      A   
ATOM   4152  C   LEU A 437     -19.362  10.049  -2.118  1.00 10.00      A   
ATOM   4153  O   LEU A 437     -18.967  10.024  -3.287  1.00 10.00      A   
ATOM   4154  N   SER A 438     -20.335   9.284  -1.662  1.00 10.00      A   
ATOM   4155  HN  SER A 438     -20.577   9.337  -0.710  1.00 10.00      A   
ATOM   4156  CA  SER A 438     -21.057   8.363  -2.515  1.00 10.00      A   
ATOM   4157  CB  SER A 438     -20.991   6.948  -1.936  1.00 10.00      A   
ATOM   4158  OG  SER A 438     -19.721   6.695  -1.348  1.00 10.00      A   
ATOM   4159  HG  SER A 438     -19.298   5.940  -1.786  1.00 10.00      A   
ATOM   4160  C   SER A 438     -22.504   8.836  -2.632  1.00 10.00      A   
ATOM   4161  O   SER A 438     -23.224   8.918  -1.634  1.00 10.00      A   
ATOM   4162  N   LEU A 439     -22.913   9.174  -3.844  1.00 10.00      A   
ATOM   4163  HN  LEU A 439     -22.293   9.077  -4.601  1.00 10.00      A   
ATOM   4164  CA  LEU A 439     -24.262   9.672  -4.092  1.00 10.00      A   
ATOM   4165  CB  LEU A 439     -24.298  10.502  -5.379  1.00 10.00      A   
ATOM   4166  CG  LEU A 439     -23.494  11.807  -5.375  1.00 10.00      A   
ATOM   4167  CD1 LEU A 439     -23.530  12.460  -6.747  1.00 10.00      A   
ATOM   4168  CD2 LEU A 439     -24.021  12.765  -4.317  1.00 10.00      A   
ATOM   4169  C   LEU A 439     -25.283   8.543  -4.162  1.00 10.00      A   
ATOM   4170  O   LEU A 439     -24.931   7.391  -4.417  1.00 10.00      A   
ATOM   4171  N   SER A 440     -26.547   8.882  -3.932  1.00 10.00      A   
ATOM   4172  HN  SER A 440     -26.762   9.813  -3.720  1.00 10.00      A   
ATOM   4173  CA  SER A 440     -27.626   7.906  -3.972  1.00 10.00      A   
ATOM   4174  CB  SER A 440     -27.572   7.015  -2.732  1.00 10.00      A   
ATOM   4175  OG  SER A 440     -27.007   7.707  -1.629  1.00 10.00      A   
ATOM   4176  HG  SER A 440     -26.050   7.567  -1.617  1.00 10.00      A   
ATOM   4177  C   SER A 440     -28.990   8.582  -4.067  1.00 10.00      A   
ATOM   4178  O   SER A 440     -29.119   9.779  -3.810  1.00 10.00      A   
ATOM   4179  N   GLY A 441     -30.001   7.805  -4.445  1.00 10.00      A   
ATOM   4180  HN  GLY A 441     -29.828   6.865  -4.658  1.00 10.00      A   
ATOM   4181  CA  GLY A 441     -31.347   8.327  -4.556  1.00 10.00      A   
ATOM   4182  C   GLY A 441     -31.586   9.092  -5.838  1.00 10.00      A   
ATOM   4183  O   GLY A 441     -30.835   8.954  -6.807  1.00 10.00      A   
ATOM   4184  N   LEU A 442     -32.656   9.877  -5.852  1.00 10.00      A   
ATOM   4185  HN  LEU A 442     -33.230   9.913  -5.056  1.00 10.00      A   
ATOM   4186  CA  LEU A 442     -33.001  10.684  -7.012  1.00 10.00      A   
ATOM   4187  CB  LEU A 442     -34.516  10.903  -7.097  1.00 10.00      A   
ATOM   4188  CG  LEU A 442     -35.018  11.730  -8.289  1.00 10.00      A   
ATOM   4189  CD1 LEU A 442     -34.892  10.946  -9.588  1.00 10.00      A   
ATOM   4190  CD2 LEU A 442     -36.455  12.178  -8.070  1.00 10.00      A   
ATOM   4191  C   LEU A 442     -32.284  12.022  -6.932  1.00 10.00      A   
ATOM   4192  O   LEU A 442     -32.566  12.833  -6.047  1.00 10.00      A   
ATOM   4193  N   LEU A 443     -31.358  12.240  -7.848  1.00 10.00      A   
ATOM   4194  HN  LEU A 443     -31.189  11.555  -8.531  1.00 10.00      A   
ATOM   4195  CA  LEU A 443     -30.591  13.471  -7.881  1.00 10.00      A   
ATOM   4196  CB  LEU A 443     -29.141  13.192  -7.483  1.00 10.00      A   
ATOM   4197  CG  LEU A 443     -28.924  12.574  -6.100  1.00 10.00      A   
ATOM   4198  CD1 LEU A 443     -27.510  12.034  -5.979  1.00 10.00      A   
ATOM   4199  CD2 LEU A 443     -29.199  13.593  -5.007  1.00 10.00      A   
ATOM   4200  C   LEU A 443     -30.627  14.087  -9.272  1.00 10.00      A   
ATOM   4201  O   LEU A 443     -30.403  13.398 -10.273  1.00 10.00      A   
ATOM   4202  N   THR A 444     -30.914  15.375  -9.333  1.00 10.00      A   
ATOM   4203  HN  THR A 444     -31.096  15.867  -8.496  1.00 10.00      A   
ATOM   4204  CA  THR A 444     -30.973  16.082 -10.602  1.00 10.00      A   
ATOM   4205  CB  THR A 444     -32.105  17.132 -10.610  1.00 10.00      A   
ATOM   4206  OG1 THR A 444     -31.818  18.166  -9.660  1.00 10.00      A   
ATOM   4207  HG1 THR A 444     -31.376  17.777  -8.880  1.00 10.00      A   
ATOM   4208  CG2 THR A 444     -33.444  16.492 -10.270  1.00 10.00      A   
ATOM   4209  C   THR A 444     -29.634  16.763 -10.898  1.00 10.00      A   
ATOM   4210  O   THR A 444     -28.599  16.381 -10.350  1.00 10.00      A   
ATOM   4211  N   ASP A 445     -29.657  17.776 -11.755  1.00 10.00      A   
ATOM   4212  HN  ASP A 445     -30.512  18.036 -12.169  1.00 10.00      A   
ATOM   4213  CA  ASP A 445     -28.444  18.510 -12.109  1.00 10.00      A   
ATOM   4214  CB  ASP A 445     -28.598  19.160 -13.489  1.00 10.00      A   
ATOM   4215  CG  ASP A 445     -27.695  18.553 -14.551  1.00 10.00      A   
ATOM   4216  OD1 ASP A 445     -27.319  19.277 -15.501  1.00 10.00      A   
ATOM   4217  OD2 ASP A 445     -27.380  17.348 -14.463  1.00 10.00      A   
ATOM   4218  C   ASP A 445     -28.141  19.592 -11.074  1.00 10.00      A   
ATOM   4219  O   ASP A 445     -27.181  20.354 -11.215  1.00 10.00      A   
ATOM   4220  N   LYS A 446     -28.970  19.670 -10.039  1.00 10.00      A   
ATOM   4221  HN  LYS A 446     -29.721  19.039  -9.976  1.00 10.00      A   
ATOM   4222  CA  LYS A 446     -28.790  20.671  -8.998  1.00 10.00      A   
ATOM   4223  CB  LYS A 446     -30.118  21.027  -8.331  1.00 10.00      A   
ATOM   4224  CG  LYS A 446     -30.066  22.322  -7.539  1.00 10.00      A   
ATOM   4225  CD  LYS A 446     -29.740  23.502  -8.440  1.00 10.00      A   
ATOM   4226  CE  LYS A 446     -29.354  24.726  -7.628  1.00 10.00      A   
ATOM   4227  NZ  LYS A 446     -29.088  25.905  -8.490  1.00 10.00      A   
ATOM   4228  HZ1 LYS A 446     -29.937  26.150  -9.041  1.00 10.00      A   
ATOM   4229  HZ2 LYS A 446     -28.305  25.698  -9.150  1.00 10.00      A   
ATOM   4230  HZ3 LYS A 446     -28.822  26.720  -7.907  1.00 10.00      A   
ATOM   4231  C   LYS A 446     -27.767  20.235  -7.956  1.00 10.00      A   
ATOM   4232  O   LYS A 446     -26.915  21.029  -7.548  1.00 10.00      A   
ATOM   4233  N   VAL A 447     -27.856  18.983  -7.521  1.00 10.00      A   
ATOM   4234  HN  VAL A 447     -28.585  18.403  -7.859  1.00 10.00      A   
ATOM   4235  CA  VAL A 447     -26.930  18.452  -6.526  1.00 10.00      A   
ATOM   4236  CB  VAL A 447     -27.272  16.996  -6.134  1.00 10.00      A   
ATOM   4237  CG1 VAL A 447     -27.116  16.052  -7.319  1.00 10.00      A   
ATOM   4238  CG2 VAL A 447     -26.429  16.537  -4.953  1.00 10.00      A   
ATOM   4239  C   VAL A 447     -25.478  18.562  -7.007  1.00 10.00      A   
ATOM   4240  O   VAL A 447     -24.578  18.873  -6.227  1.00 10.00      A   
ATOM   4241  N   PHE A 448     -25.267  18.336  -8.302  1.00 10.00      A   
ATOM   4242  HN  PHE A 448     -26.028  18.098  -8.873  1.00 10.00      A   
ATOM   4243  CA  PHE A 448     -23.934  18.424  -8.889  1.00 10.00      A   
ATOM   4244  CB  PHE A 448     -23.945  17.959 -10.345  1.00 10.00      A   
ATOM   4245  CG  PHE A 448     -24.103  16.477 -10.499  1.00 10.00      A   
ATOM   4246  CD1 PHE A 448     -25.309  15.936 -10.904  1.00 10.00      A   
ATOM   4247  CD2 PHE A 448     -23.047  15.623 -10.231  1.00 10.00      A   
ATOM   4248  CE1 PHE A 448     -25.461  14.571 -11.041  1.00 10.00      A   
ATOM   4249  CE2 PHE A 448     -23.190  14.256 -10.367  1.00 10.00      A   
ATOM   4250  CZ  PHE A 448     -24.400  13.729 -10.773  1.00 10.00      A   
ATOM   4251  C   PHE A 448     -23.402  19.844  -8.790  1.00 10.00      A   
ATOM   4252  O   PHE A 448     -22.213  20.058  -8.562  1.00 10.00      A   
ATOM   4253  N   GLU A 449     -24.297  20.812  -8.944  1.00 10.00      A   
ATOM   4254  HN  GLU A 449     -25.232  20.573  -9.124  1.00 10.00      A   
ATOM   4255  CA  GLU A 449     -23.933  22.217  -8.851  1.00 10.00      A   
ATOM   4256  CB  GLU A 449     -25.133  23.087  -9.222  1.00 10.00      A   
ATOM   4257  CG  GLU A 449     -24.878  24.581  -9.154  1.00 10.00      A   
ATOM   4258  CD  GLU A 449     -26.148  25.378  -9.319  1.00 10.00      A   
ATOM   4259  OE1 GLU A 449     -26.971  25.027 -10.190  1.00 10.00      A   
ATOM   4260  OE2 GLU A 449     -26.341  26.360  -8.573  1.00 10.00      A   
ATOM   4261  C   GLU A 449     -23.478  22.523  -7.429  1.00 10.00      A   
ATOM   4262  O   GLU A 449     -22.503  23.245  -7.215  1.00 10.00      A   
ATOM   4263  N   TYR A 450     -24.190  21.955  -6.460  1.00 10.00      A   
ATOM   4264  HN  TYR A 450     -24.963  21.394  -6.699  1.00 10.00      A   
ATOM   4265  CA  TYR A 450     -23.853  22.141  -5.055  1.00 10.00      A   
ATOM   4266  CB  TYR A 450     -24.900  21.474  -4.159  1.00 10.00      A   
ATOM   4267  CG  TYR A 450     -26.171  22.267  -3.962  1.00 10.00      A   
ATOM   4268  CD1 TYR A 450     -27.414  21.667  -4.110  1.00 10.00      A   
ATOM   4269  CD2 TYR A 450     -26.131  23.611  -3.610  1.00 10.00      A   
ATOM   4270  CE1 TYR A 450     -28.580  22.382  -3.914  1.00 10.00      A   
ATOM   4271  CE2 TYR A 450     -27.291  24.334  -3.414  1.00 10.00      A   
ATOM   4272  CZ  TYR A 450     -28.512  23.714  -3.566  1.00 10.00      A   
ATOM   4273  OH  TYR A 450     -29.670  24.428  -3.363  1.00 10.00      A   
ATOM   4274  HH  TYR A 450     -29.688  25.181  -3.967  1.00 10.00      A   
ATOM   4275  C   TYR A 450     -22.485  21.532  -4.774  1.00 10.00      A   
ATOM   4276  O   TYR A 450     -21.654  22.129  -4.090  1.00 10.00      A   
ATOM   4277  N   ILE A 451     -22.263  20.339  -5.321  1.00 10.00      A   
ATOM   4278  HN  ILE A 451     -22.980  19.923  -5.849  1.00 10.00      A   
ATOM   4279  CA  ILE A 451     -21.000  19.622  -5.154  1.00 10.00      A   
ATOM   4280  CB  ILE A 451     -21.044  18.230  -5.826  1.00 10.00      A   
ATOM   4281  CG1 ILE A 451     -22.079  17.344  -5.132  1.00 10.00      A   
ATOM   4282  CG2 ILE A 451     -19.670  17.565  -5.799  1.00 10.00      A   
ATOM   4283  CD1 ILE A 451     -22.376  16.053  -5.867  1.00 10.00      A   
ATOM   4284  C   ILE A 451     -19.836  20.426  -5.724  1.00 10.00      A   
ATOM   4285  O   ILE A 451     -18.837  20.648  -5.046  1.00 10.00      A   
ATOM   4286  N   GLY A 452     -19.990  20.894  -6.955  1.00 10.00      A   
ATOM   4287  HN  GLY A 452     -20.825  20.711  -7.441  1.00 10.00      A   
ATOM   4288  CA  GLY A 452     -18.940  21.662  -7.592  1.00 10.00      A   
ATOM   4289  C   GLY A 452     -18.668  22.993  -6.916  1.00 10.00      A   
ATOM   4290  O   GLY A 452     -17.643  23.618  -7.167  1.00 10.00      A   
ATOM   4291  N   THR A 453     -19.580  23.436  -6.065  1.00 10.00      A   
ATOM   4292  HN  THR A 453     -20.384  22.901  -5.903  1.00 10.00      A   
ATOM   4293  CA  THR A 453     -19.415  24.708  -5.377  1.00 10.00      A   
ATOM   4294  CB  THR A 453     -20.725  25.523  -5.397  1.00 10.00      A   
ATOM   4295  OG1 THR A 453     -21.251  25.541  -6.733  1.00 10.00      A   
ATOM   4296  HG1 THR A 453     -21.791  24.748  -6.874  1.00 10.00      A   
ATOM   4297  CG2 THR A 453     -20.488  26.953  -4.933  1.00 10.00      A   
ATOM   4298  C   THR A 453     -18.923  24.541  -3.935  1.00 10.00      A   
ATOM   4299  O   THR A 453     -18.031  25.265  -3.491  1.00 10.00      A   
ATOM   4300  N   TYR A 454     -19.479  23.578  -3.214  1.00 10.00      A   
ATOM   4301  HN  TYR A 454     -20.156  22.993  -3.626  1.00 10.00      A   
ATOM   4302  CA  TYR A 454     -19.105  23.371  -1.816  1.00 10.00      A   
ATOM   4303  CB  TYR A 454     -20.335  23.067  -0.960  1.00 10.00      A   
ATOM   4304  CG  TYR A 454     -21.352  24.184  -0.935  1.00 10.00      A   
ATOM   4305  CD1 TYR A 454     -22.647  23.974  -1.383  1.00 10.00      A   
ATOM   4306  CD2 TYR A 454     -21.015  25.448  -0.466  1.00 10.00      A   
ATOM   4307  CE1 TYR A 454     -23.581  24.989  -1.367  1.00 10.00      A   
ATOM   4308  CE2 TYR A 454     -21.944  26.471  -0.445  1.00 10.00      A   
ATOM   4309  CZ  TYR A 454     -23.226  26.235  -0.897  1.00 10.00      A   
ATOM   4310  OH  TYR A 454     -24.157  27.250  -0.880  1.00 10.00      A   
ATOM   4311  HH  TYR A 454     -23.802  28.014  -1.348  1.00 10.00      A   
ATOM   4312  C   TYR A 454     -18.033  22.303  -1.615  1.00 10.00      A   
ATOM   4313  O   TYR A 454     -17.148  22.464  -0.776  1.00 10.00      A   
ATOM   4314  N   ALA A 455     -18.103  21.224  -2.378  1.00 10.00      A   
ATOM   4315  HN  ALA A 455     -18.805  21.158  -3.062  1.00 10.00      A   
ATOM   4316  CA  ALA A 455     -17.135  20.141  -2.242  1.00 10.00      A   
ATOM   4317  CB  ALA A 455     -17.707  18.826  -2.756  1.00 10.00      A   
ATOM   4318  C   ALA A 455     -15.823  20.474  -2.941  1.00 10.00      A   
ATOM   4319  O   ALA A 455     -15.685  20.292  -4.149  1.00 10.00      A   
ATOM   4320  N   LYS A 456     -14.864  20.972  -2.171  1.00 10.00      A   
ATOM   4321  HN  LYS A 456     -15.042  21.107  -1.214  1.00 10.00      A   
ATOM   4322  CA  LYS A 456     -13.559  21.329  -2.709  1.00 10.00      A   
ATOM   4323  CB  LYS A 456     -13.176  22.748  -2.275  1.00 10.00      A   
ATOM   4324  CG  LYS A 456     -14.119  23.835  -2.780  1.00 10.00      A   
ATOM   4325  CD  LYS A 456     -13.926  24.092  -4.266  1.00 10.00      A   
ATOM   4326  CE  LYS A 456     -14.930  25.106  -4.794  1.00 10.00      A   
ATOM   4327  NZ  LYS A 456     -14.654  25.475  -6.207  1.00 10.00      A   
ATOM   4328  HZ1 LYS A 456     -14.509  24.621  -6.781  1.00 10.00      A   
ATOM   4329  HZ2 LYS A 456     -13.799  26.065  -6.263  1.00 10.00      A   
ATOM   4330  HZ3 LYS A 456     -15.451  26.016  -6.598  1.00 10.00      A   
ATOM   4331  C   LYS A 456     -12.494  20.338  -2.250  1.00 10.00      A   
ATOM   4332  O   LYS A 456     -11.529  20.065  -2.965  1.00 10.00      A   
ATOM   4333  N   LYS A 457     -12.693  19.788  -1.059  1.00 10.00      A   
ATOM   4334  HN  LYS A 457     -13.497  20.032  -0.554  1.00 10.00      A   
ATOM   4335  CA  LYS A 457     -11.755  18.829  -0.477  1.00 10.00      A   
ATOM   4336  CB  LYS A 457     -11.795  18.917   1.050  1.00 10.00      A   
ATOM   4337  CG  LYS A 457     -11.053  20.106   1.637  1.00 10.00      A   
ATOM   4338  CD  LYS A 457      -9.600  19.760   1.916  1.00 10.00      A   
ATOM   4339  CE  LYS A 457      -8.880  20.900   2.617  1.00 10.00      A   
ATOM   4340  NZ  LYS A 457      -8.819  22.127   1.778  1.00 10.00      A   
ATOM   4341  HZ1 LYS A 457      -8.443  21.898   0.836  1.00 10.00      A   
ATOM   4342  HZ2 LYS A 457      -8.198  22.831   2.222  1.00 10.00      A   
ATOM   4343  HZ3 LYS A 457      -9.765  22.542   1.670  1.00 10.00      A   
ATOM   4344  C   LYS A 457     -12.081  17.407  -0.908  1.00 10.00      A   
ATOM   4345  O   LYS A 457     -11.330  16.474  -0.616  1.00 10.00      A   
ATOM   4346  N   MET A 458     -13.203  17.252  -1.600  1.00 10.00      A   
ATOM   4347  HN  MET A 458     -13.746  18.038  -1.804  1.00 10.00      A   
ATOM   4348  CA  MET A 458     -13.642  15.943  -2.063  1.00 10.00      A   
ATOM   4349  CB  MET A 458     -15.054  16.015  -2.644  1.00 10.00      A   
ATOM   4350  CG  MET A 458     -15.709  14.655  -2.825  1.00 10.00      A   
ATOM   4351  SD  MET A 458     -17.305  14.749  -3.657  1.00 10.00      A   
ATOM   4352  CE  MET A 458     -16.816  15.397  -5.250  1.00 10.00      A   
ATOM   4353  C   MET A 458     -12.676  15.380  -3.091  1.00 10.00      A   
ATOM   4354  O   MET A 458     -12.436  15.993  -4.128  1.00 10.00      A   
ATOM   4355  N   GLU A 459     -12.123  14.215  -2.792  1.00 10.00      A   
ATOM   4356  HN  GLU A 459     -12.360  13.778  -1.946  1.00 10.00      A   
ATOM   4357  CA  GLU A 459     -11.171  13.567  -3.679  1.00 10.00      A   
ATOM   4358  CB  GLU A 459      -9.941  13.093  -2.898  1.00 10.00      A   
ATOM   4359  CG  GLU A 459      -9.234  14.210  -2.134  1.00 10.00      A   
ATOM   4360  CD  GLU A 459      -7.977  13.755  -1.419  1.00 10.00      A   
ATOM   4361  OE1 GLU A 459      -6.973  13.464  -2.101  1.00 10.00      A   
ATOM   4362  OE2 GLU A 459      -7.983  13.690  -0.170  1.00 10.00      A   
ATOM   4363  C   GLU A 459     -11.813  12.420  -4.464  1.00 10.00      A   
ATOM   4364  O   GLU A 459     -11.449  12.167  -5.613  1.00 10.00      A   
ATOM   4365  N   MET A 460     -12.777  11.733  -3.861  1.00 10.00      A   
ATOM   4366  HN  MET A 460     -13.047  11.977  -2.950  1.00 10.00      A   
ATOM   4367  CA  MET A 460     -13.445  10.624  -4.538  1.00 10.00      A   
ATOM   4368  CB  MET A 460     -13.050   9.278  -3.931  1.00 10.00      A   
ATOM   4369  CG  MET A 460     -13.737   8.097  -4.603  1.00 10.00      A   
ATOM   4370  SD  MET A 460     -13.145   6.503  -4.013  1.00 10.00      A   
ATOM   4371  CE  MET A 460     -14.050   5.391  -5.090  1.00 10.00      A   
ATOM   4372  C   MET A 460     -14.962  10.780  -4.525  1.00 10.00      A   
ATOM   4373  O   MET A 460     -15.562  11.026  -3.477  1.00 10.00      A   
ATOM   4374  N   LEU A 461     -15.572  10.624  -5.694  1.00 10.00      A   
ATOM   4375  HN  LEU A 461     -15.035  10.421  -6.492  1.00 10.00      A   
ATOM   4376  CA  LEU A 461     -17.014  10.731  -5.832  1.00 10.00      A   
ATOM   4377  CB  LEU A 461     -17.395  12.090  -6.430  1.00 10.00      A   
ATOM   4378  CG  LEU A 461     -18.888  12.308  -6.700  1.00 10.00      A   
ATOM   4379  CD1 LEU A 461     -19.665  12.415  -5.398  1.00 10.00      A   
ATOM   4380  CD2 LEU A 461     -19.111  13.538  -7.566  1.00 10.00      A   
ATOM   4381  C   LEU A 461     -17.547   9.613  -6.719  1.00 10.00      A   
ATOM   4382  O   LEU A 461     -16.983   9.322  -7.777  1.00 10.00      A   
ATOM   4383  N   SER A 462     -18.619   8.978  -6.270  1.00 10.00      A   
ATOM   4384  HN  SER A 462     -18.994   9.233  -5.397  1.00 10.00      A   
ATOM   4385  CA  SER A 462     -19.244   7.902  -7.024  1.00 10.00      A   
ATOM   4386  CB  SER A 462     -19.140   6.586  -6.255  1.00 10.00      A   
ATOM   4387  OG  SER A 462     -17.804   6.348  -5.835  1.00 10.00      A   
ATOM   4388  HG  SER A 462     -17.345   5.829  -6.504  1.00 10.00      A   
ATOM   4389  C   SER A 462     -20.706   8.246  -7.323  1.00 10.00      A   
ATOM   4390  O   SER A 462     -21.487   8.519  -6.408  1.00 10.00      A   
ATOM   4391  N   VAL A 463     -21.068   8.237  -8.602  1.00 10.00      A   
ATOM   4392  HN  VAL A 463     -20.405   7.981  -9.285  1.00 10.00      A   
ATOM   4393  CA  VAL A 463     -22.427   8.574  -9.021  1.00 10.00      A   
ATOM   4394  CB  VAL A 463     -22.439   9.823  -9.928  1.00 10.00      A   
ATOM   4395  CG1 VAL A 463     -23.847  10.384 -10.057  1.00 10.00      A   
ATOM   4396  CG2 VAL A 463     -21.478  10.885  -9.409  1.00 10.00      A   
ATOM   4397  C   VAL A 463     -23.078   7.413  -9.772  1.00 10.00      A   
ATOM   4398  O   VAL A 463     -22.410   6.690 -10.513  1.00 10.00      A   
ATOM   4399  N   ALA A 464     -24.382   7.240  -9.580  1.00 10.00      A   
ATOM   4400  HN  ALA A 464     -24.861   7.844  -8.972  1.00 10.00      A   
ATOM   4401  CA  ALA A 464     -25.113   6.167 -10.242  1.00 10.00      A   
ATOM   4402  CB  ALA A 464     -24.973   4.879  -9.453  1.00 10.00      A   
ATOM   4403  C   ALA A 464     -26.591   6.515 -10.432  1.00 10.00      A   
ATOM   4404  O   ALA A 464     -27.313   6.734  -9.455  1.00 10.00      A   
ATOM   4405  N   PHE A 465     -27.026   6.561 -11.694  1.00 10.00      A   
ATOM   4406  HN  PHE A 465     -26.387   6.380 -12.422  1.00 10.00      A   
ATOM   4407  CA  PHE A 465     -28.423   6.864 -12.043  1.00 10.00      A   
ATOM   4408  CB  PHE A 465     -29.383   5.809 -11.466  1.00 10.00      A   
ATOM   4409  CG  PHE A 465     -29.317   4.463 -12.132  1.00 10.00      A   
ATOM   4410  CD1 PHE A 465     -28.453   3.487 -11.665  1.00 10.00      A   
ATOM   4411  CD2 PHE A 465     -30.126   4.173 -13.217  1.00 10.00      A   
ATOM   4412  CE1 PHE A 465     -28.396   2.244 -12.267  1.00 10.00      A   
ATOM   4413  CE2 PHE A 465     -30.076   2.933 -13.827  1.00 10.00      A   
ATOM   4414  CZ  PHE A 465     -29.209   1.967 -13.350  1.00 10.00      A   
ATOM   4415  C   PHE A 465     -28.856   8.264 -11.600  1.00 10.00      A   
ATOM   4416  O   PHE A 465     -30.028   8.496 -11.309  1.00 10.00      A   
ATOM   4417  N   ALA A 466     -27.920   9.196 -11.565  1.00 10.00      A   
ATOM   4418  HN  ALA A 466     -27.005   8.970 -11.834  1.00 10.00      A   
ATOM   4419  CA  ALA A 466     -28.230  10.557 -11.147  1.00 10.00      A   
ATOM   4420  CB  ALA A 466     -27.606  10.844  -9.791  1.00 10.00      A   
ATOM   4421  C   ALA A 466     -27.767  11.578 -12.181  1.00 10.00      A   
ATOM   4422  O   ALA A 466     -26.874  11.298 -12.981  1.00 10.00      A   
ATOM   4423  N   GLY A 467     -28.372  12.757 -12.161  1.00 10.00      A   
ATOM   4424  HN  GLY A 467     -29.082  12.928 -11.497  1.00 10.00      A   
ATOM   4425  CA  GLY A 467     -27.999  13.795 -13.102  1.00 10.00      A   
ATOM   4426  C   GLY A 467     -29.094  14.088 -14.099  1.00 10.00      A   
ATOM   4427  O   GLY A 467     -29.977  13.253 -14.329  1.00 10.00      A   
ATOM   4428  N   ASP A 468     -29.050  15.274 -14.685  1.00 10.00      A   
ATOM   4429  HN  ASP A 468     -28.322  15.902 -14.450  1.00 10.00      A   
ATOM   4430  CA  ASP A 468     -30.043  15.681 -15.673  1.00 10.00      A   
ATOM   4431  CB  ASP A 468     -30.741  16.987 -15.263  1.00 10.00      A   
ATOM   4432  CG  ASP A 468     -31.896  16.800 -14.299  1.00 10.00      A   
ATOM   4433  OD1 ASP A 468     -32.566  15.746 -14.353  1.00 10.00      A   
ATOM   4434  OD2 ASP A 468     -32.153  17.723 -13.493  1.00 10.00      A   
ATOM   4435  C   ASP A 468     -29.401  15.867 -17.042  1.00 10.00      A   
ATOM   4436  O   ASP A 468     -29.911  15.377 -18.051  1.00 10.00      A   
ATOM   4437  N   SER A 469     -28.271  16.566 -17.067  1.00 10.00      A   
ATOM   4438  HN  SER A 469     -27.897  16.910 -16.220  1.00 10.00      A   
ATOM   4439  CA  SER A 469     -27.567  16.837 -18.315  1.00 10.00      A   
ATOM   4440  CB  SER A 469     -28.024  18.184 -18.876  1.00 10.00      A   
ATOM   4441  OG  SER A 469     -28.596  18.989 -17.856  1.00 10.00      A   
ATOM   4442  HG  SER A 469     -28.059  18.915 -17.045  1.00 10.00      A   
ATOM   4443  C   SER A 469     -26.047  16.815 -18.129  1.00 10.00      A   
ATOM   4444  O   SER A 469     -25.549  16.502 -17.046  1.00 10.00      A   
ATOM   4445  N   ASP A 470     -25.317  17.162 -19.192  1.00 10.00      A   
ATOM   4446  HN  ASP A 470     -25.776  17.426 -20.019  1.00 10.00      A   
ATOM   4447  CA  ASP A 470     -23.853  17.179 -19.166  1.00 10.00      A   
ATOM   4448  CB  ASP A 470     -23.291  17.469 -20.563  1.00 10.00      A   
ATOM   4449  CG  ASP A 470     -23.138  16.234 -21.430  1.00 10.00      A   
ATOM   4450  OD1 ASP A 470     -22.093  15.557 -21.331  1.00 10.00      A   
ATOM   4451  OD2 ASP A 470     -24.049  15.952 -22.236  1.00 10.00      A   
ATOM   4452  C   ASP A 470     -23.335  18.226 -18.190  1.00 10.00      A   
ATOM   4453  O   ASP A 470     -22.240  18.092 -17.642  1.00 10.00      A   
ATOM   4454  N   LEU A 471     -24.141  19.258 -17.970  1.00 10.00      A   
ATOM   4455  HN  LEU A 471     -25.009  19.287 -18.431  1.00 10.00      A   
ATOM   4456  CA  LEU A 471     -23.782  20.346 -17.065  1.00 10.00      A   
ATOM   4457  CB  LEU A 471     -24.882  21.406 -17.027  1.00 10.00      A   
ATOM   4458  CG  LEU A 471     -25.058  22.242 -18.295  1.00 10.00      A   
ATOM   4459  CD1 LEU A 471     -26.273  23.144 -18.171  1.00 10.00      A   
ATOM   4460  CD2 LEU A 471     -23.806  23.063 -18.568  1.00 10.00      A   
ATOM   4461  C   LEU A 471     -23.484  19.833 -15.658  1.00 10.00      A   
ATOM   4462  O   LEU A 471     -22.632  20.382 -14.958  1.00 10.00      A   
ATOM   4463  N   GLY A 472     -24.177  18.774 -15.257  1.00 10.00      A   
ATOM   4464  HN  GLY A 472     -24.853  18.388 -15.853  1.00 10.00      A   
ATOM   4465  CA  GLY A 472     -23.958  18.192 -13.947  1.00 10.00      A   
ATOM   4466  C   GLY A 472     -22.534  17.695 -13.790  1.00 10.00      A   
ATOM   4467  O   GLY A 472     -21.892  17.919 -12.764  1.00 10.00      A   
ATOM   4468  N   MET A 473     -22.031  17.039 -14.822  1.00 10.00      A   
ATOM   4469  HN  MET A 473     -22.587  16.904 -15.620  1.00 10.00      A   
ATOM   4470  CA  MET A 473     -20.673  16.518 -14.804  1.00 10.00      A   
ATOM   4471  CB  MET A 473     -20.473  15.546 -15.967  1.00 10.00      A   
ATOM   4472  CG  MET A 473     -19.095  14.912 -16.036  1.00 10.00      A   
ATOM   4473  SD  MET A 473     -18.873  13.922 -17.524  1.00 10.00      A   
ATOM   4474  CE  MET A 473     -17.171  13.411 -17.327  1.00 10.00      A   
ATOM   4475  C   MET A 473     -19.669  17.667 -14.888  1.00 10.00      A   
ATOM   4476  O   MET A 473     -18.655  17.678 -14.189  1.00 10.00      A   
ATOM   4477  N   HIS A 474     -19.974  18.646 -15.728  1.00 10.00      A   
ATOM   4478  HN  HIS A 474     -20.808  18.591 -16.246  1.00 10.00      A   
ATOM   4479  CA  HIS A 474     -19.107  19.800 -15.906  1.00 10.00      A   
ATOM   4480  CB  HIS A 474     -19.672  20.706 -17.005  1.00 10.00      A   
ATOM   4481  CG  HIS A 474     -18.801  21.874 -17.350  1.00 10.00      A   
ATOM   4482  ND1 HIS A 474     -17.681  21.731 -18.133  1.00 10.00      A   
ATOM   4483  CD2 HIS A 474     -18.938  23.174 -16.995  1.00 10.00      A   
ATOM   4484  CE1 HIS A 474     -17.159  22.941 -18.240  1.00 10.00      A   
ATOM   4485  NE2 HIS A 474     -17.887  23.842 -17.566  1.00 10.00      A   
ATOM   4486  HE2 HIS A 474     -17.705  24.804 -17.490  1.00 10.00      A   
ATOM   4487  C   HIS A 474     -18.944  20.580 -14.600  1.00 10.00      A   
ATOM   4488  O   HIS A 474     -17.864  21.098 -14.307  1.00 10.00      A   
ATOM   4489  N   HIS A 475     -20.021  20.649 -13.819  1.00 10.00      A   
ATOM   4490  HN  HIS A 475     -20.854  20.210 -14.110  1.00 10.00      A   
ATOM   4491  CA  HIS A 475     -20.010  21.370 -12.553  1.00 10.00      A   
ATOM   4492  CB  HIS A 475     -21.409  21.414 -11.938  1.00 10.00      A   
ATOM   4493  CG  HIS A 475     -22.105  22.722 -12.134  1.00 10.00      A   
ATOM   4494  ND1 HIS A 475     -21.849  23.845 -11.383  1.00 10.00      A   
ATOM   4495  HD1 HIS A 475     -21.210  23.909 -10.638  1.00 10.00      A   
ATOM   4496  CD2 HIS A 475     -23.053  23.085 -13.033  1.00 10.00      A   
ATOM   4497  CE1 HIS A 475     -22.626  24.835 -11.838  1.00 10.00      A   
ATOM   4498  NE2 HIS A 475     -23.378  24.424 -12.841  1.00 10.00      A   
ATOM   4499  C   HIS A 475     -19.017  20.784 -11.563  1.00 10.00      A   
ATOM   4500  O   HIS A 475     -18.359  21.521 -10.831  1.00 10.00      A   
ATOM   4501  N   VAL A 476     -18.907  19.463 -11.548  1.00 10.00      A   
ATOM   4502  HN  VAL A 476     -19.454  18.928 -12.162  1.00 10.00      A   
ATOM   4503  CA  VAL A 476     -17.989  18.789 -10.640  1.00 10.00      A   
ATOM   4504  CB  VAL A 476     -18.325  17.289 -10.504  1.00 10.00      A   
ATOM   4505  CG1 VAL A 476     -17.386  16.608  -9.518  1.00 10.00      A   
ATOM   4506  CG2 VAL A 476     -19.772  17.104 -10.072  1.00 10.00      A   
ATOM   4507  C   VAL A 476     -16.550  18.952 -11.117  1.00 10.00      A   
ATOM   4508  O   VAL A 476     -15.661  19.312 -10.342  1.00 10.00      A   
ATOM   4509  N   LEU A 477     -16.339  18.719 -12.406  1.00 10.00      A   
ATOM   4510  HN  LEU A 477     -17.099  18.460 -12.972  1.00 10.00      A   
ATOM   4511  CA  LEU A 477     -15.012  18.824 -13.003  1.00 10.00      A   
ATOM   4512  CB  LEU A 477     -15.052  18.373 -14.465  1.00 10.00      A   
ATOM   4513  CG  LEU A 477     -15.496  16.928 -14.707  1.00 10.00      A   
ATOM   4514  CD1 LEU A 477     -15.732  16.683 -16.187  1.00 10.00      A   
ATOM   4515  CD2 LEU A 477     -14.465  15.952 -14.159  1.00 10.00      A   
ATOM   4516  C   LEU A 477     -14.451  20.241 -12.894  1.00 10.00      A   
ATOM   4517  O   LEU A 477     -13.261  20.428 -12.651  1.00 10.00      A   
ATOM   4518  N   SER A 478     -15.313  21.232 -13.052  1.00 10.00      A   
ATOM   4519  HN  SER A 478     -16.256  21.025 -13.225  1.00 10.00      A   
ATOM   4520  CA  SER A 478     -14.898  22.623 -12.968  1.00 10.00      A   
ATOM   4521  CB  SER A 478     -15.576  23.436 -14.072  1.00 10.00      A   
ATOM   4522  OG  SER A 478     -15.722  22.663 -15.251  1.00 10.00      A   
ATOM   4523  HG  SER A 478     -16.543  22.154 -15.193  1.00 10.00      A   
ATOM   4524  C   SER A 478     -15.259  23.202 -11.604  1.00 10.00      A   
ATOM   4525  O   SER A 478     -15.566  24.392 -11.481  1.00 10.00      A   
ATOM   4526  N   GLY A 479     -15.234  22.355 -10.583  1.00 10.00      A   
ATOM   4527  HN  GLY A 479     -14.984  21.418 -10.739  1.00 10.00      A   
ATOM   4528  CA  GLY A 479     -15.569  22.799  -9.245  1.00 10.00      A   
ATOM   4529  C   GLY A 479     -14.720  22.143  -8.175  1.00 10.00      A   
ATOM   4530  O   GLY A 479     -14.098  22.828  -7.364  1.00 10.00      A   
ATOM   4531  N   CYS A 480     -14.696  20.816  -8.167  1.00 10.00      A   
ATOM   4532  HN  CYS A 480     -15.212  20.323  -8.841  1.00 10.00      A   
ATOM   4533  CA  CYS A 480     -13.914  20.072  -7.192  1.00 10.00      A   
ATOM   4534  CB  CYS A 480     -14.444  18.646  -7.065  1.00 10.00      A   
ATOM   4535  SG  CYS A 480     -16.198  18.563  -6.650  1.00 10.00      A   
ATOM   4536  HG  CYS A 480     -16.426  19.449  -5.687  1.00 10.00      A   
ATOM   4537  C   CYS A 480     -12.444  20.067  -7.583  1.00 10.00      A   
ATOM   4538  O   CYS A 480     -12.046  19.419  -8.554  1.00 10.00      A   
ATOM   4539  N   ASP A 481     -11.641  20.789  -6.817  1.00 10.00      A   
ATOM   4540  HN  ASP A 481     -12.019  21.266  -6.045  1.00 10.00      A   
ATOM   4541  CA  ASP A 481     -10.214  20.905  -7.091  1.00 10.00      A   
ATOM   4542  CB  ASP A 481      -9.645  22.182  -6.479  1.00 10.00      A   
ATOM   4543  CG  ASP A 481      -9.312  23.225  -7.527  1.00 10.00      A   
ATOM   4544  OD1 ASP A 481      -8.112  23.499  -7.742  1.00 10.00      A   
ATOM   4545  OD2 ASP A 481     -10.249  23.785  -8.134  1.00 10.00      A   
ATOM   4546  C   ASP A 481      -9.415  19.691  -6.629  1.00 10.00      A   
ATOM   4547  O   ASP A 481      -8.367  19.385  -7.198  1.00 10.00      A   
ATOM   4548  N   SER A 482      -9.909  18.991  -5.613  1.00 10.00      A   
ATOM   4549  HN  SER A 482     -10.757  19.266  -5.205  1.00 10.00      A   
ATOM   4550  CA  SER A 482      -9.207  17.820  -5.089  1.00 10.00      A   
ATOM   4551  CB  SER A 482      -9.369  17.720  -3.567  1.00 10.00      A   
ATOM   4552  OG  SER A 482      -8.981  18.926  -2.929  1.00 10.00      A   
ATOM   4553  HG  SER A 482      -9.718  19.552  -2.957  1.00 10.00      A   
ATOM   4554  C   SER A 482      -9.672  16.521  -5.755  1.00 10.00      A   
ATOM   4555  O   SER A 482      -9.412  15.432  -5.244  1.00 10.00      A   
ATOM   4556  N   LEU A 483     -10.340  16.637  -6.905  1.00 10.00      A   
ATOM   4557  HN  LEU A 483     -10.486  17.528  -7.283  1.00 10.00      A   
ATOM   4558  CA  LEU A 483     -10.842  15.471  -7.624  1.00 10.00      A   
ATOM   4559  CB  LEU A 483     -11.590  15.894  -8.888  1.00 10.00      A   
ATOM   4560  CG  LEU A 483     -13.111  15.774  -8.843  1.00 10.00      A   
ATOM   4561  CD1 LEU A 483     -13.712  16.203 -10.170  1.00 10.00      A   
ATOM   4562  CD2 LEU A 483     -13.527  14.351  -8.500  1.00 10.00      A   
ATOM   4563  C   LEU A 483      -9.722  14.501  -7.981  1.00 10.00      A   
ATOM   4564  O   LEU A 483      -8.761  14.863  -8.666  1.00 10.00      A   
ATOM   4565  N   ARG A 484      -9.859  13.273  -7.506  1.00 10.00      A   
ATOM   4566  HN  ARG A 484     -10.652  13.063  -6.965  1.00 10.00      A   
ATOM   4567  CA  ARG A 484      -8.879  12.226  -7.747  1.00 10.00      A   
ATOM   4568  CB  ARG A 484      -8.272  11.768  -6.418  1.00 10.00      A   
ATOM   4569  CG  ARG A 484      -6.898  12.342  -6.111  1.00 10.00      A   
ATOM   4570  CD  ARG A 484      -6.419  11.911  -4.733  1.00 10.00      A   
ATOM   4571  NE  ARG A 484      -6.652  10.485  -4.485  1.00 10.00      A   
ATOM   4572  HE  ARG A 484      -6.522   9.873  -5.237  1.00 10.00      A   
ATOM   4573  CZ  ARG A 484      -7.013   9.986  -3.297  1.00 10.00      A   
ATOM   4574  NH1 ARG A 484      -7.176  10.789  -2.253  1.00 10.00      A   
ATOM   4575 HH11 ARG A 484      -7.452  10.392  -1.329  1.00 10.00      A   
ATOM   4576 HH12 ARG A 484      -7.029  11.827  -2.348  1.00 10.00      A   
ATOM   4577  NH2 ARG A 484      -7.232   8.686  -3.153  1.00 10.00      A   
ATOM   4578 HH21 ARG A 484      -7.511   8.299  -2.220  1.00 10.00      A   
ATOM   4579 HH22 ARG A 484      -7.131   8.027  -3.958  1.00 10.00      A   
ATOM   4580  C   ARG A 484      -9.536  11.032  -8.433  1.00 10.00      A   
ATOM   4581  O   ARG A 484      -9.069  10.565  -9.471  1.00 10.00      A   
ATOM   4582  N   LYS A 485     -10.623  10.546  -7.841  1.00 10.00      A   
ATOM   4583  HN  LYS A 485     -10.959  10.986  -7.029  1.00 10.00      A   
ATOM   4584  CA  LYS A 485     -11.355   9.402  -8.379  1.00 10.00      A   
ATOM   4585  CB  LYS A 485     -11.291   8.210  -7.419  1.00 10.00      A   
ATOM   4586  CG  LYS A 485      -9.894   7.654  -7.195  1.00 10.00      A   
ATOM   4587  CD  LYS A 485      -9.932   6.326  -6.449  1.00 10.00      A   
ATOM   4588  CE  LYS A 485     -10.003   6.520  -4.940  1.00 10.00      A   
ATOM   4589  NZ  LYS A 485      -9.755   5.253  -4.197  1.00 10.00      A   
ATOM   4590  HZ1 LYS A 485     -10.286   5.244  -3.308  1.00 10.00      A   
ATOM   4591  HZ2 LYS A 485      -8.739   5.164  -3.975  1.00 10.00      A   
ATOM   4592  HZ3 LYS A 485     -10.040   4.432  -4.766  1.00 10.00      A   
ATOM   4593  C   LYS A 485     -12.811   9.761  -8.648  1.00 10.00      A   
ATOM   4594  O   LYS A 485     -13.513  10.268  -7.769  1.00 10.00      A   
ATOM   4595  N   LEU A 486     -13.257   9.492  -9.859  1.00 10.00      A   
ATOM   4596  HN  LEU A 486     -12.651   9.081 -10.509  1.00 10.00      A   
ATOM   4597  CA  LEU A 486     -14.626   9.778 -10.251  1.00 10.00      A   
ATOM   4598  CB  LEU A 486     -14.691  11.077 -11.064  1.00 10.00      A   
ATOM   4599  CG  LEU A 486     -16.089  11.559 -11.463  1.00 10.00      A   
ATOM   4600  CD1 LEU A 486     -16.946  11.795 -10.229  1.00 10.00      A   
ATOM   4601  CD2 LEU A 486     -15.999  12.827 -12.300  1.00 10.00      A   
ATOM   4602  C   LEU A 486     -15.211   8.614 -11.043  1.00 10.00      A   
ATOM   4603  O   LEU A 486     -14.824   8.369 -12.188  1.00 10.00      A   
ATOM   4604  N   GLU A 487     -16.128   7.892 -10.417  1.00 10.00      A   
ATOM   4605  HN  GLU A 487     -16.383   8.133  -9.500  1.00 10.00      A   
ATOM   4606  CA  GLU A 487     -16.778   6.756 -11.054  1.00 10.00      A   
ATOM   4607  CB  GLU A 487     -16.620   5.499 -10.199  1.00 10.00      A   
ATOM   4608  CG  GLU A 487     -15.176   5.058 -10.030  1.00 10.00      A   
ATOM   4609  CD  GLU A 487     -15.028   3.876  -9.097  1.00 10.00      A   
ATOM   4610  OE1 GLU A 487     -15.650   3.891  -8.014  1.00 10.00      A   
ATOM   4611  OE2 GLU A 487     -14.281   2.931  -9.441  1.00 10.00      A   
ATOM   4612  C   GLU A 487     -18.251   7.057 -11.294  1.00 10.00      A   
ATOM   4613  O   GLU A 487     -19.011   7.294 -10.351  1.00 10.00      A   
ATOM   4614  N   ILE A 488     -18.642   7.067 -12.557  1.00 10.00      A   
ATOM   4615  HN  ILE A 488     -17.983   6.875 -13.265  1.00 10.00      A   
ATOM   4616  CA  ILE A 488     -20.019   7.353 -12.931  1.00 10.00      A   
ATOM   4617  CB  ILE A 488     -20.104   8.631 -13.793  1.00 10.00      A   
ATOM   4618  CG1 ILE A 488     -19.101   9.688 -13.313  1.00 10.00      A   
ATOM   4619  CG2 ILE A 488     -21.515   9.191 -13.774  1.00 10.00      A   
ATOM   4620  CD1 ILE A 488     -18.887  10.823 -14.291  1.00 10.00      A   
ATOM   4621  C   ILE A 488     -20.612   6.195 -13.726  1.00 10.00      A   
ATOM   4622  O   ILE A 488     -20.015   5.730 -14.696  1.00 10.00      A   
ATOM   4623  N   ARG A 489     -21.778   5.719 -13.311  1.00 10.00      A   
ATOM   4624  HN  ARG A 489     -22.212   6.115 -12.523  1.00 10.00      A   
ATOM   4625  CA  ARG A 489     -22.435   4.624 -14.007  1.00 10.00      A   
ATOM   4626  CB  ARG A 489     -22.296   3.300 -13.243  1.00 10.00      A   
ATOM   4627  CG  ARG A 489     -23.090   3.229 -11.948  1.00 10.00      A   
ATOM   4628  CD  ARG A 489     -23.530   1.808 -11.638  1.00 10.00      A   
ATOM   4629  NE  ARG A 489     -24.373   1.252 -12.696  1.00 10.00      A   
ATOM   4630  HE  ARG A 489     -24.672   1.867 -13.409  1.00 10.00      A   
ATOM   4631  CZ  ARG A 489     -24.755  -0.023 -12.758  1.00 10.00      A   
ATOM   4632  NH1 ARG A 489     -24.383  -0.886 -11.825  1.00 10.00      A   
ATOM   4633 HH11 ARG A 489     -23.788  -0.576 -11.028  1.00 10.00      A   
ATOM   4634 HH12 ARG A 489     -24.684  -1.888 -11.892  1.00 10.00      A   
ATOM   4635  NH2 ARG A 489     -25.507  -0.433 -13.768  1.00 10.00      A   
ATOM   4636 HH21 ARG A 489     -25.814  -1.430 -13.826  1.00 10.00      A   
ATOM   4637 HH22 ARG A 489     -25.795   0.248 -14.519  1.00 10.00      A   
ATOM   4638  C   ARG A 489     -23.902   4.945 -14.274  1.00 10.00      A   
ATOM   4639  O   ARG A 489     -24.609   5.446 -13.395  1.00 10.00      A   
ATOM   4640  N   ASP A 490     -24.331   4.672 -15.501  1.00 10.00      A   
ATOM   4641  HN  ASP A 490     -23.688   4.306 -16.150  1.00 10.00      A   
ATOM   4642  CA  ASP A 490     -25.710   4.900 -15.933  1.00 10.00      A   
ATOM   4643  CB  ASP A 490     -26.684   3.925 -15.256  1.00 10.00      A   
ATOM   4644  CG  ASP A 490     -26.488   2.487 -15.696  1.00 10.00      A   
ATOM   4645  OD1 ASP A 490     -27.235   2.022 -16.581  1.00 10.00      A   
ATOM   4646  OD2 ASP A 490     -25.586   1.812 -15.155  1.00 10.00      A   
ATOM   4647  C   ASP A 490     -26.154   6.345 -15.727  1.00 10.00      A   
ATOM   4648  O   ASP A 490     -27.064   6.625 -14.945  1.00 10.00      A   
ATOM   4649  N   CYS A 491     -25.516   7.259 -16.437  1.00 10.00      A   
ATOM   4650  HN  CYS A 491     -24.808   6.981 -17.050  1.00 10.00      A   
ATOM   4651  CA  CYS A 491     -25.847   8.670 -16.337  1.00 10.00      A   
ATOM   4652  CB  CYS A 491     -24.789   9.420 -15.533  1.00 10.00      A   
ATOM   4653  SG  CYS A 491     -24.940   9.207 -13.743  1.00 10.00      A   
ATOM   4654  HG  CYS A 491     -25.701  10.193 -13.283  1.00 10.00      A   
ATOM   4655  C   CYS A 491     -26.037   9.292 -17.721  1.00 10.00      A   
ATOM   4656  O   CYS A 491     -25.305   8.970 -18.662  1.00 10.00      A   
ATOM   4657  N   PRO A 492     -27.014  10.207 -17.847  1.00 10.00      A   
ATOM   4658  CA  PRO A 492     -27.344  10.873 -19.116  1.00 10.00      A   
ATOM   4659  CB  PRO A 492     -28.738  11.430 -18.840  1.00 10.00      A   
ATOM   4660  CG  PRO A 492     -28.719  11.739 -17.384  1.00 10.00      A   
ATOM   4661  CD  PRO A 492     -27.882  10.666 -16.745  1.00 10.00      A   
ATOM   4662  C   PRO A 492     -26.391  12.013 -19.482  1.00 10.00      A   
ATOM   4663  O   PRO A 492     -26.824  13.082 -19.922  1.00 10.00      A   
ATOM   4664  N   PHE A 493     -25.097  11.779 -19.320  1.00 10.00      A   
ATOM   4665  HN  PHE A 493     -24.807  10.908 -18.978  1.00 10.00      A   
ATOM   4666  CA  PHE A 493     -24.095  12.779 -19.652  1.00 10.00      A   
ATOM   4667  CB  PHE A 493     -24.009  13.896 -18.604  1.00 10.00      A   
ATOM   4668  CG  PHE A 493     -23.960  13.447 -17.170  1.00 10.00      A   
ATOM   4669  CD1 PHE A 493     -22.768  13.050 -16.589  1.00 10.00      A   
ATOM   4670  CD2 PHE A 493     -25.108  13.446 -16.395  1.00 10.00      A   
ATOM   4671  CE1 PHE A 493     -22.724  12.659 -15.264  1.00 10.00      A   
ATOM   4672  CE2 PHE A 493     -25.072  13.053 -15.072  1.00 10.00      A   
ATOM   4673  CZ  PHE A 493     -23.878  12.659 -14.504  1.00 10.00      A   
ATOM   4674  C   PHE A 493     -22.737  12.150 -19.900  1.00 10.00      A   
ATOM   4675  O   PHE A 493     -22.545  10.953 -19.662  1.00 10.00      A   
ATOM   4676  N   GLY A 494     -21.804  12.955 -20.388  1.00 10.00      A   
ATOM   4677  HN  GLY A 494     -22.022  13.901 -20.567  1.00 10.00      A   
ATOM   4678  CA  GLY A 494     -20.476  12.463 -20.667  1.00 10.00      A   
ATOM   4679  C   GLY A 494     -20.120  12.613 -22.127  1.00 10.00      A   
ATOM   4680  O   GLY A 494     -19.242  11.921 -22.635  1.00 10.00      A   
ATOM   4681  N   ASP A 495     -20.801  13.527 -22.801  1.00 10.00      A   
ATOM   4682  HN  ASP A 495     -21.483  14.057 -22.329  1.00 10.00      A   
ATOM   4683  CA  ASP A 495     -20.561  13.780 -24.220  1.00 10.00      A   
ATOM   4684  CB  ASP A 495     -21.867  13.649 -25.021  1.00 10.00      A   
ATOM   4685  CG  ASP A 495     -21.741  14.130 -26.462  1.00 10.00      A   
ATOM   4686  OD1 ASP A 495     -21.368  13.323 -27.341  1.00 10.00      A   
ATOM   4687  OD2 ASP A 495     -22.037  15.316 -26.730  1.00 10.00      A   
ATOM   4688  C   ASP A 495     -19.988  15.173 -24.407  1.00 10.00      A   
ATOM   4689  O   ASP A 495     -19.031  15.374 -25.151  1.00 10.00      A   
ATOM   4690  N   LYS A 496     -20.569  16.129 -23.700  1.00 10.00      A   
ATOM   4691  HN  LYS A 496     -21.308  15.894 -23.092  1.00 10.00      A   
ATOM   4692  CA  LYS A 496     -20.140  17.514 -23.797  1.00 10.00      A   
ATOM   4693  CB  LYS A 496     -21.355  18.443 -23.741  1.00 10.00      A   
ATOM   4694  CG  LYS A 496     -22.501  18.031 -24.654  1.00 10.00      A   
ATOM   4695  CD  LYS A 496     -23.794  18.733 -24.267  1.00 10.00      A   
ATOM   4696  CE  LYS A 496     -25.004  18.093 -24.930  1.00 10.00      A   
ATOM   4697  NZ  LYS A 496     -25.134  16.651 -24.586  1.00 10.00      A   
ATOM   4698  HZ1 LYS A 496     -26.136  16.375 -24.582  1.00 10.00      A   
ATOM   4699  HZ2 LYS A 496     -24.730  16.464 -23.640  1.00 10.00      A   
ATOM   4700  HZ3 LYS A 496     -24.632  16.069 -25.286  1.00 10.00      A   
ATOM   4701  C   LYS A 496     -19.165  17.870 -22.682  1.00 10.00      A   
ATOM   4702  O   LYS A 496     -18.109  18.456 -22.927  1.00 10.00      A   
ATOM   4703  N   ALA A 497     -19.519  17.500 -21.458  1.00 10.00      A   
ATOM   4704  HN  ALA A 497     -20.367  17.019 -21.332  1.00 10.00      A   
ATOM   4705  CA  ALA A 497     -18.684  17.794 -20.295  1.00 10.00      A   
ATOM   4706  CB  ALA A 497     -19.413  17.424 -19.016  1.00 10.00      A   
ATOM   4707  C   ALA A 497     -17.346  17.070 -20.364  1.00 10.00      A   
ATOM   4708  O   ALA A 497     -16.321  17.603 -19.937  1.00 10.00      A   
ATOM   4709  N   LEU A 498     -17.369  15.864 -20.915  1.00 10.00      A   
ATOM   4710  HN  LEU A 498     -18.223  15.508 -21.235  1.00 10.00      A   
ATOM   4711  CA  LEU A 498     -16.168  15.047 -21.046  1.00 10.00      A   
ATOM   4712  CB  LEU A 498     -16.519  13.688 -21.653  1.00 10.00      A   
ATOM   4713  CG  LEU A 498     -15.380  12.674 -21.762  1.00 10.00      A   
ATOM   4714  CD1 LEU A 498     -14.828  12.331 -20.387  1.00 10.00      A   
ATOM   4715  CD2 LEU A 498     -15.851  11.418 -22.479  1.00 10.00      A   
ATOM   4716  C   LEU A 498     -15.107  15.744 -21.894  1.00 10.00      A   
ATOM   4717  O   LEU A 498     -13.914  15.670 -21.602  1.00 10.00      A   
ATOM   4718  N   LEU A 499     -15.552  16.429 -22.938  1.00 10.00      A   
ATOM   4719  HN  LEU A 499     -16.515  16.458 -23.115  1.00 10.00      A   
ATOM   4720  CA  LEU A 499     -14.644  17.136 -23.832  1.00 10.00      A   
ATOM   4721  CB  LEU A 499     -15.244  17.235 -25.237  1.00 10.00      A   
ATOM   4722  CG  LEU A 499     -15.581  15.905 -25.917  1.00 10.00      A   
ATOM   4723  CD1 LEU A 499     -16.295  16.146 -27.235  1.00 10.00      A   
ATOM   4724  CD2 LEU A 499     -14.324  15.076 -26.133  1.00 10.00      A   
ATOM   4725  C   LEU A 499     -14.327  18.528 -23.304  1.00 10.00      A   
ATOM   4726  O   LEU A 499     -13.289  19.101 -23.625  1.00 10.00      A   
ATOM   4727  N   ALA A 500     -15.227  19.063 -22.488  1.00 10.00      A   
ATOM   4728  HN  ALA A 500     -16.031  18.551 -22.261  1.00 10.00      A   
ATOM   4729  CA  ALA A 500     -15.052  20.391 -21.919  1.00 10.00      A   
ATOM   4730  CB  ALA A 500     -16.343  20.862 -21.269  1.00 10.00      A   
ATOM   4731  C   ALA A 500     -13.906  20.417 -20.911  1.00 10.00      A   
ATOM   4732  O   ALA A 500     -13.133  21.371 -20.864  1.00 10.00      A   
ATOM   4733  N   ASN A 501     -13.788  19.360 -20.115  1.00 10.00      A   
ATOM   4734  HN  ASN A 501     -14.418  18.610 -20.214  1.00 10.00      A   
ATOM   4735  CA  ASN A 501     -12.734  19.284 -19.106  1.00 10.00      A   
ATOM   4736  CB  ASN A 501     -13.313  19.024 -17.716  1.00 10.00      A   
ATOM   4737  CG  ASN A 501     -13.607  20.304 -16.963  1.00 10.00      A   
ATOM   4738  OD1 ASN A 501     -12.721  20.891 -16.344  1.00 10.00      A   
ATOM   4739  ND2 ASN A 501     -14.855  20.740 -17.001  1.00 10.00      A   
ATOM   4740 HD21 ASN A 501     -15.515  20.220 -17.511  1.00 10.00      A   
ATOM   4741 HD22 ASN A 501     -15.075  21.567 -16.515  1.00 10.00      A   
ATOM   4742  C   ASN A 501     -11.688  18.234 -19.446  1.00 10.00      A   
ATOM   4743  O   ASN A 501     -11.536  17.237 -18.739  1.00 10.00      A   
ATOM   4744  N   ALA A 502     -10.963  18.466 -20.529  1.00 10.00      A   
ATOM   4745  HN  ALA A 502     -11.139  19.276 -21.060  1.00 10.00      A   
ATOM   4746  CA  ALA A 502      -9.921  17.544 -20.960  1.00 10.00      A   
ATOM   4747  CB  ALA A 502      -9.589  17.778 -22.423  1.00 10.00      A   
ATOM   4748  C   ALA A 502      -8.670  17.703 -20.097  1.00 10.00      A   
ATOM   4749  O   ALA A 502      -7.913  16.755 -19.894  1.00 10.00      A   
ATOM   4750  N   SER A 503      -8.468  18.908 -19.588  1.00 10.00      A   
ATOM   4751  HN  SER A 503      -9.108  19.625 -19.790  1.00 10.00      A   
ATOM   4752  CA  SER A 503      -7.315  19.211 -18.749  1.00 10.00      A   
ATOM   4753  CB  SER A 503      -7.140  20.727 -18.671  1.00 10.00      A   
ATOM   4754  OG  SER A 503      -8.405  21.372 -18.651  1.00 10.00      A   
ATOM   4755  HG  SER A 503      -8.647  21.576 -17.737  1.00 10.00      A   
ATOM   4756  C   SER A 503      -7.477  18.638 -17.342  1.00 10.00      A   
ATOM   4757  O   SER A 503      -6.493  18.307 -16.674  1.00 10.00      A   
ATOM   4758  N   LYS A 504      -8.728  18.506 -16.908  1.00 10.00      A   
ATOM   4759  HN  LYS A 504      -9.464  18.761 -17.504  1.00 10.00      A   
ATOM   4760  CA  LYS A 504      -9.040  17.994 -15.577  1.00 10.00      A   
ATOM   4761  CB  LYS A 504     -10.543  18.106 -15.313  1.00 10.00      A   
ATOM   4762  CG  LYS A 504     -10.940  17.883 -13.865  1.00 10.00      A   
ATOM   4763  CD  LYS A 504     -10.298  18.910 -12.947  1.00 10.00      A   
ATOM   4764  CE  LYS A 504     -10.790  18.740 -11.520  1.00 10.00      A   
ATOM   4765  NZ  LYS A 504     -10.205  19.754 -10.603  1.00 10.00      A   
ATOM   4766  HZ1 LYS A 504      -9.299  19.413 -10.218  1.00 10.00      A   
ATOM   4767  HZ2 LYS A 504     -10.861  19.941  -9.813  1.00 10.00      A   
ATOM   4768  HZ3 LYS A 504     -10.041  20.645 -11.115  1.00 10.00      A   
ATOM   4769  C   LYS A 504      -8.577  16.547 -15.405  1.00 10.00      A   
ATOM   4770  O   LYS A 504      -8.240  16.115 -14.295  1.00 10.00      A   
ATOM   4771  N   LEU A 505      -8.535  15.817 -16.513  1.00 10.00      A   
ATOM   4772  HN  LEU A 505      -8.789  16.232 -17.365  1.00 10.00      A   
ATOM   4773  CA  LEU A 505      -8.128  14.416 -16.506  1.00 10.00      A   
ATOM   4774  CB  LEU A 505      -8.349  13.799 -17.888  1.00 10.00      A   
ATOM   4775  CG  LEU A 505      -9.709  14.061 -18.539  1.00 10.00      A   
ATOM   4776  CD1 LEU A 505      -9.734  13.506 -19.953  1.00 10.00      A   
ATOM   4777  CD2 LEU A 505     -10.829  13.452 -17.711  1.00 10.00      A   
ATOM   4778  C   LEU A 505      -6.667  14.252 -16.084  1.00 10.00      A   
ATOM   4779  O   LEU A 505      -6.257  13.183 -15.637  1.00 10.00      A   
ATOM   4780  N   GLU A 506      -5.888  15.316 -16.214  1.00 10.00      A   
ATOM   4781  HN  GLU A 506      -6.269  16.149 -16.566  1.00 10.00      A   
ATOM   4782  CA  GLU A 506      -4.477  15.278 -15.845  1.00 10.00      A   
ATOM   4783  CB  GLU A 506      -3.723  16.452 -16.469  1.00 10.00      A   
ATOM   4784  CG  GLU A 506      -3.612  16.409 -17.981  1.00 10.00      A   
ATOM   4785  CD  GLU A 506      -2.492  17.293 -18.482  1.00 10.00      A   
ATOM   4786  OE1 GLU A 506      -2.541  18.522 -18.247  1.00 10.00      A   
ATOM   4787  OE2 GLU A 506      -1.545  16.766 -19.099  1.00 10.00      A   
ATOM   4788  C   GLU A 506      -4.295  15.318 -14.329  1.00 10.00      A   
ATOM   4789  O   GLU A 506      -3.337  14.763 -13.791  1.00 10.00      A   
ATOM   4790  N   THR A 507      -5.221  15.979 -13.647  1.00 10.00      A   
ATOM   4791  HN  THR A 507      -5.967  16.394 -14.130  1.00 10.00      A   
ATOM   4792  CA  THR A 507      -5.153  16.113 -12.197  1.00 10.00      A   
ATOM   4793  CB  THR A 507      -5.817  17.426 -11.748  1.00 10.00      A   
ATOM   4794  OG1 THR A 507      -6.733  17.865 -12.766  1.00 10.00      A   
ATOM   4795  HG1 THR A 507      -7.410  17.188 -12.900  1.00 10.00      A   
ATOM   4796  CG2 THR A 507      -4.767  18.504 -11.527  1.00 10.00      A   
ATOM   4797  C   THR A 507      -5.812  14.937 -11.474  1.00 10.00      A   
ATOM   4798  O   THR A 507      -5.547  14.688 -10.294  1.00 10.00      A   
ATOM   4799  N   MET A 508      -6.673  14.224 -12.185  1.00 10.00      A   
ATOM   4800  HN  MET A 508      -6.826  14.460 -13.123  1.00 10.00      A   
ATOM   4801  CA  MET A 508      -7.380  13.084 -11.616  1.00 10.00      A   
ATOM   4802  CB  MET A 508      -8.782  12.973 -12.224  1.00 10.00      A   
ATOM   4803  CG  MET A 508      -9.746  14.054 -11.764  1.00 10.00      A   
ATOM   4804  SD  MET A 508     -11.151  14.265 -12.876  1.00 10.00      A   
ATOM   4805  CE  MET A 508     -11.784  12.591 -12.949  1.00 10.00      A   
ATOM   4806  C   MET A 508      -6.603  11.796 -11.855  1.00 10.00      A   
ATOM   4807  O   MET A 508      -5.829  11.701 -12.805  1.00 10.00      A   
ATOM   4808  N   ARG A 509      -6.809  10.806 -10.997  1.00 10.00      A   
ATOM   4809  HN  ARG A 509      -7.448  10.934 -10.265  1.00 10.00      A   
ATOM   4810  CA  ARG A 509      -6.124   9.524 -11.131  1.00 10.00      A   
ATOM   4811  CB  ARG A 509      -6.218   8.706  -9.832  1.00 10.00      A   
ATOM   4812  CG  ARG A 509      -5.504   7.354  -9.890  1.00 10.00      A   
ATOM   4813  CD  ARG A 509      -5.980   6.405  -8.794  1.00 10.00      A   
ATOM   4814  NE  ARG A 509      -5.542   6.836  -7.466  1.00 10.00      A   
ATOM   4815  HE  ARG A 509      -4.851   7.534  -7.429  1.00 10.00      A   
ATOM   4816  CZ  ARG A 509      -6.007   6.332  -6.317  1.00 10.00      A   
ATOM   4817  NH1 ARG A 509      -6.922   5.365  -6.313  1.00 10.00      A   
ATOM   4818 HH11 ARG A 509      -7.296   4.986  -7.207  1.00 10.00      A   
ATOM   4819 HH12 ARG A 509      -7.274   4.976  -5.398  1.00 10.00      A   
ATOM   4820  NH2 ARG A 509      -5.556   6.793  -5.160  1.00 10.00      A   
ATOM   4821 HH21 ARG A 509      -5.932   6.403  -4.256  1.00 10.00      A   
ATOM   4822 HH22 ARG A 509      -4.833   7.540  -5.133  1.00 10.00      A   
ATOM   4823  C   ARG A 509      -6.717   8.735 -12.290  1.00 10.00      A   
ATOM   4824  O   ARG A 509      -6.000   8.304 -13.193  1.00 10.00      A   
ATOM   4825  N   SER A 510      -8.034   8.578 -12.271  1.00 10.00      A   
ATOM   4826  HN  SER A 510      -8.553   8.975 -11.544  1.00 10.00      A   
ATOM   4827  CA  SER A 510      -8.732   7.840 -13.306  1.00 10.00      A   
ATOM   4828  CB  SER A 510      -8.568   6.334 -13.078  1.00 10.00      A   
ATOM   4829  OG  SER A 510      -8.414   6.031 -11.697  1.00 10.00      A   
ATOM   4830  HG  SER A 510      -7.875   5.234 -11.603  1.00 10.00      A   
ATOM   4831  C   SER A 510     -10.211   8.213 -13.336  1.00 10.00      A   
ATOM   4832  O   SER A 510     -10.789   8.594 -12.314  1.00 10.00      A   
ATOM   4833  N   LEU A 511     -10.806   8.111 -14.514  1.00 10.00      A   
ATOM   4834  HN  LEU A 511     -10.275   7.826 -15.292  1.00 10.00      A   
ATOM   4835  CA  LEU A 511     -12.215   8.417 -14.703  1.00 10.00      A   
ATOM   4836  CB  LEU A 511     -12.370   9.615 -15.648  1.00 10.00      A   
ATOM   4837  CG  LEU A 511     -13.795   9.985 -16.069  1.00 10.00      A   
ATOM   4838  CD1 LEU A 511     -14.621  10.416 -14.870  1.00 10.00      A   
ATOM   4839  CD2 LEU A 511     -13.771  11.079 -17.123  1.00 10.00      A   
ATOM   4840  C   LEU A 511     -12.937   7.202 -15.277  1.00 10.00      A   
ATOM   4841  O   LEU A 511     -12.536   6.665 -16.309  1.00 10.00      A   
ATOM   4842  N   TRP A 512     -13.990   6.770 -14.603  1.00 10.00      A   
ATOM   4843  HN  TRP A 512     -14.269   7.247 -13.790  1.00 10.00      A   
ATOM   4844  CA  TRP A 512     -14.759   5.618 -15.051  1.00 10.00      A   
ATOM   4845  CB  TRP A 512     -14.782   4.519 -13.982  1.00 10.00      A   
ATOM   4846  CG  TRP A 512     -15.707   3.389 -14.320  1.00 10.00      A   
ATOM   4847  CD1 TRP A 512     -17.008   3.257 -13.937  1.00 10.00      A   
ATOM   4848  CD2 TRP A 512     -15.407   2.236 -15.117  1.00 10.00      A   
ATOM   4849  NE1 TRP A 512     -17.541   2.106 -14.454  1.00 10.00      A   
ATOM   4850  HE1 TRP A 512     -18.466   1.797 -14.326  1.00 10.00      A   
ATOM   4851  CE2 TRP A 512     -16.578   1.456 -15.177  1.00 10.00      A   
ATOM   4852  CE3 TRP A 512     -14.263   1.789 -15.787  1.00 10.00      A   
ATOM   4853  CZ2 TRP A 512     -16.640   0.256 -15.879  1.00 10.00      A   
ATOM   4854  CZ3 TRP A 512     -14.326   0.596 -16.483  1.00 10.00      A   
ATOM   4855  CH2 TRP A 512     -15.506  -0.156 -16.524  1.00 10.00      A   
ATOM   4856  C   TRP A 512     -16.180   6.025 -15.414  1.00 10.00      A   
ATOM   4857  O   TRP A 512     -16.866   6.687 -14.635  1.00 10.00      A   
ATOM   4858  N   MET A 513     -16.612   5.639 -16.605  1.00 10.00      A   
ATOM   4859  HN  MET A 513     -16.008   5.129 -17.192  1.00 10.00      A   
ATOM   4860  CA  MET A 513     -17.957   5.949 -17.069  1.00 10.00      A   
ATOM   4861  CB  MET A 513     -17.946   7.170 -17.995  1.00 10.00      A   
ATOM   4862  CG  MET A 513     -17.241   8.394 -17.428  1.00 10.00      A   
ATOM   4863  SD  MET A 513     -17.106   9.732 -18.629  1.00 10.00      A   
ATOM   4864  CE  MET A 513     -18.821  10.228 -18.755  1.00 10.00      A   
ATOM   4865  C   MET A 513     -18.548   4.752 -17.803  1.00 10.00      A   
ATOM   4866  O   MET A 513     -18.089   4.397 -18.892  1.00 10.00      A   
ATOM   4867  N   SER A 514     -19.543   4.120 -17.200  1.00 10.00      A   
ATOM   4868  HN  SER A 514     -19.852   4.434 -16.319  1.00 10.00      A   
ATOM   4869  CA  SER A 514     -20.187   2.966 -17.809  1.00 10.00      A   
ATOM   4870  CB  SER A 514     -19.987   1.716 -16.945  1.00 10.00      A   
ATOM   4871  OG  SER A 514     -20.228   1.985 -15.569  1.00 10.00      A   
ATOM   4872  HG  SER A 514     -21.139   1.745 -15.352  1.00 10.00      A   
ATOM   4873  C   SER A 514     -21.671   3.229 -18.047  1.00 10.00      A   
ATOM   4874  O   SER A 514     -22.340   3.846 -17.214  1.00 10.00      A   
ATOM   4875  N   SER A 515     -22.169   2.784 -19.199  1.00 10.00      A   
ATOM   4876  HN  SER A 515     -21.564   2.331 -19.832  1.00 10.00      A   
ATOM   4877  CA  SER A 515     -23.578   2.956 -19.569  1.00 10.00      A   
ATOM   4878  CB  SER A 515     -24.492   2.133 -18.652  1.00 10.00      A   
ATOM   4879  OG  SER A 515     -23.973   0.826 -18.440  1.00 10.00      A   
ATOM   4880  HG  SER A 515     -23.537   0.520 -19.246  1.00 10.00      A   
ATOM   4881  C   SER A 515     -23.985   4.431 -19.566  1.00 10.00      A   
ATOM   4882  O   SER A 515     -25.079   4.793 -19.122  1.00 10.00      A   
ATOM   4883  N   CYS A 516     -23.098   5.274 -20.072  1.00 10.00      A   
ATOM   4884  HN  CYS A 516     -22.256   4.924 -20.431  1.00 10.00      A   
ATOM   4885  CA  CYS A 516     -23.345   6.701 -20.129  1.00 10.00      A   
ATOM   4886  CB  CYS A 516     -22.246   7.446 -19.373  1.00 10.00      A   
ATOM   4887  SG  CYS A 516     -22.091   6.954 -17.641  1.00 10.00      A   
ATOM   4888  HG  CYS A 516     -22.175   5.630 -17.587  1.00 10.00      A   
ATOM   4889  C   CYS A 516     -23.415   7.184 -21.574  1.00 10.00      A   
ATOM   4890  O   CYS A 516     -23.229   6.402 -22.509  1.00 10.00      A   
ATOM   4891  N   SER A 517     -23.665   8.476 -21.749  1.00 10.00      A   
ATOM   4892  HN  SER A 517     -23.786   9.048 -20.963  1.00 10.00      A   
ATOM   4893  CA  SER A 517     -23.771   9.079 -23.074  1.00 10.00      A   
ATOM   4894  CB  SER A 517     -24.640  10.335 -22.990  1.00 10.00      A   
ATOM   4895  OG  SER A 517     -25.752  10.118 -22.133  1.00 10.00      A   
ATOM   4896  HG  SER A 517     -26.462   9.705 -22.636  1.00 10.00      A   
ATOM   4897  C   SER A 517     -22.392   9.428 -23.635  1.00 10.00      A   
ATOM   4898  O   SER A 517     -22.154  10.549 -24.077  1.00 10.00      A   
ATOM   4899  N   VAL A 518     -21.491   8.456 -23.621  1.00 10.00      A   
ATOM   4900  HN  VAL A 518     -21.748   7.577 -23.268  1.00 10.00      A   
ATOM   4901  CA  VAL A 518     -20.134   8.654 -24.124  1.00 10.00      A   
ATOM   4902  CB  VAL A 518     -19.103   7.855 -23.294  1.00 10.00      A   
ATOM   4903  CG1 VAL A 518     -17.684   8.186 -23.727  1.00 10.00      A   
ATOM   4904  CG2 VAL A 518     -19.282   8.125 -21.806  1.00 10.00      A   
ATOM   4905  C   VAL A 518     -20.053   8.228 -25.588  1.00 10.00      A   
ATOM   4906  O   VAL A 518     -19.990   7.036 -25.892  1.00 10.00      A   
ATOM   4907  N   SER A 519     -20.069   9.203 -26.486  1.00 10.00      A   
ATOM   4908  HN  SER A 519     -20.102  10.135 -26.178  1.00 10.00      A   
ATOM   4909  CA  SER A 519     -20.023   8.934 -27.919  1.00 10.00      A   
ATOM   4910  CB  SER A 519     -20.431  10.184 -28.700  1.00 10.00      A   
ATOM   4911  OG  SER A 519     -19.782  11.333 -28.185  1.00 10.00      A   
ATOM   4912  HG  SER A 519     -20.447  11.962 -27.863  1.00 10.00      A   
ATOM   4913  C   SER A 519     -18.650   8.438 -28.370  1.00 10.00      A   
ATOM   4914  O   SER A 519     -17.615   8.851 -27.840  1.00 10.00      A   
ATOM   4915  N   PHE A 520     -18.654   7.541 -29.351  1.00 10.00      A   
ATOM   4916  HN  PHE A 520     -19.515   7.248 -29.722  1.00 10.00      A   
ATOM   4917  CA  PHE A 520     -17.425   6.971 -29.891  1.00 10.00      A   
ATOM   4918  CB  PHE A 520     -17.768   5.878 -30.916  1.00 10.00      A   
ATOM   4919  CG  PHE A 520     -16.592   5.333 -31.681  1.00 10.00      A   
ATOM   4920  CD1 PHE A 520     -15.460   4.877 -31.021  1.00 10.00      A   
ATOM   4921  CD2 PHE A 520     -16.623   5.274 -33.064  1.00 10.00      A   
ATOM   4922  CE1 PHE A 520     -14.383   4.376 -31.729  1.00 10.00      A   
ATOM   4923  CE2 PHE A 520     -15.550   4.774 -33.776  1.00 10.00      A   
ATOM   4924  CZ  PHE A 520     -14.428   4.324 -33.108  1.00 10.00      A   
ATOM   4925  C   PHE A 520     -16.540   8.054 -30.510  1.00 10.00      A   
ATOM   4926  O   PHE A 520     -15.314   8.022 -30.373  1.00 10.00      A   
ATOM   4927  N   GLY A 521     -17.169   9.023 -31.165  1.00 10.00      A   
ATOM   4928  HN  GLY A 521     -18.152   9.006 -31.224  1.00 10.00      A   
ATOM   4929  CA  GLY A 521     -16.427  10.101 -31.795  1.00 10.00      A   
ATOM   4930  C   GLY A 521     -15.695  10.966 -30.788  1.00 10.00      A   
ATOM   4931  O   GLY A 521     -14.568  11.406 -31.037  1.00 10.00      A   
ATOM   4932  N   ALA A 522     -16.329  11.198 -29.645  1.00 10.00      A   
ATOM   4933  HN  ALA A 522     -17.219  10.809 -29.501  1.00 10.00      A   
ATOM   4934  CA  ALA A 522     -15.735  12.012 -28.596  1.00 10.00      A   
ATOM   4935  CB  ALA A 522     -16.769  12.377 -27.548  1.00 10.00      A   
ATOM   4936  C   ALA A 522     -14.555  11.292 -27.957  1.00 10.00      A   
ATOM   4937  O   ALA A 522     -13.552  11.915 -27.613  1.00 10.00      A   
ATOM   4938  N   CYS A 523     -14.681   9.973 -27.812  1.00 10.00      A   
ATOM   4939  HN  CYS A 523     -15.511   9.539 -28.102  1.00 10.00      A   
ATOM   4940  CA  CYS A 523     -13.625   9.156 -27.222  1.00 10.00      A   
ATOM   4941  CB  CYS A 523     -14.034   7.681 -27.208  1.00 10.00      A   
ATOM   4942  SG  CYS A 523     -15.578   7.334 -26.334  1.00 10.00      A   
ATOM   4943  HG  CYS A 523     -16.540   8.054 -26.900  1.00 10.00      A   
ATOM   4944  C   CYS A 523     -12.323   9.323 -27.999  1.00 10.00      A   
ATOM   4945  O   CYS A 523     -11.250   9.510 -27.419  1.00 10.00      A   
ATOM   4946  N   LYS A 524     -12.434   9.279 -29.320  1.00 10.00      A   
ATOM   4947  HN  LYS A 524     -13.322   9.149 -29.721  1.00 10.00      A   
ATOM   4948  CA  LYS A 524     -11.275   9.425 -30.189  1.00 10.00      A   
ATOM   4949  CB  LYS A 524     -11.611   9.012 -31.618  1.00 10.00      A   
ATOM   4950  CG  LYS A 524     -11.921   7.536 -31.786  1.00 10.00      A   
ATOM   4951  CD  LYS A 524     -11.964   7.155 -33.253  1.00 10.00      A   
ATOM   4952  CE  LYS A 524     -13.101   7.858 -33.976  1.00 10.00      A   
ATOM   4953  NZ  LYS A 524     -12.967   7.745 -35.451  1.00 10.00      A   
ATOM   4954  HZ1 LYS A 524     -12.165   8.318 -35.779  1.00 10.00      A   
ATOM   4955  HZ2 LYS A 524     -13.836   8.081 -35.922  1.00 10.00      A   
ATOM   4956  HZ3 LYS A 524     -12.806   6.755 -35.717  1.00 10.00      A   
ATOM   4957  C   LYS A 524     -10.766  10.858 -30.177  1.00 10.00      A   
ATOM   4958  O   LYS A 524      -9.561  11.095 -30.239  1.00 10.00      A   
ATOM   4959  N   LEU A 525     -11.692  11.812 -30.094  1.00 10.00      A   
ATOM   4960  HN  LEU A 525     -12.639  11.557 -30.049  1.00 10.00      A   
ATOM   4961  CA  LEU A 525     -11.333  13.226 -30.070  1.00 10.00      A   
ATOM   4962  CB  LEU A 525     -12.590  14.099 -30.084  1.00 10.00      A   
ATOM   4963  CG  LEU A 525     -12.366  15.609 -30.172  1.00 10.00      A   
ATOM   4964  CD1 LEU A 525     -11.776  15.995 -31.520  1.00 10.00      A   
ATOM   4965  CD2 LEU A 525     -13.663  16.357 -29.913  1.00 10.00      A   
ATOM   4966  C   LEU A 525     -10.490  13.547 -28.842  1.00 10.00      A   
ATOM   4967  O   LEU A 525      -9.482  14.249 -28.929  1.00 10.00      A   
ATOM   4968  N   LEU A 526     -10.906  13.012 -27.707  1.00 10.00      A   
ATOM   4969  HN  LEU A 526     -11.714  12.457 -27.714  1.00 10.00      A   
ATOM   4970  CA  LEU A 526     -10.209  13.227 -26.447  1.00 10.00      A   
ATOM   4971  CB  LEU A 526     -11.041  12.674 -25.293  1.00 10.00      A   
ATOM   4972  CG  LEU A 526     -10.583  13.042 -23.881  1.00 10.00      A   
ATOM   4973  CD1 LEU A 526     -10.443  14.548 -23.742  1.00 10.00      A   
ATOM   4974  CD2 LEU A 526     -11.571  12.511 -22.857  1.00 10.00      A   
ATOM   4975  C   LEU A 526      -8.827  12.579 -26.468  1.00 10.00      A   
ATOM   4976  O   LEU A 526      -7.833  13.197 -26.075  1.00 10.00      A   
ATOM   4977  N   GLY A 527      -8.770  11.342 -26.954  1.00 10.00      A   
ATOM   4978  HN  GLY A 527      -9.595  10.913 -27.266  1.00 10.00      A   
ATOM   4979  CA  GLY A 527      -7.509  10.620 -27.028  1.00 10.00      A   
ATOM   4980  C   GLY A 527      -6.525  11.255 -27.995  1.00 10.00      A   
ATOM   4981  O   GLY A 527      -5.310  11.116 -27.842  1.00 10.00      A   
ATOM   4982  N   GLN A 528      -7.051  11.957 -28.993  1.00 10.00      A   
ATOM   4983  HN  GLN A 528      -8.028  12.023 -29.066  1.00 10.00      A   
ATOM   4984  CA  GLN A 528      -6.219  12.628 -29.986  1.00 10.00      A   
ATOM   4985  CB  GLN A 528      -6.928  12.688 -31.340  1.00 10.00      A   
ATOM   4986  CG  GLN A 528      -6.547  11.552 -32.273  1.00 10.00      A   
ATOM   4987  CD  GLN A 528      -5.104  11.638 -32.731  1.00 10.00      A   
ATOM   4988  OE1 GLN A 528      -4.553  12.730 -32.894  1.00 10.00      A   
ATOM   4989  NE2 GLN A 528      -4.476  10.493 -32.932  1.00 10.00      A   
ATOM   4990 HE21 GLN A 528      -4.970   9.658 -32.772  1.00 10.00      A   
ATOM   4991 HE22 GLN A 528      -3.544  10.522 -33.245  1.00 10.00      A   
ATOM   4992  C   GLN A 528      -5.839  14.027 -29.513  1.00 10.00      A   
ATOM   4993  O   GLN A 528      -4.923  14.656 -30.050  1.00 10.00      A   
ATOM   4994  N   LYS A 529      -6.545  14.507 -28.503  1.00 10.00      A   
ATOM   4995  HN  LYS A 529      -7.256  13.954 -28.114  1.00 10.00      A   
ATOM   4996  CA  LYS A 529      -6.288  15.823 -27.950  1.00 10.00      A   
ATOM   4997  CB  LYS A 529      -7.556  16.396 -27.313  1.00 10.00      A   
ATOM   4998  CG  LYS A 529      -7.406  17.814 -26.784  1.00 10.00      A   
ATOM   4999  CD  LYS A 529      -8.669  18.273 -26.075  1.00 10.00      A   
ATOM   5000  CE  LYS A 529      -8.546  19.705 -25.580  1.00 10.00      A   
ATOM   5001  NZ  LYS A 529      -8.408  20.674 -26.700  1.00 10.00      A   
ATOM   5002  HZ1 LYS A 529      -8.116  21.603 -26.332  1.00 10.00      A   
ATOM   5003  HZ2 LYS A 529      -9.314  20.781 -27.196  1.00 10.00      A   
ATOM   5004  HZ3 LYS A 529      -7.692  20.341 -27.375  1.00 10.00      A   
ATOM   5005  C   LYS A 529      -5.177  15.740 -26.917  1.00 10.00      A   
ATOM   5006  O   LYS A 529      -4.200  16.489 -26.977  1.00 10.00      A   
ATOM   5007  N   MET A 530      -5.322  14.811 -25.984  1.00 10.00      A   
ATOM   5008  HN  MET A 530      -6.116  14.231 -26.005  1.00 10.00      A   
ATOM   5009  CA  MET A 530      -4.336  14.622 -24.933  1.00 10.00      A   
ATOM   5010  CB  MET A 530      -4.962  14.856 -23.558  1.00 10.00      A   
ATOM   5011  CG  MET A 530      -5.168  16.317 -23.203  1.00 10.00      A   
ATOM   5012  SD  MET A 530      -3.632  17.263 -23.234  1.00 10.00      A   
ATOM   5013  CE  MET A 530      -2.621  16.321 -22.092  1.00 10.00      A   
ATOM   5014  C   MET A 530      -3.722  13.231 -24.998  1.00 10.00      A   
ATOM   5015  O   MET A 530      -4.351  12.246 -24.618  1.00 10.00      A   
ATOM   5016  N   PRO A 531      -2.467  13.136 -25.459  1.00 10.00      A   
ATOM   5017  CA  PRO A 531      -1.765  11.856 -25.577  1.00 10.00      A   
ATOM   5018  CB  PRO A 531      -0.630  12.183 -26.546  1.00 10.00      A   
ATOM   5019  CG  PRO A 531      -0.333  13.626 -26.308  1.00 10.00      A   
ATOM   5020  CD  PRO A 531      -1.632  14.271 -25.902  1.00 10.00      A   
ATOM   5021  C   PRO A 531      -1.207  11.379 -24.234  1.00 10.00      A   
ATOM   5022  O   PRO A 531      -0.460  10.405 -24.166  1.00 10.00      A   
ATOM   5023  N   LYS A 532      -1.572  12.080 -23.166  1.00 10.00      A   
ATOM   5024  HN  LYS A 532      -2.165  12.850 -23.284  1.00 10.00      A   
ATOM   5025  CA  LYS A 532      -1.120  11.727 -21.827  1.00 10.00      A   
ATOM   5026  CB  LYS A 532      -0.727  12.986 -21.051  1.00 10.00      A   
ATOM   5027  CG  LYS A 532       0.492  13.707 -21.598  1.00 10.00      A   
ATOM   5028  CD  LYS A 532       1.625  13.702 -20.587  1.00 10.00      A   
ATOM   5029  CE  LYS A 532       2.872  14.362 -21.148  1.00 10.00      A   
ATOM   5030  NZ  LYS A 532       2.630  15.778 -21.536  1.00 10.00      A   
ATOM   5031  HZ1 LYS A 532       3.493  16.187 -21.943  1.00 10.00      A   
ATOM   5032  HZ2 LYS A 532       2.354  16.340 -20.705  1.00 10.00      A   
ATOM   5033  HZ3 LYS A 532       1.870  15.834 -22.245  1.00 10.00      A   
ATOM   5034  C   LYS A 532      -2.226  10.995 -21.084  1.00 10.00      A   
ATOM   5035  O   LYS A 532      -2.051  10.553 -19.948  1.00 10.00      A   
ATOM   5036  N   LEU A 533      -3.370  10.873 -21.735  1.00 10.00      A   
ATOM   5037  HN  LEU A 533      -3.441  11.225 -22.649  1.00 10.00      A   
ATOM   5038  CA  LEU A 533      -4.515  10.206 -21.146  1.00 10.00      A   
ATOM   5039  CB  LEU A 533      -5.734  11.135 -21.137  1.00 10.00      A   
ATOM   5040  CG  LEU A 533      -5.851  12.118 -19.963  1.00 10.00      A   
ATOM   5041  CD1 LEU A 533      -5.663  11.406 -18.632  1.00 10.00      A   
ATOM   5042  CD2 LEU A 533      -4.876  13.276 -20.106  1.00 10.00      A   
ATOM   5043  C   LEU A 533      -4.842   8.935 -21.911  1.00 10.00      A   
ATOM   5044  O   LEU A 533      -5.050   8.968 -23.126  1.00 10.00      A   
ATOM   5045  N   ASN A 534      -4.878   7.819 -21.204  1.00 10.00      A   
ATOM   5046  HN  ASN A 534      -4.690   7.855 -20.241  1.00 10.00      A   
ATOM   5047  CA  ASN A 534      -5.190   6.537 -21.816  1.00 10.00      A   
ATOM   5048  CB  ASN A 534      -4.475   5.397 -21.084  1.00 10.00      A   
ATOM   5049  CG  ASN A 534      -3.182   4.981 -21.754  1.00 10.00      A   
ATOM   5050  OD1 ASN A 534      -2.721   5.624 -22.692  1.00 10.00      A   
ATOM   5051  ND2 ASN A 534      -2.591   3.895 -21.280  1.00 10.00      A   
ATOM   5052 HD21 ASN A 534      -3.016   3.419 -20.530  1.00 10.00      A   
ATOM   5053 HD22 ASN A 534      -1.743   3.613 -21.689  1.00 10.00      A   
ATOM   5054  C   ASN A 534      -6.689   6.305 -21.807  1.00 10.00      A   
ATOM   5055  O   ASN A 534      -7.265   5.932 -20.782  1.00 10.00      A   
ATOM   5056  N   VAL A 535      -7.323   6.555 -22.944  1.00 10.00      A   
ATOM   5057  HN  VAL A 535      -6.809   6.858 -23.724  1.00 10.00      A   
ATOM   5058  CA  VAL A 535      -8.756   6.378 -23.072  1.00 10.00      A   
ATOM   5059  CB  VAL A 535      -9.348   7.326 -24.141  1.00 10.00      A   
ATOM   5060  CG1 VAL A 535     -10.869   7.266 -24.135  1.00 10.00      A   
ATOM   5061  CG2 VAL A 535      -8.874   8.751 -23.910  1.00 10.00      A   
ATOM   5062  C   VAL A 535      -9.066   4.937 -23.453  1.00 10.00      A   
ATOM   5063  O   VAL A 535      -9.175   4.609 -24.636  1.00 10.00      A   
ATOM   5064  N   GLU A 536      -9.186   4.080 -22.452  1.00 10.00      A   
ATOM   5065  HN  GLU A 536      -9.075   4.398 -21.528  1.00 10.00      A   
ATOM   5066  CA  GLU A 536      -9.473   2.674 -22.685  1.00 10.00      A   
ATOM   5067  CB  GLU A 536      -8.885   1.804 -21.571  1.00 10.00      A   
ATOM   5068  CG  GLU A 536      -7.364   1.774 -21.542  1.00 10.00      A   
ATOM   5069  CD  GLU A 536      -6.806   0.530 -20.872  1.00 10.00      A   
ATOM   5070  OE1 GLU A 536      -7.594  -0.367 -20.507  1.00 10.00      A   
ATOM   5071  OE2 GLU A 536      -5.565   0.437 -20.725  1.00 10.00      A   
ATOM   5072  C   GLU A 536     -10.969   2.428 -22.817  1.00 10.00      A   
ATOM   5073  O   GLU A 536     -11.714   2.523 -21.842  1.00 10.00      A   
ATOM   5074  N   VAL A 537     -11.405   2.143 -24.032  1.00 10.00      A   
ATOM   5075  HN  VAL A 537     -10.763   2.122 -24.781  1.00 10.00      A   
ATOM   5076  CA  VAL A 537     -12.806   1.872 -24.292  1.00 10.00      A   
ATOM   5077  CB  VAL A 537     -13.245   2.414 -25.670  1.00 10.00      A   
ATOM   5078  CG1 VAL A 537     -14.626   1.900 -26.046  1.00 10.00      A   
ATOM   5079  CG2 VAL A 537     -13.235   3.935 -25.655  1.00 10.00      A   
ATOM   5080  C   VAL A 537     -13.078   0.379 -24.195  1.00 10.00      A   
ATOM   5081  O   VAL A 537     -12.542  -0.413 -24.967  1.00 10.00      A   
ATOM   5082  N   ILE A 538     -13.894   0.005 -23.227  1.00 10.00      A   
ATOM   5083  HN  ILE A 538     -14.291   0.693 -22.645  1.00 10.00      A   
ATOM   5084  CA  ILE A 538     -14.245  -1.387 -23.011  1.00 10.00      A   
ATOM   5085  CB  ILE A 538     -14.219  -1.746 -21.510  1.00 10.00      A   
ATOM   5086  CG1 ILE A 538     -12.965  -1.163 -20.845  1.00 10.00      A   
ATOM   5087  CG2 ILE A 538     -14.268  -3.258 -21.324  1.00 10.00      A   
ATOM   5088  CD1 ILE A 538     -12.979  -1.226 -19.332  1.00 10.00      A   
ATOM   5089  C   ILE A 538     -15.636  -1.646 -23.569  1.00 10.00      A   
ATOM   5090  O   ILE A 538     -16.644  -1.300 -22.946  1.00 10.00      A   
ATOM   5091  N   ASP A 539     -15.689  -2.243 -24.741  1.00 10.00      A   
ATOM   5092  HN  ASP A 539     -14.853  -2.519 -25.181  1.00 10.00      A   
ATOM   5093  CA  ASP A 539     -16.955  -2.517 -25.396  1.00 10.00      A   
ATOM   5094  CB  ASP A 539     -17.093  -1.609 -26.618  1.00 10.00      A   
ATOM   5095  CG  ASP A 539     -18.511  -1.507 -27.112  1.00 10.00      A   
ATOM   5096  OD1 ASP A 539     -19.167  -0.465 -26.862  1.00 10.00      A   
ATOM   5097  OD2 ASP A 539     -18.971  -2.457 -27.761  1.00 10.00      A   
ATOM   5098  C   ASP A 539     -17.054  -3.990 -25.790  1.00 10.00      A   
ATOM   5099  O   ASP A 539     -16.124  -4.549 -26.375  1.00 10.00      A   
ATOM   5100  N   GLU A 540     -18.180  -4.618 -25.459  1.00 10.00      A   
ATOM   5101  HN  GLU A 540     -18.899  -4.117 -25.002  1.00 10.00      A   
ATOM   5102  CA  GLU A 540     -18.386  -6.032 -25.755  1.00 10.00      A   
ATOM   5103  CB  GLU A 540     -19.078  -6.738 -24.585  1.00 10.00      A   
ATOM   5104  CG  GLU A 540     -18.308  -6.684 -23.275  1.00 10.00      A   
ATOM   5105  CD  GLU A 540     -18.940  -7.537 -22.195  1.00 10.00      A   
ATOM   5106  OE1 GLU A 540     -19.960  -7.109 -21.617  1.00 10.00      A   
ATOM   5107  OE2 GLU A 540     -18.421  -8.640 -21.921  1.00 10.00      A   
ATOM   5108  C   GLU A 540     -19.185  -6.246 -27.037  1.00 10.00      A   
ATOM   5109  O   GLU A 540     -19.471  -7.385 -27.413  1.00 10.00      A   
ATOM   5110  N   ARG A 541     -19.540  -5.162 -27.718  1.00 10.00      A   
ATOM   5111  HN  ARG A 541     -19.268  -4.271 -27.393  1.00 10.00      A   
ATOM   5112  CA  ARG A 541     -20.306  -5.266 -28.956  1.00 10.00      A   
ATOM   5113  CB  ARG A 541     -21.204  -4.040 -29.175  1.00 10.00      A   
ATOM   5114  CG  ARG A 541     -22.181  -3.762 -28.047  1.00 10.00      A   
ATOM   5115  CD  ARG A 541     -21.946  -2.386 -27.451  1.00 10.00      A   
ATOM   5116  NE  ARG A 541     -22.963  -1.413 -27.849  1.00 10.00      A   
ATOM   5117  HE  ARG A 541     -23.786  -1.759 -28.255  1.00 10.00      A   
ATOM   5118  CZ  ARG A 541     -22.823  -0.095 -27.702  1.00 10.00      A   
ATOM   5119  NH1 ARG A 541     -21.715   0.408 -27.185  1.00 10.00      A   
ATOM   5120 HH11 ARG A 541     -20.934  -0.228 -26.891  1.00 10.00      A   
ATOM   5121 HH12 ARG A 541     -21.611   1.441 -27.072  1.00 10.00      A   
ATOM   5122  NH2 ARG A 541     -23.800   0.724 -28.068  1.00 10.00      A   
ATOM   5123 HH21 ARG A 541     -23.689   1.753 -27.945  1.00 10.00      A   
ATOM   5124 HH22 ARG A 541     -24.685   0.344 -28.477  1.00 10.00      A   
ATOM   5125  C   ARG A 541     -19.362  -5.440 -30.137  1.00 10.00      A   
ATOM   5126  O   ARG A 541     -19.791  -5.527 -31.289  1.00 10.00      A   
ATOM   5127  N   GLY A 542     -18.073  -5.478 -29.840  1.00 10.00      A   
ATOM   5128  HN  GLY A 542     -17.796  -5.390 -28.902  1.00 10.00      A   
ATOM   5129  CA  GLY A 542     -17.075  -5.637 -30.874  1.00 10.00      A   
ATOM   5130  C   GLY A 542     -16.445  -4.315 -31.246  1.00 10.00      A   
ATOM   5131  O   GLY A 542     -16.671  -3.315 -30.567  1.00 10.00      A   
ATOM   5132  N   ALA A 543     -15.670  -4.310 -32.327  1.00 10.00      A   
ATOM   5133  HN  ALA A 543     -15.555  -5.142 -32.828  1.00 10.00      A   
ATOM   5134  CA  ALA A 543     -14.999  -3.102 -32.795  1.00 10.00      A   
ATOM   5135  CB  ALA A 543     -14.200  -3.388 -34.058  1.00 10.00      A   
ATOM   5136  C   ALA A 543     -16.001  -1.981 -33.040  1.00 10.00      A   
ATOM   5137  O   ALA A 543     -16.896  -2.107 -33.883  1.00 10.00      A   
ATOM   5138  N   PRO A 544     -15.859  -0.867 -32.304  1.00 10.00      A   
ATOM   5139  CA  PRO A 544     -16.752   0.289 -32.420  1.00 10.00      A   
ATOM   5140  CB  PRO A 544     -16.285   1.229 -31.306  1.00 10.00      A   
ATOM   5141  CG  PRO A 544     -14.879   0.824 -31.031  1.00 10.00      A   
ATOM   5142  CD  PRO A 544     -14.813  -0.653 -31.286  1.00 10.00      A   
ATOM   5143  C   PRO A 544     -16.659   0.975 -33.778  1.00 10.00      A   
ATOM   5144  O   PRO A 544     -17.504   1.795 -34.121  1.00 10.00      A   
ATOM   5145  N   ASP A 545     -15.638   0.623 -34.553  1.00 10.00      A   
ATOM   5146  HN  ASP A 545     -14.998  -0.038 -34.223  1.00 10.00      A   
ATOM   5147  CA  ASP A 545     -15.448   1.200 -35.879  1.00 10.00      A   
ATOM   5148  CB  ASP A 545     -14.094   0.798 -36.465  1.00 10.00      A   
ATOM   5149  CG  ASP A 545     -12.955   1.643 -35.943  1.00 10.00      A   
ATOM   5150  OD1 ASP A 545     -12.701   2.729 -36.504  1.00 10.00      A   
ATOM   5151  OD2 ASP A 545     -12.299   1.216 -34.972  1.00 10.00      A   
ATOM   5152  C   ASP A 545     -16.567   0.775 -36.822  1.00 10.00      A   
ATOM   5153  O   ASP A 545     -16.835   1.434 -37.829  1.00 10.00      A   
ATOM   5154  N   SER A 546     -17.218  -0.337 -36.490  1.00 10.00      A   
ATOM   5155  HN  SER A 546     -16.952  -0.823 -35.681  1.00 10.00      A   
ATOM   5156  CA  SER A 546     -18.316  -0.854 -37.293  1.00 10.00      A   
ATOM   5157  CB  SER A 546     -18.352  -2.382 -37.231  1.00 10.00      A   
ATOM   5158  OG  SER A 546     -17.220  -2.944 -37.874  1.00 10.00      A   
ATOM   5159  HG  SER A 546     -17.302  -2.811 -38.827  1.00 10.00      A   
ATOM   5160  C   SER A 546     -19.648  -0.261 -36.839  1.00 10.00      A   
ATOM   5161  O   SER A 546     -20.721  -0.729 -37.227  1.00 10.00      A   
ATOM   5162  N   ARG A 547     -19.567   0.775 -36.020  1.00 10.00      A   
ATOM   5163  HN  ARG A 547     -18.680   1.109 -35.751  1.00 10.00      A   
ATOM   5164  CA  ARG A 547     -20.747   1.452 -35.519  1.00 10.00      A   
ATOM   5165  CB  ARG A 547     -20.976   1.107 -34.045  1.00 10.00      A   
ATOM   5166  CG  ARG A 547     -21.617  -0.252 -33.822  1.00 10.00      A   
ATOM   5167  CD  ARG A 547     -21.921  -0.496 -32.349  1.00 10.00      A
[truncated: 216,683 more chars]
