# Supplementary material for: Flexibility of intrinsically disordered degrons in AUX/IAA proteins reinforces auxin co-receptor assemblies
Source: Nat Commun. 2020 May 8;11:2277. doi: 10.1038/s41467-020-16147-2 (PMC7210949; doi:10.1038/s41467-020-16147-2)
Supplement: Supplementary file 9 — Supplementary Data 6 [file 41467_2020_16147_MOESM9_ESM.gz › haddock_files/IAA12/No_disorder_restraint/cluster2_2.pdb]

REMARK FILENAME="complex_24w.pdb0"
REMARK ===============================================================
REMARK HADDOCK run for complex
REMARK initial structure: complex_24.pdb
REMARK final NOE weights: unambig 50 amb: 50
REMARK ===============================================================
REMARK            total,bonds,angles,improper,dihe,vdw,elec,air,cdih,coup,rdcs,vean,dani,xpcs,rg
REMARK energies: -354.227, 0, 0, 0, 0, -32.0035, -324.52, 2.29714, 0, 0, 0, 0, 0, 0, 0
REMARK ===============================================================
REMARK            bonds,angles,impropers,dihe,air,cdih,coup,rdcs,vean,dani,xpcs
REMARK rms-dev.: 0,0,0,0,4.5698E-02,0,0, 0, 0, 0, 0
REMARK ===============================================================
REMARK               air,cdih,coup,rdcs,vean,dani,xpcs
REMARK               >0.3,>5,>1,>0,>5,>0.2,>0.2
REMARK violations.: 0, 0, 0, 0, 0, 0, 0
REMARK ===============================================================
REMARK                        CVpartition#,violations,rms
REMARK AIRs cross-validation: 1, 0, NaN
REMARK ===============================================================
REMARK NCS energy: 0
REMARK ===============================================================
REMARK Symmetry energy: 0
REMARK ===============================================================
REMARK Desolvation energy: 25.1833
REMARK Internal energy free molecules: -22326.8
REMARK Internal energy complex: -33327.2
REMARK Binding energy: -11331.7
REMARK ===============================================================
REMARK buried surface area: 1496.17
REMARK ===============================================================
REMARK water - chain1: 0 0 0
REMARK water - chain2: 0 0 0
REMARK water - chain3: 0 0 0
REMARK water - chain4: 0 0 0
REMARK water - chain5: 0 0 0
REMARK water - chain6: 0 0 0
REMARK ===============================================================
REMARK water - water: 0 0 0
REMARK ===============================================================
REMARK DATE:14-Feb-2019  05:53:21       created by user: enmr049
REMARK VERSION:1.3U
ATOM      1  N   PHE A   9      26.471  20.352   3.977  1.00 10.00      A   
ATOM      2  HN  PHE A   9      26.042  20.518   3.109  1.00 10.00      A   
ATOM      3  CA  PHE A   9      26.324  19.036   4.591  1.00 10.00      A   
ATOM      4  CB  PHE A   9      24.979  18.914   5.320  1.00 10.00      A   
ATOM      5  CG  PHE A   9      23.989  19.999   4.998  1.00 10.00      A   
ATOM      6  CD1 PHE A   9      23.181  19.911   3.872  1.00 10.00      A   
ATOM      7  CD2 PHE A   9      23.859  21.101   5.825  1.00 10.00      A   
ATOM      8  CE1 PHE A   9      22.265  20.898   3.576  1.00 10.00      A   
ATOM      9  CE2 PHE A   9      22.945  22.093   5.534  1.00 10.00      A   
ATOM     10  CZ  PHE A   9      22.145  21.994   4.408  1.00 10.00      A   
ATOM     11  C   PHE A   9      26.455  17.936   3.540  1.00 10.00      A   
ATOM     12  O   PHE A   9      25.729  17.930   2.544  1.00 10.00      A   
ATOM     13  N   PRO A  10      27.389  16.994   3.749  1.00 10.00      A   
ATOM     14  CA  PRO A  10      27.623  15.886   2.814  1.00 10.00      A   
ATOM     15  CB  PRO A  10      28.796  15.123   3.440  1.00 10.00      A   
ATOM     16  CG  PRO A  10      29.419  16.083   4.393  1.00 10.00      A   
ATOM     17  CD  PRO A  10      28.298  16.941   4.901  1.00 10.00      A   
ATOM     18  C   PRO A  10      26.406  14.972   2.695  1.00 10.00      A   
ATOM     19  O   PRO A  10      25.516  14.994   3.546  1.00 10.00      A   
ATOM     20  N   GLU A  11      26.381  14.159   1.644  1.00 10.00      A   
ATOM     21  HN  GLU A  11      27.132  14.174   1.007  1.00 10.00      A   
ATOM     22  CA  GLU A  11      25.270  13.244   1.405  1.00 10.00      A   
ATOM     23  CB  GLU A  11      25.399  12.530   0.054  1.00 10.00      A   
ATOM     24  CG  GLU A  11      26.727  11.823  -0.170  1.00 10.00      A   
ATOM     25  CD  GLU A  11      27.781  12.743  -0.744  1.00 10.00      A   
ATOM     26  OE1 GLU A  11      27.902  12.814  -1.981  1.00 10.00      A   
ATOM     27  OE2 GLU A  11      28.486  13.413   0.042  1.00 10.00      A   
ATOM     28  C   GLU A  11      25.101  12.238   2.540  1.00 10.00      A   
ATOM     29  O   GLU A  11      23.994  11.777   2.799  1.00 10.00      A   
ATOM     30  N   GLU A  12      26.195  11.914   3.222  1.00 10.00      A   
ATOM     31  HN  GLU A  12      27.054  12.306   2.962  1.00 10.00      A   
ATOM     32  CA  GLU A  12      26.150  10.972   4.336  1.00 10.00      A   
ATOM     33  CB  GLU A  12      27.556  10.728   4.895  1.00 10.00      A   
ATOM     34  CG  GLU A  12      28.240  11.979   5.426  1.00 10.00      A   
ATOM     35  CD  GLU A  12      29.707  11.772   5.732  1.00 10.00      A   
ATOM     36  OE1 GLU A  12      30.134  10.608   5.884  1.00 10.00      A   
ATOM     37  OE2 GLU A  12      30.443  12.779   5.818  1.00 10.00      A   
ATOM     38  C   GLU A  12      25.205  11.465   5.436  1.00 10.00      A   
ATOM     39  O   GLU A  12      24.507  10.678   6.071  1.00 10.00      A   
ATOM     40  N   VAL A  13      25.175  12.778   5.639  1.00 10.00      A   
ATOM     41  HN  VAL A  13      25.738  13.358   5.090  1.00 10.00      A   
ATOM     42  CA  VAL A  13      24.311  13.374   6.648  1.00 10.00      A   
ATOM     43  CB  VAL A  13      24.779  14.792   7.031  1.00 10.00      A   
ATOM     44  CG1 VAL A  13      23.948  15.336   8.183  1.00 10.00      A   
ATOM     45  CG2 VAL A  13      26.258  14.801   7.377  1.00 10.00      A   
ATOM     46  C   VAL A  13      22.887  13.448   6.111  1.00 10.00      A   
ATOM     47  O   VAL A  13      21.930  13.122   6.809  1.00 10.00      A   
ATOM     48  N   LEU A  14      22.761  13.852   4.850  1.00 10.00      A   
ATOM     49  HN  LEU A  14      23.566  14.077   4.337  1.00 10.00      A   
ATOM     50  CA  LEU A  14      21.456  13.964   4.205  1.00 10.00      A   
ATOM     51  CB  LEU A  14      21.595  14.578   2.812  1.00 10.00      A   
ATOM     52  CG  LEU A  14      22.048  16.041   2.786  1.00 10.00      A   
ATOM     53  CD1 LEU A  14      22.306  16.504   1.363  1.00 10.00      A   
ATOM     54  CD2 LEU A  14      21.012  16.929   3.458  1.00 10.00      A   
ATOM     55  C   LEU A  14      20.764  12.608   4.156  1.00 10.00      A   
ATOM     56  O   LEU A  14      19.540  12.521   4.261  1.00 10.00      A   
ATOM     57  N   GLU A  15      21.565  11.556   4.008  1.00 10.00      A   
ATOM     58  HN  GLU A  15      22.530  11.705   3.894  1.00 10.00      A   
ATOM     59  CA  GLU A  15      21.061  10.190   3.978  1.00 10.00      A   
ATOM     60  CB  GLU A  15      22.235   9.216   3.822  1.00 10.00      A   
ATOM     61  CG  GLU A  15      21.843   7.749   3.731  1.00 10.00      A   
ATOM     62  CD  GLU A  15      21.161   7.392   2.427  1.00 10.00      A   
ATOM     63  OE1 GLU A  15      21.642   7.826   1.361  1.00 10.00      A   
ATOM     64  OE2 GLU A  15      20.151   6.659   2.465  1.00 10.00      A   
ATOM     65  C   GLU A  15      20.309   9.895   5.272  1.00 10.00      A   
ATOM     66  O   GLU A  15      19.229   9.303   5.258  1.00 10.00      A   
ATOM     67  N   HIS A  16      20.876  10.344   6.385  1.00 10.00      A   
ATOM     68  HN  HIS A  16      21.727  10.833   6.325  1.00 10.00      A   
ATOM     69  CA  HIS A  16      20.273  10.137   7.690  1.00 10.00      A   
ATOM     70  CB  HIS A  16      21.287  10.429   8.796  1.00 10.00      A   
ATOM     71  CG  HIS A  16      21.034   9.672  10.063  1.00 10.00      A   
ATOM     72  ND1 HIS A  16      21.716   8.514  10.351  1.00 10.00      A   
ATOM     73  CD2 HIS A  16      20.171   9.945  11.070  1.00 10.00      A   
ATOM     74  CE1 HIS A  16      21.256   8.108  11.522  1.00 10.00      A   
ATOM     75  NE2 HIS A  16      20.320   8.943  11.990  1.00 10.00      A   
ATOM     76  HE2 HIS A  16      19.823   8.850  12.839  1.00 10.00      A   
ATOM     77  C   HIS A  16      19.033  11.011   7.857  1.00 10.00      A   
ATOM     78  O   HIS A  16      18.018  10.566   8.384  1.00 10.00      A   
ATOM     79  N   VAL A  17      19.120  12.249   7.394  1.00 10.00      A   
ATOM     80  HN  VAL A  17      19.960  12.544   6.977  1.00 10.00      A   
ATOM     81  CA  VAL A  17      18.000  13.183   7.493  1.00 10.00      A   
ATOM     82  CB  VAL A  17      18.379  14.576   6.951  1.00 10.00      A   
ATOM     83  CG1 VAL A  17      17.191  15.521   7.002  1.00 10.00      A   
ATOM     84  CG2 VAL A  17      19.555  15.151   7.721  1.00 10.00      A   
ATOM     85  C   VAL A  17      16.778  12.664   6.734  1.00 10.00      A   
ATOM     86  O   VAL A  17      15.664  12.674   7.251  1.00 10.00      A   
ATOM     87  N   PHE A  18      17.002  12.178   5.519  1.00 10.00      A   
ATOM     88  HN  PHE A  18      17.920  12.162   5.174  1.00 10.00      A   
ATOM     89  CA  PHE A  18      15.919  11.668   4.676  1.00 10.00      A   
ATOM     90  CB  PHE A  18      16.390  11.458   3.232  1.00 10.00      A   
ATOM     91  CG  PHE A  18      16.936  12.689   2.554  1.00 10.00      A   
ATOM     92  CD1 PHE A  18      17.786  12.573   1.465  1.00 10.00      A   
ATOM     93  CD2 PHE A  18      16.604  13.959   3.000  1.00 10.00      A   
ATOM     94  CE1 PHE A  18      18.291  13.696   0.837  1.00 10.00      A   
ATOM     95  CE2 PHE A  18      17.108  15.085   2.376  1.00 10.00      A   
ATOM     96  CZ  PHE A  18      17.953  14.954   1.293  1.00 10.00      A   
ATOM     97  C   PHE A  18      15.321  10.370   5.221  1.00 10.00      A   
ATOM     98  O   PHE A  18      14.248   9.946   4.788  1.00 10.00      A   
ATOM     99  N   SER A  19      16.003   9.738   6.172  1.00 10.00      A   
ATOM    100  HN  SER A  19      16.851  10.114   6.494  1.00 10.00      A   
ATOM    101  CA  SER A  19      15.512   8.490   6.743  1.00 10.00      A   
ATOM    102  CB  SER A  19      16.627   7.728   7.470  1.00 10.00      A   
ATOM    103  OG  SER A  19      16.861   8.250   8.766  1.00 10.00      A   
ATOM    104  HG  SER A  19      17.317   9.102   8.696  1.00 10.00      A   
ATOM    105  C   SER A  19      14.305   8.723   7.657  1.00 10.00      A   
ATOM    106  O   SER A  19      13.509   7.815   7.898  1.00 10.00      A   
ATOM    107  N   PHE A  20      14.162   9.947   8.150  1.00 10.00      A   
ATOM    108  HN  PHE A  20      14.825  10.638   7.923  1.00 10.00      A   
ATOM    109  CA  PHE A  20      13.045  10.288   9.027  1.00 10.00      A   
ATOM    110  CB  PHE A  20      13.449  11.389  10.013  1.00 10.00      A   
ATOM    111  CG  PHE A  20      14.599  11.013  10.904  1.00 10.00      A   
ATOM    112  CD1 PHE A  20      15.842  11.608  10.745  1.00 10.00      A   
ATOM    113  CD2 PHE A  20      14.439  10.065  11.899  1.00 10.00      A   
ATOM    114  CE1 PHE A  20      16.901  11.265  11.561  1.00 10.00      A   
ATOM    115  CE2 PHE A  20      15.495   9.718  12.719  1.00 10.00      A   
ATOM    116  CZ  PHE A  20      16.727  10.319  12.549  1.00 10.00      A   
ATOM    117  C   PHE A  20      11.836  10.736   8.211  1.00 10.00      A   
ATOM    118  O   PHE A  20      10.775  11.035   8.760  1.00 10.00      A   
ATOM    119  N   ILE A  21      12.010  10.772   6.895  1.00 10.00      A   
ATOM    120  HN  ILE A  21      12.876  10.508   6.525  1.00 10.00      A   
ATOM    121  CA  ILE A  21      10.955  11.178   5.983  1.00 10.00      A   
ATOM    122  CB  ILE A  21      11.422  12.354   5.095  1.00 10.00      A   
ATOM    123  CG1 ILE A  21      11.841  13.546   5.962  1.00 10.00      A   
ATOM    124  CG2 ILE A  21      10.330  12.756   4.120  1.00 10.00      A   
ATOM    125  CD1 ILE A  21      12.488  14.675   5.187  1.00 10.00      A   
ATOM    126  C   ILE A  21      10.565   9.995   5.098  1.00 10.00      A   
ATOM    127  O   ILE A  21      11.305   9.620   4.188  1.00 10.00      A   
ATOM    128  N   GLN A  22       9.424   9.386   5.386  1.00 10.00      A   
ATOM    129  HN  GLN A  22       8.886   9.707   6.145  1.00 10.00      A   
ATOM    130  CA  GLN A  22       8.957   8.244   4.611  1.00 10.00      A   
ATOM    131  CB  GLN A  22       8.733   7.029   5.515  1.00 10.00      A   
ATOM    132  CG  GLN A  22       9.978   6.562   6.255  1.00 10.00      A   
ATOM    133  CD  GLN A  22      11.107   6.153   5.325  1.00 10.00      A   
ATOM    134  OE1 GLN A  22      10.881   5.671   4.216  1.00 10.00      A   
ATOM    135  NE2 GLN A  22      12.338   6.354   5.766  1.00 10.00      A   
ATOM    136 HE21 GLN A  22      12.454   6.754   6.659  1.00 10.00      A   
ATOM    137 HE22 GLN A  22      13.083   6.089   5.194  1.00 10.00      A   
ATOM    138  C   GLN A  22       7.682   8.572   3.842  1.00 10.00      A   
ATOM    139  O   GLN A  22       7.258   7.806   2.971  1.00 10.00      A   
ATOM    140  N   LEU A  23       7.077   9.707   4.163  1.00 10.00      A   
ATOM    141  HN  LEU A  23       7.463  10.278   4.860  1.00 10.00      A   
ATOM    142  CA  LEU A  23       5.849  10.130   3.501  1.00 10.00      A   
ATOM    143  CB  LEU A  23       5.214  11.311   4.231  1.00 10.00      A   
ATOM    144  CG  LEU A  23       4.137  10.967   5.262  1.00 10.00      A   
ATOM    145  CD1 LEU A  23       4.703  10.093   6.372  1.00 10.00      A   
ATOM    146  CD2 LEU A  23       3.526  12.236   5.831  1.00 10.00      A   
ATOM    147  C   LEU A  23       6.112  10.470   2.041  1.00 10.00      A   
ATOM    148  O   LEU A  23       7.088  11.151   1.722  1.00 10.00      A   
ATOM    149  N   ASP A  24       5.235  10.001   1.167  1.00 10.00      A   
ATOM    150  HN  ASP A  24       4.458   9.502   1.497  1.00 10.00      A   
ATOM    151  CA  ASP A  24       5.378  10.215  -0.267  1.00 10.00      A   
ATOM    152  CB  ASP A  24       4.294   9.465  -1.049  1.00 10.00      A   
ATOM    153  CG  ASP A  24       4.189   8.007  -0.649  1.00 10.00      A   
ATOM    154  OD1 ASP A  24       5.180   7.259  -0.808  1.00 10.00      A   
ATOM    155  OD2 ASP A  24       3.113   7.605  -0.158  1.00 10.00      A   
ATOM    156  C   ASP A  24       5.383  11.693  -0.634  1.00 10.00      A   
ATOM    157  O   ASP A  24       6.290  12.163  -1.321  1.00 10.00      A   
ATOM    158  N   LYS A  25       4.388  12.430  -0.152  1.00 10.00      A   
ATOM    159  HN  LYS A  25       3.708  12.005   0.417  1.00 10.00      A   
ATOM    160  CA  LYS A  25       4.287  13.859  -0.444  1.00 10.00      A   
ATOM    161  CB  LYS A  25       2.981  14.440   0.098  1.00 10.00      A   
ATOM    162  CG  LYS A  25       1.732  13.881  -0.563  1.00 10.00      A   
ATOM    163  CD  LYS A  25       0.475  14.368   0.137  1.00 10.00      A   
ATOM    164  CE  LYS A  25      -0.778  13.849  -0.550  1.00 10.00      A   
ATOM    165  NZ  LYS A  25      -1.029  14.536  -1.844  1.00 10.00      A   
ATOM    166  HZ1 LYS A  25      -1.877  14.138  -2.302  1.00 10.00      A   
ATOM    167  HZ2 LYS A  25      -0.215  14.415  -2.484  1.00 10.00      A   
ATOM    168  HZ3 LYS A  25      -1.183  15.552  -1.686  1.00 10.00      A   
ATOM    169  C   LYS A  25       5.485  14.619   0.114  1.00 10.00      A   
ATOM    170  O   LYS A  25       5.973  15.574  -0.498  1.00 10.00      A   
ATOM    171  N   ASP A  26       5.958  14.181   1.277  1.00 10.00      A   
ATOM    172  HN  ASP A  26       5.515  13.423   1.714  1.00 10.00      A   
ATOM    173  CA  ASP A  26       7.113  14.801   1.915  1.00 10.00      A   
ATOM    174  CB  ASP A  26       7.327  14.242   3.326  1.00 10.00      A   
ATOM    175  CG  ASP A  26       6.432  14.867   4.379  1.00 10.00      A   
ATOM    176  OD1 ASP A  26       5.613  15.744   4.031  1.00 10.00      A   
ATOM    177  OD2 ASP A  26       6.542  14.480   5.565  1.00 10.00      A   
ATOM    178  C   ASP A  26       8.354  14.542   1.074  1.00 10.00      A   
ATOM    179  O   ASP A  26       9.119  15.456   0.770  1.00 10.00      A   
ATOM    180  N   ARG A  27       8.528  13.285   0.682  1.00 10.00      A   
ATOM    181  HN  ARG A  27       7.869  12.607   0.953  1.00 10.00      A   
ATOM    182  CA  ARG A  27       9.662  12.873  -0.133  1.00 10.00      A   
ATOM    183  CB  ARG A  27       9.660  11.353  -0.316  1.00 10.00      A   
ATOM    184  CG  ARG A  27      10.337  10.594   0.808  1.00 10.00      A   
ATOM    185  CD  ARG A  27      11.809  10.950   0.880  1.00 10.00      A   
ATOM    186  NE  ARG A  27      12.541  10.088   1.802  1.00 10.00      A   
ATOM    187  HE  ARG A  27      12.290  10.135   2.758  1.00 10.00      A   
ATOM    188  CZ  ARG A  27      13.499   9.247   1.426  1.00 10.00      A   
ATOM    189  NH1 ARG A  27      13.832   9.144   0.142  1.00 10.00      A   
ATOM    190 HH11 ARG A  27      14.587   8.491  -0.155  1.00 10.00      A   
ATOM    191 HH12 ARG A  27      13.332   9.719  -0.588  1.00 10.00      A   
ATOM    192  NH2 ARG A  27      14.137   8.519   2.340  1.00 10.00      A   
ATOM    193 HH21 ARG A  27      13.888   8.616   3.351  1.00 10.00      A   
ATOM    194 HH22 ARG A  27      14.888   7.850   2.054  1.00 10.00      A   
ATOM    195  C   ARG A  27       9.639  13.563  -1.488  1.00 10.00      A   
ATOM    196  O   ARG A  27      10.676  13.982  -1.997  1.00 10.00      A   
ATOM    197  N   ASN A  28       8.447  13.693  -2.056  1.00 10.00      A   
ATOM    198  HN  ASN A  28       7.655  13.338  -1.591  1.00 10.00      A   
ATOM    199  CA  ASN A  28       8.277  14.333  -3.357  1.00 10.00      A   
ATOM    200  CB  ASN A  28       6.827  14.229  -3.843  1.00 10.00      A   
ATOM    201  CG  ASN A  28       6.486  12.851  -4.384  1.00 10.00      A   
ATOM    202  OD1 ASN A  28       7.376  12.040  -4.663  1.00 10.00      A   
ATOM    203  ND2 ASN A  28       5.200  12.581  -4.550  1.00 10.00      A   
ATOM    204 HD21 ASN A  28       4.539  13.277  -4.319  1.00 10.00      A   
ATOM    205 HD22 ASN A  28       4.952  11.692  -4.896  1.00 10.00      A   
ATOM    206  C   ASN A  28       8.727  15.790  -3.333  1.00 10.00      A   
ATOM    207  O   ASN A  28       9.144  16.337  -4.353  1.00 10.00      A   
ATOM    208  N   SER A  29       8.643  16.413  -2.164  1.00 10.00      A   
ATOM    209  HN  SER A  29       8.301  15.927  -1.383  1.00 10.00      A   
ATOM    210  CA  SER A  29       9.056  17.799  -2.015  1.00 10.00      A   
ATOM    211  CB  SER A  29       8.420  18.414  -0.762  1.00 10.00      A   
ATOM    212  OG  SER A  29       7.005  18.269  -0.785  1.00 10.00      A   
ATOM    213  HG  SER A  29       6.757  17.436  -0.363  1.00 10.00      A   
ATOM    214  C   SER A  29      10.584  17.893  -1.956  1.00 10.00      A   
ATOM    215  O   SER A  29      11.179  18.875  -2.395  1.00 10.00      A   
ATOM    216  N   VAL A  30      11.216  16.842  -1.443  1.00 10.00      A   
ATOM    217  HN  VAL A  30      10.689  16.073  -1.140  1.00 10.00      A   
ATOM    218  CA  VAL A  30      12.669  16.800  -1.327  1.00 10.00      A   
ATOM    219  CB  VAL A  30      13.131  15.627  -0.438  1.00 10.00      A   
ATOM    220  CG1 VAL A  30      14.647  15.603  -0.315  1.00 10.00      A   
ATOM    221  CG2 VAL A  30      12.486  15.721   0.936  1.00 10.00      A   
ATOM    222  C   VAL A  30      13.326  16.691  -2.703  1.00 10.00      A   
ATOM    223  O   VAL A  30      14.329  17.346  -2.976  1.00 10.00      A   
ATOM    224  N   SER A  31      12.737  15.886  -3.575  1.00 10.00      A   
ATOM    225  HN  SER A  31      11.928  15.398  -3.309  1.00 10.00      A   
ATOM    226  CA  SER A  31      13.266  15.697  -4.919  1.00 10.00      A   
ATOM    227  CB  SER A  31      12.738  14.392  -5.515  1.00 10.00      A   
ATOM    228  OG  SER A  31      11.562  13.958  -4.848  1.00 10.00      A   
ATOM    229  HG  SER A  31      11.797  13.258  -4.211  1.00 10.00      A   
ATOM    230  C   SER A  31      12.929  16.871  -5.840  1.00 10.00      A   
ATOM    231  O   SER A  31      13.215  16.831  -7.038  1.00 10.00      A   
ATOM    232  N   LEU A  32      12.335  17.915  -5.277  1.00 10.00      A   
ATOM    233  HN  LEU A  32      12.144  17.896  -4.317  1.00 10.00      A   
ATOM    234  CA  LEU A  32      11.954  19.081  -6.056  1.00 10.00      A   
ATOM    235  CB  LEU A  32      10.436  19.270  -6.032  1.00 10.00      A   
ATOM    236  CG  LEU A  32       9.647  18.489  -7.082  1.00 10.00      A   
ATOM    237  CD1 LEU A  32       8.153  18.599  -6.823  1.00 10.00      A   
ATOM    238  CD2 LEU A  32       9.989  18.985  -8.478  1.00 10.00      A   
ATOM    239  C   LEU A  32      12.647  20.353  -5.579  1.00 10.00      A   
ATOM    240  O   LEU A  32      12.388  21.437  -6.106  1.00 10.00      A   
ATOM    241  N   VAL A  33      13.522  20.236  -4.587  1.00 10.00      A   
ATOM    242  HN  VAL A  33      13.695  19.354  -4.195  1.00 10.00      A   
ATOM    243  CA  VAL A  33      14.228  21.404  -4.077  1.00 10.00      A   
ATOM    244  CB  VAL A  33      14.608  21.293  -2.582  1.00 10.00      A   
ATOM    245  CG1 VAL A  33      13.359  21.192  -1.722  1.00 10.00      A   
ATOM    246  CG2 VAL A  33      15.531  20.115  -2.322  1.00 10.00      A   
ATOM    247  C   VAL A  33      15.453  21.728  -4.926  1.00 10.00      A   
ATOM    248  O   VAL A  33      15.702  22.891  -5.247  1.00 10.00      A   
ATOM    249  N   CYS A  34      16.197  20.691  -5.300  1.00 10.00      A   
ATOM    250  HN  CYS A  34      15.933  19.791  -5.018  1.00 10.00      A   
ATOM    251  CA  CYS A  34      17.399  20.847  -6.114  1.00 10.00      A   
ATOM    252  CB  CYS A  34      18.545  21.432  -5.281  1.00 10.00      A   
ATOM    253  SG  CYS A  34      19.088  20.384  -3.913  1.00 10.00      A   
ATOM    254  HG  CYS A  34      19.632  21.167  -2.992  1.00 10.00      A   
ATOM    255  C   CYS A  34      17.810  19.500  -6.707  1.00 10.00      A   
ATOM    256  O   CYS A  34      17.383  18.449  -6.220  1.00 10.00      A   
ATOM    257  N   LYS A  35      18.639  19.532  -7.745  1.00 10.00      A   
ATOM    258  HN  LYS A  35      18.970  20.408  -8.071  1.00 10.00      A   
ATOM    259  CA  LYS A  35      19.094  18.310  -8.409  1.00 10.00      A   
ATOM    260  CB  LYS A  35      19.857  18.645  -9.698  1.00 10.00      A   
ATOM    261  CG  LYS A  35      20.411  17.441 -10.456  1.00 10.00      A   
ATOM    262  CD  LYS A  35      19.301  16.566 -11.015  1.00 10.00      A   
ATOM    263  CE  LYS A  35      18.611  17.225 -12.200  1.00 10.00      A   
ATOM    264  NZ  LYS A  35      19.504  17.354 -13.383  1.00 10.00      A   
ATOM    265  HZ1 LYS A  35      18.980  17.788 -14.180  1.00 10.00      A   
ATOM    266  HZ2 LYS A  35      19.847  16.419 -13.678  1.00 10.00      A   
ATOM    267  HZ3 LYS A  35      20.320  17.955 -13.156  1.00 10.00      A   
ATOM    268  C   LYS A  35      19.955  17.465  -7.476  1.00 10.00      A   
ATOM    269  O   LYS A  35      19.927  16.236  -7.538  1.00 10.00      A   
ATOM    270  N   SER A  36      20.703  18.131  -6.600  1.00 10.00      A   
ATOM    271  HN  SER A  36      20.670  19.111  -6.589  1.00 10.00      A   
ATOM    272  CA  SER A  36      21.573  17.443  -5.657  1.00 10.00      A   
ATOM    273  CB  SER A  36      22.379  18.465  -4.854  1.00 10.00      A   
ATOM    274  OG  SER A  36      22.773  19.554  -5.677  1.00 10.00      A   
ATOM    275  HG  SER A  36      23.034  19.223  -6.545  1.00 10.00      A   
ATOM    276  C   SER A  36      20.769  16.542  -4.720  1.00 10.00      A   
ATOM    277  O   SER A  36      21.047  15.345  -4.606  1.00 10.00      A   
ATOM    278  N   TRP A  37      19.763  17.119  -4.067  1.00 10.00      A   
ATOM    279  HN  TRP A  37      19.587  18.077  -4.205  1.00 10.00      A   
ATOM    280  CA  TRP A  37      18.922  16.368  -3.138  1.00 10.00      A   
ATOM    281  CB  TRP A  37      18.028  17.302  -2.315  1.00 10.00      A   
ATOM    282  CG  TRP A  37      18.752  18.039  -1.224  1.00 10.00      A   
ATOM    283  CD1 TRP A  37      20.068  18.403  -1.205  1.00 10.00      A   
ATOM    284  CD2 TRP A  37      18.192  18.503   0.012  1.00 10.00      A   
ATOM    285  NE1 TRP A  37      20.361  19.065  -0.040  1.00 10.00      A   
ATOM    286  HE1 TRP A  37      21.241  19.426   0.205  1.00 10.00      A   
ATOM    287  CE2 TRP A  37      19.227  19.141   0.725  1.00 10.00      A   
ATOM    288  CE3 TRP A  37      16.915  18.444   0.582  1.00 10.00      A   
ATOM    289  CZ2 TRP A  37      19.024  19.716   1.977  1.00 10.00      A   
ATOM    290  CZ3 TRP A  37      16.718  19.014   1.826  1.00 10.00      A   
ATOM    291  CH2 TRP A  37      17.766  19.642   2.508  1.00 10.00      A   
ATOM    292  C   TRP A  37      18.084  15.323  -3.867  1.00 10.00      A   
ATOM    293  O   TRP A  37      17.803  14.256  -3.322  1.00 10.00      A   
ATOM    294  N   TYR A  38      17.706  15.630  -5.104  1.00 10.00      A   
ATOM    295  HN  TYR A  38      17.965  16.497  -5.475  1.00 10.00      A   
ATOM    296  CA  TYR A  38      16.912  14.716  -5.923  1.00 10.00      A   
ATOM    297  CB  TYR A  38      16.637  15.343  -7.298  1.00 10.00      A   
ATOM    298  CG  TYR A  38      16.048  14.391  -8.320  1.00 10.00      A   
ATOM    299  CD1 TYR A  38      16.863  13.742  -9.240  1.00 10.00      A   
ATOM    300  CD2 TYR A  38      14.686  14.133  -8.360  1.00 10.00      A   
ATOM    301  CE1 TYR A  38      16.341  12.867 -10.169  1.00 10.00      A   
ATOM    302  CE2 TYR A  38      14.152  13.260  -9.286  1.00 10.00      A   
ATOM    303  CZ  TYR A  38      14.982  12.627 -10.188  1.00 10.00      A   
ATOM    304  OH  TYR A  38      14.454  11.752 -11.111  1.00 10.00      A   
ATOM    305  HH  TYR A  38      13.993  12.248 -11.801  1.00 10.00      A   
ATOM    306  C   TYR A  38      17.634  13.380  -6.090  1.00 10.00      A   
ATOM    307  O   TYR A  38      17.033  12.308  -5.957  1.00 10.00      A   
ATOM    308  N   GLU A  39      18.929  13.455  -6.360  1.00 10.00      A   
ATOM    309  HN  GLU A  39      19.350  14.340  -6.441  1.00 10.00      A   
ATOM    310  CA  GLU A  39      19.745  12.262  -6.549  1.00 10.00      A   
ATOM    311  CB  GLU A  39      21.131  12.641  -7.071  1.00 10.00      A   
ATOM    312  CG  GLU A  39      21.117  13.236  -8.470  1.00 10.00      A   
ATOM    313  CD  GLU A  39      20.668  12.249  -9.530  1.00 10.00      A   
ATOM    314  OE1 GLU A  39      20.582  12.641 -10.711  1.00 10.00      A   
ATOM    315  OE2 GLU A  39      20.419  11.071  -9.196  1.00 10.00      A   
ATOM    316  C   GLU A  39      19.870  11.453  -5.265  1.00 10.00      A   
ATOM    317  O   GLU A  39      19.847  10.223  -5.290  1.00 10.00      A   
ATOM    318  N   ILE A  40      19.991  12.143  -4.145  1.00 10.00      A   
ATOM    319  HN  ILE A  40      20.001  13.124  -4.184  1.00 10.00      A   
ATOM    320  CA  ILE A  40      20.118  11.479  -2.858  1.00 10.00      A   
ATOM    321  CB  ILE A  40      20.643  12.447  -1.778  1.00 10.00      A   
ATOM    322  CG1 ILE A  40      21.910  13.147  -2.281  1.00 10.00      A   
ATOM    323  CG2 ILE A  40      20.931  11.704  -0.482  1.00 10.00      A   
ATOM    324  CD1 ILE A  40      22.324  14.338  -1.449  1.00 10.00      A   
ATOM    325  C   ILE A  40      18.781  10.877  -2.430  1.00 10.00      A   
ATOM    326  O   ILE A  40      18.733   9.782  -1.871  1.00 10.00      A   
ATOM    327  N   GLU A  41      17.698  11.587  -2.728  1.00 10.00      A   
ATOM    328  HN  GLU A  41      17.806  12.448  -3.191  1.00 10.00      A   
ATOM    329  CA  GLU A  41      16.354  11.135  -2.378  1.00 10.00      A   
ATOM    330  CB  GLU A  41      15.331  12.220  -2.729  1.00 10.00      A   
ATOM    331  CG  GLU A  41      14.040  12.171  -1.921  1.00 10.00      A   
ATOM    332  CD  GLU A  41      12.961  11.316  -2.561  1.00 10.00      A   
ATOM    333  OE1 GLU A  41      12.337  11.768  -3.545  1.00 10.00      A   
ATOM    334  OE2 GLU A  41      12.722  10.190  -2.074  1.00 10.00      A   
ATOM    335  C   GLU A  41      16.004   9.831  -3.093  1.00 10.00      A   
ATOM    336  O   GLU A  41      15.533   8.877  -2.472  1.00 10.00      A   
ATOM    337  N   ARG A  42      16.269   9.787  -4.394  1.00 10.00      A   
ATOM    338  HN  ARG A  42      16.669  10.574  -4.824  1.00 10.00      A   
ATOM    339  CA  ARG A  42      15.971   8.606  -5.204  1.00 10.00      A   
ATOM    340  CB  ARG A  42      16.174   8.893  -6.697  1.00 10.00      A   
ATOM    341  CG  ARG A  42      17.606   9.227  -7.079  1.00 10.00      A   
ATOM    342  CD  ARG A  42      17.754   9.495  -8.568  1.00 10.00      A   
ATOM    343  NE  ARG A  42      17.804   8.264  -9.357  1.00 10.00      A   
ATOM    344  HE  ARG A  42      17.138   7.568  -9.152  1.00 10.00      A   
ATOM    345  CZ  ARG A  42      18.688   8.041 -10.332  1.00 10.00      A   
ATOM    346  NH1 ARG A  42      19.597   8.962 -10.635  1.00 10.00      A   
ATOM    347 HH11 ARG A  42      19.628   9.875 -10.109  1.00 10.00      A   
ATOM    348 HH12 ARG A  42      20.288   8.786 -11.394  1.00 10.00      A   
ATOM    349  NH2 ARG A  42      18.658   6.903 -11.023  1.00 10.00      A   
ATOM    350 HH21 ARG A  42      19.351   6.736 -11.788  1.00 10.00      A   
ATOM    351 HH22 ARG A  42      17.940   6.173 -10.814  1.00 10.00      A   
ATOM    352  C   ARG A  42      16.778   7.382  -4.776  1.00 10.00      A   
ATOM    353  O   ARG A  42      16.371   6.248  -5.017  1.00 10.00      A   
ATOM    354  N   TRP A  43      17.909   7.610  -4.129  1.00 10.00      A   
ATOM    355  HN  TRP A  43      18.187   8.535  -3.949  1.00 10.00      A   
ATOM    356  CA  TRP A  43      18.752   6.510  -3.682  1.00 10.00      A   
ATOM    357  CB  TRP A  43      20.232   6.838  -3.893  1.00 10.00      A   
ATOM    358  CG  TRP A  43      20.726   6.583  -5.288  1.00 10.00      A   
ATOM    359  CD1 TRP A  43      20.506   7.353  -6.394  1.00 10.00      A   
ATOM    360  CD2 TRP A  43      21.532   5.482  -5.723  1.00 10.00      A   
ATOM    361  NE1 TRP A  43      21.124   6.799  -7.487  1.00 10.00      A   
ATOM    362  HE1 TRP A  43      21.110   7.165  -8.396  1.00 10.00      A   
ATOM    363  CE2 TRP A  43      21.761   5.650  -7.102  1.00 10.00      A   
ATOM    364  CE3 TRP A  43      22.084   4.372  -5.077  1.00 10.00      A   
ATOM    365  CZ2 TRP A  43      22.519   4.749  -7.847  1.00 10.00      A   
ATOM    366  CZ3 TRP A  43      22.833   3.479  -5.817  1.00 10.00      A   
ATOM    367  CH2 TRP A  43      23.045   3.673  -7.187  1.00 10.00      A   
ATOM    368  C   TRP A  43      18.487   6.142  -2.222  1.00 10.00      A   
ATOM    369  O   TRP A  43      19.159   5.275  -1.666  1.00 10.00      A   
ATOM    370  N   CYS A  44      17.504   6.786  -1.601  1.00 10.00      A   
ATOM    371  HN  CYS A  44      16.990   7.466  -2.081  1.00 10.00      A   
ATOM    372  CA  CYS A  44      17.195   6.504  -0.208  1.00 10.00      A   
ATOM    373  CB  CYS A  44      17.748   7.593   0.708  1.00 10.00      A   
ATOM    374  SG  CYS A  44      17.030   9.230   0.447  1.00 10.00      A   
ATOM    375  HG  CYS A  44      17.759   9.849  -0.476  1.00 10.00      A   
ATOM    376  C   CYS A  44      15.703   6.286   0.038  1.00 10.00      A   
ATOM    377  O   CYS A  44      15.275   6.154   1.184  1.00 10.00      A   
ATOM    378  N   ARG A  45      14.899   6.266  -1.022  1.00 10.00      A   
ATOM    379  HN  ARG A  45      15.273   6.409  -1.917  1.00 10.00      A   
ATOM    380  CA  ARG A  45      13.465   6.031  -0.859  1.00 10.00      A   
ATOM    381  CB  ARG A  45      12.646   6.582  -2.031  1.00 10.00      A   
ATOM    382  CG  ARG A  45      11.185   6.829  -1.680  1.00 10.00      A   
ATOM    383  CD  ARG A  45      10.388   7.344  -2.867  1.00 10.00      A   
ATOM    384  NE  ARG A  45      10.554   8.781  -3.081  1.00 10.00      A   
ATOM    385  HE  ARG A  45      11.438   9.178  -2.853  1.00 10.00      A   
ATOM    386  CZ  ARG A  45       9.594   9.582  -3.542  1.00 10.00      A   
ATOM    387  NH1 ARG A  45       8.386   9.103  -3.828  1.00 10.00      A   
ATOM    388 HH11 ARG A  45       8.174   8.089  -3.694  1.00 10.00      A   
ATOM    389 HH12 ARG A  45       7.644   9.742  -4.188  1.00 10.00      A   
ATOM    390  NH2 ARG A  45       9.847  10.863  -3.745  1.00 10.00      A   
ATOM    391 HH21 ARG A  45      10.811  11.251  -3.543  1.00 10.00      A   
ATOM    392 HH22 ARG A  45       9.099  11.496  -4.105  1.00 10.00      A   
ATOM    393  C   ARG A  45      13.219   4.539  -0.656  1.00 10.00      A   
ATOM    394  O   ARG A  45      13.582   3.724  -1.502  1.00 10.00      A   
ATOM    395  N   ARG A  46      12.620   4.188   0.473  1.00 10.00      A   
ATOM    396  HN  ARG A  46      12.317   4.887   1.090  1.00 10.00      A   
ATOM    397  CA  ARG A  46      12.385   2.787   0.815  1.00 10.00      A   
ATOM    398  CB  ARG A  46      12.508   2.589   2.329  1.00 10.00      A   
ATOM    399  CG  ARG A  46      13.813   3.099   2.922  1.00 10.00      A   
ATOM    400  CD  ARG A  46      13.761   3.113   4.443  1.00 10.00      A   
ATOM    401  NE  ARG A  46      15.015   3.586   5.028  1.00 10.00      A   
ATOM    402  HE  ARG A  46      15.774   3.723   4.412  1.00 10.00      A   
ATOM    403  CZ  ARG A  46      15.198   3.831   6.332  1.00 10.00      A   
ATOM    404  NH1 ARG A  46      14.206   3.654   7.198  1.00 10.00      A   
ATOM    405 HH11 ARG A  46      14.351   3.848   8.216  1.00 10.00      A   
ATOM    406 HH12 ARG A  46      13.277   3.321   6.870  1.00 10.00      A   
ATOM    407  NH2 ARG A  46      16.376   4.257   6.761  1.00 10.00      A   
ATOM    408 HH21 ARG A  46      17.158   4.398   6.085  1.00 10.00      A   
ATOM    409 HH22 ARG A  46      16.532   4.455   7.775  1.00 10.00      A   
ATOM    410  C   ARG A  46      11.033   2.271   0.330  1.00 10.00      A   
ATOM    411  O   ARG A  46      10.905   1.102  -0.052  1.00 10.00      A   
ATOM    412  N   LYS A  47      10.030   3.133   0.331  1.00 10.00      A   
ATOM    413  HN  LYS A  47      10.190   4.062   0.604  1.00 10.00      A   
ATOM    414  CA  LYS A  47       8.695   2.729  -0.082  1.00 10.00      A   
ATOM    415  CB  LYS A  47       7.723   2.783   1.101  1.00 10.00      A   
ATOM    416  CG  LYS A  47       7.653   4.140   1.787  1.00 10.00      A   
ATOM    417  CD  LYS A  47       6.440   4.239   2.698  1.00 10.00      A   
ATOM    418  CE  LYS A  47       5.188   4.616   1.923  1.00 10.00      A   
ATOM    419  NZ  LYS A  47       5.093   6.082   1.691  1.00 10.00      A   
ATOM    420  HZ1 LYS A  47       5.717   6.595   2.349  1.00 10.00      A   
ATOM    421  HZ2 LYS A  47       4.113   6.401   1.842  1.00 10.00      A   
ATOM    422  HZ3 LYS A  47       5.367   6.316   0.710  1.00 10.00      A   
ATOM    423  C   LYS A  47       8.158   3.571  -1.229  1.00 10.00      A   
ATOM    424  O   LYS A  47       8.406   4.777  -1.307  1.00 10.00      A   
ATOM    425  N   VAL A  48       7.415   2.924  -2.114  1.00 10.00      A   
ATOM    426  HN  VAL A  48       7.253   1.960  -1.990  1.00 10.00      A   
ATOM    427  CA  VAL A  48       6.809   3.598  -3.250  1.00 10.00      A   
ATOM    428  CB  VAL A  48       7.470   3.237  -4.600  1.00 10.00      A   
ATOM    429  CG1 VAL A  48       8.852   3.861  -4.714  1.00 10.00      A   
ATOM    430  CG2 VAL A  48       7.541   1.731  -4.804  1.00 10.00      A   
ATOM    431  C   VAL A  48       5.320   3.275  -3.296  1.00 10.00      A   
ATOM    432  O   VAL A  48       4.925   2.105  -3.257  1.00 10.00      A   
ATOM    433  N   PHE A  49       4.498   4.305  -3.337  1.00 10.00      A   
ATOM    434  HN  PHE A  49       4.870   5.216  -3.344  1.00 10.00      A   
ATOM    435  CA  PHE A  49       3.057   4.124  -3.380  1.00 10.00      A   
ATOM    436  CB  PHE A  49       2.390   4.838  -2.201  1.00 10.00      A   
ATOM    437  CG  PHE A  49       0.914   4.568  -2.069  1.00 10.00      A   
ATOM    438  CD1 PHE A  49       0.392   3.321  -2.377  1.00 10.00      A   
ATOM    439  CD2 PHE A  49       0.052   5.561  -1.637  1.00 10.00      A   
ATOM    440  CE1 PHE A  49      -0.962   3.070  -2.257  1.00 10.00      A   
ATOM    441  CE2 PHE A  49      -1.303   5.314  -1.514  1.00 10.00      A   
ATOM    442  CZ  PHE A  49      -1.810   4.067  -1.825  1.00 10.00      A   
ATOM    443  C   PHE A  49       2.495   4.637  -4.697  1.00 10.00      A   
ATOM    444  O   PHE A  49       2.432   5.845  -4.928  1.00 10.00      A   
ATOM    445  N   ILE A  50       2.090   3.713  -5.557  1.00 10.00      A   
ATOM    446  HN  ILE A  50       2.148   2.764  -5.305  1.00 10.00      A   
ATOM    447  CA  ILE A  50       1.539   4.070  -6.857  1.00 10.00      A   
ATOM    448  CB  ILE A  50       2.245   3.320  -8.006  1.00 10.00      A   
ATOM    449  CG1 ILE A  50       3.766   3.272  -7.784  1.00 10.00      A   
ATOM    450  CG2 ILE A  50       1.917   3.960  -9.349  1.00 10.00      A   
ATOM    451  CD1 ILE A  50       4.448   4.625  -7.813  1.00 10.00      A   
ATOM    452  C   ILE A  50       0.047   3.759  -6.887  1.00 10.00      A   
ATOM    453  O   ILE A  50      -0.360   2.610  -6.707  1.00 10.00      A   
ATOM    454  N   GLY A  51      -0.759   4.789  -7.112  1.00 10.00      A   
ATOM    455  HN  GLY A  51      -0.369   5.676  -7.273  1.00 10.00      A   
ATOM    456  CA  GLY A  51      -2.200   4.623  -7.136  1.00 10.00      A   
ATOM    457  C   GLY A  51      -2.697   3.855  -8.342  1.00 10.00      A   
ATOM    458  O   GLY A  51      -3.747   3.216  -8.282  1.00 10.00      A   
ATOM    459  N   ASN A  52      -1.948   3.912  -9.438  1.00 10.00      A   
ATOM    460  HN  ASN A  52      -1.116   4.432  -9.426  1.00 10.00      A   
ATOM    461  CA  ASN A  52      -2.336   3.213 -10.659  1.00 10.00      A   
ATOM    462  CB  ASN A  52      -3.027   4.167 -11.642  1.00 10.00      A   
ATOM    463  CG  ASN A  52      -3.680   3.442 -12.806  1.00 10.00      A   
ATOM    464  OD1 ASN A  52      -3.058   3.222 -13.842  1.00 10.00      A   
ATOM    465  ND2 ASN A  52      -4.937   3.054 -12.635  1.00 10.00      A   
ATOM    466 HD21 ASN A  52      -5.375   3.253 -11.776  1.00 10.00      A   
ATOM    467 HD22 ASN A  52      -5.382   2.587 -13.372  1.00 10.00      A   
ATOM    468  C   ASN A  52      -1.131   2.550 -11.318  1.00 10.00      A   
ATOM    469  O   ASN A  52      -0.146   3.211 -11.641  1.00 10.00      A   
ATOM    470  N   CYS A  53      -1.227   1.240 -11.526  1.00 10.00      A   
ATOM    471  HN  CYS A  53      -2.049   0.774 -11.252  1.00 10.00      A   
ATOM    472  CA  CYS A  53      -0.142   0.464 -12.131  1.00 10.00      A   
ATOM    473  CB  CYS A  53      -0.447  -1.031 -12.053  1.00 10.00      A   
ATOM    474  SG  CYS A  53      -2.125  -1.471 -12.553  1.00 10.00      A   
ATOM    475  HG  CYS A  53      -2.668  -2.171 -11.563  1.00 10.00      A   
ATOM    476  C   CYS A  53       0.151   0.861 -13.576  1.00 10.00      A   
ATOM    477  O   CYS A  53       1.213   0.545 -14.107  1.00 10.00      A   
ATOM    478  N   TYR A  54      -0.780   1.553 -14.210  1.00 10.00      A   
ATOM    479  HN  TYR A  54      -1.607   1.794 -13.738  1.00 10.00      A   
ATOM    480  CA  TYR A  54      -0.599   1.970 -15.593  1.00 10.00      A   
ATOM    481  CB  TYR A  54      -1.828   1.607 -16.430  1.00 10.00      A   
ATOM    482  CG  TYR A  54      -2.036   0.115 -16.545  1.00 10.00      A   
ATOM    483  CD1 TYR A  54      -3.251  -0.471 -16.210  1.00 10.00      A   
ATOM    484  CD2 TYR A  54      -1.007  -0.710 -16.974  1.00 10.00      A   
ATOM    485  CE1 TYR A  54      -3.433  -1.840 -16.302  1.00 10.00      A   
ATOM    486  CE2 TYR A  54      -1.179  -2.076 -17.071  1.00 10.00      A   
ATOM    487  CZ  TYR A  54      -2.392  -2.637 -16.734  1.00 10.00      A   
ATOM    488  OH  TYR A  54      -2.563  -4.000 -16.831  1.00 10.00      A   
ATOM    489  HH  TYR A  54      -2.625  -4.247 -17.772  1.00 10.00      A   
ATOM    490  C   TYR A  54      -0.269   3.452 -15.692  1.00 10.00      A   
ATOM    491  O   TYR A  54      -0.227   4.024 -16.781  1.00 10.00      A   
ATOM    492  N   ALA A  55      -0.012   4.067 -14.546  1.00 10.00      A   
ATOM    493  HN  ALA A  55      -0.056   3.558 -13.708  1.00 10.00      A   
ATOM    494  CA  ALA A  55       0.327   5.482 -14.505  1.00 10.00      A   
ATOM    495  CB  ALA A  55       0.029   6.061 -13.132  1.00 10.00      A   
ATOM    496  C   ALA A  55       1.794   5.684 -14.864  1.00 10.00      A   
ATOM    497  O   ALA A  55       2.180   6.743 -15.356  1.00 10.00      A   
ATOM    498  N   VAL A  56       2.599   4.657 -14.624  1.00 10.00      A   
ATOM    499  HN  VAL A  56       2.222   3.833 -14.243  1.00 10.00      A   
ATOM    500  CA  VAL A  56       4.026   4.711 -14.914  1.00 10.00      A   
ATOM    501  CB  VAL A  56       4.812   5.293 -13.715  1.00 10.00      A   
ATOM    502  CG1 VAL A  56       4.634   4.438 -12.467  1.00 10.00      A   
ATOM    503  CG2 VAL A  56       6.285   5.474 -14.051  1.00 10.00      A   
ATOM    504  C   VAL A  56       4.549   3.314 -15.255  1.00 10.00      A   
ATOM    505  O   VAL A  56       4.046   2.317 -14.740  1.00 10.00      A   
ATOM    506  N   SER A  57       5.540   3.245 -16.134  1.00 10.00      A   
ATOM    507  HN  SER A  57       5.891   4.071 -16.527  1.00 10.00      A   
ATOM    508  CA  SER A  57       6.124   1.972 -16.534  1.00 10.00      A   
ATOM    509  CB  SER A  57       6.924   2.167 -17.822  1.00 10.00      A   
ATOM    510  OG  SER A  57       6.508   3.347 -18.493  1.00 10.00      A   
ATOM    511  HG  SER A  57       6.232   3.125 -19.391  1.00 10.00      A   
ATOM    512  C   SER A  57       7.030   1.415 -15.433  1.00 10.00      A   
ATOM    513  O   SER A  57       7.659   2.177 -14.695  1.00 10.00      A   
ATOM    514  N   PRO A  58       7.110   0.078 -15.314  1.00 10.00      A   
ATOM    515  CA  PRO A  58       7.943  -0.583 -14.302  1.00 10.00      A   
ATOM    516  CB  PRO A  58       7.787  -2.076 -14.621  1.00 10.00      A   
ATOM    517  CG  PRO A  58       6.518  -2.177 -15.396  1.00 10.00      A   
ATOM    518  CD  PRO A  58       6.392  -0.892 -16.158  1.00 10.00      A   
ATOM    519  C   PRO A  58       9.409  -0.180 -14.415  1.00 10.00      A   
ATOM    520  O   PRO A  58      10.071   0.087 -13.410  1.00 10.00      A   
ATOM    521  N   ALA A  59       9.906  -0.124 -15.647  1.00 10.00      A   
ATOM    522  HN  ALA A  59       9.325  -0.348 -16.405  1.00 10.00      A   
ATOM    523  CA  ALA A  59      11.295   0.242 -15.901  1.00 10.00      A   
ATOM    524  CB  ALA A  59      11.627   0.114 -17.379  1.00 10.00      A   
ATOM    525  C   ALA A  59      11.611   1.652 -15.406  1.00 10.00      A   
ATOM    526  O   ALA A  59      12.702   1.906 -14.904  1.00 10.00      A   
ATOM    527  N   THR A  60      10.646   2.557 -15.533  1.00 10.00      A   
ATOM    528  HN  THR A  60       9.786   2.292 -15.910  1.00 10.00      A   
ATOM    529  CA  THR A  60      10.831   3.937 -15.111  1.00 10.00      A   
ATOM    530  CB  THR A  60       9.662   4.818 -15.594  1.00 10.00      A   
ATOM    531  OG1 THR A  60       9.350   4.482 -16.954  1.00 10.00      A   
ATOM    532  HG1 THR A  60       8.962   5.252 -17.391  1.00 10.00      A   
ATOM    533  CG2 THR A  60      10.036   6.290 -15.521  1.00 10.00      A   
ATOM    534  C   THR A  60      10.962   4.036 -13.592  1.00 10.00      A   
ATOM    535  O   THR A  60      11.796   4.781 -13.076  1.00 10.00      A   
ATOM    536  N   VAL A  61      10.152   3.260 -12.881  1.00 10.00      A   
ATOM    537  HN  VAL A  61       9.522   2.675 -13.348  1.00 10.00      A   
ATOM    538  CA  VAL A  61      10.183   3.258 -11.421  1.00 10.00      A   
ATOM    539  CB  VAL A  61       9.078   2.363 -10.818  1.00 10.00      A   
ATOM    540  CG1 VAL A  61       9.071   2.472  -9.298  1.00 10.00      A   
ATOM    541  CG2 VAL A  61       7.717   2.725 -11.386  1.00 10.00      A   
ATOM    542  C   VAL A  61      11.543   2.775 -10.921  1.00 10.00      A   
ATOM    543  O   VAL A  61      12.171   3.416 -10.072  1.00 10.00      A   
ATOM    544  N   ILE A  62      11.994   1.653 -11.476  1.00 10.00      A   
ATOM    545  HN  ILE A  62      11.437   1.198 -12.145  1.00 10.00      A   
ATOM    546  CA  ILE A  62      13.278   1.061 -11.113  1.00 10.00      A   
ATOM    547  CB  ILE A  62      13.460  -0.320 -11.781  1.00 10.00      A   
ATOM    548  CG1 ILE A  62      12.298  -1.245 -11.412  1.00 10.00      A   
ATOM    549  CG2 ILE A  62      14.789  -0.943 -11.380  1.00 10.00      A   
ATOM    550  CD1 ILE A  62      12.215  -2.501 -12.257  1.00 10.00      A   
ATOM    551  C   ILE A  62      14.437   1.973 -11.513  1.00 10.00      A   
ATOM    552  O   ILE A  62      15.443   2.061 -10.809  1.00 10.00      A   
ATOM    553  N   ARG A  63      14.284   2.645 -12.647  1.00 10.00      A   
ATOM    554  HN  ARG A  63      13.467   2.512 -13.173  1.00 10.00      A   
ATOM    555  CA  ARG A  63      15.303   3.554 -13.148  1.00 10.00      A   
ATOM    556  CB  ARG A  63      14.852   4.156 -14.480  1.00 10.00      A   
ATOM    557  CG  ARG A  63      15.981   4.650 -15.365  1.00 10.00      A   
ATOM    558  CD  ARG A  63      16.577   3.518 -16.183  1.00 10.00      A   
ATOM    559  NE  ARG A  63      15.599   2.921 -17.095  1.00 10.00      A   
ATOM    560  HE  ARG A  63      14.743   3.394 -17.210  1.00 10.00      A   
ATOM    561  CZ  ARG A  63      15.797   1.786 -17.765  1.00 10.00      A   
ATOM    562  NH1 ARG A  63      16.935   1.121 -17.630  1.00 10.00      A   
ATOM    563 HH11 ARG A  63      17.087   0.232 -18.153  1.00 10.00      A   
ATOM    564 HH12 ARG A  63      17.683   1.484 -17.000  1.00 10.00      A   
ATOM    565  NH2 ARG A  63      14.855   1.323 -18.578  1.00 10.00      A   
ATOM    566 HH21 ARG A  63      13.960   1.849 -18.695  1.00 10.00      A   
ATOM    567 HH22 ARG A  63      15.000   0.431 -19.106  1.00 10.00      A   
ATOM    568  C   ARG A  63      15.575   4.669 -12.145  1.00 10.00      A   
ATOM    569  O   ARG A  63      16.719   5.068 -11.930  1.00 10.00      A   
ATOM    570  N   ARG A  64      14.520   5.148 -11.511  1.00 10.00      A   
ATOM    571  HN  ARG A  64      13.636   4.765 -11.695  1.00 10.00      A   
ATOM    572  CA  ARG A  64      14.649   6.227 -10.545  1.00 10.00      A   
ATOM    573  CB  ARG A  64      13.390   7.096 -10.507  1.00 10.00      A   
ATOM    574  CG  ARG A  64      13.511   8.302  -9.589  1.00 10.00      A   
ATOM    575  CD  ARG A  64      12.411   9.316  -9.841  1.00 10.00      A   
ATOM    576  NE  ARG A  64      12.217  10.193  -8.689  1.00 10.00      A   
ATOM    577  HE  ARG A  64      12.851  10.101  -7.949  1.00 10.00      A   
ATOM    578  CZ  ARG A  64      11.249  11.101  -8.594  1.00 10.00      A   
ATOM    579  NH1 ARG A  64      10.384  11.277  -9.587  1.00 10.00      A   
ATOM    580 HH11 ARG A  64      10.450  10.703 -10.471  1.00 10.00      A   
ATOM    581 HH12 ARG A  64       9.625  11.991  -9.495  1.00 10.00      A   
ATOM    582  NH2 ARG A  64      11.133  11.827  -7.489  1.00 10.00      A   
ATOM    583 HH21 ARG A  64      10.371  12.539  -7.415  1.00 10.00      A   
ATOM    584 HH22 ARG A  64      11.791  11.693  -6.693  1.00 10.00      A   
ATOM    585  C   ARG A  64      15.009   5.720  -9.149  1.00 10.00      A   
ATOM    586  O   ARG A  64      16.003   6.154  -8.567  1.00 10.00      A   
ATOM    587  N   PHE A  65      14.217   4.795  -8.618  1.00 10.00      A   
ATOM    588  HN  PHE A  65      13.456   4.452  -9.142  1.00 10.00      A   
ATOM    589  CA  PHE A  65      14.461   4.258  -7.279  1.00 10.00      A   
ATOM    590  CB  PHE A  65      13.192   4.354  -6.423  1.00 10.00      A   
ATOM    591  CG  PHE A  65      12.552   5.714  -6.381  1.00 10.00      A   
ATOM    592  CD1 PHE A  65      11.296   5.916  -6.926  1.00 10.00      A   
ATOM    593  CD2 PHE A  65      13.201   6.787  -5.794  1.00 10.00      A   
ATOM    594  CE1 PHE A  65      10.699   7.158  -6.888  1.00 10.00      A   
ATOM    595  CE2 PHE A  65      12.609   8.033  -5.755  1.00 10.00      A   
ATOM    596  CZ  PHE A  65      11.356   8.218  -6.303  1.00 10.00      A   
ATOM    597  C   PHE A  65      14.917   2.801  -7.343  1.00 10.00      A   
ATOM    598  O   PHE A  65      14.111   1.901  -7.569  1.00 10.00      A   
ATOM    599  N   PRO A  66      16.216   2.547  -7.156  1.00 10.00      A   
ATOM    600  CA  PRO A  66      16.768   1.201  -7.197  1.00 10.00      A   
ATOM    601  CB  PRO A  66      18.147   1.456  -7.802  1.00 10.00      A   
ATOM    602  CG  PRO A  66      18.538   2.823  -7.325  1.00 10.00      A   
ATOM    603  CD  PRO A  66      17.268   3.552  -6.942  1.00 10.00      A   
ATOM    604  C   PRO A  66      16.921   0.562  -5.812  1.00 10.00      A   
ATOM    605  O   PRO A  66      17.368  -0.578  -5.698  1.00 10.00      A   
ATOM    606  N   LYS A  67      16.539   1.286  -4.764  1.00 10.00      A   
ATOM    607  HN  LYS A  67      16.153   2.174  -4.909  1.00 10.00      A   
ATOM    608  CA  LYS A  67      16.671   0.780  -3.399  1.00 10.00      A   
ATOM    609  CB  LYS A  67      17.630   1.666  -2.589  1.00 10.00      A   
ATOM    610  CG  LYS A  67      19.054   1.721  -3.125  1.00 10.00      A   
ATOM    611  CD  LYS A  67      19.865   0.497  -2.721  1.00 10.00      A   
ATOM    612  CE  LYS A  67      20.346   0.599  -1.281  1.00 10.00      A   
ATOM    613  NZ  LYS A  67      21.449  -0.360  -1.001  1.00 10.00      A   
ATOM    614  HZ1 LYS A  67      21.720  -0.324   0.003  1.00 10.00      A   
ATOM    615  HZ2 LYS A  67      22.282  -0.125  -1.576  1.00 10.00      A   
ATOM    616  HZ3 LYS A  67      21.146  -1.337  -1.231  1.00 10.00      A   
ATOM    617  C   LYS A  67      15.316   0.692  -2.691  1.00 10.00      A   
ATOM    618  O   LYS A  67      15.209   0.971  -1.497  1.00 10.00      A   
ATOM    619  N   VAL A  68      14.287   0.291  -3.426  1.00 10.00      A   
ATOM    620  HN  VAL A  68      14.432   0.061  -4.364  1.00 10.00      A   
ATOM    621  CA  VAL A  68      12.945   0.171  -2.861  1.00 10.00      A   
ATOM    622  CB  VAL A  68      11.855   0.392  -3.930  1.00 10.00      A   
ATOM    623  CG1 VAL A  68      10.464   0.271  -3.325  1.00 10.00      A   
ATOM    624  CG2 VAL A  68      12.024   1.747  -4.594  1.00 10.00      A   
ATOM    625  C   VAL A  68      12.747  -1.199  -2.220  1.00 10.00      A   
ATOM    626  O   VAL A  68      13.137  -2.220  -2.787  1.00 10.00      A   
ATOM    627  N   ARG A  69      12.144  -1.214  -1.035  1.00 10.00      A   
ATOM    628  HN  ARG A  69      11.868  -0.362  -0.628  1.00 10.00      A   
ATOM    629  CA  ARG A  69      11.896  -2.458  -0.315  1.00 10.00      A   
ATOM    630  CB  ARG A  69      12.539  -2.406   1.070  1.00 10.00      A   
ATOM    631  CG  ARG A  69      14.057  -2.353   1.051  1.00 10.00      A   
ATOM    632  CD  ARG A  69      14.612  -2.150   2.448  1.00 10.00      A   
ATOM    633  NE  ARG A  69      16.063  -2.267   2.485  1.00 10.00      A   
ATOM    634  HE  ARG A  69      16.582  -1.607   1.976  1.00 10.00      A   
ATOM    635  CZ  ARG A  69      16.715  -3.206   3.166  1.00 10.00      A   
ATOM    636  NH1 ARG A  69      16.041  -4.116   3.869  1.00 10.00      A   
ATOM    637 HH11 ARG A  69      14.987  -4.100   3.890  1.00 10.00      A   
ATOM    638 HH12 ARG A  69      16.554  -4.851   4.403  1.00 10.00      A   
ATOM    639  NH2 ARG A  69      18.043  -3.232   3.149  1.00 10.00      A   
ATOM    640 HH21 ARG A  69      18.557  -3.965   3.685  1.00 10.00      A   
ATOM    641 HH22 ARG A  69      18.577  -2.521   2.604  1.00 10.00      A   
ATOM    642  C   ARG A  69      10.404  -2.749  -0.180  1.00 10.00      A   
ATOM    643  O   ARG A  69      10.005  -3.898   0.019  1.00 10.00      A   
ATOM    644  N   SER A  70       9.586  -1.712  -0.287  1.00 10.00      A   
ATOM    645  HN  SER A  70       9.957  -0.820  -0.448  1.00 10.00      A   
ATOM    646  CA  SER A  70       8.147  -1.869  -0.165  1.00 10.00      A   
ATOM    647  CB  SER A  70       7.652  -1.195   1.115  1.00 10.00      A   
ATOM    648  OG  SER A  70       8.416  -1.611   2.236  1.00 10.00      A   
ATOM    649  HG  SER A  70       7.903  -2.244   2.752  1.00 10.00      A   
ATOM    650  C   SER A  70       7.423  -1.299  -1.378  1.00 10.00      A   
ATOM    651  O   SER A  70       7.431  -0.088  -1.612  1.00 10.00      A   
ATOM    652  N   VAL A  71       6.806  -2.179  -2.148  1.00 10.00      A   
ATOM    653  HN  VAL A  71       6.843  -3.133  -1.910  1.00 10.00      A   
ATOM    654  CA  VAL A  71       6.072  -1.774  -3.336  1.00 10.00      A   
ATOM    655  CB  VAL A  71       6.540  -2.561  -4.580  1.00 10.00      A   
ATOM    656  CG1 VAL A  71       5.877  -2.029  -5.838  1.00 10.00      A   
ATOM    657  CG2 VAL A  71       8.055  -2.510  -4.715  1.00 10.00      A   
ATOM    658  C   VAL A  71       4.572  -1.989  -3.134  1.00 10.00      A   
ATOM    659  O   VAL A  71       4.138  -3.081  -2.763  1.00 10.00      A   
ATOM    660  N   GLU A  72       3.791  -0.944  -3.372  1.00 10.00      A   
ATOM    661  HN  GLU A  72       4.197  -0.101  -3.666  1.00 10.00      A   
ATOM    662  CA  GLU A  72       2.343  -1.009  -3.216  1.00 10.00      A   
ATOM    663  CB  GLU A  72       1.933  -0.308  -1.915  1.00 10.00      A   
ATOM    664  CG  GLU A  72       0.474  -0.476  -1.529  1.00 10.00      A   
ATOM    665  CD  GLU A  72       0.245  -0.227  -0.054  1.00 10.00      A   
ATOM    666  OE1 GLU A  72       0.517   0.897   0.414  1.00 10.00      A   
ATOM    667  OE2 GLU A  72      -0.200  -1.157   0.647  1.00 10.00      A   
ATOM    668  C   GLU A  72       1.662  -0.357  -4.420  1.00 10.00      A   
ATOM    669  O   GLU A  72       1.865   0.832  -4.687  1.00 10.00      A   
ATOM    670  N   LEU A  73       0.866  -1.132  -5.150  1.00 10.00      A   
ATOM    671  HN  LEU A  73       0.729  -2.069  -4.879  1.00 10.00      A   
ATOM    672  CA  LEU A  73       0.178  -0.621  -6.334  1.00 10.00      A   
ATOM    673  CB  LEU A  73       0.938  -0.993  -7.615  1.00 10.00      A   
ATOM    674  CG  LEU A  73       2.031  -0.027  -8.074  1.00 10.00      A   
ATOM    675  CD1 LEU A  73       3.372  -0.402  -7.475  1.00 10.00      A   
ATOM    676  CD2 LEU A  73       2.119   0.007  -9.588  1.00 10.00      A   
ATOM    677  C   LEU A  73      -1.262  -1.123  -6.442  1.00 10.00      A   
ATOM    678  O   LEU A  73      -1.596  -2.224  -5.990  1.00 10.00      A   
ATOM    679  N   LYS A  74      -2.102  -0.300  -7.060  1.00 10.00      A   
ATOM    680  HN  LYS A  74      -1.759   0.559  -7.393  1.00 10.00      A   
ATOM    681  CA  LYS A  74      -3.507  -0.631  -7.278  1.00 10.00      A   
ATOM    682  CB  LYS A  74      -4.420   0.479  -6.747  1.00 10.00      A   
ATOM    683  CG  LYS A  74      -4.007   1.037  -5.389  1.00 10.00      A   
ATOM    684  CD  LYS A  74      -5.050   2.006  -4.854  1.00 10.00      A   
ATOM    685  CE  LYS A  74      -4.541   2.780  -3.645  1.00 10.00      A   
ATOM    686  NZ  LYS A  74      -5.647   3.395  -2.863  1.00 10.00      A   
ATOM    687  HZ1 LYS A  74      -6.118   2.670  -2.285  1.00 10.00      A   
ATOM    688  HZ2 LYS A  74      -6.356   3.818  -3.506  1.00 10.00      A   
ATOM    689  HZ3 LYS A  74      -5.278   4.137  -2.229  1.00 10.00      A   
ATOM    690  C   LYS A  74      -3.736  -0.839  -8.774  1.00 10.00      A   
ATOM    691  O   LYS A  74      -2.988  -0.298  -9.596  1.00 10.00      A   
ATOM    692  N   GLY A  75      -4.742  -1.630  -9.128  1.00 10.00      A   
ATOM    693  HN  GLY A  75      -5.302  -2.043  -8.432  1.00 10.00      A   
ATOM    694  CA  GLY A  75      -5.007  -1.894 -10.530  1.00 10.00      A   
ATOM    695  C   GLY A  75      -6.388  -1.481 -10.979  1.00 10.00      A   
ATOM    696  O   GLY A  75      -6.609  -0.324 -11.336  1.00 10.00      A   
ATOM    697  N   LYS A  76      -7.314  -2.428 -10.961  1.00 10.00      A   
ATOM    698  HN  LYS A  76      -7.071  -3.327 -10.641  1.00 10.00      A   
ATOM    699  CA  LYS A  76      -8.682  -2.173 -11.383  1.00 10.00      A   
ATOM    700  CB  LYS A  76      -9.452  -3.491 -11.540  1.00 10.00      A   
ATOM    701  CG  LYS A  76      -8.911  -4.406 -12.628  1.00 10.00      A   
ATOM    702  CD  LYS A  76      -9.912  -5.490 -12.993  1.00 10.00      A   
ATOM    703  CE  LYS A  76      -9.974  -6.583 -11.937  1.00 10.00      A   
ATOM    704  NZ  LYS A  76     -10.900  -7.681 -12.331  1.00 10.00      A   
ATOM    705  HZ1 LYS A  76     -11.886  -7.353 -12.314  1.00 10.00      A   
ATOM    706  HZ2 LYS A  76     -10.804  -8.483 -11.677  1.00 10.00      A   
ATOM    707  HZ3 LYS A  76     -10.677  -8.010 -13.291  1.00 10.00      A   
ATOM    708  C   LYS A  76      -9.399  -1.235 -10.409  1.00 10.00      A   
ATOM    709  O   LYS A  76      -9.080  -1.200  -9.220  1.00 10.00      A   
ATOM    710  N   PRO A  77     -10.356  -0.438 -10.911  1.00 10.00      A   
ATOM    711  CA  PRO A  77     -11.122   0.501 -10.081  1.00 10.00      A   
ATOM    712  CB  PRO A  77     -11.846   1.363 -11.120  1.00 10.00      A   
ATOM    713  CG  PRO A  77     -11.994   0.474 -12.303  1.00 10.00      A   
ATOM    714  CD  PRO A  77     -10.758  -0.378 -12.329  1.00 10.00      A   
ATOM    715  C   PRO A  77     -12.139  -0.231  -9.205  1.00 10.00      A   
ATOM    716  O   PRO A  77     -12.338  -1.440  -9.360  1.00 10.00      A   
ATOM    717  N   HIS A  78     -12.801   0.503  -8.310  1.00 10.00      A   
ATOM    718  HN  HIS A  78     -12.621   1.468  -8.256  1.00 10.00      A   
ATOM    719  CA  HIS A  78     -13.797  -0.086  -7.409  1.00 10.00      A   
ATOM    720  CB  HIS A  78     -14.295   0.941  -6.379  1.00 10.00      A   
ATOM    721  CG  HIS A  78     -15.048   0.349  -5.216  1.00 10.00      A   
ATOM    722  ND1 HIS A  78     -15.836   1.081  -4.350  1.00 10.00      A   
ATOM    723  HD1 HIS A  78     -16.026   2.043  -4.408  1.00 10.00      A   
ATOM    724  CD2 HIS A  78     -15.102  -0.929  -4.768  1.00 10.00      A   
ATOM    725  CE1 HIS A  78     -16.334   0.240  -3.435  1.00 10.00      A   
ATOM    726  NE2 HIS A  78     -15.919  -0.994  -3.644  1.00 10.00      A   
ATOM    727  C   HIS A  78     -14.970  -0.664  -8.196  1.00 10.00      A   
ATOM    728  O   HIS A  78     -15.660  -1.567  -7.726  1.00 10.00      A   
ATOM    729  N   PHE A  79     -15.184  -0.152  -9.401  1.00 10.00      A   
ATOM    730  HN  PHE A  79     -14.609   0.579  -9.718  1.00 10.00      A   
ATOM    731  CA  PHE A  79     -16.266  -0.633 -10.253  1.00 10.00      A   
ATOM    732  CB  PHE A  79     -16.395   0.212 -11.521  1.00 10.00      A   
ATOM    733  CG  PHE A  79     -17.418   1.306 -11.400  1.00 10.00      A   
ATOM    734  CD1 PHE A  79     -17.181   2.410 -10.601  1.00 10.00      A   
ATOM    735  CD2 PHE A  79     -18.619   1.229 -12.086  1.00 10.00      A   
ATOM    736  CE1 PHE A  79     -18.120   3.417 -10.487  1.00 10.00      A   
ATOM    737  CE2 PHE A  79     -19.562   2.233 -11.977  1.00 10.00      A   
ATOM    738  CZ  PHE A  79     -19.312   3.330 -11.176  1.00 10.00      A   
ATOM    739  C   PHE A  79     -16.114  -2.119 -10.585  1.00 10.00      A   
ATOM    740  O   PHE A  79     -17.074  -2.779 -10.990  1.00 10.00      A   
ATOM    741  N   ALA A  80     -14.906  -2.645 -10.395  1.00 10.00      A   
ATOM    742  HN  ALA A  80     -14.180  -2.068 -10.072  1.00 10.00      A   
ATOM    743  CA  ALA A  80     -14.636  -4.056 -10.647  1.00 10.00      A   
ATOM    744  CB  ALA A  80     -13.139  -4.316 -10.726  1.00 10.00      A   
ATOM    745  C   ALA A  80     -15.274  -4.920  -9.561  1.00 10.00      A   
ATOM    746  O   ALA A  80     -15.641  -6.067  -9.804  1.00 10.00      A   
ATOM    747  N   ASP A  81     -15.418  -4.347  -8.367  1.00 10.00      A   
ATOM    748  HN  ASP A  81     -15.103  -3.426  -8.240  1.00 10.00      A   
ATOM    749  CA  ASP A  81     -16.026  -5.046  -7.235  1.00 10.00      A   
ATOM    750  CB  ASP A  81     -15.864  -4.228  -5.943  1.00 10.00      A   
ATOM    751  CG  ASP A  81     -14.518  -4.407  -5.259  1.00 10.00      A   
ATOM    752  OD1 ASP A  81     -13.481  -4.040  -5.852  1.00 10.00      A   
ATOM    753  OD2 ASP A  81     -14.495  -4.894  -4.107  1.00 10.00      A   
ATOM    754  C   ASP A  81     -17.506  -5.270  -7.516  1.00 10.00      A   
ATOM    755  O   ASP A  81     -18.115  -6.210  -7.014  1.00 10.00      A   
ATOM    756  N   PHE A  82     -18.073  -4.401  -8.345  1.00 10.00      A   
ATOM    757  HN  PHE A  82     -17.527  -3.675  -8.715  1.00 10.00      A   
ATOM    758  CA  PHE A  82     -19.479  -4.490  -8.713  1.00 10.00      A   
ATOM    759  CB  PHE A  82     -20.065  -3.091  -8.930  1.00 10.00      A   
ATOM    760  CG  PHE A  82     -19.655  -2.081  -7.893  1.00 10.00      A   
ATOM    761  CD1 PHE A  82     -19.822  -2.345  -6.543  1.00 10.00      A   
ATOM    762  CD2 PHE A  82     -19.103  -0.868  -8.269  1.00 10.00      A   
ATOM    763  CE1 PHE A  82     -19.446  -1.422  -5.587  1.00 10.00      A   
ATOM    764  CE2 PHE A  82     -18.726   0.061  -7.320  1.00 10.00      A   
ATOM    765  CZ  PHE A  82     -18.899  -0.218  -5.978  1.00 10.00      A   
ATOM    766  C   PHE A  82     -19.644  -5.324  -9.978  1.00 10.00      A   
ATOM    767  O   PHE A  82     -20.753  -5.478 -10.489  1.00 10.00      A   
ATOM    768  N   ASN A  83     -18.525  -5.849 -10.476  1.00 10.00      A   
ATOM    769  HN  ASN A  83     -17.680  -5.678 -10.011  1.00 10.00      A   
ATOM    770  CA  ASN A  83     -18.504  -6.676 -11.682  1.00 10.00      A   
ATOM    771  CB  ASN A  83     -19.377  -7.925 -11.530  1.00 10.00      A   
ATOM    772  CG  ASN A  83     -18.664  -9.050 -10.811  1.00 10.00      A   
ATOM    773  OD1 ASN A  83     -18.650  -9.098  -9.584  1.00 10.00      A   
ATOM    774  ND2 ASN A  83     -18.066  -9.962 -11.568  1.00 10.00      A   
ATOM    775 HD21 ASN A  83     -18.114  -9.864 -12.542  1.00 10.00      A   
ATOM    776 HD22 ASN A  83     -17.607 -10.704 -11.122  1.00 10.00      A   
ATOM    777  C   ASN A  83     -18.901  -5.889 -12.926  1.00 10.00      A   
ATOM    778  O   ASN A  83     -19.368  -6.461 -13.908  1.00 10.00      A   
ATOM    779  N   LEU A  84     -18.689  -4.580 -12.899  1.00 10.00      A   
ATOM    780  HN  LEU A  84     -18.288  -4.172 -12.101  1.00 10.00      A   
ATOM    781  CA  LEU A  84     -19.038  -3.736 -14.035  1.00 10.00      A   
ATOM    782  CB  LEU A  84     -19.551  -2.371 -13.571  1.00 10.00      A   
ATOM    783  CG  LEU A  84     -20.891  -2.379 -12.824  1.00 10.00      A   
ATOM    784  CD1 LEU A  84     -21.373  -0.962 -12.574  1.00 10.00      A   
ATOM    785  CD2 LEU A  84     -21.941  -3.175 -13.587  1.00 10.00      A   
ATOM    786  C   LEU A  84     -17.867  -3.583 -14.996  1.00 10.00      A   
ATOM    787  O   LEU A  84     -17.898  -2.760 -15.908  1.00 10.00      A   
ATOM    788  N   VAL A  85     -16.834  -4.386 -14.783  1.00 10.00      A   
ATOM    789  HN  VAL A  85     -16.868  -5.018 -14.034  1.00 10.00      A   
ATOM    790  CA  VAL A  85     -15.651  -4.360 -15.632  1.00 10.00      A   
ATOM    791  CB  VAL A  85     -14.381  -4.015 -14.822  1.00 10.00      A   
ATOM    792  CG1 VAL A  85     -13.161  -3.940 -15.731  1.00 10.00      A   
ATOM    793  CG2 VAL A  85     -14.566  -2.710 -14.065  1.00 10.00      A   
ATOM    794  C   VAL A  85     -15.468  -5.717 -16.306  1.00 10.00      A   
ATOM    795  O   VAL A  85     -15.146  -6.702 -15.641  1.00 10.00      A   
ATOM    796  N   PRO A  86     -15.714  -5.791 -17.625  1.00 10.00      A   
ATOM    797  CA  PRO A  86     -15.569  -7.033 -18.399  1.00 10.00      A   
ATOM    798  CB  PRO A  86     -15.636  -6.545 -19.844  1.00 10.00      A   
ATOM    799  CG  PRO A  86     -16.505  -5.340 -19.773  1.00 10.00      A   
ATOM    800  CD  PRO A  86     -16.173  -4.670 -18.469  1.00 10.00      A   
ATOM    801  C   PRO A  86     -14.233  -7.731 -18.127  1.00 10.00      A   
ATOM    802  O   PRO A  86     -13.187  -7.082 -18.042  1.00 10.00      A   
ATOM    803  N   ASP A  87     -14.282  -9.049 -17.972  1.00 10.00      A   
ATOM    804  HN  ASP A  87     -15.150  -9.503 -18.038  1.00 10.00      A   
ATOM    805  CA  ASP A  87     -13.087  -9.845 -17.693  1.00 10.00      A   
ATOM    806  CB  ASP A  87     -13.456 -11.299 -17.388  1.00 10.00      A   
ATOM    807  CG  ASP A  87     -13.897 -11.504 -15.954  1.00 10.00      A   
ATOM    808  OD1 ASP A  87     -15.106 -11.365 -15.673  1.00 10.00      A   
ATOM    809  OD2 ASP A  87     -13.037 -11.805 -15.098  1.00 10.00      A   
ATOM    810  C   ASP A  87     -12.069  -9.787 -18.826  1.00 10.00      A   
ATOM    811  O   ASP A  87     -12.434  -9.766 -20.003  1.00 10.00      A   
ATOM    812  N   GLY A  88     -10.793  -9.764 -18.457  1.00 10.00      A   
ATOM    813  HN  GLY A  88     -10.572  -9.788 -17.502  1.00 10.00      A   
ATOM    814  CA  GLY A  88      -9.727  -9.711 -19.436  1.00 10.00      A   
ATOM    815  C   GLY A  88      -9.365  -8.288 -19.810  1.00 10.00      A   
ATOM    816  O   GLY A  88      -8.818  -8.039 -20.885  1.00 10.00      A   
ATOM    817  N   TRP A  89      -9.680  -7.353 -18.922  1.00 10.00      A   
ATOM    818  HN  TRP A  89     -10.121  -7.623 -18.088  1.00 10.00      A   
ATOM    819  CA  TRP A  89      -9.391  -5.944 -19.149  1.00 10.00      A   
ATOM    820  CB  TRP A  89     -10.214  -5.062 -18.203  1.00 10.00      A   
ATOM    821  CG  TRP A  89      -9.930  -3.596 -18.350  1.00 10.00      A   
ATOM    822  CD1 TRP A  89     -10.319  -2.785 -19.374  1.00 10.00      A   
ATOM    823  CD2 TRP A  89      -9.188  -2.769 -17.446  1.00 10.00      A   
ATOM    824  NE1 TRP A  89      -9.857  -1.506 -19.167  1.00 10.00      A   
ATOM    825  HE1 TRP A  89     -10.003  -0.741 -19.764  1.00 10.00      A   
ATOM    826  CE2 TRP A  89      -9.167  -1.469 -17.990  1.00 10.00      A   
ATOM    827  CE3 TRP A  89      -8.540  -3.001 -16.230  1.00 10.00      A   
ATOM    828  CZ2 TRP A  89      -8.523  -0.407 -17.361  1.00 10.00      A   
ATOM    829  CZ3 TRP A  89      -7.902  -1.947 -15.606  1.00 10.00      A   
ATOM    830  CH2 TRP A  89      -7.898  -0.664 -16.172  1.00 10.00      A   
ATOM    831  C   TRP A  89      -7.909  -5.657 -18.961  1.00 10.00      A   
ATOM    832  O   TRP A  89      -7.262  -5.069 -19.829  1.00 10.00      A   
ATOM    833  N   GLY A  90      -7.373  -6.075 -17.827  1.00 10.00      A   
ATOM    834  HN  GLY A  90      -7.935  -6.548 -17.171  1.00 10.00      A   
ATOM    835  CA  GLY A  90      -5.972  -5.841 -17.542  1.00 10.00      A   
ATOM    836  C   GLY A  90      -5.669  -5.988 -16.069  1.00 10.00      A   
ATOM    837  O   GLY A  90      -6.379  -6.699 -15.359  1.00 10.00      A   
ATOM    838  N   GLY A  91      -4.626  -5.313 -15.605  1.00 10.00      A   
ATOM    839  HN  GLY A  91      -4.098  -4.745 -16.219  1.00 10.00      A   
ATOM    840  CA  GLY A  91      -4.253  -5.398 -14.207  1.00 10.00      A   
ATOM    841  C   GLY A  91      -3.290  -6.537 -13.963  1.00 10.00      A   
ATOM    842  O   GLY A  91      -3.188  -7.053 -12.850  1.00 10.00      A   
ATOM    843  N   TYR A  92      -2.587  -6.932 -15.011  1.00 10.00      A   
ATOM    844  HN  TYR A  92      -2.713  -6.473 -15.868  1.00 10.00      A   
ATOM    845  CA  TYR A  92      -1.625  -8.020 -14.920  1.00 10.00      A   
ATOM    846  CB  TYR A  92      -1.331  -8.596 -16.309  1.00 10.00      A   
ATOM    847  CG  TYR A  92      -2.556  -8.735 -17.189  1.00 10.00      A   
ATOM    848  CD1 TYR A  92      -2.732  -7.914 -18.294  1.00 10.00      A   
ATOM    849  CD2 TYR A  92      -3.535  -9.681 -16.913  1.00 10.00      A   
ATOM    850  CE1 TYR A  92      -3.848  -8.027 -19.101  1.00 10.00      A   
ATOM    851  CE2 TYR A  92      -4.656  -9.804 -17.717  1.00 10.00      A   
ATOM    852  CZ  TYR A  92      -4.807  -8.973 -18.810  1.00 10.00      A   
ATOM    853  OH  TYR A  92      -5.920  -9.080 -19.613  1.00 10.00      A   
ATOM    854  HH  TYR A  92      -5.928  -8.349 -20.239  1.00 10.00      A   
ATOM    855  C   TYR A  92      -0.337  -7.532 -14.269  1.00 10.00      A   
ATOM    856  O   TYR A  92       0.280  -6.572 -14.733  1.00 10.00      A   
ATOM    857  N   VAL A  93       0.066  -8.191 -13.194  1.00 10.00      A   
ATOM    858  HN  VAL A  93      -0.474  -8.944 -12.862  1.00 10.00      A   
ATOM    859  CA  VAL A  93       1.282  -7.816 -12.483  1.00 10.00      A   
ATOM    860  CB  VAL A  93       1.151  -8.068 -10.962  1.00 10.00      A   
ATOM    861  CG1 VAL A  93       1.274  -9.548 -10.627  1.00 10.00      A   
ATOM    862  CG2 VAL A  93       2.147  -7.231 -10.171  1.00 10.00      A   
ATOM    863  C   VAL A  93       2.506  -8.549 -13.039  1.00 10.00      A   
ATOM    864  O   VAL A  93       3.623  -8.381 -12.544  1.00 10.00      A   
ATOM    865  N   TYR A  94       2.293  -9.344 -14.088  1.00 10.00      A   
ATOM    866  HN  TYR A  94       1.389  -9.419 -14.453  1.00 10.00      A   
ATOM    867  CA  TYR A  94       3.373 -10.110 -14.704  1.00 10.00      A   
ATOM    868  CB  TYR A  94       2.896 -10.921 -15.919  1.00 10.00      A   
ATOM    869  CG  TYR A  94       3.972 -11.816 -16.493  1.00 10.00      A   
ATOM    870  CD1 TYR A  94       4.275 -13.035 -15.902  1.00 10.00      A   
ATOM    871  CD2 TYR A  94       4.697 -11.434 -17.616  1.00 10.00      A   
ATOM    872  CE1 TYR A  94       5.273 -13.846 -16.405  1.00 10.00      A   
ATOM    873  CE2 TYR A  94       5.693 -12.242 -18.129  1.00 10.00      A   
ATOM    874  CZ  TYR A  94       5.977 -13.446 -17.520  1.00 10.00      A   
ATOM    875  OH  TYR A  94       6.979 -14.244 -18.021  1.00 10.00      A   
ATOM    876  HH  TYR A  94       7.814 -13.744 -18.015  1.00 10.00      A   
ATOM    877  C   TYR A  94       4.620  -9.267 -15.030  1.00 10.00      A   
ATOM    878  O   TYR A  94       5.718  -9.590 -14.560  1.00 10.00      A   
ATOM    879  N   PRO A  95       4.482  -8.174 -15.821  1.00 10.00      A   
ATOM    880  CA  PRO A  95       5.621  -7.317 -16.187  1.00 10.00      A   
ATOM    881  CB  PRO A  95       4.978  -6.177 -16.989  1.00 10.00      A   
ATOM    882  CG  PRO A  95       3.697  -6.741 -17.487  1.00 10.00      A   
ATOM    883  CD  PRO A  95       3.226  -7.689 -16.424  1.00 10.00      A   
ATOM    884  C   PRO A  95       6.339  -6.754 -14.964  1.00 10.00      A   
ATOM    885  O   PRO A  95       7.570  -6.745 -14.902  1.00 10.00      A   
ATOM    886  N   TRP A  96       5.559  -6.312 -13.986  1.00 10.00      A   
ATOM    887  HN  TRP A  96       4.588  -6.391 -14.082  1.00 10.00      A   
ATOM    888  CA  TRP A  96       6.105  -5.737 -12.768  1.00 10.00      A   
ATOM    889  CB  TRP A  96       4.984  -5.213 -11.873  1.00 10.00      A   
ATOM    890  CG  TRP A  96       4.314  -3.990 -12.408  1.00 10.00      A   
ATOM    891  CD1 TRP A  96       3.234  -3.947 -13.237  1.00 10.00      A   
ATOM    892  CD2 TRP A  96       4.675  -2.628 -12.144  1.00 10.00      A   
ATOM    893  NE1 TRP A  96       2.897  -2.645 -13.507  1.00 10.00      A   
ATOM    894  HE1 TRP A  96       2.153  -2.358 -14.082  1.00 10.00      A   
ATOM    895  CE2 TRP A  96       3.771  -1.814 -12.849  1.00 10.00      A   
ATOM    896  CE3 TRP A  96       5.680  -2.020 -11.381  1.00 10.00      A   
ATOM    897  CZ2 TRP A  96       3.840  -0.423 -12.815  1.00 10.00      A   
ATOM    898  CZ3 TRP A  96       5.746  -0.640 -11.349  1.00 10.00      A   
ATOM    899  CH2 TRP A  96       4.831   0.145 -12.061  1.00 10.00      A   
ATOM    900  C   TRP A  96       6.949  -6.748 -12.007  1.00 10.00      A   
ATOM    901  O   TRP A  96       8.103  -6.477 -11.677  1.00 10.00      A   
ATOM    902  N   ILE A  97       6.375  -7.921 -11.751  1.00 10.00      A   
ATOM    903  HN  ILE A  97       5.455  -8.080 -12.062  1.00 10.00      A   
ATOM    904  CA  ILE A  97       7.064  -8.977 -11.016  1.00 10.00      A   
ATOM    905  CB  ILE A  97       6.126 -10.172 -10.705  1.00 10.00      A   
ATOM    906  CG1 ILE A  97       4.966  -9.738  -9.799  1.00 10.00      A   
ATOM    907  CG2 ILE A  97       6.890 -11.327 -10.072  1.00 10.00      A   
ATOM    908  CD1 ILE A  97       5.399  -9.170  -8.462  1.00 10.00      A   
ATOM    909  C   ILE A  97       8.311  -9.466 -11.756  1.00 10.00      A   
ATOM    910  O   ILE A  97       9.362  -9.664 -11.143  1.00 10.00      A   
ATOM    911  N   GLU A  98       8.197  -9.627 -13.071  1.00 10.00      A   
ATOM    912  HN  GLU A  98       7.344  -9.408 -13.504  1.00 10.00      A   
ATOM    913  CA  GLU A  98       9.310 -10.107 -13.890  1.00 10.00      A   
ATOM    914  CB  GLU A  98       8.872 -10.312 -15.347  1.00 10.00      A   
ATOM    915  CG  GLU A  98       9.931 -10.969 -16.225  1.00 10.00      A   
ATOM    916  CD  GLU A  98       9.434 -11.293 -17.621  1.00 10.00      A   
ATOM    917  OE1 GLU A  98       9.090 -12.467 -17.878  1.00 10.00      A   
ATOM    918  OE2 GLU A  98       9.400 -10.383 -18.472  1.00 10.00      A   
ATOM    919  C   GLU A  98      10.511  -9.167 -13.820  1.00 10.00      A   
ATOM    920  O   GLU A  98      11.609  -9.581 -13.446  1.00 10.00      A   
ATOM    921  N   ALA A  99      10.285  -7.897 -14.137  1.00 10.00      A   
ATOM    922  HN  ALA A  99       9.373  -7.619 -14.375  1.00 10.00      A   
ATOM    923  CA  ALA A  99      11.351  -6.901 -14.130  1.00 10.00      A   
ATOM    924  CB  ALA A  99      10.867  -5.610 -14.770  1.00 10.00      A   
ATOM    925  C   ALA A  99      11.873  -6.640 -12.719  1.00 10.00      A   
ATOM    926  O   ALA A  99      13.019  -6.227 -12.538  1.00 10.00      A   
ATOM    927  N   MET A 100      11.031  -6.889 -11.723  1.00 10.00      A   
ATOM    928  HN  MET A 100      10.130  -7.220 -11.931  1.00 10.00      A   
ATOM    929  CA  MET A 100      11.406  -6.675 -10.330  1.00 10.00      A   
ATOM    930  CB  MET A 100      10.183  -6.806  -9.419  1.00 10.00      A   
ATOM    931  CG  MET A 100      10.322  -6.084  -8.092  1.00 10.00      A   
ATOM    932  SD  MET A 100       8.787  -5.300  -7.565  1.00 10.00      A   
ATOM    933  CE  MET A 100       8.538  -4.109  -8.881  1.00 10.00      A   
ATOM    934  C   MET A 100      12.497  -7.648  -9.891  1.00 10.00      A   
ATOM    935  O   MET A 100      13.383  -7.286  -9.117  1.00 10.00      A   
ATOM    936  N   SER A 101      12.429  -8.872 -10.399  1.00 10.00      A   
ATOM    937  HN  SER A 101      11.696  -9.094 -11.013  1.00 10.00      A   
ATOM    938  CA  SER A 101      13.402  -9.906 -10.058  1.00 10.00      A   
ATOM    939  CB  SER A 101      13.032 -11.221 -10.749  1.00 10.00      A   
ATOM    940  OG  SER A 101      11.677 -11.210 -11.168  1.00 10.00      A   
ATOM    941  HG  SER A 101      11.623 -10.846 -12.062  1.00 10.00      A   
ATOM    942  C   SER A 101      14.823  -9.510 -10.452  1.00 10.00      A   
ATOM    943  O   SER A 101      15.775  -9.758  -9.709  1.00 10.00      A   
ATOM    944  N   SER A 102      14.958  -8.887 -11.616  1.00 10.00      A   
ATOM    945  HN  SER A 102      14.161  -8.710 -12.163  1.00 10.00      A   
ATOM    946  CA  SER A 102      16.259  -8.474 -12.122  1.00 10.00      A   
ATOM    947  CB  SER A 102      16.223  -8.474 -13.652  1.00 10.00      A   
ATOM    948  OG  SER A 102      15.003  -9.026 -14.125  1.00 10.00      A   
ATOM    949  HG  SER A 102      14.818  -8.692 -15.020  1.00 10.00      A   
ATOM    950  C   SER A 102      16.655  -7.087 -11.617  1.00 10.00      A   
ATOM    951  O   SER A 102      17.560  -6.460 -12.168  1.00 10.00      A   
ATOM    952  N   SER A 103      15.993  -6.612 -10.567  1.00 10.00      A   
ATOM    953  HN  SER A 103      15.298  -7.158 -10.148  1.00 10.00      A   
ATOM    954  CA  SER A 103      16.287  -5.291 -10.033  1.00 10.00      A   
ATOM    955  CB  SER A 103      15.275  -4.277 -10.574  1.00 10.00      A   
ATOM    956  OG  SER A 103      15.065  -4.462 -11.966  1.00 10.00      A   
ATOM    957  HG  SER A 103      14.310  -5.053 -12.103  1.00 10.00      A   
ATOM    958  C   SER A 103      16.306  -5.259  -8.503  1.00 10.00      A   
ATOM    959  O   SER A 103      17.366  -5.128  -7.887  1.00 10.00      A   
ATOM    960  N   TYR A 104      15.139  -5.391  -7.885  1.00 10.00      A   
ATOM    961  HN  TYR A 104      14.332  -5.555  -8.415  1.00 10.00      A   
ATOM    962  CA  TYR A 104      15.040  -5.338  -6.431  1.00 10.00      A   
ATOM    963  CB  TYR A 104      13.658  -4.851  -5.990  1.00 10.00      A   
ATOM    964  CG  TYR A 104      13.252  -3.506  -6.541  1.00 10.00      A   
ATOM    965  CD1 TYR A 104      12.223  -3.402  -7.462  1.00 10.00      A   
ATOM    966  CD2 TYR A 104      13.884  -2.339  -6.130  1.00 10.00      A   
ATOM    967  CE1 TYR A 104      11.829  -2.180  -7.959  1.00 10.00      A   
ATOM    968  CE2 TYR A 104      13.498  -1.109  -6.626  1.00 10.00      A   
ATOM    969  CZ  TYR A 104      12.468  -1.035  -7.542  1.00 10.00      A   
ATOM    970  OH  TYR A 104      12.065   0.186  -8.033  1.00 10.00      A   
ATOM    971  HH  TYR A 104      12.809   0.810  -8.004  1.00 10.00      A   
ATOM    972  C   TYR A 104      15.324  -6.689  -5.794  1.00 10.00      A   
ATOM    973  O   TYR A 104      14.404  -7.403  -5.401  1.00 10.00      A   
ATOM    974  N   THR A 105      16.595  -7.032  -5.676  1.00 10.00      A   
ATOM    975  HN  THR A 105      17.289  -6.425  -6.011  1.00 10.00      A   
ATOM    976  CA  THR A 105      16.982  -8.299  -5.070  1.00 10.00      A   
ATOM    977  CB  THR A 105      18.421  -8.693  -5.451  1.00 10.00      A   
ATOM    978  OG1 THR A 105      18.671  -8.316  -6.812  1.00 10.00      A   
ATOM    979  HG1 THR A 105      19.098  -7.451  -6.831  1.00 10.00      A   
ATOM    980  CG2 THR A 105      18.613 -10.197  -5.313  1.00 10.00      A   
ATOM    981  C   THR A 105      16.848  -8.222  -3.547  1.00 10.00      A   
ATOM    982  O   THR A 105      16.959  -9.225  -2.844  1.00 10.00      A   
ATOM    983  N   TRP A 106      16.587  -7.021  -3.048  1.00 10.00      A   
ATOM    984  HN  TRP A 106      16.501  -6.261  -3.659  1.00 10.00      A   
ATOM    985  CA  TRP A 106      16.430  -6.804  -1.617  1.00 10.00      A   
ATOM    986  CB  TRP A 106      17.384  -5.716  -1.127  1.00 10.00      A   
ATOM    987  CG  TRP A 106      18.655  -6.252  -0.542  1.00 10.00      A   
ATOM    988  CD1 TRP A 106      19.819  -6.513  -1.206  1.00 10.00      A   
ATOM    989  CD2 TRP A 106      18.890  -6.596   0.828  1.00 10.00      A   
ATOM    990  NE1 TRP A 106      20.762  -6.995  -0.332  1.00 10.00      A   
ATOM    991  HE1 TRP A 106      21.683  -7.255  -0.569  1.00 10.00      A   
ATOM    992  CE2 TRP A 106      20.216  -7.056   0.921  1.00 10.00      A   
ATOM    993  CE3 TRP A 106      18.107  -6.559   1.987  1.00 10.00      A   
ATOM    994  CZ2 TRP A 106      20.779  -7.477   2.124  1.00 10.00      A   
ATOM    995  CZ3 TRP A 106      18.668  -6.976   3.180  1.00 10.00      A   
ATOM    996  CH2 TRP A 106      19.989  -7.428   3.240  1.00 10.00      A   
ATOM    997  C   TRP A 106      14.992  -6.440  -1.260  1.00 10.00      A   
ATOM    998  O   TRP A 106      14.739  -5.875  -0.200  1.00 10.00      A   
ATOM    999  N   LEU A 107      14.056  -6.765  -2.145  1.00 10.00      A   
ATOM   1000  HN  LEU A 107      14.318  -7.211  -2.976  1.00 10.00      A   
ATOM   1001  CA  LEU A 107      12.647  -6.466  -1.908  1.00 10.00      A   
ATOM   1002  CB  LEU A 107      11.829  -6.772  -3.162  1.00 10.00      A   
ATOM   1003  CG  LEU A 107      10.454  -6.112  -3.233  1.00 10.00      A   
ATOM   1004  CD1 LEU A 107      10.591  -4.599  -3.316  1.00 10.00      A   
ATOM   1005  CD2 LEU A 107       9.661  -6.649  -4.410  1.00 10.00      A   
ATOM   1006  C   LEU A 107      12.118  -7.264  -0.716  1.00 10.00      A   
ATOM   1007  O   LEU A 107      12.457  -8.438  -0.554  1.00 10.00      A   
ATOM   1008  N   GLU A 108      11.295  -6.627   0.114  1.00 10.00      A   
ATOM   1009  HN  GLU A 108      11.054  -5.694  -0.070  1.00 10.00      A   
ATOM   1010  CA  GLU A 108      10.753  -7.283   1.298  1.00 10.00      A   
ATOM   1011  CB  GLU A 108      11.252  -6.584   2.565  1.00 10.00      A   
ATOM   1012  CG  GLU A 108      12.764  -6.441   2.652  1.00 10.00      A   
ATOM   1013  CD  GLU A 108      13.212  -5.744   3.922  1.00 10.00      A   
ATOM   1014  OE1 GLU A 108      13.537  -6.442   4.902  1.00 10.00      A   
ATOM   1015  OE2 GLU A 108      13.236  -4.495   3.950  1.00 10.00      A   
ATOM   1016  C   GLU A 108       9.225  -7.310   1.310  1.00 10.00      A   
ATOM   1017  O   GLU A 108       8.619  -8.308   1.716  1.00 10.00      A   
ATOM   1018  N   GLU A 109       8.600  -6.221   0.871  1.00 10.00      A   
ATOM   1019  HN  GLU A 109       9.126  -5.464   0.531  1.00 10.00      A   
ATOM   1020  CA  GLU A 109       7.144  -6.133   0.885  1.00 10.00      A   
ATOM   1021  CB  GLU A 109       6.683  -5.010   1.815  1.00 10.00      A   
ATOM   1022  CG  GLU A 109       6.692  -5.366   3.289  1.00 10.00      A   
ATOM   1023  CD  GLU A 109       5.986  -4.327   4.140  1.00 10.00      A   
ATOM   1024  OE1 GLU A 109       4.744  -4.207   4.041  1.00 10.00      A   
ATOM   1025  OE2 GLU A 109       6.670  -3.624   4.915  1.00 10.00      A   
ATOM   1026  C   GLU A 109       6.525  -5.921  -0.491  1.00 10.00      A   
ATOM   1027  O   GLU A 109       6.969  -5.072  -1.269  1.00 10.00      A   
ATOM   1028  N   ILE A 110       5.485  -6.701  -0.766  1.00 10.00      A   
ATOM   1029  HN  ILE A 110       5.207  -7.371  -0.098  1.00 10.00      A   
ATOM   1030  CA  ILE A 110       4.736  -6.609  -2.015  1.00 10.00      A   
ATOM   1031  CB  ILE A 110       4.941  -7.839  -2.932  1.00 10.00      A   
ATOM   1032  CG1 ILE A 110       6.393  -7.910  -3.410  1.00 10.00      A   
ATOM   1033  CG2 ILE A 110       3.991  -7.779  -4.123  1.00 10.00      A   
ATOM   1034  CD1 ILE A 110       6.671  -9.028  -4.394  1.00 10.00      A   
ATOM   1035  C   ILE A 110       3.250  -6.458  -1.685  1.00 10.00      A   
ATOM   1036  O   ILE A 110       2.656  -7.328  -1.045  1.00 10.00      A   
ATOM   1037  N   ARG A 111       2.664  -5.345  -2.091  1.00 10.00      A   
ATOM   1038  HN  ARG A 111       3.187  -4.681  -2.595  1.00 10.00      A   
ATOM   1039  CA  ARG A 111       1.259  -5.080  -1.822  1.00 10.00      A   
ATOM   1040  CB  ARG A 111       1.129  -3.976  -0.776  1.00 10.00      A   
ATOM   1041  CG  ARG A 111       1.704  -4.333   0.583  1.00 10.00      A   
ATOM   1042  CD  ARG A 111       2.084  -3.086   1.358  1.00 10.00      A   
ATOM   1043  NE  ARG A 111       2.078  -3.314   2.796  1.00 10.00      A   
ATOM   1044  HE  ARG A 111       2.780  -3.905   3.166  1.00 10.00      A   
ATOM   1045  CZ  ARG A 111       1.197  -2.751   3.628  1.00 10.00      A   
ATOM   1046  NH1 ARG A 111       0.256  -1.926   3.164  1.00 10.00      A   
ATOM   1047 HH11 ARG A 111      -0.429  -1.485   3.819  1.00 10.00      A   
ATOM   1048 HH12 ARG A 111       0.200  -1.704   2.134  1.00 10.00      A   
ATOM   1049  NH2 ARG A 111       1.250  -3.018   4.926  1.00 10.00      A   
ATOM   1050 HH21 ARG A 111       0.566  -2.581   5.577  1.00 10.00      A   
ATOM   1051 HH22 ARG A 111       1.975  -3.663   5.302  1.00 10.00      A   
ATOM   1052  C   ARG A 111       0.527  -4.670  -3.094  1.00 10.00      A   
ATOM   1053  O   ARG A 111       0.970  -3.773  -3.815  1.00 10.00      A   
ATOM   1054  N   LEU A 112      -0.590  -5.331  -3.365  1.00 10.00      A   
ATOM   1055  HN  LEU A 112      -0.884  -6.041  -2.753  1.00 10.00      A   
ATOM   1056  CA  LEU A 112      -1.390  -5.040  -4.544  1.00 10.00      A   
ATOM   1057  CB  LEU A 112      -1.127  -6.089  -5.628  1.00 10.00      A   
ATOM   1058  CG  LEU A 112       0.288  -6.139  -6.207  1.00 10.00      A   
ATOM   1059  CD1 LEU A 112       0.494  -7.432  -6.980  1.00 10.00      A   
ATOM   1060  CD2 LEU A 112       0.542  -4.935  -7.102  1.00 10.00      A   
ATOM   1061  C   LEU A 112      -2.880  -5.017  -4.210  1.00 10.00      A   
ATOM   1062  O   LEU A 112      -3.340  -5.738  -3.322  1.00 10.00      A   
ATOM   1063  N   LYS A 113      -3.626  -4.179  -4.918  1.00 10.00      A   
ATOM   1064  HN  LYS A 113      -3.195  -3.609  -5.594  1.00 10.00      A   
ATOM   1065  CA  LYS A 113      -5.065  -4.077  -4.716  1.00 10.00      A   
ATOM   1066  CB  LYS A 113      -5.443  -2.816  -3.931  1.00 10.00      A   
ATOM   1067  CG  LYS A 113      -6.893  -2.815  -3.461  1.00 10.00      A   
ATOM   1068  CD  LYS A 113      -7.332  -1.454  -2.944  1.00 10.00      A   
ATOM   1069  CE  LYS A 113      -8.785  -1.489  -2.489  1.00 10.00      A   
ATOM   1070  NZ  LYS A 113      -9.290  -0.146  -2.111  1.00 10.00      A   
ATOM   1071  HZ1 LYS A 113      -9.172   0.516  -2.904  1.00 10.00      A   
ATOM   1072  HZ2 LYS A 113      -8.766   0.222  -1.295  1.00 10.00      A   
ATOM   1073  HZ3 LYS A 113     -10.303  -0.197  -1.867  1.00 10.00      A   
ATOM   1074  C   LYS A 113      -5.792  -4.098  -6.054  1.00 10.00      A   
ATOM   1075  O   LYS A 113      -5.497  -3.290  -6.937  1.00 10.00      A   
ATOM   1076  N   ARG A 114      -6.722  -5.042  -6.195  1.00 10.00      A   
ATOM   1077  HN  ARG A 114      -6.876  -5.667  -5.450  1.00 10.00      A   
ATOM   1078  CA  ARG A 114      -7.517  -5.200  -7.412  1.00 10.00      A   
ATOM   1079  CB  ARG A 114      -8.446  -3.998  -7.633  1.00 10.00      A   
ATOM   1080  CG  ARG A 114      -9.479  -3.815  -6.530  1.00 10.00      A   
ATOM   1081  CD  ARG A 114     -10.392  -2.628  -6.786  1.00 10.00      A   
ATOM   1082  NE  ARG A 114     -11.330  -2.430  -5.678  1.00 10.00      A   
ATOM   1083  HE  ARG A 114     -11.992  -3.156  -5.516  1.00 10.00      A   
ATOM   1084  CZ  ARG A 114     -11.377  -1.336  -4.913  1.00 10.00      A   
ATOM   1085  NH1 ARG A 114     -10.561  -0.316  -5.147  1.00 10.00      A   
ATOM   1086 HH11 ARG A 114     -10.606   0.548  -4.544  1.00 10.00      A   
ATOM   1087 HH12 ARG A 114      -9.872  -0.358  -5.924  1.00 10.00      A   
ATOM   1088  NH2 ARG A 114     -12.219  -1.285  -3.890  1.00 10.00      A   
ATOM   1089 HH21 ARG A 114     -12.844  -2.093  -3.688  1.00 10.00      A   
ATOM   1090 HH22 ARG A 114     -12.255  -0.437  -3.268  1.00 10.00      A   
ATOM   1091  C   ARG A 114      -6.630  -5.465  -8.625  1.00 10.00      A   
ATOM   1092  O   ARG A 114      -6.797  -4.855  -9.683  1.00 10.00      A   
ATOM   1093  N   MET A 115      -5.692  -6.390  -8.459  1.00 10.00      A   
ATOM   1094  HN  MET A 115      -5.641  -6.869  -7.605  1.00 10.00      A   
ATOM   1095  CA  MET A 115      -4.756  -6.746  -9.519  1.00 10.00      A   
ATOM   1096  CB  MET A 115      -3.325  -6.382  -9.107  1.00 10.00      A   
ATOM   1097  CG  MET A 115      -3.014  -4.894  -9.152  1.00 10.00      A   
ATOM   1098  SD  MET A 115      -2.698  -4.295 -10.824  1.00 10.00      A   
ATOM   1099  CE  MET A 115      -1.127  -5.078 -11.175  1.00 10.00      A   
ATOM   1100  C   MET A 115      -4.830  -8.238  -9.825  1.00 10.00      A   
ATOM   1101  O   MET A 115      -5.357  -9.022  -9.035  1.00 10.00      A   
ATOM   1102  N   VAL A 116      -4.297  -8.626 -10.970  1.00 10.00      A   
ATOM   1103  HN  VAL A 116      -3.887  -7.953 -11.560  1.00 10.00      A   
ATOM   1104  CA  VAL A 116      -4.285 -10.022 -11.379  1.00 10.00      A   
ATOM   1105  CB  VAL A 116      -4.688 -10.195 -12.861  1.00 10.00      A   
ATOM   1106  CG1 VAL A 116      -4.753 -11.671 -13.234  1.00 10.00      A   
ATOM   1107  CG2 VAL A 116      -6.016  -9.506 -13.146  1.00 10.00      A   
ATOM   1108  C   VAL A 116      -2.899 -10.614 -11.153  1.00 10.00      A   
ATOM   1109  O   VAL A 116      -1.924 -10.216 -11.799  1.00 10.00      A   
ATOM   1110  N   VAL A 117      -2.816 -11.558 -10.234  1.00 10.00      A   
ATOM   1111  HN  VAL A 117      -3.638 -11.852  -9.776  1.00 10.00      A   
ATOM   1112  CA  VAL A 117      -1.554 -12.205  -9.906  1.00 10.00      A   
ATOM   1113  CB  VAL A 117      -1.209 -12.043  -8.411  1.00 10.00      A   
ATOM   1114  CG1 VAL A 117       0.211 -12.522  -8.132  1.00 10.00      A   
ATOM   1115  CG2 VAL A 117      -1.392 -10.601  -7.963  1.00 10.00      A   
ATOM   1116  C   VAL A 117      -1.637 -13.687 -10.232  1.00 10.00      A   
ATOM   1117  O   VAL A 117      -2.357 -14.432  -9.576  1.00 10.00      A   
ATOM   1118  N   THR A 118      -0.908 -14.108 -11.248  1.00 10.00      A   
ATOM   1119  HN  THR A 118      -0.345 -13.471 -11.735  1.00 10.00      A   
ATOM   1120  CA  THR A 118      -0.914 -15.502 -11.660  1.00 10.00      A   
ATOM   1121  CB  THR A 118      -0.483 -15.635 -13.129  1.00 10.00      A   
ATOM   1122  OG1 THR A 118       0.110 -14.399 -13.555  1.00 10.00      A   
ATOM   1123  HG1 THR A 118       1.019 -14.352 -13.232  1.00 10.00      A   
ATOM   1124  CG2 THR A 118      -1.686 -15.941 -14.003  1.00 10.00      A   
ATOM   1125  C   THR A 118      -0.007 -16.349 -10.771  1.00 10.00      A   
ATOM   1126  O   THR A 118       0.865 -15.818 -10.080  1.00 10.00      A   
ATOM   1127  N   ASP A 119      -0.216 -17.663 -10.803  1.00 10.00      A   
ATOM   1128  HN  ASP A 119      -0.929 -18.014 -11.379  1.00 10.00      A   
ATOM   1129  CA  ASP A 119       0.568 -18.605 -10.003  1.00 10.00      A   
ATOM   1130  CB  ASP A 119       0.105 -20.047 -10.251  1.00 10.00      A   
ATOM   1131  CG  ASP A 119      -1.347 -20.292  -9.884  1.00 10.00      A   
ATOM   1132  OD1 ASP A 119      -1.631 -20.599  -8.708  1.00 10.00      A   
ATOM   1133  OD2 ASP A 119      -2.212 -20.192 -10.780  1.00 10.00      A   
ATOM   1134  C   ASP A 119       2.056 -18.489 -10.313  1.00 10.00      A   
ATOM   1135  O   ASP A 119       2.894 -18.571  -9.415  1.00 10.00      A   
ATOM   1136  N   ASP A 120       2.371 -18.299 -11.588  1.00 10.00      A   
ATOM   1137  HN  ASP A 120       1.651 -18.261 -12.255  1.00 10.00      A   
ATOM   1138  CA  ASP A 120       3.757 -18.168 -12.033  1.00 10.00      A   
ATOM   1139  CB  ASP A 120       3.834 -18.103 -13.559  1.00 10.00      A   
ATOM   1140  CG  ASP A 120       5.256 -18.201 -14.076  1.00 10.00      A   
ATOM   1141  OD1 ASP A 120       5.899 -19.252 -13.861  1.00 10.00      A   
ATOM   1142  OD2 ASP A 120       5.732 -17.237 -14.711  1.00 10.00      A   
ATOM   1143  C   ASP A 120       4.424 -16.944 -11.413  1.00 10.00      A   
ATOM   1144  O   ASP A 120       5.626 -16.949 -11.152  1.00 10.00      A   
ATOM   1145  N   CYS A 121       3.635 -15.904 -11.161  1.00 10.00      A   
ATOM   1146  HN  CYS A 121       2.678 -15.965 -11.368  1.00 10.00      A   
ATOM   1147  CA  CYS A 121       4.156 -14.685 -10.559  1.00 10.00      A   
ATOM   1148  CB  CYS A 121       3.084 -13.594 -10.533  1.00 10.00      A   
ATOM   1149  SG  CYS A 121       2.449 -13.155 -12.167  1.00 10.00      A   
ATOM   1150  HG  CYS A 121       3.474 -12.724 -12.896  1.00 10.00      A   
ATOM   1151  C   CYS A 121       4.645 -14.981  -9.149  1.00 10.00      A   
ATOM   1152  O   CYS A 121       5.721 -14.547  -8.750  1.00 10.00      A   
ATOM   1153  N   LEU A 122       3.857 -15.754  -8.413  1.00 10.00      A   
ATOM   1154  HN  LEU A 122       3.014 -16.079  -8.794  1.00 10.00      A   
ATOM   1155  CA  LEU A 122       4.212 -16.133  -7.053  1.00 10.00      A   
ATOM   1156  CB  LEU A 122       3.059 -16.880  -6.378  1.00 10.00      A   
ATOM   1157  CG  LEU A 122       1.737 -16.111  -6.264  1.00 10.00      A   
ATOM   1158  CD1 LEU A 122       0.638 -17.008  -5.716  1.00 10.00      A   
ATOM   1159  CD2 LEU A 122       1.901 -14.868  -5.401  1.00 10.00      A   
ATOM   1160  C   LEU A 122       5.473 -16.989  -7.064  1.00 10.00      A   
ATOM   1161  O   LEU A 122       6.336 -16.848  -6.202  1.00 10.00      A   
ATOM   1162  N   GLU A 123       5.577 -17.864  -8.059  1.00 10.00      A   
ATOM   1163  HN  GLU A 123       4.840 -17.943  -8.706  1.00 10.00      A   
ATOM   1164  CA  GLU A 123       6.743 -18.723  -8.208  1.00 10.00      A   
ATOM   1165  CB  GLU A 123       6.554 -19.666  -9.397  1.00 10.00      A   
ATOM   1166  CG  GLU A 123       6.217 -21.094  -9.012  1.00 10.00      A   
ATOM   1167  CD  GLU A 123       7.171 -22.086  -9.627  1.00 10.00      A   
ATOM   1168  OE1 GLU A 123       6.832 -22.677 -10.670  1.00 10.00      A   
ATOM   1169  OE2 GLU A 123       8.278 -22.269  -9.073  1.00 10.00      A   
ATOM   1170  C   GLU A 123       7.996 -17.878  -8.413  1.00 10.00      A   
ATOM   1171  O   GLU A 123       9.042 -18.136  -7.806  1.00 10.00      A   
ATOM   1172  N   LEU A 124       7.873 -16.865  -9.265  1.00 10.00      A   
ATOM   1173  HN  LEU A 124       7.006 -16.719  -9.704  1.00 10.00      A   
ATOM   1174  CA  LEU A 124       8.978 -15.962  -9.563  1.00 10.00      A   
ATOM   1175  CB  LEU A 124       8.590 -14.977 -10.666  1.00 10.00      A   
ATOM   1176  CG  LEU A 124       8.928 -15.390 -12.101  1.00 10.00      A   
ATOM   1177  CD1 LEU A 124       8.270 -14.447 -13.098  1.00 10.00      A   
ATOM   1178  CD2 LEU A 124      10.436 -15.423 -12.310  1.00 10.00      A   
ATOM   1179  C   LEU A 124       9.400 -15.198  -8.315  1.00 10.00      A   
ATOM   1180  O   LEU A 124      10.590 -15.063  -8.034  1.00 10.00      A   
ATOM   1181  N   ILE A 125       8.415 -14.716  -7.566  1.00 10.00      A   
ATOM   1182  HN  ILE A 125       7.485 -14.870  -7.849  1.00 10.00      A   
ATOM   1183  CA  ILE A 125       8.666 -13.964  -6.340  1.00 10.00      A   
ATOM   1184  CB  ILE A 125       7.336 -13.532  -5.673  1.00 10.00      A   
ATOM   1185  CG1 ILE A 125       6.611 -12.495  -6.533  1.00 10.00      A   
ATOM   1186  CG2 ILE A 125       7.568 -12.999  -4.266  1.00 10.00      A   
ATOM   1187  CD1 ILE A 125       5.180 -12.246  -6.108  1.00 10.00      A   
ATOM   1188  C   ILE A 125       9.486 -14.785  -5.345  1.00 10.00      A   
ATOM   1189  O   ILE A 125      10.516 -14.329  -4.844  1.00 10.00      A   
ATOM   1190  N   ALA A 126       9.041 -16.008  -5.094  1.00 10.00      A   
ATOM   1191  HN  ALA A 126       8.236 -16.327  -5.561  1.00 10.00      A   
ATOM   1192  CA  ALA A 126       9.704 -16.899  -4.148  1.00 10.00      A   
ATOM   1193  CB  ALA A 126       8.854 -18.133  -3.907  1.00 10.00      A   
ATOM   1194  C   ALA A 126      11.110 -17.302  -4.591  1.00 10.00      A   
ATOM   1195  O   ALA A 126      11.986 -17.542  -3.756  1.00 10.00      A   
ATOM   1196  N   LYS A 127      11.334 -17.370  -5.895  1.00 10.00      A   
ATOM   1197  HN  LYS A 127      10.612 -17.146  -6.520  1.00 10.00      A   
ATOM   1198  CA  LYS A 127      12.637 -17.773  -6.411  1.00 10.00      A   
ATOM   1199  CB  LYS A 127      12.500 -18.553  -7.726  1.00 10.00      A   
ATOM   1200  CG  LYS A 127      12.110 -17.711  -8.931  1.00 10.00      A   
ATOM   1201  CD  LYS A 127      11.698 -18.581 -10.107  1.00 10.00      A   
ATOM   1202  CE  LYS A 127      12.883 -19.329 -10.693  1.00 10.00      A   
ATOM   1203  NZ  LYS A 127      12.470 -20.270 -11.765  1.00 10.00      A   
ATOM   1204  HZ1 LYS A 127      13.309 -20.780 -12.131  1.00 10.00      A   
ATOM   1205  HZ2 LYS A 127      12.024 -19.750 -12.545  1.00 10.00      A   
ATOM   1206  HZ3 LYS A 127      11.790 -20.964 -11.394  1.00 10.00      A   
ATOM   1207  C   LYS A 127      13.596 -16.600  -6.575  1.00 10.00      A   
ATOM   1208  O   LYS A 127      14.797 -16.798  -6.748  1.00 10.00      A   
ATOM   1209  N   SER A 128      13.081 -15.384  -6.494  1.00 10.00      A   
ATOM   1210  HN  SER A 128      12.121 -15.275  -6.322  1.00 10.00      A   
ATOM   1211  CA  SER A 128      13.919 -14.205  -6.666  1.00 10.00      A   
ATOM   1212  CB  SER A 128      13.332 -13.284  -7.733  1.00 10.00      A   
ATOM   1213  OG  SER A 128      12.939 -14.024  -8.876  1.00 10.00      A   
ATOM   1214  HG  SER A 128      12.033 -14.340  -8.756  1.00 10.00      A   
ATOM   1215  C   SER A 128      14.146 -13.440  -5.365  1.00 10.00      A   
ATOM   1216  O   SER A 128      15.284 -13.101  -5.031  1.00 10.00      A   
ATOM   1217  N   PHE A 129      13.076 -13.181  -4.625  1.00 10.00      A   
ATOM   1218  HN  PHE A 129      12.195 -13.507  -4.919  1.00 10.00      A   
ATOM   1219  CA  PHE A 129      13.175 -12.430  -3.379  1.00 10.00      A   
ATOM   1220  CB  PHE A 129      11.909 -11.604  -3.137  1.00 10.00      A   
ATOM   1221  CG  PHE A 129      11.485 -10.803  -4.337  1.00 10.00      A   
ATOM   1222  CD1 PHE A 129      10.177 -10.835  -4.782  1.00 10.00      A   
ATOM   1223  CD2 PHE A 129      12.403 -10.031  -5.031  1.00 10.00      A   
ATOM   1224  CE1 PHE A 129       9.792 -10.113  -5.894  1.00 10.00      A   
ATOM   1225  CE2 PHE A 129      12.024  -9.304  -6.142  1.00 10.00      A   
ATOM   1226  CZ  PHE A 129      10.717  -9.347  -6.573  1.00 10.00      A   
ATOM   1227  C   PHE A 129      13.472 -13.338  -2.190  1.00 10.00      A   
ATOM   1228  O   PHE A 129      12.595 -14.044  -1.693  1.00 10.00      A   
ATOM   1229  N   LYS A 130      14.720 -13.316  -1.743  1.00 10.00      A   
ATOM   1230  HN  LYS A 130      15.373 -12.733  -2.185  1.00 10.00      A   
ATOM   1231  CA  LYS A 130      15.147 -14.132  -0.610  1.00 10.00      A   
ATOM   1232  CB  LYS A 130      16.640 -14.460  -0.711  1.00 10.00      A   
ATOM   1233  CG  LYS A 130      16.966 -15.724  -1.497  1.00 10.00      A   
ATOM   1234  CD  LYS A 130      16.773 -15.531  -2.993  1.00 10.00      A   
ATOM   1235  CE  LYS A 130      17.352 -16.696  -3.777  1.00 10.00      A   
ATOM   1236  NZ  LYS A 130      17.106 -16.560  -5.237  1.00 10.00      A   
ATOM   1237  HZ1 LYS A 130      17.761 -17.168  -5.766  1.00 10.00      A   
ATOM   1238  HZ2 LYS A 130      17.250 -15.577  -5.537  1.00 10.00      A   
ATOM   1239  HZ3 LYS A 130      16.127 -16.840  -5.469  1.00 10.00      A   
ATOM   1240  C   LYS A 130      14.853 -13.419   0.709  1.00 10.00      A   
ATOM   1241  O   LYS A 130      14.868 -14.030   1.780  1.00 10.00      A   
ATOM   1242  N   ASN A 131      14.587 -12.121   0.620  1.00 10.00      A   
ATOM   1243  HN  ASN A 131      14.591 -11.695  -0.263  1.00 10.00      A   
ATOM   1244  CA  ASN A 131      14.283 -11.307   1.795  1.00 10.00      A   
ATOM   1245  CB  ASN A 131      15.123 -10.023   1.801  1.00 10.00      A   
ATOM   1246  CG  ASN A 131      16.345 -10.124   2.696  1.00 10.00      A   
ATOM   1247  OD1 ASN A 131      16.264  -9.913   3.904  1.00 10.00      A   
ATOM   1248  ND2 ASN A 131      17.492 -10.442   2.108  1.00 10.00      A   
ATOM   1249 HD21 ASN A 131      17.492 -10.596   1.141  1.00 10.00      A   
ATOM   1250 HD22 ASN A 131      18.297 -10.504   2.667  1.00 10.00      A   
ATOM   1251  C   ASN A 131      12.798 -10.966   1.842  1.00 10.00      A   
ATOM   1252  O   ASN A 131      12.386 -10.026   2.520  1.00 10.00      A   
ATOM   1253  N   PHE A 132      12.006 -11.738   1.105  1.00 10.00      A   
ATOM   1254  HN  PHE A 132      12.407 -12.462   0.584  1.00 10.00      A   
ATOM   1255  CA  PHE A 132      10.560 -11.543   1.052  1.00 10.00      A   
ATOM   1256  CB  PHE A 132       9.936 -12.515   0.050  1.00 10.00      A   
ATOM   1257  CG  PHE A 132       8.529 -12.168  -0.331  1.00 10.00      A   
ATOM   1258  CD1 PHE A 132       8.231 -10.927  -0.864  1.00 10.00      A   
ATOM   1259  CD2 PHE A 132       7.506 -13.082  -0.158  1.00 10.00      A   
ATOM   1260  CE1 PHE A 132       6.938 -10.603  -1.218  1.00 10.00      A   
ATOM   1261  CE2 PHE A 132       6.211 -12.765  -0.510  1.00 10.00      A   
ATOM   1262  CZ  PHE A 132       5.927 -11.523  -1.042  1.00 10.00      A   
ATOM   1263  C   PHE A 132       9.950 -11.748   2.434  1.00 10.00      A   
ATOM   1264  O   PHE A 132      10.131 -12.802   3.046  1.00 10.00      A   
ATOM   1265  N   LYS A 133       9.232 -10.743   2.919  1.00 10.00      A   
ATOM   1266  HN  LYS A 133       9.103  -9.935   2.374  1.00 10.00      A   
ATOM   1267  CA  LYS A 133       8.638 -10.813   4.246  1.00 10.00      A   
ATOM   1268  CB  LYS A 133       9.335  -9.828   5.190  1.00 10.00      A   
ATOM   1269  CG  LYS A 133      10.720 -10.273   5.642  1.00 10.00      A   
ATOM   1270  CD  LYS A 133      11.680  -9.099   5.778  1.00 10.00      A   
ATOM   1271  CE  LYS A 133      11.207  -8.099   6.820  1.00 10.00      A   
ATOM   1272  NZ  LYS A 133      12.228  -7.057   7.090  1.00 10.00      A   
ATOM   1273  HZ1 LYS A 133      11.793  -6.240   7.559  1.00 10.00      A   
ATOM   1274  HZ2 LYS A 133      12.663  -6.739   6.191  1.00 10.00      A   
ATOM   1275  HZ3 LYS A 133      12.975  -7.438   7.705  1.00 10.00      A   
ATOM   1276  C   LYS A 133       7.123 -10.592   4.271  1.00 10.00      A   
ATOM   1277  O   LYS A 133       6.412 -11.286   4.993  1.00 10.00      A   
ATOM   1278  N   VAL A 134       6.611  -9.640   3.502  1.00 10.00      A   
ATOM   1279  HN  VAL A 134       7.196  -9.121   2.908  1.00 10.00      A   
ATOM   1280  CA  VAL A 134       5.174  -9.371   3.523  1.00 10.00      A   
ATOM   1281  CB  VAL A 134       4.843  -8.035   4.232  1.00 10.00      A   
ATOM   1282  CG1 VAL A 134       3.342  -7.778   4.244  1.00 10.00      A   
ATOM   1283  CG2 VAL A 134       5.395  -8.024   5.650  1.00 10.00      A   
ATOM   1284  C   VAL A 134       4.541  -9.394   2.136  1.00 10.00      A   
ATOM   1285  O   VAL A 134       5.042  -8.775   1.197  1.00 10.00      A   
ATOM   1286  N   LEU A 135       3.437 -10.123   2.027  1.00 10.00      A   
ATOM   1287  HN  LEU A 135       3.107 -10.604   2.818  1.00 10.00      A   
ATOM   1288  CA  LEU A 135       2.691 -10.234   0.786  1.00 10.00      A   
ATOM   1289  CB  LEU A 135       2.804 -11.652   0.215  1.00 10.00      A   
ATOM   1290  CG  LEU A 135       2.078 -11.924  -1.108  1.00 10.00      A   
ATOM   1291  CD1 LEU A 135       2.552 -10.966  -2.189  1.00 10.00      A   
ATOM   1292  CD2 LEU A 135       2.278 -13.371  -1.546  1.00 10.00      A   
ATOM   1293  C   LEU A 135       1.227  -9.886   1.037  1.00 10.00      A   
ATOM   1294  O   LEU A 135       0.513 -10.614   1.735  1.00 10.00      A   
ATOM   1295  N   VAL A 136       0.785  -8.768   0.487  1.00 10.00      A   
ATOM   1296  HN  VAL A 136       1.396  -8.229  -0.066  1.00 10.00      A   
ATOM   1297  CA  VAL A 136      -0.590  -8.329   0.662  1.00 10.00      A   
ATOM   1298  CB  VAL A 136      -0.681  -6.962   1.380  1.00 10.00      A   
ATOM   1299  CG1 VAL A 136      -2.132  -6.520   1.527  1.00 10.00      A   
ATOM   1300  CG2 VAL A 136      -0.001  -7.018   2.739  1.00 10.00      A   
ATOM   1301  C   VAL A 136      -1.304  -8.248  -0.679  1.00 10.00      A   
ATOM   1302  O   VAL A 136      -0.999  -7.389  -1.508  1.00 10.00      A   
ATOM   1303  N   LEU A 137      -2.237  -9.156  -0.890  1.00 10.00      A   
ATOM   1304  HN  LEU A 137      -2.418  -9.830  -0.194  1.00 10.00      A   
ATOM   1305  CA  LEU A 137      -3.010  -9.194  -2.112  1.00 10.00      A   
ATOM   1306  CB  LEU A 137      -2.863 -10.557  -2.794  1.00 10.00      A   
ATOM   1307  CG  LEU A 137      -1.440 -10.949  -3.199  1.00 10.00      A   
ATOM   1308  CD1 LEU A 137      -1.412 -12.364  -3.755  1.00 10.00      A   
ATOM   1309  CD2 LEU A 137      -0.875  -9.961  -4.208  1.00 10.00      A   
ATOM   1310  C   LEU A 137      -4.470  -8.910  -1.796  1.00 10.00      A   
ATOM   1311  O   LEU A 137      -5.205  -9.790  -1.352  1.00 10.00      A   
ATOM   1312  N   SER A 138      -4.875  -7.671  -2.002  1.00 10.00      A   
ATOM   1313  HN  SER A 138      -4.232  -7.010  -2.354  1.00 10.00      A   
ATOM   1314  CA  SER A 138      -6.238  -7.256  -1.731  1.00 10.00      A   
ATOM   1315  CB  SER A 138      -6.246  -5.858  -1.096  1.00 10.00      A   
ATOM   1316  OG  SER A 138      -7.548  -5.494  -0.665  1.00 10.00      A   
ATOM   1317  HG  SER A 138      -7.554  -4.565  -0.405  1.00 10.00      A   
ATOM   1318  C   SER A 138      -7.064  -7.266  -3.010  1.00 10.00      A   
ATOM   1319  O   SER A 138      -6.684  -6.643  -4.003  1.00 10.00      A   
ATOM   1320  N   SER A 139      -8.169  -8.005  -2.989  1.00 10.00      A   
ATOM   1321  HN  SER A 139      -8.378  -8.518  -2.173  1.00 10.00      A   
ATOM   1322  CA  SER A 139      -9.075  -8.096  -4.136  1.00 10.00      A   
ATOM   1323  CB  SER A 139      -9.792  -6.756  -4.357  1.00 10.00      A   
ATOM   1324  OG  SER A 139     -10.198  -6.188  -3.119  1.00 10.00      A   
ATOM   1325  HG  SER A 139      -9.874  -6.737  -2.399  1.00 10.00      A   
ATOM   1326  C   SER A 139      -8.346  -8.540  -5.408  1.00 10.00      A   
ATOM   1327  O   SER A 139      -8.612  -8.042  -6.504  1.00 10.00      A   
ATOM   1328  N   CYS A 140      -7.437  -9.487  -5.253  1.00 10.00      A   
ATOM   1329  HN  CYS A 140      -7.293  -9.872  -4.357  1.00 10.00      A   
ATOM   1330  CA  CYS A 140      -6.664  -9.997  -6.373  1.00 10.00      A   
ATOM   1331  CB  CYS A 140      -5.180 -10.035  -6.010  1.00 10.00      A   
ATOM   1332  SG  CYS A 140      -4.509  -8.428  -5.523  1.00 10.00      A   
ATOM   1333  HG  CYS A 140      -5.443  -7.792  -4.826  1.00 10.00      A   
ATOM   1334  C   CYS A 140      -7.153 -11.379  -6.795  1.00 10.00      A   
ATOM   1335  O   CYS A 140      -7.836 -12.063  -6.038  1.00 10.00      A   
ATOM   1336  N   GLU A 141      -6.806 -11.780  -8.007  1.00 10.00      A   
ATOM   1337  HN  GLU A 141      -6.261 -11.187  -8.568  1.00 10.00      A   
ATOM   1338  CA  GLU A 141      -7.208 -13.080  -8.536  1.00 10.00      A   
ATOM   1339  CB  GLU A 141      -8.559 -12.963  -9.244  1.00 10.00      A   
ATOM   1340  CG  GLU A 141      -8.546 -12.036 -10.452  1.00 10.00      A   
ATOM   1341  CD  GLU A 141      -9.718 -12.270 -11.376  1.00 10.00      A   
ATOM   1342  OE1 GLU A 141      -9.944 -13.430 -11.776  1.00 10.00      A   
ATOM   1343  OE2 GLU A 141     -10.416 -11.292 -11.711  1.00 10.00      A   
ATOM   1344  C   GLU A 141      -6.170 -13.581  -9.528  1.00 10.00      A   
ATOM   1345  O   GLU A 141      -5.175 -12.902  -9.784  1.00 10.00      A   
ATOM   1346  N   GLY A 142      -6.408 -14.762 -10.088  1.00 10.00      A   
ATOM   1347  HN  GLY A 142      -7.217 -15.262  -9.838  1.00 10.00      A   
ATOM   1348  CA  GLY A 142      -5.494 -15.318 -11.067  1.00 10.00      A   
ATOM   1349  C   GLY A 142      -4.594 -16.399 -10.507  1.00 10.00      A   
ATOM   1350  O   GLY A 142      -3.977 -17.143 -11.265  1.00 10.00      A   
ATOM   1351  N   PHE A 143      -4.519 -16.495  -9.190  1.00 10.00      A   
ATOM   1352  HN  PHE A 143      -5.046 -15.885  -8.635  1.00 10.00      A   
ATOM   1353  CA  PHE A 143      -3.671 -17.496  -8.551  1.00 10.00      A   
ATOM   1354  CB  PHE A 143      -2.638 -16.842  -7.626  1.00 10.00      A   
ATOM   1355  CG  PHE A 143      -3.218 -16.056  -6.481  1.00 10.00      A   
ATOM   1356  CD1 PHE A 143      -3.198 -16.570  -5.197  1.00 10.00      A   
ATOM   1357  CD2 PHE A 143      -3.775 -14.803  -6.688  1.00 10.00      A   
ATOM   1358  CE1 PHE A 143      -3.722 -15.852  -4.142  1.00 10.00      A   
ATOM   1359  CE2 PHE A 143      -4.301 -14.081  -5.638  1.00 10.00      A   
ATOM   1360  CZ  PHE A 143      -4.276 -14.606  -4.362  1.00 10.00      A   
ATOM   1361  C   PHE A 143      -4.488 -18.535  -7.800  1.00 10.00      A   
ATOM   1362  O   PHE A 143      -5.614 -18.269  -7.378  1.00 10.00      A   
ATOM   1363  N   SER A 144      -3.915 -19.717  -7.641  1.00 10.00      A   
ATOM   1364  HN  SER A 144      -3.007 -19.861  -7.996  1.00 10.00      A   
ATOM   1365  CA  SER A 144      -4.569 -20.803  -6.948  1.00 10.00      A   
ATOM   1366  CB  SER A 144      -4.697 -22.017  -7.879  1.00 10.00      A   
ATOM   1367  OG  SER A 144      -3.427 -22.490  -8.301  1.00 10.00      A   
ATOM   1368  HG  SER A 144      -2.869 -21.738  -8.566  1.00 10.00      A   
ATOM   1369  C   SER A 144      -3.771 -21.168  -5.705  1.00 10.00      A   
ATOM   1370  O   SER A 144      -2.785 -20.506  -5.370  1.00 10.00      A   
ATOM   1371  N   THR A 145      -4.191 -22.219  -5.022  1.00 10.00      A   
ATOM   1372  HN  THR A 145      -4.994 -22.698  -5.320  1.00 10.00      A   
ATOM   1373  CA  THR A 145      -3.503 -22.671  -3.828  1.00 10.00      A   
ATOM   1374  CB  THR A 145      -4.320 -23.752  -3.109  1.00 10.00      A   
ATOM   1375  OG1 THR A 145      -4.764 -24.715  -4.074  1.00 10.00      A   
ATOM   1376  HG1 THR A 145      -4.161 -25.473  -4.067  1.00 10.00      A   
ATOM   1377  CG2 THR A 145      -5.530 -23.132  -2.432  1.00 10.00      A   
ATOM   1378  C   THR A 145      -2.123 -23.226  -4.175  1.00 10.00      A   
ATOM   1379  O   THR A 145      -1.212 -23.222  -3.347  1.00 10.00      A   
ATOM   1380  N   ASP A 146      -1.973 -23.683  -5.413  1.00 10.00      A   
ATOM   1381  HN  ASP A 146      -2.728 -23.636  -6.033  1.00 10.00      A   
ATOM   1382  CA  ASP A 146      -0.707 -24.239  -5.874  1.00 10.00      A   
ATOM   1383  CB  ASP A 146      -0.848 -24.857  -7.263  1.00 10.00      A   
ATOM   1384  CG  ASP A 146      -0.664 -26.362  -7.263  1.00 10.00      A   
ATOM   1385  OD1 ASP A 146       0.008 -26.892  -6.351  1.00 10.00      A   
ATOM   1386  OD2 ASP A 146      -1.188 -27.021  -8.180  1.00 10.00      A   
ATOM   1387  C   ASP A 146       0.373 -23.172  -5.881  1.00 10.00      A   
ATOM   1388  O   ASP A 146       1.507 -23.421  -5.470  1.00 10.00      A   
ATOM   1389  N   GLY A 147       0.011 -21.977  -6.339  1.00 10.00      A   
ATOM   1390  HN  GLY A 147      -0.904 -21.842  -6.663  1.00 10.00      A   
ATOM   1391  CA  GLY A 147       0.952 -20.880  -6.375  1.00 10.00      A   
ATOM   1392  C   GLY A 147       1.325 -20.436  -4.979  1.00 10.00      A   
ATOM   1393  O   GLY A 147       2.456 -20.027  -4.730  1.00 10.00      A   
ATOM   1394  N   LEU A 148       0.368 -20.526  -4.064  1.00 10.00      A   
ATOM   1395  HN  LEU A 148      -0.517 -20.853  -4.333  1.00 10.00      A   
ATOM   1396  CA  LEU A 148       0.592 -20.147  -2.676  1.00 10.00      A   
ATOM   1397  CB  LEU A 148      -0.725 -20.188  -1.900  1.00 10.00      A   
ATOM   1398  CG  LEU A 148      -1.766 -19.128  -2.268  1.00 10.00      A   
ATOM   1399  CD1 LEU A 148      -3.089 -19.407  -1.574  1.00 10.00      A   
ATOM   1400  CD2 LEU A 148      -1.263 -17.733  -1.921  1.00 10.00      A   
ATOM   1401  C   LEU A 148       1.603 -21.086  -2.029  1.00 10.00      A   
ATOM   1402  O   LEU A 148       2.413 -20.669  -1.199  1.00 10.00      A   
ATOM   1403  N   ALA A 149       1.553 -22.355  -2.426  1.00 10.00      A   
ATOM   1404  HN  ALA A 149       0.878 -22.622  -3.087  1.00 10.00      A   
ATOM   1405  CA  ALA A 149       2.463 -23.364  -1.903  1.00 10.00      A   
ATOM   1406  CB  ALA A 149       2.072 -24.740  -2.416  1.00 10.00      A   
ATOM   1407  C   ALA A 149       3.903 -23.041  -2.282  1.00 10.00      A   
ATOM   1408  O   ALA A 149       4.830 -23.319  -1.524  1.00 10.00      A   
ATOM   1409  N   ALA A 150       4.080 -22.448  -3.461  1.00 10.00      A   
ATOM   1410  HN  ALA A 150       3.299 -22.265  -4.023  1.00 10.00      A   
ATOM   1411  CA  ALA A 150       5.409 -22.070  -3.933  1.00 10.00      A   
ATOM   1412  CB  ALA A 150       5.348 -21.518  -5.352  1.00 10.00      A   
ATOM   1413  C   ALA A 150       6.031 -21.049  -2.993  1.00 10.00      A   
ATOM   1414  O   ALA A 150       7.222 -21.115  -2.689  1.00 10.00      A   
ATOM   1415  N   ILE A 151       5.213 -20.110  -2.532  1.00 10.00      A   
ATOM   1416  HN  ILE A 151       4.272 -20.111  -2.821  1.00 10.00      A   
ATOM   1417  CA  ILE A 151       5.669 -19.078  -1.611  1.00 10.00      A   
ATOM   1418  CB  ILE A 151       4.605 -17.961  -1.472  1.00 10.00      A   
ATOM   1419  CG1 ILE A 151       4.449 -17.176  -2.778  1.00 10.00      A   
ATOM   1420  CG2 ILE A 151       4.919 -17.025  -0.310  1.00 10.00      A   
ATOM   1421  CD1 ILE A 151       5.640 -16.310  -3.126  1.00 10.00      A   
ATOM   1422  C   ILE A 151       5.920 -19.691  -0.239  1.00 10.00      A   
ATOM   1423  O   ILE A 151       6.966 -19.479   0.370  1.00 10.00      A   
ATOM   1424  N   ALA A 152       4.955 -20.484   0.212  1.00 10.00      A   
ATOM   1425  HN  ALA A 152       4.168 -20.635  -0.356  1.00 10.00      A   
ATOM   1426  CA  ALA A 152       5.014 -21.137   1.515  1.00 10.00      A   
ATOM   1427  CB  ALA A 152       3.731 -21.921   1.757  1.00 10.00      A   
ATOM   1428  C   ALA A 152       6.219 -22.062   1.655  1.00 10.00      A   
ATOM   1429  O   ALA A 152       6.828 -22.144   2.721  1.00 10.00      A   
ATOM   1430  N   ALA A 153       6.568 -22.742   0.577  1.00 10.00      A   
ATOM   1431  HN  ALA A 153       6.059 -22.616  -0.258  1.00 10.00      A   
ATOM   1432  CA  ALA A 153       7.677 -23.686   0.601  1.00 10.00      A   
ATOM   1433  CB  ALA A 153       7.370 -24.875  -0.293  1.00 10.00      A   
ATOM   1434  C   ALA A 153       9.016 -23.060   0.217  1.00 10.00      A   
ATOM   1435  O   ALA A 153       9.987 -23.776  -0.042  1.00 10.00      A   
ATOM   1436  N   THR A 154       9.085 -21.739   0.182  1.00 10.00      A   
ATOM   1437  HN  THR A 154       8.294 -21.206   0.406  1.00 10.00      A   
ATOM   1438  CA  THR A 154      10.331 -21.074  -0.181  1.00 10.00      A   
ATOM   1439  CB  THR A 154      10.351 -20.653  -1.665  1.00 10.00      A   
ATOM   1440  OG1 THR A 154       9.805 -21.708  -2.479  1.00 10.00      A   
ATOM   1441  HG1 THR A 154       8.840 -21.614  -2.514  1.00 10.00      A   
ATOM   1442  CG2 THR A 154      11.777 -20.367  -2.112  1.00 10.00      A   
ATOM   1443  C   THR A 154      10.637 -19.867   0.709  1.00 10.00      A   
ATOM   1444  O   THR A 154      11.737 -19.755   1.259  1.00 10.00      A   
ATOM   1445  N   CYS A 155       9.669 -18.973   0.855  1.00 10.00      A   
ATOM   1446  HN  CYS A 155       8.802 -19.125   0.420  1.00 10.00      A   
ATOM   1447  CA  CYS A 155       9.852 -17.773   1.661  1.00 10.00      A   
ATOM   1448  CB  CYS A 155       8.882 -16.675   1.218  1.00 10.00      A   
ATOM   1449  SG  CYS A 155       8.981 -16.283  -0.544  1.00 10.00      A   
ATOM   1450  HG  CYS A 155       9.991 -15.442  -0.716  1.00 10.00      A   
ATOM   1451  C   CYS A 155       9.708 -18.060   3.153  1.00 10.00      A   
ATOM   1452  O   CYS A 155       8.612 -18.005   3.712  1.00 10.00      A   
ATOM   1453  N   ARG A 156      10.832 -18.356   3.789  1.00 10.00      A   
ATOM   1454  HN  ARG A 156      11.672 -18.387   3.277  1.00 10.00      A   
ATOM   1455  CA  ARG A 156      10.864 -18.650   5.215  1.00 10.00      A   
ATOM   1456  CB  ARG A 156      12.105 -19.488   5.547  1.00 10.00      A   
ATOM   1457  CG  ARG A 156      13.400 -18.924   4.982  1.00 10.00      A   
ATOM   1458  CD  ARG A 156      14.589 -19.810   5.309  1.00 10.00      A   
ATOM   1459  NE  ARG A 156      15.212 -19.461   6.584  1.00 10.00      A   
ATOM   1460  HE  ARG A 156      14.632 -19.437   7.381  1.00 10.00      A   
ATOM   1461  CZ  ARG A 156      16.509 -19.181   6.720  1.00 10.00      A   
ATOM   1462  NH1 ARG A 156      17.315 -19.206   5.666  1.00 10.00      A   
ATOM   1463 HH11 ARG A 156      18.331 -18.991   5.776  1.00 10.00      A   
ATOM   1464 HH12 ARG A 156      16.936 -19.440   4.723  1.00 10.00      A   
ATOM   1465  NH2 ARG A 156      17.000 -18.873   7.911  1.00 10.00      A   
ATOM   1466 HH21 ARG A 156      16.375 -18.845   8.743  1.00 10.00      A   
ATOM   1467 HH22 ARG A 156      18.016 -18.655   8.021  1.00 10.00      A   
ATOM   1468  C   ARG A 156      10.867 -17.357   6.027  1.00 10.00      A   
ATOM   1469  O   ARG A 156      10.666 -17.369   7.243  1.00 10.00      A   
ATOM   1470  N   ASN A 157      11.097 -16.244   5.338  1.00 10.00      A   
ATOM   1471  HN  ASN A 157      11.251 -16.308   4.373  1.00 10.00      A   
ATOM   1472  CA  ASN A 157      11.130 -14.932   5.977  1.00 10.00      A   
ATOM   1473  CB  ASN A 157      12.138 -14.016   5.278  1.00 10.00      A   
ATOM   1474  CG  ASN A 157      13.502 -14.029   5.933  1.00 10.00      A   
ATOM   1475  OD1 ASN A 157      13.617 -14.135   7.156  1.00 10.00      A   
ATOM   1476  ND2 ASN A 157      14.546 -13.928   5.128  1.00 10.00      A   
ATOM   1477 HD21 ASN A 157      14.384 -13.849   4.163  1.00 10.00      A   
ATOM   1478 HD22 ASN A 157      15.441 -13.930   5.531  1.00 10.00      A   
ATOM   1479  C   ASN A 157       9.751 -14.288   5.968  1.00 10.00      A   
ATOM   1480  O   ASN A 157       9.568 -13.182   6.475  1.00 10.00      A   
ATOM   1481  N   LEU A 158       8.787 -14.991   5.386  1.00 10.00      A   
ATOM   1482  HN  LEU A 158       9.003 -15.864   5.006  1.00 10.00      A   
ATOM   1483  CA  LEU A 158       7.417 -14.504   5.302  1.00 10.00      A   
ATOM   1484  CB  LEU A 158       6.547 -15.504   4.536  1.00 10.00      A   
ATOM   1485  CG  LEU A 158       5.116 -15.064   4.214  1.00 10.00      A   
ATOM   1486  CD1 LEU A 158       5.118 -13.906   3.228  1.00 10.00      A   
ATOM   1487  CD2 LEU A 158       4.307 -16.230   3.664  1.00 10.00      A   
ATOM   1488  C   LEU A 158       6.847 -14.265   6.697  1.00 10.00      A   
ATOM   1489  O   LEU A 158       6.851 -15.158   7.543  1.00 10.00      A   
ATOM   1490  N   LYS A 159       6.372 -13.055   6.931  1.00 10.00      A   
ATOM   1491  HN  LYS A 159       6.403 -12.383   6.211  1.00 10.00      A   
ATOM   1492  CA  LYS A 159       5.814 -12.685   8.217  1.00 10.00      A   
ATOM   1493  CB  LYS A 159       6.520 -11.438   8.761  1.00 10.00      A   
ATOM   1494  CG  LYS A 159       7.988 -11.650   9.113  1.00 10.00      A   
ATOM   1495  CD  LYS A 159       8.694 -10.337   9.418  1.00 10.00      A   
ATOM   1496  CE  LYS A 159       8.275  -9.766  10.764  1.00 10.00      A   
ATOM   1497  NZ  LYS A 159       8.924  -8.457  11.038  1.00 10.00      A   
ATOM   1498  HZ1 LYS A 159       8.643  -7.759  10.318  1.00 10.00      A   
ATOM   1499  HZ2 LYS A 159       9.958  -8.555  11.019  1.00 10.00      A   
ATOM   1500  HZ3 LYS A 159       8.636  -8.105  11.972  1.00 10.00      A   
ATOM   1501  C   LYS A 159       4.321 -12.422   8.115  1.00 10.00      A   
ATOM   1502  O   LYS A 159       3.537 -12.919   8.922  1.00 10.00      A   
ATOM   1503  N   GLU A 160       3.922 -11.649   7.117  1.00 10.00      A   
ATOM   1504  HN  GLU A 160       4.579 -11.306   6.477  1.00 10.00      A   
ATOM   1505  CA  GLU A 160       2.518 -11.311   6.951  1.00 10.00      A   
ATOM   1506  CB  GLU A 160       2.289  -9.822   7.221  1.00 10.00      A   
ATOM   1507  CG  GLU A 160       2.712  -9.374   8.615  1.00 10.00      A   
ATOM   1508  CD  GLU A 160       2.516  -7.891   8.844  1.00 10.00      A   
ATOM   1509  OE1 GLU A 160       3.522  -7.148   8.848  1.00 10.00      A   
ATOM   1510  OE2 GLU A 160       1.358  -7.461   9.027  1.00 10.00      A   
ATOM   1511  C   GLU A 160       1.985 -11.691   5.574  1.00 10.00      A   
ATOM   1512  O   GLU A 160       2.526 -11.281   4.544  1.00 10.00      A   
ATOM   1513  N   LEU A 161       0.928 -12.489   5.574  1.00 10.00      A   
ATOM   1514  HN  LEU A 161       0.566 -12.801   6.437  1.00 10.00      A   
ATOM   1515  CA  LEU A 161       0.281 -12.918   4.349  1.00 10.00      A   
ATOM   1516  CB  LEU A 161       0.437 -14.429   4.156  1.00 10.00      A   
ATOM   1517  CG  LEU A 161      -0.101 -15.009   2.845  1.00 10.00      A   
ATOM   1518  CD1 LEU A 161       0.624 -14.404   1.653  1.00 10.00      A   
ATOM   1519  CD2 LEU A 161       0.036 -16.524   2.838  1.00 10.00      A   
ATOM   1520  C   LEU A 161      -1.194 -12.526   4.409  1.00 10.00      A   
ATOM   1521  O   LEU A 161      -1.963 -13.067   5.205  1.00 10.00      A   
ATOM   1522  N   ASP A 162      -1.575 -11.559   3.593  1.00 10.00      A   
ATOM   1523  HN  ASP A 162      -0.916 -11.159   2.977  1.00 10.00      A   
ATOM   1524  CA  ASP A 162      -2.953 -11.081   3.570  1.00 10.00      A   
ATOM   1525  CB  ASP A 162      -3.012  -9.611   4.001  1.00 10.00      A   
ATOM   1526  CG  ASP A 162      -4.377  -9.194   4.521  1.00 10.00      A   
ATOM   1527  OD1 ASP A 162      -5.391  -9.772   4.085  1.00 10.00      A   
ATOM   1528  OD2 ASP A 162      -4.440  -8.284   5.381  1.00 10.00      A   
ATOM   1529  C   ASP A 162      -3.553 -11.239   2.182  1.00 10.00      A   
ATOM   1530  O   ASP A 162      -3.052 -10.670   1.216  1.00 10.00      A   
ATOM   1531  N   LEU A 163      -4.617 -12.027   2.090  1.00 10.00      A   
ATOM   1532  HN  LEU A 163      -4.961 -12.460   2.902  1.00 10.00      A   
ATOM   1533  CA  LEU A 163      -5.296 -12.265   0.823  1.00 10.00      A   
ATOM   1534  CB  LEU A 163      -5.287 -13.762   0.497  1.00 10.00      A   
ATOM   1535  CG  LEU A 163      -3.922 -14.454   0.503  1.00 10.00      A   
ATOM   1536  CD1 LEU A 163      -4.082 -15.951   0.286  1.00 10.00      A   
ATOM   1537  CD2 LEU A 163      -3.007 -13.857  -0.555  1.00 10.00      A   
ATOM   1538  C   LEU A 163      -6.736 -11.758   0.911  1.00 10.00      A   
ATOM   1539  O   LEU A 163      -7.657 -12.355   0.353  1.00 10.00      A   
ATOM   1540  N   ARG A 164      -6.902 -10.651   1.626  1.00 10.00      A   
ATOM   1541  HN  ARG A 164      -6.107 -10.238   2.034  1.00 10.00      A   
ATOM   1542  CA  ARG A 164      -8.203 -10.016   1.846  1.00 10.00      A   
ATOM   1543  CB  ARG A 164      -8.011  -8.683   2.576  1.00 10.00      A   
ATOM   1544  CG  ARG A 164      -7.071  -7.727   1.859  1.00 10.00      A   
ATOM   1545  CD  ARG A 164      -6.293  -6.874   2.842  1.00 10.00      A   
ATOM   1546  NE  ARG A 164      -7.132  -5.868   3.485  1.00 10.00      A   
ATOM   1547  HE  ARG A 164      -7.771  -5.382   2.909  1.00 10.00      A   
ATOM   1548  CZ  ARG A 164      -7.090  -5.573   4.783  1.00 10.00      A   
ATOM   1549  NH1 ARG A 164      -6.245  -6.211   5.593  1.00 10.00      A   
ATOM   1550 HH11 ARG A 164      -5.610  -6.956   5.216  1.00 10.00      A   
ATOM   1551 HH12 ARG A 164      -6.214  -5.976   6.610  1.00 10.00      A   
ATOM   1552  NH2 ARG A 164      -7.887  -4.632   5.270  1.00 10.00      A   
ATOM   1553 HH21 ARG A 164      -7.860  -4.393   6.282  1.00 10.00      A   
ATOM   1554 HH22 ARG A 164      -8.548  -4.127   4.635  1.00 10.00      A   
ATOM   1555  C   ARG A 164      -9.017  -9.794   0.565  1.00 10.00      A   
ATOM   1556  O   ARG A 164      -8.532  -9.209  -0.409  1.00 10.00      A   
ATOM   1557  N   GLU A 165     -10.257 -10.288   0.589  1.00 10.00      A   
ATOM   1558  HN  GLU A 165     -10.546 -10.774   1.389  1.00 10.00      A   
ATOM   1559  CA  GLU A 165     -11.205 -10.143  -0.520  1.00 10.00      A   
ATOM   1560  CB  GLU A 165     -11.751  -8.709  -0.574  1.00 10.00      A   
ATOM   1561  CG  GLU A 165     -12.979  -8.464   0.297  1.00 10.00      A   
ATOM   1562  CD  GLU A 165     -12.858  -9.047   1.690  1.00 10.00      A   
ATOM   1563  OE1 GLU A 165     -12.088  -8.503   2.509  1.00 10.00      A   
ATOM   1564  OE2 GLU A 165     -13.541 -10.050   1.976  1.00 10.00      A   
ATOM   1565  C   GLU A 165     -10.634 -10.564  -1.874  1.00 10.00      A   
ATOM   1566  O   GLU A 165     -11.006 -10.014  -2.911  1.00 10.00      A   
ATOM   1567  N   SER A 166      -9.749 -11.546  -1.866  1.00 10.00      A   
ATOM   1568  HN  SER A 166      -9.503 -11.965  -1.017  1.00 10.00      A   
ATOM   1569  CA  SER A 166      -9.136 -12.018  -3.094  1.00 10.00      A   
ATOM   1570  CB  SER A 166      -7.621 -12.133  -2.927  1.00 10.00      A   
ATOM   1571  OG  SER A 166      -7.024 -10.848  -2.909  1.00 10.00      A   
ATOM   1572  HG  SER A 166      -6.480 -10.753  -2.113  1.00 10.00      A   
ATOM   1573  C   SER A 166      -9.737 -13.340  -3.554  1.00 10.00      A   
ATOM   1574  O   SER A 166     -10.025 -14.220  -2.743  1.00 10.00      A   
ATOM   1575  N   ASP A 167      -9.942 -13.457  -4.860  1.00 10.00      A   
ATOM   1576  HN  ASP A 167      -9.694 -12.710  -5.451  1.00 10.00      A   
ATOM   1577  CA  ASP A 167     -10.500 -14.667  -5.446  1.00 10.00      A   
ATOM   1578  CB  ASP A 167     -11.273 -14.345  -6.731  1.00 10.00      A   
ATOM   1579  CG  ASP A 167     -11.830 -15.581  -7.416  1.00 10.00      A   
ATOM   1580  OD1 ASP A 167     -12.763 -16.203  -6.864  1.00 10.00      A   
ATOM   1581  OD2 ASP A 167     -11.359 -15.916  -8.522  1.00 10.00      A   
ATOM   1582  C   ASP A 167      -9.389 -15.672  -5.734  1.00 10.00      A   
ATOM   1583  O   ASP A 167      -8.747 -15.633  -6.785  1.00 10.00      A   
ATOM   1584  N   VAL A 168      -9.131 -16.534  -4.771  1.00 10.00      A   
ATOM   1585  HN  VAL A 168      -9.644 -16.486  -3.938  1.00 10.00      A   
ATOM   1586  CA  VAL A 168      -8.104 -17.548  -4.915  1.00 10.00      A   
ATOM   1587  CB  VAL A 168      -7.392 -17.816  -3.578  1.00 10.00      A   
ATOM   1588  CG1 VAL A 168      -6.129 -18.630  -3.801  1.00 10.00      A   
ATOM   1589  CG2 VAL A 168      -7.085 -16.512  -2.856  1.00 10.00      A   
ATOM   1590  C   VAL A 168      -8.730 -18.845  -5.399  1.00 10.00      A   
ATOM   1591  O   VAL A 168      -9.759 -19.272  -4.877  1.00 10.00      A   
ATOM   1592  N   ASP A 169      -8.126 -19.458  -6.404  1.00 10.00      A   
ATOM   1593  HN  ASP A 169      -7.322 -19.053  -6.805  1.00 10.00      A   
ATOM   1594  CA  ASP A 169      -8.641 -20.711  -6.931  1.00 10.00      A   
ATOM   1595  CB  ASP A 169      -8.087 -21.010  -8.323  1.00 10.00      A   
ATOM   1596  CG  ASP A 169      -9.104 -20.727  -9.408  1.00 10.00      A   
ATOM   1597  OD1 ASP A 169     -10.084 -21.495  -9.519  1.00 10.00      A   
ATOM   1598  OD2 ASP A 169      -8.940 -19.730 -10.145  1.00 10.00      A   
ATOM   1599  C   ASP A 169      -8.376 -21.860  -5.961  1.00 10.00      A   
ATOM   1600  O   ASP A 169      -7.242 -22.332  -5.830  1.00 10.00      A   
ATOM   1601  N   ASP A 170      -9.430 -22.281  -5.269  1.00 10.00      A   
ATOM   1602  HN  ASP A 170     -10.296 -21.847  -5.424  1.00 10.00      A   
ATOM   1603  CA  ASP A 170      -9.352 -23.360  -4.286  1.00 10.00      A   
ATOM   1604  CB  ASP A 170     -10.632 -23.431  -3.447  1.00 10.00      A   
ATOM   1605  CG  ASP A 170     -10.785 -22.267  -2.486  1.00 10.00      A   
ATOM   1606  OD1 ASP A 170     -10.100 -22.257  -1.443  1.00 10.00      A   
ATOM   1607  OD2 ASP A 170     -11.609 -21.372  -2.759  1.00 10.00      A   
ATOM   1608  C   ASP A 170      -9.095 -24.709  -4.945  1.00 10.00      A   
ATOM   1609  O   ASP A 170     -10.026 -25.387  -5.390  1.00 10.00      A   
ATOM   1610  N   VAL A 171      -7.829 -25.094  -5.001  1.00 10.00      A   
ATOM   1611  HN  VAL A 171      -7.134 -24.501  -4.644  1.00 10.00      A   
ATOM   1612  CA  VAL A 171      -7.440 -26.361  -5.596  1.00 10.00      A   
ATOM   1613  CB  VAL A 171      -6.239 -26.197  -6.554  1.00 10.00      A   
ATOM   1614  CG1 VAL A 171      -5.824 -27.538  -7.139  1.00 10.00      A   
ATOM   1615  CG2 VAL A 171      -6.563 -25.210  -7.666  1.00 10.00      A   
ATOM   1616  C   VAL A 171      -7.092 -27.383  -4.513  1.00 10.00      A   
ATOM   1617  O   VAL A 171      -7.626 -28.489  -4.497  1.00 10.00      A   
ATOM   1618  N   SER A 172      -6.223 -26.996  -3.593  1.00 10.00      A   
ATOM   1619  HN  SER A 172      -5.857 -26.087  -3.629  1.00 10.00      A   
ATOM   1620  CA  SER A 172      -5.798 -27.884  -2.527  1.00 10.00      A   
ATOM   1621  CB  SER A 172      -4.562 -28.666  -2.979  1.00 10.00      A   
ATOM   1622  OG  SER A 172      -3.742 -27.859  -3.813  1.00 10.00      A   
ATOM   1623  HG  SER A 172      -3.116 -28.419  -4.285  1.00 10.00      A   
ATOM   1624  C   SER A 172      -5.481 -27.109  -1.254  1.00 10.00      A   
ATOM   1625  O   SER A 172      -4.667 -26.188  -1.261  1.00 10.00      A   
ATOM   1626  N   GLY A 173      -6.126 -27.493  -0.161  1.00 10.00      A   
ATOM   1627  HN  GLY A 173      -6.775 -28.230  -0.221  1.00 10.00      A   
ATOM   1628  CA  GLY A 173      -5.890 -26.843   1.115  1.00 10.00      A   
ATOM   1629  C   GLY A 173      -4.606 -27.337   1.758  1.00 10.00      A   
ATOM   1630  O   GLY A 173      -4.205 -26.874   2.825  1.00 10.00      A   
ATOM   1631  N   HIS A 174      -3.957 -28.275   1.085  1.00 10.00      A   
ATOM   1632  HN  HIS A 174      -4.333 -28.588   0.232  1.00 10.00      A   
ATOM   1633  CA  HIS A 174      -2.710 -28.863   1.560  1.00 10.00      A   
ATOM   1634  CB  HIS A 174      -2.482 -30.205   0.846  1.00 10.00      A   
ATOM   1635  CG  HIS A 174      -1.274 -30.975   1.291  1.00 10.00      A   
ATOM   1636  ND1 HIS A 174      -1.182 -31.518   2.556  1.00 10.00      A   
ATOM   1637  CD2 HIS A 174      -0.147 -31.269   0.597  1.00 10.00      A   
ATOM   1638  CE1 HIS A 174      -0.007 -32.127   2.600  1.00 10.00      A   
ATOM   1639  NE2 HIS A 174       0.649 -32.000   1.441  1.00 10.00      A   
ATOM   1640  HE2 HIS A 174       1.540 -32.359   1.231  1.00 10.00      A   
ATOM   1641  C   HIS A 174      -1.530 -27.915   1.331  1.00 10.00      A   
ATOM   1642  O   HIS A 174      -0.401 -28.201   1.726  1.00 10.00      A   
ATOM   1643  N   TRP A 175      -1.799 -26.775   0.705  1.00 10.00      A   
ATOM   1644  HN  TRP A 175      -2.720 -26.593   0.416  1.00 10.00      A   
ATOM   1645  CA  TRP A 175      -0.761 -25.788   0.428  1.00 10.00      A   
ATOM   1646  CB  TRP A 175      -1.326 -24.617  -0.389  1.00 10.00      A   
ATOM   1647  CG  TRP A 175      -2.253 -23.715   0.382  1.00 10.00      A   
ATOM   1648  CD1 TRP A 175      -3.593 -23.888   0.580  1.00 10.00      A   
ATOM   1649  CD2 TRP A 175      -1.904 -22.497   1.054  1.00 10.00      A   
ATOM   1650  NE1 TRP A 175      -4.098 -22.863   1.337  1.00 10.00      A   
ATOM   1651  HE1 TRP A 175      -5.037 -22.768   1.616  1.00 10.00      A   
ATOM   1652  CE2 TRP A 175      -3.081 -21.993   1.640  1.00 10.00      A   
ATOM   1653  CE3 TRP A 175      -0.709 -21.784   1.219  1.00 10.00      A   
ATOM   1654  CZ2 TRP A 175      -3.100 -20.812   2.377  1.00 10.00      A   
ATOM   1655  CZ3 TRP A 175      -0.733 -20.612   1.952  1.00 10.00      A   
ATOM   1656  CH2 TRP A 175      -1.919 -20.138   2.522  1.00 10.00      A   
ATOM   1657  C   TRP A 175      -0.106 -25.277   1.713  1.00 10.00      A   
ATOM   1658  O   TRP A 175       1.088 -24.989   1.738  1.00 10.00      A   
ATOM   1659  N   LEU A 176      -0.891 -25.189   2.782  1.00 10.00      A   
ATOM   1660  HN  LEU A 176      -1.831 -25.455   2.701  1.00 10.00      A   
ATOM   1661  CA  LEU A 176      -0.401 -24.702   4.069  1.00 10.00      A   
ATOM   1662  CB  LEU A 176      -1.583 -24.467   5.014  1.00 10.00      A   
ATOM   1663  CG  LEU A 176      -1.280 -23.735   6.322  1.00 10.00      A   
ATOM   1664  CD1 LEU A 176      -1.058 -22.252   6.070  1.00 10.00      A   
ATOM   1665  CD2 LEU A 176      -2.400 -23.949   7.327  1.00 10.00      A   
ATOM   1666  C   LEU A 176       0.590 -25.682   4.698  1.00 10.00      A   
ATOM   1667  O   LEU A 176       1.470 -25.294   5.464  1.00 10.00      A   
ATOM   1668  N   SER A 177       0.453 -26.952   4.348  1.00 10.00      A   
ATOM   1669  HN  SER A 177      -0.252 -27.199   3.715  1.00 10.00      A   
ATOM   1670  CA  SER A 177       1.320 -27.993   4.882  1.00 10.00      A   
ATOM   1671  CB  SER A 177       0.650 -29.362   4.732  1.00 10.00      A   
ATOM   1672  OG  SER A 177      -0.733 -29.225   4.429  1.00 10.00      A   
ATOM   1673  HG  SER A 177      -0.970 -29.860   3.740  1.00 10.00      A   
ATOM   1674  C   SER A 177       2.698 -27.978   4.212  1.00 10.00      A   
ATOM   1675  O   SER A 177       3.607 -28.710   4.614  1.00 10.00      A   
ATOM   1676  N   HIS A 178       2.853 -27.129   3.195  1.00 10.00      A   
ATOM   1677  HN  HIS A 178       2.095 -26.566   2.919  1.00 10.00      A   
ATOM   1678  CA  HIS A 178       4.117 -27.013   2.480  1.00 10.00      A   
ATOM   1679  CB  HIS A 178       3.905 -26.515   1.048  1.00 10.00      A   
ATOM   1680  CG  HIS A 178       3.411 -27.579   0.113  1.00 10.00      A   
ATOM   1681  ND1 HIS A 178       4.224 -28.611  -0.287  1.00 10.00      A   
ATOM   1682  CD2 HIS A 178       2.190 -27.726  -0.463  1.00 10.00      A   
ATOM   1683  CE1 HIS A 178       3.492 -29.362  -1.091  1.00 10.00      A   
ATOM   1684  NE2 HIS A 178       2.257 -28.865  -1.227  1.00 10.00      A   
ATOM   1685  HE2 HIS A 178       1.537 -29.240  -1.781  1.00 10.00      A   
ATOM   1686  C   HIS A 178       5.090 -26.119   3.239  1.00 10.00      A   
ATOM   1687  O   HIS A 178       6.276 -26.051   2.911  1.00 10.00      A   
ATOM   1688  N   PHE A 179       4.578 -25.437   4.260  1.00 10.00      A   
ATOM   1689  HN  PHE A 179       3.624 -25.527   4.460  1.00 10.00      A   
ATOM   1690  CA  PHE A 179       5.398 -24.566   5.087  1.00 10.00      A   
ATOM   1691  CB  PHE A 179       4.534 -23.789   6.085  1.00 10.00      A   
ATOM   1692  CG  PHE A 179       4.090 -22.438   5.602  1.00 10.00      A   
ATOM   1693  CD1 PHE A 179       2.769 -22.213   5.254  1.00 10.00      A   
ATOM   1694  CD2 PHE A 179       4.992 -21.391   5.496  1.00 10.00      A   
ATOM   1695  CE1 PHE A 179       2.355 -20.973   4.813  1.00 10.00      A   
ATOM   1696  CE2 PHE A 179       4.583 -20.148   5.055  1.00 10.00      A   
ATOM   1697  CZ  PHE A 179       3.262 -19.938   4.713  1.00 10.00      A   
ATOM   1698  C   PHE A 179       6.421 -25.396   5.847  1.00 10.00      A   
ATOM   1699  O   PHE A 179       6.074 -26.413   6.454  1.00 10.00      A   
ATOM   1700  N   PRO A 180       7.695 -24.985   5.813  1.00 10.00      A   
ATOM   1701  CA  PRO A 180       8.770 -25.703   6.499  1.00 10.00      A   
ATOM   1702  CB  PRO A 180      10.033 -24.918   6.116  1.00 10.00      A   
ATOM   1703  CG  PRO A 180       9.540 -23.571   5.710  1.00 10.00      A   
ATOM   1704  CD  PRO A 180       8.186 -23.791   5.105  1.00 10.00      A   
ATOM   1705  C   PRO A 180       8.574 -25.701   8.014  1.00 10.00      A   
ATOM   1706  O   PRO A 180       8.004 -24.764   8.579  1.00 10.00      A   
ATOM   1707  N   ASP A 181       9.055 -26.748   8.672  1.00 10.00      A   
ATOM   1708  HN  ASP A 181       9.503 -27.468   8.169  1.00 10.00      A   
ATOM   1709  CA  ASP A 181       8.925 -26.857  10.124  1.00 10.00      A   
ATOM   1710  CB  ASP A 181       9.141 -28.294  10.610  1.00 10.00      A   
ATOM   1711  CG  ASP A 181       7.926 -29.172  10.368  1.00 10.00      A   
ATOM   1712  OD1 ASP A 181       6.987 -29.144  11.195  1.00 10.00      A   
ATOM   1713  OD2 ASP A 181       7.899 -29.887   9.344  1.00 10.00      A   
ATOM   1714  C   ASP A 181       9.847 -25.877  10.839  1.00 10.00      A   
ATOM   1715  O   ASP A 181       9.778 -25.710  12.058  1.00 10.00      A   
ATOM   1716  N   THR A 182      10.708 -25.231  10.063  1.00 10.00      A   
ATOM   1717  HN  THR A 182      10.732 -25.437   9.105  1.00 10.00      A   
ATOM   1718  CA  THR A 182      11.635 -24.241  10.581  1.00 10.00      A   
ATOM   1719  CB  THR A 182      12.882 -24.177   9.679  1.00 10.00      A   
ATOM   1720  OG1 THR A 182      12.603 -24.860   8.443  1.00 10.00      A   
ATOM   1721  HG1 THR A 182      13.101 -24.450   7.727  1.00 10.00      A   
ATOM   1722  CG2 THR A 182      14.074 -24.827  10.361  1.00 10.00      A   
ATOM   1723  C   THR A 182      10.971 -22.864  10.575  1.00 10.00      A   
ATOM   1724  O   THR A 182      11.401 -21.945  11.277  1.00 10.00      A   
ATOM   1725  N   TYR A 183       9.905 -22.744   9.786  1.00 10.00      A   
ATOM   1726  HN  TYR A 183       9.590 -23.532   9.296  1.00 10.00      A   
ATOM   1727  CA  TYR A 183       9.168 -21.494   9.648  1.00 10.00      A   
ATOM   1728  CB  TYR A 183       8.082 -21.637   8.576  1.00 10.00      A   
ATOM   1729  CG  TYR A 183       7.243 -20.399   8.373  1.00 10.00      A   
ATOM   1730  CD1 TYR A 183       7.762 -19.292   7.722  1.00 10.00      A   
ATOM   1731  CD2 TYR A 183       5.931 -20.338   8.831  1.00 10.00      A   
ATOM   1732  CE1 TYR A 183       7.003 -18.157   7.532  1.00 10.00      A   
ATOM   1733  CE2 TYR A 183       5.165 -19.206   8.645  1.00 10.00      A   
ATOM   1734  CZ  TYR A 183       5.706 -18.118   7.996  1.00 10.00      A   
ATOM   1735  OH  TYR A 183       4.947 -16.988   7.808  1.00 10.00      A   
ATOM   1736  HH  TYR A 183       5.535 -16.225   7.711  1.00 10.00      A   
ATOM   1737  C   TYR A 183       8.549 -21.067  10.974  1.00 10.00      A   
ATOM   1738  O   TYR A 183       7.654 -21.730  11.493  1.00 10.00      A   
ATOM   1739  N   THR A 184       9.040 -19.957  11.512  1.00 10.00      A   
ATOM   1740  HN  THR A 184       9.766 -19.480  11.052  1.00 10.00      A   
ATOM   1741  CA  THR A 184       8.551 -19.431  12.778  1.00 10.00      A   
ATOM   1742  CB  THR A 184       9.535 -19.788  13.914  1.00 10.00      A   
ATOM   1743  OG1 THR A 184      10.872 -19.821  13.390  1.00 10.00      A   
ATOM   1744  HG1 THR A 184      10.949 -20.551  12.761  1.00 10.00      A   
ATOM   1745  CG2 THR A 184       9.204 -21.151  14.496  1.00 10.00      A   
ATOM   1746  C   THR A 184       8.404 -17.910  12.701  1.00 10.00      A   
ATOM   1747  O   THR A 184       8.412 -17.215  13.717  1.00 10.00      A   
ATOM   1748  N   SER A 185       8.244 -17.403  11.483  1.00 10.00      A   
ATOM   1749  HN  SER A 185       8.220 -18.008  10.714  1.00 10.00      A   
ATOM   1750  CA  SER A 185       8.118 -15.968  11.259  1.00 10.00      A   
ATOM   1751  CB  SER A 185       8.992 -15.559  10.068  1.00 10.00      A   
ATOM   1752  OG  SER A 185      10.140 -16.392   9.971  1.00 10.00      A   
ATOM   1753  HG  SER A 185      10.349 -16.544   9.039  1.00 10.00      A   
ATOM   1754  C   SER A 185       6.666 -15.542  11.024  1.00 10.00      A   
ATOM   1755  O   SER A 185       6.407 -14.407  10.635  1.00 10.00      A   
ATOM   1756  N   LEU A 186       5.721 -16.442  11.276  1.00 10.00      A   
ATOM   1757  HN  LEU A 186       5.976 -17.325  11.611  1.00 10.00      A   
ATOM   1758  CA  LEU A 186       4.308 -16.136  11.075  1.00 10.00      A   
ATOM   1759  CB  LEU A 186       3.456 -17.401  11.204  1.00 10.00      A   
ATOM   1760  CG  LEU A 186       1.943 -17.226  11.056  1.00 10.00      A   
ATOM   1761  CD1 LEU A 186       1.592 -16.649   9.694  1.00 10.00      A   
ATOM   1762  CD2 LEU A 186       1.232 -18.552  11.276  1.00 10.00      A   
ATOM   1763  C   LEU A 186       3.828 -15.056  12.041  1.00 10.00      A   
ATOM   1764  O   LEU A 186       3.845 -15.243  13.258  1.00 10.00      A   
ATOM   1765  N   VAL A 187       3.420 -13.922  11.479  1.00 10.00      A   
ATOM   1766  HN  VAL A 187       3.453 -13.840  10.498  1.00 10.00      A   
ATOM   1767  CA  VAL A 187       2.930 -12.794  12.264  1.00 10.00      A   
ATOM   1768  CB  VAL A 187       3.764 -11.518  12.004  1.00 10.00      A   
ATOM   1769  CG1 VAL A 187       3.178 -10.321  12.737  1.00 10.00      A   
ATOM   1770  CG2 VAL A 187       5.212 -11.732  12.414  1.00 10.00      A   
ATOM   1771  C   VAL A 187       1.461 -12.506  11.956  1.00 10.00      A   
ATOM   1772  O   VAL A 187       0.644 -12.360  12.864  1.00 10.00      A   
ATOM   1773  N   SER A 188       1.122 -12.436  10.677  1.00 10.00      A   
ATOM   1774  HN  SER A 188       1.805 -12.590   9.988  1.00 10.00      A   
ATOM   1775  CA  SER A 188      -0.247 -12.155  10.270  1.00 10.00      A   
ATOM   1776  CB  SER A 188      -0.388 -10.680   9.885  1.00 10.00      A   
ATOM   1777  OG  SER A 188      -1.738 -10.254   9.961  1.00 10.00      A   
ATOM   1778  HG  SER A 188      -2.179 -10.415   9.117  1.00 10.00      A   
ATOM   1779  C   SER A 188      -0.657 -13.046   9.107  1.00 10.00      A   
ATOM   1780  O   SER A 188       0.070 -13.167   8.122  1.00 10.00      A   
ATOM   1781  N   LEU A 189      -1.824 -13.666   9.223  1.00 10.00      A   
ATOM   1782  HN  LEU A 189      -2.366 -13.524  10.035  1.00 10.00      A   
ATOM   1783  CA  LEU A 189      -2.327 -14.546   8.182  1.00 10.00      A   
ATOM   1784  CB  LEU A 189      -1.950 -15.998   8.490  1.00 10.00      A   
ATOM   1785  CG  LEU A 189      -2.397 -17.044   7.469  1.00 10.00      A   
ATOM   1786  CD1 LEU A 189      -1.894 -16.686   6.078  1.00 10.00      A   
ATOM   1787  CD2 LEU A 189      -1.910 -18.425   7.876  1.00 10.00      A   
ATOM   1788  C   LEU A 189      -3.839 -14.404   8.017  1.00 10.00      A   
ATOM   1789  O   LEU A 189      -4.599 -14.626   8.961  1.00 10.00      A   
ATOM   1790  N   ASN A 190      -4.264 -14.027   6.815  1.00 10.00      A   
ATOM   1791  HN  ASN A 190      -3.599 -13.851   6.107  1.00 10.00      A   
ATOM   1792  CA  ASN A 190      -5.683 -13.857   6.509  1.00 10.00      A   
ATOM   1793  CB  ASN A 190      -6.011 -12.379   6.279  1.00 10.00      A   
ATOM   1794  CG  ASN A 190      -7.436 -12.148   5.798  1.00 10.00      A   
ATOM   1795  OD1 ASN A 190      -8.354 -12.904   6.132  1.00 10.00      A   
ATOM   1796  ND2 ASN A 190      -7.633 -11.099   5.014  1.00 10.00      A   
ATOM   1797 HD21 ASN A 190      -6.853 -10.532   4.788  1.00 10.00      A   
ATOM   1798 HD22 ASN A 190      -8.543 -10.925   4.687  1.00 10.00      A   
ATOM   1799  C   ASN A 190      -6.074 -14.675   5.282  1.00 10.00      A   
ATOM   1800  O   ASN A 190      -5.693 -14.345   4.160  1.00 10.00      A   
ATOM   1801  N   ILE A 191      -6.828 -15.743   5.504  1.00 10.00      A   
ATOM   1802  HN  ILE A 191      -7.101 -15.955   6.425  1.00 10.00      A   
ATOM   1803  CA  ILE A 191      -7.268 -16.607   4.419  1.00 10.00      A   
ATOM   1804  CB  ILE A 191      -6.577 -17.989   4.464  1.00 10.00      A   
ATOM   1805  CG1 ILE A 191      -6.855 -18.692   5.797  1.00 10.00      A   
ATOM   1806  CG2 ILE A 191      -5.078 -17.855   4.222  1.00 10.00      A   
ATOM   1807  CD1 ILE A 191      -6.605 -20.187   5.765  1.00 10.00      A   
ATOM   1808  C   ILE A 191      -8.784 -16.803   4.457  1.00 10.00      A   
ATOM   1809  O   ILE A 191      -9.302 -17.808   3.973  1.00 10.00      A   
ATOM   1810  N   SER A 192      -9.491 -15.822   5.009  1.00 10.00      A   
ATOM   1811  HN  SER A 192      -9.021 -15.034   5.356  1.00 10.00      A   
ATOM   1812  CA  SER A 192     -10.948 -15.882   5.130  1.00 10.00      A   
ATOM   1813  CB  SER A 192     -11.444 -14.644   5.877  1.00 10.00      A   
ATOM   1814  OG  SER A 192     -10.568 -14.323   6.949  1.00 10.00      A   
ATOM   1815  HG  SER A 192      -9.957 -13.628   6.668  1.00 10.00      A   
ATOM   1816  C   SER A 192     -11.645 -15.984   3.771  1.00 10.00      A   
ATOM   1817  O   SER A 192     -12.826 -16.325   3.689  1.00 10.00      A   
ATOM   1818  N   CYS A 193     -10.909 -15.698   2.709  1.00 10.00      A   
ATOM   1819  HN  CYS A 193      -9.972 -15.440   2.833  1.00 10.00      A   
ATOM   1820  CA  CYS A 193     -11.459 -15.741   1.360  1.00 10.00      A   
ATOM   1821  CB  CYS A 193     -10.796 -14.665   0.510  1.00 10.00      A   
ATOM   1822  SG  CYS A 193     -10.198 -13.266   1.483  1.00 10.00      A   
ATOM   1823  HG  CYS A 193      -8.978 -12.962   1.052  1.00 10.00      A   
ATOM   1824  C   CYS A 193     -11.292 -17.114   0.708  1.00 10.00      A   
ATOM   1825  O   CYS A 193     -11.732 -17.327  -0.419  1.00 10.00      A   
ATOM   1826  N   LEU A 194     -10.655 -18.037   1.407  1.00 10.00      A   
ATOM   1827  HN  LEU A 194     -10.319 -17.817   2.303  1.00 10.00      A   
ATOM   1828  CA  LEU A 194     -10.449 -19.382   0.876  1.00 10.00      A   
ATOM   1829  CB  LEU A 194      -9.135 -19.973   1.398  1.00 10.00      A   
ATOM   1830  CG  LEU A 194      -7.857 -19.470   0.726  1.00 10.00      A   
ATOM   1831  CD1 LEU A 194      -6.628 -19.998   1.448  1.00 10.00      A   
ATOM   1832  CD2 LEU A 194      -7.832 -19.877  -0.738  1.00 10.00      A   
ATOM   1833  C   LEU A 194     -11.606 -20.289   1.259  1.00 10.00      A   
ATOM   1834  O   LEU A 194     -12.133 -20.196   2.367  1.00 10.00      A   
ATOM   1835  N   ALA A 195     -11.992 -21.171   0.355  1.00 10.00      A   
ATOM   1836  HN  ALA A 195     -11.523 -21.212  -0.515  1.00 10.00      A   
ATOM   1837  CA  ALA A 195     -13.089 -22.091   0.618  1.00 10.00      A   
ATOM   1838  CB  ALA A 195     -14.050 -22.124  -0.559  1.00 10.00      A   
ATOM   1839  C   ALA A 195     -12.555 -23.487   0.917  1.00 10.00      A   
ATOM   1840  O   ALA A 195     -13.256 -24.324   1.485  1.00 10.00      A   
ATOM   1841  N   SER A 196     -11.303 -23.726   0.541  1.00 10.00      A   
ATOM   1842  HN  SER A 196     -10.794 -23.016   0.090  1.00 10.00      A   
ATOM   1843  CA  SER A 196     -10.668 -25.013   0.769  1.00 10.00      A   
ATOM   1844  CB  SER A 196      -9.419 -25.166  -0.104  1.00 10.00      A   
ATOM   1845  OG  SER A 196      -8.662 -23.970  -0.129  1.00 10.00      A   
ATOM   1846  HG  SER A 196      -9.113 -23.317  -0.694  1.00 10.00      A   
ATOM   1847  C   SER A 196     -10.320 -25.214   2.240  1.00 10.00      A   
ATOM   1848  O   SER A 196      -9.899 -24.281   2.935  1.00 10.00      A   
ATOM   1849  N   GLU A 197     -10.513 -26.435   2.711  1.00 10.00      A   
ATOM   1850  HN  GLU A 197     -10.864 -27.128   2.109  1.00 10.00      A   
ATOM   1851  CA  GLU A 197     -10.223 -26.780   4.092  1.00 10.00      A   
ATOM   1852  CB  GLU A 197     -11.106 -27.945   4.537  1.00 10.00      A   
ATOM   1853  CG  GLU A 197     -10.975 -28.304   6.008  1.00 10.00      A   
ATOM   1854  CD  GLU A 197     -11.826 -29.497   6.390  1.00 10.00      A   
ATOM   1855  OE1 GLU A 197     -11.525 -30.619   5.928  1.00 10.00      A   
ATOM   1856  OE2 GLU A 197     -12.797 -29.325   7.156  1.00 10.00      A   
ATOM   1857  C   GLU A 197      -8.753 -27.149   4.255  1.00 10.00      A   
ATOM   1858  O   GLU A 197      -8.273 -28.115   3.652  1.00 10.00      A   
ATOM   1859  N   VAL A 198      -8.042 -26.366   5.054  1.00 10.00      A   
ATOM   1860  HN  VAL A 198      -8.480 -25.608   5.490  1.00 10.00      A   
ATOM   1861  CA  VAL A 198      -6.630 -26.610   5.309  1.00 10.00      A   
ATOM   1862  CB  VAL A 198      -5.911 -25.356   5.855  1.00 10.00      A   
ATOM   1863  CG1 VAL A 198      -5.679 -24.340   4.749  1.00 10.00      A   
ATOM   1864  CG2 VAL A 198      -6.703 -24.733   6.995  1.00 10.00      A   
ATOM   1865  C   VAL A 198      -6.474 -27.747   6.307  1.00 10.00      A   
ATOM   1866  O   VAL A 198      -7.418 -28.092   7.019  1.00 10.00      A   
ATOM   1867  N   SER A 199      -5.296 -28.341   6.349  1.00 10.00      A   
ATOM   1868  HN  SER A 199      -4.576 -28.025   5.766  1.00 10.00      A   
ATOM   1869  CA  SER A 199      -5.038 -29.437   7.264  1.00 10.00      A   
ATOM   1870  CB  SER A 199      -3.834 -30.254   6.787  1.00 10.00      A   
ATOM   1871  OG  SER A 199      -3.963 -30.585   5.410  1.00 10.00      A   
ATOM   1872  HG  SER A 199      -4.866 -30.390   5.116  1.00 10.00      A   
ATOM   1873  C   SER A 199      -4.806 -28.899   8.673  1.00 10.00      A   
ATOM   1874  O   SER A 199      -3.814 -28.218   8.930  1.00 10.00      A   
ATOM   1875  N   PHE A 200      -5.719 -29.215   9.584  1.00 10.00      A   
ATOM   1876  HN  PHE A 200      -6.481 -29.778   9.322  1.00 10.00      A   
ATOM   1877  CA  PHE A 200      -5.624 -28.751  10.965  1.00 10.00      A   
ATOM   1878  CB  PHE A 200      -6.835 -29.231  11.769  1.00 10.00      A   
ATOM   1879  CG  PHE A 200      -7.118 -28.415  12.997  1.00 10.00      A   
ATOM   1880  CD1 PHE A 200      -7.814 -27.221  12.905  1.00 10.00      A   
ATOM   1881  CD2 PHE A 200      -6.691 -28.842  14.244  1.00 10.00      A   
ATOM   1882  CE1 PHE A 200      -8.079 -26.469  14.033  1.00 10.00      A   
ATOM   1883  CE2 PHE A 200      -6.952 -28.094  15.376  1.00 10.00      A   
ATOM   1884  CZ  PHE A 200      -7.648 -26.906  15.270  1.00 10.00      A   
ATOM   1885  C   PHE A 200      -4.325 -29.217  11.621  1.00 10.00      A   
ATOM   1886  O   PHE A 200      -3.768 -28.523  12.472  1.00 10.00      A   
ATOM   1887  N   SER A 201      -3.846 -30.386  11.206  1.00 10.00      A   
ATOM   1888  HN  SER A 201      -4.341 -30.891  10.527  1.00 10.00      A   
ATOM   1889  CA  SER A 201      -2.614 -30.950  11.731  1.00 10.00      A   
ATOM   1890  CB  SER A 201      -2.377 -32.317  11.091  1.00 10.00      A   
ATOM   1891  OG  SER A 201      -3.099 -32.420   9.871  1.00 10.00      A   
ATOM   1892  HG  SER A 201      -3.707 -33.171   9.920  1.00 10.00      A   
ATOM   1893  C   SER A 201      -1.430 -30.022  11.463  1.00 10.00      A   
ATOM   1894  O   SER A 201      -0.511 -29.915  12.278  1.00 10.00      A   
ATOM   1895  N   ALA A 202      -1.459 -29.347  10.319  1.00 10.00      A   
ATOM   1896  HN  ALA A 202      -2.215 -29.476   9.706  1.00 10.00      A   
ATOM   1897  CA  ALA A 202      -0.400 -28.418   9.953  1.00 10.00      A   
ATOM   1898  CB  ALA A 202      -0.244 -28.364   8.440  1.00 10.00      A   
ATOM   1899  C   ALA A 202      -0.716 -27.039  10.513  1.00 10.00      A   
ATOM   1900  O   ALA A 202       0.169 -26.333  11.003  1.00 10.00      A   
ATOM   1901  N   LEU A 203      -1.996 -26.683  10.458  1.00 10.00      A   
ATOM   1902  HN  LEU A 203      -2.646 -27.308  10.063  1.00 10.00      A   
ATOM   1903  CA  LEU A 203      -2.470 -25.397  10.954  1.00 10.00      A   
ATOM   1904  CB  LEU A 203      -3.987 -25.284  10.764  1.00 10.00      A   
ATOM   1905  CG  LEU A 203      -4.657 -24.025  11.322  1.00 10.00      A   
ATOM   1906  CD1 LEU A 203      -4.135 -22.777  10.625  1.00 10.00      A   
ATOM   1907  CD2 LEU A 203      -6.169 -24.120  11.196  1.00 10.00      A   
ATOM   1908  C   LEU A 203      -2.104 -25.212  12.422  1.00 10.00      A   
ATOM   1909  O   LEU A 203      -1.499 -24.204  12.792  1.00 10.00      A   
ATOM   1910  N   GLU A 204      -2.457 -26.196  13.249  1.00 10.00      A   
ATOM   1911  HN  GLU A 204      -2.924 -26.985  12.888  1.00 10.00      A   
ATOM   1912  CA  GLU A 204      -2.161 -26.135  14.675  1.00 10.00      A   
ATOM   1913  CB  GLU A 204      -2.757 -27.332  15.427  1.00 10.00      A   
ATOM   1914  CG  GLU A 204      -2.552 -27.274  16.936  1.00 10.00      A   
ATOM   1915  CD  GLU A 204      -3.155 -28.456  17.673  1.00 10.00      A   
ATOM   1916  OE1 GLU A 204      -3.278 -29.546  17.073  1.00 10.00      A   
ATOM   1917  OE2 GLU A 204      -3.488 -28.307  18.867  1.00 10.00      A   
ATOM   1918  C   GLU A 204      -0.658 -26.064  14.902  1.00 10.00      A   
ATOM   1919  O   GLU A 204      -0.183 -25.270  15.710  1.00 10.00      A   
ATOM   1920  N   ARG A 205       0.086 -26.887  14.166  1.00 10.00      A   
ATOM   1921  HN  ARG A 205      -0.358 -27.477  13.520  1.00 10.00      A   
ATOM   1922  CA  ARG A 205       1.539 -26.927  14.281  1.00 10.00      A   
ATOM   1923  CB  ARG A 205       2.133 -27.939  13.293  1.00 10.00      A   
ATOM   1924  CG  ARG A 205       2.549 -29.264  13.912  1.00 10.00      A   
ATOM   1925  CD  ARG A 205       3.368 -30.099  12.934  1.00 10.00      A   
ATOM   1926  NE  ARG A 205       2.592 -30.512  11.761  1.00 10.00      A   
ATOM   1927  HE  ARG A 205       1.632 -30.684  11.896  1.00 10.00      A   
ATOM   1928  CZ  ARG A 205       3.108 -30.671  10.538  1.00 10.00      A   
ATOM   1929  NH1 ARG A 205       4.405 -30.448  10.315  1.00 10.00      A   
ATOM   1930 HH11 ARG A 205       5.033 -30.145  11.096  1.00 10.00      A   
ATOM   1931 HH12 ARG A 205       4.803 -30.575   9.359  1.00 10.00      A   
ATOM   1932  NH2 ARG A 205       2.327 -31.058   9.533  1.00 10.00      A   
ATOM   1933 HH21 ARG A 205       2.725 -31.188   8.576  1.00 10.00      A   
ATOM   1934 HH22 ARG A 205       1.313 -31.238   9.692  1.00 10.00      A   
ATOM   1935  C   ARG A 205       2.149 -25.554  14.023  1.00 10.00      A   
ATOM   1936  O   ARG A 205       2.955 -25.066  14.812  1.00 10.00      A   
ATOM   1937  N   LEU A 206       1.739 -24.933  12.922  1.00 10.00      A   
ATOM   1938  HN  LEU A 206       1.067 -25.370  12.351  1.00 10.00      A   
ATOM   1939  CA  LEU A 206       2.247 -23.623  12.534  1.00 10.00      A   
ATOM   1940  CB  LEU A 206       1.659 -23.198  11.184  1.00 10.00      A   
ATOM   1941  CG  LEU A 206       2.324 -23.803   9.945  1.00 10.00      A   
ATOM   1942  CD1 LEU A 206       1.477 -23.563   8.709  1.00 10.00      A   
ATOM   1943  CD2 LEU A 206       3.722 -23.232   9.756  1.00 10.00      A   
ATOM   1944  C   LEU A 206       1.979 -22.553  13.590  1.00 10.00      A   
ATOM   1945  O   LEU A 206       2.892 -21.840  13.999  1.00 10.00      A   
ATOM   1946  N   VAL A 207       0.734 -22.451  14.033  1.00 10.00      A   
ATOM   1947  HN  VAL A 207       0.046 -23.054  13.674  1.00 10.00      A   
ATOM   1948  CA  VAL A 207       0.355 -21.453  15.032  1.00 10.00      A   
ATOM   1949  CB  VAL A 207      -1.176 -21.420  15.242  1.00 10.00      A   
ATOM   1950  CG1 VAL A 207      -1.566 -20.407  16.309  1.00 10.00      A   
ATOM   1951  CG2 VAL A 207      -1.890 -21.115  13.932  1.00 10.00      A   
ATOM   1952  C   VAL A 207       1.059 -21.680  16.372  1.00 10.00      A   
ATOM   1953  O   VAL A 207       1.513 -20.731  17.015  1.00 10.00      A   
ATOM   1954  N   THR A 208       1.177 -22.938  16.772  1.00 10.00      A   
ATOM   1955  HN  THR A 208       0.829 -23.656  16.200  1.00 10.00      A   
ATOM   1956  CA  THR A 208       1.812 -23.281  18.040  1.00 10.00      A   
ATOM   1957  CB  THR A 208       1.629 -24.776  18.366  1.00 10.00      A   
ATOM   1958  OG1 THR A 208       0.242 -25.114  18.257  1.00 10.00      A   
ATOM   1959  HG1 THR A 208       0.037 -25.318  17.334  1.00 10.00      A   
ATOM   1960  CG2 THR A 208       2.108 -25.092  19.773  1.00 10.00      A   
ATOM   1961  C   THR A 208       3.299 -22.923  18.065  1.00 10.00      A   
ATOM   1962  O   THR A 208       3.845 -22.589  19.116  1.00 10.00      A   
ATOM   1963  N   ARG A 209       3.954 -22.972  16.913  1.00 10.00      A   
ATOM   1964  HN  ARG A 209       3.473 -23.220  16.093  1.00 10.00      A   
ATOM   1965  CA  ARG A 209       5.377 -22.659  16.851  1.00 10.00      A   
ATOM   1966  CB  ARG A 209       6.130 -23.599  15.908  1.00 10.00      A   
ATOM   1967  CG  ARG A 209       5.710 -23.510  14.451  1.00 10.00      A   
ATOM   1968  CD  ARG A 209       6.653 -24.307  13.571  1.00 10.00      A   
ATOM   1969  NE  ARG A 209       6.049 -24.679  12.292  1.00 10.00      A   
ATOM   1970  HE  ARG A 209       5.644 -23.962  11.761  1.00 10.00      A   
ATOM   1971  CZ  ARG A 209       6.032 -25.923  11.819  1.00 10.00      A   
ATOM   1972  NH1 ARG A 209       6.576 -26.912  12.517  1.00 10.00      A   
ATOM   1973 HH11 ARG A 209       7.017 -26.722  13.444  1.00 10.00      A   
ATOM   1974 HH12 ARG A 209       6.576 -27.894  12.135  1.00 10.00      A   
ATOM   1975  NH2 ARG A 209       5.469 -26.181  10.645  1.00 10.00      A   
ATOM   1976 HH21 ARG A 209       5.039 -25.417  10.091  1.00 10.00      A   
ATOM   1977 HH22 ARG A 209       5.457 -27.156  10.268  1.00 10.00      A   
ATOM   1978  C   ARG A 209       5.642 -21.201  16.491  1.00 10.00      A   
ATOM   1979  O   ARG A 209       6.792 -20.777  16.416  1.00 10.00      A   
ATOM   1980  N   CYS A 210       4.591 -20.431  16.281  1.00 10.00      A   
ATOM   1981  HN  CYS A 210       3.691 -20.807  16.364  1.00 10.00      A   
ATOM   1982  CA  CYS A 210       4.751 -19.028  15.928  1.00 10.00      A   
ATOM   1983  CB  CYS A 210       4.134 -18.730  14.562  1.00 10.00      A   
ATOM   1984  SG  CYS A 210       4.802 -19.744  13.223  1.00 10.00      A   
ATOM   1985  HG  CYS A 210       4.123 -20.886  13.217  1.00 10.00      A   
ATOM   1986  C   CYS A 210       4.191 -18.098  16.996  1.00 10.00      A   
ATOM   1987  O   CYS A 210       3.006 -17.773  16.989  1.00 10.00      A   
ATOM   1988  N   PRO A 211       5.047 -17.651  17.929  1.00 10.00      A   
ATOM   1989  CA  PRO A 211       4.648 -16.742  19.007  1.00 10.00      A   
ATOM   1990  CB  PRO A 211       5.745 -16.956  20.049  1.00 10.00      A   
ATOM   1991  CG  PRO A 211       6.957 -17.288  19.245  1.00 10.00      A   
ATOM   1992  CD  PRO A 211       6.476 -18.011  18.015  1.00 10.00      A   
ATOM   1993  C   PRO A 211       4.644 -15.289  18.536  1.00 10.00      A   
ATOM   1994  O   PRO A 211       4.423 -14.366  19.322  1.00 10.00      A   
ATOM   1995  N   ASN A 212       4.900 -15.101  17.247  1.00 10.00      A   
ATOM   1996  HN  ASN A 212       5.086 -15.883  16.684  1.00 10.00      A   
ATOM   1997  CA  ASN A 212       4.924 -13.773  16.648  1.00 10.00      A   
ATOM   1998  CB  ASN A 212       6.060 -13.661  15.621  1.00 10.00      A   
ATOM   1999  CG  ASN A 212       7.410 -13.406  16.263  1.00 10.00      A   
ATOM   2000  OD1 ASN A 212       7.500 -12.789  17.326  1.00 10.00      A   
ATOM   2001  ND2 ASN A 212       8.471 -13.876  15.623  1.00 10.00      A   
ATOM   2002 HD21 ASN A 212       8.330 -14.359  14.784  1.00 10.00      A   
ATOM   2003 HD22 ASN A 212       9.358 -13.724  16.022  1.00 10.00      A   
ATOM   2004  C   ASN A 212       3.594 -13.469  15.976  1.00 10.00      A   
ATOM   2005  O   ASN A 212       3.387 -12.381  15.437  1.00 10.00      A   
ATOM   2006  N   LEU A 213       2.694 -14.444  16.021  1.00 10.00      A   
ATOM   2007  HN  LEU A 213       2.922 -15.277  16.478  1.00 10.00      A   
ATOM   2008  CA  LEU A 213       1.380 -14.311  15.416  1.00 10.00      A   
ATOM   2009  CB  LEU A 213       0.681 -15.674  15.372  1.00 10.00      A   
ATOM   2010  CG  LEU A 213      -0.652 -15.735  14.620  1.00 10.00      A   
ATOM   2011  CD1 LEU A 213      -0.449 -15.477  13.136  1.00 10.00      A   
ATOM   2012  CD2 LEU A 213      -1.330 -17.077  14.843  1.00 10.00      A   
ATOM   2013  C   LEU A 213       0.537 -13.302  16.183  1.00 10.00      A   
ATOM   2014  O   LEU A 213       0.252 -13.491  17.366  1.00 10.00      A   
ATOM   2015  N   LYS A 214       0.159 -12.226  15.512  1.00 10.00      A   
ATOM   2016  HN  LYS A 214       0.438 -12.127  14.569  1.00 10.00      A   
ATOM   2017  CA  LYS A 214      -0.646 -11.180  16.127  1.00 10.00      A   
ATOM   2018  CB  LYS A 214       0.083  -9.836  16.068  1.00 10.00      A   
ATOM   2019  CG  LYS A 214       1.429  -9.815  16.781  1.00 10.00      A   
ATOM   2020  CD  LYS A 214       1.276 -10.012  18.285  1.00 10.00      A   
ATOM   2021  CE  LYS A 214       0.585  -8.824  18.937  1.00 10.00      A   
ATOM   2022  NZ  LYS A 214       0.393  -9.028  20.395  1.00 10.00      A   
ATOM   2023  HZ1 LYS A 214      -0.186  -8.261  20.792  1.00 10.00      A   
ATOM   2024  HZ2 LYS A 214       1.313  -9.034  20.880  1.00 10.00      A   
ATOM   2025  HZ3 LYS A 214      -0.086  -9.936  20.570  1.00 10.00      A   
ATOM   2026  C   LYS A 214      -2.007 -11.073  15.444  1.00 10.00      A   
ATOM   2027  O   LYS A 214      -2.951 -10.512  16.001  1.00 10.00      A   
ATOM   2028  N   SER A 215      -2.103 -11.612  14.238  1.00 10.00      A   
ATOM   2029  HN  SER A 215      -1.319 -12.044  13.837  1.00 10.00      A   
ATOM   2030  CA  SER A 215      -3.346 -11.576  13.486  1.00 10.00      A   
ATOM   2031  CB  SER A 215      -3.358 -10.375  12.533  1.00 10.00      A   
ATOM   2032  OG  SER A 215      -4.616 -10.231  11.892  1.00 10.00      A   
ATOM   2033  HG  SER A 215      -4.856  -9.296  11.869  1.00 10.00      A   
ATOM   2034  C   SER A 215      -3.549 -12.878  12.720  1.00 10.00      A   
ATOM   2035  O   SER A 215      -2.697 -13.289  11.927  1.00 10.00      A   
ATOM   2036  N   LEU A 216      -4.676 -13.528  12.972  1.00 10.00      A   
ATOM   2037  HN  LEU A 216      -5.322 -13.137  13.607  1.00 10.00      A   
ATOM   2038  CA  LEU A 216      -5.002 -14.783  12.318  1.00 10.00      A   
ATOM   2039  CB  LEU A 216      -4.645 -15.978  13.206  1.00 10.00      A   
ATOM   2040  CG  LEU A 216      -4.885 -17.362  12.604  1.00 10.00      A   
ATOM   2041  CD1 LEU A 216      -3.820 -17.690  11.569  1.00 10.00      A   
ATOM   2042  CD2 LEU A 216      -4.921 -18.418  13.696  1.00 10.00      A   
ATOM   2043  C   LEU A 216      -6.480 -14.822  11.962  1.00 10.00      A   
ATOM   2044  O   LEU A 216      -7.337 -14.938  12.835  1.00 10.00      A   
ATOM   2045  N   LYS A 217      -6.768 -14.696  10.681  1.00 10.00      A   
ATOM   2046  HN  LYS A 217      -6.035 -14.590  10.036  1.00 10.00      A   
ATOM   2047  CA  LYS A 217      -8.133 -14.728  10.198  1.00 10.00      A   
ATOM   2048  CB  LYS A 217      -8.447 -13.468   9.390  1.00 10.00      A   
ATOM   2049  CG  LYS A 217      -8.573 -12.225  10.257  1.00 10.00      A   
ATOM   2050  CD  LYS A 217      -8.179 -10.964   9.510  1.00 10.00      A   
ATOM   2051  CE  LYS A 217      -7.797  -9.864  10.489  1.00 10.00      A   
ATOM   2052  NZ  LYS A 217      -7.468  -8.583   9.813  1.00 10.00      A   
ATOM   2053  HZ1 LYS A 217      -8.338  -8.064   9.579  1.00 10.00      A   
ATOM   2054  HZ2 LYS A 217      -6.943  -8.765   8.934  1.00 10.00      A   
ATOM   2055  HZ3 LYS A 217      -6.878  -7.991  10.441  1.00 10.00      A   
ATOM   2056  C   LYS A 217      -8.361 -15.993   9.387  1.00 10.00      A   
ATOM   2057  O   LYS A 217      -7.886 -16.119   8.254  1.00 10.00      A   
ATOM   2058  N   LEU A 218      -9.064 -16.934   9.995  1.00 10.00      A   
ATOM   2059  HN  LEU A 218      -9.421 -16.752  10.893  1.00 10.00      A   
ATOM   2060  CA  LEU A 218      -9.349 -18.219   9.378  1.00 10.00      A   
ATOM   2061  CB  LEU A 218      -9.651 -19.260  10.458  1.00 10.00      A   
ATOM   2062  CG  LEU A 218      -8.566 -19.466  11.517  1.00 10.00      A   
ATOM   2063  CD1 LEU A 218      -9.126 -20.221  12.710  1.00 10.00      A   
ATOM   2064  CD2 LEU A 218      -7.372 -20.203  10.929  1.00 10.00      A   
ATOM   2065  C   LEU A 218     -10.521 -18.132   8.411  1.00 10.00      A   
ATOM   2066  O   LEU A 218     -11.235 -17.128   8.363  1.00 10.00      A   
ATOM   2067  N   ASN A 219     -10.725 -19.201   7.657  1.00 10.00      A   
ATOM   2068  HN  ASN A 219     -10.145 -19.986   7.767  1.00 10.00      A   
ATOM   2069  CA  ASN A 219     -11.805 -19.251   6.690  1.00 10.00      A   
ATOM   2070  CB  ASN A 219     -11.324 -19.806   5.344  1.00 10.00      A   
ATOM   2071  CG  ASN A 219     -10.972 -21.283   5.370  1.00 10.00      A   
ATOM   2072  OD1 ASN A 219     -10.563 -21.826   6.395  1.00 10.00      A   
ATOM   2073  ND2 ASN A 219     -11.135 -21.943   4.233  1.00 10.00      A   
ATOM   2074 HD21 ASN A 219     -11.475 -21.447   3.453  1.00 10.00      A   
ATOM   2075 HD22 ASN A 219     -10.891 -22.893   4.205  1.00 10.00      A   
ATOM   2076  C   ASN A 219     -12.996 -20.044   7.224  1.00 10.00      A   
ATOM   2077  O   ASN A 219     -12.912 -20.682   8.277  1.00 10.00      A   
ATOM   2078  N   ARG A 220     -14.089 -20.024   6.470  1.00 10.00      A   
ATOM   2079  HN  ARG A 220     -14.064 -19.533   5.616  1.00 10.00      A   
ATOM   2080  CA  ARG A 220     -15.328 -20.702   6.848  1.00 10.00      A   
ATOM   2081  CB  ARG A 220     -16.418 -20.344   5.836  1.00 10.00      A   
ATOM   2082  CG  ARG A 220     -17.842 -20.501   6.333  1.00 10.00      A   
ATOM   2083  CD  ARG A 220     -18.829 -20.177   5.224  1.00 10.00      A   
ATOM   2084  NE  ARG A 220     -20.216 -20.201   5.681  1.00 10.00      A   
ATOM   2085  HE  ARG A 220     -20.424 -20.745   6.474  1.00 10.00      A   
ATOM   2086  CZ  ARG A 220     -21.204 -19.538   5.079  1.00 10.00      A   
ATOM   2087  NH1 ARG A 220     -20.963 -18.802   3.996  1.00 10.00      A   
ATOM   2088 HH11 ARG A 220     -21.740 -18.287   3.530  1.00 10.00      A   
ATOM   2089 HH12 ARG A 220     -19.997 -18.738   3.606  1.00 10.00      A   
ATOM   2090  NH2 ARG A 220     -22.435 -19.610   5.556  1.00 10.00      A   
ATOM   2091 HH21 ARG A 220     -23.212 -19.093   5.087  1.00 10.00      A   
ATOM   2092 HH22 ARG A 220     -22.639 -20.189   6.417  1.00 10.00      A   
ATOM   2093  C   ARG A 220     -15.175 -22.226   6.949  1.00 10.00      A   
ATOM   2094  O   ARG A 220     -16.079 -22.917   7.421  1.00 10.00      A   
ATOM   2095  N   ALA A 221     -14.037 -22.751   6.512  1.00 10.00      A   
ATOM   2096  HN  ALA A 221     -13.343 -22.159   6.153  1.00 10.00      A   
ATOM   2097  CA  ALA A 221     -13.796 -24.187   6.564  1.00 10.00      A   
ATOM   2098  CB  ALA A 221     -12.668 -24.585   5.628  1.00 10.00      A   
ATOM   2099  C   ALA A 221     -13.503 -24.658   7.985  1.00 10.00      A   
ATOM   2100  O   ALA A 221     -13.784 -25.803   8.332  1.00 10.00      A   
ATOM   2101  N   VAL A 222     -12.952 -23.770   8.808  1.00 10.00      A   
ATOM   2102  HN  VAL A 222     -12.780 -22.858   8.487  1.00 10.00      A   
ATOM   2103  CA  VAL A 222     -12.621 -24.112  10.189  1.00 10.00      A   
ATOM   2104  CB  VAL A 222     -11.649 -23.087  10.818  1.00 10.00      A   
ATOM   2105  CG1 VAL A 222     -11.272 -23.493  12.238  1.00 10.00      A   
ATOM   2106  CG2 VAL A 222     -10.403 -22.936   9.958  1.00 10.00      A   
ATOM   2107  C   VAL A 222     -13.890 -24.216  11.038  1.00 10.00      A   
ATOM   2108  O   VAL A 222     -14.684 -23.275  11.100  1.00 10.00      A   
ATOM   2109  N   PRO A 223     -14.113 -25.375  11.677  1.00 10.00      A   
ATOM   2110  CA  PRO A 223     -15.288 -25.608  12.527  1.00 10.00      A   
ATOM   2111  CB  PRO A 223     -15.204 -27.107  12.859  1.00 10.00      A   
ATOM   2112  CG  PRO A 223     -14.212 -27.673  11.901  1.00 10.00      A   
ATOM   2113  CD  PRO A 223     -13.250 -26.565  11.603  1.00 10.00      A   
ATOM   2114  C   PRO A 223     -15.265 -24.785  13.820  1.00 10.00      A   
ATOM   2115  O   PRO A 223     -14.237 -24.215  14.197  1.00 10.00      A   
ATOM   2116  N   LEU A 224     -16.404 -24.749  14.503  1.00 10.00      A   
ATOM   2117  HN  LEU A 224     -17.176 -25.248  14.162  1.00 10.00      A   
ATOM   2118  CA  LEU A 224     -16.538 -24.009  15.754  1.00 10.00      A   
ATOM   2119  CB  LEU A 224     -18.024 -23.793  16.079  1.00 10.00      A   
ATOM   2120  CG  LEU A 224     -18.342 -23.029  17.370  1.00 10.00      A   
ATOM   2121  CD1 LEU A 224     -17.837 -21.601  17.277  1.00 10.00      A   
ATOM   2122  CD2 LEU A 224     -19.836 -23.043  17.650  1.00 10.00      A   
ATOM   2123  C   LEU A 224     -15.872 -24.780  16.887  1.00 10.00      A   
ATOM   2124  O   LEU A 224     -15.308 -24.198  17.814  1.00 10.00      A   
ATOM   2125  N   GLU A 225     -15.926 -26.099  16.783  1.00 10.00      A   
ATOM   2126  HN  GLU A 225     -16.390 -26.497  16.004  1.00 10.00      A   
ATOM   2127  CA  GLU A 225     -15.346 -26.987  17.783  1.00 10.00      A   
ATOM   2128  CB  GLU A 225     -15.972 -28.386  17.678  1.00 10.00      A   
ATOM   2129  CG  GLU A 225     -17.483 -28.390  17.482  1.00 10.00      A   
ATOM   2130  CD  GLU A 225     -17.890 -28.480  16.019  1.00 10.00      A   
ATOM   2131  OE1 GLU A 225     -17.543 -27.565  15.237  1.00 10.00      A   
ATOM   2132  OE2 GLU A 225     -18.567 -29.465  15.645  1.00 10.00      A   
ATOM   2133  C   GLU A 225     -13.824 -27.079  17.635  1.00 10.00      A   
ATOM   2134  O   GLU A 225     -13.162 -27.791  18.390  1.00 10.00      A   
ATOM   2135  N   LYS A 226     -13.277 -26.349  16.667  1.00 10.00      A   
ATOM   2136  HN  LYS A 226     -13.856 -25.787  16.105  1.00 10.00      A   
ATOM   2137  CA  LYS A 226     -11.839 -26.355  16.421  1.00 10.00      A   
ATOM   2138  CB  LYS A 226     -11.544 -26.836  15.000  1.00 10.00      A   
ATOM   2139  CG  LYS A 226     -11.790 -28.320  14.786  1.00 10.00      A   
ATOM   2140  CD  LYS A 226     -10.847 -29.162  15.628  1.00 10.00      A   
ATOM   2141  CE  LYS A 226     -11.587 -30.299  16.311  1.00 10.00      A   
ATOM   2142  NZ  LYS A 226     -11.978 -31.369  15.359  1.00 10.00      A   
ATOM   2143  HZ1 LYS A 226     -12.473 -32.133  15.864  1.00 10.00      A   
ATOM   2144  HZ2 LYS A 226     -11.135 -31.765  14.898  1.00 10.00      A   
ATOM   2145  HZ3 LYS A 226     -12.613 -30.985  14.632  1.00 10.00      A   
ATOM   2146  C   LYS A 226     -11.227 -24.976  16.652  1.00 10.00      A   
ATOM   2147  O   LYS A 226     -10.113 -24.698  16.217  1.00 10.00      A   
ATOM   2148  N   LEU A 227     -11.961 -24.115  17.342  1.00 10.00      A   
ATOM   2149  HN  LEU A 227     -12.846 -24.391  17.666  1.00 10.00      A   
ATOM   2150  CA  LEU A 227     -11.479 -22.770  17.629  1.00 10.00      A   
ATOM   2151  CB  LEU A 227     -12.638 -21.781  17.735  1.00 10.00      A   
ATOM   2152  CG  LEU A 227     -13.224 -21.281  16.414  1.00 10.00      A   
ATOM   2153  CD1 LEU A 227     -14.399 -20.350  16.674  1.00 10.00      A   
ATOM   2154  CD2 LEU A 227     -12.159 -20.580  15.586  1.00 10.00      A   
ATOM   2155  C   LEU A 227     -10.647 -22.741  18.903  1.00 10.00      A   
ATOM   2156  O   LEU A 227      -9.545 -22.192  18.921  1.00 10.00      A   
ATOM   2157  N   ALA A 228     -11.171 -23.352  19.960  1.00 10.00      A   
ATOM   2158  HN  ALA A 228     -12.049 -23.788  19.871  1.00 10.00      A   
ATOM   2159  CA  ALA A 228     -10.483 -23.396  21.249  1.00 10.00      A   
ATOM   2160  CB  ALA A 228     -11.341 -24.117  22.278  1.00 10.00      A   
ATOM   2161  C   ALA A 228      -9.119 -24.071  21.130  1.00 10.00      A   
ATOM   2162  O   ALA A 228      -8.170 -23.718  21.832  1.00 10.00      A   
ATOM   2163  N   THR A 229      -9.033 -25.031  20.223  1.00 10.00      A   
ATOM   2164  HN  THR A 229      -9.826 -25.256  19.694  1.00 10.00      A   
ATOM   2165  CA  THR A 229      -7.808 -25.773  19.987  1.00 10.00      A   
ATOM   2166  CB  THR A 229      -8.050 -26.853  18.922  1.00 10.00      A   
ATOM   2167  OG1 THR A 229      -9.463 -27.102  18.829  1.00 10.00      A   
ATOM   2168  HG1 THR A 229      -9.737 -27.670  19.559  1.00 10.00      A   
ATOM   2169  CG2 THR A 229      -7.335 -28.139  19.303  1.00 10.00      A   
ATOM   2170  C   THR A 229      -6.675 -24.854  19.531  1.00 10.00      A   
ATOM   2171  O   THR A 229      -5.514 -25.070  19.874  1.00 10.00      A   
ATOM   2172  N   LEU A 230      -7.019 -23.818  18.773  1.00 10.00      A   
ATOM   2173  HN  LEU A 230      -7.965 -23.689  18.541  1.00 10.00      A   
ATOM   2174  CA  LEU A 230      -6.029 -22.870  18.277  1.00 10.00      A   
ATOM   2175  CB  LEU A 230      -6.435 -22.351  16.899  1.00 10.00      A   
ATOM   2176  CG  LEU A 230      -6.632 -23.407  15.809  1.00 10.00      A   
ATOM   2177  CD1 LEU A 230      -7.269 -22.788  14.574  1.00 10.00      A   
ATOM   2178  CD2 LEU A 230      -5.310 -24.071  15.456  1.00 10.00      A   
ATOM   2179  C   LEU A 230      -5.868 -21.701  19.243  1.00 10.00      A   
ATOM   2180  O   LEU A 230      -4.766 -21.175  19.424  1.00 10.00      A   
ATOM   2181  N   LEU A 231      -6.974 -21.309  19.866  1.00 10.00      A   
ATOM   2182  HN  LEU A 231      -7.818 -21.773  19.671  1.00 10.00      A   
ATOM   2183  CA  LEU A 231      -6.984 -20.200  20.816  1.00 10.00      A   
ATOM   2184  CB  LEU A 231      -8.411 -19.912  21.285  1.00 10.00      A   
ATOM   2185  CG  LEU A 231      -9.281 -19.081  20.343  1.00 10.00      A   
ATOM   2186  CD1 LEU A 231     -10.753 -19.290  20.659  1.00 10.00      A   
ATOM   2187  CD2 LEU A 231      -8.919 -17.611  20.453  1.00 10.00      A   
ATOM   2188  C   LEU A 231      -6.087 -20.477  22.021  1.00 10.00      A   
ATOM   2189  O   LEU A 231      -5.460 -19.568  22.562  1.00 10.00      A   
ATOM   2190  N   GLN A 232      -6.019 -21.736  22.430  1.00 10.00      A   
ATOM   2191  HN  GLN A 232      -6.541 -22.422  21.955  1.00 10.00      A   
ATOM   2192  CA  GLN A 232      -5.203 -22.127  23.579  1.00 10.00      A   
ATOM   2193  CB  GLN A 232      -5.784 -23.369  24.262  1.00 10.00      A   
ATOM   2194  CG  GLN A 232      -7.127 -23.137  24.942  1.00 10.00      A   
ATOM   2195  CD  GLN A 232      -7.021 -22.311  26.210  1.00 10.00      A   
ATOM   2196  OE1 GLN A 232      -6.123 -21.485  26.359  1.00 10.00      A   
ATOM   2197  NE2 GLN A 232      -7.947 -22.522  27.131  1.00 10.00      A   
ATOM   2198 HE21 GLN A 232      -8.639 -23.196  26.949  1.00 10.00      A   
ATOM   2199 HE22 GLN A 232      -7.903 -22.001  27.959  1.00 10.00      A   
ATOM   2200  C   GLN A 232      -3.741 -22.359  23.201  1.00 10.00      A   
ATOM   2201  O   GLN A 232      -2.929 -22.755  24.036  1.00 10.00      A   
ATOM   2202  N   ARG A 233      -3.408 -22.124  21.940  1.00 10.00      A   
ATOM   2203  HN  ARG A 233      -4.102 -21.844  21.306  1.00 10.00      A   
ATOM   2204  CA  ARG A 233      -2.038 -22.303  21.472  1.00 10.00      A   
ATOM   2205  CB  ARG A 233      -2.010 -23.066  20.148  1.00 10.00      A   
ATOM   2206  CG  ARG A 233      -2.552 -24.484  20.224  1.00 10.00      A   
ATOM   2207  CD  ARG A 233      -1.611 -25.415  20.970  1.00 10.00      A   
ATOM   2208  NE  ARG A 233      -1.830 -26.808  20.587  1.00 10.00      A   
ATOM   2209  HE  ARG A 233      -2.626 -27.002  20.037  1.00 10.00      A   
ATOM   2210  CZ  ARG A 233      -1.034 -27.820  20.927  1.00 10.00      A   
ATOM   2211  NH1 ARG A 233       0.050 -27.614  21.670  1.00 10.00      A   
ATOM   2212 HH11 ARG A 233       0.667 -28.414  21.927  1.00 10.00      A   
ATOM   2213 HH12 ARG A 233       0.292 -26.654  21.999  1.00 10.00      A   
ATOM   2214  NH2 ARG A 233      -1.322 -29.043  20.503  1.00 10.00      A   
ATOM   2215 HH21 ARG A 233      -2.167 -29.202  19.907  1.00 10.00      A   
ATOM   2216 HH22 ARG A 233      -0.710 -29.847  20.757  1.00 10.00      A   
ATOM   2217  C   ARG A 233      -1.325 -20.966  21.313  1.00 10.00      A   
ATOM   2218  O   ARG A 233      -0.092 -20.907  21.299  1.00 10.00      A   
ATOM   2219  N   ALA A 234      -2.099 -19.895  21.204  1.00 10.00      A   
ATOM   2220  HN  ALA A 234      -3.071 -20.000  21.249  1.00 10.00      A   
ATOM   2221  CA  ALA A 234      -1.536 -18.564  21.038  1.00 10.00      A   
ATOM   2222  CB  ALA A 234      -1.149 -18.333  19.582  1.00 10.00      A   
ATOM   2223  C   ALA A 234      -2.518 -17.499  21.517  1.00 10.00      A   
ATOM   2224  O   ALA A 234      -3.401 -17.079  20.774  1.00 10.00      A   
ATOM   2225  N   PRO A 235      -2.392 -17.071  22.778  1.00 10.00      A   
ATOM   2226  CA  PRO A 235      -3.258 -16.056  23.366  1.00 10.00      A   
ATOM   2227  CB  PRO A 235      -3.329 -16.530  24.816  1.00 10.00      A   
ATOM   2228  CG  PRO A 235      -1.990 -17.143  25.084  1.00 10.00      A   
ATOM   2229  CD  PRO A 235      -1.412 -17.565  23.755  1.00 10.00      A   
ATOM   2230  C   PRO A 235      -2.635 -14.659  23.304  1.00 10.00      A   
ATOM   2231  O   PRO A 235      -2.903 -13.809  24.158  1.00 10.00      A   
ATOM   2232  N   GLN A 236      -1.802 -14.425  22.295  1.00 10.00      A   
ATOM   2233  HN  GLN A 236      -1.627 -15.133  21.645  1.00 10.00      A   
ATOM   2234  CA  GLN A 236      -1.141 -13.134  22.137  1.00 10.00      A   
ATOM   2235  CB  GLN A 236       0.391 -13.283  22.179  1.00 10.00      A   
ATOM   2236  CG  GLN A 236       1.054 -13.709  20.872  1.00 10.00      A   
ATOM   2237  CD  GLN A 236       0.858 -15.176  20.541  1.00 10.00      A   
ATOM   2238  OE1 GLN A 236       0.760 -16.020  21.428  1.00 10.00      A   
ATOM   2239  NE2 GLN A 236       0.795 -15.484  19.255  1.00 10.00      A   
ATOM   2240 HE21 GLN A 236       0.875 -14.753  18.600  1.00 10.00      A   
ATOM   2241 HE22 GLN A 236       0.662 -16.422  19.009  1.00 10.00      A   
ATOM   2242  C   GLN A 236      -1.596 -12.417  20.867  1.00 10.00      A   
ATOM   2243  O   GLN A 236      -1.000 -11.422  20.452  1.00 10.00      A   
ATOM   2244  N   LEU A 237      -2.666 -12.910  20.263  1.00 10.00      A   
ATOM   2245  HN  LEU A 237      -3.127 -13.679  20.659  1.00 10.00      A   
ATOM   2246  CA  LEU A 237      -3.190 -12.317  19.037  1.00 10.00      A   
ATOM   2247  CB  LEU A 237      -4.008 -13.345  18.250  1.00 10.00      A   
ATOM   2248  CG  LEU A 237      -3.241 -14.292  17.322  1.00 10.00      A   
ATOM   2249  CD1 LEU A 237      -2.412 -15.289  18.119  1.00 10.00      A   
ATOM   2250  CD2 LEU A 237      -4.210 -15.022  16.410  1.00 10.00      A   
ATOM   2251  C   LEU A 237      -4.063 -11.104  19.343  1.00 10.00      A   
ATOM   2252  O   LEU A 237      -4.644 -11.000  20.420  1.00 10.00      A   
ATOM   2253  N   GLU A 238      -4.148 -10.195  18.385  1.00 10.00      A   
ATOM   2254  HN  GLU A 238      -3.648 -10.335  17.549  1.00 10.00      A   
ATOM   2255  CA  GLU A 238      -4.958  -8.997  18.525  1.00 10.00      A   
ATOM   2256  CB  GLU A 238      -4.122  -7.750  18.250  1.00 10.00      A   
ATOM   2257  CG  GLU A 238      -2.942  -7.586  19.189  1.00 10.00      A   
ATOM   2258  CD  GLU A 238      -2.183  -6.301  18.947  1.00 10.00      A   
ATOM   2259  OE1 GLU A 238      -1.370  -6.257  18.002  1.00 10.00      A   
ATOM   2260  OE2 GLU A 238      -2.388  -5.333  19.705  1.00 10.00      A   
ATOM   2261  C   GLU A 238      -6.143  -9.062  17.570  1.00 10.00      A   
ATOM   2262  O   GLU A 238      -7.285  -8.815  17.956  1.00 10.00      A   
ATOM   2263  N   GLU A 239      -5.862  -9.394  16.318  1.00 10.00      A   
ATOM   2264  HN  GLU A 239      -4.928  -9.572  16.068  1.00 10.00      A   
ATOM   2265  CA  GLU A 239      -6.904  -9.519  15.307  1.00 10.00      A   
ATOM   2266  CB  GLU A 239      -6.469  -8.887  13.984  1.00 10.00      A   
ATOM   2267  CG  GLU A 239      -6.432  -7.371  13.982  1.00 10.00      A   
ATOM   2268  CD  GLU A 239      -5.879  -6.797  12.690  1.00 10.00      A   
ATOM   2269  OE1 GLU A 239      -5.804  -7.531  11.676  1.00 10.00      A   
ATOM   2270  OE2 GLU A 239      -5.504  -5.606  12.684  1.00 10.00      A   
ATOM   2271  C   GLU A 239      -7.214 -10.990  15.081  1.00 10.00      A   
ATOM   2272  O   GLU A 239      -6.381 -11.733  14.556  1.00 10.00      A   
ATOM   2273  N   LEU A 240      -8.396 -11.413  15.486  1.00 10.00      A   
ATOM   2274  HN  LEU A 240      -9.026 -10.778  15.900  1.00 10.00      A   
ATOM   2275  CA  LEU A 240      -8.785 -12.803  15.324  1.00 10.00      A   
ATOM   2276  CB  LEU A 240      -9.118 -13.439  16.674  1.00 10.00      A   
ATOM   2277  CG  LEU A 240      -9.548 -14.907  16.633  1.00 10.00      A   
ATOM   2278  CD1 LEU A 240      -8.376 -15.806  16.268  1.00 10.00      A   
ATOM   2279  CD2 LEU A 240     -10.159 -15.322  17.961  1.00 10.00      A   
ATOM   2280  C   LEU A 240      -9.963 -12.955  14.375  1.00 10.00      A   
ATOM   2281  O   LEU A 240     -11.006 -12.327  14.556  1.00 10.00      A   
ATOM   2282  N   GLY A 241      -9.781 -13.789  13.364  1.00 10.00      A   
ATOM   2283  HN  GLY A 241      -8.914 -14.248  13.272  1.00 10.00      A   
ATOM   2284  CA  GLY A 241     -10.827 -14.048  12.402  1.00 10.00      A   
ATOM   2285  C   GLY A 241     -11.298 -15.478  12.515  1.00 10.00      A   
ATOM   2286  O   GLY A 241     -10.519 -16.408  12.308  1.00 10.00      A   
ATOM   2287  N   THR A 242     -12.561 -15.656  12.854  1.00 10.00      A   
ATOM   2288  HN  THR A 242     -13.138 -14.873  12.978  1.00 10.00      A   
ATOM   2289  CA  THR A 242     -13.129 -16.981  13.011  1.00 10.00      A   
ATOM   2290  CB  THR A 242     -14.225 -16.991  14.098  1.00 10.00      A   
ATOM   2291  OG1 THR A 242     -15.142 -15.913  13.868  1.00 10.00      A   
ATOM   2292  HG1 THR A 242     -14.693 -15.071  14.015  1.00 10.00      A   
ATOM   2293  CG2 THR A 242     -13.611 -16.832  15.478  1.00 10.00      A   
ATOM   2294  C   THR A 242     -13.716 -17.474  11.692  1.00 10.00      A   
ATOM   2295  O   THR A 242     -13.884 -16.698  10.749  1.00 10.00      A   
ATOM   2296  N   GLY A 243     -14.020 -18.761  11.630  1.00 10.00      A   
ATOM   2297  HN  GLY A 243     -13.868 -19.331  12.413  1.00 10.00      A   
ATOM   2298  CA  GLY A 243     -14.587 -19.334  10.432  1.00 10.00      A   
ATOM   2299  C   GLY A 243     -16.030 -19.721  10.644  1.00 10.00      A   
ATOM   2300  O   GLY A 243     -16.909 -18.860  10.691  1.00 10.00      A   
ATOM   2301  N   GLY A 244     -16.272 -21.013  10.783  1.00 10.00      A   
ATOM   2302  HN  GLY A 244     -15.523 -21.649  10.744  1.00 10.00      A   
ATOM   2303  CA  GLY A 244     -17.614 -21.496  11.007  1.00 10.00      A   
ATOM   2304  C   GLY A 244     -18.007 -21.346  12.461  1.00 10.00      A   
ATOM   2305  O   GLY A 244     -17.472 -22.033  13.330  1.00 10.00      A   
ATOM   2306  N   TYR A 245     -18.931 -20.437  12.730  1.00 10.00      A   
ATOM   2307  HN  TYR A 245     -19.320 -19.914  11.988  1.00 10.00      A   
ATOM   2308  CA  TYR A 245     -19.391 -20.190  14.092  1.00 10.00      A   
ATOM   2309  CB  TYR A 245     -19.576 -18.686  14.321  1.00 10.00      A   
ATOM   2310  CG  TYR A 245     -19.327 -18.232  15.745  1.00 10.00      A   
ATOM   2311  CD1 TYR A 245     -18.041 -18.204  16.267  1.00 10.00      A   
ATOM   2312  CD2 TYR A 245     -20.375 -17.830  16.564  1.00 10.00      A   
ATOM   2313  CE1 TYR A 245     -17.805 -17.791  17.563  1.00 10.00      A   
ATOM   2314  CE2 TYR A 245     -20.149 -17.414  17.862  1.00 10.00      A   
ATOM   2315  CZ  TYR A 245     -18.862 -17.397  18.357  1.00 10.00      A   
ATOM   2316  OH  TYR A 245     -18.630 -16.984  19.648  1.00 10.00      A   
ATOM   2317  HH  TYR A 245     -19.363 -17.269  20.209  1.00 10.00      A   
ATOM   2318  C   TYR A 245     -20.695 -20.939  14.354  1.00 10.00      A   
ATOM   2319  O   TYR A 245     -21.512 -20.541  15.192  1.00 10.00      A   
ATOM   2320  N   THR A 246     -20.870 -22.042  13.643  1.00 10.00      A   
ATOM   2321  HN  THR A 246     -20.168 -22.324  13.026  1.00 10.00      A   
ATOM   2322  CA  THR A 246     -22.061 -22.856  13.776  1.00 10.00      A   
ATOM   2323  CB  THR A 246     -22.921 -22.837  12.490  1.00 10.00      A   
ATOM   2324  OG1 THR A 246     -24.174 -23.494  12.726  1.00 10.00      A   
ATOM   2325  HG1 THR A 246     -24.883 -22.972  12.325  1.00 10.00      A   
ATOM   2326  CG2 THR A 246     -22.209 -23.506  11.319  1.00 10.00      A   
ATOM   2327  C   THR A 246     -21.696 -24.288  14.161  1.00 10.00      A   
ATOM   2328  O   THR A 246     -20.711 -24.846  13.667  1.00 10.00      A   
ATOM   2329  N   ALA A 247     -22.480 -24.858  15.069  1.00 10.00      A   
ATOM   2330  HN  ALA A 247     -23.234 -24.344  15.429  1.00 10.00      A   
ATOM   2331  CA  ALA A 247     -22.276 -26.223  15.547  1.00 10.00      A   
ATOM   2332  CB  ALA A 247     -20.953 -26.346  16.295  1.00 10.00      A   
ATOM   2333  C   ALA A 247     -23.433 -26.614  16.457  1.00 10.00      A   
ATOM   2334  O   ALA A 247     -24.382 -25.842  16.624  1.00 10.00      A   
ATOM   2335  N   GLU A 248     -23.367 -27.806  17.030  1.00 10.00      A   
ATOM   2336  HN  GLU A 248     -22.595 -28.388  16.846  1.00 10.00      A   
ATOM   2337  CA  GLU A 248     -24.409 -28.270  17.935  1.00 10.00      A   
ATOM   2338  CB  GLU A 248     -24.224 -29.756  18.226  1.00 10.00      A   
ATOM   2339  CG  GLU A 248     -24.829 -30.677  17.184  1.00 10.00      A   
ATOM   2340  CD  GLU A 248     -24.596 -32.133  17.513  1.00 10.00      A   
ATOM   2341  OE1 GLU A 248     -23.764 -32.771  16.833  1.00 10.00      A   
ATOM   2342  OE2 GLU A 248     -25.225 -32.642  18.468  1.00 10.00      A   
ATOM   2343  C   GLU A 248     -24.345 -27.492  19.241  1.00 10.00      A   
ATOM   2344  O   GLU A 248     -23.258 -27.261  19.767  1.00 10.00      A   
ATOM   2345  N   VAL A 249     -25.499 -27.078  19.753  1.00 10.00      A   
ATOM   2346  HN  VAL A 249     -26.336 -27.278  19.280  1.00 10.00      A   
ATOM   2347  CA  VAL A 249     -25.547 -26.335  21.005  1.00 10.00      A   
ATOM   2348  CB  VAL A 249     -26.925 -25.684  21.242  1.00 10.00      A   
ATOM   2349  CG1 VAL A 249     -26.918 -24.846  22.514  1.00 10.00      A   
ATOM   2350  CG2 VAL A 249     -27.327 -24.839  20.041  1.00 10.00      A   
ATOM   2351  C   VAL A 249     -25.204 -27.258  22.166  1.00 10.00      A   
ATOM   2352  O   VAL A 249     -26.056 -27.989  22.678  1.00 10.00      A   
ATOM   2353  N   ARG A 250     -23.941 -27.240  22.549  1.00 10.00      A   
ATOM   2354  HN  ARG A 250     -23.310 -26.647  22.075  1.00 10.00      A   
ATOM   2355  CA  ARG A 250     -23.451 -28.072  23.630  1.00 10.00      A   
ATOM   2356  CB  ARG A 250     -22.412 -29.056  23.090  1.00 10.00      A   
ATOM   2357  CG  ARG A 250     -22.931 -29.992  22.009  1.00 10.00      A   
ATOM   2358  CD  ARG A 250     -21.832 -30.915  21.509  1.00 10.00      A   
ATOM   2359  NE  ARG A 250     -21.129 -31.578  22.606  1.00 10.00      A   
ATOM   2360  HE  ARG A 250     -20.763 -31.004  23.324  1.00 10.00      A   
ATOM   2361  CZ  ARG A 250     -20.957 -32.895  22.691  1.00 10.00      A   
ATOM   2362  NH1 ARG A 250     -21.438 -33.696  21.748  1.00 10.00      A   
ATOM   2363 HH11 ARG A 250     -21.299 -34.728  21.819  1.00 10.00      A   
ATOM   2364 HH12 ARG A 250     -21.957 -33.302  20.932  1.00 10.00      A   
ATOM   2365  NH2 ARG A 250     -20.308 -33.414  23.725  1.00 10.00      A   
ATOM   2366 HH21 ARG A 250     -19.928 -32.786  24.478  1.00 10.00      A   
ATOM   2367 HH22 ARG A 250     -20.168 -34.446  23.795  1.00 10.00      A   
ATOM   2368  C   ARG A 250     -22.821 -27.213  24.722  1.00 10.00      A   
ATOM   2369  O   ARG A 250     -22.035 -26.309  24.430  1.00 10.00      A   
ATOM   2370  N   PRO A 251     -23.169 -27.474  25.993  1.00 10.00      A   
ATOM   2371  CA  PRO A 251     -22.627 -26.723  27.134  1.00 10.00      A   
ATOM   2372  CB  PRO A 251     -23.347 -27.329  28.348  1.00 10.00      A   
ATOM   2373  CG  PRO A 251     -24.537 -28.029  27.782  1.00 10.00      A   
ATOM   2374  CD  PRO A 251     -24.130 -28.503  26.419  1.00 10.00      A   
ATOM   2375  C   PRO A 251     -21.113 -26.903  27.272  1.00 10.00      A   
ATOM   2376  O   PRO A 251     -20.390 -25.950  27.570  1.00 10.00      A   
ATOM   2377  N   ASP A 252     -20.644 -28.123  27.030  1.00 10.00      A   
ATOM   2378  HN  ASP A 252     -21.269 -28.828  26.768  1.00 10.00      A   
ATOM   2379  CA  ASP A 252     -19.222 -28.441  27.131  1.00 10.00      A   
ATOM   2380  CB  ASP A 252     -18.942 -29.951  27.002  1.00 10.00      A   
ATOM   2381  CG  ASP A 252     -19.470 -30.607  25.733  1.00 10.00      A   
ATOM   2382  OD1 ASP A 252     -19.146 -31.794  25.504  1.00 10.00      A   
ATOM   2383  OD2 ASP A 252     -20.218 -29.962  24.972  1.00 10.00      A   
ATOM   2384  C   ASP A 252     -18.392 -27.626  26.147  1.00 10.00      A   
ATOM   2385  O   ASP A 252     -17.401 -27.001  26.526  1.00 10.00      A   
ATOM   2386  N   VAL A 253     -18.813 -27.616  24.892  1.00 10.00      A   
ATOM   2387  HN  VAL A 253     -19.604 -28.153  24.649  1.00 10.00      A   
ATOM   2388  CA  VAL A 253     -18.114 -26.863  23.858  1.00 10.00      A   
ATOM   2389  CB  VAL A 253     -18.669 -27.167  22.448  1.00 10.00      A   
ATOM   2390  CG1 VAL A 253     -17.830 -26.478  21.381  1.00 10.00      A   
ATOM   2391  CG2 VAL A 253     -18.707 -28.668  22.201  1.00 10.00      A   
ATOM   2392  C   VAL A 253     -18.204 -25.363  24.140  1.00 10.00      A   
ATOM   2393  O   VAL A 253     -17.261 -24.614  23.883  1.00 10.00      A   
ATOM   2394  N   TYR A 254     -19.329 -24.942  24.705  1.00 10.00      A   
ATOM   2395  HN  TYR A 254     -20.029 -25.598  24.917  1.00 10.00      A   
ATOM   2396  CA  TYR A 254     -19.546 -23.537  25.031  1.00 10.00      A   
ATOM   2397  CB  TYR A 254     -20.961 -23.318  25.581  1.00 10.00      A   
ATOM   2398  CG  TYR A 254     -21.267 -21.878  25.931  1.00 10.00      A   
ATOM   2399  CD1 TYR A 254     -21.615 -20.961  24.946  1.00 10.00      A   
ATOM   2400  CD2 TYR A 254     -21.205 -21.434  27.245  1.00 10.00      A   
ATOM   2401  CE1 TYR A 254     -21.888 -19.645  25.261  1.00 10.00      A   
ATOM   2402  CE2 TYR A 254     -21.479 -20.117  27.569  1.00 10.00      A   
ATOM   2403  CZ  TYR A 254     -21.820 -19.229  26.573  1.00 10.00      A   
ATOM   2404  OH  TYR A 254     -22.086 -17.917  26.890  1.00 10.00      A   
ATOM   2405  HH  TYR A 254     -22.969 -17.688  26.583  1.00 10.00      A   
ATOM   2406  C   TYR A 254     -18.500 -23.041  26.026  1.00 10.00      A   
ATOM   2407  O   TYR A 254     -17.869 -22.004  25.814  1.00 10.00      A   
ATOM   2408  N   SER A 255     -18.312 -23.790  27.105  1.00 10.00      A   
ATOM   2409  HN  SER A 255     -18.846 -24.607  27.223  1.00 10.00      A   
ATOM   2410  CA  SER A 255     -17.339 -23.427  28.122  1.00 10.00      A   
ATOM   2411  CB  SER A 255     -17.487 -24.327  29.346  1.00 10.00      A   
ATOM   2412  OG  SER A 255     -18.780 -24.190  29.913  1.00 10.00      A   
ATOM   2413  HG  SER A 255     -18.693 -24.035  30.862  1.00 10.00      A   
ATOM   2414  C   SER A 255     -15.919 -23.494  27.566  1.00 10.00      A   
ATOM   2415  O   SER A 255     -15.082 -22.642  27.873  1.00 10.00      A   
ATOM   2416  N   GLY A 256     -15.662 -24.500  26.733  1.00 10.00      A   
ATOM   2417  HN  GLY A 256     -16.371 -25.150  26.531  1.00 10.00      A   
ATOM   2418  CA  GLY A 256     -14.350 -24.651  26.134  1.00 10.00      A   
ATOM   2419  C   GLY A 256     -13.966 -23.438  25.308  1.00 10.00      A   
ATOM   2420  O   GLY A 256     -12.820 -22.982  25.341  1.00 10.00      A   
ATOM   2421  N   LEU A 257     -14.933 -22.915  24.568  1.00 10.00      A   
ATOM   2422  HN  LEU A 257     -15.818 -23.341  24.573  1.00 10.00      A   
ATOM   2423  CA  LEU A 257     -14.717 -21.739  23.740  1.00 10.00      A   
ATOM   2424  CB  LEU A 257     -15.902 -21.537  22.794  1.00 10.00      A   
ATOM   2425  CG  LEU A 257     -15.917 -22.397  21.532  1.00 10.00      A   
ATOM   2426  CD1 LEU A 257     -17.325 -22.487  20.974  1.00 10.00      A   
ATOM   2427  CD2 LEU A 257     -14.972 -21.818  20.494  1.00 10.00      A   
ATOM   2428  C   LEU A 257     -14.535 -20.494  24.606  1.00 10.00      A   
ATOM   2429  O   LEU A 257     -13.630 -19.691  24.379  1.00 10.00      A   
ATOM   2430  N   SER A 258     -15.392 -20.357  25.610  1.00 10.00      A   
ATOM   2431  HN  SER A 258     -16.077 -21.045  25.747  1.00 10.00      A   
ATOM   2432  CA  SER A 258     -15.346 -19.216  26.513  1.00 10.00      A   
ATOM   2433  CB  SER A 258     -16.490 -19.290  27.534  1.00 10.00      A   
ATOM   2434  OG  SER A 258     -16.595 -18.088  28.282  1.00 10.00      A   
ATOM   2435  HG  SER A 258     -17.218 -17.494  27.850  1.00 10.00      A   
ATOM   2436  C   SER A 258     -13.994 -19.114  27.222  1.00 10.00      A   
ATOM   2437  O   SER A 258     -13.395 -18.041  27.270  1.00 10.00      A   
ATOM   2438  N   VAL A 259     -13.507 -20.233  27.754  1.00 10.00      A   
ATOM   2439  HN  VAL A 259     -14.030 -21.066  27.679  1.00 10.00      A   
ATOM   2440  CA  VAL A 259     -12.223 -20.257  28.457  1.00 10.00      A   
ATOM   2441  CB  VAL A 259     -11.936 -21.643  29.081  1.00 10.00      A   
ATOM   2442  CG1 VAL A 259     -10.538 -21.697  29.684  1.00 10.00      A   
ATOM   2443  CG2 VAL A 259     -12.977 -21.976  30.141  1.00 10.00      A   
ATOM   2444  C   VAL A 259     -11.073 -19.868  27.529  1.00 10.00      A   
ATOM   2445  O   VAL A 259     -10.175 -19.118  27.914  1.00 10.00      A   
ATOM   2446  N   ALA A 260     -11.116 -20.372  26.306  1.00 10.00      A   
ATOM   2447  HN  ALA A 260     -11.869 -20.945  26.051  1.00 10.00      A   
ATOM   2448  CA  ALA A 260     -10.081 -20.089  25.326  1.00 10.00      A   
ATOM   2449  CB  ALA A 260     -10.285 -20.955  24.093  1.00 10.00      A   
ATOM   2450  C   ALA A 260     -10.071 -18.610  24.950  1.00 10.00      A   
ATOM   2451  O   ALA A 260      -9.010 -18.002  24.803  1.00 10.00      A   
ATOM   2452  N   LEU A 261     -11.260 -18.037  24.812  1.00 10.00      A   
ATOM   2453  HN  LEU A 261     -12.072 -18.575  24.943  1.00 10.00      A   
ATOM   2454  CA  LEU A 261     -11.394 -16.633  24.454  1.00 10.00      A   
ATOM   2455  CB  LEU A 261     -12.815 -16.332  23.979  1.00 10.00      A   
ATOM   2456  CG  LEU A 261     -13.160 -16.835  22.577  1.00 10.00      A   
ATOM   2457  CD1 LEU A 261     -14.664 -16.979  22.402  1.00 10.00      A   
ATOM   2458  CD2 LEU A 261     -12.576 -15.906  21.522  1.00 10.00      A   
ATOM   2459  C   LEU A 261     -11.003 -15.714  25.605  1.00 10.00      A   
ATOM   2460  O   LEU A 261     -10.358 -14.688  25.395  1.00 10.00      A   
ATOM   2461  N   SER A 262     -11.366 -16.093  26.825  1.00 10.00      A   
ATOM   2462  HN  SER A 262     -11.863 -16.934  26.941  1.00 10.00      A   
ATOM   2463  CA  SER A 262     -11.038 -15.285  27.993  1.00 10.00      A   
ATOM   2464  CB  SER A 262     -11.828 -15.735  29.224  1.00 10.00      A   
ATOM   2465  OG  SER A 262     -11.935 -17.146  29.280  1.00 10.00      A   
ATOM   2466  HG  SER A 262     -12.616 -17.439  28.656  1.00 10.00      A   
ATOM   2467  C   SER A 262      -9.539 -15.304  28.266  1.00 10.00      A   
ATOM   2468  O   SER A 262      -9.004 -14.410  28.927  1.00 10.00      A   
ATOM   2469  N   GLY A 263      -8.863 -16.320  27.739  1.00 10.00      A   
ATOM   2470  HN  GLY A 263      -9.345 -17.006  27.226  1.00 10.00      A   
ATOM   2471  CA  GLY A 263      -7.431 -16.431  27.917  1.00 10.00      A   
ATOM   2472  C   GLY A 263      -6.683 -15.475  27.003  1.00 10.00      A   
ATOM   2473  O   GLY A 263      -5.476 -15.288  27.139  1.00 10.00      A   
ATOM   2474  N   CYS A 264      -7.408 -14.869  26.076  1.00 10.00      A   
ATOM   2475  HN  CYS A 264      -8.369 -15.060  26.021  1.00 10.00      A   
ATOM   2476  CA  CYS A 264      -6.826 -13.925  25.137  1.00 10.00      A   
ATOM   2477  CB  CYS A 264      -7.345 -14.221  23.732  1.00 10.00      A   
ATOM   2478  SG  CYS A 264      -7.066 -15.919  23.185  1.00 10.00      A   
ATOM   2479  HG  CYS A 264      -7.733 -16.722  23.997  1.00 10.00      A   
ATOM   2480  C   CYS A 264      -7.171 -12.491  25.539  1.00 10.00      A   
ATOM   2481  O   CYS A 264      -8.297 -12.031  25.344  1.00 10.00      A   
ATOM   2482  N   LYS A 265      -6.197 -11.786  26.101  1.00 10.00      A   
ATOM   2483  HN  LYS A 265      -5.310 -12.197  26.209  1.00 10.00      A   
ATOM   2484  CA  LYS A 265      -6.402 -10.413  26.547  1.00 10.00      A   
ATOM   2485  CB  LYS A 265      -5.703 -10.176  27.889  1.00 10.00      A   
ATOM   2486  CG  LYS A 265      -6.587 -10.359  29.109  1.00 10.00      A   
ATOM   2487  CD  LYS A 265      -6.781 -11.825  29.448  1.00 10.00      A   
ATOM   2488  CE  LYS A 265      -7.511 -11.978  30.770  1.00 10.00      A   
ATOM   2489  NZ  LYS A 265      -7.743 -13.404  31.124  1.00 10.00      A   
ATOM   2490  HZ1 LYS A 265      -6.839 -13.906  31.240  1.00 10.00      A   
ATOM   2491  HZ2 LYS A 265      -8.294 -13.875  30.373  1.00 10.00      A   
ATOM   2492  HZ3 LYS A 265      -8.274 -13.466  32.013  1.00 10.00      A   
ATOM   2493  C   LYS A 265      -5.876  -9.412  25.528  1.00 10.00      A   
ATOM   2494  O   LYS A 265      -6.175  -8.219  25.605  1.00 10.00      A   
ATOM   2495  N   GLU A 266      -5.099  -9.895  24.576  1.00 10.00      A   
ATOM   2496  HN  GLU A 266      -4.908 -10.859  24.551  1.00 10.00      A   
ATOM   2497  CA  GLU A 266      -4.520  -9.028  23.561  1.00 10.00      A   
ATOM   2498  CB  GLU A 266      -3.217  -9.626  23.024  1.00 10.00      A   
ATOM   2499  CG  GLU A 266      -2.289 -10.169  24.102  1.00 10.00      A   
ATOM   2500  CD  GLU A 266      -2.023  -9.168  25.210  1.00 10.00      A   
ATOM   2501  OE1 GLU A 266      -2.179  -9.530  26.399  1.00 10.00      A   
ATOM   2502  OE2 GLU A 266      -1.656  -8.013  24.899  1.00 10.00      A   
ATOM   2503  C   GLU A 266      -5.496  -8.765  22.422  1.00 10.00      A   
ATOM   2504  O   GLU A 266      -5.283  -7.866  21.613  1.00 10.00      A   
ATOM   2505  N   LEU A 267      -6.566  -9.557  22.370  1.00 10.00      A   
ATOM   2506  HN  LEU A 267      -6.670 -10.260  23.044  1.00 10.00      A   
ATOM   2507  CA  LEU A 267      -7.578  -9.418  21.329  1.00 10.00      A   
ATOM   2508  CB  LEU A 267      -8.689 -10.456  21.501  1.00 10.00      A   
ATOM   2509  CG  LEU A 267      -8.326 -11.897  21.134  1.00 10.00      A   
ATOM   2510  CD1 LEU A 267      -9.529 -12.814  21.294  1.00 10.00      A   
ATOM   2511  CD2 LEU A 267      -7.782 -11.968  19.718  1.00 10.00      A   
ATOM   2512  C   LEU A 267      -8.166  -8.012  21.296  1.00 10.00      A   
ATOM   2513  O   LEU A 267      -8.609  -7.478  22.316  1.00 10.00      A   
ATOM   2514  N   ARG A 268      -8.146  -7.411  20.119  1.00 10.00      A   
ATOM   2515  HN  ARG A 268      -7.763  -7.887  19.348  1.00 10.00      A   
ATOM   2516  CA  ARG A 268      -8.672  -6.068  19.931  1.00 10.00      A   
ATOM   2517  CB  ARG A 268      -7.538  -5.080  19.657  1.00 10.00      A   
ATOM   2518  CG  ARG A 268      -6.644  -4.800  20.854  1.00 10.00      A   
ATOM   2519  CD  ARG A 268      -7.443  -4.239  22.018  1.00 10.00      A   
ATOM   2520  NE  ARG A 268      -6.613  -3.988  23.195  1.00 10.00      A   
ATOM   2521  HE  ARG A 268      -6.219  -3.089  23.282  1.00 10.00      A   
ATOM   2522  CZ  ARG A 268      -6.348  -4.903  24.131  1.00 10.00      A   
ATOM   2523  NH1 ARG A 268      -6.831  -6.132  24.024  1.00 10.00      A   
ATOM   2524 HH11 ARG A 268      -7.420  -6.399  23.200  1.00 10.00      A   
ATOM   2525 HH12 ARG A 268      -6.620  -6.845  24.763  1.00 10.00      A   
ATOM   2526  NH2 ARG A 268      -5.615  -4.578  25.185  1.00 10.00      A   
ATOM   2527 HH21 ARG A 268      -5.404  -5.292  25.921  1.00 10.00      A   
ATOM   2528 HH22 ARG A 268      -5.245  -3.611  25.286  1.00 10.00      A   
ATOM   2529  C   ARG A 268      -9.674  -6.035  18.785  1.00 10.00      A   
ATOM   2530  O   ARG A 268     -10.508  -5.133  18.703  1.00 10.00      A   
ATOM   2531  N   CYS A 269      -9.596  -7.023  17.906  1.00 10.00      A   
ATOM   2532  HN  CYS A 269      -8.914  -7.717  18.021  1.00 10.00      A   
ATOM   2533  CA  CYS A 269     -10.493  -7.098  16.763  1.00 10.00      A   
ATOM   2534  CB  CYS A 269      -9.792  -6.582  15.501  1.00 10.00      A   
ATOM   2535  SG  CYS A 269     -10.814  -6.609  14.006  1.00 10.00      A   
ATOM   2536  HG  CYS A 269     -10.793  -5.394  13.475  1.00 10.00      A   
ATOM   2537  C   CYS A 269     -10.980  -8.524  16.543  1.00 10.00      A   
ATOM   2538  O   CYS A 269     -10.204  -9.478  16.643  1.00 10.00      A   
ATOM   2539  N   LEU A 270     -12.269  -8.664  16.265  1.00 10.00      A   
ATOM   2540  HN  LEU A 270     -12.838  -7.865  16.218  1.00 10.00      A   
ATOM   2541  CA  LEU A 270     -12.865  -9.967  16.018  1.00 10.00      A   
ATOM   2542  CB  LEU A 270     -13.801 -10.364  17.164  1.00 10.00      A   
ATOM   2543  CG  LEU A 270     -13.130 -10.811  18.467  1.00 10.00      A   
ATOM   2544  CD1 LEU A 270     -14.179 -11.113  19.526  1.00 10.00      A   
ATOM   2545  CD2 LEU A 270     -12.257 -12.032  18.227  1.00 10.00      A   
ATOM   2546  C   LEU A 270     -13.622  -9.955  14.697  1.00 10.00      A   
ATOM   2547  O   LEU A 270     -14.400  -9.038  14.424  1.00 10.00      A   
ATOM   2548  N   SER A 271     -13.371 -10.957  13.869  1.00 10.00      A   
ATOM   2549  HN  SER A 271     -12.721 -11.650  14.136  1.00 10.00      A   
ATOM   2550  CA  SER A 271     -14.024 -11.059  12.567  1.00 10.00      A   
ATOM   2551  CB  SER A 271     -13.082 -10.535  11.480  1.00 10.00      A   
ATOM   2552  OG  SER A 271     -12.569  -9.258  11.837  1.00 10.00      A   
ATOM   2553  HG  SER A 271     -13.011  -8.954  12.639  1.00 10.00      A   
ATOM   2554  C   SER A 271     -14.450 -12.500  12.273  1.00 10.00      A   
ATOM   2555  O   SER A 271     -14.218 -13.403  13.085  1.00 10.00      A   
ATOM   2556  N   GLY A 272     -15.076 -12.710  11.120  1.00 10.00      A   
ATOM   2557  HN  GLY A 272     -15.240 -11.955  10.517  1.00 10.00      A   
ATOM   2558  CA  GLY A 272     -15.528 -14.036  10.743  1.00 10.00      A   
ATOM   2559  C   GLY A 272     -16.966 -14.265  11.158  1.00 10.00      A   
ATOM   2560  O   GLY A 272     -17.876 -13.648  10.608  1.00 10.00      A   
ATOM   2561  N   PHE A 273     -17.165 -15.146  12.132  1.00 10.00      A   
ATOM   2562  HN  PHE A 273     -16.386 -15.611  12.517  1.00 10.00      A   
ATOM   2563  CA  PHE A 273     -18.495 -15.452  12.660  1.00 10.00      A   
ATOM   2564  CB  PHE A 273     -19.063 -14.263  13.452  1.00 10.00      A   
ATOM   2565  CG  PHE A 273     -18.203 -13.831  14.604  1.00 10.00      A   
ATOM   2566  CD1 PHE A 273     -17.383 -12.721  14.493  1.00 10.00      A   
ATOM   2567  CD2 PHE A 273     -18.205 -14.537  15.793  1.00 10.00      A   
ATOM   2568  CE1 PHE A 273     -16.581 -12.321  15.543  1.00 10.00      A   
ATOM   2569  CE2 PHE A 273     -17.406 -14.143  16.850  1.00 10.00      A   
ATOM   2570  CZ  PHE A 273     -16.592 -13.033  16.725  1.00 10.00      A   
ATOM   2571  C   PHE A 273     -19.486 -15.910  11.589  1.00 10.00      A   
ATOM   2572  O   PHE A 273     -20.647 -15.500  11.603  1.00 10.00      A   
ATOM   2573  N   TRP A 274     -19.042 -16.765  10.671  1.00 10.00      A   
ATOM   2574  HN  TRP A 274     -18.111 -17.077  10.704  1.00 10.00      A   
ATOM   2575  CA  TRP A 274     -19.926 -17.264   9.628  1.00 10.00      A   
ATOM   2576  CB  TRP A 274     -19.135 -17.972   8.531  1.00 10.00      A   
ATOM   2577  CG  TRP A 274     -18.599 -17.044   7.489  1.00 10.00      A   
ATOM   2578  CD1 TRP A 274     -19.308 -16.439   6.495  1.00 10.00      A   
ATOM   2579  CD2 TRP A 274     -17.241 -16.620   7.328  1.00 10.00      A   
ATOM   2580  NE1 TRP A 274     -18.480 -15.658   5.732  1.00 10.00      A   
ATOM   2581  HE1 TRP A 274     -18.759 -15.120   4.959  1.00 10.00      A   
ATOM   2582  CE2 TRP A 274     -17.205 -15.753   6.220  1.00 10.00      A   
ATOM   2583  CE3 TRP A 274     -16.052 -16.885   8.015  1.00 10.00      A   
ATOM   2584  CZ2 TRP A 274     -16.029 -15.150   5.782  1.00 10.00      A   
ATOM   2585  CZ3 TRP A 274     -14.886 -16.287   7.578  1.00 10.00      A   
ATOM   2586  CH2 TRP A 274     -14.883 -15.430   6.473  1.00 10.00      A   
ATOM   2587  C   TRP A 274     -20.949 -18.212  10.232  1.00 10.00      A   
ATOM   2588  O   TRP A 274     -20.581 -19.166  10.924  1.00 10.00      A   
ATOM   2589  N   ASP A 275     -22.230 -17.938   9.976  1.00 10.00      A   
ATOM   2590  HN  ASP A 275     -22.444 -17.166   9.409  1.00 10.00      A   
ATOM   2591  CA  ASP A 275     -23.327 -18.749  10.513  1.00 10.00      A   
ATOM   2592  CB  ASP A 275     -23.263 -20.200  10.011  1.00 10.00      A   
ATOM   2593  CG  ASP A 275     -23.798 -20.371   8.608  1.00 10.00      A   
ATOM   2594  OD1 ASP A 275     -24.961 -19.985   8.354  1.00 10.00      A   
ATOM   2595  OD2 ASP A 275     -23.063 -20.905   7.751  1.00 10.00      A   
ATOM   2596  C   ASP A 275     -23.301 -18.721  12.034  1.00 10.00      A   
ATOM   2597  O   ASP A 275     -23.576 -19.724  12.691  1.00 10.00      A   
ATOM   2598  N   ALA A 276     -22.952 -17.557  12.574  1.00 10.00      A   
ATOM   2599  HN  ALA A 276     -22.743 -16.806  11.980  1.00 10.00      A   
ATOM   2600  CA  ALA A 276     -22.855 -17.354  14.015  1.00 10.00      A   
ATOM   2601  CB  ALA A 276     -22.459 -15.921  14.327  1.00 10.00      A   
ATOM   2602  C   ALA A 276     -24.134 -17.727  14.753  1.00 10.00      A   
ATOM   2603  O   ALA A 276     -25.164 -17.060  14.623  1.00 10.00      A   
ATOM   2604  N   VAL A 277     -24.056 -18.803  15.521  1.00 10.00      A   
ATOM   2605  HN  VAL A 277     -23.216 -19.309  15.549  1.00 10.00      A   
ATOM   2606  CA  VAL A 277     -25.187 -19.263  16.307  1.00 10.00      A   
ATOM   2607  CB  VAL A 277     -24.999 -20.729  16.755  1.00 10.00      A   
ATOM   2608  CG1 VAL A 277     -26.173 -21.191  17.603  1.00 10.00      A   
ATOM   2609  CG2 VAL A 277     -24.837 -21.637  15.546  1.00 10.00      A   
ATOM   2610  C   VAL A 277     -25.360 -18.366  17.531  1.00 10.00      A   
ATOM   2611  O   VAL A 277     -24.436 -18.223  18.334  1.00 10.00      A   
ATOM   2612  N   PRO A 278     -26.546 -17.746  17.682  1.00 10.00      A   
ATOM   2613  CA  PRO A 278     -26.856 -16.842  18.801  1.00 10.00      A   
ATOM   2614  CB  PRO A 278     -28.360 -16.596  18.653  1.00 10.00      A   
ATOM   2615  CG  PRO A 278     -28.626 -16.790  17.202  1.00 10.00      A   
ATOM   2616  CD  PRO A 278     -27.687 -17.875  16.753  1.00 10.00      A   
ATOM   2617  C   PRO A 278     -26.545 -17.439  20.173  1.00 10.00      A   
ATOM   2618  O   PRO A 278     -26.184 -16.717  21.105  1.00 10.00      A   
ATOM   2619  N   ALA A 279     -26.679 -18.753  20.295  1.00 10.00      A   
ATOM   2620  HN  ALA A 279     -26.990 -19.273  19.519  1.00 10.00      A   
ATOM   2621  CA  ALA A 279     -26.411 -19.445  21.553  1.00 10.00      A   
ATOM   2622  CB  ALA A 279     -26.935 -20.871  21.503  1.00 10.00      A   
ATOM   2623  C   ALA A 279     -24.926 -19.434  21.916  1.00 10.00      A   
ATOM   2624  O   ALA A 279     -24.564 -19.633  23.075  1.00 10.00      A   
ATOM   2625  N   TYR A 280     -24.069 -19.181  20.931  1.00 10.00      A   
ATOM   2626  HN  TYR A 280     -24.413 -18.995  20.029  1.00 10.00      A   
ATOM   2627  CA  TYR A 280     -22.632 -19.158  21.158  1.00 10.00      A   
ATOM   2628  CB  TYR A 280     -21.913 -20.079  20.170  1.00 10.00      A   
ATOM   2629  CG  TYR A 280     -21.906 -21.526  20.602  1.00 10.00      A   
ATOM   2630  CD1 TYR A 280     -22.936 -22.388  20.240  1.00 10.00      A   
ATOM   2631  CD2 TYR A 280     -20.877 -22.026  21.384  1.00 10.00      A   
ATOM   2632  CE1 TYR A 280     -22.935 -23.708  20.648  1.00 10.00      A   
ATOM   2633  CE2 TYR A 280     -20.866 -23.344  21.792  1.00 10.00      A   
ATOM   2634  CZ  TYR A 280     -21.895 -24.180  21.425  1.00 10.00      A   
ATOM   2635  OH  TYR A 280     -21.886 -25.494  21.838  1.00 10.00      A   
ATOM   2636  HH  TYR A 280     -21.697 -25.533  22.787  1.00 10.00      A   
ATOM   2637  C   TYR A 280     -22.068 -17.745  21.084  1.00 10.00      A   
ATOM   2638  O   TYR A 280     -20.853 -17.550  21.107  1.00 10.00      A   
ATOM   2639  N   LEU A 281     -22.952 -16.764  21.006  1.00 10.00      A   
ATOM   2640  HN  LEU A 281     -23.910 -16.983  20.993  1.00 10.00      A   
ATOM   2641  CA  LEU A 281     -22.539 -15.364  20.932  1.00 10.00      A   
ATOM   2642  CB  LEU A 281     -23.701 -14.455  20.514  1.00 10.00      A   
ATOM   2643  CG  LEU A 281     -24.253 -14.666  19.100  1.00 10.00      A   
ATOM   2644  CD1 LEU A 281     -25.264 -13.584  18.748  1.00 10.00      A   
ATOM   2645  CD2 LEU A 281     -23.128 -14.715  18.076  1.00 10.00      A   
ATOM   2646  C   LEU A 281     -21.874 -14.856  22.223  1.00 10.00      A   
ATOM   2647  O   LEU A 281     -20.796 -14.260  22.164  1.00 10.00      A   
ATOM   2648  N   PRO A 282     -22.480 -15.088  23.416  1.00 10.00      A   
ATOM   2649  CA  PRO A 282     -21.919 -14.625  24.697  1.00 10.00      A   
ATOM   2650  CB  PRO A 282     -22.992 -14.988  25.734  1.00 10.00      A   
ATOM   2651  CG  PRO A 282     -24.229 -15.255  24.944  1.00 10.00      A   
ATOM   2652  CD  PRO A 282     -23.768 -15.781  23.618  1.00 10.00      A   
ATOM   2653  C   PRO A 282     -20.574 -15.270  25.065  1.00 10.00      A   
ATOM   2654  O   PRO A 282     -20.065 -15.076  26.169  1.00 10.00      A   
ATOM   2655  N   ALA A 283     -19.996 -16.033  24.145  1.00 10.00      A   
ATOM   2656  HN  ALA A 283     -20.445 -16.163  23.283  1.00 10.00      A   
ATOM   2657  CA  ALA A 283     -18.714 -16.671  24.389  1.00 10.00      A   
ATOM   2658  CB  ALA A 283     -18.488 -17.813  23.412  1.00 10.00      A   
ATOM   2659  C   ALA A 283     -17.583 -15.649  24.297  1.00 10.00      A   
ATOM   2660  O   ALA A 283     -16.573 -15.764  24.986  1.00 10.00      A   
ATOM   2661  N   VAL A 284     -17.777 -14.629  23.466  1.00 10.00      A   
ATOM   2662  HN  VAL A 284     -18.619 -14.573  22.962  1.00 10.00      A   
ATOM   2663  CA  VAL A 284     -16.770 -13.590  23.279  1.00 10.00      A   
ATOM   2664  CB  VAL A 284     -16.776 -13.056  21.827  1.00 10.00      A   
ATOM   2665  CG1 VAL A 284     -16.474 -14.174  20.837  1.00 10.00      A   
ATOM   2666  CG2 VAL A 284     -18.106 -12.396  21.497  1.00 10.00      A   
ATOM   2667  C   VAL A 284     -16.987 -12.426  24.244  1.00 10.00      A   
ATOM   2668  O   VAL A 284     -16.307 -11.403  24.158  1.00 10.00      A   
ATOM   2669  N   TYR A 285     -17.923 -12.605  25.172  1.00 10.00      A   
ATOM   2670  HN  TYR A 285     -18.402 -13.460  25.197  1.00 10.00      A   
ATOM   2671  CA  TYR A 285     -18.263 -11.575  26.155  1.00 10.00      A   
ATOM   2672  CB  TYR A 285     -19.330 -12.085  27.124  1.00 10.00      A   
ATOM   2673  CG  TYR A 285     -20.733 -11.621  26.800  1.00 10.00      A   
ATOM   2674  CD1 TYR A 285     -21.110 -11.342  25.492  1.00 10.00      A   
ATOM   2675  CD2 TYR A 285     -21.682 -11.463  27.802  1.00 10.00      A   
ATOM   2676  CE1 TYR A 285     -22.391 -10.919  25.189  1.00 10.00      A   
ATOM   2677  CE2 TYR A 285     -22.964 -11.040  27.508  1.00 10.00      A   
ATOM   2678  CZ  TYR A 285     -23.312 -10.771  26.201  1.00 10.00      A   
ATOM   2679  OH  TYR A 285     -24.589 -10.352  25.908  1.00 10.00      A   
ATOM   2680  HH  TYR A 285     -24.580  -9.405  25.720  1.00 10.00      A   
ATOM   2681  C   TYR A 285     -17.054 -11.082  26.936  1.00 10.00      A   
ATOM   2682  O   TYR A 285     -16.958  -9.896  27.256  1.00 10.00      A   
ATOM   2683  N   SER A 286     -16.128 -11.982  27.229  1.00 10.00      A   
ATOM   2684  HN  SER A 286     -16.250 -12.911  26.936  1.00 10.00      A   
ATOM   2685  CA  SER A 286     -14.933 -11.637  27.984  1.00 10.00      A   
ATOM   2686  CB  SER A 286     -14.277 -12.917  28.497  1.00 10.00      A   
ATOM   2687  OG  SER A 286     -15.204 -13.992  28.476  1.00 10.00      A   
ATOM   2688  HG  SER A 286     -15.277 -14.369  29.357  1.00 10.00      A   
ATOM   2689  C   SER A 286     -13.937 -10.833  27.146  1.00 10.00      A   
ATOM   2690  O   SER A 286     -12.925 -10.364  27.662  1.00 10.00      A   
ATOM   2691  N   VAL A 287     -14.227 -10.676  25.859  1.00 10.00      A   
ATOM   2692  HN  VAL A 287     -15.056 -11.070  25.505  1.00 10.00      A   
ATOM   2693  CA  VAL A 287     -13.350  -9.938  24.957  1.00 10.00      A   
ATOM   2694  CB  VAL A 287     -13.043 -10.749  23.675  1.00 10.00      A   
ATOM   2695  CG1 VAL A 287     -11.959 -10.068  22.853  1.00 10.00      A   
ATOM   2696  CG2 VAL A 287     -12.642 -12.177  24.018  1.00 10.00      A   
ATOM   2697  C   VAL A 287     -13.960  -8.589  24.563  1.00 10.00      A   
ATOM   2698  O   VAL A 287     -13.238  -7.639  24.255  1.00 10.00      A   
ATOM   2699  N   CYS A 288     -15.288  -8.510  24.590  1.00 10.00      A   
ATOM   2700  HN  CYS A 288     -15.806  -9.302  24.847  1.00 10.00      A   
ATOM   2701  CA  CYS A 288     -16.008  -7.290  24.227  1.00 10.00      A   
ATOM   2702  CB  CYS A 288     -17.507  -7.477  24.454  1.00 10.00      A   
ATOM   2703  SG  CYS A 288     -18.187  -8.989  23.740  1.00 10.00      A   
ATOM   2704  HG  CYS A 288     -18.874  -8.652  22.656  1.00 10.00      A   
ATOM   2705  C   CYS A 288     -15.516  -6.063  24.996  1.00 10.00      A   
ATOM   2706  O   CYS A 288     -15.547  -4.946  24.475  1.00 10.00      A   
ATOM   2707  N   SER A 289     -15.045  -6.281  26.220  1.00 10.00      A   
ATOM   2708  HN  SER A 289     -15.034  -7.198  26.567  1.00 10.00      A   
ATOM   2709  CA  SER A 289     -14.557  -5.204  27.075  1.00 10.00      A   
ATOM   2710  CB  SER A 289     -14.161  -5.784  28.427  1.00 10.00      A   
ATOM   2711  OG  SER A 289     -14.755  -7.059  28.614  1.00 10.00      A   
ATOM   2712  HG  SER A 289     -15.639  -6.939  28.982  1.00 10.00      A   
ATOM   2713  C   SER A 289     -13.368  -4.451  26.473  1.00 10.00      A   
ATOM   2714  O   SER A 289     -13.075  -3.322  26.875  1.00 10.00      A   
ATOM   2715  N   ARG A 290     -12.687  -5.068  25.511  1.00 10.00      A   
ATOM   2716  HN  ARG A 290     -12.969  -5.965  25.218  1.00 10.00      A   
ATOM   2717  CA  ARG A 290     -11.527  -4.446  24.882  1.00 10.00      A   
ATOM   2718  CB  ARG A 290     -10.246  -5.160  25.330  1.00 10.00      A   
ATOM   2719  CG  ARG A 290     -10.277  -6.667  25.127  1.00 10.00      A   
ATOM   2720  CD  ARG A 290      -9.218  -7.359  25.962  1.00 10.00      A   
ATOM   2721  NE  ARG A 290      -9.406  -8.806  25.990  1.00 10.00      A   
ATOM   2722  HE  ARG A 290      -9.087  -9.316  25.217  1.00 10.00      A   
ATOM   2723  CZ  ARG A 290      -9.985  -9.455  27.000  1.00 10.00      A   
ATOM   2724  NH1 ARG A 290     -10.417  -8.786  28.057  1.00 10.00      A   
ATOM   2725 HH11 ARG A 290     -10.873  -9.293  28.845  1.00 10.00      A   
ATOM   2726 HH12 ARG A 290     -10.299  -7.751  28.107  1.00 10.00      A   
ATOM   2727  NH2 ARG A 290     -10.104 -10.778  26.969  1.00 10.00      A   
ATOM   2728 HH21 ARG A 290     -10.564 -11.283  27.764  1.00 10.00      A   
ATOM   2729 HH22 ARG A 290      -9.736 -11.324  26.154  1.00 10.00      A   
ATOM   2730  C   ARG A 290     -11.636  -4.478  23.360  1.00 10.00      A   
ATOM   2731  O   ARG A 290     -10.654  -4.245  22.653  1.00 10.00      A   
ATOM   2732  N   LEU A 291     -12.833  -4.752  22.864  1.00 10.00      A   
ATOM   2733  HN  LEU A 291     -13.582  -4.901  23.480  1.00 10.00      A   
ATOM   2734  CA  LEU A 291     -13.068  -4.822  21.426  1.00 10.00      A   
ATOM   2735  CB  LEU A 291     -14.383  -5.541  21.116  1.00 10.00      A   
ATOM   2736  CG  LEU A 291     -14.289  -7.058  20.951  1.00 10.00      A   
ATOM   2737  CD1 LEU A 291     -15.652  -7.649  20.628  1.00 10.00      A   
ATOM   2738  CD2 LEU A 291     -13.274  -7.419  19.876  1.00 10.00      A   
ATOM   2739  C   LEU A 291     -13.049  -3.440  20.785  1.00 10.00      A   
ATOM   2740  O   LEU A 291     -13.967  -2.643  20.975  1.00 10.00      A   
ATOM   2741  N   THR A 292     -11.995  -3.163  20.034  1.00 10.00      A   
ATOM   2742  HN  THR A 292     -11.288  -3.843  19.928  1.00 10.00      A   
ATOM   2743  CA  THR A 292     -11.848  -1.883  19.358  1.00 10.00      A   
ATOM   2744  CB  THR A 292     -10.361  -1.508  19.243  1.00 10.00      A   
ATOM   2745  OG1 THR A 292      -9.645  -2.109  20.335  1.00 10.00      A   
ATOM   2746  HG1 THR A 292     -10.258  -2.291  21.054  1.00 10.00      A   
ATOM   2747  CG2 THR A 292     -10.189   0.001  19.299  1.00 10.00      A   
ATOM   2748  C   THR A 292     -12.467  -1.946  17.962  1.00 10.00      A   
ATOM   2749  O   THR A 292     -13.029  -0.964  17.468  1.00 10.00      A   
ATOM   2750  N   THR A 293     -12.365  -3.110  17.341  1.00 10.00      A   
ATOM   2751  HN  THR A 293     -11.908  -3.852  17.791  1.00 10.00      A   
ATOM   2752  CA  THR A 293     -12.910  -3.324  16.008  1.00 10.00      A   
ATOM   2753  CB  THR A 293     -11.774  -3.459  14.975  1.00 10.00      A   
ATOM   2754  OG1 THR A 293     -10.710  -2.555  15.312  1.00 10.00      A   
ATOM   2755  HG1 THR A 293      -9.902  -3.060  15.474  1.00 10.00      A   
ATOM   2756  CG2 THR A 293     -12.278  -3.134  13.578  1.00 10.00      A   
ATOM   2757  C   THR A 293     -13.753  -4.598  15.998  1.00 10.00      A   
ATOM   2758  O   THR A 293     -13.328  -5.630  16.522  1.00 10.00      A   
ATOM   2759  N   LEU A 294     -14.942  -4.529  15.412  1.00 10.00      A   
ATOM   2760  HN  LEU A 294     -15.230  -3.684  14.994  1.00 10.00      A   
ATOM   2761  CA  LEU A 294     -15.828  -5.685  15.368  1.00 10.00      A   
ATOM   2762  CB  LEU A 294     -16.881  -5.576  16.474  1.00 10.00      A   
ATOM   2763  CG  LEU A 294     -17.800  -6.782  16.668  1.00 10.00      A   
ATOM   2764  CD1 LEU A 294     -16.995  -8.015  17.042  1.00 10.00      A   
ATOM   2765  CD2 LEU A 294     -18.839  -6.482  17.735  1.00 10.00      A   
ATOM   2766  C   LEU A 294     -16.503  -5.818  14.007  1.00 10.00      A   
ATOM   2767  O   LEU A 294     -17.086  -4.859  13.494  1.00 10.00      A   
ATOM   2768  N   ASN A 295     -16.402  -7.005  13.419  1.00 10.00      A   
ATOM   2769  HN  ASN A 295     -15.902  -7.721  13.867  1.00 10.00      A   
ATOM   2770  CA  ASN A 295     -17.008  -7.274  12.122  1.00 10.00      A   
ATOM   2771  CB  ASN A 295     -15.936  -7.637  11.089  1.00 10.00      A   
ATOM   2772  CG  ASN A 295     -16.462  -7.705   9.663  1.00 10.00      A   
ATOM   2773  OD1 ASN A 295     -17.630  -8.027   9.419  1.00 10.00      A   
ATOM   2774  ND2 ASN A 295     -15.599  -7.397   8.708  1.00 10.00      A   
ATOM   2775 HD21 ASN A 295     -14.686  -7.151   8.973  1.00 10.00      A   
ATOM   2776 HD22 ASN A 295     -15.905  -7.429   7.772  1.00 10.00      A   
ATOM   2777  C   ASN A 295     -18.028  -8.402  12.237  1.00 10.00      A   
ATOM   2778  O   ASN A 295     -17.669  -9.560  12.461  1.00 10.00      A   
ATOM   2779  N   LEU A 296     -19.297  -8.055  12.085  1.00 10.00      A   
ATOM   2780  HN  LEU A 296     -19.514  -7.113  11.895  1.00 10.00      A   
ATOM   2781  CA  LEU A 296     -20.381  -9.021  12.172  1.00 10.00      A   
ATOM   2782  CB  LEU A 296     -21.248  -8.751  13.408  1.00 10.00      A   
ATOM   2783  CG  LEU A 296     -20.523  -8.744  14.758  1.00 10.00      A   
ATOM   2784  CD1 LEU A 296     -21.487  -8.409  15.884  1.00 10.00      A   
ATOM   2785  CD2 LEU A 296     -19.843 -10.080  15.016  1.00 10.00      A   
ATOM   2786  C   LEU A 296     -21.226  -8.968  10.906  1.00 10.00      A   
ATOM   2787  O   LEU A 296     -22.433  -9.204  10.938  1.00 10.00      A   
ATOM   2788  N   SER A 297     -20.576  -8.668   9.787  1.00 10.00      A   
ATOM   2789  HN  SER A 297     -19.609  -8.493   9.826  1.00 10.00      A   
ATOM   2790  CA  SER A 297     -21.257  -8.578   8.500  1.00 10.00      A   
ATOM   2791  CB  SER A 297     -20.392  -7.803   7.509  1.00 10.00      A   
ATOM   2792  OG  SER A 297     -19.717  -6.740   8.159  1.00 10.00      A   
ATOM   2793  HG  SER A 297     -18.850  -7.045   8.457  1.00 10.00      A   
ATOM   2794  C   SER A 297     -21.584  -9.960   7.933  1.00 10.00      A   
ATOM   2795  O   SER A 297     -22.222 -10.079   6.882  1.00 10.00      A   
ATOM   2796  N   TYR A 298     -21.139 -11.001   8.620  1.00 10.00      A   
ATOM   2797  HN  TYR A 298     -20.627 -10.849   9.444  1.00 10.00      A   
ATOM   2798  CA  TYR A 298     -21.388 -12.367   8.182  1.00 10.00      A   
ATOM   2799  CB  TYR A 298     -20.068 -13.126   8.014  1.00 10.00      A   
ATOM   2800  CG  TYR A 298     -18.998 -12.363   7.265  1.00 10.00      A   
ATOM   2801  CD1 TYR A 298     -17.997 -11.689   7.950  1.00 10.00      A   
ATOM   2802  CD2 TYR A 298     -18.977 -12.328   5.875  1.00 10.00      A   
ATOM   2803  CE1 TYR A 298     -17.007 -11.002   7.278  1.00 10.00      A   
ATOM   2804  CE2 TYR A 298     -17.991 -11.640   5.194  1.00 10.00      A   
ATOM   2805  CZ  TYR A 298     -17.006 -10.980   5.901  1.00 10.00      A   
ATOM   2806  OH  TYR A 298     -16.012 -10.304   5.230  1.00 10.00      A   
ATOM   2807  HH  TYR A 298     -16.389  -9.866   4.457  1.00 10.00      A   
ATOM   2808  C   TYR A 298     -22.271 -13.095   9.189  1.00 10.00      A   
ATOM   2809  O   TYR A 298     -22.570 -14.280   9.031  1.00 10.00      A   
ATOM   2810  N   ALA A 299     -22.692 -12.379  10.221  1.00 10.00      A   
ATOM   2811  HN  ALA A 299     -22.443 -11.432  10.281  1.00 10.00      A   
ATOM   2812  CA  ALA A 299     -23.526 -12.960  11.260  1.00 10.00      A   
ATOM   2813  CB  ALA A 299     -23.035 -12.530  12.632  1.00 10.00      A   
ATOM   2814  C   ALA A 299     -24.993 -12.584  11.074  1.00 10.00      A   
ATOM   2815  O   ALA A 299     -25.417 -11.482  11.429  1.00 10.00      A   
ATOM   2816  N   THR A 300     -25.764 -13.506  10.515  1.00 10.00      A   
ATOM   2817  HN  THR A 300     -25.368 -14.358  10.241  1.00 10.00      A   
ATOM   2818  CA  THR A 300     -27.184 -13.289  10.280  1.00 10.00      A   
ATOM   2819  CB  THR A 300     -27.686 -14.183   9.130  1.00 10.00      A   
ATOM   2820  OG1 THR A 300     -26.586 -14.941   8.611  1.00 10.00      A   
ATOM   2821  HG1 THR A 300     -26.911 -15.781   8.278  1.00 10.00      A   
ATOM   2822  CG2 THR A 300     -28.274 -13.331   8.015  1.00 10.00      A   
ATOM   2823  C   THR A 300     -27.997 -13.585  11.539  1.00 10.00      A   
ATOM   2824  O   THR A 300     -28.818 -14.510  11.569  1.00 10.00      A   
ATOM   2825  N   VAL A 301     -27.750 -12.806  12.582  1.00 10.00      A   
ATOM   2826  HN  VAL A 301     -27.080 -12.092  12.492  1.00 10.00      A   
ATOM   2827  CA  VAL A 301     -28.449 -12.969  13.850  1.00 10.00      A   
ATOM   2828  CB  VAL A 301     -27.496 -12.812  15.055  1.00 10.00      A   
ATOM   2829  CG1 VAL A 301     -26.545 -13.996  15.132  1.00 10.00      A   
ATOM   2830  CG2 VAL A 301     -26.718 -11.506  14.964  1.00 10.00      A   
ATOM   2831  C   VAL A 301     -29.598 -11.970  13.968  1.00 10.00      A   
ATOM   2832  O   VAL A 301     -29.945 -11.298  12.998  1.00 10.00      A   
ATOM   2833  N   GLN A 302     -30.188 -11.877  15.153  1.00 10.00      A   
ATOM   2834  HN  GLN A 302     -29.863 -12.430  15.899  1.00 10.00      A   
ATOM   2835  CA  GLN A 302     -31.296 -10.962  15.384  1.00 10.00      A   
ATOM   2836  CB  GLN A 302     -32.297 -11.576  16.366  1.00 10.00      A   
ATOM   2837  CG  GLN A 302     -33.085 -12.747  15.801  1.00 10.00      A   
ATOM   2838  CD  GLN A 302     -33.949 -12.353  14.621  1.00 10.00      A   
ATOM   2839  OE1 GLN A 302     -35.084 -11.919  14.788  1.00 10.00      A   
ATOM   2840  NE2 GLN A 302     -33.416 -12.503  13.418  1.00 10.00      A   
ATOM   2841 HE21 GLN A 302     -32.501 -12.863  13.357  1.00 10.00      A   
ATOM   2842 HE22 GLN A 302     -33.953 -12.253  12.638  1.00 10.00      A   
ATOM   2843  C   GLN A 302     -30.795  -9.624  15.911  1.00 10.00      A   
ATOM   2844  O   GLN A 302     -29.651  -9.512  16.358  1.00 10.00      A   
ATOM   2845  N   SER A 303     -31.659  -8.619  15.867  1.00 10.00      A   
ATOM   2846  HN  SER A 303     -32.555  -8.777  15.511  1.00 10.00      A   
ATOM   2847  CA  SER A 303     -31.313  -7.287  16.340  1.00 10.00      A   
ATOM   2848  CB  SER A 303     -32.480  -6.319  16.100  1.00 10.00      A   
ATOM   2849  OG  SER A 303     -32.224  -5.036  16.653  1.00 10.00      A   
ATOM   2850  HG  SER A 303     -31.824  -4.468  15.976  1.00 10.00      A   
ATOM   2851  C   SER A 303     -30.952  -7.321  17.821  1.00 10.00      A   
ATOM   2852  O   SER A 303     -29.936  -6.761  18.232  1.00 10.00      A   
ATOM   2853  N   TYR A 304     -31.780  -7.999  18.613  1.00 10.00      A   
ATOM   2854  HN  TYR A 304     -32.570  -8.430  18.222  1.00 10.00      A   
ATOM   2855  CA  TYR A 304     -31.545  -8.104  20.047  1.00 10.00      A   
ATOM   2856  CB  TYR A 304     -32.713  -8.791  20.758  1.00 10.00      A   
ATOM   2857  CG  TYR A 304     -32.737  -8.537  22.248  1.00 10.00      A   
ATOM   2858  CD1 TYR A 304     -32.713  -7.240  22.744  1.00 10.00      A   
ATOM   2859  CD2 TYR A 304     -32.786  -9.585  23.154  1.00 10.00      A   
ATOM   2860  CE1 TYR A 304     -32.739  -6.993  24.098  1.00 10.00      A   
ATOM   2861  CE2 TYR A 304     -32.811  -9.348  24.514  1.00 10.00      A   
ATOM   2862  CZ  TYR A 304     -32.787  -8.048  24.979  1.00 10.00      A   
ATOM   2863  OH  TYR A 304     -32.812  -7.801  26.332  1.00 10.00      A   
ATOM   2864  HH  TYR A 304     -32.153  -8.358  26.771  1.00 10.00      A   
ATOM   2865  C   TYR A 304     -30.233  -8.825  20.337  1.00 10.00      A   
ATOM   2866  O   TYR A 304     -29.539  -8.502  21.298  1.00 10.00      A   
ATOM   2867  N   ASP A 305     -29.892  -9.792  19.493  1.00 10.00      A   
ATOM   2868  HN  ASP A 305     -30.491 -10.011  18.750  1.00 10.00      A   
ATOM   2869  CA  ASP A 305     -28.650 -10.538  19.652  1.00 10.00      A   
ATOM   2870  CB  ASP A 305     -28.552 -11.671  18.633  1.00 10.00      A   
ATOM   2871  CG  ASP A 305     -29.368 -12.877  19.034  1.00 10.00      A   
ATOM   2872  OD1 ASP A 305     -29.111 -13.439  20.118  1.00 10.00      A   
ATOM   2873  OD2 ASP A 305     -30.282 -13.260  18.276  1.00 10.00      A   
ATOM   2874  C   ASP A 305     -27.461  -9.607  19.511  1.00 10.00      A   
ATOM   2875  O   ASP A 305     -26.511  -9.674  20.289  1.00 10.00      A   
ATOM   2876  N   LEU A 306     -27.535  -8.725  18.523  1.00 10.00      A   
ATOM   2877  HN  LEU A 306     -28.328  -8.727  17.942  1.00 10.00      A   
ATOM   2878  CA  LEU A 306     -26.479  -7.761  18.273  1.00 10.00      A   
ATOM   2879  CB  LEU A 306     -26.714  -7.056  16.937  1.00 10.00      A   
ATOM   2880  CG  LEU A 306     -26.594  -7.926  15.684  1.00 10.00      A   
ATOM   2881  CD1 LEU A 306     -27.287  -7.262  14.505  1.00 10.00      A   
ATOM   2882  CD2 LEU A 306     -25.135  -8.197  15.360  1.00 10.00      A   
ATOM   2883  C   LEU A 306     -26.407  -6.740  19.408  1.00 10.00      A   
ATOM   2884  O   LEU A 306     -25.324  -6.315  19.804  1.00 10.00      A   
ATOM   2885  N   VAL A 307     -27.571  -6.361  19.930  1.00 10.00      A   
ATOM   2886  HN  VAL A 307     -28.400  -6.733  19.558  1.00 10.00      A   
ATOM   2887  CA  VAL A 307     -27.652  -5.398  21.029  1.00 10.00      A   
ATOM   2888  CB  VAL A 307     -29.118  -5.012  21.346  1.00 10.00      A   
ATOM   2889  CG1 VAL A 307     -29.205  -4.169  22.609  1.00 10.00      A   
ATOM   2890  CG2 VAL A 307     -29.749  -4.277  20.175  1.00 10.00      A   
ATOM   2891  C   VAL A 307     -26.983  -5.953  22.286  1.00 10.00      A   
ATOM   2892  O   VAL A 307     -26.254  -5.241  22.977  1.00 10.00      A   
ATOM   2893  N   LYS A 308     -27.224  -7.233  22.566  1.00 10.00      A   
ATOM   2894  HN  LYS A 308     -27.816  -7.750  21.974  1.00 10.00      A   
ATOM   2895  CA  LYS A 308     -26.640  -7.888  23.734  1.00 10.00      A   
ATOM   2896  CB  LYS A 308     -27.109  -9.343  23.834  1.00 10.00      A   
ATOM   2897  CG  LYS A 308     -28.552  -9.512  24.285  1.00 10.00      A   
ATOM   2898  CD  LYS A 308     -28.971 -10.975  24.241  1.00 10.00      A   
ATOM   2899  CE  LYS A 308     -29.010 -11.494  22.813  1.00 10.00      A   
ATOM   2900  NZ  LYS A 308     -29.375 -12.933  22.740  1.00 10.00      A   
ATOM   2901  HZ1 LYS A 308     -29.333 -13.263  21.749  1.00 10.00      A   
ATOM   2902  HZ2 LYS A 308     -30.341 -13.079  23.099  1.00 10.00      A   
ATOM   2903  HZ3 LYS A 308     -28.720 -13.500  23.311  1.00 10.00      A   
ATOM   2904  C   LYS A 308     -25.114  -7.832  23.681  1.00 10.00      A   
ATOM   2905  O   LYS A 308     -24.446  -7.808  24.715  1.00 10.00      A   
ATOM   2906  N   LEU A 309     -24.571  -7.822  22.467  1.00 10.00      A   
ATOM   2907  HN  LEU A 309     -25.154  -7.868  21.681  1.00 10.00      A   
ATOM   2908  CA  LEU A 309     -23.134  -7.755  22.268  1.00 10.00      A   
ATOM   2909  CB  LEU A 309     -22.767  -8.398  20.926  1.00 10.00      A   
ATOM   2910  CG  LEU A 309     -23.238  -9.837  20.712  1.00 10.00      A   
ATOM   2911  CD1 LEU A 309     -23.120 -10.228  19.248  1.00 10.00      A   
ATOM   2912  CD2 LEU A 309     -22.449 -10.793  21.593  1.00 10.00      A   
ATOM   2913  C   LEU A 309     -22.666  -6.300  22.294  1.00 10.00      A   
ATOM   2914  O   LEU A 309     -21.595  -5.985  22.820  1.00 10.00      A   
ATOM   2915  N   LEU A 310     -23.488  -5.415  21.733  1.00 10.00      A   
ATOM   2916  HN  LEU A 310     -24.330  -5.731  21.336  1.00 10.00      A   
ATOM   2917  CA  LEU A 310     -23.170  -3.992  21.677  1.00 10.00      A   
ATOM   2918  CB  LEU A 310     -24.228  -3.229  20.877  1.00 10.00      A   
ATOM   2919  CG  LEU A 310     -24.150  -3.350  19.354  1.00 10.00      A   
ATOM   2920  CD1 LEU A 310     -25.240  -2.514  18.705  1.00 10.00      A   
ATOM   2921  CD2 LEU A 310     -22.776  -2.938  18.845  1.00 10.00      A   
ATOM   2922  C   LEU A 310     -23.031  -3.383  23.067  1.00 10.00      A   
ATOM   2923  O   LEU A 310     -22.105  -2.613  23.322  1.00 10.00      A   
ATOM   2924  N   CYS A 311     -23.944  -3.742  23.966  1.00 10.00      A   
ATOM   2925  HN  CYS A 311     -24.668  -4.351  23.696  1.00 10.00      A   
ATOM   2926  CA  CYS A 311     -23.919  -3.232  25.337  1.00 10.00      A   
ATOM   2927  CB  CYS A 311     -25.175  -3.660  26.098  1.00 10.00      A   
ATOM   2928  SG  CYS A 311     -26.722  -3.091  25.363  1.00 10.00      A   
ATOM   2929  HG  CYS A 311     -26.679  -1.765  25.312  1.00 10.00      A   
ATOM   2930  C   CYS A 311     -22.672  -3.693  26.090  1.00 10.00      A   
ATOM   2931  O   CYS A 311     -22.380  -3.211  27.185  1.00 10.00      A   
ATOM   2932  N   GLN A 312     -21.936  -4.624  25.499  1.00 10.00      A   
ATOM   2933  HN  GLN A 312     -22.207  -4.964  24.618  1.00 10.00      A   
ATOM   2934  CA  GLN A 312     -20.729  -5.143  26.114  1.00 10.00      A   
ATOM   2935  CB  GLN A 312     -20.690  -6.669  26.009  1.00 10.00      A   
ATOM   2936  CG  GLN A 312     -21.821  -7.363  26.747  1.00 10.00      A   
ATOM   2937  CD  GLN A 312     -21.672  -7.272  28.253  1.00 10.00      A   
ATOM   2938  OE1 GLN A 312     -21.088  -8.149  28.881  1.00 10.00      A   
ATOM   2939  NE2 GLN A 312     -22.193  -6.211  28.843  1.00 10.00      A   
ATOM   2940 HE21 GLN A 312     -22.648  -5.543  28.286  1.00 10.00      A   
ATOM   2941 HE22 GLN A 312     -22.101  -6.132  29.817  1.00 10.00      A   
ATOM   2942  C   GLN A 312     -19.487  -4.527  25.479  1.00 10.00      A   
ATOM   2943  O   GLN A 312     -18.364  -4.811  25.897  1.00 10.00      A   
ATOM   2944  N   CYS A 313     -19.693  -3.663  24.490  1.00 10.00      A   
ATOM   2945  HN  CYS A 313     -20.612  -3.440  24.230  1.00 10.00      A   
ATOM   2946  CA  CYS A 313     -18.588  -3.019  23.795  1.00 10.00      A   
ATOM   2947  CB  CYS A 313     -18.653  -3.326  22.296  1.00 10.00      A   
ATOM   2948  SG  CYS A 313     -18.729  -5.088  21.895  1.00 10.00      A   
ATOM   2949  HG  CYS A 313     -19.918  -5.545  22.276  1.00 10.00      A   
ATOM   2950  C   CYS A 313     -18.584  -1.507  24.027  1.00 10.00      A   
ATOM   2951  O   CYS A 313     -19.187  -0.749  23.267  1.00 10.00      A   
ATOM   2952  N   PRO A 314     -17.914  -1.047  25.094  1.00 10.00      A   
ATOM   2953  CA  PRO A 314     -17.826   0.371  25.424  1.00 10.00      A   
ATOM   2954  CB  PRO A 314     -17.718   0.345  26.948  1.00 10.00      A   
ATOM   2955  CG  PRO A 314     -17.061  -0.961  27.280  1.00 10.00      A   
ATOM   2956  CD  PRO A 314     -17.208  -1.875  26.088  1.00 10.00      A   
ATOM   2957  C   PRO A 314     -16.591   1.049  24.820  1.00 10.00      A   
ATOM   2958  O   PRO A 314     -16.434   2.266  24.908  1.00 10.00      A   
ATOM   2959  N   LYS A 315     -15.716   0.259  24.212  1.00 10.00      A   
ATOM   2960  HN  LYS A 315     -15.902  -0.704  24.168  1.00 10.00      A   
ATOM   2961  CA  LYS A 315     -14.487   0.777  23.606  1.00 10.00      A   
ATOM   2962  CB  LYS A 315     -13.265   0.093  24.216  1.00 10.00      A   
ATOM   2963  CG  LYS A 315     -12.876   0.607  25.587  1.00 10.00      A   
ATOM   2964  CD  LYS A 315     -11.751  -0.225  26.176  1.00 10.00      A   
ATOM   2965  CE  LYS A 315     -10.837   0.615  27.051  1.00 10.00      A   
ATOM   2966  NZ  LYS A 315     -11.569   1.283  28.158  1.00 10.00      A   
ATOM   2967  HZ1 LYS A 315     -10.895   1.719  28.817  1.00 10.00      A   
ATOM   2968  HZ2 LYS A 315     -12.146   0.593  28.680  1.00 10.00      A   
ATOM   2969  HZ3 LYS A 315     -12.193   2.027  27.781  1.00 10.00      A   
ATOM   2970  C   LYS A 315     -14.486   0.560  22.100  1.00 10.00      A   
ATOM   2971  O   LYS A 315     -13.456   0.693  21.443  1.00 10.00      A   
ATOM   2972  N   LEU A 316     -15.646   0.225  21.562  1.00 10.00      A   
ATOM   2973  HN  LEU A 316     -16.429   0.134  22.142  1.00 10.00      A   
ATOM   2974  CA  LEU A 316     -15.786  -0.019  20.135  1.00 10.00      A   
ATOM   2975  CB  LEU A 316     -17.158  -0.621  19.838  1.00 10.00      A   
ATOM   2976  CG  LEU A 316     -17.378  -1.120  18.410  1.00 10.00      A   
ATOM   2977  CD1 LEU A 316     -16.403  -2.242  18.081  1.00 10.00      A   
ATOM   2978  CD2 LEU A 316     -18.814  -1.585  18.230  1.00 10.00      A   
ATOM   2979  C   LEU A 316     -15.583   1.259  19.328  1.00 10.00      A   
ATOM   2980  O   LEU A 316     -16.216   2.281  19.595  1.00 10.00      A   
ATOM   2981  N   GLN A 317     -14.686   1.200  18.353  1.00 10.00      A   
ATOM   2982  HN  GLN A 317     -14.199   0.359  18.202  1.00 10.00      A   
ATOM   2983  CA  GLN A 317     -14.398   2.353  17.512  1.00 10.00      A   
ATOM   2984  CB  GLN A 317     -12.922   2.729  17.594  1.00 10.00      A   
ATOM   2985  CG  GLN A 317     -12.523   3.370  18.912  1.00 10.00      A   
ATOM   2986  CD  GLN A 317     -11.081   3.834  18.923  1.00 10.00      A   
ATOM   2987  OE1 GLN A 317     -10.216   3.228  18.292  1.00 10.00      A   
ATOM   2988  NE2 GLN A 317     -10.816   4.925  19.624  1.00 10.00      A   
ATOM   2989 HE21 GLN A 317     -11.562   5.371  20.097  1.00 10.00      A   
ATOM   2990 HE22 GLN A 317      -9.892   5.252  19.645  1.00 10.00      A   
ATOM   2991  C   GLN A 317     -14.810   2.106  16.063  1.00 10.00      A   
ATOM   2992  O   GLN A 317     -15.267   3.020  15.374  1.00 10.00      A   
ATOM   2993  N   ARG A 318     -14.654   0.873  15.603  1.00 10.00      A   
ATOM   2994  HN  ARG A 318     -14.290   0.181  16.195  1.00 10.00      A   
ATOM   2995  CA  ARG A 318     -15.018   0.521  14.237  1.00 10.00      A   
ATOM   2996  CB  ARG A 318     -13.769   0.201  13.411  1.00 10.00      A   
ATOM   2997  CG  ARG A 318     -13.826   0.735  11.990  1.00 10.00      A   
ATOM   2998  CD  ARG A 318     -13.480  -0.336  10.968  1.00 10.00      A   
ATOM   2999  NE  ARG A 318     -12.052  -0.379  10.651  1.00 10.00      A   
ATOM   3000  HE  ARG A 318     -11.449  -0.744  11.338  1.00 10.00      A   
ATOM   3001  CZ  ARG A 318     -11.528   0.035   9.492  1.00 10.00      A   
ATOM   3002  NH1 ARG A 318     -12.309   0.533   8.540  1.00 10.00      A   
ATOM   3003 HH11 ARG A 318     -11.899   0.849   7.630  1.00 10.00      A   
ATOM   3004 HH12 ARG A 318     -13.343   0.613   8.695  1.00 10.00      A   
ATOM   3005  NH2 ARG A 318     -10.223  -0.056   9.289  1.00 10.00      A   
ATOM   3006 HH21 ARG A 318      -9.607  -0.453  10.030  1.00 10.00      A   
ATOM   3007 HH22 ARG A 318      -9.807   0.267   8.386  1.00 10.00      A   
ATOM   3008  C   ARG A 318     -15.976  -0.667  14.235  1.00 10.00      A   
ATOM   3009  O   ARG A 318     -15.629  -1.751  14.711  1.00 10.00      A   
ATOM   3010  N   LEU A 319     -17.180  -0.462  13.709  1.00 10.00      A   
ATOM   3011  HN  LEU A 319     -17.402   0.422  13.337  1.00 10.00      A   
ATOM   3012  CA  LEU A 319     -18.178  -1.518  13.671  1.00 10.00      A   
ATOM   3013  CB  LEU A 319     -19.339  -1.196  14.614  1.00 10.00      A   
ATOM   3014  CG  LEU A 319     -20.463  -2.232  14.677  1.00 10.00      A   
ATOM   3015  CD1 LEU A 319     -19.983  -3.521  15.328  1.00 10.00      A   
ATOM   3016  CD2 LEU A 319     -21.664  -1.667  15.416  1.00 10.00      A   
ATOM   3017  C   LEU A 319     -18.706  -1.778  12.264  1.00 10.00      A   
ATOM   3018  O   LEU A 319     -19.231  -0.879  11.602  1.00 10.00      A   
ATOM   3019  N   TRP A 320     -18.544  -3.015  11.816  1.00 10.00      A   
ATOM   3020  HN  TRP A 320     -18.090  -3.670  12.393  1.00 10.00      A   
ATOM   3021  CA  TRP A 320     -19.021  -3.447  10.510  1.00 10.00      A   
ATOM   3022  CB  TRP A 320     -17.874  -4.060   9.695  1.00 10.00      A   
ATOM   3023  CG  TRP A 320     -16.891  -3.069   9.143  1.00 10.00      A   
ATOM   3024  CD1 TRP A 320     -16.740  -1.762   9.505  1.00 10.00      A   
ATOM   3025  CD2 TRP A 320     -15.915  -3.314   8.123  1.00 10.00      A   
ATOM   3026  NE1 TRP A 320     -15.734  -1.180   8.776  1.00 10.00      A   
ATOM   3027  HE1 TRP A 320     -15.435  -0.236   8.856  1.00 10.00      A   
ATOM   3028  CE2 TRP A 320     -15.210  -2.112   7.920  1.00 10.00      A   
ATOM   3029  CE3 TRP A 320     -15.567  -4.431   7.363  1.00 10.00      A   
ATOM   3030  CZ2 TRP A 320     -14.179  -1.997   6.989  1.00 10.00      A   
ATOM   3031  CZ3 TRP A 320     -14.546  -4.316   6.439  1.00 10.00      A   
ATOM   3032  CH2 TRP A 320     -13.863  -3.108   6.261  1.00 10.00      A   
ATOM   3033  C   TRP A 320     -20.103  -4.496  10.733  1.00 10.00      A   
ATOM   3034  O   TRP A 320     -19.806  -5.605  11.172  1.00 10.00      A   
ATOM   3035  N   VAL A 321     -21.354  -4.148  10.462  1.00 10.00      A   
ATOM   3036  HN  VAL A 321     -21.541  -3.257  10.082  1.00 10.00      A   
ATOM   3037  CA  VAL A 321     -22.457  -5.083  10.680  1.00 10.00      A   
ATOM   3038  CB  VAL A 321     -23.167  -4.832  12.032  1.00 10.00      A   
ATOM   3039  CG1 VAL A 321     -22.340  -5.359  13.193  1.00 10.00      A   
ATOM   3040  CG2 VAL A 321     -23.481  -3.356  12.216  1.00 10.00      A   
ATOM   3041  C   VAL A 321     -23.498  -5.011   9.573  1.00 10.00      A   
ATOM   3042  O   VAL A 321     -23.377  -4.226   8.637  1.00 10.00      A   
ATOM   3043  N   LEU A 322     -24.524  -5.839   9.692  1.00 10.00      A   
ATOM   3044  HN  LEU A 322     -24.555  -6.449  10.458  1.00 10.00      A   
ATOM   3045  CA  LEU A 322     -25.599  -5.867   8.718  1.00 10.00      A   
ATOM   3046  CB  LEU A 322     -26.114  -7.296   8.531  1.00 10.00      A   
ATOM   3047  CG  LEU A 322     -25.162  -8.289   7.861  1.00 10.00      A   
ATOM   3048  CD1 LEU A 322     -25.719  -9.702   7.944  1.00 10.00      A   
ATOM   3049  CD2 LEU A 322     -24.909  -7.898   6.413  1.00 10.00      A   
ATOM   3050  C   LEU A 322     -26.745  -4.962   9.164  1.00 10.00      A   
ATOM   3051  O   LEU A 322     -26.753  -4.467  10.293  1.00 10.00      A   
ATOM   3052  N   ASP A 323     -27.723  -4.783   8.284  1.00 10.00      A   
ATOM   3053  HN  ASP A 323     -27.660  -5.226   7.408  1.00 10.00      A   
ATOM   3054  CA  ASP A 323     -28.887  -3.947   8.558  1.00 10.00      A   
ATOM   3055  CB  ASP A 323     -29.589  -3.517   7.257  1.00 10.00      A   
ATOM   3056  CG  ASP A 323     -30.066  -4.668   6.382  1.00 10.00      A   
ATOM   3057  OD1 ASP A 323     -29.619  -5.816   6.594  1.00 10.00      A   
ATOM   3058  OD2 ASP A 323     -30.881  -4.423   5.463  1.00 10.00      A   
ATOM   3059  C   ASP A 323     -29.858  -4.631   9.519  1.00 10.00      A   
ATOM   3060  O   ASP A 323     -30.876  -4.058   9.906  1.00 10.00      A   
ATOM   3061  N   TYR A 324     -29.506  -5.846   9.934  1.00 10.00      A   
ATOM   3062  HN  TYR A 324     -28.674  -6.231   9.597  1.00 10.00      A   
ATOM   3063  CA  TYR A 324     -30.321  -6.625  10.863  1.00 10.00      A   
ATOM   3064  CB  TYR A 324     -29.820  -8.069  10.933  1.00 10.00      A   
ATOM   3065  CG  TYR A 324     -30.820  -9.084  10.432  1.00 10.00      A   
ATOM   3066  CD1 TYR A 324     -30.705  -9.633   9.161  1.00 10.00      A   
ATOM   3067  CD2 TYR A 324     -31.886  -9.489  11.225  1.00 10.00      A   
ATOM   3068  CE1 TYR A 324     -31.624 -10.553   8.694  1.00 10.00      A   
ATOM   3069  CE2 TYR A 324     -32.807 -10.410  10.768  1.00 10.00      A   
ATOM   3070  CZ  TYR A 324     -32.672 -10.940   9.504  1.00 10.00      A   
ATOM   3071  OH  TYR A 324     -33.595 -11.852   9.046  1.00 10.00      A   
ATOM   3072  HH  TYR A 324     -33.145 -12.554   8.557  1.00 10.00      A   
ATOM   3073  C   TYR A 324     -30.313  -6.006  12.257  1.00 10.00      A   
ATOM   3074  O   TYR A 324     -31.036  -6.446  13.150  1.00 10.00      A   
ATOM   3075  N   ILE A 325     -29.473  -4.996  12.441  1.00 10.00      A   
ATOM   3076  HN  ILE A 325     -28.900  -4.712  11.699  1.00 10.00      A   
ATOM   3077  CA  ILE A 325     -29.372  -4.302  13.715  1.00 10.00      A   
ATOM   3078  CB  ILE A 325     -28.083  -3.443  13.790  1.00 10.00      A   
ATOM   3079  CG1 ILE A 325     -27.939  -2.769  15.157  1.00 10.00      A   
ATOM   3080  CG2 ILE A 325     -28.027  -2.415  12.666  1.00 10.00      A   
ATOM   3081  CD1 ILE A 325     -27.748  -3.743  16.301  1.00 10.00      A   
ATOM   3082  C   ILE A 325     -30.612  -3.438  13.955  1.00 10.00      A   
ATOM   3083  O   ILE A 325     -31.036  -3.245  15.100  1.00 10.00      A   
ATOM   3084  N   GLU A 326     -31.197  -2.946  12.862  1.00 10.00      A   
ATOM   3085  HN  GLU A 326     -30.817  -3.170  11.986  1.00 10.00      A   
ATOM   3086  CA  GLU A 326     -32.394  -2.102  12.908  1.00 10.00      A   
ATOM   3087  CB  GLU A 326     -33.583  -2.855  13.515  1.00 10.00      A   
ATOM   3088  CG  GLU A 326     -33.861  -4.195  12.846  1.00 10.00      A   
ATOM   3089  CD  GLU A 326     -35.229  -4.756  13.176  1.00 10.00      A   
ATOM   3090  OE1 GLU A 326     -35.619  -4.736  14.363  1.00 10.00      A   
ATOM   3091  OE2 GLU A 326     -35.919  -5.233  12.248  1.00 10.00      A   
ATOM   3092  C   GLU A 326     -32.150  -0.765  13.614  1.00 10.00      A   
ATOM   3093  O   GLU A 326     -31.080  -0.535  14.187  1.00 10.00      A   
ATOM   3094  N   ASP A 327     -33.141   0.122  13.558  1.00 10.00      A   
ATOM   3095  HN  ASP A 327     -33.966  -0.113  13.078  1.00 10.00      A   
ATOM   3096  CA  ASP A 327     -33.030   1.437  14.187  1.00 10.00      A   
ATOM   3097  CB  ASP A 327     -34.260   2.303  13.894  1.00 10.00      A   
ATOM   3098  CG  ASP A 327     -34.435   2.630  12.424  1.00 10.00      A   
ATOM   3099  OD1 ASP A 327     -33.472   3.095  11.785  1.00 10.00      A   
ATOM   3100  OD2 ASP A 327     -35.551   2.435  11.898  1.00 10.00      A   
ATOM   3101  C   ASP A 327     -32.857   1.302  15.693  1.00 10.00      A   
ATOM   3102  O   ASP A 327     -32.051   2.008  16.301  1.00 10.00      A   
ATOM   3103  N   ALA A 328     -33.618   0.384  16.285  1.00 10.00      A   
ATOM   3104  HN  ALA A 328     -34.237  -0.142  15.734  1.00 10.00      A   
ATOM   3105  CA  ALA A 328     -33.567   0.142  17.724  1.00 10.00      A   
ATOM   3106  CB  ALA A 328     -34.529  -0.972  18.107  1.00 10.00      A   
ATOM   3107  C   ALA A 328     -32.152  -0.202  18.181  1.00 10.00      A   
ATOM   3108  O   ALA A 328     -31.655   0.350  19.161  1.00 10.00      A   
ATOM   3109  N   GLY A 329     -31.506  -1.104  17.455  1.00 10.00      A   
ATOM   3110  HN  GLY A 329     -31.946  -1.497  16.672  1.00 10.00      A   
ATOM   3111  CA  GLY A 329     -30.161  -1.510  17.804  1.00 10.00      A   
ATOM   3112  C   GLY A 329     -29.169  -0.373  17.677  1.00 10.00      A   
ATOM   3113  O   GLY A 329     -28.300  -0.197  18.533  1.00 10.00      A   
ATOM   3114  N   LEU A 330     -29.303   0.411  16.614  1.00 10.00      A   
ATOM   3115  HN  LEU A 330     -30.016   0.220  15.962  1.00 10.00      A   
ATOM   3116  CA  LEU A 330     -28.413   1.544  16.380  1.00 10.00      A   
ATOM   3117  CB  LEU A 330     -28.651   2.144  14.992  1.00 10.00      A   
ATOM   3118  CG  LEU A 330     -28.207   1.282  13.807  1.00 10.00      A   
ATOM   3119  CD1 LEU A 330     -28.538   1.963  12.492  1.00 10.00      A   
ATOM   3120  CD2 LEU A 330     -26.722   0.969  13.889  1.00 10.00      A   
ATOM   3121  C   LEU A 330     -28.579   2.603  17.466  1.00 10.00      A   
ATOM   3122  O   LEU A 330     -27.628   3.303  17.820  1.00 10.00      A   
ATOM   3123  N   GLU A 331     -29.793   2.718  17.993  1.00 10.00      A   
ATOM   3124  HN  GLU A 331     -30.523   2.155  17.645  1.00 10.00      A   
ATOM   3125  CA  GLU A 331     -30.080   3.674  19.053  1.00 10.00      A   
ATOM   3126  CB  GLU A 331     -31.580   3.697  19.352  1.00 10.00      A   
ATOM   3127  CG  GLU A 331     -32.004   4.775  20.337  1.00 10.00      A   
ATOM   3128  CD  GLU A 331     -33.451   4.644  20.755  1.00 10.00      A   
ATOM   3129  OE1 GLU A 331     -33.751   3.775  21.597  1.00 10.00      A   
ATOM   3130  OE2 GLU A 331     -34.291   5.416  20.247  1.00 10.00      A   
ATOM   3131  C   GLU A 331     -29.298   3.311  20.314  1.00 10.00      A   
ATOM   3132  O   GLU A 331     -28.783   4.186  21.018  1.00 10.00      A   
ATOM   3133  N   VAL A 332     -29.211   2.014  20.587  1.00 10.00      A   
ATOM   3134  HN  VAL A 332     -29.662   1.372  19.994  1.00 10.00      A   
ATOM   3135  CA  VAL A 332     -28.482   1.517  21.748  1.00 10.00      A   
ATOM   3136  CB  VAL A 332     -28.838   0.048  22.063  1.00 10.00      A   
ATOM   3137  CG1 VAL A 332     -28.184  -0.394  23.363  1.00 10.00      A   
ATOM   3138  CG2 VAL A 332     -30.350  -0.126  22.143  1.00 10.00      A   
ATOM   3139  C   VAL A 332     -26.977   1.650  21.525  1.00 10.00      A   
ATOM   3140  O   VAL A 332     -26.221   1.932  22.454  1.00 10.00      A   
ATOM   3141  N   LEU A 333     -26.557   1.471  20.280  1.00 10.00      A   
ATOM   3142  HN  LEU A 333     -27.215   1.247  19.587  1.00 10.00      A   
ATOM   3143  CA  LEU A 333     -25.150   1.580  19.907  1.00 10.00      A   
ATOM   3144  CB  LEU A 333     -24.999   1.336  18.402  1.00 10.00      A   
ATOM   3145  CG  LEU A 333     -23.669   1.749  17.769  1.00 10.00      A   
ATOM   3146  CD1 LEU A 333     -22.567   0.777  18.147  1.00 10.00      A   
ATOM   3147  CD2 LEU A 333     -23.807   1.847  16.261  1.00 10.00      A   
ATOM   3148  C   LEU A 333     -24.603   2.954  20.273  1.00 10.00      A   
ATOM   3149  O   LEU A 333     -23.494   3.079  20.794  1.00 10.00      A   
ATOM   3150  N   ALA A 334     -25.411   3.977  20.036  1.00 10.00      A   
ATOM   3151  HN  ALA A 334     -26.297   3.804  19.651  1.00 10.00      A   
ATOM   3152  CA  ALA A 334     -25.020   5.348  20.328  1.00 10.00      A   
ATOM   3153  CB  ALA A 334     -25.956   6.315  19.623  1.00 10.00      A   
ATOM   3154  C   ALA A 334     -24.996   5.625  21.832  1.00 10.00      A   
ATOM   3155  O   ALA A 334     -24.616   6.711  22.269  1.00 10.00      A   
ATOM   3156  N   SER A 335     -25.399   4.639  22.621  1.00 10.00      A   
ATOM   3157  HN  SER A 335     -25.677   3.789  22.218  1.00 10.00      A   
ATOM   3158  CA  SER A 335     -25.425   4.777  24.068  1.00 10.00      A   
ATOM   3159  CB  SER A 335     -26.682   4.101  24.636  1.00 10.00      A   
ATOM   3160  OG  SER A 335     -26.699   4.106  26.055  1.00 10.00      A   
ATOM   3161  HG  SER A 335     -26.560   3.206  26.381  1.00 10.00      A   
ATOM   3162  C   SER A 335     -24.167   4.174  24.687  1.00 10.00      A   
ATOM   3163  O   SER A 335     -23.494   4.813  25.497  1.00 10.00      A   
ATOM   3164  N   THR A 336     -23.840   2.952  24.287  1.00 10.00      A   
ATOM   3165  HN  THR A 336     -24.400   2.494  23.619  1.00 10.00      A   
ATOM   3166  CA  THR A 336     -22.672   2.269  24.820  1.00 10.00      A   
ATOM   3167  CB  THR A 336     -22.800   0.748  24.640  1.00 10.00      A   
ATOM   3168  OG1 THR A 336     -24.162   0.361  24.881  1.00 10.00      A   
ATOM   3169  HG1 THR A 336     -24.461   0.741  25.714  1.00 10.00      A   
ATOM   3170  CG2 THR A 336     -21.886   0.017  25.614  1.00 10.00      A   
ATOM   3171  C   THR A 336     -21.376   2.757  24.171  1.00 10.00      A   
ATOM   3172  O   THR A 336     -20.417   3.113  24.864  1.00 10.00      A   
ATOM   3173  N   CYS A 337     -21.353   2.783  22.849  1.00 10.00      A   
ATOM   3174  HN  CYS A 337     -22.153   2.512  22.348  1.00 10.00      A   
ATOM   3175  CA  CYS A 337     -20.176   3.219  22.116  1.00 10.00      A   
ATOM   3176  CB  CYS A 337     -20.097   2.496  20.773  1.00 10.00      A   
ATOM   3177  SG  CYS A 337     -20.365   0.712  20.884  1.00 10.00      A   
ATOM   3178  HG  CYS A 337     -19.905   0.293  22.059  1.00 10.00      A   
ATOM   3179  C   CYS A 337     -20.189   4.732  21.915  1.00 10.00      A   
ATOM   3180  O   CYS A 337     -20.819   5.245  20.995  1.00 10.00      A   
ATOM   3181  N   LYS A 338     -19.488   5.445  22.785  1.00 10.00      A   
ATOM   3182  HN  LYS A 338     -18.992   4.984  23.492  1.00 10.00      A   
ATOM   3183  CA  LYS A 338     -19.432   6.896  22.706  1.00 10.00      A   
ATOM   3184  CB  LYS A 338     -19.501   7.516  24.107  1.00 10.00      A   
ATOM   3185  CG  LYS A 338     -20.852   7.384  24.796  1.00 10.00      A   
ATOM   3186  CD  LYS A 338     -21.935   8.146  24.047  1.00 10.00      A   
ATOM   3187  CE  LYS A 338     -23.237   8.184  24.830  1.00 10.00      A   
ATOM   3188  NZ  LYS A 338     -24.336   8.799  24.039  1.00 10.00      A   
ATOM   3189  HZ1 LYS A 338     -24.033   9.720  23.666  1.00 10.00      A   
ATOM   3190  HZ2 LYS A 338     -25.175   8.939  24.635  1.00 10.00      A   
ATOM   3191  HZ3 LYS A 338     -24.594   8.181  23.240  1.00 10.00      A   
ATOM   3192  C   LYS A 338     -18.172   7.359  21.978  1.00 10.00      A   
ATOM   3193  O   LYS A 338     -17.964   8.557  21.784  1.00 10.00      A   
ATOM   3194  N   ASP A 339     -17.338   6.405  21.570  1.00 10.00      A   
ATOM   3195  HN  ASP A 339     -17.559   5.463  21.749  1.00 10.00      A   
ATOM   3196  CA  ASP A 339     -16.095   6.726  20.869  1.00 10.00      A   
ATOM   3197  CB  ASP A 339     -14.880   6.271  21.684  1.00 10.00      A   
ATOM   3198  CG  ASP A 339     -13.629   7.078  21.382  1.00 10.00      A   
ATOM   3199  OD1 ASP A 339     -13.613   8.289  21.684  1.00 10.00      A   
ATOM   3200  OD2 ASP A 339     -12.649   6.507  20.855  1.00 10.00      A   
ATOM   3201  C   ASP A 339     -16.064   6.095  19.476  1.00 10.00      A   
ATOM   3202  O   ASP A 339     -15.003   5.984  18.857  1.00 10.00      A   
ATOM   3203  N   LEU A 340     -17.236   5.694  18.988  1.00 10.00      A   
ATOM   3204  HN  LEU A 340     -18.043   5.828  19.527  1.00 10.00      A   
ATOM   3205  CA  LEU A 340     -17.354   5.078  17.668  1.00 10.00      A   
ATOM   3206  CB  LEU A 340     -18.796   4.631  17.406  1.00 10.00      A   
ATOM   3207  CG  LEU A 340     -19.002   3.679  16.224  1.00 10.00      A   
ATOM   3208  CD1 LEU A 340     -18.481   2.290  16.554  1.00 10.00      A   
ATOM   3209  CD2 LEU A 340     -20.467   3.620  15.831  1.00 10.00      A   
ATOM   3210  C   LEU A 340     -16.900   6.055  16.587  1.00 10.00      A   
ATOM   3211  O   LEU A 340     -17.360   7.196  16.542  1.00 10.00      A   
ATOM   3212  N   ARG A 341     -15.992   5.598  15.736  1.00 10.00      A   
ATOM   3213  HN  ARG A 341     -15.686   4.666  15.823  1.00 10.00      A   
ATOM   3214  CA  ARG A 341     -15.447   6.425  14.665  1.00 10.00      A   
ATOM   3215  CB  ARG A 341     -13.927   6.242  14.572  1.00 10.00      A   
ATOM   3216  CG  ARG A 341     -13.197   6.271  15.902  1.00 10.00      A   
ATOM   3217  CD  ARG A 341     -13.164   7.670  16.485  1.00 10.00      A   
ATOM   3218  NE  ARG A 341     -12.628   7.674  17.842  1.00 10.00      A   
ATOM   3219  HE  ARG A 341     -13.113   7.143  18.520  1.00 10.00      A   
ATOM   3220  CZ  ARG A 341     -11.535   8.332  18.211  1.00 10.00      A   
ATOM   3221  NH1 ARG A 341     -10.845   9.041  17.323  1.00 10.00      A   
ATOM   3222 HH11 ARG A 341      -9.988   9.557  17.615  1.00 10.00      A   
ATOM   3223 HH12 ARG A 341     -11.155   9.085  16.326  1.00 10.00      A   
ATOM   3224  NH2 ARG A 341     -11.136   8.277  19.474  1.00 10.00      A   
ATOM   3225 HH21 ARG A 341     -11.686   7.713  20.174  1.00 10.00      A   
ATOM   3226 HH22 ARG A 341     -10.279   8.786  19.780  1.00 10.00      A   
ATOM   3227  C   ARG A 341     -16.063   6.055  13.326  1.00 10.00      A   
ATOM   3228  O   ARG A 341     -16.365   6.927  12.506  1.00 10.00      A   
ATOM   3229  N   GLU A 342     -16.257   4.759  13.106  1.00 10.00      A   
ATOM   3230  HN  GLU A 342     -16.040   4.109  13.810  1.00 10.00      A   
ATOM   3231  CA  GLU A 342     -16.812   4.283  11.851  1.00 10.00      A   
ATOM   3232  CB  GLU A 342     -15.713   3.675  10.976  1.00 10.00      A   
ATOM   3233  CG  GLU A 342     -16.209   3.160   9.637  1.00 10.00      A   
ATOM   3234  CD  GLU A 342     -15.104   2.587   8.785  1.00 10.00      A   
ATOM   3235  OE1 GLU A 342     -14.447   3.358   8.064  1.00 10.00      A   
ATOM   3236  OE2 GLU A 342     -14.907   1.358   8.815  1.00 10.00      A   
ATOM   3237  C   GLU A 342     -17.927   3.271  12.063  1.00 10.00      A   
ATOM   3238  O   GLU A 342     -17.827   2.373  12.908  1.00 10.00      A   
ATOM   3239  N   LEU A 343     -18.985   3.429  11.285  1.00 10.00      A   
ATOM   3240  HN  LEU A 343     -18.995   4.183  10.650  1.00 10.00      A   
ATOM   3241  CA  LEU A 343     -20.133   2.536  11.336  1.00 10.00      A   
ATOM   3242  CB  LEU A 343     -21.313   3.211  12.046  1.00 10.00      A   
ATOM   3243  CG  LEU A 343     -22.649   2.462  11.996  1.00 10.00      A   
ATOM   3244  CD1 LEU A 343     -22.581   1.169  12.796  1.00 10.00      A   
ATOM   3245  CD2 LEU A 343     -23.781   3.347  12.492  1.00 10.00      A   
ATOM   3246  C   LEU A 343     -20.540   2.133   9.925  1.00 10.00      A   
ATOM   3247  O   LEU A 343     -20.924   2.976   9.114  1.00 10.00      A   
ATOM   3248  N   ARG A 344     -20.433   0.852   9.624  1.00 10.00      A   
ATOM   3249  HN  ARG A 344     -20.102   0.220  10.306  1.00 10.00      A   
ATOM   3250  CA  ARG A 344     -20.800   0.360   8.308  1.00 10.00      A   
ATOM   3251  CB  ARG A 344     -19.598  -0.246   7.588  1.00 10.00      A   
ATOM   3252  CG  ARG A 344     -18.517   0.771   7.273  1.00 10.00      A   
ATOM   3253  CD  ARG A 344     -17.490   0.233   6.294  1.00 10.00      A   
ATOM   3254  NE  ARG A 344     -16.256   1.009   6.362  1.00 10.00      A   
ATOM   3255  HE  ARG A 344     -16.066   1.472   7.211  1.00 10.00      A   
ATOM   3256  CZ  ARG A 344     -15.367   1.120   5.379  1.00 10.00      A   
ATOM   3257  NH1 ARG A 344     -15.551   0.491   4.225  1.00 10.00      A   
ATOM   3258 HH11 ARG A 344     -16.393  -0.098   4.074  1.00 10.00      A   
ATOM   3259 HH12 ARG A 344     -14.842   0.586   3.463  1.00 10.00      A   
ATOM   3260  NH2 ARG A 344     -14.296   1.877   5.552  1.00 10.00      A   
ATOM   3261 HH21 ARG A 344     -14.148   2.391   6.451  1.00 10.00      A   
ATOM   3262 HH22 ARG A 344     -13.585   1.966   4.787  1.00 10.00      A   
ATOM   3263  C   ARG A 344     -21.945  -0.634   8.395  1.00 10.00      A   
ATOM   3264  O   ARG A 344     -21.806  -1.707   8.986  1.00 10.00      A   
ATOM   3265  N   VAL A 345     -23.077  -0.252   7.827  1.00 10.00      A   
ATOM   3266  HN  VAL A 345     -23.122   0.635   7.400  1.00 10.00      A   
ATOM   3267  CA  VAL A 345     -24.261  -1.091   7.819  1.00 10.00      A   
ATOM   3268  CB  VAL A 345     -25.515  -0.289   8.231  1.00 10.00      A   
ATOM   3269  CG1 VAL A 345     -26.750  -1.175   8.216  1.00 10.00      A   
ATOM   3270  CG2 VAL A 345     -25.323   0.330   9.606  1.00 10.00      A   
ATOM   3271  C   VAL A 345     -24.469  -1.699   6.434  1.00 10.00      A   
ATOM   3272  O   VAL A 345     -24.850  -1.006   5.486  1.00 10.00      A   
ATOM   3273  N   PHE A 346     -24.176  -2.985   6.319  1.00 10.00      A   
ATOM   3274  HN  PHE A 346     -23.839  -3.471   7.108  1.00 10.00      A   
ATOM   3275  CA  PHE A 346     -24.333  -3.702   5.064  1.00 10.00      A   
ATOM   3276  CB  PHE A 346     -23.274  -4.809   4.950  1.00 10.00      A   
ATOM   3277  CG  PHE A 346     -21.848  -4.337   5.087  1.00 10.00      A   
ATOM   3278  CD1 PHE A 346     -21.243  -4.261   6.333  1.00 10.00      A   
ATOM   3279  CD2 PHE A 346     -21.108  -3.982   3.971  1.00 10.00      A   
ATOM   3280  CE1 PHE A 346     -19.932  -3.838   6.461  1.00 10.00      A   
ATOM   3281  CE2 PHE A 346     -19.796  -3.557   4.091  1.00 10.00      A   
ATOM   3282  CZ  PHE A 346     -19.206  -3.485   5.339  1.00 10.00      A   
ATOM   3283  C   PHE A 346     -25.731  -4.316   4.990  1.00 10.00      A   
ATOM   3284  O   PHE A 346     -26.271  -4.764   5.998  1.00 10.00      A   
ATOM   3285  N   PRO A 347     -26.332  -4.358   3.798  1.00 10.00      A   
ATOM   3286  CA  PRO A 347     -27.670  -4.919   3.625  1.00 10.00      A   
ATOM   3287  CB  PRO A 347     -28.095  -4.373   2.261  1.00 10.00      A   
ATOM   3288  CG  PRO A 347     -26.816  -4.203   1.510  1.00 10.00      A   
ATOM   3289  CD  PRO A 347     -25.757  -3.878   2.531  1.00 10.00      A   
ATOM   3290  C   PRO A 347     -27.646  -6.447   3.611  1.00 10.00      A   
ATOM   3291  O   PRO A 347     -26.878  -7.057   2.863  1.00 10.00      A   
ATOM   3292  N   SER A 348     -28.472  -7.052   4.454  1.00 10.00      A   
ATOM   3293  HN  SER A 348     -29.041  -6.504   5.045  1.00 10.00      A   
ATOM   3294  CA  SER A 348     -28.562  -8.501   4.540  1.00 10.00      A   
ATOM   3295  CB  SER A 348     -29.563  -8.897   5.632  1.00 10.00      A   
ATOM   3296  OG  SER A 348     -30.667  -7.998   5.664  1.00 10.00      A   
ATOM   3297  HG  SER A 348     -30.385  -7.154   6.069  1.00 10.00      A   
ATOM   3298  C   SER A 348     -28.991  -9.072   3.193  1.00 10.00      A   
ATOM   3299  O   SER A 348     -28.242  -9.799   2.539  1.00 10.00      A   
ATOM   3300  N   GLU A 349     -30.190  -8.705   2.772  1.00 10.00      A   
ATOM   3301  HN  GLU A 349     -30.725  -8.103   3.337  1.00 10.00      A   
ATOM   3302  CA  GLU A 349     -30.732  -9.158   1.500  1.00 10.00      A   
ATOM   3303  CB  GLU A 349     -31.988 -10.004   1.720  1.00 10.00      A   
ATOM   3304  CG  GLU A 349     -31.761 -11.260   2.546  1.00 10.00      A   
ATOM   3305  CD  GLU A 349     -30.869 -12.266   1.847  1.00 10.00      A   
ATOM   3306  OE1 GLU A 349     -31.120 -12.565   0.662  1.00 10.00      A   
ATOM   3307  OE2 GLU A 349     -29.922 -12.775   2.484  1.00 10.00      A   
ATOM   3308  C   GLU A 349     -31.051  -7.956   0.616  1.00 10.00      A   
ATOM   3309  O   GLU A 349     -32.200  -7.518   0.542  1.00 10.00      A   
ATOM   3310  N   PRO A 350     -30.034  -7.406  -0.077  1.00 10.00      A   
ATOM   3311  CA  PRO A 350     -30.200  -6.229  -0.941  1.00 10.00      A   
ATOM   3312  CB  PRO A 350     -28.761  -5.792  -1.210  1.00 10.00      A   
ATOM   3313  CG  PRO A 350     -27.976  -7.055  -1.139  1.00 10.00      A   
ATOM   3314  CD  PRO A 350     -28.639  -7.895  -0.083  1.00 10.00      A   
ATOM   3315  C   PRO A 350     -30.898  -6.559  -2.253  1.00 10.00      A   
ATOM   3316  O   PRO A 350     -31.038  -5.704  -3.128  1.00 10.00      A   
ATOM   3317  N   PHE A 351     -31.339  -7.798  -2.381  1.00 10.00      A   
ATOM   3318  HN  PHE A 351     -31.204  -8.430  -1.645  1.00 10.00      A   
ATOM   3319  CA  PHE A 351     -32.023  -8.243  -3.583  1.00 10.00      A   
ATOM   3320  CB  PHE A 351     -31.653  -9.698  -3.888  1.00 10.00      A   
ATOM   3321  CG  PHE A 351     -30.196 -10.004  -3.667  1.00 10.00      A   
ATOM   3322  CD1 PHE A 351     -29.793 -10.786  -2.596  1.00 10.00      A   
ATOM   3323  CD2 PHE A 351     -29.229  -9.502  -4.523  1.00 10.00      A   
ATOM   3324  CE1 PHE A 351     -28.456 -11.064  -2.381  1.00 10.00      A   
ATOM   3325  CE2 PHE A 351     -27.889  -9.777  -4.315  1.00 10.00      A   
ATOM   3326  CZ  PHE A 351     -27.502 -10.559  -3.243  1.00 10.00      A   
ATOM   3327  C   PHE A 351     -33.532  -8.093  -3.417  1.00 10.00      A   
ATOM   3328  O   PHE A 351     -34.296  -8.193  -4.380  1.00 10.00      A   
ATOM   3329  N   VAL A 352     -33.949  -7.837  -2.183  1.00 10.00      A   
ATOM   3330  HN  VAL A 352     -33.286  -7.751  -1.466  1.00 10.00      A   
ATOM   3331  CA  VAL A 352     -35.362  -7.672  -1.865  1.00 10.00      A   
ATOM   3332  CB  VAL A 352     -35.709  -8.314  -0.505  1.00 10.00      A   
ATOM   3333  CG1 VAL A 352     -37.210  -8.283  -0.255  1.00 10.00      A   
ATOM   3334  CG2 VAL A 352     -35.181  -9.739  -0.436  1.00 10.00      A   
ATOM   3335  C   VAL A 352     -35.731  -6.194  -1.834  1.00 10.00      A   
ATOM   3336  O   VAL A 352     -35.137  -5.413  -1.084  1.00 10.00      A   
ATOM   3337  N   MET A 353     -36.711  -5.825  -2.653  1.00 10.00      A   
ATOM   3338  HN  MET A 353     -37.146  -6.510  -3.204  1.00 10.00      A   
ATOM   3339  CA  MET A 353     -37.171  -4.443  -2.754  1.00 10.00      A   
ATOM   3340  CB  MET A 353     -38.191  -4.299  -3.887  1.00 10.00      A   
ATOM   3341  CG  MET A 353     -38.643  -2.870  -4.149  1.00 10.00      A   
ATOM   3342  SD  MET A 353     -39.705  -2.741  -5.601  1.00 10.00      A   
ATOM   3343  CE  MET A 353     -39.964  -0.973  -5.684  1.00 10.00      A   
ATOM   3344  C   MET A 353     -37.770  -3.964  -1.437  1.00 10.00      A   
ATOM   3345  O   MET A 353     -37.448  -2.876  -0.956  1.00 10.00      A   
ATOM   3346  N   GLU A 354     -38.640  -4.777  -0.855  1.00 10.00      A   
ATOM   3347  HN  GLU A 354     -38.862  -5.633  -1.287  1.00 10.00      A   
ATOM   3348  CA  GLU A 354     -39.268  -4.433   0.413  1.00 10.00      A   
ATOM   3349  CB  GLU A 354     -40.472  -5.338   0.683  1.00 10.00      A   
ATOM   3350  CG  GLU A 354     -41.714  -4.973  -0.115  1.00 10.00      A   
ATOM   3351  CD  GLU A 354     -42.258  -3.606   0.245  1.00 10.00      A   
ATOM   3352  OE1 GLU A 354     -42.631  -3.395   1.416  1.00 10.00      A   
ATOM   3353  OE2 GLU A 354     -42.329  -2.737  -0.647  1.00 10.00      A   
ATOM   3354  C   GLU A 354     -38.259  -4.548   1.555  1.00 10.00      A   
ATOM   3355  O   GLU A 354     -37.413  -5.445   1.552  1.00 10.00      A   
ATOM   3356  N   PRO A 355     -38.322  -3.630   2.534  1.00 10.00      A   
ATOM   3357  CA  PRO A 355     -37.413  -3.634   3.686  1.00 10.00      A   
ATOM   3358  CB  PRO A 355     -37.771  -2.345   4.442  1.00 10.00      A   
ATOM   3359  CG  PRO A 355     -38.556  -1.530   3.471  1.00 10.00      A   
ATOM   3360  CD  PRO A 355     -39.278  -2.516   2.604  1.00 10.00      A   
ATOM   3361  C   PRO A 355     -37.654  -4.843   4.582  1.00 10.00      A   
ATOM   3362  O   PRO A 355     -38.642  -4.895   5.316  1.00 10.00      A   
ATOM   3363  N   ASN A 356     -36.748  -5.813   4.510  1.00 10.00      A   
ATOM   3364  HN  ASN A 356     -35.988  -5.713   3.898  1.00 10.00      A   
ATOM   3365  CA  ASN A 356     -36.861  -7.032   5.309  1.00 10.00      A   
ATOM   3366  CB  ASN A 356     -35.903  -8.119   4.800  1.00 10.00      A   
ATOM   3367  CG  ASN A 356     -34.440  -7.709   4.842  1.00 10.00      A   
ATOM   3368  OD1 ASN A 356     -33.966  -6.979   3.971  1.00 10.00      A   
ATOM   3369  ND2 ASN A 356     -33.713  -8.190   5.838  1.00 10.00      A   
ATOM   3370 HD21 ASN A 356     -34.153  -8.781   6.491  1.00 10.00      A   
ATOM   3371 HD22 ASN A 356     -32.760  -7.944   5.883  1.00 10.00      A   
ATOM   3372  C   ASN A 356     -36.641  -6.764   6.792  1.00 10.00      A   
ATOM   3373  O   ASN A 356     -37.128  -7.507   7.643  1.00 10.00      A   
ATOM   3374  N   VAL A 357     -35.913  -5.697   7.097  1.00 10.00      A   
ATOM   3375  HN  VAL A 357     -35.555  -5.143   6.375  1.00 10.00      A   
ATOM   3376  CA  VAL A 357     -35.637  -5.327   8.483  1.00 10.00      A   
ATOM   3377  CB  VAL A 357     -34.136  -5.434   8.826  1.00 10.00      A   
ATOM   3378  CG1 VAL A 357     -33.724  -6.887   9.012  1.00 10.00      A   
ATOM   3379  CG2 VAL A 357     -33.298  -4.770   7.747  1.00 10.00      A   
ATOM   3380  C   VAL A 357     -36.110  -3.906   8.766  1.00 10.00      A   
ATOM   3381  O   VAL A 357     -36.317  -3.115   7.841  1.00 10.00      A   
ATOM   3382  N   ALA A 358     -36.279  -3.583  10.041  1.00 10.00      A   
ATOM   3383  HN  ALA A 358     -36.100  -4.257  10.739  1.00 10.00      A   
ATOM   3384  CA  ALA A 358     -36.729  -2.258  10.442  1.00 10.00      A   
ATOM   3385  CB  ALA A 358     -37.511  -2.335  11.742  1.00 10.00      A   
ATOM   3386  C   ALA A 358     -35.551  -1.298  10.578  1.00 10.00      A   
ATOM   3387  O   ALA A 358     -35.243  -0.817  11.672  1.00 10.00      A   
ATOM   3388  N   LEU A 359     -34.877  -1.050   9.466  1.00 10.00      A   
ATOM   3389  HN  LEU A 359     -35.150  -1.493   8.635  1.00 10.00      A   
ATOM   3390  CA  LEU A 359     -33.742  -0.144   9.438  1.00 10.00      A   
ATOM   3391  CB  LEU A 359     -32.499  -0.866   8.913  1.00 10.00      A   
ATOM   3392  CG  LEU A 359     -31.202  -0.059   8.917  1.00 10.00      A   
ATOM   3393  CD1 LEU A 359     -30.282  -0.526  10.030  1.00 10.00      A   
ATOM   3394  CD2 LEU A 359     -30.509  -0.132   7.566  1.00 10.00      A   
ATOM   3395  C   LEU A 359     -34.065   1.044   8.545  1.00 10.00      A   
ATOM   3396  O   LEU A 359     -34.211   0.893   7.330  1.00 10.00      A   
ATOM   3397  N   THR A 360     -34.188   2.216   9.144  1.00 10.00      A   
ATOM   3398  HN  THR A 360     -34.048   2.278  10.117  1.00 10.00      A   
ATOM   3399  CA  THR A 360     -34.505   3.421   8.402  1.00 10.00      A   
ATOM   3400  CB  THR A 360     -35.873   3.990   8.845  1.00 10.00      A   
ATOM   3401  OG1 THR A 360     -35.803   4.406  10.217  1.00 10.00      A   
ATOM   3402  HG1 THR A 360     -35.577   3.642  10.778  1.00 10.00      A   
ATOM   3403  CG2 THR A 360     -36.967   2.938   8.692  1.00 10.00      A   
ATOM   3404  C   THR A 360     -33.416   4.468   8.625  1.00 10.00      A   
ATOM   3405  O   THR A 360     -32.278   4.127   8.947  1.00 10.00      A   
ATOM   3406  N   GLU A 361     -33.759   5.737   8.445  1.00 10.00      A   
ATOM   3407  HN  GLU A 361     -34.681   5.957   8.167  1.00 10.00      A   
ATOM   3408  CA  GLU A 361     -32.810   6.820   8.646  1.00 10.00      A   
ATOM   3409  CB  GLU A 361     -33.205   8.040   7.814  1.00 10.00      A   
ATOM   3410  CG  GLU A 361     -34.563   8.624   8.172  1.00 10.00      A   
ATOM   3411  CD  GLU A 361     -35.686   8.010   7.369  1.00 10.00      A   
ATOM   3412  OE1 GLU A 361     -36.168   8.662   6.425  1.00 10.00      A   
ATOM   3413  OE2 GLU A 361     -36.092   6.871   7.683  1.00 10.00      A   
ATOM   3414  C   GLU A 361     -32.750   7.194  10.122  1.00 10.00      A   
ATOM   3415  O   GLU A 361     -31.876   7.953  10.549  1.00 10.00      A   
ATOM   3416  N   GLN A 362     -33.682   6.642  10.896  1.00 10.00      A   
ATOM   3417  HN  GLN A 362     -34.339   6.036  10.487  1.00 10.00      A   
ATOM   3418  CA  GLN A 362     -33.757   6.904  12.328  1.00 10.00      A   
ATOM   3419  CB  GLN A 362     -34.958   6.177  12.948  1.00 10.00      A   
ATOM   3420  CG  GLN A 362     -35.164   6.433  14.432  1.00 10.00      A   
ATOM   3421  CD  GLN A 362     -35.337   7.904  14.767  1.00 10.00      A   
ATOM   3422  OE1 GLN A 362     -35.836   8.686  13.960  1.00 10.00      A   
ATOM   3423  NE2 GLN A 362     -34.926   8.283  15.966  1.00 10.00      A   
ATOM   3424 HE21 GLN A 362     -34.537   7.600  16.560  1.00 10.00      A   
ATOM   3425 HE22 GLN A 362     -35.024   9.225  16.212  1.00 10.00      A   
ATOM   3426  C   GLN A 362     -32.463   6.492  13.015  1.00 10.00      A   
ATOM   3427  O   GLN A 362     -31.899   7.257  13.802  1.00 10.00      A   
ATOM   3428  N   GLY A 363     -31.999   5.284  12.716  1.00 10.00      A   
ATOM   3429  HN  GLY A 363     -32.522   4.700  12.118  1.00 10.00      A   
ATOM   3430  CA  GLY A 363     -30.763   4.799  13.290  1.00 10.00      A   
ATOM   3431  C   GLY A 363     -29.589   5.684  12.922  1.00 10.00      A   
ATOM   3432  O   GLY A 363     -28.728   5.971  13.759  1.00 10.00      A   
ATOM   3433  N   LEU A 364     -29.573   6.136  11.669  1.00 10.00      A   
ATOM   3434  HN  LEU A 364     -30.300   5.877  11.066  1.00 10.00      A   
ATOM   3435  CA  LEU A 364     -28.512   7.002  11.169  1.00 10.00      A   
ATOM   3436  CB  LEU A 364     -28.807   7.431   9.729  1.00 10.00      A   
ATOM   3437  CG  LEU A 364     -27.838   6.939   8.654  1.00 10.00      A   
ATOM   3438  CD1 LEU A 364     -28.264   7.449   7.287  1.00 10.00      A   
ATOM   3439  CD2 LEU A 364     -26.416   7.375   8.965  1.00 10.00      A   
ATOM   3440  C   LEU A 364     -28.358   8.240  12.047  1.00 10.00      A   
ATOM   3441  O   LEU A 364     -27.283   8.496  12.585  1.00 10.00      A   
ATOM   3442  N   VAL A 365     -29.449   8.982  12.205  1.00 10.00      A   
ATOM   3443  HN  VAL A 365     -30.284   8.695  11.773  1.00 10.00      A   
ATOM   3444  CA  VAL A 365     -29.451  10.205  13.006  1.00 10.00      A   
ATOM   3445  CB  VAL A 365     -30.809  10.936  12.910  1.00 10.00      A   
ATOM   3446  CG1 VAL A 365     -30.740  12.294  13.590  1.00 10.00      A   
ATOM   3447  CG2 VAL A 365     -31.256  11.077  11.461  1.00 10.00      A   
ATOM   3448  C   VAL A 365     -29.141   9.921  14.478  1.00 10.00      A   
ATOM   3449  O   VAL A 365     -28.377  10.647  15.117  1.00 10.00      A   
ATOM   3450  N   SER A 366     -29.725   8.852  15.004  1.00 10.00      A   
ATOM   3451  HN  SER A 366     -30.299   8.297  14.435  1.00 10.00      A   
ATOM   3452  CA  SER A 366     -29.536   8.484  16.400  1.00 10.00      A   
ATOM   3453  CB  SER A 366     -30.389   7.267  16.753  1.00 10.00      A   
ATOM   3454  OG  SER A 366     -31.754   7.512  16.453  1.00 10.00      A   
ATOM   3455  HG  SER A 366     -31.916   7.318  15.519  1.00 10.00      A   
ATOM   3456  C   SER A 366     -28.071   8.245  16.746  1.00 10.00      A   
ATOM   3457  O   SER A 366     -27.588   8.721  17.773  1.00 10.00      A   
ATOM   3458  N   VAL A 367     -27.356   7.528  15.885  1.00 10.00      A   
ATOM   3459  HN  VAL A 367     -27.787   7.182  15.072  1.00 10.00      A   
ATOM   3460  CA  VAL A 367     -25.944   7.246  16.128  1.00 10.00      A   
ATOM   3461  CB  VAL A 367     -25.376   6.176  15.166  1.00 10.00      A   
ATOM   3462  CG1 VAL A 367     -23.955   5.798  15.555  1.00 10.00      A   
ATOM   3463  CG2 VAL A 367     -26.255   4.936  15.160  1.00 10.00      A   
ATOM   3464  C   VAL A 367     -25.107   8.528  16.061  1.00 10.00      A   
ATOM   3465  O   VAL A 367     -24.170   8.714  16.841  1.00 10.00      A   
ATOM   3466  N   SER A 368     -25.473   9.418  15.148  1.00 10.00      A   
ATOM   3467  HN  SER A 368     -26.236   9.219  14.565  1.00 10.00      A   
ATOM   3468  CA  SER A 368     -24.768  10.683  14.974  1.00 10.00      A   
ATOM   3469  CB  SER A 368     -25.336  11.438  13.771  1.00 10.00      A   
ATOM   3470  OG  SER A 368     -25.433  10.590  12.644  1.00 10.00      A   
ATOM   3471  HG  SER A 368     -24.681  10.745  12.060  1.00 10.00      A   
ATOM   3472  C   SER A 368     -24.859  11.561  16.223  1.00 10.00      A   
ATOM   3473  O   SER A 368     -23.946  12.338  16.522  1.00 10.00      A   
ATOM   3474  N   MET A 369     -25.964  11.436  16.948  1.00 10.00      A   
ATOM   3475  HN  MET A 369     -26.659  10.804  16.653  1.00 10.00      A   
ATOM   3476  CA  MET A 369     -26.176  12.221  18.160  1.00 10.00      A   
ATOM   3477  CB  MET A 369     -27.672  12.403  18.438  1.00 10.00      A   
ATOM   3478  CG  MET A 369     -28.416  13.205  17.385  1.00 10.00      A   
ATOM   3479  SD  MET A 369     -30.160  13.450  17.791  1.00 10.00      A   
ATOM   3480  CE  MET A 369     -30.037  14.392  19.312  1.00 10.00      A   
ATOM   3481  C   MET A 369     -25.510  11.571  19.368  1.00 10.00      A   
ATOM   3482  O   MET A 369     -25.180  12.248  20.340  1.00 10.00      A   
ATOM   3483  N   GLY A 370     -25.311  10.262  19.301  1.00 10.00      A   
ATOM   3484  HN  GLY A 370     -25.583   9.777  18.494  1.00 10.00      A   
ATOM   3485  CA  GLY A 370     -24.704   9.544  20.404  1.00 10.00      A   
ATOM   3486  C   GLY A 370     -23.188   9.511  20.350  1.00 10.00      A   
ATOM   3487  O   GLY A 370     -22.527   9.778  21.352  1.00 10.00      A   
ATOM   3488  N   CYS A 371     -22.639   9.186  19.189  1.00 10.00      A   
ATOM   3489  HN  CYS A 371     -23.220   8.997  18.419  1.00 10.00      A   
ATOM   3490  CA  CYS A 371     -21.196   9.104  19.022  1.00 10.00      A   
ATOM   3491  CB  CYS A 371     -20.839   7.867  18.197  1.00 10.00      A   
ATOM   3492  SG  CYS A 371     -21.894   6.435  18.520  1.00 10.00      A   
ATOM   3493  HG  CYS A 371     -21.482   5.871  19.650  1.00 10.00      A   
ATOM   3494  C   CYS A 371     -20.645  10.363  18.355  1.00 10.00      A   
ATOM   3495  O   CYS A 371     -20.816  10.570  17.151  1.00 10.00      A   
ATOM   3496  N   PRO A 372     -19.965  11.222  19.134  1.00 10.00      A   
ATOM   3497  CA  PRO A 372     -19.384  12.468  18.630  1.00 10.00      A   
ATOM   3498  CB  PRO A 372     -19.267  13.308  19.903  1.00 10.00      A   
ATOM   3499  CG  PRO A 372     -19.000  12.310  20.979  1.00 10.00      A   
ATOM   3500  CD  PRO A 372     -19.721  11.049  20.581  1.00 10.00      A   
ATOM   3501  C   PRO A 372     -17.999  12.257  18.010  1.00 10.00      A   
ATOM   3502  O   PRO A 372     -17.245  13.209  17.796  1.00 10.00      A   
ATOM   3503  N   LYS A 373     -17.663  11.004  17.730  1.00 10.00      A   
ATOM   3504  HN  LYS A 373     -18.300  10.287  17.921  1.00 10.00      A   
ATOM   3505  CA  LYS A 373     -16.368  10.671  17.149  1.00 10.00      A   
ATOM   3506  CB  LYS A 373     -15.620   9.676  18.047  1.00 10.00      A   
ATOM   3507  CG  LYS A 373     -15.323  10.179  19.456  1.00 10.00      A   
ATOM   3508  CD  LYS A 373     -14.376  11.369  19.436  1.00 10.00      A   
ATOM   3509  CE  LYS A 373     -13.910  11.737  20.839  1.00 10.00      A   
ATOM   3510  NZ  LYS A 373     -12.889  10.786  21.354  1.00 10.00      A   
ATOM   3511  HZ1 LYS A 373     -12.069  10.757  20.714  1.00 10.00      A   
ATOM   3512  HZ2 LYS A 373     -13.293   9.822  21.427  1.00 10.00      A   
ATOM   3513  HZ3 LYS A 373     -12.564  11.085  22.294  1.00 10.00      A   
ATOM   3514  C   LYS A 373     -16.528  10.092  15.743  1.00 10.00      A   
ATOM   3515  O   LYS A 373     -15.542   9.762  15.082  1.00 10.00      A   
ATOM   3516  N   LEU A 374     -17.773   9.989  15.290  1.00 10.00      A   
ATOM   3517  HN  LEU A 374     -18.510  10.298  15.855  1.00 10.00      A   
ATOM   3518  CA  LEU A 374     -18.075   9.435  13.974  1.00 10.00      A   
ATOM   3519  CB  LEU A 374     -19.580   9.215  13.826  1.00 10.00      A   
ATOM   3520  CG  LEU A 374     -20.148   7.968  14.494  1.00 10.00      A   
ATOM   3521  CD1 LEU A 374     -21.657   8.067  14.581  1.00 10.00      A   
ATOM   3522  CD2 LEU A 374     -19.740   6.723  13.720  1.00 10.00      A   
ATOM   3523  C   LEU A 374     -17.579  10.328  12.845  1.00 10.00      A   
ATOM   3524  O   LEU A 374     -17.794  11.541  12.863  1.00 10.00      A   
ATOM   3525  N   GLU A 375     -16.897   9.719  11.881  1.00 10.00      A   
ATOM   3526  HN  GLU A 375     -16.720   8.756  11.961  1.00 10.00      A   
ATOM   3527  CA  GLU A 375     -16.381  10.446  10.725  1.00 10.00      A   
ATOM   3528  CB  GLU A 375     -14.954  10.935  10.968  1.00 10.00      A   
ATOM   3529  CG  GLU A 375     -13.943   9.825  11.192  1.00 10.00      A   
ATOM   3530  CD  GLU A 375     -12.546  10.242  10.798  1.00 10.00      A   
ATOM   3531  OE1 GLU A 375     -12.293  10.397   9.588  1.00 10.00      A   
ATOM   3532  OE2 GLU A 375     -11.691  10.406  11.690  1.00 10.00      A   
ATOM   3533  C   GLU A 375     -16.444   9.596   9.458  1.00 10.00      A   
ATOM   3534  O   GLU A 375     -16.178  10.082   8.358  1.00 10.00      A   
ATOM   3535  N   SER A 376     -16.798   8.330   9.619  1.00 10.00      A   
ATOM   3536  HN  SER A 376     -16.999   8.002  10.516  1.00 10.00      A   
ATOM   3537  CA  SER A 376     -16.908   7.409   8.500  1.00 10.00      A   
ATOM   3538  CB  SER A 376     -15.651   6.535   8.413  1.00 10.00      A   
ATOM   3539  OG  SER A 376     -15.683   5.676   7.284  1.00 10.00      A   
ATOM   3540  HG  SER A 376     -15.143   4.890   7.468  1.00 10.00      A   
ATOM   3541  C   SER A 376     -18.151   6.542   8.681  1.00 10.00      A   
ATOM   3542  O   SER A 376     -18.223   5.732   9.608  1.00 10.00      A   
ATOM   3543  N   VAL A 377     -19.136   6.720   7.808  1.00 10.00      A   
ATOM   3544  HN  VAL A 377     -19.019   7.371   7.080  1.00 10.00      A   
ATOM   3545  CA  VAL A 377     -20.380   5.964   7.904  1.00 10.00      A   
ATOM   3546  CB  VAL A 377     -21.530   6.817   8.507  1.00 10.00      A   
ATOM   3547  CG1 VAL A 377     -22.849   6.051   8.487  1.00 10.00      A   
ATOM   3548  CG2 VAL A 377     -21.198   7.249   9.930  1.00 10.00      A   
ATOM   3549  C   VAL A 377     -20.828   5.401   6.556  1.00 10.00      A   
ATOM   3550  O   VAL A 377     -20.862   6.110   5.548  1.00 10.00      A   
ATOM   3551  N   LEU A 378     -21.153   4.115   6.556  1.00 10.00      A   
ATOM   3552  HN  LEU A 378     -21.067   3.608   7.397  1.00 10.00      A   
ATOM   3553  CA  LEU A 378     -21.656   3.426   5.375  1.00 10.00      A   
ATOM   3554  CB  LEU A 378     -20.764   2.235   5.009  1.00 10.00      A   
ATOM   3555  CG  LEU A 378     -21.287   1.307   3.908  1.00 10.00      A   
ATOM   3556  CD1 LEU A 378     -21.089   1.929   2.534  1.00 10.00      A   
ATOM   3557  CD2 LEU A 378     -20.605  -0.048   3.985  1.00 10.00      A   
ATOM   3558  C   LEU A 378     -23.063   2.948   5.702  1.00 10.00      A   
ATOM   3559  O   LEU A 378     -23.263   2.246   6.694  1.00 10.00      A   
ATOM   3560  N   TYR A 379     -24.034   3.324   4.890  1.00 10.00      A   
ATOM   3561  HN  TYR A 379     -23.823   3.857   4.094  1.00 10.00      A   
ATOM   3562  CA  TYR A 379     -25.413   2.956   5.166  1.00 10.00      A   
ATOM   3563  CB  TYR A 379     -26.124   4.159   5.794  1.00 10.00      A   
ATOM   3564  CG  TYR A 379     -27.161   3.816   6.838  1.00 10.00      A   
ATOM   3565  CD1 TYR A 379     -26.784   3.506   8.137  1.00 10.00      A   
ATOM   3566  CD2 TYR A 379     -28.516   3.824   6.531  1.00 10.00      A   
ATOM   3567  CE1 TYR A 379     -27.727   3.213   9.103  1.00 10.00      A   
ATOM   3568  CE2 TYR A 379     -29.465   3.529   7.489  1.00 10.00      A   
ATOM   3569  CZ  TYR A 379     -29.066   3.224   8.774  1.00 10.00      A   
ATOM   3570  OH  TYR A 379     -30.007   2.940   9.740  1.00 10.00      A   
ATOM   3571  HH  TYR A 379     -30.891   3.166   9.412  1.00 10.00      A   
ATOM   3572  C   TYR A 379     -26.164   2.515   3.918  1.00 10.00      A   
ATOM   3573  O   TYR A 379     -26.207   3.232   2.920  1.00 10.00      A   
ATOM   3574  N   PHE A 380     -26.742   1.325   3.988  1.00 10.00      A   
ATOM   3575  HN  PHE A 380     -26.633   0.789   4.802  1.00 10.00      A   
ATOM   3576  CA  PHE A 380     -27.525   0.777   2.898  1.00 10.00      A   
ATOM   3577  CB  PHE A 380     -26.973  -0.584   2.474  1.00 10.00      A   
ATOM   3578  CG  PHE A 380     -25.871  -0.529   1.450  1.00 10.00      A   
ATOM   3579  CD1 PHE A 380     -24.569  -0.232   1.820  1.00 10.00      A   
ATOM   3580  CD2 PHE A 380     -26.140  -0.788   0.117  1.00 10.00      A   
ATOM   3581  CE1 PHE A 380     -23.558  -0.195   0.877  1.00 10.00      A   
ATOM   3582  CE2 PHE A 380     -25.136  -0.751  -0.831  1.00 10.00      A   
ATOM   3583  CZ  PHE A 380     -23.843  -0.455  -0.451  1.00 10.00      A   
ATOM   3584  C   PHE A 380     -28.970   0.624   3.356  1.00 10.00      A   
ATOM   3585  O   PHE A 380     -29.312  -0.320   4.072  1.00 10.00      A   
ATOM   3586  N   CYS A 381     -29.811   1.558   2.959  1.00 10.00      A   
ATOM   3587  HN  CYS A 381     -29.488   2.284   2.383  1.00 10.00      A   
ATOM   3588  CA  CYS A 381     -31.210   1.526   3.351  1.00 10.00      A   
ATOM   3589  CB  CYS A 381     -31.515   2.677   4.311  1.00 10.00      A   
ATOM   3590  SG  CYS A 381     -30.955   4.294   3.730  1.00 10.00      A   
ATOM   3591  HG  CYS A 381     -32.032   5.049   3.536  1.00 10.00      A   
ATOM   3592  C   CYS A 381     -32.136   1.575   2.143  1.00 10.00      A   
ATOM   3593  O   CYS A 381     -31.688   1.755   1.010  1.00 10.00      A   
ATOM   3594  N   ARG A 382     -33.428   1.403   2.389  1.00 10.00      A   
ATOM   3595  HN  ARG A 382     -33.723   1.262   3.314  1.00 10.00      A   
ATOM   3596  CA  ARG A 382     -34.421   1.427   1.326  1.00 10.00      A   
ATOM   3597  CB  ARG A 382     -35.524   0.398   1.593  1.00 10.00      A   
ATOM   3598  CG  ARG A 382     -35.313  -0.954   0.923  1.00 10.00      A   
ATOM   3599  CD  ARG A 382     -34.350  -1.831   1.705  1.00 10.00      A   
ATOM   3600  NE  ARG A 382     -34.449  -3.231   1.299  1.00 10.00      A   
ATOM   3601  HE  ARG A 382     -34.948  -3.421   0.468  1.00 10.00      A   
ATOM   3602  CZ  ARG A 382     -33.909  -4.252   1.967  1.00 10.00      A   
ATOM   3603  NH1 ARG A 382     -33.215  -4.044   3.078  1.00 10.00      A   
ATOM   3604 HH11 ARG A 382     -33.078  -3.077   3.438  1.00 10.00      A   
ATOM   3605 HH12 ARG A 382     -32.796  -4.849   3.599  1.00 10.00      A   
ATOM   3606  NH2 ARG A 382     -34.067  -5.487   1.517  1.00 10.00      A   
ATOM   3607 HH21 ARG A 382     -33.652  -6.292   2.036  1.00 10.00      A   
ATOM   3608 HH22 ARG A 382     -34.609  -5.661   0.638  1.00 10.00      A   
ATOM   3609  C   ARG A 382     -35.040   2.814   1.192  1.00 10.00      A   
ATOM   3610  O   ARG A 382     -35.476   3.206   0.112  1.00 10.00      A   
ATOM   3611  N   GLN A 383     -35.070   3.556   2.292  1.00 10.00      A   
ATOM   3612  HN  GLN A 383     -34.689   3.201   3.122  1.00 10.00      A   
ATOM   3613  CA  GLN A 383     -35.656   4.890   2.292  1.00 10.00      A   
ATOM   3614  CB  GLN A 383     -36.941   4.888   3.125  1.00 10.00      A   
ATOM   3615  CG  GLN A 383     -36.708   4.784   4.626  1.00 10.00      A   
ATOM   3616  CD  GLN A 383     -37.994   4.589   5.404  1.00 10.00      A   
ATOM   3617  OE1 GLN A 383     -38.916   3.913   4.950  1.00 10.00      A   
ATOM   3618  NE2 GLN A 383     -38.074   5.194   6.576  1.00 10.00      A   
ATOM   3619 HE21 GLN A 383     -37.305   5.735   6.877  1.00 10.00      A   
ATOM   3620 HE22 GLN A 383     -38.894   5.086   7.097  1.00 10.00      A   
ATOM   3621  C   GLN A 383     -34.686   5.924   2.844  1.00 10.00      A   
ATOM   3622  O   GLN A 383     -33.666   5.574   3.445  1.00 10.00      A   
ATOM   3623  N   MET A 384     -35.005   7.197   2.625  1.00 10.00      A   
ATOM   3624  HN  MET A 384     -35.816   7.404   2.110  1.00 10.00      A   
ATOM   3625  CA  MET A 384     -34.184   8.301   3.106  1.00 10.00      A   
ATOM   3626  CB  MET A 384     -32.885   8.397   2.306  1.00 10.00      A   
ATOM   3627  CG  MET A 384     -31.912   9.451   2.820  1.00 10.00      A   
ATOM   3628  SD  MET A 384     -31.633   9.338   4.600  1.00 10.00      A   
ATOM   3629  CE  MET A 384     -30.936   7.694   4.730  1.00 10.00      A   
ATOM   3630  C   MET A 384     -34.958   9.612   3.019  1.00 10.00      A   
ATOM   3631  O   MET A 384     -35.768   9.803   2.107  1.00 10.00      A   
ATOM   3632  N   THR A 385     -34.718  10.503   3.969  1.00 10.00      A   
ATOM   3633  HN  THR A 385     -34.071  10.288   4.678  1.00 10.00      A   
ATOM   3634  CA  THR A 385     -35.388  11.792   3.991  1.00 10.00      A   
ATOM   3635  CB  THR A 385     -36.290  11.933   5.228  1.00 10.00      A   
ATOM   3636  OG1 THR A 385     -35.704  11.235   6.329  1.00 10.00      A   
ATOM   3637  HG1 THR A 385     -35.930  10.290   6.272  1.00 10.00      A   
ATOM   3638  CG2 THR A 385     -37.677  11.382   4.954  1.00 10.00      A   
ATOM   3639  C   THR A 385     -34.376  12.929   3.995  1.00 10.00      A   
ATOM   3640  O   THR A 385     -33.222  12.749   4.394  1.00 10.00      A   
ATOM   3641  N   ASN A 386     -34.806  14.091   3.540  1.00 10.00      A   
ATOM   3642  HN  ASN A 386     -35.735  14.159   3.203  1.00 10.00      A   
ATOM   3643  CA  ASN A 386     -33.947  15.266   3.504  1.00 10.00      A   
ATOM   3644  CB  ASN A 386     -34.606  16.386   2.701  1.00 10.00      A   
ATOM   3645  CG  ASN A 386     -34.467  16.200   1.208  1.00 10.00      A   
ATOM   3646  OD1 ASN A 386     -33.454  15.702   0.720  1.00 10.00      A   
ATOM   3647  ND2 ASN A 386     -35.491  16.595   0.471  1.00 10.00      A   
ATOM   3648 HD21 ASN A 386     -36.268  16.979   0.929  1.00 10.00      A   
ATOM   3649 HD22 ASN A 386     -35.426  16.493  -0.505  1.00 10.00      A   
ATOM   3650  C   ASN A 386     -33.644  15.765   4.913  1.00 10.00      A   
ATOM   3651  O   ASN A 386     -32.491  16.044   5.248  1.00 10.00      A   
ATOM   3652  N   ALA A 387     -34.689  15.867   5.731  1.00 10.00      A   
ATOM   3653  HN  ALA A 387     -35.576  15.620   5.396  1.00 10.00      A   
ATOM   3654  CA  ALA A 387     -34.562  16.340   7.106  1.00 10.00      A   
ATOM   3655  CB  ALA A 387     -35.918  16.347   7.790  1.00 10.00      A   
ATOM   3656  C   ALA A 387     -33.568  15.500   7.902  1.00 10.00      A   
ATOM   3657  O   ALA A 387     -32.785  16.031   8.691  1.00 10.00      A   
ATOM   3658  N   ALA A 388     -33.601  14.190   7.685  1.00 10.00      A   
ATOM   3659  HN  ALA A 388     -34.250  13.829   7.045  1.00 10.00      A   
ATOM   3660  CA  ALA A 388     -32.705  13.273   8.375  1.00 10.00      A   
ATOM   3661  CB  ALA A 388     -33.008  11.838   7.982  1.00 10.00      A   
ATOM   3662  C   ALA A 388     -31.248  13.608   8.074  1.00 10.00      A   
ATOM   3663  O   ALA A 388     -30.451  13.817   8.990  1.00 10.00      A   
ATOM   3664  N   LEU A 389     -30.913  13.676   6.787  1.00 10.00      A   
ATOM   3665  HN  LEU A 389     -31.596  13.514   6.105  1.00 10.00      A   
ATOM   3666  CA  LEU A 389     -29.553  13.983   6.367  1.00 10.00      A   
ATOM   3667  CB  LEU A 389     -29.400  13.865   4.848  1.00 10.00      A   
ATOM   3668  CG  LEU A 389     -29.428  12.445   4.275  1.00 10.00      A   
ATOM   3669  CD1 LEU A 389     -29.075  12.455   2.798  1.00 10.00      A   
ATOM   3670  CD2 LEU A 389     -28.485  11.530   5.048  1.00 10.00      A   
ATOM   3671  C   LEU A 389     -29.112  15.356   6.856  1.00 10.00      A   
ATOM   3672  O   LEU A 389     -28.016  15.504   7.402  1.00 10.00      A   
ATOM   3673  N   ILE A 390     -29.971  16.354   6.676  1.00 10.00      A   
ATOM   3674  HN  ILE A 390     -30.834  16.170   6.245  1.00 10.00      A   
ATOM   3675  CA  ILE A 390     -29.661  17.713   7.109  1.00 10.00      A   
ATOM   3676  CB  ILE A 390     -30.822  18.696   6.811  1.00 10.00      A   
ATOM   3677  CG1 ILE A 390     -31.052  18.809   5.300  1.00 10.00      A   
ATOM   3678  CG2 ILE A 390     -30.524  20.069   7.398  1.00 10.00      A   
ATOM   3679  CD1 ILE A 390     -32.268  19.629   4.922  1.00 10.00      A   
ATOM   3680  C   ILE A 390     -29.320  17.734   8.599  1.00 10.00      A   
ATOM   3681  O   ILE A 390     -28.374  18.402   9.023  1.00 10.00      A   
ATOM   3682  N   THR A 391     -30.081  16.976   9.382  1.00 10.00      A   
ATOM   3683  HN  THR A 391     -30.815  16.459   8.980  1.00 10.00      A   
ATOM   3684  CA  THR A 391     -29.856  16.893  10.821  1.00 10.00      A   
ATOM   3685  CB  THR A 391     -30.981  16.103  11.527  1.00 10.00      A   
ATOM   3686  OG1 THR A 391     -32.251  16.685  11.209  1.00 10.00      A   
ATOM   3687  HG1 THR A 391     -32.370  16.688  10.248  1.00 10.00      A   
ATOM   3688  CG2 THR A 391     -30.793  16.123  13.035  1.00 10.00      A   
ATOM   3689  C   THR A 391     -28.502  16.240  11.120  1.00 10.00      A   
ATOM   3690  O   THR A 391     -27.738  16.724  11.957  1.00 10.00      A   
ATOM   3691  N   ILE A 392     -28.200  15.157  10.406  1.00 10.00      A   
ATOM   3692  HN  ILE A 392     -28.837  14.837   9.729  1.00 10.00      A   
ATOM   3693  CA  ILE A 392     -26.943  14.438  10.594  1.00 10.00      A   
ATOM   3694  CB  ILE A 392     -26.860  13.181   9.700  1.00 10.00      A   
ATOM   3695  CG1 ILE A 392     -27.963  12.185  10.065  1.00 10.00      A   
ATOM   3696  CG2 ILE A 392     -25.492  12.524   9.819  1.00 10.00      A   
ATOM   3697  CD1 ILE A 392     -28.127  11.063   9.062  1.00 10.00      A   
ATOM   3698  C   ILE A 392     -25.752  15.343  10.295  1.00 10.00      A   
ATOM   3699  O   ILE A 392     -24.789  15.386  11.060  1.00 10.00      A   
ATOM   3700  N   ALA A 393     -25.837  16.079   9.193  1.00 10.00      A   
ATOM   3701  HN  ALA A 393     -26.643  16.005   8.631  1.00 10.00      A   
ATOM   3702  CA  ALA A 393     -24.769  16.985   8.789  1.00 10.00      A   
ATOM   3703  CB  ALA A 393     -25.144  17.696   7.503  1.00 10.00      A   
ATOM   3704  C   ALA A 393     -24.477  18.011   9.875  1.00 10.00      A   
ATOM   3705  O   ALA A 393     -23.322  18.328  10.154  1.00 10.00      A   
ATOM   3706  N   ARG A 394     -25.535  18.520  10.488  1.00 10.00      A   
ATOM   3707  HN  ARG A 394     -26.432  18.221  10.220  1.00 10.00      A   
ATOM   3708  CA  ARG A 394     -25.400  19.511  11.543  1.00 10.00      A   
ATOM   3709  CB  ARG A 394     -26.754  20.148  11.864  1.00 10.00      A   
ATOM   3710  CG  ARG A 394     -27.422  20.824  10.683  1.00 10.00      A   
ATOM   3711  CD  ARG A 394     -28.633  21.621  11.125  1.00 10.00      A   
ATOM   3712  NE  ARG A 394     -28.267  22.669  12.076  1.00 10.00      A   
ATOM   3713  HE  ARG A 394     -28.017  22.382  12.985  1.00 10.00      A   
ATOM   3714  CZ  ARG A 394     -28.251  23.967  11.789  1.00 10.00      A   
ATOM   3715  NH1 ARG A 394     -28.587  24.388  10.574  1.00 10.00      A   
ATOM   3716 HH11 ARG A 394     -28.860  23.702   9.837  1.00 10.00      A   
ATOM   3717 HH12 ARG A 394     -28.580  25.406  10.347  1.00 10.00      A   
ATOM   3718  NH2 ARG A 394     -27.889  24.840  12.721  1.00 10.00      A   
ATOM   3719 HH21 ARG A 394     -27.867  25.862  12.509  1.00 10.00      A   
ATOM   3720 HH22 ARG A 394     -27.622  24.504  13.674  1.00 10.00      A   
ATOM   3721  C   ARG A 394     -24.825  18.886  12.806  1.00 10.00      A   
ATOM   3722  O   ARG A 394     -24.017  19.501  13.502  1.00 10.00      A   
ATOM   3723  N   ASN A 395     -25.255  17.663  13.099  1.00 10.00      A   
ATOM   3724  HN  ASN A 395     -25.905  17.230  12.501  1.00 10.00      A   
ATOM   3725  CA  ASN A 395     -24.798  16.948  14.285  1.00 10.00      A   
ATOM   3726  CB  ASN A 395     -25.678  15.726  14.574  1.00 10.00      A   
ATOM   3727  CG  ASN A 395     -27.038  16.084  15.142  1.00 10.00      A   
ATOM   3728  OD1 ASN A 395     -28.011  15.353  14.965  1.00 10.00      A   
ATOM   3729  ND2 ASN A 395     -27.117  17.209  15.839  1.00 10.00      A   
ATOM   3730 HD21 ASN A 395     -26.305  17.747  15.948  1.00 10.00      A   
ATOM   3731 HD22 ASN A 395     -27.985  17.456  16.218  1.00 10.00      A   
ATOM   3732  C   ASN A 395     -23.341  16.523  14.176  1.00 10.00      A   
ATOM   3733  O   ASN A 395     -22.567  16.691  15.121  1.00 10.00      A   
ATOM   3734  N   ARG A 396     -22.969  15.975  13.025  1.00 10.00      A   
ATOM   3735  HN  ARG A 396     -23.631  15.886  12.297  1.00 10.00      A   
ATOM   3736  CA  ARG A 396     -21.605  15.512  12.802  1.00 10.00      A   
ATOM   3737  CB  ARG A 396     -21.598  14.016  12.464  1.00 10.00      A   
ATOM   3738  CG  ARG A 396     -22.182  13.128  13.551  1.00 10.00      A   
ATOM   3739  CD  ARG A 396     -21.098  12.544  14.446  1.00 10.00      A   
ATOM   3740  NE  ARG A 396     -20.115  13.544  14.863  1.00 10.00      A   
ATOM   3741  HE  ARG A 396     -19.298  13.627  14.313  1.00 10.00      A   
ATOM   3742  CZ  ARG A 396     -20.252  14.323  15.939  1.00 10.00      A   
ATOM   3743  NH1 ARG A 396     -21.333  14.224  16.709  1.00 10.00      A   
ATOM   3744 HH11 ARG A 396     -22.086  13.534  16.478  1.00 10.00      A   
ATOM   3745 HH12 ARG A 396     -21.435  14.835  17.552  1.00 10.00      A   
ATOM   3746  NH2 ARG A 396     -19.313  15.210  16.234  1.00 10.00      A   
ATOM   3747 HH21 ARG A 396     -18.464  15.303  15.627  1.00 10.00      A   
ATOM   3748 HH22 ARG A 396     -19.417  15.818  17.075  1.00 10.00      A   
ATOM   3749  C   ARG A 396     -20.926  16.300  11.684  1.00 10.00      A   
ATOM   3750  O   ARG A 396     -20.875  15.850  10.544  1.00 10.00      A   
ATOM   3751  N   PRO A 397     -20.370  17.475  12.006  1.00 10.00      A   
ATOM   3752  CA  PRO A 397     -19.691  18.324  11.027  1.00 10.00      A   
ATOM   3753  CB  PRO A 397     -19.848  19.712  11.643  1.00 10.00      A   
ATOM   3754  CG  PRO A 397     -19.814  19.471  13.117  1.00 10.00      A   
ATOM   3755  CD  PRO A 397     -20.360  18.084  13.350  1.00 10.00      A   
ATOM   3756  C   PRO A 397     -18.209  17.964  10.896  1.00 10.00      A   
ATOM   3757  O   PRO A 397     -17.394  18.777  10.454  1.00 10.00      A   
ATOM   3758  N   ASN A 398     -17.868  16.744  11.293  1.00 10.00      A   
ATOM   3759  HN  ASN A 398     -18.562  16.151  11.650  1.00 10.00      A   
ATOM   3760  CA  ASN A 398     -16.492  16.264  11.228  1.00 10.00      A   
ATOM   3761  CB  ASN A 398     -15.950  15.992  12.640  1.00 10.00      A   
ATOM   3762  CG  ASN A 398     -16.573  14.769  13.295  1.00 10.00      A   
ATOM   3763  OD1 ASN A 398     -17.641  14.850  13.911  1.00 10.00      A   
ATOM   3764  ND2 ASN A 398     -15.910  13.631  13.170  1.00 10.00      A   
ATOM   3765 HD21 ASN A 398     -15.059  13.638  12.677  1.00 10.00      A   
ATOM   3766 HD22 ASN A 398     -16.303  12.821  13.559  1.00 10.00      A   
ATOM   3767  C   ASN A 398     -16.401  15.004  10.368  1.00 10.00      A   
ATOM   3768  O   ASN A 398     -15.375  14.325  10.335  1.00 10.00      A   
ATOM   3769  N   MET A 399     -17.485  14.704   9.667  1.00 10.00      A   
ATOM   3770  HN  MET A 399     -18.266  15.289   9.728  1.00 10.00      A   
ATOM   3771  CA  MET A 399     -17.543  13.531   8.804  1.00 10.00      A   
ATOM   3772  CB  MET A 399     -18.974  13.306   8.325  1.00 10.00      A   
ATOM   3773  CG  MET A 399     -19.213  11.954   7.675  1.00 10.00      A   
ATOM   3774  SD  MET A 399     -19.584  10.662   8.876  1.00 10.00      A   
ATOM   3775  CE  MET A 399     -21.107  11.291   9.573  1.00 10.00      A   
ATOM   3776  C   MET A 399     -16.610  13.693   7.604  1.00 10.00      A   
ATOM   3777  O   MET A 399     -16.635  14.718   6.921  1.00 10.00      A   
ATOM   3778  N   THR A 400     -15.791  12.679   7.357  1.00 10.00      A   
ATOM   3779  HN  THR A 400     -15.828  11.885   7.931  1.00 10.00      A   
ATOM   3780  CA  THR A 400     -14.843  12.712   6.258  1.00 10.00      A   
ATOM   3781  CB  THR A 400     -13.418  12.374   6.745  1.00 10.00      A   
ATOM   3782  OG1 THR A 400     -13.410  11.066   7.340  1.00 10.00      A   
ATOM   3783  HG1 THR A 400     -12.963  11.103   8.205  1.00 10.00      A   
ATOM   3784  CG2 THR A 400     -12.942  13.395   7.770  1.00 10.00      A   
ATOM   3785  C   THR A 400     -15.241  11.728   5.164  1.00 10.00      A   
ATOM   3786  O   THR A 400     -15.016  11.977   3.976  1.00 10.00      A   
ATOM   3787  N   ARG A 401     -15.846  10.618   5.568  1.00 10.00      A   
ATOM   3788  HN  ARG A 401     -16.017  10.490   6.528  1.00 10.00      A   
ATOM   3789  CA  ARG A 401     -16.259   9.586   4.629  1.00 10.00      A   
ATOM   3790  CB  ARG A 401     -15.351   8.357   4.762  1.00 10.00      A   
ATOM   3791  CG  ARG A 401     -13.917   8.596   4.314  1.00 10.00      A   
ATOM   3792  CD  ARG A 401     -12.939   7.715   5.073  1.00 10.00      A   
ATOM   3793  NE  ARG A 401     -12.769   8.149   6.464  1.00 10.00      A   
ATOM   3794  HE  ARG A 401     -13.098   9.049   6.697  1.00 10.00      A   
ATOM   3795  CZ  ARG A 401     -12.203   7.401   7.413  1.00 10.00      A   
ATOM   3796  NH1 ARG A 401     -11.754   6.186   7.124  1.00 10.00      A   
ATOM   3797 HH11 ARG A 401     -11.318   5.598   7.859  1.00 10.00      A   
ATOM   3798 HH12 ARG A 401     -11.826   5.810   6.147  1.00 10.00      A   
ATOM   3799  NH2 ARG A 401     -12.056   7.880   8.641  1.00 10.00      A   
ATOM   3800 HH21 ARG A 401     -11.612   7.292   9.381  1.00 10.00      A   
ATOM   3801 HH22 ARG A 401     -12.379   8.855   8.874  1.00 10.00      A   
ATOM   3802  C   ARG A 401     -17.719   9.189   4.841  1.00 10.00      A   
ATOM   3803  O   ARG A 401     -18.050   8.469   5.781  1.00 10.00      A   
ATOM   3804  N   PHE A 402     -18.588   9.667   3.964  1.00 10.00      A   
ATOM   3805  HN  PHE A 402     -18.270  10.234   3.228  1.00 10.00      A   
ATOM   3806  CA  PHE A 402     -20.007   9.354   4.051  1.00 10.00      A   
ATOM   3807  CB  PHE A 402     -20.850  10.631   4.154  1.00 10.00      A   
ATOM   3808  CG  PHE A 402     -22.307  10.376   4.430  1.00 10.00      A   
ATOM   3809  CD1 PHE A 402     -22.701   9.716   5.581  1.00 10.00      A   
ATOM   3810  CD2 PHE A 402     -23.283  10.794   3.537  1.00 10.00      A   
ATOM   3811  CE1 PHE A 402     -24.037   9.476   5.836  1.00 10.00      A   
ATOM   3812  CE2 PHE A 402     -24.622  10.559   3.786  1.00 10.00      A   
ATOM   3813  CZ  PHE A 402     -25.000   9.898   4.938  1.00 10.00      A   
ATOM   3814  C   PHE A 402     -20.422   8.533   2.839  1.00 10.00      A   
ATOM   3815  O   PHE A 402     -20.564   9.056   1.731  1.00 10.00      A   
ATOM   3816  N   ARG A 403     -20.596   7.244   3.055  1.00 10.00      A   
ATOM   3817  HN  ARG A 403     -20.478   6.894   3.968  1.00 10.00      A   
ATOM   3818  CA  ARG A 403     -20.966   6.332   1.987  1.00 10.00      A   
ATOM   3819  CB  ARG A 403     -19.962   5.177   1.912  1.00 10.00      A   
ATOM   3820  CG  ARG A 403     -18.511   5.635   1.815  1.00 10.00      A   
ATOM   3821  CD  ARG A 403     -17.535   4.494   2.056  1.00 10.00      A   
ATOM   3822  NE  ARG A 403     -17.211   3.770   0.831  1.00 10.00      A   
ATOM   3823  HE  ARG A 403     -17.878   3.797   0.098  1.00 10.00      A   
ATOM   3824  CZ  ARG A 403     -16.070   3.103   0.628  1.00 10.00      A   
ATOM   3825  NH1 ARG A 403     -15.127   3.063   1.564  1.00 10.00      A   
ATOM   3826 HH11 ARG A 403     -15.262   3.554   2.474  1.00 10.00      A   
ATOM   3827 HH12 ARG A 403     -14.233   2.545   1.380  1.00 10.00      A   
ATOM   3828  NH2 ARG A 403     -15.868   2.480  -0.522  1.00 10.00      A   
ATOM   3829 HH21 ARG A 403     -14.978   1.953  -0.681  1.00 10.00      A   
ATOM   3830 HH22 ARG A 403     -16.592   2.519  -1.282  1.00 10.00      A   
ATOM   3831  C   ARG A 403     -22.392   5.816   2.172  1.00 10.00      A   
ATOM   3832  O   ARG A 403     -22.621   4.762   2.768  1.00 10.00      A   
ATOM   3833  N   LEU A 404     -23.351   6.582   1.677  1.00 10.00      A   
ATOM   3834  HN  LEU A 404     -23.109   7.417   1.227  1.00 10.00      A   
ATOM   3835  CA  LEU A 404     -24.755   6.214   1.775  1.00 10.00      A   
ATOM   3836  CB  LEU A 404     -25.599   7.447   2.112  1.00 10.00      A   
ATOM   3837  CG  LEU A 404     -27.117   7.241   2.169  1.00 10.00      A   
ATOM   3838  CD1 LEU A 404     -27.498   6.394   3.371  1.00 10.00      A   
ATOM   3839  CD2 LEU A 404     -27.840   8.579   2.209  1.00 10.00      A   
ATOM   3840  C   LEU A 404     -25.224   5.613   0.459  1.00 10.00      A   
ATOM   3841  O   LEU A 404     -24.799   6.045  -0.615  1.00 10.00      A   
ATOM   3842  N   CYS A 405     -26.084   4.614   0.535  1.00 10.00      A   
ATOM   3843  HN  CYS A 405     -26.370   4.287   1.416  1.00 10.00      A   
ATOM   3844  CA  CYS A 405     -26.596   3.974  -0.658  1.00 10.00      A   
ATOM   3845  CB  CYS A 405     -25.711   2.792  -1.051  1.00 10.00      A   
ATOM   3846  SG  CYS A 405     -26.020   2.152  -2.712  1.00 10.00      A   
ATOM   3847  HG  CYS A 405     -27.293   2.384  -3.003  1.00 10.00      A   
ATOM   3848  C   CYS A 405     -28.034   3.513  -0.477  1.00 10.00      A   
ATOM   3849  O   CYS A 405     -28.326   2.649   0.350  1.00 10.00      A   
ATOM   3850  N   ILE A 406     -28.931   4.117  -1.238  1.00 10.00      A   
ATOM   3851  HN  ILE A 406     -28.639   4.835  -1.842  1.00 10.00      A   
ATOM   3852  CA  ILE A 406     -30.335   3.752  -1.198  1.00 10.00      A   
ATOM   3853  CB  ILE A 406     -31.236   4.960  -1.535  1.00 10.00      A   
ATOM   3854  CG1 ILE A 406     -30.893   6.150  -0.634  1.00 10.00      A   
ATOM   3855  CG2 ILE A 406     -32.706   4.593  -1.389  1.00 10.00      A   
ATOM   3856  CD1 ILE A 406     -31.603   7.433  -1.011  1.00 10.00      A   
ATOM   3857  C   ILE A 406     -30.575   2.632  -2.205  1.00 10.00      A   
ATOM   3858  O   ILE A 406     -30.079   2.687  -3.330  1.00 10.00      A   
ATOM   3859  N   ILE A 407     -31.310   1.607  -1.786  1.00 10.00      A   
ATOM   3860  HN  ILE A 407     -31.659   1.620  -0.867  1.00 10.00      A   
ATOM   3861  CA  ILE A 407     -31.605   0.459  -2.643  1.00 10.00      A   
ATOM   3862  CB  ILE A 407     -32.398  -0.628  -1.881  1.00 10.00      A   
ATOM   3863  CG1 ILE A 407     -31.617  -1.103  -0.652  1.00 10.00      A   
ATOM   3864  CG2 ILE A 407     -32.736  -1.806  -2.785  1.00 10.00      A   
ATOM   3865  CD1 ILE A 407     -30.244  -1.660  -0.965  1.00 10.00      A   
ATOM   3866  C   ILE A 407     -32.368   0.869  -3.902  1.00 10.00      A   
ATOM   3867  O   ILE A 407     -32.053   0.413  -5.000  1.00 10.00      A   
ATOM   3868  N   GLU A 408     -33.364   1.731  -3.738  1.00 10.00      A   
ATOM   3869  HN  GLU A 408     -33.557   2.071  -2.842  1.00 10.00      A   
ATOM   3870  CA  GLU A 408     -34.165   2.196  -4.866  1.00 10.00      A   
ATOM   3871  CB  GLU A 408     -35.541   2.681  -4.392  1.00 10.00      A   
ATOM   3872  CG  GLU A 408     -36.430   3.262  -5.490  1.00 10.00      A   
ATOM   3873  CD  GLU A 408     -36.876   2.232  -6.515  1.00 10.00      A   
ATOM   3874  OE1 GLU A 408     -37.360   1.153  -6.116  1.00 10.00      A   
ATOM   3875  OE2 GLU A 408     -36.755   2.503  -7.726  1.00 10.00      A   
ATOM   3876  C   GLU A 408     -33.445   3.308  -5.622  1.00 10.00      A   
ATOM   3877  O   GLU A 408     -33.138   4.360  -5.053  1.00 10.00      A   
ATOM   3878  N   PRO A 409     -33.152   3.080  -6.910  1.00 10.00      A   
ATOM   3879  CA  PRO A 409     -32.483   4.068  -7.750  1.00 10.00      A   
ATOM   3880  CB  PRO A 409     -32.189   3.313  -9.055  1.00 10.00      A   
ATOM   3881  CG  PRO A 409     -32.432   1.874  -8.751  1.00 10.00      A   
ATOM   3882  CD  PRO A 409     -33.447   1.845  -7.647  1.00 10.00      A   
ATOM   3883  C   PRO A 409     -33.404   5.249  -8.027  1.00 10.00      A   
ATOM   3884  O   PRO A 409     -34.570   5.069  -8.384  1.00 10.00      A   
ATOM   3885  N   LYS A 410     -32.875   6.454  -7.834  1.00 10.00      A   
ATOM   3886  HN  LYS A 410     -31.944   6.520  -7.530  1.00 10.00      A   
ATOM   3887  CA  LYS A 410     -33.631   7.683  -8.058  1.00 10.00      A   
ATOM   3888  CB  LYS A 410     -34.103   7.801  -9.514  1.00 10.00      A   
ATOM   3889  CG  LYS A 410     -32.971   7.925 -10.521  1.00 10.00      A   
ATOM   3890  CD  LYS A 410     -33.495   8.178 -11.926  1.00 10.00      A   
ATOM   3891  CE  LYS A 410     -32.374   8.573 -12.871  1.00 10.00      A   
ATOM   3892  NZ  LYS A 410     -32.896   8.957 -14.210  1.00 10.00      A   
ATOM   3893  HZ1 LYS A 410     -33.760   9.520 -14.105  1.00 10.00      A   
ATOM   3894  HZ2 LYS A 410     -33.114   8.106 -14.771  1.00 10.00      A   
ATOM   3895  HZ3 LYS A 410     -32.189   9.525 -14.722  1.00 10.00      A   
ATOM   3896  C   LYS A 410     -34.798   7.826  -7.080  1.00 10.00      A   
ATOM   3897  O   LYS A 410     -35.831   8.414  -7.410  1.00 10.00      A   
ATOM   3898  N   ALA A 411     -34.626   7.290  -5.875  1.00 10.00      A   
ATOM   3899  HN  ALA A 411     -33.789   6.818  -5.677  1.00 10.00      A   
ATOM   3900  CA  ALA A 411     -35.655   7.371  -4.845  1.00 10.00      A   
ATOM   3901  CB  ALA A 411     -35.473   6.259  -3.829  1.00 10.00      A   
ATOM   3902  C   ALA A 411     -35.611   8.724  -4.146  1.00 10.00      A   
ATOM   3903  O   ALA A 411     -34.569   9.127  -3.629  1.00 10.00      A   
ATOM   3904  N   PRO A 412     -36.731   9.451  -4.139  1.00 10.00      A   
ATOM   3905  CA  PRO A 412     -36.818  10.756  -3.497  1.00 10.00      A   
ATOM   3906  CB  PRO A 412     -37.906  11.437  -4.327  1.00 10.00      A   
ATOM   3907  CG  PRO A 412     -38.831  10.329  -4.713  1.00 10.00      A   
ATOM   3908  CD  PRO A 412     -38.003   9.069  -4.780  1.00 10.00      A   
ATOM   3909  C   PRO A 412     -37.272  10.647  -2.044  1.00 10.00      A   
ATOM   3910  O   PRO A 412     -37.396   9.546  -1.500  1.00 10.00      A   
ATOM   3911  N   ASP A 413     -37.507  11.793  -1.421  1.00 10.00      A   
ATOM   3912  HN  ASP A 413     -37.360  12.638  -1.905  1.00 10.00      A   
ATOM   3913  CA  ASP A 413     -37.979  11.839  -0.043  1.00 10.00      A   
ATOM   3914  CB  ASP A 413     -38.074  13.298   0.418  1.00 10.00      A   
ATOM   3915  CG  ASP A 413     -38.335  13.449   1.905  1.00 10.00      A   
ATOM   3916  OD1 ASP A 413     -39.497  13.281   2.331  1.00 10.00      A   
ATOM   3917  OD2 ASP A 413     -37.383  13.764   2.648  1.00 10.00      A   
ATOM   3918  C   ASP A 413     -39.354  11.183   0.011  1.00 10.00      A   
ATOM   3919  O   ASP A 413     -40.238  11.542  -0.761  1.00 10.00      A   
ATOM   3920  N   TYR A 414     -39.539  10.217   0.898  1.00 10.00      A   
ATOM   3921  HN  TYR A 414     -38.809   9.971   1.507  1.00 10.00      A   
ATOM   3922  CA  TYR A 414     -40.821   9.515   0.982  1.00 10.00      A   
ATOM   3923  CB  TYR A 414     -40.670   8.113   1.581  1.00 10.00      A   
ATOM   3924  CG  TYR A 414     -40.182   8.103   3.006  1.00 10.00      A   
ATOM   3925  CD1 TYR A 414     -41.073   8.181   4.068  1.00 10.00      A   
ATOM   3926  CD2 TYR A 414     -38.829   8.029   3.289  1.00 10.00      A   
ATOM   3927  CE1 TYR A 414     -40.629   8.189   5.372  1.00 10.00      A   
ATOM   3928  CE2 TYR A 414     -38.373   8.033   4.590  1.00 10.00      A   
ATOM   3929  CZ  TYR A 414     -39.279   8.115   5.629  1.00 10.00      A   
ATOM   3930  OH  TYR A 414     -38.830   8.127   6.932  1.00 10.00      A   
ATOM   3931  HH  TYR A 414     -37.880   8.333   6.936  1.00 10.00      A   
ATOM   3932  C   TYR A 414     -41.890  10.305   1.730  1.00 10.00      A   
ATOM   3933  O   TYR A 414     -43.065   9.935   1.710  1.00 10.00      A   
ATOM   3934  N   LEU A 415     -41.498  11.387   2.377  1.00 10.00      A   
ATOM   3935  HN  LEU A 415     -40.553  11.664   2.337  1.00 10.00      A   
ATOM   3936  CA  LEU A 415     -42.446  12.197   3.127  1.00 10.00      A   
ATOM   3937  CB  LEU A 415     -41.820  12.732   4.415  1.00 10.00      A   
ATOM   3938  CG  LEU A 415     -41.643  11.723   5.552  1.00 10.00      A   
ATOM   3939  CD1 LEU A 415     -40.860  12.343   6.700  1.00 10.00      A   
ATOM   3940  CD2 LEU A 415     -42.992  11.215   6.038  1.00 10.00      A   
ATOM   3941  C   LEU A 415     -42.991  13.346   2.288  1.00 10.00      A   
ATOM   3942  O   LEU A 415     -44.202  13.460   2.097  1.00 10.00      A   
ATOM   3943  N   THR A 416     -42.102  14.193   1.786  1.00 10.00      A   
ATOM   3944  HN  THR A 416     -41.141  14.053   1.966  1.00 10.00      A   
ATOM   3945  CA  THR A 416     -42.521  15.335   0.984  1.00 10.00      A   
ATOM   3946  CB  THR A 416     -41.766  16.614   1.373  1.00 10.00      A   
ATOM   3947  OG1 THR A 416     -40.389  16.311   1.616  1.00 10.00      A   
ATOM   3948  HG1 THR A 416     -39.849  17.062   1.331  1.00 10.00      A   
ATOM   3949  CG2 THR A 416     -42.368  17.227   2.626  1.00 10.00      A   
ATOM   3950  C   THR A 416     -42.394  15.079  -0.515  1.00 10.00      A   
ATOM   3951  O   THR A 416     -42.817  15.906  -1.327  1.00 10.00      A   
ATOM   3952  N   LEU A 417     -41.814  13.933  -0.870  1.00 10.00      A   
ATOM   3953  HN  LEU A 417     -41.499  13.327  -0.168  1.00 10.00      A   
ATOM   3954  CA  LEU A 417     -41.631  13.542  -2.271  1.00 10.00      A   
ATOM   3955  CB  LEU A 417     -42.980  13.371  -2.975  1.00 10.00      A   
ATOM   3956  CG  LEU A 417     -43.923  12.332  -2.366  1.00 10.00      A   
ATOM   3957  CD1 LEU A 417     -45.342  12.516  -2.880  1.00 10.00      A   
ATOM   3958  CD2 LEU A 417     -43.425  10.923  -2.647  1.00 10.00      A   
ATOM   3959  C   LEU A 417     -40.733  14.519  -3.024  1.00 10.00      A   
ATOM   3960  O   LEU A 417     -40.952  14.805  -4.203  1.00 10.00      A   
ATOM   3961  N   GLU A 418     -39.714  15.014  -2.338  1.00 10.00      A   
ATOM   3962  HN  GLU A 418     -39.589  14.732  -1.410  1.00 10.00      A   
ATOM   3963  CA  GLU A 418     -38.774  15.960  -2.920  1.00 10.00      A   
ATOM   3964  CB  GLU A 418     -38.577  17.132  -1.960  1.00 10.00      A   
ATOM   3965  CG  GLU A 418     -39.840  17.917  -1.663  1.00 10.00      A   
ATOM   3966  CD  GLU A 418     -39.610  19.006  -0.640  1.00 10.00      A   
ATOM   3967  OE1 GLU A 418     -39.057  20.063  -1.002  1.00 10.00      A   
ATOM   3968  OE2 GLU A 418     -39.996  18.819   0.530  1.00 10.00      A   
ATOM   3969  C   GLU A 418     -37.429  15.288  -3.179  1.00 10.00      A   
ATOM   3970  O   GLU A 418     -37.166  14.206  -2.649  1.00 10.00      A   
ATOM   3971  N   PRO A 419     -36.571  15.899  -4.018  1.00 10.00      A   
ATOM   3972  CA  PRO A 419     -35.246  15.352  -4.317  1.00 10.00      A   
ATOM   3973  CB  PRO A 419     -34.716  16.251  -5.442  1.00 10.00      A   
ATOM   3974  CG  PRO A 419     -35.899  17.018  -5.927  1.00 10.00      A   
ATOM   3975  CD  PRO A 419     -36.817  17.150  -4.750  1.00 10.00      A   
ATOM   3976  C   PRO A 419     -34.327  15.440  -3.101  1.00 10.00      A   
ATOM   3977  O   PRO A 419     -34.626  16.140  -2.131  1.00 10.00      A   
ATOM   3978  N   LEU A 420     -33.215  14.730  -3.153  1.00 10.00      A   
ATOM   3979  HN  LEU A 420     -33.023  14.194  -3.955  1.00 10.00      A   
ATOM   3980  CA  LEU A 420     -32.268  14.721  -2.049  1.00 10.00      A   
ATOM   3981  CB  LEU A 420     -31.667  13.326  -1.880  1.00 10.00      A   
ATOM   3982  CG  LEU A 420     -32.662  12.175  -1.745  1.00 10.00      A   
ATOM   3983  CD1 LEU A 420     -31.943  10.842  -1.847  1.00 10.00      A   
ATOM   3984  CD2 LEU A 420     -33.429  12.278  -0.435  1.00 10.00      A   
ATOM   3985  C   LEU A 420     -31.165  15.745  -2.267  1.00 10.00      A   
ATOM   3986  O   LEU A 420     -30.207  15.821  -1.493  1.00 10.00      A   
ATOM   3987  N   ASP A 421     -31.316  16.528  -3.327  1.00 10.00      A   
ATOM   3988  HN  ASP A 421     -32.102  16.394  -3.900  1.00 10.00      A   
ATOM   3989  CA  ASP A 421     -30.354  17.564  -3.691  1.00 10.00      A   
ATOM   3990  CB  ASP A 421     -30.876  18.373  -4.882  1.00 10.00      A   
ATOM   3991  CG  ASP A 421     -30.890  17.581  -6.176  1.00 10.00      A   
ATOM   3992  OD1 ASP A 421     -30.192  17.978  -7.134  1.00 10.00      A   
ATOM   3993  OD2 ASP A 421     -31.601  16.563  -6.250  1.00 10.00      A   
ATOM   3994  C   ASP A 421     -30.062  18.496  -2.523  1.00 10.00      A   
ATOM   3995  O   ASP A 421     -28.902  18.767  -2.204  1.00 10.00      A   
ATOM   3996  N   ILE A 422     -31.121  18.978  -1.883  1.00 10.00      A   
ATOM   3997  HN  ILE A 422     -32.017  18.723  -2.189  1.00 10.00      A   
ATOM   3998  CA  ILE A 422     -30.983  19.884  -0.747  1.00 10.00      A   
ATOM   3999  CB  ILE A 422     -32.322  20.553  -0.368  1.00 10.00      A   
ATOM   4000  CG1 ILE A 422     -33.430  19.507  -0.210  1.00 10.00      A   
ATOM   4001  CG2 ILE A 422     -32.708  21.601  -1.404  1.00 10.00      A   
ATOM   4002  CD1 ILE A 422     -34.715  20.055   0.373  1.00 10.00      A   
ATOM   4003  C   ILE A 422     -30.402  19.172   0.473  1.00 10.00      A   
ATOM   4004  O   ILE A 422     -29.654  19.771   1.251  1.00 10.00      A   
ATOM   4005  N   GLY A 423     -30.738  17.893   0.627  1.00 10.00      A   
ATOM   4006  HN  GLY A 423     -31.328  17.466  -0.033  1.00 10.00      A   
ATOM   4007  CA  GLY A 423     -30.245  17.122   1.751  1.00 10.00      A   
ATOM   4008  C   GLY A 423     -28.743  16.937   1.702  1.00 10.00      A   
ATOM   4009  O   GLY A 423     -28.033  17.326   2.628  1.00 10.00      A   
ATOM   4010  N   PHE A 424     -28.254  16.370   0.607  1.00 10.00      A   
ATOM   4011  HN  PHE A 424     -28.874  16.097  -0.107  1.00 10.00      A   
ATOM   4012  CA  PHE A 424     -26.825  16.143   0.437  1.00 10.00      A   
ATOM   4013  CB  PHE A 424     -26.550  15.302  -0.812  1.00 10.00      A   
ATOM   4014  CG  PHE A 424     -26.843  13.833  -0.647  1.00 10.00      A   
ATOM   4015  CD1 PHE A 424     -27.894  13.241  -1.327  1.00 10.00      A   
ATOM   4016  CD2 PHE A 424     -26.064  13.045   0.185  1.00 10.00      A   
ATOM   4017  CE1 PHE A 424     -28.163  11.893  -1.183  1.00 10.00      A   
ATOM   4018  CE2 PHE A 424     -26.328  11.695   0.334  1.00 10.00      A   
ATOM   4019  CZ  PHE A 424     -27.379  11.119  -0.351  1.00 10.00      A   
ATOM   4020  C   PHE A 424     -26.070  17.466   0.365  1.00 10.00      A   
ATOM   4021  O   PHE A 424     -24.890  17.540   0.725  1.00 10.00      A   
ATOM   4022  N   GLY A 425     -26.766  18.508  -0.087  1.00 10.00      A   
ATOM   4023  HN  GLY A 425     -27.698  18.377  -0.370  1.00 10.00      A   
ATOM   4024  CA  GLY A 425     -26.165  19.822  -0.191  1.00 10.00      A   
ATOM   4025  C   GLY A 425     -25.867  20.428   1.164  1.00 10.00      A   
ATOM   4026  O   GLY A 425     -25.008  21.298   1.286  1.00 10.00      A   
ATOM   4027  N   ALA A 426     -26.589  19.981   2.183  1.00 10.00      A   
ATOM   4028  HN  ALA A 426     -27.277  19.301   2.022  1.00 10.00      A   
ATOM   4029  CA  ALA A 426     -26.389  20.480   3.534  1.00 10.00      A   
ATOM   4030  CB  ALA A 426     -27.656  20.299   4.359  1.00 10.00      A   
ATOM   4031  C   ALA A 426     -25.225  19.753   4.186  1.00 10.00      A   
ATOM   4032  O   ALA A 426     -24.498  20.319   5.006  1.00 10.00      A   
ATOM   4033  N   ILE A 427     -25.047  18.497   3.795  1.00 10.00      A   
ATOM   4034  HN  ILE A 427     -25.655  18.119   3.124  1.00 10.00      A   
ATOM   4035  CA  ILE A 427     -23.979  17.663   4.330  1.00 10.00      A   
ATOM   4036  CB  ILE A 427     -24.023  16.233   3.752  1.00 10.00      A   
ATOM   4037  CG1 ILE A 427     -25.456  15.711   3.642  1.00 10.00      A   
ATOM   4038  CG2 ILE A 427     -23.174  15.290   4.588  1.00 10.00      A   
ATOM   4039  CD1 ILE A 427     -26.081  15.326   4.961  1.00 10.00      A   
ATOM   4040  C   ILE A 427     -22.617  18.257   4.004  1.00 10.00      A   
ATOM   4041  O   ILE A 427     -21.800  18.488   4.892  1.00 10.00      A   
ATOM   4042  N   VAL A 428     -22.400  18.522   2.722  1.00 10.00      A   
ATOM   4043  HN  VAL A 428     -23.114  18.337   2.074  1.00 10.00      A   
ATOM   4044  CA  VAL A 428     -21.135  19.072   2.243  1.00 10.00      A   
ATOM   4045  CB  VAL A 428     -21.065  19.098   0.702  1.00 10.00      A   
ATOM   4046  CG1 VAL A 428     -20.943  17.687   0.155  1.00 10.00      A   
ATOM   4047  CG2 VAL A 428     -22.286  19.786   0.115  1.00 10.00      A   
ATOM   4048  C   VAL A 428     -20.853  20.471   2.794  1.00 10.00      A   
ATOM   4049  O   VAL A 428     -19.706  20.908   2.829  1.00 10.00      A   
ATOM   4050  N   GLU A 429     -21.899  21.161   3.230  1.00 10.00      A   
ATOM   4051  HN  GLU A 429     -22.788  20.758   3.187  1.00 10.00      A   
ATOM   4052  CA  GLU A 429     -21.754  22.504   3.773  1.00 10.00      A   
ATOM   4053  CB  GLU A 429     -23.107  23.219   3.792  1.00 10.00      A   
ATOM   4054  CG  GLU A 429     -23.006  24.725   3.973  1.00 10.00      A   
ATOM   4055  CD  GLU A 429     -24.352  25.424   3.954  1.00 10.00      A   
ATOM   4056  OE1 GLU A 429     -25.261  24.973   3.226  1.00 10.00      A   
ATOM   4057  OE2 GLU A 429     -24.502  26.441   4.664  1.00 10.00      A   
ATOM   4058  C   GLU A 429     -21.158  22.457   5.178  1.00 10.00      A   
ATOM   4059  O   GLU A 429     -20.262  23.237   5.516  1.00 10.00      A   
ATOM   4060  N   HIS A 430     -21.651  21.530   5.987  1.00 10.00      A   
ATOM   4061  HN  HIS A 430     -22.360  20.933   5.658  1.00 10.00      A   
ATOM   4062  CA  HIS A 430     -21.173  21.380   7.354  1.00 10.00      A   
ATOM   4063  CB  HIS A 430     -22.259  20.763   8.246  1.00 10.00      A   
ATOM   4064  CG  HIS A 430     -23.393  21.693   8.564  1.00 10.00      A   
ATOM   4065  ND1 HIS A 430     -23.432  22.404   9.743  1.00 10.00      A   
ATOM   4066  CD2 HIS A 430     -24.498  21.991   7.831  1.00 10.00      A   
ATOM   4067  CE1 HIS A 430     -24.547  23.112   9.704  1.00 10.00      A   
ATOM   4068  NE2 HIS A 430     -25.223  22.895   8.569  1.00 10.00      A   
ATOM   4069  HE2 HIS A 430     -26.083  23.300   8.312  1.00 10.00      A   
ATOM   4070  C   HIS A 430     -19.897  20.545   7.403  1.00 10.00      A   
ATOM   4071  O   HIS A 430     -18.978  20.836   8.167  1.00 10.00      A   
ATOM   4072  N   CYS A 431     -19.844  19.508   6.583  1.00 10.00      A   
ATOM   4073  HN  CYS A 431     -20.606  19.322   5.991  1.00 10.00      A   
ATOM   4074  CA  CYS A 431     -18.684  18.634   6.538  1.00 10.00      A   
ATOM   4075  CB  CYS A 431     -19.113  17.190   6.277  1.00 10.00      A   
ATOM   4076  SG  CYS A 431     -20.489  16.640   7.312  1.00 10.00      A   
ATOM   4077  HG  CYS A 431     -21.479  17.512   7.169  1.00 10.00      A   
ATOM   4078  C   CYS A 431     -17.687  19.102   5.486  1.00 10.00      A   
ATOM   4079  O   CYS A 431     -17.734  18.679   4.333  1.00 10.00      A   
ATOM   4080  N   LYS A 432     -16.778  19.974   5.895  1.00 10.00      A   
ATOM   4081  HN  LYS A 432     -16.777  20.259   6.836  1.00 10.00      A   
ATOM   4082  CA  LYS A 432     -15.767  20.503   4.992  1.00 10.00      A   
ATOM   4083  CB  LYS A 432     -15.367  21.922   5.395  1.00 10.00      A   
ATOM   4084  CG  LYS A 432     -16.523  22.908   5.375  1.00 10.00      A   
ATOM   4085  CD  LYS A 432     -16.075  24.305   5.769  1.00 10.00      A   
ATOM   4086  CE  LYS A 432     -17.252  25.264   5.836  1.00 10.00      A   
ATOM   4087  NZ  LYS A 432     -18.277  24.819   6.816  1.00 10.00      A   
ATOM   4088  HZ1 LYS A 432     -18.869  25.624   7.099  1.00 10.00      A   
ATOM   4089  HZ2 LYS A 432     -17.818  24.431   7.663  1.00 10.00      A   
ATOM   4090  HZ3 LYS A 432     -18.886  24.086   6.397  1.00 10.00      A   
ATOM   4091  C   LYS A 432     -14.552  19.590   4.957  1.00 10.00      A   
ATOM   4092  O   LYS A 432     -13.649  19.761   4.139  1.00 10.00      A   
ATOM   4093  N   ASP A 433     -14.550  18.618   5.856  1.00 10.00      A   
ATOM   4094  HN  ASP A 433     -15.295  18.563   6.488  1.00 10.00      A   
ATOM   4095  CA  ASP A 433     -13.471  17.641   5.950  1.00 10.00      A   
ATOM   4096  CB  ASP A 433     -13.267  17.210   7.406  1.00 10.00      A   
ATOM   4097  CG  ASP A 433     -12.381  18.152   8.201  1.00 10.00      A   
ATOM   4098  OD1 ASP A 433     -12.918  19.066   8.873  1.00 10.00      A   
ATOM   4099  OD2 ASP A 433     -11.144  17.974   8.176  1.00 10.00      A   
ATOM   4100  C   ASP A 433     -13.807  16.415   5.105  1.00 10.00      A   
ATOM   4101  O   ASP A 433     -13.024  15.466   5.023  1.00 10.00      A   
ATOM   4102  N   LEU A 434     -14.978  16.455   4.479  1.00 10.00      A   
ATOM   4103  HN  LEU A 434     -15.537  17.250   4.581  1.00 10.00      A   
ATOM   4104  CA  LEU A 434     -15.451  15.369   3.638  1.00 10.00      A   
ATOM   4105  CB  LEU A 434     -16.864  15.675   3.129  1.00 10.00      A   
ATOM   4106  CG  LEU A 434     -17.468  14.651   2.169  1.00 10.00      A   
ATOM   4107  CD1 LEU A 434     -17.926  13.418   2.929  1.00 10.00      A   
ATOM   4108  CD2 LEU A 434     -18.615  15.263   1.385  1.00 10.00      A   
ATOM   4109  C   LEU A 434     -14.517  15.154   2.457  1.00 10.00      A   
ATOM   4110  O   LEU A 434     -14.323  16.055   1.641  1.00 10.00      A   
ATOM   4111  N   ARG A 435     -13.951  13.961   2.374  1.00 10.00      A   
ATOM   4112  HN  ARG A 435     -14.167  13.281   3.051  1.00 10.00      A   
ATOM   4113  CA  ARG A 435     -13.029  13.627   1.300  1.00 10.00      A   
ATOM   4114  CB  ARG A 435     -11.663  13.206   1.856  1.00 10.00      A   
ATOM   4115  CG  ARG A 435     -11.683  11.946   2.711  1.00 10.00      A   
ATOM   4116  CD  ARG A 435     -10.370  11.754   3.457  1.00 10.00      A   
ATOM   4117  NE  ARG A 435     -10.228  10.390   3.960  1.00 10.00      A   
ATOM   4118  HE  ARG A 435     -10.375   9.658   3.315  1.00 10.00      A   
ATOM   4119  CZ  ARG A 435      -9.904  10.083   5.212  1.00 10.00      A   
ATOM   4120  NH1 ARG A 435      -9.686  11.044   6.099  1.00 10.00      A   
ATOM   4121 HH11 ARG A 435      -9.760  12.040   5.817  1.00 10.00      A   
ATOM   4122 HH12 ARG A 435      -9.434  10.803   7.084  1.00 10.00      A   
ATOM   4123  NH2 ARG A 435      -9.786   8.815   5.578  1.00 10.00      A   
ATOM   4124 HH21 ARG A 435      -9.534   8.571   6.562  1.00 10.00      A   
ATOM   4125 HH22 ARG A 435      -9.945   8.047   4.878  1.00 10.00      A   
ATOM   4126  C   ARG A 435     -13.597  12.553   0.381  1.00 10.00      A   
ATOM   4127  O   ARG A 435     -13.155  12.405  -0.757  1.00 10.00      A   
ATOM   4128  N   ARG A 436     -14.584  11.812   0.864  1.00 10.00      A   
ATOM   4129  HN  ARG A 436     -14.914  11.980   1.770  1.00 10.00      A   
ATOM   4130  CA  ARG A 436     -15.196  10.755   0.070  1.00 10.00      A   
ATOM   4131  CB  ARG A 436     -14.591   9.393   0.409  1.00 10.00      A   
ATOM   4132  CG  ARG A 436     -15.022   8.293  -0.546  1.00 10.00      A   
ATOM   4133  CD  ARG A 436     -14.246   7.012  -0.316  1.00 10.00      A   
ATOM   4134  NE  ARG A 436     -14.453   6.062  -1.405  1.00 10.00      A   
ATOM   4135  HE  ARG A 436     -15.040   6.341  -2.143  1.00 10.00      A   
ATOM   4136  CZ  ARG A 436     -13.905   4.848  -1.447  1.00 10.00      A   
ATOM   4137  NH1 ARG A 436     -13.114   4.438  -0.463  1.00 10.00      A   
ATOM   4138 HH11 ARG A 436     -12.698   3.475  -0.495  1.00 10.00      A   
ATOM   4139 HH12 ARG A 436     -12.912   5.056   0.350  1.00 10.00      A   
ATOM   4140  NH2 ARG A 436     -14.142   4.043  -2.474  1.00 10.00      A   
ATOM   4141 HH21 ARG A 436     -14.764   4.346  -3.250  1.00 10.00      A   
ATOM   4142 HH22 ARG A 436     -13.702   3.089  -2.506  1.00 10.00      A   
ATOM   4143  C   ARG A 436     -16.701  10.719   0.282  1.00 10.00      A   
ATOM   4144  O   ARG A 436     -17.177  10.671   1.419  1.00 10.00      A   
ATOM   4145  N   LEU A 437     -17.449  10.740  -0.811  1.00 10.00      A   
ATOM   4146  HN  LEU A 437     -17.017  10.768  -1.698  1.00 10.00      A   
ATOM   4147  CA  LEU A 437     -18.896  10.721  -0.733  1.00 10.00      A   
ATOM   4148  CB  LEU A 437     -19.446  12.150  -0.777  1.00 10.00      A   
ATOM   4149  CG  LEU A 437     -20.942  12.305  -1.063  1.00 10.00      A   
ATOM   4150  CD1 LEU A 437     -21.774  11.793   0.101  1.00 10.00      A   
ATOM   4151  CD2 LEU A 437     -21.281  13.752  -1.385  1.00 10.00      A   
ATOM   4152  C   LEU A 437     -19.514   9.887  -1.851  1.00 10.00      A   
ATOM   4153  O   LEU A 437     -19.147  10.014  -3.021  1.00 10.00      A   
ATOM   4154  N   SER A 438     -20.439   9.022  -1.473  1.00 10.00      A   
ATOM   4155  HN  SER A 438     -20.647   8.932  -0.520  1.00 10.00      A   
ATOM   4156  CA  SER A 438     -21.151   8.188  -2.424  1.00 10.00      A   
ATOM   4157  CB  SER A 438     -21.135   6.731  -1.953  1.00 10.00      A   
ATOM   4158  OG  SER A 438     -19.935   6.447  -1.243  1.00 10.00      A   
ATOM   4159  HG  SER A 438     -19.591   5.576  -1.509  1.00 10.00      A   
ATOM   4160  C   SER A 438     -22.585   8.712  -2.538  1.00 10.00      A   
ATOM   4161  O   SER A 438     -23.225   9.001  -1.522  1.00 10.00      A   
ATOM   4162  N   LEU A 439     -23.086   8.853  -3.758  1.00 10.00      A   
ATOM   4163  HN  LEU A 439     -22.541   8.597  -4.538  1.00 10.00      A   
ATOM   4164  CA  LEU A 439     -24.431   9.379  -3.970  1.00 10.00      A   
ATOM   4165  CB  LEU A 439     -24.403  10.588  -4.910  1.00 10.00      A   
ATOM   4166  CG  LEU A 439     -23.733  11.860  -4.382  1.00 10.00      A   
ATOM   4167  CD1 LEU A 439     -23.755  12.950  -5.442  1.00 10.00      A   
ATOM   4168  CD2 LEU A 439     -24.413  12.344  -3.111  1.00 10.00      A   
ATOM   4169  C   LEU A 439     -25.417   8.342  -4.503  1.00 10.00      A   
ATOM   4170  O   LEU A 439     -25.072   7.487  -5.319  1.00 10.00      A   
ATOM   4171  N   SER A 440     -26.655   8.452  -4.033  1.00 10.00      A   
ATOM   4172  HN  SER A 440     -26.845   9.153  -3.373  1.00 10.00      A   
ATOM   4173  CA  SER A 440     -27.742   7.572  -4.447  1.00 10.00      A   
ATOM   4174  CB  SER A 440     -27.656   6.227  -3.725  1.00 10.00      A   
ATOM   4175  OG  SER A 440     -27.569   6.406  -2.320  1.00 10.00      A   
ATOM   4176  HG  SER A 440     -27.287   7.312  -2.130  1.00 10.00      A   
ATOM   4177  C   SER A 440     -29.086   8.246  -4.163  1.00 10.00      A   
ATOM   4178  O   SER A 440     -29.178   9.108  -3.287  1.00 10.00      A   
ATOM   4179  N   GLY A 441     -30.119   7.858  -4.902  1.00 10.00      A   
ATOM   4180  HN  GLY A 441     -29.987   7.171  -5.591  1.00 10.00      A   
ATOM   4181  CA  GLY A 441     -31.433   8.444  -4.710  1.00 10.00      A   
ATOM   4182  C   GLY A 441     -31.753   9.451  -5.796  1.00 10.00      A   
ATOM   4183  O   GLY A 441     -31.028   9.546  -6.788  1.00 10.00      A   
ATOM   4184  N   LEU A 442     -32.843  10.194  -5.632  1.00 10.00      A   
ATOM   4185  HN  LEU A 442     -33.397  10.069  -4.827  1.00 10.00      A   
ATOM   4186  CA  LEU A 442     -33.228  11.194  -6.621  1.00 10.00      A   
ATOM   4187  CB  LEU A 442     -34.716  11.540  -6.522  1.00 10.00      A   
ATOM   4188  CG  LEU A 442     -35.242  12.527  -7.570  1.00 10.00      A   
ATOM   4189  CD1 LEU A 442     -35.182  11.920  -8.965  1.00 10.00      A   
ATOM   4190  CD2 LEU A 442     -36.657  12.969  -7.236  1.00 10.00      A   
ATOM   4191  C   LEU A 442     -32.376  12.448  -6.474  1.00 10.00      A   
ATOM   4192  O   LEU A 442     -32.552  13.225  -5.530  1.00 10.00      A   
ATOM   4193  N   LEU A 443     -31.457  12.629  -7.406  1.00 10.00      A   
ATOM   4194  HN  LEU A 443     -31.378  11.972  -8.133  1.00 10.00      A   
ATOM   4195  CA  LEU A 443     -30.569  13.776  -7.399  1.00 10.00      A   
ATOM   4196  CB  LEU A 443     -29.159  13.345  -6.982  1.00 10.00      A   
ATOM   4197  CG  LEU A 443     -29.024  12.765  -5.575  1.00 10.00      A   
ATOM   4198  CD1 LEU A 443     -27.690  12.058  -5.412  1.00 10.00      A   
ATOM   4199  CD2 LEU A 443     -29.180  13.857  -4.534  1.00 10.00      A   
ATOM   4200  C   LEU A 443     -30.520  14.398  -8.786  1.00 10.00      A   
ATOM   4201  O   LEU A 443     -30.396  13.692  -9.791  1.00 10.00      A   
ATOM   4202  N   THR A 444     -30.634  15.710  -8.838  1.00 10.00      A   
ATOM   4203  HN  THR A 444     -30.742  16.216  -7.994  1.00 10.00      A   
ATOM   4204  CA  THR A 444     -30.596  16.429 -10.100  1.00 10.00      A   
ATOM   4205  CB  THR A 444     -31.802  17.378 -10.248  1.00 10.00      A   
ATOM   4206  OG1 THR A 444     -31.898  18.243  -9.106  1.00 10.00      A   
ATOM   4207  HG1 THR A 444     -31.340  17.900  -8.384  1.00 10.00      A   
ATOM   4208  CG2 THR A 444     -33.096  16.591 -10.393  1.00 10.00      A   
ATOM   4209  C   THR A 444     -29.290  17.214 -10.229  1.00 10.00      A   
ATOM   4210  O   THR A 444     -28.270  16.831  -9.657  1.00 10.00      A   
ATOM   4211  N   ASP A 445     -29.323  18.315 -10.970  1.00 10.00      A   
ATOM   4212  HN  ASP A 445     -30.165  18.589 -11.394  1.00 10.00      A   
ATOM   4213  CA  ASP A 445     -28.131  19.135 -11.165  1.00 10.00      A   
ATOM   4214  CB  ASP A 445     -28.189  19.873 -12.508  1.00 10.00      A   
ATOM   4215  CG  ASP A 445     -27.762  19.013 -13.683  1.00 10.00      A   
ATOM   4216  OD1 ASP A 445     -27.632  19.552 -14.801  1.00 10.00      A   
ATOM   4217  OD2 ASP A 445     -27.558  17.797 -13.501  1.00 10.00      A   
ATOM   4218  C   ASP A 445     -27.966  20.136 -10.027  1.00 10.00      A   
ATOM   4219  O   ASP A 445     -26.982  20.877  -9.970  1.00 10.00      A   
ATOM   4220  N   LYS A 446     -28.931  20.148  -9.117  1.00 10.00      A   
ATOM   4221  HN  LYS A 446     -29.675  19.517  -9.203  1.00 10.00      A   
ATOM   4222  CA  LYS A 446     -28.904  21.065  -7.986  1.00 10.00      A   
ATOM   4223  CB  LYS A 446     -30.305  21.232  -7.389  1.00 10.00      A   
ATOM   4224  CG  LYS A 446     -30.405  22.296  -6.306  1.00 10.00      A   
ATOM   4225  CD  LYS A 446     -29.972  23.658  -6.823  1.00 10.00      A   
ATOM   4226  CE  LYS A 446     -30.066  24.717  -5.738  1.00 10.00      A   
ATOM   4227  NZ  LYS A 446     -29.575  26.038  -6.204  1.00 10.00      A   
ATOM   4228  HZ1 LYS A 446     -30.219  26.427  -6.924  1.00 10.00      A   
ATOM   4229  HZ2 LYS A 446     -28.620  25.942  -6.623  1.00 10.00      A   
ATOM   4230  HZ3 LYS A 446     -29.523  26.702  -5.407  1.00 10.00      A   
ATOM   4231  C   LYS A 446     -27.917  20.595  -6.923  1.00 10.00      A   
ATOM   4232  O   LYS A 446     -27.141  21.391  -6.384  1.00 10.00      A   
ATOM   4233  N   VAL A 447     -27.942  19.301  -6.628  1.00 10.00      A   
ATOM   4234  HN  VAL A 447     -28.604  18.715  -7.077  1.00 10.00      A   
ATOM   4235  CA  VAL A 447     -27.041  18.729  -5.638  1.00 10.00      A   
ATOM   4236  CB  VAL A 447     -27.333  17.231  -5.372  1.00 10.00      A   
ATOM   4237  CG1 VAL A 447     -27.142  16.388  -6.625  1.00 10.00      A   
ATOM   4238  CG2 VAL A 447     -26.483  16.705  -4.224  1.00 10.00      A   
ATOM   4239  C   VAL A 447     -25.585  18.922  -6.052  1.00 10.00      A   
ATOM   4240  O   VAL A 447     -24.721  19.209  -5.223  1.00 10.00      A   
ATOM   4241  N   PHE A 448     -25.326  18.805  -7.343  1.00 10.00      A   
ATOM   4242  HN  PHE A 448     -26.061  18.606  -7.959  1.00 10.00      A   
ATOM   4243  CA  PHE A 448     -23.980  18.970  -7.866  1.00 10.00      A   
ATOM   4244  CB  PHE A 448     -23.894  18.450  -9.295  1.00 10.00      A   
ATOM   4245  CG  PHE A 448     -24.128  16.973  -9.409  1.00 10.00      A   
ATOM   4246  CD1 PHE A 448     -25.225  16.482 -10.094  1.00 10.00      A   
ATOM   4247  CD2 PHE A 448     -23.253  16.074  -8.826  1.00 10.00      A   
ATOM   4248  CE1 PHE A 448     -25.446  15.123 -10.196  1.00 10.00      A   
ATOM   4249  CE2 PHE A 448     -23.467  14.714  -8.926  1.00 10.00      A   
ATOM   4250  CZ  PHE A 448     -24.565  14.238  -9.612  1.00 10.00      A   
ATOM   4251  C   PHE A 448     -23.548  20.429  -7.800  1.00 10.00      A   
ATOM   4252  O   PHE A 448     -22.361  20.733  -7.676  1.00 10.00      A   
ATOM   4253  N   GLU A 449     -24.522  21.327  -7.869  1.00 10.00      A   
ATOM   4254  HN  GLU A 449     -25.450  21.020  -7.963  1.00 10.00      A   
ATOM   4255  CA  GLU A 449     -24.247  22.757  -7.803  1.00 10.00      A   
ATOM   4256  CB  GLU A 449     -25.526  23.558  -8.064  1.00 10.00      A   
ATOM   4257  CG  GLU A 449     -25.296  25.032  -8.353  1.00 10.00      A   
ATOM   4258  CD  GLU A 449     -25.873  25.934  -7.280  1.00 10.00      A   
ATOM   4259  OE1 GLU A 449     -27.107  25.933  -7.098  1.00 10.00      A   
ATOM   4260  OE2 GLU A 449     -25.096  26.652  -6.616  1.00 10.00      A   
ATOM   4261  C   GLU A 449     -23.661  23.103  -6.438  1.00 10.00      A   
ATOM   4262  O   GLU A 449     -22.748  23.922  -6.330  1.00 10.00      A   
ATOM   4263  N   TYR A 450     -24.189  22.456  -5.402  1.00 10.00      A   
ATOM   4264  HN  TYR A 450     -24.924  21.824  -5.560  1.00 10.00      A   
ATOM   4265  CA  TYR A 450     -23.716  22.664  -4.043  1.00 10.00      A   
ATOM   4266  CB  TYR A 450     -24.729  22.110  -3.034  1.00 10.00      A   
ATOM   4267  CG  TYR A 450     -26.011  22.910  -2.932  1.00 10.00      A   
ATOM   4268  CD1 TYR A 450     -27.242  22.275  -2.806  1.00 10.00      A   
ATOM   4269  CD2 TYR A 450     -25.993  24.300  -2.958  1.00 10.00      A   
ATOM   4270  CE1 TYR A 450     -28.413  23.003  -2.712  1.00 10.00      A   
ATOM   4271  CE2 TYR A 450     -27.159  25.033  -2.863  1.00 10.00      A   
ATOM   4272  CZ  TYR A 450     -28.365  24.380  -2.740  1.00 10.00      A   
ATOM   4273  OH  TYR A 450     -29.529  25.106  -2.659  1.00 10.00      A   
ATOM   4274  HH  TYR A 450     -29.983  24.898  -1.835  1.00 10.00      A   
ATOM   4275  C   TYR A 450     -22.370  21.976  -3.856  1.00 10.00      A   
ATOM   4276  O   TYR A 450     -21.485  22.483  -3.166  1.00 10.00      A   
ATOM   4277  N   ILE A 451     -22.220  20.821  -4.493  1.00 10.00      A   
ATOM   4278  HN  ILE A 451     -22.964  20.475  -5.033  1.00 10.00      A   
ATOM   4279  CA  ILE A 451     -20.988  20.049  -4.416  1.00 10.00      A   
ATOM   4280  CB  ILE A 451     -21.124  18.716  -5.196  1.00 10.00      A   
ATOM   4281  CG1 ILE A 451     -22.039  17.743  -4.444  1.00 10.00      A   
ATOM   4282  CG2 ILE A 451     -19.765  18.079  -5.448  1.00 10.00      A   
ATOM   4283  CD1 ILE A 451     -22.350  16.473  -5.209  1.00 10.00      A   
ATOM   4284  C   ILE A 451     -19.806  20.857  -4.957  1.00 10.00      A   
ATOM   4285  O   ILE A 451     -18.707  20.802  -4.412  1.00 10.00      A   
ATOM   4286  N   GLY A 452     -20.047  21.625  -6.014  1.00 10.00      A   
ATOM   4287  HN  GLY A 452     -20.948  21.635  -6.404  1.00 10.00      A   
ATOM   4288  CA  GLY A 452     -18.992  22.431  -6.615  1.00 10.00      A   
ATOM   4289  C   GLY A 452     -18.636  23.670  -5.811  1.00 10.00      A   
ATOM   4290  O   GLY A 452     -17.783  24.459  -6.218  1.00 10.00      A   
ATOM   4291  N   THR A 453     -19.276  23.847  -4.671  1.00 10.00      A   
ATOM   4292  HN  THR A 453     -19.942  23.190  -4.385  1.00 10.00      A   
ATOM   4293  CA  THR A 453     -19.006  25.001  -3.840  1.00 10.00      A   
ATOM   4294  CB  THR A 453     -20.207  25.970  -3.839  1.00 10.00      A   
ATOM   4295  OG1 THR A 453     -20.500  26.354  -5.190  1.00 10.00      A   
ATOM   4296  HG1 THR A 453     -19.745  26.830  -5.552  1.00 10.00      A   
ATOM   4297  CG2 THR A 453     -19.905  27.215  -3.022  1.00 10.00      A   
ATOM   4298  C   THR A 453     -18.631  24.603  -2.412  1.00 10.00      A   
ATOM   4299  O   THR A 453     -17.728  25.190  -1.816  1.00 10.00      A   
ATOM   4300  N   TYR A 454     -19.305  23.597  -1.874  1.00 10.00      A   
ATOM   4301  HN  TYR A 454     -20.001  23.139  -2.401  1.00 10.00      A   
ATOM   4302  CA  TYR A 454     -19.040  23.160  -0.508  1.00 10.00      A   
ATOM   4303  CB  TYR A 454     -20.330  22.685   0.158  1.00 10.00      A   
ATOM   4304  CG  TYR A 454     -21.435  23.718   0.214  1.00 10.00      A   
ATOM   4305  CD1 TYR A 454     -22.737  23.380  -0.136  1.00 10.00      A   
ATOM   4306  CD2 TYR A 454     -21.185  25.021   0.626  1.00 10.00      A   
ATOM   4307  CE1 TYR A 454     -23.754  24.309  -0.077  1.00 10.00      A   
ATOM   4308  CE2 TYR A 454     -22.199  25.956   0.684  1.00 10.00      A   
ATOM   4309  CZ  TYR A 454     -23.479  25.593   0.332  1.00 10.00      A   
ATOM   4310  OH  TYR A 454     -24.491  26.520   0.398  1.00 10.00      A   
ATOM   4311  HH  TYR A 454     -25.249  26.137   0.856  1.00 10.00      A   
ATOM   4312  C   TYR A 454     -17.986  22.056  -0.444  1.00 10.00      A   
ATOM   4313  O   TYR A 454     -17.099  22.081   0.411  1.00 10.00      A   
ATOM   4314  N   ALA A 455     -18.076  21.095  -1.356  1.00 10.00      A   
ATOM   4315  HN  ALA A 455     -18.775  21.150  -2.042  1.00 10.00      A   
ATOM   4316  CA  ALA A 455     -17.139  19.973  -1.378  1.00 10.00      A   
ATOM   4317  CB  ALA A 455     -17.789  18.738  -1.977  1.00 10.00      A   
ATOM   4318  C   ALA A 455     -15.853  20.327  -2.117  1.00 10.00      A   
ATOM   4319  O   ALA A 455     -15.696  20.032  -3.305  1.00 10.00      A   
ATOM   4320  N   LYS A 456     -14.940  20.971  -1.408  1.00 10.00      A   
ATOM   4321  HN  LYS A 456     -15.131  21.185  -0.469  1.00 10.00      A   
ATOM   4322  CA  LYS A 456     -13.666  21.373  -1.982  1.00 10.00      A   
ATOM   4323  CB  LYS A 456     -13.242  22.743  -1.442  1.00 10.00      A   
ATOM   4324  CG  LYS A 456     -14.083  23.906  -1.942  1.00 10.00      A   
ATOM   4325  CD  LYS A 456     -14.095  23.941  -3.457  1.00 10.00      A   
ATOM   4326  CE  LYS A 456     -14.329  25.346  -3.985  1.00 10.00      A   
ATOM   4327  NZ  LYS A 456     -13.772  25.509  -5.352  1.00 10.00      A   
ATOM   4328  HZ1 LYS A 456     -13.705  26.517  -5.600  1.00 10.00      A   
ATOM   4329  HZ2 LYS A 456     -14.379  25.033  -6.049  1.00 10.00      A   
ATOM   4330  HZ3 LYS A 456     -12.816  25.088  -5.397  1.00 10.00      A   
ATOM   4331  C   LYS A 456     -12.585  20.343  -1.690  1.00 10.00      A   
ATOM   4332  O   LYS A 456     -11.719  20.083  -2.530  1.00 10.00      A   
ATOM   4333  N   LYS A 457     -12.650  19.749  -0.503  1.00 10.00      A   
ATOM   4334  HN  LYS A 457     -13.376  19.985   0.113  1.00 10.00      A   
ATOM   4335  CA  LYS A 457     -11.670  18.754  -0.090  1.00 10.00      A   
ATOM   4336  CB  LYS A 457     -11.400  18.843   1.414  1.00 10.00      A   
ATOM   4337  CG  LYS A 457     -10.680  20.112   1.846  1.00 10.00      A   
ATOM   4338  CD  LYS A 457      -9.325  20.239   1.166  1.00 10.00      A   
ATOM   4339  CE  LYS A 457      -8.553  21.440   1.687  1.00 10.00      A   
ATOM   4340  NZ  LYS A 457      -9.176  22.730   1.286  1.00 10.00      A   
ATOM   4341  HZ1 LYS A 457      -8.964  22.937   0.285  1.00 10.00      A   
ATOM   4342  HZ2 LYS A 457      -8.812  23.505   1.875  1.00 10.00      A   
ATOM   4343  HZ3 LYS A 457     -10.203  22.678   1.406  1.00 10.00      A   
ATOM   4344  C   LYS A 457     -12.101  17.343  -0.473  1.00 10.00      A   
ATOM   4345  O   LYS A 457     -11.400  16.375  -0.185  1.00 10.00      A   
ATOM   4346  N   MET A 458     -13.252  17.230  -1.121  1.00 10.00      A   
ATOM   4347  HN  MET A 458     -13.769  18.035  -1.322  1.00 10.00      A   
ATOM   4348  CA  MET A 458     -13.756  15.932  -1.543  1.00 10.00      A   
ATOM   4349  CB  MET A 458     -15.225  16.027  -1.950  1.00 10.00      A   
ATOM   4350  CG  MET A 458     -15.935  14.686  -2.019  1.00 10.00      A   
ATOM   4351  SD  MET A 458     -17.706  14.860  -2.312  1.00 10.00      A   
ATOM   4352  CE  MET A 458     -17.698  15.524  -3.975  1.00 10.00      A   
ATOM   4353  C   MET A 458     -12.909  15.402  -2.691  1.00 10.00      A   
ATOM   4354  O   MET A 458     -12.857  16.002  -3.766  1.00 10.00      A   
ATOM   4355  N   GLU A 459     -12.250  14.279  -2.454  1.00 10.00      A   
ATOM   4356  HN  GLU A 459     -12.367  13.830  -1.587  1.00 10.00      A   
ATOM   4357  CA  GLU A 459     -11.372  13.682  -3.439  1.00 10.00      A   
ATOM   4358  CB  GLU A 459     -10.153  13.066  -2.756  1.00 10.00      A   
ATOM   4359  CG  GLU A 459      -9.450  13.976  -1.765  1.00 10.00      A   
ATOM   4360  CD  GLU A 459      -8.216  13.325  -1.184  1.00 10.00      A   
ATOM   4361  OE1 GLU A 459      -8.256  12.106  -0.918  1.00 10.00      A   
ATOM   4362  OE2 GLU A 459      -7.196  14.021  -1.010  1.00 10.00      A   
ATOM   4363  C   GLU A 459     -12.069  12.611  -4.262  1.00 10.00      A   
ATOM   4364  O   GLU A 459     -11.752  12.432  -5.434  1.00 10.00      A   
ATOM   4365  N   MET A 460     -13.006  11.896  -3.657  1.00 10.00      A   
ATOM   4366  HN  MET A 460     -13.246  12.098  -2.728  1.00 10.00      A   
ATOM   4367  CA  MET A 460     -13.697  10.827  -4.363  1.00 10.00      A   
ATOM   4368  CB  MET A 460     -13.239   9.459  -3.851  1.00 10.00      A   
ATOM   4369  CG  MET A 460     -13.718   8.279  -4.686  1.00 10.00      A   
ATOM   4370  SD  MET A 460     -12.812   6.766  -4.306  1.00 10.00      A   
ATOM   4371  CE  MET A 460     -13.515   5.621  -5.490  1.00 10.00      A   
ATOM   4372  C   MET A 460     -15.208  10.953  -4.262  1.00 10.00      A   
ATOM   4373  O   MET A 460     -15.765  11.051  -3.166  1.00 10.00      A   
ATOM   4374  N   LEU A 461     -15.861  10.941  -5.414  1.00 10.00      A   
ATOM   4375  HN  LEU A 461     -15.352  10.869  -6.251  1.00 10.00      A   
ATOM   4376  CA  LEU A 461     -17.309  11.045  -5.481  1.00 10.00      A   
ATOM   4377  CB  LEU A 461     -17.712  12.433  -5.989  1.00 10.00      A   
ATOM   4378  CG  LEU A 461     -19.208  12.664  -6.226  1.00 10.00      A   
ATOM   4379  CD1 LEU A 461     -19.980  12.614  -4.916  1.00 10.00      A   
ATOM   4380  CD2 LEU A 461     -19.441  13.989  -6.935  1.00 10.00      A   
ATOM   4381  C   LEU A 461     -17.889   9.960  -6.388  1.00 10.00      A   
ATOM   4382  O   LEU A 461     -17.559   9.888  -7.576  1.00 10.00      A   
ATOM   4383  N   SER A 462     -18.739   9.117  -5.821  1.00 10.00      A   
ATOM   4384  HN  SER A 462     -18.941   9.213  -4.864  1.00 10.00      A   
ATOM   4385  CA  SER A 462     -19.377   8.045  -6.572  1.00 10.00      A   
ATOM   4386  CB  SER A 462     -19.380   6.760  -5.738  1.00 10.00      A   
ATOM   4387  OG  SER A 462     -18.091   6.516  -5.201  1.00 10.00      A   
ATOM   4388  HG  SER A 462     -17.596   5.944  -5.812  1.00 10.00      A   
ATOM   4389  C   SER A 462     -20.806   8.449  -6.937  1.00 10.00      A   
ATOM   4390  O   SER A 462     -21.660   8.580  -6.064  1.00 10.00      A   
ATOM   4391  N   VAL A 463     -21.060   8.666  -8.223  1.00 10.00      A   
ATOM   4392  HN  VAL A 463     -20.337   8.549  -8.885  1.00 10.00      A   
ATOM   4393  CA  VAL A 463     -22.381   9.074  -8.683  1.00 10.00      A   
ATOM   4394  CB  VAL A 463     -22.293  10.304  -9.607  1.00 10.00      A   
ATOM   4395  CG1 VAL A 463     -23.680  10.847  -9.915  1.00 10.00      A   
ATOM   4396  CG2 VAL A 463     -21.421  11.383  -8.985  1.00 10.00      A   
ATOM   4397  C   VAL A 463     -23.074   7.946  -9.441  1.00 10.00      A   
ATOM   4398  O   VAL A 463     -22.509   7.379 -10.378  1.00 10.00      A   
ATOM   4399  N   ALA A 464     -24.302   7.636  -9.039  1.00 10.00      A   
ATOM   4400  HN  ALA A 464     -24.700   8.129  -8.292  1.00 10.00      A   
ATOM   4401  CA  ALA A 464     -25.078   6.582  -9.678  1.00 10.00      A   
ATOM   4402  CB  ALA A 464     -24.976   5.303  -8.866  1.00 10.00      A   
ATOM   4403  C   ALA A 464     -26.540   6.993  -9.830  1.00 10.00      A   
ATOM   4404  O   ALA A 464     -27.214   7.286  -8.838  1.00 10.00      A   
ATOM   4405  N   PHE A 465     -27.008   7.043 -11.081  1.00 10.00      A   
ATOM   4406  HN  PHE A 465     -26.397   6.829 -11.822  1.00 10.00      A   
ATOM   4407  CA  PHE A 465     -28.394   7.412 -11.395  1.00 10.00      A   
ATOM   4408  CB  PHE A 465     -29.385   6.400 -10.803  1.00 10.00      A   
ATOM   4409  CG  PHE A 465     -29.341   5.024 -11.410  1.00 10.00      A   
ATOM   4410  CD1 PHE A 465     -28.547   4.034 -10.861  1.00 10.00      A   
ATOM   4411  CD2 PHE A 465     -30.113   4.717 -12.516  1.00 10.00      A   
ATOM   4412  CE1 PHE A 465     -28.522   2.764 -11.405  1.00 10.00      A   
ATOM   4413  CE2 PHE A 465     -30.092   3.449 -13.069  1.00 10.00      A   
ATOM   4414  CZ  PHE A 465     -29.295   2.472 -12.511  1.00 10.00      A   
ATOM   4415  C   PHE A 465     -28.734   8.814 -10.896  1.00 10.00      A   
ATOM   4416  O   PHE A 465     -29.887   9.112 -10.584  1.00 10.00      A   
ATOM   4417  N   ALA A 466     -27.734   9.678 -10.840  1.00 10.00      A   
ATOM   4418  HN  ALA A 466     -26.844   9.397 -11.137  1.00 10.00      A   
ATOM   4419  CA  ALA A 466     -27.932  11.037 -10.359  1.00 10.00      A   
ATOM   4420  CB  ALA A 466     -27.202  11.234  -9.041  1.00 10.00      A   
ATOM   4421  C   ALA A 466     -27.485  12.071 -11.383  1.00 10.00      A   
ATOM   4422  O   ALA A 466     -26.440  11.921 -12.021  1.00 10.00      A   
ATOM   4423  N   GLY A 467     -28.281  13.119 -11.532  1.00 10.00      A   
ATOM   4424  HN  GLY A 467     -29.102  13.183 -10.991  1.00 10.00      A   
ATOM   4425  CA  GLY A 467     -27.963  14.170 -12.474  1.00 10.00      A   
ATOM   4426  C   GLY A 467     -29.133  14.490 -13.375  1.00 10.00      A   
ATOM   4427  O   GLY A 467     -29.961  13.625 -13.654  1.00 10.00      A   
ATOM   4428  N   ASP A 468     -29.199  15.729 -13.833  1.00 10.00      A   
ATOM   4429  HN  ASP A 468     -28.493  16.377 -13.580  1.00 10.00      A   
ATOM   4430  CA  ASP A 468     -30.277  16.170 -14.706  1.00 10.00      A   
ATOM   4431  CB  ASP A 468     -30.949  17.418 -14.124  1.00 10.00      A   
ATOM   4432  CG  ASP A 468     -32.096  17.928 -14.971  1.00 10.00      A   
ATOM   4433  OD1 ASP A 468     -32.872  17.099 -15.487  1.00 10.00      A   
ATOM   4434  OD2 ASP A 468     -32.241  19.161 -15.110  1.00 10.00      A   
ATOM   4435  C   ASP A 468     -29.742  16.445 -16.106  1.00 10.00      A   
ATOM   4436  O   ASP A 468     -30.357  16.073 -17.105  1.00 10.00      A   
ATOM   4437  N   SER A 469     -28.581  17.078 -16.169  1.00 10.00      A   
ATOM   4438  HN  SER A 469     -28.130  17.341 -15.332  1.00 10.00      A   
ATOM   4439  CA  SER A 469     -27.953  17.402 -17.438  1.00 10.00      A   
ATOM   4440  CB  SER A 469     -28.536  18.699 -17.999  1.00 10.00      A   
ATOM   4441  OG  SER A 469     -29.010  19.531 -16.955  1.00 10.00      A   
ATOM   4442  HG  SER A 469     -28.434  19.422 -16.174  1.00 10.00      A   
ATOM   4443  C   SER A 469     -26.437  17.506 -17.286  1.00 10.00      A   
ATOM   4444  O   SER A 469     -25.885  17.164 -16.239  1.00 10.00      A   
ATOM   4445  N   ASP A 470     -25.774  17.987 -18.330  1.00 10.00      A   
ATOM   4446  HN  ASP A 470     -26.273  18.237 -19.135  1.00 10.00      A   
ATOM   4447  CA  ASP A 470     -24.324  18.139 -18.320  1.00 10.00      A   
ATOM   4448  CB  ASP A 470     -23.807  18.557 -19.701  1.00 10.00      A   
ATOM   4449  CG  ASP A 470     -23.811  17.428 -20.711  1.00 10.00      A   
ATOM   4450  OD1 ASP A 470     -22.729  16.880 -21.002  1.00 10.00      A   
ATOM   4451  OD2 ASP A 470     -24.899  17.100 -21.235  1.00 10.00      A   
ATOM   4452  C   ASP A 470     -23.873  19.149 -17.270  1.00 10.00      A   
ATOM   4453  O   ASP A 470     -22.721  19.126 -16.832  1.00 10.00      A   
ATOM   4454  N   LEU A 471     -24.787  20.020 -16.858  1.00 10.00      A   
ATOM   4455  HN  LEU A 471     -25.693  19.970 -17.225  1.00 10.00      A   
ATOM   4456  CA  LEU A 471     -24.481  21.040 -15.863  1.00 10.00      A   
ATOM   4457  CB  LEU A 471     -25.709  21.906 -15.578  1.00 10.00      A   
ATOM   4458  CG  LEU A 471     -26.234  22.746 -16.745  1.00 10.00      A   
ATOM   4459  CD1 LEU A 471     -27.490  23.497 -16.335  1.00 10.00      A   
ATOM   4460  CD2 LEU A 471     -25.168  23.714 -17.233  1.00 10.00      A   
ATOM   4461  C   LEU A 471     -23.964  20.417 -14.571  1.00 10.00      A   
ATOM   4462  O   LEU A 471     -22.990  20.896 -13.992  1.00 10.00      A   
ATOM   4463  N   GLY A 472     -24.615  19.343 -14.135  1.00 10.00      A   
ATOM   4464  HN  GLY A 472     -25.390  19.013 -14.643  1.00 10.00      A   
ATOM   4465  CA  GLY A 472     -24.211  18.665 -12.916  1.00 10.00      A   
ATOM   4466  C   GLY A 472     -22.760  18.232 -12.949  1.00 10.00      A   
ATOM   4467  O   GLY A 472     -22.021  18.426 -11.983  1.00 10.00      A   
ATOM   4468  N   MET A 473     -22.348  17.661 -14.073  1.00 10.00      A   
ATOM   4469  HN  MET A 473     -22.987  17.543 -14.811  1.00 10.00      A   
ATOM   4470  CA  MET A 473     -20.971  17.206 -14.242  1.00 10.00      A   
ATOM   4471  CB  MET A 473     -20.834  16.381 -15.524  1.00 10.00      A   
ATOM   4472  CG  MET A 473     -19.462  15.758 -15.719  1.00 10.00      A   
ATOM   4473  SD  MET A 473     -19.328  14.830 -17.258  1.00 10.00      A   
ATOM   4474  CE  MET A 473     -17.676  14.162 -17.090  1.00 10.00      A   
ATOM   4475  C   MET A 473     -20.022  18.402 -14.285  1.00 10.00      A   
ATOM   4476  O   MET A 473     -18.948  18.390 -13.683  1.00 10.00      A   
ATOM   4477  N   HIS A 474     -20.446  19.443 -14.992  1.00 10.00      A   
ATOM   4478  HN  HIS A 474     -21.319  19.386 -15.446  1.00 10.00      A   
ATOM   4479  CA  HIS A 474     -19.657  20.661 -15.126  1.00 10.00      A   
ATOM   4480  CB  HIS A 474     -20.355  21.641 -16.073  1.00 10.00      A   
ATOM   4481  CG  HIS A 474     -19.523  22.827 -16.456  1.00 10.00      A   
ATOM   4482  ND1 HIS A 474     -18.707  22.802 -17.564  1.00 10.00      A   
ATOM   4483  CD2 HIS A 474     -19.430  24.042 -15.861  1.00 10.00      A   
ATOM   4484  CE1 HIS A 474     -18.139  23.993 -17.622  1.00 10.00      A   
ATOM   4485  NE2 HIS A 474     -18.547  24.773 -16.614  1.00 10.00      A   
ATOM   4486  HE2 HIS A 474     -18.275  25.700 -16.446  1.00 10.00      A   
ATOM   4487  C   HIS A 474     -19.429  21.316 -13.765  1.00 10.00      A   
ATOM   4488  O   HIS A 474     -18.334  21.796 -13.475  1.00 10.00      A   
ATOM   4489  N   HIS A 475     -20.469  21.324 -12.935  1.00 10.00      A   
ATOM   4490  HN  HIS A 475     -21.318  20.925 -13.232  1.00 10.00      A   
ATOM   4491  CA  HIS A 475     -20.395  21.919 -11.601  1.00 10.00      A   
ATOM   4492  CB  HIS A 475     -21.752  21.863 -10.893  1.00 10.00      A   
ATOM   4493  CG  HIS A 475     -22.753  22.866 -11.376  1.00 10.00      A   
ATOM   4494  ND1 HIS A 475     -22.485  24.209 -11.536  1.00 10.00      A   
ATOM   4495  HD1 HIS A 475     -21.627  24.658 -11.350  1.00 10.00      A   
ATOM   4496  CD2 HIS A 475     -24.048  22.701 -11.734  1.00 10.00      A   
ATOM   4497  CE1 HIS A 475     -23.605  24.803 -11.966  1.00 10.00      A   
ATOM   4498  NE2 HIS A 475     -24.585  23.930 -12.104  1.00 10.00      A   
ATOM   4499  C   HIS A 475     -19.339  21.234 -10.743  1.00 10.00      A   
ATOM   4500  O   HIS A 475     -18.653  21.886  -9.959  1.00 10.00      A   
ATOM   4501  N   VAL A 476     -19.205  19.922 -10.910  1.00 10.00      A   
ATOM   4502  HN  VAL A 476     -19.776  19.464 -11.562  1.00 10.00      A   
ATOM   4503  CA  VAL A 476     -18.233  19.147 -10.144  1.00 10.00      A   
ATOM   4504  CB  VAL A 476     -18.577  17.642 -10.137  1.00 10.00      A   
ATOM   4505  CG1 VAL A 476     -17.534  16.845  -9.367  1.00 10.00      A   
ATOM   4506  CG2 VAL A 476     -19.958  17.417  -9.542  1.00 10.00      A   
ATOM   4507  C   VAL A 476     -16.816  19.352 -10.669  1.00 10.00      A   
ATOM   4508  O   VAL A 476     -15.888  19.603  -9.895  1.00 10.00      A   
ATOM   4509  N   LEU A 477     -16.659  19.258 -11.987  1.00 10.00      A   
ATOM   4510  HN  LEU A 477     -17.444  19.063 -12.549  1.00 10.00      A   
ATOM   4511  CA  LEU A 477     -15.357  19.427 -12.622  1.00 10.00      A   
ATOM   4512  CB  LEU A 477     -15.445  19.093 -14.111  1.00 10.00      A   
ATOM   4513  CG  LEU A 477     -15.633  17.612 -14.456  1.00 10.00      A   
ATOM   4514  CD1 LEU A 477     -16.066  17.444 -15.905  1.00 10.00      A   
ATOM   4515  CD2 LEU A 477     -14.356  16.835 -14.186  1.00 10.00      A   
ATOM   4516  C   LEU A 477     -14.816  20.842 -12.419  1.00 10.00      A   
ATOM   4517  O   LEU A 477     -13.607  21.059 -12.399  1.00 10.00      A   
ATOM   4518  N   SER A 478     -15.719  21.797 -12.259  1.00 10.00      A   
ATOM   4519  HN  SER A 478     -16.672  21.565 -12.297  1.00 10.00      A   
ATOM   4520  CA  SER A 478     -15.339  23.187 -12.042  1.00 10.00      A   
ATOM   4521  CB  SER A 478     -16.102  24.086 -13.012  1.00 10.00      A   
ATOM   4522  OG  SER A 478     -16.267  23.440 -14.263  1.00 10.00      A   
ATOM   4523  HG  SER A 478     -16.927  22.740 -14.174  1.00 10.00      A   
ATOM   4524  C   SER A 478     -15.634  23.604 -10.605  1.00 10.00      A   
ATOM   4525  O   SER A 478     -15.796  24.791 -10.305  1.00 10.00      A   
ATOM   4526  N   GLY A 479     -15.711  22.619  -9.720  1.00 10.00      A   
ATOM   4527  HN  GLY A 479     -15.585  21.694 -10.017  1.00 10.00      A   
ATOM   4528  CA  GLY A 479     -15.992  22.894  -8.326  1.00 10.00      A   
ATOM   4529  C   GLY A 479     -15.031  22.197  -7.388  1.00 10.00      A   
ATOM   4530  O   GLY A 479     -14.350  22.850  -6.598  1.00 10.00      A   
ATOM   4531  N   CYS A 480     -14.976  20.872  -7.461  1.00 10.00      A   
ATOM   4532  HN  CYS A 480     -15.548  20.402  -8.110  1.00 10.00      A   
ATOM   4533  CA  CYS A 480     -14.085  20.099  -6.611  1.00 10.00      A   
ATOM   4534  CB  CYS A 480     -14.410  18.608  -6.692  1.00 10.00      A   
ATOM   4535  SG  CYS A 480     -15.791  18.087  -5.652  1.00 10.00      A   
ATOM   4536  HG  CYS A 480     -15.871  18.933  -4.629  1.00 10.00      A   
ATOM   4537  C   CYS A 480     -12.633  20.335  -6.996  1.00 10.00      A   
ATOM   4538  O   CYS A 480     -12.194  19.946  -8.079  1.00 10.00      A   
ATOM   4539  N   ASP A 481     -11.896  20.981  -6.109  1.00 10.00      A   
ATOM   4540  HN  ASP A 481     -12.306  21.284  -5.273  1.00 10.00      A   
ATOM   4541  CA  ASP A 481     -10.491  21.266  -6.353  1.00 10.00      A   
ATOM   4542  CB  ASP A 481     -10.006  22.384  -5.432  1.00 10.00      A   
ATOM   4543  CG  ASP A 481     -10.514  23.748  -5.852  1.00 10.00      A   
ATOM   4544  OD1 ASP A 481     -10.072  24.254  -6.905  1.00 10.00      A   
ATOM   4545  OD2 ASP A 481     -11.351  24.327  -5.127  1.00 10.00      A   
ATOM   4546  C   ASP A 481      -9.640  20.018  -6.163  1.00 10.00      A   
ATOM   4547  O   ASP A 481      -8.890  19.625  -7.054  1.00 10.00      A   
ATOM   4548  N   SER A 482      -9.800  19.366  -5.019  1.00 10.00      A   
ATOM   4549  HN  SER A 482     -10.460  19.692  -4.371  1.00 10.00      A   
ATOM   4550  CA  SER A 482      -9.032  18.172  -4.700  1.00 10.00      A   
ATOM   4551  CB  SER A 482      -8.916  18.032  -3.181  1.00 10.00      A   
ATOM   4552  OG  SER A 482      -8.494  19.257  -2.594  1.00 10.00      A   
ATOM   4553  HG  SER A 482      -8.488  19.950  -3.264  1.00 10.00      A   
ATOM   4554  C   SER A 482      -9.645  16.909  -5.312  1.00 10.00      A   
ATOM   4555  O   SER A 482      -9.686  15.862  -4.671  1.00 10.00      A   
ATOM   4556  N   LEU A 483     -10.110  17.006  -6.554  1.00 10.00      A   
ATOM   4557  HN  LEU A 483     -10.044  17.865  -7.023  1.00 10.00      A   
ATOM   4558  CA  LEU A 483     -10.704  15.861  -7.238  1.00 10.00      A   
ATOM   4559  CB  LEU A 483     -11.384  16.304  -8.536  1.00 10.00      A   
ATOM   4560  CG  LEU A 483     -12.883  16.011  -8.662  1.00 10.00      A   
ATOM   4561  CD1 LEU A 483     -13.422  16.542  -9.982  1.00 10.00      A   
ATOM   4562  CD2 LEU A 483     -13.163  14.522  -8.526  1.00 10.00      A   
ATOM   4563  C   LEU A 483      -9.634  14.819  -7.553  1.00 10.00      A   
ATOM   4564  O   LEU A 483      -8.774  15.036  -8.409  1.00 10.00      A   
ATOM   4565  N   ARG A 484      -9.681  13.695  -6.857  1.00 10.00      A   
ATOM   4566  HN  ARG A 484     -10.388  13.577  -6.187  1.00 10.00      A   
ATOM   4567  CA  ARG A 484      -8.705  12.630  -7.060  1.00 10.00      A   
ATOM   4568  CB  ARG A 484      -8.117  12.159  -5.726  1.00 10.00      A   
ATOM   4569  CG  ARG A 484      -7.097  13.107  -5.108  1.00 10.00      A   
ATOM   4570  CD  ARG A 484      -6.487  12.517  -3.844  1.00 10.00      A   
ATOM   4571  NE  ARG A 484      -5.911  11.193  -4.076  1.00 10.00      A   
ATOM   4572  HE  ARG A 484      -5.179  11.133  -4.726  1.00 10.00      A   
ATOM   4573  CZ  ARG A 484      -6.315  10.076  -3.464  1.00 10.00      A   
ATOM   4574  NH1 ARG A 484      -7.300  10.098  -2.569  1.00 10.00      A   
ATOM   4575 HH11 ARG A 484      -7.606   9.204  -2.110  1.00 10.00      A   
ATOM   4576 HH12 ARG A 484      -7.772  10.998  -2.314  1.00 10.00      A   
ATOM   4577  NH2 ARG A 484      -5.722   8.929  -3.743  1.00 10.00      A   
ATOM   4578 HH21 ARG A 484      -6.035   8.048  -3.262  1.00 10.00      A   
ATOM   4579 HH22 ARG A 484      -4.943   8.891  -4.430  1.00 10.00      A   
ATOM   4580  C   ARG A 484      -9.299  11.449  -7.821  1.00 10.00      A   
ATOM   4581  O   ARG A 484      -8.616  10.826  -8.637  1.00 10.00      A   
ATOM   4582  N   LYS A 485     -10.560  11.137  -7.546  1.00 10.00      A   
ATOM   4583  HN  LYS A 485     -11.056  11.674  -6.883  1.00 10.00      A   
ATOM   4584  CA  LYS A 485     -11.240  10.026  -8.200  1.00 10.00      A   
ATOM   4585  CB  LYS A 485     -11.138   8.758  -7.348  1.00 10.00      A   
ATOM   4586  CG  LYS A 485      -9.804   8.038  -7.441  1.00 10.00      A   
ATOM   4587  CD  LYS A 485      -9.712   6.920  -6.415  1.00 10.00      A   
ATOM   4588  CE  LYS A 485      -9.500   7.475  -5.017  1.00 10.00      A   
ATOM   4589  NZ  LYS A 485      -9.593   6.426  -3.973  1.00 10.00      A   
ATOM   4590  HZ1 LYS A 485      -9.266   6.811  -3.061  1.00 10.00      A   
ATOM   4591  HZ2 LYS A 485      -8.990   5.612  -4.222  1.00 10.00      A   
ATOM   4592  HZ3 LYS A 485     -10.572   6.099  -3.873  1.00 10.00      A   
ATOM   4593  C   LYS A 485     -12.706  10.365  -8.430  1.00 10.00      A   
ATOM   4594  O   LYS A 485     -13.418  10.734  -7.496  1.00 10.00      A   
ATOM   4595  N   LEU A 486     -13.145  10.245  -9.672  1.00 10.00      A   
ATOM   4596  HN  LEU A 486     -12.525   9.953 -10.377  1.00 10.00      A   
ATOM   4597  CA  LEU A 486     -14.522  10.538 -10.021  1.00 10.00      A   
ATOM   4598  CB  LEU A 486     -14.602  11.846 -10.814  1.00 10.00      A   
ATOM   4599  CG  LEU A 486     -15.995  12.447 -11.011  1.00 10.00      A   
ATOM   4600  CD1 LEU A 486     -16.650  12.744  -9.672  1.00 10.00      A   
ATOM   4601  CD2 LEU A 486     -15.919  13.702 -11.863  1.00 10.00      A   
ATOM   4602  C   LEU A 486     -15.127   9.394 -10.822  1.00 10.00      A   
ATOM   4603  O   LEU A 486     -14.622   9.030 -11.887  1.00 10.00      A   
ATOM   4604  N   GLU A 487     -16.198   8.829 -10.294  1.00 10.00      A   
ATOM   4605  HN  GLU A 487     -16.540   9.167  -9.439  1.00 10.00      A   
ATOM   4606  CA  GLU A 487     -16.889   7.723 -10.938  1.00 10.00      A   
ATOM   4607  CB  GLU A 487     -16.705   6.437 -10.129  1.00 10.00      A   
ATOM   4608  CG  GLU A 487     -16.663   6.641  -8.623  1.00 10.00      A   
ATOM   4609  CD  GLU A 487     -16.185   5.408  -7.880  1.00 10.00      A   
ATOM   4610  OE1 GLU A 487     -16.893   4.955  -6.957  1.00 10.00      A   
ATOM   4611  OE2 GLU A 487     -15.097   4.896  -8.217  1.00 10.00      A   
ATOM   4612  C   GLU A 487     -18.366   8.045 -11.118  1.00 10.00      A   
ATOM   4613  O   GLU A 487     -19.081   8.327 -10.153  1.00 10.00      A   
ATOM   4614  N   ILE A 488     -18.818   8.016 -12.363  1.00 10.00      A   
ATOM   4615  HN  ILE A 488     -18.198   7.786 -13.091  1.00 10.00      A   
ATOM   4616  CA  ILE A 488     -20.201   8.317 -12.685  1.00 10.00      A   
ATOM   4617  CB  ILE A 488     -20.298   9.626 -13.493  1.00 10.00      A   
ATOM   4618  CG1 ILE A 488     -19.339  10.687 -12.933  1.00 10.00      A   
ATOM   4619  CG2 ILE A 488     -21.726  10.143 -13.479  1.00 10.00      A   
ATOM   4620  CD1 ILE A 488     -19.151  11.889 -13.839  1.00 10.00      A   
ATOM   4621  C   ILE A 488     -20.816   7.186 -13.506  1.00 10.00      A   
ATOM   4622  O   ILE A 488     -20.239   6.749 -14.505  1.00 10.00      A   
ATOM   4623  N   ARG A 489     -21.990   6.719 -13.097  1.00 10.00      A   
ATOM   4624  HN  ARG A 489     -22.417   7.113 -12.303  1.00 10.00      A   
ATOM   4625  CA  ARG A 489     -22.657   5.631 -13.797  1.00 10.00      A   
ATOM   4626  CB  ARG A 489     -22.385   4.297 -13.095  1.00 10.00      A   
ATOM   4627  CG  ARG A 489     -22.915   4.231 -11.671  1.00 10.00      A   
ATOM   4628  CD  ARG A 489     -22.949   2.806 -11.148  1.00 10.00      A   
ATOM   4629  NE  ARG A 489     -24.042   2.022 -11.722  1.00 10.00      A   
ATOM   4630  HE  ARG A 489     -24.533   2.413 -12.492  1.00 10.00      A   
ATOM   4631  CZ  ARG A 489     -24.415   0.830 -11.270  1.00 10.00      A   
ATOM   4632  NH1 ARG A 489     -23.789   0.283 -10.228  1.00 10.00      A   
ATOM   4633 HH11 ARG A 489     -23.000   0.790  -9.763  1.00 10.00      A   
ATOM   4634 HH12 ARG A 489     -24.079  -0.655  -9.867  1.00 10.00      A   
ATOM   4635  NH2 ARG A 489     -25.410   0.183 -11.865  1.00 10.00      A   
ATOM   4636 HH21 ARG A 489     -25.711  -0.755 -11.520  1.00 10.00      A   
ATOM   4637 HH22 ARG A 489     -25.893   0.611 -12.686  1.00 10.00      A   
ATOM   4638  C   ARG A 489     -24.164   5.844 -13.902  1.00 10.00      A   
ATOM   4639  O   ARG A 489     -24.808   6.309 -12.956  1.00 10.00      A   
ATOM   4640  N   ASP A 490     -24.706   5.512 -15.071  1.00 10.00      A   
ATOM   4641  HN  ASP A 490     -24.115   5.196 -15.790  1.00 10.00      A   
ATOM   4642  CA  ASP A 490     -26.146   5.608 -15.335  1.00 10.00      A   
ATOM   4643  CB  ASP A 490     -26.922   4.620 -14.456  1.00 10.00      A   
ATOM   4644  CG  ASP A 490     -26.470   3.182 -14.631  1.00 10.00      A   
ATOM   4645  OD1 ASP A 490     -27.011   2.491 -15.518  1.00 10.00      A   
ATOM   4646  OD2 ASP A 490     -25.574   2.731 -13.879  1.00 10.00      A   
ATOM   4647  C   ASP A 490     -26.687   7.026 -15.144  1.00 10.00      A   
ATOM   4648  O   ASP A 490     -27.793   7.221 -14.631  1.00 10.00      A   
ATOM   4649  N   CYS A 491     -25.914   8.007 -15.570  1.00 10.00      A   
ATOM   4650  HN  CYS A 491     -25.048   7.791 -15.974  1.00 10.00      A   
ATOM   4651  CA  CYS A 491     -26.311   9.396 -15.451  1.00 10.00      A   
ATOM   4652  CB  CYS A 491     -25.273  10.158 -14.633  1.00 10.00      A   
ATOM   4653  SG  CYS A 491     -25.094   9.556 -12.941  1.00 10.00      A   
ATOM   4654  HG  CYS A 491     -25.394  10.561 -12.128  1.00 10.00      A   
ATOM   4655  C   CYS A 491     -26.479  10.033 -16.827  1.00 10.00      A   
ATOM   4656  O   CYS A 491     -25.836   9.611 -17.792  1.00 10.00      A   
ATOM   4657  N   PRO A 492     -27.342  11.064 -16.935  1.00 10.00      A   
ATOM   4658  CA  PRO A 492     -27.607  11.768 -18.199  1.00 10.00      A   
ATOM   4659  CB  PRO A 492     -28.879  12.586 -17.908  1.00 10.00      A   
ATOM   4660  CG  PRO A 492     -29.357  12.133 -16.568  1.00 10.00      A   
ATOM   4661  CD  PRO A 492     -28.151  11.620 -15.840  1.00 10.00      A   
ATOM   4662  C   PRO A 492     -26.468  12.708 -18.605  1.00 10.00      A   
ATOM   4663  O   PRO A 492     -26.674  13.649 -19.372  1.00 10.00      A   
ATOM   4664  N   PHE A 493     -25.274  12.452 -18.091  1.00 10.00      A   
ATOM   4665  HN  PHE A 493     -25.168  11.687 -17.495  1.00 10.00      A   
ATOM   4666  CA  PHE A 493     -24.115  13.272 -18.407  1.00 10.00      A   
ATOM   4667  CB  PHE A 493     -23.017  13.099 -17.349  1.00 10.00      A   
ATOM   4668  CG  PHE A 493     -23.391  13.571 -15.967  1.00 10.00      A   
ATOM   4669  CD1 PHE A 493     -22.643  13.182 -14.868  1.00 10.00      A   
ATOM   4670  CD2 PHE A 493     -24.488  14.396 -15.765  1.00 10.00      A   
ATOM   4671  CE1 PHE A 493     -22.979  13.604 -13.598  1.00 10.00      A   
ATOM   4672  CE2 PHE A 493     -24.829  14.823 -14.495  1.00 10.00      A   
ATOM   4673  CZ  PHE A 493     -24.075  14.426 -13.410  1.00 10.00      A   
ATOM   4674  C   PHE A 493     -23.585  12.910 -19.788  1.00 10.00      A   
ATOM   4675  O   PHE A 493     -23.438  11.728 -20.116  1.00 10.00      A   
ATOM   4676  N   GLY A 494     -23.323  13.918 -20.597  1.00 10.00      A   
ATOM   4677  HN  GLY A 494     -23.453  14.838 -20.285  1.00 10.00      A   
ATOM   4678  CA  GLY A 494     -22.828  13.677 -21.929  1.00 10.00      A   
ATOM   4679  C   GLY A 494     -21.350  13.938 -22.045  1.00 10.00      A   
ATOM   4680  O   GLY A 494     -20.584  13.630 -21.138  1.00 10.00      A   
ATOM   4681  N   ASP A 495     -20.952  14.504 -23.163  1.00 10.00      A   
ATOM   4682  HN  ASP A 495     -21.617  14.716 -23.852  1.00 10.00      A   
ATOM   4683  CA  ASP A 495     -19.554  14.811 -23.409  1.00 10.00      A   
ATOM   4684  CB  ASP A 495     -19.074  14.136 -24.690  1.00 10.00      A   
ATOM   4685  CG  ASP A 495     -20.011  14.342 -25.866  1.00 10.00      A   
ATOM   4686  OD1 ASP A 495     -20.628  13.351 -26.315  1.00 10.00      A   
ATOM   4687  OD2 ASP A 495     -20.139  15.487 -26.347  1.00 10.00      A   
ATOM   4688  C   ASP A 495     -19.327  16.311 -23.495  1.00 10.00      A   
ATOM   4689  O   ASP A 495     -18.211  16.768 -23.747  1.00 10.00      A   
ATOM   4690  N   LYS A 496     -20.385  17.075 -23.260  1.00 10.00      A   
ATOM   4691  HN  LYS A 496     -21.234  16.648 -23.020  1.00 10.00      A   
ATOM   4692  CA  LYS A 496     -20.309  18.530 -23.323  1.00 10.00      A   
ATOM   4693  CB  LYS A 496     -21.708  19.150 -23.287  1.00 10.00      A   
ATOM   4694  CG  LYS A 496     -22.714  18.478 -24.209  1.00 10.00      A   
ATOM   4695  CD  LYS A 496     -24.108  19.059 -24.013  1.00 10.00      A   
ATOM   4696  CE  LYS A 496     -25.182  18.133 -24.561  1.00 10.00      A   
ATOM   4697  NZ  LYS A 496     -25.204  16.829 -23.851  1.00 10.00      A   
ATOM   4698  HZ1 LYS A 496     -26.092  16.324 -24.054  1.00 10.00      A   
ATOM   4699  HZ2 LYS A 496     -25.125  16.978 -22.820  1.00 10.00      A   
ATOM   4700  HZ3 LYS A 496     -24.405  16.243 -24.159  1.00 10.00      A   
ATOM   4701  C   LYS A 496     -19.475  19.066 -22.171  1.00 10.00      A   
ATOM   4702  O   LYS A 496     -18.517  19.813 -22.379  1.00 10.00      A   
ATOM   4703  N   ALA A 497     -19.833  18.663 -20.957  1.00 10.00      A   
ATOM   4704  HN  ALA A 497     -20.602  18.056 -20.861  1.00 10.00      A   
ATOM   4705  CA  ALA A 497     -19.119  19.104 -19.766  1.00 10.00      A   
ATOM   4706  CB  ALA A 497     -19.923  18.783 -18.517  1.00 10.00      A   
ATOM   4707  C   ALA A 497     -17.742  18.458 -19.691  1.00 10.00      A   
ATOM   4708  O   ALA A 497     -16.795  19.043 -19.158  1.00 10.00      A   
ATOM   4709  N   LEU A 498     -17.644  17.254 -20.238  1.00 10.00      A   
ATOM   4710  HN  LEU A 498     -18.439  16.852 -20.642  1.00 10.00      A   
ATOM   4711  CA  LEU A 498     -16.396  16.504 -20.251  1.00 10.00      A   
ATOM   4712  CB  LEU A 498     -16.650  15.098 -20.799  1.00 10.00      A   
ATOM   4713  CG  LEU A 498     -15.430  14.193 -20.969  1.00 10.00      A   
ATOM   4714  CD1 LEU A 498     -14.843  13.812 -19.617  1.00 10.00      A   
ATOM   4715  CD2 LEU A 498     -15.808  12.954 -21.761  1.00 10.00      A   
ATOM   4716  C   LEU A 498     -15.339  17.215 -21.090  1.00 10.00      A   
ATOM   4717  O   LEU A 498     -14.208  17.414 -20.644  1.00 10.00      A   
ATOM   4718  N   LEU A 499     -15.718  17.626 -22.295  1.00 10.00      A   
ATOM   4719  HN  LEU A 499     -16.643  17.466 -22.590  1.00 10.00      A   
ATOM   4720  CA  LEU A 499     -14.794  18.310 -23.195  1.00 10.00      A   
ATOM   4721  CB  LEU A 499     -15.349  18.345 -24.622  1.00 10.00      A   
ATOM   4722  CG  LEU A 499     -15.419  17.005 -25.359  1.00 10.00      A   
ATOM   4723  CD1 LEU A 499     -16.005  17.194 -26.748  1.00 10.00      A   
ATOM   4724  CD2 LEU A 499     -14.045  16.357 -25.440  1.00 10.00      A   
ATOM   4725  C   LEU A 499     -14.479  19.726 -22.720  1.00 10.00      A   
ATOM   4726  O   LEU A 499     -13.444  20.288 -23.071  1.00 10.00      A   
ATOM   4727  N   ALA A 500     -15.364  20.291 -21.904  1.00 10.00      A   
ATOM   4728  HN  ALA A 500     -16.169  19.790 -21.651  1.00 10.00      A   
ATOM   4729  CA  ALA A 500     -15.177  21.645 -21.392  1.00 10.00      A   
ATOM   4730  CB  ALA A 500     -16.523  22.300 -21.112  1.00 10.00      A   
ATOM   4731  C   ALA A 500     -14.291  21.675 -20.149  1.00 10.00      A   
ATOM   4732  O   ALA A 500     -13.971  22.748 -19.633  1.00 10.00      A   
ATOM   4733  N   ASN A 501     -13.895  20.500 -19.672  1.00 10.00      A   
ATOM   4734  HN  ASN A 501     -14.172  19.679 -20.134  1.00 10.00      A   
ATOM   4735  CA  ASN A 501     -13.049  20.398 -18.485  1.00 10.00      A   
ATOM   4736  CB  ASN A 501     -13.884  20.081 -17.243  1.00 10.00      A   
ATOM   4737  CG  ASN A 501     -14.810  21.211 -16.839  1.00 10.00      A   
ATOM   4738  OD1 ASN A 501     -14.408  22.132 -16.131  1.00 10.00      A   
ATOM   4739  ND2 ASN A 501     -16.059  21.139 -17.281  1.00 10.00      A   
ATOM   4740 HD21 ASN A 501     -16.312  20.366 -17.839  1.00 10.00      A   
ATOM   4741 HD22 ASN A 501     -16.682  21.856 -17.037  1.00 10.00      A   
ATOM   4742  C   ASN A 501     -11.984  19.326 -18.673  1.00 10.00      A   
ATOM   4743  O   ASN A 501     -11.760  18.493 -17.791  1.00 10.00      A   
ATOM   4744  N   ALA A 502     -11.319  19.359 -19.819  1.00 10.00      A   
ATOM   4745  HN  ALA A 502     -11.522  20.067 -20.474  1.00 10.00      A   
ATOM   4746  CA  ALA A 502     -10.281  18.378 -20.129  1.00 10.00      A   
ATOM   4747  CB  ALA A 502      -9.859  18.501 -21.584  1.00 10.00      A   
ATOM   4748  C   ALA A 502      -9.066  18.538 -19.216  1.00 10.00      A   
ATOM   4749  O   ALA A 502      -8.470  17.555 -18.774  1.00 10.00      A   
ATOM   4750  N   SER A 503      -8.718  19.785 -18.930  1.00 10.00      A   
ATOM   4751  HN  SER A 503      -9.250  20.522 -19.300  1.00 10.00      A   
ATOM   4752  CA  SER A 503      -7.568  20.108 -18.094  1.00 10.00      A   
ATOM   4753  CB  SER A 503      -7.389  21.625 -18.058  1.00 10.00      A   
ATOM   4754  OG  SER A 503      -8.327  22.247 -18.925  1.00 10.00      A   
ATOM   4755  HG  SER A 503      -7.874  22.904 -19.467  1.00 10.00      A   
ATOM   4756  C   SER A 503      -7.697  19.561 -16.671  1.00 10.00      A   
ATOM   4757  O   SER A 503      -6.702  19.168 -16.058  1.00 10.00      A   
ATOM   4758  N   LYS A 504      -8.923  19.515 -16.159  1.00 10.00      A   
ATOM   4759  HN  LYS A 504      -9.679  19.803 -16.712  1.00 10.00      A   
ATOM   4760  CA  LYS A 504      -9.176  19.045 -14.798  1.00 10.00      A   
ATOM   4761  CB  LYS A 504     -10.629  19.321 -14.392  1.00 10.00      A   
ATOM   4762  CG  LYS A 504     -10.897  19.198 -12.899  1.00 10.00      A   
ATOM   4763  CD  LYS A 504      -9.958  20.084 -12.091  1.00 10.00      A   
ATOM   4764  CE  LYS A 504     -10.209  19.943 -10.598  1.00 10.00      A   
ATOM   4765  NZ  LYS A 504      -8.955  20.097  -9.817  1.00 10.00      A   
ATOM   4766  HZ1 LYS A 504      -8.223  19.462 -10.194  1.00 10.00      A   
ATOM   4767  HZ2 LYS A 504      -9.118  19.856  -8.817  1.00 10.00      A   
ATOM   4768  HZ3 LYS A 504      -8.612  21.076  -9.876  1.00 10.00      A   
ATOM   4769  C   LYS A 504      -8.837  17.562 -14.617  1.00 10.00      A   
ATOM   4770  O   LYS A 504      -8.612  17.098 -13.495  1.00 10.00      A   
ATOM   4771  N   LEU A 505      -8.780  16.828 -15.721  1.00 10.00      A   
ATOM   4772  HN  LEU A 505      -8.940  17.255 -16.589  1.00 10.00      A   
ATOM   4773  CA  LEU A 505      -8.481  15.400 -15.675  1.00 10.00      A   
ATOM   4774  CB  LEU A 505      -8.900  14.727 -16.983  1.00 10.00      A   
ATOM   4775  CG  LEU A 505     -10.333  14.990 -17.447  1.00 10.00      A   
ATOM   4776  CD1 LEU A 505     -10.571  14.364 -18.811  1.00 10.00      A   
ATOM   4777  CD2 LEU A 505     -11.332  14.456 -16.433  1.00 10.00      A   
ATOM   4778  C   LEU A 505      -7.001  15.142 -15.400  1.00 10.00      A   
ATOM   4779  O   LEU A 505      -6.612  14.026 -15.055  1.00 10.00      A   
ATOM   4780  N   GLU A 506      -6.178  16.174 -15.548  1.00 10.00      A   
ATOM   4781  HN  GLU A 506      -6.542  17.040 -15.834  1.00 10.00      A   
ATOM   4782  CA  GLU A 506      -4.742  16.045 -15.312  1.00 10.00      A   
ATOM   4783  CB  GLU A 506      -3.956  17.137 -16.048  1.00 10.00      A   
ATOM   4784  CG  GLU A 506      -4.083  17.085 -17.563  1.00 10.00      A   
ATOM   4785  CD  GLU A 506      -3.028  17.908 -18.275  1.00 10.00      A   
ATOM   4786  OE1 GLU A 506      -2.778  19.063 -17.856  1.00 10.00      A   
ATOM   4787  OE2 GLU A 506      -2.454  17.411 -19.267  1.00 10.00      A   
ATOM   4788  C   GLU A 506      -4.406  16.050 -13.820  1.00 10.00      A   
ATOM   4789  O   GLU A 506      -3.357  15.549 -13.415  1.00 10.00      A   
ATOM   4790  N   THR A 507      -5.287  16.610 -13.000  1.00 10.00      A   
ATOM   4791  HN  THR A 507      -6.108  17.007 -13.366  1.00 10.00      A   
ATOM   4792  CA  THR A 507      -5.057  16.664 -11.562  1.00 10.00      A   
ATOM   4793  CB  THR A 507      -5.451  18.037 -10.994  1.00 10.00      A   
ATOM   4794  OG1 THR A 507      -6.317  18.700 -11.925  1.00 10.00      A   
ATOM   4795  HG1 THR A 507      -5.803  19.327 -12.445  1.00 10.00      A   
ATOM   4796  CG2 THR A 507      -4.216  18.894 -10.762  1.00 10.00      A   
ATOM   4797  C   THR A 507      -5.841  15.572 -10.840  1.00 10.00      A   
ATOM   4798  O   THR A 507      -5.937  15.569  -9.612  1.00 10.00      A   
ATOM   4799  N   MET A 508      -6.391  14.644 -11.611  1.00 10.00      A   
ATOM   4800  HN  MET A 508      -6.257  14.690 -12.581  1.00 10.00      A   
ATOM   4801  CA  MET A 508      -7.175  13.546 -11.059  1.00 10.00      A   
ATOM   4802  CB  MET A 508      -8.600  13.607 -11.620  1.00 10.00      A   
ATOM   4803  CG  MET A 508      -9.555  12.575 -11.052  1.00 10.00      A   
ATOM   4804  SD  MET A 508     -11.284  13.017 -11.316  1.00 10.00      A   
ATOM   4805  CE  MET A 508     -11.337  13.145 -13.099  1.00 10.00      A   
ATOM   4806  C   MET A 508      -6.519  12.218 -11.416  1.00 10.00      A   
ATOM   4807  O   MET A 508      -5.946  12.089 -12.493  1.00 10.00      A   
ATOM   4808  N   ARG A 509      -6.601  11.239 -10.518  1.00 10.00      A   
ATOM   4809  HN  ARG A 509      -7.097  11.395  -9.684  1.00 10.00      A   
ATOM   4810  CA  ARG A 509      -5.995   9.930 -10.755  1.00 10.00      A   
ATOM   4811  CB  ARG A 509      -6.073   9.035  -9.503  1.00 10.00      A   
ATOM   4812  CG  ARG A 509      -5.521   7.624  -9.710  1.00 10.00      A   
ATOM   4813  CD  ARG A 509      -6.126   6.617  -8.736  1.00 10.00      A   
ATOM   4814  NE  ARG A 509      -5.582   6.758  -7.381  1.00 10.00      A   
ATOM   4815  HE  ARG A 509      -4.880   7.437  -7.248  1.00 10.00      A   
ATOM   4816  CZ  ARG A 509      -5.982   6.033  -6.326  1.00 10.00      A   
ATOM   4817  NH1 ARG A 509      -6.925   5.107  -6.454  1.00 10.00      A   
ATOM   4818 HH11 ARG A 509      -7.366   4.930  -7.380  1.00 10.00      A   
ATOM   4819 HH12 ARG A 509      -7.234   4.545  -5.616  1.00 10.00      A   
ATOM   4820  NH2 ARG A 509      -5.419   6.225  -5.145  1.00 10.00      A   
ATOM   4821 HH21 ARG A 509      -5.734   5.671  -4.314  1.00 10.00      A   
ATOM   4822 HH22 ARG A 509      -4.667   6.928  -5.030  1.00 10.00      A   
ATOM   4823  C   ARG A 509      -6.659   9.228 -11.931  1.00 10.00      A   
ATOM   4824  O   ARG A 509      -5.999   8.873 -12.911  1.00 10.00      A   
ATOM   4825  N   SER A 510      -7.965   9.047 -11.830  1.00 10.00      A   
ATOM   4826  HN  SER A 510      -8.435   9.369 -11.034  1.00 10.00      A   
ATOM   4827  CA  SER A 510      -8.718   8.376 -12.869  1.00 10.00      A   
ATOM   4828  CB  SER A 510      -8.600   6.860 -12.686  1.00 10.00      A   
ATOM   4829  OG  SER A 510      -8.333   6.527 -11.331  1.00 10.00      A   
ATOM   4830  HG  SER A 510      -8.915   5.810 -11.057  1.00 10.00      A   
ATOM   4831  C   SER A 510     -10.182   8.793 -12.857  1.00 10.00      A   
ATOM   4832  O   SER A 510     -10.735   9.151 -11.813  1.00 10.00      A   
ATOM   4833  N   LEU A 511     -10.788   8.773 -14.032  1.00 10.00      A   
ATOM   4834  HN  LEU A 511     -10.264   8.527 -14.830  1.00 10.00      A   
ATOM   4835  CA  LEU A 511     -12.192   9.116 -14.195  1.00 10.00      A   
ATOM   4836  CB  LEU A 511     -12.336  10.347 -15.093  1.00 10.00      A   
ATOM   4837  CG  LEU A 511     -13.751  10.680 -15.580  1.00 10.00      A   
ATOM   4838  CD1 LEU A 511     -14.593  11.268 -14.459  1.00 10.00      A   
ATOM   4839  CD2 LEU A 511     -13.701  11.630 -16.764  1.00 10.00      A   
ATOM   4840  C   LEU A 511     -12.929   7.938 -14.820  1.00 10.00      A   
ATOM   4841  O   LEU A 511     -12.524   7.434 -15.869  1.00 10.00      A   
ATOM   4842  N   TRP A 512     -14.003   7.503 -14.185  1.00 10.00      A   
ATOM   4843  HN  TRP A 512     -14.292   7.951 -13.355  1.00 10.00      A   
ATOM   4844  CA  TRP A 512     -14.769   6.380 -14.692  1.00 10.00      A   
ATOM   4845  CB  TRP A 512     -14.840   5.263 -13.650  1.00 10.00      A   
ATOM   4846  CG  TRP A 512     -15.557   4.043 -14.141  1.00 10.00      A   
ATOM   4847  CD1 TRP A 512     -16.903   3.829 -14.129  1.00 10.00      A   
ATOM   4848  CD2 TRP A 512     -14.971   2.876 -14.728  1.00 10.00      A   
ATOM   4849  NE1 TRP A 512     -17.193   2.605 -14.667  1.00 10.00      A   
ATOM   4850  HE1 TRP A 512     -18.094   2.230 -14.766  1.00 10.00      A   
ATOM   4851  CE2 TRP A 512     -16.024   1.995 -15.042  1.00 10.00      A   
ATOM   4852  CE3 TRP A 512     -13.660   2.488 -15.015  1.00 10.00      A   
ATOM   4853  CZ2 TRP A 512     -15.806   0.751 -15.629  1.00 10.00      A   
ATOM   4854  CZ3 TRP A 512     -13.445   1.255 -15.599  1.00 10.00      A   
ATOM   4855  CH2 TRP A 512     -14.511   0.401 -15.900  1.00 10.00      A   
ATOM   4856  C   TRP A 512     -16.170   6.811 -15.105  1.00 10.00      A   
ATOM   4857  O   TRP A 512     -16.896   7.429 -14.326  1.00 10.00      A   
ATOM   4858  N   MET A 513     -16.537   6.498 -16.336  1.00 10.00      A   
ATOM   4859  HN  MET A 513     -15.901   6.029 -16.923  1.00 10.00      A   
ATOM   4860  CA  MET A 513     -17.855   6.834 -16.847  1.00 10.00      A   
ATOM   4861  CB  MET A 513     -17.777   8.029 -17.803  1.00 10.00      A   
ATOM   4862  CG  MET A 513     -17.334   9.331 -17.158  1.00 10.00      A   
ATOM   4863  SD  MET A 513     -17.577  10.758 -18.237  1.00 10.00      A   
ATOM   4864  CE  MET A 513     -19.351  10.986 -18.114  1.00 10.00      A   
ATOM   4865  C   MET A 513     -18.471   5.635 -17.558  1.00 10.00      A   
ATOM   4866  O   MET A 513     -18.019   5.245 -18.634  1.00 10.00      A   
ATOM   4867  N   SER A 514     -19.484   5.035 -16.947  1.00 10.00      A   
ATOM   4868  HN  SER A 514     -19.787   5.372 -16.077  1.00 10.00      A   
ATOM   4869  CA  SER A 514     -20.161   3.887 -17.535  1.00 10.00      A   
ATOM   4870  CB  SER A 514     -19.976   2.648 -16.655  1.00 10.00      A   
ATOM   4871  OG  SER A 514     -19.975   2.996 -15.277  1.00 10.00      A   
ATOM   4872  HG  SER A 514     -20.880   3.153 -14.988  1.00 10.00      A   
ATOM   4873  C   SER A 514     -21.644   4.188 -17.723  1.00 10.00      A   
ATOM   4874  O   SER A 514     -22.264   4.829 -16.866  1.00 10.00      A   
ATOM   4875  N   SER A 515     -22.198   3.750 -18.853  1.00 10.00      A   
ATOM   4876  HN  SER A 515     -21.636   3.276 -19.508  1.00 10.00      A   
ATOM   4877  CA  SER A 515     -23.609   3.965 -19.164  1.00 10.00      A   
ATOM   4878  CB  SER A 515     -24.503   3.213 -18.172  1.00 10.00      A   
ATOM   4879  OG  SER A 515     -24.033   1.892 -17.975  1.00 10.00      A   
ATOM   4880  HG  SER A 515     -23.255   1.748 -18.526  1.00 10.00      A   
ATOM   4881  C   SER A 515     -23.944   5.454 -19.176  1.00 10.00      A   
ATOM   4882  O   SER A 515     -24.882   5.899 -18.517  1.00 10.00      A   
ATOM   4883  N   CYS A 516     -23.159   6.220 -19.922  1.00 10.00      A   
ATOM   4884  HN  CYS A 516     -22.435   5.802 -20.434  1.00 10.00      A   
ATOM   4885  CA  CYS A 516     -23.355   7.663 -20.016  1.00 10.00      A   
ATOM   4886  CB  CYS A 516     -22.080   8.390 -19.585  1.00 10.00      A   
ATOM   4887  SG  CYS A 516     -21.263   7.646 -18.159  1.00 10.00      A   
ATOM   4888  HG  CYS A 516     -21.942   6.550 -17.844  1.00 10.00      A   
ATOM   4889  C   CYS A 516     -23.726   8.066 -21.437  1.00 10.00      A   
ATOM   4890  O   CYS A 516     -23.800   7.221 -22.328  1.00 10.00      A   
ATOM   4891  N   SER A 517     -23.937   9.358 -21.653  1.00 10.00      A   
ATOM   4892  HN  SER A 517     -23.837   9.997 -20.910  1.00 10.00      A   
ATOM   4893  CA  SER A 517     -24.297   9.861 -22.970  1.00 10.00      A   
ATOM   4894  CB  SER A 517     -25.407  10.908 -22.838  1.00 10.00      A   
ATOM   4895  OG  SER A 517     -26.348  10.513 -21.851  1.00 10.00      A   
ATOM   4896  HG  SER A 517     -26.156   9.610 -21.573  1.00 10.00      A   
ATOM   4897  C   SER A 517     -23.073  10.460 -23.667  1.00 10.00      A   
ATOM   4898  O   SER A 517     -23.170  11.469 -24.369  1.00 10.00      A   
ATOM   4899  N   VAL A 518     -21.922   9.825 -23.468  1.00 10.00      A   
ATOM   4900  HN  VAL A 518     -21.916   9.020 -22.910  1.00 10.00      A   
ATOM   4901  CA  VAL A 518     -20.671  10.282 -24.070  1.00 10.00      A   
ATOM   4902  CB  VAL A 518     -19.450   9.919 -23.194  1.00 10.00      A   
ATOM   4903  CG1 VAL A 518     -18.176  10.531 -23.758  1.00 10.00      A   
ATOM   4904  CG2 VAL A 518     -19.668  10.367 -21.758  1.00 10.00      A   
ATOM   4905  C   VAL A 518     -20.498   9.672 -25.455  1.00 10.00      A   
ATOM   4906  O   VAL A 518     -20.465   8.451 -25.599  1.00 10.00      A   
ATOM   4907  N   SER A 519     -20.395  10.522 -26.469  1.00 10.00      A   
ATOM   4908  HN  SER A 519     -20.424  11.492 -26.288  1.00 10.00      A   
ATOM   4909  CA  SER A 519     -20.227  10.060 -27.839  1.00 10.00      A   
ATOM   4910  CB  SER A 519     -20.662  11.145 -28.827  1.00 10.00      A   
ATOM   4911  OG  SER A 519     -19.936  12.345 -28.622  1.00 10.00      A   
ATOM   4912  HG  SER A 519     -20.189  12.731 -27.764  1.00 10.00      A   
ATOM   4913  C   SER A 519     -18.778   9.644 -28.104  1.00 10.00      A   
ATOM   4914  O   SER A 519     -17.844  10.213 -27.532  1.00 10.00      A   
ATOM   4915  N   PHE A 520     -18.600   8.652 -28.975  1.00 10.00      A   
ATOM   4916  HN  PHE A 520     -19.384   8.240 -29.396  1.00 10.00      A   
ATOM   4917  CA  PHE A 520     -17.269   8.160 -29.324  1.00 10.00      A   
ATOM   4918  CB  PHE A 520     -17.372   6.942 -30.254  1.00 10.00      A   
ATOM   4919  CG  PHE A 520     -16.042   6.362 -30.656  1.00 10.00      A   
ATOM   4920  CD1 PHE A 520     -15.205   5.797 -29.706  1.00 10.00      A   
ATOM   4921  CD2 PHE A 520     -15.626   6.386 -31.979  1.00 10.00      A   
ATOM   4922  CE1 PHE A 520     -13.979   5.268 -30.065  1.00 10.00      A   
ATOM   4923  CE2 PHE A 520     -14.401   5.858 -32.345  1.00 10.00      A   
ATOM   4924  CZ  PHE A 520     -13.577   5.299 -31.385  1.00 10.00      A   
ATOM   4925  C   PHE A 520     -16.442   9.267 -29.977  1.00 10.00      A   
ATOM   4926  O   PHE A 520     -15.217   9.325 -29.823  1.00 10.00      A   
ATOM   4927  N   GLY A 521     -17.129  10.160 -30.687  1.00 10.00      A   
ATOM   4928  HN  GLY A 521     -18.107  10.065 -30.761  1.00 10.00      A   
ATOM   4929  CA  GLY A 521     -16.460  11.264 -31.350  1.00 10.00      A   
ATOM   4930  C   GLY A 521     -15.777  12.188 -30.364  1.00 10.00      A   
ATOM   4931  O   GLY A 521     -14.777  12.837 -30.688  1.00 10.00      A   
ATOM   4932  N   ALA A 522     -16.314  12.245 -29.152  1.00 10.00      A   
ATOM   4933  HN  ALA A 522     -17.108  11.698 -28.956  1.00 10.00      A   
ATOM   4934  CA  ALA A 522     -15.758  13.084 -28.108  1.00 10.00      A   
ATOM   4935  CB  ALA A 522     -16.807  13.381 -27.055  1.00 10.00      A   
ATOM   4936  C   ALA A 522     -14.540  12.418 -27.482  1.00 10.00      A   
ATOM   4937  O   ALA A 522     -13.549  13.080 -27.181  1.00 10.00      A   
ATOM   4938  N   CYS A 523     -14.619  11.102 -27.294  1.00 10.00      A   
ATOM   4939  HN  CYS A 523     -15.443  10.631 -27.540  1.00 10.00      A   
ATOM   4940  CA  CYS A 523     -13.518  10.343 -26.719  1.00 10.00      A   
ATOM   4941  CB  CYS A 523     -13.909   8.869 -26.594  1.00 10.00      A   
ATOM   4942  SG  CYS A 523     -15.520   8.594 -25.822  1.00 10.00      A   
ATOM   4943  HG  CYS A 523     -15.481   9.124 -24.608  1.00 10.00      A   
ATOM   4944  C   CYS A 523     -12.275  10.486 -27.592  1.00 10.00      A   
ATOM   4945  O   CYS A 523     -11.167  10.705 -27.096  1.00 10.00      A   
ATOM   4946  N   LYS A 524     -12.473  10.382 -28.898  1.00 10.00      A   
ATOM   4947  HN  LYS A 524     -13.379  10.208 -29.228  1.00 10.00      A   
ATOM   4948  CA  LYS A 524     -11.383  10.507 -29.852  1.00 10.00      A   
ATOM   4949  CB  LYS A 524     -11.873  10.143 -31.255  1.00 10.00      A   
ATOM   4950  CG  LYS A 524     -10.767  10.013 -32.288  1.00 10.00      A   
ATOM   4951  CD  LYS A 524     -11.324   9.635 -33.651  1.00 10.00      A   
ATOM   4952  CE  LYS A 524     -11.783   8.186 -33.678  1.00 10.00      A   
ATOM   4953  NZ  LYS A 524     -12.364   7.813 -34.993  1.00 10.00      A   
ATOM   4954  HZ1 LYS A 524     -11.726   8.105 -35.761  1.00 10.00      A   
ATOM   4955  HZ2 LYS A 524     -13.290   8.281 -35.128  1.00 10.00      A   
ATOM   4956  HZ3 LYS A 524     -12.498   6.784 -35.044  1.00 10.00      A   
ATOM   4957  C   LYS A 524     -10.832  11.930 -29.837  1.00 10.00      A   
ATOM   4958  O   LYS A 524      -9.618  12.137 -29.873  1.00 10.00      A   
ATOM   4959  N   LEU A 525     -11.734  12.904 -29.758  1.00 10.00      A   
ATOM   4960  HN  LEU A 525     -12.687  12.669 -29.720  1.00 10.00      A   
ATOM   4961  CA  LEU A 525     -11.351  14.311 -29.731  1.00 10.00      A   
ATOM   4962  CB  LEU A 525     -12.593  15.203 -29.810  1.00 10.00      A   
ATOM   4963  CG  LEU A 525     -12.344  16.687 -30.085  1.00 10.00      A   
ATOM   4964  CD1 LEU A 525     -11.826  16.891 -31.501  1.00 10.00      A   
ATOM   4965  CD2 LEU A 525     -13.610  17.497 -29.847  1.00 10.00      A   
ATOM   4966  C   LEU A 525     -10.559  14.628 -28.466  1.00 10.00      A   
ATOM   4967  O   LEU A 525      -9.581  15.375 -28.505  1.00 10.00      A   
ATOM   4968  N   LEU A 526     -10.990  14.051 -27.348  1.00 10.00      A   
ATOM   4969  HN  LEU A 526     -11.787  13.474 -27.387  1.00 10.00      A   
ATOM   4970  CA  LEU A 526     -10.329  14.259 -26.066  1.00 10.00      A   
ATOM   4971  CB  LEU A 526     -11.154  13.648 -24.931  1.00 10.00      A   
ATOM   4972  CG  LEU A 526     -10.712  13.997 -23.510  1.00 10.00      A   
ATOM   4973  CD1 LEU A 526     -10.709  15.505 -23.302  1.00 10.00      A   
ATOM   4974  CD2 LEU A 526     -11.613  13.315 -22.493  1.00 10.00      A   
ATOM   4975  C   LEU A 526      -8.923  13.669 -26.081  1.00 10.00      A   
ATOM   4976  O   LEU A 526      -7.959  14.338 -25.705  1.00 10.00      A   
ATOM   4977  N   GLY A 527      -8.811  12.425 -26.541  1.00 10.00      A   
ATOM   4978  HN  GLY A 527      -9.619  11.947 -26.830  1.00 10.00      A   
ATOM   4979  CA  GLY A 527      -7.518  11.764 -26.611  1.00 10.00      A   
ATOM   4980  C   GLY A 527      -6.589  12.429 -27.610  1.00 10.00      A   
ATOM   4981  O   GLY A 527      -5.376  12.240 -27.567  1.00 10.00      A   
ATOM   4982  N   GLN A 528      -7.165  13.205 -28.515  1.00 10.00      A   
ATOM   4983  HN  GLN A 528      -8.140  13.300 -28.506  1.00 10.00      A   
ATOM   4984  CA  GLN A 528      -6.399  13.913 -29.524  1.00 10.00      A   
ATOM   4985  CB  GLN A 528      -7.290  14.224 -30.727  1.00 10.00      A   
ATOM   4986  CG  GLN A 528      -6.811  13.605 -32.027  1.00 10.00      A   
ATOM   4987  CD  GLN A 528      -5.610  14.319 -32.609  1.00 10.00      A   
ATOM   4988  OE1 GLN A 528      -5.471  15.537 -32.492  1.00 10.00      A   
ATOM   4989  NE2 GLN A 528      -4.723  13.567 -33.227  1.00 10.00      A   
ATOM   4990 HE21 GLN A 528      -4.885  12.600 -33.272  1.00 10.00      A   
ATOM   4991 HE22 GLN A 528      -3.944  14.005 -33.629  1.00 10.00      A   
ATOM   4992  C   GLN A 528      -5.828  15.205 -28.950  1.00 10.00      A   
ATOM   4993  O   GLN A 528      -4.759  15.656 -29.355  1.00 10.00      A   
ATOM   4994  N   LYS A 529      -6.539  15.790 -27.995  1.00 10.00      A   
ATOM   4995  HN  LYS A 529      -7.381  15.374 -27.704  1.00 10.00      A   
ATOM   4996  CA  LYS A 529      -6.105  17.035 -27.366  1.00 10.00      A   
ATOM   4997  CB  LYS A 529      -7.326  17.853 -26.935  1.00 10.00      A   
ATOM   4998  CG  LYS A 529      -7.009  19.268 -26.485  1.00 10.00      A   
ATOM   4999  CD  LYS A 529      -8.161  19.867 -25.699  1.00 10.00      A   
ATOM   5000  CE  LYS A 529      -7.931  21.343 -25.420  1.00 10.00      A   
ATOM   5001  NZ  LYS A 529      -8.960  21.899 -24.503  1.00 10.00      A   
ATOM   5002  HZ1 LYS A 529      -9.897  21.503 -24.731  1.00 10.00      A   
ATOM   5003  HZ2 LYS A 529      -9.004  22.932 -24.604  1.00 10.00      A   
ATOM   5004  HZ3 LYS A 529      -8.726  21.670 -23.516  1.00 10.00      A   
ATOM   5005  C   LYS A 529      -5.220  16.761 -26.152  1.00 10.00      A   
ATOM   5006  O   LYS A 529      -4.347  17.565 -25.807  1.00 10.00      A   
ATOM   5007  N   MET A 530      -5.456  15.627 -25.505  1.00 10.00      A   
ATOM   5008  HN  MET A 530      -6.159  15.025 -25.833  1.00 10.00      A   
ATOM   5009  CA  MET A 530      -4.703  15.245 -24.322  1.00 10.00      A   
ATOM   5010  CB  MET A 530      -5.651  15.021 -23.136  1.00 10.00      A   
ATOM   5011  CG  MET A 530      -6.701  16.110 -22.954  1.00 10.00      A   
ATOM   5012  SD  MET A 530      -5.989  17.716 -22.546  1.00 10.00      A   
ATOM   5013  CE  MET A 530      -5.607  17.471 -20.814  1.00 10.00      A   
ATOM   5014  C   MET A 530      -3.879  13.987 -24.583  1.00 10.00      A   
ATOM   5015  O   MET A 530      -4.403  12.875 -24.567  1.00 10.00      A   
ATOM   5016  N   PRO A 531      -2.575  14.149 -24.830  1.00 10.00      A   
ATOM   5017  CA  PRO A 531      -1.667  13.036 -25.097  1.00 10.00      A   
ATOM   5018  CB  PRO A 531      -0.476  13.703 -25.804  1.00 10.00      A   
ATOM   5019  CG  PRO A 531      -0.793  15.165 -25.882  1.00 10.00      A   
ATOM   5020  CD  PRO A 531      -1.879  15.434 -24.885  1.00 10.00      A   
ATOM   5021  C   PRO A 531      -1.189  12.348 -23.816  1.00 10.00      A   
ATOM   5022  O   PRO A 531      -0.619  11.254 -23.861  1.00 10.00      A   
ATOM   5023  N   LYS A 532      -1.424  12.985 -22.673  1.00 10.00      A   
ATOM   5024  HN  LYS A 532      -1.891  13.849 -22.692  1.00 10.00      A   
ATOM   5025  CA  LYS A 532      -1.003  12.431 -21.393  1.00 10.00      A   
ATOM   5026  CB  LYS A 532      -0.444  13.525 -20.488  1.00 10.00      A   
ATOM   5027  CG  LYS A 532       0.761  14.246 -21.066  1.00 10.00      A   
ATOM   5028  CD  LYS A 532       1.313  15.266 -20.083  1.00 10.00      A   
ATOM   5029  CE  LYS A 532       2.493  16.022 -20.670  1.00 10.00      A   
ATOM   5030  NZ  LYS A 532       2.113  16.803 -21.872  1.00 10.00      A   
ATOM   5031  HZ1 LYS A 532       1.227  17.323 -21.697  1.00 10.00      A   
ATOM   5032  HZ2 LYS A 532       1.978  16.170 -22.685  1.00 10.00      A   
ATOM   5033  HZ3 LYS A 532       2.864  17.487 -22.104  1.00 10.00      A   
ATOM   5034  C   LYS A 532      -2.141  11.695 -20.697  1.00 10.00      A   
ATOM   5035  O   LYS A 532      -1.933  11.031 -19.678  1.00 10.00      A   
ATOM   5036  N   LEU A 533      -3.339  11.810 -21.247  1.00 10.00      A   
ATOM   5037  HN  LEU A 533      -3.441  12.340 -22.062  1.00 10.00      A   
ATOM   5038  CA  LEU A 533      -4.501  11.149 -20.679  1.00 10.00      A   
ATOM   5039  CB  LEU A 533      -5.690  12.106 -20.596  1.00 10.00      A   
ATOM   5040  CG  LEU A 533      -5.509  13.340 -19.713  1.00 10.00      A   
ATOM   5041  CD1 LEU A 533      -6.767  14.190 -19.726  1.00 10.00      A   
ATOM   5042  CD2 LEU A 533      -5.145  12.939 -18.295  1.00 10.00      A   
ATOM   5043  C   LEU A 533      -4.879   9.935 -21.507  1.00 10.00      A   
ATOM   5044  O   LEU A 533      -5.196  10.055 -22.693  1.00 10.00      A   
ATOM   5045  N   ASN A 534      -4.834   8.769 -20.885  1.00 10.00      A   
ATOM   5046  HN  ASN A 534      -4.566   8.738 -19.939  1.00 10.00      A   
ATOM   5047  CA  ASN A 534      -5.181   7.531 -21.563  1.00 10.00      A   
ATOM   5048  CB  ASN A 534      -4.491   6.335 -20.901  1.00 10.00      A   
ATOM   5049  CG  ASN A 534      -3.153   5.991 -21.523  1.00 10.00      A   
ATOM   5050  OD1 ASN A 534      -2.576   6.784 -22.265  1.00 10.00      A   
ATOM   5051  ND2 ASN A 534      -2.641   4.808 -21.213  1.00 10.00      A   
ATOM   5052 HD21 ASN A 534      -3.153   4.222 -20.610  1.00 10.00      A   
ATOM   5053 HD22 ASN A 534      -1.766   4.569 -21.589  1.00 10.00      A   
ATOM   5054  C   ASN A 534      -6.694   7.339 -21.554  1.00 10.00      A   
ATOM   5055  O   ASN A 534      -7.288   7.034 -20.518  1.00 10.00      A   
ATOM   5056  N   VAL A 535      -7.314   7.563 -22.702  1.00 10.00      A   
ATOM   5057  HN  VAL A 535      -6.785   7.823 -23.484  1.00 10.00      A   
ATOM   5058  CA  VAL A 535      -8.750   7.412 -22.840  1.00 10.00      A   
ATOM   5059  CB  VAL A 535      -9.354   8.493 -23.770  1.00 10.00      A   
ATOM   5060  CG1 VAL A 535     -10.876   8.425 -23.761  1.00 10.00      A   
ATOM   5061  CG2 VAL A 535      -8.877   9.879 -23.357  1.00 10.00      A   
ATOM   5062  C   VAL A 535      -9.056   6.028 -23.394  1.00 10.00      A   
ATOM   5063  O   VAL A 535      -9.090   5.826 -24.610  1.00 10.00      A   
ATOM   5064  N   GLU A 536      -9.239   5.073 -22.491  1.00 10.00      A   
ATOM   5065  HN  GLU A 536      -9.189   5.302 -21.537  1.00 10.00      A   
ATOM   5066  CA  GLU A 536      -9.528   3.704 -22.869  1.00 10.00      A   
ATOM   5067  CB  GLU A 536      -8.886   2.719 -21.891  1.00 10.00      A   
ATOM   5068  CG  GLU A 536      -7.367   2.721 -21.916  1.00 10.00      A   
ATOM   5069  CD  GLU A 536      -6.770   1.532 -21.195  1.00 10.00      A   
ATOM   5070  OE1 GLU A 536      -7.527   0.610 -20.834  1.00 10.00      A   
ATOM   5071  OE2 GLU A 536      -5.534   1.504 -21.000  1.00 10.00      A   
ATOM   5072  C   GLU A 536     -11.025   3.466 -22.937  1.00 10.00      A   
ATOM   5073  O   GLU A 536     -11.740   3.608 -21.944  1.00 10.00      A   
ATOM   5074  N   VAL A 537     -11.496   3.120 -24.119  1.00 10.00      A   
ATOM   5075  HN  VAL A 537     -10.875   3.054 -24.880  1.00 10.00      A   
ATOM   5076  CA  VAL A 537     -12.904   2.852 -24.333  1.00 10.00      A   
ATOM   5077  CB  VAL A 537     -13.366   3.371 -25.713  1.00 10.00      A   
ATOM   5078  CG1 VAL A 537     -14.842   3.085 -25.937  1.00 10.00      A   
ATOM   5079  CG2 VAL A 537     -13.077   4.857 -25.861  1.00 10.00      A   
ATOM   5080  C   VAL A 537     -13.185   1.356 -24.245  1.00 10.00      A   
ATOM   5081  O   VAL A 537     -12.617   0.562 -24.997  1.00 10.00      A   
ATOM   5082  N   ILE A 538     -14.051   0.980 -23.318  1.00 10.00      A   
ATOM   5083  HN  ILE A 538     -14.462   1.664 -22.739  1.00 10.00      A   
ATOM   5084  CA  ILE A 538     -14.425  -0.414 -23.138  1.00 10.00      A   
ATOM   5085  CB  ILE A 538     -14.379  -0.831 -21.653  1.00 10.00      A   
ATOM   5086  CG1 ILE A 538     -13.041  -0.435 -21.022  1.00 10.00      A   
ATOM   5087  CG2 ILE A 538     -14.608  -2.329 -21.515  1.00 10.00      A   
ATOM   5088  CD1 ILE A 538     -13.148   0.675 -19.999  1.00 10.00      A   
ATOM   5089  C   ILE A 538     -15.836  -0.627 -23.672  1.00 10.00      A   
ATOM   5090  O   ILE A 538     -16.819  -0.324 -22.992  1.00 10.00      A   
ATOM   5091  N   ASP A 539     -15.923  -1.141 -24.889  1.00 10.00      A   
ATOM   5092  HN  ASP A 539     -15.099  -1.383 -25.364  1.00 10.00      A   
ATOM   5093  CA  ASP A 539     -17.203  -1.376 -25.542  1.00 10.00      A   
ATOM   5094  CB  ASP A 539     -17.363  -0.401 -26.714  1.00 10.00      A   
ATOM   5095  CG  ASP A 539     -18.805  -0.206 -27.139  1.00 10.00      A   
ATOM   5096  OD1 ASP A 539     -19.545   0.534 -26.452  1.00 10.00      A   
ATOM   5097  OD2 ASP A 539     -19.202  -0.774 -28.175  1.00 10.00      A   
ATOM   5098  C   ASP A 539     -17.289  -2.817 -26.033  1.00 10.00      A   
ATOM   5099  O   ASP A 539     -16.526  -3.235 -26.902  1.00 10.00      A   
ATOM   5100  N   GLU A 540     -18.220  -3.574 -25.470  1.00 10.00      A   
ATOM   5101  HN  GLU A 540     -18.811  -3.177 -24.781  1.00 10.00      A   
ATOM   5102  CA  GLU A 540     -18.394  -4.977 -25.835  1.00 10.00      A   
ATOM   5103  CB  GLU A 540     -19.040  -5.754 -24.686  1.00 10.00      A   
ATOM   5104  CG  GLU A 540     -18.344  -5.626 -23.343  1.00 10.00      A   
ATOM   5105  CD  GLU A 540     -19.101  -6.354 -22.253  1.00 10.00      A   
ATOM   5106  OE1 GLU A 540     -20.208  -5.898 -21.887  1.00 10.00      A   
ATOM   5107  OE2 GLU A 540     -18.608  -7.394 -21.772  1.00 10.00      A   
ATOM   5108  C   GLU A 540     -19.255  -5.142 -27.082  1.00 10.00      A   
ATOM   5109  O   GLU A 540     -19.578  -6.267 -27.471  1.00 10.00      A   
ATOM   5110  N   ARG A 541     -19.627  -4.036 -27.714  1.00 10.00      A   
ATOM   5111  HN  ARG A 541     -19.319  -3.163 -27.383  1.00 10.00      A   
ATOM   5112  CA  ARG A 541     -20.468  -4.094 -28.903  1.00 10.00      A   
ATOM   5113  CB  ARG A 541     -21.414  -2.893 -28.974  1.00 10.00      A   
ATOM   5114  CG  ARG A 541     -22.306  -2.726 -27.754  1.00 10.00      A   
ATOM   5115  CD  ARG A 541     -22.168  -1.338 -27.150  1.00 10.00      A   
ATOM   5116  NE  ARG A 541     -23.199  -0.411 -27.619  1.00 10.00      A   
ATOM   5117  HE  ARG A 541     -24.061  -0.796 -27.898  1.00 10.00      A   
ATOM   5118  CZ  ARG A 541     -23.042   0.909 -27.670  1.00 10.00      A   
ATOM   5119  NH1 ARG A 541     -21.902   1.468 -27.287  1.00 10.00      A   
ATOM   5120 HH11 ARG A 541     -21.107   0.868 -26.938  1.00 10.00      A   
ATOM   5121 HH12 ARG A 541     -21.784   2.504 -27.328  1.00 10.00      A   
ATOM   5122  NH2 ARG A 541     -24.028   1.679 -28.104  1.00 10.00      A   
ATOM   5123 HH21 ARG A 541     -23.908   2.712 -28.142  1.00 10.00      A   
ATOM   5124 HH22 ARG A 541     -24.933   1.250 -28.410  1.00 10.00      A   
ATOM   5125  C   ARG A 541     -19.633  -4.204 -30.175  1.00 10.00      A   
ATOM   5126  O   ARG A 541     -20.168  -4.169 -31.283  1.00 10.00      A   
ATOM   5127  N   GLY A 542     -18.321  -4.330 -30.011  1.00 10.00      A   
ATOM   5128  HN  GLY A 542     -17.944  -4.317 -29.103  1.00 10.00      A   
ATOM   5129  CA  GLY A 542     -17.440  -4.457 -31.157  1.00 10.00      A   
ATOM   5130  C   GLY A 542     -16.770  -3.149 -31.503  1.00 10.00      A   
ATOM   5131  O   GLY A 542     -16.872  -2.181 -30.751  1.00 10.00      A   
ATOM   5132  N   ALA A 543     -16.092  -3.121 -32.644  1.00 10.00      A   
ATOM   5133  HN  ALA A 543     -16.069  -3.926 -33.200  1.00 10.00      A   
ATOM   5134  CA  ALA A 543     -15.390  -1.929 -33.099  1.00 10.00      A   
ATOM   5135  CB  ALA A 543     -14.690  -2.203 -34.419  1.00 10.00      A   
ATOM   5136  C   ALA A 543     -16.342  -0.746 -33.246  1.00 10.00      A   
ATOM   5137  O   ALA A 543     -17.248  -0.764 -34.080  1.00 10.00      A   
ATOM   5138  N   PRO A 544     -16.137   0.306 -32.442  1.00 10.00      A   
ATOM   5139  CA  PRO A 544     -16.978   1.510 -32.467  1.00 10.00      A   
ATOM   5140  CB  PRO A 544     -16.362   2.407 -31.387  1.00 10.00      A   
ATOM   5141  CG  PRO A 544     -15.580   1.479 -30.521  1.00 10.00      A   
ATOM   5142  CD  PRO A 544     -15.072   0.404 -31.431  1.00 10.00      A   
ATOM   5143  C   PRO A 544     -16.938   2.211 -33.821  1.00 10.00      A   
ATOM   5144  O   PRO A 544     -17.855   2.950 -34.175  1.00 10.00      A   
ATOM   5145  N   ASP A 545     -15.876   1.960 -34.578  1.00 10.00      A   
ATOM   5146  HN  ASP A 545     -15.180   1.363 -34.232  1.00 10.00      A   
ATOM   5147  CA  ASP A 545     -15.708   2.562 -35.904  1.00 10.00      A   
ATOM   5148  CB  ASP A 545     -14.376   2.128 -36.527  1.00 10.00      A   
ATOM   5149  CG  ASP A 545     -13.818   3.131 -37.525  1.00 10.00      A   
ATOM   5150  OD1 ASP A 545     -14.586   3.656 -38.364  1.00 10.00      A   
ATOM   5151  OD2 ASP A 545     -12.600   3.394 -37.474  1.00 10.00      A   
ATOM   5152  C   ASP A 545     -16.851   2.168 -36.837  1.00 10.00      A   
ATOM   5153  O   ASP A 545     -17.249   2.936 -37.714  1.00 10.00      A   
ATOM   5154  N   SER A 546     -17.396   0.978 -36.617  1.00 10.00      A   
ATOM   5155  HN  SER A 546     -17.056   0.428 -35.882  1.00 10.00      A   
ATOM   5156  CA  SER A 546     -18.484   0.467 -37.438  1.00 10.00      A   
ATOM   5157  CB  SER A 546     -18.685  -1.022 -37.161  1.00 10.00      A   
ATOM   5158  OG  SER A 546     -17.498  -1.610 -36.648  1.00 10.00      A   
ATOM   5159  HG  SER A 546     -17.450  -1.454 -35.695  1.00 10.00      A   
ATOM   5160  C   SER A 546     -19.786   1.226 -37.185  1.00 10.00      A   
ATOM   5161  O   SER A 546     -20.781   1.017 -37.877  1.00 10.00      A   
ATOM   5162  N   ARG A 547     -19.774   2.107 -36.197  1.00 10.00      A   
ATOM   5163  HN  ARG A 547     -18.944   2.250 -35.693  1.00 10.00      A   
ATOM   5164  CA  ARG A 547     -20.947   2.888 -35.851  1.00 10.00      A   
ATOM   5165  CB  ARG A 547     -21.397   2.540 -34.427  1.00 10.00      A   
ATOM   5166  CG  ARG A 547     -21.638   1.065 -34.175  1.00 10.00      A   
ATOM   5167  CD  ARG A 547     -22.190   0.839 -32.777  1.00 10.00      A
[truncated: 216,683 more chars]
