# Supplementary material for: Flexibility of intrinsically disordered degrons in AUX/IAA proteins reinforces auxin co-receptor assemblies
Source: Nat Commun. 2020 May 8;11:2277. doi: 10.1038/s41467-020-16147-2 (PMC7210949; doi:10.1038/s41467-020-16147-2)
Supplement: Supplementary file 9 — Supplementary Data 6 [file 41467_2020_16147_MOESM9_ESM.gz › haddock_files/IAA12/No_disorder_restraint/cluster2_3.pdb]

REMARK FILENAME="complex_122w.pdb0"
REMARK ===============================================================
REMARK HADDOCK run for complex
REMARK initial structure: complex_122.pdb
REMARK final NOE weights: unambig 50 amb: 50
REMARK ===============================================================
REMARK            total,bonds,angles,improper,dihe,vdw,elec,air,cdih,coup,rdcs,vean,dani,xpcs,rg
REMARK energies: -276.728, 0, 0, 0, 0, -35.5827, -243.018, 1.87307, 0, 0, 0, 0, 0, 0, 0
REMARK ===============================================================
REMARK            bonds,angles,impropers,dihe,air,cdih,coup,rdcs,vean,dani,xpcs
REMARK rms-dev.: 0,0,0,0,4.126485E-02,0,0, 0, 0, 0, 0
REMARK ===============================================================
REMARK               air,cdih,coup,rdcs,vean,dani,xpcs
REMARK               >0.3,>5,>1,>0,>5,>0.2,>0.2
REMARK violations.: 0, 0, 0, 0, 0, 0, 0
REMARK ===============================================================
REMARK                        CVpartition#,violations,rms
REMARK AIRs cross-validation: 1, 0, NaN
REMARK ===============================================================
REMARK NCS energy: 0
REMARK ===============================================================
REMARK Symmetry energy: 0
REMARK ===============================================================
REMARK Desolvation energy: 13.8483
REMARK Internal energy free molecules: -22457.4
REMARK Internal energy complex: -33369.8
REMARK Binding energy: -11177.2
REMARK ===============================================================
REMARK buried surface area: 1552.1
REMARK ===============================================================
REMARK water - chain1: 0 0 0
REMARK water - chain2: 0 0 0
REMARK water - chain3: 0 0 0
REMARK water - chain4: 0 0 0
REMARK water - chain5: 0 0 0
REMARK water - chain6: 0 0 0
REMARK ===============================================================
REMARK water - water: 0 0 0
REMARK ===============================================================
REMARK DATE:14-Feb-2019  05:12:01       created by user: enmr022
REMARK VERSION:1.3U
ATOM      1  N   PHE A   9      25.731  18.718   7.255  1.00 10.00      A   
ATOM      2  HN  PHE A   9      25.516  18.766   6.296  1.00 10.00      A   
ATOM      3  CA  PHE A   9      25.945  17.413   7.867  1.00 10.00      A   
ATOM      4  CB  PHE A   9      24.662  16.927   8.554  1.00 10.00      A   
ATOM      5  CG  PHE A   9      24.249  17.745   9.742  1.00 10.00      A   
ATOM      6  CD1 PHE A   9      23.027  18.394   9.759  1.00 10.00      A   
ATOM      7  CD2 PHE A   9      25.082  17.862  10.843  1.00 10.00      A   
ATOM      8  CE1 PHE A   9      22.639  19.144  10.851  1.00 10.00      A   
ATOM      9  CE2 PHE A   9      24.702  18.610  11.939  1.00 10.00      A   
ATOM     10  CZ  PHE A   9      23.480  19.251  11.944  1.00 10.00      A   
ATOM     11  C   PHE A   9      26.385  16.390   6.822  1.00 10.00      A   
ATOM     12  O   PHE A   9      26.034  16.511   5.646  1.00 10.00      A   
ATOM     13  N   PRO A  10      27.185  15.390   7.235  1.00 10.00      A   
ATOM     14  CA  PRO A  10      27.654  14.325   6.339  1.00 10.00      A   
ATOM     15  CB  PRO A  10      28.557  13.466   7.239  1.00 10.00      A   
ATOM     16  CG  PRO A  10      28.907  14.345   8.387  1.00 10.00      A   
ATOM     17  CD  PRO A  10      27.720  15.237   8.597  1.00 10.00      A   
ATOM     18  C   PRO A  10      26.492  13.479   5.811  1.00 10.00      A   
ATOM     19  O   PRO A  10      25.388  13.495   6.369  1.00 10.00      A   
ATOM     20  N   GLU A  11      26.760  12.725   4.753  1.00 10.00      A   
ATOM     21  HN  GLU A  11      27.667  12.739   4.379  1.00 10.00      A   
ATOM     22  CA  GLU A  11      25.754  11.879   4.120  1.00 10.00      A   
ATOM     23  CB  GLU A  11      26.355  11.154   2.910  1.00 10.00      A   
ATOM     24  CG  GLU A  11      27.318  11.997   2.088  1.00 10.00      A   
ATOM     25  CD  GLU A  11      26.653  13.195   1.438  1.00 10.00      A   
ATOM     26  OE1 GLU A  11      26.165  13.059   0.295  1.00 10.00      A   
ATOM     27  OE2 GLU A  11      26.625  14.277   2.061  1.00 10.00      A   
ATOM     28  C   GLU A  11      25.169  10.864   5.099  1.00 10.00      A   
ATOM     29  O   GLU A  11      23.952  10.762   5.241  1.00 10.00      A   
ATOM     30  N   GLU A  12      26.043  10.134   5.782  1.00 10.00      A   
ATOM     31  HN  GLU A  12      27.008  10.278   5.630  1.00 10.00      A   
ATOM     32  CA  GLU A  12      25.618   9.117   6.744  1.00 10.00      A   
ATOM     33  CB  GLU A  12      26.822   8.400   7.363  1.00 10.00      A   
ATOM     34  CG  GLU A  12      27.934   9.323   7.836  1.00 10.00      A   
ATOM     35  CD  GLU A  12      29.037   9.481   6.811  1.00 10.00      A   
ATOM     36  OE1 GLU A  12      28.737   9.871   5.660  1.00 10.00      A   
ATOM     37  OE2 GLU A  12      30.206   9.226   7.152  1.00 10.00      A   
ATOM     38  C   GLU A  12      24.721   9.696   7.837  1.00 10.00      A   
ATOM     39  O   GLU A  12      23.755   9.058   8.259  1.00 10.00      A   
ATOM     40  N   VAL A  13      25.032  10.914   8.269  1.00 10.00      A   
ATOM     41  HN  VAL A  13      25.798  11.380   7.871  1.00 10.00      A   
ATOM     42  CA  VAL A  13      24.254  11.582   9.311  1.00 10.00      A   
ATOM     43  CB  VAL A  13      24.930  12.894   9.756  1.00 10.00      A   
ATOM     44  CG1 VAL A  13      23.987  13.730  10.607  1.00 10.00      A   
ATOM     45  CG2 VAL A  13      26.207  12.596  10.522  1.00 10.00      A   
ATOM     46  C   VAL A  13      22.845  11.887   8.807  1.00 10.00      A   
ATOM     47  O   VAL A  13      21.854  11.508   9.429  1.00 10.00      A   
ATOM     48  N   LEU A  14      22.770  12.548   7.656  1.00 10.00      A   
ATOM     49  HN  LEU A  14      23.601  12.796   7.193  1.00 10.00      A   
ATOM     50  CA  LEU A  14      21.487  12.909   7.058  1.00 10.00      A   
ATOM     51  CB  LEU A  14      21.692  13.786   5.823  1.00 10.00      A   
ATOM     52  CG  LEU A  14      22.226  15.195   6.094  1.00 10.00      A   
ATOM     53  CD1 LEU A  14      22.651  15.864   4.800  1.00 10.00      A   
ATOM     54  CD2 LEU A  14      21.183  16.037   6.813  1.00 10.00      A   
ATOM     55  C   LEU A  14      20.668  11.667   6.719  1.00 10.00      A   
ATOM     56  O   LEU A  14      19.452  11.647   6.897  1.00 10.00      A   
ATOM     57  N   GLU A  15      21.351  10.627   6.256  1.00 10.00      A   
ATOM     58  HN  GLU A  15      22.322  10.714   6.127  1.00 10.00      A   
ATOM     59  CA  GLU A  15      20.703   9.368   5.912  1.00 10.00      A   
ATOM     60  CB  GLU A  15      21.711   8.417   5.262  1.00 10.00      A   
ATOM     61  CG  GLU A  15      21.137   7.070   4.852  1.00 10.00      A   
ATOM     62  CD  GLU A  15      22.196   6.138   4.306  1.00 10.00      A   
ATOM     63  OE1 GLU A  15      23.193   5.883   5.017  1.00 10.00      A   
ATOM     64  OE2 GLU A  15      22.039   5.662   3.160  1.00 10.00      A   
ATOM     65  C   GLU A  15      20.094   8.723   7.156  1.00 10.00      A   
ATOM     66  O   GLU A  15      19.034   8.096   7.091  1.00 10.00      A   
ATOM     67  N   HIS A  16      20.771   8.881   8.287  1.00 10.00      A   
ATOM     68  HN  HIS A  16      21.614   9.383   8.275  1.00 10.00      A   
ATOM     69  CA  HIS A  16      20.291   8.326   9.546  1.00 10.00      A   
ATOM     70  CB  HIS A  16      21.381   8.400  10.620  1.00 10.00      A   
ATOM     71  CG  HIS A  16      21.202   7.424  11.748  1.00 10.00      A   
ATOM     72  ND1 HIS A  16      21.924   6.251  11.802  1.00 10.00      A   
ATOM     73  CD2 HIS A  16      20.387   7.494  12.834  1.00 10.00      A   
ATOM     74  CE1 HIS A  16      21.538   5.640  12.908  1.00 10.00      A   
ATOM     75  NE2 HIS A  16      20.613   6.354  13.562  1.00 10.00      A   
ATOM     76  HE2 HIS A  16      20.180   6.109  14.415  1.00 10.00      A   
ATOM     77  C   HIS A  16      19.047   9.084   9.995  1.00 10.00      A   
ATOM     78  O   HIS A  16      18.097   8.497  10.508  1.00 10.00      A   
ATOM     79  N   VAL A  17      19.058  10.394   9.782  1.00 10.00      A   
ATOM     80  HN  VAL A  17      19.860  10.808   9.387  1.00 10.00      A   
ATOM     81  CA  VAL A  17      17.921  11.240  10.144  1.00 10.00      A   
ATOM     82  CB  VAL A  17      18.242  12.743   9.942  1.00 10.00      A   
ATOM     83  CG1 VAL A  17      17.031  13.610  10.258  1.00 10.00      A   
ATOM     84  CG2 VAL A  17      19.433  13.170  10.789  1.00 10.00      A   
ATOM     85  C   VAL A  17      16.695  10.871   9.304  1.00 10.00      A   
ATOM     86  O   VAL A  17      15.579  10.758   9.817  1.00 10.00      A   
ATOM     87  N   PHE A  18      16.922  10.649   8.015  1.00 10.00      A   
ATOM     88  HN  PHE A  18      17.840  10.729   7.672  1.00 10.00      A   
ATOM     89  CA  PHE A  18      15.845  10.310   7.090  1.00 10.00      A   
ATOM     90  CB  PHE A  18      16.324  10.394   5.638  1.00 10.00      A   
ATOM     91  CG  PHE A  18      16.740  11.770   5.200  1.00 10.00      A   
ATOM     92  CD1 PHE A  18      17.534  11.933   4.078  1.00 10.00      A   
ATOM     93  CD2 PHE A  18      16.342  12.896   5.905  1.00 10.00      A   
ATOM     94  CE1 PHE A  18      17.924  13.189   3.666  1.00 10.00      A   
ATOM     95  CE2 PHE A  18      16.729  14.156   5.499  1.00 10.00      A   
ATOM     96  CZ  PHE A  18      17.522  14.304   4.377  1.00 10.00      A   
ATOM     97  C   PHE A  18      15.225   8.939   7.368  1.00 10.00      A   
ATOM     98  O   PHE A  18      14.138   8.636   6.876  1.00 10.00      A   
ATOM     99  N   SER A  19      15.904   8.113   8.152  1.00 10.00      A   
ATOM    100  HN  SER A  19      16.768   8.395   8.517  1.00 10.00      A   
ATOM    101  CA  SER A  19      15.383   6.789   8.473  1.00 10.00      A   
ATOM    102  CB  SER A  19      16.456   5.915   9.137  1.00 10.00      A   
ATOM    103  OG  SER A  19      16.695   6.301  10.483  1.00 10.00      A   
ATOM    104  HG  SER A  19      17.276   7.077  10.500  1.00 10.00      A   
ATOM    105  C   SER A  19      14.134   6.889   9.353  1.00 10.00      A   
ATOM    106  O   SER A  19      13.290   5.987   9.365  1.00 10.00      A   
ATOM    107  N   PHE A  20      14.009   8.007  10.065  1.00 10.00      A   
ATOM    108  HN  PHE A  20      14.698   8.699   9.989  1.00 10.00      A   
ATOM    109  CA  PHE A  20      12.873   8.239  10.945  1.00 10.00      A   
ATOM    110  CB  PHE A  20      13.297   9.056  12.169  1.00 10.00      A   
ATOM    111  CG  PHE A  20      14.338   8.385  13.021  1.00 10.00      A   
ATOM    112  CD1 PHE A  20      15.632   8.881  13.078  1.00 10.00      A   
ATOM    113  CD2 PHE A  20      14.024   7.258  13.763  1.00 10.00      A   
ATOM    114  CE1 PHE A  20      16.591   8.265  13.859  1.00 10.00      A   
ATOM    115  CE2 PHE A  20      14.978   6.637  14.545  1.00 10.00      A   
ATOM    116  CZ  PHE A  20      16.262   7.141  14.594  1.00 10.00      A   
ATOM    117  C   PHE A  20      11.750   8.948  10.195  1.00 10.00      A   
ATOM    118  O   PHE A  20      10.796   9.445  10.800  1.00 10.00      A   
ATOM    119  N   ILE A  21      11.884   9.009   8.875  1.00 10.00      A   
ATOM    120  HN  ILE A  21      12.687   8.627   8.459  1.00 10.00      A   
ATOM    121  CA  ILE A  21      10.885   9.635   8.021  1.00 10.00      A   
ATOM    122  CB  ILE A  21      11.435  10.915   7.347  1.00 10.00      A   
ATOM    123  CG1 ILE A  21      12.109  11.830   8.378  1.00 10.00      A   
ATOM    124  CG2 ILE A  21      10.317  11.654   6.625  1.00 10.00      A   
ATOM    125  CD1 ILE A  21      12.836  13.016   7.774  1.00 10.00      A   
ATOM    126  C   ILE A  21      10.443   8.649   6.937  1.00 10.00      A   
ATOM    127  O   ILE A  21      11.114   8.487   5.915  1.00 10.00      A   
ATOM    128  N   GLN A  22       9.327   7.971   7.171  1.00 10.00      A   
ATOM    129  HN  GLN A  22       8.838   8.117   8.011  1.00 10.00      A   
ATOM    130  CA  GLN A  22       8.824   6.997   6.210  1.00 10.00      A   
ATOM    131  CB  GLN A  22       8.663   5.619   6.859  1.00 10.00      A   
ATOM    132  CG  GLN A  22       9.959   5.020   7.392  1.00 10.00      A   
ATOM    133  CD  GLN A  22      11.029   4.873   6.323  1.00 10.00      A   
ATOM    134  OE1 GLN A  22      10.733   4.627   5.153  1.00 10.00      A   
ATOM    135  NE2 GLN A  22      12.283   5.032   6.715  1.00 10.00      A   
ATOM    136 HE21 GLN A  22      12.452   5.229   7.662  1.00 10.00      A   
ATOM    137 HE22 GLN A  22      12.993   4.953   6.041  1.00 10.00      A   
ATOM    138  C   GLN A  22       7.512   7.446   5.567  1.00 10.00      A   
ATOM    139  O   GLN A  22       6.963   6.754   4.708  1.00 10.00      A   
ATOM    140  N   LEU A  23       7.013   8.606   5.976  1.00 10.00      A   
ATOM    141  HN  LEU A  23       7.493   9.124   6.651  1.00 10.00      A   
ATOM    142  CA  LEU A  23       5.770   9.128   5.423  1.00 10.00      A   
ATOM    143  CB  LEU A  23       5.096  10.108   6.382  1.00 10.00      A   
ATOM    144  CG  LEU A  23       4.420   9.485   7.607  1.00 10.00      A   
ATOM    145  CD1 LEU A  23       5.379   9.423   8.781  1.00 10.00      A   
ATOM    146  CD2 LEU A  23       3.165  10.254   7.980  1.00 10.00      A   
ATOM    147  C   LEU A  23       6.023   9.777   4.068  1.00 10.00      A   
ATOM    148  O   LEU A  23       6.980  10.539   3.905  1.00 10.00      A   
ATOM    149  N   ASP A  24       5.164   9.462   3.106  1.00 10.00      A   
ATOM    150  HN  ASP A  24       4.421   8.856   3.318  1.00 10.00      A   
ATOM    151  CA  ASP A  24       5.285   9.978   1.744  1.00 10.00      A   
ATOM    152  CB  ASP A  24       4.175   9.424   0.846  1.00 10.00      A   
ATOM    153  CG  ASP A  24       4.184   7.911   0.790  1.00 10.00      A   
ATOM    154  OD1 ASP A  24       4.944   7.343  -0.022  1.00 10.00      A   
ATOM    155  OD2 ASP A  24       3.455   7.279   1.585  1.00 10.00      A   
ATOM    156  C   ASP A  24       5.297  11.498   1.694  1.00 10.00      A   
ATOM    157  O   ASP A  24       6.213  12.093   1.124  1.00 10.00      A   
ATOM    158  N   LYS A  25       4.298  12.121   2.312  1.00 10.00      A   
ATOM    159  HN  LYS A  25       3.621  11.587   2.784  1.00 10.00      A   
ATOM    160  CA  LYS A  25       4.187  13.576   2.319  1.00 10.00      A   
ATOM    161  CB  LYS A  25       2.933  14.034   3.065  1.00 10.00      A   
ATOM    162  CG  LYS A  25       1.630  13.548   2.459  1.00 10.00      A   
ATOM    163  CD  LYS A  25       0.452  14.379   2.939  1.00 10.00      A   
ATOM    164  CE  LYS A  25      -0.868  13.849   2.397  1.00 10.00      A   
ATOM    165  NZ  LYS A  25      -0.772  13.463   0.965  1.00 10.00      A   
ATOM    166  HZ1 LYS A  25      -0.333  12.524   0.875  1.00 10.00      A   
ATOM    167  HZ2 LYS A  25      -0.188  14.155   0.441  1.00 10.00      A   
ATOM    168  HZ3 LYS A  25      -1.721  13.431   0.538  1.00 10.00      A   
ATOM    169  C   LYS A  25       5.421  14.229   2.925  1.00 10.00      A   
ATOM    170  O   LYS A  25       5.969  15.174   2.361  1.00 10.00      A   
ATOM    171  N   ASP A  26       5.869  13.701   4.057  1.00 10.00      A   
ATOM    172  HN  ASP A  26       5.409  12.925   4.437  1.00 10.00      A   
ATOM    173  CA  ASP A  26       7.036  14.242   4.745  1.00 10.00      A   
ATOM    174  CB  ASP A  26       7.225  13.570   6.108  1.00 10.00      A   
ATOM    175  CG  ASP A  26       6.138  13.947   7.091  1.00 10.00      A   
ATOM    176  OD1 ASP A  26       6.005  15.147   7.408  1.00 10.00      A   
ATOM    177  OD2 ASP A  26       5.397  13.049   7.539  1.00 10.00      A   
ATOM    178  C   ASP A  26       8.293  14.099   3.899  1.00 10.00      A   
ATOM    179  O   ASP A  26       9.105  15.021   3.815  1.00 10.00      A   
ATOM    180  N   ARG A  27       8.442  12.946   3.261  1.00 10.00      A   
ATOM    181  HN  ARG A  27       7.759  12.248   3.363  1.00 10.00      A   
ATOM    182  CA  ARG A  27       9.599  12.687   2.417  1.00 10.00      A   
ATOM    183  CB  ARG A  27       9.659  11.215   2.014  1.00 10.00      A   
ATOM    184  CG  ARG A  27      10.257  10.320   3.081  1.00 10.00      A   
ATOM    185  CD  ARG A  27      11.121   9.236   2.468  1.00 10.00      A   
ATOM    186  NE  ARG A  27      12.128   8.744   3.406  1.00 10.00      A   
ATOM    187  HE  ARG A  27      11.814   8.483   4.304  1.00 10.00      A   
ATOM    188  CZ  ARG A  27      13.424   8.649   3.126  1.00 10.00      A   
ATOM    189  NH1 ARG A  27      13.879   9.011   1.933  1.00 10.00      A   
ATOM    190 HH11 ARG A  27      14.896   8.938   1.717  1.00 10.00      A   
ATOM    191 HH12 ARG A  27      13.218   9.374   1.196  1.00 10.00      A   
ATOM    192  NH2 ARG A  27      14.269   8.203   4.050  1.00 10.00      A   
ATOM    193 HH21 ARG A  27      13.920   7.928   4.997  1.00 10.00      A   
ATOM    194 HH22 ARG A  27      15.285   8.122   3.834  1.00 10.00      A   
ATOM    195  C   ARG A  27       9.593  13.584   1.187  1.00 10.00      A   
ATOM    196  O   ARG A  27      10.644  14.037   0.728  1.00 10.00      A   
ATOM    197  N   ASN A  28       8.401  13.851   0.671  1.00 10.00      A   
ATOM    198  HN  ASN A  28       7.600  13.462   1.093  1.00 10.00      A   
ATOM    199  CA  ASN A  28       8.246  14.702  -0.508  1.00 10.00      A   
ATOM    200  CB  ASN A  28       6.796  14.710  -1.010  1.00 10.00      A   
ATOM    201  CG  ASN A  28       6.403  13.403  -1.670  1.00 10.00      A   
ATOM    202  OD1 ASN A  28       7.259  12.627  -2.105  1.00 10.00      A   
ATOM    203  ND2 ASN A  28       5.109  13.152  -1.768  1.00 10.00      A   
ATOM    204 HD21 ASN A  28       4.470  13.817  -1.410  1.00 10.00      A   
ATOM    205 HD22 ASN A  28       4.833  12.309  -2.190  1.00 10.00      A   
ATOM    206  C   ASN A  28       8.726  16.122  -0.227  1.00 10.00      A   
ATOM    207  O   ASN A  28       9.261  16.794  -1.108  1.00 10.00      A   
ATOM    208  N   SER A  29       8.537  16.574   1.006  1.00 10.00      A   
ATOM    209  HN  SER A  29       8.087  16.000   1.666  1.00 10.00      A   
ATOM    210  CA  SER A  29       8.971  17.908   1.399  1.00 10.00      A   
ATOM    211  CB  SER A  29       8.309  18.315   2.718  1.00 10.00      A   
ATOM    212  OG  SER A  29       6.896  18.196   2.635  1.00 10.00      A   
ATOM    213  HG  SER A  29       6.527  18.150   3.525  1.00 10.00      A   
ATOM    214  C   SER A  29      10.493  17.952   1.529  1.00 10.00      A   
ATOM    215  O   SER A  29      11.127  18.969   1.244  1.00 10.00      A   
ATOM    216  N   VAL A  30      11.070  16.827   1.934  1.00 10.00      A   
ATOM    217  HN  VAL A  30      10.506  16.047   2.126  1.00 10.00      A   
ATOM    218  CA  VAL A  30      12.513  16.712   2.104  1.00 10.00      A   
ATOM    219  CB  VAL A  30      12.889  15.385   2.806  1.00 10.00      A   
ATOM    220  CG1 VAL A  30      14.398  15.182   2.832  1.00 10.00      A   
ATOM    221  CG2 VAL A  30      12.329  15.362   4.219  1.00 10.00      A   
ATOM    222  C   VAL A  30      13.231  16.806   0.759  1.00 10.00      A   
ATOM    223  O   VAL A  30      14.278  17.440   0.651  1.00 10.00      A   
ATOM    224  N   SER A  31      12.654  16.208  -0.271  1.00 10.00      A   
ATOM    225  HN  SER A  31      11.800  15.735  -0.143  1.00 10.00      A   
ATOM    226  CA  SER A  31      13.265  16.228  -1.597  1.00 10.00      A   
ATOM    227  CB  SER A  31      12.738  15.071  -2.444  1.00 10.00      A   
ATOM    228  OG  SER A  31      11.522  14.566  -1.921  1.00 10.00      A   
ATOM    229  HG  SER A  31      11.705  13.751  -1.425  1.00 10.00      A   
ATOM    230  C   SER A  31      13.055  17.559  -2.321  1.00 10.00      A   
ATOM    231  O   SER A  31      13.453  17.710  -3.476  1.00 10.00      A   
ATOM    232  N   LEU A  32      12.444  18.523  -1.639  1.00 10.00      A   
ATOM    233  HN  LEU A  32      12.158  18.351  -0.718  1.00 10.00      A   
ATOM    234  CA  LEU A  32      12.180  19.825  -2.237  1.00 10.00      A   
ATOM    235  CB  LEU A  32      10.678  20.106  -2.254  1.00 10.00      A   
ATOM    236  CG  LEU A  32       9.913  19.607  -3.477  1.00 10.00      A   
ATOM    237  CD1 LEU A  32       8.421  19.823  -3.289  1.00 10.00      A   
ATOM    238  CD2 LEU A  32      10.401  20.316  -4.730  1.00 10.00      A   
ATOM    239  C   LEU A  32      12.919  20.957  -1.529  1.00 10.00      A   
ATOM    240  O   LEU A  32      12.832  22.116  -1.943  1.00 10.00      A   
ATOM    241  N   VAL A  33      13.640  20.637  -0.464  1.00 10.00      A   
ATOM    242  HN  VAL A  33      13.676  19.704  -0.167  1.00 10.00      A   
ATOM    243  CA  VAL A  33      14.376  21.661   0.269  1.00 10.00      A   
ATOM    244  CB  VAL A  33      14.677  21.278   1.737  1.00 10.00      A   
ATOM    245  CG1 VAL A  33      13.381  21.118   2.510  1.00 10.00      A   
ATOM    246  CG2 VAL A  33      15.505  20.009   1.832  1.00 10.00      A   
ATOM    247  C   VAL A  33      15.645  22.085  -0.467  1.00 10.00      A   
ATOM    248  O   VAL A  33      15.864  23.276  -0.694  1.00 10.00      A   
ATOM    249  N   CYS A  34      16.460  21.111  -0.856  1.00 10.00      A   
ATOM    250  HN  CYS A  34      16.222  20.180  -0.660  1.00 10.00      A   
ATOM    251  CA  CYS A  34      17.699  21.382  -1.572  1.00 10.00      A   
ATOM    252  CB  CYS A  34      18.777  21.903  -0.622  1.00 10.00      A   
ATOM    253  SG  CYS A  34      19.007  20.902   0.862  1.00 10.00      A   
ATOM    254  HG  CYS A  34      18.375  21.504   1.860  1.00 10.00      A   
ATOM    255  C   CYS A  34      18.186  20.128  -2.290  1.00 10.00      A   
ATOM    256  O   CYS A  34      17.837  19.007  -1.909  1.00 10.00      A   
ATOM    257  N   LYS A  35      18.985  20.327  -3.328  1.00 10.00      A   
ATOM    258  HN  LYS A  35      19.214  21.260  -3.576  1.00 10.00      A   
ATOM    259  CA  LYS A  35      19.525  19.234  -4.131  1.00 10.00      A   
ATOM    260  CB  LYS A  35      20.414  19.783  -5.247  1.00 10.00      A   
ATOM    261  CG  LYS A  35      19.979  19.373  -6.645  1.00 10.00      A   
ATOM    262  CD  LYS A  35      18.678  20.051  -7.048  1.00 10.00      A   
ATOM    263  CE  LYS A  35      18.909  21.483  -7.511  1.00 10.00      A   
ATOM    264  NZ  LYS A  35      19.554  21.545  -8.854  1.00 10.00      A   
ATOM    265  HZ1 LYS A  35      20.270  20.795  -8.948  1.00 10.00      A   
ATOM    266  HZ2 LYS A  35      20.022  22.464  -8.979  1.00 10.00      A   
ATOM    267  HZ3 LYS A  35      18.837  21.427  -9.609  1.00 10.00      A   
ATOM    268  C   LYS A  35      20.299  18.221  -3.296  1.00 10.00      A   
ATOM    269  O   LYS A  35      20.249  17.019  -3.567  1.00 10.00      A   
ATOM    270  N   SER A  36      21.012  18.701  -2.286  1.00 10.00      A   
ATOM    271  HN  SER A  36      21.025  19.667  -2.119  1.00 10.00      A   
ATOM    272  CA  SER A  36      21.785  17.823  -1.422  1.00 10.00      A   
ATOM    273  CB  SER A  36      22.577  18.650  -0.415  1.00 10.00      A   
ATOM    274  OG  SER A  36      22.527  20.026  -0.748  1.00 10.00      A   
ATOM    275  HG  SER A  36      23.092  20.193  -1.516  1.00 10.00      A   
ATOM    276  C   SER A  36      20.874  16.838  -0.694  1.00 10.00      A   
ATOM    277  O   SER A  36      21.189  15.653  -0.578  1.00 10.00      A   
ATOM    278  N   TRP A  37      19.741  17.331  -0.212  1.00 10.00      A   
ATOM    279  HN  TRP A  37      19.542  18.285  -0.334  1.00 10.00      A   
ATOM    280  CA  TRP A  37      18.790  16.485   0.494  1.00 10.00      A   
ATOM    281  CB  TRP A  37      17.830  17.327   1.338  1.00 10.00      A   
ATOM    282  CG  TRP A  37      18.432  17.865   2.610  1.00 10.00      A   
ATOM    283  CD1 TRP A  37      19.706  18.324   2.793  1.00 10.00      A   
ATOM    284  CD2 TRP A  37      17.776  18.004   3.879  1.00 10.00      A   
ATOM    285  NE1 TRP A  37      19.882  18.740   4.088  1.00 10.00      A   
ATOM    286  HE1 TRP A  37      20.713  19.112   4.462  1.00 10.00      A   
ATOM    287  CE2 TRP A  37      18.713  18.552   4.778  1.00 10.00      A   
ATOM    288  CE3 TRP A  37      16.488  17.720   4.343  1.00 10.00      A   
ATOM    289  CZ2 TRP A  37      18.401  18.822   6.110  1.00 10.00      A   
ATOM    290  CZ3 TRP A  37      16.183  17.986   5.665  1.00 10.00      A   
ATOM    291  CH2 TRP A  37      17.135  18.532   6.533  1.00 10.00      A   
ATOM    292  C   TRP A  37      18.019  15.612  -0.489  1.00 10.00      A   
ATOM    293  O   TRP A  37      17.748  14.446  -0.214  1.00 10.00      A   
ATOM    294  N   TYR A  38      17.696  16.179  -1.649  1.00 10.00      A   
ATOM    295  HN  TYR A  38      17.955  17.112  -1.811  1.00 10.00      A   
ATOM    296  CA  TYR A  38      16.962  15.458  -2.683  1.00 10.00      A   
ATOM    297  CB  TYR A  38      16.650  16.381  -3.872  1.00 10.00      A   
ATOM    298  CG  TYR A  38      16.212  15.649  -5.124  1.00 10.00      A   
ATOM    299  CD1 TYR A  38      17.087  15.473  -6.188  1.00 10.00      A   
ATOM    300  CD2 TYR A  38      14.930  15.129  -5.240  1.00 10.00      A   
ATOM    301  CE1 TYR A  38      16.701  14.795  -7.328  1.00 10.00      A   
ATOM    302  CE2 TYR A  38      14.533  14.452  -6.376  1.00 10.00      A   
ATOM    303  CZ  TYR A  38      15.423  14.285  -7.416  1.00 10.00      A   
ATOM    304  OH  TYR A  38      15.037  13.601  -8.549  1.00 10.00      A   
ATOM    305  HH  TYR A  38      14.129  13.845  -8.779  1.00 10.00      A   
ATOM    306  C   TYR A  38      17.730  14.225  -3.152  1.00 10.00      A   
ATOM    307  O   TYR A  38      17.159  13.138  -3.273  1.00 10.00      A   
ATOM    308  N   GLU A  39      19.025  14.396  -3.402  1.00 10.00      A   
ATOM    309  HN  GLU A  39      19.426  15.284  -3.270  1.00 10.00      A   
ATOM    310  CA  GLU A  39      19.866  13.302  -3.872  1.00 10.00      A   
ATOM    311  CB  GLU A  39      21.239  13.809  -4.321  1.00 10.00      A   
ATOM    312  CG  GLU A  39      21.218  14.625  -5.607  1.00 10.00      A   
ATOM    313  CD  GLU A  39      20.813  13.816  -6.826  1.00 10.00      A   
ATOM    314  OE1 GLU A  39      20.671  14.413  -7.916  1.00 10.00      A   
ATOM    315  OE2 GLU A  39      20.633  12.585  -6.703  1.00 10.00      A   
ATOM    316  C   GLU A  39      20.006  12.196  -2.830  1.00 10.00      A   
ATOM    317  O   GLU A  39      20.143  11.024  -3.175  1.00 10.00      A   
ATOM    318  N   ILE A  40      19.963  12.564  -1.555  1.00 10.00      A   
ATOM    319  HN  ILE A  40      19.855  13.512  -1.329  1.00 10.00      A   
ATOM    320  CA  ILE A  40      20.077  11.580  -0.489  1.00 10.00      A   
ATOM    321  CB  ILE A  40      20.675  12.180   0.808  1.00 10.00      A   
ATOM    322  CG1 ILE A  40      22.104  12.676   0.545  1.00 10.00      A   
ATOM    323  CG2 ILE A  40      20.666  11.156   1.937  1.00 10.00      A   
ATOM    324  CD1 ILE A  40      22.811  13.217   1.771  1.00 10.00      A   
ATOM    325  C   ILE A  40      18.724  10.920  -0.210  1.00 10.00      A   
ATOM    326  O   ILE A  40      18.650   9.715   0.043  1.00 10.00      A   
ATOM    327  N   GLU A  41      17.654  11.713  -0.273  1.00 10.00      A   
ATOM    328  HN  GLU A  41      17.779  12.671  -0.463  1.00 10.00      A   
ATOM    329  CA  GLU A  41      16.301  11.217  -0.037  1.00 10.00      A   
ATOM    330  CB  GLU A  41      15.299  12.376  -0.117  1.00 10.00      A   
ATOM    331  CG  GLU A  41      13.960  12.113   0.562  1.00 10.00      A   
ATOM    332  CD  GLU A  41      12.947  11.436  -0.340  1.00 10.00      A   
ATOM    333  OE1 GLU A  41      12.412  12.102  -1.250  1.00 10.00      A   
ATOM    334  OE2 GLU A  41      12.669  10.236  -0.134  1.00 10.00      A   
ATOM    335  C   GLU A  41      15.934  10.130  -1.046  1.00 10.00      A   
ATOM    336  O   GLU A  41      15.432   9.065  -0.673  1.00 10.00      A   
ATOM    337  N   ARG A  42      16.219  10.393  -2.315  1.00 10.00      A   
ATOM    338  HN  ARG A  42      16.644  11.252  -2.538  1.00 10.00      A   
ATOM    339  CA  ARG A  42      15.912   9.449  -3.386  1.00 10.00      A   
ATOM    340  CB  ARG A  42      16.176  10.075  -4.759  1.00 10.00      A   
ATOM    341  CG  ARG A  42      17.628  10.443  -5.012  1.00 10.00      A   
ATOM    342  CD  ARG A  42      17.832  11.003  -6.409  1.00 10.00      A   
ATOM    343  NE  ARG A  42      17.841   9.954  -7.427  1.00 10.00      A   
ATOM    344  HE  ARG A  42      17.067   9.345  -7.458  1.00 10.00      A   
ATOM    345  CZ  ARG A  42      18.836   9.774  -8.295  1.00 10.00      A   
ATOM    346  NH1 ARG A  42      19.904  10.569  -8.266  1.00 10.00      A   
ATOM    347 HH11 ARG A  42      19.975  11.350  -7.557  1.00 10.00      A   
ATOM    348 HH12 ARG A  42      20.682  10.423  -8.944  1.00 10.00      A   
ATOM    349  NH2 ARG A  42      18.764   8.802  -9.200  1.00 10.00      A   
ATOM    350 HH21 ARG A  42      19.541   8.659  -9.878  1.00 10.00      A   
ATOM    351 HH22 ARG A  42      17.927   8.174  -9.238  1.00 10.00      A   
ATOM    352  C   ARG A  42      16.674   8.132  -3.243  1.00 10.00      A   
ATOM    353  O   ARG A  42      16.297   7.125  -3.839  1.00 10.00      A   
ATOM    354  N   TRP A  43      17.729   8.132  -2.437  1.00 10.00      A   
ATOM    355  HN  TRP A  43      17.973   8.954  -1.959  1.00 10.00      A   
ATOM    356  CA  TRP A  43      18.529   6.934  -2.240  1.00 10.00      A   
ATOM    357  CB  TRP A  43      20.026   7.262  -2.321  1.00 10.00      A   
ATOM    358  CG  TRP A  43      20.581   7.268  -3.716  1.00 10.00      A   
ATOM    359  CD1 TRP A  43      20.677   8.336  -4.560  1.00 10.00      A   
ATOM    360  CD2 TRP A  43      21.125   6.150  -4.424  1.00 10.00      A   
ATOM    361  NE1 TRP A  43      21.244   7.948  -5.751  1.00 10.00      A   
ATOM    362  HE1 TRP A  43      21.418   8.535  -6.520  1.00 10.00      A   
ATOM    363  CE2 TRP A  43      21.528   6.612  -5.691  1.00 10.00      A   
ATOM    364  CE3 TRP A  43      21.311   4.804  -4.108  1.00 10.00      A   
ATOM    365  CZ2 TRP A  43      22.104   5.776  -6.643  1.00 10.00      A   
ATOM    366  CZ3 TRP A  43      21.883   3.976  -5.052  1.00 10.00      A   
ATOM    367  CH2 TRP A  43      22.272   4.464  -6.303  1.00 10.00      A   
ATOM    368  C   TRP A  43      18.207   6.242  -0.914  1.00 10.00      A   
ATOM    369  O   TRP A  43      18.926   5.331  -0.499  1.00 10.00      A   
ATOM    370  N   CYS A  44      17.133   6.664  -0.247  1.00 10.00      A   
ATOM    371  HN  CYS A  44      16.594   7.401  -0.608  1.00 10.00      A   
ATOM    372  CA  CYS A  44      16.762   6.050   1.027  1.00 10.00      A   
ATOM    373  CB  CYS A  44      17.363   6.808   2.216  1.00 10.00      A   
ATOM    374  SG  CYS A  44      17.004   8.579   2.250  1.00 10.00      A   
ATOM    375  HG  CYS A  44      17.827   9.172   1.389  1.00 10.00      A   
ATOM    376  C   CYS A  44      15.255   5.858   1.208  1.00 10.00      A   
ATOM    377  O   CYS A  44      14.811   5.459   2.285  1.00 10.00      A   
ATOM    378  N   ARG A  45      14.465   6.144   0.176  1.00 10.00      A   
ATOM    379  HN  ARG A  45      14.854   6.474  -0.657  1.00 10.00      A   
ATOM    380  CA  ARG A  45      13.020   5.965   0.275  1.00 10.00      A   
ATOM    381  CB  ARG A  45      12.256   6.838  -0.726  1.00 10.00      A   
ATOM    382  CG  ARG A  45      10.779   6.999  -0.383  1.00 10.00      A   
ATOM    383  CD  ARG A  45      10.033   7.825  -1.420  1.00 10.00      A   
ATOM    384  NE  ARG A  45      10.353   9.251  -1.341  1.00 10.00      A   
ATOM    385  HE  ARG A  45      11.283   9.494  -1.101  1.00 10.00      A   
ATOM    386  CZ  ARG A  45       9.474  10.228  -1.560  1.00 10.00      A   
ATOM    387  NH1 ARG A  45       8.206   9.949  -1.862  1.00 10.00      A   
ATOM    388 HH11 ARG A  45       7.884   8.961  -1.933  1.00 10.00      A   
ATOM    389 HH12 ARG A  45       7.525  10.728  -2.031  1.00 10.00      A   
ATOM    390  NH2 ARG A  45       9.869  11.494  -1.511  1.00 10.00      A   
ATOM    391 HH21 ARG A  45      10.877  11.721  -1.307  1.00 10.00      A   
ATOM    392 HH22 ARG A  45       9.189  12.266  -1.675  1.00 10.00      A   
ATOM    393  C   ARG A  45      12.672   4.492   0.102  1.00 10.00      A   
ATOM    394  O   ARG A  45      12.583   3.986  -1.016  1.00 10.00      A   
ATOM    395  N   ARG A  46      12.490   3.816   1.226  1.00 10.00      A   
ATOM    396  HN  ARG A  46      12.564   4.293   2.082  1.00 10.00      A   
ATOM    397  CA  ARG A  46      12.193   2.388   1.238  1.00 10.00      A   
ATOM    398  CB  ARG A  46      12.308   1.832   2.659  1.00 10.00      A   
ATOM    399  CG  ARG A  46      13.670   2.028   3.303  1.00 10.00      A   
ATOM    400  CD  ARG A  46      13.654   1.628   4.770  1.00 10.00      A   
ATOM    401  NE  ARG A  46      14.948   1.853   5.407  1.00 10.00      A   
ATOM    402  HE  ARG A  46      15.752   1.719   4.851  1.00 10.00      A   
ATOM    403  CZ  ARG A  46      15.103   2.222   6.678  1.00 10.00      A   
ATOM    404  NH1 ARG A  46      14.045   2.407   7.463  1.00 10.00      A   
ATOM    405 HH11 ARG A  46      14.176   2.694   8.456  1.00 10.00      A   
ATOM    406 HH12 ARG A  46      13.079   2.257   7.092  1.00 10.00      A   
ATOM    407  NH2 ARG A  46      16.322   2.393   7.167  1.00 10.00      A   
ATOM    408 HH21 ARG A  46      17.155   2.235   6.561  1.00 10.00      A   
ATOM    409 HH22 ARG A  46      16.455   2.685   8.161  1.00 10.00      A   
ATOM    410  C   ARG A  46      10.820   2.053   0.661  1.00 10.00      A   
ATOM    411  O   ARG A  46      10.681   1.105  -0.112  1.00 10.00      A   
ATOM    412  N   LYS A  47       9.810   2.824   1.032  1.00 10.00      A   
ATOM    413  HN  LYS A  47       9.977   3.583   1.625  1.00 10.00      A   
ATOM    414  CA  LYS A  47       8.453   2.569   0.570  1.00 10.00      A   
ATOM    415  CB  LYS A  47       7.505   2.374   1.760  1.00 10.00      A   
ATOM    416  CG  LYS A  47       7.576   3.476   2.810  1.00 10.00      A   
ATOM    417  CD  LYS A  47       6.303   3.539   3.644  1.00 10.00      A   
ATOM    418  CE  LYS A  47       5.162   4.196   2.878  1.00 10.00      A   
ATOM    419  NZ  LYS A  47       5.406   5.644   2.639  1.00 10.00      A   
ATOM    420  HZ1 LYS A  47       6.243   5.777   2.044  1.00 10.00      A   
ATOM    421  HZ2 LYS A  47       5.559   6.138   3.545  1.00 10.00      A   
ATOM    422  HZ3 LYS A  47       4.581   6.074   2.160  1.00 10.00      A   
ATOM    423  C   LYS A  47       7.929   3.680  -0.326  1.00 10.00      A   
ATOM    424  O   LYS A  47       8.234   4.857  -0.125  1.00 10.00      A   
ATOM    425  N   VAL A  48       7.149   3.293  -1.321  1.00 10.00      A   
ATOM    426  HN  VAL A  48       6.961   2.332  -1.436  1.00 10.00      A   
ATOM    427  CA  VAL A  48       6.545   4.241  -2.247  1.00 10.00      A   
ATOM    428  CB  VAL A  48       7.249   4.265  -3.628  1.00 10.00      A   
ATOM    429  CG1 VAL A  48       8.604   4.952  -3.540  1.00 10.00      A   
ATOM    430  CG2 VAL A  48       7.393   2.862  -4.200  1.00 10.00      A   
ATOM    431  C   VAL A  48       5.076   3.890  -2.433  1.00 10.00      A   
ATOM    432  O   VAL A  48       4.701   2.716  -2.350  1.00 10.00      A   
ATOM    433  N   PHE A  49       4.245   4.899  -2.652  1.00 10.00      A   
ATOM    434  HN  PHE A  49       4.599   5.813  -2.687  1.00 10.00      A   
ATOM    435  CA  PHE A  49       2.817   4.682  -2.849  1.00 10.00      A   
ATOM    436  CB  PHE A  49       2.017   5.138  -1.625  1.00 10.00      A   
ATOM    437  CG  PHE A  49       0.529   5.172  -1.850  1.00 10.00      A   
ATOM    438  CD1 PHE A  49      -0.199   3.998  -1.980  1.00 10.00      A   
ATOM    439  CD2 PHE A  49      -0.140   6.382  -1.935  1.00 10.00      A   
ATOM    440  CE1 PHE A  49      -1.566   4.032  -2.191  1.00 10.00      A   
ATOM    441  CE2 PHE A  49      -1.507   6.424  -2.146  1.00 10.00      A   
ATOM    442  CZ  PHE A  49      -2.220   5.249  -2.275  1.00 10.00      A   
ATOM    443  C   PHE A  49       2.327   5.398  -4.099  1.00 10.00      A   
ATOM    444  O   PHE A  49       2.359   6.626  -4.175  1.00 10.00      A   
ATOM    445  N   ILE A  50       1.886   4.626  -5.080  1.00 10.00      A   
ATOM    446  HN  ILE A  50       1.904   3.649  -4.970  1.00 10.00      A   
ATOM    447  CA  ILE A  50       1.378   5.189  -6.321  1.00 10.00      A   
ATOM    448  CB  ILE A  50       2.111   4.620  -7.553  1.00 10.00      A   
ATOM    449  CG1 ILE A  50       3.633   4.627  -7.341  1.00 10.00      A   
ATOM    450  CG2 ILE A  50       1.740   5.402  -8.802  1.00 10.00      A   
ATOM    451  CD1 ILE A  50       4.246   6.010  -7.237  1.00 10.00      A   
ATOM    452  C   ILE A  50      -0.114   4.898  -6.434  1.00 10.00      A   
ATOM    453  O   ILE A  50      -0.522   3.745  -6.592  1.00 10.00      A   
ATOM    454  N   GLY A  51      -0.922   5.945  -6.329  1.00 10.00      A   
ATOM    455  HN  GLY A  51      -0.532   6.834  -6.197  1.00 10.00      A   
ATOM    456  CA  GLY A  51      -2.366   5.798  -6.398  1.00 10.00      A   
ATOM    457  C   GLY A  51      -2.869   5.354  -7.761  1.00 10.00      A   
ATOM    458  O   GLY A  51      -3.923   4.730  -7.864  1.00 10.00      A   
ATOM    459  N   ASN A  52      -2.134   5.688  -8.810  1.00 10.00      A   
ATOM    460  HN  ASN A  52      -1.311   6.205  -8.679  1.00 10.00      A   
ATOM    461  CA  ASN A  52      -2.525   5.300 -10.158  1.00 10.00      A   
ATOM    462  CB  ASN A  52      -3.167   6.474 -10.906  1.00 10.00      A   
ATOM    463  CG  ASN A  52      -3.801   6.055 -12.221  1.00 10.00      A   
ATOM    464  OD1 ASN A  52      -3.141   6.031 -13.261  1.00 10.00      A   
ATOM    465  ND2 ASN A  52      -5.084   5.716 -12.190  1.00 10.00      A   
ATOM    466 HD21 ASN A  52      -5.557   5.752 -11.328  1.00 10.00      A   
ATOM    467 HD22 ASN A  52      -5.510   5.436 -13.033  1.00 10.00      A   
ATOM    468  C   ASN A  52      -1.321   4.762 -10.921  1.00 10.00      A   
ATOM    469  O   ASN A  52      -0.338   5.473 -11.127  1.00 10.00      A   
ATOM    470  N   CYS A  53      -1.410   3.505 -11.340  1.00 10.00      A   
ATOM    471  HN  CYS A  53      -2.229   2.998 -11.146  1.00 10.00      A   
ATOM    472  CA  CYS A  53      -0.331   2.836 -12.063  1.00 10.00      A   
ATOM    473  CB  CYS A  53      -0.694   1.372 -12.312  1.00 10.00      A   
ATOM    474  SG  CYS A  53      -2.400   1.116 -12.853  1.00 10.00      A   
ATOM    475  HG  CYS A  53      -2.849   0.006 -12.277  1.00 10.00      A   
ATOM    476  C   CYS A  53       0.035   3.513 -13.382  1.00 10.00      A   
ATOM    477  O   CYS A  53       1.059   3.192 -13.979  1.00 10.00      A   
ATOM    478  N   TYR A  54      -0.784   4.443 -13.840  1.00 10.00      A   
ATOM    479  HN  TYR A  54      -1.590   4.679 -13.328  1.00 10.00      A   
ATOM    480  CA  TYR A  54      -0.506   5.130 -15.089  1.00 10.00      A   
ATOM    481  CB  TYR A  54      -1.620   4.887 -16.103  1.00 10.00      A   
ATOM    482  CG  TYR A  54      -1.783   3.419 -16.424  1.00 10.00      A   
ATOM    483  CD1 TYR A  54      -2.965   2.746 -16.143  1.00 10.00      A   
ATOM    484  CD2 TYR A  54      -0.736   2.700 -16.986  1.00 10.00      A   
ATOM    485  CE1 TYR A  54      -3.097   1.396 -16.415  1.00 10.00      A   
ATOM    486  CE2 TYR A  54      -0.860   1.355 -17.264  1.00 10.00      A   
ATOM    487  CZ  TYR A  54      -2.041   0.706 -16.977  1.00 10.00      A   
ATOM    488  OH  TYR A  54      -2.159  -0.642 -17.234  1.00 10.00      A   
ATOM    489  HH  TYR A  54      -2.431  -0.774 -18.164  1.00 10.00      A   
ATOM    490  C   TYR A  54      -0.235   6.612 -14.872  1.00 10.00      A   
ATOM    491  O   TYR A  54      -0.173   7.392 -15.821  1.00 10.00      A   
ATOM    492  N   ALA A  55      -0.065   6.996 -13.612  1.00 10.00      A   
ATOM    493  HN  ALA A  55      -0.138   6.330 -12.890  1.00 10.00      A   
ATOM    494  CA  ALA A  55       0.226   8.384 -13.277  1.00 10.00      A   
ATOM    495  CB  ALA A  55      -0.200   8.701 -11.851  1.00 10.00      A   
ATOM    496  C   ALA A  55       1.714   8.650 -13.459  1.00 10.00      A   
ATOM    497  O   ALA A  55       2.146   9.793 -13.605  1.00 10.00      A   
ATOM    498  N   VAL A  56       2.486   7.572 -13.457  1.00 10.00      A   
ATOM    499  HN  VAL A  56       2.068   6.692 -13.347  1.00 10.00      A   
ATOM    500  CA  VAL A  56       3.929   7.646 -13.622  1.00 10.00      A   
ATOM    501  CB  VAL A  56       4.640   7.901 -12.271  1.00 10.00      A   
ATOM    502  CG1 VAL A  56       4.479   6.720 -11.326  1.00 10.00      A   
ATOM    503  CG2 VAL A  56       6.106   8.248 -12.474  1.00 10.00      A   
ATOM    504  C   VAL A  56       4.443   6.353 -14.255  1.00 10.00      A   
ATOM    505  O   VAL A  56       3.867   5.287 -14.047  1.00 10.00      A   
ATOM    506  N   SER A  57       5.496   6.457 -15.051  1.00 10.00      A   
ATOM    507  HN  SER A  57       5.894   7.334 -15.209  1.00 10.00      A   
ATOM    508  CA  SER A  57       6.076   5.303 -15.710  1.00 10.00      A   
ATOM    509  CB  SER A  57       6.783   5.755 -16.988  1.00 10.00      A   
ATOM    510  OG  SER A  57       6.681   7.162 -17.145  1.00 10.00      A   
ATOM    511  HG  SER A  57       6.611   7.371 -18.084  1.00 10.00      A   
ATOM    512  C   SER A  57       7.058   4.584 -14.787  1.00 10.00      A   
ATOM    513  O   SER A  57       7.712   5.219 -13.951  1.00 10.00      A   
ATOM    514  N   PRO A  58       7.164   3.248 -14.922  1.00 10.00      A   
ATOM    515  CA  PRO A  58       8.069   2.431 -14.104  1.00 10.00      A   
ATOM    516  CB  PRO A  58       7.995   1.047 -14.756  1.00 10.00      A   
ATOM    517  CG  PRO A  58       6.673   1.019 -15.441  1.00 10.00      A   
ATOM    518  CD  PRO A  58       6.395   2.430 -15.880  1.00 10.00      A   
ATOM    519  C   PRO A  58       9.507   2.948 -14.137  1.00 10.00      A   
ATOM    520  O   PRO A  58      10.160   3.047 -13.102  1.00 10.00      A   
ATOM    521  N   ALA A  59       9.982   3.300 -15.330  1.00 10.00      A   
ATOM    522  HN  ALA A  59       9.404   3.210 -16.118  1.00 10.00      A   
ATOM    523  CA  ALA A  59      11.342   3.802 -15.506  1.00 10.00      A   
ATOM    524  CB  ALA A  59      11.624   4.061 -16.974  1.00 10.00      A   
ATOM    525  C   ALA A  59      11.610   5.057 -14.679  1.00 10.00      A   
ATOM    526  O   ALA A  59      12.690   5.213 -14.117  1.00 10.00      A   
ATOM    527  N   THR A  60      10.623   5.938 -14.595  1.00 10.00      A   
ATOM    528  HN  THR A  60       9.776   5.754 -15.048  1.00 10.00      A   
ATOM    529  CA  THR A  60      10.765   7.175 -13.842  1.00 10.00      A   
ATOM    530  CB  THR A  60       9.529   8.073 -14.032  1.00 10.00      A   
ATOM    531  OG1 THR A  60       9.123   8.037 -15.409  1.00 10.00      A   
ATOM    532  HG1 THR A  60       8.633   8.844 -15.620  1.00 10.00      A   
ATOM    533  CG2 THR A  60       9.847   9.505 -13.639  1.00 10.00      A   
ATOM    534  C   THR A  60      10.967   6.892 -12.354  1.00 10.00      A   
ATOM    535  O   THR A  60      11.825   7.492 -11.706  1.00 10.00      A   
ATOM    536  N   VAL A  61      10.191   5.954 -11.822  1.00 10.00      A   
ATOM    537  HN  VAL A  61       9.543   5.487 -12.392  1.00 10.00      A   
ATOM    538  CA  VAL A  61      10.285   5.599 -10.411  1.00 10.00      A   
ATOM    539  CB  VAL A  61       9.155   4.636  -9.989  1.00 10.00      A   
ATOM    540  CG1 VAL A  61       9.188   4.393  -8.485  1.00 10.00      A   
ATOM    541  CG2 VAL A  61       7.797   5.168 -10.420  1.00 10.00      A   
ATOM    542  C   VAL A  61      11.628   4.943 -10.107  1.00 10.00      A   
ATOM    543  O   VAL A  61      12.310   5.310  -9.147  1.00 10.00      A   
ATOM    544  N   ILE A  62      12.008   3.989 -10.943  1.00 10.00      A   
ATOM    545  HN  ILE A  62      11.423   3.764 -11.701  1.00 10.00      A   
ATOM    546  CA  ILE A  62      13.264   3.260 -10.771  1.00 10.00      A   
ATOM    547  CB  ILE A  62      13.375   2.086 -11.769  1.00 10.00      A   
ATOM    548  CG1 ILE A  62      12.168   1.151 -11.639  1.00 10.00      A   
ATOM    549  CG2 ILE A  62      14.671   1.314 -11.555  1.00 10.00      A   
ATOM    550  CD1 ILE A  62      12.045   0.149 -12.765  1.00 10.00      A   
ATOM    551  C   ILE A  62      14.480   4.179 -10.921  1.00 10.00      A   
ATOM    552  O   ILE A  62      15.500   3.998 -10.249  1.00 10.00      A   
ATOM    553  N   ARG A  63      14.371   5.161 -11.806  1.00 10.00      A   
ATOM    554  HN  ARG A  63      13.544   5.248 -12.327  1.00 10.00      A   
ATOM    555  CA  ARG A  63      15.460   6.099 -12.035  1.00 10.00      A   
ATOM    556  CB  ARG A  63      15.199   6.944 -13.280  1.00 10.00      A   
ATOM    557  CG  ARG A  63      16.458   7.315 -14.051  1.00 10.00      A   
ATOM    558  CD  ARG A  63      16.757   6.303 -15.147  1.00 10.00      A   
ATOM    559  NE  ARG A  63      15.742   6.328 -16.200  1.00 10.00      A   
ATOM    560  HE  ARG A  63      15.075   7.053 -16.162  1.00 10.00      A   
ATOM    561  CZ  ARG A  63      15.671   5.441 -17.194  1.00 10.00      A   
ATOM    562  NH1 ARG A  63      16.562   4.463 -17.284  1.00 10.00      A   
ATOM    563 HH11 ARG A  63      16.500   3.768 -18.060  1.00 10.00      A   
ATOM    564 HH12 ARG A  63      17.325   4.378 -16.576  1.00 10.00      A   
ATOM    565  NH2 ARG A  63      14.713   5.550 -18.104  1.00 10.00      A   
ATOM    566 HH21 ARG A  63      14.016   6.320 -18.038  1.00 10.00      A   
ATOM    567 HH22 ARG A  63      14.648   4.866 -18.887  1.00 10.00      A   
ATOM    568  C   ARG A  63      15.670   7.003 -10.829  1.00 10.00      A   
ATOM    569  O   ARG A  63      16.804   7.300 -10.454  1.00 10.00      A   
ATOM    570  N   ARG A  64      14.577   7.429 -10.213  1.00 10.00      A   
ATOM    571  HN  ARG A  64      13.695   7.142 -10.540  1.00 10.00      A   
ATOM    572  CA  ARG A  64      14.663   8.307  -9.060  1.00 10.00      A   
ATOM    573  CB  ARG A  64      13.393   9.148  -8.901  1.00 10.00      A   
ATOM    574  CG  ARG A  64      13.477  10.195  -7.801  1.00 10.00      A   
ATOM    575  CD  ARG A  64      12.266  11.114  -7.815  1.00 10.00      A   
ATOM    576  NE  ARG A  64      12.082  11.788  -6.527  1.00 10.00      A   
ATOM    577  HE  ARG A  64      12.757  11.626  -5.839  1.00 10.00      A   
ATOM    578  CZ  ARG A  64      11.059  12.597  -6.245  1.00 10.00      A   
ATOM    579  NH1 ARG A  64      10.123  12.852  -7.152  1.00 10.00      A   
ATOM    580 HH11 ARG A  64      10.176  12.425  -8.118  1.00 10.00      A   
ATOM    581 HH12 ARG A  64       9.325  13.482  -6.915  1.00 10.00      A   
ATOM    582  NH2 ARG A  64      10.968  13.148  -5.039  1.00 10.00      A   
ATOM    583 HH21 ARG A  64      10.162  13.784  -4.819  1.00 10.00      A   
ATOM    584 HH22 ARG A  64      11.685  12.954  -4.310  1.00 10.00      A   
ATOM    585  C   ARG A  64      14.976   7.535  -7.783  1.00 10.00      A   
ATOM    586  O   ARG A  64      15.880   7.910  -7.037  1.00 10.00      A   
ATOM    587  N   PHE A  65      14.251   6.450  -7.547  1.00 10.00      A   
ATOM    588  HN  PHE A  65      13.574   6.168  -8.207  1.00 10.00      A   
ATOM    589  CA  PHE A  65      14.449   5.643  -6.347  1.00 10.00      A   
ATOM    590  CB  PHE A  65      13.157   5.569  -5.521  1.00 10.00      A   
ATOM    591  CG  PHE A  65      12.546   6.898  -5.173  1.00 10.00      A   
ATOM    592  CD1 PHE A  65      11.378   7.322  -5.788  1.00 10.00      A   
ATOM    593  CD2 PHE A  65      13.137   7.720  -4.231  1.00 10.00      A   
ATOM    594  CE1 PHE A  65      10.814   8.541  -5.468  1.00 10.00      A   
ATOM    595  CE2 PHE A  65      12.578   8.939  -3.906  1.00 10.00      A   
ATOM    596  CZ  PHE A  65      11.415   9.350  -4.525  1.00 10.00      A   
ATOM    597  C   PHE A  65      14.894   4.228  -6.699  1.00 10.00      A   
ATOM    598  O   PHE A  65      14.074   3.386  -7.064  1.00 10.00      A   
ATOM    599  N   PRO A  66      16.197   3.943  -6.608  1.00 10.00      A   
ATOM    600  CA  PRO A  66      16.733   2.624  -6.904  1.00 10.00      A   
ATOM    601  CB  PRO A  66      18.101   2.971  -7.487  1.00 10.00      A   
ATOM    602  CG  PRO A  66      18.517   4.229  -6.787  1.00 10.00      A   
ATOM    603  CD  PRO A  66      17.267   4.890  -6.253  1.00 10.00      A   
ATOM    604  C   PRO A  66      16.899   1.772  -5.639  1.00 10.00      A   
ATOM    605  O   PRO A  66      17.494   0.696  -5.680  1.00 10.00      A   
ATOM    606  N   LYS A  67      16.365   2.257  -4.518  1.00 10.00      A   
ATOM    607  HN  LYS A  67      15.885   3.112  -4.551  1.00 10.00      A   
ATOM    608  CA  LYS A  67      16.479   1.548  -3.242  1.00 10.00      A   
ATOM    609  CB  LYS A  67      17.295   2.381  -2.248  1.00 10.00      A   
ATOM    610  CG  LYS A  67      18.788   2.424  -2.534  1.00 10.00      A   
ATOM    611  CD  LYS A  67      19.531   1.322  -1.792  1.00 10.00      A   
ATOM    612  CE  LYS A  67      21.030   1.588  -1.766  1.00 10.00      A   
ATOM    613  NZ  LYS A  67      21.763   0.592  -0.940  1.00 10.00      A   
ATOM    614  HZ1 LYS A  67      21.390   0.588   0.032  1.00 10.00      A   
ATOM    615  HZ2 LYS A  67      22.773   0.830  -0.903  1.00 10.00      A   
ATOM    616  HZ3 LYS A  67      21.658  -0.370  -1.347  1.00 10.00      A   
ATOM    617  C   LYS A  67      15.109   1.232  -2.640  1.00 10.00      A   
ATOM    618  O   LYS A  67      14.970   1.106  -1.420  1.00 10.00      A   
ATOM    619  N   VAL A  68      14.104   1.100  -3.491  1.00 10.00      A   
ATOM    620  HN  VAL A  68      14.274   1.194  -4.448  1.00 10.00      A   
ATOM    621  CA  VAL A  68      12.752   0.803  -3.032  1.00 10.00      A   
ATOM    622  CB  VAL A  68      11.702   1.105  -4.123  1.00 10.00      A   
ATOM    623  CG1 VAL A  68      10.295   0.802  -3.627  1.00 10.00      A   
ATOM    624  CG2 VAL A  68      11.803   2.551  -4.577  1.00 10.00      A   
ATOM    625  C   VAL A  68      12.630  -0.656  -2.591  1.00 10.00      A   
ATOM    626  O   VAL A  68      13.131  -1.561  -3.259  1.00 10.00      A   
ATOM    627  N   ARG A  69      11.973  -0.872  -1.457  1.00 10.00      A   
ATOM    628  HN  ARG A  69      11.610  -0.102  -0.965  1.00 10.00      A   
ATOM    629  CA  ARG A  69      11.779  -2.211  -0.920  1.00 10.00      A   
ATOM    630  CB  ARG A  69      12.480  -2.343   0.434  1.00 10.00      A   
ATOM    631  CG  ARG A  69      13.995  -2.252   0.360  1.00 10.00      A   
ATOM    632  CD  ARG A  69      14.619  -2.319   1.745  1.00 10.00      A   
ATOM    633  NE  ARG A  69      16.074  -2.439   1.680  1.00 10.00      A   
ATOM    634  HE  ARG A  69      16.589  -1.606   1.566  1.00 10.00      A   
ATOM    635  CZ  ARG A  69      16.732  -3.596   1.781  1.00 10.00      A   
ATOM    636  NH1 ARG A  69      16.065  -4.733   1.951  1.00 10.00      A   
ATOM    637 HH11 ARG A  69      15.016  -4.724   2.017  1.00 10.00      A   
ATOM    638 HH12 ARG A  69      16.578  -5.636   2.032  1.00 10.00      A   
ATOM    639  NH2 ARG A  69      18.057  -3.615   1.711  1.00 10.00      A   
ATOM    640 HH21 ARG A  69      18.575  -4.513   1.786  1.00 10.00      A   
ATOM    641 HH22 ARG A  69      18.587  -2.724   1.587  1.00 10.00      A   
ATOM    642  C   ARG A  69      10.293  -2.537  -0.775  1.00 10.00      A   
ATOM    643  O   ARG A  69       9.910  -3.704  -0.653  1.00 10.00      A   
ATOM    644  N   SER A  70       9.464  -1.503  -0.790  1.00 10.00      A   
ATOM    645  HN  SER A  70       9.830  -0.600  -0.896  1.00 10.00      A   
ATOM    646  CA  SER A  70       8.023  -1.664  -0.661  1.00 10.00      A   
ATOM    647  CB  SER A  70       7.559  -1.119   0.694  1.00 10.00      A   
ATOM    648  OG  SER A  70       6.231  -1.513   0.992  1.00 10.00      A   
ATOM    649  HG  SER A  70       5.619  -0.824   0.695  1.00 10.00      A   
ATOM    650  C   SER A  70       7.317  -0.933  -1.798  1.00 10.00      A   
ATOM    651  O   SER A  70       7.406   0.293  -1.907  1.00 10.00      A   
ATOM    652  N   VAL A  71       6.633  -1.688  -2.649  1.00 10.00      A   
ATOM    653  HN  VAL A  71       6.598  -2.659  -2.504  1.00 10.00      A   
ATOM    654  CA  VAL A  71       5.924  -1.115  -3.788  1.00 10.00      A   
ATOM    655  CB  VAL A  71       6.417  -1.733  -5.120  1.00 10.00      A   
ATOM    656  CG1 VAL A  71       5.649  -1.168  -6.306  1.00 10.00      A   
ATOM    657  CG2 VAL A  71       7.911  -1.508  -5.297  1.00 10.00      A   
ATOM    658  C   VAL A  71       4.412  -1.318  -3.661  1.00 10.00      A   
ATOM    659  O   VAL A  71       3.939  -2.446  -3.513  1.00 10.00      A   
ATOM    660  N   GLU A  72       3.666  -0.220  -3.719  1.00 10.00      A   
ATOM    661  HN  GLU A  72       4.107   0.650  -3.845  1.00 10.00      A   
ATOM    662  CA  GLU A  72       2.208  -0.263  -3.627  1.00 10.00      A   
ATOM    663  CB  GLU A  72       1.719   0.404  -2.336  1.00 10.00      A   
ATOM    664  CG  GLU A  72       2.000  -0.402  -1.075  1.00 10.00      A   
ATOM    665  CD  GLU A  72       1.604   0.329   0.192  1.00 10.00      A   
ATOM    666  OE1 GLU A  72       2.498   0.864   0.879  1.00 10.00      A   
ATOM    667  OE2 GLU A  72       0.398   0.367   0.511  1.00 10.00      A   
ATOM    668  C   GLU A  72       1.598   0.421  -4.848  1.00 10.00      A   
ATOM    669  O   GLU A  72       1.865   1.597  -5.107  1.00 10.00      A   
ATOM    670  N   LEU A  73       0.796  -0.318  -5.606  1.00 10.00      A   
ATOM    671  HN  LEU A  73       0.609  -1.249  -5.344  1.00 10.00      A   
ATOM    672  CA  LEU A  73       0.178   0.225  -6.813  1.00 10.00      A   
ATOM    673  CB  LEU A  73       0.880  -0.329  -8.055  1.00 10.00      A   
ATOM    674  CG  LEU A  73       2.255   0.253  -8.371  1.00 10.00      A   
ATOM    675  CD1 LEU A  73       3.081  -0.741  -9.167  1.00 10.00      A   
ATOM    676  CD2 LEU A  73       2.109   1.556  -9.138  1.00 10.00      A   
ATOM    677  C   LEU A  73      -1.316  -0.080  -6.904  1.00 10.00      A   
ATOM    678  O   LEU A  73      -1.772  -1.169  -6.546  1.00 10.00      A   
ATOM    679  N   LYS A  74      -2.070   0.895  -7.394  1.00 10.00      A   
ATOM    680  HN  LYS A  74      -1.645   1.742  -7.648  1.00 10.00      A   
ATOM    681  CA  LYS A  74      -3.508   0.751  -7.579  1.00 10.00      A   
ATOM    682  CB  LYS A  74      -4.274   1.812  -6.786  1.00 10.00      A   
ATOM    683  CG  LYS A  74      -4.111   1.723  -5.276  1.00 10.00      A   
ATOM    684  CD  LYS A  74      -4.858   2.851  -4.580  1.00 10.00      A   
ATOM    685  CE  LYS A  74      -4.835   2.692  -3.068  1.00 10.00      A   
ATOM    686  NZ  LYS A  74      -5.650   3.730  -2.384  1.00 10.00      A   
ATOM    687  HZ1 LYS A  74      -5.207   4.665  -2.480  1.00 10.00      A   
ATOM    688  HZ2 LYS A  74      -5.737   3.509  -1.372  1.00 10.00      A   
ATOM    689  HZ3 LYS A  74      -6.605   3.770  -2.801  1.00 10.00      A   
ATOM    690  C   LYS A  74      -3.824   0.894  -9.062  1.00 10.00      A   
ATOM    691  O   LYS A  74      -3.185   1.687  -9.761  1.00 10.00      A   
ATOM    692  N   GLY A  75      -4.801   0.142  -9.541  1.00 10.00      A   
ATOM    693  HN  GLY A  75      -5.296  -0.457  -8.938  1.00 10.00      A   
ATOM    694  CA  GLY A  75      -5.142   0.202 -10.950  1.00 10.00      A   
ATOM    695  C   GLY A  75      -6.561   0.650 -11.211  1.00 10.00      A   
ATOM    696  O   GLY A  75      -6.823   1.845 -11.358  1.00 10.00      A   
ATOM    697  N   LYS A  76      -7.470  -0.315 -11.280  1.00 10.00      A   
ATOM    698  HN  LYS A  76      -7.179  -1.249 -11.151  1.00 10.00      A   
ATOM    699  CA  LYS A  76      -8.885  -0.046 -11.537  1.00 10.00      A   
ATOM    700  CB  LYS A  76      -9.656  -1.365 -11.630  1.00 10.00      A   
ATOM    701  CG  LYS A  76      -9.399  -2.174 -12.891  1.00 10.00      A   
ATOM    702  CD  LYS A  76      -9.981  -3.572 -12.750  1.00 10.00      A   
ATOM    703  CE  LYS A  76     -10.375  -4.168 -14.093  1.00 10.00      A   
ATOM    704  NZ  LYS A  76     -11.261  -5.358 -13.940  1.00 10.00      A   
ATOM    705  HZ1 LYS A  76     -12.078  -5.119 -13.341  1.00 10.00      A   
ATOM    706  HZ2 LYS A  76     -10.740  -6.148 -13.496  1.00 10.00      A   
ATOM    707  HZ3 LYS A  76     -11.609  -5.672 -14.868  1.00 10.00      A   
ATOM    708  C   LYS A  76      -9.499   0.833 -10.441  1.00 10.00      A   
ATOM    709  O   LYS A  76      -9.096   0.756  -9.278  1.00 10.00      A   
ATOM    710  N   PRO A  77     -10.485   1.677 -10.799  1.00 10.00      A   
ATOM    711  CA  PRO A  77     -11.147   2.565  -9.844  1.00 10.00      A   
ATOM    712  CB  PRO A  77     -11.809   3.616 -10.735  1.00 10.00      A   
ATOM    713  CG  PRO A  77     -12.057   2.926 -12.036  1.00 10.00      A   
ATOM    714  CD  PRO A  77     -11.030   1.829 -12.164  1.00 10.00      A   
ATOM    715  C   PRO A  77     -12.187   1.831  -8.994  1.00 10.00      A   
ATOM    716  O   PRO A  77     -12.501   0.663  -9.240  1.00 10.00      A   
ATOM    717  N   HIS A  78     -12.723   2.532  -8.004  1.00 10.00      A   
ATOM    718  HN  HIS A  78     -12.449   3.467  -7.887  1.00 10.00      A   
ATOM    719  CA  HIS A  78     -13.713   1.973  -7.083  1.00 10.00      A   
ATOM    720  CB  HIS A  78     -14.059   3.022  -6.014  1.00 10.00      A   
ATOM    721  CG  HIS A  78     -15.250   2.718  -5.157  1.00 10.00      A   
ATOM    722  ND1 HIS A  78     -16.332   3.560  -5.033  1.00 10.00      A   
ATOM    723  HD1 HIS A  78     -16.442   4.441  -5.482  1.00 10.00      A   
ATOM    724  CD2 HIS A  78     -15.519   1.649  -4.368  1.00 10.00      A   
ATOM    725  CE1 HIS A  78     -17.201   2.994  -4.193  1.00 10.00      A   
ATOM    726  NE2 HIS A  78     -16.757   1.829  -3.761  1.00 10.00      A   
ATOM    727  C   HIS A  78     -14.965   1.468  -7.809  1.00 10.00      A   
ATOM    728  O   HIS A  78     -15.505   0.411  -7.476  1.00 10.00      A   
ATOM    729  N   PHE A  79     -15.401   2.204  -8.825  1.00 10.00      A   
ATOM    730  HN  PHE A  79     -14.914   3.022  -9.068  1.00 10.00      A   
ATOM    731  CA  PHE A  79     -16.594   1.834  -9.583  1.00 10.00      A   
ATOM    732  CB  PHE A  79     -17.110   3.016 -10.405  1.00 10.00      A   
ATOM    733  CG  PHE A  79     -18.092   3.887  -9.667  1.00 10.00      A   
ATOM    734  CD1 PHE A  79     -18.075   3.960  -8.283  1.00 10.00      A   
ATOM    735  CD2 PHE A  79     -19.036   4.629 -10.359  1.00 10.00      A   
ATOM    736  CE1 PHE A  79     -18.979   4.754  -7.604  1.00 10.00      A   
ATOM    737  CE2 PHE A  79     -19.942   5.428  -9.687  1.00 10.00      A   
ATOM    738  CZ  PHE A  79     -19.914   5.490  -8.306  1.00 10.00      A   
ATOM    739  C   PHE A  79     -16.381   0.603 -10.464  1.00 10.00      A   
ATOM    740  O   PHE A  79     -17.331   0.064 -11.030  1.00 10.00      A   
ATOM    741  N   ALA A  80     -15.145   0.138 -10.557  1.00 10.00      A   
ATOM    742  HN  ALA A  80     -14.423   0.586 -10.064  1.00 10.00      A   
ATOM    743  CA  ALA A  80     -14.839  -1.035 -11.370  1.00 10.00      A   
ATOM    744  CB  ALA A  80     -13.353  -1.103 -11.673  1.00 10.00      A   
ATOM    745  C   ALA A  80     -15.293  -2.307 -10.667  1.00 10.00      A   
ATOM    746  O   ALA A  80     -15.492  -3.345 -11.293  1.00 10.00      A   
ATOM    747  N   ASP A  81     -15.479  -2.201  -9.363  1.00 10.00      A   
ATOM    748  HN  ASP A  81     -15.331  -1.332  -8.933  1.00 10.00      A   
ATOM    749  CA  ASP A  81     -15.898  -3.331  -8.545  1.00 10.00      A   
ATOM    750  CB  ASP A  81     -15.614  -3.040  -7.067  1.00 10.00      A   
ATOM    751  CG  ASP A  81     -14.493  -3.884  -6.489  1.00 10.00      A   
ATOM    752  OD1 ASP A  81     -13.348  -3.389  -6.412  1.00 10.00      A   
ATOM    753  OD2 ASP A  81     -14.757  -5.038  -6.095  1.00 10.00      A   
ATOM    754  C   ASP A  81     -17.382  -3.637  -8.732  1.00 10.00      A   
ATOM    755  O   ASP A  81     -17.867  -4.687  -8.310  1.00 10.00      A   
ATOM    756  N   PHE A  82     -18.103  -2.724  -9.375  1.00 10.00      A   
ATOM    757  HN  PHE A  82     -17.662  -1.917  -9.716  1.00 10.00      A   
ATOM    758  CA  PHE A  82     -19.538  -2.896  -9.585  1.00 10.00      A   
ATOM    759  CB  PHE A  82     -20.288  -1.626  -9.172  1.00 10.00      A   
ATOM    760  CG  PHE A  82     -19.815  -1.049  -7.867  1.00 10.00      A   
ATOM    761  CD1 PHE A  82     -19.801  -1.823  -6.717  1.00 10.00      A   
ATOM    762  CD2 PHE A  82     -19.383   0.265  -7.792  1.00 10.00      A   
ATOM    763  CE1 PHE A  82     -19.364  -1.299  -5.515  1.00 10.00      A   
ATOM    764  CE2 PHE A  82     -18.947   0.796  -6.593  1.00 10.00      A   
ATOM    765  CZ  PHE A  82     -18.938   0.012  -5.454  1.00 10.00      A   
ATOM    766  C   PHE A  82     -19.882  -3.259 -11.027  1.00 10.00      A   
ATOM    767  O   PHE A  82     -21.017  -3.063 -11.466  1.00 10.00      A   
ATOM    768  N   ASN A  83     -18.903  -3.800 -11.754  1.00 10.00      A   
ATOM    769  HN  ASN A  83     -18.030  -3.944 -11.333  1.00 10.00      A   
ATOM    770  CA  ASN A  83     -19.093  -4.202 -13.154  1.00 10.00      A   
ATOM    771  CB  ASN A  83     -20.158  -5.302 -13.295  1.00 10.00      A   
ATOM    772  CG  ASN A  83     -19.590  -6.698 -13.158  1.00 10.00      A   
ATOM    773  OD1 ASN A  83     -18.377  -6.898 -13.251  1.00 10.00      A   
ATOM    774  ND2 ASN A  83     -20.458  -7.676 -12.961  1.00 10.00      A   
ATOM    775 HD21 ASN A  83     -21.411  -7.450 -12.911  1.00 10.00      A   
ATOM    776 HD22 ASN A  83     -20.116  -8.592 -12.877  1.00 10.00      A   
ATOM    777  C   ASN A  83     -19.423  -3.016 -14.058  1.00 10.00      A   
ATOM    778  O   ASN A  83     -20.292  -3.104 -14.930  1.00 10.00      A   
ATOM    779  N   LEU A  84     -18.725  -1.909 -13.852  1.00 10.00      A   
ATOM    780  HN  LEU A  84     -18.049  -1.897 -13.141  1.00 10.00      A   
ATOM    781  CA  LEU A  84     -18.943  -0.708 -14.653  1.00 10.00      A   
ATOM    782  CB  LEU A  84     -19.219   0.498 -13.749  1.00 10.00      A   
ATOM    783  CG  LEU A  84     -20.455   0.399 -12.850  1.00 10.00      A   
ATOM    784  CD1 LEU A  84     -20.578   1.631 -11.968  1.00 10.00      A   
ATOM    785  CD2 LEU A  84     -21.711   0.203 -13.681  1.00 10.00      A   
ATOM    786  C   LEU A  84     -17.747  -0.430 -15.560  1.00 10.00      A   
ATOM    787  O   LEU A  84     -17.711   0.576 -16.269  1.00 10.00      A   
ATOM    788  N   VAL A  85     -16.775  -1.338 -15.541  1.00 10.00      A   
ATOM    789  HN  VAL A  85     -16.877  -2.136 -14.978  1.00 10.00      A   
ATOM    790  CA  VAL A  85     -15.569  -1.194 -16.348  1.00 10.00      A   
ATOM    791  CB  VAL A  85     -14.307  -1.071 -15.459  1.00 10.00      A   
ATOM    792  CG1 VAL A  85     -13.030  -1.240 -16.272  1.00 10.00      A   
ATOM    793  CG2 VAL A  85     -14.301   0.270 -14.742  1.00 10.00      A   
ATOM    794  C   VAL A  85     -15.425  -2.367 -17.315  1.00 10.00      A   
ATOM    795  O   VAL A  85     -15.462  -3.528 -16.901  1.00 10.00      A   
ATOM    796  N   PRO A  86     -15.295  -2.072 -18.619  1.00 10.00      A   
ATOM    797  CA  PRO A  86     -15.138  -3.094 -19.660  1.00 10.00      A   
ATOM    798  CB  PRO A  86     -15.076  -2.290 -20.964  1.00 10.00      A   
ATOM    799  CG  PRO A  86     -15.663  -0.967 -20.622  1.00 10.00      A   
ATOM    800  CD  PRO A  86     -15.306  -0.719 -19.187  1.00 10.00      A   
ATOM    801  C   PRO A  86     -13.857  -3.904 -19.479  1.00 10.00      A   
ATOM    802  O   PRO A  86     -12.790  -3.355 -19.187  1.00 10.00      A   
ATOM    803  N   ASP A  87     -13.980  -5.214 -19.649  1.00 10.00      A   
ATOM    804  HN  ASP A  87     -14.861  -5.579 -19.878  1.00 10.00      A   
ATOM    805  CA  ASP A  87     -12.854  -6.128 -19.505  1.00 10.00      A   
ATOM    806  CB  ASP A  87     -13.326  -7.581 -19.661  1.00 10.00      A   
ATOM    807  CG  ASP A  87     -14.453  -7.954 -18.720  1.00 10.00      A   
ATOM    808  OD1 ASP A  87     -15.630  -7.719 -19.074  1.00 10.00      A   
ATOM    809  OD2 ASP A  87     -14.173  -8.499 -17.632  1.00 10.00      A   
ATOM    810  C   ASP A  87     -11.784  -5.840 -20.549  1.00 10.00      A   
ATOM    811  O   ASP A  87     -12.040  -5.934 -21.750  1.00 10.00      A   
ATOM    812  N   GLY A  88     -10.589  -5.488 -20.090  1.00 10.00      A   
ATOM    813  HN  GLY A  88     -10.440  -5.422 -19.123  1.00 10.00      A   
ATOM    814  CA  GLY A  88      -9.501  -5.201 -21.004  1.00 10.00      A   
ATOM    815  C   GLY A  88      -9.101  -3.741 -20.995  1.00 10.00      A   
ATOM    816  O   GLY A  88      -8.352  -3.292 -21.859  1.00 10.00      A   
ATOM    817  N   TRP A  89      -9.605  -3.000 -20.017  1.00 10.00      A   
ATOM    818  HN  TRP A  89     -10.209  -3.418 -19.371  1.00 10.00      A   
ATOM    819  CA  TRP A  89      -9.295  -1.580 -19.885  1.00 10.00      A   
ATOM    820  CB  TRP A  89     -10.083  -0.980 -18.711  1.00 10.00      A   
ATOM    821  CG  TRP A  89      -9.561   0.345 -18.232  1.00 10.00      A   
ATOM    822  CD1 TRP A  89      -9.831   1.573 -18.764  1.00 10.00      A   
ATOM    823  CD2 TRP A  89      -8.677   0.573 -17.124  1.00 10.00      A   
ATOM    824  NE1 TRP A  89      -9.165   2.549 -18.063  1.00 10.00      A   
ATOM    825  HE1 TRP A  89      -9.198   3.516 -18.256  1.00 10.00      A   
ATOM    826  CE2 TRP A  89      -8.449   1.962 -17.052  1.00 10.00      A   
ATOM    827  CE3 TRP A  89      -8.050  -0.260 -16.190  1.00 10.00      A   
ATOM    828  CZ2 TRP A  89      -7.625   2.534 -16.084  1.00 10.00      A   
ATOM    829  CZ3 TRP A  89      -7.235   0.310 -15.230  1.00 10.00      A   
ATOM    830  CH2 TRP A  89      -7.029   1.694 -15.184  1.00 10.00      A   
ATOM    831  C   TRP A  89      -7.795  -1.374 -19.677  1.00 10.00      A   
ATOM    832  O   TRP A  89      -7.199  -0.431 -20.209  1.00 10.00      A   
ATOM    833  N   GLY A  90      -7.201  -2.261 -18.901  1.00 10.00      A   
ATOM    834  HN  GLY A  90      -7.731  -2.983 -18.509  1.00 10.00      A   
ATOM    835  CA  GLY A  90      -5.790  -2.181 -18.618  1.00 10.00      A   
ATOM    836  C   GLY A  90      -5.502  -2.621 -17.202  1.00 10.00      A   
ATOM    837  O   GLY A  90      -6.138  -3.550 -16.698  1.00 10.00      A   
ATOM    838  N   GLY A  91      -4.566  -1.948 -16.553  1.00 10.00      A   
ATOM    839  HN  GLY A  91      -4.091  -1.219 -17.012  1.00 10.00      A   
ATOM    840  CA  GLY A  91      -4.220  -2.290 -15.188  1.00 10.00      A   
ATOM    841  C   GLY A  91      -3.285  -3.476 -15.135  1.00 10.00      A   
ATOM    842  O   GLY A  91      -3.291  -4.245 -14.174  1.00 10.00      A   
ATOM    843  N   TYR A  92      -2.484  -3.627 -16.175  1.00 10.00      A   
ATOM    844  HN  TYR A  92      -2.526  -2.973 -16.906  1.00 10.00      A   
ATOM    845  CA  TYR A  92      -1.537  -4.728 -16.257  1.00 10.00      A   
ATOM    846  CB  TYR A  92      -1.215  -5.058 -17.716  1.00 10.00      A   
ATOM    847  CG  TYR A  92      -2.413  -5.551 -18.499  1.00 10.00      A   
ATOM    848  CD1 TYR A  92      -3.099  -4.708 -19.366  1.00 10.00      A   
ATOM    849  CD2 TYR A  92      -2.865  -6.856 -18.363  1.00 10.00      A   
ATOM    850  CE1 TYR A  92      -4.201  -5.153 -20.074  1.00 10.00      A   
ATOM    851  CE2 TYR A  92      -3.964  -7.310 -19.067  1.00 10.00      A   
ATOM    852  CZ  TYR A  92      -4.629  -6.455 -19.920  1.00 10.00      A   
ATOM    853  OH  TYR A  92      -5.731  -6.904 -20.617  1.00 10.00      A   
ATOM    854  HH  TYR A  92      -6.403  -7.210 -19.990  1.00 10.00      A   
ATOM    855  C   TYR A  92      -0.267  -4.403 -15.480  1.00 10.00      A   
ATOM    856  O   TYR A  92       0.389  -3.392 -15.734  1.00 10.00      A   
ATOM    857  N   VAL A  93       0.075  -5.264 -14.533  1.00 10.00      A   
ATOM    858  HN  VAL A  93      -0.481  -6.061 -14.389  1.00 10.00      A   
ATOM    859  CA  VAL A  93       1.255  -5.057 -13.706  1.00 10.00      A   
ATOM    860  CB  VAL A  93       1.034  -5.582 -12.267  1.00 10.00      A   
ATOM    861  CG1 VAL A  93       1.069  -7.103 -12.216  1.00 10.00      A   
ATOM    862  CG2 VAL A  93       2.036  -4.971 -11.298  1.00 10.00      A   
ATOM    863  C   VAL A  93       2.503  -5.692 -14.329  1.00 10.00      A   
ATOM    864  O   VAL A  93       3.616  -5.505 -13.836  1.00 10.00      A   
ATOM    865  N   TYR A  94       2.313  -6.421 -15.429  1.00 10.00      A   
ATOM    866  HN  TYR A  94       1.401  -6.527 -15.779  1.00 10.00      A   
ATOM    867  CA  TYR A  94       3.420  -7.083 -16.122  1.00 10.00      A   
ATOM    868  CB  TYR A  94       2.963  -7.771 -17.418  1.00 10.00      A   
ATOM    869  CG  TYR A  94       4.103  -8.392 -18.196  1.00 10.00      A   
ATOM    870  CD1 TYR A  94       4.657  -9.603 -17.802  1.00 10.00      A   
ATOM    871  CD2 TYR A  94       4.637  -7.759 -19.313  1.00 10.00      A   
ATOM    872  CE1 TYR A  94       5.713 -10.164 -18.494  1.00 10.00      A   
ATOM    873  CE2 TYR A  94       5.691  -8.317 -20.015  1.00 10.00      A   
ATOM    874  CZ  TYR A  94       6.225  -9.518 -19.600  1.00 10.00      A   
ATOM    875  OH  TYR A  94       7.279 -10.071 -20.285  1.00 10.00      A   
ATOM    876  HH  TYR A  94       8.076  -9.540 -20.123  1.00 10.00      A   
ATOM    877  C   TYR A  94       4.624  -6.157 -16.375  1.00 10.00      A   
ATOM    878  O   TYR A  94       5.743  -6.484 -15.969  1.00 10.00      A   
ATOM    879  N   PRO A  95       4.424  -4.994 -17.043  1.00 10.00      A   
ATOM    880  CA  PRO A  95       5.518  -4.051 -17.323  1.00 10.00      A   
ATOM    881  CB  PRO A  95       4.806  -2.839 -17.930  1.00 10.00      A   
ATOM    882  CG  PRO A  95       3.546  -3.389 -18.501  1.00 10.00      A   
ATOM    883  CD  PRO A  95       3.137  -4.511 -17.594  1.00 10.00      A   
ATOM    884  C   PRO A  95       6.268  -3.646 -16.053  1.00 10.00      A   
ATOM    885  O   PRO A  95       7.491  -3.512 -16.059  1.00 10.00      A   
ATOM    886  N   TRP A  96       5.528  -3.472 -14.962  1.00 10.00      A   
ATOM    887  HN  TRP A  96       4.558  -3.609 -15.017  1.00 10.00      A   
ATOM    888  CA  TRP A  96       6.123  -3.094 -13.686  1.00 10.00      A   
ATOM    889  CB  TRP A  96       5.038  -2.771 -12.655  1.00 10.00      A   
ATOM    890  CG  TRP A  96       4.281  -1.512 -12.944  1.00 10.00      A   
ATOM    891  CD1 TRP A  96       3.128  -1.396 -13.665  1.00 10.00      A   
ATOM    892  CD2 TRP A  96       4.621  -0.189 -12.516  1.00 10.00      A   
ATOM    893  NE1 TRP A  96       2.729  -0.087 -13.713  1.00 10.00      A   
ATOM    894  HE1 TRP A  96       1.926   0.247 -14.173  1.00 10.00      A   
ATOM    895  CE2 TRP A  96       3.631   0.678 -13.014  1.00 10.00      A   
ATOM    896  CE3 TRP A  96       5.667   0.347 -11.756  1.00 10.00      A   
ATOM    897  CZ2 TRP A  96       3.654   2.051 -12.779  1.00 10.00      A   
ATOM    898  CZ3 TRP A  96       5.688   1.711 -11.526  1.00 10.00      A   
ATOM    899  CH2 TRP A  96       4.689   2.546 -12.036  1.00 10.00      A   
ATOM    900  C   TRP A  96       7.017  -4.209 -13.154  1.00 10.00      A   
ATOM    901  O   TRP A  96       8.167  -3.974 -12.794  1.00 10.00      A   
ATOM    902  N   ILE A  97       6.483  -5.425 -13.130  1.00 10.00      A   
ATOM    903  HN  ILE A  97       5.567  -5.549 -13.463  1.00 10.00      A   
ATOM    904  CA  ILE A  97       7.216  -6.580 -12.631  1.00 10.00      A   
ATOM    905  CB  ILE A  97       6.354  -7.862 -12.658  1.00 10.00      A   
ATOM    906  CG1 ILE A  97       5.060  -7.657 -11.862  1.00 10.00      A   
ATOM    907  CG2 ILE A  97       7.134  -9.057 -12.122  1.00 10.00      A   
ATOM    908  CD1 ILE A  97       5.275  -7.273 -10.412  1.00 10.00      A   
ATOM    909  C   ILE A  97       8.506  -6.811 -13.413  1.00 10.00      A   
ATOM    910  O   ILE A  97       9.568  -7.015 -12.824  1.00 10.00      A   
ATOM    911  N   GLU A  98       8.415  -6.747 -14.735  1.00 10.00      A   
ATOM    912  HN  GLU A  98       7.544  -6.549 -15.147  1.00 10.00      A   
ATOM    913  CA  GLU A  98       9.577  -6.966 -15.594  1.00 10.00      A   
ATOM    914  CB  GLU A  98       9.170  -7.045 -17.066  1.00 10.00      A   
ATOM    915  CG  GLU A  98      10.268  -7.564 -17.981  1.00 10.00      A   
ATOM    916  CD  GLU A  98       9.836  -7.637 -19.426  1.00 10.00      A   
ATOM    917  OE1 GLU A  98       9.630  -8.760 -19.936  1.00 10.00      A   
ATOM    918  OE2 GLU A  98       9.711  -6.572 -20.066  1.00 10.00      A   
ATOM    919  C   GLU A  98      10.654  -5.897 -15.390  1.00 10.00      A   
ATOM    920  O   GLU A  98      11.827  -6.217 -15.211  1.00 10.00      A   
ATOM    921  N   ALA A  99      10.246  -4.634 -15.394  1.00 10.00      A   
ATOM    922  HN  ALA A  99       9.291  -4.436 -15.524  1.00 10.00      A   
ATOM    923  CA  ALA A  99      11.186  -3.528 -15.224  1.00 10.00      A   
ATOM    924  CB  ALA A  99      10.521  -2.207 -15.574  1.00 10.00      A   
ATOM    925  C   ALA A  99      11.769  -3.476 -13.812  1.00 10.00      A   
ATOM    926  O   ALA A  99      12.895  -3.013 -13.609  1.00 10.00      A   
ATOM    927  N   MET A 100      11.007  -3.954 -12.837  1.00 10.00      A   
ATOM    928  HN  MET A 100      10.120  -4.314 -13.055  1.00 10.00      A   
ATOM    929  CA  MET A 100      11.453  -3.943 -11.452  1.00 10.00      A   
ATOM    930  CB  MET A 100      10.278  -3.889 -10.475  1.00 10.00      A   
ATOM    931  CG  MET A 100       9.595  -2.533 -10.401  1.00 10.00      A   
ATOM    932  SD  MET A 100       8.637  -2.314  -8.892  1.00 10.00      A   
ATOM    933  CE  MET A 100       7.399  -3.593  -9.084  1.00 10.00      A   
ATOM    934  C   MET A 100      12.374  -5.107 -11.125  1.00 10.00      A   
ATOM    935  O   MET A 100      13.289  -4.961 -10.319  1.00 10.00      A   
ATOM    936  N   SER A 101      12.153  -6.255 -11.757  1.00 10.00      A   
ATOM    937  HN  SER A 101      11.425  -6.315 -12.417  1.00 10.00      A   
ATOM    938  CA  SER A 101      12.983  -7.431 -11.498  1.00 10.00      A   
ATOM    939  CB  SER A 101      12.348  -8.699 -12.073  1.00 10.00      A   
ATOM    940  OG  SER A 101      11.749  -8.451 -13.330  1.00 10.00      A   
ATOM    941  HG  SER A 101      10.883  -8.045 -13.199  1.00 10.00      A   
ATOM    942  C   SER A 101      14.402  -7.242 -12.025  1.00 10.00      A   
ATOM    943  O   SER A 101      15.361  -7.785 -11.476  1.00 10.00      A   
ATOM    944  N   SER A 102      14.531  -6.450 -13.081  1.00 10.00      A   
ATOM    945  HN  SER A 102      13.731  -6.047 -13.481  1.00 10.00      A   
ATOM    946  CA  SER A 102      15.823  -6.177 -13.683  1.00 10.00      A   
ATOM    947  CB  SER A 102      15.623  -5.870 -15.167  1.00 10.00      A   
ATOM    948  OG  SER A 102      14.537  -4.974 -15.345  1.00 10.00      A   
ATOM    949  HG  SER A 102      14.243  -4.999 -16.274  1.00 10.00      A   
ATOM    950  C   SER A 102      16.508  -4.993 -12.995  1.00 10.00      A   
ATOM    951  O   SER A 102      17.612  -4.596 -13.373  1.00 10.00      A   
ATOM    952  N   SER A 103      15.855  -4.440 -11.978  1.00 10.00      A   
ATOM    953  HN  SER A 103      14.990  -4.813 -11.704  1.00 10.00      A   
ATOM    954  CA  SER A 103      16.403  -3.291 -11.265  1.00 10.00      A   
ATOM    955  CB  SER A 103      15.553  -2.048 -11.533  1.00 10.00      A   
ATOM    956  OG  SER A 103      15.300  -1.891 -12.922  1.00 10.00      A   
ATOM    957  HG  SER A 103      14.506  -2.396 -13.166  1.00 10.00      A   
ATOM    958  C   SER A 103      16.542  -3.528  -9.759  1.00 10.00      A   
ATOM    959  O   SER A 103      17.647  -3.498  -9.218  1.00 10.00      A   
ATOM    960  N   TYR A 104      15.420  -3.770  -9.089  1.00 10.00      A   
ATOM    961  HN  TYR A 104      14.574  -3.837  -9.581  1.00 10.00      A   
ATOM    962  CA  TYR A 104      15.413  -3.985  -7.649  1.00 10.00      A   
ATOM    963  CB  TYR A 104      14.037  -3.652  -7.058  1.00 10.00      A   
ATOM    964  CG  TYR A 104      13.558  -2.242  -7.330  1.00 10.00      A   
ATOM    965  CD1 TYR A 104      12.536  -1.999  -8.237  1.00 10.00      A   
ATOM    966  CD2 TYR A 104      14.119  -1.154  -6.673  1.00 10.00      A   
ATOM    967  CE1 TYR A 104      12.086  -0.716  -8.482  1.00 10.00      A   
ATOM    968  CE2 TYR A 104      13.678   0.132  -6.914  1.00 10.00      A   
ATOM    969  CZ  TYR A 104      12.661   0.347  -7.819  1.00 10.00      A   
ATOM    970  OH  TYR A 104      12.215   1.626  -8.057  1.00 10.00      A   
ATOM    971  HH  TYR A 104      12.901   2.262  -7.795  1.00 10.00      A   
ATOM    972  C   TYR A 104      15.771  -5.424  -7.314  1.00 10.00      A   
ATOM    973  O   TYR A 104      15.073  -6.359  -7.708  1.00 10.00      A   
ATOM    974  N   THR A 105      16.865  -5.603  -6.603  1.00 10.00      A   
ATOM    975  HN  THR A 105      17.420  -4.830  -6.366  1.00 10.00      A   
ATOM    976  CA  THR A 105      17.292  -6.928  -6.212  1.00 10.00      A   
ATOM    977  CB  THR A 105      18.791  -7.117  -6.477  1.00 10.00      A   
ATOM    978  OG1 THR A 105      19.239  -6.085  -7.370  1.00 10.00      A   
ATOM    979  HG1 THR A 105      19.459  -5.292  -6.866  1.00 10.00      A   
ATOM    980  CG2 THR A 105      19.030  -8.469  -7.128  1.00 10.00      A   
ATOM    981  C   THR A 105      16.993  -7.195  -4.739  1.00 10.00      A   
ATOM    982  O   THR A 105      16.905  -8.347  -4.312  1.00 10.00      A   
ATOM    983  N   TRP A 106      16.817  -6.126  -3.971  1.00 10.00      A   
ATOM    984  HN  TRP A 106      16.883  -5.236  -4.371  1.00 10.00      A   
ATOM    985  CA  TRP A 106      16.535  -6.245  -2.546  1.00 10.00      A   
ATOM    986  CB  TRP A 106      17.510  -5.385  -1.725  1.00 10.00      A   
ATOM    987  CG  TRP A 106      18.847  -6.036  -1.500  1.00 10.00      A   
ATOM    988  CD1 TRP A 106      19.850  -6.200  -2.414  1.00 10.00      A   
ATOM    989  CD2 TRP A 106      19.329  -6.611  -0.276  1.00 10.00      A   
ATOM    990  NE1 TRP A 106      20.914  -6.853  -1.838  1.00 10.00      A   
ATOM    991  HE1 TRP A 106      21.751  -7.094  -2.292  1.00 10.00      A   
ATOM    992  CE2 TRP A 106      20.621  -7.111  -0.527  1.00 10.00      A   
ATOM    993  CE3 TRP A 106      18.791  -6.755   1.005  1.00 10.00      A   
ATOM    994  CZ2 TRP A 106      21.381  -7.745   0.455  1.00 10.00      A   
ATOM    995  CZ3 TRP A 106      19.546  -7.380   1.978  1.00 10.00      A   
ATOM    996  CH2 TRP A 106      20.828  -7.868   1.699  1.00 10.00      A   
ATOM    997  C   TRP A 106      15.076  -5.891  -2.231  1.00 10.00      A   
ATOM    998  O   TRP A 106      14.768  -5.396  -1.145  1.00 10.00      A   
ATOM    999  N   LEU A 107      14.186  -6.149  -3.192  1.00 10.00      A   
ATOM   1000  HN  LEU A 107      14.498  -6.541  -4.034  1.00 10.00      A   
ATOM   1001  CA  LEU A 107      12.759  -5.880  -3.015  1.00 10.00      A   
ATOM   1002  CB  LEU A 107      12.022  -5.979  -4.355  1.00 10.00      A   
ATOM   1003  CG  LEU A 107      10.595  -5.424  -4.384  1.00 10.00      A   
ATOM   1004  CD1 LEU A 107      10.598  -3.933  -4.102  1.00 10.00      A   
ATOM   1005  CD2 LEU A 107       9.936  -5.712  -5.719  1.00 10.00      A   
ATOM   1006  C   LEU A 107      12.174  -6.871  -2.011  1.00 10.00      A   
ATOM   1007  O   LEU A 107      12.602  -8.027  -1.962  1.00 10.00      A   
ATOM   1008  N   GLU A 108      11.213  -6.419  -1.202  1.00 10.00      A   
ATOM   1009  HN  GLU A 108      10.910  -5.490  -1.285  1.00 10.00      A   
ATOM   1010  CA  GLU A 108      10.617  -7.280  -0.185  1.00 10.00      A   
ATOM   1011  CB  GLU A 108      11.006  -6.789   1.213  1.00 10.00      A   
ATOM   1012  CG  GLU A 108      12.498  -6.765   1.490  1.00 10.00      A   
ATOM   1013  CD  GLU A 108      12.832  -6.084   2.800  1.00 10.00      A   
ATOM   1014  OE1 GLU A 108      12.371  -6.562   3.859  1.00 10.00      A   
ATOM   1015  OE2 GLU A 108      13.557  -5.071   2.782  1.00 10.00      A   
ATOM   1016  C   GLU A 108       9.094  -7.358  -0.263  1.00 10.00      A   
ATOM   1017  O   GLU A 108       8.518  -8.447  -0.200  1.00 10.00      A   
ATOM   1018  N   GLU A 109       8.434  -6.214  -0.401  1.00 10.00      A   
ATOM   1019  HN  GLU A 109       8.929  -5.373  -0.504  1.00 10.00      A   
ATOM   1020  CA  GLU A 109       6.981  -6.191  -0.413  1.00 10.00      A   
ATOM   1021  CB  GLU A 109       6.465  -5.410   0.799  1.00 10.00      A   
ATOM   1022  CG  GLU A 109       6.901  -5.986   2.138  1.00 10.00      A   
ATOM   1023  CD  GLU A 109       6.824  -4.978   3.263  1.00 10.00      A   
ATOM   1024  OE1 GLU A 109       5.699  -4.615   3.669  1.00 10.00      A   
ATOM   1025  OE2 GLU A 109       7.890  -4.546   3.753  1.00 10.00      A   
ATOM   1026  C   GLU A 109       6.380  -5.616  -1.691  1.00 10.00      A   
ATOM   1027  O   GLU A 109       6.841  -4.598  -2.215  1.00 10.00      A   
ATOM   1028  N   ILE A 110       5.334  -6.282  -2.170  1.00 10.00      A   
ATOM   1029  HN  ILE A 110       5.045  -7.100  -1.709  1.00 10.00      A   
ATOM   1030  CA  ILE A 110       4.598  -5.860  -3.349  1.00 10.00      A   
ATOM   1031  CB  ILE A 110       4.891  -6.762  -4.570  1.00 10.00      A   
ATOM   1032  CG1 ILE A 110       6.312  -6.521  -5.085  1.00 10.00      A   
ATOM   1033  CG2 ILE A 110       3.875  -6.517  -5.677  1.00 10.00      A   
ATOM   1034  CD1 ILE A 110       6.703  -7.408  -6.249  1.00 10.00      A   
ATOM   1035  C   ILE A 110       3.102  -5.899  -3.028  1.00 10.00      A   
ATOM   1036  O   ILE A 110       2.549  -6.959  -2.721  1.00 10.00      A   
ATOM   1037  N   ARG A 111       2.460  -4.742  -3.058  1.00 10.00      A   
ATOM   1038  HN  ARG A 111       2.954  -3.923  -3.296  1.00 10.00      A   
ATOM   1039  CA  ARG A 111       1.035  -4.648  -2.768  1.00 10.00      A   
ATOM   1040  CB  ARG A 111       0.805  -3.884  -1.460  1.00 10.00      A   
ATOM   1041  CG  ARG A 111       1.580  -4.457  -0.283  1.00 10.00      A   
ATOM   1042  CD  ARG A 111       1.356  -3.662   0.993  1.00 10.00      A   
ATOM   1043  NE  ARG A 111       2.352  -4.004   2.010  1.00 10.00      A   
ATOM   1044  HE  ARG A 111       3.266  -3.675   1.870  1.00 10.00      A   
ATOM   1045  CZ  ARG A 111       2.099  -4.722   3.103  1.00 10.00      A   
ATOM   1046  NH1 ARG A 111       0.874  -5.182   3.341  1.00 10.00      A   
ATOM   1047 HH11 ARG A 111       0.686  -5.746   4.197  1.00 10.00      A   
ATOM   1048 HH12 ARG A 111       0.095  -4.974   2.678  1.00 10.00      A   
ATOM   1049  NH2 ARG A 111       3.076  -5.009   3.948  1.00 10.00      A   
ATOM   1050 HH21 ARG A 111       2.879  -5.570   4.805  1.00 10.00      A   
ATOM   1051 HH22 ARG A 111       4.061  -4.675   3.763  1.00 10.00      A   
ATOM   1052  C   ARG A 111       0.300  -3.987  -3.929  1.00 10.00      A   
ATOM   1053  O   ARG A 111       0.642  -2.879  -4.343  1.00 10.00      A   
ATOM   1054  N   LEU A 112      -0.697  -4.680  -4.466  1.00 10.00      A   
ATOM   1055  HN  LEU A 112      -0.928  -5.562  -4.089  1.00 10.00      A   
ATOM   1056  CA  LEU A 112      -1.468  -4.175  -5.595  1.00 10.00      A   
ATOM   1057  CB  LEU A 112      -1.144  -4.991  -6.850  1.00 10.00      A   
ATOM   1058  CG  LEU A 112       0.337  -5.127  -7.215  1.00 10.00      A   
ATOM   1059  CD1 LEU A 112       0.532  -6.218  -8.256  1.00 10.00      A   
ATOM   1060  CD2 LEU A 112       0.885  -3.807  -7.724  1.00 10.00      A   
ATOM   1061  C   LEU A 112      -2.964  -4.263  -5.324  1.00 10.00      A   
ATOM   1062  O   LEU A 112      -3.441  -5.224  -4.718  1.00 10.00      A   
ATOM   1063  N   LYS A 113      -3.700  -3.258  -5.772  1.00 10.00      A   
ATOM   1064  HN  LYS A 113      -3.257  -2.506  -6.226  1.00 10.00      A   
ATOM   1065  CA  LYS A 113      -5.147  -3.236  -5.604  1.00 10.00      A   
ATOM   1066  CB  LYS A 113      -5.588  -2.177  -4.588  1.00 10.00      A   
ATOM   1067  CG  LYS A 113      -7.034  -2.342  -4.135  1.00 10.00      A   
ATOM   1068  CD  LYS A 113      -7.605  -1.051  -3.569  1.00 10.00      A   
ATOM   1069  CE  LYS A 113      -9.050  -1.234  -3.122  1.00 10.00      A   
ATOM   1070  NZ  LYS A 113      -9.706   0.064  -2.816  1.00 10.00      A   
ATOM   1071  HZ1 LYS A 113      -9.671   0.693  -3.646  1.00 10.00      A   
ATOM   1072  HZ2 LYS A 113      -9.216   0.533  -2.031  1.00 10.00      A   
ATOM   1073  HZ3 LYS A 113     -10.705  -0.084  -2.553  1.00 10.00      A   
ATOM   1074  C   LYS A 113      -5.838  -3.004  -6.943  1.00 10.00      A   
ATOM   1075  O   LYS A 113      -5.545  -2.031  -7.640  1.00 10.00      A   
ATOM   1076  N   ARG A 114      -6.754  -3.910  -7.287  1.00 10.00      A   
ATOM   1077  HN  ARG A 114      -6.927  -4.659  -6.672  1.00 10.00      A   
ATOM   1078  CA  ARG A 114      -7.509  -3.840  -8.538  1.00 10.00      A   
ATOM   1079  CB  ARG A 114      -8.475  -2.649  -8.554  1.00 10.00      A   
ATOM   1080  CG  ARG A 114      -9.627  -2.756  -7.568  1.00 10.00      A   
ATOM   1081  CD  ARG A 114     -10.632  -1.632  -7.773  1.00 10.00      A   
ATOM   1082  NE  ARG A 114     -11.536  -1.487  -6.635  1.00 10.00      A   
ATOM   1083  HE  ARG A 114     -12.223  -2.201  -6.506  1.00 10.00      A   
ATOM   1084  CZ  ARG A 114     -11.500  -0.462  -5.783  1.00 10.00      A   
ATOM   1085  NH1 ARG A 114     -10.611   0.511  -5.943  1.00 10.00      A   
ATOM   1086 HH11 ARG A 114     -10.581   1.318  -5.270  1.00 10.00      A   
ATOM   1087 HH12 ARG A 114      -9.939   0.481  -6.735  1.00 10.00      A   
ATOM   1088  NH2 ARG A 114     -12.349  -0.419  -4.764  1.00 10.00      A   
ATOM   1089 HH21 ARG A 114     -13.045  -1.182  -4.632  1.00 10.00      A   
ATOM   1090 HH22 ARG A 114     -12.320   0.382  -4.079  1.00 10.00      A   
ATOM   1091  C   ARG A 114      -6.581  -3.796  -9.747  1.00 10.00      A   
ATOM   1092  O   ARG A 114      -6.662  -2.890 -10.577  1.00 10.00      A   
ATOM   1093  N   MET A 115      -5.705  -4.783  -9.839  1.00 10.00      A   
ATOM   1094  HN  MET A 115      -5.708  -5.489  -9.158  1.00 10.00      A   
ATOM   1095  CA  MET A 115      -4.756  -4.868 -10.939  1.00 10.00      A   
ATOM   1096  CB  MET A 115      -3.328  -4.604 -10.447  1.00 10.00      A   
ATOM   1097  CG  MET A 115      -3.055  -3.157 -10.063  1.00 10.00      A   
ATOM   1098  SD  MET A 115      -2.756  -2.091 -11.488  1.00 10.00      A   
ATOM   1099  CE  MET A 115      -1.118  -2.621 -11.982  1.00 10.00      A   
ATOM   1100  C   MET A 115      -4.831  -6.240 -11.588  1.00 10.00      A   
ATOM   1101  O   MET A 115      -5.176  -7.225 -10.931  1.00 10.00      A   
ATOM   1102  N   VAL A 116      -4.532  -6.299 -12.876  1.00 10.00      A   
ATOM   1103  HN  VAL A 116      -4.278  -5.475 -13.350  1.00 10.00      A   
ATOM   1104  CA  VAL A 116      -4.550  -7.558 -13.603  1.00 10.00      A   
ATOM   1105  CB  VAL A 116      -4.932  -7.375 -15.089  1.00 10.00      A   
ATOM   1106  CG1 VAL A 116      -5.066  -8.728 -15.776  1.00 10.00      A   
ATOM   1107  CG2 VAL A 116      -6.225  -6.582 -15.212  1.00 10.00      A   
ATOM   1108  C   VAL A 116      -3.181  -8.213 -13.500  1.00 10.00      A   
ATOM   1109  O   VAL A 116      -2.236  -7.825 -14.193  1.00 10.00      A   
ATOM   1110  N   VAL A 117      -3.074  -9.185 -12.614  1.00 10.00      A   
ATOM   1111  HN  VAL A 117      -3.869  -9.455 -12.103  1.00 10.00      A   
ATOM   1112  CA  VAL A 117      -1.820  -9.887 -12.398  1.00 10.00      A   
ATOM   1113  CB  VAL A 117      -1.538 -10.088 -10.892  1.00 10.00      A   
ATOM   1114  CG1 VAL A 117      -0.134 -10.635 -10.675  1.00 10.00      A   
ATOM   1115  CG2 VAL A 117      -1.728  -8.784 -10.127  1.00 10.00      A   
ATOM   1116  C   VAL A 117      -1.859 -11.245 -13.084  1.00 10.00      A   
ATOM   1117  O   VAL A 117      -2.653 -12.103 -12.721  1.00 10.00      A   
ATOM   1118  N   THR A 118      -1.012 -11.429 -14.082  1.00 10.00      A   
ATOM   1119  HN  THR A 118      -0.404 -10.703 -14.342  1.00 10.00      A   
ATOM   1120  CA  THR A 118      -0.960 -12.687 -14.807  1.00 10.00      A   
ATOM   1121  CB  THR A 118      -0.459 -12.455 -16.242  1.00 10.00      A   
ATOM   1122  OG1 THR A 118       0.064 -11.119 -16.348  1.00 10.00      A   
ATOM   1123  HG1 THR A 118       0.362 -10.965 -17.255  1.00 10.00      A   
ATOM   1124  CG2 THR A 118      -1.598 -12.635 -17.232  1.00 10.00      A   
ATOM   1125  C   THR A 118      -0.037 -13.674 -14.099  1.00 10.00      A   
ATOM   1126  O   THR A 118       0.799 -13.272 -13.284  1.00 10.00      A   
ATOM   1127  N   ASP A 119      -0.188 -14.961 -14.411  1.00 10.00      A   
ATOM   1128  HN  ASP A 119      -0.887 -15.215 -15.051  1.00 10.00      A   
ATOM   1129  CA  ASP A 119       0.637 -16.011 -13.808  1.00 10.00      A   
ATOM   1130  CB  ASP A 119       0.262 -17.394 -14.359  1.00 10.00      A   
ATOM   1131  CG  ASP A 119      -1.135 -17.846 -13.973  1.00 10.00      A   
ATOM   1132  OD1 ASP A 119      -1.434 -17.931 -12.766  1.00 10.00      A   
ATOM   1133  OD2 ASP A 119      -1.943 -18.132 -14.883  1.00 10.00      A   
ATOM   1134  C   ASP A 119       2.119 -15.756 -14.052  1.00 10.00      A   
ATOM   1135  O   ASP A 119       2.953 -15.988 -13.174  1.00 10.00      A   
ATOM   1136  N   ASP A 120       2.435 -15.258 -15.247  1.00 10.00      A   
ATOM   1137  HN  ASP A 120       1.720 -15.093 -15.895  1.00 10.00      A   
ATOM   1138  CA  ASP A 120       3.816 -14.964 -15.627  1.00 10.00      A   
ATOM   1139  CB  ASP A 120       3.890 -14.472 -17.076  1.00 10.00      A   
ATOM   1140  CG  ASP A 120       3.930 -15.600 -18.090  1.00 10.00      A   
ATOM   1141  OD1 ASP A 120       5.041 -16.057 -18.437  1.00 10.00      A   
ATOM   1142  OD2 ASP A 120       2.852 -16.022 -18.557  1.00 10.00      A   
ATOM   1143  C   ASP A 120       4.443 -13.930 -14.699  1.00 10.00      A   
ATOM   1144  O   ASP A 120       5.634 -13.997 -14.397  1.00 10.00      A   
ATOM   1145  N   CYS A 121       3.632 -12.981 -14.239  1.00 10.00      A   
ATOM   1146  HN  CYS A 121       2.688 -12.991 -14.495  1.00 10.00      A   
ATOM   1147  CA  CYS A 121       4.114 -11.940 -13.347  1.00 10.00      A   
ATOM   1148  CB  CYS A 121       3.015 -10.914 -13.064  1.00 10.00      A   
ATOM   1149  SG  CYS A 121       2.436 -10.010 -14.518  1.00 10.00      A   
ATOM   1150  HG  CYS A 121       2.081 -10.894 -15.438  1.00 10.00      A   
ATOM   1151  C   CYS A 121       4.619 -12.545 -12.043  1.00 10.00      A   
ATOM   1152  O   CYS A 121       5.682 -12.172 -11.548  1.00 10.00      A   
ATOM   1153  N   LEU A 122       3.869 -13.500 -11.506  1.00 10.00      A   
ATOM   1154  HN  LEU A 122       3.046 -13.784 -11.964  1.00 10.00      A   
ATOM   1155  CA  LEU A 122       4.249 -14.150 -10.262  1.00 10.00      A   
ATOM   1156  CB  LEU A 122       3.111 -15.015  -9.716  1.00 10.00      A   
ATOM   1157  CG  LEU A 122       1.874 -14.259  -9.215  1.00 10.00      A   
ATOM   1158  CD1 LEU A 122       0.965 -15.185  -8.426  1.00 10.00      A   
ATOM   1159  CD2 LEU A 122       2.270 -13.053  -8.377  1.00 10.00      A   
ATOM   1160  C   LEU A 122       5.524 -14.967 -10.443  1.00 10.00      A   
ATOM   1161  O   LEU A 122       6.390 -14.988  -9.567  1.00 10.00      A   
ATOM   1162  N   GLU A 123       5.642 -15.629 -11.585  1.00 10.00      A   
ATOM   1163  HN  GLU A 123       4.910 -15.592 -12.240  1.00 10.00      A   
ATOM   1164  CA  GLU A 123       6.830 -16.425 -11.882  1.00 10.00      A   
ATOM   1165  CB  GLU A 123       6.674 -17.188 -13.197  1.00 10.00      A   
ATOM   1166  CG  GLU A 123       5.827 -18.445 -13.080  1.00 10.00      A   
ATOM   1167  CD  GLU A 123       6.457 -19.637 -13.774  1.00 10.00      A   
ATOM   1168  OE1 GLU A 123       5.803 -20.236 -14.659  1.00 10.00      A   
ATOM   1169  OE2 GLU A 123       7.612 -19.981 -13.445  1.00 10.00      A   
ATOM   1170  C   GLU A 123       8.065 -15.531 -11.933  1.00 10.00      A   
ATOM   1171  O   GLU A 123       9.117 -15.876 -11.392  1.00 10.00      A   
ATOM   1172  N   LEU A 124       7.921 -14.371 -12.564  1.00 10.00      A   
ATOM   1173  HN  LEU A 124       7.056 -14.154 -12.971  1.00 10.00      A   
ATOM   1174  CA  LEU A 124       9.015 -13.415 -12.673  1.00 10.00      A   
ATOM   1175  CB  LEU A 124       8.609 -12.225 -13.544  1.00 10.00      A   
ATOM   1176  CG  LEU A 124       8.356 -12.523 -15.020  1.00 10.00      A   
ATOM   1177  CD1 LEU A 124       7.791 -11.300 -15.722  1.00 10.00      A   
ATOM   1178  CD2 LEU A 124       9.632 -12.991 -15.701  1.00 10.00      A   
ATOM   1179  C   LEU A 124       9.438 -12.929 -11.293  1.00 10.00      A   
ATOM   1180  O   LEU A 124      10.622 -12.709 -11.037  1.00 10.00      A   
ATOM   1181  N   ILE A 125       8.459 -12.766 -10.406  1.00 10.00      A   
ATOM   1182  HN  ILE A 125       7.531 -12.948 -10.680  1.00 10.00      A   
ATOM   1183  CA  ILE A 125       8.722 -12.319  -9.045  1.00 10.00      A   
ATOM   1184  CB  ILE A 125       7.408 -12.037  -8.274  1.00 10.00      A   
ATOM   1185  CG1 ILE A 125       6.699 -10.810  -8.854  1.00 10.00      A   
ATOM   1186  CG2 ILE A 125       7.674 -11.850  -6.785  1.00 10.00      A   
ATOM   1187  CD1 ILE A 125       5.301 -10.600  -8.319  1.00 10.00      A   
ATOM   1188  C   ILE A 125       9.536 -13.366  -8.291  1.00 10.00      A   
ATOM   1189  O   ILE A 125      10.575 -13.056  -7.714  1.00 10.00      A   
ATOM   1190  N   ALA A 126       9.064 -14.608  -8.330  1.00 10.00      A   
ATOM   1191  HN  ALA A 126       8.242 -14.791  -8.841  1.00 10.00      A   
ATOM   1192  CA  ALA A 126       9.721 -15.710  -7.636  1.00 10.00      A   
ATOM   1193  CB  ALA A 126       8.848 -16.955  -7.691  1.00 10.00      A   
ATOM   1194  C   ALA A 126      11.111 -16.011  -8.197  1.00 10.00      A   
ATOM   1195  O   ALA A 126      12.028 -16.349  -7.446  1.00 10.00      A   
ATOM   1196  N   LYS A 127      11.268 -15.885  -9.508  1.00 10.00      A   
ATOM   1197  HN  LYS A 127      10.506 -15.601 -10.060  1.00 10.00      A   
ATOM   1198  CA  LYS A 127      12.544 -16.175 -10.152  1.00 10.00      A   
ATOM   1199  CB  LYS A 127      12.354 -16.571 -11.627  1.00 10.00      A   
ATOM   1200  CG  LYS A 127      12.446 -15.415 -12.616  1.00 10.00      A   
ATOM   1201  CD  LYS A 127      13.093 -15.852 -13.923  1.00 10.00      A   
ATOM   1202  CE  LYS A 127      14.480 -16.447 -13.695  1.00 10.00      A   
ATOM   1203  NZ  LYS A 127      15.431 -15.477 -13.079  1.00 10.00      A   
ATOM   1204  HZ1 LYS A 127      15.153 -15.267 -12.097  1.00 10.00      A   
ATOM   1205  HZ2 LYS A 127      15.442 -14.593 -13.620  1.00 10.00      A   
ATOM   1206  HZ3 LYS A 127      16.392 -15.875 -13.071  1.00 10.00      A   
ATOM   1207  C   LYS A 127      13.552 -15.035 -10.021  1.00 10.00      A   
ATOM   1208  O   LYS A 127      14.727 -15.196 -10.355  1.00 10.00      A   
ATOM   1209  N   SER A 128      13.113 -13.887  -9.537  1.00 10.00      A   
ATOM   1210  HN  SER A 128      12.174 -13.801  -9.269  1.00 10.00      A   
ATOM   1211  CA  SER A 128      14.010 -12.752  -9.396  1.00 10.00      A   
ATOM   1212  CB  SER A 128      13.531 -11.583 -10.250  1.00 10.00      A   
ATOM   1213  OG  SER A 128      13.164 -12.028 -11.544  1.00 10.00      A   
ATOM   1214  HG  SER A 128      12.217 -12.230 -11.553  1.00 10.00      A   
ATOM   1215  C   SER A 128      14.179 -12.327  -7.941  1.00 10.00      A   
ATOM   1216  O   SER A 128      15.275 -12.420  -7.388  1.00 10.00      A   
ATOM   1217  N   PHE A 129      13.087 -11.901  -7.322  1.00 10.00      A   
ATOM   1218  HN  PHE A 129      12.230 -11.917  -7.798  1.00 10.00      A   
ATOM   1219  CA  PHE A 129      13.117 -11.440  -5.941  1.00 10.00      A   
ATOM   1220  CB  PHE A 129      11.860 -10.623  -5.612  1.00 10.00      A   
ATOM   1221  CG  PHE A 129      11.522  -9.587  -6.653  1.00 10.00      A   
ATOM   1222  CD1 PHE A 129      10.326  -9.649  -7.349  1.00 10.00      A   
ATOM   1223  CD2 PHE A 129      12.405  -8.560  -6.945  1.00 10.00      A   
ATOM   1224  CE1 PHE A 129      10.014  -8.708  -8.314  1.00 10.00      A   
ATOM   1225  CE2 PHE A 129      12.100  -7.614  -7.908  1.00 10.00      A   
ATOM   1226  CZ  PHE A 129      10.902  -7.688  -8.594  1.00 10.00      A   
ATOM   1227  C   PHE A 129      13.283 -12.605  -4.969  1.00 10.00      A   
ATOM   1228  O   PHE A 129      12.309 -13.223  -4.541  1.00 10.00      A   
ATOM   1229  N   LYS A 130      14.527 -12.906  -4.635  1.00 10.00      A   
ATOM   1230  HN  LYS A 130      15.268 -12.389  -5.024  1.00 10.00      A   
ATOM   1231  CA  LYS A 130      14.828 -13.996  -3.719  1.00 10.00      A   
ATOM   1232  CB  LYS A 130      16.268 -14.468  -3.916  1.00 10.00      A   
ATOM   1233  CG  LYS A 130      16.523 -15.111  -5.271  1.00 10.00      A   
ATOM   1234  CD  LYS A 130      17.794 -14.573  -5.908  1.00 10.00      A   
ATOM   1235  CE  LYS A 130      17.962 -15.073  -7.339  1.00 10.00      A   
ATOM   1236  NZ  LYS A 130      16.848 -14.636  -8.224  1.00 10.00      A   
ATOM   1237  HZ1 LYS A 130      17.051 -14.889  -9.211  1.00 10.00      A   
ATOM   1238  HZ2 LYS A 130      16.723 -13.603  -8.164  1.00 10.00      A   
ATOM   1239  HZ3 LYS A 130      15.963 -15.097  -7.935  1.00 10.00      A   
ATOM   1240  C   LYS A 130      14.600 -13.566  -2.277  1.00 10.00      A   
ATOM   1241  O   LYS A 130      14.533 -14.394  -1.366  1.00 10.00      A   
ATOM   1242  N   ASN A 131      14.473 -12.260  -2.078  1.00 10.00      A   
ATOM   1243  HN  ASN A 131      14.535 -11.653  -2.844  1.00 10.00      A   
ATOM   1244  CA  ASN A 131      14.246 -11.708  -0.752  1.00 10.00      A   
ATOM   1245  CB  ASN A 131      15.201 -10.538  -0.472  1.00 10.00      A   
ATOM   1246  CG  ASN A 131      16.657 -10.964  -0.389  1.00 10.00      A   
ATOM   1247  OD1 ASN A 131      16.972 -12.112  -0.072  1.00 10.00      A   
ATOM   1248  ND2 ASN A 131      17.560 -10.028  -0.646  1.00 10.00      A   
ATOM   1249 HD21 ASN A 131      17.239  -9.126  -0.867  1.00 10.00      A   
ATOM   1250 HD22 ASN A 131      18.510 -10.280  -0.630  1.00 10.00      A   
ATOM   1251  C   ASN A 131      12.797 -11.264  -0.595  1.00 10.00      A   
ATOM   1252  O   ASN A 131      12.471 -10.469   0.289  1.00 10.00      A   
ATOM   1253  N   PHE A 132      11.933 -11.793  -1.458  1.00 10.00      A   
ATOM   1254  HN  PHE A 132      12.261 -12.421  -2.132  1.00 10.00      A   
ATOM   1255  CA  PHE A 132      10.514 -11.471  -1.427  1.00 10.00      A   
ATOM   1256  CB  PHE A 132       9.808 -12.111  -2.624  1.00 10.00      A   
ATOM   1257  CG  PHE A 132       8.475 -11.502  -2.935  1.00 10.00      A   
ATOM   1258  CD1 PHE A 132       8.351 -10.130  -3.101  1.00 10.00      A   
ATOM   1259  CD2 PHE A 132       7.350 -12.295  -3.056  1.00 10.00      A   
ATOM   1260  CE1 PHE A 132       7.128  -9.561  -3.383  1.00 10.00      A   
ATOM   1261  CE2 PHE A 132       6.123 -11.733  -3.340  1.00 10.00      A   
ATOM   1262  CZ  PHE A 132       6.012 -10.363  -3.504  1.00 10.00      A   
ATOM   1263  C   PHE A 132       9.895 -11.954  -0.119  1.00 10.00      A   
ATOM   1264  O   PHE A 132      10.166 -13.069   0.331  1.00 10.00      A   
ATOM   1265  N   LYS A 133       9.063 -11.116   0.491  1.00 10.00      A   
ATOM   1266  HN  LYS A 133       8.864 -10.245   0.077  1.00 10.00      A   
ATOM   1267  CA  LYS A 133       8.450 -11.466   1.763  1.00 10.00      A   
ATOM   1268  CB  LYS A 133       9.088 -10.662   2.900  1.00 10.00      A   
ATOM   1269  CG  LYS A 133      10.587 -10.867   3.053  1.00 10.00      A   
ATOM   1270  CD  LYS A 133      11.178  -9.867   4.027  1.00 10.00      A   
ATOM   1271  CE  LYS A 133      12.695  -9.932   4.032  1.00 10.00      A   
ATOM   1272  NZ  LYS A 133      13.288  -8.846   4.853  1.00 10.00      A   
ATOM   1273  HZ1 LYS A 133      13.003  -8.950   5.847  1.00 10.00      A   
ATOM   1274  HZ2 LYS A 133      12.966  -7.914   4.504  1.00 10.00      A   
ATOM   1275  HZ3 LYS A 133      14.327  -8.882   4.794  1.00 10.00      A   
ATOM   1276  C   LYS A 133       6.937 -11.272   1.786  1.00 10.00      A   
ATOM   1277  O   LYS A 133       6.205 -12.148   2.242  1.00 10.00      A   
ATOM   1278  N   VAL A 134       6.455 -10.133   1.307  1.00 10.00      A   
ATOM   1279  HN  VAL A 134       7.065  -9.471   0.914  1.00 10.00      A   
ATOM   1280  CA  VAL A 134       5.021  -9.866   1.348  1.00 10.00      A   
ATOM   1281  CB  VAL A 134       4.674  -8.695   2.302  1.00 10.00      A   
ATOM   1282  CG1 VAL A 134       3.176  -8.427   2.315  1.00 10.00      A   
ATOM   1283  CG2 VAL A 134       5.176  -8.969   3.715  1.00 10.00      A   
ATOM   1284  C   VAL A 134       4.417  -9.602  -0.030  1.00 10.00      A   
ATOM   1285  O   VAL A 134       4.849  -8.703  -0.752  1.00 10.00      A   
ATOM   1286  N   LEU A 135       3.409 -10.400  -0.371  1.00 10.00      A   
ATOM   1287  HN  LEU A 135       3.142 -11.111   0.248  1.00 10.00      A   
ATOM   1288  CA  LEU A 135       2.686 -10.270  -1.626  1.00 10.00      A   
ATOM   1289  CB  LEU A 135       2.844 -11.542  -2.467  1.00 10.00      A   
ATOM   1290  CG  LEU A 135       2.089 -11.584  -3.799  1.00 10.00      A   
ATOM   1291  CD1 LEU A 135       2.564 -10.476  -4.724  1.00 10.00      A   
ATOM   1292  CD2 LEU A 135       2.257 -12.944  -4.458  1.00 10.00      A   
ATOM   1293  C   LEU A 135       1.213 -10.036  -1.311  1.00 10.00      A   
ATOM   1294  O   LEU A 135       0.521 -10.932  -0.820  1.00 10.00      A   
ATOM   1295  N   VAL A 136       0.748  -8.825  -1.559  1.00 10.00      A   
ATOM   1296  HN  VAL A 136       1.351  -8.147  -1.941  1.00 10.00      A   
ATOM   1297  CA  VAL A 136      -0.637  -8.471  -1.293  1.00 10.00      A   
ATOM   1298  CB  VAL A 136      -0.740  -7.306  -0.280  1.00 10.00      A   
ATOM   1299  CG1 VAL A 136      -2.175  -6.810  -0.149  1.00 10.00      A   
ATOM   1300  CG2 VAL A 136      -0.199  -7.731   1.078  1.00 10.00      A   
ATOM   1301  C   VAL A 136      -1.354  -8.100  -2.581  1.00 10.00      A   
ATOM   1302  O   VAL A 136      -1.028  -7.100  -3.222  1.00 10.00      A   
ATOM   1303  N   LEU A 137      -2.311  -8.927  -2.963  1.00 10.00      A   
ATOM   1304  HN  LEU A 137      -2.505  -9.719  -2.411  1.00 10.00      A   
ATOM   1305  CA  LEU A 137      -3.094  -8.697  -4.160  1.00 10.00      A   
ATOM   1306  CB  LEU A 137      -2.932  -9.854  -5.149  1.00 10.00      A   
ATOM   1307  CG  LEU A 137      -1.510 -10.134  -5.641  1.00 10.00      A   
ATOM   1308  CD1 LEU A 137      -1.496 -11.340  -6.563  1.00 10.00      A   
ATOM   1309  CD2 LEU A 137      -0.937  -8.916  -6.353  1.00 10.00      A   
ATOM   1310  C   LEU A 137      -4.556  -8.521  -3.781  1.00 10.00      A   
ATOM   1311  O   LEU A 137      -5.270  -9.490  -3.535  1.00 10.00      A   
ATOM   1312  N   SER A 138      -4.987  -7.277  -3.703  1.00 10.00      A   
ATOM   1313  HN  SER A 138      -4.367  -6.539  -3.902  1.00 10.00      A   
ATOM   1314  CA  SER A 138      -6.355  -6.974  -3.345  1.00 10.00      A   
ATOM   1315  CB  SER A 138      -6.402  -5.781  -2.387  1.00 10.00      A   
ATOM   1316  OG  SER A 138      -7.706  -5.229  -2.317  1.00 10.00      A   
ATOM   1317  HG  SER A 138      -8.053  -5.334  -1.421  1.00 10.00      A   
ATOM   1318  C   SER A 138      -7.187  -6.696  -4.590  1.00 10.00      A   
ATOM   1319  O   SER A 138      -6.773  -5.933  -5.463  1.00 10.00      A   
ATOM   1320  N   SER A 139      -8.349  -7.338  -4.667  1.00 10.00      A   
ATOM   1321  HN  SER A 139      -8.601  -7.946  -3.930  1.00 10.00      A   
ATOM   1322  CA  SER A 139      -9.274  -7.173  -5.790  1.00 10.00      A   
ATOM   1323  CB  SER A 139      -9.965  -5.815  -5.695  1.00 10.00      A   
ATOM   1324  OG  SER A 139     -10.246  -5.486  -4.342  1.00 10.00      A   
ATOM   1325  HG  SER A 139      -9.446  -5.582  -3.811  1.00 10.00      A   
ATOM   1326  C   SER A 139      -8.580  -7.346  -7.146  1.00 10.00      A   
ATOM   1327  O   SER A 139      -8.874  -6.637  -8.108  1.00 10.00      A   
ATOM   1328  N   CYS A 140      -7.657  -8.293  -7.215  1.00 10.00      A   
ATOM   1329  HN  CYS A 140      -7.466  -8.840  -6.418  1.00 10.00      A   
ATOM   1330  CA  CYS A 140      -6.926  -8.554  -8.442  1.00 10.00      A   
ATOM   1331  CB  CYS A 140      -5.463  -8.855  -8.125  1.00 10.00      A   
ATOM   1332  SG  CYS A 140      -4.592  -7.485  -7.320  1.00 10.00      A   
ATOM   1333  HG  CYS A 140      -5.427  -6.916  -6.453  1.00 10.00      A   
ATOM   1334  C   CYS A 140      -7.567  -9.691  -9.232  1.00 10.00      A   
ATOM   1335  O   CYS A 140      -8.500 -10.337  -8.753  1.00 10.00      A   
ATOM   1336  N   GLU A 141      -7.066  -9.930 -10.437  1.00 10.00      A   
ATOM   1337  HN  GLU A 141      -6.313  -9.388 -10.757  1.00 10.00      A   
ATOM   1338  CA  GLU A 141      -7.598 -10.975 -11.305  1.00 10.00      A   
ATOM   1339  CB  GLU A 141      -8.834 -10.439 -12.036  1.00 10.00      A   
ATOM   1340  CG  GLU A 141      -8.559  -9.164 -12.819  1.00 10.00      A   
ATOM   1341  CD  GLU A 141      -9.804  -8.558 -13.421  1.00 10.00      A   
ATOM   1342  OE1 GLU A 141     -10.216  -9.001 -14.512  1.00 10.00      A   
ATOM   1343  OE2 GLU A 141     -10.371  -7.623 -12.813  1.00 10.00      A   
ATOM   1344  C   GLU A 141      -6.548 -11.365 -12.338  1.00 10.00      A   
ATOM   1345  O   GLU A 141      -5.504 -10.719 -12.435  1.00 10.00      A   
ATOM   1346  N   GLY A 142      -6.821 -12.416 -13.100  1.00 10.00      A   
ATOM   1347  HN  GLY A 142      -7.657 -12.915 -12.958  1.00 10.00      A   
ATOM   1348  CA  GLY A 142      -5.896 -12.843 -14.132  1.00 10.00      A   
ATOM   1349  C   GLY A 142      -5.104 -14.081 -13.766  1.00 10.00      A   
ATOM   1350  O   GLY A 142      -5.018 -15.022 -14.555  1.00 10.00      A   
ATOM   1351  N   PHE A 143      -4.541 -14.090 -12.568  1.00 10.00      A   
ATOM   1352  HN  PHE A 143      -4.678 -13.324 -11.973  1.00 10.00      A   
ATOM   1353  CA  PHE A 143      -3.722 -15.205 -12.110  1.00 10.00      A   
ATOM   1354  CB  PHE A 143      -2.744 -14.754 -11.013  1.00 10.00      A   
ATOM   1355  CG  PHE A 143      -3.391 -14.259  -9.745  1.00 10.00      A   
ATOM   1356  CD1 PHE A 143      -3.328 -15.017  -8.586  1.00 10.00      A   
ATOM   1357  CD2 PHE A 143      -4.054 -13.041  -9.709  1.00 10.00      A   
ATOM   1358  CE1 PHE A 143      -3.913 -14.573  -7.417  1.00 10.00      A   
ATOM   1359  CE2 PHE A 143      -4.641 -12.591  -8.543  1.00 10.00      A   
ATOM   1360  CZ  PHE A 143      -4.570 -13.358  -7.396  1.00 10.00      A   
ATOM   1361  C   PHE A 143      -4.558 -16.394 -11.645  1.00 10.00      A   
ATOM   1362  O   PHE A 143      -5.721 -16.244 -11.259  1.00 10.00      A   
ATOM   1363  N   SER A 144      -3.954 -17.575 -11.701  1.00 10.00      A   
ATOM   1364  HN  SER A 144      -3.023 -17.623 -12.032  1.00 10.00      A   
ATOM   1365  CA  SER A 144      -4.611 -18.797 -11.280  1.00 10.00      A   
ATOM   1366  CB  SER A 144      -4.624 -19.804 -12.432  1.00 10.00      A   
ATOM   1367  OG  SER A 144      -3.309 -20.048 -12.909  1.00 10.00      A   
ATOM   1368  HG  SER A 144      -2.877 -19.201 -13.126  1.00 10.00      A   
ATOM   1369  C   SER A 144      -3.871 -19.381 -10.083  1.00 10.00      A   
ATOM   1370  O   SER A 144      -2.771 -18.931  -9.747  1.00 10.00      A   
ATOM   1371  N   THR A 145      -4.461 -20.380  -9.442  1.00 10.00      A   
ATOM   1372  HN  THR A 145      -5.340 -20.695  -9.742  1.00 10.00      A   
ATOM   1373  CA  THR A 145      -3.839 -21.013  -8.291  1.00 10.00      A   
ATOM   1374  CB  THR A 145      -4.829 -21.934  -7.545  1.00 10.00      A   
ATOM   1375  OG1 THR A 145      -5.492 -22.809  -8.476  1.00 10.00      A   
ATOM   1376  HG1 THR A 145      -5.658 -23.658  -8.041  1.00 10.00      A   
ATOM   1377  CG2 THR A 145      -5.871 -21.109  -6.803  1.00 10.00      A   
ATOM   1378  C   THR A 145      -2.601 -21.804  -8.706  1.00 10.00      A   
ATOM   1379  O   THR A 145      -1.669 -21.984  -7.920  1.00 10.00      A   
ATOM   1380  N   ASP A 146      -2.589 -22.249  -9.958  1.00 10.00      A   
ATOM   1381  HN  ASP A 146      -3.351 -22.054 -10.540  1.00 10.00      A   
ATOM   1382  CA  ASP A 146      -1.473 -23.023 -10.483  1.00 10.00      A   
ATOM   1383  CB  ASP A 146      -1.830 -23.657 -11.825  1.00 10.00      A   
ATOM   1384  CG  ASP A 146      -1.071 -24.947 -12.064  1.00 10.00      A   
ATOM   1385  OD1 ASP A 146      -1.077 -25.820 -11.167  1.00 10.00      A   
ATOM   1386  OD2 ASP A 146      -0.481 -25.104 -13.154  1.00 10.00      A   
ATOM   1387  C   ASP A 146      -0.214 -22.169 -10.603  1.00 10.00      A   
ATOM   1388  O   ASP A 146       0.904 -22.681 -10.549  1.00 10.00      A   
ATOM   1389  N   GLY A 147      -0.400 -20.863 -10.762  1.00 10.00      A   
ATOM   1390  HN  GLY A 147      -1.312 -20.507 -10.815  1.00 10.00      A   
ATOM   1391  CA  GLY A 147       0.733 -19.962 -10.859  1.00 10.00      A   
ATOM   1392  C   GLY A 147       1.305 -19.673  -9.485  1.00 10.00      A   
ATOM   1393  O   GLY A 147       2.508 -19.462  -9.325  1.00 10.00      A   
ATOM   1394  N   LEU A 148       0.431 -19.698  -8.481  1.00 10.00      A   
ATOM   1395  HN  LEU A 148      -0.513 -19.882  -8.677  1.00 10.00      A   
ATOM   1396  CA  LEU A 148       0.829 -19.453  -7.100  1.00 10.00      A   
ATOM   1397  CB  LEU A 148      -0.410 -19.334  -6.211  1.00 10.00      A   
ATOM   1398  CG  LEU A 148      -1.197 -18.028  -6.321  1.00 10.00      A   
ATOM   1399  CD1 LEU A 148      -2.648 -18.252  -5.933  1.00 10.00      A   
ATOM   1400  CD2 LEU A 148      -0.570 -16.954  -5.444  1.00 10.00      A   
ATOM   1401  C   LEU A 148       1.739 -20.567  -6.596  1.00 10.00      A   
ATOM   1402  O   LEU A 148       2.492 -20.387  -5.635  1.00 10.00      A   
ATOM   1403  N   ALA A 149       1.665 -21.720  -7.255  1.00 10.00      A   
ATOM   1404  HN  ALA A 149       1.030 -21.803  -7.995  1.00 10.00      A   
ATOM   1405  CA  ALA A 149       2.486 -22.867  -6.899  1.00 10.00      A   
ATOM   1406  CB  ALA A 149       2.113 -24.069  -7.754  1.00 10.00      A   
ATOM   1407  C   ALA A 149       3.961 -22.529  -7.071  1.00 10.00      A   
ATOM   1408  O   ALA A 149       4.808 -23.005  -6.315  1.00 10.00      A   
ATOM   1409  N   ALA A 150       4.256 -21.689  -8.059  1.00 10.00      A   
ATOM   1410  HN  ALA A 150       3.533 -21.340  -8.621  1.00 10.00      A   
ATOM   1411  CA  ALA A 150       5.626 -21.271  -8.326  1.00 10.00      A   
ATOM   1412  CB  ALA A 150       5.703 -20.510  -9.641  1.00 10.00      A   
ATOM   1413  C   ALA A 150       6.143 -20.417  -7.176  1.00 10.00      A   
ATOM   1414  O   ALA A 150       7.289 -20.550  -6.753  1.00 10.00      A   
ATOM   1415  N   ILE A 151       5.277 -19.548  -6.670  1.00 10.00      A   
ATOM   1416  HN  ILE A 151       4.378 -19.493  -7.062  1.00 10.00      A   
ATOM   1417  CA  ILE A 151       5.620 -18.676  -5.552  1.00 10.00      A   
ATOM   1418  CB  ILE A 151       4.500 -17.637  -5.291  1.00 10.00      A   
ATOM   1419  CG1 ILE A 151       4.385 -16.638  -6.449  1.00 10.00      A   
ATOM   1420  CG2 ILE A 151       4.707 -16.910  -3.968  1.00 10.00      A   
ATOM   1421  CD1 ILE A 151       5.542 -15.665  -6.546  1.00 10.00      A   
ATOM   1422  C   ILE A 151       5.823 -19.513  -4.293  1.00 10.00      A   
ATOM   1423  O   ILE A 151       6.820 -19.363  -3.584  1.00 10.00      A   
ATOM   1424  N   ALA A 152       4.881 -20.418  -4.050  1.00 10.00      A   
ATOM   1425  HN  ALA A 152       4.126 -20.500  -4.680  1.00 10.00      A   
ATOM   1426  CA  ALA A 152       4.919 -21.288  -2.880  1.00 10.00      A   
ATOM   1427  CB  ALA A 152       3.664 -22.146  -2.828  1.00 10.00      A   
ATOM   1428  C   ALA A 152       6.163 -22.171  -2.848  1.00 10.00      A   
ATOM   1429  O   ALA A 152       6.767 -22.361  -1.795  1.00 10.00      A   
ATOM   1430  N   ALA A 153       6.553 -22.692  -4.002  1.00 10.00      A   
ATOM   1431  HN  ALA A 153       6.042 -22.491  -4.816  1.00 10.00      A   
ATOM   1432  CA  ALA A 153       7.712 -23.575  -4.088  1.00 10.00      A   
ATOM   1433  CB  ALA A 153       7.467 -24.670  -5.114  1.00 10.00      A   
ATOM   1434  C   ALA A 153       9.016 -22.838  -4.395  1.00 10.00      A   
ATOM   1435  O   ALA A 153       9.995 -23.460  -4.807  1.00 10.00      A   
ATOM   1436  N   THR A 154       9.039 -21.528  -4.195  1.00 10.00      A   
ATOM   1437  HN  THR A 154       8.236 -21.075  -3.861  1.00 10.00      A   
ATOM   1438  CA  THR A 154      10.251 -20.755  -4.457  1.00 10.00      A   
ATOM   1439  CB  THR A 154      10.209 -20.048  -5.829  1.00 10.00      A   
ATOM   1440  OG1 THR A 154       9.910 -21.001  -6.862  1.00 10.00      A   
ATOM   1441  HG1 THR A 154       8.949 -21.114  -6.920  1.00 10.00      A   
ATOM   1442  CG2 THR A 154      11.547 -19.391  -6.131  1.00 10.00      A   
ATOM   1443  C   THR A 154      10.533 -19.730  -3.354  1.00 10.00      A   
ATOM   1444  O   THR A 154      11.648 -19.660  -2.827  1.00 10.00      A   
ATOM   1445  N   CYS A 155       9.526 -18.938  -3.004  1.00 10.00      A   
ATOM   1446  HN  CYS A 155       8.652 -19.051  -3.433  1.00 10.00      A   
ATOM   1447  CA  CYS A 155       9.686 -17.915  -1.983  1.00 10.00      A   
ATOM   1448  CB  CYS A 155       8.567 -16.875  -2.072  1.00 10.00      A   
ATOM   1449  SG  CYS A 155       8.376 -16.129  -3.709  1.00 10.00      A   
ATOM   1450  HG  CYS A 155       7.415 -15.219  -3.633  1.00 10.00      A   
ATOM   1451  C   CYS A 155       9.752 -18.528  -0.591  1.00 10.00      A   
ATOM   1452  O   CYS A 155       8.730 -18.898  -0.012  1.00 10.00      A   
ATOM   1453  N   ARG A 156      10.966 -18.627  -0.062  1.00 10.00      A   
ATOM   1454  HN  ARG A 156      11.737 -18.297  -0.577  1.00 10.00      A   
ATOM   1455  CA  ARG A 156      11.189 -19.203   1.260  1.00 10.00      A   
ATOM   1456  CB  ARG A 156      12.536 -19.934   1.305  1.00 10.00      A   
ATOM   1457  CG  ARG A 156      13.747 -19.033   1.099  1.00 10.00      A   
ATOM   1458  CD  ARG A 156      15.049 -19.823   1.116  1.00 10.00      A   
ATOM   1459  NE  ARG A 156      15.267 -20.507   2.396  1.00 10.00      A   
ATOM   1460  HE  ARG A 156      14.523 -20.499   3.041  1.00 10.00      A   
ATOM   1461  CZ  ARG A 156      16.405 -21.126   2.734  1.00 10.00      A   
ATOM   1462  NH1 ARG A 156      17.438 -21.147   1.895  1.00 10.00      A   
ATOM   1463 HH11 ARG A 156      18.324 -21.632   2.163  1.00 10.00      A   
ATOM   1464 HH12 ARG A 156      17.369 -20.680   0.968  1.00 10.00      A   
ATOM   1465  NH2 ARG A 156      16.503 -21.722   3.915  1.00 10.00      A   
ATOM   1466 HH21 ARG A 156      15.697 -21.706   4.580  1.00 10.00      A   
ATOM   1467 HH22 ARG A 156      17.384 -22.209   4.185  1.00 10.00      A   
ATOM   1468  C   ARG A 156      11.143 -18.125   2.337  1.00 10.00      A   
ATOM   1469  O   ARG A 156      11.055 -18.424   3.529  1.00 10.00      A   
ATOM   1470  N   ASN A 157      11.195 -16.872   1.911  1.00 10.00      A   
ATOM   1471  HN  ASN A 157      11.246 -16.695   0.945  1.00 10.00      A   
ATOM   1472  CA  ASN A 157      11.175 -15.746   2.835  1.00 10.00      A   
ATOM   1473  CB  ASN A 157      12.208 -14.694   2.418  1.00 10.00      A   
ATOM   1474  CG  ASN A 157      13.639 -15.169   2.596  1.00 10.00      A   
ATOM   1475  OD1 ASN A 157      13.945 -15.928   3.519  1.00 10.00      A   
ATOM   1476  ND2 ASN A 157      14.525 -14.744   1.707  1.00 10.00      A   
ATOM   1477 HD21 ASN A 157      14.215 -14.154   0.986  1.00 10.00      A   
ATOM   1478 HD22 ASN A 157      15.460 -15.024   1.810  1.00 10.00      A   
ATOM   1479  C   ASN A 157       9.787 -15.125   2.911  1.00 10.00      A   
ATOM   1480  O   ASN A 157       9.606 -14.061   3.500  1.00 10.00      A   
ATOM   1481  N   LEU A 158       8.812 -15.814   2.331  1.00 10.00      A   
ATOM   1482  HN  LEU A 158       9.025 -16.673   1.908  1.00 10.00      A   
ATOM   1483  CA  LEU A 158       7.432 -15.339   2.318  1.00 10.00      A   
ATOM   1484  CB  LEU A 158       6.559 -16.287   1.491  1.00 10.00      A   
ATOM   1485  CG  LEU A 158       5.442 -15.638   0.677  1.00 10.00      A   
ATOM   1486  CD1 LEU A 158       6.021 -14.723  -0.390  1.00 10.00      A   
ATOM   1487  CD2 LEU A 158       4.548 -16.696   0.049  1.00 10.00      A   
ATOM   1488  C   LEU A 158       6.886 -15.232   3.738  1.00 10.00      A   
ATOM   1489  O   LEU A 158       7.021 -16.162   4.531  1.00 10.00      A   
ATOM   1490  N   LYS A 159       6.268 -14.104   4.052  1.00 10.00      A   
ATOM   1491  HN  LYS A 159       6.176 -13.402   3.370  1.00 10.00      A   
ATOM   1492  CA  LYS A 159       5.724 -13.882   5.379  1.00 10.00      A   
ATOM   1493  CB  LYS A 159       6.365 -12.652   6.022  1.00 10.00      A   
ATOM   1494  CG  LYS A 159       7.878 -12.740   6.169  1.00 10.00      A   
ATOM   1495  CD  LYS A 159       8.472 -11.393   6.546  1.00 10.00      A   
ATOM   1496  CE  LYS A 159       8.093 -10.986   7.961  1.00 10.00      A   
ATOM   1497  NZ  LYS A 159       8.583  -9.622   8.297  1.00 10.00      A   
ATOM   1498  HZ1 LYS A 159       8.035  -8.904   7.778  1.00 10.00      A   
ATOM   1499  HZ2 LYS A 159       9.584  -9.529   8.039  1.00 10.00      A   
ATOM   1500  HZ3 LYS A 159       8.484  -9.446   9.318  1.00 10.00      A   
ATOM   1501  C   LYS A 159       4.207 -13.733   5.362  1.00 10.00      A   
ATOM   1502  O   LYS A 159       3.501 -14.449   6.071  1.00 10.00      A   
ATOM   1503  N   GLU A 160       3.705 -12.801   4.560  1.00 10.00      A   
ATOM   1504  HN  GLU A 160       4.306 -12.279   3.991  1.00 10.00      A   
ATOM   1505  CA  GLU A 160       2.269 -12.560   4.492  1.00 10.00      A   
ATOM   1506  CB  GLU A 160       1.910 -11.217   5.132  1.00 10.00      A   
ATOM   1507  CG  GLU A 160       2.345 -11.089   6.581  1.00 10.00      A   
ATOM   1508  CD  GLU A 160       1.811  -9.840   7.242  1.00 10.00      A   
ATOM   1509  OE1 GLU A 160       2.622  -8.974   7.629  1.00 10.00      A   
ATOM   1510  OE2 GLU A 160       0.576  -9.716   7.378  1.00 10.00      A   
ATOM   1511  C   GLU A 160       1.752 -12.614   3.063  1.00 10.00      A   
ATOM   1512  O   GLU A 160       2.325 -12.006   2.159  1.00 10.00      A   
ATOM   1513  N   LEU A 161       0.673 -13.357   2.873  1.00 10.00      A   
ATOM   1514  HN  LEU A 161       0.283 -13.828   3.643  1.00 10.00      A   
ATOM   1515  CA  LEU A 161       0.041 -13.502   1.567  1.00 10.00      A   
ATOM   1516  CB  LEU A 161       0.195 -14.937   1.041  1.00 10.00      A   
ATOM   1517  CG  LEU A 161      -0.471 -15.245  -0.307  1.00 10.00      A   
ATOM   1518  CD1 LEU A 161       0.134 -14.410  -1.427  1.00 10.00      A   
ATOM   1519  CD2 LEU A 161      -0.380 -16.728  -0.630  1.00 10.00      A   
ATOM   1520  C   LEU A 161      -1.436 -13.120   1.644  1.00 10.00      A   
ATOM   1521  O   LEU A 161      -2.255 -13.864   2.192  1.00 10.00      A   
ATOM   1522  N   ASP A 162      -1.765 -11.954   1.102  1.00 10.00      A   
ATOM   1523  HN  ASP A 162      -1.064 -11.412   0.676  1.00 10.00      A   
ATOM   1524  CA  ASP A 162      -3.139 -11.460   1.110  1.00 10.00      A   
ATOM   1525  CB  ASP A 162      -3.220 -10.069   1.751  1.00 10.00      A   
ATOM   1526  CG  ASP A 162      -4.626  -9.491   1.736  1.00 10.00      A   
ATOM   1527  OD1 ASP A 162      -5.576 -10.216   2.105  1.00 10.00      A   
ATOM   1528  OD2 ASP A 162      -4.788  -8.305   1.377  1.00 10.00      A   
ATOM   1529  C   ASP A 162      -3.711 -11.418  -0.299  1.00 10.00      A   
ATOM   1530  O   ASP A 162      -3.068 -10.922  -1.224  1.00 10.00      A   
ATOM   1531  N   LEU A 163      -4.908 -11.957  -0.458  1.00 10.00      A   
ATOM   1532  HN  LEU A 163      -5.358 -12.356   0.316  1.00 10.00      A   
ATOM   1533  CA  LEU A 163      -5.570 -11.984  -1.751  1.00 10.00      A   
ATOM   1534  CB  LEU A 163      -5.442 -13.379  -2.371  1.00 10.00      A   
ATOM   1535  CG  LEU A 163      -4.022 -13.888  -2.630  1.00 10.00      A   
ATOM   1536  CD1 LEU A 163      -4.039 -15.379  -2.907  1.00 10.00      A   
ATOM   1537  CD2 LEU A 163      -3.391 -13.143  -3.794  1.00 10.00      A   
ATOM   1538  C   LEU A 163      -7.044 -11.626  -1.594  1.00 10.00      A   
ATOM   1539  O   LEU A 163      -7.900 -12.156  -2.304  1.00 10.00      A   
ATOM   1540  N   ARG A 164      -7.328 -10.710  -0.671  1.00 10.00      A   
ATOM   1541  HN  ARG A 164      -6.592 -10.292  -0.173  1.00 10.00      A   
ATOM   1542  CA  ARG A 164      -8.698 -10.292  -0.387  1.00 10.00      A   
ATOM   1543  CB  ARG A 164      -8.748  -9.332   0.808  1.00 10.00      A   
ATOM   1544  CG  ARG A 164      -8.121  -7.968   0.567  1.00 10.00      A   
ATOM   1545  CD  ARG A 164      -7.794  -7.282   1.883  1.00 10.00      A   
ATOM   1546  NE  ARG A 164      -7.778  -5.825   1.767  1.00 10.00      A   
ATOM   1547  HE  ARG A 164      -8.647  -5.361   1.821  1.00 10.00      A   
ATOM   1548  CZ  ARG A 164      -6.680  -5.095   1.604  1.00 10.00      A   
ATOM   1549  NH1 ARG A 164      -5.487  -5.684   1.525  1.00 10.00      A   
ATOM   1550 HH11 ARG A 164      -5.402  -6.733   1.590  1.00 10.00      A   
ATOM   1551 HH12 ARG A 164      -4.631  -5.106   1.399  1.00 10.00      A   
ATOM   1552  NH2 ARG A 164      -6.769  -3.771   1.530  1.00 10.00      A   
ATOM   1553 HH21 ARG A 164      -5.913  -3.194   1.398  1.00 10.00      A   
ATOM   1554 HH22 ARG A 164      -7.701  -3.299   1.607  1.00 10.00      A   
ATOM   1555  C   ARG A 164      -9.412  -9.704  -1.604  1.00 10.00      A   
ATOM   1556  O   ARG A 164      -8.856  -8.869  -2.323  1.00 10.00      A   
ATOM   1557  N   GLU A 165     -10.638 -10.185  -1.834  1.00 10.00      A   
ATOM   1558  HN  GLU A 165     -10.987 -10.874  -1.230  1.00 10.00      A   
ATOM   1559  CA  GLU A 165     -11.488  -9.735  -2.940  1.00 10.00      A   
ATOM   1560  CB  GLU A 165     -11.904  -8.269  -2.782  1.00 10.00      A   
ATOM   1561  CG  GLU A 165     -13.096  -8.057  -1.861  1.00 10.00      A   
ATOM   1562  CD  GLU A 165     -12.692  -7.763  -0.432  1.00 10.00      A   
ATOM   1563  OE1 GLU A 165     -12.166  -6.664  -0.178  1.00 10.00      A   
ATOM   1564  OE2 GLU A 165     -12.917  -8.619   0.447  1.00 10.00      A   
ATOM   1565  C   GLU A 165     -10.887  -9.995  -4.323  1.00 10.00      A   
ATOM   1566  O   GLU A 165     -11.343  -9.440  -5.320  1.00 10.00      A   
ATOM   1567  N   SER A 166      -9.886 -10.857  -4.391  1.00 10.00      A   
ATOM   1568  HN  SER A 166      -9.573 -11.300  -3.572  1.00 10.00      A   
ATOM   1569  CA  SER A 166      -9.249 -11.168  -5.662  1.00 10.00      A   
ATOM   1570  CB  SER A 166      -7.749 -11.397  -5.489  1.00 10.00      A   
ATOM   1571  OG  SER A 166      -7.079 -10.166  -5.281  1.00 10.00      A   
ATOM   1572  HG  SER A 166      -6.480 -10.246  -4.522  1.00 10.00      A   
ATOM   1573  C   SER A 166      -9.915 -12.357  -6.347  1.00 10.00      A   
ATOM   1574  O   SER A 166     -10.191 -13.378  -5.714  1.00 10.00      A   
ATOM   1575  N   ASP A 167     -10.175 -12.214  -7.639  1.00 10.00      A   
ATOM   1576  HN  ASP A 167      -9.904 -11.385  -8.095  1.00 10.00      A   
ATOM   1577  CA  ASP A 167     -10.812 -13.271  -8.409  1.00 10.00      A   
ATOM   1578  CB  ASP A 167     -11.678 -12.689  -9.528  1.00 10.00      A   
ATOM   1579  CG  ASP A 167     -13.074 -13.269  -9.536  1.00 10.00      A   
ATOM   1580  OD1 ASP A 167     -13.218 -14.496  -9.359  1.00 10.00      A   
ATOM   1581  OD2 ASP A 167     -14.039 -12.496  -9.710  1.00 10.00      A   
ATOM   1582  C   ASP A 167      -9.756 -14.190  -8.991  1.00 10.00      A   
ATOM   1583  O   ASP A 167      -9.301 -13.998 -10.118  1.00 10.00      A   
ATOM   1584  N   VAL A 168      -9.340 -15.162  -8.199  1.00 10.00      A   
ATOM   1585  HN  VAL A 168      -9.731 -15.243  -7.302  1.00 10.00      A   
ATOM   1586  CA  VAL A 168      -8.325 -16.117  -8.620  1.00 10.00      A   
ATOM   1587  CB  VAL A 168      -7.575 -16.709  -7.405  1.00 10.00      A   
ATOM   1588  CG1 VAL A 168      -6.294 -17.407  -7.837  1.00 10.00      A   
ATOM   1589  CG2 VAL A 168      -7.285 -15.637  -6.366  1.00 10.00      A   
ATOM   1590  C   VAL A 168      -8.952 -17.261  -9.413  1.00 10.00      A   
ATOM   1591  O   VAL A 168     -10.033 -17.747  -9.071  1.00 10.00      A   
ATOM   1592  N   ASP A 169      -8.282 -17.681 -10.475  1.00 10.00      A   
ATOM   1593  HN  ASP A 169      -7.434 -17.245 -10.714  1.00 10.00      A   
ATOM   1594  CA  ASP A 169      -8.778 -18.777 -11.293  1.00 10.00      A   
ATOM   1595  CB  ASP A 169      -8.030 -18.833 -12.624  1.00 10.00      A   
ATOM   1596  CG  ASP A 169      -8.813 -19.538 -13.712  1.00 10.00      A   
ATOM   1597  OD1 ASP A 169      -9.290 -20.668 -13.479  1.00 10.00      A   
ATOM   1598  OD2 ASP A 169      -8.942 -18.969 -14.819  1.00 10.00      A   
ATOM   1599  C   ASP A 169      -8.611 -20.086 -10.532  1.00 10.00      A   
ATOM   1600  O   ASP A 169      -7.493 -20.587 -10.375  1.00 10.00      A   
ATOM   1601  N   ASP A 170      -9.723 -20.601 -10.021  1.00 10.00      A   
ATOM   1602  HN  ASP A 170     -10.570 -20.129 -10.164  1.00 10.00      A   
ATOM   1603  CA  ASP A 170      -9.726 -21.838  -9.248  1.00 10.00      A   
ATOM   1604  CB  ASP A 170     -11.066 -22.028  -8.529  1.00 10.00      A   
ATOM   1605  CG  ASP A 170     -11.261 -21.112  -7.340  1.00 10.00      A   
ATOM   1606  OD1 ASP A 170     -10.773 -21.444  -6.238  1.00 10.00      A   
ATOM   1607  OD2 ASP A 170     -11.931 -20.069  -7.497  1.00 10.00      A   
ATOM   1608  C   ASP A 170      -9.452 -23.052 -10.121  1.00 10.00      A   
ATOM   1609  O   ASP A 170     -10.369 -23.613 -10.726  1.00 10.00      A   
ATOM   1610  N   VAL A 171      -8.189 -23.450 -10.194  1.00 10.00      A   
ATOM   1611  HN  VAL A 171      -7.498 -22.940  -9.721  1.00 10.00      A   
ATOM   1612  CA  VAL A 171      -7.802 -24.609 -10.982  1.00 10.00      A   
ATOM   1613  CB  VAL A 171      -6.521 -24.343 -11.801  1.00 10.00      A   
ATOM   1614  CG1 VAL A 171      -6.243 -25.501 -12.744  1.00 10.00      A   
ATOM   1615  CG2 VAL A 171      -6.650 -23.048 -12.586  1.00 10.00      A   
ATOM   1616  C   VAL A 171      -7.581 -25.806 -10.068  1.00 10.00      A   
ATOM   1617  O   VAL A 171      -8.366 -26.752 -10.063  1.00 10.00      A   
ATOM   1618  N   SER A 172      -6.514 -25.745  -9.287  1.00 10.00      A   
ATOM   1619  HN  SER A 172      -5.922 -24.969  -9.348  1.00 10.00      A   
ATOM   1620  CA  SER A 172      -6.187 -26.812  -8.355  1.00 10.00      A   
ATOM   1621  CB  SER A 172      -5.058 -27.669  -8.931  1.00 10.00      A   
ATOM   1622  OG  SER A 172      -5.022 -27.581 -10.347  1.00 10.00      A   
ATOM   1623  HG  SER A 172      -4.102 -27.565 -10.641  1.00 10.00      A   
ATOM   1624  C   SER A 172      -5.759 -26.221  -7.014  1.00 10.00      A   
ATOM   1625  O   SER A 172      -5.309 -25.075  -6.951  1.00 10.00      A   
ATOM   1626  N   GLY A 173      -5.909 -27.000  -5.948  1.00 10.00      A   
ATOM   1627  HN  GLY A 173      -6.292 -27.900  -6.057  1.00 10.00      A   
ATOM   1628  CA  GLY A 173      -5.522 -26.537  -4.629  1.00 10.00      A   
ATOM   1629  C   GLY A 173      -4.213 -27.157  -4.186  1.00 10.00      A   
ATOM   1630  O   GLY A 173      -3.812 -27.045  -3.024  1.00 10.00      A   
ATOM   1631  N   HIS A 174      -3.540 -27.801  -5.131  1.00 10.00      A   
ATOM   1632  HN  HIS A 174      -3.914 -27.834  -6.034  1.00 10.00      A   
ATOM   1633  CA  HIS A 174      -2.270 -28.470  -4.876  1.00 10.00      A   
ATOM   1634  CB  HIS A 174      -1.935 -29.395  -6.058  1.00 10.00      A   
ATOM   1635  CG  HIS A 174      -1.040 -30.548  -5.720  1.00 10.00      A   
ATOM   1636  ND1 HIS A 174      -1.546 -31.805  -5.489  1.00 10.00      A   
ATOM   1637  CD2 HIS A 174       0.310 -30.584  -5.592  1.00 10.00      A   
ATOM   1638  CE1 HIS A 174      -0.502 -32.573  -5.226  1.00 10.00      A   
ATOM   1639  NE2 HIS A 174       0.636 -31.876  -5.279  1.00 10.00      A   
ATOM   1640  HE2 HIS A 174       1.543 -32.228  -5.128  1.00 10.00      A   
ATOM   1641  C   HIS A 174      -1.146 -27.456  -4.673  1.00 10.00      A   
ATOM   1642  O   HIS A 174      -0.069 -27.798  -4.188  1.00 10.00      A   
ATOM   1643  N   TRP A 175      -1.409 -26.205  -5.034  1.00 10.00      A   
ATOM   1644  HN  TRP A 175      -2.294 -25.991  -5.401  1.00 10.00      A   
ATOM   1645  CA  TRP A 175      -0.416 -25.143  -4.908  1.00 10.00      A   
ATOM   1646  CB  TRP A 175      -0.948 -23.821  -5.473  1.00 10.00      A   
ATOM   1647  CG  TRP A 175      -2.032 -23.198  -4.648  1.00 10.00      A   
ATOM   1648  CD1 TRP A 175      -3.368 -23.462  -4.715  1.00 10.00      A   
ATOM   1649  CD2 TRP A 175      -1.871 -22.206  -3.625  1.00 10.00      A   
ATOM   1650  NE1 TRP A 175      -4.049 -22.693  -3.801  1.00 10.00      A   
ATOM   1651  HE1 TRP A 175      -5.021 -22.700  -3.658  1.00 10.00      A   
ATOM   1652  CE2 TRP A 175      -3.150 -21.916  -3.117  1.00 10.00      A   
ATOM   1653  CE3 TRP A 175      -0.766 -21.536  -3.089  1.00 10.00      A   
ATOM   1654  CZ2 TRP A 175      -3.356 -20.987  -2.101  1.00 10.00      A   
ATOM   1655  CZ3 TRP A 175      -0.972 -20.615  -2.081  1.00 10.00      A   
ATOM   1656  CH2 TRP A 175      -2.256 -20.349  -1.596  1.00 10.00      A   
ATOM   1657  C   TRP A 175       0.062 -24.967  -3.465  1.00 10.00      A   
ATOM   1658  O   TRP A 175       1.222 -24.634  -3.223  1.00 10.00      A   
ATOM   1659  N   LEU A 176      -0.831 -25.210  -2.511  1.00 10.00      A   
ATOM   1660  HN  LEU A 176      -1.736 -25.483  -2.764  1.00 10.00      A   
ATOM   1661  CA  LEU A 176      -0.499 -25.071  -1.099  1.00 10.00      A   
ATOM   1662  CB  LEU A 176      -1.767 -25.090  -0.247  1.00 10.00      A   
ATOM   1663  CG  LEU A 176      -1.604 -24.621   1.198  1.00 10.00      A   
ATOM   1664  CD1 LEU A 176      -1.745 -23.109   1.293  1.00 10.00      A   
ATOM   1665  CD2 LEU A 176      -2.599 -25.319   2.105  1.00 10.00      A   
ATOM   1666  C   LEU A 176       0.446 -26.176  -0.646  1.00 10.00      A   
ATOM   1667  O   LEU A 176       1.209 -26.012   0.305  1.00 10.00      A   
ATOM   1668  N   SER A 177       0.400 -27.298  -1.346  1.00 10.00      A   
ATOM   1669  HN  SER A 177      -0.210 -27.361  -2.111  1.00 10.00      A   
ATOM   1670  CA  SER A 177       1.242 -28.437  -1.024  1.00 10.00      A   
ATOM   1671  CB  SER A 177       0.647 -29.709  -1.635  1.00 10.00      A   
ATOM   1672  OG  SER A 177      -0.763 -29.727  -1.483  1.00 10.00      A   
ATOM   1673  HG  SER A 177      -0.977 -29.833  -0.551  1.00 10.00      A   
ATOM   1674  C   SER A 177       2.665 -28.220  -1.532  1.00 10.00      A   
ATOM   1675  O   SER A 177       3.583 -28.955  -1.173  1.00 10.00      A   
ATOM   1676  N   HIS A 178       2.848 -27.198  -2.358  1.00 10.00      A   
ATOM   1677  HN  HIS A 178       2.084 -26.633  -2.601  1.00 10.00      A   
ATOM   1678  CA  HIS A 178       4.159 -26.899  -2.916  1.00 10.00      A   
ATOM   1679  CB  HIS A 178       4.053 -26.075  -4.195  1.00 10.00      A   
ATOM   1680  CG  HIS A 178       3.843 -26.909  -5.417  1.00 10.00      A   
ATOM   1681  ND1 HIS A 178       4.896 -27.531  -6.048  1.00 10.00      A   
ATOM   1682  CD2 HIS A 178       2.692 -27.194  -6.078  1.00 10.00      A   
ATOM   1683  CE1 HIS A 178       4.365 -28.175  -7.074  1.00 10.00      A   
ATOM   1684  NE2 HIS A 178       3.040 -27.999  -7.129  1.00 10.00      A   
ATOM   1685  HE2 HIS A 178       2.427 -28.377  -7.802  1.00 10.00      A   
ATOM   1686  C   HIS A 178       5.083 -26.235  -1.902  1.00 10.00      A   
ATOM   1687  O   HIS A 178       6.296 -26.187  -2.103  1.00 10.00      A   
ATOM   1688  N   PHE A 179       4.507 -25.726  -0.817  1.00 10.00      A   
ATOM   1689  HN  PHE A 179       3.533 -25.778  -0.722  1.00 10.00      A   
ATOM   1690  CA  PHE A 179       5.291 -25.089   0.234  1.00 10.00      A   
ATOM   1691  CB  PHE A 179       4.374 -24.496   1.308  1.00 10.00      A   
ATOM   1692  CG  PHE A 179       3.783 -23.156   0.964  1.00 10.00      A   
ATOM   1693  CD1 PHE A 179       2.435 -23.032   0.672  1.00 10.00      A   
ATOM   1694  CD2 PHE A 179       4.575 -22.020   0.948  1.00 10.00      A   
ATOM   1695  CE1 PHE A 179       1.888 -21.799   0.369  1.00 10.00      A   
ATOM   1696  CE2 PHE A 179       4.036 -20.784   0.644  1.00 10.00      A   
ATOM   1697  CZ  PHE A 179       2.690 -20.673   0.355  1.00 10.00      A   
ATOM   1698  C   PHE A 179       6.238 -26.104   0.872  1.00 10.00      A   
ATOM   1699  O   PHE A 179       5.793 -27.086   1.471  1.00 10.00      A   
ATOM   1700  N   PRO A 180       7.551 -25.877   0.751  1.00 10.00      A   
ATOM   1701  CA  PRO A 180       8.573 -26.771   1.304  1.00 10.00      A   
ATOM   1702  CB  PRO A 180       9.896 -26.151   0.839  1.00 10.00      A   
ATOM   1703  CG  PRO A 180       9.570 -24.728   0.542  1.00 10.00      A   
ATOM   1704  CD  PRO A 180       8.146 -24.718   0.067  1.00 10.00      A   
ATOM   1705  C   PRO A 180       8.531 -26.824   2.826  1.00 10.00      A   
ATOM   1706  O   PRO A 180       8.157 -25.849   3.483  1.00 10.00      A   
ATOM   1707  N   ASP A 181       8.950 -27.956   3.378  1.00 10.00      A   
ATOM   1708  HN  ASP A 181       9.267 -28.678   2.795  1.00 10.00      A   
ATOM   1709  CA  ASP A 181       8.966 -28.155   4.825  1.00 10.00      A   
ATOM   1710  CB  ASP A 181       9.378 -29.590   5.164  1.00 10.00      A   
ATOM   1711  CG  ASP A 181       8.202 -30.468   5.546  1.00 10.00      A   
ATOM   1712  OD1 ASP A 181       8.025 -30.744   6.755  1.00 10.00      A   
ATOM   1713  OD2 ASP A 181       7.458 -30.904   4.640  1.00 10.00      A   
ATOM   1714  C   ASP A 181       9.906 -27.163   5.500  1.00 10.00      A   
ATOM   1715  O   ASP A 181       9.771 -26.872   6.688  1.00 10.00      A   
ATOM   1716  N   THR A 182      10.846 -26.632   4.723  1.00 10.00      A   
ATOM   1717  HN  THR A 182      10.888 -26.894   3.782  1.00 10.00      A   
ATOM   1718  CA  THR A 182      11.815 -25.668   5.219  1.00 10.00      A   
ATOM   1719  CB  THR A 182      12.991 -25.534   4.227  1.00 10.00      A   
ATOM   1720  OG1 THR A 182      12.621 -26.132   2.968  1.00 10.00      A   
ATOM   1721  HG1 THR A 182      13.028 -25.632   2.239  1.00 10.00      A   
ATOM   1722  CG2 THR A 182      14.229 -26.235   4.769  1.00 10.00      A   
ATOM   1723  C   THR A 182      11.162 -24.299   5.428  1.00 10.00      A   
ATOM   1724  O   THR A 182      11.717 -23.427   6.099  1.00 10.00      A   
ATOM   1725  N   TYR A 183       9.976 -24.126   4.857  1.00 10.00      A   
ATOM   1726  HN  TYR A 183       9.576 -24.872   4.356  1.00 10.00      A   
ATOM   1727  CA  TYR A 183       9.240 -22.875   4.969  1.00 10.00      A   
ATOM   1728  CB  TYR A 183       8.321 -22.677   3.757  1.00 10.00      A   
ATOM   1729  CG  TYR A 183       7.433 -21.461   3.860  1.00 10.00      A   
ATOM   1730  CD1 TYR A 183       7.960 -20.184   3.717  1.00 10.00      A   
ATOM   1731  CD2 TYR A 183       6.071 -21.584   4.105  1.00 10.00      A   
ATOM   1732  CE1 TYR A 183       7.160 -19.069   3.815  1.00 10.00      A   
ATOM   1733  CE2 TYR A 183       5.263 -20.469   4.205  1.00 10.00      A   
ATOM   1734  CZ  TYR A 183       5.814 -19.215   4.059  1.00 10.00      A   
ATOM   1735  OH  TYR A 183       5.016 -18.104   4.155  1.00 10.00      A   
ATOM   1736  HH  TYR A 183       5.572 -17.318   4.233  1.00 10.00      A   
ATOM   1737  C   TYR A 183       8.431 -22.823   6.262  1.00 10.00      A   
ATOM   1738  O   TYR A 183       7.446 -23.552   6.423  1.00 10.00      A   
ATOM   1739  N   THR A 184       8.853 -21.962   7.174  1.00 10.00      A   
ATOM   1740  HN  THR A 184       9.651 -21.427   6.987  1.00 10.00      A   
ATOM   1741  CA  THR A 184       8.179 -21.803   8.456  1.00 10.00      A   
ATOM   1742  CB  THR A 184       8.983 -22.500   9.573  1.00 10.00      A   
ATOM   1743  OG1 THR A 184      10.383 -22.216   9.411  1.00 10.00      A   
ATOM   1744  HG1 THR A 184      10.901 -22.958   9.760  1.00 10.00      A   
ATOM   1745  CG2 THR A 184       8.774 -24.005   9.532  1.00 10.00      A   
ATOM   1746  C   THR A 184       8.030 -20.322   8.807  1.00 10.00      A   
ATOM   1747  O   THR A 184       7.875 -19.957   9.976  1.00 10.00      A   
ATOM   1748  N   SER A 185       8.044 -19.482   7.782  1.00 10.00      A   
ATOM   1749  HN  SER A 185       8.115 -19.840   6.874  1.00 10.00      A   
ATOM   1750  CA  SER A 185       7.961 -18.040   7.957  1.00 10.00      A   
ATOM   1751  CB  SER A 185       8.960 -17.386   7.001  1.00 10.00      A   
ATOM   1752  OG  SER A 185       9.620 -18.381   6.222  1.00 10.00      A   
ATOM   1753  HG  SER A 185       9.874 -18.005   5.367  1.00 10.00      A   
ATOM   1754  C   SER A 185       6.554 -17.487   7.709  1.00 10.00      A   
ATOM   1755  O   SER A 185       6.371 -16.274   7.586  1.00 10.00      A   
ATOM   1756  N   LEU A 186       5.565 -18.367   7.647  1.00 10.00      A   
ATOM   1757  HN  LEU A 186       5.764 -19.317   7.765  1.00 10.00      A   
ATOM   1758  CA  LEU A 186       4.186 -17.950   7.403  1.00 10.00      A   
ATOM   1759  CB  LEU A 186       3.304 -19.158   7.067  1.00 10.00      A   
ATOM   1760  CG  LEU A 186       1.849 -18.851   6.694  1.00 10.00      A   
ATOM   1761  CD1 LEU A 186       1.779 -17.981   5.448  1.00 10.00      A   
ATOM   1762  CD2 LEU A 186       1.065 -20.140   6.498  1.00 10.00      A   
ATOM   1763  C   LEU A 186       3.606 -17.174   8.586  1.00 10.00      A   
ATOM   1764  O   LEU A 186       3.511 -17.694   9.700  1.00 10.00      A   
ATOM   1765  N   VAL A 187       3.231 -15.925   8.329  1.00 10.00      A   
ATOM   1766  HN  VAL A 187       3.353 -15.571   7.417  1.00 10.00      A   
ATOM   1767  CA  VAL A 187       2.652 -15.058   9.352  1.00 10.00      A   
ATOM   1768  CB  VAL A 187       3.369 -13.686   9.423  1.00 10.00      A   
ATOM   1769  CG1 VAL A 187       2.770 -12.818  10.522  1.00 10.00      A   
ATOM   1770  CG2 VAL A 187       4.863 -13.867   9.649  1.00 10.00      A   
ATOM   1771  C   VAL A 187       1.161 -14.833   9.094  1.00 10.00      A   
ATOM   1772  O   VAL A 187       0.325 -15.078   9.965  1.00 10.00      A   
ATOM   1773  N   SER A 188       0.828 -14.378   7.896  1.00 10.00      A   
ATOM   1774  HN  SER A 188       1.528 -14.213   7.229  1.00 10.00      A   
ATOM   1775  CA  SER A 188      -0.560 -14.128   7.539  1.00 10.00      A   
ATOM   1776  CB  SER A 188      -0.837 -12.624   7.454  1.00 10.00      A   
ATOM   1777  OG  SER A 188      -0.342 -11.937   8.593  1.00 10.00      A   
ATOM   1778  HG  SER A 188       0.037 -11.087   8.309  1.00 10.00      A   
ATOM   1779  C   SER A 188      -0.896 -14.794   6.212  1.00 10.00      A   
ATOM   1780  O   SER A 188      -0.202 -14.592   5.214  1.00 10.00      A   
ATOM   1781  N   LEU A 189      -1.945 -15.598   6.207  1.00 10.00      A   
ATOM   1782  HN  LEU A 189      -2.444 -15.738   7.045  1.00 10.00      A   
ATOM   1783  CA  LEU A 189      -2.373 -16.287   5.001  1.00 10.00      A   
ATOM   1784  CB  LEU A 189      -2.086 -17.789   5.125  1.00 10.00      A   
ATOM   1785  CG  LEU A 189      -2.366 -18.645   3.883  1.00 10.00      A   
ATOM   1786  CD1 LEU A 189      -1.399 -18.307   2.759  1.00 10.00      A   
ATOM   1787  CD2 LEU A 189      -2.302 -20.127   4.224  1.00 10.00      A   
ATOM   1788  C   LEU A 189      -3.860 -16.058   4.749  1.00 10.00      A   
ATOM   1789  O   LEU A 189      -4.703 -16.463   5.549  1.00 10.00      A   
ATOM   1790  N   ASN A 190      -4.182 -15.405   3.640  1.00 10.00      A   
ATOM   1791  HN  ASN A 190      -3.467 -15.094   3.039  1.00 10.00      A   
ATOM   1792  CA  ASN A 190      -5.568 -15.134   3.288  1.00 10.00      A   
ATOM   1793  CB  ASN A 190      -5.826 -13.626   3.197  1.00 10.00      A   
ATOM   1794  CG  ASN A 190      -7.233 -13.294   2.718  1.00 10.00      A   
ATOM   1795  OD1 ASN A 190      -8.148 -14.112   2.813  1.00 10.00      A   
ATOM   1796  ND2 ASN A 190      -7.424 -12.084   2.230  1.00 10.00      A   
ATOM   1797 HD21 ASN A 190      -6.652 -11.459   2.202  1.00 10.00      A   
ATOM   1798 HD22 ASN A 190      -8.322 -11.848   1.918  1.00 10.00      A   
ATOM   1799  C   ASN A 190      -5.936 -15.813   1.975  1.00 10.00      A   
ATOM   1800  O   ASN A 190      -5.455 -15.426   0.910  1.00 10.00      A   
ATOM   1801  N   ILE A 191      -6.778 -16.835   2.062  1.00 10.00      A   
ATOM   1802  HN  ILE A 191      -7.105 -17.112   2.950  1.00 10.00      A   
ATOM   1803  CA  ILE A 191      -7.227 -17.566   0.884  1.00 10.00      A   
ATOM   1804  CB  ILE A 191      -6.577 -18.961   0.793  1.00 10.00      A   
ATOM   1805  CG1 ILE A 191      -6.794 -19.746   2.092  1.00 10.00      A   
ATOM   1806  CG2 ILE A 191      -5.091 -18.844   0.476  1.00 10.00      A   
ATOM   1807  CD1 ILE A 191      -6.403 -21.209   2.009  1.00 10.00      A   
ATOM   1808  C   ILE A 191      -8.748 -17.722   0.897  1.00 10.00      A   
ATOM   1809  O   ILE A 191      -9.292 -18.668   0.327  1.00 10.00      A   
ATOM   1810  N   SER A 192      -9.426 -16.774   1.532  1.00 10.00      A   
ATOM   1811  HN  SER A 192      -8.935 -16.029   1.939  1.00 10.00      A   
ATOM   1812  CA  SER A 192     -10.879 -16.799   1.644  1.00 10.00      A   
ATOM   1813  CB  SER A 192     -11.330 -15.682   2.586  1.00 10.00      A   
ATOM   1814  OG  SER A 192     -10.696 -14.455   2.255  1.00 10.00      A   
ATOM   1815  HG  SER A 192      -9.904 -14.340   2.802  1.00 10.00      A   
ATOM   1816  C   SER A 192     -11.572 -16.658   0.283  1.00 10.00      A   
ATOM   1817  O   SER A 192     -12.672 -17.176   0.076  1.00 10.00      A   
ATOM   1818  N   CYS A 193     -10.922 -15.960  -0.640  1.00 10.00      A   
ATOM   1819  HN  CYS A 193     -10.049 -15.578  -0.417  1.00 10.00      A   
ATOM   1820  CA  CYS A 193     -11.467 -15.730  -1.972  1.00 10.00      A   
ATOM   1821  CB  CYS A 193     -10.587 -14.719  -2.699  1.00 10.00      A   
ATOM   1822  SG  CYS A 193      -8.822 -14.962  -2.407  1.00 10.00      A   
ATOM   1823  HG  CYS A 193      -8.242 -13.770  -2.465  1.00 10.00      A   
ATOM   1824  C   CYS A 193     -11.556 -17.014  -2.793  1.00 10.00      A   
ATOM   1825  O   CYS A 193     -12.382 -17.123  -3.701  1.00 10.00      A   
ATOM   1826  N   LEU A 194     -10.711 -17.986  -2.464  1.00 10.00      A   
ATOM   1827  HN  LEU A 194     -10.101 -17.854  -1.710  1.00 10.00      A   
ATOM   1828  CA  LEU A 194     -10.679 -19.249  -3.186  1.00 10.00      A   
ATOM   1829  CB  LEU A 194      -9.523 -20.125  -2.703  1.00 10.00      A   
ATOM   1830  CG  LEU A 194      -8.115 -19.638  -3.032  1.00 10.00      A   
ATOM   1831  CD1 LEU A 194      -7.084 -20.668  -2.594  1.00 10.00      A   
ATOM   1832  CD2 LEU A 194      -7.983 -19.336  -4.516  1.00 10.00      A   
ATOM   1833  C   LEU A 194     -11.979 -20.025  -3.057  1.00 10.00      A   
ATOM   1834  O   LEU A 194     -12.676 -19.961  -2.041  1.00 10.00      A   
ATOM   1835  N   ALA A 195     -12.289 -20.775  -4.094  1.00 10.00      A   
ATOM   1836  HN  ALA A 195     -11.690 -20.776  -4.884  1.00 10.00      A   
ATOM   1837  CA  ALA A 195     -13.482 -21.601  -4.111  1.00 10.00      A   
ATOM   1838  CB  ALA A 195     -14.317 -21.314  -5.350  1.00 10.00      A   
ATOM   1839  C   ALA A 195     -13.076 -23.065  -4.062  1.00 10.00      A   
ATOM   1840  O   ALA A 195     -13.868 -23.941  -3.717  1.00 10.00      A   
ATOM   1841  N   SER A 196     -11.818 -23.311  -4.411  1.00 10.00      A   
ATOM   1842  HN  SER A 196     -11.247 -22.561  -4.690  1.00 10.00      A   
ATOM   1843  CA  SER A 196     -11.261 -24.651  -4.413  1.00 10.00      A   
ATOM   1844  CB  SER A 196     -10.097 -24.720  -5.403  1.00 10.00      A   
ATOM   1845  OG  SER A 196      -9.337 -23.523  -5.371  1.00 10.00      A   
ATOM   1846  HG  SER A 196      -9.842 -22.805  -5.789  1.00 10.00      A   
ATOM   1847  C   SER A 196     -10.801 -25.061  -3.012  1.00 10.00      A   
ATOM   1848  O   SER A 196     -10.620 -24.215  -2.131  1.00 10.00      A   
ATOM   1849  N   GLU A 197     -10.624 -26.360  -2.810  1.00 10.00      A   
ATOM   1850  HN  GLU A 197     -10.783 -26.982  -3.549  1.00 10.00      A   
ATOM   1851  CA  GLU A 197     -10.193 -26.888  -1.527  1.00 10.00      A   
ATOM   1852  CB  GLU A 197     -11.075 -28.070  -1.113  1.00 10.00      A   
ATOM   1853  CG  GLU A 197     -10.754 -28.631   0.265  1.00 10.00      A   
ATOM   1854  CD  GLU A 197     -11.618 -29.820   0.636  1.00 10.00      A   
ATOM   1855  OE1 GLU A 197     -12.461 -30.232  -0.188  1.00 10.00      A   
ATOM   1856  OE2 GLU A 197     -11.464 -30.349   1.759  1.00 10.00      A   
ATOM   1857  C   GLU A 197      -8.734 -27.318  -1.591  1.00 10.00      A   
ATOM   1858  O   GLU A 197      -8.379 -28.251  -2.320  1.00 10.00      A   
ATOM   1859  N   VAL A 198      -7.894 -26.619  -0.847  1.00 10.00      A   
ATOM   1860  HN  VAL A 198      -8.240 -25.874  -0.309  1.00 10.00      A   
ATOM   1861  CA  VAL A 198      -6.473 -26.927  -0.798  1.00 10.00      A   
ATOM   1862  CB  VAL A 198      -5.646 -25.750  -0.237  1.00 10.00      A   
ATOM   1863  CG1 VAL A 198      -5.691 -24.559  -1.180  1.00 10.00      A   
ATOM   1864  CG2 VAL A 198      -6.137 -25.353   1.151  1.00 10.00      A   
ATOM   1865  C   VAL A 198      -6.236 -28.163   0.060  1.00 10.00      A   
ATOM   1866  O   VAL A 198      -7.110 -28.568   0.825  1.00 10.00      A   
ATOM   1867  N   SER A 199      -5.068 -28.766  -0.085  1.00 10.00      A   
ATOM   1868  HN  SER A 199      -4.424 -28.410  -0.731  1.00 10.00      A   
ATOM   1869  CA  SER A 199      -4.725 -29.954   0.681  1.00 10.00      A   
ATOM   1870  CB  SER A 199      -3.360 -30.498   0.250  1.00 10.00      A   
ATOM   1871  OG  SER A 199      -2.894 -31.497   1.143  1.00 10.00      A   
ATOM   1872  HG  SER A 199      -3.026 -32.368   0.743  1.00 10.00      A   
ATOM   1873  C   SER A 199      -4.720 -29.666   2.173  1.00 10.00      A   
ATOM   1874  O   SER A 199      -3.868 -28.922   2.668  1.00 10.00      A   
ATOM   1875  N   PHE A 200      -5.674 -30.252   2.886  1.00 10.00      A   
ATOM   1876  HN  PHE A 200      -6.337 -30.818   2.427  1.00 10.00      A   
ATOM   1877  CA  PHE A 200      -5.762 -30.065   4.324  1.00 10.00      A   
ATOM   1878  CB  PHE A 200      -7.075 -30.629   4.877  1.00 10.00      A   
ATOM   1879  CG  PHE A 200      -7.302 -30.305   6.329  1.00 10.00      A   
ATOM   1880  CD1 PHE A 200      -7.652 -29.022   6.720  1.00 10.00      A   
ATOM   1881  CD2 PHE A 200      -7.158 -31.282   7.302  1.00 10.00      A   
ATOM   1882  CE1 PHE A 200      -7.854 -28.720   8.053  1.00 10.00      A   
ATOM   1883  CE2 PHE A 200      -7.359 -30.987   8.636  1.00 10.00      A   
ATOM   1884  CZ  PHE A 200      -7.706 -29.704   9.013  1.00 10.00      A   
ATOM   1885  C   PHE A 200      -4.571 -30.725   5.003  1.00 10.00      A   
ATOM   1886  O   PHE A 200      -4.095 -30.258   6.036  1.00 10.00      A   
ATOM   1887  N   SER A 201      -4.084 -31.801   4.398  1.00 10.00      A   
ATOM   1888  HN  SER A 201      -4.510 -32.119   3.572  1.00 10.00      A   
ATOM   1889  CA  SER A 201      -2.941 -32.534   4.920  1.00 10.00      A   
ATOM   1890  CB  SER A 201      -2.692 -33.754   4.036  1.00 10.00      A   
ATOM   1891  OG  SER A 201      -3.848 -34.041   3.264  1.00 10.00      A   
ATOM   1892  HG  SER A 201      -4.039 -34.985   3.310  1.00 10.00      A   
ATOM   1893  C   SER A 201      -1.708 -31.635   4.938  1.00 10.00      A   
ATOM   1894  O   SER A 201      -0.856 -31.734   5.823  1.00 10.00      A   
ATOM   1895  N   ALA A 202      -1.617 -30.757   3.950  1.00 10.00      A   
ATOM   1896  HN  ALA A 202      -2.316 -30.737   3.257  1.00 10.00      A   
ATOM   1897  CA  ALA A 202      -0.504 -29.827   3.866  1.00 10.00      A   
ATOM   1898  CB  ALA A 202      -0.282 -29.387   2.427  1.00 10.00      A   
ATOM   1899  C   ALA A 202      -0.765 -28.620   4.759  1.00 10.00      A   
ATOM   1900  O   ALA A 202       0.124 -28.160   5.471  1.00 10.00      A   
ATOM   1901  N   LEU A 203      -2.006 -28.141   4.737  1.00 10.00      A   
ATOM   1902  HN  LEU A 203      -2.674 -28.582   4.162  1.00 10.00      A   
ATOM   1903  CA  LEU A 203      -2.416 -26.982   5.528  1.00 10.00      A   
ATOM   1904  CB  LEU A 203      -3.872 -26.612   5.216  1.00 10.00      A   
ATOM   1905  CG  LEU A 203      -4.434 -25.383   5.938  1.00 10.00      A   
ATOM   1906  CD1 LEU A 203      -3.673 -24.125   5.543  1.00 10.00      A   
ATOM   1907  CD2 LEU A 203      -5.918 -25.226   5.644  1.00 10.00      A   
ATOM   1908  C   LEU A 203      -2.242 -27.218   7.028  1.00 10.00      A   
ATOM   1909  O   LEU A 203      -1.668 -26.383   7.728  1.00 10.00      A   
ATOM   1910  N   GLU A 204      -2.730 -28.356   7.510  1.00 10.00      A   
ATOM   1911  HN  GLU A 204      -3.172 -28.988   6.897  1.00 10.00      A   
ATOM   1912  CA  GLU A 204      -2.641 -28.696   8.923  1.00 10.00      A   
ATOM   1913  CB  GLU A 204      -3.256 -30.073   9.178  1.00 10.00      A   
ATOM   1914  CG  GLU A 204      -3.571 -30.347  10.636  1.00 10.00      A   
ATOM   1915  CD  GLU A 204      -2.841 -31.559  11.166  1.00 10.00      A   
ATOM   1916  OE1 GLU A 204      -3.332 -32.689  10.971  1.00 10.00      A   
ATOM   1917  OE2 GLU A 204      -1.771 -31.389  11.779  1.00 10.00      A   
ATOM   1918  C   GLU A 204      -1.198 -28.646   9.416  1.00 10.00      A   
ATOM   1919  O   GLU A 204      -0.893 -27.973  10.401  1.00 10.00      A   
ATOM   1920  N   ARG A 205      -0.312 -29.336   8.708  1.00 10.00      A   
ATOM   1921  HN  ARG A 205      -0.618 -29.835   7.923  1.00 10.00      A   
ATOM   1922  CA  ARG A 205       1.099 -29.376   9.073  1.00 10.00      A   
ATOM   1923  CB  ARG A 205       1.833 -30.447   8.265  1.00 10.00      A   
ATOM   1924  CG  ARG A 205       1.483 -31.869   8.677  1.00 10.00      A   
ATOM   1925  CD  ARG A 205       2.121 -32.889   7.751  1.00 10.00      A   
ATOM   1926  NE  ARG A 205       1.671 -32.726   6.371  1.00 10.00      A   
ATOM   1927  HE  ARG A 205       0.730 -32.452   6.235  1.00 10.00      A   
ATOM   1928  CZ  ARG A 205       2.443 -32.932   5.304  1.00 10.00      A   
ATOM   1929  NH1 ARG A 205       3.704 -33.315   5.451  1.00 10.00      A   
ATOM   1930 HH11 ARG A 205       4.099 -33.462   6.406  1.00 10.00      A   
ATOM   1931 HH12 ARG A 205       4.305 -33.473   4.614  1.00 10.00      A   
ATOM   1932  NH2 ARG A 205       1.948 -32.743   4.088  1.00 10.00      A   
ATOM   1933 HH21 ARG A 205       2.548 -32.903   3.249  1.00 10.00      A   
ATOM   1934 HH22 ARG A 205       0.963 -32.436   3.966  1.00 10.00      A   
ATOM   1935  C   ARG A 205       1.763 -28.012   8.894  1.00 10.00      A   
ATOM   1936  O   ARG A 205       2.628 -27.627   9.678  1.00 10.00      A   
ATOM   1937  N   LEU A 206       1.335 -27.281   7.871  1.00 10.00      A   
ATOM   1938  HN  LEU A 206       0.637 -27.647   7.282  1.00 10.00      A   
ATOM   1939  CA  LEU A 206       1.874 -25.951   7.590  1.00 10.00      A   
ATOM   1940  CB  LEU A 206       1.220 -25.372   6.329  1.00 10.00      A   
ATOM   1941  CG  LEU A 206       2.160 -24.789   5.266  1.00 10.00      A   
ATOM   1942  CD1 LEU A 206       1.410 -24.574   3.958  1.00 10.00      A   
ATOM   1943  CD2 LEU A 206       2.782 -23.483   5.744  1.00 10.00      A   
ATOM   1944  C   LEU A 206       1.618 -25.021   8.772  1.00 10.00      A   
ATOM   1945  O   LEU A 206       2.520 -24.317   9.230  1.00 10.00      A   
ATOM   1946  N   VAL A 207       0.383 -25.040   9.264  1.00 10.00      A   
ATOM   1947  HN  VAL A 207      -0.289 -25.625   8.845  1.00 10.00      A   
ATOM   1948  CA  VAL A 207      -0.015 -24.209  10.394  1.00 10.00      A   
ATOM   1949  CB  VAL A 207      -1.546 -24.282  10.627  1.00 10.00      A   
ATOM   1950  CG1 VAL A 207      -1.960 -23.550  11.897  1.00 10.00      A   
ATOM   1951  CG2 VAL A 207      -2.298 -23.727   9.429  1.00 10.00      A   
ATOM   1952  C   VAL A 207       0.718 -24.629  11.669  1.00 10.00      A   
ATOM   1953  O   VAL A 207       0.976 -23.812  12.551  1.00 10.00      A   
ATOM   1954  N   THR A 208       1.075 -25.900  11.751  1.00 10.00      A   
ATOM   1955  HN  THR A 208       0.880 -26.502  11.003  1.00 10.00      A   
ATOM   1956  CA  THR A 208       1.760 -26.421  12.924  1.00 10.00      A   
ATOM   1957  CB  THR A 208       1.620 -27.955  13.006  1.00 10.00      A   
ATOM   1958  OG1 THR A 208       0.254 -28.329  12.768  1.00 10.00      A   
ATOM   1959  HG1 THR A 208      -0.050 -27.939  11.938  1.00 10.00      A   
ATOM   1960  CG2 THR A 208       2.041 -28.469  14.377  1.00 10.00      A   
ATOM   1961  C   THR A 208       3.243 -26.043  12.936  1.00 10.00      A   
ATOM   1962  O   THR A 208       3.776 -25.632  13.967  1.00 10.00      A   
ATOM   1963  N   ARG A 209       3.895 -26.152  11.785  1.00 10.00      A   
ATOM   1964  HN  ARG A 209       3.407 -26.438  10.980  1.00 10.00      A   
ATOM   1965  CA  ARG A 209       5.322 -25.861  11.686  1.00 10.00      A   
ATOM   1966  CB  ARG A 209       5.952 -26.529  10.459  1.00 10.00      A   
ATOM   1967  CG  ARG A 209       5.547 -25.930   9.125  1.00 10.00      A   
ATOM   1968  CD  ARG A 209       6.155 -26.719   7.982  1.00 10.00      A   
ATOM   1969  NE  ARG A 209       6.055 -26.012   6.708  1.00 10.00      A   
ATOM   1970  HE  ARG A 209       6.414 -25.093   6.679  1.00 10.00      A   
ATOM   1971  CZ  ARG A 209       5.540 -26.538   5.602  1.00 10.00      A   
ATOM   1972  NH1 ARG A 209       5.074 -27.780   5.607  1.00 10.00      A   
ATOM   1973 HH11 ARG A 209       5.111 -28.353   6.478  1.00 10.00      A   
ATOM   1974 HH12 ARG A 209       4.674 -28.194   4.739  1.00 10.00      A   
ATOM   1975  NH2 ARG A 209       5.497 -25.821   4.487  1.00 10.00      A   
ATOM   1976 HH21 ARG A 209       5.870 -24.845   4.476  1.00 10.00      A   
ATOM   1977 HH22 ARG A 209       5.097 -26.228   3.615  1.00 10.00      A   
ATOM   1978  C   ARG A 209       5.661 -24.369  11.759  1.00 10.00      A   
ATOM   1979  O   ARG A 209       6.781 -24.009  12.125  1.00 10.00      A   
ATOM   1980  N   CYS A 210       4.704 -23.507  11.431  1.00 10.00      A   
ATOM   1981  HN  CYS A 210       3.822 -23.844  11.163  1.00 10.00      A   
ATOM   1982  CA  CYS A 210       4.944 -22.068  11.470  1.00 10.00      A   
ATOM   1983  CB  CYS A 210       4.469 -21.400  10.179  1.00 10.00      A   
ATOM   1984  SG  CYS A 210       4.788 -22.364   8.685  1.00 10.00      A   
ATOM   1985  HG  CYS A 210       3.758 -23.185   8.516  1.00 10.00      A   
ATOM   1986  C   CYS A 210       4.276 -21.423  12.683  1.00 10.00      A   
ATOM   1987  O   CYS A 210       3.080 -21.137  12.663  1.00 10.00      A   
ATOM   1988  N   PRO A 211       5.050 -21.166  13.749  1.00 10.00      A   
ATOM   1989  CA  PRO A 211       4.535 -20.558  14.981  1.00 10.00      A   
ATOM   1990  CB  PRO A 211       5.603 -20.926  16.011  1.00 10.00      A   
ATOM   1991  CG  PRO A 211       6.870 -21.000  15.228  1.00 10.00      A   
ATOM   1992  CD  PRO A 211       6.497 -21.446  13.837  1.00 10.00      A   
ATOM   1993  C   PRO A 211       4.416 -19.040  14.853  1.00 10.00      A   
ATOM   1994  O   PRO A 211       3.954 -18.357  15.768  1.00 10.00      A   
ATOM   1995  N   ASN A 212       4.825 -18.522  13.699  1.00 10.00      A   
ATOM   1996  HN  ASN A 212       5.177 -19.123  13.007  1.00 10.00      A   
ATOM   1997  CA  ASN A 212       4.769 -17.089  13.438  1.00 10.00      A   
ATOM   1998  CB  ASN A 212       5.908 -16.664  12.505  1.00 10.00      A   
ATOM   1999  CG  ASN A 212       7.093 -16.092  13.258  1.00 10.00      A   
ATOM   2000  OD1 ASN A 212       6.937 -15.501  14.327  1.00 10.00      A   
ATOM   2001  ND2 ASN A 212       8.287 -16.264  12.709  1.00 10.00      A   
ATOM   2002 HD21 ASN A 212       8.342 -16.747  11.853  1.00 10.00      A   
ATOM   2003 HD22 ASN A 212       9.066 -15.897  13.174  1.00 10.00      A   
ATOM   2004  C   ASN A 212       3.424 -16.696  12.847  1.00 10.00      A   
ATOM   2005  O   ASN A 212       3.189 -15.531  12.534  1.00 10.00      A   
ATOM   2006  N   LEU A 213       2.541 -17.676  12.700  1.00 10.00      A   
ATOM   2007  HN  LEU A 213       2.786 -18.582  12.974  1.00 10.00      A   
ATOM   2008  CA  LEU A 213       1.221 -17.431  12.145  1.00 10.00      A   
ATOM   2009  CB  LEU A 213       0.502 -18.749  11.849  1.00 10.00      A   
ATOM   2010  CG  LEU A 213      -0.817 -18.635  11.081  1.00 10.00      A   
ATOM   2011  CD1 LEU A 213      -0.567 -18.266   9.627  1.00 10.00      A   
ATOM   2012  CD2 LEU A 213      -1.610 -19.927  11.182  1.00 10.00      A   
ATOM   2013  C   LEU A 213       0.381 -16.576  13.090  1.00 10.00      A   
ATOM   2014  O   LEU A 213       0.170 -16.938  14.249  1.00 10.00      A   
ATOM   2015  N   LYS A 214      -0.077 -15.437  12.591  1.00 10.00      A   
ATOM   2016  HN  LYS A 214       0.151 -15.199  11.663  1.00 10.00      A   
ATOM   2017  CA  LYS A 214      -0.898 -14.525  13.377  1.00 10.00      A   
ATOM   2018  CB  LYS A 214      -0.191 -13.181  13.553  1.00 10.00      A   
ATOM   2019  CG  LYS A 214       0.973 -13.207  14.530  1.00 10.00      A   
ATOM   2020  CD  LYS A 214       0.513 -13.577  15.933  1.00 10.00      A   
ATOM   2021  CE  LYS A 214       1.614 -13.351  16.958  1.00 10.00      A   
ATOM   2022  NZ  LYS A 214       2.774 -14.254  16.735  1.00 10.00      A   
ATOM   2023  HZ1 LYS A 214       3.569 -13.977  17.350  1.00 10.00      A   
ATOM   2024  HZ2 LYS A 214       3.084 -14.200  15.747  1.00 10.00      A   
ATOM   2025  HZ3 LYS A 214       2.513 -15.237  16.951  1.00 10.00      A   
ATOM   2026  C   LYS A 214      -2.257 -14.311  12.724  1.00 10.00      A   
ATOM   2027  O   LYS A 214      -3.237 -13.987  13.396  1.00 10.00      A   
ATOM   2028  N   SER A 215      -2.317 -14.504  11.417  1.00 10.00      A   
ATOM   2029  HN  SER A 215      -1.510 -14.780  10.930  1.00 10.00      A   
ATOM   2030  CA  SER A 215      -3.560 -14.323  10.686  1.00 10.00      A   
ATOM   2031  CB  SER A 215      -3.566 -12.972   9.962  1.00 10.00      A   
ATOM   2032  OG  SER A 215      -4.867 -12.638   9.510  1.00 10.00      A   
ATOM   2033  HG  SER A 215      -5.112 -11.760   9.848  1.00 10.00      A   
ATOM   2034  C   SER A 215      -3.789 -15.466   9.704  1.00 10.00      A   
ATOM   2035  O   SER A 215      -2.917 -15.790   8.895  1.00 10.00      A   
ATOM   2036  N   LEU A 216      -4.963 -16.079   9.788  1.00 10.00      A   
ATOM   2037  HN  LEU A 216      -5.615 -15.774  10.456  1.00 10.00      A   
ATOM   2038  CA  LEU A 216      -5.316 -17.184   8.910  1.00 10.00      A   
ATOM   2039  CB  LEU A 216      -5.116 -18.529   9.618  1.00 10.00      A   
ATOM   2040  CG  LEU A 216      -5.239 -19.781   8.744  1.00 10.00      A   
ATOM   2041  CD1 LEU A 216      -4.105 -19.844   7.731  1.00 10.00      A   
ATOM   2042  CD2 LEU A 216      -5.268 -21.038   9.602  1.00 10.00      A   
ATOM   2043  C   LEU A 216      -6.758 -17.048   8.438  1.00 10.00      A   
ATOM   2044  O   LEU A 216      -7.693 -17.255   9.208  1.00 10.00      A   
ATOM   2045  N   LYS A 217      -6.925 -16.674   7.181  1.00 10.00      A   
ATOM   2046  HN  LYS A 217      -6.131 -16.503   6.627  1.00 10.00      A   
ATOM   2047  CA  LYS A 217      -8.248 -16.514   6.585  1.00 10.00      A   
ATOM   2048  CB  LYS A 217      -8.352 -15.173   5.853  1.00 10.00      A   
ATOM   2049  CG  LYS A 217      -8.403 -13.965   6.771  1.00 10.00      A   
ATOM   2050  CD  LYS A 217      -8.097 -12.679   6.023  1.00 10.00      A   
ATOM   2051  CE  LYS A 217      -8.073 -11.477   6.954  1.00 10.00      A   
ATOM   2052  NZ  LYS A 217      -7.190 -11.694   8.132  1.00 10.00      A   
ATOM   2053  HZ1 LYS A 217      -7.105 -10.815   8.687  1.00 10.00      A   
ATOM   2054  HZ2 LYS A 217      -6.241 -11.984   7.824  1.00 10.00      A   
ATOM   2055  HZ3 LYS A 217      -7.584 -12.436   8.744  1.00 10.00      A   
ATOM   2056  C   LYS A 217      -8.518 -17.654   5.612  1.00 10.00      A   
ATOM   2057  O   LYS A 217      -7.959 -17.689   4.513  1.00 10.00      A   
ATOM   2058  N   LEU A 218      -9.374 -18.578   6.018  1.00 10.00      A   
ATOM   2059  HN  LEU A 218      -9.805 -18.479   6.898  1.00 10.00      A   
ATOM   2060  CA  LEU A 218      -9.713 -19.730   5.199  1.00 10.00      A   
ATOM   2061  CB  LEU A 218      -9.951 -20.949   6.092  1.00 10.00      A   
ATOM   2062  CG  LEU A 218      -8.818 -21.284   7.067  1.00 10.00      A   
ATOM   2063  CD1 LEU A 218      -9.271 -22.313   8.087  1.00 10.00      A   
ATOM   2064  CD2 LEU A 218      -7.590 -21.777   6.317  1.00 10.00      A   
ATOM   2065  C   LEU A 218     -10.937 -19.445   4.334  1.00 10.00      A   
ATOM   2066  O   LEU A 218     -11.559 -18.385   4.445  1.00 10.00      A   
ATOM   2067  N   ASN A 219     -11.285 -20.397   3.480  1.00 10.00      A   
ATOM   2068  HN  ASN A 219     -10.771 -21.231   3.458  1.00 10.00      A   
ATOM   2069  CA  ASN A 219     -12.420 -20.241   2.581  1.00 10.00      A   
ATOM   2070  CB  ASN A 219     -11.974 -20.361   1.122  1.00 10.00      A   
ATOM   2071  CG  ASN A 219     -11.608 -21.775   0.710  1.00 10.00      A   
ATOM   2072  OD1 ASN A 219     -11.128 -22.573   1.514  1.00 10.00      A   
ATOM   2073  ND2 ASN A 219     -11.829 -22.091  -0.553  1.00 10.00      A   
ATOM   2074 HD21 ASN A 219     -12.212 -21.401  -1.143  1.00 10.00      A   
ATOM   2075 HD22 ASN A 219     -11.600 -22.998  -0.858  1.00 10.00      A   
ATOM   2076  C   ASN A 219     -13.528 -21.246   2.888  1.00 10.00      A   
ATOM   2077  O   ASN A 219     -13.372 -22.113   3.748  1.00 10.00      A   
ATOM   2078  N   ARG A 220     -14.637 -21.131   2.155  1.00 10.00      A   
ATOM   2079  HN  ARG A 220     -14.676 -20.430   1.466  1.00 10.00      A   
ATOM   2080  CA  ARG A 220     -15.807 -21.994   2.337  1.00 10.00      A   
ATOM   2081  CB  ARG A 220     -16.918 -21.552   1.378  1.00 10.00      A   
ATOM   2082  CG  ARG A 220     -18.293 -22.120   1.683  1.00 10.00      A   
ATOM   2083  CD  ARG A 220     -19.218 -21.959   0.488  1.00 10.00      A   
ATOM   2084  NE  ARG A 220     -20.588 -21.641   0.887  1.00 10.00      A   
ATOM   2085  HE  ARG A 220     -20.866 -21.895   1.798  1.00 10.00      A   
ATOM   2086  CZ  ARG A 220     -21.470 -21.034   0.093  1.00 10.00      A   
ATOM   2087  NH1 ARG A 220     -21.130 -20.690  -1.139  1.00 10.00      A   
ATOM   2088 HH11 ARG A 220     -21.823 -20.217  -1.763  1.00 10.00      A   
ATOM   2089 HH12 ARG A 220     -20.172 -20.889  -1.496  1.00 10.00      A   
ATOM   2090  NH2 ARG A 220     -22.692 -20.782   0.540  1.00 10.00      A   
ATOM   2091 HH21 ARG A 220     -23.387 -20.307  -0.078  1.00 10.00      A   
ATOM   2092 HH22 ARG A 220     -22.967 -21.057   1.521  1.00 10.00      A   
ATOM   2093  C   ARG A 220     -15.501 -23.480   2.131  1.00 10.00      A   
ATOM   2094  O   ARG A 220     -16.262 -24.344   2.566  1.00 10.00      A   
ATOM   2095  N   ALA A 221     -14.387 -23.777   1.479  1.00 10.00      A   
ATOM   2096  HN  ALA A 221     -13.803 -23.052   1.175  1.00 10.00      A   
ATOM   2097  CA  ALA A 221     -14.005 -25.159   1.216  1.00 10.00      A   
ATOM   2098  CB  ALA A 221     -12.867 -25.216   0.212  1.00 10.00      A   
ATOM   2099  C   ALA A 221     -13.631 -25.903   2.500  1.00 10.00      A   
ATOM   2100  O   ALA A 221     -13.786 -27.123   2.586  1.00 10.00      A   
ATOM   2101  N   VAL A 222     -13.159 -25.168   3.500  1.00 10.00      A   
ATOM   2102  HN  VAL A 222     -13.084 -24.196   3.385  1.00 10.00      A   
ATOM   2103  CA  VAL A 222     -12.760 -25.766   4.773  1.00 10.00      A   
ATOM   2104  CB  VAL A 222     -11.747 -24.878   5.531  1.00 10.00      A   
ATOM   2105  CG1 VAL A 222     -11.197 -25.604   6.753  1.00 10.00      A   
ATOM   2106  CG2 VAL A 222     -10.613 -24.447   4.610  1.00 10.00      A   
ATOM   2107  C   VAL A 222     -13.977 -26.019   5.664  1.00 10.00      A   
ATOM   2108  O   VAL A 222     -14.697 -25.084   6.029  1.00 10.00      A   
ATOM   2109  N   PRO A 223     -14.229 -27.290   6.013  1.00 10.00      A   
ATOM   2110  CA  PRO A 223     -15.356 -27.671   6.865  1.00 10.00      A   
ATOM   2111  CB  PRO A 223     -15.413 -29.192   6.731  1.00 10.00      A   
ATOM   2112  CG  PRO A 223     -14.030 -29.599   6.364  1.00 10.00      A   
ATOM   2113  CD  PRO A 223     -13.431 -28.456   5.593  1.00 10.00      A   
ATOM   2114  C   PRO A 223     -15.141 -27.267   8.320  1.00 10.00      A   
ATOM   2115  O   PRO A 223     -14.009 -27.256   8.820  1.00 10.00      A   
ATOM   2116  N   LEU A 224     -16.238 -26.958   8.996  1.00 10.00      A   
ATOM   2117  HN  LEU A 224     -17.110 -27.031   8.546  1.00 10.00      A   
ATOM   2118  CA  LEU A 224     -16.196 -26.527  10.384  1.00 10.00      A   
ATOM   2119  CB  LEU A 224     -17.601 -26.152  10.862  1.00 10.00      A   
ATOM   2120  CG  LEU A 224     -17.705 -25.607  12.287  1.00 10.00      A   
ATOM   2121  CD1 LEU A 224     -16.851 -24.359  12.451  1.00 10.00      A   
ATOM   2122  CD2 LEU A 224     -19.153 -25.320  12.649  1.00 10.00      A   
ATOM   2123  C   LEU A 224     -15.580 -27.587  11.294  1.00 10.00      A   
ATOM   2124  O   LEU A 224     -14.833 -27.260  12.215  1.00 10.00      A   
ATOM   2125  N   GLU A 225     -15.876 -28.852  11.017  1.00 10.00      A   
ATOM   2126  HN  GLU A 225     -16.477 -29.048  10.257  1.00 10.00      A   
ATOM   2127  CA  GLU A 225     -15.357 -29.964  11.810  1.00 10.00      A   
ATOM   2128  CB  GLU A 225     -15.911 -31.298  11.293  1.00 10.00      A   
ATOM   2129  CG  GLU A 225     -17.428 -31.348  11.209  1.00 10.00      A   
ATOM   2130  CD  GLU A 225     -17.953 -31.066   9.817  1.00 10.00      A   
ATOM   2131  OE1 GLU A 225     -17.691 -29.963   9.289  1.00 10.00      A   
ATOM   2132  OE2 GLU A 225     -18.632 -31.951   9.247  1.00 10.00      A   
ATOM   2133  C   GLU A 225     -13.827 -30.004  11.829  1.00 10.00      A   
ATOM   2134  O   GLU A 225     -13.222 -30.443  12.809  1.00 10.00      A   
ATOM   2135  N   LYS A 226     -13.206 -29.527  10.753  1.00 10.00      A   
ATOM   2136  HN  LYS A 226     -13.744 -29.156  10.017  1.00 10.00      A   
ATOM   2137  CA  LYS A 226     -11.746 -29.527  10.641  1.00 10.00      A   
ATOM   2138  CB  LYS A 226     -11.318 -29.692   9.184  1.00 10.00      A   
ATOM   2139  CG  LYS A 226     -11.563 -31.077   8.610  1.00 10.00      A   
ATOM   2140  CD  LYS A 226     -10.927 -31.213   7.238  1.00 10.00      A   
ATOM   2141  CE  LYS A 226     -11.275 -32.542   6.585  1.00 10.00      A   
ATOM   2142  NZ  LYS A 226     -10.608 -32.693   5.266  1.00 10.00      A   
ATOM   2143  HZ1 LYS A 226     -10.783 -31.852   4.681  1.00 10.00      A   
ATOM   2144  HZ2 LYS A 226     -10.980 -33.525   4.769  1.00 10.00      A   
ATOM   2145  HZ3 LYS A 226      -9.583 -32.811   5.393  1.00 10.00      A   
ATOM   2146  C   LYS A 226     -11.121 -28.263  11.225  1.00 10.00      A   
ATOM   2147  O   LYS A 226      -9.919 -28.220  11.491  1.00 10.00      A   
ATOM   2148  N   LEU A 227     -11.941 -27.241  11.432  1.00 10.00      A   
ATOM   2149  HN  LEU A 227     -12.893 -27.341  11.213  1.00 10.00      A   
ATOM   2150  CA  LEU A 227     -11.466 -25.969  11.978  1.00 10.00      A   
ATOM   2151  CB  LEU A 227     -12.596 -24.931  11.960  1.00 10.00      A   
ATOM   2152  CG  LEU A 227     -12.216 -23.460  12.187  1.00 10.00      A   
ATOM   2153  CD1 LEU A 227     -12.329 -23.086  13.654  1.00 10.00      A   
ATOM   2154  CD2 LEU A 227     -10.830 -23.149  11.645  1.00 10.00      A   
ATOM   2155  C   LEU A 227     -10.905 -26.149  13.390  1.00 10.00      A   
ATOM   2156  O   LEU A 227      -9.941 -25.485  13.779  1.00 10.00      A   
ATOM   2157  N   ALA A 228     -11.496 -27.076  14.137  1.00 10.00      A   
ATOM   2158  HN  ALA A 228     -12.248 -27.578  13.763  1.00 10.00      A   
ATOM   2159  CA  ALA A 228     -11.064 -27.358  15.501  1.00 10.00      A   
ATOM   2160  CB  ALA A 228     -11.989 -28.380  16.147  1.00 10.00      A   
ATOM   2161  C   ALA A 228      -9.617 -27.847  15.536  1.00 10.00      A   
ATOM   2162  O   ALA A 228      -8.888 -27.585  16.493  1.00 10.00      A   
ATOM   2163  N   THR A 229      -9.202 -28.534  14.477  1.00 10.00      A   
ATOM   2164  HN  THR A 229      -9.817 -28.678  13.725  1.00 10.00      A   
ATOM   2165  CA  THR A 229      -7.849 -29.062  14.398  1.00 10.00      A   
ATOM   2166  CB  THR A 229      -7.709 -30.068  13.236  1.00 10.00      A   
ATOM   2167  OG1 THR A 229      -8.896 -30.863  13.155  1.00 10.00      A   
ATOM   2168  HG1 THR A 229      -9.368 -30.811  13.995  1.00 10.00      A   
ATOM   2169  CG2 THR A 229      -6.514 -30.983  13.457  1.00 10.00      A   
ATOM   2170  C   THR A 229      -6.827 -27.940  14.216  1.00 10.00      A   
ATOM   2171  O   THR A 229      -5.765 -27.951  14.838  1.00 10.00      A   
ATOM   2172  N   LEU A 230      -7.167 -26.960  13.387  1.00 10.00      A   
ATOM   2173  HN  LEU A 230      -8.051 -26.983  12.955  1.00 10.00      A   
ATOM   2174  CA  LEU A 230      -6.265 -25.843  13.111  1.00 10.00      A   
ATOM   2175  CB  LEU A 230      -6.737 -25.044  11.896  1.00 10.00      A   
ATOM   2176  CG  LEU A 230      -6.753 -25.802  10.567  1.00 10.00      A   
ATOM   2177  CD1 LEU A 230      -7.295 -24.922   9.458  1.00 10.00      A   
ATOM   2178  CD2 LEU A 230      -5.361 -26.301  10.215  1.00 10.00      A   
ATOM   2179  C   LEU A 230      -6.081 -24.935  14.325  1.00 10.00      A   
ATOM   2180  O   LEU A 230      -4.974 -24.461  14.591  1.00 10.00      A   
ATOM   2181  N   LEU A 231      -7.158 -24.706  15.068  1.00 10.00      A   
ATOM   2182  HN  LEU A 231      -8.017 -25.099  14.803  1.00 10.00      A   
ATOM   2183  CA  LEU A 231      -7.101 -23.861  16.259  1.00 10.00      A   
ATOM   2184  CB  LEU A 231      -8.499 -23.653  16.835  1.00 10.00      A   
ATOM   2185  CG  LEU A 231      -9.371 -22.613  16.132  1.00 10.00      A   
ATOM   2186  CD1 LEU A 231     -10.771 -22.614  16.725  1.00 10.00      A   
ATOM   2187  CD2 LEU A 231      -8.747 -21.231  16.244  1.00 10.00      A   
ATOM   2188  C   LEU A 231      -6.192 -24.468  17.320  1.00 10.00      A   
ATOM   2189  O   LEU A 231      -5.529 -23.753  18.071  1.00 10.00      A   
ATOM   2190  N   GLN A 232      -6.162 -25.793  17.375  1.00 10.00      A   
ATOM   2191  HN  GLN A 232      -6.719 -26.309  16.752  1.00 10.00      A   
ATOM   2192  CA  GLN A 232      -5.330 -26.499  18.342  1.00 10.00      A   
ATOM   2193  CB  GLN A 232      -5.791 -27.951  18.484  1.00 10.00      A   
ATOM   2194  CG  GLN A 232      -7.155 -28.108  19.132  1.00 10.00      A   
ATOM   2195  CD  GLN A 232      -7.117 -28.003  20.645  1.00 10.00      A   
ATOM   2196  OE1 GLN A 232      -6.232 -27.364  21.222  1.00 10.00      A   
ATOM   2197  NE2 GLN A 232      -8.078 -28.635  21.300  1.00 10.00      A   
ATOM   2198 HE21 GLN A 232      -8.747 -29.127  20.773  1.00 10.00      A   
ATOM   2199 HE22 GLN A 232      -8.088 -28.585  22.279  1.00 10.00      A   
ATOM   2200  C   GLN A 232      -3.860 -26.455  17.939  1.00 10.00      A   
ATOM   2201  O   GLN A 232      -2.968 -26.550  18.784  1.00 10.00      A   
ATOM   2202  N   ARG A 233      -3.611 -26.309  16.644  1.00 10.00      A   
ATOM   2203  HN  ARG A 233      -4.364 -26.232  16.021  1.00 10.00      A   
ATOM   2204  CA  ARG A 233      -2.249 -26.257  16.127  1.00 10.00      A   
ATOM   2205  CB  ARG A 233      -2.207 -26.651  14.645  1.00 10.00      A   
ATOM   2206  CG  ARG A 233      -2.694 -28.058  14.345  1.00 10.00      A   
ATOM   2207  CD  ARG A 233      -1.882 -29.108  15.083  1.00 10.00      A   
ATOM   2208  NE  ARG A 233      -1.883 -30.379  14.366  1.00 10.00      A   
ATOM   2209  HE  ARG A 233      -1.865 -30.343  13.377  1.00 10.00      A   
ATOM   2210  CZ  ARG A 233      -1.902 -31.573  14.952  1.00 10.00      A   
ATOM   2211  NH1 ARG A 233      -1.923 -31.679  16.274  1.00 10.00      A   
ATOM   2212 HH11 ARG A 233      -1.934 -32.621  16.721  1.00 10.00      A   
ATOM   2213 HH12 ARG A 233      -1.929 -30.823  16.873  1.00 10.00      A   
ATOM   2214  NH2 ARG A 233      -1.918 -32.662  14.204  1.00 10.00      A   
ATOM   2215 HH21 ARG A 233      -1.921 -32.577  13.159  1.00 10.00      A   
ATOM   2216 HH22 ARG A 233      -1.924 -33.606  14.647  1.00 10.00      A   
ATOM   2217  C   ARG A 233      -1.642 -24.870  16.308  1.00 10.00      A   
ATOM   2218  O   ARG A 233      -0.439 -24.736  16.522  1.00 10.00      A   
ATOM   2219  N   ALA A 234      -2.478 -23.843  16.219  1.00 10.00      A   
ATOM   2220  HN  ALA A 234      -3.432 -24.014  16.057  1.00 10.00      A   
ATOM   2221  CA  ALA A 234      -2.014 -22.468  16.365  1.00 10.00      A   
ATOM   2222  CB  ALA A 234      -1.944 -21.784  15.008  1.00 10.00      A   
ATOM   2223  C   ALA A 234      -2.912 -21.676  17.310  1.00 10.00      A   
ATOM   2224  O   ALA A 234      -3.861 -21.021  16.875  1.00 10.00      A   
ATOM   2225  N   PRO A 235      -2.630 -21.737  18.621  1.00 10.00      A   
ATOM   2226  CA  PRO A 235      -3.407 -21.022  19.632  1.00 10.00      A   
ATOM   2227  CB  PRO A 235      -3.143 -21.846  20.891  1.00 10.00      A   
ATOM   2228  CG  PRO A 235      -1.758 -22.372  20.708  1.00 10.00      A   
ATOM   2229  CD  PRO A 235      -1.547 -22.538  19.224  1.00 10.00      A   
ATOM   2230  C   PRO A 235      -2.930 -19.578  19.829  1.00 10.00      A   
ATOM   2231  O   PRO A 235      -3.417 -18.866  20.711  1.00 10.00      A   
ATOM   2232  N   GLN A 236      -1.970 -19.154  19.011  1.00 10.00      A   
ATOM   2233  HN  GLN A 236      -1.608 -19.772  18.340  1.00 10.00      A   
ATOM   2234  CA  GLN A 236      -1.432 -17.799  19.094  1.00 10.00      A   
ATOM   2235  CB  GLN A 236       0.106 -17.812  19.059  1.00 10.00      A   
ATOM   2236  CG  GLN A 236       0.725 -17.909  17.668  1.00 10.00      A   
ATOM   2237  CD  GLN A 236       0.561 -19.273  17.026  1.00 10.00      A   
ATOM   2238  OE1 GLN A 236       0.523 -20.298  17.709  1.00 10.00      A   
ATOM   2239  NE2 GLN A 236       0.447 -19.289  15.707  1.00 10.00      A   
ATOM   2240 HE21 GLN A 236       0.466 -18.428  15.230  1.00 10.00      A   
ATOM   2241 HE22 GLN A 236       0.367 -20.157  15.259  1.00 10.00      A   
ATOM   2242  C   GLN A 236      -1.995 -16.924  17.976  1.00 10.00      A   
ATOM   2243  O   GLN A 236      -1.525 -15.809  17.740  1.00 10.00      A   
ATOM   2244  N   LEU A 237      -3.006 -17.441  17.296  1.00 10.00      A   
ATOM   2245  HN  LEU A 237      -3.337 -18.331  17.540  1.00 10.00      A   
ATOM   2246  CA  LEU A 237      -3.642 -16.731  16.200  1.00 10.00      A   
ATOM   2247  CB  LEU A 237      -4.597 -17.679  15.470  1.00 10.00      A   
ATOM   2248  CG  LEU A 237      -4.968 -17.305  14.036  1.00 10.00      A   
ATOM   2249  CD1 LEU A 237      -3.775 -17.469  13.112  1.00 10.00      A   
ATOM   2250  CD2 LEU A 237      -6.137 -18.147  13.554  1.00 10.00      A   
ATOM   2251  C   LEU A 237      -4.400 -15.499  16.701  1.00 10.00      A   
ATOM   2252  O   LEU A 237      -5.095 -15.558  17.718  1.00 10.00      A   
ATOM   2253  N   GLU A 238      -4.255 -14.388  15.986  1.00 10.00      A   
ATOM   2254  HN  GLU A 238      -3.680 -14.401  15.192  1.00 10.00      A   
ATOM   2255  CA  GLU A 238      -4.928 -13.149  16.348  1.00 10.00      A   
ATOM   2256  CB  GLU A 238      -3.996 -11.952  16.162  1.00 10.00      A   
ATOM   2257  CG  GLU A 238      -2.805 -11.933  17.101  1.00 10.00      A   
ATOM   2258  CD  GLU A 238      -2.107 -10.593  17.110  1.00 10.00      A   
ATOM   2259  OE1 GLU A 238      -1.240 -10.362  16.239  1.00 10.00      A   
ATOM   2260  OE2 GLU A 238      -2.431  -9.756  17.979  1.00 10.00      A   
ATOM   2261  C   GLU A 238      -6.177 -12.957  15.497  1.00 10.00      A   
ATOM   2262  O   GLU A 238      -7.239 -12.590  16.001  1.00 10.00      A   
ATOM   2263  N   GLU A 239      -6.044 -13.213  14.204  1.00 10.00      A   
ATOM   2264  HN  GLU A 239      -5.173 -13.509  13.863  1.00 10.00      A   
ATOM   2265  CA  GLU A 239      -7.158 -13.070  13.276  1.00 10.00      A   
ATOM   2266  CB  GLU A 239      -6.780 -12.134  12.120  1.00 10.00      A   
ATOM   2267  CG  GLU A 239      -6.312 -10.754  12.559  1.00 10.00      A   
ATOM   2268  CD  GLU A 239      -5.789  -9.910  11.412  1.00 10.00      A   
ATOM   2269  OE1 GLU A 239      -5.967 -10.304  10.239  1.00 10.00      A   
ATOM   2270  OE2 GLU A 239      -5.197  -8.845  11.674  1.00 10.00      A   
ATOM   2271  C   GLU A 239      -7.565 -14.434  12.731  1.00 10.00      A   
ATOM   2272  O   GLU A 239      -6.788 -15.085  12.025  1.00 10.00      A   
ATOM   2273  N   LEU A 240      -8.774 -14.865  13.057  1.00 10.00      A   
ATOM   2274  HN  LEU A 240      -9.354 -14.294  13.612  1.00 10.00      A   
ATOM   2275  CA  LEU A 240      -9.272 -16.155  12.597  1.00 10.00      A   
ATOM   2276  CB  LEU A 240      -9.812 -16.987  13.764  1.00 10.00      A   
ATOM   2277  CG  LEU A 240     -10.533 -18.288  13.393  1.00 10.00      A   
ATOM   2278  CD1 LEU A 240      -9.579 -19.269  12.732  1.00 10.00      A   
ATOM   2279  CD2 LEU A 240     -11.175 -18.912  14.622  1.00 10.00      A   
ATOM   2280  C   LEU A 240     -10.342 -15.996  11.525  1.00 10.00      A   
ATOM   2281  O   LEU A 240     -11.365 -15.347  11.736  1.00 10.00      A   
ATOM   2282  N   GLY A 241     -10.087 -16.581  10.366  1.00 10.00      A   
ATOM   2283  HN  GLY A 241      -9.241 -17.075  10.250  1.00 10.00      A   
ATOM   2284  CA  GLY A 241     -11.031 -16.516   9.274  1.00 10.00      A   
ATOM   2285  C   GLY A 241     -11.625 -17.877   8.993  1.00 10.00      A   
ATOM   2286  O   GLY A 241     -11.126 -18.611   8.144  1.00 10.00      A   
ATOM   2287  N   THR A 242     -12.667 -18.221   9.734  1.00 10.00      A   
ATOM   2288  HN  THR A 242     -12.999 -17.591  10.410  1.00 10.00      A   
ATOM   2289  CA  THR A 242     -13.341 -19.498   9.583  1.00 10.00      A   
ATOM   2290  CB  THR A 242     -14.360 -19.682  10.719  1.00 10.00      A   
ATOM   2291  OG1 THR A 242     -13.833 -19.080  11.913  1.00 10.00      A   
ATOM   2292  HG1 THR A 242     -13.910 -19.700  12.650  1.00 10.00      A   
ATOM   2293  CG2 THR A 242     -14.629 -21.158  10.970  1.00 10.00      A   
ATOM   2294  C   THR A 242     -14.066 -19.565   8.244  1.00 10.00      A   
ATOM   2295  O   THR A 242     -14.797 -18.640   7.876  1.00 10.00      A   
ATOM   2296  N   GLY A 243     -13.848 -20.654   7.518  1.00 10.00      A   
ATOM   2297  HN  GLY A 243     -13.243 -21.347   7.861  1.00 10.00      A   
ATOM   2298  CA  GLY A 243     -14.477 -20.823   6.230  1.00 10.00      A   
ATOM   2299  C   GLY A 243     -15.926 -21.244   6.339  1.00 10.00      A   
ATOM   2300  O   GLY A 243     -16.800 -20.419   6.606  1.00 10.00      A   
ATOM   2301  N   GLY A 244     -16.184 -22.528   6.130  1.00 10.00      A   
ATOM   2302  HN  GLY A 244     -15.446 -23.142   5.931  1.00 10.00      A   
ATOM   2303  CA  GLY A 244     -17.536 -23.036   6.212  1.00 10.00      A   
ATOM   2304  C   GLY A 244     -18.001 -23.156   7.648  1.00 10.00      A   
ATOM   2305  O   GLY A 244     -17.388 -23.863   8.451  1.00 10.00      A   
ATOM   2306  N   TYR A 245     -19.084 -22.474   7.980  1.00 10.00      A   
ATOM   2307  HN  TYR A 245     -19.549 -21.937   7.294  1.00 10.00      A   
ATOM   2308  CA  TYR A 245     -19.607 -22.502   9.337  1.00 10.00      A   
ATOM   2309  CB  TYR A 245     -19.757 -21.077   9.878  1.00 10.00      A   
ATOM   2310  CG  TYR A 245     -19.527 -20.958  11.367  1.00 10.00      A   
ATOM   2311  CD1 TYR A 245     -18.262 -21.139  11.902  1.00 10.00      A   
ATOM   2312  CD2 TYR A 245     -20.571 -20.671  12.237  1.00 10.00      A   
ATOM   2313  CE1 TYR A 245     -18.039 -21.039  13.262  1.00 10.00      A   
ATOM   2314  CE2 TYR A 245     -20.359 -20.567  13.598  1.00 10.00      A   
ATOM   2315  CZ  TYR A 245     -19.090 -20.753  14.107  1.00 10.00      A   
ATOM   2316  OH  TYR A 245     -18.869 -20.647  15.464  1.00 10.00      A   
ATOM   2317  HH  TYR A 245     -19.689 -20.851  15.942  1.00 10.00      A   
ATOM   2318  C   TYR A 245     -20.939 -23.242   9.399  1.00 10.00      A   
ATOM   2319  O   TYR A 245     -21.745 -23.013  10.304  1.00 10.00      A   
ATOM   2320  N   THR A 246     -21.158 -24.138   8.449  1.00 10.00      A   
ATOM   2321  HN  THR A 246     -20.475 -24.286   7.764  1.00 10.00      A   
ATOM   2322  CA  THR A 246     -22.388 -24.913   8.397  1.00 10.00      A   
ATOM   2323  CB  THR A 246     -23.193 -24.651   7.097  1.00 10.00      A   
ATOM   2324  OG1 THR A 246     -24.286 -25.570   6.990  1.00 10.00      A   
ATOM   2325  HG1 THR A 246     -25.024 -25.263   7.535  1.00 10.00      A   
ATOM   2326  CG2 THR A 246     -22.315 -24.772   5.864  1.00 10.00      A   
ATOM   2327  C   THR A 246     -22.107 -26.408   8.587  1.00 10.00      A   
ATOM   2328  O   THR A 246     -21.434 -27.045   7.770  1.00 10.00      A   
ATOM   2329  N   ALA A 247     -22.596 -26.947   9.693  1.00 10.00      A   
ATOM   2330  HN  ALA A 247     -23.099 -26.381  10.316  1.00 10.00      A   
ATOM   2331  CA  ALA A 247     -22.418 -28.351  10.016  1.00 10.00      A   
ATOM   2332  CB  ALA A 247     -21.150 -28.551  10.835  1.00 10.00      A   
ATOM   2333  C   ALA A 247     -23.627 -28.857  10.790  1.00 10.00      A   
ATOM   2334  O   ALA A 247     -24.510 -28.073  11.154  1.00 10.00      A   
ATOM   2335  N   GLU A 248     -23.665 -30.157  11.041  1.00 10.00      A   
ATOM   2336  HN  GLU A 248     -22.927 -30.727  10.735  1.00 10.00      A   
ATOM   2337  CA  GLU A 248     -24.765 -30.758  11.779  1.00 10.00      A   
ATOM   2338  CB  GLU A 248     -24.857 -32.258  11.498  1.00 10.00      A   
ATOM   2339  CG  GLU A 248     -25.254 -32.599  10.072  1.00 10.00      A   
ATOM   2340  CD  GLU A 248     -25.451 -34.083   9.868  1.00 10.00      A   
ATOM   2341  OE1 GLU A 248     -24.631 -34.711   9.168  1.00 10.00      A   
ATOM   2342  OE2 GLU A 248     -26.426 -34.632  10.412  1.00 10.00      A   
ATOM   2343  C   GLU A 248     -24.597 -30.512  13.274  1.00 10.00      A   
ATOM   2344  O   GLU A 248     -23.474 -30.468  13.778  1.00 10.00      A   
ATOM   2345  N   VAL A 249     -25.711 -30.347  13.973  1.00 10.00      A   
ATOM   2346  HN  VAL A 249     -26.575 -30.401  13.511  1.00 10.00      A   
ATOM   2347  CA  VAL A 249     -25.689 -30.094  15.410  1.00 10.00      A   
ATOM   2348  CB  VAL A 249     -27.061 -29.606  15.924  1.00 10.00      A   
ATOM   2349  CG1 VAL A 249     -26.992 -29.235  17.401  1.00 10.00      A   
ATOM   2350  CG2 VAL A 249     -27.555 -28.431  15.094  1.00 10.00      A   
ATOM   2351  C   VAL A 249     -25.259 -31.335  16.189  1.00 10.00      A   
ATOM   2352  O   VAL A 249     -26.030 -32.281  16.356  1.00 10.00      A   
ATOM   2353  N   ARG A 250     -24.022 -31.324  16.658  1.00 10.00      A   
ATOM   2354  HN  ARG A 250     -23.453 -30.534  16.488  1.00 10.00      A   
ATOM   2355  CA  ARG A 250     -23.482 -32.434  17.426  1.00 10.00      A   
ATOM   2356  CB  ARG A 250     -22.496 -33.253  16.599  1.00 10.00      A   
ATOM   2357  CG  ARG A 250     -23.143 -34.139  15.548  1.00 10.00      A   
ATOM   2358  CD  ARG A 250     -22.186 -35.221  15.081  1.00 10.00      A   
ATOM   2359  NE  ARG A 250     -21.690 -36.013  16.201  1.00 10.00      A   
ATOM   2360  HE  ARG A 250     -21.071 -35.563  16.839  1.00 10.00      A   
ATOM   2361  CZ  ARG A 250     -22.015 -37.290  16.412  1.00 10.00      A   
ATOM   2362  NH1 ARG A 250     -22.828 -37.921  15.574  1.00 10.00      A   
ATOM   2363 HH11 ARG A 250     -23.083 -38.921  15.739  1.00 10.00      A   
ATOM   2364 HH12 ARG A 250     -23.216 -37.423  14.746  1.00 10.00      A   
ATOM   2365  NH2 ARG A 250     -21.541 -37.924  17.470  1.00 10.00      A   
ATOM   2366 HH21 ARG A 250     -20.909 -37.420  18.145  1.00 10.00      A   
ATOM   2367 HH22 ARG A 250     -21.793 -38.922  17.644  1.00 10.00      A   
ATOM   2368  C   ARG A 250     -22.801 -31.920  18.685  1.00 10.00      A   
ATOM   2369  O   ARG A 250     -21.997 -30.991  18.627  1.00 10.00      A   
ATOM   2370  N   PRO A 251     -23.120 -32.527  19.838  1.00 10.00      A   
ATOM   2371  CA  PRO A 251     -22.545 -32.132  21.131  1.00 10.00      A   
ATOM   2372  CB  PRO A 251     -23.145 -33.141  22.123  1.00 10.00      A   
ATOM   2373  CG  PRO A 251     -23.657 -34.262  21.281  1.00 10.00      A   
ATOM   2374  CD  PRO A 251     -24.064 -33.647  19.974  1.00 10.00      A   
ATOM   2375  C   PRO A 251     -21.019 -32.211  21.141  1.00 10.00      A   
ATOM   2376  O   PRO A 251     -20.346 -31.314  21.654  1.00 10.00      A   
ATOM   2377  N   ASP A 252     -20.485 -33.279  20.556  1.00 10.00      A   
ATOM   2378  HN  ASP A 252     -21.077 -33.951  20.158  1.00 10.00      A   
ATOM   2379  CA  ASP A 252     -19.038 -33.479  20.491  1.00 10.00      A   
ATOM   2380  CB  ASP A 252     -18.675 -34.865  19.948  1.00 10.00      A   
ATOM   2381  CG  ASP A 252     -19.658 -35.390  18.924  1.00 10.00      A   
ATOM   2382  OD1 ASP A 252     -20.319 -36.408  19.206  1.00 10.00      A   
ATOM   2383  OD2 ASP A 252     -19.783 -34.790  17.839  1.00 10.00      A   
ATOM   2384  C   ASP A 252     -18.355 -32.388  19.676  1.00 10.00      A   
ATOM   2385  O   ASP A 252     -17.386 -31.788  20.135  1.00 10.00      A   
ATOM   2386  N   VAL A 253     -18.862 -32.137  18.472  1.00 10.00      A   
ATOM   2387  HN  VAL A 253     -19.624 -32.668  18.156  1.00 10.00      A   
ATOM   2388  CA  VAL A 253     -18.300 -31.109  17.596  1.00 10.00      A   
ATOM   2389  CB  VAL A 253     -19.034 -31.058  16.236  1.00 10.00      A   
ATOM   2390  CG1 VAL A 253     -18.418 -30.008  15.321  1.00 10.00      A   
ATOM   2391  CG2 VAL A 253     -19.011 -32.424  15.567  1.00 10.00      A   
ATOM   2392  C   VAL A 253     -18.386 -29.742  18.265  1.00 10.00      A   
ATOM   2393  O   VAL A 253     -17.405 -29.000  18.313  1.00 10.00      A   
ATOM   2394  N   TYR A 254     -19.565 -29.435  18.798  1.00 10.00      A   
ATOM   2395  HN  TYR A 254     -20.304 -30.082  18.727  1.00 10.00      A   
ATOM   2396  CA  TYR A 254     -19.804 -28.167  19.475  1.00 10.00      A   
ATOM   2397  CB  TYR A 254     -21.242 -28.121  20.008  1.00 10.00      A   
ATOM   2398  CG  TYR A 254     -21.531 -26.982  20.959  1.00 10.00      A   
ATOM   2399  CD1 TYR A 254     -21.703 -25.685  20.494  1.00 10.00      A   
ATOM   2400  CD2 TYR A 254     -21.634 -27.210  22.324  1.00 10.00      A   
ATOM   2401  CE1 TYR A 254     -21.966 -24.647  21.365  1.00 10.00      A   
ATOM   2402  CE2 TYR A 254     -21.897 -26.180  23.201  1.00 10.00      A   
ATOM   2403  CZ  TYR A 254     -22.063 -24.901  22.718  1.00 10.00      A   
ATOM   2404  OH  TYR A 254     -22.318 -23.870  23.593  1.00 10.00      A   
ATOM   2405  HH  TYR A 254     -23.102 -23.388  23.298  1.00 10.00      A   
ATOM   2406  C   TYR A 254     -18.803 -27.954  20.608  1.00 10.00      A   
ATOM   2407  O   TYR A 254     -18.175 -26.897  20.706  1.00 10.00      A   
ATOM   2408  N   SER A 255     -18.644 -28.970  21.446  1.00 10.00      A   
ATOM   2409  HN  SER A 255     -19.163 -29.793  21.308  1.00 10.00      A   
ATOM   2410  CA  SER A 255     -17.719 -28.893  22.565  1.00 10.00      A   
ATOM   2411  CB  SER A 255     -17.889 -30.111  23.480  1.00 10.00      A   
ATOM   2412  OG  SER A 255     -17.343 -29.873  24.768  1.00 10.00      A   
ATOM   2413  HG  SER A 255     -17.074 -30.714  25.159  1.00 10.00      A   
ATOM   2414  C   SER A 255     -16.280 -28.788  22.063  1.00 10.00      A   
ATOM   2415  O   SER A 255     -15.483 -28.003  22.587  1.00 10.00      A   
ATOM   2416  N   GLY A 256     -15.964 -29.566  21.032  1.00 10.00      A   
ATOM   2417  HN  GLY A 256     -16.649 -30.165  20.653  1.00 10.00      A   
ATOM   2418  CA  GLY A 256     -14.630 -29.557  20.462  1.00 10.00      A   
ATOM   2419  C   GLY A 256     -14.222 -28.182  19.972  1.00 10.00      A   
ATOM   2420  O   GLY A 256     -13.131 -27.702  20.290  1.00 10.00      A   
ATOM   2421  N   LEU A 257     -15.108 -27.542  19.220  1.00 10.00      A   
ATOM   2422  HN  LEU A 257     -15.964 -27.982  19.013  1.00 10.00      A   
ATOM   2423  CA  LEU A 257     -14.850 -26.210  18.686  1.00 10.00      A   
ATOM   2424  CB  LEU A 257     -15.995 -25.774  17.766  1.00 10.00      A   
ATOM   2425  CG  LEU A 257     -16.279 -26.670  16.558  1.00 10.00      A   
ATOM   2426  CD1 LEU A 257     -17.594 -26.282  15.899  1.00 10.00      A   
ATOM   2427  CD2 LEU A 257     -15.137 -26.601  15.557  1.00 10.00      A   
ATOM   2428  C   LEU A 257     -14.705 -25.199  19.815  1.00 10.00      A   
ATOM   2429  O   LEU A 257     -13.841 -24.323  19.765  1.00 10.00      A   
ATOM   2430  N   SER A 258     -15.547 -25.337  20.837  1.00 10.00      A   
ATOM   2431  HN  SER A 258     -16.208 -26.063  20.815  1.00 10.00      A   
ATOM   2432  CA  SER A 258     -15.524 -24.437  21.984  1.00 10.00      A   
ATOM   2433  CB  SER A 258     -16.633 -24.802  22.977  1.00 10.00      A   
ATOM   2434  OG  SER A 258     -17.915 -24.779  22.360  1.00 10.00      A   
ATOM   2435  HG  SER A 258     -17.991 -25.519  21.739  1.00 10.00      A   
ATOM   2436  C   SER A 258     -14.161 -24.444  22.679  1.00 10.00      A   
ATOM   2437  O   SER A 258     -13.593 -23.385  22.958  1.00 10.00      A   
ATOM   2438  N   VAL A 259     -13.635 -25.636  22.944  1.00 10.00      A   
ATOM   2439  HN  VAL A 259     -14.133 -26.445  22.690  1.00 10.00      A   
ATOM   2440  CA  VAL A 259     -12.340 -25.776  23.609  1.00 10.00      A   
ATOM   2441  CB  VAL A 259     -12.032 -27.248  23.973  1.00 10.00      A   
ATOM   2442  CG1 VAL A 259     -10.660 -27.374  24.625  1.00 10.00      A   
ATOM   2443  CG2 VAL A 259     -13.106 -27.804  24.891  1.00 10.00      A   
ATOM   2444  C   VAL A 259     -11.207 -25.212  22.752  1.00 10.00      A   
ATOM   2445  O   VAL A 259     -10.308 -24.543  23.258  1.00 10.00      A   
ATOM   2446  N   ALA A 260     -11.262 -25.475  21.452  1.00 10.00      A   
ATOM   2447  HN  ALA A 260     -12.009 -26.010  21.102  1.00 10.00      A   
ATOM   2448  CA  ALA A 260     -10.239 -24.997  20.530  1.00 10.00      A   
ATOM   2449  CB  ALA A 260     -10.452 -25.610  19.156  1.00 10.00      A   
ATOM   2450  C   ALA A 260     -10.232 -23.470  20.450  1.00 10.00      A   
ATOM   2451  O   ALA A 260      -9.171 -22.841  20.373  1.00 10.00      A   
ATOM   2452  N   LEU A 261     -11.423 -22.883  20.479  1.00 10.00      A   
ATOM   2453  HN  LEU A 261     -12.229 -23.443  20.540  1.00 10.00      A   
ATOM   2454  CA  LEU A 261     -11.569 -21.433  20.409  1.00 10.00      A   
ATOM   2455  CB  LEU A 261     -13.010 -21.047  20.070  1.00 10.00      A   
ATOM   2456  CG  LEU A 261     -13.372 -21.053  18.587  1.00 10.00      A   
ATOM   2457  CD1 LEU A 261     -14.864 -21.251  18.407  1.00 10.00      A   
ATOM   2458  CD2 LEU A 261     -12.917 -19.763  17.922  1.00 10.00      A   
ATOM   2459  C   LEU A 261     -11.133 -20.757  21.704  1.00 10.00      A   
ATOM   2460  O   LEU A 261     -10.481 -19.713  21.677  1.00 10.00      A   
ATOM   2461  N   SER A 262     -11.462 -21.366  22.833  1.00 10.00      A   
ATOM   2462  HN  SER A 262     -11.946 -22.219  22.796  1.00 10.00      A   
ATOM   2463  CA  SER A 262     -11.104 -20.802  24.132  1.00 10.00      A   
ATOM   2464  CB  SER A 262     -11.884 -21.475  25.262  1.00 10.00      A   
ATOM   2465  OG  SER A 262     -12.052 -22.860  25.017  1.00 10.00      A   
ATOM   2466  HG  SER A 262     -12.787 -22.989  24.399  1.00 10.00      A   
ATOM   2467  C   SER A 262      -9.598 -20.883  24.378  1.00 10.00      A   
ATOM   2468  O   SER A 262      -9.067 -20.207  25.261  1.00 10.00      A   
ATOM   2469  N   GLY A 263      -8.920 -21.712  23.596  1.00 10.00      A   
ATOM   2470  HN  GLY A 263      -9.403 -22.249  22.930  1.00 10.00      A   
ATOM   2471  CA  GLY A 263      -7.485 -21.850  23.734  1.00 10.00      A   
ATOM   2472  C   GLY A 263      -6.747 -20.664  23.142  1.00 10.00      A   
ATOM   2473  O   GLY A 263      -5.684 -20.273  23.630  1.00 10.00      A   
ATOM   2474  N   CYS A 264      -7.322 -20.081  22.099  1.00 10.00      A   
ATOM   2475  HN  CYS A 264      -8.180 -20.426  21.772  1.00 10.00      A   
ATOM   2476  CA  CYS A 264      -6.717 -18.942  21.430  1.00 10.00      A   
ATOM   2477  CB  CYS A 264      -7.034 -18.973  19.938  1.00 10.00      A   
ATOM   2478  SG  CYS A 264      -6.822 -20.598  19.184  1.00 10.00      A   
ATOM   2479  HG  CYS A 264      -7.991 -21.218  19.210  1.00 10.00      A   
ATOM   2480  C   CYS A 264      -7.176 -17.624  22.050  1.00 10.00      A   
ATOM   2481  O   CYS A 264      -8.139 -17.000  21.592  1.00 10.00      A   
ATOM   2482  N   LYS A 265      -6.483 -17.203  23.101  1.00 10.00      A   
ATOM   2483  HN  LYS A 265      -5.737 -17.745  23.432  1.00 10.00      A   
ATOM   2484  CA  LYS A 265      -6.814 -15.960  23.782  1.00 10.00      A   
ATOM   2485  CB  LYS A 265      -6.305 -15.971  25.229  1.00 10.00      A   
ATOM   2486  CG  LYS A 265      -7.131 -16.811  26.195  1.00 10.00      A   
ATOM   2487  CD  LYS A 265      -6.610 -18.238  26.297  1.00 10.00      A   
ATOM   2488  CE  LYS A 265      -7.254 -18.978  27.462  1.00 10.00      A   
ATOM   2489  NZ  LYS A 265      -6.787 -20.388  27.569  1.00 10.00      A   
ATOM   2490  HZ1 LYS A 265      -5.756 -20.413  27.710  1.00 10.00      A   
ATOM   2491  HZ2 LYS A 265      -7.018 -20.910  26.703  1.00 10.00      A   
ATOM   2492  HZ3 LYS A 265      -7.245 -20.859  28.376  1.00 10.00      A   
ATOM   2493  C   LYS A 265      -6.239 -14.757  23.038  1.00 10.00      A   
ATOM   2494  O   LYS A 265      -6.588 -13.616  23.327  1.00 10.00      A   
ATOM   2495  N   GLU A 266      -5.374 -15.023  22.064  1.00 10.00      A   
ATOM   2496  HN  GLU A 266      -5.149 -15.956  21.868  1.00 10.00      A   
ATOM   2497  CA  GLU A 266      -4.737 -13.962  21.290  1.00 10.00      A   
ATOM   2498  CB  GLU A 266      -3.433 -14.469  20.666  1.00 10.00      A   
ATOM   2499  CG  GLU A 266      -2.614 -15.379  21.574  1.00 10.00      A   
ATOM   2500  CD  GLU A 266      -2.260 -14.738  22.902  1.00 10.00      A   
ATOM   2501  OE1 GLU A 266      -3.026 -14.912  23.873  1.00 10.00      A   
ATOM   2502  OE2 GLU A 266      -1.211 -14.069  22.984  1.00 10.00      A   
ATOM   2503  C   GLU A 266      -5.673 -13.432  20.208  1.00 10.00      A   
ATOM   2504  O   GLU A 266      -5.422 -12.380  19.618  1.00 10.00      A   
ATOM   2505  N   LEU A 267      -6.761 -14.161  19.972  1.00 10.00      A   
ATOM   2506  HN  LEU A 267      -6.903 -14.979  20.488  1.00 10.00      A   
ATOM   2507  CA  LEU A 267      -7.746 -13.781  18.967  1.00 10.00      A   
ATOM   2508  CB  LEU A 267      -8.853 -14.833  18.863  1.00 10.00      A   
ATOM   2509  CG  LEU A 267      -8.491 -16.133  18.140  1.00 10.00      A   
ATOM   2510  CD1 LEU A 267      -9.633 -17.133  18.238  1.00 10.00      A   
ATOM   2511  CD2 LEU A 267      -8.146 -15.859  16.686  1.00 10.00      A   
ATOM   2512  C   LEU A 267      -8.345 -12.412  19.260  1.00 10.00      A   
ATOM   2513  O   LEU A 267      -8.760 -12.128  20.386  1.00 10.00      A   
ATOM   2514  N   ARG A 268      -8.352 -11.563  18.246  1.00 10.00      A   
ATOM   2515  HN  ARG A 268      -7.956 -11.847  17.392  1.00 10.00      A   
ATOM   2516  CA  ARG A 268      -8.903 -10.220  18.358  1.00 10.00      A   
ATOM   2517  CB  ARG A 268      -7.783  -9.176  18.324  1.00 10.00      A   
ATOM   2518  CG  ARG A 268      -6.798  -9.252  19.475  1.00 10.00      A   
ATOM   2519  CD  ARG A 268      -7.466  -8.929  20.799  1.00 10.00      A   
ATOM   2520  NE  ARG A 268      -6.495  -8.842  21.887  1.00 10.00      A   
ATOM   2521  HE  ARG A 268      -6.097  -7.960  22.063  1.00 10.00      A   
ATOM   2522  CZ  ARG A 268      -6.109  -9.878  22.630  1.00 10.00      A   
ATOM   2523  NH1 ARG A 268      -6.604 -11.088  22.401  1.00 10.00      A   
ATOM   2524 HH11 ARG A 268      -7.296 -11.237  21.633  1.00 10.00      A   
ATOM   2525 HH12 ARG A 268      -6.303 -11.905  22.988  1.00 10.00      A   
ATOM   2526  NH2 ARG A 268      -5.226  -9.695  23.599  1.00 10.00      A   
ATOM   2527 HH21 ARG A 268      -4.917 -10.503  24.188  1.00 10.00      A   
ATOM   2528 HH22 ARG A 268      -4.833  -8.743  23.780  1.00 10.00      A   
ATOM   2529  C   ARG A 268      -9.862  -9.947  17.207  1.00 10.00      A   
ATOM   2530  O   ARG A 268     -10.699  -9.044  17.278  1.00 10.00      A   
ATOM   2531  N   CYS A 269      -9.740 -10.733  16.147  1.00 10.00      A   
ATOM   2532  HN  CYS A 269      -9.068 -11.445  16.151  1.00 10.00      A   
ATOM   2533  CA  CYS A 269     -10.577 -10.562  14.974  1.00 10.00      A   
ATOM   2534  CB  CYS A 269      -9.795  -9.824  13.884  1.00 10.00      A   
ATOM   2535  SG  CYS A 269     -10.533  -9.909  12.237  1.00 10.00      A   
ATOM   2536  HG  CYS A 269     -11.600  -9.120  12.224  1.00 10.00      A   
ATOM   2537  C   CYS A 269     -11.083 -11.899  14.442  1.00 10.00      A   
ATOM   2538  O   CYS A 269     -10.339 -12.880  14.380  1.00 10.00      A   
ATOM   2539  N   LEU A 270     -12.358 -11.919  14.080  1.00 10.00      A   
ATOM   2540  HN  LEU A 270     -12.888 -11.100  14.177  1.00 10.00      A   
ATOM   2541  CA  LEU A 270     -13.001 -13.106  13.527  1.00 10.00      A   
ATOM   2542  CB  LEU A 270     -14.053 -13.658  14.500  1.00 10.00      A   
ATOM   2543  CG  LEU A 270     -13.530 -14.270  15.804  1.00 10.00      A   
ATOM   2544  CD1 LEU A 270     -14.687 -14.670  16.708  1.00 10.00      A   
ATOM   2545  CD2 LEU A 270     -12.638 -15.468  15.518  1.00 10.00      A   
ATOM   2546  C   LEU A 270     -13.655 -12.739  12.196  1.00 10.00      A   
ATOM   2547  O   LEU A 270     -14.326 -11.708  12.095  1.00 10.00      A   
ATOM   2548  N   SER A 271     -13.438 -13.557  11.174  1.00 10.00      A   
ATOM   2549  HN  SER A 271     -12.881 -14.358  11.305  1.00 10.00      A   
ATOM   2550  CA  SER A 271     -14.002 -13.295   9.854  1.00 10.00      A   
ATOM   2551  CB  SER A 271     -12.969 -12.569   8.989  1.00 10.00      A   
ATOM   2552  OG  SER A 271     -12.397 -11.482   9.696  1.00 10.00      A   
ATOM   2553  HG  SER A 271     -12.864 -11.369  10.531  1.00 10.00      A   
ATOM   2554  C   SER A 271     -14.450 -14.585   9.171  1.00 10.00      A   
ATOM   2555  O   SER A 271     -14.155 -15.683   9.646  1.00 10.00      A   
ATOM   2556  N   GLY A 272     -15.170 -14.438   8.060  1.00 10.00      A   
ATOM   2557  HN  GLY A 272     -15.391 -13.533   7.749  1.00 10.00      A   
ATOM   2558  CA  GLY A 272     -15.646 -15.592   7.317  1.00 10.00      A   
ATOM   2559  C   GLY A 272     -17.023 -16.028   7.770  1.00 10.00      A   
ATOM   2560  O   GLY A 272     -17.987 -15.275   7.646  1.00 10.00      A   
ATOM   2561  N   PHE A 273     -17.105 -17.246   8.294  1.00 10.00      A   
ATOM   2562  HN  PHE A 273     -16.291 -17.795   8.337  1.00 10.00      A   
ATOM   2563  CA  PHE A 273     -18.358 -17.803   8.796  1.00 10.00      A   
ATOM   2564  CB  PHE A 273     -18.914 -16.964   9.956  1.00 10.00      A   
ATOM   2565  CG  PHE A 273     -17.948 -16.757  11.090  1.00 10.00      A   
ATOM   2566  CD1 PHE A 273     -17.236 -15.575  11.206  1.00 10.00      A   
ATOM   2567  CD2 PHE A 273     -17.755 -17.742  12.041  1.00 10.00      A   
ATOM   2568  CE1 PHE A 273     -16.351 -15.378  12.248  1.00 10.00      A   
ATOM   2569  CE2 PHE A 273     -16.871 -17.555  13.087  1.00 10.00      A   
ATOM   2570  CZ  PHE A 273     -16.169 -16.371  13.190  1.00 10.00      A   
ATOM   2571  C   PHE A 273     -19.397 -17.965   7.692  1.00 10.00      A   
ATOM   2572  O   PHE A 273     -20.536 -17.515   7.821  1.00 10.00      A   
ATOM   2573  N   TRP A 274     -19.001 -18.623   6.615  1.00 10.00      A   
ATOM   2574  HN  TRP A 274     -18.081 -18.972   6.577  1.00 10.00      A   
ATOM   2575  CA  TRP A 274     -19.899 -18.858   5.493  1.00 10.00      A   
ATOM   2576  CB  TRP A 274     -19.139 -19.472   4.313  1.00 10.00      A   
ATOM   2577  CG  TRP A 274     -18.526 -18.464   3.387  1.00 10.00      A   
ATOM   2578  CD1 TRP A 274     -19.138 -17.830   2.343  1.00 10.00      A   
ATOM   2579  CD2 TRP A 274     -17.180 -17.983   3.415  1.00 10.00      A   
ATOM   2580  NE1 TRP A 274     -18.254 -16.981   1.721  1.00 10.00      A   
ATOM   2581  HE1 TRP A 274     -18.455 -16.412   0.943  1.00 10.00      A   
ATOM   2582  CE2 TRP A 274     -17.043 -17.057   2.362  1.00 10.00      A   
ATOM   2583  CE3 TRP A 274     -16.078 -18.245   4.231  1.00 10.00      A   
ATOM   2584  CZ2 TRP A 274     -15.845 -16.394   2.106  1.00 10.00      A   
ATOM   2585  CZ3 TRP A 274     -14.891 -17.587   3.975  1.00 10.00      A   
ATOM   2586  CH2 TRP A 274     -14.783 -16.673   2.922  1.00 10.00      A   
ATOM   2587  C   TRP A 274     -21.026 -19.788   5.919  1.00 10.00      A   
ATOM   2588  O   TRP A 274     -20.769 -20.905   6.378  1.00 10.00      A   
ATOM   2589  N   ASP A 275     -22.266 -19.317   5.778  1.00 10.00      A   
ATOM   2590  HN  ASP A 275     -22.392 -18.413   5.413  1.00 10.00      A   
ATOM   2591  CA  ASP A 275     -23.445 -20.099   6.154  1.00 10.00      A   
ATOM   2592  CB  ASP A 275     -23.571 -21.377   5.316  1.00 10.00      A   
ATOM   2593  CG  ASP A 275     -23.823 -21.094   3.851  1.00 10.00      A   
ATOM   2594  OD1 ASP A 275     -24.754 -20.318   3.541  1.00 10.00      A   
ATOM   2595  OD2 ASP A 275     -23.094 -21.644   2.998  1.00 10.00      A   
ATOM   2596  C   ASP A 275     -23.406 -20.436   7.636  1.00 10.00      A   
ATOM   2597  O   ASP A 275     -23.700 -21.561   8.042  1.00 10.00      A   
ATOM   2598  N   ALA A 276     -23.028 -19.443   8.433  1.00 10.00      A   
ATOM   2599  HN  ALA A 276     -22.806 -18.578   8.033  1.00 10.00      A   
ATOM   2600  CA  ALA A 276     -22.921 -19.594   9.875  1.00 10.00      A   
ATOM   2601  CB  ALA A 276     -22.505 -18.281  10.512  1.00 10.00      A   
ATOM   2602  C   ALA A 276     -24.213 -20.100  10.503  1.00 10.00      A   
ATOM   2603  O   ALA A 276     -25.241 -19.419  10.484  1.00 10.00      A   
ATOM   2604  N   VAL A 277     -24.157 -21.304  11.046  1.00 10.00      A   
ATOM   2605  HN  VAL A 277     -23.321 -21.809  10.999  1.00 10.00      A   
ATOM   2606  CA  VAL A 277     -25.308 -21.900  11.697  1.00 10.00      A   
ATOM   2607  CB  VAL A 277     -25.186 -23.437  11.762  1.00 10.00      A   
ATOM   2608  CG1 VAL A 277     -26.356 -24.045  12.520  1.00 10.00      A   
ATOM   2609  CG2 VAL A 277     -25.109 -24.019  10.361  1.00 10.00      A   
ATOM   2610  C   VAL A 277     -25.440 -21.332  13.107  1.00 10.00      A   
ATOM   2611  O   VAL A 277     -24.515 -21.443  13.912  1.00 10.00      A   
ATOM   2612  N   PRO A 278     -26.589 -20.705  13.410  1.00 10.00      A   
ATOM   2613  CA  PRO A 278     -26.852 -20.096  14.723  1.00 10.00      A   
ATOM   2614  CB  PRO A 278     -28.325 -19.699  14.645  1.00 10.00      A   
ATOM   2615  CG  PRO A 278     -28.592 -19.524  13.190  1.00 10.00      A   
ATOM   2616  CD  PRO A 278     -27.722 -20.525  12.485  1.00 10.00      A   
ATOM   2617  C   PRO A 278     -26.625 -21.050  15.900  1.00 10.00      A   
ATOM   2618  O   PRO A 278     -26.269 -20.620  16.999  1.00 10.00      A   
ATOM   2619  N   ALA A 279     -26.821 -22.342  15.665  1.00 10.00      A   
ATOM   2620  HN  ALA A 279     -27.107 -22.627  14.771  1.00 10.00      A   
ATOM   2621  CA  ALA A 279     -26.634 -23.348  16.709  1.00 10.00      A   
ATOM   2622  CB  ALA A 279     -27.150 -24.702  16.247  1.00 10.00      A   
ATOM   2623  C   ALA A 279     -25.172 -23.453  17.139  1.00 10.00      A   
ATOM   2624  O   ALA A 279     -24.870 -23.976  18.211  1.00 10.00      A   
ATOM   2625  N   TYR A 280     -24.271 -22.951  16.308  1.00 10.00      A   
ATOM   2626  HN  TYR A 280     -24.570 -22.532  15.468  1.00 10.00      A   
ATOM   2627  CA  TYR A 280     -22.845 -23.001  16.609  1.00 10.00      A   
ATOM   2628  CB  TYR A 280     -22.074 -23.697  15.485  1.00 10.00      A   
ATOM   2629  CG  TYR A 280     -22.126 -25.206  15.562  1.00 10.00      A   
ATOM   2630  CD1 TYR A 280     -23.134 -25.924  14.930  1.00 10.00      A   
ATOM   2631  CD2 TYR A 280     -21.167 -25.913  16.272  1.00 10.00      A   
ATOM   2632  CE1 TYR A 280     -23.184 -27.305  15.003  1.00 10.00      A   
ATOM   2633  CE2 TYR A 280     -21.209 -27.291  16.353  1.00 10.00      A   
ATOM   2634  CZ  TYR A 280     -22.217 -27.984  15.718  1.00 10.00      A   
ATOM   2635  OH  TYR A 280     -22.256 -29.359  15.798  1.00 10.00      A   
ATOM   2636  HH  TYR A 280     -22.476 -29.725  14.926  1.00 10.00      A   
ATOM   2637  C   TYR A 280     -22.269 -21.617  16.874  1.00 10.00      A   
ATOM   2638  O   TYR A 280     -21.054 -21.430  16.875  1.00 10.00      A   
ATOM   2639  N   LEU A 281     -23.146 -20.652  17.107  1.00 10.00      A   
ATOM   2640  HN  LEU A 281     -24.104 -20.865  17.090  1.00 10.00      A   
ATOM   2641  CA  LEU A 281     -22.725 -19.280  17.383  1.00 10.00      A   
ATOM   2642  CB  LEU A 281     -23.884 -18.288  17.227  1.00 10.00      A   
ATOM   2643  CG  LEU A 281     -24.378 -18.035  15.798  1.00 10.00      A   
ATOM   2644  CD1 LEU A 281     -25.469 -16.973  15.788  1.00 10.00      A   
ATOM   2645  CD2 LEU A 281     -23.226 -17.633  14.889  1.00 10.00      A   
ATOM   2646  C   LEU A 281     -22.048 -19.120  18.756  1.00 10.00      A   
ATOM   2647  O   LEU A 281     -20.979 -18.514  18.844  1.00 10.00      A   
ATOM   2648  N   PRO A 282     -22.637 -19.666  19.851  1.00 10.00      A   
ATOM   2649  CA  PRO A 282     -22.063 -19.554  21.207  1.00 10.00      A   
ATOM   2650  CB  PRO A 282     -23.043 -20.336  22.084  1.00 10.00      A   
ATOM   2651  CG  PRO A 282     -24.315 -20.322  21.320  1.00 10.00      A   
ATOM   2652  CD  PRO A 282     -23.917 -20.400  19.878  1.00 10.00      A   
ATOM   2653  C   PRO A 282     -20.659 -20.148  21.347  1.00 10.00      A   
ATOM   2654  O   PRO A 282     -20.029 -20.011  22.393  1.00 10.00      A   
ATOM   2655  N   ALA A 283     -20.169 -20.798  20.301  1.00 10.00      A   
ATOM   2656  HN  ALA A 283     -20.711 -20.868  19.487  1.00 10.00      A   
ATOM   2657  CA  ALA A 283     -18.843 -21.401  20.331  1.00 10.00      A   
ATOM   2658  CB  ALA A 283     -18.645 -22.314  19.129  1.00 10.00      A   
ATOM   2659  C   ALA A 283     -17.757 -20.328  20.379  1.00 10.00      A   
ATOM   2660  O   ALA A 283     -16.695 -20.528  20.965  1.00 10.00      A   
ATOM   2661  N   VAL A 284     -18.036 -19.179  19.776  1.00 10.00      A   
ATOM   2662  HN  VAL A 284     -18.911 -19.063  19.340  1.00 10.00      A   
ATOM   2663  CA  VAL A 284     -17.073 -18.081  19.748  1.00 10.00      A   
ATOM   2664  CB  VAL A 284     -17.129 -17.294  18.420  1.00 10.00      A   
ATOM   2665  CG1 VAL A 284     -16.799 -18.199  17.243  1.00 10.00      A   
ATOM   2666  CG2 VAL A 284     -18.487 -16.631  18.229  1.00 10.00      A   
ATOM   2667  C   VAL A 284     -17.270 -17.118  20.920  1.00 10.00      A   
ATOM   2668  O   VAL A 284     -16.626 -16.071  20.987  1.00 10.00      A   
ATOM   2669  N   TYR A 285     -18.142 -17.491  21.851  1.00 10.00      A   
ATOM   2670  HN  TYR A 285     -18.605 -18.350  21.754  1.00 10.00      A   
ATOM   2671  CA  TYR A 285     -18.431 -16.657  23.018  1.00 10.00      A   
ATOM   2672  CB  TYR A 285     -19.481 -17.330  23.902  1.00 10.00      A   
ATOM   2673  CG  TYR A 285     -20.805 -16.605  23.976  1.00 10.00      A   
ATOM   2674  CD1 TYR A 285     -21.972 -17.292  24.277  1.00 10.00      A   
ATOM   2675  CD2 TYR A 285     -20.889 -15.236  23.757  1.00 10.00      A   
ATOM   2676  CE1 TYR A 285     -23.183 -16.640  24.362  1.00 10.00      A   
ATOM   2677  CE2 TYR A 285     -22.098 -14.575  23.836  1.00 10.00      A   
ATOM   2678  CZ  TYR A 285     -23.242 -15.282  24.140  1.00 10.00      A   
ATOM   2679  OH  TYR A 285     -24.447 -14.627  24.238  1.00 10.00      A   
ATOM   2680  HH  TYR A 285     -24.447 -13.860  23.644  1.00 10.00      A   
ATOM   2681  C   TYR A 285     -17.173 -16.379  23.841  1.00 10.00      A   
ATOM   2682  O   TYR A 285     -16.974 -15.271  24.334  1.00 10.00      A   
ATOM   2683  N   SER A 286     -16.321 -17.387  23.963  1.00 10.00      A   
ATOM   2684  HN  SER A 286     -16.530 -18.245  23.538  1.00 10.00      A   
ATOM   2685  CA  SER A 286     -15.087 -17.270  24.728  1.00 10.00      A   
ATOM   2686  CB  SER A 286     -14.466 -18.653  24.900  1.00 10.00      A   
ATOM   2687  OG  SER A 286     -15.452 -19.661  24.747  1.00 10.00      A   
ATOM   2688  HG  SER A 286     -16.025 -19.669  25.524  1.00 10.00      A   
ATOM   2689  C   SER A 286     -14.082 -16.316  24.072  1.00 10.00      A   
ATOM   2690  O   SER A 286     -13.060 -15.979  24.669  1.00 10.00      A   
ATOM   2691  N   VAL A 287     -14.370 -15.890  22.847  1.00 10.00      A   
ATOM   2692  HN  VAL A 287     -15.196 -16.197  22.415  1.00 10.00      A   
ATOM   2693  CA  VAL A 287     -13.488 -14.984  22.124  1.00 10.00      A   
ATOM   2694  CB  VAL A 287     -13.294 -15.443  20.660  1.00 10.00      A   
ATOM   2695  CG1 VAL A 287     -12.238 -14.604  19.957  1.00 10.00      A   
ATOM   2696  CG2 VAL A 287     -12.921 -16.918  20.609  1.00 10.00      A   
ATOM   2697  C   VAL A 287     -14.037 -13.554  22.145  1.00 10.00      A   
ATOM   2698  O   VAL A 287     -13.290 -12.583  21.991  1.00 10.00      A   
ATOM   2699  N   CYS A 288     -15.340 -13.432  22.383  1.00 10.00      A   
ATOM   2700  HN  CYS A 288     -15.873 -14.239  22.550  1.00 10.00      A   
ATOM   2701  CA  CYS A 288     -16.004 -12.131  22.409  1.00 10.00      A   
ATOM   2702  CB  CYS A 288     -17.513 -12.315  22.577  1.00 10.00      A   
ATOM   2703  SG  CYS A 288     -18.275 -13.426  21.369  1.00 10.00      A   
ATOM   2704  HG  CYS A 288     -17.319 -14.173  20.829  1.00 10.00      A   
ATOM   2705  C   CYS A 288     -15.455 -11.228  23.513  1.00 10.00      A   
ATOM   2706  O   CYS A 288     -15.621 -10.007  23.470  1.00 10.00      A   
ATOM   2707  N   SER A 289     -14.777 -11.840  24.479  1.00 10.00      A   
ATOM   2708  HN  SER A 289     -14.661 -12.813  24.429  1.00 10.00      A   
ATOM   2709  CA  SER A 289     -14.199 -11.131  25.611  1.00 10.00      A   
ATOM   2710  CB  SER A 289     -13.527 -12.136  26.543  1.00 10.00      A   
ATOM   2711  OG  SER A 289     -14.048 -13.439  26.325  1.00 10.00      A   
ATOM   2712  HG  SER A 289     -14.845 -13.555  26.858  1.00 10.00      A   
ATOM   2713  C   SER A 289     -13.199 -10.055  25.180  1.00 10.00      A   
ATOM   2714  O   SER A 289     -13.002  -9.065  25.882  1.00 10.00      A   
ATOM   2715  N   ARG A 290     -12.577 -10.238  24.023  1.00 10.00      A   
ATOM   2716  HN  ARG A 290     -12.778 -11.036  23.487  1.00 10.00      A   
ATOM   2717  CA  ARG A 290     -11.607  -9.271  23.530  1.00 10.00      A   
ATOM   2718  CB  ARG A 290     -10.177  -9.743  23.815  1.00 10.00      A   
ATOM   2719  CG  ARG A 290      -9.809 -11.046  23.126  1.00 10.00      A   
ATOM   2720  CD  ARG A 290      -9.575 -12.157  24.131  1.00 10.00      A   
ATOM   2721  NE  ARG A 290      -9.640 -13.478  23.510  1.00 10.00      A   
ATOM   2722  HE  ARG A 290      -9.221 -13.581  22.626  1.00 10.00      A   
ATOM   2723  CZ  ARG A 290     -10.229 -14.529  24.076  1.00 10.00      A   
ATOM   2724  NH1 ARG A 290     -10.801 -14.408  25.273  1.00 10.00      A   
ATOM   2725 HH11 ARG A 290     -11.272 -15.228  25.715  1.00 10.00      A   
ATOM   2726 HH12 ARG A 290     -10.785 -13.492  25.771  1.00 10.00      A   
ATOM   2727  NH2 ARG A 290     -10.254 -15.699  23.452  1.00 10.00      A   
ATOM   2728 HH21 ARG A 290     -10.713 -16.522  23.904  1.00 10.00      A   
ATOM   2729 HH22 ARG A 290      -9.819 -15.808  22.510  1.00 10.00      A   
ATOM   2730  C   ARG A 290     -11.797  -9.011  22.039  1.00 10.00      A   
ATOM   2731  O   ARG A 290     -10.881  -8.558  21.354  1.00 10.00      A   
ATOM   2732  N   LEU A 291     -12.988  -9.296  21.539  1.00 10.00      A   
ATOM   2733  HN  LEU A 291     -13.683  -9.646  22.133  1.00 10.00      A   
ATOM   2734  CA  LEU A 291     -13.286  -9.089  20.127  1.00 10.00      A   
ATOM   2735  CB  LEU A 291     -14.670  -9.635  19.774  1.00 10.00      A   
ATOM   2736  CG  LEU A 291     -14.700 -11.026  19.136  1.00 10.00      A   
ATOM   2737  CD1 LEU A 291     -16.126 -11.420  18.775  1.00 10.00      A   
ATOM   2738  CD2 LEU A 291     -13.800 -11.074  17.911  1.00 10.00      A   
ATOM   2739  C   LEU A 291     -13.187  -7.616  19.751  1.00 10.00      A   
ATOM   2740  O   LEU A 291     -13.920  -6.783  20.281  1.00 10.00      A   
ATOM   2741  N   THR A 292     -12.264  -7.305  18.850  1.00 10.00      A   
ATOM   2742  HN  THR A 292     -11.700  -8.021  18.477  1.00 10.00      A   
ATOM   2743  CA  THR A 292     -12.057  -5.935  18.398  1.00 10.00      A   
ATOM   2744  CB  THR A 292     -10.555  -5.589  18.407  1.00 10.00      A   
ATOM   2745  OG1 THR A 292      -9.967  -6.106  19.610  1.00 10.00      A   
ATOM   2746  HG1 THR A 292     -10.635  -6.607  20.099  1.00 10.00      A   
ATOM   2747  CG2 THR A 292     -10.345  -4.081  18.340  1.00 10.00      A   
ATOM   2748  C   THR A 292     -12.616  -5.744  16.989  1.00 10.00      A   
ATOM   2749  O   THR A 292     -13.309  -4.762  16.704  1.00 10.00      A   
ATOM   2750  N   THR A 293     -12.329  -6.697  16.120  1.00 10.00      A   
ATOM   2751  HN  THR A 293     -11.790  -7.465  16.408  1.00 10.00      A   
ATOM   2752  CA  THR A 293     -12.795  -6.642  14.747  1.00 10.00      A   
ATOM   2753  CB  THR A 293     -11.603  -6.564  13.774  1.00 10.00      A   
ATOM   2754  OG1 THR A 293     -10.582  -5.727  14.340  1.00 10.00      A   
ATOM   2755  HG1 THR A 293     -10.429  -4.969  13.761  1.00 10.00      A   
ATOM   2756  CG2 THR A 293     -12.042  -5.985  12.441  1.00 10.00      A   
ATOM   2757  C   THR A 293     -13.629  -7.877  14.425  1.00 10.00      A   
ATOM   2758  O   THR A 293     -13.141  -9.006  14.504  1.00 10.00      A   
ATOM   2759  N   LEU A 294     -14.887  -7.663  14.075  1.00 10.00      A   
ATOM   2760  HN  LEU A 294     -15.223  -6.739  14.019  1.00 10.00      A   
ATOM   2761  CA  LEU A 294     -15.781  -8.764  13.758  1.00 10.00      A   
ATOM   2762  CB  LEU A 294     -16.907  -8.852  14.794  1.00 10.00      A   
ATOM   2763  CG  LEU A 294     -17.790 -10.102  14.742  1.00 10.00      A   
ATOM   2764  CD1 LEU A 294     -16.946 -11.363  14.832  1.00 10.00      A   
ATOM   2765  CD2 LEU A 294     -18.826 -10.069  15.857  1.00 10.00      A   
ATOM   2766  C   LEU A 294     -16.352  -8.626  12.350  1.00 10.00      A   
ATOM   2767  O   LEU A 294     -16.948  -7.606  12.000  1.00 10.00      A   
ATOM   2768  N   ASN A 295     -16.152  -9.657  11.546  1.00 10.00      A   
ATOM   2769  HN  ASN A 295     -15.665 -10.438  11.891  1.00 10.00      A   
ATOM   2770  CA  ASN A 295     -16.635  -9.682  10.172  1.00 10.00      A   
ATOM   2771  CB  ASN A 295     -15.452  -9.864   9.209  1.00 10.00      A   
ATOM   2772  CG  ASN A 295     -15.848 -10.233   7.788  1.00 10.00      A   
ATOM   2773  OD1 ASN A 295     -15.939 -11.414   7.442  1.00 10.00      A   
ATOM   2774  ND2 ASN A 295     -16.069  -9.230   6.952  1.00 10.00      A   
ATOM   2775 HD21 ASN A 295     -15.963  -8.315   7.288  1.00 10.00      A   
ATOM   2776 HD22 ASN A 295     -16.317  -9.443   6.024  1.00 10.00      A   
ATOM   2777  C   ASN A 295     -17.646 -10.808  10.002  1.00 10.00      A   
ATOM   2778  O   ASN A 295     -17.284 -11.986  10.019  1.00 10.00      A   
ATOM   2779  N   LEU A 296     -18.912 -10.441   9.859  1.00 10.00      A   
ATOM   2780  HN  LEU A 296     -19.134  -9.480   9.848  1.00 10.00      A   
ATOM   2781  CA  LEU A 296     -19.987 -11.415   9.700  1.00 10.00      A   
ATOM   2782  CB  LEU A 296     -20.858 -11.472  10.961  1.00 10.00      A   
ATOM   2783  CG  LEU A 296     -20.161 -11.851  12.270  1.00 10.00      A   
ATOM   2784  CD1 LEU A 296     -21.132 -11.750  13.436  1.00 10.00      A   
ATOM   2785  CD2 LEU A 296     -19.585 -13.252  12.187  1.00 10.00      A   
ATOM   2786  C   LEU A 296     -20.857 -11.086   8.487  1.00 10.00      A   
ATOM   2787  O   LEU A 296     -22.073 -11.283   8.506  1.00 10.00      A   
ATOM   2788  N   SER A 297     -20.225 -10.601   7.428  1.00 10.00      A   
ATOM   2789  HN  SER A 297     -19.255 -10.467   7.471  1.00 10.00      A   
ATOM   2790  CA  SER A 297     -20.928 -10.251   6.202  1.00 10.00      A   
ATOM   2791  CB  SER A 297     -19.991  -9.470   5.285  1.00 10.00      A   
ATOM   2792  OG  SER A 297     -19.081  -8.688   6.044  1.00 10.00      A   
ATOM   2793  HG  SER A 297     -18.334  -8.442   5.489  1.00 10.00      A   
ATOM   2794  C   SER A 297     -21.440 -11.503   5.485  1.00 10.00      A   
ATOM   2795  O   SER A 297     -22.291 -11.422   4.601  1.00 10.00      A   
ATOM   2796  N   TYR A 298     -20.917 -12.659   5.873  1.00 10.00      A   
ATOM   2797  HN  TYR A 298     -20.234 -12.660   6.579  1.00 10.00      A   
ATOM   2798  CA  TYR A 298     -21.324 -13.924   5.274  1.00 10.00      A   
ATOM   2799  CB  TYR A 298     -20.103 -14.791   4.947  1.00 10.00      A   
ATOM   2800  CG  TYR A 298     -19.076 -14.133   4.056  1.00 10.00      A   
ATOM   2801  CD1 TYR A 298     -17.770 -13.966   4.491  1.00 10.00      A   
ATOM   2802  CD2 TYR A 298     -19.403 -13.691   2.779  1.00 10.00      A   
ATOM   2803  CE1 TYR A 298     -16.816 -13.377   3.686  1.00 10.00      A   
ATOM   2804  CE2 TYR A 298     -18.455 -13.098   1.964  1.00 10.00      A   
ATOM   2805  CZ  TYR A 298     -17.160 -12.945   2.423  1.00 10.00      A   
ATOM   2806  OH  TYR A 298     -16.208 -12.366   1.615  1.00 10.00      A   
ATOM   2807  HH  TYR A 298     -16.493 -11.482   1.364  1.00 10.00      A   
ATOM   2808  C   TYR A 298     -22.260 -14.694   6.200  1.00 10.00      A   
ATOM   2809  O   TYR A 298     -22.701 -15.800   5.876  1.00 10.00      A   
ATOM   2810  N   ALA A 299     -22.574 -14.100   7.344  1.00 10.00      A   
ATOM   2811  HN  ALA A 299     -22.219 -13.205   7.533  1.00 10.00      A   
ATOM   2812  CA  ALA A 299     -23.446 -14.740   8.319  1.00 10.00      A   
ATOM   2813  CB  ALA A 299     -23.035 -14.371   9.734  1.00 10.00      A   
ATOM   2814  C   ALA A 299     -24.914 -14.406   8.074  1.00 10.00      A   
ATOM   2815  O   ALA A 299     -25.400 -13.341   8.463  1.00 10.00      A   
ATOM   2816  N   THR A 300     -25.614 -15.318   7.422  1.00 10.00      A   
ATOM   2817  HN  THR A 300     -25.169 -16.138   7.124  1.00 10.00      A   
ATOM   2818  CA  THR A 300     -27.024 -15.131   7.125  1.00 10.00      A   
ATOM   2819  CB  THR A 300     -27.421 -15.869   5.830  1.00 10.00      A   
ATOM   2820  OG1 THR A 300     -26.616 -17.050   5.685  1.00 10.00      A   
ATOM   2821  HG1 THR A 300     -26.595 -17.523   6.527  1.00 10.00      A   
ATOM   2822  CG2 THR A 300     -27.217 -14.969   4.622  1.00 10.00      A   
ATOM   2823  C   THR A 300     -27.893 -15.616   8.283  1.00 10.00      A   
ATOM   2824  O   THR A 300     -28.551 -16.652   8.188  1.00 10.00      A   
ATOM   2825  N   VAL A 301     -27.872 -14.872   9.382  1.00 10.00      A   
ATOM   2826  HN  VAL A 301     -27.322 -14.059   9.396  1.00 10.00      A   
ATOM   2827  CA  VAL A 301     -28.653 -15.218  10.569  1.00 10.00      A   
ATOM   2828  CB  VAL A 301     -27.766 -15.303  11.831  1.00 10.00      A   
ATOM   2829  CG1 VAL A 301     -26.874 -16.532  11.765  1.00 10.00      A   
ATOM   2830  CG2 VAL A 301     -26.926 -14.039  11.987  1.00 10.00      A   
ATOM   2831  C   VAL A 301     -29.768 -14.200  10.794  1.00 10.00      A   
ATOM   2832  O   VAL A 301     -30.115 -13.448   9.887  1.00 10.00      A   
ATOM   2833  N   GLN A 302     -30.341 -14.186  11.992  1.00 10.00      A   
ATOM   2834  HN  GLN A 302     -30.048 -14.829  12.672  1.00 10.00      A   
ATOM   2835  CA  GLN A 302     -31.407 -13.247  12.317  1.00 10.00      A   
ATOM   2836  CB  GLN A 302     -32.633 -13.982  12.856  1.00 10.00      A   
ATOM   2837  CG  GLN A 302     -33.452 -14.686  11.785  1.00 10.00      A   
ATOM   2838  CD  GLN A 302     -34.068 -13.722  10.787  1.00 10.00      A   
ATOM   2839  OE1 GLN A 302     -35.184 -13.238  10.982  1.00 10.00      A   
ATOM   2840  NE2 GLN A 302     -33.351 -13.444   9.710  1.00 10.00      A   
ATOM   2841 HE21 GLN A 302     -32.470 -13.866   9.617  1.00 10.00      A   
ATOM   2842 HE22 GLN A 302     -33.729 -12.828   9.045  1.00 10.00      A   
ATOM   2843  C   GLN A 302     -30.936 -12.192  13.317  1.00 10.00      A   
ATOM   2844  O   GLN A 302     -29.820 -12.268  13.837  1.00 10.00      A   
ATOM   2845  N   SER A 303     -31.802 -11.222  13.590  1.00 10.00      A   
ATOM   2846  HN  SER A 303     -32.682 -11.230  13.154  1.00 10.00      A   
ATOM   2847  CA  SER A 303     -31.491 -10.143  14.515  1.00 10.00      A   
ATOM   2848  CB  SER A 303     -32.691  -9.194  14.629  1.00 10.00      A   
ATOM   2849  OG  SER A 303     -32.416  -8.105  15.494  1.00 10.00      A   
ATOM   2850  HG  SER A 303     -31.955  -7.415  14.995  1.00 10.00      A   
ATOM   2851  C   SER A 303     -31.101 -10.680  15.894  1.00 10.00      A   
ATOM   2852  O   SER A 303     -30.034 -10.355  16.415  1.00 10.00      A   
ATOM   2853  N   TYR A 304     -31.956 -11.525  16.465  1.00 10.00      A   
ATOM   2854  HN  TYR A 304     -32.778 -11.770  15.986  1.00 10.00      A   
ATOM   2855  CA  TYR A 304     -31.706 -12.097  17.785  1.00 10.00      A   
ATOM   2856  CB  TYR A 304     -32.855 -13.023  18.203  1.00 10.00      A   
ATOM   2857  CG  TYR A 304     -32.705 -13.594  19.596  1.00 10.00      A   
ATOM   2858  CD1 TYR A 304     -32.455 -12.763  20.681  1.00 10.00      A   
ATOM   2859  CD2 TYR A 304     -32.806 -14.960  19.827  1.00 10.00      A   
ATOM   2860  CE1 TYR A 304     -32.307 -13.275  21.955  1.00 10.00      A   
ATOM   2861  CE2 TYR A 304     -32.663 -15.481  21.100  1.00 10.00      A   
ATOM   2862  CZ  TYR A 304     -32.412 -14.634  22.160  1.00 10.00      A   
ATOM   2863  OH  TYR A 304     -32.264 -15.147  23.430  1.00 10.00      A   
ATOM   2864  HH  TYR A 304     -31.748 -15.965  23.390  1.00 10.00      A   
ATOM   2865  C   TYR A 304     -30.376 -12.840  17.838  1.00 10.00      A   
ATOM   2866  O   TYR A 304     -29.676 -12.804  18.848  1.00 10.00      A   
ATOM   2867  N   ASP A 305     -30.022 -13.489  16.740  1.00 10.00      A   
ATOM   2868  HN  ASP A 305     -30.608 -13.453  15.954  1.00 10.00      A   
ATOM   2869  CA  ASP A 305     -28.775 -14.238  16.669  1.00 10.00      A   
ATOM   2870  CB  ASP A 305     -28.673 -15.030  15.369  1.00 10.00      A   
ATOM   2871  CG  ASP A 305     -29.547 -16.261  15.375  1.00 10.00      A   
ATOM   2872  OD1 ASP A 305     -29.469 -17.050  16.347  1.00 10.00      A   
ATOM   2873  OD2 ASP A 305     -30.319 -16.442  14.414  1.00 10.00      A   
ATOM   2874  C   ASP A 305     -27.575 -13.318  16.820  1.00 10.00      A   
ATOM   2875  O   ASP A 305     -26.662 -13.599  17.595  1.00 10.00      A   
ATOM   2876  N   LEU A 306     -27.595 -12.208  16.092  1.00 10.00      A   
ATOM   2877  HN  LEU A 306     -28.363 -12.032  15.504  1.00 10.00      A   
ATOM   2878  CA  LEU A 306     -26.511 -11.244  16.144  1.00 10.00      A   
ATOM   2879  CB  LEU A 306     -26.642 -10.232  15.003  1.00 10.00      A   
ATOM   2880  CG  LEU A 306     -26.405 -10.776  13.592  1.00 10.00      A   
ATOM   2881  CD1 LEU A 306     -26.798  -9.741  12.550  1.00 10.00      A   
ATOM   2882  CD2 LEU A 306     -24.953 -11.185  13.415  1.00 10.00      A   
ATOM   2883  C   LEU A 306     -26.487 -10.538  17.494  1.00 10.00      A   
ATOM   2884  O   LEU A 306     -25.424 -10.311  18.067  1.00 10.00      A   
ATOM   2885  N   VAL A 307     -27.671 -10.221  18.011  1.00 10.00      A   
ATOM   2886  HN  VAL A 307     -28.487 -10.433  17.500  1.00 10.00      A   
ATOM   2887  CA  VAL A 307     -27.795  -9.550  19.304  1.00 10.00      A   
ATOM   2888  CB  VAL A 307     -29.268  -9.215  19.641  1.00 10.00      A   
ATOM   2889  CG1 VAL A 307     -29.399  -8.680  21.060  1.00 10.00      A   
ATOM   2890  CG2 VAL A 307     -29.819  -8.200  18.652  1.00 10.00      A   
ATOM   2891  C   VAL A 307     -27.182 -10.396  20.423  1.00 10.00      A   
ATOM   2892  O   VAL A 307     -26.541  -9.863  21.334  1.00 10.00      A   
ATOM   2893  N   LYS A 308     -27.368 -11.713  20.338  1.00 10.00      A   
ATOM   2894  HN  LYS A 308     -27.891 -12.073  19.585  1.00 10.00      A   
ATOM   2895  CA  LYS A 308     -26.829 -12.636  21.343  1.00 10.00      A   
ATOM   2896  CB  LYS A 308     -27.172 -14.093  20.998  1.00 10.00      A   
ATOM   2897  CG  LYS A 308     -28.589 -14.519  21.359  1.00 10.00      A   
ATOM   2898  CD  LYS A 308     -28.871 -15.961  20.946  1.00 10.00      A   
ATOM   2899  CE  LYS A 308     -28.883 -16.117  19.433  1.00 10.00      A   
ATOM   2900  NZ  LYS A 308     -29.308 -17.476  19.010  1.00 10.00      A   
ATOM   2901  HZ1 LYS A 308     -29.336 -17.533  17.965  1.00 10.00      A   
ATOM   2902  HZ2 LYS A 308     -30.260 -17.684  19.376  1.00 10.00      A   
ATOM   2903  HZ3 LYS A 308     -28.642 -18.190  19.372  1.00 10.00      A   
ATOM   2904  C   LYS A 308     -25.314 -12.485  21.495  1.00 10.00      A   
ATOM   2905  O   LYS A 308     -24.786 -12.511  22.606  1.00 10.00      A   
ATOM   2906  N   LEU A 309     -24.625 -12.322  20.370  1.00 10.00      A   
ATOM   2907  HN  LEU A 309     -25.108 -12.296  19.515  1.00 10.00      A   
ATOM   2908  CA  LEU A 309     -23.172 -12.174  20.375  1.00 10.00      A   
ATOM   2909  CB  LEU A 309     -22.576 -12.642  19.045  1.00 10.00      A   
ATOM   2910  CG  LEU A 309     -22.800 -14.115  18.687  1.00 10.00      A   
ATOM   2911  CD1 LEU A 309     -22.186 -14.434  17.333  1.00 10.00      A   
ATOM   2912  CD2 LEU A 309     -22.237 -15.032  19.765  1.00 10.00      A   
ATOM   2913  C   LEU A 309     -22.763 -10.730  20.661  1.00 10.00      A   
ATOM   2914  O   LEU A 309     -21.762 -10.478  21.330  1.00 10.00      A   
ATOM   2915  N   LEU A 310     -23.562  -9.785  20.175  1.00 10.00      A   
ATOM   2916  HN  LEU A 310     -24.355 -10.051  19.658  1.00 10.00      A   
ATOM   2917  CA  LEU A 310     -23.289  -8.362  20.372  1.00 10.00      A   
ATOM   2918  CB  LEU A 310     -24.268  -7.500  19.575  1.00 10.00      A   
ATOM   2919  CG  LEU A 310     -24.012  -7.409  18.071  1.00 10.00      A   
ATOM   2920  CD1 LEU A 310     -25.113  -6.611  17.395  1.00 10.00      A   
ATOM   2921  CD2 LEU A 310     -22.648  -6.790  17.797  1.00 10.00      A   
ATOM   2922  C   LEU A 310     -23.322  -7.959  21.843  1.00 10.00      A   
ATOM   2923  O   LEU A 310     -22.604  -7.046  22.257  1.00 10.00      A   
ATOM   2924  N   CYS A 311     -24.143  -8.641  22.633  1.00 10.00      A   
ATOM   2925  HN  CYS A 311     -24.684  -9.364  22.251  1.00 10.00      A   
ATOM   2926  CA  CYS A 311     -24.265  -8.337  24.055  1.00 10.00      A   
ATOM   2927  CB  CYS A 311     -25.497  -9.018  24.650  1.00 10.00      A   
ATOM   2928  SG  CYS A 311     -27.058  -8.506  23.902  1.00 10.00      A   
ATOM   2929  HG  CYS A 311     -27.108  -9.008  22.673  1.00 10.00      A   
ATOM   2930  C   CYS A 311     -23.010  -8.727  24.829  1.00 10.00      A   
ATOM   2931  O   CYS A 311     -22.841  -8.338  25.986  1.00 10.00      A   
ATOM   2932  N   GLN A 312     -22.125  -9.484  24.192  1.00 10.00      A   
ATOM   2933  HN  GLN A 312     -22.305  -9.766  23.267  1.00 10.00      A   
ATOM   2934  CA  GLN A 312     -20.896  -9.913  24.836  1.00 10.00      A   
ATOM   2935  CB  GLN A 312     -20.793 -11.439  24.850  1.00 10.00      A   
ATOM   2936  CG  GLN A 312     -20.646 -12.029  26.242  1.00 10.00      A   
ATOM   2937  CD  GLN A 312     -19.295 -12.671  26.483  1.00 10.00      A   
ATOM   2938  OE1 GLN A 312     -19.171 -13.599  27.280  1.00 10.00      A   
ATOM   2939  NE2 GLN A 312     -18.269 -12.182  25.810  1.00 10.00      A   
ATOM   2940 HE21 GLN A 312     -18.430 -11.431  25.195  1.00 10.00      A   
ATOM   2941 HE22 GLN A 312     -17.392 -12.591  25.953  1.00 10.00      A   
ATOM   2942  C   GLN A 312     -19.670  -9.300  24.172  1.00 10.00      A   
ATOM   2943  O   GLN A 312     -18.539  -9.697  24.465  1.00 10.00      A   
ATOM   2944  N   CYS A 313     -19.896  -8.324  23.294  1.00 10.00      A   
ATOM   2945  HN  CYS A 313     -20.818  -8.047  23.113  1.00 10.00      A   
ATOM   2946  CA  CYS A 313     -18.804  -7.652  22.598  1.00 10.00      A   
ATOM   2947  CB  CYS A 313     -18.843  -7.966  21.098  1.00 10.00      A   
ATOM   2948  SG  CYS A 313     -18.889  -9.729  20.700  1.00 10.00      A   
ATOM   2949  HG  CYS A 313     -20.124 -10.168  20.917  1.00 10.00      A   
ATOM   2950  C   CYS A 313     -18.847  -6.138  22.830  1.00 10.00      A   
ATOM   2951  O   CYS A 313     -19.291  -5.381  21.969  1.00 10.00      A   
ATOM   2952  N   PRO A 314     -18.398  -5.673  24.011  1.00 10.00      A   
ATOM   2953  CA  PRO A 314     -18.395  -4.252  24.337  1.00 10.00      A   
ATOM   2954  CB  PRO A 314     -18.428  -4.265  25.864  1.00 10.00      A   
ATOM   2955  CG  PRO A 314     -17.697  -5.509  26.246  1.00 10.00      A   
ATOM   2956  CD  PRO A 314     -17.875  -6.494  25.118  1.00 10.00      A   
ATOM   2957  C   PRO A 314     -17.133  -3.544  23.842  1.00 10.00      A   
ATOM   2958  O   PRO A 314     -17.087  -2.314  23.773  1.00 10.00      A   
ATOM   2959  N   LYS A 315     -16.113  -4.323  23.491  1.00 10.00      A   
ATOM   2960  HN  LYS A 315     -16.218  -5.300  23.538  1.00 10.00      A   
ATOM   2961  CA  LYS A 315     -14.846  -3.768  23.024  1.00 10.00      A   
ATOM   2962  CB  LYS A 315     -13.671  -4.546  23.626  1.00 10.00      A   
ATOM   2963  CG  LYS A 315     -13.494  -4.367  25.125  1.00 10.00      A   
ATOM   2964  CD  LYS A 315     -12.337  -5.210  25.641  1.00 10.00      A   
ATOM   2965  CE  LYS A 315     -11.938  -4.823  27.057  1.00 10.00      A   
ATOM   2966  NZ  LYS A 315     -13.054  -4.978  28.030  1.00 10.00      A   
ATOM   2967  HZ1 LYS A 315     -13.742  -5.680  27.688  1.00 10.00      A   
ATOM   2968  HZ2 LYS A 315     -13.541  -4.071  28.162  1.00 10.00      A   
ATOM   2969  HZ3 LYS A 315     -12.684  -5.292  28.949  1.00 10.00      A   
ATOM   2970  C   LYS A 315     -14.754  -3.780  21.503  1.00 10.00      A   
ATOM   2971  O   LYS A 315     -13.693  -3.510  20.931  1.00 10.00      A   
ATOM   2972  N   LEU A 316     -15.873  -4.087  20.857  1.00 10.00      A   
ATOM   2973  HN  LEU A 316     -16.680  -4.276  21.374  1.00 10.00      A   
ATOM   2974  CA  LEU A 316     -15.939  -4.143  19.402  1.00 10.00      A   
ATOM   2975  CB  LEU A 316     -17.279  -4.735  18.961  1.00 10.00      A   
ATOM   2976  CG  LEU A 316     -17.294  -5.455  17.610  1.00 10.00      A   
ATOM   2977  CD1 LEU A 316     -16.233  -6.544  17.573  1.00 10.00      A   
ATOM   2978  CD2 LEU A 316     -18.668  -6.046  17.339  1.00 10.00      A   
ATOM   2979  C   LEU A 316     -15.756  -2.751  18.804  1.00 10.00      A   
ATOM   2980  O   LEU A 316     -16.549  -1.844  19.064  1.00 10.00      A   
ATOM   2981  N   GLN A 317     -14.711  -2.591  18.004  1.00 10.00      A   
ATOM   2982  HN  GLN A 317     -14.121  -3.357  17.833  1.00 10.00      A   
ATOM   2983  CA  GLN A 317     -14.412  -1.311  17.377  1.00 10.00      A   
ATOM   2984  CB  GLN A 317     -12.923  -0.993  17.498  1.00 10.00      A   
ATOM   2985  CG  GLN A 317     -12.428  -0.775  18.915  1.00 10.00      A   
ATOM   2986  CD  GLN A 317     -10.972  -0.351  18.950  1.00 10.00      A   
ATOM   2987  OE1 GLN A 317     -10.191  -0.706  18.068  1.00 10.00      A   
ATOM   2988  NE2 GLN A 317     -10.599   0.402  19.968  1.00 10.00      A   
ATOM   2989 HE21 GLN A 317     -11.281   0.645  20.647  1.00 10.00      A   
ATOM   2990 HE22 GLN A 317      -9.664   0.703  20.004  1.00 10.00      A   
ATOM   2991  C   GLN A 317     -14.797  -1.301  15.904  1.00 10.00      A   
ATOM   2992  O   GLN A 317     -15.284  -0.296  15.386  1.00 10.00      A   
ATOM   2993  N   ARG A 318     -14.566  -2.414  15.227  1.00 10.00      A   
ATOM   2994  HN  ARG A 318     -14.181  -3.190  15.692  1.00 10.00      A   
ATOM   2995  CA  ARG A 318     -14.873  -2.516  13.808  1.00 10.00      A   
ATOM   2996  CB  ARG A 318     -13.570  -2.677  13.015  1.00 10.00      A   
ATOM   2997  CG  ARG A 318     -13.656  -2.244  11.562  1.00 10.00      A   
ATOM   2998  CD  ARG A 318     -12.272  -2.133  10.935  1.00 10.00      A   
ATOM   2999  NE  ARG A 318     -11.432  -1.129  11.598  1.00 10.00      A   
ATOM   3000  HE  ARG A 318     -11.184  -1.294  12.538  1.00 10.00      A   
ATOM   3001  CZ  ARG A 318     -10.988  -0.018  11.004  1.00 10.00      A   
ATOM   3002  NH1 ARG A 318     -11.307   0.240   9.744  1.00 10.00      A   
ATOM   3003 HH11 ARG A 318     -10.962   1.109   9.282  1.00 10.00      A   
ATOM   3004 HH12 ARG A 318     -11.910  -0.420   9.208  1.00 10.00      A   
ATOM   3005  NH2 ARG A 318     -10.217   0.835  11.671  1.00 10.00      A   
ATOM   3006 HH21 ARG A 318      -9.956   0.647  12.663  1.00 10.00      A   
ATOM   3007 HH22 ARG A 318      -9.868   1.704  11.204  1.00 10.00      A   
ATOM   3008  C   ARG A 318     -15.807  -3.690  13.548  1.00 10.00      A   
ATOM   3009  O   ARG A 318     -15.443  -4.846  13.790  1.00 10.00      A   
ATOM   3010  N   LEU A 319     -17.007  -3.399  13.063  1.00 10.00      A   
ATOM   3011  HN  LEU A 319     -17.241  -2.460  12.884  1.00 10.00      A   
ATOM   3012  CA  LEU A 319     -17.986  -4.442  12.792  1.00 10.00      A   
ATOM   3013  CB  LEU A 319     -19.142  -4.377  13.796  1.00 10.00      A   
ATOM   3014  CG  LEU A 319     -20.262  -5.407  13.618  1.00 10.00      A   
ATOM   3015  CD1 LEU A 319     -19.739  -6.820  13.811  1.00 10.00      A   
ATOM   3016  CD2 LEU A 319     -21.408  -5.124  14.571  1.00 10.00      A   
ATOM   3017  C   LEU A 319     -18.520  -4.388  11.363  1.00 10.00      A   
ATOM   3018  O   LEU A 319     -18.978  -3.344  10.886  1.00 10.00      A   
ATOM   3019  N   TRP A 320     -18.443  -5.528  10.689  1.00 10.00      A   
ATOM   3020  HN  TRP A 320     -18.044  -6.313  11.130  1.00 10.00      A   
ATOM   3021  CA  TRP A 320     -18.932  -5.673   9.326  1.00 10.00      A   
ATOM   3022  CB  TRP A 320     -17.791  -6.109   8.396  1.00 10.00      A   
ATOM   3023  CG  TRP A 320     -16.839  -5.020   7.994  1.00 10.00      A   
ATOM   3024  CD1 TRP A 320     -16.443  -3.942   8.737  1.00 10.00      A   
ATOM   3025  CD2 TRP A 320     -16.151  -4.913   6.741  1.00 10.00      A   
ATOM   3026  NE1 TRP A 320     -15.557  -3.172   8.021  1.00 10.00      A   
ATOM   3027  HE1 TRP A 320     -15.128  -2.338   8.339  1.00 10.00      A   
ATOM   3028  CE2 TRP A 320     -15.361  -3.750   6.792  1.00 10.00      A   
ATOM   3029  CE3 TRP A 320     -16.130  -5.691   5.578  1.00 10.00      A   
ATOM   3030  CZ2 TRP A 320     -14.557  -3.344   5.728  1.00 10.00      A   
ATOM   3031  CZ3 TRP A 320     -15.333  -5.289   4.524  1.00 10.00      A   
ATOM   3032  CH2 TRP A 320     -14.557  -4.126   4.607  1.00 10.00      A   
ATOM   3033  C   TRP A 320     -20.008  -6.750   9.328  1.00 10.00      A   
ATOM   3034  O   TRP A 320     -19.701  -7.927   9.495  1.00 10.00      A   
ATOM   3035  N   VAL A 321     -21.261  -6.352   9.158  1.00 10.00      A   
ATOM   3036  HN  VAL A 321     -21.446  -5.403   8.995  1.00 10.00      A   
ATOM   3037  CA  VAL A 321     -22.368  -7.307   9.179  1.00 10.00      A   
ATOM   3038  CB  VAL A 321     -23.036  -7.381  10.566  1.00 10.00      A   
ATOM   3039  CG1 VAL A 321     -22.310  -8.368  11.462  1.00 10.00      A   
ATOM   3040  CG2 VAL A 321     -23.087  -6.005  11.210  1.00 10.00      A   
ATOM   3041  C   VAL A 321     -23.436  -6.975   8.149  1.00 10.00      A   
ATOM   3042  O   VAL A 321     -23.355  -5.966   7.451  1.00 10.00      A   
ATOM   3043  N   LEU A 322     -24.448  -7.829   8.082  1.00 10.00      A   
ATOM   3044  HN  LEU A 322     -24.453  -8.604   8.683  1.00 10.00      A   
ATOM   3045  CA  LEU A 322     -25.552  -7.645   7.152  1.00 10.00      A   
ATOM   3046  CB  LEU A 322     -26.096  -9.002   6.685  1.00 10.00      A   
ATOM   3047  CG  LEU A 322     -25.160  -9.851   5.814  1.00 10.00      A   
ATOM   3048  CD1 LEU A 322     -25.724 -11.250   5.622  1.00 10.00      A   
ATOM   3049  CD2 LEU A 322     -24.925  -9.186   4.466  1.00 10.00      A   
ATOM   3050  C   LEU A 322     -26.672  -6.827   7.793  1.00 10.00      A   
ATOM   3051  O   LEU A 322     -26.599  -6.472   8.972  1.00 10.00      A   
ATOM   3052  N   ASP A 323     -27.709  -6.547   7.014  1.00 10.00      A   
ATOM   3053  HN  ASP A 323     -27.706  -6.862   6.081  1.00 10.00      A   
ATOM   3054  CA  ASP A 323     -28.857  -5.776   7.486  1.00 10.00      A   
ATOM   3055  CB  ASP A 323     -29.575  -5.074   6.323  1.00 10.00      A   
ATOM   3056  CG  ASP A 323     -30.146  -6.021   5.281  1.00 10.00      A   
ATOM   3057  OD1 ASP A 323     -29.605  -7.134   5.118  1.00 10.00      A   
ATOM   3058  OD2 ASP A 323     -31.125  -5.643   4.603  1.00 10.00      A   
ATOM   3059  C   ASP A 323     -29.822  -6.648   8.280  1.00 10.00      A   
ATOM   3060  O   ASP A 323     -30.860  -6.179   8.747  1.00 10.00      A   
ATOM   3061  N   TYR A 324     -29.453  -7.917   8.453  1.00 10.00      A   
ATOM   3062  HN  TYR A 324     -28.611  -8.221   8.054  1.00 10.00      A   
ATOM   3063  CA  TYR A 324     -30.265  -8.871   9.210  1.00 10.00      A   
ATOM   3064  CB  TYR A 324     -29.681 -10.282   9.094  1.00 10.00      A   
ATOM   3065  CG  TYR A 324     -30.122 -11.057   7.873  1.00 10.00      A   
ATOM   3066  CD1 TYR A 324     -29.191 -11.656   7.036  1.00 10.00      A   
ATOM   3067  CD2 TYR A 324     -31.468 -11.199   7.561  1.00 10.00      A   
ATOM   3068  CE1 TYR A 324     -29.587 -12.374   5.924  1.00 10.00      A   
ATOM   3069  CE2 TYR A 324     -31.874 -11.914   6.451  1.00 10.00      A   
ATOM   3070  CZ  TYR A 324     -30.930 -12.499   5.635  1.00 10.00      A   
ATOM   3071  OH  TYR A 324     -31.326 -13.215   4.530  1.00 10.00      A   
ATOM   3072  HH  TYR A 324     -32.269 -13.073   4.381  1.00 10.00      A   
ATOM   3073  C   TYR A 324     -30.333  -8.481  10.686  1.00 10.00      A   
ATOM   3074  O   TYR A 324     -31.133  -9.023  11.445  1.00 10.00      A   
ATOM   3075  N   ILE A 325     -29.472  -7.552  11.086  1.00 10.00      A   
ATOM   3076  HN  ILE A 325     -28.851  -7.170  10.433  1.00 10.00      A   
ATOM   3077  CA  ILE A 325     -29.423  -7.082  12.462  1.00 10.00      A   
ATOM   3078  CB  ILE A 325     -28.174  -6.207  12.709  1.00 10.00      A   
ATOM   3079  CG1 ILE A 325     -28.071  -5.792  14.180  1.00 10.00      A   
ATOM   3080  CG2 ILE A 325     -28.176  -4.984  11.803  1.00 10.00      A   
ATOM   3081  CD1 ILE A 325     -27.911  -6.954  15.138  1.00 10.00      A   
ATOM   3082  C   ILE A 325     -30.686  -6.301  12.826  1.00 10.00      A   
ATOM   3083  O   ILE A 325     -31.108  -6.297  13.987  1.00 10.00      A   
ATOM   3084  N   GLU A 326     -31.282  -5.643  11.826  1.00 10.00      A   
ATOM   3085  HN  GLU A 326     -30.890  -5.688  10.927  1.00 10.00      A   
ATOM   3086  CA  GLU A 326     -32.497  -4.854  12.020  1.00 10.00      A   
ATOM   3087  CB  GLU A 326     -33.643  -5.720  12.556  1.00 10.00      A   
ATOM   3088  CG  GLU A 326     -34.169  -6.755  11.571  1.00 10.00      A   
ATOM   3089  CD  GLU A 326     -35.487  -7.357  12.020  1.00 10.00      A   
ATOM   3090  OE1 GLU A 326     -36.076  -6.846  12.994  1.00 10.00      A   
ATOM   3091  OE2 GLU A 326     -35.943  -8.343  11.402  1.00 10.00      A   
ATOM   3092  C   GLU A 326     -32.261  -3.642  12.928  1.00 10.00      A   
ATOM   3093  O   GLU A 326     -31.200  -3.501  13.545  1.00 10.00      A   
ATOM   3094  N   ASP A 327     -33.259  -2.767  13.003  1.00 10.00      A   
ATOM   3095  HN  ASP A 327     -34.072  -2.926  12.472  1.00 10.00      A   
ATOM   3096  CA  ASP A 327     -33.178  -1.567  13.832  1.00 10.00      A   
ATOM   3097  CB  ASP A 327     -34.431  -0.696  13.668  1.00 10.00      A   
ATOM   3098  CG  ASP A 327     -34.629  -0.142  12.271  1.00 10.00      A   
ATOM   3099  OD1 ASP A 327     -33.804   0.675  11.822  1.00 10.00      A   
ATOM   3100  OD2 ASP A 327     -35.634  -0.505  11.623  1.00 10.00      A   
ATOM   3101  C   ASP A 327     -33.039  -1.939  15.300  1.00 10.00      A   
ATOM   3102  O   ASP A 327     -32.259  -1.330  16.037  1.00 10.00      A   
ATOM   3103  N   ALA A 328     -33.797  -2.957  15.708  1.00 10.00      A   
ATOM   3104  HN  ALA A 328     -34.382  -3.401  15.058  1.00 10.00      A   
ATOM   3105  CA  ALA A 328     -33.787  -3.433  17.086  1.00 10.00      A   
ATOM   3106  CB  ALA A 328     -34.824  -4.529  17.273  1.00 10.00      A   
ATOM   3107  C   ALA A 328     -32.407  -3.935  17.494  1.00 10.00      A   
ATOM   3108  O   ALA A 328     -31.991  -3.777  18.640  1.00 10.00      A   
ATOM   3109  N   GLY A 329     -31.700  -4.535  16.549  1.00 10.00      A   
ATOM   3110  HN  GLY A 329     -32.077  -4.616  15.648  1.00 10.00      A   
ATOM   3111  CA  GLY A 329     -30.376  -5.050  16.831  1.00 10.00      A   
ATOM   3112  C   GLY A 329     -29.370  -3.941  17.032  1.00 10.00      A   
ATOM   3113  O   GLY A 329     -28.556  -3.989  17.955  1.00 10.00      A   
ATOM   3114  N   LEU A 330     -29.436  -2.933  16.170  1.00 10.00      A   
ATOM   3115  HN  LEU A 330     -30.113  -2.958  15.457  1.00 10.00      A   
ATOM   3116  CA  LEU A 330     -28.530  -1.798  16.250  1.00 10.00      A   
ATOM   3117  CB  LEU A 330     -28.621  -0.939  14.989  1.00 10.00      A   
ATOM   3118  CG  LEU A 330     -28.044  -1.563  13.719  1.00 10.00      A   
ATOM   3119  CD1 LEU A 330     -28.348  -0.691  12.513  1.00 10.00      A   
ATOM   3120  CD2 LEU A 330     -26.545  -1.776  13.864  1.00 10.00      A   
ATOM   3121  C   LEU A 330     -28.786  -0.969  17.505  1.00 10.00      A   
ATOM   3122  O   LEU A 330     -27.869  -0.354  18.051  1.00 10.00      A   
ATOM   3123  N   GLU A 331     -30.033  -0.971  17.969  1.00 10.00      A   
ATOM   3124  HN  GLU A 331     -30.725  -1.469  17.481  1.00 10.00      A   
ATOM   3125  CA  GLU A 331     -30.402  -0.237  19.173  1.00 10.00      A   
ATOM   3126  CB  GLU A 331     -31.914  -0.313  19.398  1.00 10.00      A   
ATOM   3127  CG  GLU A 331     -32.443   0.717  20.379  1.00 10.00      A   
ATOM   3128  CD  GLU A 331     -33.680   0.249  21.114  1.00 10.00      A   
ATOM   3129  OE1 GLU A 331     -34.360  -0.680  20.627  1.00 10.00      A   
ATOM   3130  OE2 GLU A 331     -33.981   0.810  22.187  1.00 10.00      A   
ATOM   3131  C   GLU A 331     -29.665  -0.813  20.379  1.00 10.00      A   
ATOM   3132  O   GLU A 331     -29.152  -0.073  21.223  1.00 10.00      A   
ATOM   3133  N   VAL A 332     -29.610  -2.141  20.442  1.00 10.00      A   
ATOM   3134  HN  VAL A 332     -30.045  -2.669  19.738  1.00 10.00      A   
ATOM   3135  CA  VAL A 332     -28.931  -2.840  21.527  1.00 10.00      A   
ATOM   3136  CB  VAL A 332     -29.307  -4.340  21.546  1.00 10.00      A   
ATOM   3137  CG1 VAL A 332     -28.588  -5.071  22.672  1.00 10.00      A   
ATOM   3138  CG2 VAL A 332     -30.810  -4.517  21.685  1.00 10.00      A   
ATOM   3139  C   VAL A 332     -27.420  -2.701  21.369  1.00 10.00      A   
ATOM   3140  O   VAL A 332     -26.683  -2.565  22.351  1.00 10.00      A   
ATOM   3141  N   LEU A 333     -26.974  -2.714  20.120  1.00 10.00      A   
ATOM   3142  HN  LEU A 333     -27.622  -2.814  19.389  1.00 10.00      A   
ATOM   3143  CA  LEU A 333     -25.559  -2.590  19.792  1.00 10.00      A   
ATOM   3144  CB  LEU A 333     -25.376  -2.617  18.270  1.00 10.00      A   
ATOM   3145  CG  LEU A 333     -23.970  -2.346  17.732  1.00 10.00      A   
ATOM   3146  CD1 LEU A 333     -23.682  -3.258  16.556  1.00 10.00      A   
ATOM   3147  CD2 LEU A 333     -23.833  -0.893  17.308  1.00 10.00      A   
ATOM   3148  C   LEU A 333     -24.968  -1.311  20.371  1.00 10.00      A   
ATOM   3149  O   LEU A 333     -23.890  -1.325  20.965  1.00 10.00      A   
ATOM   3150  N   ALA A 334     -25.700  -0.215  20.218  1.00 10.00      A   
ATOM   3151  HN  ALA A 334     -26.560  -0.282  19.745  1.00 10.00      A   
ATOM   3152  CA  ALA A 334     -25.262   1.087  20.712  1.00 10.00      A   
ATOM   3153  CB  ALA A 334     -26.209   2.173  20.233  1.00 10.00      A   
ATOM   3154  C   ALA A 334     -25.139   1.130  22.237  1.00 10.00      A   
ATOM   3155  O   ALA A 334     -24.460   1.995  22.786  1.00 10.00      A   
ATOM   3156  N   SER A 335     -25.797   0.203  22.917  1.00 10.00      A   
ATOM   3157  HN  SER A 335     -26.320  -0.468  22.430  1.00 10.00      A   
ATOM   3158  CA  SER A 335     -25.762   0.153  24.369  1.00 10.00      A   
ATOM   3159  CB  SER A 335     -27.023  -0.539  24.889  1.00 10.00      A   
ATOM   3160  OG  SER A 335     -28.162  -0.124  24.148  1.00 10.00      A   
ATOM   3161  HG  SER A 335     -28.032   0.785  23.845  1.00 10.00      A   
ATOM   3162  C   SER A 335     -24.509  -0.556  24.882  1.00 10.00      A   
ATOM   3163  O   SER A 335     -23.907  -0.128  25.863  1.00 10.00      A   
ATOM   3164  N   THR A 336     -24.107  -1.624  24.209  1.00 10.00      A   
ATOM   3165  HN  THR A 336     -24.601  -1.905  23.407  1.00 10.00      A   
ATOM   3166  CA  THR A 336     -22.941  -2.386  24.631  1.00 10.00      A   
ATOM   3167  CB  THR A 336     -23.148  -3.889  24.388  1.00 10.00      A   
ATOM   3168  OG1 THR A 336     -24.525  -4.223  24.638  1.00 10.00      A   
ATOM   3169  HG1 THR A 336     -24.880  -3.627  25.314  1.00 10.00      A   
ATOM   3170  CG2 THR A 336     -22.254  -4.708  25.306  1.00 10.00      A   
ATOM   3171  C   THR A 336     -21.658  -1.918  23.941  1.00 10.00      A   
ATOM   3172  O   THR A 336     -20.628  -1.735  24.595  1.00 10.00      A   
ATOM   3173  N   CYS A 337     -21.721  -1.719  22.630  1.00 10.00      A   
ATOM   3174  HN  CYS A 337     -22.575  -1.854  22.161  1.00 10.00      A   
ATOM   3175  CA  CYS A 337     -20.560  -1.284  21.866  1.00 10.00      A   
ATOM   3176  CB  CYS A 337     -20.698  -1.698  20.398  1.00 10.00      A   
ATOM   3177  SG  CYS A 337     -21.305  -3.386  20.155  1.00 10.00      A   
ATOM   3178  HG  CYS A 337     -22.590  -3.409  20.488  1.00 10.00      A   
ATOM   3179  C   CYS A 337     -20.376   0.225  21.979  1.00 10.00      A   
ATOM   3180  O   CYS A 337     -20.979   0.995  21.236  1.00 10.00      A   
ATOM   3181  N   LYS A 338     -19.550   0.647  22.922  1.00 10.00      A   
ATOM   3182  HN  LYS A 338     -19.107  -0.011  23.502  1.00 10.00      A   
ATOM   3183  CA  LYS A 338     -19.300   2.069  23.125  1.00 10.00      A   
ATOM   3184  CB  LYS A 338     -19.241   2.405  24.617  1.00 10.00      A   
ATOM   3185  CG  LYS A 338     -20.568   2.237  25.345  1.00 10.00      A   
ATOM   3186  CD  LYS A 338     -21.647   3.099  24.715  1.00 10.00      A   
ATOM   3187  CE  LYS A 338     -22.939   3.040  25.508  1.00 10.00      A   
ATOM   3188  NZ  LYS A 338     -24.039   3.761  24.821  1.00 10.00      A   
ATOM   3189  HZ1 LYS A 338     -24.860   3.837  25.450  1.00 10.00      A   
ATOM   3190  HZ2 LYS A 338     -24.325   3.245  23.962  1.00 10.00      A   
ATOM   3191  HZ3 LYS A 338     -23.731   4.718  24.552  1.00 10.00      A   
ATOM   3192  C   LYS A 338     -18.031   2.529  22.408  1.00 10.00      A   
ATOM   3193  O   LYS A 338     -17.947   3.667  21.938  1.00 10.00      A   
ATOM   3194  N   ASP A 339     -17.055   1.633  22.304  1.00 10.00      A   
ATOM   3195  HN  ASP A 339     -17.185   0.737  22.672  1.00 10.00      A   
ATOM   3196  CA  ASP A 339     -15.789   1.953  21.649  1.00 10.00      A   
ATOM   3197  CB  ASP A 339     -14.636   1.178  22.301  1.00 10.00      A   
ATOM   3198  CG  ASP A 339     -13.261   1.730  21.957  1.00 10.00      A   
ATOM   3199  OD1 ASP A 339     -13.139   2.952  21.716  1.00 10.00      A   
ATOM   3200  OD2 ASP A 339     -12.290   0.944  21.948  1.00 10.00      A   
ATOM   3201  C   ASP A 339     -15.861   1.654  20.154  1.00 10.00      A   
ATOM   3202  O   ASP A 339     -14.838   1.530  19.481  1.00 10.00      A   
ATOM   3203  N   LEU A 340     -17.084   1.537  19.639  1.00 10.00      A   
ATOM   3204  HN  LEU A 340     -17.861   1.640  20.226  1.00 10.00      A   
ATOM   3205  CA  LEU A 340     -17.299   1.260  18.228  1.00 10.00      A   
ATOM   3206  CB  LEU A 340     -18.777   0.959  17.960  1.00 10.00      A   
ATOM   3207  CG  LEU A 340     -19.150   0.661  16.505  1.00 10.00      A   
ATOM   3208  CD1 LEU A 340     -18.516  -0.640  16.037  1.00 10.00      A   
ATOM   3209  CD2 LEU A 340     -20.659   0.615  16.333  1.00 10.00      A   
ATOM   3210  C   LEU A 340     -16.833   2.439  17.382  1.00 10.00      A   
ATOM   3211  O   LEU A 340     -17.217   3.582  17.629  1.00 10.00      A   
ATOM   3212  N   ARG A 341     -16.002   2.149  16.392  1.00 10.00      A   
ATOM   3213  HN  ARG A 341     -15.746   1.210  16.244  1.00 10.00      A   
ATOM   3214  CA  ARG A 341     -15.464   3.177  15.516  1.00 10.00      A   
ATOM   3215  CB  ARG A 341     -13.941   3.039  15.418  1.00 10.00      A   
ATOM   3216  CG  ARG A 341     -13.240   2.759  16.734  1.00 10.00      A   
ATOM   3217  CD  ARG A 341     -13.327   3.951  17.667  1.00 10.00      A   
ATOM   3218  NE  ARG A 341     -12.633   3.709  18.929  1.00 10.00      A   
ATOM   3219  HE  ARG A 341     -13.143   3.264  19.648  1.00 10.00      A   
ATOM   3220  CZ  ARG A 341     -11.365   4.044  19.159  1.00 10.00      A   
ATOM   3221  NH1 ARG A 341     -10.643   4.637  18.213  1.00 10.00      A   
ATOM   3222 HH11 ARG A 341      -9.651   4.899  18.400  1.00 10.00      A   
ATOM   3223 HH12 ARG A 341     -11.062   4.840  17.276  1.00 10.00      A   
ATOM   3224  NH2 ARG A 341     -10.826   3.788  20.345  1.00 10.00      A   
ATOM   3225 HH21 ARG A 341     -11.401   3.328  21.091  1.00 10.00      A   
ATOM   3226 HH22 ARG A 341      -9.830   4.040  20.536  1.00 10.00      A   
ATOM   3227  C   ARG A 341     -16.045   3.060  14.116  1.00 10.00      A   
ATOM   3228  O   ARG A 341     -16.433   4.061  13.504  1.00 10.00      A   
ATOM   3229  N   GLU A 342     -16.105   1.828  13.619  1.00 10.00      A   
ATOM   3230  HN  GLU A 342     -15.820   1.073  14.178  1.00 10.00      A   
ATOM   3231  CA  GLU A 342     -16.594   1.566  12.279  1.00 10.00      A   
ATOM   3232  CB  GLU A 342     -15.443   1.090  11.389  1.00 10.00      A   
ATOM   3233  CG  GLU A 342     -15.850   0.781   9.959  1.00 10.00      A   
ATOM   3234  CD  GLU A 342     -14.672   0.494   9.063  1.00 10.00      A   
ATOM   3235  OE1 GLU A 342     -13.994   1.454   8.648  1.00 10.00      A   
ATOM   3236  OE2 GLU A 342     -14.446  -0.690   8.733  1.00 10.00      A   
ATOM   3237  C   GLU A 342     -17.719   0.539  12.267  1.00 10.00      A   
ATOM   3238  O   GLU A 342     -17.596  -0.550  12.833  1.00 10.00      A   
ATOM   3239  N   LEU A 343     -18.801   0.896  11.599  1.00 10.00      A   
ATOM   3240  HN  LEU A 343     -18.825   1.782  11.174  1.00 10.00      A   
ATOM   3241  CA  LEU A 343     -19.957   0.027  11.471  1.00 10.00      A   
ATOM   3242  CB  LEU A 343     -21.100   0.531  12.357  1.00 10.00      A   
ATOM   3243  CG  LEU A 343     -22.390  -0.296  12.336  1.00 10.00      A   
ATOM   3244  CD1 LEU A 343     -22.178  -1.646  13.007  1.00 10.00      A   
ATOM   3245  CD2 LEU A 343     -23.541   0.463  12.984  1.00 10.00      A   
ATOM   3246  C   LEU A 343     -20.408  -0.004  10.014  1.00 10.00      A   
ATOM   3247  O   LEU A 343     -20.840   1.013   9.471  1.00 10.00      A   
ATOM   3248  N   ARG A 344     -20.294  -1.160   9.383  1.00 10.00      A   
ATOM   3249  HN  ARG A 344     -19.938  -1.934   9.869  1.00 10.00      A   
ATOM   3250  CA  ARG A 344     -20.687  -1.309   7.986  1.00 10.00      A   
ATOM   3251  CB  ARG A 344     -19.485  -1.680   7.112  1.00 10.00      A   
ATOM   3252  CG  ARG A 344     -18.308  -0.732   7.279  1.00 10.00      A   
ATOM   3253  CD  ARG A 344     -17.321  -0.829   6.130  1.00 10.00      A   
ATOM   3254  NE  ARG A 344     -16.098  -0.090   6.438  1.00 10.00      A   
ATOM   3255  HE  ARG A 344     -15.884   0.042   7.389  1.00 10.00      A   
ATOM   3256  CZ  ARG A 344     -15.249   0.388   5.536  1.00 10.00      A   
ATOM   3257  NH1 ARG A 344     -15.464   0.212   4.242  1.00 10.00      A   
ATOM   3258 HH11 ARG A 344     -16.304  -0.309   3.907  1.00 10.00      A   
ATOM   3259 HH12 ARG A 344     -14.781   0.590   3.544  1.00 10.00      A   
ATOM   3260  NH2 ARG A 344     -14.184   1.064   5.938  1.00 10.00      A   
ATOM   3261 HH21 ARG A 344     -14.011   1.219   6.962  1.00 10.00      A   
ATOM   3262 HH22 ARG A 344     -13.507   1.452   5.240  1.00 10.00      A   
ATOM   3263  C   ARG A 344     -21.820  -2.316   7.834  1.00 10.00      A   
ATOM   3264  O   ARG A 344     -21.651  -3.502   8.110  1.00 10.00      A   
ATOM   3265  N   VAL A 345     -22.976  -1.820   7.411  1.00 10.00      A   
ATOM   3266  HN  VAL A 345     -23.033  -0.857   7.209  1.00 10.00      A   
ATOM   3267  CA  VAL A 345     -24.160  -2.650   7.225  1.00 10.00      A   
ATOM   3268  CB  VAL A 345     -25.430  -1.931   7.737  1.00 10.00      A   
ATOM   3269  CG1 VAL A 345     -26.601  -2.896   7.835  1.00 10.00      A   
ATOM   3270  CG2 VAL A 345     -25.175  -1.260   9.079  1.00 10.00      A   
ATOM   3271  C   VAL A 345     -24.345  -2.985   5.749  1.00 10.00      A   
ATOM   3272  O   VAL A 345     -24.605  -2.103   4.928  1.00 10.00      A   
ATOM   3273  N   PHE A 346     -24.210  -4.255   5.415  1.00 10.00      A   
ATOM   3274  HN  PHE A 346     -24.003  -4.917   6.116  1.00 10.00      A   
ATOM   3275  CA  PHE A 346     -24.362  -4.702   4.039  1.00 10.00      A   
ATOM   3276  CB  PHE A 346     -23.271  -5.719   3.688  1.00 10.00      A   
ATOM   3277  CG  PHE A 346     -21.877  -5.184   3.843  1.00 10.00      A   
ATOM   3278  CD1 PHE A 346     -21.122  -5.487   4.967  1.00 10.00      A   
ATOM   3279  CD2 PHE A 346     -21.322  -4.375   2.868  1.00 10.00      A   
ATOM   3280  CE1 PHE A 346     -19.839  -4.995   5.117  1.00 10.00      A   
ATOM   3281  CE2 PHE A 346     -20.040  -3.879   3.009  1.00 10.00      A   
ATOM   3282  CZ  PHE A 346     -19.297  -4.189   4.135  1.00 10.00      A   
ATOM   3283  C   PHE A 346     -25.742  -5.310   3.827  1.00 10.00      A   
ATOM   3284  O   PHE A 346     -26.260  -5.988   4.705  1.00 10.00      A   
ATOM   3285  N   PRO A 347     -26.359  -5.081   2.660  1.00 10.00      A   
ATOM   3286  CA  PRO A 347     -27.691  -5.611   2.364  1.00 10.00      A   
ATOM   3287  CB  PRO A 347     -28.119  -4.816   1.133  1.00 10.00      A   
ATOM   3288  CG  PRO A 347     -26.837  -4.477   0.450  1.00 10.00      A   
ATOM   3289  CD  PRO A 347     -25.810  -4.301   1.537  1.00 10.00      A   
ATOM   3290  C   PRO A 347     -27.672  -7.103   2.045  1.00 10.00      A   
ATOM   3291  O   PRO A 347     -26.854  -7.575   1.249  1.00 10.00      A   
ATOM   3292  N   SER A 348     -28.574  -7.842   2.672  1.00 10.00      A   
ATOM   3293  HN  SER A 348     -29.189  -7.411   3.313  1.00 10.00      A   
ATOM   3294  CA  SER A 348     -28.674  -9.274   2.453  1.00 10.00      A   
ATOM   3295  CB  SER A 348     -29.552  -9.918   3.526  1.00 10.00      A   
ATOM   3296  OG  SER A 348     -30.675  -9.107   3.834  1.00 10.00      A   
ATOM   3297  HG  SER A 348     -30.387  -8.360   4.389  1.00 10.00      A   
ATOM   3298  C   SER A 348     -29.234  -9.562   1.067  1.00 10.00      A   
ATOM   3299  O   SER A 348     -28.705 -10.395   0.329  1.00 10.00      A   
ATOM   3300  N   GLU A 349     -30.302  -8.856   0.718  1.00 10.00      A   
ATOM   3301  HN  GLU A 349     -30.670  -8.200   1.355  1.00 10.00      A   
ATOM   3302  CA  GLU A 349     -30.941  -9.019  -0.579  1.00 10.00      A   
ATOM   3303  CB  GLU A 349     -32.272  -9.759  -0.435  1.00 10.00      A   
ATOM   3304  CG  GLU A 349     -32.132 -11.200   0.026  1.00 10.00      A   
ATOM   3305  CD  GLU A 349     -31.664 -12.127  -1.075  1.00 10.00      A   
ATOM   3306  OE1 GLU A 349     -30.561 -11.916  -1.619  1.00 10.00      A   
ATOM   3307  OE2 GLU A 349     -32.396 -13.086  -1.398  1.00 10.00      A   
ATOM   3308  C   GLU A 349     -31.161  -7.665  -1.240  1.00 10.00      A   
ATOM   3309  O   GLU A 349     -32.253  -7.092  -1.165  1.00 10.00      A   
ATOM   3310  N   PRO A 350     -30.123  -7.127  -1.900  1.00 10.00      A   
ATOM   3311  CA  PRO A 350     -30.199  -5.827  -2.577  1.00 10.00      A   
ATOM   3312  CB  PRO A 350     -28.731  -5.476  -2.813  1.00 10.00      A   
ATOM   3313  CG  PRO A 350     -28.052  -6.795  -2.945  1.00 10.00      A   
ATOM   3314  CD  PRO A 350     -28.786  -7.741  -2.033  1.00 10.00      A   
ATOM   3315  C   PRO A 350     -30.936  -5.920  -3.909  1.00 10.00      A   
ATOM   3316  O   PRO A 350     -31.108  -4.922  -4.606  1.00 10.00      A   
ATOM   3317  N   PHE A 351     -31.377  -7.125  -4.246  1.00 10.00      A   
ATOM   3318  HN  PHE A 351     -31.216  -7.878  -3.638  1.00 10.00      A   
ATOM   3319  CA  PHE A 351     -32.089  -7.360  -5.494  1.00 10.00      A   
ATOM   3320  CB  PHE A 351     -31.684  -8.714  -6.078  1.00 10.00      A   
ATOM   3321  CG  PHE A 351     -30.207  -8.972  -6.009  1.00 10.00      A   
ATOM   3322  CD1 PHE A 351     -29.715 -10.046  -5.287  1.00 10.00      A   
ATOM   3323  CD2 PHE A 351     -29.311  -8.136  -6.652  1.00 10.00      A   
ATOM   3324  CE1 PHE A 351     -28.358 -10.281  -5.210  1.00 10.00      A   
ATOM   3325  CE2 PHE A 351     -27.953  -8.366  -6.581  1.00 10.00      A   
ATOM   3326  CZ  PHE A 351     -27.474  -9.442  -5.858  1.00 10.00      A   
ATOM   3327  C   PHE A 351     -33.594  -7.302  -5.271  1.00 10.00      A   
ATOM   3328  O   PHE A 351     -34.383  -7.527  -6.188  1.00 10.00      A   
ATOM   3329  N   VAL A 352     -33.980  -7.009  -4.037  1.00 10.00      A   
ATOM   3330  HN  VAL A 352     -33.299  -6.854  -3.351  1.00 10.00      A   
ATOM   3331  CA  VAL A 352     -35.383  -6.902  -3.671  1.00 10.00      A   
ATOM   3332  CB  VAL A 352     -35.781  -7.972  -2.632  1.00 10.00      A   
ATOM   3333  CG1 VAL A 352     -37.263  -7.877  -2.297  1.00 10.00      A   
ATOM   3334  CG2 VAL A 352     -35.432  -9.365  -3.132  1.00 10.00      A   
ATOM   3335  C   VAL A 352     -35.647  -5.523  -3.088  1.00 10.00      A   
ATOM   3336  O   VAL A 352     -35.132  -5.189  -2.016  1.00 10.00      A   
ATOM   3337  N   MET A 353     -36.432  -4.726  -3.795  1.00 10.00      A   
ATOM   3338  HN  MET A 353     -36.811  -5.052  -4.643  1.00 10.00      A   
ATOM   3339  CA  MET A 353     -36.752  -3.377  -3.349  1.00 10.00      A   
ATOM   3340  CB  MET A 353     -37.623  -2.651  -4.379  1.00 10.00      A   
ATOM   3341  CG  MET A 353     -37.987  -1.227  -3.985  1.00 10.00      A   
ATOM   3342  SD  MET A 353     -39.178  -0.467  -5.109  1.00 10.00      A   
ATOM   3343  CE  MET A 353     -39.455   1.103  -4.289  1.00 10.00      A   
ATOM   3344  C   MET A 353     -37.445  -3.398  -1.990  1.00 10.00      A   
ATOM   3345  O   MET A 353     -36.962  -2.786  -1.036  1.00 10.00      A   
ATOM   3346  N   GLU A 354     -38.559  -4.122  -1.907  1.00 10.00      A   
ATOM   3347  HN  GLU A 354     -38.872  -4.610  -2.704  1.00 10.00      A   
ATOM   3348  CA  GLU A 354     -39.327  -4.225  -0.668  1.00 10.00      A   
ATOM   3349  CB  GLU A 354     -40.536  -5.143  -0.862  1.00 10.00      A   
ATOM   3350  CG  GLU A 354     -41.681  -4.508  -1.637  1.00 10.00      A   
ATOM   3351  CD  GLU A 354     -42.269  -3.304  -0.928  1.00 10.00      A   
ATOM   3352  OE1 GLU A 354     -43.090  -3.496  -0.011  1.00 10.00      A   
ATOM   3353  OE2 GLU A 354     -41.921  -2.160  -1.290  1.00 10.00      A   
ATOM   3354  C   GLU A 354     -38.459  -4.714   0.493  1.00 10.00      A   
ATOM   3355  O   GLU A 354     -37.622  -5.603   0.322  1.00 10.00      A   
ATOM   3356  N   PRO A 355     -38.639  -4.117   1.684  1.00 10.00      A   
ATOM   3357  CA  PRO A 355     -37.871  -4.471   2.879  1.00 10.00      A   
ATOM   3358  CB  PRO A 355     -38.459  -3.570   3.976  1.00 10.00      A   
ATOM   3359  CG  PRO A 355     -39.118  -2.453   3.246  1.00 10.00      A   
ATOM   3360  CD  PRO A 355     -39.606  -3.037   1.952  1.00 10.00      A   
ATOM   3361  C   PRO A 355     -38.028  -5.938   3.265  1.00 10.00      A   
ATOM   3362  O   PRO A 355     -39.130  -6.404   3.560  1.00 10.00      A   
ATOM   3363  N   ASN A 356     -36.924  -6.667   3.247  1.00 10.00      A   
ATOM   3364  HN  ASN A 356     -36.080  -6.253   2.972  1.00 10.00      A   
ATOM   3365  CA  ASN A 356     -36.938  -8.075   3.616  1.00 10.00      A   
ATOM   3366  CB  ASN A 356     -35.864  -8.865   2.859  1.00 10.00      A   
ATOM   3367  CG  ASN A 356     -34.450  -8.432   3.190  1.00 10.00      A   
ATOM   3368  OD1 ASN A 356     -34.171  -7.242   3.334  1.00 10.00      A   
ATOM   3369  ND2 ASN A 356     -33.549  -9.393   3.298  1.00 10.00      A   
ATOM   3370 HD21 ASN A 356     -33.841 -10.319   3.158  1.00 10.00      A   
ATOM   3371 HD22 ASN A 356     -32.620  -9.141   3.512  1.00 10.00      A   
ATOM   3372  C   ASN A 356     -36.753  -8.221   5.120  1.00 10.00      A   
ATOM   3373  O   ASN A 356     -37.125  -9.237   5.711  1.00 10.00      A   
ATOM   3374  N   VAL A 357     -36.182  -7.187   5.728  1.00 10.00      A   
ATOM   3375  HN  VAL A 357     -35.913  -6.413   5.192  1.00 10.00      A   
ATOM   3376  CA  VAL A 357     -35.950  -7.154   7.167  1.00 10.00      A   
ATOM   3377  CB  VAL A 357     -34.487  -7.470   7.547  1.00 10.00      A   
ATOM   3378  CG1 VAL A 357     -34.218  -8.963   7.481  1.00 10.00      A   
ATOM   3379  CG2 VAL A 357     -33.516  -6.704   6.664  1.00 10.00      A   
ATOM   3380  C   VAL A 357     -36.315  -5.776   7.706  1.00 10.00      A   
ATOM   3381  O   VAL A 357     -36.363  -4.804   6.950  1.00 10.00      A   
ATOM   3382  N   ALA A 358     -36.559  -5.696   9.005  1.00 10.00      A   
ATOM   3383  HN  ALA A 358     -36.484  -6.503   9.556  1.00 10.00      A   
ATOM   3384  CA  ALA A 358     -36.935  -4.438   9.635  1.00 10.00      A   
ATOM   3385  CB  ALA A 358     -37.746  -4.689  10.900  1.00 10.00      A   
ATOM   3386  C   ALA A 358     -35.724  -3.554   9.922  1.00 10.00      A   
ATOM   3387  O   ALA A 358     -35.255  -3.470  11.057  1.00 10.00      A   
ATOM   3388  N   LEU A 359     -35.222  -2.903   8.881  1.00 10.00      A   
ATOM   3389  HN  LEU A 359     -35.643  -3.017   8.002  1.00 10.00      A   
ATOM   3390  CA  LEU A 359     -34.073  -2.016   9.007  1.00 10.00      A   
ATOM   3391  CB  LEU A 359     -32.834  -2.642   8.354  1.00 10.00      A   
ATOM   3392  CG  LEU A 359     -31.509  -1.914   8.596  1.00 10.00      A   
ATOM   3393  CD1 LEU A 359     -30.703  -2.597   9.690  1.00 10.00      A   
ATOM   3394  CD2 LEU A 359     -30.699  -1.805   7.314  1.00 10.00      A   
ATOM   3395  C   LEU A 359     -34.386  -0.674   8.357  1.00 10.00      A   
ATOM   3396  O   LEU A 359     -34.644  -0.607   7.154  1.00 10.00      A   
ATOM   3397  N   THR A 360     -34.376   0.388   9.146  1.00 10.00      A   
ATOM   3398  HN  THR A 360     -34.162   0.276  10.108  1.00 10.00      A   
ATOM   3399  CA  THR A 360     -34.671   1.723   8.637  1.00 10.00      A   
ATOM   3400  CB  THR A 360     -36.072   2.192   9.084  1.00 10.00      A   
ATOM   3401  OG1 THR A 360     -36.285   1.852  10.463  1.00 10.00      A   
ATOM   3402  HG1 THR A 360     -35.885   0.984  10.649  1.00 10.00      A   
ATOM   3403  CG2 THR A 360     -37.153   1.550   8.225  1.00 10.00      A   
ATOM   3404  C   THR A 360     -33.614   2.730   9.083  1.00 10.00      A   
ATOM   3405  O   THR A 360     -32.456   2.365   9.292  1.00 10.00      A   
ATOM   3406  N   GLU A 361     -34.007   3.994   9.219  1.00 10.00      A   
ATOM   3407  HN  GLU A 361     -34.947   4.237   9.038  1.00 10.00      A   
ATOM   3408  CA  GLU A 361     -33.081   5.031   9.635  1.00 10.00      A   
ATOM   3409  CB  GLU A 361     -33.577   6.414   9.197  1.00 10.00      A   
ATOM   3410  CG  GLU A 361     -34.754   6.952   9.997  1.00 10.00      A   
ATOM   3411  CD  GLU A 361     -36.094   6.592   9.400  1.00 10.00      A   
ATOM   3412  OE1 GLU A 361     -36.907   7.510   9.161  1.00 10.00      A   
ATOM   3413  OE2 GLU A 361     -36.347   5.392   9.184  1.00 10.00      A   
ATOM   3414  C   GLU A 361     -32.862   4.995  11.144  1.00 10.00      A   
ATOM   3415  O   GLU A 361     -31.863   5.508  11.649  1.00 10.00      A   
ATOM   3416  N   GLN A 362     -33.796   4.374  11.856  1.00 10.00      A   
ATOM   3417  HN  GLN A 362     -34.561   3.970  11.393  1.00 10.00      A   
ATOM   3418  CA  GLN A 362     -33.717   4.275  13.305  1.00 10.00      A   
ATOM   3419  CB  GLN A 362     -34.939   3.545  13.865  1.00 10.00      A   
ATOM   3420  CG  GLN A 362     -34.952   3.420  15.381  1.00 10.00      A   
ATOM   3421  CD  GLN A 362     -34.999   4.764  16.080  1.00 10.00      A   
ATOM   3422  OE1 GLN A 362     -35.605   5.717  15.591  1.00 10.00      A   
ATOM   3423  NE2 GLN A 362     -34.345   4.853  17.226  1.00 10.00      A   
ATOM   3424 HE21 GLN A 362     -33.875   4.055  17.554  1.00 10.00      A   
ATOM   3425 HE22 GLN A 362     -34.358   5.709  17.701  1.00 10.00      A   
ATOM   3426  C   GLN A 362     -32.428   3.588  13.746  1.00 10.00      A   
ATOM   3427  O   GLN A 362     -31.798   4.011  14.716  1.00 10.00      A   
ATOM   3428  N   GLY A 363     -32.048   2.536  13.029  1.00 10.00      A   
ATOM   3429  HN  GLY A 363     -32.607   2.239  12.276  1.00 10.00      A   
ATOM   3430  CA  GLY A 363     -30.842   1.800  13.350  1.00 10.00      A   
ATOM   3431  C   GLY A 363     -29.623   2.690  13.491  1.00 10.00      A   
ATOM   3432  O   GLY A 363     -28.978   2.703  14.542  1.00 10.00      A   
ATOM   3433  N   LEU A 364     -29.316   3.453  12.448  1.00 10.00      A   
ATOM   3434  HN  LEU A 364     -29.880   3.414  11.643  1.00 10.00      A   
ATOM   3435  CA  LEU A 364     -28.157   4.343  12.474  1.00 10.00      A   
ATOM   3436  CB  LEU A 364     -27.912   4.982  11.110  1.00 10.00      A   
ATOM   3437  CG  LEU A 364     -26.477   4.934  10.574  1.00 10.00      A   
ATOM   3438  CD1 LEU A 364     -26.369   5.736   9.288  1.00 10.00      A   
ATOM   3439  CD2 LEU A 364     -25.480   5.438  11.607  1.00 10.00      A   
ATOM   3440  C   LEU A 364     -28.302   5.425  13.539  1.00 10.00      A   
ATOM   3441  O   LEU A 364     -27.347   5.726  14.252  1.00 10.00      A   
ATOM   3442  N   VAL A 365     -29.495   6.000  13.647  1.00 10.00      A   
ATOM   3443  HN  VAL A 365     -30.217   5.718  13.043  1.00 10.00      A   
ATOM   3444  CA  VAL A 365     -29.758   7.045  14.635  1.00 10.00      A   
ATOM   3445  CB  VAL A 365     -31.213   7.561  14.559  1.00 10.00      A   
ATOM   3446  CG1 VAL A 365     -31.498   8.557  15.676  1.00 10.00      A   
ATOM   3447  CG2 VAL A 365     -31.471   8.201  13.206  1.00 10.00      A   
ATOM   3448  C   VAL A 365     -29.462   6.541  16.048  1.00 10.00      A   
ATOM   3449  O   VAL A 365     -28.798   7.224  16.831  1.00 10.00      A   
ATOM   3450  N   SER A 366     -29.923   5.330  16.350  1.00 10.00      A   
ATOM   3451  HN  SER A 366     -30.412   4.822  15.668  1.00 10.00      A   
ATOM   3452  CA  SER A 366     -29.715   4.734  17.660  1.00 10.00      A   
ATOM   3453  CB  SER A 366     -30.447   3.390  17.768  1.00 10.00      A   
ATOM   3454  OG  SER A 366     -31.782   3.491  17.298  1.00 10.00      A   
ATOM   3455  HG  SER A 366     -31.779   3.570  16.333  1.00 10.00      A   
ATOM   3456  C   SER A 366     -28.227   4.556  17.949  1.00 10.00      A   
ATOM   3457  O   SER A 366     -27.753   4.900  19.031  1.00 10.00      A   
ATOM   3458  N   VAL A 367     -27.491   4.048  16.967  1.00 10.00      A   
ATOM   3459  HN  VAL A 367     -27.922   3.813  16.116  1.00 10.00      A   
ATOM   3460  CA  VAL A 367     -26.057   3.829  17.125  1.00 10.00      A   
ATOM   3461  CB  VAL A 367     -25.470   3.016  15.952  1.00 10.00      A   
ATOM   3462  CG1 VAL A 367     -24.017   2.663  16.218  1.00 10.00      A   
ATOM   3463  CG2 VAL A 367     -26.282   1.752  15.729  1.00 10.00      A   
ATOM   3464  C   VAL A 367     -25.315   5.160  17.267  1.00 10.00      A   
ATOM   3465  O   VAL A 367     -24.385   5.288  18.068  1.00 10.00      A   
ATOM   3466  N   SER A 368     -25.761   6.159  16.512  1.00 10.00      A   
ATOM   3467  HN  SER A 368     -26.521   5.995  15.909  1.00 10.00      A   
ATOM   3468  CA  SER A 368     -25.158   7.485  16.544  1.00 10.00      A   
ATOM   3469  CB  SER A 368     -25.752   8.360  15.437  1.00 10.00      A   
ATOM   3470  OG  SER A 368     -25.578   7.751  14.170  1.00 10.00      A   
ATOM   3471  HG  SER A 368     -26.223   7.042  14.065  1.00 10.00      A   
ATOM   3472  C   SER A 368     -25.362   8.149  17.902  1.00 10.00      A   
ATOM   3473  O   SER A 368     -24.614   9.047  18.282  1.00 10.00      A   
ATOM   3474  N   MET A 369     -26.374   7.696  18.624  1.00 10.00      A   
ATOM   3475  HN  MET A 369     -26.938   6.981  18.257  1.00 10.00      A   
ATOM   3476  CA  MET A 369     -26.680   8.228  19.944  1.00 10.00      A   
ATOM   3477  CB  MET A 369     -28.198   8.334  20.140  1.00 10.00      A   
ATOM   3478  CG  MET A 369     -28.864   9.473  19.387  1.00 10.00      A   
ATOM   3479  SD  MET A 369     -30.658   9.468  19.585  1.00 10.00      A   
ATOM   3480  CE  MET A 369     -31.091  10.985  18.741  1.00 10.00      A   
ATOM   3481  C   MET A 369     -26.101   7.329  21.032  1.00 10.00      A   
ATOM   3482  O   MET A 369     -26.290   7.579  22.221  1.00 10.00      A   
ATOM   3483  N   GLY A 370     -25.401   6.278  20.625  1.00 10.00      A   
ATOM   3484  HN  GLY A 370     -25.273   6.125  19.664  1.00 10.00      A   
ATOM   3485  CA  GLY A 370     -24.832   5.359  21.589  1.00 10.00      A   
ATOM   3486  C   GLY A 370     -23.318   5.328  21.582  1.00 10.00      A   
ATOM   3487  O   GLY A 370     -22.690   5.414  22.636  1.00 10.00      A   
ATOM   3488  N   CYS A 371     -22.730   5.211  20.401  1.00 10.00      A   
ATOM   3489  HN  CYS A 371     -23.284   5.164  19.589  1.00 10.00      A   
ATOM   3490  CA  CYS A 371     -21.281   5.149  20.273  1.00 10.00      A   
ATOM   3491  CB  CYS A 371     -20.894   4.133  19.193  1.00 10.00      A   
ATOM   3492  SG  CYS A 371     -22.010   2.712  19.085  1.00 10.00      A   
ATOM   3493  HG  CYS A 371     -21.622   1.814  19.987  1.00 10.00      A   
ATOM   3494  C   CYS A 371     -20.693   6.518  19.945  1.00 10.00      A   
ATOM   3495  O   CYS A 371     -20.918   7.056  18.858  1.00 10.00      A   
ATOM   3496  N   PRO A 372     -19.937   7.107  20.887  1.00 10.00      A   
ATOM   3497  CA  PRO A 372     -19.304   8.412  20.695  1.00 10.00      A   
ATOM   3498  CB  PRO A 372     -19.097   8.888  22.133  1.00 10.00      A   
ATOM   3499  CG  PRO A 372     -18.855   7.635  22.906  1.00 10.00      A   
ATOM   3500  CD  PRO A 372     -19.660   6.555  22.231  1.00 10.00      A   
ATOM   3501  C   PRO A 372     -17.957   8.300  19.982  1.00 10.00      A   
ATOM   3502  O   PRO A 372     -17.307   9.306  19.698  1.00 10.00      A   
ATOM   3503  N   LYS A 373     -17.551   7.073  19.682  1.00 10.00      A   
ATOM   3504  HN  LYS A 373     -18.127   6.315  19.910  1.00 10.00      A   
ATOM   3505  CA  LYS A 373     -16.277   6.819  19.022  1.00 10.00      A   
ATOM   3506  CB  LYS A 373     -15.602   5.604  19.664  1.00 10.00      A   
ATOM   3507  CG  LYS A 373     -15.309   5.749  21.150  1.00 10.00      A   
ATOM   3508  CD  LYS A 373     -13.901   6.269  21.383  1.00 10.00      A   
ATOM   3509  CE  LYS A 373     -13.540   6.267  22.861  1.00 10.00      A   
ATOM   3510  NZ  LYS A 373     -13.564   4.899  23.449  1.00 10.00      A   
ATOM   3511  HZ1 LYS A 373     -12.908   4.845  24.250  1.00 10.00      A   
ATOM   3512  HZ2 LYS A 373     -13.275   4.189  22.736  1.00 10.00      A   
ATOM   3513  HZ3 LYS A 373     -14.521   4.667  23.785  1.00 10.00      A   
ATOM   3514  C   LYS A 373     -16.476   6.568  17.530  1.00 10.00      A   
ATOM   3515  O   LYS A 373     -15.515   6.323  16.795  1.00 10.00      A   
ATOM   3516  N   LEU A 374     -17.725   6.639  17.091  1.00 10.00      A   
ATOM   3517  HN  LEU A 374     -18.437   6.868  17.722  1.00 10.00      A   
ATOM   3518  CA  LEU A 374     -18.065   6.401  15.694  1.00 10.00      A   
ATOM   3519  CB  LEU A 374     -19.579   6.350  15.513  1.00 10.00      A   
ATOM   3520  CG  LEU A 374     -20.248   5.000  15.746  1.00 10.00      A   
ATOM   3521  CD1 LEU A 374     -21.754   5.141  15.616  1.00 10.00      A   
ATOM   3522  CD2 LEU A 374     -19.719   3.967  14.762  1.00 10.00      A   
ATOM   3523  C   LEU A 374     -17.490   7.474  14.782  1.00 10.00      A   
ATOM   3524  O   LEU A 374     -17.525   8.658  15.112  1.00 10.00      A   
ATOM   3525  N   GLU A 375     -16.959   7.046  13.641  1.00 10.00      A   
ATOM   3526  HN  GLU A 375     -16.940   6.082  13.458  1.00 10.00      A   
ATOM   3527  CA  GLU A 375     -16.388   7.965  12.659  1.00 10.00      A   
ATOM   3528  CB  GLU A 375     -14.964   8.374  13.034  1.00 10.00      A   
ATOM   3529  CG  GLU A 375     -13.959   7.234  13.055  1.00 10.00      A   
ATOM   3530  CD  GLU A 375     -12.539   7.743  13.120  1.00 10.00      A   
ATOM   3531  OE1 GLU A 375     -12.093   8.388  12.148  1.00 10.00      A   
ATOM   3532  OE2 GLU A 375     -11.866   7.513  14.147  1.00 10.00      A   
ATOM   3533  C   GLU A 375     -16.434   7.384  11.246  1.00 10.00      A   
ATOM   3534  O   GLU A 375     -16.313   8.114  10.262  1.00 10.00      A   
ATOM   3535  N   SER A 376     -16.591   6.070  11.153  1.00 10.00      A   
ATOM   3536  HN  SER A 376     -16.647   5.537  11.970  1.00 10.00      A   
ATOM   3537  CA  SER A 376     -16.671   5.393   9.870  1.00 10.00      A   
ATOM   3538  CB  SER A 376     -15.440   4.512   9.659  1.00 10.00      A   
ATOM   3539  OG  SER A 376     -15.395   3.993   8.342  1.00 10.00      A   
ATOM   3540  HG  SER A 376     -14.742   3.282   8.301  1.00 10.00      A   
ATOM   3541  C   SER A 376     -17.941   4.551   9.827  1.00 10.00      A   
ATOM   3542  O   SER A 376     -18.013   3.481  10.435  1.00 10.00      A   
ATOM   3543  N   VAL A 377     -18.947   5.040   9.120  1.00 10.00      A   
ATOM   3544  HN  VAL A 377     -18.830   5.891   8.640  1.00 10.00      A   
ATOM   3545  CA  VAL A 377     -20.214   4.332   9.034  1.00 10.00      A   
ATOM   3546  CB  VAL A 377     -21.343   5.070   9.797  1.00 10.00      A   
ATOM   3547  CG1 VAL A 377     -22.644   4.282   9.734  1.00 10.00      A   
ATOM   3548  CG2 VAL A 377     -20.945   5.318  11.246  1.00 10.00      A   
ATOM   3549  C   VAL A 377     -20.653   4.086   7.590  1.00 10.00      A   
ATOM   3550  O   VAL A 377     -20.646   4.990   6.754  1.00 10.00      A   
ATOM   3551  N   LEU A 378     -21.015   2.846   7.315  1.00 10.00      A   
ATOM   3552  HN  LEU A 378     -20.955   2.170   8.027  1.00 10.00      A   
ATOM   3553  CA  LEU A 378     -21.510   2.439   6.009  1.00 10.00      A   
ATOM   3554  CB  LEU A 378     -20.588   1.373   5.405  1.00 10.00      A   
ATOM   3555  CG  LEU A 378     -20.889   0.928   3.972  1.00 10.00      A   
ATOM   3556  CD1 LEU A 378     -19.597   0.645   3.222  1.00 10.00      A   
ATOM   3557  CD2 LEU A 378     -21.786  -0.300   3.966  1.00 10.00      A   
ATOM   3558  C   LEU A 378     -22.907   1.876   6.226  1.00 10.00      A   
ATOM   3559  O   LEU A 378     -23.068   0.912   6.972  1.00 10.00      A   
ATOM   3560  N   TYR A 379     -23.911   2.469   5.597  1.00 10.00      A   
ATOM   3561  HN  TYR A 379     -23.731   3.212   4.976  1.00 10.00      A   
ATOM   3562  CA  TYR A 379     -25.278   2.023   5.810  1.00 10.00      A   
ATOM   3563  CB  TYR A 379     -25.976   2.982   6.782  1.00 10.00      A   
ATOM   3564  CG  TYR A 379     -27.109   2.375   7.580  1.00 10.00      A   
ATOM   3565  CD1 TYR A 379     -26.891   1.885   8.860  1.00 10.00      A   
ATOM   3566  CD2 TYR A 379     -28.397   2.312   7.066  1.00 10.00      A   
ATOM   3567  CE1 TYR A 379     -27.922   1.349   9.608  1.00 10.00      A   
ATOM   3568  CE2 TYR A 379     -29.435   1.773   7.804  1.00 10.00      A   
ATOM   3569  CZ  TYR A 379     -29.192   1.295   9.074  1.00 10.00      A   
ATOM   3570  OH  TYR A 379     -30.225   0.769   9.815  1.00 10.00      A   
ATOM   3571  HH  TYR A 379     -31.034   1.264   9.631  1.00 10.00      A   
ATOM   3572  C   TYR A 379     -26.090   1.921   4.524  1.00 10.00      A   
ATOM   3573  O   TYR A 379     -26.234   2.893   3.777  1.00 10.00      A   
ATOM   3574  N   PHE A 380     -26.616   0.730   4.278  1.00 10.00      A   
ATOM   3575  HN  PHE A 380     -26.428  -0.008   4.898  1.00 10.00      A   
ATOM   3576  CA  PHE A 380     -27.469   0.478   3.125  1.00 10.00      A   
ATOM   3577  CB  PHE A 380     -27.102  -0.853   2.470  1.00 10.00      A   
ATOM   3578  CG  PHE A 380     -26.068  -0.744   1.389  1.00 10.00      A   
ATOM   3579  CD1 PHE A 380     -24.727  -0.623   1.700  1.00 10.00      A   
ATOM   3580  CD2 PHE A 380     -26.443  -0.778   0.057  1.00 10.00      A   
ATOM   3581  CE1 PHE A 380     -23.775  -0.538   0.703  1.00 10.00      A   
ATOM   3582  CE2 PHE A 380     -25.499  -0.690  -0.945  1.00 10.00      A   
ATOM   3583  CZ  PHE A 380     -24.163  -0.571  -0.622  1.00 10.00      A   
ATOM   3584  C   PHE A 380     -28.905   0.425   3.626  1.00 10.00      A   
ATOM   3585  O   PHE A 380     -29.200  -0.301   4.576  1.00 10.00      A   
ATOM   3586  N   CYS A 381     -29.791   1.198   3.017  1.00 10.00      A   
ATOM   3587  HN  CYS A 381     -29.515   1.752   2.251  1.00 10.00      A   
ATOM   3588  CA  CYS A 381     -31.174   1.240   3.468  1.00 10.00      A   
ATOM   3589  CB  CYS A 381     -31.365   2.439   4.401  1.00 10.00      A   
ATOM   3590  SG  CYS A 381     -30.374   3.884   3.955  1.00 10.00      A   
ATOM   3591  HG  CYS A 381     -29.219   3.449   3.470  1.00 10.00      A   
ATOM   3592  C   CYS A 381     -32.168   1.312   2.313  1.00 10.00      A   
ATOM   3593  O   CYS A 381     -31.788   1.507   1.158  1.00 10.00      A   
ATOM   3594  N   ARG A 382     -33.444   1.138   2.645  1.00 10.00      A   
ATOM   3595  HN  ARG A 382     -33.669   0.957   3.584  1.00 10.00      A   
ATOM   3596  CA  ARG A 382     -34.521   1.196   1.668  1.00 10.00      A   
ATOM   3597  CB  ARG A 382     -35.647   0.241   2.071  1.00 10.00      A   
ATOM   3598  CG  ARG A 382     -35.744  -1.016   1.226  1.00 10.00      A   
ATOM   3599  CD  ARG A 382     -34.724  -2.054   1.654  1.00 10.00      A   
ATOM   3600  NE  ARG A 382     -34.966  -3.345   1.020  1.00 10.00      A   
ATOM   3601  HE  ARG A 382     -35.511  -3.344   0.196  1.00 10.00      A   
ATOM   3602  CZ  ARG A 382     -34.506  -4.503   1.495  1.00 10.00      A   
ATOM   3603  NH1 ARG A 382     -33.790  -4.532   2.609  1.00 10.00      A   
ATOM   3604 HH11 ARG A 382     -33.579  -3.649   3.123  1.00 10.00      A   
ATOM   3605 HH12 ARG A 382     -33.431  -5.443   2.982  1.00 10.00      A   
ATOM   3606  NH2 ARG A 382     -34.755  -5.635   0.851  1.00 10.00      A   
ATOM   3607 HH21 ARG A 382     -34.390  -6.537   1.222  1.00 10.00      A   
ATOM   3608 HH22 ARG A 382     -35.314  -5.625  -0.033  1.00 10.00      A   
ATOM   3609  C   ARG A 382     -35.080   2.609   1.602  1.00 10.00      A   
ATOM   3610  O   ARG A 382     -35.357   3.130   0.525  1.00 10.00      A   
ATOM   3611  N   GLN A 383     -35.228   3.222   2.769  1.00 10.00      A   
ATOM   3612  HN  GLN A 383     -34.953   2.759   3.590  1.00 10.00      A   
ATOM   3613  CA  GLN A 383     -35.761   4.571   2.872  1.00 10.00      A   
ATOM   3614  CB  GLN A 383     -37.246   4.542   3.238  1.00 10.00      A   
ATOM   3615  CG  GLN A 383     -37.571   3.769   4.508  1.00 10.00      A   
ATOM   3616  CD  GLN A 383     -39.037   3.402   4.601  1.00 10.00      A   
ATOM   3617  OE1 GLN A 383     -39.697   3.161   3.592  1.00 10.00      A   
ATOM   3618  NE2 GLN A 383     -39.561   3.352   5.814  1.00 10.00      A   
ATOM   3619 HE21 GLN A 383     -38.980   3.551   6.579  1.00 10.00      A   
ATOM   3620 HE22 GLN A 383     -40.510   3.125   5.897  1.00 10.00      A   
ATOM   3621  C   GLN A 383     -34.966   5.371   3.892  1.00 10.00      A   
ATOM   3622  O   GLN A 383     -34.339   4.798   4.786  1.00 10.00      A   
ATOM   3623  N   MET A 384     -34.991   6.688   3.755  1.00 10.00      A   
ATOM   3624  HN  MET A 384     -35.529   7.085   3.038  1.00 10.00      A   
ATOM   3625  CA  MET A 384     -34.253   7.565   4.653  1.00 10.00      A   
ATOM   3626  CB  MET A 384     -32.841   7.808   4.105  1.00 10.00      A   
ATOM   3627  CG  MET A 384     -31.948   8.648   5.008  1.00 10.00      A   
ATOM   3628  SD  MET A 384     -31.776   7.955   6.665  1.00 10.00      A   
ATOM   3629  CE  MET A 384     -31.137   6.324   6.284  1.00 10.00      A   
ATOM   3630  C   MET A 384     -34.988   8.890   4.839  1.00 10.00      A   
ATOM   3631  O   MET A 384     -35.742   9.317   3.964  1.00 10.00      A   
ATOM   3632  N   THR A 385     -34.782   9.526   5.981  1.00 10.00      A   
ATOM   3633  HN  THR A 385     -34.177   9.135   6.646  1.00 10.00      A   
ATOM   3634  CA  THR A 385     -35.417  10.799   6.274  1.00 10.00      A   
ATOM   3635  CB  THR A 385     -36.313  10.696   7.519  1.00 10.00      A   
ATOM   3636  OG1 THR A 385     -35.694   9.815   8.464  1.00 10.00      A   
ATOM   3637  HG1 THR A 385     -36.269   9.049   8.621  1.00 10.00      A   
ATOM   3638  CG2 THR A 385     -37.693  10.170   7.152  1.00 10.00      A   
ATOM   3639  C   THR A 385     -34.357  11.873   6.509  1.00 10.00      A   
ATOM   3640  O   THR A 385     -33.235  11.573   6.929  1.00 10.00      A   
ATOM   3641  N   ASN A 386     -34.710  13.121   6.234  1.00 10.00      A   
ATOM   3642  HN  ASN A 386     -35.624  13.300   5.903  1.00 10.00      A   
ATOM   3643  CA  ASN A 386     -33.784  14.235   6.415  1.00 10.00      A   
ATOM   3644  CB  ASN A 386     -34.370  15.531   5.844  1.00 10.00      A   
ATOM   3645  CG  ASN A 386     -34.196  15.661   4.344  1.00 10.00      A   
ATOM   3646  OD1 ASN A 386     -33.144  16.085   3.858  1.00 10.00      A   
ATOM   3647  ND2 ASN A 386     -35.224  15.301   3.595  1.00 10.00      A   
ATOM   3648 HD21 ASN A 386     -36.033  14.972   4.042  1.00 10.00      A   
ATOM   3649 HD22 ASN A 386     -35.138  15.383   2.618  1.00 10.00      A   
ATOM   3650  C   ASN A 386     -33.461  14.434   7.890  1.00 10.00      A   
ATOM   3651  O   ASN A 386     -32.305  14.652   8.265  1.00 10.00      A   
ATOM   3652  N   ALA A 387     -34.496  14.356   8.719  1.00 10.00      A   
ATOM   3653  HN  ALA A 387     -35.389  14.188   8.344  1.00 10.00      A   
ATOM   3654  CA  ALA A 387     -34.363  14.524  10.162  1.00 10.00      A   
ATOM   3655  CB  ALA A 387     -35.714  14.332  10.832  1.00 10.00      A   
ATOM   3656  C   ALA A 387     -33.339  13.557  10.751  1.00 10.00      A   
ATOM   3657  O   ALA A 387     -32.521  13.942  11.589  1.00 10.00      A   
ATOM   3658  N   ALA A 388     -33.382  12.307  10.298  1.00 10.00      A   
ATOM   3659  HN  ALA A 388     -34.050  12.071   9.622  1.00 10.00      A   
ATOM   3660  CA  ALA A 388     -32.466  11.279  10.776  1.00 10.00      A   
ATOM   3661  CB  ALA A 388     -32.770   9.949  10.103  1.00 10.00      A   
ATOM   3662  C   ALA A 388     -31.021  11.679  10.513  1.00 10.00      A   
ATOM   3663  O   ALA A 388     -30.181  11.622  11.408  1.00 10.00      A   
ATOM   3664  N   LEU A 389     -30.754  12.102   9.288  1.00 10.00      A   
ATOM   3665  HN  LEU A 389     -31.482  12.148   8.631  1.00 10.00      A   
ATOM   3666  CA  LEU A 389     -29.413  12.508   8.889  1.00 10.00      A   
ATOM   3667  CB  LEU A 389     -29.382  12.817   7.393  1.00 10.00      A   
ATOM   3668  CG  LEU A 389     -29.829  11.682   6.471  1.00 10.00      A   
ATOM   3669  CD1 LEU A 389     -29.845  12.140   5.020  1.00 10.00      A   
ATOM   3670  CD2 LEU A 389     -28.931  10.465   6.645  1.00 10.00      A   
ATOM   3671  C   LEU A 389     -28.939  13.710   9.693  1.00 10.00      A   
ATOM   3672  O   LEU A 389     -27.801  13.740  10.168  1.00 10.00      A   
ATOM   3673  N   ILE A 390     -29.823  14.689   9.855  1.00 10.00      A   
ATOM   3674  HN  ILE A 390     -30.718  14.599   9.452  1.00 10.00      A   
ATOM   3675  CA  ILE A 390     -29.502  15.893  10.608  1.00 10.00      A   
ATOM   3676  CB  ILE A 390     -30.668  16.908  10.584  1.00 10.00      A   
ATOM   3677  CG1 ILE A 390     -30.951  17.352   9.143  1.00 10.00      A   
ATOM   3678  CG2 ILE A 390     -30.357  18.110  11.467  1.00 10.00      A   
ATOM   3679  CD1 ILE A 390     -32.129  18.293   9.004  1.00 10.00      A   
ATOM   3680  C   ILE A 390     -29.152  15.545  12.052  1.00 10.00      A   
ATOM   3681  O   ILE A 390     -28.135  15.996  12.578  1.00 10.00      A   
ATOM   3682  N   THR A 391     -29.985  14.724  12.676  1.00 10.00      A   
ATOM   3683  HN  THR A 391     -30.770  14.382  12.196  1.00 10.00      A   
ATOM   3684  CA  THR A 391     -29.766  14.318  14.057  1.00 10.00      A   
ATOM   3685  CB  THR A 391     -30.920  13.438  14.573  1.00 10.00      A   
ATOM   3686  OG1 THR A 391     -32.169  14.037  14.201  1.00 10.00      A   
ATOM   3687  HG1 THR A 391     -32.369  13.821  13.281  1.00 10.00      A   
ATOM   3688  CG2 THR A 391     -30.871  13.328  16.087  1.00 10.00      A   
ATOM   3689  C   THR A 391     -28.437  13.578  14.221  1.00 10.00      A   
ATOM   3690  O   THR A 391     -27.706  13.810  15.185  1.00 10.00      A   
ATOM   3691  N   ILE A 392     -28.124  12.701  13.270  1.00 10.00      A   
ATOM   3692  HN  ILE A 392     -28.744  12.562  12.520  1.00 10.00      A   
ATOM   3693  CA  ILE A 392     -26.883  11.937  13.313  1.00 10.00      A   
ATOM   3694  CB  ILE A 392     -26.813  10.913  12.159  1.00 10.00      A   
ATOM   3695  CG1 ILE A 392     -27.832   9.790  12.374  1.00 10.00      A   
ATOM   3696  CG2 ILE A 392     -25.408  10.338  12.032  1.00 10.00      A   
ATOM   3697  CD1 ILE A 392     -27.891   8.793  11.236  1.00 10.00      A   
ATOM   3698  C   ILE A 392     -25.670  12.871  13.252  1.00 10.00      A   
ATOM   3699  O   ILE A 392     -24.770  12.786  14.088  1.00 10.00      A   
ATOM   3700  N   ALA A 393     -25.675  13.773  12.279  1.00 10.00      A   
ATOM   3701  HN  ALA A 393     -26.439  13.801  11.659  1.00 10.00      A   
ATOM   3702  CA  ALA A 393     -24.579  14.722  12.099  1.00 10.00      A   
ATOM   3703  CB  ALA A 393     -24.819  15.594  10.877  1.00 10.00      A   
ATOM   3704  C   ALA A 393     -24.377  15.595  13.332  1.00 10.00      A   
ATOM   3705  O   ALA A 393     -23.249  15.844  13.745  1.00 10.00      A   
ATOM   3706  N   ARG A 394     -25.474  16.050  13.925  1.00 10.00      A   
ATOM   3707  HN  ARG A 394     -26.354  15.808  13.560  1.00 10.00      A   
ATOM   3708  CA  ARG A 394     -25.399  16.903  15.107  1.00 10.00      A   
ATOM   3709  CB  ARG A 394     -26.751  17.567  15.402  1.00 10.00      A   
ATOM   3710  CG  ARG A 394     -27.290  18.418  14.263  1.00 10.00      A   
ATOM   3711  CD  ARG A 394     -28.328  19.416  14.749  1.00 10.00      A   
ATOM   3712  NE  ARG A 394     -27.714  20.629  15.287  1.00 10.00      A   
ATOM   3713  HE  ARG A 394     -26.792  20.559  15.628  1.00 10.00      A   
ATOM   3714  CZ  ARG A 394     -28.325  21.807  15.348  1.00 10.00      A   
ATOM   3715  NH1 ARG A 394     -29.570  21.941  14.908  1.00 10.00      A   
ATOM   3716 HH11 ARG A 394     -30.084  21.125  14.511  1.00 10.00      A   
ATOM   3717 HH12 ARG A 394     -30.043  22.869  14.962  1.00 10.00      A   
ATOM   3718  NH2 ARG A 394     -27.690  22.861  15.842  1.00 10.00      A   
ATOM   3719 HH21 ARG A 394     -28.167  23.787  15.892  1.00 10.00      A   
ATOM   3720 HH22 ARG A 394     -26.707  22.770  16.184  1.00 10.00      A   
ATOM   3721  C   ARG A 394     -24.921  16.124  16.329  1.00 10.00      A   
ATOM   3722  O   ARG A 394     -24.329  16.695  17.250  1.00 10.00      A   
ATOM   3723  N   ASN A 395     -25.178  14.819  16.336  1.00 10.00      A   
ATOM   3724  HN  ASN A 395     -25.646  14.417  15.571  1.00 10.00      A   
ATOM   3725  CA  ASN A 395     -24.777  13.971  17.452  1.00 10.00      A   
ATOM   3726  CB  ASN A 395     -25.699  12.757  17.589  1.00 10.00      A   
ATOM   3727  CG  ASN A 395     -26.058  12.466  19.035  1.00 10.00      A   
ATOM   3728  OD1 ASN A 395     -26.981  13.066  19.588  1.00 10.00      A   
ATOM   3729  ND2 ASN A 395     -25.344  11.541  19.652  1.00 10.00      A   
ATOM   3730 HD21 ASN A 395     -24.627  11.093  19.148  1.00 10.00      A   
ATOM   3731 HD22 ASN A 395     -25.561  11.332  20.589  1.00 10.00      A   
ATOM   3732  C   ASN A 395     -23.323  13.531  17.316  1.00 10.00      A   
ATOM   3733  O   ASN A 395     -22.576  13.507  18.298  1.00 10.00      A   
ATOM   3734  N   ARG A 396     -22.921  13.195  16.096  1.00 10.00      A   
ATOM   3735  HN  ARG A 396     -23.560  13.243  15.345  1.00 10.00      A   
ATOM   3736  CA  ARG A 396     -21.556  12.763  15.832  1.00 10.00      A   
ATOM   3737  CB  ARG A 396     -21.531  11.329  15.294  1.00 10.00      A   
ATOM   3738  CG  ARG A 396     -22.096  10.281  16.239  1.00 10.00      A   
ATOM   3739  CD  ARG A 396     -21.081   9.879  17.299  1.00 10.00      A   
ATOM   3740  NE  ARG A 396     -21.024  10.838  18.402  1.00 10.00      A   
ATOM   3741  HE  ARG A 396     -20.512  11.664  18.258  1.00 10.00      A   
ATOM   3742  CZ  ARG A 396     -21.617  10.654  19.580  1.00 10.00      A   
ATOM   3743  NH1 ARG A 396     -22.313   9.551  19.811  1.00 10.00      A   
ATOM   3744 HH11 ARG A 396     -22.395   8.815  19.071  1.00 10.00      A   
ATOM   3745 HH12 ARG A 396     -22.784   9.409  20.734  1.00 10.00      A   
ATOM   3746  NH2 ARG A 396     -21.506  11.578  20.526  1.00 10.00      A   
ATOM   3747 HH21 ARG A 396     -20.957  12.448  20.350  1.00 10.00      A   
ATOM   3748 HH22 ARG A 396     -21.971  11.442  21.449  1.00 10.00      A   
ATOM   3749  C   ARG A 396     -20.868  13.699  14.843  1.00 10.00      A   
ATOM   3750  O   ARG A 396     -20.739  13.379  13.661  1.00 10.00      A   
ATOM   3751  N   PRO A 397     -20.395  14.866  15.315  1.00 10.00      A   
ATOM   3752  CA  PRO A 397     -19.724  15.849  14.463  1.00 10.00      A   
ATOM   3753  CB  PRO A 397     -19.932  17.148  15.239  1.00 10.00      A   
ATOM   3754  CG  PRO A 397     -19.938  16.730  16.671  1.00 10.00      A   
ATOM   3755  CD  PRO A 397     -20.477  15.322  16.714  1.00 10.00      A   
ATOM   3756  C   PRO A 397     -18.232  15.553  14.312  1.00 10.00      A   
ATOM   3757  O   PRO A 397     -17.413  16.462  14.166  1.00 10.00      A   
ATOM   3758  N   ASN A 398     -17.895  14.272  14.344  1.00 10.00      A   
ATOM   3759  HN  ASN A 398     -18.601  13.599  14.459  1.00 10.00      A   
ATOM   3760  CA  ASN A 398     -16.513  13.831  14.215  1.00 10.00      A   
ATOM   3761  CB  ASN A 398     -15.987  13.310  15.559  1.00 10.00      A   
ATOM   3762  CG  ASN A 398     -16.614  11.986  15.970  1.00 10.00      A   
ATOM   3763  OD1 ASN A 398     -17.711  11.952  16.537  1.00 10.00      A   
ATOM   3764  ND2 ASN A 398     -15.923  10.893  15.700  1.00 10.00      A   
ATOM   3765 HD21 ASN A 398     -15.049  10.991  15.264  1.00 10.00      A   
ATOM   3766 HD22 ASN A 398     -16.320  10.022  15.926  1.00 10.00      A   
ATOM   3767  C   ASN A 398     -16.406  12.742  13.154  1.00 10.00      A   
ATOM   3768  O   ASN A 398     -15.365  12.104  13.007  1.00 10.00      A   
ATOM   3769  N   MET A 399     -17.490  12.543  12.415  1.00 10.00      A   
ATOM   3770  HN  MET A 399     -18.282  13.093  12.578  1.00 10.00      A   
ATOM   3771  CA  MET A 399     -17.536  11.537  11.361  1.00 10.00      A   
ATOM   3772  CB  MET A 399     -18.942  11.473  10.759  1.00 10.00      A   
ATOM   3773  CG  MET A 399     -19.208  10.243   9.908  1.00 10.00      A   
ATOM   3774  SD  MET A 399     -19.534   8.771  10.894  1.00 10.00      A   
ATOM   3775  CE  MET A 399     -21.041   9.255  11.734  1.00 10.00      A   
ATOM   3776  C   MET A 399     -16.521  11.856  10.269  1.00 10.00      A   
ATOM   3777  O   MET A 399     -16.502  12.964   9.731  1.00 10.00      A   
ATOM   3778  N   THR A 400     -15.678  10.884   9.951  1.00 10.00      A   
ATOM   3779  HN  THR A 400     -15.742  10.021  10.415  1.00 10.00      A   
ATOM   3780  CA  THR A 400     -14.659  11.063   8.934  1.00 10.00      A   
ATOM   3781  CB  THR A 400     -13.294  10.537   9.420  1.00 10.00      A   
ATOM   3782  OG1 THR A 400     -13.453   9.217   9.957  1.00 10.00      A   
ATOM   3783  HG1 THR A 400     -13.044   9.178  10.837  1.00 10.00      A   
ATOM   3784  CG2 THR A 400     -12.717  11.447  10.494  1.00 10.00      A   
ATOM   3785  C   THR A 400     -15.046  10.353   7.639  1.00 10.00      A   
ATOM   3786  O   THR A 400     -14.698  10.795   6.544  1.00 10.00      A   
ATOM   3787  N   ARG A 401     -15.780   9.254   7.767  1.00 10.00      A   
ATOM   3788  HN  ARG A 401     -16.038   8.949   8.670  1.00 10.00      A   
ATOM   3789  CA  ARG A 401     -16.210   8.482   6.612  1.00 10.00      A   
ATOM   3790  CB  ARG A 401     -15.368   7.207   6.493  1.00 10.00      A   
ATOM   3791  CG  ARG A 401     -13.921   7.455   6.092  1.00 10.00      A   
ATOM   3792  CD  ARG A 401     -12.975   6.499   6.802  1.00 10.00      A   
ATOM   3793  NE  ARG A 401     -12.608   6.972   8.142  1.00 10.00      A   
ATOM   3794  HE  ARG A 401     -13.258   7.536   8.616  1.00 10.00      A   
ATOM   3795  CZ  ARG A 401     -11.452   6.680   8.735  1.00 10.00      A   
ATOM   3796  NH1 ARG A 401     -10.551   5.933   8.118  1.00 10.00      A   
ATOM   3797 HH11 ARG A 401      -9.649   5.701   8.583  1.00 10.00      A   
ATOM   3798 HH12 ARG A 401     -10.743   5.561   7.149  1.00 10.00      A   
ATOM   3799  NH2 ARG A 401     -11.184   7.139   9.951  1.00 10.00      A   
ATOM   3800 HH21 ARG A 401     -10.277   6.908  10.405  1.00 10.00      A   
ATOM   3801 HH22 ARG A 401     -11.880   7.733  10.463  1.00 10.00      A   
ATOM   3802  C   ARG A 401     -17.695   8.141   6.714  1.00 10.00      A   
ATOM   3803  O   ARG A 401     -18.097   7.303   7.522  1.00 10.00      A   
ATOM   3804  N   PHE A 402     -18.506   8.795   5.893  1.00 10.00      A   
ATOM   3805  HN  PHE A 402     -18.132   9.440   5.251  1.00 10.00      A   
ATOM   3806  CA  PHE A 402     -19.942   8.559   5.901  1.00 10.00      A   
ATOM   3807  CB  PHE A 402     -20.702   9.848   6.226  1.00 10.00      A   
ATOM   3808  CG  PHE A 402     -22.098   9.623   6.741  1.00 10.00      A   
ATOM   3809  CD1 PHE A 402     -22.311   9.244   8.056  1.00 10.00      A   
ATOM   3810  CD2 PHE A 402     -23.196   9.794   5.913  1.00 10.00      A   
ATOM   3811  CE1 PHE A 402     -23.591   9.040   8.536  1.00 10.00      A   
ATOM   3812  CE2 PHE A 402     -24.479   9.591   6.384  1.00 10.00      A   
ATOM   3813  CZ  PHE A 402     -24.676   9.213   7.698  1.00 10.00      A   
ATOM   3814  C   PHE A 402     -20.391   7.994   4.560  1.00 10.00      A   
ATOM   3815  O   PHE A 402     -20.539   8.724   3.579  1.00 10.00      A   
ATOM   3816  N   ARG A 403     -20.593   6.689   4.521  1.00 10.00      A   
ATOM   3817  HN  ARG A 403     -20.457   6.161   5.337  1.00 10.00      A   
ATOM   3818  CA  ARG A 403     -21.018   6.017   3.307  1.00 10.00      A   
ATOM   3819  CB  ARG A 403     -20.091   4.839   3.000  1.00 10.00      A   
ATOM   3820  CG  ARG A 403     -18.622   5.233   2.903  1.00 10.00      A   
ATOM   3821  CD  ARG A 403     -17.698   4.034   3.062  1.00 10.00      A   
ATOM   3822  NE  ARG A 403     -17.408   3.378   1.788  1.00 10.00      A   
ATOM   3823  HE  ARG A 403     -18.105   3.422   1.086  1.00 10.00      A   
ATOM   3824  CZ  ARG A 403     -16.261   2.751   1.513  1.00 10.00      A   
ATOM   3825  NH1 ARG A 403     -15.290   2.699   2.413  1.00 10.00      A   
ATOM   3826 HH11 ARG A 403     -15.407   3.150   3.344  1.00 10.00      A   
ATOM   3827 HH12 ARG A 403     -14.395   2.206   2.191  1.00 10.00      A   
ATOM   3828  NH2 ARG A 403     -16.095   2.181   0.329  1.00 10.00      A   
ATOM   3829 HH21 ARG A 403     -15.197   1.690   0.097  1.00 10.00      A   
ATOM   3830 HH22 ARG A 403     -16.855   2.224  -0.382  1.00 10.00      A   
ATOM   3831  C   ARG A 403     -22.470   5.560   3.427  1.00 10.00      A   
ATOM   3832  O   ARG A 403     -22.768   4.549   4.063  1.00 10.00      A   
ATOM   3833  N   LEU A 404     -23.373   6.338   2.852  1.00 10.00      A   
ATOM   3834  HN  LEU A 404     -23.078   7.143   2.379  1.00 10.00      A   
ATOM   3835  CA  LEU A 404     -24.793   6.020   2.892  1.00 10.00      A   
ATOM   3836  CB  LEU A 404     -25.597   7.217   3.406  1.00 10.00      A   
ATOM   3837  CG  LEU A 404     -27.034   6.929   3.845  1.00 10.00      A   
ATOM   3838  CD1 LEU A 404     -27.060   6.273   5.217  1.00 10.00      A   
ATOM   3839  CD2 LEU A 404     -27.868   8.200   3.834  1.00 10.00      A   
ATOM   3840  C   LEU A 404     -25.274   5.624   1.503  1.00 10.00      A   
ATOM   3841  O   LEU A 404     -24.896   6.241   0.502  1.00 10.00      A   
ATOM   3842  N   CYS A 405     -26.089   4.586   1.440  1.00 10.00      A   
ATOM   3843  HN  CYS A 405     -26.341   4.120   2.268  1.00 10.00      A   
ATOM   3844  CA  CYS A 405     -26.612   4.111   0.173  1.00 10.00      A   
ATOM   3845  CB  CYS A 405     -25.759   2.959  -0.353  1.00 10.00      A   
ATOM   3846  SG  CYS A 405     -25.928   2.678  -2.128  1.00 10.00      A   
ATOM   3847  HG  CYS A 405     -26.155   3.852  -2.703  1.00 10.00      A   
ATOM   3848  C   CYS A 405     -28.059   3.661   0.315  1.00 10.00      A   
ATOM   3849  O   CYS A 405     -28.422   2.990   1.284  1.00 10.00      A   
ATOM   3850  N   ILE A 406     -28.879   4.043  -0.650  1.00 10.00      A   
ATOM   3851  HN  ILE A 406     -28.525   4.581  -1.389  1.00 10.00      A   
ATOM   3852  CA  ILE A 406     -30.288   3.677  -0.651  1.00 10.00      A   
ATOM   3853  CB  ILE A 406     -31.200   4.925  -0.690  1.00 10.00      A   
ATOM   3854  CG1 ILE A 406     -30.959   5.797   0.547  1.00 10.00      A   
ATOM   3855  CG2 ILE A 406     -32.668   4.526  -0.783  1.00 10.00      A   
ATOM   3856  CD1 ILE A 406     -31.772   7.072   0.574  1.00 10.00      A   
ATOM   3857  C   ILE A 406     -30.582   2.771  -1.844  1.00 10.00      A   
ATOM   3858  O   ILE A 406     -30.123   3.032  -2.954  1.00 10.00      A   
ATOM   3859  N   ILE A 407     -31.333   1.704  -1.599  1.00 10.00      A   
ATOM   3860  HN  ILE A 407     -31.658   1.555  -0.683  1.00 10.00      A   
ATOM   3861  CA  ILE A 407     -31.684   0.742  -2.640  1.00 10.00      A   
ATOM   3862  CB  ILE A 407     -32.517  -0.431  -2.072  1.00 10.00      A   
ATOM   3863  CG1 ILE A 407     -31.767  -1.122  -0.927  1.00 10.00      A   
ATOM   3864  CG2 ILE A 407     -32.887  -1.430  -3.165  1.00 10.00      A   
ATOM   3865  CD1 ILE A 407     -30.398  -1.649  -1.306  1.00 10.00      A   
ATOM   3866  C   ILE A 407     -32.448   1.400  -3.790  1.00 10.00      A   
ATOM   3867  O   ILE A 407     -32.110   1.209  -4.960  1.00 10.00      A   
ATOM   3868  N   GLU A 408     -33.472   2.174  -3.455  1.00 10.00      A   
ATOM   3869  HN  GLU A 408     -33.687   2.303  -2.508  1.00 10.00      A   
ATOM   3870  CA  GLU A 408     -34.273   2.849  -4.464  1.00 10.00      A   
ATOM   3871  CB  GLU A 408     -35.661   3.181  -3.909  1.00 10.00      A   
ATOM   3872  CG  GLU A 408     -36.533   4.016  -4.835  1.00 10.00      A   
ATOM   3873  CD  GLU A 408     -37.066   3.246  -6.030  1.00 10.00      A   
ATOM   3874  OE1 GLU A 408     -36.645   2.093  -6.253  1.00 10.00      A   
ATOM   3875  OE2 GLU A 408     -37.919   3.798  -6.758  1.00 10.00      A   
ATOM   3876  C   GLU A 408     -33.571   4.112  -4.958  1.00 10.00      A   
ATOM   3877  O   GLU A 408     -33.232   4.993  -4.166  1.00 10.00      A   
ATOM   3878  N   PRO A 409     -33.318   4.197  -6.272  1.00 10.00      A   
ATOM   3879  CA  PRO A 409     -32.659   5.354  -6.880  1.00 10.00      A   
ATOM   3880  CB  PRO A 409     -32.458   4.938  -8.346  1.00 10.00      A   
ATOM   3881  CG  PRO A 409     -32.668   3.463  -8.368  1.00 10.00      A   
ATOM   3882  CD  PRO A 409     -33.645   3.171  -7.272  1.00 10.00      A   
ATOM   3883  C   PRO A 409     -33.539   6.598  -6.808  1.00 10.00      A   
ATOM   3884  O   PRO A 409     -34.704   6.567  -7.213  1.00 10.00      A   
ATOM   3885  N   LYS A 410     -32.976   7.680  -6.275  1.00 10.00      A   
ATOM   3886  HN  LYS A 410     -32.051   7.617  -5.948  1.00 10.00      A   
ATOM   3887  CA  LYS A 410     -33.680   8.954  -6.143  1.00 10.00      A   
ATOM   3888  CB  LYS A 410     -34.105   9.520  -7.501  1.00 10.00      A   
ATOM   3889  CG  LYS A 410     -33.004  10.270  -8.233  1.00 10.00      A   
ATOM   3890  CD  LYS A 410     -33.503  10.835  -9.551  1.00 10.00      A   
ATOM   3891  CE  LYS A 410     -32.523  11.842 -10.127  1.00 10.00      A   
ATOM   3892  NZ  LYS A 410     -32.960  12.323 -11.463  1.00 10.00      A   
ATOM   3893  HZ1 LYS A 410     -33.961  12.613 -11.428  1.00 10.00      A   
ATOM   3894  HZ2 LYS A 410     -32.852  11.570 -12.172  1.00 10.00      A   
ATOM   3895  HZ3 LYS A 410     -32.390  13.138 -11.758  1.00 10.00      A   
ATOM   3896  C   LYS A 410     -34.861   8.878  -5.177  1.00 10.00      A   
ATOM   3897  O   LYS A 410     -35.906   9.495  -5.405  1.00 10.00      A   
ATOM   3898  N   ALA A 411     -34.689   8.120  -4.101  1.00 10.00      A   
ATOM   3899  HN  ALA A 411     -33.847   7.631  -3.989  1.00 10.00      A   
ATOM   3900  CA  ALA A 411     -35.722   7.987  -3.087  1.00 10.00      A   
ATOM   3901  CB  ALA A 411     -35.542   6.689  -2.318  1.00 10.00      A   
ATOM   3902  C   ALA A 411     -35.672   9.182  -2.140  1.00 10.00      A   
ATOM   3903  O   ALA A 411     -34.644   9.449  -1.517  1.00 10.00      A   
ATOM   3904  N   PRO A 412     -36.769   9.937  -2.043  1.00 10.00      A   
ATOM   3905  CA  PRO A 412     -36.842  11.113  -1.176  1.00 10.00      A   
ATOM   3906  CB  PRO A 412     -37.931  11.942  -1.858  1.00 10.00      A   
ATOM   3907  CG  PRO A 412     -38.863  10.924  -2.430  1.00 10.00      A   
ATOM   3908  CD  PRO A 412     -38.032   9.712  -2.773  1.00 10.00      A   
ATOM   3909  C   PRO A 412     -37.284  10.754   0.239  1.00 10.00      A   
ATOM   3910  O   PRO A 412     -37.470   9.580   0.567  1.00 10.00      A   
ATOM   3911  N   ASP A 413     -37.448  11.780   1.065  1.00 10.00      A   
ATOM   3912  HN  ASP A 413     -37.277  12.692   0.731  1.00 10.00      A   
ATOM   3913  CA  ASP A 413     -37.894  11.610   2.442  1.00 10.00      A   
ATOM   3914  CB  ASP A 413     -37.952  12.982   3.123  1.00 10.00      A   
ATOM   3915  CG  ASP A 413     -38.207  12.909   4.612  1.00 10.00      A   
ATOM   3916  OD1 ASP A 413     -39.344  12.585   5.007  1.00 10.00      A   
ATOM   3917  OD2 ASP A 413     -37.279  13.210   5.394  1.00 10.00      A   
ATOM   3918  C   ASP A 413     -39.284  10.989   2.416  1.00 10.00      A   
ATOM   3919  O   ASP A 413     -40.209  11.574   1.867  1.00 10.00      A   
ATOM   3920  N   TYR A 414     -39.432   9.810   2.999  1.00 10.00      A   
ATOM   3921  HN  TYR A 414     -38.663   9.392   3.442  1.00 10.00      A   
ATOM   3922  CA  TYR A 414     -40.720   9.117   2.981  1.00 10.00      A   
ATOM   3923  CB  TYR A 414     -40.573   7.614   3.268  1.00 10.00      A   
ATOM   3924  CG  TYR A 414     -40.186   7.261   4.689  1.00 10.00      A   
ATOM   3925  CD1 TYR A 414     -41.157   6.972   5.641  1.00 10.00      A   
ATOM   3926  CD2 TYR A 414     -38.854   7.203   5.078  1.00 10.00      A   
ATOM   3927  CE1 TYR A 414     -40.815   6.641   6.938  1.00 10.00      A   
ATOM   3928  CE2 TYR A 414     -38.502   6.872   6.374  1.00 10.00      A   
ATOM   3929  CZ  TYR A 414     -39.487   6.594   7.300  1.00 10.00      A   
ATOM   3930  OH  TYR A 414     -39.143   6.264   8.591  1.00 10.00      A   
ATOM   3931  HH  TYR A 414     -38.258   6.628   8.792  1.00 10.00      A   
ATOM   3932  C   TYR A 414     -41.780   9.755   3.875  1.00 10.00      A   
ATOM   3933  O   TYR A 414     -42.934   9.329   3.872  1.00 10.00      A   
ATOM   3934  N   LEU A 415     -41.404  10.768   4.640  1.00 10.00      A   
ATOM   3935  HN  LEU A 415     -40.471  11.084   4.612  1.00 10.00      A   
ATOM   3936  CA  LEU A 415     -42.354  11.424   5.519  1.00 10.00      A   
ATOM   3937  CB  LEU A 415     -41.718  11.786   6.865  1.00 10.00      A   
ATOM   3938  CG  LEU A 415     -41.402  10.616   7.797  1.00 10.00      A   
ATOM   3939  CD1 LEU A 415     -40.724  11.110   9.066  1.00 10.00      A   
ATOM   3940  CD2 LEU A 415     -42.667   9.841   8.130  1.00 10.00      A   
ATOM   3941  C   LEU A 415     -42.973  12.652   4.864  1.00 10.00      A   
ATOM   3942  O   LEU A 415     -44.196  12.754   4.752  1.00 10.00      A   
ATOM   3943  N   THR A 416     -42.134  13.575   4.409  1.00 10.00      A   
ATOM   3944  HN  THR A 416     -41.162  13.434   4.498  1.00 10.00      A   
ATOM   3945  CA  THR A 416     -42.627  14.803   3.794  1.00 10.00      A   
ATOM   3946  CB  THR A 416     -41.991  16.042   4.452  1.00 10.00      A   
ATOM   3947  OG1 THR A 416     -40.584  15.820   4.628  1.00 10.00      A   
ATOM   3948  HG1 THR A 416     -40.109  16.657   4.484  1.00 10.00      A   
ATOM   3949  CG2 THR A 416     -42.625  16.306   5.808  1.00 10.00      A   
ATOM   3950  C   THR A 416     -42.397  14.848   2.284  1.00 10.00      A   
ATOM   3951  O   THR A 416     -42.752  15.828   1.629  1.00 10.00      A   
ATOM   3952  N   LEU A 417     -41.794  13.793   1.743  1.00 10.00      A   
ATOM   3953  HN  LEU A 417     -41.522  13.053   2.326  1.00 10.00      A   
ATOM   3954  CA  LEU A 417     -41.517  13.696   0.305  1.00 10.00      A   
ATOM   3955  CB  LEU A 417     -42.807  13.771  -0.521  1.00 10.00      A   
ATOM   3956  CG  LEU A 417     -43.830  12.661  -0.288  1.00 10.00      A   
ATOM   3957  CD1 LEU A 417     -45.095  12.938  -1.082  1.00 10.00      A   
ATOM   3958  CD2 LEU A 417     -43.243  11.310  -0.664  1.00 10.00      A   
ATOM   3959  C   LEU A 417     -40.529  14.762  -0.160  1.00 10.00      A   
ATOM   3960  O   LEU A 417     -40.528  15.158  -1.326  1.00 10.00      A   
ATOM   3961  N   GLU A 418     -39.687  15.218   0.753  1.00 10.00      A   
ATOM   3962  HN  GLU A 418     -39.731  14.857   1.658  1.00 10.00      A   
ATOM   3963  CA  GLU A 418     -38.696  16.235   0.442  1.00 10.00      A   
ATOM   3964  CB  GLU A 418     -38.500  17.152   1.649  1.00 10.00      A   
ATOM   3965  CG  GLU A 418     -39.735  17.948   2.024  1.00 10.00      A   
ATOM   3966  CD  GLU A 418     -39.517  18.795   3.257  1.00 10.00      A   
ATOM   3967  OE1 GLU A 418     -39.232  20.002   3.114  1.00 10.00      A   
ATOM   3968  OE2 GLU A 418     -39.630  18.256   4.377  1.00 10.00      A   
ATOM   3969  C   GLU A 418     -37.364  15.597   0.071  1.00 10.00      A   
ATOM   3970  O   GLU A 418     -37.057  14.487   0.510  1.00 10.00      A   
ATOM   3971  N   PRO A 419     -36.564  16.277  -0.762  1.00 10.00      A   
ATOM   3972  CA  PRO A 419     -35.245  15.779  -1.169  1.00 10.00      A   
ATOM   3973  CB  PRO A 419     -34.748  16.841  -2.156  1.00 10.00      A   
ATOM   3974  CG  PRO A 419     -35.973  17.575  -2.583  1.00 10.00      A   
ATOM   3975  CD  PRO A 419     -36.882  17.568  -1.392  1.00 10.00      A   
ATOM   3976  C   PRO A 419     -34.304  15.688   0.035  1.00 10.00      A   
ATOM   3977  O   PRO A 419     -34.530  16.340   1.054  1.00 10.00      A   
ATOM   3978  N   LEU A 420     -33.247  14.900  -0.084  1.00 10.00      A   
ATOM   3979  HN  LEU A 420     -33.085  14.435  -0.938  1.00 10.00      A   
ATOM   3980  CA  LEU A 420     -32.307  14.720   1.017  1.00 10.00      A   
ATOM   3981  CB  LEU A 420     -31.723  13.304   1.011  1.00 10.00      A   
ATOM   3982  CG  LEU A 420     -32.717  12.165   1.257  1.00 10.00      A   
ATOM   3983  CD1 LEU A 420     -32.021  10.821   1.141  1.00 10.00      A   
ATOM   3984  CD2 LEU A 420     -33.381  12.308   2.619  1.00 10.00      A   
ATOM   3985  C   LEU A 420     -31.196  15.768   1.013  1.00 10.00      A   
ATOM   3986  O   LEU A 420     -30.203  15.628   1.729  1.00 10.00      A   
ATOM   3987  N   ASP A 421     -31.378  16.820   0.216  1.00 10.00      A   
ATOM   3988  HN  ASP A 421     -32.190  16.863  -0.332  1.00 10.00      A   
ATOM   3989  CA  ASP A 421     -30.398  17.908   0.120  1.00 10.00      A   
ATOM   3990  CB  ASP A 421     -30.887  19.003  -0.838  1.00 10.00      A   
ATOM   3991  CG  ASP A 421     -30.976  18.560  -2.287  1.00 10.00      A   
ATOM   3992  OD1 ASP A 421     -30.141  18.992  -3.110  1.00 10.00      A   
ATOM   3993  OD2 ASP A 421     -31.902  17.802  -2.621  1.00 10.00      A   
ATOM   3994  C   ASP A 421     -30.138  18.531   1.489  1.00 10.00      A   
ATOM   3995  O   ASP A 421     -29.024  18.950   1.796  1.00 10.00      A   
ATOM   3996  N   ILE A 422     -31.179  18.576   2.310  1.00 10.00      A   
ATOM   3997  HN  ILE A 422     -32.036  18.207   2.010  1.00 10.00      A   
ATOM   3998  CA  ILE A 422     -31.083  19.152   3.645  1.00 10.00      A   
ATOM   3999  CB  ILE A 422     -32.481  19.410   4.240  1.00 10.00      A   
ATOM   4000  CG1 ILE A 422     -33.359  20.137   3.219  1.00 10.00      A   
ATOM   4001  CG2 ILE A 422     -32.377  20.222   5.519  1.00 10.00      A   
ATOM   4002  CD1 ILE A 422     -34.830  20.137   3.566  1.00 10.00      A   
ATOM   4003  C   ILE A 422     -30.286  18.246   4.582  1.00 10.00      A   
ATOM   4004  O   ILE A 422     -29.363  18.699   5.259  1.00 10.00      A   
ATOM   4005  N   GLY A 423     -30.650  16.965   4.603  1.00 10.00      A   
ATOM   4006  HN  GLY A 423     -31.397  16.669   4.036  1.00 10.00      A   
ATOM   4007  CA  GLY A 423     -29.974  16.006   5.452  1.00 10.00      A   
ATOM   4008  C   GLY A 423     -28.496  15.914   5.152  1.00 10.00      A   
ATOM   4009  O   GLY A 423     -27.666  16.068   6.048  1.00 10.00      A   
ATOM   4010  N   PHE A 424     -28.162  15.684   3.886  1.00 10.00      A   
ATOM   4011  HN  PHE A 424     -28.873  15.581   3.212  1.00 10.00      A   
ATOM   4012  CA  PHE A 424     -26.766  15.580   3.474  1.00 10.00      A   
ATOM   4013  CB  PHE A 424     -26.654  15.125   2.022  1.00 10.00      A   
ATOM   4014  CG  PHE A 424     -26.644  13.635   1.847  1.00 10.00      A   
ATOM   4015  CD1 PHE A 424     -27.828  12.928   1.715  1.00 10.00      A   
ATOM   4016  CD2 PHE A 424     -25.447  12.941   1.812  1.00 10.00      A   
ATOM   4017  CE1 PHE A 424     -27.819  11.557   1.551  1.00 10.00      A   
ATOM   4018  CE2 PHE A 424     -25.430  11.570   1.648  1.00 10.00      A   
ATOM   4019  CZ  PHE A 424     -26.618  10.877   1.518  1.00 10.00      A   
ATOM   4020  C   PHE A 424     -26.036  16.902   3.674  1.00 10.00      A   
ATOM   4021  O   PHE A 424     -24.844  16.922   3.980  1.00 10.00      A   
ATOM   4022  N   GLY A 425     -26.764  18.001   3.512  1.00 10.00      A   
ATOM   4023  HN  GLY A 425     -27.711  17.918   3.264  1.00 10.00      A   
ATOM   4024  CA  GLY A 425     -26.179  19.315   3.691  1.00 10.00      A   
ATOM   4025  C   GLY A 425     -25.776  19.557   5.130  1.00 10.00      A   
ATOM   4026  O   GLY A 425     -24.822  20.283   5.404  1.00 10.00      A   
ATOM   4027  N   ALA A 426     -26.508  18.946   6.054  1.00 10.00      A   
ATOM   4028  HN  ALA A 426     -27.274  18.395   5.776  1.00 10.00      A   
ATOM   4029  CA  ALA A 426     -26.214  19.086   7.471  1.00 10.00      A   
ATOM   4030  CB  ALA A 426     -27.436  18.738   8.307  1.00 10.00      A   
ATOM   4031  C   ALA A 426     -25.031  18.207   7.858  1.00 10.00      A   
ATOM   4032  O   ALA A 426     -24.270  18.539   8.769  1.00 10.00      A   
ATOM   4033  N   ILE A 427     -24.877  17.091   7.150  1.00 10.00      A   
ATOM   4034  HN  ILE A 427     -25.513  16.895   6.431  1.00 10.00      A   
ATOM   4035  CA  ILE A 427     -23.795  16.152   7.409  1.00 10.00      A   
ATOM   4036  CB  ILE A 427     -23.863  14.927   6.469  1.00 10.00      A   
ATOM   4037  CG1 ILE A 427     -25.176  14.152   6.661  1.00 10.00      A   
ATOM   4038  CG2 ILE A 427     -22.657  14.016   6.664  1.00 10.00      A   
ATOM   4039  CD1 ILE A 427     -25.299  13.432   7.987  1.00 10.00      A   
ATOM   4040  C   ILE A 427     -22.438  16.835   7.258  1.00 10.00      A   
ATOM   4041  O   ILE A 427     -21.632  16.840   8.185  1.00 10.00      A   
ATOM   4042  N   VAL A 428     -22.208  17.443   6.100  1.00 10.00      A   
ATOM   4043  HN  VAL A 428     -22.908  17.437   5.408  1.00 10.00      A   
ATOM   4044  CA  VAL A 428     -20.940  18.119   5.828  1.00 10.00      A   
ATOM   4045  CB  VAL A 428     -20.793  18.498   4.338  1.00 10.00      A   
ATOM   4046  CG1 VAL A 428     -20.680  17.252   3.472  1.00 10.00      A   
ATOM   4047  CG2 VAL A 428     -21.950  19.369   3.872  1.00 10.00      A   
ATOM   4048  C   VAL A 428     -20.753  19.363   6.697  1.00 10.00      A   
ATOM   4049  O   VAL A 428     -19.632  19.830   6.896  1.00 10.00      A   
ATOM   4050  N   GLU A 429     -21.860  19.896   7.204  1.00 10.00      A   
ATOM   4051  HN  GLU A 429     -22.725  19.482   7.001  1.00 10.00      A   
ATOM   4052  CA  GLU A 429     -21.821  21.085   8.046  1.00 10.00      A   
ATOM   4053  CB  GLU A 429     -23.214  21.709   8.165  1.00 10.00      A   
ATOM   4054  CG  GLU A 429     -23.210  23.126   8.712  1.00 10.00      A   
ATOM   4055  CD  GLU A 429     -24.597  23.641   9.025  1.00 10.00      A   
ATOM   4056  OE1 GLU A 429     -25.256  24.190   8.115  1.00 10.00      A   
ATOM   4057  OE2 GLU A 429     -25.030  23.517  10.190  1.00 10.00      A   
ATOM   4058  C   GLU A 429     -21.278  20.757   9.432  1.00 10.00      A   
ATOM   4059  O   GLU A 429     -20.491  21.515   9.998  1.00 10.00      A   
ATOM   4060  N   HIS A 430     -21.693  19.623   9.973  1.00 10.00      A   
ATOM   4061  HN  HIS A 430     -22.317  19.051   9.476  1.00 10.00      A   
ATOM   4062  CA  HIS A 430     -21.247  19.212  11.296  1.00 10.00      A   
ATOM   4063  CB  HIS A 430     -22.360  18.486  12.056  1.00 10.00      A   
ATOM   4064  CG  HIS A 430     -23.517  19.377  12.394  1.00 10.00      A   
ATOM   4065  ND1 HIS A 430     -23.541  20.116  13.553  1.00 10.00      A   
ATOM   4066  CD2 HIS A 430     -24.638  19.639  11.676  1.00 10.00      A   
ATOM   4067  CE1 HIS A 430     -24.663  20.811  13.514  1.00 10.00      A   
ATOM   4068  NE2 HIS A 430     -25.356  20.555  12.397  1.00 10.00      A   
ATOM   4069  HE2 HIS A 430     -26.208  20.965  12.131  1.00 10.00      A   
ATOM   4070  C   HIS A 430     -19.977  18.371  11.229  1.00 10.00      A   
ATOM   4071  O   HIS A 430     -19.078  18.527  12.054  1.00 10.00      A   
ATOM   4072  N   CYS A 431     -19.895  17.491  10.243  1.00 10.00      A   
ATOM   4073  HN  CYS A 431     -20.633  17.414   9.597  1.00 10.00      A   
ATOM   4074  CA  CYS A 431     -18.724  16.644  10.084  1.00 10.00      A   
ATOM   4075  CB  CYS A 431     -19.094  15.348   9.361  1.00 10.00      A   
ATOM   4076  SG  CYS A 431     -20.569  14.542  10.026  1.00 10.00      A   
ATOM   4077  HG  CYS A 431     -21.620  15.266   9.672  1.00 10.00      A   
ATOM   4078  C   CYS A 431     -17.648  17.398   9.314  1.00 10.00      A   
ATOM   4079  O   CYS A 431     -17.499  17.236   8.105  1.00 10.00      A   
ATOM   4080  N   LYS A 432     -16.902  18.227  10.027  1.00 10.00      A   
ATOM   4081  HN  LYS A 432     -17.066  18.305  10.992  1.00 10.00      A   
ATOM   4082  CA  LYS A 432     -15.851  19.034   9.417  1.00 10.00      A   
ATOM   4083  CB  LYS A 432     -15.488  20.216  10.315  1.00 10.00      A   
ATOM   4084  CG  LYS A 432     -16.544  21.309  10.354  1.00 10.00      A   
ATOM   4085  CD  LYS A 432     -16.713  21.958   8.989  1.00 10.00      A   
ATOM   4086  CE  LYS A 432     -17.830  22.988   8.993  1.00 10.00      A   
ATOM   4087  NZ  LYS A 432     -17.657  24.007  10.062  1.00 10.00      A   
ATOM   4088  HZ1 LYS A 432     -18.208  24.859   9.833  1.00 10.00      A   
ATOM   4089  HZ2 LYS A 432     -16.657  24.276  10.154  1.00 10.00      A   
ATOM   4090  HZ3 LYS A 432     -17.987  23.632  10.974  1.00 10.00      A   
ATOM   4091  C   LYS A 432     -14.607  18.217   9.069  1.00 10.00      A   
ATOM   4092  O   LYS A 432     -13.748  18.678   8.315  1.00 10.00      A   
ATOM   4093  N   ASP A 433     -14.511  17.014   9.619  1.00 10.00      A   
ATOM   4094  HN  ASP A 433     -15.223  16.703  10.215  1.00 10.00      A   
ATOM   4095  CA  ASP A 433     -13.369  16.144   9.353  1.00 10.00      A   
ATOM   4096  CB  ASP A 433     -12.802  15.579  10.659  1.00 10.00      A   
ATOM   4097  CG  ASP A 433     -11.291  15.687  10.730  1.00 10.00      A   
ATOM   4098  OD1 ASP A 433     -10.783  16.728  11.207  1.00 10.00      A   
ATOM   4099  OD2 ASP A 433     -10.598  14.737  10.317  1.00 10.00      A   
ATOM   4100  C   ASP A 433     -13.778  15.018   8.412  1.00 10.00      A   
ATOM   4101  O   ASP A 433     -13.113  13.987   8.313  1.00 10.00      A   
ATOM   4102  N   LEU A 434     -14.887  15.235   7.718  1.00 10.00      A   
ATOM   4103  HN  LEU A 434     -15.367  16.080   7.839  1.00 10.00      A   
ATOM   4104  CA  LEU A 434     -15.410  14.258   6.781  1.00 10.00      A   
ATOM   4105  CB  LEU A 434     -16.846  14.618   6.400  1.00 10.00      A   
ATOM   4106  CG  LEU A 434     -17.632  13.554   5.632  1.00 10.00      A   
ATOM   4107  CD1 LEU A 434     -17.915  12.352   6.519  1.00 10.00      A   
ATOM   4108  CD2 LEU A 434     -18.926  14.136   5.088  1.00 10.00      A   
ATOM   4109  C   LEU A 434     -14.544  14.199   5.531  1.00 10.00      A   
ATOM   4110  O   LEU A 434     -14.439  15.178   4.790  1.00 10.00      A   
ATOM   4111  N   ARG A 435     -13.923  13.053   5.304  1.00 10.00      A   
ATOM   4112  HN  ARG A 435     -14.041  12.312   5.939  1.00 10.00      A   
ATOM   4113  CA  ARG A 435     -13.066  12.865   4.145  1.00 10.00      A   
ATOM   4114  CB  ARG A 435     -11.810  12.075   4.520  1.00 10.00      A   
ATOM   4115  CG  ARG A 435     -11.116  12.540   5.786  1.00 10.00      A   
ATOM   4116  CD  ARG A 435      -9.767  11.860   5.955  1.00 10.00      A   
ATOM   4117  NE  ARG A 435      -9.825  10.430   5.643  1.00 10.00      A   
ATOM   4118  HE  ARG A 435      -9.984  10.184   4.701  1.00 10.00      A   
ATOM   4119  CZ  ARG A 435      -9.674   9.460   6.544  1.00 10.00      A   
ATOM   4120  NH1 ARG A 435      -9.459   9.765   7.820  1.00 10.00      A   
ATOM   4121 HH11 ARG A 435      -9.403  10.765   8.121  1.00 10.00      A   
ATOM   4122 HH12 ARG A 435      -9.344   9.006   8.527  1.00 10.00      A   
ATOM   4123  NH2 ARG A 435      -9.726   8.189   6.164  1.00 10.00      A   
ATOM   4124 HH21 ARG A 435      -9.614   7.421   6.860  1.00 10.00      A   
ATOM   4125 HH22 ARG A 435      -9.878   7.947   5.156  1.00 10.00      A   
ATOM   4126  C   ARG A 435     -13.801  12.126   3.036  1.00 10.00      A   
ATOM   4127  O   ARG A 435     -13.599  12.403   1.855  1.00 10.00      A   
ATOM   4128  N   ARG A 436     -14.643  11.180   3.414  1.00 10.00      A   
ATOM   4129  HN  ARG A 436     -14.784  11.017   4.371  1.00 10.00      A   
ATOM   4130  CA  ARG A 436     -15.385  10.391   2.440  1.00 10.00      A   
ATOM   4131  CB  ARG A 436     -14.998   8.910   2.527  1.00 10.00      A   
ATOM   4132  CG  ARG A 436     -15.694   8.034   1.495  1.00 10.00      A   
ATOM   4133  CD  ARG A 436     -15.157   6.614   1.499  1.00 10.00      A   
ATOM   4134  NE  ARG A 436     -15.594   5.859   0.323  1.00 10.00      A   
ATOM   4135  HE  ARG A 436     -16.551   5.919   0.072  1.00 10.00      A   
ATOM   4136  CZ  ARG A 436     -14.788   5.093  -0.416  1.00 10.00      A   
ATOM   4137  NH1 ARG A 436     -13.497   4.989  -0.112  1.00 10.00      A   
ATOM   4138 HH11 ARG A 436     -12.876   4.385  -0.697  1.00 10.00      A   
ATOM   4139 HH12 ARG A 436     -13.102   5.502   0.707  1.00 10.00      A   
ATOM   4140  NH2 ARG A 436     -15.268   4.424  -1.455  1.00 10.00      A   
ATOM   4141 HH21 ARG A 436     -16.277   4.492  -1.702  1.00 10.00      A   
ATOM   4142 HH22 ARG A 436     -14.631   3.811  -2.023  1.00 10.00      A   
ATOM   4143  C   ARG A 436     -16.884  10.543   2.635  1.00 10.00      A   
ATOM   4144  O   ARG A 436     -17.394  10.363   3.743  1.00 10.00      A   
ATOM   4145  N   LEU A 437     -17.583  10.871   1.558  1.00 10.00      A   
ATOM   4146  HN  LEU A 437     -17.112  11.008   0.703  1.00 10.00      A   
ATOM   4147  CA  LEU A 437     -19.030  11.032   1.603  1.00 10.00      A   
ATOM   4148  CB  LEU A 437     -19.422  12.509   1.728  1.00 10.00      A   
ATOM   4149  CG  LEU A 437     -20.929  12.810   1.734  1.00 10.00      A   
ATOM   4150  CD1 LEU A 437     -21.578  12.315   3.019  1.00 10.00      A   
ATOM   4151  CD2 LEU A 437     -21.185  14.296   1.537  1.00 10.00      A   
ATOM   4152  C   LEU A 437     -19.679  10.430   0.365  1.00 10.00      A   
ATOM   4153  O   LEU A 437     -19.338  10.782  -0.767  1.00 10.00      A   
ATOM   4154  N   SER A 438     -20.600   9.508   0.586  1.00 10.00      A   
ATOM   4155  HN  SER A 438     -20.800   9.243   1.511  1.00 10.00      A   
ATOM   4156  CA  SER A 438     -21.317   8.864  -0.499  1.00 10.00      A   
ATOM   4157  CB  SER A 438     -21.242   7.345  -0.331  1.00 10.00      A   
ATOM   4158  OG  SER A 438     -20.092   6.976   0.423  1.00 10.00      A   
ATOM   4159  HG  SER A 438     -19.467   6.493  -0.141  1.00 10.00      A   
ATOM   4160  C   SER A 438     -22.769   9.342  -0.488  1.00 10.00      A   
ATOM   4161  O   SER A 438     -23.456   9.225   0.529  1.00 10.00      A   
ATOM   4162  N   LEU A 439     -23.223   9.896  -1.607  1.00 10.00      A   
ATOM   4163  HN  LEU A 439     -22.630   9.950  -2.391  1.00 10.00      A   
ATOM   4164  CA  LEU A 439     -24.587  10.416  -1.702  1.00 10.00      A   
ATOM   4165  CB  LEU A 439     -24.667  11.574  -2.705  1.00 10.00      A   
ATOM   4166  CG  LEU A 439     -24.450  12.984  -2.142  1.00 10.00      A   
ATOM   4167  CD1 LEU A 439     -23.041  13.147  -1.595  1.00 10.00      A   
ATOM   4168  CD2 LEU A 439     -24.737  14.037  -3.199  1.00 10.00      A   
ATOM   4169  C   LEU A 439     -25.612   9.331  -2.038  1.00 10.00      A   
ATOM   4170  O   LEU A 439     -25.285   8.304  -2.645  1.00 10.00      A   
ATOM   4171  N   SER A 440     -26.857   9.570  -1.634  1.00 10.00      A   
ATOM   4172  HN  SER A 440     -27.050  10.401  -1.152  1.00 10.00      A   
ATOM   4173  CA  SER A 440     -27.950   8.636  -1.877  1.00 10.00      A   
ATOM   4174  CB  SER A 440     -27.853   7.458  -0.908  1.00 10.00      A   
ATOM   4175  OG  SER A 440     -27.222   7.847   0.301  1.00 10.00      A   
ATOM   4176  HG  SER A 440     -26.287   7.608   0.264  1.00 10.00      A   
ATOM   4177  C   SER A 440     -29.305   9.327  -1.719  1.00 10.00      A   
ATOM   4178  O   SER A 440     -29.418  10.333  -1.014  1.00 10.00      A   
ATOM   4179  N   GLY A 441     -30.326   8.786  -2.378  1.00 10.00      A   
ATOM   4180  HN  GLY A 441     -30.172   7.995  -2.937  1.00 10.00      A   
ATOM   4181  CA  GLY A 441     -31.660   9.351  -2.289  1.00 10.00      A   
ATOM   4182  C   GLY A 441     -31.903  10.458  -3.296  1.00 10.00      A   
ATOM   4183  O   GLY A 441     -31.087  10.687  -4.190  1.00 10.00      A   
ATOM   4184  N   LEU A 442     -33.037  11.135  -3.166  1.00 10.00      A   
ATOM   4185  HN  LEU A 442     -33.657  10.897  -2.441  1.00 10.00      A   
ATOM   4186  CA  LEU A 442     -33.377  12.224  -4.067  1.00 10.00      A   
ATOM   4187  CB  LEU A 442     -34.884  12.507  -4.040  1.00 10.00      A   
ATOM   4188  CG  LEU A 442     -35.378  13.606  -4.988  1.00 10.00      A   
ATOM   4189  CD1 LEU A 442     -35.148  13.215  -6.441  1.00 10.00      A   
ATOM   4190  CD2 LEU A 442     -36.845  13.923  -4.738  1.00 10.00      A   
ATOM   4191  C   LEU A 442     -32.594  13.470  -3.684  1.00 10.00      A   
ATOM   4192  O   LEU A 442     -32.821  14.056  -2.625  1.00 10.00      A   
ATOM   4193  N   LEU A 443     -31.660  13.855  -4.537  1.00 10.00      A   
ATOM   4194  HN  LEU A 443     -31.528  13.344  -5.362  1.00 10.00      A   
ATOM   4195  CA  LEU A 443     -30.831  15.021  -4.287  1.00 10.00      A   
ATOM   4196  CB  LEU A 443     -29.406  14.582  -3.944  1.00 10.00      A   
ATOM   4197  CG  LEU A 443     -29.259  13.620  -2.766  1.00 10.00      A   
ATOM   4198  CD1 LEU A 443     -28.147  12.623  -3.034  1.00 10.00      A   
ATOM   4199  CD2 LEU A 443     -28.993  14.386  -1.482  1.00 10.00      A   
ATOM   4200  C   LEU A 443     -30.801  15.918  -5.513  1.00 10.00      A   
ATOM   4201  O   LEU A 443     -30.734  15.436  -6.649  1.00 10.00      A   
ATOM   4202  N   THR A 444     -30.861  17.217  -5.286  1.00 10.00      A   
ATOM   4203  HN  THR A 444     -30.920  17.543  -4.356  1.00 10.00      A   
ATOM   4204  CA  THR A 444     -30.828  18.180  -6.371  1.00 10.00      A   
ATOM   4205  CB  THR A 444     -31.933  19.248  -6.213  1.00 10.00      A   
ATOM   4206  OG1 THR A 444     -31.757  19.973  -4.984  1.00 10.00      A   
ATOM   4207  HG1 THR A 444     -31.220  19.442  -4.367  1.00 10.00      A   
ATOM   4208  CG2 THR A 444     -33.309  18.604  -6.218  1.00 10.00      A   
ATOM   4209  C   THR A 444     -29.455  18.849  -6.427  1.00 10.00      A   
ATOM   4210  O   THR A 444     -28.460  18.270  -5.991  1.00 10.00      A   
ATOM   4211  N   ASP A 445     -29.402  20.065  -6.959  1.00 10.00      A   
ATOM   4212  HN  ASP A 445     -30.224  20.473  -7.307  1.00 10.00      A   
ATOM   4213  CA  ASP A 445     -28.144  20.803  -7.052  1.00 10.00      A   
ATOM   4214  CB  ASP A 445     -28.195  21.805  -8.211  1.00 10.00      A   
ATOM   4215  CG  ASP A 445     -27.642  21.243  -9.504  1.00 10.00      A   
ATOM   4216  OD1 ASP A 445     -27.345  22.033 -10.423  1.00 10.00      A   
ATOM   4217  OD2 ASP A 445     -27.511  20.011  -9.616  1.00 10.00      A   
ATOM   4218  C   ASP A 445     -27.876  21.546  -5.752  1.00 10.00      A   
ATOM   4219  O   ASP A 445     -26.778  22.050  -5.520  1.00 10.00      A   
ATOM   4220  N   LYS A 446     -28.886  21.587  -4.896  1.00 10.00      A   
ATOM   4221  HN  LYS A 446     -29.717  21.121  -5.122  1.00 10.00      A   
ATOM   4222  CA  LYS A 446     -28.790  22.292  -3.626  1.00 10.00      A   
ATOM   4223  CB  LYS A 446     -30.167  22.440  -2.978  1.00 10.00      A   
ATOM   4224  CG  LYS A 446     -30.207  23.440  -1.835  1.00 10.00      A   
ATOM   4225  CD  LYS A 446     -29.769  24.821  -2.295  1.00 10.00      A   
ATOM   4226  CE  LYS A 446     -29.506  25.739  -1.117  1.00 10.00      A   
ATOM   4227  NZ  LYS A 446     -29.132  27.108  -1.557  1.00 10.00      A   
ATOM   4228  HZ1 LYS A 446     -29.961  27.599  -1.949  1.00 10.00      A   
ATOM   4229  HZ2 LYS A 446     -28.387  27.063  -2.291  1.00 10.00      A   
ATOM   4230  HZ3 LYS A 446     -28.770  27.653  -0.750  1.00 10.00      A   
ATOM   4231  C   LYS A 446     -27.804  21.635  -2.664  1.00 10.00      A   
ATOM   4232  O   LYS A 446     -26.997  22.322  -2.032  1.00 10.00      A   
ATOM   4233  N   VAL A 447     -27.873  20.313  -2.545  1.00 10.00      A   
ATOM   4234  HN  VAL A 447     -28.566  19.818  -3.051  1.00 10.00      A   
ATOM   4235  CA  VAL A 447     -26.975  19.575  -1.660  1.00 10.00      A   
ATOM   4236  CB  VAL A 447     -27.269  18.055  -1.675  1.00 10.00      A   
ATOM   4237  CG1 VAL A 447     -27.074  17.457  -3.063  1.00 10.00      A   
ATOM   4238  CG2 VAL A 447     -26.427  17.327  -0.641  1.00 10.00      A   
ATOM   4239  C   VAL A 447     -25.511  19.840  -2.012  1.00 10.00      A   
ATOM   4240  O   VAL A 447     -24.654  19.955  -1.131  1.00 10.00      A   
ATOM   4241  N   PHE A 448     -25.240  19.990  -3.301  1.00 10.00      A   
ATOM   4242  HN  PHE A 448     -25.970  19.933  -3.952  1.00 10.00      A   
ATOM   4243  CA  PHE A 448     -23.889  20.242  -3.772  1.00 10.00      A   
ATOM   4244  CB  PHE A 448     -23.809  20.094  -5.288  1.00 10.00      A   
ATOM   4245  CG  PHE A 448     -24.120  18.706  -5.764  1.00 10.00      A   
ATOM   4246  CD1 PHE A 448     -25.226  18.460  -6.557  1.00 10.00      A   
ATOM   4247  CD2 PHE A 448     -23.306  17.643  -5.411  1.00 10.00      A   
ATOM   4248  CE1 PHE A 448     -25.513  17.179  -6.990  1.00 10.00      A   
ATOM   4249  CE2 PHE A 448     -23.584  16.360  -5.840  1.00 10.00      A   
ATOM   4250  CZ  PHE A 448     -24.691  16.126  -6.631  1.00 10.00      A   
ATOM   4251  C   PHE A 448     -23.399  21.613  -3.328  1.00 10.00      A   
ATOM   4252  O   PHE A 448     -22.199  21.820  -3.136  1.00 10.00      A   
ATOM   4253  N   GLU A 449     -24.332  22.545  -3.153  1.00 10.00      A   
ATOM   4254  HN  GLU A 449     -25.270  22.322  -3.328  1.00 10.00      A   
ATOM   4255  CA  GLU A 449     -23.988  23.884  -2.706  1.00 10.00      A   
ATOM   4256  CB  GLU A 449     -25.199  24.815  -2.771  1.00 10.00      A   
ATOM   4257  CG  GLU A 449     -24.844  26.293  -2.825  1.00 10.00      A   
ATOM   4258  CD  GLU A 449     -26.017  27.192  -2.493  1.00 10.00      A   
ATOM   4259  OE1 GLU A 449     -27.016  27.184  -3.242  1.00 10.00      A   
ATOM   4260  OE2 GLU A 449     -25.946  27.915  -1.479  1.00 10.00      A   
ATOM   4261  C   GLU A 449     -23.446  23.813  -1.282  1.00 10.00      A   
ATOM   4262  O   GLU A 449     -22.442  24.444  -0.954  1.00 10.00      A   
ATOM   4263  N   TYR A 450     -24.112  23.019  -0.446  1.00 10.00      A   
ATOM   4264  HN  TYR A 450     -24.904  22.541  -0.772  1.00 10.00      A   
ATOM   4265  CA  TYR A 450     -23.691  22.836   0.936  1.00 10.00      A   
ATOM   4266  CB  TYR A 450     -24.703  21.981   1.709  1.00 10.00      A   
ATOM   4267  CG  TYR A 450     -26.100  22.555   1.784  1.00 10.00      A   
ATOM   4268  CD1 TYR A 450     -27.153  21.946   1.115  1.00 10.00      A   
ATOM   4269  CD2 TYR A 450     -26.371  23.692   2.532  1.00 10.00      A   
ATOM   4270  CE1 TYR A 450     -28.436  22.454   1.185  1.00 10.00      A   
ATOM   4271  CE2 TYR A 450     -27.651  24.210   2.609  1.00 10.00      A   
ATOM   4272  CZ  TYR A 450     -28.679  23.588   1.933  1.00 10.00      A   
ATOM   4273  OH  TYR A 450     -29.958  24.099   2.009  1.00 10.00      A   
ATOM   4274  HH  TYR A 450     -30.594  23.404   1.789  1.00 10.00      A   
ATOM   4275  C   TYR A 450     -22.338  22.138   0.955  1.00 10.00      A   
ATOM   4276  O   TYR A 450     -21.434  22.520   1.699  1.00 10.00      A   
ATOM   4277  N   ILE A 451     -22.212  21.116   0.112  1.00 10.00      A   
ATOM   4278  HN  ILE A 451     -22.984  20.867  -0.444  1.00 10.00      A   
ATOM   4279  CA  ILE A 451     -20.978  20.347  -0.003  1.00 10.00      A   
ATOM   4280  CB  ILE A 451     -21.129  19.187  -1.016  1.00 10.00      A   
ATOM   4281  CG1 ILE A 451     -22.070  18.111  -0.462  1.00 10.00      A   
ATOM   4282  CG2 ILE A 451     -19.775  18.587  -1.362  1.00 10.00      A   
ATOM   4283  CD1 ILE A 451     -22.434  17.031  -1.459  1.00 10.00      A   
ATOM   4284  C   ILE A 451     -19.808  21.244  -0.412  1.00 10.00      A   
ATOM   4285  O   ILE A 451     -18.750  21.222   0.213  1.00 10.00      A   
ATOM   4286  N   GLY A 452     -20.020  22.065  -1.431  1.00 10.00      A   
ATOM   4287  HN  GLY A 452     -20.899  22.065  -1.876  1.00 10.00      A   
ATOM   4288  CA  GLY A 452     -18.969  22.949  -1.910  1.00 10.00      A   
ATOM   4289  C   GLY A 452     -18.694  24.134  -0.998  1.00 10.00      A   
ATOM   4290  O   GLY A 452     -17.928  25.029  -1.357  1.00 10.00      A   
ATOM   4291  N   THR A 453     -19.313  24.149   0.174  1.00 10.00      A   
ATOM   4292  HN  THR A 453     -19.921  23.417   0.404  1.00 10.00      A   
ATOM   4293  CA  THR A 453     -19.113  25.235   1.121  1.00 10.00      A   
ATOM   4294  CB  THR A 453     -20.417  26.035   1.326  1.00 10.00      A   
ATOM   4295  OG1 THR A 453     -20.961  26.397   0.046  1.00 10.00      A   
ATOM   4296  HG1 THR A 453     -21.404  25.627  -0.344  1.00 10.00      A   
ATOM   4297  CG2 THR A 453     -20.162  27.295   2.145  1.00 10.00      A   
ATOM   4298  C   THR A 453     -18.611  24.713   2.469  1.00 10.00      A   
ATOM   4299  O   THR A 453     -17.712  25.295   3.081  1.00 10.00      A   
ATOM   4300  N   TYR A 454     -19.169  23.600   2.919  1.00 10.00      A   
ATOM   4301  HN  TYR A 454     -19.857  23.151   2.377  1.00 10.00      A   
ATOM   4302  CA  TYR A 454     -18.789  23.032   4.207  1.00 10.00      A   
ATOM   4303  CB  TYR A 454     -20.027  22.531   4.952  1.00 10.00      A   
ATOM   4304  CG  TYR A 454     -21.042  23.617   5.240  1.00 10.00      A   
ATOM   4305  CD1 TYR A 454     -22.275  23.628   4.603  1.00 10.00      A   
ATOM   4306  CD2 TYR A 454     -20.764  24.634   6.146  1.00 10.00      A   
ATOM   4307  CE1 TYR A 454     -23.204  24.616   4.855  1.00 10.00      A   
ATOM   4308  CE2 TYR A 454     -21.690  25.626   6.405  1.00 10.00      A   
ATOM   4309  CZ  TYR A 454     -22.907  25.612   5.757  1.00 10.00      A   
ATOM   4310  OH  TYR A 454     -23.828  26.602   6.013  1.00 10.00      A   
ATOM   4311  HH  TYR A 454     -24.723  26.242   5.917  1.00 10.00      A   
ATOM   4312  C   TYR A 454     -17.750  21.918   4.080  1.00 10.00      A   
ATOM   4313  O   TYR A 454     -16.837  21.819   4.904  1.00 10.00      A   
ATOM   4314  N   ALA A 455     -17.878  21.092   3.051  1.00 10.00      A   
ATOM   4315  HN  ALA A 455     -18.605  21.232   2.412  1.00 10.00      A   
ATOM   4316  CA  ALA A 455     -16.952  19.987   2.842  1.00 10.00      A   
ATOM   4317  CB  ALA A 455     -17.610  18.863   2.053  1.00 10.00      A   
ATOM   4318  C   ALA A 455     -15.666  20.450   2.171  1.00 10.00      A   
ATOM   4319  O   ALA A 455     -15.562  20.473   0.943  1.00 10.00      A   
ATOM   4320  N   LYS A 456     -14.694  20.832   2.986  1.00 10.00      A   
ATOM   4321  HN  LYS A 456     -14.847  20.812   3.956  1.00 10.00      A   
ATOM   4322  CA  LYS A 456     -13.413  21.294   2.481  1.00 10.00      A   
ATOM   4323  CB  LYS A 456     -12.953  22.539   3.245  1.00 10.00      A   
ATOM   4324  CG  LYS A 456     -13.606  23.834   2.788  1.00 10.00      A   
ATOM   4325  CD  LYS A 456     -13.062  24.268   1.435  1.00 10.00      A   
ATOM   4326  CE  LYS A 456     -13.661  25.587   0.978  1.00 10.00      A   
ATOM   4327  NZ  LYS A 456     -13.022  26.065  -0.276  1.00 10.00      A   
ATOM   4328  HZ1 LYS A 456     -13.496  26.926  -0.613  1.00 10.00      A   
ATOM   4329  HZ2 LYS A 456     -13.088  25.333  -1.017  1.00 10.00      A   
ATOM   4330  HZ3 LYS A 456     -12.019  26.280  -0.106  1.00 10.00      A   
ATOM   4331  C   LYS A 456     -12.361  20.195   2.577  1.00 10.00      A   
ATOM   4332  O   LYS A 456     -11.477  20.095   1.728  1.00 10.00      A   
ATOM   4333  N   LYS A 457     -12.479  19.362   3.602  1.00 10.00      A   
ATOM   4334  HN  LYS A 457     -13.227  19.475   4.227  1.00 10.00      A   
ATOM   4335  CA  LYS A 457     -11.526  18.278   3.820  1.00 10.00      A   
ATOM   4336  CB  LYS A 457     -11.310  18.042   5.317  1.00 10.00      A   
ATOM   4337  CG  LYS A 457     -10.545  19.146   6.027  1.00 10.00      A   
ATOM   4338  CD  LYS A 457      -9.208  19.413   5.359  1.00 10.00      A   
ATOM   4339  CE  LYS A 457      -8.218  20.037   6.328  1.00 10.00      A   
ATOM   4340  NZ  LYS A 457      -8.772  21.234   7.016  1.00 10.00      A   
ATOM   4341  HZ1 LYS A 457      -9.122  21.920   6.321  1.00 10.00      A   
ATOM   4342  HZ2 LYS A 457      -8.030  21.688   7.587  1.00 10.00      A   
ATOM   4343  HZ3 LYS A 457      -9.557  20.961   7.644  1.00 10.00      A   
ATOM   4344  C   LYS A 457     -11.977  16.980   3.158  1.00 10.00      A   
ATOM   4345  O   LYS A 457     -11.344  15.936   3.329  1.00 10.00      A   
ATOM   4346  N   MET A 458     -13.065  17.045   2.403  1.00 10.00      A   
ATOM   4347  HN  MET A 458     -13.518  17.906   2.287  1.00 10.00      A   
ATOM   4348  CA  MET A 458     -13.586  15.864   1.729  1.00 10.00      A   
ATOM   4349  CB  MET A 458     -15.024  16.088   1.272  1.00 10.00      A   
ATOM   4350  CG  MET A 458     -15.768  14.809   0.931  1.00 10.00      A   
ATOM   4351  SD  MET A 458     -17.476  15.121   0.460  1.00 10.00      A   
ATOM   4352  CE  MET A 458     -17.226  16.157  -0.976  1.00 10.00      A   
ATOM   4353  C   MET A 458     -12.704  15.493   0.546  1.00 10.00      A   
ATOM   4354  O   MET A 458     -12.642  16.218  -0.446  1.00 10.00      A   
ATOM   4355  N   GLU A 459     -12.034  14.358   0.655  1.00 10.00      A   
ATOM   4356  HN  GLU A 459     -12.160  13.806   1.454  1.00 10.00      A   
ATOM   4357  CA  GLU A 459     -11.135  13.898  -0.387  1.00 10.00      A   
ATOM   4358  CB  GLU A 459      -9.877  13.277   0.232  1.00 10.00      A   
ATOM   4359  CG  GLU A 459      -9.085  14.217   1.131  1.00 10.00      A   
ATOM   4360  CD  GLU A 459      -7.928  13.527   1.825  1.00 10.00      A   
ATOM   4361  OE1 GLU A 459      -6.968  13.119   1.134  1.00 10.00      A   
ATOM   4362  OE2 GLU A 459      -7.971  13.394   3.066  1.00 10.00      A   
ATOM   4363  C   GLU A 459     -11.811  12.893  -1.312  1.00 10.00      A   
ATOM   4364  O   GLU A 459     -11.445  12.780  -2.481  1.00 10.00      A   
ATOM   4365  N   MET A 460     -12.808  12.181  -0.796  1.00 10.00      A   
ATOM   4366  HN  MET A 460     -13.091  12.351   0.131  1.00 10.00      A   
ATOM   4367  CA  MET A 460     -13.512  11.171  -1.577  1.00 10.00      A   
ATOM   4368  CB  MET A 460     -13.307   9.788  -0.946  1.00 10.00      A   
ATOM   4369  CG  MET A 460     -14.043   8.654  -1.640  1.00 10.00      A   
ATOM   4370  SD  MET A 460     -13.430   8.335  -3.301  1.00 10.00      A   
ATOM   4371  CE  MET A 460     -14.273   6.800  -3.681  1.00 10.00      A   
ATOM   4372  C   MET A 460     -15.001  11.485  -1.668  1.00 10.00      A   
ATOM   4373  O   MET A 460     -15.691  11.565  -0.650  1.00 10.00      A   
ATOM   4374  N   LEU A 461     -15.489  11.661  -2.887  1.00 10.00      A   
ATOM   4375  HN  LEU A 461     -14.889  11.590  -3.663  1.00 10.00      A   
ATOM   4376  CA  LEU A 461     -16.895  11.952  -3.105  1.00 10.00      A   
ATOM   4377  CB  LEU A 461     -17.108  13.430  -3.451  1.00 10.00      A   
ATOM   4378  CG  LEU A 461     -18.547  13.845  -3.784  1.00 10.00      A   
ATOM   4379  CD1 LEU A 461     -19.457  13.674  -2.580  1.00 10.00      A   
ATOM   4380  CD2 LEU A 461     -18.601  15.274  -4.296  1.00 10.00      A   
ATOM   4381  C   LEU A 461     -17.471  11.071  -4.207  1.00 10.00      A   
ATOM   4382  O   LEU A 461     -17.007  11.105  -5.349  1.00 10.00      A   
ATOM   4383  N   SER A 462     -18.476  10.280  -3.857  1.00 10.00      A   
ATOM   4384  HN  SER A 462     -18.782  10.282  -2.924  1.00 10.00      A   
ATOM   4385  CA  SER A 462     -19.134   9.397  -4.813  1.00 10.00      A   
ATOM   4386  CB  SER A 462     -19.015   7.940  -4.357  1.00 10.00      A   
ATOM   4387  OG  SER A 462     -17.678   7.626  -4.000  1.00 10.00      A   
ATOM   4388  HG  SER A 462     -17.268   7.106  -4.713  1.00 10.00      A   
ATOM   4389  C   SER A 462     -20.604   9.792  -4.961  1.00 10.00      A   
ATOM   4390  O   SER A 462     -21.369   9.755  -3.993  1.00 10.00      A   
ATOM   4391  N   VAL A 463     -20.991  10.188  -6.169  1.00 10.00      A   
ATOM   4392  HN  VAL A 463     -20.341  10.186  -6.908  1.00 10.00      A   
ATOM   4393  CA  VAL A 463     -22.357  10.611  -6.440  1.00 10.00      A   
ATOM   4394  CB  VAL A 463     -22.409  12.105  -6.832  1.00 10.00      A   
ATOM   4395  CG1 VAL A 463     -23.836  12.540  -7.136  1.00 10.00      A   
ATOM   4396  CG2 VAL A 463     -21.811  12.967  -5.732  1.00 10.00      A   
ATOM   4397  C   VAL A 463     -22.969   9.777  -7.558  1.00 10.00      A   
ATOM   4398  O   VAL A 463     -22.354   9.573  -8.608  1.00 10.00      A   
ATOM   4399  N   ALA A 464     -24.184   9.299  -7.325  1.00 10.00      A   
ATOM   4400  HN  ALA A 464     -24.622   9.508  -6.471  1.00 10.00      A   
ATOM   4401  CA  ALA A 464     -24.892   8.485  -8.303  1.00 10.00      A   
ATOM   4402  CB  ALA A 464     -24.628   7.017  -8.040  1.00 10.00      A   
ATOM   4403  C   ALA A 464     -26.386   8.767  -8.241  1.00 10.00      A   
ATOM   4404  O   ALA A 464     -26.995   8.654  -7.176  1.00 10.00      A   
ATOM   4405  N   PHE A 465     -26.964   9.134  -9.381  1.00 10.00      A   
ATOM   4406  HN  PHE A 465     -26.414   9.187 -10.193  1.00 10.00      A   
ATOM   4407  CA  PHE A 465     -28.390   9.452  -9.472  1.00 10.00      A   
ATOM   4408  CB  PHE A 465     -29.265   8.244  -9.108  1.00 10.00      A   
ATOM   4409  CG  PHE A 465     -29.226   7.122 -10.105  1.00 10.00      A   
ATOM   4410  CD1 PHE A 465     -28.288   6.107  -9.993  1.00 10.00      A   
ATOM   4411  CD2 PHE A 465     -30.131   7.080 -11.148  1.00 10.00      A   
ATOM   4412  CE1 PHE A 465     -28.255   5.070 -10.906  1.00 10.00      A   
ATOM   4413  CE2 PHE A 465     -30.105   6.048 -12.065  1.00 10.00      A   
ATOM   4414  CZ  PHE A 465     -29.165   5.039 -11.944  1.00 10.00      A   
ATOM   4415  C   PHE A 465     -28.740  10.650  -8.592  1.00 10.00      A   
ATOM   4416  O   PHE A 465     -29.440  10.512  -7.589  1.00 10.00      A   
ATOM   4417  N   ALA A 466     -28.240  11.818  -8.977  1.00 10.00      A   
ATOM   4418  HN  ALA A 466     -27.705  11.855  -9.799  1.00 10.00      A   
ATOM   4419  CA  ALA A 466     -28.479  13.052  -8.234  1.00 10.00      A   
ATOM   4420  CB  ALA A 466     -27.709  13.040  -6.920  1.00 10.00      A   
ATOM   4421  C   ALA A 466     -28.062  14.260  -9.065  1.00 10.00      A   
ATOM   4422  O   ALA A 466     -27.328  14.121 -10.047  1.00 10.00      A   
ATOM   4423  N   GLY A 467     -28.531  15.436  -8.672  1.00 10.00      A   
ATOM   4424  HN  GLY A 467     -29.129  15.480  -7.895  1.00 10.00      A   
ATOM   4425  CA  GLY A 467     -28.190  16.649  -9.388  1.00 10.00      A   
ATOM   4426  C   GLY A 467     -29.327  17.127 -10.264  1.00 10.00      A   
ATOM   4427  O   GLY A 467     -30.168  16.332 -10.683  1.00 10.00      A   
ATOM   4428  N   ASP A 468     -29.356  18.420 -10.538  1.00 10.00      A   
ATOM   4429  HN  ASP A 468     -28.644  19.003 -10.174  1.00 10.00      A   
ATOM   4430  CA  ASP A 468     -30.400  19.009 -11.371  1.00 10.00      A   
ATOM   4431  CB  ASP A 468     -31.183  20.071 -10.593  1.00 10.00      A   
ATOM   4432  CG  ASP A 468     -32.654  19.728 -10.435  1.00 10.00      A   
ATOM   4433  OD1 ASP A 468     -33.278  19.259 -11.413  1.00 10.00      A   
ATOM   4434  OD2 ASP A 468     -33.202  19.941  -9.334  1.00 10.00      A   
ATOM   4435  C   ASP A 468     -29.802  19.625 -12.632  1.00 10.00      A   
ATOM   4436  O   ASP A 468     -30.411  19.598 -13.702  1.00 10.00      A   
ATOM   4437  N   SER A 469     -28.601  20.174 -12.504  1.00 10.00      A   
ATOM   4438  HN  SER A 469     -28.157  20.157 -11.628  1.00 10.00      A   
ATOM   4439  CA  SER A 469     -27.913  20.793 -13.628  1.00 10.00      A   
ATOM   4440  CB  SER A 469     -28.377  22.239 -13.811  1.00 10.00      A   
ATOM   4441  OG  SER A 469     -28.481  22.902 -12.565  1.00 10.00      A   
ATOM   4442  HG  SER A 469     -28.002  22.391 -11.885  1.00 10.00      A   
ATOM   4443  C   SER A 469     -26.404  20.731 -13.423  1.00 10.00      A   
ATOM   4444  O   SER A 469     -25.922  19.977 -12.584  1.00 10.00      A   
ATOM   4445  N   ASP A 470     -25.661  21.531 -14.184  1.00 10.00      A   
ATOM   4446  HN  ASP A 470     -26.100  22.129 -14.826  1.00 10.00      A   
ATOM   4447  CA  ASP A 470     -24.202  21.546 -14.084  1.00 10.00      A   
ATOM   4448  CB  ASP A 470     -23.577  22.122 -15.356  1.00 10.00      A   
ATOM   4449  CG  ASP A 470     -23.002  21.054 -16.264  1.00 10.00      A   
ATOM   4450  OD1 ASP A 470     -21.769  20.872 -16.270  1.00 10.00      A   
ATOM   4451  OD2 ASP A 470     -23.779  20.401 -16.991  1.00 10.00      A   
ATOM   4452  C   ASP A 470     -23.737  22.347 -12.875  1.00 10.00      A   
ATOM   4453  O   ASP A 470     -22.571  22.275 -12.481  1.00 10.00      A   
ATOM   4454  N   LEU A 471     -24.652  23.112 -12.292  1.00 10.00      A   
ATOM   4455  HN  LEU A 471     -25.560  23.124 -12.654  1.00 10.00      A   
ATOM   4456  CA  LEU A 471     -24.341  23.934 -11.127  1.00 10.00      A   
ATOM   4457  CB  LEU A 471     -25.564  24.731 -10.667  1.00 10.00      A   
ATOM   4458  CG  LEU A 471     -26.110  25.765 -11.657  1.00 10.00      A   
ATOM   4459  CD1 LEU A 471     -27.244  26.560 -11.026  1.00 10.00      A   
ATOM   4460  CD2 LEU A 471     -25.001  26.695 -12.127  1.00 10.00      A   
ATOM   4461  C   LEU A 471     -23.794  23.088  -9.987  1.00 10.00      A   
ATOM   4462  O   LEU A 471     -22.808  23.459  -9.348  1.00 10.00      A   
ATOM   4463  N   GLY A 472     -24.427  21.943  -9.750  1.00 10.00      A   
ATOM   4464  HN  GLY A 472     -25.215  21.710 -10.291  1.00 10.00      A   
ATOM   4465  CA  GLY A 472     -23.986  21.049  -8.699  1.00 10.00      A   
ATOM   4466  C   GLY A 472     -22.540  20.621  -8.876  1.00 10.00      A   
ATOM   4467  O   GLY A 472     -21.777  20.569  -7.910  1.00 10.00      A   
ATOM   4468  N   MET A 473     -22.164  20.328 -10.114  1.00 10.00      A   
ATOM   4469  HN  MET A 473     -22.815  20.407 -10.838  1.00 10.00      A   
ATOM   4470  CA  MET A 473     -20.805  19.906 -10.431  1.00 10.00      A   
ATOM   4471  CB  MET A 473     -20.724  19.475 -11.903  1.00 10.00      A   
ATOM   4472  CG  MET A 473     -19.344  19.031 -12.375  1.00 10.00      A   
ATOM   4473  SD  MET A 473     -18.783  17.511 -11.581  1.00 10.00      A   
ATOM   4474  CE  MET A 473     -17.439  17.033 -12.664  1.00 10.00      A   
ATOM   4475  C   MET A 473     -19.828  21.045 -10.152  1.00 10.00      A   
ATOM   4476  O   MET A 473     -18.760  20.841  -9.572  1.00 10.00      A   
ATOM   4477  N   HIS A 474     -20.222  22.248 -10.546  1.00 10.00      A   
ATOM   4478  HN  HIS A 474     -21.099  22.344 -10.981  1.00 10.00      A   
ATOM   4479  CA  HIS A 474     -19.399  23.431 -10.349  1.00 10.00      A   
ATOM   4480  CB  HIS A 474     -20.020  24.627 -11.081  1.00 10.00      A   
ATOM   4481  CG  HIS A 474     -19.120  25.819 -11.205  1.00 10.00      A   
ATOM   4482  ND1 HIS A 474     -18.198  25.926 -12.223  1.00 10.00      A   
ATOM   4483  CD2 HIS A 474     -19.053  26.926 -10.426  1.00 10.00      A   
ATOM   4484  CE1 HIS A 474     -17.599  27.091 -12.043  1.00 10.00      A   
ATOM   4485  NE2 HIS A 474     -18.083  27.726 -10.970  1.00 10.00      A   
ATOM   4486  HE2 HIS A 474     -17.799  28.602 -10.635  1.00 10.00      A   
ATOM   4487  C   HIS A 474     -19.237  23.740  -8.860  1.00 10.00      A   
ATOM   4488  O   HIS A 474     -18.147  24.077  -8.409  1.00 10.00      A   
ATOM   4489  N   HIS A 475     -20.326  23.593  -8.108  1.00 10.00      A   
ATOM   4490  HN  HIS A 475     -21.160  23.296  -8.535  1.00 10.00      A   
ATOM   4491  CA  HIS A 475     -20.330  23.863  -6.670  1.00 10.00      A   
ATOM   4492  CB  HIS A 475     -21.710  23.577  -6.066  1.00 10.00      A   
ATOM   4493  CG  HIS A 475     -22.734  24.647  -6.301  1.00 10.00      A   
ATOM   4494  ND1 HIS A 475     -22.472  25.997  -6.211  1.00 10.00      A   
ATOM   4495  HD1 HIS A 475     -21.603  26.406  -5.999  1.00 10.00      A   
ATOM   4496  CD2 HIS A 475     -24.048  24.543  -6.626  1.00 10.00      A   
ATOM   4497  CE1 HIS A 475     -23.608  26.656  -6.476  1.00 10.00      A   
ATOM   4498  NE2 HIS A 475     -24.596  25.818  -6.737  1.00 10.00      A   
ATOM   4499  C   HIS A 475     -19.273  23.048  -5.931  1.00 10.00      A   
ATOM   4500  O   HIS A 475     -18.579  23.564  -5.057  1.00 10.00      A   
ATOM   4501  N   VAL A 476     -19.150  21.777  -6.288  1.00 10.00      A   
ATOM   4502  HN  VAL A 476     -19.724  21.418  -6.998  1.00 10.00      A   
ATOM   4503  CA  VAL A 476     -18.184  20.902  -5.643  1.00 10.00      A   
ATOM   4504  CB  VAL A 476     -18.523  19.410  -5.858  1.00 10.00      A   
ATOM   4505  CG1 VAL A 476     -17.446  18.512  -5.261  1.00 10.00      A   
ATOM   4506  CG2 VAL A 476     -19.878  19.089  -5.247  1.00 10.00      A   
ATOM   4507  C   VAL A 476     -16.763  21.189  -6.116  1.00 10.00      A   
ATOM   4508  O   VAL A 476     -15.858  21.379  -5.300  1.00 10.00      A   
ATOM   4509  N   LEU A 477     -16.576  21.241  -7.434  1.00 10.00      A   
ATOM   4510  HN  LEU A 477     -17.344  21.099  -8.034  1.00 10.00      A   
ATOM   4511  CA  LEU A 477     -15.259  21.494  -8.014  1.00 10.00      A   
ATOM   4512  CB  LEU A 477     -15.301  21.401  -9.539  1.00 10.00      A   
ATOM   4513  CG  LEU A 477     -15.543  20.008 -10.124  1.00 10.00      A   
ATOM   4514  CD1 LEU A 477     -15.623  20.075 -11.640  1.00 10.00      A   
ATOM   4515  CD2 LEU A 477     -14.450  19.047  -9.687  1.00 10.00      A   
ATOM   4516  C   LEU A 477     -14.680  22.835  -7.571  1.00 10.00      A   
ATOM   4517  O   LEU A 477     -13.477  22.954  -7.338  1.00 10.00      A   
ATOM   4518  N   SER A 478     -15.533  23.841  -7.453  1.00 10.00      A   
ATOM   4519  HN  SER A 478     -16.486  23.693  -7.660  1.00 10.00      A   
ATOM   4520  CA  SER A 478     -15.100  25.163  -7.027  1.00 10.00      A   
ATOM   4521  CB  SER A 478     -15.807  26.243  -7.852  1.00 10.00      A   
ATOM   4522  OG  SER A 478     -15.621  26.034  -9.243  1.00 10.00      A   
ATOM   4523  HG  SER A 478     -15.550  25.090  -9.418  1.00 10.00      A   
ATOM   4524  C   SER A 478     -15.388  25.362  -5.538  1.00 10.00      A   
ATOM   4525  O   SER A 478     -15.581  26.488  -5.073  1.00 10.00      A   
ATOM   4526  N   GLY A 479     -15.428  24.263  -4.797  1.00 10.00      A   
ATOM   4527  HN  GLY A 479     -15.272  23.394  -5.220  1.00 10.00      A   
ATOM   4528  CA  GLY A 479     -15.703  24.336  -3.378  1.00 10.00      A   
ATOM   4529  C   GLY A 479     -14.798  23.442  -2.560  1.00 10.00      A   
ATOM   4530  O   GLY A 479     -14.041  23.927  -1.717  1.00 10.00      A   
ATOM   4531  N   CYS A 480     -14.871  22.140  -2.807  1.00 10.00      A   
ATOM   4532  HN  CYS A 480     -15.486  21.818  -3.504  1.00 10.00      A   
ATOM   4533  CA  CYS A 480     -14.055  21.174  -2.084  1.00 10.00      A   
ATOM   4534  CB  CYS A 480     -14.455  19.743  -2.443  1.00 10.00      A   
ATOM   4535  SG  CYS A 480     -16.131  19.305  -1.937  1.00 10.00      A   
ATOM   4536  HG  CYS A 480     -16.323  19.794  -0.717  1.00 10.00      A   
ATOM   4537  C   CYS A 480     -12.576  21.409  -2.351  1.00 10.00      A   
ATOM   4538  O   CYS A 480     -12.091  21.219  -3.468  1.00 10.00      A   
ATOM   4539  N   ASP A 481     -11.870  21.824  -1.312  1.00 10.00      A   
ATOM   4540  HN  ASP A 481     -12.320  21.934  -0.450  1.00 10.00      A   
ATOM   4541  CA  ASP A 481     -10.449  22.121  -1.410  1.00 10.00      A   
ATOM   4542  CB  ASP A 481      -9.986  22.906  -0.184  1.00 10.00      A   
ATOM   4543  CG  ASP A 481      -9.020  24.015  -0.541  1.00 10.00      A   
ATOM   4544  OD1 ASP A 481      -9.424  24.946  -1.271  1.00 10.00      A   
ATOM   4545  OD2 ASP A 481      -7.856  23.964  -0.093  1.00 10.00      A   
ATOM   4546  C   ASP A 481      -9.608  20.864  -1.593  1.00 10.00      A   
ATOM   4547  O   ASP A 481      -8.968  20.691  -2.633  1.00 10.00      A   
ATOM   4548  N   SER A 482      -9.638  19.978  -0.606  1.00 10.00      A   
ATOM   4549  HN  SER A 482     -10.189  20.160   0.188  1.00 10.00      A   
ATOM   4550  CA  SER A 482      -8.857  18.745  -0.650  1.00 10.00      A   
ATOM   4551  CB  SER A 482      -8.552  18.275   0.772  1.00 10.00      A   
ATOM   4552  OG  SER A 482      -8.096  19.360   1.559  1.00 10.00      A   
ATOM   4553  HG  SER A 482      -7.473  19.880   1.043  1.00 10.00      A   
ATOM   4554  C   SER A 482      -9.531  17.632  -1.456  1.00 10.00      A   
ATOM   4555  O   SER A 482      -9.522  16.473  -1.052  1.00 10.00      A   
ATOM   4556  N   LEU A 483     -10.090  17.981  -2.606  1.00 10.00      A   
ATOM   4557  HN  LEU A 483     -10.056  18.916  -2.891  1.00 10.00      A   
ATOM   4558  CA  LEU A 483     -10.746  16.999  -3.458  1.00 10.00      A   
ATOM   4559  CB  LEU A 483     -11.573  17.702  -4.538  1.00 10.00      A   
ATOM   4560  CG  LEU A 483     -12.935  17.083  -4.873  1.00 10.00      A   
ATOM   4561  CD1 LEU A 483     -13.690  17.968  -5.852  1.00 10.00      A   
ATOM   4562  CD2 LEU A 483     -12.769  15.679  -5.441  1.00 10.00      A   
ATOM   4563  C   LEU A 483      -9.698  16.088  -4.099  1.00 10.00      A   
ATOM   4564  O   LEU A 483      -8.787  16.564  -4.778  1.00 10.00      A   
ATOM   4565  N   ARG A 484      -9.831  14.786  -3.879  1.00 10.00      A   
ATOM   4566  HN  ARG A 484     -10.585  14.468  -3.338  1.00 10.00      A   
ATOM   4567  CA  ARG A 484      -8.889  13.818  -4.422  1.00 10.00      A   
ATOM   4568  CB  ARG A 484      -8.250  13.006  -3.298  1.00 10.00      A   
ATOM   4569  CG  ARG A 484      -6.866  13.482  -2.894  1.00 10.00      A   
ATOM   4570  CD  ARG A 484      -6.276  12.570  -1.834  1.00 10.00      A   
ATOM   4571  NE  ARG A 484      -6.563  11.164  -2.114  1.00 10.00      A   
ATOM   4572  HE  ARG A 484      -6.370  10.839  -3.018  1.00 10.00      A   
ATOM   4573  CZ  ARG A 484      -7.045  10.305  -1.211  1.00 10.00      A   
ATOM   4574  NH1 ARG A 484      -7.277  10.690   0.038  1.00 10.00      A   
ATOM   4575 HH11 ARG A 484      -7.649  10.006   0.733  1.00 10.00      A   
ATOM   4576 HH12 ARG A 484      -7.086  11.680   0.341  1.00 10.00      A   
ATOM   4577  NH2 ARG A 484      -7.317   9.059  -1.562  1.00 10.00      A   
ATOM   4578 HH21 ARG A 484      -7.690   8.386  -0.853  1.00 10.00      A   
ATOM   4579 HH22 ARG A 484      -7.163   8.728  -2.534  1.00 10.00      A   
ATOM   4580  C   ARG A 484      -9.545  12.884  -5.438  1.00 10.00      A   
ATOM   4581  O   ARG A 484      -9.126  12.821  -6.595  1.00 10.00      A   
ATOM   4582  N   LYS A 485     -10.572  12.165  -5.003  1.00 10.00      A   
ATOM   4583  HN  LYS A 485     -10.881  12.281  -4.073  1.00 10.00      A   
ATOM   4584  CA  LYS A 485     -11.273  11.225  -5.873  1.00 10.00      A   
ATOM   4585  CB  LYS A 485     -11.190   9.796  -5.313  1.00 10.00      A   
ATOM   4586  CG  LYS A 485      -9.778   9.239  -5.199  1.00 10.00      A   
ATOM   4587  CD  LYS A 485      -9.773   7.719  -5.058  1.00 10.00      A   
ATOM   4588  CE  LYS A 485     -10.192   7.272  -3.666  1.00 10.00      A   
ATOM   4589  NZ  LYS A 485      -9.819   5.848  -3.395  1.00 10.00      A   
ATOM   4590  HZ1 LYS A 485     -10.307   5.505  -2.547  1.00 10.00      A   
ATOM   4591  HZ2 LYS A 485      -8.786   5.765  -3.237  1.00 10.00      A   
ATOM   4592  HZ3 LYS A 485     -10.074   5.244  -4.197  1.00 10.00      A   
ATOM   4593  C   LYS A 485     -12.731  11.629  -6.041  1.00 10.00      A   
ATOM   4594  O   LYS A 485     -13.427  11.896  -5.059  1.00 10.00      A   
ATOM   4595  N   LEU A 486     -13.186  11.674  -7.284  1.00 10.00      A   
ATOM   4596  HN  LEU A 486     -12.583  11.438  -8.026  1.00 10.00      A   
ATOM   4597  CA  LEU A 486     -14.562  12.047  -7.582  1.00 10.00      A   
ATOM   4598  CB  LEU A 486     -14.624  13.481  -8.118  1.00 10.00      A   
ATOM   4599  CG  LEU A 486     -16.013  14.020  -8.492  1.00 10.00      A   
ATOM   4600  CD1 LEU A 486     -16.960  13.964  -7.305  1.00 10.00      A   
ATOM   4601  CD2 LEU A 486     -15.912  15.445  -9.023  1.00 10.00      A   
ATOM   4602  C   LEU A 486     -15.172  11.076  -8.583  1.00 10.00      A   
ATOM   4603  O   LEU A 486     -14.666  10.917  -9.696  1.00 10.00      A   
ATOM   4604  N   GLU A 487     -16.255  10.426  -8.178  1.00 10.00      A   
ATOM   4605  HN  GLU A 487     -16.615  10.606  -7.278  1.00 10.00      A   
ATOM   4606  CA  GLU A 487     -16.935   9.460  -9.027  1.00 10.00      A   
ATOM   4607  CB  GLU A 487     -16.828   8.054  -8.435  1.00 10.00      A   
ATOM   4608  CG  GLU A 487     -15.972   7.982  -7.180  1.00 10.00      A   
ATOM   4609  CD  GLU A 487     -15.738   6.571  -6.711  1.00 10.00      A   
ATOM   4610  OE1 GLU A 487     -16.564   6.058  -5.931  1.00 10.00      A   
ATOM   4611  OE2 GLU A 487     -14.720   5.973  -7.115  1.00 10.00      A   
ATOM   4612  C   GLU A 487     -18.395   9.847  -9.207  1.00 10.00      A   
ATOM   4613  O   GLU A 487     -19.127  10.008  -8.231  1.00 10.00      A   
ATOM   4614  N   ILE A 488     -18.804  10.011 -10.457  1.00 10.00      A   
ATOM   4615  HN  ILE A 488     -18.162   9.880 -11.189  1.00 10.00      A   
ATOM   4616  CA  ILE A 488     -20.172  10.392 -10.779  1.00 10.00      A   
ATOM   4617  CB  ILE A 488     -20.231  11.857 -11.273  1.00 10.00      A   
ATOM   4618  CG1 ILE A 488     -19.710  12.810 -10.192  1.00 10.00      A   
ATOM   4619  CG2 ILE A 488     -21.647  12.238 -11.675  1.00 10.00      A   
ATOM   4620  CD1 ILE A 488     -19.465  14.218 -10.683  1.00 10.00      A   
ATOM   4621  C   ILE A 488     -20.762   9.480 -11.859  1.00 10.00      A   
ATOM   4622  O   ILE A 488     -20.120   9.203 -12.876  1.00 10.00      A   
ATOM   4623  N   ARG A 489     -21.983   9.017 -11.636  1.00 10.00      A   
ATOM   4624  HN  ARG A 489     -22.448   9.265 -10.805  1.00 10.00      A   
ATOM   4625  CA  ARG A 489     -22.659   8.162 -12.600  1.00 10.00      A   
ATOM   4626  CB  ARG A 489     -22.467   6.678 -12.277  1.00 10.00      A   
ATOM   4627  CG  ARG A 489     -23.229   6.197 -11.053  1.00 10.00      A   
ATOM   4628  CD  ARG A 489     -23.562   4.718 -11.152  1.00 10.00      A   
ATOM   4629  NE  ARG A 489     -24.382   4.411 -12.327  1.00 10.00      A   
ATOM   4630  HE  ARG A 489     -24.766   5.175 -12.831  1.00 10.00      A   
ATOM   4631  CZ  ARG A 489     -24.655   3.180 -12.749  1.00 10.00      A   
ATOM   4632  NH1 ARG A 489     -24.183   2.127 -12.093  1.00 10.00      A   
ATOM   4633 HH11 ARG A 489     -23.596   2.257 -11.241  1.00 10.00      A   
ATOM   4634 HH12 ARG A 489     -24.406   1.160 -12.430  1.00 10.00      A   
ATOM   4635  NH2 ARG A 489     -25.397   3.003 -13.828  1.00 10.00      A   
ATOM   4636 HH21 ARG A 489     -25.619   2.041 -14.171  1.00 10.00      A   
ATOM   4637 HH22 ARG A 489     -25.772   3.838 -14.344  1.00 10.00      A   
ATOM   4638  C   ARG A 489     -24.142   8.505 -12.679  1.00 10.00      A   
ATOM   4639  O   ARG A 489     -24.788   8.731 -11.654  1.00 10.00      A   
ATOM   4640  N   ASP A 490     -24.658   8.556 -13.905  1.00 10.00      A   
ATOM   4641  HN  ASP A 490     -24.066   8.383 -14.670  1.00 10.00      A   
ATOM   4642  CA  ASP A 490     -26.070   8.867 -14.159  1.00 10.00      A   
ATOM   4643  CB  ASP A 490     -27.001   7.754 -13.657  1.00 10.00      A   
ATOM   4644  CG  ASP A 490     -26.867   6.471 -14.449  1.00 10.00      A   
ATOM   4645  OD1 ASP A 490     -27.682   6.241 -15.370  1.00 10.00      A   
ATOM   4646  OD2 ASP A 490     -25.945   5.683 -14.155  1.00 10.00      A   
ATOM   4647  C   ASP A 490     -26.467  10.210 -13.565  1.00 10.00      A   
ATOM   4648  O   ASP A 490     -27.232  10.277 -12.603  1.00 10.00      A   
ATOM   4649  N   CYS A 491     -25.935  11.277 -14.140  1.00 10.00      A   
ATOM   4650  HN  CYS A 491     -25.339  11.158 -14.910  1.00 10.00      A   
ATOM   4651  CA  CYS A 491     -26.218  12.623 -13.671  1.00 10.00      A   
ATOM   4652  CB  CYS A 491     -25.114  13.093 -12.720  1.00 10.00      A   
ATOM   4653  SG  CYS A 491     -25.186  12.352 -11.074  1.00 10.00      A   
ATOM   4654  HG  CYS A 491     -25.955  13.126 -10.318  1.00 10.00      A   
ATOM   4655  C   CYS A 491     -26.345  13.583 -14.849  1.00 10.00      A   
ATOM   4656  O   CYS A 491     -25.769  13.346 -15.910  1.00 10.00      A   
ATOM   4657  N   PRO A 492     -27.091  14.690 -14.672  1.00 10.00      A   
ATOM   4658  CA  PRO A 492     -27.286  15.690 -15.731  1.00 10.00      A   
ATOM   4659  CB  PRO A 492     -28.377  16.601 -15.162  1.00 10.00      A   
ATOM   4660  CG  PRO A 492     -28.230  16.474 -13.685  1.00 10.00      A   
ATOM   4661  CD  PRO A 492     -27.805  15.053 -13.432  1.00 10.00      A   
ATOM   4662  C   PRO A 492     -26.018  16.497 -15.999  1.00 10.00      A   
ATOM   4663  O   PRO A 492     -25.967  17.291 -16.943  1.00 10.00      A   
ATOM   4664  N   PHE A 493     -25.000  16.281 -15.167  1.00 10.00      A   
ATOM   4665  HN  PHE A 493     -25.111  15.627 -14.445  1.00 10.00      A   
ATOM   4666  CA  PHE A 493     -23.724  16.979 -15.304  1.00 10.00      A   
ATOM   4667  CB  PHE A 493     -22.712  16.492 -14.259  1.00 10.00      A   
ATOM   4668  CG  PHE A 493     -23.175  16.590 -12.834  1.00 10.00      A   
ATOM   4669  CD1 PHE A 493     -22.763  15.657 -11.902  1.00 10.00      A   
ATOM   4670  CD2 PHE A 493     -24.021  17.607 -12.424  1.00 10.00      A   
ATOM   4671  CE1 PHE A 493     -23.183  15.732 -10.588  1.00 10.00      A   
ATOM   4672  CE2 PHE A 493     -24.446  17.690 -11.110  1.00 10.00      A   
ATOM   4673  CZ  PHE A 493     -24.026  16.751 -10.192  1.00 10.00      A   
ATOM   4674  C   PHE A 493     -23.144  16.761 -16.697  1.00 10.00      A   
ATOM   4675  O   PHE A 493     -22.900  15.623 -17.106  1.00 10.00      A   
ATOM   4676  N   GLY A 494     -22.946  17.847 -17.428  1.00 10.00      A   
ATOM   4677  HN  GLY A 494     -23.175  18.735 -17.060  1.00 10.00      A   
ATOM   4678  CA  GLY A 494     -22.399  17.746 -18.754  1.00 10.00      A   
ATOM   4679  C   GLY A 494     -20.942  18.133 -18.792  1.00 10.00      A   
ATOM   4680  O   GLY A 494     -20.141  17.660 -17.985  1.00 10.00      A   
ATOM   4681  N   ASP A 495     -20.600  18.998 -19.725  1.00 10.00      A   
ATOM   4682  HN  ASP A 495     -21.287  19.329 -20.345  1.00 10.00      A   
ATOM   4683  CA  ASP A 495     -19.232  19.461 -19.875  1.00 10.00      A   
ATOM   4684  CB  ASP A 495     -18.721  19.169 -21.290  1.00 10.00      A   
ATOM   4685  CG  ASP A 495     -19.747  19.456 -22.372  1.00 10.00      A   
ATOM   4686  OD1 ASP A 495     -20.240  18.491 -22.995  1.00 10.00      A   
ATOM   4687  OD2 ASP A 495     -20.063  20.644 -22.614  1.00 10.00      A   
ATOM   4688  C   ASP A 495     -19.127  20.947 -19.573  1.00 10.00      A   
ATOM   4689  O   ASP A 495     -18.058  21.547 -19.703  1.00 10.00      A   
ATOM   4690  N   LYS A 496     -20.238  21.529 -19.135  1.00 10.00      A   
ATOM   4691  HN  LYS A 496     -21.041  20.980 -18.996  1.00 10.00      A   
ATOM   4692  CA  LYS A 496     -20.295  22.950 -18.831  1.00 10.00      A   
ATOM   4693  CB  LYS A 496     -21.734  23.376 -18.551  1.00 10.00      A   
ATOM   4694  CG  LYS A 496     -22.750  22.772 -19.503  1.00 10.00      A   
ATOM   4695  CD  LYS A 496     -24.166  23.040 -19.023  1.00 10.00      A   
ATOM   4696  CE  LYS A 496     -25.169  22.111 -19.686  1.00 10.00      A   
ATOM   4697  NZ  LYS A 496     -24.965  20.695 -19.293  1.00 10.00      A   
ATOM   4698  HZ1 LYS A 496     -25.865  20.175 -19.343  1.00 10.00      A   
ATOM   4699  HZ2 LYS A 496     -24.597  20.639 -18.316  1.00 10.00      A   
ATOM   4700  HZ3 LYS A 496     -24.284  20.242 -19.932  1.00 10.00      A   
ATOM   4701  C   LYS A 496     -19.398  23.296 -17.650  1.00 10.00      A   
ATOM   4702  O   LYS A 496     -18.464  24.085 -17.785  1.00 10.00      A   
ATOM   4703  N   ALA A 497     -19.666  22.692 -16.500  1.00 10.00      A   
ATOM   4704  HN  ALA A 497     -20.422  22.056 -16.450  1.00 10.00      A   
ATOM   4705  CA  ALA A 497     -18.877  22.952 -15.303  1.00 10.00      A   
ATOM   4706  CB  ALA A 497     -19.622  22.460 -14.072  1.00 10.00      A   
ATOM   4707  C   ALA A 497     -17.508  22.289 -15.390  1.00 10.00      A   
ATOM   4708  O   ALA A 497     -16.536  22.766 -14.800  1.00 10.00      A   
ATOM   4709  N   LEU A 498     -17.446  21.186 -16.124  1.00 10.00      A   
ATOM   4710  HN  LEU A 498     -18.267  20.857 -16.548  1.00 10.00      A   
ATOM   4711  CA  LEU A 498     -16.212  20.433 -16.300  1.00 10.00      A   
ATOM   4712  CB  LEU A 498     -16.479  19.169 -17.120  1.00 10.00      A   
ATOM   4713  CG  LEU A 498     -15.274  18.268 -17.382  1.00 10.00      A   
ATOM   4714  CD1 LEU A 498     -14.833  17.576 -16.101  1.00 10.00      A   
ATOM   4715  CD2 LEU A 498     -15.595  17.251 -18.463  1.00 10.00      A   
ATOM   4716  C   LEU A 498     -15.132  21.268 -16.977  1.00 10.00      A   
ATOM   4717  O   LEU A 498     -14.019  21.396 -16.463  1.00 10.00      A   
ATOM   4718  N   LEU A 499     -15.469  21.851 -18.122  1.00 10.00      A   
ATOM   4719  HN  LEU A 499     -16.382  21.731 -18.471  1.00 10.00      A   
ATOM   4720  CA  LEU A 499     -14.517  22.660 -18.880  1.00 10.00      A   
ATOM   4721  CB  LEU A 499     -15.066  22.989 -20.272  1.00 10.00      A   
ATOM   4722  CG  LEU A 499     -15.180  21.815 -21.249  1.00 10.00      A   
ATOM   4723  CD1 LEU A 499     -15.920  22.232 -22.513  1.00 10.00      A   
ATOM   4724  CD2 LEU A 499     -13.803  21.267 -21.588  1.00 10.00      A   
ATOM   4725  C   LEU A 499     -14.137  23.941 -18.142  1.00 10.00      A   
ATOM   4726  O   LEU A 499     -13.114  24.558 -18.437  1.00 10.00      A   
ATOM   4727  N   ALA A 500     -14.962  24.330 -17.180  1.00 10.00      A   
ATOM   4728  HN  ALA A 500     -15.760  23.794 -16.992  1.00 10.00      A   
ATOM   4729  CA  ALA A 500     -14.715  25.534 -16.400  1.00 10.00      A   
ATOM   4730  CB  ALA A 500     -16.028  26.202 -16.013  1.00 10.00      A   
ATOM   4731  C   ALA A 500     -13.886  25.227 -15.157  1.00 10.00      A   
ATOM   4732  O   ALA A 500     -13.533  26.132 -14.401  1.00 10.00      A   
ATOM   4733  N   ASN A 501     -13.576  23.952 -14.948  1.00 10.00      A   
ATOM   4734  HN  ASN A 501     -13.884  23.271 -15.586  1.00 10.00      A   
ATOM   4735  CA  ASN A 501     -12.795  23.534 -13.785  1.00 10.00      A   
ATOM   4736  CB  ASN A 501     -13.694  22.870 -12.743  1.00 10.00      A   
ATOM   4737  CG  ASN A 501     -14.546  23.862 -11.976  1.00 10.00      A   
ATOM   4738  OD1 ASN A 501     -14.113  24.422 -10.970  1.00 10.00      A   
ATOM   4739  ND2 ASN A 501     -15.770  24.070 -12.438  1.00 10.00      A   
ATOM   4740 HD21 ASN A 501     -16.054  23.574 -13.243  1.00 10.00      A   
ATOM   4741 HD22 ASN A 501     -16.344  24.709 -11.966  1.00 10.00      A   
ATOM   4742  C   ASN A 501     -11.681  22.579 -14.183  1.00 10.00      A   
ATOM   4743  O   ASN A 501     -11.326  21.670 -13.429  1.00 10.00      A   
ATOM   4744  N   ALA A 502     -11.112  22.806 -15.357  1.00 10.00      A   
ATOM   4745  HN  ALA A 502     -11.418  23.568 -15.898  1.00 10.00      A   
ATOM   4746  CA  ALA A 502     -10.039  21.958 -15.859  1.00 10.00      A   
ATOM   4747  CB  ALA A 502      -9.747  22.277 -17.313  1.00 10.00      A   
ATOM   4748  C   ALA A 502      -8.777  22.094 -15.012  1.00 10.00      A   
ATOM   4749  O   ALA A 502      -8.004  21.146 -14.870  1.00 10.00      A   
ATOM   4750  N   SER A 503      -8.580  23.275 -14.442  1.00 10.00      A   
ATOM   4751  HN  SER A 503      -9.223  24.000 -14.609  1.00 10.00      A   
ATOM   4752  CA  SER A 503      -7.418  23.537 -13.602  1.00 10.00      A   
ATOM   4753  CB  SER A 503      -7.267  25.044 -13.379  1.00 10.00      A   
ATOM   4754  OG  SER A 503      -7.482  25.757 -14.590  1.00 10.00      A   
ATOM   4755  HG  SER A 503      -7.105  26.643 -14.514  1.00 10.00      A   
ATOM   4756  C   SER A 503      -7.527  22.808 -12.260  1.00 10.00      A   
ATOM   4757  O   SER A 503      -6.525  22.574 -11.581  1.00 10.00      A   
ATOM   4758  N   LYS A 504      -8.746  22.433 -11.892  1.00 10.00      A   
ATOM   4759  HN  LYS A 504      -9.502  22.613 -12.490  1.00 10.00      A   
ATOM   4760  CA  LYS A 504      -8.988  21.741 -10.631  1.00 10.00      A   
ATOM   4761  CB  LYS A 504     -10.464  21.863 -10.245  1.00 10.00      A   
ATOM   4762  CG  LYS A 504     -10.856  21.145  -8.964  1.00 10.00      A   
ATOM   4763  CD  LYS A 504     -10.150  21.734  -7.758  1.00 10.00      A   
ATOM   4764  CE  LYS A 504     -10.602  21.055  -6.479  1.00 10.00      A   
ATOM   4765  NZ  LYS A 504     -10.105  21.758  -5.270  1.00 10.00      A   
ATOM   4766  HZ1 LYS A 504     -10.295  22.778  -5.353  1.00 10.00      A   
ATOM   4767  HZ2 LYS A 504      -9.081  21.612  -5.159  1.00 10.00      A   
ATOM   4768  HZ3 LYS A 504     -10.587  21.396  -4.423  1.00 10.00      A   
ATOM   4769  C   LYS A 504      -8.591  20.271 -10.730  1.00 10.00      A   
ATOM   4770  O   LYS A 504      -8.194  19.651  -9.738  1.00 10.00      A   
ATOM   4771  N   LEU A 505      -8.657  19.738 -11.942  1.00 10.00      A   
ATOM   4772  HN  LEU A 505      -8.933  20.306 -12.694  1.00 10.00      A   
ATOM   4773  CA  LEU A 505      -8.333  18.336 -12.201  1.00 10.00      A   
ATOM   4774  CB  LEU A 505      -8.655  17.977 -13.654  1.00 10.00      A   
ATOM   4775  CG  LEU A 505     -10.038  18.386 -14.170  1.00 10.00      A   
ATOM   4776  CD1 LEU A 505     -10.185  18.029 -15.640  1.00 10.00      A   
ATOM   4777  CD2 LEU A 505     -11.135  17.730 -13.348  1.00 10.00      A   
ATOM   4778  C   LEU A 505      -6.873  18.011 -11.882  1.00 10.00      A   
ATOM   4779  O   LEU A 505      -6.520  16.851 -11.675  1.00 10.00      A   
ATOM   4780  N   GLU A 506      -6.034  19.042 -11.842  1.00 10.00      A   
ATOM   4781  HN  GLU A 506      -6.376  19.941 -12.034  1.00 10.00      A   
ATOM   4782  CA  GLU A 506      -4.615  18.870 -11.540  1.00 10.00      A   
ATOM   4783  CB  GLU A 506      -3.835  20.137 -11.878  1.00 10.00      A   
ATOM   4784  CG  GLU A 506      -3.752  20.441 -13.361  1.00 10.00      A   
ATOM   4785  CD  GLU A 506      -2.737  21.518 -13.668  1.00 10.00      A   
ATOM   4786  OE1 GLU A 506      -2.861  22.630 -13.113  1.00 10.00      A   
ATOM   4787  OE2 GLU A 506      -1.813  21.263 -14.467  1.00 10.00      A   
ATOM   4788  C   GLU A 506      -4.392  18.522 -10.070  1.00 10.00      A   
ATOM   4789  O   GLU A 506      -3.408  17.871  -9.722  1.00 10.00      A   
ATOM   4790  N   THR A 507      -5.298  18.969  -9.213  1.00 10.00      A   
ATOM   4791  HN  THR A 507      -6.055  19.494  -9.545  1.00 10.00      A   
ATOM   4792  CA  THR A 507      -5.191  18.708  -7.785  1.00 10.00      A   
ATOM   4793  CB  THR A 507      -5.851  19.839  -6.977  1.00 10.00      A   
ATOM   4794  OG1 THR A 507      -6.539  20.733  -7.872  1.00 10.00      A   
ATOM   4795  HG1 THR A 507      -7.248  20.256  -8.318  1.00 10.00      A   
ATOM   4796  CG2 THR A 507      -4.801  20.614  -6.199  1.00 10.00      A   
ATOM   4797  C   THR A 507      -5.849  17.378  -7.415  1.00 10.00      A   
ATOM   4798  O   THR A 507      -5.585  16.810  -6.354  1.00 10.00      A   
ATOM   4799  N   MET A 508      -6.702  16.886  -8.298  1.00 10.00      A   
ATOM   4800  HN  MET A 508      -6.851  17.367  -9.138  1.00 10.00      A   
ATOM   4801  CA  MET A 508      -7.406  15.633  -8.066  1.00 10.00      A   
ATOM   4802  CB  MET A 508      -8.787  15.680  -8.721  1.00 10.00      A   
ATOM   4803  CG  MET A 508      -9.742  16.671  -8.075  1.00 10.00      A   
ATOM   4804  SD  MET A 508     -11.122  17.116  -9.146  1.00 10.00      A   
ATOM   4805  CE  MET A 508     -11.802  15.499  -9.509  1.00 10.00      A   
ATOM   4806  C   MET A 508      -6.602  14.462  -8.618  1.00 10.00      A   
ATOM   4807  O   MET A 508      -5.846  14.621  -9.574  1.00 10.00      A   
ATOM   4808  N   ARG A 509      -6.765  13.289  -8.018  1.00 10.00      A   
ATOM   4809  HN  ARG A 509      -7.396  13.213  -7.273  1.00 10.00      A   
ATOM   4810  CA  ARG A 509      -6.050  12.105  -8.466  1.00 10.00      A   
ATOM   4811  CB  ARG A 509      -6.045  11.014  -7.387  1.00 10.00      A   
ATOM   4812  CG  ARG A 509      -5.261   9.765  -7.774  1.00 10.00      A   
ATOM   4813  CD  ARG A 509      -5.692   8.550  -6.966  1.00 10.00      A   
ATOM   4814  NE  ARG A 509      -5.150   8.565  -5.608  1.00 10.00      A   
ATOM   4815  HE  ARG A 509      -4.378   9.157  -5.438  1.00 10.00      A   
ATOM   4816  CZ  ARG A 509      -5.614   7.815  -4.608  1.00 10.00      A   
ATOM   4817  NH1 ARG A 509      -6.622   6.975  -4.804  1.00 10.00      A   
ATOM   4818 HH11 ARG A 509      -7.061   6.881  -5.747  1.00 10.00      A   
ATOM   4819 HH12 ARG A 509      -6.987   6.401  -4.002  1.00 10.00      A   
ATOM   4820  NH2 ARG A 509      -5.062   7.905  -3.404  1.00 10.00      A   
ATOM   4821 HH21 ARG A 509      -5.423   7.315  -2.615  1.00 10.00      A   
ATOM   4822 HH22 ARG A 509      -4.266   8.560  -3.235  1.00 10.00      A   
ATOM   4823  C   ARG A 509      -6.689  11.567  -9.736  1.00 10.00      A   
ATOM   4824  O   ARG A 509      -6.010  11.342 -10.737  1.00 10.00      A   
ATOM   4825  N   SER A 510      -8.003  11.388  -9.690  1.00 10.00      A   
ATOM   4826  HN  SER A 510      -8.490  11.617  -8.873  1.00 10.00      A   
ATOM   4827  CA  SER A 510      -8.740  10.864 -10.825  1.00 10.00      A   
ATOM   4828  CB  SER A 510      -8.605   9.339 -10.848  1.00 10.00      A   
ATOM   4829  OG  SER A 510      -8.463   8.826  -9.531  1.00 10.00      A   
ATOM   4830  HG  SER A 510      -9.237   8.290  -9.315  1.00 10.00      A   
ATOM   4831  C   SER A 510     -10.214  11.272 -10.774  1.00 10.00      A   
ATOM   4832  O   SER A 510     -10.794  11.434  -9.696  1.00 10.00      A   
ATOM   4833  N   LEU A 511     -10.808  11.462 -11.947  1.00 10.00      A   
ATOM   4834  HN  LEU A 511     -10.287  11.347 -12.775  1.00 10.00      A   
ATOM   4835  CA  LEU A 511     -12.206  11.841 -12.046  1.00 10.00      A   
ATOM   4836  CB  LEU A 511     -12.342  13.234 -12.671  1.00 10.00      A   
ATOM   4837  CG  LEU A 511     -13.746  13.648 -13.134  1.00 10.00      A   
ATOM   4838  CD1 LEU A 511     -14.727  13.651 -11.972  1.00 10.00      A   
ATOM   4839  CD2 LEU A 511     -13.709  15.010 -13.805  1.00 10.00      A   
ATOM   4840  C   LEU A 511     -12.969  10.815 -12.870  1.00 10.00      A   
ATOM   4841  O   LEU A 511     -12.630  10.561 -14.027  1.00 10.00      A   
ATOM   4842  N   TRP A 512     -13.980  10.217 -12.261  1.00 10.00      A   
ATOM   4843  HN  TRP A 512     -14.183  10.454 -11.327  1.00 10.00      A   
ATOM   4844  CA  TRP A 512     -14.799   9.222 -12.925  1.00 10.00      A   
ATOM   4845  CB  TRP A 512     -14.966   7.986 -12.030  1.00 10.00      A   
ATOM   4846  CG  TRP A 512     -15.853   6.932 -12.624  1.00 10.00      A   
ATOM   4847  CD1 TRP A 512     -17.207   6.828 -12.488  1.00 10.00      A   
ATOM   4848  CD2 TRP A 512     -15.447   5.836 -13.454  1.00 10.00      A   
ATOM   4849  NE1 TRP A 512     -17.670   5.741 -13.185  1.00 10.00      A   
ATOM   4850  HE1 TRP A 512     -18.612   5.460 -13.245  1.00 10.00      A   
ATOM   4851  CE2 TRP A 512     -16.612   5.114 -13.787  1.00 10.00      A   
ATOM   4852  CE3 TRP A 512     -14.216   5.398 -13.951  1.00 10.00      A   
ATOM   4853  CZ2 TRP A 512     -16.580   3.978 -14.594  1.00 10.00      A   
ATOM   4854  CZ3 TRP A 512     -14.186   4.271 -14.751  1.00 10.00      A   
ATOM   4855  CH2 TRP A 512     -15.361   3.574 -15.064  1.00 10.00      A   
ATOM   4856  C   TRP A 512     -16.166   9.797 -13.285  1.00 10.00      A   
ATOM   4857  O   TRP A 512     -16.912  10.246 -12.413  1.00 10.00      A   
ATOM   4858  N   MET A 513     -16.480   9.786 -14.570  1.00 10.00      A   
ATOM   4859  HN  MET A 513     -15.829   9.444 -15.217  1.00 10.00      A   
ATOM   4860  CA  MET A 513     -17.753  10.283 -15.057  1.00 10.00      A   
ATOM   4861  CB  MET A 513     -17.546  11.614 -15.778  1.00 10.00      A   
ATOM   4862  CG  MET A 513     -18.542  12.690 -15.391  1.00 10.00      A   
ATOM   4863  SD  MET A 513     -18.078  14.315 -16.019  1.00 10.00      A   
ATOM   4864  CE  MET A 513     -19.475  15.297 -15.481  1.00 10.00      A   
ATOM   4865  C   MET A 513     -18.371   9.261 -16.005  1.00 10.00      A   
ATOM   4866  O   MET A 513     -17.749   8.873 -16.995  1.00 10.00      A   
ATOM   4867  N   SER A 514     -19.579   8.809 -15.695  1.00 10.00      A   
ATOM   4868  HN  SER A 514     -20.036   9.155 -14.895  1.00 10.00      A   
ATOM   4869  CA  SER A 514     -20.249   7.816 -16.524  1.00 10.00      A   
ATOM   4870  CB  SER A 514     -20.047   6.416 -15.934  1.00 10.00      A   
ATOM   4871  OG  SER A 514     -20.032   6.462 -14.515  1.00 10.00      A   
ATOM   4872  HG  SER A 514     -19.827   7.359 -14.229  1.00 10.00      A   
ATOM   4873  C   SER A 514     -21.736   8.129 -16.691  1.00 10.00      A   
ATOM   4874  O   SER A 514     -22.396   8.579 -15.750  1.00 10.00      A   
ATOM   4875  N   SER A 515     -22.244   7.902 -17.902  1.00 10.00      A   
ATOM   4876  HN  SER A 515     -21.648   7.565 -18.608  1.00 10.00      A   
ATOM   4877  CA  SER A 515     -23.651   8.137 -18.229  1.00 10.00      A   
ATOM   4878  CB  SER A 515     -24.559   7.142 -17.502  1.00 10.00      A   
ATOM   4879  OG  SER A 515     -24.246   5.811 -17.880  1.00 10.00      A   
ATOM   4880  HG  SER A 515     -24.673   5.611 -18.725  1.00 10.00      A   
ATOM   4881  C   SER A 515     -24.069   9.578 -17.945  1.00 10.00      A   
ATOM   4882  O   SER A 515     -25.184   9.843 -17.491  1.00 10.00      A   
ATOM   4883  N   CYS A 516     -23.167  10.506 -18.219  1.00 10.00      A   
ATOM   4884  HN  CYS A 516     -22.297  10.235 -18.584  1.00 10.00      A   
ATOM   4885  CA  CYS A 516     -23.430  11.915 -18.001  1.00 10.00      A   
ATOM   4886  CB  CYS A 516     -22.291  12.540 -17.190  1.00 10.00      A   
ATOM   4887  SG  CYS A 516     -21.966  11.705 -15.614  1.00 10.00      A   
ATOM   4888  HG  CYS A 516     -22.346  10.438 -15.736  1.00 10.00      A   
ATOM   4889  C   CYS A 516     -23.627  12.633 -19.336  1.00 10.00      A   
ATOM   4890  O   CYS A 516     -23.610  12.003 -20.398  1.00 10.00      A   
ATOM   4891  N   SER A 517     -23.809  13.942 -19.287  1.00 10.00      A   
ATOM   4892  HN  SER A 517     -23.809  14.393 -18.414  1.00 10.00      A   
ATOM   4893  CA  SER A 517     -24.026  14.731 -20.495  1.00 10.00      A   
ATOM   4894  CB  SER A 517     -24.968  15.892 -20.185  1.00 10.00      A   
ATOM   4895  OG  SER A 517     -25.923  15.521 -19.203  1.00 10.00      A   
ATOM   4896  HG  SER A 517     -25.946  16.197 -18.514  1.00 10.00      A   
ATOM   4897  C   SER A 517     -22.709  15.253 -21.076  1.00 10.00      A   
ATOM   4898  O   SER A 517     -22.661  16.351 -21.635  1.00 10.00      A   
ATOM   4899  N   VAL A 518     -21.652  14.463 -20.946  1.00 10.00      A   
ATOM   4900  HN  VAL A 518     -21.760  13.598 -20.504  1.00 10.00      A   
ATOM   4901  CA  VAL A 518     -20.341  14.842 -21.457  1.00 10.00      A   
ATOM   4902  CB  VAL A 518     -19.207  14.108 -20.714  1.00 10.00      A   
ATOM   4903  CG1 VAL A 518     -17.861  14.735 -21.047  1.00 10.00      A   
ATOM   4904  CG2 VAL A 518     -19.454  14.124 -19.214  1.00 10.00      A   
ATOM   4905  C   VAL A 518     -20.242  14.523 -22.944  1.00 10.00      A   
ATOM   4906  O   VAL A 518     -20.286  13.357 -23.338  1.00 10.00      A   
ATOM   4907  N   SER A 519     -20.108  15.557 -23.761  1.00 10.00      A   
ATOM   4908  HN  SER A 519     -20.062  16.465 -23.387  1.00 10.00      A   
ATOM   4909  CA  SER A 519     -20.014  15.381 -25.198  1.00 10.00      A   
ATOM   4910  CB  SER A 519     -20.446  16.660 -25.915  1.00 10.00      A   
ATOM   4911  OG  SER A 519     -19.694  17.784 -25.475  1.00 10.00      A   
ATOM   4912  HG  SER A 519     -19.950  18.012 -24.561  1.00 10.00      A   
ATOM   4913  C   SER A 519     -18.602  14.974 -25.619  1.00 10.00      A   
ATOM   4914  O   SER A 519     -17.620  15.335 -24.965  1.00 10.00      A   
ATOM   4915  N   PHE A 520     -18.513  14.222 -26.714  1.00 10.00      A   
ATOM   4916  HN  PHE A 520     -19.341  13.962 -27.176  1.00 10.00      A   
ATOM   4917  CA  PHE A 520     -17.234  13.760 -27.246  1.00 10.00      A   
ATOM   4918  CB  PHE A 520     -17.469  12.871 -28.473  1.00 10.00      A   
ATOM   4919  CG  PHE A 520     -16.213  12.435 -29.178  1.00 10.00      A   
ATOM   4920  CD1 PHE A 520     -15.251  11.690 -28.514  1.00 10.00      A   
ATOM   4921  CD2 PHE A 520     -15.998  12.768 -30.508  1.00 10.00      A   
ATOM   4922  CE1 PHE A 520     -14.099  11.286 -29.162  1.00 10.00      A   
ATOM   4923  CE2 PHE A 520     -14.847  12.368 -31.160  1.00 10.00      A   
ATOM   4924  CZ  PHE A 520     -13.895  11.626 -30.487  1.00 10.00      A   
ATOM   4925  C   PHE A 520     -16.334  14.942 -27.607  1.00 10.00      A   
ATOM   4926  O   PHE A 520     -15.108  14.874 -27.467  1.00 10.00      A   
ATOM   4927  N   GLY A 521     -16.955  16.028 -28.056  1.00 10.00      A   
ATOM   4928  HN  GLY A 521     -17.935  16.022 -28.136  1.00 10.00      A   
ATOM   4929  CA  GLY A 521     -16.207  17.216 -28.424  1.00 10.00      A   
ATOM   4930  C   GLY A 521     -15.490  17.827 -27.236  1.00 10.00      A   
ATOM   4931  O   GLY A 521     -14.375  18.336 -27.366  1.00 10.00      A   
ATOM   4932  N   ALA A 522     -16.128  17.755 -26.074  1.00 10.00      A   
ATOM   4933  HN  ALA A 522     -17.005  17.318 -26.039  1.00 10.00      A   
ATOM   4934  CA  ALA A 522     -15.560  18.298 -24.851  1.00 10.00      A   
ATOM   4935  CB  ALA A 522     -16.577  18.238 -23.726  1.00 10.00      A   
ATOM   4936  C   ALA A 522     -14.306  17.534 -24.459  1.00 10.00      A   
ATOM   4937  O   ALA A 522     -13.328  18.124 -24.006  1.00 10.00      A   
ATOM   4938  N   CYS A 523     -14.341  16.219 -24.639  1.00 10.00      A   
ATOM   4939  HN  CYS A 523     -15.160  15.805 -24.988  1.00 10.00      A   
ATOM   4940  CA  CYS A 523     -13.203  15.373 -24.314  1.00 10.00      A   
ATOM   4941  CB  CYS A 523     -13.560  13.901 -24.513  1.00 10.00      A   
ATOM   4942  SG  CYS A 523     -15.053  13.379 -23.641  1.00 10.00      A   
ATOM   4943  HG  CYS A 523     -15.133  14.082 -22.521  1.00 10.00      A   
ATOM   4944  C   CYS A 523     -11.986  15.741 -25.161  1.00 10.00      A   
ATOM   4945  O   CYS A 523     -10.853  15.741 -24.671  1.00 10.00      A   
ATOM   4946  N   LYS A 524     -12.229  16.058 -26.433  1.00 10.00      A   
ATOM   4947  HN  LYS A 524     -13.154  16.028 -26.766  1.00 10.00      A   
ATOM   4948  CA  LYS A 524     -11.155  16.443 -27.342  1.00 10.00      A   
ATOM   4949  CB  LYS A 524     -11.657  16.495 -28.788  1.00 10.00      A   
ATOM   4950  CG  LYS A 524     -12.141  15.160 -29.334  1.00 10.00      A   
ATOM   4951  CD  LYS A 524     -12.306  15.210 -30.846  1.00 10.00      A   
ATOM   4952  CE  LYS A 524     -13.333  16.252 -31.267  1.00 10.00      A   
ATOM   4953  NZ  LYS A 524     -13.302  16.507 -32.730  1.00 10.00      A   
ATOM   4954  HZ1 LYS A 524     -12.388  16.922 -33.003  1.00 10.00      A   
ATOM   4955  HZ2 LYS A 524     -14.064  17.175 -32.997  1.00 10.00      A   
ATOM   4956  HZ3 LYS A 524     -13.439  15.620 -33.252  1.00 10.00      A   
ATOM   4957  C   LYS A 524     -10.587  17.798 -26.950  1.00 10.00      A   
ATOM   4958  O   LYS A 524      -9.373  18.000 -26.968  1.00 10.00      A   
ATOM   4959  N   LEU A 525     -11.480  18.717 -26.601  1.00 10.00      A   
ATOM   4960  HN  LEU A 525     -12.433  18.484 -26.624  1.00 10.00      A   
ATOM   4961  CA  LEU A 525     -11.097  20.062 -26.198  1.00 10.00      A   
ATOM   4962  CB  LEU A 525     -12.341  20.950 -26.084  1.00 10.00      A   
ATOM   4963  CG  LEU A 525     -12.084  22.434 -25.828  1.00 10.00      A   
ATOM   4964  CD1 LEU A 525     -11.371  23.066 -27.014  1.00 10.00      A   
ATOM   4965  CD2 LEU A 525     -13.384  23.163 -25.528  1.00 10.00      A   
ATOM   4966  C   LEU A 525     -10.346  20.037 -24.872  1.00 10.00      A   
ATOM   4967  O   LEU A 525      -9.368  20.761 -24.686  1.00 10.00      A   
ATOM   4968  N   LEU A 526     -10.804  19.192 -23.958  1.00 10.00      A   
ATOM   4969  HN  LEU A 526     -11.595  18.644 -24.169  1.00 10.00      A   
ATOM   4970  CA  LEU A 526     -10.184  19.064 -22.647  1.00 10.00      A   
ATOM   4971  CB  LEU A 526     -10.994  18.117 -21.757  1.00 10.00      A   
ATOM   4972  CG  LEU A 526     -10.590  18.062 -20.282  1.00 10.00      A   
ATOM   4973  CD1 LEU A 526     -10.736  19.429 -19.633  1.00 10.00      A   
ATOM   4974  CD2 LEU A 526     -11.420  17.027 -19.545  1.00 10.00      A   
ATOM   4975  C   LEU A 526      -8.741  18.580 -22.762  1.00 10.00      A   
ATOM   4976  O   LEU A 526      -7.856  19.086 -22.073  1.00 10.00      A   
ATOM   4977  N   GLY A 527      -8.510  17.610 -23.641  1.00 10.00      A   
ATOM   4978  HN  GLY A 527      -9.258  17.239 -24.157  1.00 10.00      A   
ATOM   4979  CA  GLY A 527      -7.167  17.086 -23.831  1.00 10.00      A   
ATOM   4980  C   GLY A 527      -6.231  18.115 -24.436  1.00 10.00      A   
ATOM   4981  O   GLY A 527      -5.033  18.129 -24.147  1.00 10.00      A   
ATOM   4982  N   GLN A 528      -6.785  18.981 -25.276  1.00 10.00      A   
ATOM   4983  HN  GLN A 528      -7.744  18.912 -25.465  1.00 10.00      A   
ATOM   4984  CA  GLN A 528      -6.010  20.030 -25.922  1.00 10.00      A   
ATOM   4985  CB  GLN A 528      -6.741  20.545 -27.166  1.00 10.00      A   
ATOM   4986  CG  GLN A 528      -6.613  19.629 -28.374  1.00 10.00      A   
ATOM   4987  CD  GLN A 528      -5.205  19.599 -28.939  1.00 10.00      A   
ATOM   4988  OE1 GLN A 528      -4.489  20.604 -28.913  1.00 10.00      A   
ATOM   4989  NE2 GLN A 528      -4.786  18.443 -29.434  1.00 10.00      A   
ATOM   4990 HE21 GLN A 528      -5.398  17.676 -29.404  1.00 10.00      A   
ATOM   4991 HE22 GLN A 528      -3.887  18.402 -29.821  1.00 10.00      A   
ATOM   4992  C   GLN A 528      -5.734  21.173 -24.952  1.00 10.00      A   
ATOM   4993  O   GLN A 528      -4.720  21.859 -25.062  1.00 10.00      A   
ATOM   4994  N   LYS A 529      -6.643  21.365 -23.999  1.00 10.00      A   
ATOM   4995  HN  LYS A 529      -7.430  20.780 -23.965  1.00 10.00      A   
ATOM   4996  CA  LYS A 529      -6.504  22.416 -23.004  1.00 10.00      A   
ATOM   4997  CB  LYS A 529      -7.880  22.806 -22.442  1.00 10.00      A   
ATOM   4998  CG  LYS A 529      -7.858  23.920 -21.403  1.00 10.00      A   
ATOM   4999  CD  LYS A 529      -9.243  24.147 -20.815  1.00 10.00      A   
ATOM   5000  CE  LYS A 529      -9.184  24.998 -19.554  1.00 10.00      A   
ATOM   5001  NZ  LYS A 529      -8.948  26.434 -19.852  1.00 10.00      A   
ATOM   5002  HZ1 LYS A 529      -9.671  26.787 -20.509  1.00 10.00      A   
ATOM   5003  HZ2 LYS A 529      -8.012  26.560 -20.285  1.00 10.00      A   
ATOM   5004  HZ3 LYS A 529      -8.992  26.993 -18.973  1.00 10.00      A   
ATOM   5005  C   LYS A 529      -5.582  21.963 -21.882  1.00 10.00      A   
ATOM   5006  O   LYS A 529      -4.776  22.745 -21.373  1.00 10.00      A   
ATOM   5007  N   MET A 530      -5.694  20.698 -21.500  1.00 10.00      A   
ATOM   5008  HN  MET A 530      -6.342  20.111 -21.954  1.00 10.00      A   
ATOM   5009  CA  MET A 530      -4.868  20.150 -20.436  1.00 10.00      A   
ATOM   5010  CB  MET A 530      -5.709  19.864 -19.187  1.00 10.00      A   
ATOM   5011  CG  MET A 530      -6.627  21.000 -18.760  1.00 10.00      A   
ATOM   5012  SD  MET A 530      -5.735  22.480 -18.241  1.00 10.00      A   
ATOM   5013  CE  MET A 530      -4.930  21.887 -16.753  1.00 10.00      A   
ATOM   5014  C   MET A 530      -4.174  18.873 -20.899  1.00 10.00      A   
ATOM   5015  O   MET A 530      -4.667  17.772 -20.666  1.00 10.00      A   
ATOM   5016  N   PRO A 531      -3.007  19.001 -21.554  1.00 10.00      A   
ATOM   5017  CA  PRO A 531      -2.250  17.845 -22.053  1.00 10.00      A   
ATOM   5018  CB  PRO A 531      -1.222  18.481 -22.992  1.00 10.00      A   
ATOM   5019  CG  PRO A 531      -1.011  19.847 -22.436  1.00 10.00      A   
ATOM   5020  CD  PRO A 531      -2.337  20.278 -21.870  1.00 10.00      A   
ATOM   5021  C   PRO A 531      -1.543  17.088 -20.928  1.00 10.00      A   
ATOM   5022  O   PRO A 531      -0.892  16.068 -21.157  1.00 10.00      A   
ATOM   5023  N   LYS A 532      -1.684  17.591 -19.707  1.00 10.00      A   
ATOM   5024  HN  LYS A 532      -2.225  18.398 -19.586  1.00 10.00      A   
ATOM   5025  CA  LYS A 532      -1.063  16.975 -18.546  1.00 10.00      A   
ATOM   5026  CB  LYS A 532      -0.727  18.042 -17.502  1.00 10.00      A   
ATOM   5027  CG  LYS A 532       0.155  19.165 -18.023  1.00 10.00      A   
ATOM   5028  CD  LYS A 532       0.254  20.300 -17.015  1.00 10.00      A   
ATOM   5029  CE  LYS A 532       1.040  21.474 -17.575  1.00 10.00      A   
ATOM   5030  NZ  LYS A 532       1.036  22.641 -16.653  1.00 10.00      A   
ATOM   5031  HZ1 LYS A 532       1.496  22.393 -15.754  1.00 10.00      A   
ATOM   5032  HZ2 LYS A 532       0.063  22.939 -16.456  1.00 10.00      A   
ATOM   5033  HZ3 LYS A 532       1.544  23.441 -17.080  1.00 10.00      A   
ATOM   5034  C   LYS A 532      -1.991  15.933 -17.936  1.00 10.00      A   
ATOM   5035  O   LYS A 532      -1.649  15.268 -16.959  1.00 10.00      A   
ATOM   5036  N   LEU A 533      -3.173  15.801 -18.513  1.00 10.00      A   
ATOM   5037  HN  LEU A 533      -3.389  16.348 -19.297  1.00 10.00      A   
ATOM   5038  CA  LEU A 533      -4.151  14.848 -18.029  1.00 10.00      A   
ATOM   5039  CB  LEU A 533      -5.336  15.568 -17.386  1.00 10.00      A   
ATOM   5040  CG  LEU A 533      -5.076  16.211 -16.021  1.00 10.00      A   
ATOM   5041  CD1 LEU A 533      -4.913  17.716 -16.153  1.00 10.00      A   
ATOM   5042  CD2 LEU A 533      -6.193  15.874 -15.051  1.00 10.00      A   
ATOM   5043  C   LEU A 533      -4.626  13.962 -19.166  1.00 10.00      A   
ATOM   5044  O   LEU A 533      -4.828  14.432 -20.286  1.00 10.00      A   
ATOM   5045  N   ASN A 534      -4.793  12.682 -18.882  1.00 10.00      A   
ATOM   5046  HN  ASN A 534      -4.618  12.364 -17.968  1.00 10.00      A   
ATOM   5047  CA  ASN A 534      -5.239  11.739 -19.897  1.00 10.00      A   
ATOM   5048  CB  ASN A 534      -4.590  10.365 -19.711  1.00 10.00      A   
ATOM   5049  CG  ASN A 534      -3.131  10.333 -20.115  1.00 10.00      A   
ATOM   5050  OD1 ASN A 534      -2.638  11.236 -20.794  1.00 10.00      A   
ATOM   5051  ND2 ASN A 534      -2.428   9.281 -19.710  1.00 10.00      A   
ATOM   5052 HD21 ASN A 534      -2.887   8.589 -19.180  1.00 10.00      A   
ATOM   5053 HD22 ASN A 534      -1.474   9.235 -19.958  1.00 10.00      A   
ATOM   5054  C   ASN A 534      -6.752  11.599 -19.885  1.00 10.00      A   
ATOM   5055  O   ASN A 534      -7.319  10.991 -18.975  1.00 10.00      A   
ATOM   5056  N   VAL A 535      -7.398  12.185 -20.879  1.00 10.00      A   
ATOM   5057  HN  VAL A 535      -6.886  12.681 -21.553  1.00 10.00      A   
ATOM   5058  CA  VAL A 535      -8.844  12.108 -21.002  1.00 10.00      A   
ATOM   5059  CB  VAL A 535      -9.430  13.367 -21.674  1.00 10.00      A   
ATOM   5060  CG1 VAL A 535     -10.945  13.400 -21.526  1.00 10.00      A   
ATOM   5061  CG2 VAL A 535      -8.803  14.626 -21.096  1.00 10.00      A   
ATOM   5062  C   VAL A 535      -9.199  10.881 -21.828  1.00 10.00      A   
ATOM   5063  O   VAL A 535      -9.367  10.962 -23.046  1.00 10.00      A   
ATOM   5064  N   GLU A 536      -9.278   9.744 -21.163  1.00 10.00      A   
ATOM   5065  HN  GLU A 536      -9.133   9.745 -20.191  1.00 10.00      A   
ATOM   5066  CA  GLU A 536      -9.582   8.493 -21.832  1.00 10.00      A   
ATOM   5067  CB  GLU A 536      -8.864   7.326 -21.154  1.00 10.00      A   
ATOM   5068  CG  GLU A 536      -7.350   7.367 -21.293  1.00 10.00      A   
ATOM   5069  CD  GLU A 536      -6.664   6.184 -20.636  1.00 10.00      A   
ATOM   5070  OE1 GLU A 536      -7.339   5.167 -20.376  1.00 10.00      A   
ATOM   5071  OE2 GLU A 536      -5.445   6.264 -20.380  1.00 10.00      A   
ATOM   5072  C   GLU A 536     -11.080   8.228 -21.911  1.00 10.00      A   
ATOM   5073  O   GLU A 536     -11.767   8.113 -20.892  1.00 10.00      A   
ATOM   5074  N   VAL A 537     -11.576   8.146 -23.133  1.00 10.00      A   
ATOM   5075  HN  VAL A 537     -10.973   8.279 -23.901  1.00 10.00      A   
ATOM   5076  CA  VAL A 537     -12.978   7.874 -23.377  1.00 10.00      A   
ATOM   5077  CB  VAL A 537     -13.453   8.509 -24.702  1.00 10.00      A   
ATOM   5078  CG1 VAL A 537     -14.913   8.183 -24.965  1.00 10.00      A   
ATOM   5079  CG2 VAL A 537     -13.234  10.016 -24.695  1.00 10.00      A   
ATOM   5080  C   VAL A 537     -13.203   6.367 -23.429  1.00 10.00      A   
ATOM   5081  O   VAL A 537     -12.645   5.675 -24.284  1.00 10.00      A   
ATOM   5082  N   ILE A 538     -14.006   5.871 -22.505  1.00 10.00      A   
ATOM   5083  HN  ILE A 538     -14.428   6.484 -21.862  1.00 10.00      A   
ATOM   5084  CA  ILE A 538     -14.314   4.451 -22.432  1.00 10.00      A   
ATOM   5085  CB  ILE A 538     -14.240   3.930 -20.977  1.00 10.00      A   
ATOM   5086  CG1 ILE A 538     -13.016   4.512 -20.263  1.00 10.00      A   
ATOM   5087  CG2 ILE A 538     -14.192   2.410 -20.947  1.00 10.00      A   
ATOM   5088  CD1 ILE A 538     -12.922   4.145 -18.797  1.00 10.00      A   
ATOM   5089  C   ILE A 538     -15.717   4.222 -22.991  1.00 10.00      A   
ATOM   5090  O   ILE A 538     -16.707   4.193 -22.252  1.00 10.00      A   
ATOM   5091  N   ASP A 539     -15.796   4.087 -24.304  1.00 10.00      A   
ATOM   5092  HN  ASP A 539     -14.970   4.111 -24.835  1.00 10.00      A   
ATOM   5093  CA  ASP A 539     -17.075   3.895 -24.982  1.00 10.00      A   
ATOM   5094  CB  ASP A 539     -17.279   5.012 -26.010  1.00 10.00      A   
ATOM   5095  CG  ASP A 539     -18.734   5.288 -26.303  1.00 10.00      A   
ATOM   5096  OD1 ASP A 539     -19.285   6.265 -25.743  1.00 10.00      A   
ATOM   5097  OD2 ASP A 539     -19.331   4.540 -27.098  1.00 10.00      A   
ATOM   5098  C   ASP A 539     -17.132   2.532 -25.666  1.00 10.00      A   
ATOM   5099  O   ASP A 539     -16.114   2.028 -26.143  1.00 10.00      A   
ATOM   5100  N   GLU A 540     -18.312   1.928 -25.699  1.00 10.00      A   
ATOM   5101  HN  GLU A 540     -19.094   2.368 -25.285  1.00 10.00      A   
ATOM   5102  CA  GLU A 540     -18.481   0.619 -26.323  1.00 10.00      A   
ATOM   5103  CB  GLU A 540     -19.161  -0.364 -25.369  1.00 10.00      A   
ATOM   5104  CG  GLU A 540     -18.264  -0.902 -24.269  1.00 10.00      A   
ATOM   5105  CD  GLU A 540     -18.523  -2.367 -24.001  1.00 10.00      A   
ATOM   5106  OE1 GLU A 540     -19.465  -2.685 -23.240  1.00 10.00      A   
ATOM   5107  OE2 GLU A 540     -17.796  -3.210 -24.562  1.00 10.00      A   
ATOM   5108  C   GLU A 540     -19.266   0.694 -27.628  1.00 10.00      A   
ATOM   5109  O   GLU A 540     -19.541  -0.331 -28.254  1.00 10.00      A   
ATOM   5110  N   ARG A 541     -19.619   1.901 -28.052  1.00 10.00      A   
ATOM   5111  HN  ARG A 541     -19.361   2.697 -27.527  1.00 10.00      A   
ATOM   5112  CA  ARG A 541     -20.376   2.076 -29.291  1.00 10.00      A   
ATOM   5113  CB  ARG A 541     -21.348   3.257 -29.179  1.00 10.00      A   
ATOM   5114  CG  ARG A 541     -22.421   3.094 -28.117  1.00 10.00      A   
ATOM   5115  CD  ARG A 541     -22.408   4.255 -27.138  1.00 10.00      A   
ATOM   5116  NE  ARG A 541     -23.128   5.427 -27.636  1.00 10.00      A   
ATOM   5117  HE  ARG A 541     -23.846   5.272 -28.291  1.00 10.00      A   
ATOM   5118  CZ  ARG A 541     -22.865   6.680 -27.256  1.00 10.00      A   
ATOM   5119  NH1 ARG A 541     -21.898   6.931 -26.386  1.00 10.00      A   
ATOM   5120 HH11 ARG A 541     -21.322   6.148 -25.993  1.00 10.00      A   
ATOM   5121 HH12 ARG A 541     -21.699   7.910 -26.096  1.00 10.00      A   
ATOM   5122  NH2 ARG A 541     -23.574   7.686 -27.753  1.00 10.00      A   
ATOM   5123 HH21 ARG A 541     -23.375   8.664 -27.453  1.00 10.00      A   
ATOM   5124 HH22 ARG A 541     -24.337   7.504 -28.446  1.00 10.00      A   
ATOM   5125  C   ARG A 541     -19.436   2.284 -30.472  1.00 10.00      A   
ATOM   5126  O   ARG A 541     -19.814   2.855 -31.494  1.00 10.00      A   
ATOM   5127  N   GLY A 542     -18.208   1.818 -30.327  1.00 10.00      A   
ATOM   5128  HN  GLY A 542     -17.959   1.376 -29.490  1.00 10.00      A   
ATOM   5129  CA  GLY A 542     -17.231   1.968 -31.380  1.00 10.00      A   
ATOM   5130  C   GLY A 542     -16.629   3.356 -31.380  1.00 10.00      A   
ATOM   5131  O   GLY A 542     -16.954   4.170 -30.514  1.00 10.00      A   
ATOM   5132  N   ALA A 543     -15.767   3.635 -32.352  1.00 10.00      A   
ATOM   5133  HN  ALA A 543     -15.578   2.951 -33.030  1.00 10.00      A   
ATOM   5134  CA  ALA A 543     -15.113   4.938 -32.450  1.00 10.00      A   
ATOM   5135  CB  ALA A 543     -14.177   4.983 -33.650  1.00 10.00      A   
ATOM   5136  C   ALA A 543     -16.140   6.061 -32.531  1.00 10.00      A   
ATOM   5137  O   ALA A 543     -16.937   6.118 -33.464  1.00 10.00      A   
ATOM   5138  N   PRO A 544     -16.120   6.984 -31.559  1.00 10.00      A   
ATOM   5139  CA  PRO A 544     -17.057   8.114 -31.508  1.00 10.00      A   
ATOM   5140  CB  PRO A 544     -16.791   8.746 -30.131  1.00 10.00      A   
ATOM   5141  CG  PRO A 544     -15.975   7.744 -29.385  1.00 10.00      A   
ATOM   5142  CD  PRO A 544     -15.188   7.005 -30.426  1.00 10.00      A   
ATOM   5143  C   PRO A 544     -16.777   9.135 -32.609  1.00 10.00      A   
ATOM   5144  O   PRO A 544     -17.456  10.154 -32.709  1.00 10.00      A   
ATOM   5145  N   ASP A 545     -15.779   8.846 -33.432  1.00 10.00      A   
ATOM   5146  HN  ASP A 545     -15.286   8.010 -33.302  1.00 10.00      A   
ATOM   5147  CA  ASP A 545     -15.395   9.732 -34.523  1.00 10.00      A   
ATOM   5148  CB  ASP A 545     -14.022   9.344 -35.076  1.00 10.00      A   
ATOM   5149  CG  ASP A 545     -12.976  10.422 -34.863  1.00 10.00      A   
ATOM   5150  OD1 ASP A 545     -13.044  11.464 -35.547  1.00 10.00      A   
ATOM   5151  OD2 ASP A 545     -12.069  10.228 -34.024  1.00 10.00      A   
ATOM   5152  C   ASP A 545     -16.435   9.725 -35.636  1.00 10.00      A   
ATOM   5153  O   ASP A 545     -16.507  10.662 -36.434  1.00 10.00      A   
ATOM   5154  N   SER A 546     -17.244   8.669 -35.685  1.00 10.00      A   
ATOM   5155  HN  SER A 546     -17.136   7.950 -35.025  1.00 10.00      A   
ATOM   5156  CA  SER A 546     -18.288   8.550 -36.694  1.00 10.00      A   
ATOM   5157  CB  SER A 546     -18.517   7.083 -37.060  1.00 10.00      A   
ATOM   5158  OG  SER A 546     -18.355   6.248 -35.924  1.00 10.00      A   
ATOM   5159  HG  SER A 546     -17.417   6.046 -35.807  1.00 10.00      A   
ATOM   5160  C   SER A 546     -19.584   9.191 -36.194  1.00 10.00      A   
ATOM   5161  O   SER A 546     -20.613   9.163 -36.870  1.00 10.00      A   
ATOM   5162  N   ARG A 547     -19.522   9.769 -35.002  1.00 10.00      A   
ATOM   5163  HN  ARG A 547     -18.670   9.776 -34.515  1.00 10.00      A   
ATOM   5164  CA  ARG A 547     -20.672  10.420 -34.405  1.00 10.00      A   
ATOM   5165  CB  ARG A 547     -21.079   9.710 -33.107  1.00 10.00      A   
ATOM   5166  CG  ARG A 547     -21.685   8.332 -33.311  1.00 10.00      A   
ATOM   5167  CD  ARG A 547     -22.146   7.724 -31.995  1.00 10.00      A
[truncated: 216,683 more chars]
