# Supplementary material for: Flexibility of intrinsically disordered degrons in AUX/IAA proteins reinforces auxin co-receptor assemblies
Source: Nat Commun. 2020 May 8;11:2277. doi: 10.1038/s41467-020-16147-2 (PMC7210949; doi:10.1038/s41467-020-16147-2)
Supplement: Supplementary file 9 — Supplementary Data 6 [file 41467_2020_16147_MOESM9_ESM.gz › haddock_files/IAA12/No_disorder_restraint/cluster2_4.pdb]

REMARK FILENAME="complex_36w.pdb0"
REMARK ===============================================================
REMARK HADDOCK run for complex
REMARK initial structure: complex_36.pdb
REMARK final NOE weights: unambig 50 amb: 50
REMARK ===============================================================
REMARK            total,bonds,angles,improper,dihe,vdw,elec,air,cdih,coup,rdcs,vean,dani,xpcs,rg
REMARK energies: -298.019, 0, 0, 0, 0, -44.8402, -255.999, 2.81959, 0, 0, 0, 0, 0, 0, 0
REMARK ===============================================================
REMARK            bonds,angles,impropers,dihe,air,cdih,coup,rdcs,vean,dani,xpcs
REMARK rms-dev.: 0,0,0,0,5.062872E-02,0,0, 0, 0, 0, 0
REMARK ===============================================================
REMARK               air,cdih,coup,rdcs,vean,dani,xpcs
REMARK               >0.3,>5,>1,>0,>5,>0.2,>0.2
REMARK violations.: 0, 0, 0, 0, 0, 0, 0
REMARK ===============================================================
REMARK                        CVpartition#,violations,rms
REMARK AIRs cross-validation: 1, 0, NaN
REMARK ===============================================================
REMARK NCS energy: 0
REMARK ===============================================================
REMARK Symmetry energy: 0
REMARK ===============================================================
REMARK Desolvation energy: 25.8844
REMARK Internal energy free molecules: -22403.7
REMARK Internal energy complex: -33341.9
REMARK Binding energy: -11213.2
REMARK ===============================================================
REMARK buried surface area: 1679.13
REMARK ===============================================================
REMARK water - chain1: 0 0 0
REMARK water - chain2: 0 0 0
REMARK water - chain3: 0 0 0
REMARK water - chain4: 0 0 0
REMARK water - chain5: 0 0 0
REMARK water - chain6: 0 0 0
REMARK ===============================================================
REMARK water - water: 0 0 0
REMARK ===============================================================
REMARK DATE:14-Feb-2019  05:58:28       created by user: enmr049
REMARK VERSION:1.3U
ATOM      1  N   PHE A   9      25.121  20.774   2.143  1.00 10.00      A   
ATOM      2  HN  PHE A   9      25.402  20.728   1.201  1.00 10.00      A   
ATOM      3  CA  PHE A   9      25.272  19.591   2.984  1.00 10.00      A   
ATOM      4  CB  PHE A   9      23.920  19.176   3.569  1.00 10.00      A   
ATOM      5  CG  PHE A   9      23.390  20.100   4.625  1.00 10.00      A   
ATOM      6  CD1 PHE A   9      22.086  20.560   4.567  1.00 10.00      A   
ATOM      7  CD2 PHE A   9      24.194  20.503   5.678  1.00 10.00      A   
ATOM      8  CE1 PHE A   9      21.591  21.407   5.538  1.00 10.00      A   
ATOM      9  CE2 PHE A   9      23.707  21.350   6.651  1.00 10.00      A   
ATOM     10  CZ  PHE A   9      22.403  21.802   6.581  1.00 10.00      A   
ATOM     11  C   PHE A   9      25.868  18.430   2.193  1.00 10.00      A   
ATOM     12  O   PHE A   9      25.546  18.243   1.019  1.00 10.00      A   
ATOM     13  N   PRO A  10      26.767  17.654   2.817  1.00 10.00      A   
ATOM     14  CA  PRO A  10      27.402  16.499   2.173  1.00 10.00      A   
ATOM     15  CB  PRO A  10      28.400  16.001   3.228  1.00 10.00      A   
ATOM     16  CG  PRO A  10      28.573  17.141   4.170  1.00 10.00      A   
ATOM     17  CD  PRO A  10      27.255  17.852   4.190  1.00 10.00      A   
ATOM     18  C   PRO A  10      26.388  15.402   1.849  1.00 10.00      A   
ATOM     19  O   PRO A  10      25.295  15.361   2.423  1.00 10.00      A   
ATOM     20  N   GLU A  11      26.772  14.500   0.953  1.00 10.00      A   
ATOM     21  HN  GLU A  11      27.669  14.569   0.565  1.00 10.00      A   
ATOM     22  CA  GLU A  11      25.903  13.405   0.532  1.00 10.00      A   
ATOM     23  CB  GLU A  11      26.623  12.485  -0.463  1.00 10.00      A   
ATOM     24  CG  GLU A  11      27.600  13.186  -1.395  1.00 10.00      A   
ATOM     25  CD  GLU A  11      26.934  14.158  -2.349  1.00 10.00      A   
ATOM     26  OE1 GLU A  11      26.141  13.714  -3.206  1.00 10.00      A   
ATOM     27  OE2 GLU A  11      27.226  15.369  -2.264  1.00 10.00      A   
ATOM     28  C   GLU A  11      25.414  12.582   1.725  1.00 10.00      A   
ATOM     29  O   GLU A  11      24.235  12.232   1.808  1.00 10.00      A   
ATOM     30  N   GLU A  12      26.328  12.282   2.644  1.00 10.00      A   
ATOM     31  HN  GLU A  12      27.252  12.593   2.515  1.00 10.00      A   
ATOM     32  CA  GLU A  12      26.002  11.495   3.831  1.00 10.00      A   
ATOM     33  CB  GLU A  12      27.248  11.279   4.693  1.00 10.00      A   
ATOM     34  CG  GLU A  12      28.397  10.585   3.983  1.00 10.00      A   
ATOM     35  CD  GLU A  12      29.580  10.359   4.896  1.00 10.00      A   
ATOM     36  OE1 GLU A  12      29.926   9.186   5.140  1.00 10.00      A   
ATOM     37  OE2 GLU A  12      30.158  11.351   5.386  1.00 10.00      A   
ATOM     38  C   GLU A  12      24.932  12.175   4.670  1.00 10.00      A   
ATOM     39  O   GLU A  12      23.979  11.535   5.112  1.00 10.00      A   
ATOM     40  N   VAL A  13      25.096  13.478   4.880  1.00 10.00      A   
ATOM     41  HN  VAL A  13      25.861  13.933   4.470  1.00 10.00      A   
ATOM     42  CA  VAL A  13      24.158  14.256   5.680  1.00 10.00      A   
ATOM     43  CB  VAL A  13      24.674  15.696   5.899  1.00 10.00      A   
ATOM     44  CG1 VAL A  13      23.608  16.567   6.549  1.00 10.00      A   
ATOM     45  CG2 VAL A  13      25.940  15.687   6.744  1.00 10.00      A   
ATOM     46  C   VAL A  13      22.785  14.301   5.008  1.00 10.00      A   
ATOM     47  O   VAL A  13      21.760  14.036   5.641  1.00 10.00      A   
ATOM     48  N   LEU A  14      22.774  14.617   3.718  1.00 10.00      A   
ATOM     49  HN  LEU A  14      23.626  14.810   3.265  1.00 10.00      A   
ATOM     50  CA  LEU A  14      21.532  14.695   2.956  1.00 10.00      A   
ATOM     51  CB  LEU A  14      21.809  15.099   1.505  1.00 10.00      A   
ATOM     52  CG  LEU A  14      22.274  16.538   1.285  1.00 10.00      A   
ATOM     53  CD1 LEU A  14      22.621  16.770  -0.175  1.00 10.00      A   
ATOM     54  CD2 LEU A  14      21.208  17.518   1.748  1.00 10.00      A   
ATOM     55  C   LEU A  14      20.767  13.376   3.002  1.00 10.00      A   
ATOM     56  O   LEU A  14      19.559  13.354   3.249  1.00 10.00      A   
ATOM     57  N   GLU A  15      21.482  12.283   2.774  1.00 10.00      A   
ATOM     58  HN  GLU A  15      22.443  12.373   2.582  1.00 10.00      A   
ATOM     59  CA  GLU A  15      20.884  10.954   2.789  1.00 10.00      A   
ATOM     60  CB  GLU A  15      21.936   9.904   2.423  1.00 10.00      A   
ATOM     61  CG  GLU A  15      21.363   8.536   2.097  1.00 10.00      A   
ATOM     62  CD  GLU A  15      22.408   7.580   1.564  1.00 10.00      A   
ATOM     63  OE1 GLU A  15      23.351   7.243   2.312  1.00 10.00      A   
ATOM     64  OE2 GLU A  15      22.294   7.160   0.395  1.00 10.00      A   
ATOM     65  C   GLU A  15      20.276  10.646   4.160  1.00 10.00      A   
ATOM     66  O   GLU A  15      19.246   9.976   4.259  1.00 10.00      A   
ATOM     67  N   HIS A  16      20.912  11.154   5.210  1.00 10.00      A   
ATOM     68  HN  HIS A  16      21.715  11.695   5.062  1.00 10.00      A   
ATOM     69  CA  HIS A  16      20.440  10.945   6.573  1.00 10.00      A   
ATOM     70  CB  HIS A  16      21.494  11.424   7.580  1.00 10.00      A   
ATOM     71  CG  HIS A  16      21.415  10.767   8.928  1.00 10.00      A   
ATOM     72  ND1 HIS A  16      22.279   9.756   9.284  1.00 10.00      A   
ATOM     73  CD2 HIS A  16      20.575  11.017   9.964  1.00 10.00      A   
ATOM     74  CE1 HIS A  16      21.948   9.417  10.520  1.00 10.00      A   
ATOM     75  NE2 HIS A  16      20.924  10.151  10.970  1.00 10.00      A   
ATOM     76  HE2 HIS A  16      20.501  10.084  11.867  1.00 10.00      A   
ATOM     77  C   HIS A  16      19.126  11.689   6.791  1.00 10.00      A   
ATOM     78  O   HIS A  16      18.183  11.148   7.368  1.00 10.00      A   
ATOM     79  N   VAL A  17      19.066  12.924   6.303  1.00 10.00      A   
ATOM     80  HN  VAL A  17      19.849  13.294   5.837  1.00 10.00      A   
ATOM     81  CA  VAL A  17      17.875  13.748   6.441  1.00 10.00      A   
ATOM     82  CB  VAL A  17      18.115  15.178   5.910  1.00 10.00      A   
ATOM     83  CG1 VAL A  17      16.875  16.037   6.090  1.00 10.00      A   
ATOM     84  CG2 VAL A  17      19.308  15.815   6.595  1.00 10.00      A   
ATOM     85  C   VAL A  17      16.699  13.136   5.685  1.00 10.00      A   
ATOM     86  O   VAL A  17      15.570  13.106   6.183  1.00 10.00      A   
ATOM     87  N   PHE A  18      16.979  12.627   4.491  1.00 10.00      A   
ATOM     88  HN  PHE A  18      17.907  12.664   4.165  1.00 10.00      A   
ATOM     89  CA  PHE A  18      15.950  12.031   3.641  1.00 10.00      A   
ATOM     90  CB  PHE A  18      16.482  11.768   2.227  1.00 10.00      A   
ATOM     91  CG  PHE A  18      16.976  12.997   1.513  1.00 10.00      A   
ATOM     92  CD1 PHE A  18      17.881  12.890   0.468  1.00 10.00      A   
ATOM     93  CD2 PHE A  18      16.543  14.262   1.890  1.00 10.00      A   
ATOM     94  CE1 PHE A  18      18.345  14.018  -0.184  1.00 10.00      A   
ATOM     95  CE2 PHE A  18      17.002  15.391   1.242  1.00 10.00      A   
ATOM     96  CZ  PHE A  18      17.905  15.270   0.204  1.00 10.00      A   
ATOM     97  C   PHE A  18      15.345  10.753   4.229  1.00 10.00      A   
ATOM     98  O   PHE A  18      14.247  10.349   3.845  1.00 10.00      A   
ATOM     99  N   SER A  19      16.044  10.120   5.167  1.00 10.00      A   
ATOM    100  HN  SER A  19      16.904  10.487   5.455  1.00 10.00      A   
ATOM    101  CA  SER A  19      15.546   8.885   5.774  1.00 10.00      A   
ATOM    102  CB  SER A  19      16.655   8.144   6.531  1.00 10.00      A   
ATOM    103  OG  SER A  19      17.027   8.826   7.720  1.00 10.00      A   
ATOM    104  HG  SER A  19      17.412   9.689   7.498  1.00 10.00      A   
ATOM    105  C   SER A  19      14.335   9.138   6.675  1.00 10.00      A   
ATOM    106  O   SER A  19      13.572   8.218   6.977  1.00 10.00      A   
ATOM    107  N   PHE A  20      14.148  10.394   7.076  1.00 10.00      A   
ATOM    108  HN  PHE A  20      14.780  11.086   6.788  1.00 10.00      A   
ATOM    109  CA  PHE A  20      13.026  10.767   7.935  1.00 10.00      A   
ATOM    110  CB  PHE A  20      13.413  11.923   8.863  1.00 10.00      A   
ATOM    111  CG  PHE A  20      14.531  11.592   9.808  1.00 10.00      A   
ATOM    112  CD1 PHE A  20      15.751  12.240   9.708  1.00 10.00      A   
ATOM    113  CD2 PHE A  20      14.370  10.628  10.786  1.00 10.00      A   
ATOM    114  CE1 PHE A  20      16.790  11.933  10.568  1.00 10.00      A   
ATOM    115  CE2 PHE A  20      15.403  10.317  11.651  1.00 10.00      A   
ATOM    116  CZ  PHE A  20      16.615  10.970  11.542  1.00 10.00      A   
ATOM    117  C   PHE A  20      11.803  11.145   7.106  1.00 10.00      A   
ATOM    118  O   PHE A  20      10.714  11.362   7.641  1.00 10.00      A   
ATOM    119  N   ILE A  21      11.985  11.213   5.794  1.00 10.00      A   
ATOM    120  HN  ILE A  21      12.873  11.015   5.422  1.00 10.00      A   
ATOM    121  CA  ILE A  21      10.900  11.560   4.888  1.00 10.00      A   
ATOM    122  CB  ILE A  21      11.305  12.706   3.931  1.00 10.00      A   
ATOM    123  CG1 ILE A  21      11.913  13.870   4.720  1.00 10.00      A   
ATOM    124  CG2 ILE A  21      10.103  13.180   3.123  1.00 10.00      A   
ATOM    125  CD1 ILE A  21      12.575  14.924   3.859  1.00 10.00      A   
ATOM    126  C   ILE A  21      10.499  10.341   4.072  1.00 10.00      A   
ATOM    127  O   ILE A  21      11.181   9.972   3.117  1.00 10.00      A   
ATOM    128  N   GLN A  22       9.408   9.705   4.465  1.00 10.00      A   
ATOM    129  HN  GLN A  22       8.915  10.039   5.246  1.00 10.00      A   
ATOM    130  CA  GLN A  22       8.922   8.519   3.769  1.00 10.00      A   
ATOM    131  CB  GLN A  22       8.830   7.324   4.723  1.00 10.00      A   
ATOM    132  CG  GLN A  22      10.148   6.944   5.384  1.00 10.00      A   
ATOM    133  CD  GLN A  22      11.227   6.549   4.390  1.00 10.00      A   
ATOM    134  OE1 GLN A  22      10.947   6.023   3.312  1.00 10.00      A   
ATOM    135  NE2 GLN A  22      12.475   6.789   4.753  1.00 10.00      A   
ATOM    136 HE21 GLN A  22      12.633   7.203   5.634  1.00 10.00      A   
ATOM    137 HE22 GLN A  22      13.192   6.554   4.131  1.00 10.00      A   
ATOM    138  C   GLN A  22       7.572   8.781   3.110  1.00 10.00      A   
ATOM    139  O   GLN A  22       7.027   7.914   2.423  1.00 10.00      A   
ATOM    140  N   LEU A  23       7.026   9.973   3.334  1.00 10.00      A   
ATOM    141  HN  LEU A  23       7.497  10.618   3.905  1.00 10.00      A   
ATOM    142  CA  LEU A  23       5.741  10.345   2.744  1.00 10.00      A   
ATOM    143  CB  LEU A  23       5.160  11.580   3.439  1.00 10.00      A   
ATOM    144  CG  LEU A  23       3.730  11.969   3.050  1.00 10.00      A   
ATOM    145  CD1 LEU A  23       2.738  10.903   3.493  1.00 10.00      A   
ATOM    146  CD2 LEU A  23       3.362  13.321   3.641  1.00 10.00      A   
ATOM    147  C   LEU A  23       5.920  10.599   1.251  1.00 10.00      A   
ATOM    148  O   LEU A  23       6.713  11.452   0.855  1.00 10.00      A   
ATOM    149  N   ASP A  24       5.184   9.855   0.440  1.00 10.00      A   
ATOM    150  HN  ASP A  24       4.556   9.209   0.829  1.00 10.00      A   
ATOM    151  CA  ASP A  24       5.275   9.963  -1.021  1.00 10.00      A   
ATOM    152  CB  ASP A  24       4.243   9.061  -1.703  1.00 10.00      A   
ATOM    153  CG  ASP A  24       4.422   7.599  -1.360  1.00 10.00      A   
ATOM    154  OD1 ASP A  24       5.323   6.955  -1.934  1.00 10.00      A   
ATOM    155  OD2 ASP A  24       3.673   7.091  -0.497  1.00 10.00      A   
ATOM    156  C   ASP A  24       5.119  11.398  -1.516  1.00 10.00      A   
ATOM    157  O   ASP A  24       5.916  11.871  -2.327  1.00 10.00      A   
ATOM    158  N   LYS A  25       4.092  12.083  -1.025  1.00 10.00      A   
ATOM    159  HN  LYS A  25       3.484  11.641  -0.390  1.00 10.00      A   
ATOM    160  CA  LYS A  25       3.828  13.463  -1.421  1.00 10.00      A   
ATOM    161  CB  LYS A  25       2.577  14.000  -0.724  1.00 10.00      A   
ATOM    162  CG  LYS A  25       1.285  13.451  -1.304  1.00 10.00      A   
ATOM    163  CD  LYS A  25       0.073  13.939  -0.534  1.00 10.00      A   
ATOM    164  CE  LYS A  25      -1.219  13.530  -1.222  1.00 10.00      A   
ATOM    165  NZ  LYS A  25      -1.364  14.170  -2.559  1.00 10.00      A   
ATOM    166  HZ1 LYS A  25      -1.393  15.205  -2.462  1.00 10.00      A   
ATOM    167  HZ2 LYS A  25      -2.245  13.854  -3.013  1.00 10.00      A   
ATOM    168  HZ3 LYS A  25      -0.562  13.913  -3.177  1.00 10.00      A   
ATOM    169  C   LYS A  25       5.019  14.385  -1.168  1.00 10.00      A   
ATOM    170  O   LYS A  25       5.410  15.161  -2.044  1.00 10.00      A   
ATOM    171  N   ASP A  26       5.601  14.290   0.019  1.00 10.00      A   
ATOM    172  HN  ASP A  26       5.262  13.642   0.668  1.00 10.00      A   
ATOM    173  CA  ASP A  26       6.742  15.129   0.373  1.00 10.00      A   
ATOM    174  CB  ASP A  26       6.949  15.195   1.889  1.00 10.00      A   
ATOM    175  CG  ASP A  26       6.205  16.350   2.527  1.00 10.00      A   
ATOM    176  OD1 ASP A  26       6.466  17.514   2.156  1.00 10.00      A   
ATOM    177  OD2 ASP A  26       5.347  16.102   3.397  1.00 10.00      A   
ATOM    178  C   ASP A  26       8.005  14.664  -0.335  1.00 10.00      A   
ATOM    179  O   ASP A  26       8.843  15.475  -0.728  1.00 10.00      A   
ATOM    180  N   ARG A  27       8.127  13.353  -0.516  1.00 10.00      A   
ATOM    181  HN  ARG A  27       7.423  12.753  -0.177  1.00 10.00      A   
ATOM    182  CA  ARG A  27       9.281  12.778  -1.197  1.00 10.00      A   
ATOM    183  CB  ARG A  27       9.171  11.252  -1.234  1.00 10.00      A   
ATOM    184  CG  ARG A  27       9.967  10.545  -0.152  1.00 10.00      A   
ATOM    185  CD  ARG A  27      11.454  10.620  -0.439  1.00 10.00      A   
ATOM    186  NE  ARG A  27      12.258  10.018   0.624  1.00 10.00      A   
ATOM    187  HE  ARG A  27      11.929  10.119   1.548  1.00 10.00      A   
ATOM    188  CZ  ARG A  27      13.385   9.348   0.417  1.00 10.00      A   
ATOM    189  NH1 ARG A  27      13.850   9.185  -0.816  1.00 10.00      A   
ATOM    190 HH11 ARG A  27      14.734   8.666  -0.979  1.00 10.00      A   
ATOM    191 HH12 ARG A  27      13.324   9.583  -1.643  1.00 10.00      A   
ATOM    192  NH2 ARG A  27      14.060   8.855   1.449  1.00 10.00      A   
ATOM    193 HH21 ARG A  27      13.708   9.004   2.422  1.00 10.00      A   
ATOM    194 HH22 ARG A  27      14.942   8.319   1.295  1.00 10.00      A   
ATOM    195  C   ARG A  27       9.397  13.332  -2.614  1.00 10.00      A   
ATOM    196  O   ARG A  27      10.493  13.627  -3.094  1.00 10.00      A   
ATOM    197  N   ASN A  28       8.250  13.496  -3.263  1.00 10.00      A   
ATOM    198  HN  ASN A  28       7.410  13.255  -2.814  1.00 10.00      A   
ATOM    199  CA  ASN A  28       8.203  14.015  -4.624  1.00 10.00      A   
ATOM    200  CB  ASN A  28       6.802  13.879  -5.221  1.00 10.00      A   
ATOM    201  CG  ASN A  28       6.463  12.451  -5.601  1.00 10.00      A   
ATOM    202  OD1 ASN A  28       7.354  11.635  -5.849  1.00 10.00      A   
ATOM    203  ND2 ASN A  28       5.179  12.142  -5.665  1.00 10.00      A   
ATOM    204 HD21 ASN A  28       4.517  12.844  -5.468  1.00 10.00      A   
ATOM    205 HD22 ASN A  28       4.932  11.218  -5.909  1.00 10.00      A   
ATOM    206  C   ASN A  28       8.665  15.465  -4.684  1.00 10.00      A   
ATOM    207  O   ASN A  28       9.257  15.894  -5.676  1.00 10.00      A   
ATOM    208  N   SER A  29       8.406  16.216  -3.623  1.00 10.00      A   
ATOM    209  HN  SER A  29       7.931  15.823  -2.859  1.00 10.00      A   
ATOM    210  CA  SER A  29       8.810  17.614  -3.564  1.00 10.00      A   
ATOM    211  CB  SER A  29       8.129  18.318  -2.391  1.00 10.00      A   
ATOM    212  OG  SER A  29       6.740  18.021  -2.362  1.00 10.00      A   
ATOM    213  HG  SER A  29       6.443  17.995  -1.444  1.00 10.00      A   
ATOM    214  C   SER A  29      10.328  17.736  -3.443  1.00 10.00      A   
ATOM    215  O   SER A  29      10.941  18.606  -4.061  1.00 10.00      A   
ATOM    216  N   VAL A  30      10.927  16.832  -2.669  1.00 10.00      A   
ATOM    217  HN  VAL A  30      10.381  16.145  -2.232  1.00 10.00      A   
ATOM    218  CA  VAL A  30      12.369  16.828  -2.457  1.00 10.00      A   
ATOM    219  CB  VAL A  30      12.784  15.721  -1.461  1.00 10.00      A   
ATOM    220  CG1 VAL A  30      14.289  15.727  -1.228  1.00 10.00      A   
ATOM    221  CG2 VAL A  30      12.042  15.879  -0.141  1.00 10.00      A   
ATOM    222  C   VAL A  30      13.112  16.622  -3.776  1.00 10.00      A   
ATOM    223  O   VAL A  30      14.104  17.291  -4.058  1.00 10.00      A   
ATOM    224  N   SER A  31      12.608  15.710  -4.596  1.00 10.00      A   
ATOM    225  HN  SER A  31      11.807  15.210  -4.325  1.00 10.00      A   
ATOM    226  CA  SER A  31      13.229  15.406  -5.879  1.00 10.00      A   
ATOM    227  CB  SER A  31      12.671  14.088  -6.420  1.00 10.00      A   
ATOM    228  OG  SER A  31      11.252  14.094  -6.418  1.00 10.00      A   
ATOM    229  HG  SER A  31      10.934  14.971  -6.176  1.00 10.00      A   
ATOM    230  C   SER A  31      13.024  16.516  -6.914  1.00 10.00      A   
ATOM    231  O   SER A  31      13.527  16.427  -8.034  1.00 10.00      A   
ATOM    232  N   LEU A  32      12.299  17.563  -6.543  1.00 10.00      A   
ATOM    233  HN  LEU A  32      11.947  17.609  -5.628  1.00 10.00      A   
ATOM    234  CA  LEU A  32      12.023  18.652  -7.471  1.00 10.00      A   
ATOM    235  CB  LEU A  32      10.519  18.893  -7.585  1.00 10.00      A   
ATOM    236  CG  LEU A  32       9.723  17.818  -8.315  1.00 10.00      A   
ATOM    237  CD1 LEU A  32       8.234  18.012  -8.091  1.00 10.00      A   
ATOM    238  CD2 LEU A  32      10.057  17.832  -9.796  1.00 10.00      A   
ATOM    239  C   LEU A  32      12.742  19.946  -7.105  1.00 10.00      A   
ATOM    240  O   LEU A  32      12.513  20.983  -7.726  1.00 10.00      A   
ATOM    241  N   VAL A  33      13.604  19.902  -6.098  1.00 10.00      A   
ATOM    242  HN  VAL A  33      13.747  19.060  -5.618  1.00 10.00      A   
ATOM    243  CA  VAL A  33      14.333  21.099  -5.697  1.00 10.00      A   
ATOM    244  CB  VAL A  33      14.779  21.074  -4.218  1.00 10.00      A   
ATOM    245  CG1 VAL A  33      13.572  20.986  -3.298  1.00 10.00      A   
ATOM    246  CG2 VAL A  33      15.742  19.931  -3.950  1.00 10.00      A   
ATOM    247  C   VAL A  33      15.521  21.369  -6.621  1.00 10.00      A   
ATOM    248  O   VAL A  33      15.776  22.517  -6.990  1.00 10.00      A   
ATOM    249  N   CYS A  34      16.228  20.305  -6.999  1.00 10.00      A   
ATOM    250  HN  CYS A  34      15.960  19.419  -6.677  1.00 10.00      A   
ATOM    251  CA  CYS A  34      17.389  20.406  -7.880  1.00 10.00      A   
ATOM    252  CB  CYS A  34      18.528  21.162  -7.190  1.00 10.00      A   
ATOM    253  SG  CYS A  34      18.990  20.500  -5.574  1.00 10.00      A   
ATOM    254  HG  CYS A  34      18.046  20.840  -4.711  1.00 10.00      A   
ATOM    255  C   CYS A  34      17.855  19.007  -8.265  1.00 10.00      A   
ATOM    256  O   CYS A  34      17.472  18.029  -7.618  1.00 10.00      A   
ATOM    257  N   LYS A  35      18.692  18.912  -9.294  1.00 10.00      A   
ATOM    258  HN  LYS A  35      18.992  19.738  -9.753  1.00 10.00      A   
ATOM    259  CA  LYS A  35      19.190  17.623  -9.759  1.00 10.00      A   
ATOM    260  CB  LYS A  35      19.884  17.765 -11.115  1.00 10.00      A   
ATOM    261  CG  LYS A  35      20.046  16.459 -11.878  1.00 10.00      A   
ATOM    262  CD  LYS A  35      20.862  16.666 -13.142  1.00 10.00      A   
ATOM    263  CE  LYS A  35      20.765  15.467 -14.072  1.00 10.00      A   
ATOM    264  NZ  LYS A  35      19.407  15.323 -14.659  1.00 10.00      A   
ATOM    265  HZ1 LYS A  35      18.966  16.257 -14.772  1.00 10.00      A   
ATOM    266  HZ2 LYS A  35      18.809  14.737 -14.043  1.00 10.00      A   
ATOM    267  HZ3 LYS A  35      19.467  14.867 -15.590  1.00 10.00      A   
ATOM    268  C   LYS A  35      20.137  16.995  -8.741  1.00 10.00      A   
ATOM    269  O   LYS A  35      20.196  15.771  -8.610  1.00 10.00      A   
ATOM    270  N   SER A  36      20.861  17.840  -8.012  1.00 10.00      A   
ATOM    271  HN  SER A  36      20.763  18.806  -8.158  1.00 10.00      A   
ATOM    272  CA  SER A  36      21.804  17.379  -7.004  1.00 10.00      A   
ATOM    273  CB  SER A  36      22.509  18.582  -6.380  1.00 10.00      A   
ATOM    274  OG  SER A  36      22.200  19.763  -7.101  1.00 10.00      A   
ATOM    275  HG  SER A  36      22.648  19.742  -7.956  1.00 10.00      A   
ATOM    276  C   SER A  36      21.101  16.563  -5.922  1.00 10.00      A   
ATOM    277  O   SER A  36      21.643  15.577  -5.420  1.00 10.00      A   
ATOM    278  N   TRP A  37      19.885  16.968  -5.574  1.00 10.00      A   
ATOM    279  HN  TRP A  37      19.500  17.759  -6.010  1.00 10.00      A   
ATOM    280  CA  TRP A  37      19.116  16.271  -4.551  1.00 10.00      A   
ATOM    281  CB  TRP A  37      18.236  17.249  -3.768  1.00 10.00      A   
ATOM    282  CG  TRP A  37      18.999  18.133  -2.823  1.00 10.00      A   
ATOM    283  CD1 TRP A  37      20.293  18.546  -2.947  1.00 10.00      A   
ATOM    284  CD2 TRP A  37      18.509  18.719  -1.609  1.00 10.00      A   
ATOM    285  NE1 TRP A  37      20.641  19.345  -1.889  1.00 10.00      A   
ATOM    286  HE1 TRP A  37      21.519  19.761  -1.756  1.00 10.00      A   
ATOM    287  CE2 TRP A  37      19.564  19.467  -1.051  1.00 10.00      A   
ATOM    288  CE3 TRP A  37      17.283  18.680  -0.938  1.00 10.00      A   
ATOM    289  CZ2 TRP A  37      19.428  20.174   0.141  1.00 10.00      A   
ATOM    290  CZ3 TRP A  37      17.151  19.383   0.244  1.00 10.00      A   
ATOM    291  CH2 TRP A  37      18.218  20.119   0.772  1.00 10.00      A   
ATOM    292  C   TRP A  37      18.272  15.156  -5.158  1.00 10.00      A   
ATOM    293  O   TRP A  37      18.077  14.114  -4.535  1.00 10.00      A   
ATOM    294  N   TYR A  38      17.784  15.377  -6.378  1.00 10.00      A   
ATOM    295  HN  TYR A  38      17.970  16.234  -6.819  1.00 10.00      A   
ATOM    296  CA  TYR A  38      16.967  14.385  -7.077  1.00 10.00      A   
ATOM    297  CB  TYR A  38      16.565  14.906  -8.468  1.00 10.00      A   
ATOM    298  CG  TYR A  38      16.009  13.851  -9.406  1.00 10.00      A   
ATOM    299  CD1 TYR A  38      16.793  13.317 -10.420  1.00 10.00      A   
ATOM    300  CD2 TYR A  38      14.706  13.385  -9.273  1.00 10.00      A   
ATOM    301  CE1 TYR A  38      16.299  12.350 -11.272  1.00 10.00      A   
ATOM    302  CE2 TYR A  38      14.201  12.417 -10.125  1.00 10.00      A   
ATOM    303  CZ  TYR A  38      15.004  11.902 -11.123  1.00 10.00      A   
ATOM    304  OH  TYR A  38      14.515  10.934 -11.975  1.00 10.00      A   
ATOM    305  HH  TYR A  38      13.713  11.256 -12.414  1.00 10.00      A   
ATOM    306  C   TYR A  38      17.708  13.059  -7.199  1.00 10.00      A   
ATOM    307  O   TYR A  38      17.139  11.994  -6.960  1.00 10.00      A   
ATOM    308  N   GLU A  39      18.987  13.137  -7.552  1.00 10.00      A   
ATOM    309  HN  GLU A  39      19.383  14.024  -7.708  1.00 10.00      A   
ATOM    310  CA  GLU A  39      19.816  11.949  -7.715  1.00 10.00      A   
ATOM    311  CB  GLU A  39      21.172  12.313  -8.318  1.00 10.00      A   
ATOM    312  CG  GLU A  39      21.106  12.683  -9.788  1.00 10.00      A   
ATOM    313  CD  GLU A  39      20.947  11.471 -10.688  1.00 10.00      A   
ATOM    314  OE1 GLU A  39      19.796  11.085 -10.989  1.00 10.00      A   
ATOM    315  OE2 GLU A  39      21.977  10.905 -11.109  1.00 10.00      A   
ATOM    316  C   GLU A  39      19.985  11.194  -6.401  1.00 10.00      A   
ATOM    317  O   GLU A  39      20.076   9.969  -6.386  1.00 10.00      A   
ATOM    318  N   ILE A  40      20.020  11.919  -5.294  1.00 10.00      A   
ATOM    319  HN  ILE A  40      19.955  12.895  -5.355  1.00 10.00      A   
ATOM    320  CA  ILE A  40      20.160  11.288  -3.988  1.00 10.00      A   
ATOM    321  CB  ILE A  40      20.693  12.271  -2.926  1.00 10.00      A   
ATOM    322  CG1 ILE A  40      22.030  12.867  -3.377  1.00 10.00      A   
ATOM    323  CG2 ILE A  40      20.847  11.573  -1.579  1.00 10.00      A   
ATOM    324  CD1 ILE A  40      22.624  13.846  -2.390  1.00 10.00      A   
ATOM    325  C   ILE A  40      18.822  10.712  -3.524  1.00 10.00      A   
ATOM    326  O   ILE A  40      18.768   9.620  -2.957  1.00 10.00      A   
ATOM    327  N   GLU A  41      17.746  11.453  -3.773  1.00 10.00      A   
ATOM    328  HN  GLU A  41      17.860  12.320  -4.223  1.00 10.00      A   
ATOM    329  CA  GLU A  41      16.400  11.032  -3.390  1.00 10.00      A   
ATOM    330  CB  GLU A  41      15.389  12.115  -3.791  1.00 10.00      A   
ATOM    331  CG  GLU A  41      14.036  12.021  -3.101  1.00 10.00      A   
ATOM    332  CD  GLU A  41      13.106  11.010  -3.738  1.00 10.00      A   
ATOM    333  OE1 GLU A  41      12.662  11.235  -4.878  1.00 10.00      A   
ATOM    334  OE2 GLU A  41      12.804   9.991  -3.089  1.00 10.00      A   
ATOM    335  C   GLU A  41      16.041   9.701  -4.043  1.00 10.00      A   
ATOM    336  O   GLU A  41      15.588   8.769  -3.373  1.00 10.00      A   
ATOM    337  N   ARG A  42      16.294   9.605  -5.344  1.00 10.00      A   
ATOM    338  HN  ARG A  42      16.698  10.374  -5.808  1.00 10.00      A   
ATOM    339  CA  ARG A  42      15.994   8.397  -6.104  1.00 10.00      A   
ATOM    340  CB  ARG A  42      16.161   8.636  -7.608  1.00 10.00      A   
ATOM    341  CG  ARG A  42      17.582   8.966  -8.035  1.00 10.00      A   
ATOM    342  CD  ARG A  42      17.696   9.121  -9.542  1.00 10.00      A   
ATOM    343  NE  ARG A  42      17.721   7.831 -10.234  1.00 10.00      A   
ATOM    344  HE  ARG A  42      17.137   7.117  -9.879  1.00 10.00      A   
ATOM    345  CZ  ARG A  42      18.487   7.574 -11.298  1.00 10.00      A   
ATOM    346  NH1 ARG A  42      19.293   8.510 -11.785  1.00 10.00      A   
ATOM    347 HH11 ARG A  42      19.331   9.461 -11.341  1.00 10.00      A   
ATOM    348 HH12 ARG A  42      19.893   8.306 -12.613  1.00 10.00      A   
ATOM    349  NH2 ARG A  42      18.450   6.378 -11.875  1.00 10.00      A   
ATOM    350 HH21 ARG A  42      19.051   6.180 -12.704  1.00 10.00      A   
ATOM    351 HH22 ARG A  42      17.818   5.629 -11.506  1.00 10.00      A   
ATOM    352  C   ARG A  42      16.840   7.207  -5.647  1.00 10.00      A   
ATOM    353  O   ARG A  42      16.529   6.060  -5.953  1.00 10.00      A   
ATOM    354  N   TRP A  43      17.895   7.481  -4.890  1.00 10.00      A   
ATOM    355  HN  TRP A  43      18.086   8.413  -4.653  1.00 10.00      A   
ATOM    356  CA  TRP A  43      18.772   6.429  -4.404  1.00 10.00      A   
ATOM    357  CB  TRP A  43      20.239   6.852  -4.532  1.00 10.00      A   
ATOM    358  CG  TRP A  43      20.845   6.631  -5.887  1.00 10.00      A   
ATOM    359  CD1 TRP A  43      20.341   7.025  -7.092  1.00 10.00      A   
ATOM    360  CD2 TRP A  43      22.085   5.973  -6.168  1.00 10.00      A   
ATOM    361  NE1 TRP A  43      21.194   6.663  -8.105  1.00 10.00      A   
ATOM    362  HE1 TRP A  43      21.054   6.841  -9.062  1.00 10.00      A   
ATOM    363  CE2 TRP A  43      22.270   6.011  -7.566  1.00 10.00      A   
ATOM    364  CE3 TRP A  43      23.056   5.358  -5.372  1.00 10.00      A   
ATOM    365  CZ2 TRP A  43      23.389   5.458  -8.183  1.00 10.00      A   
ATOM    366  CZ3 TRP A  43      24.163   4.808  -5.987  1.00 10.00      A   
ATOM    367  CH2 TRP A  43      24.322   4.863  -7.378  1.00 10.00      A   
ATOM    368  C   TRP A  43      18.477   6.081  -2.949  1.00 10.00      A   
ATOM    369  O   TRP A  43      19.201   5.291  -2.342  1.00 10.00      A   
ATOM    370  N   CYS A  44      17.430   6.664  -2.382  1.00 10.00      A   
ATOM    371  HN  CYS A  44      16.874   7.285  -2.903  1.00 10.00      A   
ATOM    372  CA  CYS A  44      17.106   6.390  -0.990  1.00 10.00      A   
ATOM    373  CB  CYS A  44      17.721   7.451  -0.073  1.00 10.00      A   
ATOM    374  SG  CYS A  44      17.208   9.144  -0.436  1.00 10.00      A   
ATOM    375  HG  CYS A  44      17.889   9.558  -1.499  1.00 10.00      A   
ATOM    376  C   CYS A  44      15.608   6.238  -0.728  1.00 10.00      A   
ATOM    377  O   CYS A  44      15.183   6.219   0.429  1.00 10.00      A   
ATOM    378  N   ARG A  45      14.803   6.141  -1.777  1.00 10.00      A   
ATOM    379  HN  ARG A  45      15.179   6.166  -2.684  1.00 10.00      A   
ATOM    380  CA  ARG A  45      13.364   5.973  -1.590  1.00 10.00      A   
ATOM    381  CB  ARG A  45      12.548   6.523  -2.765  1.00 10.00      A   
ATOM    382  CG  ARG A  45      11.108   6.858  -2.389  1.00 10.00      A   
ATOM    383  CD  ARG A  45      10.279   7.304  -3.588  1.00 10.00      A   
ATOM    384  NE  ARG A  45      10.573   8.679  -3.995  1.00 10.00      A   
ATOM    385  HE  ARG A  45      11.496   9.014  -3.836  1.00 10.00      A   
ATOM    386  CZ  ARG A  45       9.680   9.505  -4.548  1.00 10.00      A   
ATOM    387  NH1 ARG A  45       8.422   9.118  -4.749  1.00 10.00      A   
ATOM    388 HH11 ARG A  45       8.111   8.158  -4.479  1.00 10.00      A   
ATOM    389 HH12 ARG A  45       7.737   9.775  -5.181  1.00 10.00      A   
ATOM    390  NH2 ARG A  45      10.056  10.713  -4.944  1.00 10.00      A   
ATOM    391 HH21 ARG A  45      11.062  11.019  -4.829  1.00 10.00      A   
ATOM    392 HH22 ARG A  45       9.365  11.363  -5.376  1.00 10.00      A   
ATOM    393  C   ARG A  45      13.047   4.505  -1.326  1.00 10.00      A   
ATOM    394  O   ARG A  45      12.911   3.710  -2.253  1.00 10.00      A   
ATOM    395  N   ARG A  46      12.951   4.162  -0.046  1.00 10.00      A   
ATOM    396  HN  ARG A  46      13.065   4.859   0.636  1.00 10.00      A   
ATOM    397  CA  ARG A  46      12.692   2.790   0.387  1.00 10.00      A   
ATOM    398  CB  ARG A  46      12.849   2.668   1.908  1.00 10.00      A   
ATOM    399  CG  ARG A  46      14.203   3.091   2.443  1.00 10.00      A   
ATOM    400  CD  ARG A  46      14.194   3.170   3.960  1.00 10.00      A   
ATOM    401  NE  ARG A  46      15.493   3.581   4.476  1.00 10.00      A   
ATOM    402  HE  ARG A  46      16.210   3.726   3.818  1.00 10.00      A   
ATOM    403  CZ  ARG A  46      15.763   3.782   5.760  1.00 10.00      A   
ATOM    404  NH1 ARG A  46      14.819   3.624   6.673  1.00 10.00      A   
ATOM    405 HH11 ARG A  46      15.038   3.777   7.683  1.00 10.00      A   
ATOM    406 HH12 ARG A  46      13.855   3.350   6.393  1.00 10.00      A   
ATOM    407  NH2 ARG A  46      16.984   4.145   6.128  1.00 10.00      A   
ATOM    408 HH21 ARG A  46      17.729   4.277   5.411  1.00 10.00      A   
ATOM    409 HH22 ARG A  46      17.204   4.296   7.138  1.00 10.00      A   
ATOM    410  C   ARG A  46      11.308   2.290  -0.006  1.00 10.00      A   
ATOM    411  O   ARG A  46      11.133   1.110  -0.308  1.00 10.00      A   
ATOM    412  N   LYS A  47      10.327   3.176   0.008  1.00 10.00      A   
ATOM    413  HN  LYS A  47      10.523   4.109   0.225  1.00 10.00      A   
ATOM    414  CA  LYS A  47       8.966   2.789  -0.315  1.00 10.00      A   
ATOM    415  CB  LYS A  47       8.051   2.976   0.896  1.00 10.00      A   
ATOM    416  CG  LYS A  47       8.171   4.337   1.565  1.00 10.00      A   
ATOM    417  CD  LYS A  47       7.091   4.536   2.616  1.00 10.00      A   
ATOM    418  CE  LYS A  47       5.718   4.655   1.976  1.00 10.00      A   
ATOM    419  NZ  LYS A  47       5.617   5.858   1.107  1.00 10.00      A   
ATOM    420  HZ1 LYS A  47       6.309   5.802   0.334  1.00 10.00      A   
ATOM    421  HZ2 LYS A  47       5.807   6.718   1.662  1.00 10.00      A   
ATOM    422  HZ3 LYS A  47       4.659   5.929   0.696  1.00 10.00      A   
ATOM    423  C   LYS A  47       8.416   3.556  -1.505  1.00 10.00      A   
ATOM    424  O   LYS A  47       8.769   4.714  -1.729  1.00 10.00      A   
ATOM    425  N   VAL A  48       7.544   2.896  -2.255  1.00 10.00      A   
ATOM    426  HN  VAL A  48       7.318   1.969  -2.012  1.00 10.00      A   
ATOM    427  CA  VAL A  48       6.901   3.490  -3.423  1.00 10.00      A   
ATOM    428  CB  VAL A  48       7.480   2.947  -4.749  1.00 10.00      A   
ATOM    429  CG1 VAL A  48       8.868   3.519  -5.015  1.00 10.00      A   
ATOM    430  CG2 VAL A  48       7.513   1.426  -4.750  1.00 10.00      A   
ATOM    431  C   VAL A  48       5.404   3.208  -3.375  1.00 10.00      A   
ATOM    432  O   VAL A  48       4.979   2.212  -2.782  1.00 10.00      A   
ATOM    433  N   PHE A  49       4.608   4.070  -3.987  1.00 10.00      A   
ATOM    434  HN  PHE A  49       4.996   4.842  -4.456  1.00 10.00      A   
ATOM    435  CA  PHE A  49       3.161   3.895  -3.980  1.00 10.00      A   
ATOM    436  CB  PHE A  49       2.531   4.746  -2.868  1.00 10.00      A   
ATOM    437  CG  PHE A  49       1.034   4.865  -2.938  1.00 10.00      A   
ATOM    438  CD1 PHE A  49       0.224   3.815  -2.543  1.00 10.00      A   
ATOM    439  CD2 PHE A  49       0.438   6.031  -3.397  1.00 10.00      A   
ATOM    440  CE1 PHE A  49      -1.150   3.924  -2.603  1.00 10.00      A   
ATOM    441  CE2 PHE A  49      -0.937   6.147  -3.462  1.00 10.00      A   
ATOM    442  CZ  PHE A  49      -1.733   5.090  -3.063  1.00 10.00      A   
ATOM    443  C   PHE A  49       2.555   4.256  -5.331  1.00 10.00      A   
ATOM    444  O   PHE A  49       2.668   5.394  -5.787  1.00 10.00      A   
ATOM    445  N   ILE A  50       1.925   3.278  -5.973  1.00 10.00      A   
ATOM    446  HN  ILE A  50       1.890   2.383  -5.564  1.00 10.00      A   
ATOM    447  CA  ILE A  50       1.291   3.490  -7.269  1.00 10.00      A   
ATOM    448  CB  ILE A  50       2.001   2.701  -8.392  1.00 10.00      A   
ATOM    449  CG1 ILE A  50       3.517   2.914  -8.352  1.00 10.00      A   
ATOM    450  CG2 ILE A  50       1.449   3.091  -9.753  1.00 10.00      A   
ATOM    451  CD1 ILE A  50       3.962   4.304  -8.752  1.00 10.00      A   
ATOM    452  C   ILE A  50      -0.177   3.056  -7.212  1.00 10.00      A   
ATOM    453  O   ILE A  50      -0.479   1.877  -7.027  1.00 10.00      A   
ATOM    454  N   GLY A  51      -1.084   4.013  -7.376  1.00 10.00      A   
ATOM    455  HN  GLY A  51      -0.786   4.933  -7.535  1.00 10.00      A   
ATOM    456  CA  GLY A  51      -2.507   3.714  -7.332  1.00 10.00      A   
ATOM    457  C   GLY A  51      -3.029   3.147  -8.639  1.00 10.00      A   
ATOM    458  O   GLY A  51      -4.178   2.713  -8.724  1.00 10.00      A   
ATOM    459  N   ASN A  52      -2.194   3.175  -9.667  1.00 10.00      A   
ATOM    460  HN  ASN A  52      -1.298   3.555  -9.543  1.00 10.00      A   
ATOM    461  CA  ASN A  52      -2.563   2.655 -10.981  1.00 10.00      A   
ATOM    462  CB  ASN A  52      -3.135   3.774 -11.864  1.00 10.00      A   
ATOM    463  CG  ASN A  52      -3.755   3.267 -13.158  1.00 10.00      A   
ATOM    464  OD1 ASN A  52      -3.313   2.269 -13.730  1.00 10.00      A   
ATOM    465  ND2 ASN A  52      -4.786   3.955 -13.631  1.00 10.00      A   
ATOM    466 HD21 ASN A  52      -5.085   4.746 -13.131  1.00 10.00      A   
ATOM    467 HD22 ASN A  52      -5.207   3.644 -14.458  1.00 10.00      A   
ATOM    468  C   ASN A  52      -1.337   2.031 -11.633  1.00 10.00      A   
ATOM    469  O   ASN A  52      -0.476   2.737 -12.152  1.00 10.00      A   
ATOM    470  N   CYS A  53      -1.262   0.706 -11.590  1.00 10.00      A   
ATOM    471  HN  CYS A  53      -1.994   0.201 -11.168  1.00 10.00      A   
ATOM    472  CA  CYS A  53      -0.126  -0.035 -12.140  1.00 10.00      A   
ATOM    473  CB  CYS A  53      -0.297  -1.535 -11.879  1.00 10.00      A   
ATOM    474  SG  CYS A  53      -1.919  -2.192 -12.345  1.00 10.00      A   
ATOM    475  HG  CYS A  53      -2.345  -2.973 -11.357  1.00 10.00      A   
ATOM    476  C   CYS A  53       0.116   0.217 -13.629  1.00 10.00      A   
ATOM    477  O   CYS A  53       1.211  -0.030 -14.130  1.00 10.00      A   
ATOM    478  N   TYR A  54      -0.893   0.708 -14.337  1.00 10.00      A   
ATOM    479  HN  TYR A  54      -1.744   0.905 -13.893  1.00 10.00      A   
ATOM    480  CA  TYR A  54      -0.759   0.959 -15.766  1.00 10.00      A   
ATOM    481  CB  TYR A  54      -1.993   0.463 -16.522  1.00 10.00      A   
ATOM    482  CG  TYR A  54      -2.157  -1.035 -16.427  1.00 10.00      A   
ATOM    483  CD1 TYR A  54      -3.323  -1.603 -15.932  1.00 10.00      A   
ATOM    484  CD2 TYR A  54      -1.127  -1.880 -16.815  1.00 10.00      A   
ATOM    485  CE1 TYR A  54      -3.453  -2.976 -15.826  1.00 10.00      A   
ATOM    486  CE2 TYR A  54      -1.251  -3.252 -16.718  1.00 10.00      A   
ATOM    487  CZ  TYR A  54      -2.414  -3.795 -16.222  1.00 10.00      A   
ATOM    488  OH  TYR A  54      -2.535  -5.161 -16.107  1.00 10.00      A   
ATOM    489  HH  TYR A  54      -2.277  -5.590 -16.947  1.00 10.00      A   
ATOM    490  C   TYR A  54      -0.447   2.416 -16.077  1.00 10.00      A   
ATOM    491  O   TYR A  54      -0.399   2.820 -17.241  1.00 10.00      A   
ATOM    492  N   ALA A  55      -0.214   3.202 -15.037  1.00 10.00      A   
ATOM    493  HN  ALA A  55      -0.266   2.829 -14.129  1.00 10.00      A   
ATOM    494  CA  ALA A  55       0.111   4.609 -15.212  1.00 10.00      A   
ATOM    495  CB  ALA A  55      -0.347   5.422 -14.010  1.00 10.00      A   
ATOM    496  C   ALA A  55       1.610   4.789 -15.440  1.00 10.00      A   
ATOM    497  O   ALA A  55       2.058   5.845 -15.892  1.00 10.00      A   
ATOM    498  N   VAL A  56       2.376   3.751 -15.138  1.00 10.00      A   
ATOM    499  HN  VAL A  56       1.957   2.926 -14.810  1.00 10.00      A   
ATOM    500  CA  VAL A  56       3.823   3.792 -15.297  1.00 10.00      A   
ATOM    501  CB  VAL A  56       4.517   4.377 -14.042  1.00 10.00      A   
ATOM    502  CG1 VAL A  56       4.341   3.476 -12.825  1.00 10.00      A   
ATOM    503  CG2 VAL A  56       5.987   4.675 -14.304  1.00 10.00      A   
ATOM    504  C   VAL A  56       4.368   2.397 -15.590  1.00 10.00      A   
ATOM    505  O   VAL A  56       3.814   1.404 -15.129  1.00 10.00      A   
ATOM    506  N   SER A  57       5.438   2.333 -16.367  1.00 10.00      A   
ATOM    507  HN  SER A  57       5.824   3.161 -16.715  1.00 10.00      A   
ATOM    508  CA  SER A  57       6.063   1.068 -16.722  1.00 10.00      A   
ATOM    509  CB  SER A  57       6.865   1.254 -18.007  1.00 10.00      A   
ATOM    510  OG  SER A  57       7.024   2.636 -18.292  1.00 10.00      A   
ATOM    511  HG  SER A  57       7.800   2.978 -17.820  1.00 10.00      A   
ATOM    512  C   SER A  57       6.983   0.589 -15.597  1.00 10.00      A   
ATOM    513  O   SER A  57       7.609   1.404 -14.915  1.00 10.00      A   
ATOM    514  N   PRO A  58       7.081  -0.739 -15.395  1.00 10.00      A   
ATOM    515  CA  PRO A  58       7.930  -1.327 -14.343  1.00 10.00      A   
ATOM    516  CB  PRO A  58       7.853  -2.831 -14.616  1.00 10.00      A   
ATOM    517  CG  PRO A  58       6.567  -3.018 -15.347  1.00 10.00      A   
ATOM    518  CD  PRO A  58       6.362  -1.772 -16.164  1.00 10.00      A   
ATOM    519  C   PRO A  58       9.387  -0.862 -14.430  1.00 10.00      A   
ATOM    520  O   PRO A  58       9.976  -0.458 -13.427  1.00 10.00      A   
ATOM    521  N   ALA A  59       9.952  -0.914 -15.637  1.00 10.00      A   
ATOM    522  HN  ALA A  59       9.424  -1.247 -16.393  1.00 10.00      A   
ATOM    523  CA  ALA A  59      11.339  -0.514 -15.872  1.00 10.00      A   
ATOM    524  CB  ALA A  59      11.697  -0.694 -17.340  1.00 10.00      A   
ATOM    525  C   ALA A  59      11.613   0.924 -15.429  1.00 10.00      A   
ATOM    526  O   ALA A  59      12.694   1.227 -14.921  1.00 10.00      A   
ATOM    527  N   THR A  60      10.629   1.803 -15.616  1.00 10.00      A   
ATOM    528  HN  THR A  60       9.789   1.503 -16.020  1.00 10.00      A   
ATOM    529  CA  THR A  60      10.772   3.203 -15.237  1.00 10.00      A   
ATOM    530  CB  THR A  60       9.533   4.020 -15.652  1.00 10.00      A   
ATOM    531  OG1 THR A  60       9.160   3.655 -16.988  1.00 10.00      A   
ATOM    532  HG1 THR A  60       9.725   4.127 -17.615  1.00 10.00      A   
ATOM    533  CG2 THR A  60       9.834   5.512 -15.602  1.00 10.00      A   
ATOM    534  C   THR A  60      10.996   3.350 -13.733  1.00 10.00      A   
ATOM    535  O   THR A  60      11.858   4.112 -13.294  1.00 10.00      A   
ATOM    536  N   VAL A  61      10.236   2.594 -12.951  1.00 10.00      A   
ATOM    537  HN  VAL A  61       9.592   1.976 -13.361  1.00 10.00      A   
ATOM    538  CA  VAL A  61      10.346   2.647 -11.499  1.00 10.00      A   
ATOM    539  CB  VAL A  61       9.203   1.874 -10.811  1.00 10.00      A   
ATOM    540  CG1 VAL A  61       9.288   2.026  -9.301  1.00 10.00      A   
ATOM    541  CG2 VAL A  61       7.847   2.340 -11.322  1.00 10.00      A   
ATOM    542  C   VAL A  61      11.683   2.081 -11.031  1.00 10.00      A   
ATOM    543  O   VAL A  61      12.400   2.719 -10.261  1.00 10.00      A   
ATOM    544  N   ILE A  62      12.013   0.893 -11.527  1.00 10.00      A   
ATOM    545  HN  ILE A  62      11.400   0.457 -12.159  1.00 10.00      A   
ATOM    546  CA  ILE A  62      13.257   0.214 -11.167  1.00 10.00      A   
ATOM    547  CB  ILE A  62      13.365  -1.151 -11.878  1.00 10.00      A   
ATOM    548  CG1 ILE A  62      12.121  -2.000 -11.603  1.00 10.00      A   
ATOM    549  CG2 ILE A  62      14.622  -1.883 -11.442  1.00 10.00      A   
ATOM    550  CD1 ILE A  62      12.047  -3.267 -12.426  1.00 10.00      A   
ATOM    551  C   ILE A  62      14.482   1.058 -11.518  1.00 10.00      A   
ATOM    552  O   ILE A  62      15.463   1.088 -10.775  1.00 10.00      A   
ATOM    553  N   ARG A  63      14.421   1.742 -12.657  1.00 10.00      A   
ATOM    554  HN  ARG A  63      13.615   1.670 -13.216  1.00 10.00      A   
ATOM    555  CA  ARG A  63      15.529   2.586 -13.099  1.00 10.00      A   
ATOM    556  CB  ARG A  63      15.318   3.051 -14.542  1.00 10.00      A   
ATOM    557  CG  ARG A  63      16.568   3.620 -15.193  1.00 10.00      A   
ATOM    558  CD  ARG A  63      17.200   2.616 -16.140  1.00 10.00      A   
ATOM    559  NE  ARG A  63      16.343   2.342 -17.293  1.00 10.00      A   
ATOM    560  HE  ARG A  63      15.639   2.998 -17.494  1.00 10.00      A   
ATOM    561  CZ  ARG A  63      16.457   1.266 -18.066  1.00 10.00      A   
ATOM    562  NH1 ARG A  63      17.387   0.356 -17.811  1.00 10.00      A   
ATOM    563 HH11 ARG A  63      17.476  -0.488 -18.417  1.00 10.00      A   
ATOM    564 HH12 ARG A  63      18.030   0.476 -16.996  1.00 10.00      A   
ATOM    565  NH2 ARG A  63      15.632   1.096 -19.089  1.00 10.00      A   
ATOM    566 HH21 ARG A  63      14.890   1.802 -19.290  1.00 10.00      A   
ATOM    567 HH22 ARG A  63      15.722   0.255 -19.699  1.00 10.00      A   
ATOM    568  C   ARG A  63      15.680   3.801 -12.193  1.00 10.00      A   
ATOM    569  O   ARG A  63      16.795   4.196 -11.846  1.00 10.00      A   
ATOM    570  N   ARG A  64      14.555   4.396 -11.816  1.00 10.00      A   
ATOM    571  HN  ARG A  64      13.693   4.035 -12.125  1.00 10.00      A   
ATOM    572  CA  ARG A  64      14.572   5.570 -10.953  1.00 10.00      A   
ATOM    573  CB  ARG A  64      13.205   6.256 -10.905  1.00 10.00      A   
ATOM    574  CG  ARG A  64      13.000   7.309 -11.984  1.00 10.00      A   
ATOM    575  CD  ARG A  64      11.652   7.999 -11.840  1.00 10.00      A   
ATOM    576  NE  ARG A  64      11.505   8.656 -10.538  1.00 10.00      A   
ATOM    577  HE  ARG A  64      11.986   8.254  -9.780  1.00 10.00      A   
ATOM    578  CZ  ARG A  64      10.762   9.748 -10.323  1.00 10.00      A   
ATOM    579  NH1 ARG A  64      10.089  10.315 -11.320  1.00 10.00      A   
ATOM    580 HH11 ARG A  64      10.129   9.911 -12.294  1.00 10.00      A   
ATOM    581 HH12 ARG A  64       9.511  11.168 -11.143  1.00 10.00      A   
ATOM    582  NH2 ARG A  64      10.697  10.281  -9.105  1.00 10.00      A   
ATOM    583 HH21 ARG A  64      10.116  11.136  -8.940  1.00 10.00      A   
ATOM    584 HH22 ARG A  64      11.220   9.854  -8.314  1.00 10.00      A   
ATOM    585  C   ARG A  64      15.048   5.233  -9.545  1.00 10.00      A   
ATOM    586  O   ARG A  64      15.986   5.850  -9.048  1.00 10.00      A   
ATOM    587  N   PHE A  65      14.410   4.249  -8.921  1.00 10.00      A   
ATOM    588  HN  PHE A  65      13.695   3.762  -9.393  1.00 10.00      A   
ATOM    589  CA  PHE A  65      14.759   3.846  -7.563  1.00 10.00      A   
ATOM    590  CB  PHE A  65      13.534   3.960  -6.647  1.00 10.00      A   
ATOM    591  CG  PHE A  65      12.755   5.235  -6.823  1.00 10.00      A   
ATOM    592  CD1 PHE A  65      11.509   5.224  -7.435  1.00 10.00      A   
ATOM    593  CD2 PHE A  65      13.266   6.444  -6.382  1.00 10.00      A   
ATOM    594  CE1 PHE A  65      10.793   6.394  -7.601  1.00 10.00      A   
ATOM    595  CE2 PHE A  65      12.556   7.617  -6.545  1.00 10.00      A   
ATOM    596  CZ  PHE A  65      11.317   7.591  -7.155  1.00 10.00      A   
ATOM    597  C   PHE A  65      15.305   2.420  -7.541  1.00 10.00      A   
ATOM    598  O   PHE A  65      14.556   1.459  -7.700  1.00 10.00      A   
ATOM    599  N   PRO A  66      16.622   2.270  -7.342  1.00 10.00      A   
ATOM    600  CA  PRO A  66      17.272   0.956  -7.310  1.00 10.00      A   
ATOM    601  CB  PRO A  66      18.727   1.301  -7.611  1.00 10.00      A   
ATOM    602  CG  PRO A  66      18.912   2.663  -7.028  1.00 10.00      A   
ATOM    603  CD  PRO A  66      17.587   3.369  -7.158  1.00 10.00      A   
ATOM    604  C   PRO A  66      17.172   0.256  -5.949  1.00 10.00      A   
ATOM    605  O   PRO A  66      17.196  -0.972  -5.875  1.00 10.00      A   
ATOM    606  N   LYS A  67      17.060   1.029  -4.874  1.00 10.00      A   
ATOM    607  HN  LYS A  67      17.030   2.004  -4.981  1.00 10.00      A   
ATOM    608  CA  LYS A  67      16.975   0.451  -3.538  1.00 10.00      A   
ATOM    609  CB  LYS A  67      18.070   1.008  -2.612  1.00 10.00      A   
ATOM    610  CG  LYS A  67      19.419   0.306  -2.752  1.00 10.00      A   
ATOM    611  CD  LYS A  67      20.458   0.870  -1.790  1.00 10.00      A   
ATOM    612  CE  LYS A  67      21.729   0.029  -1.793  1.00 10.00      A   
ATOM    613  NZ  LYS A  67      22.815   0.639  -0.975  1.00 10.00      A   
ATOM    614  HZ1 LYS A  67      22.461   1.479  -0.479  1.00 10.00      A   
ATOM    615  HZ2 LYS A  67      23.608   0.926  -1.586  1.00 10.00      A   
ATOM    616  HZ3 LYS A  67      23.165  -0.043  -0.265  1.00 10.00      A   
ATOM    617  C   LYS A  67      15.588   0.624  -2.926  1.00 10.00      A   
ATOM    618  O   LYS A  67      15.367   1.500  -2.090  1.00 10.00      A   
ATOM    619  N   VAL A  68      14.658  -0.211  -3.362  1.00 10.00      A   
ATOM    620  HN  VAL A  68      14.898  -0.880  -4.038  1.00 10.00      A   
ATOM    621  CA  VAL A  68      13.291  -0.173  -2.860  1.00 10.00      A   
ATOM    622  CB  VAL A  68      12.275  -0.022  -4.008  1.00 10.00      A   
ATOM    623  CG1 VAL A  68      10.854   0.032  -3.473  1.00 10.00      A   
ATOM    624  CG2 VAL A  68      12.578   1.218  -4.831  1.00 10.00      A   
ATOM    625  C   VAL A  68      12.993  -1.462  -2.096  1.00 10.00      A   
ATOM    626  O   VAL A  68      13.330  -2.550  -2.561  1.00 10.00      A   
ATOM    627  N   ARG A  69      12.374  -1.337  -0.925  1.00 10.00      A   
ATOM    628  HN  ARG A  69      12.128  -0.439  -0.605  1.00 10.00      A   
ATOM    629  CA  ARG A  69      12.048  -2.505  -0.106  1.00 10.00      A   
ATOM    630  CB  ARG A  69      12.881  -2.519   1.182  1.00 10.00      A   
ATOM    631  CG  ARG A  69      14.368  -2.736   0.929  1.00 10.00      A   
ATOM    632  CD  ARG A  69      15.176  -2.751   2.219  1.00 10.00      A   
ATOM    633  NE  ARG A  69      16.604  -2.952   1.956  1.00 10.00      A   
ATOM    634  HE  ARG A  69      16.858  -3.231   1.045  1.00 10.00      A   
ATOM    635  CZ  ARG A  69      17.569  -2.788   2.869  1.00 10.00      A   
ATOM    636  NH1 ARG A  69      17.271  -2.423   4.111  1.00 10.00      A   
ATOM    637 HH11 ARG A  69      16.278  -2.261   4.385  1.00 10.00      A   
ATOM    638 HH12 ARG A  69      18.028  -2.295   4.819  1.00 10.00      A   
ATOM    639  NH2 ARG A  69      18.842  -2.989   2.533  1.00 10.00      A   
ATOM    640 HH21 ARG A  69      19.595  -2.862   3.242  1.00 10.00      A   
ATOM    641 HH22 ARG A  69      19.092  -3.276   1.558  1.00 10.00      A   
ATOM    642  C   ARG A  69      10.549  -2.607   0.190  1.00 10.00      A   
ATOM    643  O   ARG A  69      10.070  -3.628   0.688  1.00 10.00      A   
ATOM    644  N   SER A  70       9.811  -1.554  -0.135  1.00 10.00      A   
ATOM    645  HN  SER A  70      10.245  -0.768  -0.527  1.00 10.00      A   
ATOM    646  CA  SER A  70       8.369  -1.525   0.081  1.00 10.00      A   
ATOM    647  CB  SER A  70       8.028  -0.570   1.234  1.00 10.00      A   
ATOM    648  OG  SER A  70       6.634  -0.526   1.494  1.00 10.00      A   
ATOM    649  HG  SER A  70       6.233   0.179   0.972  1.00 10.00      A   
ATOM    650  C   SER A  70       7.648  -1.110  -1.203  1.00 10.00      A   
ATOM    651  O   SER A  70       7.773   0.030  -1.662  1.00 10.00      A   
ATOM    652  N   VAL A  71       6.911  -2.043  -1.792  1.00 10.00      A   
ATOM    653  HN  VAL A  71       6.852  -2.938  -1.384  1.00 10.00      A   
ATOM    654  CA  VAL A  71       6.187  -1.772  -3.030  1.00 10.00      A   
ATOM    655  CB  VAL A  71       6.657  -2.697  -4.176  1.00 10.00      A   
ATOM    656  CG1 VAL A  71       5.885  -2.409  -5.457  1.00 10.00      A   
ATOM    657  CG2 VAL A  71       8.151  -2.547  -4.412  1.00 10.00      A   
ATOM    658  C   VAL A  71       4.675  -1.916  -2.853  1.00 10.00      A   
ATOM    659  O   VAL A  71       4.194  -2.926  -2.342  1.00 10.00      A   
ATOM    660  N   GLU A  72       3.939  -0.894  -3.274  1.00 10.00      A   
ATOM    661  HN  GLU A  72       4.387  -0.109  -3.652  1.00 10.00      A   
ATOM    662  CA  GLU A  72       2.481  -0.900  -3.195  1.00 10.00      A   
ATOM    663  CB  GLU A  72       1.991   0.181  -2.231  1.00 10.00      A   
ATOM    664  CG  GLU A  72       2.363  -0.055  -0.778  1.00 10.00      A   
ATOM    665  CD  GLU A  72       1.788   1.001   0.144  1.00 10.00      A   
ATOM    666  OE1 GLU A  72       2.528   1.937   0.522  1.00 10.00      A   
ATOM    667  OE2 GLU A  72       0.595   0.899   0.500  1.00 10.00      A   
ATOM    668  C   GLU A  72       1.899  -0.651  -4.583  1.00 10.00      A   
ATOM    669  O   GLU A  72       2.201   0.369  -5.209  1.00 10.00      A   
ATOM    670  N   LEU A  73       1.073  -1.575  -5.067  1.00 10.00      A   
ATOM    671  HN  LEU A  73       0.853  -2.363  -4.516  1.00 10.00      A   
ATOM    672  CA  LEU A  73       0.479  -1.441  -6.394  1.00 10.00      A   
ATOM    673  CB  LEU A  73       1.207  -2.346  -7.391  1.00 10.00      A   
ATOM    674  CG  LEU A  73       2.674  -2.027  -7.675  1.00 10.00      A   
ATOM    675  CD1 LEU A  73       3.350  -3.216  -8.335  1.00 10.00      A   
ATOM    676  CD2 LEU A  73       2.789  -0.795  -8.558  1.00 10.00      A   
ATOM    677  C   LEU A  73      -1.004  -1.786  -6.411  1.00 10.00      A   
ATOM    678  O   LEU A  73      -1.434  -2.774  -5.811  1.00 10.00      A   
ATOM    679  N   LYS A  74      -1.778  -0.962  -7.104  1.00 10.00      A   
ATOM    680  HN  LYS A  74      -1.371  -0.175  -7.526  1.00 10.00      A   
ATOM    681  CA  LYS A  74      -3.213  -1.179  -7.259  1.00 10.00      A   
ATOM    682  CB  LYS A  74      -4.011   0.017  -6.730  1.00 10.00      A   
ATOM    683  CG  LYS A  74      -3.644   0.451  -5.319  1.00 10.00      A   
ATOM    684  CD  LYS A  74      -4.591   1.527  -4.811  1.00 10.00      A   
ATOM    685  CE  LYS A  74      -4.024   2.236  -3.592  1.00 10.00      A   
ATOM    686  NZ  LYS A  74      -5.004   3.168  -2.973  1.00 10.00      A   
ATOM    687  HZ1 LYS A  74      -5.656   3.538  -3.698  1.00 10.00      A   
ATOM    688  HZ2 LYS A  74      -4.513   3.967  -2.521  1.00 10.00      A   
ATOM    689  HZ3 LYS A  74      -5.563   2.671  -2.251  1.00 10.00      A   
ATOM    690  C   LYS A  74      -3.503  -1.380  -8.743  1.00 10.00      A   
ATOM    691  O   LYS A  74      -2.769  -0.863  -9.590  1.00 10.00      A   
ATOM    692  N   GLY A  75      -4.551  -2.131  -9.063  1.00 10.00      A   
ATOM    693  HN  GLY A  75      -5.112  -2.513  -8.352  1.00 10.00      A   
ATOM    694  CA  GLY A  75      -4.866  -2.383 -10.461  1.00 10.00      A   
ATOM    695  C   GLY A  75      -6.325  -2.184 -10.813  1.00 10.00      A   
ATOM    696  O   GLY A  75      -6.711  -1.125 -11.306  1.00 10.00      A   
ATOM    697  N   LYS A  76      -7.132  -3.209 -10.572  1.00 10.00      A   
ATOM    698  HN  LYS A  76      -6.759  -4.026 -10.167  1.00 10.00      A   
ATOM    699  CA  LYS A  76      -8.558  -3.156 -10.878  1.00 10.00      A   
ATOM    700  CB  LYS A  76      -9.233  -4.488 -10.546  1.00 10.00      A   
ATOM    701  CG  LYS A  76      -8.892  -5.629 -11.492  1.00 10.00      A   
ATOM    702  CD  LYS A  76      -9.410  -6.951 -10.944  1.00 10.00      A   
ATOM    703  CE  LYS A  76      -9.743  -7.936 -12.054  1.00 10.00      A   
ATOM    704  NZ  LYS A  76     -10.652  -9.020 -11.585  1.00 10.00      A   
ATOM    705  HZ1 LYS A  76     -11.526  -8.612 -11.188  1.00 10.00      A   
ATOM    706  HZ2 LYS A  76     -10.186  -9.588 -10.851  1.00 10.00      A   
ATOM    707  HZ3 LYS A  76     -10.903  -9.643 -12.379  1.00 10.00      A   
ATOM    708  C   LYS A  76      -9.246  -2.028 -10.119  1.00 10.00      A   
ATOM    709  O   LYS A  76      -8.956  -1.792  -8.948  1.00 10.00      A   
ATOM    710  N   PRO A  77     -10.162  -1.312 -10.784  1.00 10.00      A   
ATOM    711  CA  PRO A  77     -10.901  -0.205 -10.172  1.00 10.00      A   
ATOM    712  CB  PRO A  77     -11.659   0.421 -11.350  1.00 10.00      A   
ATOM    713  CG  PRO A  77     -11.036  -0.155 -12.577  1.00 10.00      A   
ATOM    714  CD  PRO A  77     -10.537  -1.511 -12.187  1.00 10.00      A   
ATOM    715  C   PRO A  77     -11.888  -0.697  -9.113  1.00 10.00      A   
ATOM    716  O   PRO A  77     -12.125  -1.897  -8.987  1.00 10.00      A   
ATOM    717  N   HIS A  78     -12.475   0.235  -8.370  1.00 10.00      A   
ATOM    718  HN  HIS A  78     -12.262   1.180  -8.535  1.00 10.00      A   
ATOM    719  CA  HIS A  78     -13.433  -0.103  -7.315  1.00 10.00      A   
ATOM    720  CB  HIS A  78     -13.871   1.167  -6.567  1.00 10.00      A   
ATOM    721  CG  HIS A  78     -15.000   0.981  -5.593  1.00 10.00      A   
ATOM    722  ND1 HIS A  78     -16.168   1.706  -5.635  1.00 10.00      A   
ATOM    723  HD1 HIS A  78     -16.385   2.424  -6.283  1.00 10.00      A   
ATOM    724  CD2 HIS A  78     -15.129   0.128  -4.544  1.00 10.00      A   
ATOM    725  CE1 HIS A  78     -16.951   1.290  -4.635  1.00 10.00      A   
ATOM    726  NE2 HIS A  78     -16.368   0.329  -3.942  1.00 10.00      A   
ATOM    727  C   HIS A  78     -14.642  -0.865  -7.868  1.00 10.00      A   
ATOM    728  O   HIS A  78     -15.113  -1.835  -7.267  1.00 10.00      A   
ATOM    729  N   PHE A  79     -15.116  -0.447  -9.033  1.00 10.00      A   
ATOM    730  HN  PHE A  79     -14.695   0.322  -9.468  1.00 10.00      A   
ATOM    731  CA  PHE A  79     -16.266  -1.079  -9.665  1.00 10.00      A   
ATOM    732  CB  PHE A  79     -16.806  -0.220 -10.808  1.00 10.00      A   
ATOM    733  CG  PHE A  79     -17.854   0.773 -10.381  1.00 10.00      A   
ATOM    734  CD1 PHE A  79     -18.329   0.785  -9.079  1.00 10.00      A   
ATOM    735  CD2 PHE A  79     -18.370   1.689 -11.283  1.00 10.00      A   
ATOM    736  CE1 PHE A  79     -19.294   1.690  -8.683  1.00 10.00      A   
ATOM    737  CE2 PHE A  79     -19.336   2.598 -10.894  1.00 10.00      A   
ATOM    738  CZ  PHE A  79     -19.798   2.597  -9.592  1.00 10.00      A   
ATOM    739  C   PHE A  79     -15.980  -2.500 -10.146  1.00 10.00      A   
ATOM    740  O   PHE A  79     -16.890  -3.200 -10.594  1.00 10.00      A   
ATOM    741  N   ALA A  80     -14.725  -2.932 -10.051  1.00 10.00      A   
ATOM    742  HN  ALA A  80     -14.037  -2.340  -9.674  1.00 10.00      A   
ATOM    743  CA  ALA A  80     -14.354  -4.274 -10.480  1.00 10.00      A   
ATOM    744  CB  ALA A  80     -12.846  -4.404 -10.611  1.00 10.00      A   
ATOM    745  C   ALA A  80     -14.905  -5.321  -9.518  1.00 10.00      A   
ATOM    746  O   ALA A  80     -15.281  -6.419  -9.927  1.00 10.00      A   
ATOM    747  N   ASP A  81     -14.986  -4.960  -8.243  1.00 10.00      A   
ATOM    748  HN  ASP A  81     -14.698  -4.062  -7.982  1.00 10.00      A   
ATOM    749  CA  ASP A  81     -15.490  -5.871  -7.218  1.00 10.00      A   
ATOM    750  CB  ASP A  81     -15.071  -5.419  -5.817  1.00 10.00      A   
ATOM    751  CG  ASP A  81     -13.690  -5.913  -5.436  1.00 10.00      A   
ATOM    752  OD1 ASP A  81     -13.384  -7.095  -5.702  1.00 10.00      A   
ATOM    753  OD2 ASP A  81     -12.906  -5.120  -4.869  1.00 10.00      A   
ATOM    754  C   ASP A  81     -17.001  -6.025  -7.302  1.00 10.00      A   
ATOM    755  O   ASP A  81     -17.601  -6.825  -6.586  1.00 10.00      A   
ATOM    756  N   PHE A  82     -17.618  -5.253  -8.185  1.00 10.00      A   
ATOM    757  HN  PHE A  82     -17.088  -4.625  -8.720  1.00 10.00      A   
ATOM    758  CA  PHE A  82     -19.057  -5.312  -8.376  1.00 10.00      A   
ATOM    759  CB  PHE A  82     -19.663  -3.908  -8.395  1.00 10.00      A   
ATOM    760  CG  PHE A  82     -19.554  -3.194  -7.081  1.00 10.00      A   
ATOM    761  CD1 PHE A  82     -19.845  -3.850  -5.897  1.00 10.00      A   
ATOM    762  CD2 PHE A  82     -19.157  -1.871  -7.028  1.00 10.00      A   
ATOM    763  CE1 PHE A  82     -19.740  -3.197  -4.685  1.00 10.00      A   
ATOM    764  CE2 PHE A  82     -19.052  -1.211  -5.822  1.00 10.00      A   
ATOM    765  CZ  PHE A  82     -19.344  -1.875  -4.648  1.00 10.00      A   
ATOM    766  C   PHE A  82     -19.395  -6.061  -9.658  1.00 10.00      A   
ATOM    767  O   PHE A  82     -20.533  -6.024 -10.125  1.00 10.00      A   
ATOM    768  N   ASN A  83     -18.381  -6.726 -10.221  1.00 10.00      A   
ATOM    769  HN  ASN A  83     -17.499  -6.686  -9.793  1.00 10.00      A   
ATOM    770  CA  ASN A  83     -18.530  -7.520 -11.443  1.00 10.00      A   
ATOM    771  CB  ASN A  83     -19.530  -8.671 -11.239  1.00 10.00      A   
ATOM    772  CG  ASN A  83     -19.234  -9.877 -12.118  1.00 10.00      A   
ATOM    773  OD1 ASN A  83     -19.834 -10.055 -13.180  1.00 10.00      A   
ATOM    774  ND2 ASN A  83     -18.306 -10.715 -11.680  1.00 10.00      A   
ATOM    775 HD21 ASN A  83     -17.864 -10.515 -10.824  1.00 10.00      A   
ATOM    776 HD22 ASN A  83     -18.094 -11.501 -12.226  1.00 10.00      A   
ATOM    777  C   ASN A  83     -18.890  -6.664 -12.662  1.00 10.00      A   
ATOM    778  O   ASN A  83     -19.444  -7.153 -13.646  1.00 10.00      A   
ATOM    779  N   LEU A  84     -18.548  -5.384 -12.608  1.00 10.00      A   
ATOM    780  HN  LEU A  84     -18.098  -5.042 -11.807  1.00 10.00      A   
ATOM    781  CA  LEU A  84     -18.835  -4.477 -13.714  1.00 10.00      A   
ATOM    782  CB  LEU A  84     -19.044  -3.048 -13.212  1.00 10.00      A   
ATOM    783  CG  LEU A  84     -20.289  -2.807 -12.354  1.00 10.00      A   
ATOM    784  CD1 LEU A  84     -20.406  -1.338 -11.983  1.00 10.00      A   
ATOM    785  CD2 LEU A  84     -21.546  -3.283 -13.073  1.00 10.00      A   
ATOM    786  C   LEU A  84     -17.720  -4.517 -14.753  1.00 10.00      A   
ATOM    787  O   LEU A  84     -17.900  -4.086 -15.892  1.00 10.00      A   
ATOM    788  N   VAL A  85     -16.571  -5.043 -14.344  1.00 10.00      A   
ATOM    789  HN  VAL A  85     -16.506  -5.386 -13.430  1.00 10.00      A   
ATOM    790  CA  VAL A  85     -15.413  -5.152 -15.217  1.00 10.00      A   
ATOM    791  CB  VAL A  85     -14.113  -4.735 -14.487  1.00 10.00      A   
ATOM    792  CG1 VAL A  85     -12.936  -4.685 -15.452  1.00 10.00      A   
ATOM    793  CG2 VAL A  85     -14.288  -3.394 -13.791  1.00 10.00      A   
ATOM    794  C   VAL A  85     -15.264  -6.592 -15.697  1.00 10.00      A   
ATOM    795  O   VAL A  85     -15.050  -7.498 -14.888  1.00 10.00      A   
ATOM    796  N   PRO A  86     -15.389  -6.811 -17.015  1.00 10.00      A   
ATOM    797  CA  PRO A  86     -15.273  -8.145 -17.626  1.00 10.00      A   
ATOM    798  CB  PRO A  86     -15.288  -7.849 -19.125  1.00 10.00      A   
ATOM    799  CG  PRO A  86     -16.032  -6.569 -19.240  1.00 10.00      A   
ATOM    800  CD  PRO A  86     -15.661  -5.773 -18.023  1.00 10.00      A   
ATOM    801  C   PRO A  86     -13.980  -8.859 -17.242  1.00 10.00      A   
ATOM    802  O   PRO A  86     -12.930  -8.232 -17.078  1.00 10.00      A   
ATOM    803  N   ASP A  87     -14.062 -10.173 -17.107  1.00 10.00      A   
ATOM    804  HN  ASP A  87     -14.919 -10.618 -17.275  1.00 10.00      A   
ATOM    805  CA  ASP A  87     -12.909 -10.976 -16.726  1.00 10.00      A   
ATOM    806  CB  ASP A  87     -13.346 -12.375 -16.302  1.00 10.00      A   
ATOM    807  CG  ASP A  87     -12.238 -13.141 -15.616  1.00 10.00      A   
ATOM    808  OD1 ASP A  87     -11.952 -14.278 -16.033  1.00 10.00      A   
ATOM    809  OD2 ASP A  87     -11.655 -12.606 -14.648  1.00 10.00      A   
ATOM    810  C   ASP A  87     -11.899 -11.070 -17.857  1.00 10.00      A   
ATOM    811  O   ASP A  87     -12.267 -11.306 -19.006  1.00 10.00      A   
ATOM    812  N   GLY A  88     -10.632 -10.888 -17.524  1.00 10.00      A   
ATOM    813  HN  GLY A  88     -10.404 -10.710 -16.591  1.00 10.00      A   
ATOM    814  CA  GLY A  88      -9.585 -10.955 -18.521  1.00 10.00      A   
ATOM    815  C   GLY A  88      -9.172  -9.582 -19.006  1.00 10.00      A   
ATOM    816  O   GLY A  88      -8.406  -9.461 -19.962  1.00 10.00      A   
ATOM    817  N   TRP A  89      -9.679  -8.548 -18.341  1.00 10.00      A   
ATOM    818  HN  TRP A  89     -10.279  -8.723 -17.583  1.00 10.00      A   
ATOM    819  CA  TRP A  89      -9.372  -7.166 -18.701  1.00 10.00      A   
ATOM    820  CB  TRP A  89     -10.261  -6.197 -17.911  1.00 10.00      A   
ATOM    821  CG  TRP A  89      -9.810  -4.767 -17.974  1.00 10.00      A   
ATOM    822  CD1 TRP A  89      -9.926  -3.914 -19.033  1.00 10.00      A   
ATOM    823  CD2 TRP A  89      -9.167  -4.025 -16.931  1.00 10.00      A   
ATOM    824  NE1 TRP A  89      -9.386  -2.689 -18.717  1.00 10.00      A   
ATOM    825  HE1 TRP A  89      -9.341  -1.909 -19.319  1.00 10.00      A   
ATOM    826  CE2 TRP A  89      -8.916  -2.732 -17.431  1.00 10.00      A   
ATOM    827  CE3 TRP A  89      -8.778  -4.331 -15.625  1.00 10.00      A   
ATOM    828  CZ2 TRP A  89      -8.293  -1.748 -16.668  1.00 10.00      A   
ATOM    829  CZ3 TRP A  89      -8.161  -3.353 -14.870  1.00 10.00      A   
ATOM    830  CH2 TRP A  89      -7.924  -2.077 -15.393  1.00 10.00      A   
ATOM    831  C   TRP A  89      -7.896  -6.851 -18.470  1.00 10.00      A   
ATOM    832  O   TRP A  89      -7.233  -6.254 -19.325  1.00 10.00      A   
ATOM    833  N   GLY A  90      -7.389  -7.262 -17.320  1.00 10.00      A   
ATOM    834  HN  GLY A  90      -7.964  -7.740 -16.687  1.00 10.00      A   
ATOM    835  CA  GLY A  90      -6.004  -7.017 -16.988  1.00 10.00      A   
ATOM    836  C   GLY A  90      -5.771  -7.031 -15.492  1.00 10.00      A   
ATOM    837  O   GLY A  90      -6.543  -7.631 -14.740  1.00 10.00      A   
ATOM    838  N   GLY A  91      -4.722  -6.359 -15.056  1.00 10.00      A   
ATOM    839  HN  GLY A  91      -4.146  -5.889 -15.702  1.00 10.00      A   
ATOM    840  CA  GLY A  91      -4.403  -6.312 -13.647  1.00 10.00      A   
ATOM    841  C   GLY A  91      -3.407  -7.385 -13.272  1.00 10.00      A   
ATOM    842  O   GLY A  91      -3.335  -7.799 -12.117  1.00 10.00      A   
ATOM    843  N   TYR A  92      -2.634  -7.834 -14.251  1.00 10.00      A   
ATOM    844  HN  TYR A  92      -2.722  -7.446 -15.147  1.00 10.00      A   
ATOM    845  CA  TYR A  92      -1.639  -8.874 -14.023  1.00 10.00      A   
ATOM    846  CB  TYR A  92      -1.319  -9.608 -15.326  1.00 10.00      A   
ATOM    847  CG  TYR A  92      -2.523 -10.278 -15.947  1.00 10.00      A   
ATOM    848  CD1 TYR A  92      -3.103  -9.781 -17.107  1.00 10.00      A   
ATOM    849  CD2 TYR A  92      -3.085 -11.411 -15.370  1.00 10.00      A   
ATOM    850  CE1 TYR A  92      -4.205 -10.393 -17.675  1.00 10.00      A   
ATOM    851  CE2 TYR A  92      -4.185 -12.028 -15.931  1.00 10.00      A   
ATOM    852  CZ  TYR A  92      -4.741 -11.516 -17.084  1.00 10.00      A   
ATOM    853  OH  TYR A  92      -5.837 -12.130 -17.650  1.00 10.00      A   
ATOM    854  HH  TYR A  92      -6.544 -12.176 -16.993  1.00 10.00      A   
ATOM    855  C   TYR A  92      -0.377  -8.297 -13.387  1.00 10.00      A   
ATOM    856  O   TYR A  92       0.058  -7.197 -13.731  1.00 10.00      A   
ATOM    857  N   VAL A  93       0.202  -9.035 -12.450  1.00 10.00      A   
ATOM    858  HN  VAL A  93      -0.190  -9.907 -12.214  1.00 10.00      A   
ATOM    859  CA  VAL A  93       1.404  -8.582 -11.760  1.00 10.00      A   
ATOM    860  CB  VAL A  93       1.254  -8.726 -10.225  1.00 10.00      A   
ATOM    861  CG1 VAL A  93       1.342 -10.182  -9.792  1.00 10.00      A   
ATOM    862  CG2 VAL A  93       2.271  -7.866  -9.490  1.00 10.00      A   
ATOM    863  C   VAL A  93       2.650  -9.326 -12.246  1.00 10.00      A   
ATOM    864  O   VAL A  93       3.777  -8.952 -11.916  1.00 10.00      A   
ATOM    865  N   TYR A  94       2.432 -10.356 -13.061  1.00 10.00      A   
ATOM    866  HN  TYR A  94       1.507 -10.573 -13.303  1.00 10.00      A   
ATOM    867  CA  TYR A  94       3.516 -11.181 -13.606  1.00 10.00      A   
ATOM    868  CB  TYR A  94       2.990 -12.166 -14.661  1.00 10.00      A   
ATOM    869  CG  TYR A  94       4.069 -12.964 -15.353  1.00 10.00      A   
ATOM    870  CD1 TYR A  94       4.635 -14.076 -14.745  1.00 10.00      A   
ATOM    871  CD2 TYR A  94       4.524 -12.600 -16.612  1.00 10.00      A   
ATOM    872  CE1 TYR A  94       5.630 -14.801 -15.371  1.00 10.00      A   
ATOM    873  CE2 TYR A  94       5.512 -13.319 -17.247  1.00 10.00      A   
ATOM    874  CZ  TYR A  94       6.063 -14.416 -16.622  1.00 10.00      A   
ATOM    875  OH  TYR A  94       7.059 -15.127 -17.250  1.00 10.00      A   
ATOM    876  HH  TYR A  94       7.844 -14.553 -17.345  1.00 10.00      A   
ATOM    877  C   TYR A  94       4.704 -10.365 -14.145  1.00 10.00      A   
ATOM    878  O   TYR A  94       5.838 -10.579 -13.711  1.00 10.00      A   
ATOM    879  N   PRO A  95       4.478  -9.420 -15.087  1.00 10.00      A   
ATOM    880  CA  PRO A  95       5.563  -8.602 -15.656  1.00 10.00      A   
ATOM    881  CB  PRO A  95       4.823  -7.597 -16.542  1.00 10.00      A   
ATOM    882  CG  PRO A  95       3.562  -8.296 -16.905  1.00 10.00      A   
ATOM    883  CD  PRO A  95       3.170  -9.073 -15.685  1.00 10.00      A   
ATOM    884  C   PRO A  95       6.362  -7.875 -14.578  1.00 10.00      A   
ATOM    885  O   PRO A  95       7.592  -7.845 -14.620  1.00 10.00      A   
ATOM    886  N   TRP A  96       5.654  -7.317 -13.603  1.00 10.00      A   
ATOM    887  HN  TRP A  96       4.679  -7.401 -13.619  1.00 10.00      A   
ATOM    888  CA  TRP A  96       6.286  -6.593 -12.510  1.00 10.00      A   
ATOM    889  CB  TRP A  96       5.231  -5.913 -11.626  1.00 10.00      A   
ATOM    890  CG  TRP A  96       4.540  -4.750 -12.278  1.00 10.00      A   
ATOM    891  CD1 TRP A  96       3.538  -4.804 -13.206  1.00 10.00      A   
ATOM    892  CD2 TRP A  96       4.794  -3.356 -12.046  1.00 10.00      A   
ATOM    893  NE1 TRP A  96       3.153  -3.537 -13.564  1.00 10.00      A   
ATOM    894  HE1 TRP A  96       2.452  -3.320 -14.215  1.00 10.00      A   
ATOM    895  CE2 TRP A  96       3.911  -2.629 -12.868  1.00 10.00      A   
ATOM    896  CE3 TRP A  96       5.685  -2.652 -11.226  1.00 10.00      A   
ATOM    897  CZ2 TRP A  96       3.891  -1.237 -12.894  1.00 10.00      A   
ATOM    898  CZ3 TRP A  96       5.662  -1.271 -11.254  1.00 10.00      A   
ATOM    899  CH2 TRP A  96       4.771  -0.577 -12.081  1.00 10.00      A   
ATOM    900  C   TRP A  96       7.149  -7.528 -11.668  1.00 10.00      A   
ATOM    901  O   TRP A  96       8.292  -7.213 -11.352  1.00 10.00      A   
ATOM    902  N   ILE A  97       6.596  -8.686 -11.330  1.00 10.00      A   
ATOM    903  HN  ILE A  97       5.680  -8.881 -11.630  1.00 10.00      A   
ATOM    904  CA  ILE A  97       7.305  -9.672 -10.526  1.00 10.00      A   
ATOM    905  CB  ILE A  97       6.401 -10.882 -10.193  1.00 10.00      A   
ATOM    906  CG1 ILE A  97       5.169 -10.429  -9.405  1.00 10.00      A   
ATOM    907  CG2 ILE A  97       7.166 -11.943  -9.416  1.00 10.00      A   
ATOM    908  CD1 ILE A  97       5.488  -9.770  -8.079  1.00 10.00      A   
ATOM    909  C   ILE A  97       8.579 -10.151 -11.221  1.00 10.00      A   
ATOM    910  O   ILE A  97       9.639 -10.230 -10.596  1.00 10.00      A   
ATOM    911  N   GLU A  98       8.472 -10.437 -12.514  1.00 10.00      A   
ATOM    912  HN  GLU A  98       7.599 -10.324 -12.958  1.00 10.00      A   
ATOM    913  CA  GLU A  98       9.609 -10.919 -13.293  1.00 10.00      A   
ATOM    914  CB  GLU A  98       9.164 -11.338 -14.701  1.00 10.00      A   
ATOM    915  CG  GLU A  98      10.217 -12.125 -15.468  1.00 10.00      A   
ATOM    916  CD  GLU A  98       9.798 -12.468 -16.883  1.00 10.00      A   
ATOM    917  OE1 GLU A  98       9.122 -13.500 -17.076  1.00 10.00      A   
ATOM    918  OE2 GLU A  98      10.156 -11.715 -17.812  1.00 10.00      A   
ATOM    919  C   GLU A  98      10.730  -9.879 -13.374  1.00 10.00      A   
ATOM    920  O   GLU A  98      11.887 -10.175 -13.071  1.00 10.00      A   
ATOM    921  N   ALA A  99      10.378  -8.662 -13.760  1.00 10.00      A   
ATOM    922  HN  ALA A  99       9.437  -8.483 -13.968  1.00 10.00      A   
ATOM    923  CA  ALA A  99      11.356  -7.587 -13.896  1.00 10.00      A   
ATOM    924  CB  ALA A  99      10.721  -6.377 -14.562  1.00 10.00      A   
ATOM    925  C   ALA A  99      11.976  -7.196 -12.556  1.00 10.00      A   
ATOM    926  O   ALA A  99      13.152  -6.833 -12.487  1.00 10.00      A   
ATOM    927  N   MET A 100      11.189  -7.277 -11.487  1.00 10.00      A   
ATOM    928  HN  MET A 100      10.261  -7.580 -11.596  1.00 10.00      A   
ATOM    929  CA  MET A 100      11.673  -6.914 -10.160  1.00 10.00      A   
ATOM    930  CB  MET A 100      10.533  -6.826  -9.141  1.00 10.00      A   
ATOM    931  CG  MET A 100       9.815  -5.486  -9.143  1.00 10.00      A   
ATOM    932  SD  MET A 100       8.768  -5.244  -7.695  1.00 10.00      A   
ATOM    933  CE  MET A 100       7.426  -6.377  -8.048  1.00 10.00      A   
ATOM    934  C   MET A 100      12.778  -7.844  -9.663  1.00 10.00      A   
ATOM    935  O   MET A 100      13.748  -7.388  -9.055  1.00 10.00      A   
ATOM    936  N   SER A 101      12.650  -9.140  -9.941  1.00 10.00      A   
ATOM    937  HN  SER A 101      11.868  -9.452 -10.448  1.00 10.00      A   
ATOM    938  CA  SER A 101      13.640 -10.119  -9.500  1.00 10.00      A   
ATOM    939  CB  SER A 101      13.124 -11.538  -9.736  1.00 10.00      A   
ATOM    940  OG  SER A 101      12.176 -11.575 -10.789  1.00 10.00      A   
ATOM    941  HG  SER A 101      12.527 -11.103 -11.559  1.00 10.00      A   
ATOM    942  C   SER A 101      14.984  -9.935 -10.196  1.00 10.00      A   
ATOM    943  O   SER A 101      16.010 -10.429  -9.725  1.00 10.00      A   
ATOM    944  N   SER A 102      14.974  -9.217 -11.307  1.00 10.00      A   
ATOM    945  HN  SER A 102      14.127  -8.836 -11.625  1.00 10.00      A   
ATOM    946  CA  SER A 102      16.180  -8.978 -12.078  1.00 10.00      A   
ATOM    947  CB  SER A 102      15.822  -8.872 -13.561  1.00 10.00      A   
ATOM    948  OG  SER A 102      14.982  -9.950 -13.946  1.00 10.00      A   
ATOM    949  HG  SER A 102      14.373  -9.658 -14.649  1.00 10.00      A   
ATOM    950  C   SER A 102      16.920  -7.726 -11.600  1.00 10.00      A   
ATOM    951  O   SER A 102      17.770  -7.188 -12.313  1.00 10.00      A   
ATOM    952  N   SER A 103      16.589  -7.264 -10.396  1.00 10.00      A   
ATOM    953  HN  SER A 103      15.892  -7.726  -9.884  1.00 10.00      A   
ATOM    954  CA  SER A 103      17.234  -6.086  -9.821  1.00 10.00      A   
ATOM    955  CB  SER A 103      16.643  -4.799 -10.406  1.00 10.00      A   
ATOM    956  OG  SER A 103      17.021  -4.634 -11.761  1.00 10.00      A   
ATOM    957  HG  SER A 103      17.264  -5.491 -12.131  1.00 10.00      A   
ATOM    958  C   SER A 103      17.133  -6.071  -8.296  1.00 10.00      A   
ATOM    959  O   SER A 103      18.144  -5.985  -7.598  1.00 10.00      A   
ATOM    960  N   TYR A 104      15.913  -6.172  -7.782  1.00 10.00      A   
ATOM    961  HN  TYR A 104      15.145  -6.281  -8.383  1.00 10.00      A   
ATOM    962  CA  TYR A 104      15.688  -6.149  -6.348  1.00 10.00      A   
ATOM    963  CB  TYR A 104      14.251  -5.728  -6.025  1.00 10.00      A   
ATOM    964  CG  TYR A 104      13.859  -4.366  -6.556  1.00 10.00      A   
ATOM    965  CD1 TYR A 104      12.985  -4.247  -7.627  1.00 10.00      A   
ATOM    966  CD2 TYR A 104      14.350  -3.202  -5.979  1.00 10.00      A   
ATOM    967  CE1 TYR A 104      12.610  -3.007  -8.110  1.00 10.00      A   
ATOM    968  CE2 TYR A 104      13.983  -1.958  -6.457  1.00 10.00      A   
ATOM    969  CZ  TYR A 104      13.112  -1.866  -7.523  1.00 10.00      A   
ATOM    970  OH  TYR A 104      12.732  -0.628  -7.998  1.00 10.00      A   
ATOM    971  HH  TYR A 104      13.475  -0.005  -7.922  1.00 10.00      A   
ATOM    972  C   TYR A 104      15.977  -7.504  -5.723  1.00 10.00      A   
ATOM    973  O   TYR A 104      15.556  -8.544  -6.233  1.00 10.00      A   
ATOM    974  N   THR A 105      16.705  -7.484  -4.621  1.00 10.00      A   
ATOM    975  HN  THR A 105      17.039  -6.626  -4.286  1.00 10.00      A   
ATOM    976  CA  THR A 105      17.047  -8.700  -3.910  1.00 10.00      A   
ATOM    977  CB  THR A 105      18.550  -9.010  -4.028  1.00 10.00      A   
ATOM    978  OG1 THR A 105      19.293  -7.782  -4.085  1.00 10.00      A   
ATOM    979  HG1 THR A 105      19.220  -7.400  -4.966  1.00 10.00      A   
ATOM    980  CG2 THR A 105      18.822  -9.829  -5.280  1.00 10.00      A   
ATOM    981  C   THR A 105      16.645  -8.614  -2.440  1.00 10.00      A   
ATOM    982  O   THR A 105      16.393  -9.631  -1.794  1.00 10.00      A   
ATOM    983  N   TRP A 106      16.573  -7.391  -1.923  1.00 10.00      A   
ATOM    984  HN  TRP A 106      16.793  -6.618  -2.484  1.00 10.00      A   
ATOM    985  CA  TRP A 106      16.201  -7.168  -0.533  1.00 10.00      A   
ATOM    986  CB  TRP A 106      17.149  -6.162   0.122  1.00 10.00      A   
ATOM    987  CG  TRP A 106      18.517  -6.698   0.420  1.00 10.00      A   
ATOM    988  CD1 TRP A 106      19.483  -7.032  -0.485  1.00 10.00      A   
ATOM    989  CD2 TRP A 106      19.077  -6.942   1.714  1.00 10.00      A   
ATOM    990  NE1 TRP A 106      20.606  -7.479   0.169  1.00 10.00      A   
ATOM    991  HE1 TRP A 106      21.436  -7.778  -0.264  1.00 10.00      A   
ATOM    992  CE2 TRP A 106      20.381  -7.433   1.519  1.00 10.00      A   
ATOM    993  CE3 TRP A 106      18.601  -6.798   3.022  1.00 10.00      A   
ATOM    994  CZ2 TRP A 106      21.216  -7.777   2.580  1.00 10.00      A   
ATOM    995  CZ3 TRP A 106      19.432  -7.140   4.073  1.00 10.00      A   
ATOM    996  CH2 TRP A 106      20.724  -7.624   3.846  1.00 10.00      A   
ATOM    997  C   TRP A 106      14.759  -6.679  -0.412  1.00 10.00      A   
ATOM    998  O   TRP A 106      14.413  -5.986   0.543  1.00 10.00      A   
ATOM    999  N   LEU A 107      13.925  -7.026  -1.392  1.00 10.00      A   
ATOM   1000  HN  LEU A 107      14.261  -7.562  -2.139  1.00 10.00      A   
ATOM   1001  CA  LEU A 107      12.518  -6.633  -1.367  1.00 10.00      A   
ATOM   1002  CB  LEU A 107      11.855  -6.937  -2.709  1.00 10.00      A   
ATOM   1003  CG  LEU A 107      10.464  -6.342  -2.940  1.00 10.00      A   
ATOM   1004  CD1 LEU A 107      10.456  -4.855  -2.632  1.00 10.00      A   
ATOM   1005  CD2 LEU A 107      10.023  -6.584  -4.374  1.00 10.00      A   
ATOM   1006  C   LEU A 107      11.815  -7.382  -0.242  1.00 10.00      A   
ATOM   1007  O   LEU A 107      11.782  -8.612  -0.233  1.00 10.00      A   
ATOM   1008  N   GLU A 108      11.266  -6.636   0.708  1.00 10.00      A   
ATOM   1009  HN  GLU A 108      11.304  -5.661   0.640  1.00 10.00      A   
ATOM   1010  CA  GLU A 108      10.619  -7.239   1.858  1.00 10.00      A   
ATOM   1011  CB  GLU A 108      11.176  -6.634   3.148  1.00 10.00      A   
ATOM   1012  CG  GLU A 108      12.693  -6.509   3.183  1.00 10.00      A   
ATOM   1013  CD  GLU A 108      13.212  -6.051   4.528  1.00 10.00      A   
ATOM   1014  OE1 GLU A 108      12.520  -5.258   5.200  1.00 10.00      A   
ATOM   1015  OE2 GLU A 108      14.307  -6.483   4.930  1.00 10.00      A   
ATOM   1016  C   GLU A 108       9.098  -7.117   1.844  1.00 10.00      A   
ATOM   1017  O   GLU A 108       8.405  -8.063   2.215  1.00 10.00      A   
ATOM   1018  N   GLU A 109       8.570  -5.973   1.425  1.00 10.00      A   
ATOM   1019  HN  GLU A 109       9.155  -5.248   1.103  1.00 10.00      A   
ATOM   1020  CA  GLU A 109       7.124  -5.780   1.431  1.00 10.00      A   
ATOM   1021  CB  GLU A 109       6.732  -4.621   2.347  1.00 10.00      A   
ATOM   1022  CG  GLU A 109       6.938  -4.902   3.825  1.00 10.00      A   
ATOM   1023  CD  GLU A 109       6.337  -3.834   4.714  1.00 10.00      A   
ATOM   1024  OE1 GLU A 109       5.117  -3.586   4.615  1.00 10.00      A   
ATOM   1025  OE2 GLU A 109       7.081  -3.248   5.531  1.00 10.00      A   
ATOM   1026  C   GLU A 109       6.525  -5.564   0.047  1.00 10.00      A   
ATOM   1027  O   GLU A 109       6.984  -4.719  -0.726  1.00 10.00      A   
ATOM   1028  N   ILE A 110       5.484  -6.332  -0.243  1.00 10.00      A   
ATOM   1029  HN  ILE A 110       5.186  -6.995   0.420  1.00 10.00      A   
ATOM   1030  CA  ILE A 110       4.758  -6.229  -1.503  1.00 10.00      A   
ATOM   1031  CB  ILE A 110       5.076  -7.385  -2.493  1.00 10.00      A   
ATOM   1032  CG1 ILE A 110       6.459  -7.187  -3.127  1.00 10.00      A   
ATOM   1033  CG2 ILE A 110       4.008  -7.472  -3.579  1.00 10.00      A   
ATOM   1034  CD1 ILE A 110       6.828  -8.253  -4.142  1.00 10.00      A   
ATOM   1035  C   ILE A 110       3.262  -6.195  -1.210  1.00 10.00      A   
ATOM   1036  O   ILE A 110       2.704  -7.145  -0.655  1.00 10.00      A   
ATOM   1037  N   ARG A 111       2.628  -5.089  -1.550  1.00 10.00      A   
ATOM   1038  HN  ARG A 111       3.133  -4.354  -1.973  1.00 10.00      A   
ATOM   1039  CA  ARG A 111       1.204  -4.928  -1.318  1.00 10.00      A   
ATOM   1040  CB  ARG A 111       0.955  -3.754  -0.370  1.00 10.00      A   
ATOM   1041  CG  ARG A 111       1.697  -3.870   0.952  1.00 10.00      A   
ATOM   1042  CD  ARG A 111       1.624  -2.583   1.756  1.00 10.00      A   
ATOM   1043  NE  ARG A 111       2.431  -2.657   2.975  1.00 10.00      A   
ATOM   1044  HE  ARG A 111       3.302  -3.117   2.911  1.00 10.00      A   
ATOM   1045  CZ  ARG A 111       2.072  -2.134   4.144  1.00 10.00      A   
ATOM   1046  NH1 ARG A 111       0.912  -1.489   4.269  1.00 10.00      A   
ATOM   1047 HH11 ARG A 111       0.638  -1.084   5.193  1.00 10.00      A   
ATOM   1048 HH12 ARG A 111       0.272  -1.379   3.449  1.00 10.00      A   
ATOM   1049  NH2 ARG A 111       2.884  -2.253   5.189  1.00 10.00      A   
ATOM   1050 HH21 ARG A 111       2.616  -1.848   6.109  1.00 10.00      A   
ATOM   1051 HH22 ARG A 111       3.809  -2.758   5.089  1.00 10.00      A   
ATOM   1052  C   ARG A 111       0.462  -4.722  -2.632  1.00 10.00      A   
ATOM   1053  O   ARG A 111       0.777  -3.813  -3.402  1.00 10.00      A   
ATOM   1054  N   LEU A 112      -0.519  -5.573  -2.881  1.00 10.00      A   
ATOM   1055  HN  LEU A 112      -0.727  -6.272  -2.217  1.00 10.00      A   
ATOM   1056  CA  LEU A 112      -1.305  -5.502  -4.105  1.00 10.00      A   
ATOM   1057  CB  LEU A 112      -1.012  -6.715  -4.993  1.00 10.00      A   
ATOM   1058  CG  LEU A 112       0.408  -6.825  -5.554  1.00 10.00      A   
ATOM   1059  CD1 LEU A 112       0.668  -8.235  -6.060  1.00 10.00      A   
ATOM   1060  CD2 LEU A 112       0.619  -5.813  -6.669  1.00 10.00      A   
ATOM   1061  C   LEU A 112      -2.791  -5.455  -3.794  1.00 10.00      A   
ATOM   1062  O   LEU A 112      -3.285  -6.215  -2.957  1.00 10.00      A   
ATOM   1063  N   LYS A 113      -3.501  -4.559  -4.455  1.00 10.00      A   
ATOM   1064  HN  LYS A 113      -3.047  -3.957  -5.089  1.00 10.00      A   
ATOM   1065  CA  LYS A 113      -4.935  -4.434  -4.262  1.00 10.00      A   
ATOM   1066  CB  LYS A 113      -5.292  -3.112  -3.575  1.00 10.00      A   
ATOM   1067  CG  LYS A 113      -6.713  -3.073  -3.032  1.00 10.00      A   
ATOM   1068  CD  LYS A 113      -7.158  -1.649  -2.741  1.00 10.00      A   
ATOM   1069  CE  LYS A 113      -8.611  -1.609  -2.294  1.00 10.00      A   
ATOM   1070  NZ  LYS A 113      -9.168  -0.233  -2.318  1.00 10.00      A   
ATOM   1071  HZ1 LYS A 113     -10.195  -0.260  -2.161  1.00 10.00      A   
ATOM   1072  HZ2 LYS A 113      -8.984   0.214  -3.241  1.00 10.00      A   
ATOM   1073  HZ3 LYS A 113      -8.731   0.345  -1.573  1.00 10.00      A   
ATOM   1074  C   LYS A 113      -5.661  -4.551  -5.595  1.00 10.00      A   
ATOM   1075  O   LYS A 113      -5.396  -3.781  -6.523  1.00 10.00      A   
ATOM   1076  N   ARG A 114      -6.554  -5.534  -5.682  1.00 10.00      A   
ATOM   1077  HN  ARG A 114      -6.686  -6.121  -4.904  1.00 10.00      A   
ATOM   1078  CA  ARG A 114      -7.334  -5.781  -6.890  1.00 10.00      A   
ATOM   1079  CB  ARG A 114      -8.268  -4.602  -7.190  1.00 10.00      A   
ATOM   1080  CG  ARG A 114      -9.451  -4.505  -6.243  1.00 10.00      A   
ATOM   1081  CD  ARG A 114     -10.218  -3.206  -6.412  1.00 10.00      A   
ATOM   1082  NE  ARG A 114     -11.306  -3.106  -5.441  1.00 10.00      A   
ATOM   1083  HE  ARG A 114     -11.876  -3.914  -5.316  1.00 10.00      A   
ATOM   1084  CZ  ARG A 114     -11.583  -2.021  -4.718  1.00 10.00      A   
ATOM   1085  NH1 ARG A 114     -10.870  -0.907  -4.841  1.00 10.00      A   
ATOM   1086 HH11 ARG A 114     -11.111  -0.068  -4.250  1.00 10.00      A   
ATOM   1087 HH12 ARG A 114     -10.076  -0.854  -5.511  1.00 10.00      A   
ATOM   1088  NH2 ARG A 114     -12.579  -2.057  -3.850  1.00 10.00      A   
ATOM   1089 HH21 ARG A 114     -13.144  -2.929  -3.731  1.00 10.00      A   
ATOM   1090 HH22 ARG A 114     -12.799  -1.208  -3.275  1.00 10.00      A   
ATOM   1091  C   ARG A 114      -6.429  -6.100  -8.079  1.00 10.00      A   
ATOM   1092  O   ARG A 114      -6.483  -5.441  -9.116  1.00 10.00      A   
ATOM   1093  N   MET A 115      -5.593  -7.115  -7.914  1.00 10.00      A   
ATOM   1094  HN  MET A 115      -5.600  -7.606  -7.068  1.00 10.00      A   
ATOM   1095  CA  MET A 115      -4.668  -7.530  -8.960  1.00 10.00      A   
ATOM   1096  CB  MET A 115      -3.242  -7.090  -8.619  1.00 10.00      A   
ATOM   1097  CG  MET A 115      -3.015  -5.586  -8.683  1.00 10.00      A   
ATOM   1098  SD  MET A 115      -2.627  -5.001 -10.346  1.00 10.00      A   
ATOM   1099  CE  MET A 115      -0.978  -5.670 -10.566  1.00 10.00      A   
ATOM   1100  C   MET A 115      -4.708  -9.040  -9.145  1.00 10.00      A   
ATOM   1101  O   MET A 115      -5.058  -9.781  -8.225  1.00 10.00      A   
ATOM   1102  N   VAL A 116      -4.348  -9.489 -10.333  1.00 10.00      A   
ATOM   1103  HN  VAL A 116      -4.067  -8.846 -11.024  1.00 10.00      A   
ATOM   1104  CA  VAL A 116      -4.332 -10.907 -10.647  1.00 10.00      A   
ATOM   1105  CB  VAL A 116      -4.722 -11.179 -12.114  1.00 10.00      A   
ATOM   1106  CG1 VAL A 116      -4.783 -12.675 -12.387  1.00 10.00      A   
ATOM   1107  CG2 VAL A 116      -6.048 -10.514 -12.450  1.00 10.00      A   
ATOM   1108  C   VAL A 116      -2.954 -11.491 -10.365  1.00 10.00      A   
ATOM   1109  O   VAL A 116      -1.971 -11.171 -11.042  1.00 10.00      A   
ATOM   1110  N   VAL A 117      -2.894 -12.338  -9.354  1.00 10.00      A   
ATOM   1111  HN  VAL A 117      -3.724 -12.563  -8.874  1.00 10.00      A   
ATOM   1112  CA  VAL A 117      -1.656 -12.978  -8.951  1.00 10.00      A   
ATOM   1113  CB  VAL A 117      -1.369 -12.744  -7.451  1.00 10.00      A   
ATOM   1114  CG1 VAL A 117      -0.010 -13.305  -7.062  1.00 10.00      A   
ATOM   1115  CG2 VAL A 117      -1.461 -11.266  -7.106  1.00 10.00      A   
ATOM   1116  C   VAL A 117      -1.751 -14.474  -9.209  1.00 10.00      A   
ATOM   1117  O   VAL A 117      -2.700 -15.117  -8.788  1.00 10.00      A   
ATOM   1118  N   THR A 118      -0.784 -15.017  -9.917  1.00 10.00      A   
ATOM   1119  HN  THR A 118      -0.064 -14.453 -10.258  1.00 10.00      A   
ATOM   1120  CA  THR A 118      -0.772 -16.435 -10.211  1.00 10.00      A   
ATOM   1121  CB  THR A 118      -0.358 -16.685 -11.673  1.00 10.00      A   
ATOM   1122  OG1 THR A 118       0.723 -15.805 -12.027  1.00 10.00      A   
ATOM   1123  HG1 THR A 118       0.960 -15.945 -12.956  1.00 10.00      A   
ATOM   1124  CG2 THR A 118      -1.535 -16.429 -12.601  1.00 10.00      A   
ATOM   1125  C   THR A 118       0.182 -17.170  -9.274  1.00 10.00      A   
ATOM   1126  O   THR A 118       1.050 -16.550  -8.650  1.00 10.00      A   
ATOM   1127  N   ASP A 119       0.014 -18.487  -9.170  1.00 10.00      A   
ATOM   1128  HN  ASP A 119      -0.712 -18.921  -9.672  1.00 10.00      A   
ATOM   1129  CA  ASP A 119       0.874 -19.303  -8.320  1.00 10.00      A   
ATOM   1130  CB  ASP A 119       0.418 -20.766  -8.312  1.00 10.00      A   
ATOM   1131  CG  ASP A 119      -0.944 -20.959  -7.678  1.00 10.00      A   
ATOM   1132  OD1 ASP A 119      -1.016 -21.440  -6.527  1.00 10.00      A   
ATOM   1133  OD2 ASP A 119      -1.954 -20.635  -8.331  1.00 10.00      A   
ATOM   1134  C   ASP A 119       2.309 -19.213  -8.816  1.00 10.00      A   
ATOM   1135  O   ASP A 119       3.259 -19.343  -8.042  1.00 10.00      A   
ATOM   1136  N   ASP A 120       2.446 -18.977 -10.119  1.00 10.00      A   
ATOM   1137  HN  ASP A 120       1.637 -18.903 -10.672  1.00 10.00      A   
ATOM   1138  CA  ASP A 120       3.748 -18.836 -10.756  1.00 10.00      A   
ATOM   1139  CB  ASP A 120       3.564 -18.604 -12.259  1.00 10.00      A   
ATOM   1140  CG  ASP A 120       4.678 -19.191 -13.103  1.00 10.00      A   
ATOM   1141  OD1 ASP A 120       5.839 -19.192 -12.656  1.00 10.00      A   
ATOM   1142  OD2 ASP A 120       4.390 -19.659 -14.224  1.00 10.00      A   
ATOM   1143  C   ASP A 120       4.491 -17.652 -10.145  1.00 10.00      A   
ATOM   1144  O   ASP A 120       5.662 -17.762  -9.769  1.00 10.00      A   
ATOM   1145  N   CYS A 121       3.788 -16.525 -10.015  1.00 10.00      A   
ATOM   1146  HN  CYS A 121       2.852 -16.510 -10.309  1.00 10.00      A   
ATOM   1147  CA  CYS A 121       4.369 -15.316  -9.438  1.00 10.00      A   
ATOM   1148  CB  CYS A 121       3.372 -14.156  -9.506  1.00 10.00      A   
ATOM   1149  SG  CYS A 121       2.786 -13.782 -11.175  1.00 10.00      A   
ATOM   1150  HG  CYS A 121       1.898 -14.711 -11.516  1.00 10.00      A   
ATOM   1151  C   CYS A 121       4.792 -15.566  -7.995  1.00 10.00      A   
ATOM   1152  O   CYS A 121       5.819 -15.063  -7.537  1.00 10.00      A   
ATOM   1153  N   LEU A 122       4.001 -16.371  -7.291  1.00 10.00      A   
ATOM   1154  HN  LEU A 122       3.203 -16.746  -7.718  1.00 10.00      A   
ATOM   1155  CA  LEU A 122       4.294 -16.712  -5.906  1.00 10.00      A   
ATOM   1156  CB  LEU A 122       3.156 -17.542  -5.303  1.00 10.00      A   
ATOM   1157  CG  LEU A 122       1.801 -16.839  -5.192  1.00 10.00      A   
ATOM   1158  CD1 LEU A 122       0.710 -17.828  -4.808  1.00 10.00      A   
ATOM   1159  CD2 LEU A 122       1.868 -15.695  -4.191  1.00 10.00      A   
ATOM   1160  C   LEU A 122       5.611 -17.471  -5.826  1.00 10.00      A   
ATOM   1161  O   LEU A 122       6.490 -17.124  -5.038  1.00 10.00      A   
ATOM   1162  N   GLU A 123       5.752 -18.491  -6.668  1.00 10.00      A   
ATOM   1163  HN  GLU A 123       5.013 -18.718  -7.277  1.00 10.00      A   
ATOM   1164  CA  GLU A 123       6.975 -19.285  -6.706  1.00 10.00      A   
ATOM   1165  CB  GLU A 123       6.844 -20.424  -7.717  1.00 10.00      A   
ATOM   1166  CG  GLU A 123       6.183 -21.678  -7.173  1.00 10.00      A   
ATOM   1167  CD  GLU A 123       7.074 -22.894  -7.304  1.00 10.00      A   
ATOM   1168  OE1 GLU A 123       7.696 -23.294  -6.301  1.00 10.00      A   
ATOM   1169  OE2 GLU A 123       7.163 -23.455  -8.413  1.00 10.00      A   
ATOM   1170  C   GLU A 123       8.163 -18.401  -7.074  1.00 10.00      A   
ATOM   1171  O   GLU A 123       9.264 -18.565  -6.543  1.00 10.00      A   
ATOM   1172  N   LEU A 124       7.920 -17.460  -7.981  1.00 10.00      A   
ATOM   1173  HN  LEU A 124       7.018 -17.392  -8.367  1.00 10.00      A   
ATOM   1174  CA  LEU A 124       8.950 -16.532  -8.428  1.00 10.00      A   
ATOM   1175  CB  LEU A 124       8.425 -15.638  -9.555  1.00 10.00      A   
ATOM   1176  CG  LEU A 124       8.231 -16.311 -10.914  1.00 10.00      A   
ATOM   1177  CD1 LEU A 124       7.591 -15.347 -11.900  1.00 10.00      A   
ATOM   1178  CD2 LEU A 124       9.558 -16.822 -11.445  1.00 10.00      A   
ATOM   1179  C   LEU A 124       9.465 -15.676  -7.275  1.00 10.00      A   
ATOM   1180  O   LEU A 124      10.669 -15.475  -7.131  1.00 10.00      A   
ATOM   1181  N   ILE A 125       8.550 -15.186  -6.449  1.00 10.00      A   
ATOM   1182  HN  ILE A 125       7.602 -15.380  -6.617  1.00 10.00      A   
ATOM   1183  CA  ILE A 125       8.918 -14.357  -5.306  1.00 10.00      A   
ATOM   1184  CB  ILE A 125       7.677 -13.770  -4.592  1.00 10.00      A   
ATOM   1185  CG1 ILE A 125       7.039 -12.682  -5.460  1.00 10.00      A   
ATOM   1186  CG2 ILE A 125       8.043 -13.211  -3.219  1.00 10.00      A   
ATOM   1187  CD1 ILE A 125       5.887 -11.959  -4.798  1.00 10.00      A   
ATOM   1188  C   ILE A 125       9.766 -15.141  -4.310  1.00 10.00      A   
ATOM   1189  O   ILE A 125      10.789 -14.654  -3.833  1.00 10.00      A   
ATOM   1190  N   ALA A 126       9.354 -16.369  -4.032  1.00 10.00      A   
ATOM   1191  HN  ALA A 126       8.552 -16.717  -4.481  1.00 10.00      A   
ATOM   1192  CA  ALA A 126      10.056 -17.217  -3.079  1.00 10.00      A   
ATOM   1193  CB  ALA A 126       9.258 -18.483  -2.811  1.00 10.00      A   
ATOM   1194  C   ALA A 126      11.479 -17.564  -3.526  1.00 10.00      A   
ATOM   1195  O   ALA A 126      12.400 -17.605  -2.706  1.00 10.00      A   
ATOM   1196  N   LYS A 127      11.661 -17.806  -4.821  1.00 10.00      A   
ATOM   1197  HN  LYS A 127      10.894 -17.747  -5.434  1.00 10.00      A   
ATOM   1198  CA  LYS A 127      12.974 -18.170  -5.347  1.00 10.00      A   
ATOM   1199  CB  LYS A 127      12.843 -18.985  -6.640  1.00 10.00      A   
ATOM   1200  CG  LYS A 127      12.216 -18.227  -7.803  1.00 10.00      A   
ATOM   1201  CD  LYS A 127      12.036 -19.115  -9.028  1.00 10.00      A   
ATOM   1202  CE  LYS A 127      13.236 -19.037  -9.960  1.00 10.00      A   
ATOM   1203  NZ  LYS A 127      13.114 -17.925 -10.945  1.00 10.00      A   
ATOM   1204  HZ1 LYS A 127      14.033 -17.746 -11.395  1.00 10.00      A   
ATOM   1205  HZ2 LYS A 127      12.801 -17.055 -10.473  1.00 10.00      A   
ATOM   1206  HZ3 LYS A 127      12.423 -18.173 -11.686  1.00 10.00      A   
ATOM   1207  C   LYS A 127      13.884 -16.964  -5.569  1.00 10.00      A   
ATOM   1208  O   LYS A 127      15.110 -17.093  -5.542  1.00 10.00      A   
ATOM   1209  N   SER A 128      13.296 -15.797  -5.783  1.00 10.00      A   
ATOM   1210  HN  SER A 128      12.316 -15.744  -5.787  1.00 10.00      A   
ATOM   1211  CA  SER A 128      14.081 -14.594  -6.030  1.00 10.00      A   
ATOM   1212  CB  SER A 128      13.424 -13.753  -7.122  1.00 10.00      A   
ATOM   1213  OG  SER A 128      13.012 -14.574  -8.203  1.00 10.00      A   
ATOM   1214  HG  SER A 128      12.059 -14.725  -8.145  1.00 10.00      A   
ATOM   1215  C   SER A 128      14.299 -13.762  -4.769  1.00 10.00      A   
ATOM   1216  O   SER A 128      15.438 -13.459  -4.403  1.00 10.00      A   
ATOM   1217  N   PHE A 129      13.215 -13.408  -4.097  1.00 10.00      A   
ATOM   1218  HN  PHE A 129      12.331 -13.720  -4.398  1.00 10.00      A   
ATOM   1219  CA  PHE A 129      13.301 -12.593  -2.899  1.00 10.00      A   
ATOM   1220  CB  PHE A 129      12.071 -11.687  -2.771  1.00 10.00      A   
ATOM   1221  CG  PHE A 129      11.759 -10.902  -4.017  1.00 10.00      A   
ATOM   1222  CD1 PHE A 129      10.534 -11.034  -4.645  1.00 10.00      A   
ATOM   1223  CD2 PHE A 129      12.698 -10.040  -4.561  1.00 10.00      A   
ATOM   1224  CE1 PHE A 129      10.246 -10.322  -5.793  1.00 10.00      A   
ATOM   1225  CE2 PHE A 129      12.416  -9.323  -5.709  1.00 10.00      A   
ATOM   1226  CZ  PHE A 129      11.189  -9.466  -6.325  1.00 10.00      A   
ATOM   1227  C   PHE A 129      13.470 -13.457  -1.658  1.00 10.00      A   
ATOM   1228  O   PHE A 129      12.495 -13.914  -1.060  1.00 10.00      A   
ATOM   1229  N   LYS A 130      14.720 -13.690  -1.283  1.00 10.00      A   
ATOM   1230  HN  LYS A 130      15.456 -13.314  -1.811  1.00 10.00      A   
ATOM   1231  CA  LYS A 130      15.029 -14.496  -0.110  1.00 10.00      A   
ATOM   1232  CB  LYS A 130      16.361 -15.234  -0.304  1.00 10.00      A   
ATOM   1233  CG  LYS A 130      16.304 -16.406  -1.278  1.00 10.00      A   
ATOM   1234  CD  LYS A 130      17.132 -16.142  -2.530  1.00 10.00      A   
ATOM   1235  CE  LYS A 130      17.326 -17.414  -3.349  1.00 10.00      A   
ATOM   1236  NZ  LYS A 130      18.005 -17.156  -4.652  1.00 10.00      A   
ATOM   1237  HZ1 LYS A 130      18.145 -18.049  -5.167  1.00 10.00      A   
ATOM   1238  HZ2 LYS A 130      18.934 -16.714  -4.492  1.00 10.00      A   
ATOM   1239  HZ3 LYS A 130      17.427 -16.522  -5.239  1.00 10.00      A   
ATOM   1240  C   LYS A 130      15.084 -13.617   1.135  1.00 10.00      A   
ATOM   1241  O   LYS A 130      15.519 -14.050   2.201  1.00 10.00      A   
ATOM   1242  N   ASN A 131      14.646 -12.370   0.982  1.00 10.00      A   
ATOM   1243  HN  ASN A 131      14.325 -12.085   0.101  1.00 10.00      A   
ATOM   1244  CA  ASN A 131      14.635 -11.413   2.082  1.00 10.00      A   
ATOM   1245  CB  ASN A 131      15.624 -10.276   1.800  1.00 10.00      A   
ATOM   1246  CG  ASN A 131      16.310  -9.753   3.049  1.00 10.00      A   
ATOM   1247  OD1 ASN A 131      17.369 -10.250   3.445  1.00 10.00      A   
ATOM   1248  ND2 ASN A 131      15.723  -8.745   3.672  1.00 10.00      A   
ATOM   1249 HD21 ASN A 131      14.886  -8.394   3.299  1.00 10.00      A   
ATOM   1250 HD22 ASN A 131      16.151  -8.379   4.475  1.00 10.00      A   
ATOM   1251  C   ASN A 131      13.227 -10.848   2.257  1.00 10.00      A   
ATOM   1252  O   ASN A 131      13.030  -9.808   2.882  1.00 10.00      A   
ATOM   1253  N   PHE A 132      12.248 -11.549   1.692  1.00 10.00      A   
ATOM   1254  HN  PHE A 132      12.469 -12.369   1.211  1.00 10.00      A   
ATOM   1255  CA  PHE A 132      10.852 -11.134   1.766  1.00 10.00      A   
ATOM   1256  CB  PHE A 132      10.016 -11.962   0.791  1.00 10.00      A   
ATOM   1257  CG  PHE A 132       8.744 -11.292   0.375  1.00 10.00      A   
ATOM   1258  CD1 PHE A 132       8.755 -10.280  -0.570  1.00 10.00      A   
ATOM   1259  CD2 PHE A 132       7.537 -11.670   0.930  1.00 10.00      A   
ATOM   1260  CE1 PHE A 132       7.583  -9.659  -0.954  1.00 10.00      A   
ATOM   1261  CE2 PHE A 132       6.362 -11.055   0.552  1.00 10.00      A   
ATOM   1262  CZ  PHE A 132       6.384 -10.048  -0.391  1.00 10.00      A   
ATOM   1263  C   PHE A 132      10.318 -11.279   3.193  1.00 10.00      A   
ATOM   1264  O   PHE A 132      10.681 -12.221   3.902  1.00 10.00      A   
ATOM   1265  N   LYS A 133       9.442 -10.364   3.608  1.00 10.00      A   
ATOM   1266  HN  LYS A 133       9.148  -9.659   2.987  1.00 10.00      A   
ATOM   1267  CA  LYS A 133       8.909 -10.396   4.967  1.00 10.00      A   
ATOM   1268  CB  LYS A 133       9.638  -9.384   5.865  1.00 10.00      A   
ATOM   1269  CG  LYS A 133      11.102  -9.715   6.123  1.00 10.00      A   
ATOM   1270  CD  LYS A 133      11.838  -8.545   6.754  1.00 10.00      A   
ATOM   1271  CE  LYS A 133      13.303  -8.878   6.995  1.00 10.00      A   
ATOM   1272  NZ  LYS A 133      14.123  -7.664   7.248  1.00 10.00      A   
ATOM   1273  HZ1 LYS A 133      13.670  -7.067   7.965  1.00 10.00      A   
ATOM   1274  HZ2 LYS A 133      14.228  -7.108   6.366  1.00 10.00      A   
ATOM   1275  HZ3 LYS A 133      15.071  -7.935   7.584  1.00 10.00      A   
ATOM   1276  C   LYS A 133       7.394 -10.187   5.056  1.00 10.00      A   
ATOM   1277  O   LYS A 133       6.725 -10.875   5.820  1.00 10.00      A   
ATOM   1278  N   VAL A 134       6.843  -9.246   4.294  1.00 10.00      A   
ATOM   1279  HN  VAL A 134       7.400  -8.735   3.663  1.00 10.00      A   
ATOM   1280  CA  VAL A 134       5.405  -8.974   4.368  1.00 10.00      A   
ATOM   1281  CB  VAL A 134       5.110  -7.614   5.046  1.00 10.00      A   
ATOM   1282  CG1 VAL A 134       3.613  -7.337   5.099  1.00 10.00      A   
ATOM   1283  CG2 VAL A 134       5.710  -7.564   6.445  1.00 10.00      A   
ATOM   1284  C   VAL A 134       4.727  -9.026   3.001  1.00 10.00      A   
ATOM   1285  O   VAL A 134       5.154  -8.358   2.059  1.00 10.00      A   
ATOM   1286  N   LEU A 135       3.662  -9.814   2.906  1.00 10.00      A   
ATOM   1287  HN  LEU A 135       3.368 -10.317   3.699  1.00 10.00      A   
ATOM   1288  CA  LEU A 135       2.910  -9.951   1.667  1.00 10.00      A   
ATOM   1289  CB  LEU A 135       3.052 -11.370   1.117  1.00 10.00      A   
ATOM   1290  CG  LEU A 135       2.376 -11.653  -0.228  1.00 10.00      A   
ATOM   1291  CD1 LEU A 135       2.911 -10.729  -1.311  1.00 10.00      A   
ATOM   1292  CD2 LEU A 135       2.567 -13.107  -0.625  1.00 10.00      A   
ATOM   1293  C   LEU A 135       1.438  -9.624   1.904  1.00 10.00      A   
ATOM   1294  O   LEU A 135       0.772 -10.265   2.720  1.00 10.00      A   
ATOM   1295  N   VAL A 136       0.943  -8.610   1.207  1.00 10.00      A   
ATOM   1296  HN  VAL A 136       1.527  -8.128   0.582  1.00 10.00      A   
ATOM   1297  CA  VAL A 136      -0.449  -8.195   1.336  1.00 10.00      A   
ATOM   1298  CB  VAL A 136      -0.577  -6.760   1.893  1.00 10.00      A   
ATOM   1299  CG1 VAL A 136      -2.041  -6.356   2.021  1.00 10.00      A   
ATOM   1300  CG2 VAL A 136       0.130  -6.639   3.234  1.00 10.00      A   
ATOM   1301  C   VAL A 136      -1.153  -8.275  -0.013  1.00 10.00      A   
ATOM   1302  O   VAL A 136      -0.862  -7.499  -0.925  1.00 10.00      A   
ATOM   1303  N   LEU A 137      -2.068  -9.222  -0.133  1.00 10.00      A   
ATOM   1304  HN  LEU A 137      -2.260  -9.801   0.640  1.00 10.00      A   
ATOM   1305  CA  LEU A 137      -2.820  -9.426  -1.357  1.00 10.00      A   
ATOM   1306  CB  LEU A 137      -2.585 -10.842  -1.903  1.00 10.00      A   
ATOM   1307  CG  LEU A 137      -1.134 -11.234  -2.189  1.00 10.00      A   
ATOM   1308  CD1 LEU A 137      -1.048 -12.689  -2.621  1.00 10.00      A   
ATOM   1309  CD2 LEU A 137      -0.528 -10.325  -3.245  1.00 10.00      A   
ATOM   1310  C   LEU A 137      -4.304  -9.210  -1.091  1.00 10.00      A   
ATOM   1311  O   LEU A 137      -4.988 -10.088  -0.565  1.00 10.00      A   
ATOM   1312  N   SER A 138      -4.797  -8.035  -1.440  1.00 10.00      A   
ATOM   1313  HN  SER A 138      -4.206  -7.372  -1.863  1.00 10.00      A   
ATOM   1314  CA  SER A 138      -6.196  -7.704  -1.229  1.00 10.00      A   
ATOM   1315  CB  SER A 138      -6.322  -6.330  -0.564  1.00 10.00      A   
ATOM   1316  OG  SER A 138      -7.634  -6.117  -0.073  1.00 10.00      A   
ATOM   1317  HG  SER A 138      -8.137  -6.938  -0.129  1.00 10.00      A   
ATOM   1318  C   SER A 138      -6.957  -7.727  -2.550  1.00 10.00      A   
ATOM   1319  O   SER A 138      -6.493  -7.173  -3.547  1.00 10.00      A   
ATOM   1320  N   SER A 139      -8.106  -8.395  -2.554  1.00 10.00      A   
ATOM   1321  HN  SER A 139      -8.397  -8.833  -1.729  1.00 10.00      A   
ATOM   1322  CA  SER A 139      -8.953  -8.505  -3.741  1.00 10.00      A   
ATOM   1323  CB  SER A 139      -9.569  -7.154  -4.107  1.00 10.00      A   
ATOM   1324  OG  SER A 139     -10.240  -6.580  -2.996  1.00 10.00      A   
ATOM   1325  HG  SER A 139     -11.108  -6.263  -3.278  1.00 10.00      A   
ATOM   1326  C   SER A 139      -8.202  -9.109  -4.930  1.00 10.00      A   
ATOM   1327  O   SER A 139      -8.493  -8.800  -6.089  1.00 10.00      A   
ATOM   1328  N   CYS A 140      -7.250  -9.981  -4.634  1.00 10.00      A   
ATOM   1329  HN  CYS A 140      -7.087 -10.213  -3.690  1.00 10.00      A   
ATOM   1330  CA  CYS A 140      -6.460 -10.630  -5.667  1.00 10.00      A   
ATOM   1331  CB  CYS A 140      -5.031 -10.867  -5.175  1.00 10.00      A   
ATOM   1332  SG  CYS A 140      -4.144  -9.353  -4.733  1.00 10.00      A   
ATOM   1333  HG  CYS A 140      -4.971  -8.575  -4.048  1.00 10.00      A   
ATOM   1334  C   CYS A 140      -7.114 -11.941  -6.091  1.00 10.00      A   
ATOM   1335  O   CYS A 140      -7.967 -12.472  -5.380  1.00 10.00      A   
ATOM   1336  N   GLU A 141      -6.722 -12.457  -7.242  1.00 10.00      A   
ATOM   1337  HN  GLU A 141      -6.039 -11.990  -7.770  1.00 10.00      A   
ATOM   1338  CA  GLU A 141      -7.287 -13.699  -7.751  1.00 10.00      A   
ATOM   1339  CB  GLU A 141      -8.607 -13.401  -8.464  1.00 10.00      A   
ATOM   1340  CG  GLU A 141      -8.501 -12.271  -9.478  1.00 10.00      A   
ATOM   1341  CD  GLU A 141      -9.784 -12.038 -10.241  1.00 10.00      A   
ATOM   1342  OE1 GLU A 141      -9.870 -12.465 -11.409  1.00 10.00      A   
ATOM   1343  OE2 GLU A 141     -10.709 -11.415  -9.679  1.00 10.00      A   
ATOM   1344  C   GLU A 141      -6.328 -14.353  -8.729  1.00 10.00      A   
ATOM   1345  O   GLU A 141      -5.328 -13.748  -9.116  1.00 10.00      A   
ATOM   1346  N   GLY A 142      -6.633 -15.584  -9.118  1.00 10.00      A   
ATOM   1347  HN  GLY A 142      -7.442 -16.018  -8.763  1.00 10.00      A   
ATOM   1348  CA  GLY A 142      -5.795 -16.290 -10.064  1.00 10.00      A   
ATOM   1349  C   GLY A 142      -4.893 -17.320  -9.419  1.00 10.00      A   
ATOM   1350  O   GLY A 142      -4.462 -18.266 -10.079  1.00 10.00      A   
ATOM   1351  N   PHE A 143      -4.614 -17.154  -8.135  1.00 10.00      A   
ATOM   1352  HN  PHE A 143      -5.008 -16.401  -7.650  1.00 10.00      A   
ATOM   1353  CA  PHE A 143      -3.740 -18.077  -7.427  1.00 10.00      A   
ATOM   1354  CB  PHE A 143      -2.688 -17.344  -6.576  1.00 10.00      A   
ATOM   1355  CG  PHE A 143      -3.231 -16.417  -5.520  1.00 10.00      A   
ATOM   1356  CD1 PHE A 143      -3.063 -16.708  -4.179  1.00 10.00      A   
ATOM   1357  CD2 PHE A 143      -3.895 -15.250  -5.867  1.00 10.00      A   
ATOM   1358  CE1 PHE A 143      -3.545 -15.856  -3.203  1.00 10.00      A   
ATOM   1359  CE2 PHE A 143      -4.383 -14.394  -4.898  1.00 10.00      A   
ATOM   1360  CZ  PHE A 143      -4.208 -14.698  -3.564  1.00 10.00      A   
ATOM   1361  C   PHE A 143      -4.522 -19.086  -6.602  1.00 10.00      A   
ATOM   1362  O   PHE A 143      -5.645 -18.819  -6.162  1.00 10.00      A   
ATOM   1363  N   SER A 144      -3.933 -20.256  -6.422  1.00 10.00      A   
ATOM   1364  HN  SER A 144      -3.046 -20.409  -6.828  1.00 10.00      A   
ATOM   1365  CA  SER A 144      -4.548 -21.320  -5.659  1.00 10.00      A   
ATOM   1366  CB  SER A 144      -4.503 -22.630  -6.460  1.00 10.00      A   
ATOM   1367  OG  SER A 144      -3.169 -23.067  -6.688  1.00 10.00      A   
ATOM   1368  HG  SER A 144      -2.589 -22.297  -6.830  1.00 10.00      A   
ATOM   1369  C   SER A 144      -3.836 -21.488  -4.321  1.00 10.00      A   
ATOM   1370  O   SER A 144      -3.046 -20.638  -3.919  1.00 10.00      A   
ATOM   1371  N   THR A 145      -4.115 -22.585  -3.632  1.00 10.00      A   
ATOM   1372  HN  THR A 145      -4.754 -23.232  -3.996  1.00 10.00      A   
ATOM   1373  CA  THR A 145      -3.493 -22.856  -2.345  1.00 10.00      A   
ATOM   1374  CB  THR A 145      -4.440 -23.673  -1.446  1.00 10.00      A   
ATOM   1375  OG1 THR A 145      -5.638 -23.976  -2.181  1.00 10.00      A   
ATOM   1376  HG1 THR A 145      -6.023 -23.153  -2.523  1.00 10.00      A   
ATOM   1377  CG2 THR A 145      -4.815 -22.874  -0.209  1.00 10.00      A   
ATOM   1378  C   THR A 145      -2.167 -23.598  -2.529  1.00 10.00      A   
ATOM   1379  O   THR A 145      -1.505 -23.980  -1.556  1.00 10.00      A   
ATOM   1380  N   ASP A 146      -1.782 -23.788  -3.788  1.00 10.00      A   
ATOM   1381  HN  ASP A 146      -2.348 -23.454  -4.515  1.00 10.00      A   
ATOM   1382  CA  ASP A 146      -0.540 -24.475  -4.120  1.00 10.00      A   
ATOM   1383  CB  ASP A 146      -0.570 -24.988  -5.558  1.00 10.00      A   
ATOM   1384  CG  ASP A 146       0.730 -25.653  -5.959  1.00 10.00      A   
ATOM   1385  OD1 ASP A 146       0.970 -26.800  -5.533  1.00 10.00      A   
ATOM   1386  OD2 ASP A 146       1.511 -25.037  -6.714  1.00 10.00      A   
ATOM   1387  C   ASP A 146       0.653 -23.549  -3.923  1.00 10.00      A   
ATOM   1388  O   ASP A 146       1.618 -23.897  -3.235  1.00 10.00      A   
ATOM   1389  N   GLY A 147       0.574 -22.363  -4.520  1.00 10.00      A   
ATOM   1390  HN  GLY A 147      -0.219 -22.151  -5.076  1.00 10.00      A   
ATOM   1391  CA  GLY A 147       1.641 -21.389  -4.390  1.00 10.00      A   
ATOM   1392  C   GLY A 147       1.823 -20.942  -2.954  1.00 10.00      A   
ATOM   1393  O   GLY A 147       2.935 -20.631  -2.534  1.00 10.00      A   
ATOM   1394  N   LEU A 148       0.725 -20.928  -2.198  1.00 10.00      A   
ATOM   1395  HN  LEU A 148      -0.132 -21.183  -2.600  1.00 10.00      A   
ATOM   1396  CA  LEU A 148       0.763 -20.530  -0.793  1.00 10.00      A   
ATOM   1397  CB  LEU A 148      -0.643 -20.543  -0.182  1.00 10.00      A   
ATOM   1398  CG  LEU A 148      -1.706 -19.702  -0.895  1.00 10.00      A   
ATOM   1399  CD1 LEU A 148      -2.996 -19.678  -0.092  1.00 10.00      A   
ATOM   1400  CD2 LEU A 148      -1.207 -18.288  -1.145  1.00 10.00      A   
ATOM   1401  C   LEU A 148       1.683 -21.458  -0.002  1.00 10.00      A   
ATOM   1402  O   LEU A 148       2.371 -21.027   0.925  1.00 10.00      A   
ATOM   1403  N   ALA A 149       1.697 -22.731  -0.386  1.00 10.00      A   
ATOM   1404  HN  ALA A 149       1.130 -23.008  -1.137  1.00 10.00      A   
ATOM   1405  CA  ALA A 149       2.533 -23.726   0.275  1.00 10.00      A   
ATOM   1406  CB  ALA A 149       2.149 -25.126  -0.181  1.00 10.00      A   
ATOM   1407  C   ALA A 149       4.006 -23.457  -0.010  1.00 10.00      A   
ATOM   1408  O   ALA A 149       4.862 -23.608   0.863  1.00 10.00      A   
ATOM   1409  N   ALA A 150       4.292 -23.044  -1.241  1.00 10.00      A   
ATOM   1410  HN  ALA A 150       3.564 -22.948  -1.890  1.00 10.00      A   
ATOM   1411  CA  ALA A 150       5.654 -22.734  -1.652  1.00 10.00      A   
ATOM   1412  CB  ALA A 150       5.706 -22.437  -3.144  1.00 10.00      A   
ATOM   1413  C   ALA A 150       6.183 -21.548  -0.856  1.00 10.00      A   
ATOM   1414  O   ALA A 150       7.333 -21.539  -0.425  1.00 10.00      A   
ATOM   1415  N   ILE A 151       5.324 -20.556  -0.654  1.00 10.00      A   
ATOM   1416  HN  ILE A 151       4.418 -20.629  -1.027  1.00 10.00      A   
ATOM   1417  CA  ILE A 151       5.684 -19.363   0.104  1.00 10.00      A   
ATOM   1418  CB  ILE A 151       4.552 -18.304   0.050  1.00 10.00      A   
ATOM   1419  CG1 ILE A 151       4.313 -17.826  -1.386  1.00 10.00      A   
ATOM   1420  CG2 ILE A 151       4.843 -17.123   0.969  1.00 10.00      A   
ATOM   1421  CD1 ILE A 151       5.505 -17.140  -2.018  1.00 10.00      A   
ATOM   1422  C   ILE A 151       5.959 -19.729   1.562  1.00 10.00      A   
ATOM   1423  O   ILE A 151       6.964 -19.310   2.144  1.00 10.00      A   
ATOM   1424  N   ALA A 152       5.076 -20.546   2.123  1.00 10.00      A   
ATOM   1425  HN  ALA A 152       4.326 -20.877   1.581  1.00 10.00      A   
ATOM   1426  CA  ALA A 152       5.179 -20.973   3.513  1.00 10.00      A   
ATOM   1427  CB  ALA A 152       3.937 -21.761   3.896  1.00 10.00      A   
ATOM   1428  C   ALA A 152       6.425 -21.811   3.777  1.00 10.00      A   
ATOM   1429  O   ALA A 152       7.049 -21.692   4.830  1.00 10.00      A   
ATOM   1430  N   ALA A 153       6.788 -22.653   2.823  1.00 10.00      A   
ATOM   1431  HN  ALA A 153       6.256 -22.702   1.997  1.00 10.00      A   
ATOM   1432  CA  ALA A 153       7.948 -23.525   2.975  1.00 10.00      A   
ATOM   1433  CB  ALA A 153       7.716 -24.847   2.259  1.00 10.00      A   
ATOM   1434  C   ALA A 153       9.241 -22.873   2.489  1.00 10.00      A   
ATOM   1435  O   ALA A 153      10.271 -23.539   2.380  1.00 10.00      A   
ATOM   1436  N   THR A 154       9.205 -21.579   2.209  1.00 10.00      A   
ATOM   1437  HN  THR A 154       8.368 -21.083   2.327  1.00 10.00      A   
ATOM   1438  CA  THR A 154      10.394 -20.885   1.732  1.00 10.00      A   
ATOM   1439  CB  THR A 154      10.296 -20.573   0.226  1.00 10.00      A   
ATOM   1440  OG1 THR A 154       9.935 -21.764  -0.483  1.00 10.00      A   
ATOM   1441  HG1 THR A 154       8.971 -21.799  -0.583  1.00 10.00      A   
ATOM   1442  CG2 THR A 154      11.622 -20.058  -0.310  1.00 10.00      A   
ATOM   1443  C   THR A 154      10.665 -19.593   2.500  1.00 10.00      A   
ATOM   1444  O   THR A 154      11.758 -19.394   3.036  1.00 10.00      A   
ATOM   1445  N   CYS A 155       9.671 -18.721   2.560  1.00 10.00      A   
ATOM   1446  HN  CYS A 155       8.808 -18.948   2.156  1.00 10.00      A   
ATOM   1447  CA  CYS A 155       9.817 -17.439   3.229  1.00 10.00      A   
ATOM   1448  CB  CYS A 155       8.701 -16.492   2.800  1.00 10.00      A   
ATOM   1449  SG  CYS A 155       8.447 -16.433   1.012  1.00 10.00      A   
ATOM   1450  HG  CYS A 155       7.289 -17.028   0.748  1.00 10.00      A   
ATOM   1451  C   CYS A 155       9.855 -17.574   4.743  1.00 10.00      A   
ATOM   1452  O   CYS A 155       8.846 -17.408   5.422  1.00 10.00      A   
ATOM   1453  N   ARG A 156      11.036 -17.871   5.266  1.00 10.00      A   
ATOM   1454  HN  ARG A 156      11.800 -18.015   4.665  1.00 10.00      A   
ATOM   1455  CA  ARG A 156      11.224 -18.017   6.705  1.00 10.00      A   
ATOM   1456  CB  ARG A 156      12.524 -18.768   7.011  1.00 10.00      A   
ATOM   1457  CG  ARG A 156      13.774 -18.165   6.387  1.00 10.00      A   
ATOM   1458  CD  ARG A 156      15.032 -18.868   6.881  1.00 10.00      A   
ATOM   1459  NE  ARG A 156      15.232 -18.686   8.319  1.00 10.00      A   
ATOM   1460  HE  ARG A 156      14.564 -19.091   8.923  1.00 10.00      A   
ATOM   1461  CZ  ARG A 156      16.254 -18.020   8.857  1.00 10.00      A   
ATOM   1462  NH1 ARG A 156      17.179 -17.464   8.082  1.00 10.00      A   
ATOM   1463 HH11 ARG A 156      17.977 -16.941   8.508  1.00 10.00      A   
ATOM   1464 HH12 ARG A 156      17.112 -17.548   7.045  1.00 10.00      A   
ATOM   1465  NH2 ARG A 156      16.344 -17.908  10.174  1.00 10.00      A   
ATOM   1466 HH21 ARG A 156      15.615 -18.341  10.788  1.00 10.00      A   
ATOM   1467 HH22 ARG A 156      17.139 -17.395  10.606  1.00 10.00      A   
ATOM   1468  C   ARG A 156      11.219 -16.659   7.396  1.00 10.00      A   
ATOM   1469  O   ARG A 156      10.957 -16.561   8.595  1.00 10.00      A   
ATOM   1470  N   ASN A 157      11.495 -15.611   6.633  1.00 10.00      A   
ATOM   1471  HN  ASN A 157      11.675 -15.744   5.678  1.00 10.00      A   
ATOM   1472  CA  ASN A 157      11.518 -14.264   7.179  1.00 10.00      A   
ATOM   1473  CB  ASN A 157      12.561 -13.391   6.471  1.00 10.00      A   
ATOM   1474  CG  ASN A 157      13.978 -13.905   6.628  1.00 10.00      A   
ATOM   1475  OD1 ASN A 157      14.607 -13.720   7.671  1.00 10.00      A   
ATOM   1476  ND2 ASN A 157      14.498 -14.534   5.584  1.00 10.00      A   
ATOM   1477 HD21 ASN A 157      13.945 -14.631   4.779  1.00 10.00      A   
ATOM   1478 HD22 ASN A 157      15.418 -14.874   5.655  1.00 10.00      A   
ATOM   1479  C   ASN A 157      10.143 -13.621   7.073  1.00 10.00      A   
ATOM   1480  O   ASN A 157       9.959 -12.474   7.472  1.00 10.00      A   
ATOM   1481  N   LEU A 158       9.179 -14.375   6.548  1.00 10.00      A   
ATOM   1482  HN  LEU A 158       9.387 -15.292   6.276  1.00 10.00      A   
ATOM   1483  CA  LEU A 158       7.817 -13.884   6.387  1.00 10.00      A   
ATOM   1484  CB  LEU A 158       6.978 -14.876   5.580  1.00 10.00      A   
ATOM   1485  CG  LEU A 158       5.700 -14.328   4.941  1.00 10.00      A   
ATOM   1486  CD1 LEU A 158       6.033 -13.369   3.811  1.00 10.00      A   
ATOM   1487  CD2 LEU A 158       4.818 -15.461   4.445  1.00 10.00      A   
ATOM   1488  C   LEU A 158       7.185 -13.638   7.750  1.00 10.00      A   
ATOM   1489  O   LEU A 158       7.179 -14.515   8.614  1.00 10.00      A   
ATOM   1490  N   LYS A 159       6.658 -12.443   7.935  1.00 10.00      A   
ATOM   1491  HN  LYS A 159       6.678 -11.795   7.195  1.00 10.00      A   
ATOM   1492  CA  LYS A 159       6.052 -12.063   9.194  1.00 10.00      A   
ATOM   1493  CB  LYS A 159       6.713 -10.788   9.723  1.00 10.00      A   
ATOM   1494  CG  LYS A 159       8.174 -10.955  10.109  1.00 10.00      A   
ATOM   1495  CD  LYS A 159       8.835  -9.616  10.403  1.00 10.00      A   
ATOM   1496  CE  LYS A 159       8.198  -8.923  11.596  1.00 10.00      A   
ATOM   1497  NZ  LYS A 159       8.969  -7.722  12.009  1.00 10.00      A   
ATOM   1498  HZ1 LYS A 159       9.135  -7.102  11.189  1.00 10.00      A   
ATOM   1499  HZ2 LYS A 159       9.884  -8.004  12.410  1.00 10.00      A   
ATOM   1500  HZ3 LYS A 159       8.445  -7.189  12.730  1.00 10.00      A   
ATOM   1501  C   LYS A 159       4.549 -11.848   9.071  1.00 10.00      A   
ATOM   1502  O   LYS A 159       3.781 -12.274   9.934  1.00 10.00      A   
ATOM   1503  N   GLU A 160       4.118 -11.199   8.000  1.00 10.00      A   
ATOM   1504  HN  GLU A 160       4.756 -10.926   7.308  1.00 10.00      A   
ATOM   1505  CA  GLU A 160       2.699 -10.912   7.825  1.00 10.00      A   
ATOM   1506  CB  GLU A 160       2.417  -9.426   8.078  1.00 10.00      A   
ATOM   1507  CG  GLU A 160       2.940  -8.921   9.413  1.00 10.00      A   
ATOM   1508  CD  GLU A 160       2.573  -7.479   9.680  1.00 10.00      A   
ATOM   1509  OE1 GLU A 160       3.437  -6.597   9.496  1.00 10.00      A   
ATOM   1510  OE2 GLU A 160       1.422  -7.221  10.088  1.00 10.00      A   
ATOM   1511  C   GLU A 160       2.180 -11.337   6.454  1.00 10.00      A   
ATOM   1512  O   GLU A 160       2.830 -11.119   5.428  1.00 10.00      A   
ATOM   1513  N   LEU A 161       1.002 -11.951   6.456  1.00 10.00      A   
ATOM   1514  HN  LEU A 161       0.551 -12.102   7.317  1.00 10.00      A   
ATOM   1515  CA  LEU A 161       0.353 -12.409   5.235  1.00 10.00      A   
ATOM   1516  CB  LEU A 161       0.531 -13.918   5.062  1.00 10.00      A   
ATOM   1517  CG  LEU A 161      -0.092 -14.522   3.802  1.00 10.00      A   
ATOM   1518  CD1 LEU A 161       0.658 -14.068   2.562  1.00 10.00      A   
ATOM   1519  CD2 LEU A 161      -0.110 -16.037   3.890  1.00 10.00      A   
ATOM   1520  C   LEU A 161      -1.130 -12.062   5.278  1.00 10.00      A   
ATOM   1521  O   LEU A 161      -1.882 -12.620   6.081  1.00 10.00      A   
ATOM   1522  N   ASP A 162      -1.540 -11.124   4.434  1.00 10.00      A   
ATOM   1523  HN  ASP A 162      -0.885 -10.706   3.829  1.00 10.00      A   
ATOM   1524  CA  ASP A 162      -2.934 -10.694   4.374  1.00 10.00      A   
ATOM   1525  CB  ASP A 162      -3.027  -9.196   4.681  1.00 10.00      A   
ATOM   1526  CG  ASP A 162      -4.449  -8.661   4.739  1.00 10.00      A   
ATOM   1527  OD1 ASP A 162      -5.403  -9.463   4.671  1.00 10.00      A   
ATOM   1528  OD2 ASP A 162      -4.614  -7.425   4.864  1.00 10.00      A   
ATOM   1529  C   ASP A 162      -3.523 -10.988   2.999  1.00 10.00      A   
ATOM   1530  O   ASP A 162      -2.972 -10.574   1.982  1.00 10.00      A   
ATOM   1531  N   LEU A 163      -4.638 -11.710   2.979  1.00 10.00      A   
ATOM   1532  HN  LEU A 163      -5.023 -12.009   3.829  1.00 10.00      A   
ATOM   1533  CA  LEU A 163      -5.304 -12.076   1.734  1.00 10.00      A   
ATOM   1534  CB  LEU A 163      -5.234 -13.594   1.532  1.00 10.00      A   
ATOM   1535  CG  LEU A 163      -3.852 -14.237   1.635  1.00 10.00      A   
ATOM   1536  CD1 LEU A 163      -3.976 -15.746   1.758  1.00 10.00      A   
ATOM   1537  CD2 LEU A 163      -3.000 -13.867   0.435  1.00 10.00      A   
ATOM   1538  C   LEU A 163      -6.771 -11.640   1.751  1.00 10.00      A   
ATOM   1539  O   LEU A 163      -7.624 -12.283   1.134  1.00 10.00      A   
ATOM   1540  N   ARG A 164      -7.058 -10.550   2.459  1.00 10.00      A   
ATOM   1541  HN  ARG A 164      -6.329 -10.080   2.926  1.00 10.00      A   
ATOM   1542  CA  ARG A 164      -8.426 -10.040   2.578  1.00 10.00      A   
ATOM   1543  CB  ARG A 164      -8.518  -8.842   3.539  1.00 10.00      A   
ATOM   1544  CG  ARG A 164      -8.424  -7.470   2.886  1.00 10.00      A   
ATOM   1545  CD  ARG A 164      -7.119  -6.782   3.237  1.00 10.00      A   
ATOM   1546  NE  ARG A 164      -7.163  -5.344   2.976  1.00 10.00      A   
ATOM   1547  HE  ARG A 164      -7.883  -5.013   2.388  1.00 10.00      A   
ATOM   1548  CZ  ARG A 164      -6.283  -4.474   3.470  1.00 10.00      A   
ATOM   1549  NH1 ARG A 164      -5.286  -4.898   4.240  1.00 10.00      A   
ATOM   1550 HH11 ARG A 164      -5.183  -5.924   4.463  1.00 10.00      A   
ATOM   1551 HH12 ARG A 164      -4.597  -4.219   4.627  1.00 10.00      A   
ATOM   1552  NH2 ARG A 164      -6.402  -3.179   3.189  1.00 10.00      A   
ATOM   1553 HH21 ARG A 164      -5.716  -2.492   3.571  1.00 10.00      A   
ATOM   1554 HH22 ARG A 164      -7.184  -2.840   2.583  1.00 10.00      A   
ATOM   1555  C   ARG A 164      -9.098  -9.735   1.236  1.00 10.00      A   
ATOM   1556  O   ARG A 164      -8.498  -9.140   0.334  1.00 10.00      A   
ATOM   1557  N   GLU A 165     -10.346 -10.188   1.121  1.00 10.00      A   
ATOM   1558  HN  GLU A 165     -10.731 -10.685   1.872  1.00 10.00      A   
ATOM   1559  CA  GLU A 165     -11.178  -9.977  -0.065  1.00 10.00      A   
ATOM   1560  CB  GLU A 165     -11.492  -8.490  -0.273  1.00 10.00      A   
ATOM   1561  CG  GLU A 165     -12.643  -7.967   0.580  1.00 10.00      A   
ATOM   1562  CD  GLU A 165     -12.339  -7.950   2.069  1.00 10.00      A   
ATOM   1563  OE1 GLU A 165     -11.789  -6.942   2.558  1.00 10.00      A   
ATOM   1564  OE2 GLU A 165     -12.662  -8.943   2.759  1.00 10.00      A   
ATOM   1565  C   GLU A 165     -10.609 -10.601  -1.338  1.00 10.00      A   
ATOM   1566  O   GLU A 165     -11.024 -10.256  -2.442  1.00 10.00      A   
ATOM   1567  N   SER A 166      -9.679 -11.529  -1.186  1.00 10.00      A   
ATOM   1568  HN  SER A 166      -9.396 -11.784  -0.283  1.00 10.00      A   
ATOM   1569  CA  SER A 166      -9.076 -12.179  -2.337  1.00 10.00      A   
ATOM   1570  CB  SER A 166      -7.575 -12.378  -2.130  1.00 10.00      A   
ATOM   1571  OG  SER A 166      -6.903 -11.126  -2.130  1.00 10.00      A   
ATOM   1572  HG  SER A 166      -6.365 -11.047  -1.327  1.00 10.00      A   
ATOM   1573  C   SER A 166      -9.763 -13.501  -2.674  1.00 10.00      A   
ATOM   1574  O   SER A 166     -10.194 -14.238  -1.786  1.00 10.00      A   
ATOM   1575  N   ASP A 167      -9.869 -13.776  -3.965  1.00 10.00      A   
ATOM   1576  HN  ASP A 167      -9.504 -13.133  -4.617  1.00 10.00      A   
ATOM   1577  CA  ASP A 167     -10.485 -14.999  -4.455  1.00 10.00      A   
ATOM   1578  CB  ASP A 167     -11.309 -14.706  -5.712  1.00 10.00      A   
ATOM   1579  CG  ASP A 167     -12.102 -15.900  -6.206  1.00 10.00      A   
ATOM   1580  OD1 ASP A 167     -12.916 -16.441  -5.426  1.00 10.00      A   
ATOM   1581  OD2 ASP A 167     -11.937 -16.282  -7.385  1.00 10.00      A   
ATOM   1582  C   ASP A 167      -9.396 -16.018  -4.758  1.00 10.00      A   
ATOM   1583  O   ASP A 167      -8.780 -15.991  -5.824  1.00 10.00      A   
ATOM   1584  N   VAL A 168      -9.137 -16.886  -3.796  1.00 10.00      A   
ATOM   1585  HN  VAL A 168      -9.660 -16.846  -2.964  1.00 10.00      A   
ATOM   1586  CA  VAL A 168      -8.109 -17.904  -3.934  1.00 10.00      A   
ATOM   1587  CB  VAL A 168      -7.262 -17.994  -2.647  1.00 10.00      A   
ATOM   1588  CG1 VAL A 168      -5.999 -18.808  -2.881  1.00 10.00      A   
ATOM   1589  CG2 VAL A 168      -6.927 -16.610  -2.115  1.00 10.00      A   
ATOM   1590  C   VAL A 168      -8.745 -19.265  -4.183  1.00 10.00      A   
ATOM   1591  O   VAL A 168      -9.741 -19.607  -3.548  1.00 10.00      A   
ATOM   1592  N   ASP A 169      -8.172 -20.036  -5.100  1.00 10.00      A   
ATOM   1593  HN  ASP A 169      -7.382 -19.706  -5.580  1.00 10.00      A   
ATOM   1594  CA  ASP A 169      -8.695 -21.364  -5.405  1.00 10.00      A   
ATOM   1595  CB  ASP A 169      -8.090 -21.924  -6.694  1.00 10.00      A   
ATOM   1596  CG  ASP A 169      -8.621 -23.309  -7.026  1.00 10.00      A   
ATOM   1597  OD1 ASP A 169      -7.850 -24.291  -6.942  1.00 10.00      A   
ATOM   1598  OD2 ASP A 169      -9.818 -23.423  -7.370  1.00 10.00      A   
ATOM   1599  C   ASP A 169      -8.428 -22.319  -4.251  1.00 10.00      A   
ATOM   1600  O   ASP A 169      -7.281 -22.504  -3.834  1.00 10.00      A   
ATOM   1601  N   ASP A 170      -9.492 -22.917  -3.735  1.00 10.00      A   
ATOM   1602  HN  ASP A 170     -10.375 -22.731  -4.120  1.00 10.00      A   
ATOM   1603  CA  ASP A 170      -9.385 -23.843  -2.618  1.00 10.00      A   
ATOM   1604  CB  ASP A 170     -10.699 -23.906  -1.820  1.00 10.00      A   
ATOM   1605  CG  ASP A 170     -11.017 -22.620  -1.072  1.00 10.00      A   
ATOM   1606  OD1 ASP A 170     -10.423 -22.383   0.005  1.00 10.00      A   
ATOM   1607  OD2 ASP A 170     -11.872 -21.847  -1.550  1.00 10.00      A   
ATOM   1608  C   ASP A 170      -8.987 -25.236  -3.097  1.00 10.00      A   
ATOM   1609  O   ASP A 170      -9.773 -25.938  -3.738  1.00 10.00      A   
ATOM   1610  N   VAL A 171      -7.748 -25.613  -2.827  1.00 10.00      A   
ATOM   1611  HN  VAL A 171      -7.142 -24.984  -2.369  1.00 10.00      A   
ATOM   1612  CA  VAL A 171      -7.254 -26.927  -3.203  1.00 10.00      A   
ATOM   1613  CB  VAL A 171      -5.823 -26.866  -3.785  1.00 10.00      A   
ATOM   1614  CG1 VAL A 171      -5.384 -28.238  -4.281  1.00 10.00      A   
ATOM   1615  CG2 VAL A 171      -5.739 -25.845  -4.908  1.00 10.00      A   
ATOM   1616  C   VAL A 171      -7.257 -27.824  -1.974  1.00 10.00      A   
ATOM   1617  O   VAL A 171      -8.016 -28.791  -1.893  1.00 10.00      A   
ATOM   1618  N   SER A 172      -6.414 -27.479  -1.011  1.00 10.00      A   
ATOM   1619  HN  SER A 172      -5.849 -26.686  -1.132  1.00 10.00      A   
ATOM   1620  CA  SER A 172      -6.300 -28.228   0.227  1.00 10.00      A   
ATOM   1621  CB  SER A 172      -5.410 -29.463   0.026  1.00 10.00      A   
ATOM   1622  OG  SER A 172      -5.911 -30.305  -1.002  1.00 10.00      A   
ATOM   1623  HG  SER A 172      -6.816 -30.036  -1.218  1.00 10.00      A   
ATOM   1624  C   SER A 172      -5.694 -27.336   1.303  1.00 10.00      A   
ATOM   1625  O   SER A 172      -4.750 -26.594   1.035  1.00 10.00      A   
ATOM   1626  N   GLY A 173      -6.240 -27.406   2.509  1.00 10.00      A   
ATOM   1627  HN  GLY A 173      -7.012 -27.997   2.653  1.00 10.00      A   
ATOM   1628  CA  GLY A 173      -5.730 -26.607   3.611  1.00 10.00      A   
ATOM   1629  C   GLY A 173      -4.496 -27.226   4.245  1.00 10.00      A   
ATOM   1630  O   GLY A 173      -4.133 -26.904   5.375  1.00 10.00      A   
ATOM   1631  N   HIS A 174      -3.845 -28.113   3.504  1.00 10.00      A   
ATOM   1632  HN  HIS A 174      -4.178 -28.314   2.605  1.00 10.00      A   
ATOM   1633  CA  HIS A 174      -2.647 -28.789   3.983  1.00 10.00      A   
ATOM   1634  CB  HIS A 174      -2.494 -30.150   3.294  1.00 10.00      A   
ATOM   1635  CG  HIS A 174      -1.779 -31.176   4.121  1.00 10.00      A   
ATOM   1636  ND1 HIS A 174      -2.438 -31.909   5.083  1.00 10.00      A   
ATOM   1637  CD2 HIS A 174      -0.474 -31.552   4.097  1.00 10.00      A   
ATOM   1638  CE1 HIS A 174      -1.530 -32.707   5.619  1.00 10.00      A   
ATOM   1639  NE2 HIS A 174      -0.331 -32.525   5.053  1.00 10.00      A   
ATOM   1640  HE2 HIS A 174       0.497 -33.007   5.272  1.00 10.00      A   
ATOM   1641  C   HIS A 174      -1.409 -27.929   3.745  1.00 10.00      A   
ATOM   1642  O   HIS A 174      -0.297 -28.308   4.107  1.00 10.00      A   
ATOM   1643  N   TRP A 175      -1.609 -26.759   3.140  1.00 10.00      A   
ATOM   1644  HN  TRP A 175      -2.518 -26.510   2.870  1.00 10.00      A   
ATOM   1645  CA  TRP A 175      -0.509 -25.838   2.862  1.00 10.00      A   
ATOM   1646  CB  TRP A 175      -0.971 -24.700   1.935  1.00 10.00      A   
ATOM   1647  CG  TRP A 175      -1.932 -23.737   2.570  1.00 10.00      A   
ATOM   1648  CD1 TRP A 175      -3.275 -23.905   2.730  1.00 10.00      A   
ATOM   1649  CD2 TRP A 175      -1.621 -22.453   3.126  1.00 10.00      A   
ATOM   1650  NE1 TRP A 175      -3.820 -22.815   3.361  1.00 10.00      A   
ATOM   1651  HE1 TRP A 175      -4.773 -22.702   3.589  1.00 10.00      A   
ATOM   1652  CE2 TRP A 175      -2.825 -21.905   3.612  1.00 10.00      A   
ATOM   1653  CE3 TRP A 175      -0.442 -21.716   3.263  1.00 10.00      A   
ATOM   1654  CZ2 TRP A 175      -2.881 -20.655   4.225  1.00 10.00      A   
ATOM   1655  CZ3 TRP A 175      -0.500 -20.477   3.869  1.00 10.00      A   
ATOM   1656  CH2 TRP A 175      -1.710 -19.958   4.343  1.00 10.00      A   
ATOM   1657  C   TRP A 175       0.061 -25.280   4.162  1.00 10.00      A   
ATOM   1658  O   TRP A 175       1.223 -24.883   4.231  1.00 10.00      A   
ATOM   1659  N   LEU A 176      -0.768 -25.282   5.195  1.00 10.00      A   
ATOM   1660  HN  LEU A 176      -1.678 -25.625   5.070  1.00 10.00      A   
ATOM   1661  CA  LEU A 176      -0.372 -24.783   6.504  1.00 10.00      A   
ATOM   1662  CB  LEU A 176      -1.608 -24.599   7.386  1.00 10.00      A   
ATOM   1663  CG  LEU A 176      -1.577 -23.412   8.350  1.00 10.00      A   
ATOM   1664  CD1 LEU A 176      -1.698 -22.099   7.592  1.00 10.00      A   
ATOM   1665  CD2 LEU A 176      -2.676 -23.535   9.390  1.00 10.00      A   
ATOM   1666  C   LEU A 176       0.617 -25.740   7.170  1.00 10.00      A   
ATOM   1667  O   LEU A 176       1.324 -25.373   8.107  1.00 10.00      A   
ATOM   1668  N   SER A 177       0.673 -26.965   6.664  1.00 10.00      A   
ATOM   1669  HN  SER A 177       0.092 -27.200   5.911  1.00 10.00      A   
ATOM   1670  CA  SER A 177       1.573 -27.977   7.199  1.00 10.00      A   
ATOM   1671  CB  SER A 177       0.990 -29.372   6.960  1.00 10.00      A   
ATOM   1672  OG  SER A 177      -0.429 -29.353   7.046  1.00 10.00      A   
ATOM   1673  HG  SER A 177      -0.777 -30.174   6.689  1.00 10.00      A   
ATOM   1674  C   SER A 177       2.960 -27.864   6.562  1.00 10.00      A   
ATOM   1675  O   SER A 177       3.893 -28.584   6.932  1.00 10.00      A   
ATOM   1676  N   HIS A 178       3.091 -26.949   5.607  1.00 10.00      A   
ATOM   1677  HN  HIS A 178       2.320 -26.396   5.368  1.00 10.00      A   
ATOM   1678  CA  HIS A 178       4.356 -26.739   4.912  1.00 10.00      A   
ATOM   1679  CB  HIS A 178       4.129 -26.237   3.483  1.00 10.00      A   
ATOM   1680  CG  HIS A 178       3.724 -27.315   2.519  1.00 10.00      A   
ATOM   1681  ND1 HIS A 178       4.623 -27.862   1.630  1.00 10.00      A   
ATOM   1682  CD2 HIS A 178       2.519 -27.917   2.357  1.00 10.00      A   
ATOM   1683  CE1 HIS A 178       3.953 -28.777   0.954  1.00 10.00      A   
ATOM   1684  NE2 HIS A 178       2.681 -28.846   1.359  1.00 10.00      A   
ATOM   1685  HE2 HIS A 178       1.993 -29.456   1.013  1.00 10.00      A   
ATOM   1686  C   HIS A 178       5.254 -25.778   5.679  1.00 10.00      A   
ATOM   1687  O   HIS A 178       6.423 -25.594   5.335  1.00 10.00      A   
ATOM   1688  N   PHE A 179       4.706 -25.169   6.721  1.00 10.00      A   
ATOM   1689  HN  PHE A 179       3.772 -25.358   6.948  1.00 10.00      A   
ATOM   1690  CA  PHE A 179       5.465 -24.242   7.541  1.00 10.00      A   
ATOM   1691  CB  PHE A 179       4.538 -23.470   8.481  1.00 10.00      A   
ATOM   1692  CG  PHE A 179       3.759 -22.365   7.823  1.00 10.00      A   
ATOM   1693  CD1 PHE A 179       2.513 -22.608   7.271  1.00 10.00      A   
ATOM   1694  CD2 PHE A 179       4.267 -21.079   7.771  1.00 10.00      A   
ATOM   1695  CE1 PHE A 179       1.788 -21.592   6.679  1.00 10.00      A   
ATOM   1696  CE2 PHE A 179       3.549 -20.057   7.179  1.00 10.00      A   
ATOM   1697  CZ  PHE A 179       2.307 -20.315   6.634  1.00 10.00      A   
ATOM   1698  C   PHE A 179       6.510 -24.998   8.352  1.00 10.00      A   
ATOM   1699  O   PHE A 179       6.182 -25.938   9.079  1.00 10.00      A   
ATOM   1700  N   PRO A 180       7.783 -24.616   8.221  1.00 10.00      A   
ATOM   1701  CA  PRO A 180       8.874 -25.259   8.956  1.00 10.00      A   
ATOM   1702  CB  PRO A 180      10.131 -24.618   8.360  1.00 10.00      A   
ATOM   1703  CG  PRO A 180       9.665 -23.312   7.813  1.00 10.00      A   
ATOM   1704  CD  PRO A 180       8.258 -23.535   7.344  1.00 10.00      A   
ATOM   1705  C   PRO A 180       8.786 -24.976  10.455  1.00 10.00      A   
ATOM   1706  O   PRO A 180       8.150 -24.006  10.878  1.00 10.00      A   
ATOM   1707  N   ASP A 181       9.427 -25.818  11.255  1.00 10.00      A   
ATOM   1708  HN  ASP A 181       9.925 -26.566  10.859  1.00 10.00      A   
ATOM   1709  CA  ASP A 181       9.422 -25.655  12.712  1.00 10.00      A   
ATOM   1710  CB  ASP A 181      10.055 -26.866  13.396  1.00 10.00      A   
ATOM   1711  CG  ASP A 181       9.043 -27.719  14.132  1.00 10.00      A   
ATOM   1712  OD1 ASP A 181       8.744 -27.418  15.308  1.00 10.00      A   
ATOM   1713  OD2 ASP A 181       8.547 -28.702  13.540  1.00 10.00      A   
ATOM   1714  C   ASP A 181      10.172 -24.393  13.117  1.00 10.00      A   
ATOM   1715  O   ASP A 181       9.918 -23.810  14.173  1.00 10.00      A   
ATOM   1716  N   THR A 182      11.101 -23.976  12.272  1.00 10.00      A   
ATOM   1717  HN  THR A 182      11.274 -24.497  11.458  1.00 10.00      A   
ATOM   1718  CA  THR A 182      11.885 -22.779  12.523  1.00 10.00      A   
ATOM   1719  CB  THR A 182      13.182 -22.776  11.693  1.00 10.00      A   
ATOM   1720  OG1 THR A 182      12.981 -23.531  10.489  1.00 10.00      A   
ATOM   1721  HG1 THR A 182      12.590 -22.960   9.820  1.00 10.00      A   
ATOM   1722  CG2 THR A 182      14.332 -23.375  12.488  1.00 10.00      A   
ATOM   1723  C   THR A 182      11.087 -21.514  12.213  1.00 10.00      A   
ATOM   1724  O   THR A 182      11.566 -20.402  12.421  1.00 10.00      A   
ATOM   1725  N   TYR A 183       9.870 -21.681  11.709  1.00 10.00      A   
ATOM   1726  HN  TYR A 183       9.528 -22.590  11.563  1.00 10.00      A   
ATOM   1727  CA  TYR A 183       9.028 -20.540  11.385  1.00 10.00      A   
ATOM   1728  CB  TYR A 183       8.014 -20.893  10.289  1.00 10.00      A   
ATOM   1729  CG  TYR A 183       7.278 -19.702   9.714  1.00 10.00      A   
ATOM   1730  CD1 TYR A 183       7.725 -19.083   8.554  1.00 10.00      A   
ATOM   1731  CD2 TYR A 183       6.138 -19.197  10.328  1.00 10.00      A   
ATOM   1732  CE1 TYR A 183       7.058 -17.998   8.023  1.00 10.00      A   
ATOM   1733  CE2 TYR A 183       5.469 -18.111   9.804  1.00 10.00      A   
ATOM   1734  CZ  TYR A 183       5.930 -17.516   8.652  1.00 10.00      A   
ATOM   1735  OH  TYR A 183       5.263 -16.434   8.127  1.00 10.00      A   
ATOM   1736  HH  TYR A 183       5.692 -15.620   8.430  1.00 10.00      A   
ATOM   1737  C   TYR A 183       8.319 -20.041  12.638  1.00 10.00      A   
ATOM   1738  O   TYR A 183       7.291 -20.590  13.034  1.00 10.00      A   
ATOM   1739  N   THR A 184       8.888 -19.017  13.263  1.00 10.00      A   
ATOM   1740  HN  THR A 184       9.727 -18.646  12.910  1.00 10.00      A   
ATOM   1741  CA  THR A 184       8.321 -18.428  14.470  1.00 10.00      A   
ATOM   1742  CB  THR A 184       9.236 -18.701  15.686  1.00 10.00      A   
ATOM   1743  OG1 THR A 184      10.581 -18.295  15.382  1.00 10.00      A   
ATOM   1744  HG1 THR A 184      10.859 -17.625  16.027  1.00 10.00      A   
ATOM   1745  CG2 THR A 184       9.234 -20.183  16.036  1.00 10.00      A   
ATOM   1746  C   THR A 184       8.165 -16.920  14.280  1.00 10.00      A   
ATOM   1747  O   THR A 184       7.848 -16.183  15.213  1.00 10.00      A   
ATOM   1748  N   SER A 185       8.383 -16.480  13.052  1.00 10.00      A   
ATOM   1749  HN  SER A 185       8.625 -17.125  12.355  1.00 10.00      A   
ATOM   1750  CA  SER A 185       8.305 -15.071  12.697  1.00 10.00      A   
ATOM   1751  CB  SER A 185       9.263 -14.827  11.530  1.00 10.00      A   
ATOM   1752  OG  SER A 185       9.857 -16.056  11.124  1.00 10.00      A   
ATOM   1753  HG  SER A 185      10.207 -15.964  10.228  1.00 10.00      A   
ATOM   1754  C   SER A 185       6.885 -14.640  12.317  1.00 10.00      A   
ATOM   1755  O   SER A 185       6.690 -13.579  11.724  1.00 10.00      A   
ATOM   1756  N   LEU A 186       5.893 -15.448  12.675  1.00 10.00      A   
ATOM   1757  HN  LEU A 186       6.094 -16.262  13.182  1.00 10.00      A   
ATOM   1758  CA  LEU A 186       4.510 -15.130  12.346  1.00 10.00      A   
ATOM   1759  CB  LEU A 186       3.621 -16.369  12.470  1.00 10.00      A   
ATOM   1760  CG  LEU A 186       2.179 -16.217  11.980  1.00 10.00      A   
ATOM   1761  CD1 LEU A 186       2.146 -15.940  10.484  1.00 10.00      A   
ATOM   1762  CD2 LEU A 186       1.365 -17.456  12.316  1.00 10.00      A   
ATOM   1763  C   LEU A 186       3.976 -13.998  13.221  1.00 10.00      A   
ATOM   1764  O   LEU A 186       3.918 -14.121  14.444  1.00 10.00      A   
ATOM   1765  N   VAL A 187       3.602 -12.897  12.585  1.00 10.00      A   
ATOM   1766  HN  VAL A 187       3.693 -12.857  11.607  1.00 10.00      A   
ATOM   1767  CA  VAL A 187       3.076 -11.739  13.289  1.00 10.00      A   
ATOM   1768  CB  VAL A 187       3.872 -10.457  12.944  1.00 10.00      A   
ATOM   1769  CG1 VAL A 187       3.278  -9.241  13.641  1.00 10.00      A   
ATOM   1770  CG2 VAL A 187       5.341 -10.614  13.312  1.00 10.00      A   
ATOM   1771  C   VAL A 187       1.597 -11.532  12.956  1.00 10.00      A   
ATOM   1772  O   VAL A 187       0.767 -11.375  13.853  1.00 10.00      A   
ATOM   1773  N   SER A 188       1.267 -11.544  11.672  1.00 10.00      A   
ATOM   1774  HN  SER A 188       1.963 -11.692  10.996  1.00 10.00      A   
ATOM   1775  CA  SER A 188      -0.114 -11.353  11.243  1.00 10.00      A   
ATOM   1776  CB  SER A 188      -0.334  -9.920  10.756  1.00 10.00      A   
ATOM   1777  OG  SER A 188       0.211  -8.981  11.668  1.00 10.00      A   
ATOM   1778  HG  SER A 188       0.683  -8.292  11.172  1.00 10.00      A   
ATOM   1779  C   SER A 188      -0.476 -12.335  10.135  1.00 10.00      A   
ATOM   1780  O   SER A 188       0.244 -12.459   9.141  1.00 10.00      A   
ATOM   1781  N   LEU A 189      -1.591 -13.027  10.306  1.00 10.00      A   
ATOM   1782  HN  LEU A 189      -2.126 -12.882  11.123  1.00 10.00      A   
ATOM   1783  CA  LEU A 189      -2.051 -13.997   9.320  1.00 10.00      A   
ATOM   1784  CB  LEU A 189      -1.696 -15.419   9.762  1.00 10.00      A   
ATOM   1785  CG  LEU A 189      -1.993 -16.536   8.757  1.00 10.00      A   
ATOM   1786  CD1 LEU A 189      -1.225 -16.317   7.464  1.00 10.00      A   
ATOM   1787  CD2 LEU A 189      -1.672 -17.899   9.352  1.00 10.00      A   
ATOM   1788  C   LEU A 189      -3.558 -13.874   9.112  1.00 10.00      A   
ATOM   1789  O   LEU A 189      -4.340 -14.023  10.054  1.00 10.00      A   
ATOM   1790  N   ASN A 190      -3.963 -13.587   7.883  1.00 10.00      A   
ATOM   1791  HN  ASN A 190      -3.295 -13.459   7.172  1.00 10.00      A   
ATOM   1792  CA  ASN A 190      -5.376 -13.451   7.559  1.00 10.00      A   
ATOM   1793  CB  ASN A 190      -5.720 -11.996   7.219  1.00 10.00      A   
ATOM   1794  CG  ASN A 190      -7.145 -11.827   6.716  1.00 10.00      A   
ATOM   1795  OD1 ASN A 190      -8.052 -12.570   7.099  1.00 10.00      A   
ATOM   1796  ND2 ASN A 190      -7.352 -10.851   5.852  1.00 10.00      A   
ATOM   1797 HD21 ASN A 190      -6.576 -10.294   5.577  1.00 10.00      A   
ATOM   1798 HD22 ASN A 190      -8.261 -10.712   5.522  1.00 10.00      A   
ATOM   1799  C   ASN A 190      -5.759 -14.363   6.400  1.00 10.00      A   
ATOM   1800  O   ASN A 190      -5.362 -14.131   5.255  1.00 10.00      A   
ATOM   1801  N   ILE A 191      -6.531 -15.404   6.704  1.00 10.00      A   
ATOM   1802  HN  ILE A 191      -6.805 -15.542   7.641  1.00 10.00      A   
ATOM   1803  CA  ILE A 191      -6.977 -16.351   5.686  1.00 10.00      A   
ATOM   1804  CB  ILE A 191      -6.260 -17.712   5.806  1.00 10.00      A   
ATOM   1805  CG1 ILE A 191      -6.454 -18.310   7.204  1.00 10.00      A   
ATOM   1806  CG2 ILE A 191      -4.780 -17.574   5.477  1.00 10.00      A   
ATOM   1807  CD1 ILE A 191      -6.260 -19.811   7.254  1.00 10.00      A   
ATOM   1808  C   ILE A 191      -8.484 -16.570   5.772  1.00 10.00      A   
ATOM   1809  O   ILE A 191      -8.991 -17.638   5.423  1.00 10.00      A   
ATOM   1810  N   SER A 192      -9.197 -15.536   6.202  1.00 10.00      A   
ATOM   1811  HN  SER A 192      -8.736 -14.697   6.423  1.00 10.00      A   
ATOM   1812  CA  SER A 192     -10.647 -15.607   6.350  1.00 10.00      A   
ATOM   1813  CB  SER A 192     -11.152 -14.356   7.072  1.00 10.00      A   
ATOM   1814  OG  SER A 192     -10.603 -13.178   6.497  1.00 10.00      A   
ATOM   1815  HG  SER A 192      -9.781 -12.944   6.954  1.00 10.00      A   
ATOM   1816  C   SER A 192     -11.359 -15.762   5.001  1.00 10.00      A   
ATOM   1817  O   SER A 192     -12.539 -16.118   4.944  1.00 10.00      A   
ATOM   1818  N   CYS A 193     -10.634 -15.499   3.922  1.00 10.00      A   
ATOM   1819  HN  CYS A 193      -9.694 -15.237   4.030  1.00 10.00      A   
ATOM   1820  CA  CYS A 193     -11.191 -15.589   2.582  1.00 10.00      A   
ATOM   1821  CB  CYS A 193     -10.320 -14.784   1.624  1.00 10.00      A   
ATOM   1822  SG  CYS A 193      -8.547 -15.056   1.861  1.00 10.00      A   
ATOM   1823  HG  CYS A 193      -7.898 -14.182   1.100  1.00 10.00      A   
ATOM   1824  C   CYS A 193     -11.272 -17.034   2.106  1.00 10.00      A   
ATOM   1825  O   CYS A 193     -12.174 -17.396   1.351  1.00 10.00      A   
ATOM   1826  N   LEU A 194     -10.338 -17.854   2.572  1.00 10.00      A   
ATOM   1827  HN  LEU A 194      -9.679 -17.511   3.209  1.00 10.00      A   
ATOM   1828  CA  LEU A 194     -10.276 -19.256   2.183  1.00 10.00      A   
ATOM   1829  CB  LEU A 194      -8.963 -19.879   2.664  1.00 10.00      A   
ATOM   1830  CG  LEU A 194      -7.686 -19.341   2.017  1.00 10.00      A   
ATOM   1831  CD1 LEU A 194      -6.459 -19.862   2.748  1.00 10.00      A   
ATOM   1832  CD2 LEU A 194      -7.636 -19.726   0.547  1.00 10.00      A   
ATOM   1833  C   LEU A 194     -11.459 -20.044   2.724  1.00 10.00      A   
ATOM   1834  O   LEU A 194     -11.963 -19.764   3.812  1.00 10.00      A   
ATOM   1835  N   ALA A 195     -11.902 -21.029   1.961  1.00 10.00      A   
ATOM   1836  HN  ALA A 195     -11.460 -21.206   1.093  1.00 10.00      A   
ATOM   1837  CA  ALA A 195     -13.024 -21.860   2.369  1.00 10.00      A   
ATOM   1838  CB  ALA A 195     -14.062 -21.938   1.260  1.00 10.00      A   
ATOM   1839  C   ALA A 195     -12.538 -23.254   2.748  1.00 10.00      A   
ATOM   1840  O   ALA A 195     -13.255 -24.025   3.389  1.00 10.00      A   
ATOM   1841  N   SER A 196     -11.315 -23.566   2.344  1.00 10.00      A   
ATOM   1842  HN  SER A 196     -10.803 -22.905   1.827  1.00 10.00      A   
ATOM   1843  CA  SER A 196     -10.710 -24.858   2.627  1.00 10.00      A   
ATOM   1844  CB  SER A 196      -9.439 -25.040   1.788  1.00 10.00      A   
ATOM   1845  OG  SER A 196      -8.824 -23.787   1.515  1.00 10.00      A   
ATOM   1846  HG  SER A 196      -9.375 -23.283   0.888  1.00 10.00      A   
ATOM   1847  C   SER A 196     -10.405 -25.024   4.116  1.00 10.00      A   
ATOM   1848  O   SER A 196     -10.167 -24.045   4.829  1.00 10.00      A   
ATOM   1849  N   GLU A 197     -10.413 -26.267   4.578  1.00 10.00      A   
ATOM   1850  HN  GLU A 197     -10.593 -27.009   3.961  1.00 10.00      A   
ATOM   1851  CA  GLU A 197     -10.143 -26.557   5.974  1.00 10.00      A   
ATOM   1852  CB  GLU A 197     -10.991 -27.741   6.452  1.00 10.00      A   
ATOM   1853  CG  GLU A 197     -10.942 -27.972   7.954  1.00 10.00      A   
ATOM   1854  CD  GLU A 197     -11.912 -29.038   8.422  1.00 10.00      A   
ATOM   1855  OE1 GLU A 197     -13.087 -28.707   8.679  1.00 10.00      A   
ATOM   1856  OE2 GLU A 197     -11.501 -30.212   8.550  1.00 10.00      A   
ATOM   1857  C   GLU A 197      -8.659 -26.837   6.182  1.00 10.00      A   
ATOM   1858  O   GLU A 197      -8.130 -27.846   5.707  1.00 10.00      A   
ATOM   1859  N   VAL A 198      -7.984 -25.922   6.869  1.00 10.00      A   
ATOM   1860  HN  VAL A 198      -8.455 -25.129   7.199  1.00 10.00      A   
ATOM   1861  CA  VAL A 198      -6.561 -26.070   7.142  1.00 10.00      A   
ATOM   1862  CB  VAL A 198      -5.885 -24.723   7.484  1.00 10.00      A   
ATOM   1863  CG1 VAL A 198      -5.834 -23.825   6.260  1.00 10.00      A   
ATOM   1864  CG2 VAL A 198      -6.599 -24.023   8.631  1.00 10.00      A   
ATOM   1865  C   VAL A 198      -6.321 -27.059   8.277  1.00 10.00      A   
ATOM   1866  O   VAL A 198      -7.174 -27.236   9.147  1.00 10.00      A   
ATOM   1867  N   SER A 199      -5.164 -27.706   8.259  1.00 10.00      A   
ATOM   1868  HN  SER A 199      -4.527 -27.529   7.533  1.00 10.00      A   
ATOM   1869  CA  SER A 199      -4.818 -28.674   9.284  1.00 10.00      A   
ATOM   1870  CB  SER A 199      -3.547 -29.432   8.890  1.00 10.00      A   
ATOM   1871  OG  SER A 199      -3.378 -30.595   9.682  1.00 10.00      A   
ATOM   1872  HG  SER A 199      -4.157 -31.164   9.586  1.00 10.00      A   
ATOM   1873  C   SER A 199      -4.641 -27.985  10.637  1.00 10.00      A   
ATOM   1874  O   SER A 199      -3.662 -27.265  10.859  1.00 10.00      A   
ATOM   1875  N   PHE A 200      -5.604 -28.206  11.535  1.00 10.00      A   
ATOM   1876  HN  PHE A 200      -6.357 -28.783  11.286  1.00 10.00      A   
ATOM   1877  CA  PHE A 200      -5.577 -27.620  12.874  1.00 10.00      A   
ATOM   1878  CB  PHE A 200      -6.845 -28.008  13.654  1.00 10.00      A   
ATOM   1879  CG  PHE A 200      -6.922 -27.437  15.048  1.00 10.00      A   
ATOM   1880  CD1 PHE A 200      -7.309 -26.124  15.255  1.00 10.00      A   
ATOM   1881  CD2 PHE A 200      -6.602 -28.214  16.152  1.00 10.00      A   
ATOM   1882  CE1 PHE A 200      -7.373 -25.596  16.531  1.00 10.00      A   
ATOM   1883  CE2 PHE A 200      -6.665 -27.693  17.432  1.00 10.00      A   
ATOM   1884  CZ  PHE A 200      -7.052 -26.382  17.622  1.00 10.00      A   
ATOM   1885  C   PHE A 200      -4.332 -28.070  13.630  1.00 10.00      A   
ATOM   1886  O   PHE A 200      -3.770 -27.322  14.433  1.00 10.00      A   
ATOM   1887  N   SER A 201      -3.896 -29.289  13.344  1.00 10.00      A   
ATOM   1888  HN  SER A 201      -4.388 -29.833  12.689  1.00 10.00      A   
ATOM   1889  CA  SER A 201      -2.719 -29.859  13.974  1.00 10.00      A   
ATOM   1890  CB  SER A 201      -2.531 -31.282  13.458  1.00 10.00      A   
ATOM   1891  OG  SER A 201      -3.725 -31.736  12.828  1.00 10.00      A   
ATOM   1892  HG  SER A 201      -3.540 -32.555  12.346  1.00 10.00      A   
ATOM   1893  C   SER A 201      -1.479 -29.010  13.682  1.00 10.00      A   
ATOM   1894  O   SER A 201      -0.553 -28.944  14.490  1.00 10.00      A   
ATOM   1895  N   ALA A 202      -1.473 -28.361  12.523  1.00 10.00      A   
ATOM   1896  HN  ALA A 202      -2.236 -28.465  11.912  1.00 10.00      A   
ATOM   1897  CA  ALA A 202      -0.369 -27.496  12.137  1.00 10.00      A   
ATOM   1898  CB  ALA A 202      -0.191 -27.507  10.628  1.00 10.00      A   
ATOM   1899  C   ALA A 202      -0.633 -26.080  12.633  1.00 10.00      A   
ATOM   1900  O   ALA A 202       0.276 -25.386  13.088  1.00 10.00      A   
ATOM   1901  N   LEU A 203      -1.894 -25.677  12.565  1.00 10.00      A   
ATOM   1902  HN  LEU A 203      -2.569 -26.294  12.206  1.00 10.00      A   
ATOM   1903  CA  LEU A 203      -2.311 -24.349  12.998  1.00 10.00      A   
ATOM   1904  CB  LEU A 203      -3.810 -24.158  12.748  1.00 10.00      A   
ATOM   1905  CG  LEU A 203      -4.430 -22.865  13.281  1.00 10.00      A   
ATOM   1906  CD1 LEU A 203      -3.828 -21.649  12.592  1.00 10.00      A   
ATOM   1907  CD2 LEU A 203      -5.940 -22.892  13.117  1.00 10.00      A   
ATOM   1908  C   LEU A 203      -1.984 -24.104  14.469  1.00 10.00      A   
ATOM   1909  O   LEU A 203      -1.368 -23.095  14.816  1.00 10.00      A   
ATOM   1910  N   GLU A 204      -2.388 -25.039  15.325  1.00 10.00      A   
ATOM   1911  HN  GLU A 204      -2.860 -25.828  14.980  1.00 10.00      A   
ATOM   1912  CA  GLU A 204      -2.150 -24.930  16.758  1.00 10.00      A   
ATOM   1913  CB  GLU A 204      -2.709 -26.157  17.486  1.00 10.00      A   
ATOM   1914  CG  GLU A 204      -2.998 -25.922  18.963  1.00 10.00      A   
ATOM   1915  CD  GLU A 204      -2.594 -27.091  19.838  1.00 10.00      A   
ATOM   1916  OE1 GLU A 204      -3.408 -28.020  20.019  1.00 10.00      A   
ATOM   1917  OE2 GLU A 204      -1.457 -27.085  20.358  1.00 10.00      A   
ATOM   1918  C   GLU A 204      -0.661 -24.778  17.049  1.00 10.00      A   
ATOM   1919  O   GLU A 204      -0.248 -23.839  17.727  1.00 10.00      A   
ATOM   1920  N   ARG A 205       0.144 -25.680  16.500  1.00 10.00      A   
ATOM   1921  HN  ARG A 205      -0.241 -26.383  15.934  1.00 10.00      A   
ATOM   1922  CA  ARG A 205       1.589 -25.648  16.714  1.00 10.00      A   
ATOM   1923  CB  ARG A 205       2.268 -26.850  16.058  1.00 10.00      A   
ATOM   1924  CG  ARG A 205       2.051 -28.161  16.800  1.00 10.00      A   
ATOM   1925  CD  ARG A 205       2.774 -29.319  16.128  1.00 10.00      A   
ATOM   1926  NE  ARG A 205       2.180 -29.663  14.837  1.00 10.00      A   
ATOM   1927  HE  ARG A 205       1.307 -29.255  14.622  1.00 10.00      A   
ATOM   1928  CZ  ARG A 205       2.733 -30.498  13.958  1.00 10.00      A   
ATOM   1929  NH1 ARG A 205       3.898 -31.083  14.230  1.00 10.00      A   
ATOM   1930 HH11 ARG A 205       4.384 -30.900  15.138  1.00 10.00      A   
ATOM   1931 HH12 ARG A 205       4.334 -31.730  13.538  1.00 10.00      A   
ATOM   1932  NH2 ARG A 205       2.122 -30.746  12.805  1.00 10.00      A   
ATOM   1933 HH21 ARG A 205       2.551 -31.401  12.110  1.00 10.00      A   
ATOM   1934 HH22 ARG A 205       1.213 -30.292  12.582  1.00 10.00      A   
ATOM   1935  C   ARG A 205       2.206 -24.338  16.227  1.00 10.00      A   
ATOM   1936  O   ARG A 205       3.097 -23.785  16.873  1.00 10.00      A   
ATOM   1937  N   LEU A 206       1.717 -23.843  15.096  1.00 10.00      A   
ATOM   1938  HN  LEU A 206       1.007 -24.336  14.630  1.00 10.00      A   
ATOM   1939  CA  LEU A 206       2.208 -22.592  14.520  1.00 10.00      A   
ATOM   1940  CB  LEU A 206       1.532 -22.314  13.176  1.00 10.00      A   
ATOM   1941  CG  LEU A 206       2.299 -22.752  11.929  1.00 10.00      A   
ATOM   1942  CD1 LEU A 206       1.409 -22.648  10.702  1.00 10.00      A   
ATOM   1943  CD2 LEU A 206       3.552 -21.904  11.752  1.00 10.00      A   
ATOM   1944  C   LEU A 206       1.973 -21.421  15.464  1.00 10.00      A   
ATOM   1945  O   LEU A 206       2.898 -20.681  15.792  1.00 10.00      A   
ATOM   1946  N   VAL A 207       0.734 -21.279  15.908  1.00 10.00      A   
ATOM   1947  HN  VAL A 207       0.050 -21.924  15.616  1.00 10.00      A   
ATOM   1948  CA  VAL A 207       0.353 -20.198  16.814  1.00 10.00      A   
ATOM   1949  CB  VAL A 207      -1.170 -20.201  17.081  1.00 10.00      A   
ATOM   1950  CG1 VAL A 207      -1.552 -19.105  18.062  1.00 10.00      A   
ATOM   1951  CG2 VAL A 207      -1.941 -20.038  15.780  1.00 10.00      A   
ATOM   1952  C   VAL A 207       1.112 -20.288  18.142  1.00 10.00      A   
ATOM   1953  O   VAL A 207       1.560 -19.280  18.687  1.00 10.00      A   
ATOM   1954  N   THR A 208       1.273 -21.505  18.642  1.00 10.00      A   
ATOM   1955  HN  THR A 208       0.904 -22.271  18.153  1.00 10.00      A   
ATOM   1956  CA  THR A 208       1.972 -21.738  19.903  1.00 10.00      A   
ATOM   1957  CB  THR A 208       1.846 -23.209  20.343  1.00 10.00      A   
ATOM   1958  OG1 THR A 208       0.483 -23.622  20.186  1.00 10.00      A   
ATOM   1959  HG1 THR A 208       0.313 -23.830  19.257  1.00 10.00      A   
ATOM   1960  CG2 THR A 208       2.244 -23.373  21.802  1.00 10.00      A   
ATOM   1961  C   THR A 208       3.448 -21.340  19.833  1.00 10.00      A   
ATOM   1962  O   THR A 208       4.007 -20.826  20.804  1.00 10.00      A   
ATOM   1963  N   ARG A 209       4.073 -21.547  18.683  1.00 10.00      A   
ATOM   1964  HN  ARG A 209       3.578 -21.929  17.925  1.00 10.00      A   
ATOM   1965  CA  ARG A 209       5.489 -21.224  18.525  1.00 10.00      A   
ATOM   1966  CB  ARG A 209       6.211 -22.243  17.638  1.00 10.00      A   
ATOM   1967  CG  ARG A 209       5.816 -22.226  16.170  1.00 10.00      A   
ATOM   1968  CD  ARG A 209       6.716 -23.159  15.376  1.00 10.00      A   
ATOM   1969  NE  ARG A 209       6.198 -23.451  14.039  1.00 10.00      A   
ATOM   1970  HE  ARG A 209       6.124 -22.697  13.414  1.00 10.00      A   
ATOM   1971  CZ  ARG A 209       5.853 -24.670  13.629  1.00 10.00      A   
ATOM   1972  NH1 ARG A 209       5.972 -25.707  14.449  1.00 10.00      A   
ATOM   1973 HH11 ARG A 209       6.341 -25.572  15.417  1.00 10.00      A   
ATOM   1974 HH12 ARG A 209       5.702 -26.664  14.128  1.00 10.00      A   
ATOM   1975  NH2 ARG A 209       5.399 -24.856  12.394  1.00 10.00      A   
ATOM   1976 HH21 ARG A 209       5.311 -24.052  11.741  1.00 10.00      A   
ATOM   1977 HH22 ARG A 209       5.124 -25.812  12.073  1.00 10.00      A   
ATOM   1978  C   ARG A 209       5.738 -19.797  18.045  1.00 10.00      A   
ATOM   1979  O   ARG A 209       6.886 -19.378  17.900  1.00 10.00      A   
ATOM   1980  N   CYS A 210       4.676 -19.044  17.810  1.00 10.00      A   
ATOM   1981  HN  CYS A 210       3.781 -19.415  17.951  1.00 10.00      A   
ATOM   1982  CA  CYS A 210       4.820 -17.671  17.350  1.00 10.00      A   
ATOM   1983  CB  CYS A 210       4.191 -17.489  15.970  1.00 10.00      A   
ATOM   1984  SG  CYS A 210       4.792 -18.652  14.723  1.00 10.00      A   
ATOM   1985  HG  CYS A 210       4.303 -19.849  15.022  1.00 10.00      A   
ATOM   1986  C   CYS A 210       4.235 -16.681  18.352  1.00 10.00      A   
ATOM   1987  O   CYS A 210       3.052 -16.348  18.297  1.00 10.00      A   
ATOM   1988  N   PRO A 211       5.065 -16.197  19.290  1.00 10.00      A   
ATOM   1989  CA  PRO A 211       4.632 -15.239  20.312  1.00 10.00      A   
ATOM   1990  CB  PRO A 211       5.740 -15.337  21.363  1.00 10.00      A   
ATOM   1991  CG  PRO A 211       6.959 -15.689  20.579  1.00 10.00      A   
ATOM   1992  CD  PRO A 211       6.492 -16.545  19.429  1.00 10.00      A   
ATOM   1993  C   PRO A 211       4.566 -13.824  19.748  1.00 10.00      A   
ATOM   1994  O   PRO A 211       4.207 -12.873  20.444  1.00 10.00      A   
ATOM   1995  N   ASN A 212       4.915 -13.697  18.476  1.00 10.00      A   
ATOM   1996  HN  ASN A 212       5.193 -14.495  17.977  1.00 10.00      A   
ATOM   1997  CA  ASN A 212       4.902 -12.411  17.800  1.00 10.00      A   
ATOM   1998  CB  ASN A 212       6.010 -12.353  16.743  1.00 10.00      A   
ATOM   1999  CG  ASN A 212       7.390 -12.615  17.312  1.00 10.00      A   
ATOM   2000  OD1 ASN A 212       7.675 -12.290  18.468  1.00 10.00      A   
ATOM   2001  ND2 ASN A 212       8.256 -13.206  16.508  1.00 10.00      A   
ATOM   2002 HD21 ASN A 212       7.965 -13.438  15.600  1.00 10.00      A   
ATOM   2003 HD22 ASN A 212       9.157 -13.383  16.847  1.00 10.00      A   
ATOM   2004  C   ASN A 212       3.551 -12.178  17.143  1.00 10.00      A   
ATOM   2005  O   ASN A 212       3.233 -11.068  16.724  1.00 10.00      A   
ATOM   2006  N   LEU A 213       2.755 -13.237  17.080  1.00 10.00      A   
ATOM   2007  HN  LEU A 213       3.069 -14.088  17.453  1.00 10.00      A   
ATOM   2008  CA  LEU A 213       1.434 -13.183  16.471  1.00 10.00      A   
ATOM   2009  CB  LEU A 213       0.808 -14.577  16.459  1.00 10.00      A   
ATOM   2010  CG  LEU A 213      -0.500 -14.736  15.677  1.00 10.00      A   
ATOM   2011  CD1 LEU A 213      -0.284 -14.459  14.196  1.00 10.00      A   
ATOM   2012  CD2 LEU A 213      -1.075 -16.128  15.884  1.00 10.00      A   
ATOM   2013  C   LEU A 213       0.522 -12.193  17.193  1.00 10.00      A   
ATOM   2014  O   LEU A 213       0.255 -12.333  18.389  1.00 10.00      A   
ATOM   2015  N   LYS A 214       0.068 -11.187  16.461  1.00 10.00      A   
ATOM   2016  HN  LYS A 214       0.340 -11.129  15.517  1.00 10.00      A   
ATOM   2017  CA  LYS A 214      -0.817 -10.165  17.010  1.00 10.00      A   
ATOM   2018  CB  LYS A 214      -0.176  -8.778  16.915  1.00 10.00      A   
ATOM   2019  CG  LYS A 214       1.159  -8.636  17.626  1.00 10.00      A   
ATOM   2020  CD  LYS A 214       1.058  -9.016  19.093  1.00 10.00      A   
ATOM   2021  CE  LYS A 214       2.357  -8.729  19.826  1.00 10.00      A   
ATOM   2022  NZ  LYS A 214       3.544  -9.246  19.092  1.00 10.00      A   
ATOM   2023  HZ1 LYS A 214       3.711  -8.679  18.234  1.00 10.00      A   
ATOM   2024  HZ2 LYS A 214       3.393 -10.234  18.814  1.00 10.00      A   
ATOM   2025  HZ3 LYS A 214       4.389  -9.195  19.700  1.00 10.00      A   
ATOM   2026  C   LYS A 214      -2.150 -10.150  16.273  1.00 10.00      A   
ATOM   2027  O   LYS A 214      -3.192  -9.859  16.860  1.00 10.00      A   
ATOM   2028  N   SER A 215      -2.114 -10.468  14.990  1.00 10.00      A   
ATOM   2029  HN  SER A 215      -1.259 -10.708  14.578  1.00 10.00      A   
ATOM   2030  CA  SER A 215      -3.320 -10.479  14.175  1.00 10.00      A   
ATOM   2031  CB  SER A 215      -3.217  -9.428  13.061  1.00 10.00      A   
ATOM   2032  OG  SER A 215      -4.497  -9.079  12.552  1.00 10.00      A   
ATOM   2033  HG  SER A 215      -4.685  -8.144  12.757  1.00 10.00      A   
ATOM   2034  C   SER A 215      -3.551 -11.864  13.583  1.00 10.00      A   
ATOM   2035  O   SER A 215      -2.793 -12.321  12.725  1.00 10.00      A   
ATOM   2036  N   LEU A 216      -4.586 -12.536  14.064  1.00 10.00      A   
ATOM   2037  HN  LEU A 216      -5.148 -12.117  14.754  1.00 10.00      A   
ATOM   2038  CA  LEU A 216      -4.925 -13.870  13.588  1.00 10.00      A   
ATOM   2039  CB  LEU A 216      -4.691 -14.916  14.683  1.00 10.00      A   
ATOM   2040  CG  LEU A 216      -4.970 -16.372  14.302  1.00 10.00      A   
ATOM   2041  CD1 LEU A 216      -3.982 -16.855  13.249  1.00 10.00      A   
ATOM   2042  CD2 LEU A 216      -4.937 -17.266  15.533  1.00 10.00      A   
ATOM   2043  C   LEU A 216      -6.374 -13.917  13.114  1.00 10.00      A   
ATOM   2044  O   LEU A 216      -7.305 -13.955  13.918  1.00 10.00      A   
ATOM   2045  N   LYS A 217      -6.557 -13.896  11.806  1.00 10.00      A   
ATOM   2046  HN  LYS A 217      -5.772 -13.866  11.216  1.00 10.00      A   
ATOM   2047  CA  LYS A 217      -7.884 -13.934  11.215  1.00 10.00      A   
ATOM   2048  CB  LYS A 217      -8.027 -12.834  10.162  1.00 10.00      A   
ATOM   2049  CG  LYS A 217      -7.763 -11.427  10.672  1.00 10.00      A   
ATOM   2050  CD  LYS A 217      -9.008 -10.817  11.289  1.00 10.00      A   
ATOM   2051  CE  LYS A 217      -8.812  -9.337  11.569  1.00 10.00      A   
ATOM   2052  NZ  LYS A 217      -8.461  -8.578  10.339  1.00 10.00      A   
ATOM   2053  HZ1 LYS A 217      -8.746  -7.581  10.439  1.00 10.00      A   
ATOM   2054  HZ2 LYS A 217      -8.939  -8.984   9.511  1.00 10.00      A   
ATOM   2055  HZ3 LYS A 217      -7.433  -8.614  10.183  1.00 10.00      A   
ATOM   2056  C   LYS A 217      -8.134 -15.295  10.579  1.00 10.00      A   
ATOM   2057  O   LYS A 217      -7.557 -15.621   9.536  1.00 10.00      A   
ATOM   2058  N   LEU A 218      -8.989 -16.081  11.216  1.00 10.00      A   
ATOM   2059  HN  LEU A 218      -9.428 -15.754  12.033  1.00 10.00      A   
ATOM   2060  CA  LEU A 218      -9.312 -17.411  10.730  1.00 10.00      A   
ATOM   2061  CB  LEU A 218      -9.552 -18.353  11.910  1.00 10.00      A   
ATOM   2062  CG  LEU A 218      -8.378 -18.529  12.873  1.00 10.00      A   
ATOM   2063  CD1 LEU A 218      -8.805 -19.357  14.071  1.00 10.00      A   
ATOM   2064  CD2 LEU A 218      -7.199 -19.179  12.164  1.00 10.00      A   
ATOM   2065  C   LEU A 218     -10.530 -17.379   9.811  1.00 10.00      A   
ATOM   2066  O   LEU A 218     -11.168 -16.337   9.643  1.00 10.00      A   
ATOM   2067  N   ASN A 219     -10.843 -18.524   9.221  1.00 10.00      A   
ATOM   2068  HN  ASN A 219     -10.309 -19.322   9.411  1.00 10.00      A   
ATOM   2069  CA  ASN A 219     -11.967 -18.636   8.304  1.00 10.00      A   
ATOM   2070  CB  ASN A 219     -11.510 -19.219   6.959  1.00 10.00      A   
ATOM   2071  CG  ASN A 219     -11.084 -20.678   7.028  1.00 10.00      A   
ATOM   2072  OD1 ASN A 219     -10.652 -21.168   8.070  1.00 10.00      A   
ATOM   2073  ND2 ASN A 219     -11.205 -21.377   5.910  1.00 10.00      A   
ATOM   2074 HD21 ASN A 219     -11.556 -20.916   5.110  1.00 10.00      A   
ATOM   2075 HD22 ASN A 219     -10.927 -22.319   5.916  1.00 10.00      A   
ATOM   2076  C   ASN A 219     -13.105 -19.460   8.903  1.00 10.00      A   
ATOM   2077  O   ASN A 219     -13.007 -19.935  10.036  1.00 10.00      A   
ATOM   2078  N   ARG A 220     -14.172 -19.637   8.127  1.00 10.00      A   
ATOM   2079  HN  ARG A 220     -14.172 -19.247   7.223  1.00 10.00      A   
ATOM   2080  CA  ARG A 220     -15.353 -20.378   8.569  1.00 10.00      A   
ATOM   2081  CB  ARG A 220     -16.489 -20.185   7.560  1.00 10.00      A   
ATOM   2082  CG  ARG A 220     -17.871 -20.554   8.078  1.00 10.00      A   
ATOM   2083  CD  ARG A 220     -18.845 -20.752   6.928  1.00 10.00      A   
ATOM   2084  NE  ARG A 220     -20.215 -20.384   7.288  1.00 10.00      A   
ATOM   2085  HE  ARG A 220     -20.587 -20.781   8.106  1.00 10.00      A   
ATOM   2086  CZ  ARG A 220     -20.978 -19.555   6.568  1.00 10.00      A   
ATOM   2087  NH1 ARG A 220     -20.508 -19.006   5.453  1.00 10.00      A   
ATOM   2088 HH11 ARG A 220     -21.109 -18.361   4.891  1.00 10.00      A   
ATOM   2089 HH12 ARG A 220     -19.537 -19.218   5.131  1.00 10.00      A   
ATOM   2090  NH2 ARG A 220     -22.211 -19.275   6.968  1.00 10.00      A   
ATOM   2091 HH21 ARG A 220     -22.811 -18.629   6.409  1.00 10.00      A   
ATOM   2092 HH22 ARG A 220     -22.594 -19.704   7.850  1.00 10.00      A   
ATOM   2093  C   ARG A 220     -15.082 -21.869   8.766  1.00 10.00      A   
ATOM   2094  O   ARG A 220     -15.927 -22.591   9.300  1.00 10.00      A   
ATOM   2095  N   ALA A 221     -13.909 -22.331   8.345  1.00 10.00      A   
ATOM   2096  HN  ALA A 221     -13.264 -21.710   7.946  1.00 10.00      A   
ATOM   2097  CA  ALA A 221     -13.558 -23.743   8.474  1.00 10.00      A   
ATOM   2098  CB  ALA A 221     -12.429 -24.109   7.523  1.00 10.00      A   
ATOM   2099  C   ALA A 221     -13.186 -24.097   9.912  1.00 10.00      A   
ATOM   2100  O   ALA A 221     -13.210 -25.265  10.301  1.00 10.00      A   
ATOM   2101  N   VAL A 222     -12.839 -23.083  10.693  1.00 10.00      A   
ATOM   2102  HN  VAL A 222     -12.845 -22.174  10.325  1.00 10.00      A   
ATOM   2103  CA  VAL A 222     -12.460 -23.287  12.084  1.00 10.00      A   
ATOM   2104  CB  VAL A 222     -11.544 -22.159  12.599  1.00 10.00      A   
ATOM   2105  CG1 VAL A 222     -11.019 -22.488  13.988  1.00 10.00      A   
ATOM   2106  CG2 VAL A 222     -10.392 -21.933  11.633  1.00 10.00      A   
ATOM   2107  C   VAL A 222     -13.700 -23.388  12.965  1.00 10.00      A   
ATOM   2108  O   VAL A 222     -14.489 -22.447  13.050  1.00 10.00      A   
ATOM   2109  N   PRO A 223     -13.885 -24.545  13.619  1.00 10.00      A   
ATOM   2110  CA  PRO A 223     -15.036 -24.808  14.494  1.00 10.00      A   
ATOM   2111  CB  PRO A 223     -14.900 -26.302  14.833  1.00 10.00      A   
ATOM   2112  CG  PRO A 223     -13.915 -26.834  13.850  1.00 10.00      A   
ATOM   2113  CD  PRO A 223     -12.985 -25.700  13.555  1.00 10.00      A   
ATOM   2114  C   PRO A 223     -15.006 -23.984  15.779  1.00 10.00      A   
ATOM   2115  O   PRO A 223     -13.936 -23.645  16.291  1.00 10.00      A   
ATOM   2116  N   LEU A 224     -16.192 -23.705  16.310  1.00 10.00      A   
ATOM   2117  HN  LEU A 224     -17.003 -24.041  15.863  1.00 10.00      A   
ATOM   2118  CA  LEU A 224     -16.337 -22.922  17.533  1.00 10.00      A   
ATOM   2119  CB  LEU A 224     -17.820 -22.626  17.797  1.00 10.00      A   
ATOM   2120  CG  LEU A 224     -18.139 -21.717  18.990  1.00 10.00      A   
ATOM   2121  CD1 LEU A 224     -17.543 -20.332  18.789  1.00 10.00      A   
ATOM   2122  CD2 LEU A 224     -19.643 -21.625  19.206  1.00 10.00      A   
ATOM   2123  C   LEU A 224     -15.728 -23.650  18.726  1.00 10.00      A   
ATOM   2124  O   LEU A 224     -15.231 -23.023  19.662  1.00 10.00      A   
ATOM   2125  N   GLU A 225     -15.751 -24.977  18.680  1.00 10.00      A   
ATOM   2126  HN  GLU A 225     -16.156 -25.424  17.902  1.00 10.00      A   
ATOM   2127  CA  GLU A 225     -15.207 -25.786  19.764  1.00 10.00      A   
ATOM   2128  CB  GLU A 225     -15.873 -27.165  19.803  1.00 10.00      A   
ATOM   2129  CG  GLU A 225     -17.379 -27.139  19.611  1.00 10.00      A   
ATOM   2130  CD  GLU A 225     -17.782 -27.498  18.198  1.00 10.00      A   
ATOM   2131  OE1 GLU A 225     -17.532 -26.693  17.280  1.00 10.00      A   
ATOM   2132  OE2 GLU A 225     -18.344 -28.599  17.998  1.00 10.00      A   
ATOM   2133  C   GLU A 225     -13.690 -25.944  19.652  1.00 10.00      A   
ATOM   2134  O   GLU A 225     -13.081 -26.727  20.381  1.00 10.00      A   
ATOM   2135  N   LYS A 226     -13.081 -25.196  18.740  1.00 10.00      A   
ATOM   2136  HN  LYS A 226     -13.614 -24.578  18.193  1.00 10.00      A   
ATOM   2137  CA  LYS A 226     -11.639 -25.263  18.540  1.00 10.00      A   
ATOM   2138  CB  LYS A 226     -11.308 -25.886  17.176  1.00 10.00      A   
ATOM   2139  CG  LYS A 226     -11.756 -27.329  17.013  1.00 10.00      A   
ATOM   2140  CD  LYS A 226     -11.088 -28.228  18.038  1.00 10.00      A   
ATOM   2141  CE  LYS A 226     -11.832 -29.543  18.195  1.00 10.00      A   
ATOM   2142  NZ  LYS A 226     -11.699 -30.410  16.996  1.00 10.00      A   
ATOM   2143  HZ1 LYS A 226     -12.176 -29.975  16.179  1.00 10.00      A   
ATOM   2144  HZ2 LYS A 226     -12.132 -31.335  17.180  1.00 10.00      A   
ATOM   2145  HZ3 LYS A 226     -10.698 -30.552  16.767  1.00 10.00      A   
ATOM   2146  C   LYS A 226     -10.997 -23.883  18.651  1.00 10.00      A   
ATOM   2147  O   LYS A 226      -9.847 -23.684  18.262  1.00 10.00      A   
ATOM   2148  N   LEU A 227     -11.735 -22.939  19.217  1.00 10.00      A   
ATOM   2149  HN  LEU A 227     -12.630 -23.163  19.547  1.00 10.00      A   
ATOM   2150  CA  LEU A 227     -11.237 -21.580  19.368  1.00 10.00      A   
ATOM   2151  CB  LEU A 227     -12.378 -20.573  19.217  1.00 10.00      A   
ATOM   2152  CG  LEU A 227     -13.093 -20.559  17.863  1.00 10.00      A   
ATOM   2153  CD1 LEU A 227     -14.138 -19.456  17.821  1.00 10.00      A   
ATOM   2154  CD2 LEU A 227     -12.093 -20.385  16.733  1.00 10.00      A   
ATOM   2155  C   LEU A 227     -10.536 -21.385  20.705  1.00 10.00      A   
ATOM   2156  O   LEU A 227      -9.515 -20.703  20.783  1.00 10.00      A   
ATOM   2157  N   ALA A 228     -11.080 -22.000  21.749  1.00 10.00      A   
ATOM   2158  HN  ALA A 228     -11.889 -22.538  21.614  1.00 10.00      A   
ATOM   2159  CA  ALA A 228     -10.515 -21.887  23.092  1.00 10.00      A   
ATOM   2160  CB  ALA A 228     -11.322 -22.708  24.087  1.00 10.00      A   
ATOM   2161  C   ALA A 228      -9.049 -22.305  23.123  1.00 10.00      A   
ATOM   2162  O   ALA A 228      -8.224 -21.655  23.764  1.00 10.00      A   
ATOM   2163  N   THR A 229      -8.731 -23.375  22.411  1.00 10.00      A   
ATOM   2164  HN  THR A 229      -9.431 -23.837  21.905  1.00 10.00      A   
ATOM   2165  CA  THR A 229      -7.371 -23.884  22.357  1.00 10.00      A   
ATOM   2166  CB  THR A 229      -7.312 -25.176  21.528  1.00 10.00      A   
ATOM   2167  OG1 THR A 229      -8.598 -25.817  21.565  1.00 10.00      A   
ATOM   2168  HG1 THR A 229      -8.839 -26.005  22.484  1.00 10.00      A   
ATOM   2169  CG2 THR A 229      -6.268 -26.118  22.103  1.00 10.00      A   
ATOM   2170  C   THR A 229      -6.411 -22.852  21.760  1.00 10.00      A   
ATOM   2171  O   THR A 229      -5.316 -22.632  22.275  1.00 10.00      A   
ATOM   2172  N   LEU A 230      -6.846 -22.202  20.685  1.00 10.00      A   
ATOM   2173  HN  LEU A 230      -7.744 -22.395  20.340  1.00 10.00      A   
ATOM   2174  CA  LEU A 230      -6.028 -21.202  20.012  1.00 10.00      A   
ATOM   2175  CB  LEU A 230      -6.624 -20.854  18.648  1.00 10.00      A   
ATOM   2176  CG  LEU A 230      -6.668 -21.999  17.635  1.00 10.00      A   
ATOM   2177  CD1 LEU A 230      -7.599 -21.656  16.485  1.00 10.00      A   
ATOM   2178  CD2 LEU A 230      -5.271 -22.310  17.119  1.00 10.00      A   
ATOM   2179  C   LEU A 230      -5.862 -19.948  20.864  1.00 10.00      A   
ATOM   2180  O   LEU A 230      -4.810 -19.306  20.849  1.00 10.00      A   
ATOM   2181  N   LEU A 231      -6.893 -19.620  21.626  1.00 10.00      A   
ATOM   2182  HN  LEU A 231      -7.704 -20.176  21.597  1.00 10.00      A   
ATOM   2183  CA  LEU A 231      -6.862 -18.449  22.493  1.00 10.00      A   
ATOM   2184  CB  LEU A 231      -8.249 -18.174  23.075  1.00 10.00      A   
ATOM   2185  CG  LEU A 231      -9.328 -17.762  22.068  1.00 10.00      A   
ATOM   2186  CD1 LEU A 231     -10.708 -17.795  22.706  1.00 10.00      A   
ATOM   2187  CD2 LEU A 231      -9.027 -16.381  21.500  1.00 10.00      A   
ATOM   2188  C   LEU A 231      -5.834 -18.611  23.609  1.00 10.00      A   
ATOM   2189  O   LEU A 231      -5.238 -17.637  24.066  1.00 10.00      A   
ATOM   2190  N   GLN A 232      -5.623 -19.842  24.042  1.00 10.00      A   
ATOM   2191  HN  GLN A 232      -6.136 -20.582  23.656  1.00 10.00      A   
ATOM   2192  CA  GLN A 232      -4.654 -20.117  25.092  1.00 10.00      A   
ATOM   2193  CB  GLN A 232      -4.938 -21.474  25.736  1.00 10.00      A   
ATOM   2194  CG  GLN A 232      -6.334 -21.618  26.323  1.00 10.00      A   
ATOM   2195  CD  GLN A 232      -6.503 -20.920  27.659  1.00 10.00      A   
ATOM   2196  OE1 GLN A 232      -5.894 -19.882  27.928  1.00 10.00      A   
ATOM   2197  NE2 GLN A 232      -7.342 -21.493  28.508  1.00 10.00      A   
ATOM   2198 HE21 GLN A 232      -7.796 -22.315  28.221  1.00 10.00      A   
ATOM   2199 HE22 GLN A 232      -7.473 -21.078  29.388  1.00 10.00      A   
ATOM   2200  C   GLN A 232      -3.235 -20.104  24.524  1.00 10.00      A   
ATOM   2201  O   GLN A 232      -2.263 -19.869  25.243  1.00 10.00      A   
ATOM   2202  N   ARG A 233      -3.123 -20.353  23.223  1.00 10.00      A   
ATOM   2203  HN  ARG A 233      -3.934 -20.526  22.697  1.00 10.00      A   
ATOM   2204  CA  ARG A 233      -1.825 -20.380  22.560  1.00 10.00      A   
ATOM   2205  CB  ARG A 233      -1.910 -21.143  21.237  1.00 10.00      A   
ATOM   2206  CG  ARG A 233      -2.316 -22.601  21.380  1.00 10.00      A   
ATOM   2207  CD  ARG A 233      -1.536 -23.291  22.489  1.00 10.00      A   
ATOM   2208  NE  ARG A 233      -1.495 -24.741  22.315  1.00 10.00      A   
ATOM   2209  HE  ARG A 233      -1.563 -25.089  21.394  1.00 10.00      A   
ATOM   2210  CZ  ARG A 233      -1.355 -25.606  23.313  1.00 10.00      A   
ATOM   2211  NH1 ARG A 233      -1.245 -25.176  24.565  1.00 10.00      A   
ATOM   2212 HH11 ARG A 233      -1.133 -25.861  25.345  1.00 10.00      A   
ATOM   2213 HH12 ARG A 233      -1.273 -24.155  24.775  1.00 10.00      A   
ATOM   2214  NH2 ARG A 233      -1.328 -26.903  23.057  1.00 10.00      A   
ATOM   2215 HH21 ARG A 233      -1.421 -27.243  22.065  1.00 10.00      A   
ATOM   2216 HH22 ARG A 233      -1.213 -27.591  23.831  1.00 10.00      A   
ATOM   2217  C   ARG A 233      -1.290 -18.972  22.321  1.00 10.00      A   
ATOM   2218  O   ARG A 233      -0.080 -18.748  22.346  1.00 10.00      A   
ATOM   2219  N   ALA A 234      -2.192 -18.028  22.090  1.00 10.00      A   
ATOM   2220  HN  ALA A 234      -3.143 -18.263  22.087  1.00 10.00      A   
ATOM   2221  CA  ALA A 234      -1.806 -16.645  21.850  1.00 10.00      A   
ATOM   2222  CB  ALA A 234      -1.805 -16.331  20.361  1.00 10.00      A   
ATOM   2223  C   ALA A 234      -2.723 -15.685  22.599  1.00 10.00      A   
ATOM   2224  O   ALA A 234      -3.676 -15.148  22.031  1.00 10.00      A   
ATOM   2225  N   PRO A 235      -2.458 -15.471  23.896  1.00 10.00      A   
ATOM   2226  CA  PRO A 235      -3.261 -14.571  24.722  1.00 10.00      A   
ATOM   2227  CB  PRO A 235      -2.907 -15.003  26.147  1.00 10.00      A   
ATOM   2228  CG  PRO A 235      -1.510 -15.514  26.046  1.00 10.00      A   
ATOM   2229  CD  PRO A 235      -1.368 -16.104  24.667  1.00 10.00      A   
ATOM   2230  C   PRO A 235      -2.892 -13.104  24.509  1.00 10.00      A   
ATOM   2231  O   PRO A 235      -3.568 -12.207  25.005  1.00 10.00      A   
ATOM   2232  N   GLN A 236      -1.818 -12.858  23.769  1.00 10.00      A   
ATOM   2233  HN  GLN A 236      -1.307 -13.613  23.399  1.00 10.00      A   
ATOM   2234  CA  GLN A 236      -1.375 -11.493  23.504  1.00 10.00      A   
ATOM   2235  CB  GLN A 236       0.153 -11.367  23.614  1.00 10.00      A   
ATOM   2236  CG  GLN A 236       0.936 -11.890  22.417  1.00 10.00      A   
ATOM   2237  CD  GLN A 236       0.919 -13.398  22.304  1.00 10.00      A   
ATOM   2238  OE1 GLN A 236       0.810 -14.109  23.304  1.00 10.00      A   
ATOM   2239  NE2 GLN A 236       1.014 -13.898  21.084  1.00 10.00      A   
ATOM   2240 HE21 GLN A 236       1.083 -13.270  20.330  1.00 10.00      A   
ATOM   2241 HE22 GLN A 236       1.018 -14.876  20.981  1.00 10.00      A   
ATOM   2242  C   GLN A 236      -1.877 -10.998  22.151  1.00 10.00      A   
ATOM   2243  O   GLN A 236      -1.394  -9.997  21.622  1.00 10.00      A   
ATOM   2244  N   LEU A 237      -2.856 -11.709  21.601  1.00 10.00      A   
ATOM   2245  HN  LEU A 237      -3.199 -12.498  22.075  1.00 10.00      A   
ATOM   2246  CA  LEU A 237      -3.436 -11.350  20.313  1.00 10.00      A   
ATOM   2247  CB  LEU A 237      -4.390 -12.448  19.844  1.00 10.00      A   
ATOM   2248  CG  LEU A 237      -4.446 -12.696  18.339  1.00 10.00      A   
ATOM   2249  CD1 LEU A 237      -3.145 -13.313  17.855  1.00 10.00      A   
ATOM   2250  CD2 LEU A 237      -5.619 -13.593  17.999  1.00 10.00      A   
ATOM   2251  C   LEU A 237      -4.178 -10.020  20.410  1.00 10.00      A   
ATOM   2252  O   LEU A 237      -4.934  -9.791  21.352  1.00 10.00      A   
ATOM   2253  N   GLU A 238      -3.958  -9.147  19.437  1.00 10.00      A   
ATOM   2254  HN  GLU A 238      -3.364  -9.395  18.694  1.00 10.00      A   
ATOM   2255  CA  GLU A 238      -4.598  -7.835  19.425  1.00 10.00      A   
ATOM   2256  CB  GLU A 238      -3.597  -6.752  19.008  1.00 10.00      A   
ATOM   2257  CG  GLU A 238      -2.337  -6.715  19.855  1.00 10.00      A   
ATOM   2258  CD  GLU A 238      -1.399  -5.592  19.466  1.00 10.00      A   
ATOM   2259  OE1 GLU A 238      -1.609  -4.450  19.926  1.00 10.00      A   
ATOM   2260  OE2 GLU A 238      -0.439  -5.845  18.709  1.00 10.00      A   
ATOM   2261  C   GLU A 238      -5.800  -7.833  18.490  1.00 10.00      A   
ATOM   2262  O   GLU A 238      -6.842  -7.246  18.788  1.00 10.00      A   
ATOM   2263  N   GLU A 239      -5.651  -8.497  17.357  1.00 10.00      A   
ATOM   2264  HN  GLU A 239      -4.798  -8.946  17.173  1.00 10.00      A   
ATOM   2265  CA  GLU A 239      -6.723  -8.583  16.377  1.00 10.00      A   
ATOM   2266  CB  GLU A 239      -6.308  -7.913  15.066  1.00 10.00      A   
ATOM   2267  CG  GLU A 239      -5.687  -6.532  15.236  1.00 10.00      A   
ATOM   2268  CD  GLU A 239      -5.513  -5.807  13.920  1.00 10.00      A   
ATOM   2269  OE1 GLU A 239      -5.256  -6.476  12.897  1.00 10.00      A   
ATOM   2270  OE2 GLU A 239      -5.638  -4.562  13.899  1.00 10.00      A   
ATOM   2271  C   GLU A 239      -7.081 -10.045  16.139  1.00 10.00      A   
ATOM   2272  O   GLU A 239      -6.266 -10.820  15.635  1.00 10.00      A   
ATOM   2273  N   LEU A 240      -8.296 -10.420  16.504  1.00 10.00      A   
ATOM   2274  HN  LEU A 240      -8.913  -9.751  16.881  1.00 10.00      A   
ATOM   2275  CA  LEU A 240      -8.744 -11.794  16.352  1.00 10.00      A   
ATOM   2276  CB  LEU A 240      -9.158 -12.375  17.710  1.00 10.00      A   
ATOM   2277  CG  LEU A 240      -9.862 -13.737  17.687  1.00 10.00      A   
ATOM   2278  CD1 LEU A 240      -8.908 -14.841  17.252  1.00 10.00      A   
ATOM   2279  CD2 LEU A 240     -10.462 -14.049  19.047  1.00 10.00      A   
ATOM   2280  C   LEU A 240      -9.888 -11.914  15.360  1.00 10.00      A   
ATOM   2281  O   LEU A 240     -10.862 -11.162  15.415  1.00 10.00      A   
ATOM   2282  N   GLY A 241      -9.744 -12.853  14.443  1.00 10.00      A   
ATOM   2283  HN  GLY A 241      -8.920 -13.390  14.437  1.00 10.00      A   
ATOM   2284  CA  GLY A 241     -10.762 -13.104  13.454  1.00 10.00      A   
ATOM   2285  C   GLY A 241     -11.490 -14.395  13.760  1.00 10.00      A   
ATOM   2286  O   GLY A 241     -11.025 -15.477  13.403  1.00 10.00      A   
ATOM   2287  N   THR A 242     -12.614 -14.280  14.445  1.00 10.00      A   
ATOM   2288  HN  THR A 242     -12.930 -13.387  14.702  1.00 10.00      A   
ATOM   2289  CA  THR A 242     -13.413 -15.437  14.822  1.00 10.00      A   
ATOM   2290  CB  THR A 242     -14.508 -15.033  15.823  1.00 10.00      A   
ATOM   2291  OG1 THR A 242     -14.474 -13.609  16.011  1.00 10.00      A   
ATOM   2292  HG1 THR A 242     -14.756 -13.169  15.202  1.00 10.00      A   
ATOM   2293  CG2 THR A 242     -14.271 -15.708  17.161  1.00 10.00      A   
ATOM   2294  C   THR A 242     -14.059 -16.087  13.603  1.00 10.00      A   
ATOM   2295  O   THR A 242     -14.801 -15.436  12.869  1.00 10.00      A   
ATOM   2296  N   GLY A 243     -13.772 -17.366  13.394  1.00 10.00      A   
ATOM   2297  HN  GLY A 243     -13.171 -17.834  14.017  1.00 10.00      A   
ATOM   2298  CA  GLY A 243     -14.330 -18.077  12.260  1.00 10.00      A   
ATOM   2299  C   GLY A 243     -15.737 -18.580  12.517  1.00 10.00      A   
ATOM   2300  O   GLY A 243     -16.681 -17.791  12.588  1.00 10.00      A   
ATOM   2301  N   GLY A 244     -15.878 -19.894  12.662  1.00 10.00      A   
ATOM   2302  HN  GLY A 244     -15.087 -20.473  12.615  1.00 10.00      A   
ATOM   2303  CA  GLY A 244     -17.180 -20.481  12.905  1.00 10.00      A   
ATOM   2304  C   GLY A 244     -17.676 -20.194  14.307  1.00 10.00      A   
ATOM   2305  O   GLY A 244     -17.101 -20.664  15.286  1.00 10.00      A   
ATOM   2306  N   TYR A 245     -18.744 -19.417  14.407  1.00 10.00      A   
ATOM   2307  HN  TYR A 245     -19.168 -19.071  13.589  1.00 10.00      A   
ATOM   2308  CA  TYR A 245     -19.305 -19.065  15.699  1.00 10.00      A   
ATOM   2309  CB  TYR A 245     -19.485 -17.548  15.805  1.00 10.00      A   
ATOM   2310  CG  TYR A 245     -19.147 -16.992  17.167  1.00 10.00      A   
ATOM   2311  CD1 TYR A 245     -17.829 -16.908  17.594  1.00 10.00      A   
ATOM   2312  CD2 TYR A 245     -20.144 -16.552  18.024  1.00 10.00      A   
ATOM   2313  CE1 TYR A 245     -17.513 -16.406  18.841  1.00 10.00      A   
ATOM   2314  CE2 TYR A 245     -19.839 -16.045  19.271  1.00 10.00      A   
ATOM   2315  CZ  TYR A 245     -18.524 -15.974  19.678  1.00 10.00      A   
ATOM   2316  OH  TYR A 245     -18.220 -15.473  20.927  1.00 10.00      A   
ATOM   2317  HH  TYR A 245     -18.938 -15.686  21.541  1.00 10.00      A   
ATOM   2318  C   TYR A 245     -20.631 -19.783  15.921  1.00 10.00      A   
ATOM   2319  O   TYR A 245     -21.495 -19.312  16.665  1.00 10.00      A   
ATOM   2320  N   THR A 246     -20.774 -20.938  15.286  1.00 10.00      A   
ATOM   2321  HN  THR A 246     -20.036 -21.272  14.735  1.00 10.00      A   
ATOM   2322  CA  THR A 246     -21.987 -21.732  15.393  1.00 10.00      A   
ATOM   2323  CB  THR A 246     -22.749 -21.782  14.045  1.00 10.00      A   
ATOM   2324  OG1 THR A 246     -23.769 -22.792  14.079  1.00 10.00      A   
ATOM   2325  HG1 THR A 246     -23.530 -23.508  13.476  1.00 10.00      A   
ATOM   2326  CG2 THR A 246     -21.800 -22.058  12.887  1.00 10.00      A   
ATOM   2327  C   THR A 246     -21.663 -23.146  15.866  1.00 10.00      A   
ATOM   2328  O   THR A 246     -20.829 -23.832  15.271  1.00 10.00      A   
ATOM   2329  N   ALA A 247     -22.304 -23.559  16.952  1.00 10.00      A   
ATOM   2330  HN  ALA A 247     -22.932 -22.952  17.395  1.00 10.00      A   
ATOM   2331  CA  ALA A 247     -22.104 -24.887  17.511  1.00 10.00      A   
ATOM   2332  CB  ALA A 247     -20.732 -25.000  18.163  1.00 10.00      A   
ATOM   2333  C   ALA A 247     -23.199 -25.196  18.521  1.00 10.00      A   
ATOM   2334  O   ALA A 247     -24.074 -24.362  18.771  1.00 10.00      A   
ATOM   2335  N   GLU A 248     -23.148 -26.397  19.084  1.00 10.00      A   
ATOM   2336  HN  GLU A 248     -22.430 -27.008  18.826  1.00 10.00      A   
ATOM   2337  CA  GLU A 248     -24.118 -26.834  20.074  1.00 10.00      A   
ATOM   2338  CB  GLU A 248     -23.869 -28.309  20.417  1.00 10.00      A   
ATOM   2339  CG  GLU A 248     -24.864 -28.925  21.391  1.00 10.00      A   
ATOM   2340  CD  GLU A 248     -24.477 -30.337  21.791  1.00 10.00      A   
ATOM   2341  OE1 GLU A 248     -24.389 -31.210  20.905  1.00 10.00      A   
ATOM   2342  OE2 GLU A 248     -24.251 -30.581  22.991  1.00 10.00      A   
ATOM   2343  C   GLU A 248     -23.989 -25.980  21.326  1.00 10.00      A   
ATOM   2344  O   GLU A 248     -22.897 -25.832  21.871  1.00 10.00      A   
ATOM   2345  N   VAL A 249     -25.100 -25.410  21.768  1.00 10.00      A   
ATOM   2346  HN  VAL A 249     -25.939 -25.565  21.285  1.00 10.00      A   
ATOM   2347  CA  VAL A 249     -25.105 -24.566  22.957  1.00 10.00      A   
ATOM   2348  CB  VAL A 249     -26.432 -23.792  23.114  1.00 10.00      A   
ATOM   2349  CG1 VAL A 249     -26.329 -22.776  24.244  1.00 10.00      A   
ATOM   2350  CG2 VAL A 249     -26.806 -23.103  21.806  1.00 10.00      A   
ATOM   2351  C   VAL A 249     -24.841 -25.405  24.204  1.00 10.00      A   
ATOM   2352  O   VAL A 249     -25.738 -26.070  24.730  1.00 10.00      A   
ATOM   2353  N   ARG A 250     -23.599 -25.381  24.650  1.00 10.00      A   
ATOM   2354  HN  ARG A 250     -22.933 -24.832  24.174  1.00 10.00      A   
ATOM   2355  CA  ARG A 250     -23.179 -26.141  25.815  1.00 10.00      A   
ATOM   2356  CB  ARG A 250     -22.147 -27.191  25.406  1.00 10.00      A   
ATOM   2357  CG  ARG A 250     -22.622 -28.173  24.355  1.00 10.00      A   
ATOM   2358  CD  ARG A 250     -21.724 -29.396  24.322  1.00 10.00      A   
ATOM   2359  NE  ARG A 250     -21.600 -29.991  25.650  1.00 10.00      A   
ATOM   2360  HE  ARG A 250     -20.917 -29.605  26.257  1.00 10.00      A   
ATOM   2361  CZ  ARG A 250     -22.355 -30.994  26.086  1.00 10.00      A   
ATOM   2362  NH1 ARG A 250     -23.292 -31.523  25.304  1.00 10.00      A   
ATOM   2363 HH11 ARG A 250     -23.877 -32.313  25.650  1.00 10.00      A   
ATOM   2364 HH12 ARG A 250     -23.453 -31.145  24.333  1.00 10.00      A   
ATOM   2365  NH2 ARG A 250     -22.195 -31.454  27.316  1.00 10.00      A   
ATOM   2366 HH21 ARG A 250     -21.478 -31.032  27.942  1.00 10.00      A   
ATOM   2367 HH22 ARG A 250     -22.785 -32.242  27.664  1.00 10.00      A   
ATOM   2368  C   ARG A 250     -22.559 -25.234  26.867  1.00 10.00      A   
ATOM   2369  O   ARG A 250     -21.864 -24.265  26.540  1.00 10.00      A   
ATOM   2370  N   PRO A 251     -22.795 -25.542  28.150  1.00 10.00      A   
ATOM   2371  CA  PRO A 251     -22.245 -24.769  29.268  1.00 10.00      A   
ATOM   2372  CB  PRO A 251     -22.882 -25.422  30.507  1.00 10.00      A   
ATOM   2373  CG  PRO A 251     -24.038 -26.206  29.983  1.00 10.00      A   
ATOM   2374  CD  PRO A 251     -23.635 -26.656  28.613  1.00 10.00      A   
ATOM   2375  C   PRO A 251     -20.725 -24.895  29.338  1.00 10.00      A   
ATOM   2376  O   PRO A 251     -20.018 -23.914  29.584  1.00 10.00      A   
ATOM   2377  N   ASP A 252     -20.227 -26.104  29.093  1.00 10.00      A   
ATOM   2378  HN  ASP A 252     -20.841 -26.840  28.875  1.00 10.00      A   
ATOM   2379  CA  ASP A 252     -18.797 -26.367  29.136  1.00 10.00      A   
ATOM   2380  CB  ASP A 252     -18.510 -27.875  29.072  1.00 10.00      A   
ATOM   2381  CG  ASP A 252     -18.890 -28.514  27.750  1.00 10.00      A   
ATOM   2382  OD1 ASP A 252     -17.992 -29.049  27.068  1.00 10.00      A   
ATOM   2383  OD2 ASP A 252     -20.085 -28.493  27.394  1.00 10.00      A   
ATOM   2384  C   ASP A 252     -18.057 -25.615  28.034  1.00 10.00      A   
ATOM   2385  O   ASP A 252     -17.005 -25.021  28.277  1.00 10.00      A   
ATOM   2386  N   VAL A 253     -18.614 -25.622  26.833  1.00 10.00      A   
ATOM   2387  HN  VAL A 253     -19.449 -26.120  26.693  1.00 10.00      A   
ATOM   2388  CA  VAL A 253     -17.998 -24.923  25.712  1.00 10.00      A   
ATOM   2389  CB  VAL A 253     -18.678 -25.281  24.372  1.00 10.00      A   
ATOM   2390  CG1 VAL A 253     -17.979 -24.600  23.204  1.00 10.00      A   
ATOM   2391  CG2 VAL A 253     -18.695 -26.788  24.175  1.00 10.00      A   
ATOM   2392  C   VAL A 253     -18.055 -23.413  25.944  1.00 10.00      A   
ATOM   2393  O   VAL A 253     -17.098 -22.688  25.658  1.00 10.00      A   
ATOM   2394  N   TYR A 254     -19.169 -22.954  26.505  1.00 10.00      A   
ATOM   2395  HN  TYR A 254     -19.883 -23.586  26.738  1.00 10.00      A   
ATOM   2396  CA  TYR A 254     -19.356 -21.538  26.790  1.00 10.00      A   
ATOM   2397  CB  TYR A 254     -20.780 -21.269  27.288  1.00 10.00      A   
ATOM   2398  CG  TYR A 254     -21.079 -19.808  27.547  1.00 10.00      A   
ATOM   2399  CD1 TYR A 254     -21.253 -18.913  26.497  1.00 10.00      A   
ATOM   2400  CD2 TYR A 254     -21.185 -19.324  28.842  1.00 10.00      A   
ATOM   2401  CE1 TYR A 254     -21.520 -17.578  26.734  1.00 10.00      A   
ATOM   2402  CE2 TYR A 254     -21.453 -17.992  29.090  1.00 10.00      A   
ATOM   2403  CZ  TYR A 254     -21.618 -17.124  28.032  1.00 10.00      A   
ATOM   2404  OH  TYR A 254     -21.875 -15.795  28.275  1.00 10.00      A   
ATOM   2405  HH  TYR A 254     -21.138 -15.413  28.770  1.00 10.00      A   
ATOM   2406  C   TYR A 254     -18.335 -21.064  27.815  1.00 10.00      A   
ATOM   2407  O   TYR A 254     -17.698 -20.025  27.638  1.00 10.00      A   
ATOM   2408  N   SER A 255     -18.170 -21.842  28.879  1.00 10.00      A   
ATOM   2409  HN  SER A 255     -18.698 -22.667  28.955  1.00 10.00      A   
ATOM   2410  CA  SER A 255     -17.230 -21.508  29.936  1.00 10.00      A   
ATOM   2411  CB  SER A 255     -17.337 -22.529  31.074  1.00 10.00      A   
ATOM   2412  OG  SER A 255     -16.827 -22.009  32.289  1.00 10.00      A   
ATOM   2413  HG  SER A 255     -17.551 -21.620  32.798  1.00 10.00      A   
ATOM   2414  C   SER A 255     -15.804 -21.462  29.396  1.00 10.00      A   
ATOM   2415  O   SER A 255     -15.066 -20.509  29.658  1.00 10.00      A   
ATOM   2416  N   GLY A 256     -15.436 -22.484  28.620  1.00 10.00      A   
ATOM   2417  HN  GLY A 256     -16.079 -23.202  28.431  1.00 10.00      A   
ATOM   2418  CA  GLY A 256     -14.102 -22.549  28.052  1.00 10.00      A   
ATOM   2419  C   GLY A 256     -13.780 -21.342  27.198  1.00 10.00      A   
ATOM   2420  O   GLY A 256     -12.726 -20.726  27.360  1.00 10.00      A   
ATOM   2421  N   LEU A 257     -14.696 -20.995  26.301  1.00 10.00      A   
ATOM   2422  HN  LEU A 257     -15.514 -21.532  26.222  1.00 10.00      A   
ATOM   2423  CA  LEU A 257     -14.513 -19.851  25.418  1.00 10.00      A   
ATOM   2424  CB  LEU A 257     -15.685 -19.741  24.439  1.00 10.00      A   
ATOM   2425  CG  LEU A 257     -15.692 -20.732  23.274  1.00 10.00      A   
ATOM   2426  CD1 LEU A 257     -17.010 -20.658  22.519  1.00 10.00      A   
ATOM   2427  CD2 LEU A 257     -14.523 -20.463  22.342  1.00 10.00      A   
ATOM   2428  C   LEU A 257     -14.373 -18.554  26.208  1.00 10.00      A   
ATOM   2429  O   LEU A 257     -13.477 -17.753  25.945  1.00 10.00      A   
ATOM   2430  N   SER A 258     -15.247 -18.369  27.194  1.00 10.00      A   
ATOM   2431  HN  SER A 258     -15.916 -19.062  27.373  1.00 10.00      A   
ATOM   2432  CA  SER A 258     -15.237 -17.170  28.019  1.00 10.00      A   
ATOM   2433  CB  SER A 258     -16.399 -17.204  29.020  1.00 10.00      A   
ATOM   2434  OG  SER A 258     -17.638 -17.443  28.367  1.00 10.00      A   
ATOM   2435  HG  SER A 258     -17.660 -18.353  28.040  1.00 10.00      A   
ATOM   2436  C   SER A 258     -13.904 -16.998  28.755  1.00 10.00      A   
ATOM   2437  O   SER A 258     -13.309 -15.920  28.737  1.00 10.00      A   
ATOM   2438  N   VAL A 259     -13.435 -18.071  29.390  1.00 10.00      A   
ATOM   2439  HN  VAL A 259     -13.952 -18.908  29.357  1.00 10.00      A   
ATOM   2440  CA  VAL A 259     -12.175 -18.037  30.136  1.00 10.00      A   
ATOM   2441  CB  VAL A 259     -11.966 -19.324  30.970  1.00 10.00      A   
ATOM   2442  CG1 VAL A 259     -10.639 -19.277  31.714  1.00 10.00      A   
ATOM   2443  CG2 VAL A 259     -13.115 -19.519  31.950  1.00 10.00      A   
ATOM   2444  C   VAL A 259     -10.977 -17.822  29.205  1.00 10.00      A   
ATOM   2445  O   VAL A 259     -10.029 -17.108  29.540  1.00 10.00      A   
ATOM   2446  N   ALA A 260     -11.024 -18.439  28.034  1.00 10.00      A   
ATOM   2447  HN  ALA A 260     -11.799 -19.001  27.818  1.00 10.00      A   
ATOM   2448  CA  ALA A 260      -9.950 -18.309  27.063  1.00 10.00      A   
ATOM   2449  CB  ALA A 260     -10.111 -19.336  25.955  1.00 10.00      A   
ATOM   2450  C   ALA A 260      -9.897 -16.891  26.497  1.00 10.00      A   
ATOM   2451  O   ALA A 260      -8.815 -16.323  26.318  1.00 10.00      A   
ATOM   2452  N   LEU A 261     -11.071 -16.319  26.239  1.00 10.00      A   
ATOM   2453  HN  LEU A 261     -11.897 -16.827  26.403  1.00 10.00      A   
ATOM   2454  CA  LEU A 261     -11.173 -14.970  25.701  1.00 10.00      A   
ATOM   2455  CB  LEU A 261     -12.599 -14.682  25.225  1.00 10.00      A   
ATOM   2456  CG  LEU A 261     -12.952 -15.195  23.828  1.00 10.00      A   
ATOM   2457  CD1 LEU A 261     -14.459 -15.288  23.657  1.00 10.00      A   
ATOM   2458  CD2 LEU A 261     -12.348 -14.290  22.764  1.00 10.00      A   
ATOM   2459  C   LEU A 261     -10.720 -13.924  26.712  1.00 10.00      A   
ATOM   2460  O   LEU A 261     -10.036 -12.965  26.352  1.00 10.00      A   
ATOM   2461  N   SER A 262     -11.078 -14.116  27.981  1.00 10.00      A   
ATOM   2462  HN  SER A 262     -11.620 -14.903  28.219  1.00 10.00      A   
ATOM   2463  CA  SER A 262     -10.689 -13.173  29.028  1.00 10.00      A   
ATOM   2464  CB  SER A 262     -11.403 -13.469  30.350  1.00 10.00      A   
ATOM   2465  OG  SER A 262     -11.383 -14.851  30.665  1.00 10.00      A   
ATOM   2466  HG  SER A 262     -10.473 -15.173  30.652  1.00 10.00      A   
ATOM   2467  C   SER A 262      -9.176 -13.139  29.224  1.00 10.00      A   
ATOM   2468  O   SER A 262      -8.638 -12.209  29.823  1.00 10.00      A   
ATOM   2469  N   GLY A 263      -8.494 -14.161  28.716  1.00 10.00      A   
ATOM   2470  HN  GLY A 263      -8.976 -14.881  28.262  1.00 10.00      A   
ATOM   2471  CA  GLY A 263      -7.053 -14.222  28.832  1.00 10.00      A   
ATOM   2472  C   GLY A 263      -6.374 -13.218  27.921  1.00 10.00      A   
ATOM   2473  O   GLY A 263      -5.214 -12.862  28.122  1.00 10.00      A   
ATOM   2474  N   CYS A 264      -7.113 -12.748  26.928  1.00 10.00      A   
ATOM   2475  HN  CYS A 264      -8.039 -13.052  26.837  1.00 10.00      A   
ATOM   2476  CA  CYS A 264      -6.595 -11.784  25.975  1.00 10.00      A   
ATOM   2477  CB  CYS A 264      -7.141 -12.099  24.583  1.00 10.00      A   
ATOM   2478  SG  CYS A 264      -7.105 -13.856  24.163  1.00 10.00      A   
ATOM   2479  HG  CYS A 264      -8.149 -14.435  24.736  1.00 10.00      A   
ATOM   2480  C   CYS A 264      -6.978 -10.366  26.391  1.00 10.00      A   
ATOM   2481  O   CYS A 264      -8.118  -9.936  26.204  1.00 10.00      A   
ATOM   2482  N   LYS A 265      -6.030  -9.641  26.972  1.00 10.00      A   
ATOM   2483  HN  LYS A 265      -5.137 -10.030  27.097  1.00 10.00      A   
ATOM   2484  CA  LYS A 265      -6.286  -8.281  27.425  1.00 10.00      A   
ATOM   2485  CB  LYS A 265      -5.620  -8.016  28.774  1.00 10.00      A   
ATOM   2486  CG  LYS A 265      -6.562  -8.123  29.960  1.00 10.00      A   
ATOM   2487  CD  LYS A 265      -6.737  -9.564  30.404  1.00 10.00      A   
ATOM   2488  CE  LYS A 265      -7.723  -9.668  31.555  1.00 10.00      A   
ATOM   2489  NZ  LYS A 265      -7.787 -11.046  32.106  1.00 10.00      A   
ATOM   2490  HZ1 LYS A 265      -6.853 -11.332  32.456  1.00 10.00      A   
ATOM   2491  HZ2 LYS A 265      -8.087 -11.715  31.364  1.00 10.00      A   
ATOM   2492  HZ3 LYS A 265      -8.469 -11.086  32.893  1.00 10.00      A   
ATOM   2493  C   LYS A 265      -5.824  -7.245  26.411  1.00 10.00      A   
ATOM   2494  O   LYS A 265      -6.197  -6.074  26.495  1.00 10.00      A   
ATOM   2495  N   GLU A 266      -5.035  -7.673  25.446  1.00 10.00      A   
ATOM   2496  HN  GLU A 266      -4.793  -8.623  25.403  1.00 10.00      A   
ATOM   2497  CA  GLU A 266      -4.524  -6.764  24.435  1.00 10.00      A   
ATOM   2498  CB  GLU A 266      -3.062  -7.074  24.109  1.00 10.00      A   
ATOM   2499  CG  GLU A 266      -2.132  -6.951  25.308  1.00 10.00      A   
ATOM   2500  CD  GLU A 266      -2.009  -5.529  25.824  1.00 10.00      A   
ATOM   2501  OE1 GLU A 266      -3.020  -4.963  26.298  1.00 10.00      A   
ATOM   2502  OE2 GLU A 266      -0.887  -4.975  25.776  1.00 10.00      A   
ATOM   2503  C   GLU A 266      -5.387  -6.768  23.182  1.00 10.00      A   
ATOM   2504  O   GLU A 266      -5.047  -6.141  22.182  1.00 10.00      A   
ATOM   2505  N   LEU A 267      -6.508  -7.478  23.245  1.00 10.00      A   
ATOM   2506  HN  LEU A 267      -6.706  -7.979  24.062  1.00 10.00      A   
ATOM   2507  CA  LEU A 267      -7.439  -7.544  22.123  1.00 10.00      A   
ATOM   2508  CB  LEU A 267      -8.530  -8.585  22.386  1.00 10.00      A   
ATOM   2509  CG  LEU A 267      -8.287  -9.980  21.808  1.00 10.00      A   
ATOM   2510  CD1 LEU A 267      -9.408 -10.928  22.201  1.00 10.00      A   
ATOM   2511  CD2 LEU A 267      -8.154  -9.913  20.294  1.00 10.00      A   
ATOM   2512  C   LEU A 267      -8.074  -6.179  21.886  1.00 10.00      A   
ATOM   2513  O   LEU A 267      -8.583  -5.555  22.819  1.00 10.00      A   
ATOM   2514  N   ARG A 268      -8.022  -5.710  20.647  1.00 10.00      A   
ATOM   2515  HN  ARG A 268      -7.578  -6.247  19.950  1.00 10.00      A   
ATOM   2516  CA  ARG A 268      -8.595  -4.418  20.291  1.00 10.00      A   
ATOM   2517  CB  ARG A 268      -7.487  -3.411  19.955  1.00 10.00      A   
ATOM   2518  CG  ARG A 268      -6.430  -3.237  21.029  1.00 10.00      A   
ATOM   2519  CD  ARG A 268      -6.985  -2.550  22.268  1.00 10.00      A   
ATOM   2520  NE  ARG A 268      -5.926  -2.292  23.241  1.00 10.00      A   
ATOM   2521  HE  ARG A 268      -5.345  -1.512  23.077  1.00 10.00      A   
ATOM   2522  CZ  ARG A 268      -5.699  -3.042  24.316  1.00 10.00      A   
ATOM   2523  NH1 ARG A 268      -6.464  -4.096  24.570  1.00 10.00      A   
ATOM   2524 HH11 ARG A 268      -7.249  -4.340  23.927  1.00 10.00      A   
ATOM   2525 HH12 ARG A 268      -6.280  -4.689  25.414  1.00 10.00      A   
ATOM   2526  NH2 ARG A 268      -4.688  -2.744  25.121  1.00 10.00      A   
ATOM   2527 HH21 ARG A 268      -4.494  -3.328  25.966  1.00 10.00      A   
ATOM   2528 HH22 ARG A 268      -4.075  -1.928  24.906  1.00 10.00      A   
ATOM   2529  C   ARG A 268      -9.511  -4.544  19.083  1.00 10.00      A   
ATOM   2530  O   ARG A 268     -10.380  -3.702  18.862  1.00 10.00      A   
ATOM   2531  N   CYS A 269      -9.314  -5.592  18.300  1.00 10.00      A   
ATOM   2532  HN  CYS A 269      -8.617  -6.241  18.527  1.00 10.00      A   
ATOM   2533  CA  CYS A 269     -10.117  -5.799  17.104  1.00 10.00      A   
ATOM   2534  CB  CYS A 269      -9.292  -5.480  15.851  1.00 10.00      A   
ATOM   2535  SG  CYS A 269     -10.238  -5.441  14.309  1.00 10.00      A   
ATOM   2536  HG  CYS A 269      -9.436  -4.997  13.350  1.00 10.00      A   
ATOM   2537  C   CYS A 269     -10.674  -7.216  17.022  1.00 10.00      A   
ATOM   2538  O   CYS A 269      -9.944  -8.197  17.197  1.00 10.00      A   
ATOM   2539  N   LEU A 270     -11.970  -7.309  16.756  1.00 10.00      A   
ATOM   2540  HN  LEU A 270     -12.494  -6.483  16.648  1.00 10.00      A   
ATOM   2541  CA  LEU A 270     -12.646  -8.587  16.613  1.00 10.00      A   
ATOM   2542  CB  LEU A 270     -13.566  -8.844  17.807  1.00 10.00      A   
ATOM   2543  CG  LEU A 270     -13.007  -9.751  18.905  1.00 10.00      A   
ATOM   2544  CD1 LEU A 270     -13.987  -9.848  20.063  1.00 10.00      A   
ATOM   2545  CD2 LEU A 270     -12.706 -11.133  18.349  1.00 10.00      A   
ATOM   2546  C   LEU A 270     -13.455  -8.586  15.323  1.00 10.00      A   
ATOM   2547  O   LEU A 270     -14.221  -7.660  15.069  1.00 10.00      A   
ATOM   2548  N   SER A 271     -13.273  -9.603  14.502  1.00 10.00      A   
ATOM   2549  HN  SER A 271     -12.649 -10.318  14.757  1.00 10.00      A   
ATOM   2550  CA  SER A 271     -13.988  -9.692  13.234  1.00 10.00      A   
ATOM   2551  CB  SER A 271     -13.092  -9.191  12.096  1.00 10.00      A   
ATOM   2552  OG  SER A 271     -12.480  -7.953  12.433  1.00 10.00      A   
ATOM   2553  HG  SER A 271     -12.833  -7.643  13.275  1.00 10.00      A   
ATOM   2554  C   SER A 271     -14.438 -11.122  12.954  1.00 10.00      A   
ATOM   2555  O   SER A 271     -14.082 -12.045  13.689  1.00 10.00      A   
ATOM   2556  N   GLY A 272     -15.220 -11.297  11.896  1.00 10.00      A   
ATOM   2557  HN  GLY A 272     -15.496 -10.517  11.367  1.00 10.00      A   
ATOM   2558  CA  GLY A 272     -15.693 -12.618  11.531  1.00 10.00      A   
ATOM   2559  C   GLY A 272     -17.066 -12.907  12.099  1.00 10.00      A   
ATOM   2560  O   GLY A 272     -18.038 -12.235  11.749  1.00 10.00      A   
ATOM   2561  N   PHE A 273     -17.135 -13.909  12.973  1.00 10.00      A   
ATOM   2562  HN  PHE A 273     -16.311 -14.407  13.180  1.00 10.00      A   
ATOM   2563  CA  PHE A 273     -18.385 -14.315  13.619  1.00 10.00      A   
ATOM   2564  CB  PHE A 273     -19.060 -13.141  14.349  1.00 10.00      A   
ATOM   2565  CG  PHE A 273     -18.309 -12.637  15.551  1.00 10.00      A   
ATOM   2566  CD1 PHE A 273     -17.357 -11.637  15.422  1.00 10.00      A   
ATOM   2567  CD2 PHE A 273     -18.561 -13.157  16.811  1.00 10.00      A   
ATOM   2568  CE1 PHE A 273     -16.672 -11.164  16.527  1.00 10.00      A   
ATOM   2569  CE2 PHE A 273     -17.879 -12.691  17.920  1.00 10.00      A   
ATOM   2570  CZ  PHE A 273     -16.933 -11.693  17.777  1.00 10.00      A   
ATOM   2571  C   PHE A 273     -19.347 -14.967  12.626  1.00 10.00      A   
ATOM   2572  O   PHE A 273     -20.541 -14.659  12.605  1.00 10.00      A   
ATOM   2573  N   TRP A 274     -18.815 -15.883  11.818  1.00 10.00      A   
ATOM   2574  HN  TRP A 274     -17.860 -16.102  11.907  1.00 10.00      A   
ATOM   2575  CA  TRP A 274     -19.611 -16.588  10.818  1.00 10.00      A   
ATOM   2576  CB  TRP A 274     -18.721 -17.494   9.964  1.00 10.00      A   
ATOM   2577  CG  TRP A 274     -18.158 -16.821   8.750  1.00 10.00      A   
ATOM   2578  CD1 TRP A 274     -18.788 -16.636   7.553  1.00 10.00      A   
ATOM   2579  CD2 TRP A 274     -16.852 -16.250   8.609  1.00 10.00      A   
ATOM   2580  NE1 TRP A 274     -17.956 -15.988   6.675  1.00 10.00      A   
ATOM   2581  HE1 TRP A 274     -18.182 -15.744   5.749  1.00 10.00      A   
ATOM   2582  CE2 TRP A 274     -16.761 -15.736   7.300  1.00 10.00      A   
ATOM   2583  CE3 TRP A 274     -15.753 -16.119   9.463  1.00 10.00      A   
ATOM   2584  CZ2 TRP A 274     -15.617 -15.103   6.824  1.00 10.00      A   
ATOM   2585  CZ3 TRP A 274     -14.619 -15.491   8.988  1.00 10.00      A   
ATOM   2586  CH2 TRP A 274     -14.561 -14.991   7.682  1.00 10.00      A   
ATOM   2587  C   TRP A 274     -20.696 -17.420  11.486  1.00 10.00      A   
ATOM   2588  O   TRP A 274     -20.392 -18.330  12.264  1.00 10.00      A   
ATOM   2589  N   ASP A 275     -21.954 -17.086  11.188  1.00 10.00      A   
ATOM   2590  HN  ASP A 275     -22.112 -16.334  10.580  1.00 10.00      A   
ATOM   2591  CA  ASP A 275     -23.105 -17.788  11.752  1.00 10.00      A   
ATOM   2592  CB  ASP A 275     -23.171 -19.241  11.272  1.00 10.00      A   
ATOM   2593  CG  ASP A 275     -23.829 -19.387   9.919  1.00 10.00      A   
ATOM   2594  OD1 ASP A 275     -24.798 -18.651   9.640  1.00 10.00      A   
ATOM   2595  OD2 ASP A 275     -23.384 -20.246   9.124  1.00 10.00      A   
ATOM   2596  C   ASP A 275     -23.086 -17.722  13.271  1.00 10.00      A   
ATOM   2597  O   ASP A 275     -23.400 -18.699  13.954  1.00 10.00      A   
ATOM   2598  N   ALA A 276     -22.719 -16.552  13.782  1.00 10.00      A   
ATOM   2599  HN  ALA A 276     -22.492 -15.825  13.168  1.00 10.00      A   
ATOM   2600  CA  ALA A 276     -22.632 -16.314  15.214  1.00 10.00      A   
ATOM   2601  CB  ALA A 276     -22.183 -14.889  15.488  1.00 10.00      A   
ATOM   2602  C   ALA A 276     -23.948 -16.593  15.932  1.00 10.00      A   
ATOM   2603  O   ALA A 276     -24.962 -15.943  15.674  1.00 10.00      A   
ATOM   2604  N   VAL A 277     -23.925 -17.573  16.822  1.00 10.00      A   
ATOM   2605  HN  VAL A 277     -23.095 -18.080  16.956  1.00 10.00      A   
ATOM   2606  CA  VAL A 277     -25.100 -17.924  17.600  1.00 10.00      A   
ATOM   2607  CB  VAL A 277     -25.044 -19.393  18.083  1.00 10.00      A   
ATOM   2608  CG1 VAL A 277     -26.266 -19.744  18.922  1.00 10.00      A   
ATOM   2609  CG2 VAL A 277     -24.931 -20.336  16.896  1.00 10.00      A   
ATOM   2610  C   VAL A 277     -25.196 -16.988  18.806  1.00 10.00      A   
ATOM   2611  O   VAL A 277     -24.242 -16.862  19.577  1.00 10.00      A   
ATOM   2612  N   PRO A 278     -26.346 -16.310  18.971  1.00 10.00      A   
ATOM   2613  CA  PRO A 278     -26.584 -15.359  20.076  1.00 10.00      A   
ATOM   2614  CB  PRO A 278     -28.085 -15.085  19.978  1.00 10.00      A   
ATOM   2615  CG  PRO A 278     -28.402 -15.288  18.539  1.00 10.00      A   
ATOM   2616  CD  PRO A 278     -27.512 -16.404  18.073  1.00 10.00      A   
ATOM   2617  C   PRO A 278     -26.238 -15.928  21.453  1.00 10.00      A   
ATOM   2618  O   PRO A 278     -25.804 -15.199  22.343  1.00 10.00      A   
ATOM   2619  N   ALA A 279     -26.404 -17.237  21.607  1.00 10.00      A   
ATOM   2620  HN  ALA A 279     -26.727 -17.766  20.851  1.00 10.00      A   
ATOM   2621  CA  ALA A 279     -26.123 -17.911  22.873  1.00 10.00      A   
ATOM   2622  CB  ALA A 279     -26.662 -19.332  22.837  1.00 10.00      A   
ATOM   2623  C   ALA A 279     -24.631 -17.913  23.212  1.00 10.00      A   
ATOM   2624  O   ALA A 279     -24.248 -18.202  24.346  1.00 10.00      A   
ATOM   2625  N   TYR A 280     -23.794 -17.590  22.234  1.00 10.00      A   
ATOM   2626  HN  TYR A 280     -24.152 -17.365  21.345  1.00 10.00      A   
ATOM   2627  CA  TYR A 280     -22.354 -17.566  22.448  1.00 10.00      A   
ATOM   2628  CB  TYR A 280     -21.653 -18.564  21.529  1.00 10.00      A   
ATOM   2629  CG  TYR A 280     -21.629 -19.961  22.096  1.00 10.00      A   
ATOM   2630  CD1 TYR A 280     -22.559 -20.913  21.698  1.00 10.00      A   
ATOM   2631  CD2 TYR A 280     -20.685 -20.322  23.046  1.00 10.00      A   
ATOM   2632  CE1 TYR A 280     -22.546 -22.186  22.233  1.00 10.00      A   
ATOM   2633  CE2 TYR A 280     -20.663 -21.592  23.583  1.00 10.00      A   
ATOM   2634  CZ  TYR A 280     -21.595 -22.519  23.175  1.00 10.00      A   
ATOM   2635  OH  TYR A 280     -21.577 -23.783  23.713  1.00 10.00      A   
ATOM   2636  HH  TYR A 280     -21.405 -23.723  24.659  1.00 10.00      A   
ATOM   2637  C   TYR A 280     -21.777 -16.165  22.280  1.00 10.00      A   
ATOM   2638  O   TYR A 280     -20.562 -15.971  22.344  1.00 10.00      A   
ATOM   2639  N   LEU A 281     -22.652 -15.192  22.074  1.00 10.00      A   
ATOM   2640  HN  LEU A 281     -23.608 -15.409  22.034  1.00 10.00      A   
ATOM   2641  CA  LEU A 281     -22.229 -13.803  21.906  1.00 10.00      A   
ATOM   2642  CB  LEU A 281     -23.358 -12.927  21.349  1.00 10.00      A   
ATOM   2643  CG  LEU A 281     -23.801 -13.229  19.917  1.00 10.00      A   
ATOM   2644  CD1 LEU A 281     -24.879 -12.253  19.477  1.00 10.00      A   
ATOM   2645  CD2 LEU A 281     -22.616 -13.192  18.961  1.00 10.00      A   
ATOM   2646  C   LEU A 281     -21.639 -13.190  23.188  1.00 10.00      A   
ATOM   2647  O   LEU A 281     -20.574 -12.575  23.136  1.00 10.00      A   
ATOM   2648  N   PRO A 282     -22.305 -13.346  24.360  1.00 10.00      A   
ATOM   2649  CA  PRO A 282     -21.816 -12.783  25.632  1.00 10.00      A   
ATOM   2650  CB  PRO A 282     -22.902 -13.154  26.648  1.00 10.00      A   
ATOM   2651  CG  PRO A 282     -24.105 -13.451  25.825  1.00 10.00      A   
ATOM   2652  CD  PRO A 282     -23.591 -14.041  24.550  1.00 10.00      A   
ATOM   2653  C   PRO A 282     -20.454 -13.330  26.081  1.00 10.00      A   
ATOM   2654  O   PRO A 282     -19.925 -12.913  27.112  1.00 10.00      A   
ATOM   2655  N   ALA A 283     -19.882 -14.246  25.304  1.00 10.00      A   
ATOM   2656  HN  ALA A 283     -20.338 -14.529  24.483  1.00 10.00      A   
ATOM   2657  CA  ALA A 283     -18.584 -14.826  25.631  1.00 10.00      A   
ATOM   2658  CB  ALA A 283     -18.315 -16.064  24.782  1.00 10.00      A   
ATOM   2659  C   ALA A 283     -17.474 -13.791  25.453  1.00 10.00      A   
ATOM   2660  O   ALA A 283     -16.446 -13.852  26.120  1.00 10.00      A   
ATOM   2661  N   VAL A 284     -17.705 -12.827  24.561  1.00 10.00      A   
ATOM   2662  HN  VAL A 284     -18.556 -12.823  24.068  1.00 10.00      A   
ATOM   2663  CA  VAL A 284     -16.723 -11.777  24.291  1.00 10.00      A   
ATOM   2664  CB  VAL A 284     -16.667 -11.410  22.786  1.00 10.00      A   
ATOM   2665  CG1 VAL A 284     -16.254 -12.612  21.951  1.00 10.00      A   
ATOM   2666  CG2 VAL A 284     -18.002 -10.858  22.305  1.00 10.00      A   
ATOM   2667  C   VAL A 284     -17.009 -10.518  25.110  1.00 10.00      A   
ATOM   2668  O   VAL A 284     -16.429  -9.460  24.865  1.00 10.00      A   
ATOM   2669  N   TYR A 285     -17.891 -10.646  26.097  1.00 10.00      A   
ATOM   2670  HN  TYR A 285     -18.301 -11.524  26.258  1.00 10.00      A   
ATOM   2671  CA  TYR A 285     -18.261  -9.516  26.954  1.00 10.00      A   
ATOM   2672  CB  TYR A 285     -19.353  -9.914  27.946  1.00 10.00      A   
ATOM   2673  CG  TYR A 285     -20.753  -9.552  27.503  1.00 10.00      A   
ATOM   2674  CD1 TYR A 285     -21.063  -9.399  26.158  1.00 10.00      A   
ATOM   2675  CD2 TYR A 285     -21.767  -9.364  28.434  1.00 10.00      A   
ATOM   2676  CE1 TYR A 285     -22.341  -9.068  25.753  1.00 10.00      A   
ATOM   2677  CE2 TYR A 285     -23.050  -9.033  28.037  1.00 10.00      A   
ATOM   2678  CZ  TYR A 285     -23.330  -8.887  26.697  1.00 10.00      A   
ATOM   2679  OH  TYR A 285     -24.604  -8.557  26.298  1.00 10.00      A   
ATOM   2680  HH  TYR A 285     -24.891  -7.766  26.772  1.00 10.00      A   
ATOM   2681  C   TYR A 285     -17.057  -8.955  27.700  1.00 10.00      A   
ATOM   2682  O   TYR A 285     -16.969  -7.753  27.944  1.00 10.00      A   
ATOM   2683  N   SER A 286     -16.126  -9.824  28.045  1.00 10.00      A   
ATOM   2684  HN  SER A 286     -16.250 -10.775  27.830  1.00 10.00      A   
ATOM   2685  CA  SER A 286     -14.928  -9.418  28.762  1.00 10.00      A   
ATOM   2686  CB  SER A 286     -14.381 -10.621  29.523  1.00 10.00      A   
ATOM   2687  OG  SER A 286     -15.181 -11.766  29.273  1.00 10.00      A   
ATOM   2688  HG  SER A 286     -14.771 -12.537  29.676  1.00 10.00      A   
ATOM   2689  C   SER A 286     -13.865  -8.866  27.812  1.00 10.00      A   
ATOM   2690  O   SER A 286     -12.732  -8.607  28.220  1.00 10.00      A   
ATOM   2691  N   VAL A 287     -14.239  -8.682  26.548  1.00 10.00      A   
ATOM   2692  HN  VAL A 287     -15.162  -8.898  26.288  1.00 10.00      A   
ATOM   2693  CA  VAL A 287     -13.314  -8.180  25.536  1.00 10.00      A   
ATOM   2694  CB  VAL A 287     -13.092  -9.220  24.412  1.00 10.00      A   
ATOM   2695  CG1 VAL A 287     -12.071  -8.721  23.407  1.00 10.00      A   
ATOM   2696  CG2 VAL A 287     -12.666 -10.569  24.981  1.00 10.00      A   
ATOM   2697  C   VAL A 287     -13.809  -6.865  24.916  1.00 10.00      A   
ATOM   2698  O   VAL A 287     -13.016  -5.945  24.686  1.00 10.00      A   
ATOM   2699  N   CYS A 288     -15.118  -6.770  24.672  1.00 10.00      A   
ATOM   2700  HN  CYS A 288     -15.705  -7.529  24.893  1.00 10.00      A   
ATOM   2701  CA  CYS A 288     -15.712  -5.575  24.060  1.00 10.00      A   
ATOM   2702  CB  CYS A 288     -17.215  -5.751  23.837  1.00 10.00      A   
ATOM   2703  SG  CYS A 288     -18.055  -6.735  25.098  1.00 10.00      A   
ATOM   2704  HG  CYS A 288     -17.860  -6.151  26.273  1.00 10.00      A   
ATOM   2705  C   CYS A 288     -15.423  -4.288  24.830  1.00 10.00      A   
ATOM   2706  O   CYS A 288     -15.446  -3.196  24.259  1.00 10.00      A   
ATOM   2707  N   SER A 289     -15.133  -4.424  26.117  1.00 10.00      A   
ATOM   2708  HN  SER A 289     -15.121  -5.320  26.509  1.00 10.00      A   
ATOM   2709  CA  SER A 289     -14.836  -3.283  26.968  1.00 10.00      A   
ATOM   2710  CB  SER A 289     -14.621  -3.764  28.403  1.00 10.00      A   
ATOM   2711  OG  SER A 289     -15.337  -4.972  28.633  1.00 10.00      A   
ATOM   2712  HG  SER A 289     -14.938  -5.442  29.377  1.00 10.00      A   
ATOM   2713  C   SER A 289     -13.612  -2.508  26.468  1.00 10.00      A   
ATOM   2714  O   SER A 289     -13.452  -1.325  26.765  1.00 10.00      A   
ATOM   2715  N   ARG A 290     -12.761  -3.172  25.694  1.00 10.00      A   
ATOM   2716  HN  ARG A 290     -12.949  -4.110  25.466  1.00 10.00      A   
ATOM   2717  CA  ARG A 290     -11.563  -2.534  25.162  1.00 10.00      A   
ATOM   2718  CB  ARG A 290     -10.311  -3.070  25.858  1.00 10.00      A   
ATOM   2719  CG  ARG A 290     -10.171  -4.580  25.806  1.00 10.00      A   
ATOM   2720  CD  ARG A 290      -9.278  -5.084  26.924  1.00 10.00      A   
ATOM   2721  NE  ARG A 290      -9.270  -6.543  26.989  1.00 10.00      A   
ATOM   2722  HE  ARG A 290      -8.849  -7.022  26.245  1.00 10.00      A   
ATOM   2723  CZ  ARG A 290      -9.805  -7.246  27.986  1.00 10.00      A   
ATOM   2724  NH1 ARG A 290     -10.400  -6.628  29.002  1.00 10.00      A   
ATOM   2725 HH11 ARG A 290     -10.825  -7.185  29.776  1.00 10.00      A   
ATOM   2726 HH12 ARG A 290     -10.448  -5.584  29.033  1.00 10.00      A   
ATOM   2727  NH2 ARG A 290      -9.732  -8.575  27.970  1.00 10.00      A   
ATOM   2728 HH21 ARG A 290     -10.152  -9.137  28.745  1.00 10.00      A   
ATOM   2729 HH22 ARG A 290      -9.253  -9.069  27.178  1.00 10.00      A   
ATOM   2730  C   ARG A 290     -11.467  -2.715  23.651  1.00 10.00      A   
ATOM   2731  O   ARG A 290     -10.404  -2.527  23.055  1.00 10.00      A   
ATOM   2732  N   LEU A 291     -12.584  -3.082  23.034  1.00 10.00      A   
ATOM   2733  HN  LEU A 291     -13.405  -3.208  23.562  1.00 10.00      A   
ATOM   2734  CA  LEU A 291     -12.626  -3.275  21.591  1.00 10.00      A   
ATOM   2735  CB  LEU A 291     -13.792  -4.168  21.177  1.00 10.00      A   
ATOM   2736  CG  LEU A 291     -13.585  -5.675  21.308  1.00 10.00      A   
ATOM   2737  CD1 LEU A 291     -14.764  -6.409  20.702  1.00 10.00      A   
ATOM   2738  CD2 LEU A 291     -12.289  -6.108  20.641  1.00 10.00      A   
ATOM   2739  C   LEU A 291     -12.735  -1.935  20.885  1.00 10.00      A   
ATOM   2740  O   LEU A 291     -13.687  -1.183  21.094  1.00 10.00      A   
ATOM   2741  N   THR A 292     -11.752  -1.642  20.058  1.00 10.00      A   
ATOM   2742  HN  THR A 292     -11.026  -2.289  19.930  1.00 10.00      A   
ATOM   2743  CA  THR A 292     -11.719  -0.399  19.319  1.00 10.00      A   
ATOM   2744  CB  THR A 292     -10.265   0.073  19.139  1.00 10.00      A   
ATOM   2745  OG1 THR A 292      -9.455  -0.498  20.180  1.00 10.00      A   
ATOM   2746  HG1 THR A 292     -10.008  -0.679  20.949  1.00 10.00      A   
ATOM   2747  CG2 THR A 292     -10.182   1.586  19.224  1.00 10.00      A   
ATOM   2748  C   THR A 292     -12.370  -0.589  17.954  1.00 10.00      A   
ATOM   2749  O   THR A 292     -12.919   0.354  17.375  1.00 10.00      A   
ATOM   2750  N   THR A 293     -12.319  -1.816  17.452  1.00 10.00      A   
ATOM   2751  HN  THR A 293     -11.875  -2.528  17.964  1.00 10.00      A   
ATOM   2752  CA  THR A 293     -12.901  -2.139  16.161  1.00 10.00      A   
ATOM   2753  CB  THR A 293     -11.812  -2.220  15.071  1.00 10.00      A   
ATOM   2754  OG1 THR A 293     -11.015  -1.022  15.097  1.00 10.00      A   
ATOM   2755  HG1 THR A 293     -10.085  -1.260  15.168  1.00 10.00      A   
ATOM   2756  CG2 THR A 293     -12.442  -2.380  13.695  1.00 10.00      A   
ATOM   2757  C   THR A 293     -13.660  -3.462  16.230  1.00 10.00      A   
ATOM   2758  O   THR A 293     -13.103  -4.492  16.611  1.00 10.00      A   
ATOM   2759  N   LEU A 294     -14.933  -3.427  15.873  1.00 10.00      A   
ATOM   2760  HN  LEU A 294     -15.326  -2.575  15.581  1.00 10.00      A   
ATOM   2761  CA  LEU A 294     -15.762  -4.616  15.891  1.00 10.00      A   
ATOM   2762  CB  LEU A 294     -16.836  -4.504  16.976  1.00 10.00      A   
ATOM   2763  CG  LEU A 294     -17.792  -5.690  17.126  1.00 10.00      A   
ATOM   2764  CD1 LEU A 294     -17.037  -6.954  17.505  1.00 10.00      A   
ATOM   2765  CD2 LEU A 294     -18.869  -5.379  18.153  1.00 10.00      A   
ATOM   2766  C   LEU A 294     -16.401  -4.850  14.526  1.00 10.00      A   
ATOM   2767  O   LEU A 294     -17.054  -3.965  13.971  1.00 10.00      A   
ATOM   2768  N   ASN A 295     -16.190  -6.039  13.986  1.00 10.00      A   
ATOM   2769  HN  ASN A 295     -15.644  -6.696  14.477  1.00 10.00      A   
ATOM   2770  CA  ASN A 295     -16.736  -6.408  12.690  1.00 10.00      A   
ATOM   2771  CB  ASN A 295     -15.604  -6.766  11.723  1.00 10.00      A   
ATOM   2772  CG  ASN A 295     -16.103  -7.310  10.398  1.00 10.00      A   
ATOM   2773  OD1 ASN A 295     -16.337  -8.511  10.252  1.00 10.00      A   
ATOM   2774  ND2 ASN A 295     -16.246  -6.434   9.417  1.00 10.00      A   
ATOM   2775 HD21 ASN A 295     -16.016  -5.499   9.593  1.00 10.00      A   
ATOM   2776 HD22 ASN A 295     -16.596  -6.754   8.559  1.00 10.00      A   
ATOM   2777  C   ASN A 295     -17.702  -7.579  12.831  1.00 10.00      A   
ATOM   2778  O   ASN A 295     -17.318  -8.665  13.261  1.00 10.00      A   
ATOM   2779  N   LEU A 296     -18.956  -7.341  12.481  1.00 10.00      A   
ATOM   2780  HN  LEU A 296     -19.200  -6.444  12.149  1.00 10.00      A   
ATOM   2781  CA  LEU A 296     -19.987  -8.368  12.566  1.00 10.00      A   
ATOM   2782  CB  LEU A 296     -20.989  -8.027  13.673  1.00 10.00      A   
ATOM   2783  CG  LEU A 296     -20.438  -7.989  15.099  1.00 10.00      A   
ATOM   2784  CD1 LEU A 296     -21.396  -7.252  16.021  1.00 10.00      A   
ATOM   2785  CD2 LEU A 296     -20.179  -9.396  15.607  1.00 10.00      A   
ATOM   2786  C   LEU A 296     -20.714  -8.499  11.232  1.00 10.00      A   
ATOM   2787  O   LEU A 296     -21.924  -8.706  11.189  1.00 10.00      A   
ATOM   2788  N   SER A 297     -19.961  -8.396  10.145  1.00 10.00      A   
ATOM   2789  HN  SER A 297     -18.994  -8.254  10.246  1.00 10.00      A   
ATOM   2790  CA  SER A 297     -20.525  -8.481   8.801  1.00 10.00      A   
ATOM   2791  CB  SER A 297     -19.463  -8.084   7.779  1.00 10.00      A   
ATOM   2792  OG  SER A 297     -18.686  -7.001   8.263  1.00 10.00      A   
ATOM   2793  HG  SER A 297     -19.272  -6.270   8.497  1.00 10.00      A   
ATOM   2794  C   SER A 297     -21.056  -9.876   8.477  1.00 10.00      A   
ATOM   2795  O   SER A 297     -21.815 -10.051   7.525  1.00 10.00      A   
ATOM   2796  N   TYR A 298     -20.665 -10.862   9.270  1.00 10.00      A   
ATOM   2797  HN  TYR A 298     -20.074 -10.663  10.025  1.00 10.00      A   
ATOM   2798  CA  TYR A 298     -21.096 -12.236   9.043  1.00 10.00      A   
ATOM   2799  CB  TYR A 298     -19.878 -13.154   8.871  1.00 10.00      A   
ATOM   2800  CG  TYR A 298     -18.793 -12.579   7.980  1.00 10.00      A   
ATOM   2801  CD1 TYR A 298     -17.638 -12.035   8.527  1.00 10.00      A   
ATOM   2802  CD2 TYR A 298     -18.930 -12.570   6.599  1.00 10.00      A   
ATOM   2803  CE1 TYR A 298     -16.652 -11.496   7.727  1.00 10.00      A   
ATOM   2804  CE2 TYR A 298     -17.945 -12.037   5.789  1.00 10.00      A   
ATOM   2805  CZ  TYR A 298     -16.810 -11.499   6.359  1.00 10.00      A   
ATOM   2806  OH  TYR A 298     -15.834 -10.955   5.556  1.00 10.00      A   
ATOM   2807  HH  TYR A 298     -16.246 -10.354   4.919  1.00 10.00      A   
ATOM   2808  C   TYR A 298     -21.981 -12.741  10.179  1.00 10.00      A   
ATOM   2809  O   TYR A 298     -22.235 -13.941  10.290  1.00 10.00      A   
ATOM   2810  N   ALA A 299     -22.464 -11.823  11.006  1.00 10.00      A   
ATOM   2811  HN  ALA A 299     -22.254 -10.876  10.850  1.00 10.00      A   
ATOM   2812  CA  ALA A 299     -23.312 -12.188  12.132  1.00 10.00      A   
ATOM   2813  CB  ALA A 299     -22.768 -11.594  13.421  1.00 10.00      A   
ATOM   2814  C   ALA A 299     -24.757 -11.753  11.905  1.00 10.00      A   
ATOM   2815  O   ALA A 299     -25.136 -10.622  12.217  1.00 10.00      A   
ATOM   2816  N   THR A 300     -25.559 -12.652  11.355  1.00 10.00      A   
ATOM   2817  HN  THR A 300     -25.199 -13.536  11.114  1.00 10.00      A   
ATOM   2818  CA  THR A 300     -26.962 -12.364  11.086  1.00 10.00      A   
ATOM   2819  CB  THR A 300     -27.491 -13.244   9.937  1.00 10.00      A   
ATOM   2820  OG1 THR A 300     -26.998 -14.579  10.101  1.00 10.00      A   
ATOM   2821  HG1 THR A 300     -27.584 -15.062  10.699  1.00 10.00      A   
ATOM   2822  CG2 THR A 300     -27.028 -12.709   8.591  1.00 10.00      A   
ATOM   2823  C   THR A 300     -27.816 -12.591  12.330  1.00 10.00      A   
ATOM   2824  O   THR A 300     -28.668 -13.478  12.359  1.00 10.00      A   
ATOM   2825  N   VAL A 301     -27.586 -11.781  13.354  1.00 10.00      A   
ATOM   2826  HN  VAL A 301     -26.905 -11.079  13.263  1.00 10.00      A   
ATOM   2827  CA  VAL A 301     -28.326 -11.895  14.604  1.00 10.00      A   
ATOM   2828  CB  VAL A 301     -27.398 -11.753  15.831  1.00 10.00      A   
ATOM   2829  CG1 VAL A 301     -26.448 -12.936  15.924  1.00 10.00      A   
ATOM   2830  CG2 VAL A 301     -26.617 -10.446  15.774  1.00 10.00      A   
ATOM   2831  C   VAL A 301     -29.436 -10.851  14.680  1.00 10.00      A   
ATOM   2832  O   VAL A 301     -29.656 -10.106  13.728  1.00 10.00      A   
ATOM   2833  N   GLN A 302     -30.144 -10.811  15.803  1.00 10.00      A   
ATOM   2834  HN  GLN A 302     -29.932 -11.438  16.529  1.00 10.00      A   
ATOM   2835  CA  GLN A 302     -31.227  -9.861  15.993  1.00 10.00      A   
ATOM   2836  CB  GLN A 302     -32.320 -10.465  16.876  1.00 10.00      A   
ATOM   2837  CG  GLN A 302     -33.050 -11.638  16.243  1.00 10.00      A   
ATOM   2838  CD  GLN A 302     -33.896 -11.223  15.055  1.00 10.00      A   
ATOM   2839  OE1 GLN A 302     -35.057 -10.833  15.209  1.00 10.00      A   
ATOM   2840  NE2 GLN A 302     -33.324 -11.307  13.865  1.00 10.00      A   
ATOM   2841 HE21 GLN A 302     -32.399 -11.628  13.818  1.00 10.00      A   
ATOM   2842 HE22 GLN A 302     -33.853 -11.048  13.077  1.00 10.00      A   
ATOM   2843  C   GLN A 302     -30.717  -8.563  16.605  1.00 10.00      A   
ATOM   2844  O   GLN A 302     -29.601  -8.505  17.129  1.00 10.00      A   
ATOM   2845  N   SER A 303     -31.550  -7.533  16.552  1.00 10.00      A   
ATOM   2846  HN  SER A 303     -32.433  -7.650  16.133  1.00 10.00      A   
ATOM   2847  CA  SER A 303     -31.197  -6.228  17.089  1.00 10.00      A   
ATOM   2848  CB  SER A 303     -32.291  -5.213  16.746  1.00 10.00      A   
ATOM   2849  OG  SER A 303     -31.985  -3.927  17.248  1.00 10.00      A   
ATOM   2850  HG  SER A 303     -31.645  -3.379  16.526  1.00 10.00      A   
ATOM   2851  C   SER A 303     -30.983  -6.282  18.600  1.00 10.00      A   
ATOM   2852  O   SER A 303     -30.080  -5.631  19.130  1.00 10.00      A   
ATOM   2853  N   TYR A 304     -31.802  -7.077  19.281  1.00 10.00      A   
ATOM   2854  HN  TYR A 304     -32.480  -7.587  18.791  1.00 10.00      A   
ATOM   2855  CA  TYR A 304     -31.728  -7.209  20.733  1.00 10.00      A   
ATOM   2856  CB  TYR A 304     -32.776  -8.198  21.249  1.00 10.00      A   
ATOM   2857  CG  TYR A 304     -33.165  -7.974  22.693  1.00 10.00      A   
ATOM   2858  CD1 TYR A 304     -33.946  -6.886  23.058  1.00 10.00      A   
ATOM   2859  CD2 TYR A 304     -32.756  -8.851  23.689  1.00 10.00      A   
ATOM   2860  CE1 TYR A 304     -34.308  -6.678  24.371  1.00 10.00      A   
ATOM   2861  CE2 TYR A 304     -33.115  -8.649  25.007  1.00 10.00      A   
ATOM   2862  CZ  TYR A 304     -33.891  -7.560  25.339  1.00 10.00      A   
ATOM   2863  OH  TYR A 304     -34.257  -7.348  26.646  1.00 10.00      A   
ATOM   2864  HH  TYR A 304     -34.861  -6.595  26.682  1.00 10.00      A   
ATOM   2865  C   TYR A 304     -30.335  -7.625  21.195  1.00 10.00      A   
ATOM   2866  O   TYR A 304     -29.788  -7.056  22.147  1.00 10.00      A   
ATOM   2867  N   ASP A 305     -29.756  -8.604  20.511  1.00 10.00      A   
ATOM   2868  HN  ASP A 305     -30.231  -9.005  19.748  1.00 10.00      A   
ATOM   2869  CA  ASP A 305     -28.428  -9.088  20.862  1.00 10.00      A   
ATOM   2870  CB  ASP A 305     -28.144 -10.453  20.240  1.00 10.00      A   
ATOM   2871  CG  ASP A 305     -28.797 -11.571  21.019  1.00 10.00      A   
ATOM   2872  OD1 ASP A 305     -28.252 -11.973  22.068  1.00 10.00      A   
ATOM   2873  OD2 ASP A 305     -29.872 -12.040  20.598  1.00 10.00      A   
ATOM   2874  C   ASP A 305     -27.360  -8.080  20.474  1.00 10.00      A   
ATOM   2875  O   ASP A 305     -26.385  -7.884  21.204  1.00 10.00      A   
ATOM   2876  N   LEU A 306     -27.562  -7.426  19.334  1.00 10.00      A   
ATOM   2877  HN  LEU A 306     -28.367  -7.621  18.805  1.00 10.00      A   
ATOM   2878  CA  LEU A 306     -26.620  -6.422  18.854  1.00 10.00      A   
ATOM   2879  CB  LEU A 306     -27.041  -5.888  17.482  1.00 10.00      A   
ATOM   2880  CG  LEU A 306     -26.199  -6.353  16.291  1.00 10.00      A   
ATOM   2881  CD1 LEU A 306     -26.896  -6.021  14.980  1.00 10.00      A   
ATOM   2882  CD2 LEU A 306     -24.816  -5.722  16.336  1.00 10.00      A   
ATOM   2883  C   LEU A 306     -26.506  -5.282  19.856  1.00 10.00      A   
ATOM   2884  O   LEU A 306     -25.406  -4.888  20.239  1.00 10.00      A   
ATOM   2885  N   VAL A 307     -27.657  -4.782  20.296  1.00 10.00      A   
ATOM   2886  HN  VAL A 307     -28.498  -5.157  19.951  1.00 10.00      A   
ATOM   2887  CA  VAL A 307     -27.711  -3.694  21.270  1.00 10.00      A   
ATOM   2888  CB  VAL A 307     -29.168  -3.283  21.587  1.00 10.00      A   
ATOM   2889  CG1 VAL A 307     -29.215  -2.262  22.713  1.00 10.00      A   
ATOM   2890  CG2 VAL A 307     -29.842  -2.725  20.344  1.00 10.00      A   
ATOM   2891  C   VAL A 307     -26.992  -4.087  22.561  1.00 10.00      A   
ATOM   2892  O   VAL A 307     -26.239  -3.294  23.126  1.00 10.00      A   
ATOM   2893  N   LYS A 308     -27.219  -5.318  23.014  1.00 10.00      A   
ATOM   2894  HN  LYS A 308     -27.827  -5.902  22.515  1.00 10.00      A   
ATOM   2895  CA  LYS A 308     -26.589  -5.821  24.231  1.00 10.00      A   
ATOM   2896  CB  LYS A 308     -27.031  -7.263  24.506  1.00 10.00      A   
ATOM   2897  CG  LYS A 308     -28.361  -7.394  25.236  1.00 10.00      A   
ATOM   2898  CD  LYS A 308     -28.650  -8.848  25.596  1.00 10.00      A   
ATOM   2899  CE  LYS A 308     -28.842  -9.699  24.351  1.00 10.00      A   
ATOM   2900  NZ  LYS A 308     -28.539 -11.137  24.590  1.00 10.00      A   
ATOM   2901  HZ1 LYS A 308     -28.388 -11.624  23.676  1.00 10.00      A   
ATOM   2902  HZ2 LYS A 308     -29.330 -11.594  25.083  1.00 10.00      A   
ATOM   2903  HZ3 LYS A 308     -27.679 -11.235  25.168  1.00 10.00      A   
ATOM   2904  C   LYS A 308     -25.065  -5.756  24.126  1.00 10.00      A   
ATOM   2905  O   LYS A 308     -24.382  -5.349  25.066  1.00 10.00      A   
ATOM   2906  N   LEU A 309     -24.547  -6.140  22.967  1.00 10.00      A   
ATOM   2907  HN  LEU A 309     -25.150  -6.441  22.252  1.00 10.00      A   
ATOM   2908  CA  LEU A 309     -23.109  -6.135  22.729  1.00 10.00      A   
ATOM   2909  CB  LEU A 309     -22.782  -6.931  21.463  1.00 10.00      A   
ATOM   2910  CG  LEU A 309     -21.319  -7.342  21.285  1.00 10.00      A   
ATOM   2911  CD1 LEU A 309     -20.843  -8.166  22.473  1.00 10.00      A   
ATOM   2912  CD2 LEU A 309     -21.141  -8.117  19.988  1.00 10.00      A   
ATOM   2913  C   LEU A 309     -22.571  -4.710  22.611  1.00 10.00      A   
ATOM   2914  O   LEU A 309     -21.491  -4.399  23.119  1.00 10.00      A   
ATOM   2915  N   LEU A 310     -23.333  -3.843  21.957  1.00 10.00      A   
ATOM   2916  HN  LEU A 310     -24.191  -4.149  21.583  1.00 10.00      A   
ATOM   2917  CA  LEU A 310     -22.929  -2.453  21.768  1.00 10.00      A   
ATOM   2918  CB  LEU A 310     -23.907  -1.727  20.847  1.00 10.00      A   
ATOM   2919  CG  LEU A 310     -24.100  -2.328  19.459  1.00 10.00      A   
ATOM   2920  CD1 LEU A 310     -25.121  -1.527  18.670  1.00 10.00      A   
ATOM   2921  CD2 LEU A 310     -22.775  -2.395  18.720  1.00 10.00      A   
ATOM   2922  C   LEU A 310     -22.843  -1.718  23.094  1.00 10.00      A   
ATOM   2923  O   LEU A 310     -21.988  -0.854  23.284  1.00 10.00      A   
ATOM   2924  N   CYS A 311     -23.723  -2.078  24.018  1.00 10.00      A   
ATOM   2925  HN  CYS A 311     -24.376  -2.784  23.810  1.00 10.00      A   
ATOM   2926  CA  CYS A 311     -23.753  -1.450  25.330  1.00 10.00      A   
ATOM   2927  CB  CYS A 311     -25.035  -1.822  26.075  1.00 10.00      A   
ATOM   2928  SG  CYS A 311     -26.552  -1.285  25.248  1.00 10.00      A   
ATOM   2929  HG  CYS A 311     -26.774  -2.112  24.233  1.00 10.00      A   
ATOM   2930  C   CYS A 311     -22.525  -1.819  26.160  1.00 10.00      A   
ATOM   2931  O   CYS A 311     -22.301  -1.259  27.236  1.00 10.00      A   
ATOM   2932  N   GLN A 312     -21.726  -2.748  25.648  1.00 10.00      A   
ATOM   2933  HN  GLN A 312     -21.951  -3.149  24.777  1.00 10.00      A   
ATOM   2934  CA  GLN A 312     -20.527  -3.184  26.338  1.00 10.00      A   
ATOM   2935  CB  GLN A 312     -20.517  -4.708  26.480  1.00 10.00      A   
ATOM   2936  CG  GLN A 312     -20.605  -5.195  27.919  1.00 10.00      A   
ATOM   2937  CD  GLN A 312     -19.253  -5.563  28.509  1.00 10.00      A   
ATOM   2938  OE1 GLN A 312     -19.161  -6.414  29.392  1.00 10.00      A   
ATOM   2939  NE2 GLN A 312     -18.195  -4.917  28.039  1.00 10.00      A   
ATOM   2940 HE21 GLN A 312     -18.331  -4.232  27.345  1.00 10.00      A   
ATOM   2941 HE22 GLN A 312     -17.312  -5.147  28.404  1.00 10.00      A   
ATOM   2942  C   GLN A 312     -19.275  -2.708  25.611  1.00 10.00      A   
ATOM   2943  O   GLN A 312     -18.172  -3.158  25.909  1.00 10.00      A   
ATOM   2944  N   CYS A 313     -19.448  -1.794  24.666  1.00 10.00      A   
ATOM   2945  HN  CYS A 313     -20.352  -1.455  24.485  1.00 10.00      A   
ATOM   2946  CA  CYS A 313     -18.326  -1.267  23.899  1.00 10.00      A   
ATOM   2947  CB  CYS A 313     -18.524  -1.541  22.404  1.00 10.00      A   
ATOM   2948  SG  CYS A 313     -18.924  -3.258  21.998  1.00 10.00      A   
ATOM   2949  HG  CYS A 313     -19.987  -3.612  22.712  1.00 10.00      A   
ATOM   2950  C   CYS A 313     -18.147   0.233  24.147  1.00 10.00      A   
ATOM   2951  O   CYS A 313     -18.690   1.064  23.419  1.00 10.00      A   
ATOM   2952  N   PRO A 314     -17.384   0.598  25.193  1.00 10.00      A   
ATOM   2953  CA  PRO A 314     -17.134   1.991  25.560  1.00 10.00      A   
ATOM   2954  CB  PRO A 314     -16.782   1.910  27.057  1.00 10.00      A   
ATOM   2955  CG  PRO A 314     -16.763   0.454  27.413  1.00 10.00      A   
ATOM   2956  CD  PRO A 314     -16.716  -0.313  26.123  1.00 10.00      A   
ATOM   2957  C   PRO A 314     -15.967   2.609  24.787  1.00 10.00      A   
ATOM   2958  O   PRO A 314     -15.763   3.822  24.822  1.00 10.00      A   
ATOM   2959  N   LYS A 315     -15.200   1.775  24.100  1.00 10.00      A   
ATOM   2960  HN  LYS A 315     -15.410   0.820  24.111  1.00 10.00      A   
ATOM   2961  CA  LYS A 315     -14.052   2.249  23.329  1.00 10.00      A   
ATOM   2962  CB  LYS A 315     -12.747   1.668  23.883  1.00 10.00      A   
ATOM   2963  CG  LYS A 315     -12.151   2.472  25.024  1.00 10.00      A   
ATOM   2964  CD  LYS A 315     -10.926   1.790  25.611  1.00 10.00      A   
ATOM   2965  CE  LYS A 315     -10.239   2.687  26.624  1.00 10.00      A   
ATOM   2966  NZ  LYS A 315     -11.161   3.117  27.708  1.00 10.00      A   
ATOM   2967  HZ1 LYS A 315     -11.417   2.307  28.305  1.00 10.00      A   
ATOM   2968  HZ2 LYS A 315     -12.029   3.525  27.306  1.00 10.00      A   
ATOM   2969  HZ3 LYS A 315     -10.702   3.836  28.302  1.00 10.00      A   
ATOM   2970  C   LYS A 315     -14.195   1.909  21.849  1.00 10.00      A   
ATOM   2971  O   LYS A 315     -13.211   1.884  21.106  1.00 10.00      A   
ATOM   2972  N   LEU A 316     -15.424   1.649  21.433  1.00 10.00      A   
ATOM   2973  HN  LEU A 316     -16.161   1.696  22.070  1.00 10.00      A   
ATOM   2974  CA  LEU A 316     -15.705   1.302  20.052  1.00 10.00      A   
ATOM   2975  CB  LEU A 316     -17.108   0.703  19.928  1.00 10.00      A   
ATOM   2976  CG  LEU A 316     -17.434   0.002  18.607  1.00 10.00      A   
ATOM   2977  CD1 LEU A 316     -16.442  -1.117  18.335  1.00 10.00      A   
ATOM   2978  CD2 LEU A 316     -18.856  -0.535  18.629  1.00 10.00      A   
ATOM   2979  C   LEU A 316     -15.558   2.516  19.139  1.00 10.00      A   
ATOM   2980  O   LEU A 316     -16.286   3.500  19.268  1.00 10.00      A   
ATOM   2981  N   GLN A 317     -14.599   2.441  18.228  1.00 10.00      A   
ATOM   2982  HN  GLN A 317     -14.035   1.638  18.197  1.00 10.00      A   
ATOM   2983  CA  GLN A 317     -14.346   3.522  17.286  1.00 10.00      A   
ATOM   2984  CB  GLN A 317     -12.857   3.877  17.262  1.00 10.00      A   
ATOM   2985  CG  GLN A 317     -12.362   4.628  18.486  1.00 10.00      A   
ATOM   2986  CD  GLN A 317     -10.930   5.103  18.326  1.00 10.00      A   
ATOM   2987  OE1 GLN A 317     -10.120   4.458  17.653  1.00 10.00      A   
ATOM   2988  NE2 GLN A 317     -10.611   6.237  18.928  1.00 10.00      A   
ATOM   2989 HE21 GLN A 317     -11.314   6.709  19.441  1.00 10.00      A   
ATOM   2990 HE22 GLN A 317      -9.693   6.565  18.842  1.00 10.00      A   
ATOM   2991  C   GLN A 317     -14.808   3.148  15.883  1.00 10.00      A   
ATOM   2992  O   GLN A 317     -15.385   3.968  15.171  1.00 10.00      A   
ATOM   2993  N   ARG A 318     -14.547   1.909  15.489  1.00 10.00      A   
ATOM   2994  HN  ARG A 318     -14.090   1.295  16.106  1.00 10.00      A   
ATOM   2995  CA  ARG A 318     -14.927   1.431  14.173  1.00 10.00      A   
ATOM   2996  CB  ARG A 318     -13.681   1.002  13.399  1.00 10.00      A   
ATOM   2997  CG  ARG A 318     -13.810   1.113  11.893  1.00 10.00      A   
ATOM   2998  CD  ARG A 318     -12.528   0.672  11.211  1.00 10.00      A   
ATOM   2999  NE  ARG A 318     -12.302   1.390   9.964  1.00 10.00      A   
ATOM   3000  HE  ARG A 318     -12.756   2.256   9.852  1.00 10.00      A   
ATOM   3001  CZ  ARG A 318     -11.547   0.939   8.972  1.00 10.00      A   
ATOM   3002  NH1 ARG A 318     -10.943  -0.242   9.067  1.00 10.00      A   
ATOM   3003 HH11 ARG A 318     -10.353  -0.594   8.283  1.00 10.00      A   
ATOM   3004 HH12 ARG A 318     -11.054  -0.824   9.929  1.00 10.00      A   
ATOM   3005  NH2 ARG A 318     -11.381   1.680   7.887  1.00 10.00      A   
ATOM   3006 HH21 ARG A 318     -11.841   2.613   7.814  1.00 10.00      A   
ATOM   3007 HH22 ARG A 318     -10.789   1.339   7.099  1.00 10.00      A   
ATOM   3008  C   ARG A 318     -15.887   0.261  14.301  1.00 10.00      A   
ATOM   3009  O   ARG A 318     -15.538  -0.778  14.861  1.00 10.00      A   
ATOM   3010  N   LEU A 319     -17.095   0.439  13.794  1.00 10.00      A   
ATOM   3011  HN  LEU A 319     -17.311   1.294  13.357  1.00 10.00      A   
ATOM   3012  CA  LEU A 319     -18.108  -0.601  13.863  1.00 10.00      A   
ATOM   3013  CB  LEU A 319     -19.247  -0.185  14.795  1.00 10.00      A   
ATOM   3014  CG  LEU A 319     -20.368  -1.210  14.978  1.00 10.00      A   
ATOM   3015  CD1 LEU A 319     -19.845  -2.473  15.646  1.00 10.00      A   
ATOM   3016  CD2 LEU A 319     -21.512  -0.612  15.779  1.00 10.00      A   
ATOM   3017  C   LEU A 319     -18.652  -0.951  12.483  1.00 10.00      A   
ATOM   3018  O   LEU A 319     -19.199  -0.100  11.777  1.00 10.00      A   
ATOM   3019  N   TRP A 320     -18.473  -2.203  12.097  1.00 10.00      A   
ATOM   3020  HN  TRP A 320     -18.005  -2.825  12.702  1.00 10.00      A   
ATOM   3021  CA  TRP A 320     -18.956  -2.700  10.814  1.00 10.00      A   
ATOM   3022  CB  TRP A 320     -17.799  -3.300   9.999  1.00 10.00      A   
ATOM   3023  CG  TRP A 320     -16.806  -2.302   9.469  1.00 10.00      A   
ATOM   3024  CD1 TRP A 320     -16.661  -0.995   9.840  1.00 10.00      A   
ATOM   3025  CD2 TRP A 320     -15.814  -2.538   8.461  1.00 10.00      A   
ATOM   3026  NE1 TRP A 320     -15.642  -0.409   9.127  1.00 10.00      A   
ATOM   3027  HE1 TRP A 320     -15.341   0.532   9.213  1.00 10.00      A   
ATOM   3028  CE2 TRP A 320     -15.106  -1.335   8.276  1.00 10.00      A   
ATOM   3029  CE3 TRP A 320     -15.454  -3.653   7.699  1.00 10.00      A   
ATOM   3030  CZ2 TRP A 320     -14.062  -1.213   7.363  1.00 10.00      A   
ATOM   3031  CZ3 TRP A 320     -14.417  -3.530   6.790  1.00 10.00      A   
ATOM   3032  CH2 TRP A 320     -13.732  -2.322   6.629  1.00 10.00      A   
ATOM   3033  C   TRP A 320     -20.001  -3.781  11.080  1.00 10.00      A   
ATOM   3034  O   TRP A 320     -19.656  -4.903  11.451  1.00 10.00      A   
ATOM   3035  N   VAL A 321     -21.273  -3.447  10.898  1.00 10.00      A   
ATOM   3036  HN  VAL A 321     -21.492  -2.552  10.560  1.00 10.00      A   
ATOM   3037  CA  VAL A 321     -22.353  -4.399  11.159  1.00 10.00      A   
ATOM   3038  CB  VAL A 321     -23.123  -4.050  12.450  1.00 10.00      A   
ATOM   3039  CG1 VAL A 321     -22.293  -4.382  13.676  1.00 10.00      A   
ATOM   3040  CG2 VAL A 321     -23.522  -2.581  12.450  1.00 10.00      A   
ATOM   3041  C   VAL A 321     -23.345  -4.474  10.008  1.00 10.00      A   
ATOM   3042  O   VAL A 321     -23.109  -3.919   8.933  1.00 10.00      A   
ATOM   3043  N   LEU A 322     -24.451  -5.173  10.246  1.00 10.00      A   
ATOM   3044  HN  LEU A 322     -24.571  -5.586  11.126  1.00 10.00      A   
ATOM   3045  CA  LEU A 322     -25.499  -5.330   9.247  1.00 10.00      A   
ATOM   3046  CB  LEU A 322     -25.958  -6.789   9.184  1.00 10.00      A   
ATOM   3047  CG  LEU A 322     -24.886  -7.820   8.821  1.00 10.00      A   
ATOM   3048  CD1 LEU A 322     -25.425  -9.230   8.994  1.00 10.00      A   
ATOM   3049  CD2 LEU A 322     -24.395  -7.609   7.396  1.00 10.00      A   
ATOM   3050  C   LEU A 322     -26.683  -4.431   9.577  1.00 10.00      A   
ATOM   3051  O   LEU A 322     -26.718  -3.807  10.639  1.00 10.00      A   
ATOM   3052  N   ASP A 323     -27.661  -4.384   8.677  1.00 10.00      A   
ATOM   3053  HN  ASP A 323     -27.584  -4.921   7.856  1.00 10.00      A   
ATOM   3054  CA  ASP A 323     -28.849  -3.555   8.869  1.00 10.00      A   
ATOM   3055  CB  ASP A 323     -29.557  -3.246   7.540  1.00 10.00      A   
ATOM   3056  CG  ASP A 323     -30.138  -4.462   6.839  1.00 10.00      A   
ATOM   3057  OD1 ASP A 323     -29.676  -5.595   7.100  1.00 10.00      A   
ATOM   3058  OD2 ASP A 323     -31.045  -4.285   5.998  1.00 10.00      A   
ATOM   3059  C   ASP A 323     -29.805  -4.155   9.893  1.00 10.00      A   
ATOM   3060  O   ASP A 323     -30.838  -3.569  10.211  1.00 10.00      A   
ATOM   3061  N   TYR A 324     -29.424  -5.305  10.440  1.00 10.00      A   
ATOM   3062  HN  TYR A 324     -28.581  -5.706  10.150  1.00 10.00      A   
ATOM   3063  CA  TYR A 324     -30.226  -5.991  11.451  1.00 10.00      A   
ATOM   3064  CB  TYR A 324     -29.688  -7.405  11.686  1.00 10.00      A   
ATOM   3065  CG  TYR A 324     -30.463  -8.491  10.971  1.00 10.00      A   
ATOM   3066  CD1 TYR A 324     -29.924  -9.152   9.873  1.00 10.00      A   
ATOM   3067  CD2 TYR A 324     -31.733  -8.862  11.398  1.00 10.00      A   
ATOM   3068  CE1 TYR A 324     -30.627 -10.147   9.222  1.00 10.00      A   
ATOM   3069  CE2 TYR A 324     -32.442  -9.855  10.752  1.00 10.00      A   
ATOM   3070  CZ  TYR A 324     -31.885 -10.494   9.666  1.00 10.00      A   
ATOM   3071  OH  TYR A 324     -32.589 -11.487   9.022  1.00 10.00      A   
ATOM   3072  HH  TYR A 324     -31.984 -12.200   8.774  1.00 10.00      A   
ATOM   3073  C   TYR A 324     -30.235  -5.215  12.768  1.00 10.00      A   
ATOM   3074  O   TYR A 324     -30.970  -5.554  13.696  1.00 10.00      A   
ATOM   3075  N   ILE A 325     -29.407  -4.182  12.845  1.00 10.00      A   
ATOM   3076  HN  ILE A 325     -28.832  -3.976  12.079  1.00 10.00      A   
ATOM   3077  CA  ILE A 325     -29.326  -3.349  14.039  1.00 10.00      A   
ATOM   3078  CB  ILE A 325     -28.094  -2.409  13.987  1.00 10.00      A   
ATOM   3079  CG1 ILE A 325     -27.999  -1.539  15.243  1.00 10.00      A   
ATOM   3080  CG2 ILE A 325     -28.103  -1.550  12.731  1.00 10.00      A   
ATOM   3081  CD1 ILE A 325     -27.819  -2.324  16.523  1.00 10.00      A   
ATOM   3082  C   ILE A 325     -30.611  -2.535  14.217  1.00 10.00      A   
ATOM   3083  O   ILE A 325     -31.053  -2.292  15.345  1.00 10.00      A   
ATOM   3084  N   GLU A 326     -31.208  -2.136  13.093  1.00 10.00      A   
ATOM   3085  HN  GLU A 326     -30.799  -2.377  12.235  1.00 10.00      A   
ATOM   3086  CA  GLU A 326     -32.446  -1.355  13.084  1.00 10.00      A   
ATOM   3087  CB  GLU A 326     -33.616  -2.138  13.689  1.00 10.00      A   
ATOM   3088  CG  GLU A 326     -33.849  -3.482  13.016  1.00 10.00      A   
ATOM   3089  CD  GLU A 326     -35.113  -4.173  13.479  1.00 10.00      A   
ATOM   3090  OE1 GLU A 326     -35.228  -4.469  14.687  1.00 10.00      A   
ATOM   3091  OE2 GLU A 326     -35.997  -4.435  12.632  1.00 10.00      A   
ATOM   3092  C   GLU A 326     -32.284   0.021  13.736  1.00 10.00      A   
ATOM   3093  O   GLU A 326     -31.264   0.314  14.369  1.00 10.00      A   
ATOM   3094  N   ASP A 327     -33.301   0.864  13.576  1.00 10.00      A   
ATOM   3095  HN  ASP A 327     -34.091   0.565  13.069  1.00 10.00      A   
ATOM   3096  CA  ASP A 327     -33.282   2.220  14.130  1.00 10.00      A   
ATOM   3097  CB  ASP A 327     -34.538   3.002  13.735  1.00 10.00      A   
ATOM   3098  CG  ASP A 327     -34.502   3.505  12.310  1.00 10.00      A   
ATOM   3099  OD1 ASP A 327     -33.717   4.422  12.018  1.00 10.00      A   
ATOM   3100  OD2 ASP A 327     -35.274   2.991  11.477  1.00 10.00      A   
ATOM   3101  C   ASP A 327     -33.156   2.206  15.646  1.00 10.00      A   
ATOM   3102  O   ASP A 327     -32.439   3.025  16.227  1.00 10.00      A   
ATOM   3103  N   ALA A 328     -33.860   1.274  16.280  1.00 10.00      A   
ATOM   3104  HN  ALA A 328     -34.419   0.663  15.749  1.00 10.00      A   
ATOM   3105  CA  ALA A 328     -33.845   1.138  17.734  1.00 10.00      A   
ATOM   3106  CB  ALA A 328     -34.725  -0.030  18.160  1.00 10.00      A   
ATOM   3107  C   ALA A 328     -32.427   0.957  18.271  1.00 10.00      A   
ATOM   3108  O   ALA A 328     -32.019   1.640  19.213  1.00 10.00      A   
ATOM   3109  N   GLY A 329     -31.676   0.053  17.653  1.00 10.00      A   
ATOM   3110  HN  GLY A 329     -32.048  -0.434  16.885  1.00 10.00      A   
ATOM   3111  CA  GLY A 329     -30.317  -0.212  18.089  1.00 10.00      A   
ATOM   3112  C   GLY A 329     -29.380   0.940  17.805  1.00 10.00      A   
ATOM   3113  O   GLY A 329     -28.515   1.259  18.622  1.00 10.00      A   
ATOM   3114  N   LEU A 330     -29.560   1.568  16.649  1.00 10.00      A   
ATOM   3115  HN  LEU A 330     -30.273   1.260  16.045  1.00 10.00      A   
ATOM   3116  CA  LEU A 330     -28.726   2.696  16.247  1.00 10.00      A   
ATOM   3117  CB  LEU A 330     -29.099   3.168  14.842  1.00 10.00      A   
ATOM   3118  CG  LEU A 330     -28.719   2.224  13.702  1.00 10.00      A   
ATOM   3119  CD1 LEU A 330     -29.448   2.598  12.425  1.00 10.00      A   
ATOM   3120  CD2 LEU A 330     -27.215   2.229  13.483  1.00 10.00      A   
ATOM   3121  C   LEU A 330     -28.818   3.846  17.242  1.00 10.00      A   
ATOM   3122  O   LEU A 330     -27.816   4.488  17.548  1.00 10.00      A   
ATOM   3123  N   GLU A 331     -30.014   4.086  17.761  1.00 10.00      A   
ATOM   3124  HN  GLU A 331     -30.775   3.528  17.490  1.00 10.00      A   
ATOM   3125  CA  GLU A 331     -30.226   5.157  18.725  1.00 10.00      A   
ATOM   3126  CB  GLU A 331     -31.718   5.350  18.981  1.00 10.00      A   
ATOM   3127  CG  GLU A 331     -32.056   6.643  19.702  1.00 10.00      A   
ATOM   3128  CD  GLU A 331     -33.537   6.949  19.669  1.00 10.00      A   
ATOM   3129  OE1 GLU A 331     -33.931   7.938  19.013  1.00 10.00      A   
ATOM   3130  OE2 GLU A 331     -34.320   6.198  20.293  1.00 10.00      A   
ATOM   3131  C   GLU A 331     -29.479   4.871  20.028  1.00 10.00      A   
ATOM   3132  O   GLU A 331     -28.854   5.765  20.608  1.00 10.00      A   
ATOM   3133  N   VAL A 332     -29.539   3.619  20.476  1.00 10.00      A   
ATOM   3134  HN  VAL A 332     -30.066   2.961  19.979  1.00 10.00      A   
ATOM   3135  CA  VAL A 332     -28.849   3.204  21.696  1.00 10.00      A   
ATOM   3136  CB  VAL A 332     -29.250   1.777  22.131  1.00 10.00      A   
ATOM   3137  CG1 VAL A 332     -28.562   1.401  23.436  1.00 10.00      A   
ATOM   3138  CG2 VAL A 332     -30.758   1.670  22.277  1.00 10.00      A   
ATOM   3139  C   VAL A 332     -27.340   3.264  21.483  1.00 10.00      A   
ATOM   3140  O   VAL A 332     -26.591   3.698  22.360  1.00 10.00      A   
ATOM   3141  N   LEU A 333     -26.906   2.830  20.304  1.00 10.00      A   
ATOM   3142  HN  LEU A 333     -27.559   2.478  19.659  1.00 10.00      A   
ATOM   3143  CA  LEU A 333     -25.496   2.842  19.943  1.00 10.00      A   
ATOM   3144  CB  LEU A 333     -25.323   2.246  18.543  1.00 10.00      A   
ATOM   3145  CG  LEU A 333     -23.943   2.400  17.904  1.00 10.00      A   
ATOM   3146  CD1 LEU A 333     -22.927   1.500  18.592  1.00 10.00      A   
ATOM   3147  CD2 LEU A 333     -24.010   2.112  16.413  1.00 10.00      A   
ATOM   3148  C   LEU A 333     -24.954   4.267  19.973  1.00 10.00      A   
ATOM   3149  O   LEU A 333     -23.855   4.521  20.471  1.00 10.00      A   
ATOM   3150  N   ALA A 334     -25.750   5.197  19.456  1.00 10.00      A   
ATOM   3151  HN  ALA A 334     -26.615   4.925  19.074  1.00 10.00      A   
ATOM   3152  CA  ALA A 334     -25.375   6.604  19.418  1.00 10.00      A   
ATOM   3153  CB  ALA A 334     -26.343   7.380  18.544  1.00 10.00      A   
ATOM   3154  C   ALA A 334     -25.333   7.203  20.820  1.00 10.00      A   
ATOM   3155  O   ALA A 334     -24.792   8.289  21.025  1.00 10.00      A   
ATOM   3156  N   SER A 335     -25.896   6.488  21.777  1.00 10.00      A   
ATOM   3157  HN  SER A 335     -26.312   5.628  21.551  1.00 10.00      A   
ATOM   3158  CA  SER A 335     -25.921   6.943  23.156  1.00 10.00      A   
ATOM   3159  CB  SER A 335     -27.342   6.822  23.709  1.00 10.00      A   
ATOM   3160  OG  SER A 335     -28.277   7.413  22.819  1.00 10.00      A   
ATOM   3161  HG  SER A 335     -28.409   6.829  22.060  1.00 10.00      A   
ATOM   3162  C   SER A 335     -24.936   6.149  24.013  1.00 10.00      A   
ATOM   3163  O   SER A 335     -24.944   6.243  25.242  1.00 10.00      A   
ATOM   3164  N   THR A 336     -24.079   5.375  23.357  1.00 10.00      A   
ATOM   3165  HN  THR A 336     -24.112   5.347  22.376  1.00 10.00      A   
ATOM   3166  CA  THR A 336     -23.087   4.571  24.056  1.00 10.00      A   
ATOM   3167  CB  THR A 336     -23.386   3.062  23.922  1.00 10.00      A   
ATOM   3168  OG1 THR A 336     -24.776   2.813  24.185  1.00 10.00      A   
ATOM   3169  HG1 THR A 336     -25.317   3.276  23.531  1.00 10.00      A   
ATOM   3170  CG2 THR A 336     -22.545   2.259  24.903  1.00 10.00      A   
ATOM   3171  C   THR A 336     -21.673   4.869  23.555  1.00 10.00      A   
ATOM   3172  O   THR A 336     -20.842   5.403  24.296  1.00 10.00      A   
ATOM   3173  N   CYS A 337     -21.412   4.549  22.291  1.00 10.00      A   
ATOM   3174  HN  CYS A 337     -22.122   4.153  21.736  1.00 10.00      A   
ATOM   3175  CA  CYS A 337     -20.101   4.775  21.703  1.00 10.00      A   
ATOM   3176  CB  CYS A 337     -19.883   3.832  20.518  1.00 10.00      A   
ATOM   3177  SG  CYS A 337     -20.322   2.112  20.874  1.00 10.00      A   
ATOM   3178  HG  CYS A 337     -19.540   1.678  21.856  1.00 10.00      A   
ATOM   3179  C   CYS A 337     -19.922   6.236  21.297  1.00 10.00      A   
ATOM   3180  O   CYS A 337     -20.278   6.643  20.190  1.00 10.00      A   
ATOM   3181  N   LYS A 338     -19.379   7.024  22.214  1.00 10.00      A   
ATOM   3182  HN  LYS A 338     -19.135   6.642  23.084  1.00 10.00      A   
ATOM   3183  CA  LYS A 338     -19.155   8.445  21.973  1.00 10.00      A   
ATOM   3184  CB  LYS A 338     -19.051   9.207  23.299  1.00 10.00      A   
ATOM   3185  CG  LYS A 338     -20.383   9.395  24.007  1.00 10.00      A   
ATOM   3186  CD  LYS A 338     -21.221  10.442  23.302  1.00 10.00      A   
ATOM   3187  CE  LYS A 338     -22.700  10.266  23.594  1.00 10.00      A   
ATOM   3188  NZ  LYS A 338     -23.524  11.169  22.757  1.00 10.00      A   
ATOM   3189  HZ1 LYS A 338     -23.432  12.149  23.094  1.00 10.00      A   
ATOM   3190  HZ2 LYS A 338     -24.525  10.893  22.800  1.00 10.00      A   
ATOM   3191  HZ3 LYS A 338     -23.204  11.126  21.766  1.00 10.00      A   
ATOM   3192  C   LYS A 338     -17.916   8.698  21.122  1.00 10.00      A   
ATOM   3193  O   LYS A 338     -17.848   9.684  20.389  1.00 10.00      A   
ATOM   3194  N   ASP A 339     -16.944   7.802  21.203  1.00 10.00      A   
ATOM   3195  HN  ASP A 339     -17.058   7.018  21.778  1.00 10.00      A   
ATOM   3196  CA  ASP A 339     -15.710   7.965  20.445  1.00 10.00      A   
ATOM   3197  CB  ASP A 339     -14.501   7.516  21.263  1.00 10.00      A   
ATOM   3198  CG  ASP A 339     -13.268   8.345  20.964  1.00 10.00      A   
ATOM   3199  OD1 ASP A 339     -13.214   9.519  21.395  1.00 10.00      A   
ATOM   3200  OD2 ASP A 339     -12.340   7.831  20.309  1.00 10.00      A   
ATOM   3201  C   ASP A 339     -15.754   7.235  19.109  1.00 10.00      A   
ATOM   3202  O   ASP A 339     -14.715   6.965  18.506  1.00 10.00      A   
ATOM   3203  N   LEU A 340     -16.958   6.920  18.644  1.00 10.00      A   
ATOM   3204  HN  LEU A 340     -17.751   7.151  19.170  1.00 10.00      A   
ATOM   3205  CA  LEU A 340     -17.122   6.237  17.371  1.00 10.00      A   
ATOM   3206  CB  LEU A 340     -18.585   5.861  17.145  1.00 10.00      A   
ATOM   3207  CG  LEU A 340     -18.854   4.866  16.014  1.00 10.00      A   
ATOM   3208  CD1 LEU A 340     -18.695   3.437  16.508  1.00 10.00      A   
ATOM   3209  CD2 LEU A 340     -20.235   5.084  15.417  1.00 10.00      A   
ATOM   3210  C   LEU A 340     -16.636   7.133  16.237  1.00 10.00      A   
ATOM   3211  O   LEU A 340     -17.053   8.283  16.123  1.00 10.00      A   
ATOM   3212  N   ARG A 341     -15.754   6.599  15.409  1.00 10.00      A   
ATOM   3213  HN  ARG A 341     -15.482   5.665  15.543  1.00 10.00      A   
ATOM   3214  CA  ARG A 341     -15.188   7.350  14.300  1.00 10.00      A   
ATOM   3215  CB  ARG A 341     -13.675   7.130  14.232  1.00 10.00      A   
ATOM   3216  CG  ARG A 341     -12.961   7.277  15.565  1.00 10.00      A   
ATOM   3217  CD  ARG A 341     -13.123   8.679  16.116  1.00 10.00      A   
ATOM   3218  NE  ARG A 341     -12.514   8.819  17.429  1.00 10.00      A   
ATOM   3219  HE  ARG A 341     -12.822   8.204  18.137  1.00 10.00      A   
ATOM   3220  CZ  ARG A 341     -11.581   9.720  17.720  1.00 10.00      A   
ATOM   3221  NH1 ARG A 341     -11.146  10.563  16.787  1.00 10.00      A   
ATOM   3222 HH11 ARG A 341     -10.412  11.269  17.016  1.00 10.00      A   
ATOM   3223 HH12 ARG A 341     -11.538  10.522  15.820  1.00 10.00      A   
ATOM   3224  NH2 ARG A 341     -11.087   9.781  18.945  1.00 10.00      A   
ATOM   3225 HH21 ARG A 341     -11.436   9.117  19.683  1.00 10.00      A   
ATOM   3226 HH22 ARG A 341     -10.356  10.485  19.188  1.00 10.00      A   
ATOM   3227  C   ARG A 341     -15.811   6.944  12.975  1.00 10.00      A   
ATOM   3228  O   ARG A 341     -16.072   7.790  12.111  1.00 10.00      A   
ATOM   3229  N   GLU A 342     -16.061   5.650  12.822  1.00 10.00      A   
ATOM   3230  HN  GLU A 342     -15.875   5.033  13.565  1.00 10.00      A   
ATOM   3231  CA  GLU A 342     -16.624   5.130  11.586  1.00 10.00      A   
ATOM   3232  CB  GLU A 342     -15.513   4.598  10.685  1.00 10.00      A   
ATOM   3233  CG  GLU A 342     -15.978   4.241   9.287  1.00 10.00      A   
ATOM   3234  CD  GLU A 342     -14.931   3.485   8.514  1.00 10.00      A   
ATOM   3235  OE1 GLU A 342     -14.188   4.116   7.735  1.00 10.00      A   
ATOM   3236  OE2 GLU A 342     -14.854   2.252   8.677  1.00 10.00      A   
ATOM   3237  C   GLU A 342     -17.655   4.038  11.828  1.00 10.00      A   
ATOM   3238  O   GLU A 342     -17.488   3.184  12.704  1.00 10.00      A   
ATOM   3239  N   LEU A 343     -18.712   4.066  11.028  1.00 10.00      A   
ATOM   3240  HN  LEU A 343     -18.774   4.773  10.345  1.00 10.00      A   
ATOM   3241  CA  LEU A 343     -19.779   3.084  11.121  1.00 10.00      A   
ATOM   3242  CB  LEU A 343     -20.960   3.659  11.909  1.00 10.00      A   
ATOM   3243  CG  LEU A 343     -22.212   2.781  11.990  1.00 10.00      A   
ATOM   3244  CD1 LEU A 343     -21.927   1.510  12.772  1.00 10.00      A   
ATOM   3245  CD2 LEU A 343     -23.368   3.548  12.613  1.00 10.00      A   
ATOM   3246  C   LEU A 343     -20.229   2.661   9.726  1.00 10.00      A   
ATOM   3247  O   LEU A 343     -20.704   3.484   8.941  1.00 10.00      A   
ATOM   3248  N   ARG A 344     -20.060   1.384   9.413  1.00 10.00      A   
ATOM   3249  HN  ARG A 344     -19.664   0.775  10.079  1.00 10.00      A   
ATOM   3250  CA  ARG A 344     -20.456   0.859   8.113  1.00 10.00      A   
ATOM   3251  CB  ARG A 344     -19.251   0.282   7.358  1.00 10.00      A   
ATOM   3252  CG  ARG A 344     -18.168   1.311   7.065  1.00 10.00      A   
ATOM   3253  CD  ARG A 344     -17.104   0.778   6.114  1.00 10.00      A   
ATOM   3254  NE  ARG A 344     -15.873   1.558   6.221  1.00 10.00      A   
ATOM   3255  HE  ARG A 344     -15.673   1.956   7.100  1.00 10.00      A   
ATOM   3256  CZ  ARG A 344     -14.988   1.732   5.245  1.00 10.00      A   
ATOM   3257  NH1 ARG A 344     -15.170   1.173   4.057  1.00 10.00      A   
ATOM   3258 HH11 ARG A 344     -16.008   0.588   3.868  1.00 10.00      A   
ATOM   3259 HH12 ARG A 344     -14.460   1.315   3.299  1.00 10.00      A   
ATOM   3260  NH2 ARG A 344     -13.936   2.503   5.457  1.00 10.00      A   
ATOM   3261 HH21 ARG A 344     -13.805   2.973   6.384  1.00 10.00      A   
ATOM   3262 HH22 ARG A 344     -13.223   2.641   4.704  1.00 10.00      A   
ATOM   3263  C   ARG A 344     -21.557  -0.187   8.271  1.00 10.00      A   
ATOM   3264  O   ARG A 344     -21.318  -1.274   8.793  1.00 10.00      A   
ATOM   3265  N   VAL A 345     -22.763   0.160   7.842  1.00 10.00      A   
ATOM   3266  HN  VAL A 345     -22.895   1.050   7.440  1.00 10.00      A   
ATOM   3267  CA  VAL A 345     -23.902  -0.742   7.941  1.00 10.00      A   
ATOM   3268  CB  VAL A 345     -25.150  -0.005   8.472  1.00 10.00      A   
ATOM   3269  CG1 VAL A 345     -26.259  -0.988   8.805  1.00 10.00      A   
ATOM   3270  CG2 VAL A 345     -24.800   0.841   9.688  1.00 10.00      A   
ATOM   3271  C   VAL A 345     -24.213  -1.368   6.583  1.00 10.00      A   
ATOM   3272  O   VAL A 345     -24.516  -0.668   5.619  1.00 10.00      A   
ATOM   3273  N   PHE A 346     -24.128  -2.691   6.518  1.00 10.00      A   
ATOM   3274  HN  PHE A 346     -23.892  -3.195   7.331  1.00 10.00      A   
ATOM   3275  CA  PHE A 346     -24.394  -3.422   5.282  1.00 10.00      A   
ATOM   3276  CB  PHE A 346     -23.279  -4.438   5.002  1.00 10.00      A   
ATOM   3277  CG  PHE A 346     -21.970  -3.806   4.610  1.00 10.00      A   
ATOM   3278  CD1 PHE A 346     -21.060  -3.408   5.574  1.00 10.00      A   
ATOM   3279  CD2 PHE A 346     -21.652  -3.607   3.276  1.00 10.00      A   
ATOM   3280  CE1 PHE A 346     -19.861  -2.823   5.220  1.00 10.00      A   
ATOM   3281  CE2 PHE A 346     -20.453  -3.021   2.912  1.00 10.00      A   
ATOM   3282  CZ  PHE A 346     -19.556  -2.629   3.887  1.00 10.00      A   
ATOM   3283  C   PHE A 346     -25.753  -4.116   5.353  1.00 10.00      A   
ATOM   3284  O   PHE A 346     -26.133  -4.641   6.396  1.00 10.00      A   
ATOM   3285  N   PRO A 347     -26.505  -4.126   4.244  1.00 10.00      A   
ATOM   3286  CA  PRO A 347     -27.831  -4.746   4.199  1.00 10.00      A   
ATOM   3287  CB  PRO A 347     -28.416  -4.222   2.886  1.00 10.00      A   
ATOM   3288  CG  PRO A 347     -27.227  -3.979   2.023  1.00 10.00      A   
ATOM   3289  CD  PRO A 347     -26.119  -3.546   2.947  1.00 10.00      A   
ATOM   3290  C   PRO A 347     -27.759  -6.270   4.176  1.00 10.00      A   
ATOM   3291  O   PRO A 347     -26.948  -6.851   3.451  1.00 10.00      A   
ATOM   3292  N   SER A 348     -28.602  -6.909   4.980  1.00 10.00      A   
ATOM   3293  HN  SER A 348     -29.209  -6.385   5.558  1.00 10.00      A   
ATOM   3294  CA  SER A 348     -28.648  -8.361   5.047  1.00 10.00      A   
ATOM   3295  CB  SER A 348     -29.620  -8.800   6.144  1.00 10.00      A   
ATOM   3296  OG  SER A 348     -30.721  -7.903   6.228  1.00 10.00      A   
ATOM   3297  HG  SER A 348     -30.419  -7.065   6.624  1.00 10.00      A   
ATOM   3298  C   SER A 348     -29.081  -8.945   3.707  1.00 10.00      A   
ATOM   3299  O   SER A 348     -28.375  -9.765   3.111  1.00 10.00      A   
ATOM   3300  N   GLU A 349     -30.234  -8.497   3.229  1.00 10.00      A   
ATOM   3301  HN  GLU A 349     -30.731  -7.817   3.737  1.00 10.00      A   
ATOM   3302  CA  GLU A 349     -30.776  -8.959   1.964  1.00 10.00      A   
ATOM   3303  CB  GLU A 349     -32.047  -9.784   2.193  1.00 10.00      A   
ATOM   3304  CG  GLU A 349     -31.871 -11.004   3.085  1.00 10.00      A   
ATOM   3305  CD  GLU A 349     -30.874 -12.007   2.537  1.00 10.00      A   
ATOM   3306  OE1 GLU A 349     -30.637 -12.019   1.310  1.00 10.00      A   
ATOM   3307  OE2 GLU A 349     -30.334 -12.801   3.333  1.00 10.00      A   
ATOM   3308  C   GLU A 349     -31.091  -7.763   1.071  1.00 10.00      A   
ATOM   3309  O   GLU A 349     -32.240  -7.321   0.999  1.00 10.00      A   
ATOM   3310  N   PRO A 350     -30.072  -7.217   0.384  1.00 10.00      A   
ATOM   3311  CA  PRO A 350     -30.236  -6.057  -0.501  1.00 10.00      A   
ATOM   3312  CB  PRO A 350     -28.796  -5.683  -0.868  1.00 10.00      A   
ATOM   3313  CG  PRO A 350     -28.033  -6.950  -0.720  1.00 10.00      A   
ATOM   3314  CD  PRO A 350     -28.675  -7.689   0.417  1.00 10.00      A   
ATOM   3315  C   PRO A 350     -31.022  -6.393  -1.766  1.00 10.00      A   
ATOM   3316  O   PRO A 350     -31.512  -5.505  -2.459  1.00 10.00      A   
ATOM   3317  N   PHE A 351     -31.141  -7.678  -2.066  1.00 10.00      A   
ATOM   3318  HN  PHE A 351     -30.733  -8.348  -1.476  1.00 10.00      A   
ATOM   3319  CA  PHE A 351     -31.864  -8.116  -3.252  1.00 10.00      A   
ATOM   3320  CB  PHE A 351     -31.427  -9.520  -3.677  1.00 10.00      A   
ATOM   3321  CG  PHE A 351     -30.053  -9.554  -4.289  1.00 10.00      A   
ATOM   3322  CD1 PHE A 351     -28.927  -9.687  -3.490  1.00 10.00      A   
ATOM   3323  CD2 PHE A 351     -29.885  -9.441  -5.660  1.00 10.00      A   
ATOM   3324  CE1 PHE A 351     -27.661  -9.705  -4.047  1.00 10.00      A   
ATOM   3325  CE2 PHE A 351     -28.623  -9.460  -6.223  1.00 10.00      A   
ATOM   3326  CZ  PHE A 351     -27.508  -9.591  -5.415  1.00 10.00      A   
ATOM   3327  C   PHE A 351     -33.372  -8.043  -3.051  1.00 10.00      A   
ATOM   3328  O   PHE A 351     -34.135  -8.064  -4.017  1.00 10.00      A   
ATOM   3329  N   VAL A 352     -33.796  -7.952  -1.795  1.00 10.00      A   
ATOM   3330  HN  VAL A 352     -33.137  -7.927  -1.070  1.00 10.00      A   
ATOM   3331  CA  VAL A 352     -35.213  -7.867  -1.469  1.00 10.00      A   
ATOM   3332  CB  VAL A 352     -35.509  -8.455  -0.068  1.00 10.00      A   
ATOM   3333  CG1 VAL A 352     -37.006  -8.523   0.190  1.00 10.00      A   
ATOM   3334  CG2 VAL A 352     -34.882  -9.834   0.084  1.00 10.00      A   
ATOM   3335  C   VAL A 352     -35.657  -6.410  -1.505  1.00 10.00      A   
ATOM   3336  O   VAL A 352     -35.035  -5.553  -0.877  1.00 10.00      A   
ATOM   3337  N   MET A 353     -36.722  -6.132  -2.246  1.00 10.00      A   
ATOM   3338  HN  MET A 353     -37.175  -6.858  -2.725  1.00 10.00      A   
ATOM   3339  CA  MET A 353     -37.235  -4.774  -2.367  1.00 10.00      A   
ATOM   3340  CB  MET A 353     -38.238  -4.677  -3.515  1.00 10.00      A   
ATOM   3341  CG  MET A 353     -38.767  -3.276  -3.760  1.00 10.00      A   
ATOM   3342  SD  MET A 353     -39.849  -3.182  -5.198  1.00 10.00      A   
ATOM   3343  CE  MET A 353     -40.013  -1.406  -5.367  1.00 10.00      A   
ATOM   3344  C   MET A 353     -37.879  -4.295  -1.073  1.00 10.00      A   
ATOM   3345  O   MET A 353     -37.578  -3.206  -0.587  1.00 10.00      A   
ATOM   3346  N   GLU A 354     -38.763  -5.108  -0.516  1.00 10.00      A   
ATOM   3347  HN  GLU A 354     -38.959  -5.973  -0.938  1.00 10.00      A   
ATOM   3348  CA  GLU A 354     -39.447  -4.738   0.717  1.00 10.00      A   
ATOM   3349  CB  GLU A 354     -40.732  -5.547   0.892  1.00 10.00      A   
ATOM   3350  CG  GLU A 354     -41.739  -5.352  -0.233  1.00 10.00      A   
ATOM   3351  CD  GLU A 354     -42.168  -3.907  -0.390  1.00 10.00      A   
ATOM   3352  OE1 GLU A 354     -43.134  -3.500   0.284  1.00 10.00      A   
ATOM   3353  OE2 GLU A 354     -41.544  -3.169  -1.187  1.00 10.00      A   
ATOM   3354  C   GLU A 354     -38.535  -4.896   1.928  1.00 10.00      A   
ATOM   3355  O   GLU A 354     -37.833  -5.899   2.056  1.00 10.00      A   
ATOM   3356  N   PRO A 355     -38.535  -3.900   2.829  1.00 10.00      A   
ATOM   3357  CA  PRO A 355     -37.696  -3.908   4.033  1.00 10.00      A   
ATOM   3358  CB  PRO A 355     -38.093  -2.620   4.765  1.00 10.00      A   
ATOM   3359  CG  PRO A 355     -38.683  -1.750   3.710  1.00 10.00      A   
ATOM   3360  CD  PRO A 355     -39.359  -2.679   2.747  1.00 10.00      A   
ATOM   3361  C   PRO A 355     -37.939  -5.121   4.926  1.00 10.00      A   
ATOM   3362  O   PRO A 355     -39.060  -5.372   5.369  1.00 10.00      A   
ATOM   3363  N   ASN A 356     -36.877  -5.872   5.186  1.00 10.00      A   
ATOM   3364  HN  ASN A 356     -36.011  -5.626   4.797  1.00 10.00      A   
ATOM   3365  CA  ASN A 356     -36.958  -7.054   6.040  1.00 10.00      A   
ATOM   3366  CB  ASN A 356     -35.956  -8.139   5.605  1.00 10.00      A   
ATOM   3367  CG  ASN A 356     -34.501  -7.700   5.669  1.00 10.00      A   
ATOM   3368  OD1 ASN A 356     -34.185  -6.531   5.456  1.00 10.00      A   
ATOM   3369  ND2 ASN A 356     -33.603  -8.636   5.951  1.00 10.00      A   
ATOM   3370 HD21 ASN A 356     -33.918  -9.556   6.100  1.00 10.00      A   
ATOM   3371 HD22 ASN A 356     -32.655  -8.370   6.008  1.00 10.00      A   
ATOM   3372  C   ASN A 356     -36.738  -6.667   7.498  1.00 10.00      A   
ATOM   3373  O   ASN A 356     -37.075  -7.417   8.412  1.00 10.00      A   
ATOM   3374  N   VAL A 357     -36.178  -5.482   7.702  1.00 10.00      A   
ATOM   3375  HN  VAL A 357     -35.935  -4.934   6.929  1.00 10.00      A   
ATOM   3376  CA  VAL A 357     -35.913  -4.960   9.037  1.00 10.00      A   
ATOM   3377  CB  VAL A 357     -34.417  -5.070   9.413  1.00 10.00      A   
ATOM   3378  CG1 VAL A 357     -34.029  -6.519   9.674  1.00 10.00      A   
ATOM   3379  CG2 VAL A 357     -33.539  -4.466   8.327  1.00 10.00      A   
ATOM   3380  C   VAL A 357     -36.342  -3.498   9.108  1.00 10.00      A   
ATOM   3381  O   VAL A 357     -36.562  -2.863   8.078  1.00 10.00      A   
ATOM   3382  N   ALA A 358     -36.474  -2.966  10.314  1.00 10.00      A   
ATOM   3383  HN  ALA A 358     -36.291  -3.521  11.114  1.00 10.00      A   
ATOM   3384  CA  ALA A 358     -36.874  -1.575  10.486  1.00 10.00      A   
ATOM   3385  CB  ALA A 358     -37.739  -1.410  11.723  1.00 10.00      A   
ATOM   3386  C   ALA A 358     -35.653  -0.667  10.549  1.00 10.00      A   
ATOM   3387  O   ALA A 358     -35.211  -0.268  11.629  1.00 10.00      A   
ATOM   3388  N   LEU A 359     -35.108  -0.357   9.383  1.00 10.00      A   
ATOM   3389  HN  LEU A 359     -35.515  -0.708   8.560  1.00 10.00      A   
ATOM   3390  CA  LEU A 359     -33.935   0.496   9.287  1.00 10.00      A   
ATOM   3391  CB  LEU A 359     -32.735  -0.303   8.771  1.00 10.00      A   
ATOM   3392  CG  LEU A 359     -31.382   0.404   8.820  1.00 10.00      A   
ATOM   3393  CD1 LEU A 359     -30.576  -0.069  10.021  1.00 10.00      A   
ATOM   3394  CD2 LEU A 359     -30.617   0.170   7.528  1.00 10.00      A   
ATOM   3395  C   LEU A 359     -34.214   1.675   8.363  1.00 10.00      A   
ATOM   3396  O   LEU A 359     -34.153   1.550   7.139  1.00 10.00      A   
ATOM   3397  N   THR A 360     -34.542   2.809   8.955  1.00 10.00      A   
ATOM   3398  HN  THR A 360     -34.593   2.843   9.943  1.00 10.00      A   
ATOM   3399  CA  THR A 360     -34.832   4.010   8.194  1.00 10.00      A   
ATOM   3400  CB  THR A 360     -36.140   4.679   8.665  1.00 10.00      A   
ATOM   3401  OG1 THR A 360     -36.041   5.056  10.045  1.00 10.00      A   
ATOM   3402  HG1 THR A 360     -35.615   4.338  10.547  1.00 10.00      A   
ATOM   3403  CG2 THR A 360     -37.304   3.720   8.501  1.00 10.00      A   
ATOM   3404  C   THR A 360     -33.675   5.000   8.279  1.00 10.00      A   
ATOM   3405  O   THR A 360     -32.557   4.632   8.649  1.00 10.00      A   
ATOM   3406  N   GLU A 361     -33.945   6.252   7.936  1.00 10.00      A   
ATOM   3407  HN  GLU A 361     -34.865   6.491   7.665  1.00 10.00      A   
ATOM   3408  CA  GLU A 361     -32.927   7.292   7.959  1.00 10.00      A   
ATOM   3409  CB  GLU A 361     -33.296   8.425   6.995  1.00 10.00      A   
ATOM   3410  CG  GLU A 361     -34.410   9.340   7.485  1.00 10.00      A   
ATOM   3411  CD  GLU A 361     -35.803   8.828   7.167  1.00 10.00      A   
ATOM   3412  OE1 GLU A 361     -36.766   9.618   7.294  1.00 10.00      A   
ATOM   3413  OE2 GLU A 361     -35.949   7.643   6.800  1.00 10.00      A   
ATOM   3414  C   GLU A 361     -32.715   7.844   9.363  1.00 10.00      A   
ATOM   3415  O   GLU A 361     -31.730   8.541   9.617  1.00 10.00      A   
ATOM   3416  N   GLN A 362     -33.636   7.524  10.272  1.00 10.00      A   
ATOM   3417  HN  GLN A 362     -34.387   6.950  10.010  1.00 10.00      A   
ATOM   3418  CA  GLN A 362     -33.549   7.995  11.650  1.00 10.00      A   
ATOM   3419  CB  GLN A 362     -34.721   7.469  12.487  1.00 10.00      A   
ATOM   3420  CG  GLN A 362     -34.607   7.770  13.974  1.00 10.00      A   
ATOM   3421  CD  GLN A 362     -34.640   9.256  14.285  1.00 10.00      A   
ATOM   3422  OE1 GLN A 362     -35.353  10.027  13.641  1.00 10.00      A   
ATOM   3423  NE2 GLN A 362     -33.853   9.677  15.262  1.00 10.00      A   
ATOM   3424 HE21 GLN A 362     -33.291   9.015  15.724  1.00 10.00      A   
ATOM   3425 HE22 GLN A 362     -33.861  10.630  15.487  1.00 10.00      A   
ATOM   3426  C   GLN A 362     -32.223   7.590  12.281  1.00 10.00      A   
ATOM   3427  O   GLN A 362     -31.547   8.417  12.893  1.00 10.00      A   
ATOM   3428  N   GLY A 363     -31.863   6.319  12.126  1.00 10.00      A   
ATOM   3429  HN  GLY A 363     -32.472   5.703  11.648  1.00 10.00      A   
ATOM   3430  CA  GLY A 363     -30.621   5.810  12.674  1.00 10.00      A   
ATOM   3431  C   GLY A 363     -29.412   6.616  12.250  1.00 10.00      A   
ATOM   3432  O   GLY A 363     -28.527   6.893  13.066  1.00 10.00      A   
ATOM   3433  N   LEU A 364     -29.372   7.003  10.980  1.00 10.00      A   
ATOM   3434  HN  LEU A 364     -30.106   6.751  10.381  1.00 10.00      A   
ATOM   3435  CA  LEU A 364     -28.268   7.795  10.458  1.00 10.00      A   
ATOM   3436  CB  LEU A 364     -28.449   8.031   8.955  1.00 10.00      A   
ATOM   3437  CG  LEU A 364     -27.228   7.772   8.066  1.00 10.00      A   
ATOM   3438  CD1 LEU A 364     -27.595   7.964   6.601  1.00 10.00      A   
ATOM   3439  CD2 LEU A 364     -26.069   8.681   8.449  1.00 10.00      A   
ATOM   3440  C   LEU A 364     -28.200   9.129  11.197  1.00 10.00      A   
ATOM   3441  O   LEU A 364     -27.121   9.599  11.562  1.00 10.00      A   
ATOM   3442  N   VAL A 365     -29.365   9.719  11.436  1.00 10.00      A   
ATOM   3443  HN  VAL A 365     -30.194   9.278  11.137  1.00 10.00      A   
ATOM   3444  CA  VAL A 365     -29.452  10.993  12.136  1.00 10.00      A   
ATOM   3445  CB  VAL A 365     -30.886  11.564  12.093  1.00 10.00      A   
ATOM   3446  CG1 VAL A 365     -30.946  12.945  12.729  1.00 10.00      A   
ATOM   3447  CG2 VAL A 365     -31.397  11.616  10.662  1.00 10.00      A   
ATOM   3448  C   VAL A 365     -29.024  10.823  13.588  1.00 10.00      A   
ATOM   3449  O   VAL A 365     -28.203  11.588  14.097  1.00 10.00      A   
ATOM   3450  N   SER A 366     -29.566   9.794  14.237  1.00 10.00      A   
ATOM   3451  HN  SER A 366     -30.203   9.207  13.759  1.00 10.00      A   
ATOM   3452  CA  SER A 366     -29.259   9.508  15.632  1.00 10.00      A   
ATOM   3453  CB  SER A 366     -29.990   8.245  16.093  1.00 10.00      A   
ATOM   3454  OG  SER A 366     -31.365   8.304  15.758  1.00 10.00      A   
ATOM   3455  HG  SER A 366     -31.670   7.424  15.508  1.00 10.00      A   
ATOM   3456  C   SER A 366     -27.757   9.356  15.862  1.00 10.00      A   
ATOM   3457  O   SER A 366     -27.213   9.908  16.814  1.00 10.00      A   
ATOM   3458  N   VAL A 367     -27.089   8.608  14.986  1.00 10.00      A   
ATOM   3459  HN  VAL A 367     -27.579   8.186  14.245  1.00 10.00      A   
ATOM   3460  CA  VAL A 367     -25.647   8.392  15.106  1.00 10.00      A   
ATOM   3461  CB  VAL A 367     -25.130   7.334  14.102  1.00 10.00      A   
ATOM   3462  CG1 VAL A 367     -23.612   7.210  14.172  1.00 10.00      A   
ATOM   3463  CG2 VAL A 367     -25.779   5.987  14.380  1.00 10.00      A   
ATOM   3464  C   VAL A 367     -24.868   9.697  14.942  1.00 10.00      A   
ATOM   3465  O   VAL A 367     -23.917   9.955  15.678  1.00 10.00      A   
ATOM   3466  N   SER A 368     -25.299  10.528  14.000  1.00 10.00      A   
ATOM   3467  HN  SER A 368     -26.084  10.279  13.464  1.00 10.00      A   
ATOM   3468  CA  SER A 368     -24.643  11.803  13.741  1.00 10.00      A   
ATOM   3469  CB  SER A 368     -25.228  12.439  12.479  1.00 10.00      A   
ATOM   3470  OG  SER A 368     -25.243  11.501  11.412  1.00 10.00      A   
ATOM   3471  HG  SER A 368     -26.080  11.011  11.420  1.00 10.00      A   
ATOM   3472  C   SER A 368     -24.781  12.752  14.937  1.00 10.00      A   
ATOM   3473  O   SER A 368     -23.855  13.500  15.263  1.00 10.00      A   
ATOM   3474  N   MET A 369     -25.939  12.710  15.586  1.00 10.00      A   
ATOM   3475  HN  MET A 369     -26.637  12.094  15.271  1.00 10.00      A   
ATOM   3476  CA  MET A 369     -26.211  13.554  16.746  1.00 10.00      A   
ATOM   3477  CB  MET A 369     -27.717  13.643  17.006  1.00 10.00      A   
ATOM   3478  CG  MET A 369     -28.483  14.508  16.023  1.00 10.00      A   
ATOM   3479  SD  MET A 369     -30.252  14.559  16.377  1.00 10.00      A   
ATOM   3480  CE  MET A 369     -30.791  15.795  15.200  1.00 10.00      A   
ATOM   3481  C   MET A 369     -25.535  13.002  17.993  1.00 10.00      A   
ATOM   3482  O   MET A 369     -25.129  13.753  18.882  1.00 10.00      A   
ATOM   3483  N   GLY A 370     -25.422  11.686  18.050  1.00 10.00      A   
ATOM   3484  HN  GLY A 370     -25.755  11.146  17.302  1.00 10.00      A   
ATOM   3485  CA  GLY A 370     -24.831  11.038  19.197  1.00 10.00      A   
ATOM   3486  C   GLY A 370     -23.320  11.053  19.208  1.00 10.00      A   
ATOM   3487  O   GLY A 370     -22.711  11.530  20.165  1.00 10.00      A   
ATOM   3488  N   CYS A 371     -22.716  10.536  18.153  1.00 10.00      A   
ATOM   3489  HN  CYS A 371     -23.258  10.210  17.399  1.00 10.00      A   
ATOM   3490  CA  CYS A 371     -21.268  10.461  18.068  1.00 10.00      A   
ATOM   3491  CB  CYS A 371     -20.857   9.249  17.233  1.00 10.00      A   
ATOM   3492  SG  CYS A 371     -21.761   7.736  17.648  1.00 10.00      A   
ATOM   3493  HG  CYS A 371     -20.948   6.953  18.353  1.00 10.00      A   
ATOM   3494  C   CYS A 371     -20.665  11.741  17.500  1.00 10.00      A   
ATOM   3495  O   CYS A 371     -20.871  12.072  16.331  1.00 10.00      A   
ATOM   3496  N   PRO A 372     -19.907  12.481  18.331  1.00 10.00      A   
ATOM   3497  CA  PRO A 372     -19.261  13.725  17.918  1.00 10.00      A   
ATOM   3498  CB  PRO A 372     -19.044  14.446  19.249  1.00 10.00      A   
ATOM   3499  CG  PRO A 372     -18.833  13.345  20.235  1.00 10.00      A   
ATOM   3500  CD  PRO A 372     -19.647  12.174  19.753  1.00 10.00      A   
ATOM   3501  C   PRO A 372     -17.921  13.486  17.219  1.00 10.00      A   
ATOM   3502  O   PRO A 372     -17.318  14.411  16.677  1.00 10.00      A   
ATOM   3503  N   LYS A 373     -17.461  12.241  17.239  1.00 10.00      A   
ATOM   3504  HN  LYS A 373     -17.982  11.549  17.697  1.00 10.00      A   
ATOM   3505  CA  LYS A 373     -16.192  11.877  16.613  1.00 10.00      A   
ATOM   3506  CB  LYS A 373     -15.386  10.969  17.545  1.00 10.00      A   
ATOM   3507  CG  LYS A 373     -15.052  11.587  18.894  1.00 10.00      A   
ATOM   3508  CD  LYS A 373     -13.981  12.657  18.765  1.00 10.00      A   
ATOM   3509  CE  LYS A 373     -13.668  13.293  20.111  1.00 10.00      A   
ATOM   3510  NZ  LYS A 373     -13.068  12.324  21.068  1.00 10.00      A   
ATOM   3511  HZ1 LYS A 373     -12.110  12.062  20.759  1.00 10.00      A   
ATOM   3512  HZ2 LYS A 373     -13.652  11.462  21.125  1.00 10.00      A   
ATOM   3513  HZ3 LYS A 373     -13.009  12.747  22.016  1.00 10.00      A   
ATOM   3514  C   LYS A 373     -16.429  11.173  15.280  1.00 10.00      A   
ATOM   3515  O   LYS A 373     -15.482  10.759  14.604  1.00 10.00      A   
ATOM   3516  N   LEU A 374     -17.702  11.039  14.918  1.00 10.00      A   
ATOM   3517  HN  LEU A 374     -18.398  11.398  15.503  1.00 10.00      A   
ATOM   3518  CA  LEU A 374     -18.094  10.379  13.684  1.00 10.00      A   
ATOM   3519  CB  LEU A 374     -19.615  10.154  13.692  1.00 10.00      A   
ATOM   3520  CG  LEU A 374     -20.188   9.128  12.708  1.00 10.00      A   
ATOM   3521  CD1 LEU A 374     -20.283   9.704  11.305  1.00 10.00      A   
ATOM   3522  CD2 LEU A 374     -19.381   7.838  12.719  1.00 10.00      A   
ATOM   3523  C   LEU A 374     -17.686  11.215  12.475  1.00 10.00      A   
ATOM   3524  O   LEU A 374     -18.046  12.388  12.372  1.00 10.00      A   
ATOM   3525  N   GLU A 375     -16.927  10.613  11.567  1.00 10.00      A   
ATOM   3526  HN  GLU A 375     -16.643   9.685  11.718  1.00 10.00      A   
ATOM   3527  CA  GLU A 375     -16.486  11.315  10.364  1.00 10.00      A   
ATOM   3528  CB  GLU A 375     -15.066  11.862  10.534  1.00 10.00      A   
ATOM   3529  CG  GLU A 375     -13.987  10.793  10.622  1.00 10.00      A   
ATOM   3530  CD  GLU A 375     -12.600  11.353  10.401  1.00 10.00      A   
ATOM   3531  OE1 GLU A 375     -12.287  11.741   9.258  1.00 10.00      A   
ATOM   3532  OE2 GLU A 375     -11.810  11.396  11.365  1.00 10.00      A   
ATOM   3533  C   GLU A 375     -16.560  10.433   9.118  1.00 10.00      A   
ATOM   3534  O   GLU A 375     -16.341  10.905   8.000  1.00 10.00      A   
ATOM   3535  N   SER A 376     -16.861   9.160   9.309  1.00 10.00      A   
ATOM   3536  HN  SER A 376     -17.040   8.838  10.215  1.00 10.00      A   
ATOM   3537  CA  SER A 376     -16.946   8.227   8.199  1.00 10.00      A   
ATOM   3538  CB  SER A 376     -15.613   7.475   8.049  1.00 10.00      A   
ATOM   3539  OG  SER A 376     -15.614   6.603   6.929  1.00 10.00      A   
ATOM   3540  HG  SER A 376     -15.114   5.803   7.150  1.00 10.00      A   
ATOM   3541  C   SER A 376     -18.095   7.253   8.423  1.00 10.00      A   
ATOM   3542  O   SER A 376     -18.187   6.623   9.475  1.00 10.00      A   
ATOM   3543  N   VAL A 377     -18.984   7.149   7.447  1.00 10.00      A   
ATOM   3544  HN  VAL A 377     -18.874   7.691   6.635  1.00 10.00      A   
ATOM   3545  CA  VAL A 377     -20.124   6.245   7.551  1.00 10.00      A   
ATOM   3546  CB  VAL A 377     -21.374   6.912   8.168  1.00 10.00      A   
ATOM   3547  CG1 VAL A 377     -21.351   6.835   9.685  1.00 10.00      A   
ATOM   3548  CG2 VAL A 377     -21.536   8.347   7.690  1.00 10.00      A   
ATOM   3549  C   VAL A 377     -20.517   5.644   6.211  1.00 10.00      A   
ATOM   3550  O   VAL A 377     -20.271   6.221   5.151  1.00 10.00      A   
ATOM   3551  N   LEU A 378     -21.124   4.474   6.291  1.00 10.00      A   
ATOM   3552  HN  LEU A 378     -21.256   4.075   7.184  1.00 10.00      A   
ATOM   3553  CA  LEU A 378     -21.619   3.753   5.131  1.00 10.00      A   
ATOM   3554  CB  LEU A 378     -20.711   2.559   4.806  1.00 10.00      A   
ATOM   3555  CG  LEU A 378     -21.131   1.678   3.625  1.00 10.00      A   
ATOM   3556  CD1 LEU A 378     -19.922   1.304   2.783  1.00 10.00      A   
ATOM   3557  CD2 LEU A 378     -21.826   0.420   4.123  1.00 10.00      A   
ATOM   3558  C   LEU A 378     -23.025   3.280   5.473  1.00 10.00      A   
ATOM   3559  O   LEU A 378     -23.219   2.587   6.478  1.00 10.00      A   
ATOM   3560  N   TYR A 379     -23.998   3.650   4.658  1.00 10.00      A   
ATOM   3561  HN  TYR A 379     -23.784   4.158   3.844  1.00 10.00      A   
ATOM   3562  CA  TYR A 379     -25.376   3.294   4.935  1.00 10.00      A   
ATOM   3563  CB  TYR A 379     -26.088   4.514   5.527  1.00 10.00      A   
ATOM   3564  CG  TYR A 379     -27.190   4.199   6.513  1.00 10.00      A   
ATOM   3565  CD1 TYR A 379     -26.895   3.711   7.777  1.00 10.00      A   
ATOM   3566  CD2 TYR A 379     -28.523   4.412   6.186  1.00 10.00      A   
ATOM   3567  CE1 TYR A 379     -27.896   3.443   8.689  1.00 10.00      A   
ATOM   3568  CE2 TYR A 379     -29.533   4.142   7.092  1.00 10.00      A   
ATOM   3569  CZ  TYR A 379     -29.212   3.660   8.343  1.00 10.00      A   
ATOM   3570  OH  TYR A 379     -30.208   3.405   9.258  1.00 10.00      A   
ATOM   3571  HH  TYR A 379     -31.059   3.686   8.897  1.00 10.00      A   
ATOM   3572  C   TYR A 379     -26.109   2.838   3.684  1.00 10.00      A   
ATOM   3573  O   TYR A 379     -26.153   3.546   2.676  1.00 10.00      A   
ATOM   3574  N   PHE A 380     -26.667   1.642   3.759  1.00 10.00      A   
ATOM   3575  HN  PHE A 380     -26.555   1.118   4.583  1.00 10.00      A   
ATOM   3576  CA  PHE A 380     -27.447   1.074   2.668  1.00 10.00      A   
ATOM   3577  CB  PHE A 380     -26.911  -0.302   2.275  1.00 10.00      A   
ATOM   3578  CG  PHE A 380     -25.792  -0.268   1.271  1.00 10.00      A   
ATOM   3579  CD1 PHE A 380     -24.538   0.204   1.627  1.00 10.00      A   
ATOM   3580  CD2 PHE A 380     -25.994  -0.712  -0.027  1.00 10.00      A   
ATOM   3581  CE1 PHE A 380     -23.505   0.234   0.708  1.00 10.00      A   
ATOM   3582  CE2 PHE A 380     -24.966  -0.684  -0.951  1.00 10.00      A   
ATOM   3583  CZ  PHE A 380     -23.719  -0.211  -0.583  1.00 10.00      A   
ATOM   3584  C   PHE A 380     -28.896   0.956   3.124  1.00 10.00      A   
ATOM   3585  O   PHE A 380     -29.238   0.070   3.908  1.00 10.00      A   
ATOM   3586  N   CYS A 381     -29.738   1.853   2.646  1.00 10.00      A   
ATOM   3587  HN  CYS A 381     -29.413   2.526   2.006  1.00 10.00      A   
ATOM   3588  CA  CYS A 381     -31.139   1.862   3.041  1.00 10.00      A   
ATOM   3589  CB  CYS A 381     -31.436   3.146   3.810  1.00 10.00      A   
ATOM   3590  SG  CYS A 381     -30.616   4.604   3.122  1.00 10.00      A   
ATOM   3591  HG  CYS A 381     -30.488   5.490   4.099  1.00 10.00      A   
ATOM   3592  C   CYS A 381     -32.074   1.745   1.846  1.00 10.00      A   
ATOM   3593  O   CYS A 381     -31.635   1.567   0.707  1.00 10.00      A   
ATOM   3594  N   ARG A 382     -33.368   1.838   2.122  1.00 10.00      A   
ATOM   3595  HN  ARG A 382     -33.649   1.963   3.056  1.00 10.00      A   
ATOM   3596  CA  ARG A 382     -34.385   1.750   1.085  1.00 10.00      A   
ATOM   3597  CB  ARG A 382     -35.343   0.593   1.378  1.00 10.00      A   
ATOM   3598  CG  ARG A 382     -34.767  -0.777   1.067  1.00 10.00      A   
ATOM   3599  CD  ARG A 382     -35.462  -1.869   1.862  1.00 10.00      A   
ATOM   3600  NE  ARG A 382     -35.061  -3.198   1.405  1.00 10.00      A   
ATOM   3601  HE  ARG A 382     -35.457  -3.516   0.562  1.00 10.00      A   
ATOM   3602  CZ  ARG A 382     -34.215  -3.997   2.056  1.00 10.00      A   
ATOM   3603  NH1 ARG A 382     -33.664  -3.618   3.200  1.00 10.00      A   
ATOM   3604 HH11 ARG A 382     -33.891  -2.691   3.616  1.00 10.00      A   
ATOM   3605 HH12 ARG A 382     -33.000  -4.252   3.698  1.00 10.00      A   
ATOM   3606  NH2 ARG A 382     -33.905  -5.176   1.543  1.00 10.00      A   
ATOM   3607 HH21 ARG A 382     -33.234  -5.811   2.038  1.00 10.00      A   
ATOM   3608 HH22 ARG A 382     -34.329  -5.480   0.637  1.00 10.00      A   
ATOM   3609  C   ARG A 382     -35.159   3.055   0.962  1.00 10.00      A   
ATOM   3610  O   ARG A 382     -35.821   3.300  -0.046  1.00 10.00      A   
ATOM   3611  N   GLN A 383     -35.069   3.895   1.986  1.00 10.00      A   
ATOM   3612  HN  GLN A 383     -34.517   3.652   2.757  1.00 10.00      A   
ATOM   3613  CA  GLN A 383     -35.757   5.176   1.987  1.00 10.00      A   
ATOM   3614  CB  GLN A 383     -37.003   5.111   2.872  1.00 10.00      A   
ATOM   3615  CG  GLN A 383     -36.721   5.245   4.358  1.00 10.00      A   
ATOM   3616  CD  GLN A 383     -37.973   5.133   5.203  1.00 10.00      A   
ATOM   3617  OE1 GLN A 383     -38.875   4.352   4.897  1.00 10.00      A   
ATOM   3618  NE2 GLN A 383     -38.044   5.921   6.261  1.00 10.00      A   
ATOM   3619 HE21 GLN A 383     -37.289   6.532   6.442  1.00 10.00      A   
ATOM   3620 HE22 GLN A 383     -38.844   5.868   6.822  1.00 10.00      A   
ATOM   3621  C   GLN A 383     -34.826   6.280   2.473  1.00 10.00      A   
ATOM   3622  O   GLN A 383     -33.852   6.013   3.182  1.00 10.00      A   
ATOM   3623  N   MET A 384     -35.119   7.513   2.083  1.00 10.00      A   
ATOM   3624  HN  MET A 384     -35.891   7.659   1.493  1.00 10.00      A   
ATOM   3625  CA  MET A 384     -34.313   8.658   2.484  1.00 10.00      A   
ATOM   3626  CB  MET A 384     -33.065   8.760   1.599  1.00 10.00      A   
ATOM   3627  CG  MET A 384     -32.088   9.843   2.019  1.00 10.00      A   
ATOM   3628  SD  MET A 384     -31.675   9.759   3.774  1.00 10.00      A   
ATOM   3629  CE  MET A 384     -30.721   8.243   3.818  1.00 10.00      A   
ATOM   3630  C   MET A 384     -35.132   9.949   2.406  1.00 10.00      A   
ATOM   3631  O   MET A 384     -36.092  10.038   1.635  1.00 10.00      A   
ATOM   3632  N   THR A 385     -34.766  10.929   3.223  1.00 10.00      A   
ATOM   3633  HN  THR A 385     -34.015  10.786   3.838  1.00 10.00      A   
ATOM   3634  CA  THR A 385     -35.447  12.214   3.238  1.00 10.00      A   
ATOM   3635  CB  THR A 385     -36.279  12.393   4.524  1.00 10.00      A   
ATOM   3636  OG1 THR A 385     -35.707  11.607   5.576  1.00 10.00      A   
ATOM   3637  HG1 THR A 385     -36.344  10.941   5.870  1.00 10.00      A   
ATOM   3638  CG2 THR A 385     -37.728  11.985   4.303  1.00 10.00      A   
ATOM   3639  C   THR A 385     -34.431  13.351   3.148  1.00 10.00      A   
ATOM   3640  O   THR A 385     -33.325  13.248   3.687  1.00 10.00      A   
ATOM   3641  N   ASN A 386     -34.809  14.426   2.472  1.00 10.00      A   
ATOM   3642  HN  ASN A 386     -35.709  14.441   2.062  1.00 10.00      A   
ATOM   3643  CA  ASN A 386     -33.938  15.586   2.314  1.00 10.00      A   
ATOM   3644  CB  ASN A 386     -34.559  16.605   1.353  1.00 10.00      A   
ATOM   3645  CG  ASN A 386     -34.399  16.218  -0.102  1.00 10.00      A   
ATOM   3646  OD1 ASN A 386     -33.366  16.485  -0.716  1.00 10.00      A   
ATOM   3647  ND2 ASN A 386     -35.419  15.589  -0.663  1.00 10.00      A   
ATOM   3648 HD21 ASN A 386     -36.212  15.406  -0.110  1.00 10.00      A   
ATOM   3649 HD22 ASN A 386     -35.347  15.338  -1.610  1.00 10.00      A   
ATOM   3650  C   ASN A 386     -33.663  16.251   3.659  1.00 10.00      A   
ATOM   3651  O   ASN A 386     -32.522  16.594   3.969  1.00 10.00      A   
ATOM   3652  N   ALA A 387     -34.714  16.408   4.460  1.00 10.00      A   
ATOM   3653  HN  ALA A 387     -35.595  16.091   4.159  1.00 10.00      A   
ATOM   3654  CA  ALA A 387     -34.601  17.036   5.772  1.00 10.00      A   
ATOM   3655  CB  ALA A 387     -35.957  17.077   6.457  1.00 10.00      A   
ATOM   3656  C   ALA A 387     -33.582  16.316   6.645  1.00 10.00      A   
ATOM   3657  O   ALA A 387     -32.759  16.949   7.303  1.00 10.00      A   
ATOM   3658  N   ALA A 388     -33.633  14.988   6.631  1.00 10.00      A   
ATOM   3659  HN  ALA A 388     -34.311  14.539   6.078  1.00 10.00      A   
ATOM   3660  CA  ALA A 388     -32.711  14.184   7.422  1.00 10.00      A   
ATOM   3661  CB  ALA A 388     -33.062  12.710   7.309  1.00 10.00      A   
ATOM   3662  C   ALA A 388     -31.268  14.425   6.990  1.00 10.00      A   
ATOM   3663  O   ALA A 388     -30.397  14.677   7.821  1.00 10.00      A   
ATOM   3664  N   LEU A 389     -31.030  14.366   5.683  1.00 10.00      A   
ATOM   3665  HN  LEU A 389     -31.773  14.171   5.073  1.00 10.00      A   
ATOM   3666  CA  LEU A 389     -29.698  14.578   5.127  1.00 10.00      A   
ATOM   3667  CB  LEU A 389     -29.711  14.414   3.604  1.00 10.00      A   
ATOM   3668  CG  LEU A 389     -29.914  12.993   3.077  1.00 10.00      A   
ATOM   3669  CD1 LEU A 389     -29.987  12.996   1.557  1.00 10.00      A   
ATOM   3670  CD2 LEU A 389     -28.798  12.080   3.561  1.00 10.00      A   
ATOM   3671  C   LEU A 389     -29.158  15.952   5.501  1.00 10.00      A   
ATOM   3672  O   LEU A 389     -27.996  16.084   5.892  1.00 10.00      A   
ATOM   3673  N   ILE A 390     -30.010  16.970   5.389  1.00 10.00      A   
ATOM   3674  HN  ILE A 390     -30.926  16.797   5.070  1.00 10.00      A   
ATOM   3675  CA  ILE A 390     -29.621  18.333   5.727  1.00 10.00      A   
ATOM   3676  CB  ILE A 390     -30.759  19.343   5.448  1.00 10.00      A   
ATOM   3677  CG1 ILE A 390     -31.089  19.367   3.952  1.00 10.00      A   
ATOM   3678  CG2 ILE A 390     -30.383  20.738   5.932  1.00 10.00      A   
ATOM   3679  CD1 ILE A 390     -32.347  20.138   3.610  1.00 10.00      A   
ATOM   3680  C   ILE A 390     -29.200  18.416   7.193  1.00 10.00      A   
ATOM   3681  O   ILE A 390     -28.152  18.980   7.519  1.00 10.00      A   
ATOM   3682  N   THR A 391     -30.012  17.833   8.070  1.00 10.00      A   
ATOM   3683  HN  THR A 391     -30.836  17.396   7.752  1.00 10.00      A   
ATOM   3684  CA  THR A 391     -29.716  17.836   9.492  1.00 10.00      A   
ATOM   3685  CB  THR A 391     -30.875  17.233  10.305  1.00 10.00      A   
ATOM   3686  OG1 THR A 391     -32.086  17.930   9.977  1.00 10.00      A   
ATOM   3687  HG1 THR A 391     -31.923  18.882  10.003  1.00 10.00      A   
ATOM   3688  CG2 THR A 391     -30.611  17.380  11.794  1.00 10.00      A   
ATOM   3689  C   THR A 391     -28.413  17.094   9.795  1.00 10.00      A   
ATOM   3690  O   THR A 391     -27.603  17.561  10.596  1.00 10.00      A   
ATOM   3691  N   ILE A 392     -28.207  15.950   9.144  1.00 10.00      A   
ATOM   3692  HN  ILE A 392     -28.895  15.623   8.517  1.00 10.00      A   
ATOM   3693  CA  ILE A 392     -26.994  15.159   9.340  1.00 10.00      A   
ATOM   3694  CB  ILE A 392     -27.014  13.862   8.505  1.00 10.00      A   
ATOM   3695  CG1 ILE A 392     -28.063  12.901   9.059  1.00 10.00      A   
ATOM   3696  CG2 ILE A 392     -25.645  13.195   8.497  1.00 10.00      A   
ATOM   3697  CD1 ILE A 392     -28.267  11.675   8.206  1.00 10.00      A   
ATOM   3698  C   ILE A 392     -25.751  15.970   8.986  1.00 10.00      A   
ATOM   3699  O   ILE A 392     -24.777  15.994   9.743  1.00 10.00      A   
ATOM   3700  N   ALA A 393     -25.801  16.640   7.839  1.00 10.00      A   
ATOM   3701  HN  ALA A 393     -26.610  16.574   7.286  1.00 10.00      A   
ATOM   3702  CA  ALA A 393     -24.691  17.462   7.369  1.00 10.00      A   
ATOM   3703  CB  ALA A 393     -25.015  18.047   6.005  1.00 10.00      A   
ATOM   3704  C   ALA A 393     -24.385  18.582   8.356  1.00 10.00      A   
ATOM   3705  O   ALA A 393     -23.227  18.946   8.559  1.00 10.00      A   
ATOM   3706  N   ARG A 394     -25.429  19.124   8.969  1.00 10.00      A   
ATOM   3707  HN  ARG A 394     -26.328  18.793   8.764  1.00 10.00      A   
ATOM   3708  CA  ARG A 394     -25.271  20.197   9.939  1.00 10.00      A   
ATOM   3709  CB  ARG A 394     -26.593  20.938  10.140  1.00 10.00      A   
ATOM   3710  CG  ARG A 394     -27.111  21.643   8.901  1.00 10.00      A   
ATOM   3711  CD  ARG A 394     -28.363  22.443   9.207  1.00 10.00      A   
ATOM   3712  NE  ARG A 394     -28.114  23.477  10.206  1.00 10.00      A   
ATOM   3713  HE  ARG A 394     -27.630  23.204  11.017  1.00 10.00      A   
ATOM   3714  CZ  ARG A 394     -28.487  24.745  10.081  1.00 10.00      A   
ATOM   3715  NH1 ARG A 394     -29.134  25.160   8.994  1.00 10.00      A   
ATOM   3716 HH11 ARG A 394     -29.358  24.488   8.223  1.00 10.00      A   
ATOM   3717 HH12 ARG A 394     -29.419  26.160   8.900  1.00 10.00      A   
ATOM   3718  NH2 ARG A 394     -28.201  25.606  11.051  1.00 10.00      A   
ATOM   3719 HH21 ARG A 394     -28.488  26.604  10.970  1.00 10.00      A   
ATOM   3720 HH22 ARG A 394     -27.681  25.285  11.903  1.00 10.00      A   
ATOM   3721  C   ARG A 394     -24.789  19.644  11.272  1.00 10.00      A   
ATOM   3722  O   ARG A 394     -24.062  20.314  12.010  1.00 10.00      A   
ATOM   3723  N   ASN A 395     -25.207  18.424  11.577  1.00 10.00      A   
ATOM   3724  HN  ASN A 395     -25.801  17.953  10.948  1.00 10.00      A   
ATOM   3725  CA  ASN A 395     -24.826  17.768  12.822  1.00 10.00      A   
ATOM   3726  CB  ASN A 395     -25.682  16.526  13.075  1.00 10.00      A   
ATOM   3727  CG  ASN A 395     -27.018  16.842  13.720  1.00 10.00      A   
ATOM   3728  OD1 ASN A 395     -28.027  16.213  13.410  1.00 10.00      A   
ATOM   3729  ND2 ASN A 395     -27.035  17.802  14.637  1.00 10.00      A   
ATOM   3730 HD21 ASN A 395     -26.192  18.254  14.853  1.00 10.00      A   
ATOM   3731 HD22 ASN A 395     -27.894  18.026  15.056  1.00 10.00      A   
ATOM   3732  C   ASN A 395     -23.358  17.383  12.818  1.00 10.00      A   
ATOM   3733  O   ASN A 395     -22.641  17.629  13.788  1.00 10.00      A   
ATOM   3734  N   ARG A 396     -22.914  16.772  11.731  1.00 10.00      A   
ATOM   3735  HN  ARG A 396     -23.535  16.600  10.984  1.00 10.00      A   
ATOM   3736  CA  ARG A 396     -21.526  16.352  11.613  1.00 10.00      A   
ATOM   3737  CB  ARG A 396     -21.423  14.823  11.544  1.00 10.00      A   
ATOM   3738  CG  ARG A 396     -21.853  14.101  12.811  1.00 10.00      A   
ATOM   3739  CD  ARG A 396     -20.695  13.903  13.780  1.00 10.00      A   
ATOM   3740  NE  ARG A 396     -20.142  15.164  14.268  1.00 10.00      A   
ATOM   3741  HE  ARG A 396     -19.412  15.573  13.735  1.00 10.00      A   
ATOM   3742  CZ  ARG A 396     -20.550  15.786  15.375  1.00 10.00      A   
ATOM   3743  NH1 ARG A 396     -21.522  15.260  16.124  1.00 10.00      A   
ATOM   3744 HH11 ARG A 396     -21.974  14.358  15.845  1.00 10.00      A   
ATOM   3745 HH12 ARG A 396     -21.839  15.750  16.988  1.00 10.00      A   
ATOM   3746  NH2 ARG A 396     -19.985  16.927  15.742  1.00 10.00      A   
ATOM   3747 HH21 ARG A 396     -19.221  17.339  15.159  1.00 10.00      A   
ATOM   3748 HH22 ARG A 396     -20.291  17.418  16.609  1.00 10.00      A   
ATOM   3749  C   ARG A 396     -20.862  16.974  10.390  1.00 10.00      A   
ATOM   3750  O   ARG A 396     -20.731  16.326   9.356  1.00 10.00      A   
ATOM   3751  N   PRO A 397     -20.420  18.240  10.494  1.00 10.00      A   
ATOM   3752  CA  PRO A 397     -19.766  18.945   9.389  1.00 10.00      A   
ATOM   3753  CB  PRO A 397     -19.825  20.424   9.811  1.00 10.00      A   
ATOM   3754  CG  PRO A 397     -20.623  20.461  11.075  1.00 10.00      A   
ATOM   3755  CD  PRO A 397     -20.523  19.093  11.680  1.00 10.00      A   
ATOM   3756  C   PRO A 397     -18.312  18.504   9.236  1.00 10.00      A   
ATOM   3757  O   PRO A 397     -17.585  18.983   8.361  1.00 10.00      A   
ATOM   3758  N   ASN A 398     -17.899  17.581  10.093  1.00 10.00      A   
ATOM   3759  HN  ASN A 398     -18.532  17.237  10.758  1.00 10.00      A   
ATOM   3760  CA  ASN A 398     -16.543  17.058  10.082  1.00 10.00      A   
ATOM   3761  CB  ASN A 398     -16.068  16.803  11.519  1.00 10.00      A   
ATOM   3762  CG  ASN A 398     -16.830  15.676  12.195  1.00 10.00      A   
ATOM   3763  OD1 ASN A 398     -17.963  15.854  12.649  1.00 10.00      A   
ATOM   3764  ND2 ASN A 398     -16.205  14.517  12.288  1.00 10.00      A   
ATOM   3765 HD21 ASN A 398     -15.301  14.449  11.917  1.00 10.00      A   
ATOM   3766 HD22 ASN A 398     -16.679  13.766  12.709  1.00 10.00      A   
ATOM   3767  C   ASN A 398     -16.474  15.764   9.277  1.00 10.00      A   
ATOM   3768  O   ASN A 398     -15.444  15.089   9.262  1.00 10.00      A   
ATOM   3769  N   MET A 399     -17.578  15.429   8.612  1.00 10.00      A   
ATOM   3770  HN  MET A 399     -18.364  16.014   8.667  1.00 10.00      A   
ATOM   3771  CA  MET A 399     -17.657  14.218   7.804  1.00 10.00      A   
ATOM   3772  CB  MET A 399     -19.071  14.055   7.243  1.00 10.00      A   
ATOM   3773  CG  MET A 399     -19.359  12.680   6.669  1.00 10.00      A   
ATOM   3774  SD  MET A 399     -19.701  11.461   7.952  1.00 10.00      A   
ATOM   3775  CE  MET A 399     -21.208  12.130   8.651  1.00 10.00      A   
ATOM   3776  C   MET A 399     -16.650  14.264   6.658  1.00 10.00      A   
ATOM   3777  O   MET A 399     -16.615  15.228   5.890  1.00 10.00      A   
ATOM   3778  N   THR A 400     -15.824  13.230   6.558  1.00 10.00      A   
ATOM   3779  HN  THR A 400     -15.888  12.497   7.212  1.00 10.00      A   
ATOM   3780  CA  THR A 400     -14.819  13.153   5.513  1.00 10.00      A   
ATOM   3781  CB  THR A 400     -13.425  12.882   6.108  1.00 10.00      A   
ATOM   3782  OG1 THR A 400     -13.502  11.754   6.991  1.00 10.00      A   
ATOM   3783  HG1 THR A 400     -13.110  11.988   7.852  1.00 10.00      A   
ATOM   3784  CG2 THR A 400     -12.939  14.096   6.890  1.00 10.00      A   
ATOM   3785  C   THR A 400     -15.163  12.051   4.515  1.00 10.00      A   
ATOM   3786  O   THR A 400     -14.760  12.102   3.353  1.00 10.00      A   
ATOM   3787  N   ARG A 401     -15.919  11.059   4.967  1.00 10.00      A   
ATOM   3788  HN  ARG A 401     -16.229  11.077   5.901  1.00 10.00      A   
ATOM   3789  CA  ARG A 401     -16.307   9.948   4.107  1.00 10.00      A   
ATOM   3790  CB  ARG A 401     -15.431   8.727   4.388  1.00 10.00      A   
ATOM   3791  CG  ARG A 401     -13.995   8.858   3.906  1.00 10.00      A   
ATOM   3792  CD  ARG A 401     -13.024   8.173   4.853  1.00 10.00      A   
ATOM   3793  NE  ARG A 401     -12.660   9.025   5.991  1.00 10.00      A   
ATOM   3794  HE  ARG A 401     -13.269   9.771   6.212  1.00 10.00      A   
ATOM   3795  CZ  ARG A 401     -11.561   8.848   6.725  1.00 10.00      A   
ATOM   3796  NH1 ARG A 401     -10.722   7.858   6.442  1.00 10.00      A   
ATOM   3797 HH11 ARG A 401      -9.863   7.718   7.016  1.00 10.00      A   
ATOM   3798 HH12 ARG A 401     -10.911   7.212   5.633  1.00 10.00      A   
ATOM   3799  NH2 ARG A 401     -11.290   9.665   7.741  1.00 10.00      A   
ATOM   3800 HH21 ARG A 401     -10.428   9.522   8.315  1.00 10.00      A   
ATOM   3801 HH22 ARG A 401     -11.934  10.458   7.971  1.00 10.00      A   
ATOM   3802  C   ARG A 401     -17.776   9.593   4.302  1.00 10.00      A   
ATOM   3803  O   ARG A 401     -18.176   9.127   5.368  1.00 10.00      A   
ATOM   3804  N   PHE A 402     -18.578   9.817   3.272  1.00 10.00      A   
ATOM   3805  HN  PHE A 402     -18.201  10.180   2.439  1.00 10.00      A   
ATOM   3806  CA  PHE A 402     -20.003   9.523   3.337  1.00 10.00      A   
ATOM   3807  CB  PHE A 402     -20.833  10.807   3.223  1.00 10.00      A   
ATOM   3808  CG  PHE A 402     -22.128  10.763   3.988  1.00 10.00      A   
ATOM   3809  CD1 PHE A 402     -23.008   9.706   3.830  1.00 10.00      A   
ATOM   3810  CD2 PHE A 402     -22.462  11.777   4.871  1.00 10.00      A   
ATOM   3811  CE1 PHE A 402     -24.196   9.657   4.534  1.00 10.00      A   
ATOM   3812  CE2 PHE A 402     -23.649  11.737   5.580  1.00 10.00      A   
ATOM   3813  CZ  PHE A 402     -24.517  10.674   5.412  1.00 10.00      A   
ATOM   3814  C   PHE A 402     -20.390   8.545   2.235  1.00 10.00      A   
ATOM   3815  O   PHE A 402     -20.581   8.939   1.083  1.00 10.00      A   
ATOM   3816  N   ARG A 403     -20.498   7.274   2.592  1.00 10.00      A   
ATOM   3817  HN  ARG A 403     -20.339   7.021   3.531  1.00 10.00      A   
ATOM   3818  CA  ARG A 403     -20.861   6.237   1.636  1.00 10.00      A   
ATOM   3819  CB  ARG A 403     -19.954   5.011   1.804  1.00 10.00      A   
ATOM   3820  CG  ARG A 403     -18.470   5.328   1.684  1.00 10.00      A   
ATOM   3821  CD  ARG A 403     -17.603   4.166   2.140  1.00 10.00      A   
ATOM   3822  NE  ARG A 403     -17.215   3.287   1.034  1.00 10.00      A   
ATOM   3823  HE  ARG A 403     -17.933   2.993   0.415  1.00 10.00      A   
ATOM   3824  CZ  ARG A 403     -15.963   2.872   0.803  1.00 10.00      A   
ATOM   3825  NH1 ARG A 403     -14.968   3.255   1.599  1.00 10.00      A   
ATOM   3826 HH11 ARG A 403     -15.158   3.883   2.408  1.00 10.00      A   
ATOM   3827 HH12 ARG A 403     -13.991   2.921   1.421  1.00 10.00      A   
ATOM   3828  NH2 ARG A 403     -15.711   2.078  -0.226  1.00 10.00      A   
ATOM   3829 HH21 ARG A 403     -14.732   1.754  -0.421  1.00 10.00      A   
ATOM   3830 HH22 ARG A 403     -16.493   1.771  -0.850  1.00 10.00      A   
ATOM   3831  C   ARG A 403     -22.329   5.858   1.798  1.00 10.00      A   
ATOM   3832  O   ARG A 403     -22.669   4.907   2.501  1.00 10.00      A   
ATOM   3833  N   LEU A 404     -23.201   6.624   1.160  1.00 10.00      A   
ATOM   3834  HN  LEU A 404     -22.872   7.369   0.614  1.00 10.00      A   
ATOM   3835  CA  LEU A 404     -24.634   6.381   1.237  1.00 10.00      A   
ATOM   3836  CB  LEU A 404     -25.374   7.694   1.502  1.00 10.00      A   
ATOM   3837  CG  LEU A 404     -26.892   7.602   1.672  1.00 10.00      A   
ATOM   3838  CD1 LEU A 404     -27.248   6.820   2.926  1.00 10.00      A   
ATOM   3839  CD2 LEU A 404     -27.505   8.992   1.715  1.00 10.00      A   
ATOM   3840  C   LEU A 404     -25.138   5.745  -0.050  1.00 10.00      A   
ATOM   3841  O   LEU A 404     -24.702   6.111  -1.144  1.00 10.00      A   
ATOM   3842  N   CYS A 405     -26.044   4.785   0.084  1.00 10.00      A   
ATOM   3843  HN  CYS A 405     -26.336   4.519   0.987  1.00 10.00      A   
ATOM   3844  CA  CYS A 405     -26.608   4.106  -1.073  1.00 10.00      A   
ATOM   3845  CB  CYS A 405     -25.693   2.965  -1.518  1.00 10.00      A   
ATOM   3846  SG  CYS A 405     -26.192   2.166  -3.064  1.00 10.00      A   
ATOM   3847  HG  CYS A 405     -27.516   2.065  -3.068  1.00 10.00      A   
ATOM   3848  C   CYS A 405     -28.000   3.564  -0.775  1.00 10.00      A   
ATOM   3849  O   CYS A 405     -28.248   3.019   0.300  1.00 10.00      A   
ATOM   3850  N   ILE A 406     -28.903   3.729  -1.731  1.00 10.00      A   
ATOM   3851  HN  ILE A 406     -28.648   4.192  -2.556  1.00 10.00      A   
ATOM   3852  CA  ILE A 406     -30.264   3.241  -1.595  1.00 10.00      A   
ATOM   3853  CB  ILE A 406     -31.303   4.330  -1.951  1.00 10.00      A   
ATOM   3854  CG1 ILE A 406     -31.118   5.559  -1.054  1.00 10.00      A   
ATOM   3855  CG2 ILE A 406     -32.721   3.786  -1.823  1.00 10.00      A   
ATOM   3856  CD1 ILE A 406     -32.098   6.678  -1.333  1.00 10.00      A   
ATOM   3857  C   ILE A 406     -30.464   2.027  -2.501  1.00 10.00      A   
ATOM   3858  O   ILE A 406     -29.947   1.986  -3.619  1.00 10.00      A   
ATOM   3859  N   ILE A 407     -31.187   1.037  -1.998  1.00 10.00      A   
ATOM   3860  HN  ILE A 407     -31.540   1.126  -1.082  1.00 10.00      A   
ATOM   3861  CA  ILE A 407     -31.462  -0.183  -2.749  1.00 10.00      A   
ATOM   3862  CB  ILE A 407     -32.294  -1.179  -1.910  1.00 10.00      A   
ATOM   3863  CG1 ILE A 407     -31.576  -1.520  -0.597  1.00 10.00      A   
ATOM   3864  CG2 ILE A 407     -32.589  -2.445  -2.699  1.00 10.00      A   
ATOM   3865  CD1 ILE A 407     -30.196  -2.117  -0.781  1.00 10.00      A   
ATOM   3866  C   ILE A 407     -32.205   0.133  -4.047  1.00 10.00      A   
ATOM   3867  O   ILE A 407     -31.813  -0.317  -5.124  1.00 10.00      A   
ATOM   3868  N   GLU A 408     -33.268   0.918  -3.935  1.00 10.00      A   
ATOM   3869  HN  GLU A 408     -33.520   1.255  -3.052  1.00 10.00      A   
ATOM   3870  CA  GLU A 408     -34.070   1.295  -5.089  1.00 10.00      A   
ATOM   3871  CB  GLU A 408     -35.469   1.735  -4.638  1.00 10.00      A   
ATOM   3872  CG  GLU A 408     -36.280   2.507  -5.677  1.00 10.00      A   
ATOM   3873  CD  GLU A 408     -36.731   1.666  -6.858  1.00 10.00      A   
ATOM   3874  OE1 GLU A 408     -36.442   0.450  -6.888  1.00 10.00      A   
ATOM   3875  OE2 GLU A 408     -37.391   2.219  -7.768  1.00 10.00      A   
ATOM   3876  C   GLU A 408     -33.395   2.399  -5.900  1.00 10.00      A   
ATOM   3877  O   GLU A 408     -33.107   3.482  -5.383  1.00 10.00      A   
ATOM   3878  N   PRO A 409     -33.102   2.125  -7.182  1.00 10.00      A   
ATOM   3879  CA  PRO A 409     -32.481   3.103  -8.071  1.00 10.00      A   
ATOM   3880  CB  PRO A 409     -32.216   2.318  -9.363  1.00 10.00      A   
ATOM   3881  CG  PRO A 409     -32.339   0.883  -8.980  1.00 10.00      A   
ATOM   3882  CD  PRO A 409     -33.328   0.839  -7.854  1.00 10.00      A   
ATOM   3883  C   PRO A 409     -33.434   4.259  -8.350  1.00 10.00      A   
ATOM   3884  O   PRO A 409     -34.606   4.044  -8.681  1.00 10.00      A   
ATOM   3885  N   LYS A 410     -32.928   5.482  -8.202  1.00 10.00      A   
ATOM   3886  HN  LYS A 410     -31.990   5.579  -7.931  1.00 10.00      A   
ATOM   3887  CA  LYS A 410     -33.718   6.687  -8.431  1.00 10.00      A   
ATOM   3888  CB  LYS A 410     -34.286   6.734  -9.853  1.00 10.00      A   
ATOM   3889  CG  LYS A 410     -33.252   6.920 -10.947  1.00 10.00      A   
ATOM   3890  CD  LYS A 410     -33.931   7.225 -12.270  1.00 10.00      A   
ATOM   3891  CE  LYS A 410     -32.934   7.315 -13.411  1.00 10.00      A   
ATOM   3892  NZ  LYS A 410     -33.617   7.511 -14.721  1.00 10.00      A   
ATOM   3893  HZ1 LYS A 410     -32.930   7.445 -15.497  1.00 10.00      A   
ATOM   3894  HZ2 LYS A 410     -34.071   8.447 -14.755  1.00 10.00      A   
ATOM   3895  HZ3 LYS A 410     -34.348   6.781 -14.858  1.00 10.00      A   
ATOM   3896  C   LYS A 410     -34.843   6.836  -7.404  1.00 10.00      A   
ATOM   3897  O   LYS A 410     -35.965   7.221  -7.748  1.00 10.00      A   
ATOM   3898  N   ALA A 411     -34.551   6.508  -6.151  1.00 10.00      A   
ATOM   3899  HN  ALA A 411     -33.657   6.160  -5.941  1.00 10.00      A   
ATOM   3900  CA  ALA A 411     -35.538   6.631  -5.080  1.00 10.00      A   
ATOM   3901  CB  ALA A 411     -35.237   5.643  -3.964  1.00 10.00      A   
ATOM   3902  C   ALA A 411     -35.552   8.059  -4.535  1.00 10.00      A   
ATOM   3903  O   ALA A 411     -34.556   8.531  -3.989  1.00 10.00      A   
ATOM   3904  N   PRO A 412     -36.674   8.772  -4.688  1.00 10.00      A   
ATOM   3905  CA  PRO A 412     -36.802  10.150  -4.220  1.00 10.00      A   
ATOM   3906  CB  PRO A 412     -37.930  10.686  -5.096  1.00 10.00      A   
ATOM   3907  CG  PRO A 412     -38.809   9.503  -5.327  1.00 10.00      A   
ATOM   3908  CD  PRO A 412     -37.912   8.292  -5.331  1.00 10.00      A   
ATOM   3909  C   PRO A 412     -37.212  10.238  -2.755  1.00 10.00      A   
ATOM   3910  O   PRO A 412     -37.312   9.225  -2.059  1.00 10.00      A   
ATOM   3911  N   ASP A 413     -37.427  11.460  -2.294  1.00 10.00      A   
ATOM   3912  HN  ASP A 413     -37.294  12.227  -2.895  1.00 10.00      A   
ATOM   3913  CA  ASP A 413     -37.853  11.711  -0.926  1.00 10.00      A   
ATOM   3914  CB  ASP A 413     -37.978  13.222  -0.714  1.00 10.00      A   
ATOM   3915  CG  ASP A 413     -38.181  13.615   0.730  1.00 10.00      A   
ATOM   3916  OD1 ASP A 413     -39.289  13.400   1.255  1.00 10.00      A   
ATOM   3917  OD2 ASP A 413     -37.233  14.155   1.336  1.00 10.00      A   
ATOM   3918  C   ASP A 413     -39.207  11.048  -0.701  1.00 10.00      A   
ATOM   3919  O   ASP A 413     -40.130  11.240  -1.486  1.00 10.00      A   
ATOM   3920  N   TYR A 414     -39.339  10.270   0.363  1.00 10.00      A   
ATOM   3921  HN  TYR A 414     -38.582  10.163   0.980  1.00 10.00      A   
ATOM   3922  CA  TYR A 414     -40.597   9.571   0.622  1.00 10.00      A   
ATOM   3923  CB  TYR A 414     -40.384   8.259   1.386  1.00 10.00      A   
ATOM   3924  CG  TYR A 414     -40.079   8.422   2.855  1.00 10.00      A   
ATOM   3925  CD1 TYR A 414     -41.097   8.419   3.802  1.00 10.00      A   
ATOM   3926  CD2 TYR A 414     -38.773   8.567   3.298  1.00 10.00      A   
ATOM   3927  CE1 TYR A 414     -40.820   8.558   5.149  1.00 10.00      A   
ATOM   3928  CE2 TYR A 414     -38.488   8.707   4.639  1.00 10.00      A   
ATOM   3929  CZ  TYR A 414     -39.514   8.703   5.558  1.00 10.00      A   
ATOM   3930  OH  TYR A 414     -39.227   8.836   6.895  1.00 10.00      A   
ATOM   3931  HH  TYR A 414     -38.304   9.136   6.996  1.00 10.00      A   
ATOM   3932  C   TYR A 414     -41.659  10.448   1.288  1.00 10.00      A   
ATOM   3933  O   TYR A 414     -42.797  10.013   1.476  1.00 10.00      A   
ATOM   3934  N   LEU A 415     -41.300  11.672   1.650  1.00 10.00      A   
ATOM   3935  HN  LEU A 415     -40.383  11.986   1.474  1.00 10.00      A   
ATOM   3936  CA  LEU A 415     -42.248  12.573   2.289  1.00 10.00      A   
ATOM   3937  CB  LEU A 415     -41.606  13.337   3.452  1.00 10.00      A   
ATOM   3938  CG  LEU A 415     -41.360  12.538   4.733  1.00 10.00      A   
ATOM   3939  CD1 LEU A 415     -40.826  13.446   5.831  1.00 10.00      A   
ATOM   3940  CD2 LEU A 415     -42.636  11.845   5.184  1.00 10.00      A   
ATOM   3941  C   LEU A 415     -42.859  13.543   1.283  1.00 10.00      A   
ATOM   3942  O   LEU A 415     -44.081  13.584   1.105  1.00 10.00      A   
ATOM   3943  N   THR A 416     -42.014  14.308   0.608  1.00 10.00      A   
ATOM   3944  HN  THR A 416     -41.041  14.229   0.773  1.00 10.00      A   
ATOM   3945  CA  THR A 416     -42.499  15.276  -0.365  1.00 10.00      A   
ATOM   3946  CB  THR A 416     -41.776  16.635  -0.242  1.00 10.00      A   
ATOM   3947  OG1 THR A 416     -40.355  16.443  -0.153  1.00 10.00      A   
ATOM   3948  HG1 THR A 416     -39.915  17.079  -0.741  1.00 10.00      A   
ATOM   3949  CG2 THR A 416     -42.262  17.400   0.980  1.00 10.00      A   
ATOM   3950  C   THR A 416     -42.404  14.757  -1.799  1.00 10.00      A   
ATOM   3951  O   THR A 416     -42.894  15.402  -2.728  1.00 10.00      A   
ATOM   3952  N   LEU A 417     -41.787  13.587  -1.964  1.00 10.00      A   
ATOM   3953  HN  LEU A 417     -41.436  13.123  -1.174  1.00 10.00      A   
ATOM   3954  CA  LEU A 417     -41.612  12.968  -3.280  1.00 10.00      A   
ATOM   3955  CB  LEU A 417     -42.932  12.476  -3.880  1.00 10.00      A   
ATOM   3956  CG  LEU A 417     -43.480  11.168  -3.305  1.00 10.00      A   
ATOM   3957  CD1 LEU A 417     -44.756  10.766  -4.020  1.00 10.00      A   
ATOM   3958  CD2 LEU A 417     -42.444  10.059  -3.412  1.00 10.00      A   
ATOM   3959  C   LEU A 417     -40.847  13.869  -4.240  1.00 10.00      A   
ATOM   3960  O   LEU A 417     -41.267  14.108  -5.379  1.00 10.00      A   
ATOM   3961  N   GLU A 418     -39.716  14.362  -3.765  1.00 10.00      A   
ATOM   3962  HN  GLU A 418     -39.446  14.127  -2.851  1.00 10.00      A   
ATOM   3963  CA  GLU A 418     -38.858  15.235  -4.546  1.00 10.00      A   
ATOM   3964  CB  GLU A 418     -38.830  16.633  -3.915  1.00 10.00      A   
ATOM   3965  CG  GLU A 418     -40.197  17.272  -3.750  1.00 10.00      A   
ATOM   3966  CD  GLU A 418     -40.154  18.532  -2.916  1.00 10.00      A   
ATOM   3967  OE1 GLU A 418     -40.642  19.577  -3.392  1.00 10.00      A   
ATOM   3968  OE2 GLU A 418     -39.643  18.484  -1.779  1.00 10.00      A   
ATOM   3969  C   GLU A 418     -37.443  14.662  -4.577  1.00 10.00      A   
ATOM   3970  O   GLU A 418     -37.116  13.774  -3.787  1.00 10.00      A   
ATOM   3971  N   PRO A 419     -36.592  15.134  -5.501  1.00 10.00      A   
ATOM   3972  CA  PRO A 419     -35.206  14.670  -5.597  1.00 10.00      A   
ATOM   3973  CB  PRO A 419     -34.650  15.423  -6.809  1.00 10.00      A   
ATOM   3974  CG  PRO A 419     -35.850  15.874  -7.565  1.00 10.00      A   
ATOM   3975  CD  PRO A 419     -36.911  16.125  -6.539  1.00 10.00      A   
ATOM   3976  C   PRO A 419     -34.409  15.017  -4.336  1.00 10.00      A   
ATOM   3977  O   PRO A 419     -34.787  15.904  -3.572  1.00 10.00      A   
ATOM   3978  N   LEU A 420     -33.298  14.330  -4.137  1.00 10.00      A   
ATOM   3979  HN  LEU A 420     -33.023  13.660  -4.805  1.00 10.00      A   
ATOM   3980  CA  LEU A 420     -32.465  14.549  -2.960  1.00 10.00      A   
ATOM   3981  CB  LEU A 420     -31.950  13.209  -2.426  1.00 10.00      A   
ATOM   3982  CG  LEU A 420     -33.011  12.153  -2.108  1.00 10.00      A   
ATOM   3983  CD1 LEU A 420     -32.363  10.793  -1.914  1.00 10.00      A   
ATOM   3984  CD2 LEU A 420     -33.803  12.542  -0.871  1.00 10.00      A   
ATOM   3985  C   LEU A 420     -31.294  15.479  -3.267  1.00 10.00      A   
ATOM   3986  O   LEU A 420     -30.274  15.459  -2.572  1.00 10.00      A   
ATOM   3987  N   ASP A 421     -31.463  16.306  -4.299  1.00 10.00      A   
ATOM   3988  HN  ASP A 421     -32.310  16.282  -4.789  1.00 10.00      A   
ATOM   3989  CA  ASP A 421     -30.428  17.248  -4.727  1.00 10.00      A   
ATOM   3990  CB  ASP A 421     -30.901  18.095  -5.914  1.00 10.00      A   
ATOM   3991  CG  ASP A 421     -31.103  17.296  -7.188  1.00 10.00      A   
ATOM   3992  OD1 ASP A 421     -30.110  16.829  -7.778  1.00 10.00      A   
ATOM   3993  OD2 ASP A 421     -32.262  17.145  -7.618  1.00 10.00      A   
ATOM   3994  C   ASP A 421     -30.006  18.173  -3.595  1.00 10.00      A   
ATOM   3995  O   ASP A 421     -28.817  18.326  -3.323  1.00 10.00      A   
ATOM   3996  N   ILE A 422     -30.983  18.786  -2.931  1.00 10.00      A   
ATOM   3997  HN  ILE A 422     -31.915  18.611  -3.177  1.00 10.00      A   
ATOM   3998  CA  ILE A 422     -30.693  19.707  -1.836  1.00 10.00      A   
ATOM   3999  CB  ILE A 422     -31.916  20.548  -1.422  1.00 10.00      A   
ATOM   4000  CG1 ILE A 422     -33.127  19.655  -1.151  1.00 10.00      A   
ATOM   4001  CG2 ILE A 422     -32.232  21.580  -2.494  1.00 10.00      A   
ATOM   4002  CD1 ILE A 422     -34.236  20.348  -0.391  1.00 10.00      A   
ATOM   4003  C   ILE A 422     -30.128  18.977  -0.622  1.00 10.00      A   
ATOM   4004  O   ILE A 422     -29.346  19.544   0.141  1.00 10.00      A   
ATOM   4005  N   GLY A 423     -30.521  17.717  -0.452  1.00 10.00      A   
ATOM   4006  HN  GLY A 423     -31.152  17.320  -1.087  1.00 10.00      A   
ATOM   4007  CA  GLY A 423     -30.030  16.931   0.661  1.00 10.00      A   
ATOM   4008  C   GLY A 423     -28.538  16.707   0.545  1.00 10.00      A   
ATOM   4009  O   GLY A 423     -27.782  17.008   1.468  1.00 10.00      A   
ATOM   4010  N   PHE A 424     -28.112  16.204  -0.608  1.00 10.00      A   
ATOM   4011  HN  PHE A 424     -28.766  15.991  -1.308  1.00 10.00      A   
ATOM   4012  CA  PHE A 424     -26.700  15.955  -0.856  1.00 10.00      A   
ATOM   4013  CB  PHE A 424     -26.515  15.104  -2.111  1.00 10.00      A   
ATOM   4014  CG  PHE A 424     -26.689  13.632  -1.879  1.00 10.00      A   
ATOM   4015  CD1 PHE A 424     -27.944  13.045  -1.958  1.00 10.00      A   
ATOM   4016  CD2 PHE A 424     -25.597  12.833  -1.581  1.00 10.00      A   
ATOM   4017  CE1 PHE A 424     -28.105  11.691  -1.748  1.00 10.00      A   
ATOM   4018  CE2 PHE A 424     -25.751  11.479  -1.370  1.00 10.00      A   
ATOM   4019  CZ  PHE A 424     -27.006  10.905  -1.452  1.00 10.00      A   
ATOM   4020  C   PHE A 424     -25.952  17.271  -0.998  1.00 10.00      A   
ATOM   4021  O   PHE A 424     -24.764  17.365  -0.685  1.00 10.00      A   
ATOM   4022  N   GLY A 425     -26.664  18.286  -1.470  1.00 10.00      A   
ATOM   4023  HN  GLY A 425     -27.602  18.137  -1.722  1.00 10.00      A   
ATOM   4024  CA  GLY A 425     -26.076  19.599  -1.636  1.00 10.00      A   
ATOM   4025  C   GLY A 425     -25.644  20.192  -0.309  1.00 10.00      A   
ATOM   4026  O   GLY A 425     -24.631  20.885  -0.229  1.00 10.00      A   
ATOM   4027  N   ALA A 426     -26.420  19.915   0.730  1.00 10.00      A   
ATOM   4028  HN  ALA A 426     -27.226  19.370   0.591  1.00 10.00      A   
ATOM   4029  CA  ALA A 426     -26.116  20.405   2.066  1.00 10.00      A   
ATOM   4030  CB  ALA A 426     -27.327  20.267   2.972  1.00 10.00      A   
ATOM   4031  C   ALA A 426     -24.927  19.650   2.645  1.00 10.00      A   
ATOM   4032  O   ALA A 426     -24.156  20.201   3.434  1.00 10.00      A   
ATOM   4033  N   ILE A 427     -24.781  18.388   2.237  1.00 10.00      A   
ATOM   4034  HN  ILE A 427     -25.433  18.013   1.607  1.00 10.00      A   
ATOM   4035  CA  ILE A 427     -23.680  17.550   2.700  1.00 10.00      A   
ATOM   4036  CB  ILE A 427     -23.730  16.128   2.086  1.00 10.00      A   
ATOM   4037  CG1 ILE A 427     -25.071  15.437   2.381  1.00 10.00      A   
ATOM   4038  CG2 ILE A 427     -22.560  15.279   2.574  1.00 10.00      A   
ATOM   4039  CD1 ILE A 427     -25.301  15.101   3.841  1.00 10.00      A   
ATOM   4040  C   ILE A 427     -22.347  18.197   2.341  1.00 10.00      A   
ATOM   4041  O   ILE A 427     -21.528  18.481   3.214  1.00 10.00      A   
ATOM   4042  N   VAL A 428     -22.150  18.463   1.053  1.00 10.00      A   
ATOM   4043  HN  VAL A 428     -22.856  18.243   0.405  1.00 10.00      A   
ATOM   4044  CA  VAL A 428     -20.910  19.073   0.581  1.00 10.00      A   
ATOM   4045  CB  VAL A 428     -20.765  18.996  -0.956  1.00 10.00      A   
ATOM   4046  CG1 VAL A 428     -20.512  17.565  -1.393  1.00 10.00      A   
ATOM   4047  CG2 VAL A 428     -21.995  19.561  -1.654  1.00 10.00      A   
ATOM   4048  C   VAL A 428     -20.781  20.525   1.032  1.00 10.00      A   
ATOM   4049  O   VAL A 428     -19.673  21.052   1.147  1.00 10.00      A   
ATOM   4050  N   GLU A 429     -21.918  21.159   1.292  1.00 10.00      A   
ATOM   4051  HN  GLU A 429     -22.763  20.673   1.197  1.00 10.00      A   
ATOM   4052  CA  GLU A 429     -21.944  22.549   1.722  1.00 10.00      A   
ATOM   4053  CB  GLU A 429     -23.375  23.096   1.671  1.00 10.00      A   
ATOM   4054  CG  GLU A 429     -23.465  24.606   1.805  1.00 10.00      A   
ATOM   4055  CD  GLU A 429     -24.891  25.108   1.872  1.00 10.00      A   
ATOM   4056  OE1 GLU A 429     -25.624  24.955   0.878  1.00 10.00      A   
ATOM   4057  OE2 GLU A 429     -25.280  25.672   2.918  1.00 10.00      A   
ATOM   4058  C   GLU A 429     -21.372  22.703   3.128  1.00 10.00      A   
ATOM   4059  O   GLU A 429     -20.552  23.584   3.380  1.00 10.00      A   
ATOM   4060  N   HIS A 430     -21.814  21.844   4.041  1.00 10.00      A   
ATOM   4061  HN  HIS A 430     -22.477  21.166   3.782  1.00 10.00      A   
ATOM   4062  CA  HIS A 430     -21.348  21.894   5.421  1.00 10.00      A   
ATOM   4063  CB  HIS A 430     -22.422  21.390   6.388  1.00 10.00      A   
ATOM   4064  CG  HIS A 430     -23.563  22.345   6.574  1.00 10.00      A   
ATOM   4065  ND1 HIS A 430     -23.563  23.268   7.594  1.00 10.00      A   
ATOM   4066  CD2 HIS A 430     -24.701  22.480   5.849  1.00 10.00      A   
ATOM   4067  CE1 HIS A 430     -24.693  23.944   7.469  1.00 10.00      A   
ATOM   4068  NE2 HIS A 430     -25.413  23.501   6.431  1.00 10.00      A   
ATOM   4069  HE2 HIS A 430     -26.297  23.830   6.151  1.00 10.00      A   
ATOM   4070  C   HIS A 430     -20.046  21.120   5.606  1.00 10.00      A   
ATOM   4071  O   HIS A 430     -19.140  21.571   6.314  1.00 10.00      A   
ATOM   4072  N   CYS A 431     -19.949  19.958   4.973  1.00 10.00      A   
ATOM   4073  HN  CYS A 431     -20.700  19.647   4.417  1.00 10.00      A   
ATOM   4074  CA  CYS A 431     -18.753  19.136   5.071  1.00 10.00      A   
ATOM   4075  CB  CYS A 431     -19.111  17.651   4.965  1.00 10.00      A   
ATOM   4076  SG  CYS A 431     -20.379  17.117   6.134  1.00 10.00      A   
ATOM   4077  HG  CYS A 431     -21.177  18.147   6.364  1.00 10.00      A   
ATOM   4078  C   CYS A 431     -17.754  19.524   3.989  1.00 10.00      A   
ATOM   4079  O   CYS A 431     -17.675  18.888   2.938  1.00 10.00      A   
ATOM   4080  N   LYS A 432     -17.002  20.584   4.251  1.00 10.00      A   
ATOM   4081  HN  LYS A 432     -17.116  21.048   5.108  1.00 10.00      A   
ATOM   4082  CA  LYS A 432     -16.017  21.082   3.303  1.00 10.00      A   
ATOM   4083  CB  LYS A 432     -15.637  22.528   3.635  1.00 10.00      A   
ATOM   4084  CG  LYS A 432     -16.779  23.523   3.488  1.00 10.00      A   
ATOM   4085  CD  LYS A 432     -17.235  23.630   2.040  1.00 10.00      A   
ATOM   4086  CE  LYS A 432     -18.146  24.829   1.822  1.00 10.00      A   
ATOM   4087  NZ  LYS A 432     -17.538  26.089   2.326  1.00 10.00      A   
ATOM   4088  HZ1 LYS A 432     -16.531  26.127   2.067  1.00 10.00      A   
ATOM   4089  HZ2 LYS A 432     -17.624  26.140   3.361  1.00 10.00      A   
ATOM   4090  HZ3 LYS A 432     -18.021  26.912   1.913  1.00 10.00      A   
ATOM   4091  C   LYS A 432     -14.767  20.208   3.269  1.00 10.00      A   
ATOM   4092  O   LYS A 432     -13.997  20.247   2.312  1.00 10.00      A   
ATOM   4093  N   ASP A 433     -14.569  19.411   4.311  1.00 10.00      A   
ATOM   4094  HN  ASP A 433     -15.228  19.394   5.040  1.00 10.00      A   
ATOM   4095  CA  ASP A 433     -13.402  18.544   4.387  1.00 10.00      A   
ATOM   4096  CB  ASP A 433     -12.787  18.558   5.790  1.00 10.00      A   
ATOM   4097  CG  ASP A 433     -11.797  19.692   5.981  1.00 10.00      A   
ATOM   4098  OD1 ASP A 433     -11.934  20.452   6.966  1.00 10.00      A   
ATOM   4099  OD2 ASP A 433     -10.879  19.838   5.145  1.00 10.00      A   
ATOM   4100  C   ASP A 433     -13.733  17.123   3.944  1.00 10.00      A   
ATOM   4101  O   ASP A 433     -13.000  16.176   4.241  1.00 10.00      A   
ATOM   4102  N   LEU A 434     -14.838  16.989   3.220  1.00 10.00      A   
ATOM   4103  HN  LEU A 434     -15.371  17.786   3.023  1.00 10.00      A   
ATOM   4104  CA  LEU A 434     -15.282  15.701   2.707  1.00 10.00      A   
ATOM   4105  CB  LEU A 434     -16.712  15.832   2.169  1.00 10.00      A   
ATOM   4106  CG  LEU A 434     -17.375  14.555   1.649  1.00 10.00      A   
ATOM   4107  CD1 LEU A 434     -17.816  13.671   2.804  1.00 10.00      A   
ATOM   4108  CD2 LEU A 434     -18.554  14.900   0.758  1.00 10.00      A   
ATOM   4109  C   LEU A 434     -14.347  15.250   1.590  1.00 10.00      A   
ATOM   4110  O   LEU A 434     -13.965  16.047   0.742  1.00 10.00      A   
ATOM   4111  N   ARG A 435     -13.966  13.979   1.601  1.00 10.00      A   
ATOM   4112  HN  ARG A 435     -14.304  13.381   2.308  1.00 10.00      A   
ATOM   4113  CA  ARG A 435     -13.065  13.449   0.589  1.00 10.00      A   
ATOM   4114  CB  ARG A 435     -11.902  12.685   1.232  1.00 10.00      A   
ATOM   4115  CG  ARG A 435     -11.290  13.342   2.455  1.00 10.00      A   
ATOM   4116  CD  ARG A 435      -9.962  12.689   2.822  1.00 10.00      A   
ATOM   4117  NE  ARG A 435     -10.045  11.226   2.877  1.00 10.00      A   
ATOM   4118  HE  ARG A 435     -10.450  10.765   2.104  1.00 10.00      A   
ATOM   4119  CZ  ARG A 435      -9.595  10.486   3.895  1.00 10.00      A   
ATOM   4120  NH1 ARG A 435      -9.038  11.070   4.954  1.00 10.00      A   
ATOM   4121 HH11 ARG A 435      -8.939  12.111   4.994  1.00 10.00      A   
ATOM   4122 HH12 ARG A 435      -8.697  10.491   5.751  1.00 10.00      A   
ATOM   4123  NH2 ARG A 435      -9.684   9.161   3.844  1.00 10.00      A   
ATOM   4124 HH21 ARG A 435      -9.334   8.580   4.633  1.00 10.00      A   
ATOM   4125 HH22 ARG A 435     -10.102   8.684   3.006  1.00 10.00      A   
ATOM   4126  C   ARG A 435     -13.792  12.507  -0.362  1.00 10.00      A   
ATOM   4127  O   ARG A 435     -13.598  12.563  -1.573  1.00 10.00      A   
ATOM   4128  N   ARG A 436     -14.631  11.640   0.190  1.00 10.00      A   
ATOM   4129  HN  ARG A 436     -14.773  11.654   1.159  1.00 10.00      A   
ATOM   4130  CA  ARG A 436     -15.355  10.670  -0.620  1.00 10.00      A   
ATOM   4131  CB  ARG A 436     -14.883   9.264  -0.257  1.00 10.00      A   
ATOM   4132  CG  ARG A 436     -15.286   8.183  -1.241  1.00 10.00      A   
ATOM   4133  CD  ARG A 436     -14.534   6.896  -0.953  1.00 10.00      A   
ATOM   4134  NE  ARG A 436     -14.889   5.825  -1.883  1.00 10.00      A   
ATOM   4135  HE  ARG A 436     -15.576   6.016  -2.555  1.00 10.00      A   
ATOM   4136  CZ  ARG A 436     -14.323   4.620  -1.865  1.00 10.00      A   
ATOM   4137  NH1 ARG A 436     -13.381   4.336  -0.976  1.00 10.00      A   
ATOM   4138 HH11 ARG A 436     -12.944   3.382  -0.974  1.00 10.00      A   
ATOM   4139 HH12 ARG A 436     -13.070   5.049  -0.282  1.00 10.00      A   
ATOM   4140  NH2 ARG A 436     -14.694   3.689  -2.737  1.00 10.00      A   
ATOM   4141 HH21 ARG A 436     -15.427   3.887  -3.453  1.00 10.00      A   
ATOM   4142 HH22 ARG A 436     -14.242   2.738  -2.700  1.00 10.00      A   
ATOM   4143  C   ARG A 436     -16.857  10.784  -0.410  1.00 10.00      A   
ATOM   4144  O   ARG A 436     -17.332  10.755   0.725  1.00 10.00      A   
ATOM   4145  N   LEU A 437     -17.597  10.913  -1.502  1.00 10.00      A   
ATOM   4146  HN  LEU A 437     -17.156  10.940  -2.383  1.00 10.00      A   
ATOM   4147  CA  LEU A 437     -19.047  11.021  -1.433  1.00 10.00      A   
ATOM   4148  CB  LEU A 437     -19.501  12.454  -1.726  1.00 10.00      A   
ATOM   4149  CG  LEU A 437     -21.016  12.691  -1.769  1.00 10.00      A   
ATOM   4150  CD1 LEU A 437     -21.634  12.527  -0.389  1.00 10.00      A   
ATOM   4151  CD2 LEU A 437     -21.332  14.062  -2.349  1.00 10.00      A   
ATOM   4152  C   LEU A 437     -19.719  10.055  -2.402  1.00 10.00      A   
ATOM   4153  O   LEU A 437     -19.405  10.029  -3.591  1.00 10.00      A   
ATOM   4154  N   SER A 438     -20.625   9.249  -1.880  1.00 10.00      A   
ATOM   4155  HN  SER A 438     -20.795   9.280  -0.913  1.00 10.00      A   
ATOM   4156  CA  SER A 438     -21.361   8.298  -2.694  1.00 10.00      A   
ATOM   4157  CB  SER A 438     -21.367   6.930  -2.009  1.00 10.00      A   
ATOM   4158  OG  SER A 438     -20.142   6.706  -1.325  1.00 10.00      A   
ATOM   4159  HG  SER A 438     -19.683   5.956  -1.720  1.00 10.00      A   
ATOM   4160  C   SER A 438     -22.791   8.803  -2.904  1.00 10.00      A   
ATOM   4161  O   SER A 438     -23.513   9.060  -1.940  1.00 10.00      A   
ATOM   4162  N   LEU A 439     -23.188   8.967  -4.159  1.00 10.00      A   
ATOM   4163  HN  LEU A 439     -22.574   8.749  -4.893  1.00 10.00      A   
ATOM   4164  CA  LEU A 439     -24.523   9.456  -4.474  1.00 10.00      A   
ATOM   4165  CB  LEU A 439     -24.516  10.191  -5.815  1.00 10.00      A   
ATOM   4166  CG  LEU A 439     -23.631  11.434  -5.903  1.00 10.00      A   
ATOM   4167  CD1 LEU A 439     -23.689  12.037  -7.299  1.00 10.00      A   
ATOM   4168  CD2 LEU A 439     -24.039  12.458  -4.857  1.00 10.00      A   
ATOM   4169  C   LEU A 439     -25.528   8.315  -4.511  1.00 10.00      A   
ATOM   4170  O   LEU A 439     -25.177   7.181  -4.836  1.00 10.00      A   
ATOM   4171  N   SER A 440     -26.773   8.623  -4.175  1.00 10.00      A   
ATOM   4172  HN  SER A 440     -26.984   9.545  -3.923  1.00 10.00      A   
ATOM   4173  CA  SER A 440     -27.839   7.631  -4.170  1.00 10.00      A   
ATOM   4174  CB  SER A 440     -27.727   6.750  -2.928  1.00 10.00      A   
ATOM   4175  OG  SER A 440     -27.227   7.489  -1.827  1.00 10.00      A   
ATOM   4176  HG  SER A 440     -26.268   7.391  -1.794  1.00 10.00      A   
ATOM   4177  C   SER A 440     -29.209   8.304  -4.211  1.00 10.00      A   
ATOM   4178  O   SER A 440     -29.347   9.469  -3.840  1.00 10.00      A   
ATOM   4179  N   GLY A 441     -30.215   7.565  -4.660  1.00 10.00      A   
ATOM   4180  HN  GLY A 441     -30.040   6.642  -4.942  1.00 10.00      A   
ATOM   4181  CA  GLY A 441     -31.560   8.102  -4.736  1.00 10.00      A   
ATOM   4182  C   GLY A 441     -31.797   8.904  -5.997  1.00 10.00      A   
ATOM   4183  O   GLY A 441     -30.962   8.910  -6.904  1.00 10.00      A   
ATOM   4184  N   LEU A 442     -32.940   9.568  -6.068  1.00 10.00      A   
ATOM   4185  HN  LEU A 442     -33.578   9.508  -5.319  1.00 10.00      A   
ATOM   4186  CA  LEU A 442     -33.271  10.379  -7.228  1.00 10.00      A   
ATOM   4187  CB  LEU A 442     -34.777  10.637  -7.305  1.00 10.00      A   
ATOM   4188  CG  LEU A 442     -35.256  11.465  -8.502  1.00 10.00      A   
ATOM   4189  CD1 LEU A 442     -34.967  10.744  -9.811  1.00 10.00      A   
ATOM   4190  CD2 LEU A 442     -36.736  11.786  -8.379  1.00 10.00      A   
ATOM   4191  C   LEU A 442     -32.514  11.698  -7.195  1.00 10.00      A   
ATOM   4192  O   LEU A 442     -32.759  12.545  -6.333  1.00 10.00      A   
ATOM   4193  N   LEU A 443     -31.594  11.851  -8.130  1.00 10.00      A   
ATOM   4194  HN  LEU A 443     -31.448  11.130  -8.781  1.00 10.00      A   
ATOM   4195  CA  LEU A 443     -30.790  13.054  -8.229  1.00 10.00      A   
ATOM   4196  CB  LEU A 443     -29.346  12.750  -7.838  1.00 10.00      A   
ATOM   4197  CG  LEU A 443     -29.122  12.298  -6.398  1.00 10.00      A   
ATOM   4198  CD1 LEU A 443     -27.691  11.833  -6.203  1.00 10.00      A   
ATOM   4199  CD2 LEU A 443     -29.453  13.421  -5.434  1.00 10.00      A   
ATOM   4200  C   LEU A 443     -30.836  13.602  -9.645  1.00 10.00      A   
ATOM   4201  O   LEU A 443     -30.931  12.844 -10.615  1.00 10.00      A   
ATOM   4202  N   THR A 444     -30.774  14.914  -9.759  1.00 10.00      A   
ATOM   4203  HN  THR A 444     -30.686  15.468  -8.944  1.00 10.00      A   
ATOM   4204  CA  THR A 444     -30.807  15.566 -11.054  1.00 10.00      A   
ATOM   4205  CB  THR A 444     -31.967  16.581 -11.131  1.00 10.00      A   
ATOM   4206  OG1 THR A 444     -31.775  17.633 -10.174  1.00 10.00      A   
ATOM   4207  HG1 THR A 444     -31.826  17.266  -9.274  1.00 10.00      A   
ATOM   4208  CG2 THR A 444     -33.298  15.897 -10.865  1.00 10.00      A   
ATOM   4209  C   THR A 444     -29.483  16.278 -11.297  1.00 10.00      A   
ATOM   4210  O   THR A 444     -28.492  15.985 -10.629  1.00 10.00      A   
ATOM   4211  N   ASP A 445     -29.457  17.207 -12.242  1.00 10.00      A   
ATOM   4212  HN  ASP A 445     -30.272  17.396 -12.758  1.00 10.00      A   
ATOM   4213  CA  ASP A 445     -28.235  17.953 -12.532  1.00 10.00      A   
ATOM   4214  CB  ASP A 445     -28.306  18.597 -13.919  1.00 10.00      A   
ATOM   4215  CG  ASP A 445     -27.615  17.781 -14.997  1.00 10.00      A   
ATOM   4216  OD1 ASP A 445     -27.297  18.347 -16.067  1.00 10.00      A   
ATOM   4217  OD2 ASP A 445     -27.396  16.570 -14.788  1.00 10.00      A   
ATOM   4218  C   ASP A 445     -28.001  19.022 -11.469  1.00 10.00      A   
ATOM   4219  O   ASP A 445     -26.944  19.652 -11.420  1.00 10.00      A   
ATOM   4220  N   LYS A 446     -28.994  19.204 -10.602  1.00 10.00      A   
ATOM   4221  HN  LYS A 446     -29.801  18.650 -10.680  1.00 10.00      A   
ATOM   4222  CA  LYS A 446     -28.915  20.194  -9.539  1.00 10.00      A   
ATOM   4223  CB  LYS A 446     -30.285  20.401  -8.890  1.00 10.00      A   
ATOM   4224  CG  LYS A 446     -30.345  21.571  -7.918  1.00 10.00      A   
ATOM   4225  CD  LYS A 446     -30.047  22.885  -8.617  1.00 10.00      A   
ATOM   4226  CE  LYS A 446     -30.283  24.069  -7.695  1.00 10.00      A   
ATOM   4227  NZ  LYS A 446     -29.972  25.361  -8.361  1.00 10.00      A   
ATOM   4228  HZ1 LYS A 446     -30.584  25.492  -9.190  1.00 10.00      A   
ATOM   4229  HZ2 LYS A 446     -28.971  25.373  -8.675  1.00 10.00      A   
ATOM   4230  HZ3 LYS A 446     -30.124  26.149  -7.699  1.00 10.00      A   
ATOM   4231  C   LYS A 446     -27.878  19.807  -8.486  1.00 10.00      A   
ATOM   4232  O   LYS A 446     -27.098  20.650  -8.036  1.00 10.00      A   
ATOM   4233  N   VAL A 447     -27.874  18.539  -8.084  1.00 10.00      A   
ATOM   4234  HN  VAL A 447     -28.543  17.913  -8.445  1.00 10.00      A   
ATOM   4235  CA  VAL A 447     -26.917  18.066  -7.093  1.00 10.00      A   
ATOM   4236  CB  VAL A 447     -27.166  16.594  -6.677  1.00 10.00      A   
ATOM   4237  CG1 VAL A 447     -26.903  15.625  -7.822  1.00 10.00      A   
ATOM   4238  CG2 VAL A 447     -26.343  16.228  -5.452  1.00 10.00      A   
ATOM   4239  C   VAL A 447     -25.487  18.247  -7.598  1.00 10.00      A   
ATOM   4240  O   VAL A 447     -24.588  18.610  -6.840  1.00 10.00      A   
ATOM   4241  N   PHE A 448     -25.292  18.034  -8.895  1.00 10.00      A   
ATOM   4242  HN  PHE A 448     -26.051  17.768  -9.454  1.00 10.00      A   
ATOM   4243  CA  PHE A 448     -23.978  18.180  -9.502  1.00 10.00      A   
ATOM   4244  CB  PHE A 448     -23.991  17.684 -10.945  1.00 10.00      A   
ATOM   4245  CG  PHE A 448     -24.266  16.212 -11.069  1.00 10.00      A   
ATOM   4246  CD1 PHE A 448     -25.421  15.758 -11.681  1.00 10.00      A   
ATOM   4247  CD2 PHE A 448     -23.368  15.281 -10.566  1.00 10.00      A   
ATOM   4248  CE1 PHE A 448     -25.679  14.406 -11.790  1.00 10.00      A   
ATOM   4249  CE2 PHE A 448     -23.621  13.926 -10.674  1.00 10.00      A   
ATOM   4250  CZ  PHE A 448     -24.778  13.487 -11.287  1.00 10.00      A   
ATOM   4251  C   PHE A 448     -23.514  19.628  -9.432  1.00 10.00      A   
ATOM   4252  O   PHE A 448     -22.320  19.905  -9.318  1.00 10.00      A   
ATOM   4253  N   GLU A 449     -24.470  20.546  -9.491  1.00 10.00      A   
ATOM   4254  HN  GLU A 449     -25.401  20.257  -9.599  1.00 10.00      A   
ATOM   4255  CA  GLU A 449     -24.177  21.968  -9.406  1.00 10.00      A   
ATOM   4256  CB  GLU A 449     -25.452  22.778  -9.655  1.00 10.00      A   
ATOM   4257  CG  GLU A 449     -25.285  24.284  -9.533  1.00 10.00      A   
ATOM   4258  CD  GLU A 449     -26.557  25.034  -9.865  1.00 10.00      A   
ATOM   4259  OE1 GLU A 449     -26.787  25.327 -11.056  1.00 10.00      A   
ATOM   4260  OE2 GLU A 449     -27.341  25.326  -8.937  1.00 10.00      A   
ATOM   4261  C   GLU A 449     -23.601  22.281  -8.027  1.00 10.00      A   
ATOM   4262  O   GLU A 449     -22.622  23.019  -7.898  1.00 10.00      A   
ATOM   4263  N   TYR A 450     -24.200  21.684  -7.000  1.00 10.00      A   
ATOM   4264  HN  TYR A 450     -24.967  21.094  -7.172  1.00 10.00      A   
ATOM   4265  CA  TYR A 450     -23.745  21.875  -5.631  1.00 10.00      A   
ATOM   4266  CB  TYR A 450     -24.738  21.254  -4.640  1.00 10.00      A   
ATOM   4267  CG  TYR A 450     -26.048  21.997  -4.517  1.00 10.00      A   
ATOM   4268  CD1 TYR A 450     -27.247  21.397  -4.873  1.00 10.00      A   
ATOM   4269  CD2 TYR A 450     -26.083  23.300  -4.043  1.00 10.00      A   
ATOM   4270  CE1 TYR A 450     -28.445  22.073  -4.763  1.00 10.00      A   
ATOM   4271  CE2 TYR A 450     -27.276  23.987  -3.927  1.00 10.00      A   
ATOM   4272  CZ  TYR A 450     -28.454  23.370  -4.288  1.00 10.00      A   
ATOM   4273  OH  TYR A 450     -29.641  24.054  -4.179  1.00 10.00      A   
ATOM   4274  HH  TYR A 450     -29.506  24.970  -4.445  1.00 10.00      A   
ATOM   4275  C   TYR A 450     -22.375  21.238  -5.448  1.00 10.00      A   
ATOM   4276  O   TYR A 450     -21.483  21.821  -4.831  1.00 10.00      A   
ATOM   4277  N   ILE A 451     -22.223  20.034  -5.991  1.00 10.00      A   
ATOM   4278  HN  ILE A 451     -22.984  19.625  -6.457  1.00 10.00      A   
ATOM   4279  CA  ILE A 451     -20.968  19.297  -5.909  1.00 10.00      A   
ATOM   4280  CB  ILE A 451     -21.087  17.899  -6.565  1.00 10.00      A   
ATOM   4281  CG1 ILE A 451     -22.064  17.014  -5.782  1.00 10.00      A   
ATOM   4282  CG2 ILE A 451     -19.724  17.227  -6.661  1.00 10.00      A   
ATOM   4283  CD1 ILE A 451     -22.398  15.712  -6.480  1.00 10.00      A   
ATOM   4284  C   ILE A 451     -19.849  20.089  -6.581  1.00 10.00      A   
ATOM   4285  O   ILE A 451     -18.761  20.249  -6.025  1.00 10.00      A   
ATOM   4286  N   GLY A 452     -20.141  20.632  -7.753  1.00 10.00      A   
ATOM   4287  HN  GLY A 452     -21.038  20.506  -8.134  1.00 10.00      A   
ATOM   4288  CA  GLY A 452     -19.159  21.403  -8.480  1.00 10.00      A   
ATOM   4289  C   GLY A 452     -19.024  22.826  -7.966  1.00 10.00      A   
ATOM   4290  O   GLY A 452     -18.647  23.722  -8.715  1.00 10.00      A   
ATOM   4291  N   THR A 453     -19.329  23.040  -6.692  1.00 10.00      A   
ATOM   4292  HN  THR A 453     -19.620  22.288  -6.139  1.00 10.00      A   
ATOM   4293  CA  THR A 453     -19.228  24.364  -6.098  1.00 10.00      A   
ATOM   4294  CB  THR A 453     -20.560  25.136  -6.194  1.00 10.00      A   
ATOM   4295  OG1 THR A 453     -21.047  25.117  -7.545  1.00 10.00      A   
ATOM   4296  HG1 THR A 453     -21.362  24.223  -7.760  1.00 10.00      A   
ATOM   4297  CG2 THR A 453     -20.373  26.577  -5.751  1.00 10.00      A   
ATOM   4298  C   THR A 453     -18.790  24.298  -4.632  1.00 10.00      A   
ATOM   4299  O   THR A 453     -17.927  25.065  -4.201  1.00 10.00      A   
ATOM   4300  N   TYR A 454     -19.383  23.384  -3.873  1.00 10.00      A   
ATOM   4301  HN  TYR A 454     -20.056  22.788  -4.273  1.00 10.00      A   
ATOM   4302  CA  TYR A 454     -19.074  23.253  -2.453  1.00 10.00      A   
ATOM   4303  CB  TYR A 454     -20.363  23.188  -1.632  1.00 10.00      A   
ATOM   4304  CG  TYR A 454     -21.231  24.411  -1.811  1.00 10.00      A   
ATOM   4305  CD1 TYR A 454     -22.372  24.368  -2.602  1.00 10.00      A   
ATOM   4306  CD2 TYR A 454     -20.899  25.614  -1.203  1.00 10.00      A   
ATOM   4307  CE1 TYR A 454     -23.155  25.491  -2.784  1.00 10.00      A   
ATOM   4308  CE2 TYR A 454     -21.679  26.742  -1.375  1.00 10.00      A   
ATOM   4309  CZ  TYR A 454     -22.807  26.675  -2.168  1.00 10.00      A   
ATOM   4310  OH  TYR A 454     -23.583  27.800  -2.358  1.00 10.00      A   
ATOM   4311  HH  TYR A 454     -23.010  28.555  -2.560  1.00 10.00      A   
ATOM   4312  C   TYR A 454     -18.155  22.074  -2.138  1.00 10.00      A   
ATOM   4313  O   TYR A 454     -17.789  21.860  -0.984  1.00 10.00      A   
ATOM   4314  N   ALA A 455     -17.779  21.316  -3.157  1.00 10.00      A   
ATOM   4315  HN  ALA A 455     -18.106  21.525  -4.057  1.00 10.00      A   
ATOM   4316  CA  ALA A 455     -16.888  20.177  -2.968  1.00 10.00      A   
ATOM   4317  CB  ALA A 455     -17.519  18.901  -3.495  1.00 10.00      A   
ATOM   4318  C   ALA A 455     -15.551  20.434  -3.646  1.00 10.00      A   
ATOM   4319  O   ALA A 455     -15.411  20.248  -4.858  1.00 10.00      A   
ATOM   4320  N   LYS A 456     -14.582  20.888  -2.866  1.00 10.00      A   
ATOM   4321  HN  LYS A 456     -14.765  21.022  -1.908  1.00 10.00      A   
ATOM   4322  CA  LYS A 456     -13.256  21.189  -3.382  1.00 10.00      A   
ATOM   4323  CB  LYS A 456     -12.822  22.598  -2.953  1.00 10.00      A   
ATOM   4324  CG  LYS A 456     -13.691  23.727  -3.486  1.00 10.00      A   
ATOM   4325  CD  LYS A 456     -13.449  23.961  -4.967  1.00 10.00      A   
ATOM   4326  CE  LYS A 456     -14.290  25.114  -5.491  1.00 10.00      A   
ATOM   4327  NZ  LYS A 456     -14.076  25.331  -6.946  1.00 10.00      A   
ATOM   4328  HZ1 LYS A 456     -14.685  26.100  -7.293  1.00 10.00      A   
ATOM   4329  HZ2 LYS A 456     -14.300  24.463  -7.476  1.00 10.00      A   
ATOM   4330  HZ3 LYS A 456     -13.083  25.584  -7.130  1.00 10.00      A   
ATOM   4331  C   LYS A 456     -12.231  20.170  -2.897  1.00 10.00      A   
ATOM   4332  O   LYS A 456     -11.141  20.064  -3.457  1.00 10.00      A   
ATOM   4333  N   LYS A 457     -12.578  19.432  -1.850  1.00 10.00      A   
ATOM   4334  HN  LYS A 457     -13.460  19.567  -1.442  1.00 10.00      A   
ATOM   4335  CA  LYS A 457     -11.682  18.429  -1.281  1.00 10.00      A   
ATOM   4336  CB  LYS A 457     -11.554  18.632   0.229  1.00 10.00      A   
ATOM   4337  CG  LYS A 457     -10.656  19.792   0.628  1.00 10.00      A   
ATOM   4338  CD  LYS A 457      -9.218  19.546   0.201  1.00 10.00      A   
ATOM   4339  CE  LYS A 457      -8.239  20.286   1.097  1.00 10.00      A   
ATOM   4340  NZ  LYS A 457      -8.336  21.765   0.949  1.00 10.00      A   
ATOM   4341  HZ1 LYS A 457      -9.323  22.049   0.779  1.00 10.00      A   
ATOM   4342  HZ2 LYS A 457      -7.754  22.086   0.149  1.00 10.00      A   
ATOM   4343  HZ3 LYS A 457      -7.998  22.232   1.815  1.00 10.00      A   
ATOM   4344  C   LYS A 457     -12.159  17.009  -1.580  1.00 10.00      A   
ATOM   4345  O   LYS A 457     -11.467  16.035  -1.273  1.00 10.00      A   
ATOM   4346  N   MET A 458     -13.343  16.905  -2.171  1.00 10.00      A   
ATOM   4347  HN  MET A 458     -13.835  17.724  -2.385  1.00 10.00      A   
ATOM   4348  CA  MET A 458     -13.927  15.611  -2.518  1.00 10.00      A   
ATOM   4349  CB  MET A 458     -15.415  15.764  -2.842  1.00 10.00      A   
ATOM   4350  CG  MET A 458     -16.148  14.449  -3.059  1.00 10.00      A   
ATOM   4351  SD  MET A 458     -17.660  14.634  -4.030  1.00 10.00      A   
ATOM   4352  CE  MET A 458     -16.983  15.183  -5.596  1.00 10.00      A   
ATOM   4353  C   MET A 458     -13.186  15.008  -3.704  1.00 10.00      A   
ATOM   4354  O   MET A 458     -13.516  15.276  -4.860  1.00 10.00      A   
ATOM   4355  N   GLU A 459     -12.183  14.195  -3.401  1.00 10.00      A   
ATOM   4356  HN  GLU A 459     -11.992  14.013  -2.455  1.00 10.00      A   
ATOM   4357  CA  GLU A 459     -11.358  13.571  -4.423  1.00 10.00      A   
ATOM   4358  CB  GLU A 459      -9.988  13.184  -3.855  1.00 10.00      A   
ATOM   4359  CG  GLU A 459      -9.278  14.307  -3.112  1.00 10.00      A   
ATOM   4360  CD  GLU A 459      -7.769  14.261  -3.269  1.00 10.00      A   
ATOM   4361  OE1 GLU A 459      -7.091  13.633  -2.428  1.00 10.00      A   
ATOM   4362  OE2 GLU A 459      -7.245  14.865  -4.228  1.00 10.00      A   
ATOM   4363  C   GLU A 459     -12.020  12.356  -5.074  1.00 10.00      A   
ATOM   4364  O   GLU A 459     -11.588  11.916  -6.140  1.00 10.00      A   
ATOM   4365  N   MET A 460     -13.057  11.809  -4.445  1.00 10.00      A   
ATOM   4366  HN  MET A 460     -13.373  12.199  -3.599  1.00 10.00      A   
ATOM   4367  CA  MET A 460     -13.740  10.642  -5.001  1.00 10.00      A   
ATOM   4368  CB  MET A 460     -13.299   9.351  -4.304  1.00 10.00      A   
ATOM   4369  CG  MET A 460     -13.829   8.085  -4.962  1.00 10.00      A   
ATOM   4370  SD  MET A 460     -12.931   6.604  -4.463  1.00 10.00      A   
ATOM   4371  CE  MET A 460     -13.617   5.388  -5.589  1.00 10.00      A   
ATOM   4372  C   MET A 460     -15.257  10.789  -4.953  1.00 10.00      A   
ATOM   4373  O   MET A 460     -15.822  11.200  -3.935  1.00 10.00      A   
ATOM   4374  N   LEU A 461     -15.911  10.440  -6.058  1.00 10.00      A   
ATOM   4375  HN  LEU A 461     -15.402  10.107  -6.828  1.00 10.00      A   
ATOM   4376  CA  LEU A 461     -17.362  10.532  -6.160  1.00 10.00      A   
ATOM   4377  CB  LEU A 461     -17.752  11.827  -6.878  1.00 10.00      A   
ATOM   4378  CG  LEU A 461     -19.242  12.046  -7.143  1.00 10.00      A   
ATOM   4379  CD1 LEU A 461     -19.983  12.335  -5.849  1.00 10.00      A   
ATOM   4380  CD2 LEU A 461     -19.444  13.176  -8.141  1.00 10.00      A   
ATOM   4381  C   LEU A 461     -17.927   9.326  -6.913  1.00 10.00      A   
ATOM   4382  O   LEU A 461     -17.399   8.936  -7.961  1.00 10.00      A   
ATOM   4383  N   SER A 462     -18.982   8.731  -6.369  1.00 10.00      A   
ATOM   4384  HN  SER A 462     -19.333   9.069  -5.516  1.00 10.00      A   
ATOM   4385  CA  SER A 462     -19.625   7.580  -6.992  1.00 10.00      A   
ATOM   4386  CB  SER A 462     -19.743   6.432  -5.981  1.00 10.00      A   
ATOM   4387  OG  SER A 462     -18.883   6.639  -4.867  1.00 10.00      A   
ATOM   4388  HG  SER A 462     -19.139   6.047  -4.146  1.00 10.00      A   
ATOM   4389  C   SER A 462     -21.010   7.967  -7.515  1.00 10.00      A   
ATOM   4390  O   SER A 462     -21.910   8.289  -6.736  1.00 10.00      A   
ATOM   4391  N   VAL A 463     -21.166   7.955  -8.834  1.00 10.00      A   
ATOM   4392  HN  VAL A 463     -20.404   7.701  -9.405  1.00 10.00      A   
ATOM   4393  CA  VAL A 463     -22.435   8.307  -9.465  1.00 10.00      A   
ATOM   4394  CB  VAL A 463     -22.261   9.414 -10.528  1.00 10.00      A   
ATOM   4395  CG1 VAL A 463     -23.613   9.969 -10.954  1.00 10.00      A   
ATOM   4396  CG2 VAL A 463     -21.362  10.527 -10.014  1.00 10.00      A   
ATOM   4397  C   VAL A 463     -23.061   7.081 -10.124  1.00 10.00      A   
ATOM   4398  O   VAL A 463     -22.412   6.382 -10.907  1.00 10.00      A   
ATOM   4399  N   ALA A 464     -24.321   6.823  -9.807  1.00 10.00      A   
ATOM   4400  HN  ALA A 464     -24.788   7.419  -9.181  1.00 10.00      A   
ATOM   4401  CA  ALA A 464     -25.033   5.684 -10.364  1.00 10.00      A   
ATOM   4402  CB  ALA A 464     -24.797   4.449  -9.510  1.00 10.00      A   
ATOM   4403  C   ALA A 464     -26.527   5.964 -10.480  1.00 10.00      A   
ATOM   4404  O   ALA A 464     -27.187   6.255  -9.483  1.00 10.00      A   
ATOM   4405  N   PHE A 465     -27.048   5.874 -11.705  1.00 10.00      A   
ATOM   4406  HN  PHE A 465     -26.450   5.657 -12.457  1.00 10.00      A   
ATOM   4407  CA  PHE A 465     -28.473   6.095 -11.974  1.00 10.00      A   
ATOM   4408  CB  PHE A 465     -29.344   5.062 -11.236  1.00 10.00      A   
ATOM   4409  CG  PHE A 465     -29.139   3.636 -11.665  1.00 10.00      A   
ATOM   4410  CD1 PHE A 465     -28.153   2.856 -11.080  1.00 10.00      A   
ATOM   4411  CD2 PHE A 465     -29.937   3.072 -12.641  1.00 10.00      A   
ATOM   4412  CE1 PHE A 465     -27.968   1.543 -11.464  1.00 10.00      A   
ATOM   4413  CE2 PHE A 465     -29.757   1.759 -13.031  1.00 10.00      A   
ATOM   4414  CZ  PHE A 465     -28.769   0.994 -12.442  1.00 10.00      A   
ATOM   4415  C   PHE A 465     -28.913   7.504 -11.584  1.00 10.00      A   
ATOM   4416  O   PHE A 465     -29.911   7.676 -10.883  1.00 10.00      A   
ATOM   4417  N   ALA A 466     -28.186   8.511 -12.049  1.00 10.00      A   
ATOM   4418  HN  ALA A 466     -27.411   8.324 -12.618  1.00 10.00      A   
ATOM   4419  CA  ALA A 466     -28.518   9.895 -11.730  1.00 10.00      A   
ATOM   4420  CB  ALA A 466     -27.929  10.281 -10.381  1.00 10.00      A   
ATOM   4421  C   ALA A 466     -28.009  10.841 -12.804  1.00 10.00      A   
ATOM   4422  O   ALA A 466     -27.187  10.463 -13.640  1.00 10.00      A   
ATOM   4423  N   GLY A 467     -28.501  12.073 -12.772  1.00 10.00      A   
ATOM   4424  HN  GLY A 467     -29.161  12.310 -12.085  1.00 10.00      A   
ATOM   4425  CA  GLY A 467     -28.085  13.068 -13.739  1.00 10.00      A   
ATOM   4426  C   GLY A 467     -29.177  13.406 -14.729  1.00 10.00      A   
ATOM   4427  O   GLY A 467     -30.065  12.589 -14.985  1.00 10.00      A   
ATOM   4428  N   ASP A 468     -29.125  14.611 -15.276  1.00 10.00      A   
ATOM   4429  HN  ASP A 468     -28.395  15.230 -15.018  1.00 10.00      A   
ATOM   4430  CA  ASP A 468     -30.113  15.049 -16.252  1.00 10.00      A   
ATOM   4431  CB  ASP A 468     -30.719  16.400 -15.864  1.00 10.00      A   
ATOM   4432  CG  ASP A 468     -31.875  16.312 -14.892  1.00 10.00      A   
ATOM   4433  OD1 ASP A 468     -32.744  15.426 -15.053  1.00 10.00      A   
ATOM   4434  OD2 ASP A 468     -31.933  17.154 -13.970  1.00 10.00      A   
ATOM   4435  C   ASP A 468     -29.474  15.190 -17.621  1.00 10.00      A   
ATOM   4436  O   ASP A 468     -30.036  14.751 -18.626  1.00 10.00      A   
ATOM   4437  N   SER A 469     -28.294  15.804 -17.656  1.00 10.00      A   
ATOM   4438  HN  SER A 469     -27.885  16.122 -16.815  1.00 10.00      A   
ATOM   4439  CA  SER A 469     -27.591  16.024 -18.910  1.00 10.00      A   
ATOM   4440  CB  SER A 469     -28.046  17.352 -19.515  1.00 10.00      A   
ATOM   4441  OG  SER A 469     -28.323  18.307 -18.501  1.00 10.00      A   
ATOM   4442  HG  SER A 469     -27.803  18.097 -17.706  1.00 10.00      A   
ATOM   4443  C   SER A 469     -26.073  16.024 -18.713  1.00 10.00      A   
ATOM   4444  O   SER A 469     -25.583  15.768 -17.615  1.00 10.00      A   
ATOM   4445  N   ASP A 470     -25.335  16.322 -19.785  1.00 10.00      A   
ATOM   4446  HN  ASP A 470     -25.786  16.517 -20.633  1.00 10.00      A   
ATOM   4447  CA  ASP A 470     -23.871  16.362 -19.742  1.00 10.00      A   
ATOM   4448  CB  ASP A 470     -23.300  16.630 -21.136  1.00 10.00      A   
ATOM   4449  CG  ASP A 470     -22.895  15.368 -21.861  1.00 10.00      A   
ATOM   4450  OD1 ASP A 470     -21.680  15.109 -21.976  1.00 10.00      A   
ATOM   4451  OD2 ASP A 470     -23.792  14.635 -22.328  1.00 10.00      A   
ATOM   4452  C   ASP A 470     -23.386  17.444 -18.791  1.00 10.00      A   
ATOM   4453  O   ASP A 470     -22.300  17.342 -18.216  1.00 10.00      A   
ATOM   4454  N   LEU A 471     -24.209  18.473 -18.629  1.00 10.00      A   
ATOM   4455  HN  LEU A 471     -25.059  18.477 -19.116  1.00 10.00      A   
ATOM   4456  CA  LEU A 471     -23.893  19.596 -17.758  1.00 10.00      A   
ATOM   4457  CB  LEU A 471     -25.048  20.599 -17.736  1.00 10.00      A   
ATOM   4458  CG  LEU A 471     -25.437  21.202 -19.089  1.00 10.00      A   
ATOM   4459  CD1 LEU A 471     -26.720  22.005 -18.972  1.00 10.00      A   
ATOM   4460  CD2 LEU A 471     -24.311  22.061 -19.645  1.00 10.00      A   
ATOM   4461  C   LEU A 471     -23.546  19.133 -16.346  1.00 10.00      A   
ATOM   4462  O   LEU A 471     -22.641  19.682 -15.720  1.00 10.00      A   
ATOM   4463  N   GLY A 472     -24.255  18.118 -15.857  1.00 10.00      A   
ATOM   4464  HN  GLY A 472     -24.981  17.727 -16.393  1.00 10.00      A   
ATOM   4465  CA  GLY A 472     -23.984  17.596 -14.531  1.00 10.00      A   
ATOM   4466  C   GLY A 472     -22.558  17.097 -14.398  1.00 10.00      A   
ATOM   4467  O   GLY A 472     -21.884  17.365 -13.405  1.00 10.00      A   
ATOM   4468  N   MET A 473     -22.086  16.397 -15.420  1.00 10.00      A   
ATOM   4469  HN  MET A 473     -22.661  16.237 -16.195  1.00 10.00      A   
ATOM   4470  CA  MET A 473     -20.730  15.872 -15.420  1.00 10.00      A   
ATOM   4471  CB  MET A 473     -20.547  14.878 -16.573  1.00 10.00      A   
ATOM   4472  CG  MET A 473     -19.127  14.350 -16.725  1.00 10.00      A   
ATOM   4473  SD  MET A 473     -19.010  12.915 -17.818  1.00 10.00      A   
ATOM   4474  CE  MET A 473     -19.660  13.584 -19.348  1.00 10.00      A   
ATOM   4475  C   MET A 473     -19.728  17.017 -15.537  1.00 10.00      A   
ATOM   4476  O   MET A 473     -18.655  16.991 -14.921  1.00 10.00      A   
ATOM   4477  N   HIS A 474     -20.098  18.020 -16.322  1.00 10.00      A   
ATOM   4478  HN  HIS A 474     -20.963  17.966 -16.783  1.00 10.00      A   
ATOM   4479  CA  HIS A 474     -19.262  19.195 -16.534  1.00 10.00      A   
ATOM   4480  CB  HIS A 474     -19.907  20.113 -17.581  1.00 10.00      A   
ATOM   4481  CG  HIS A 474     -19.027  21.222 -18.068  1.00 10.00      A   
ATOM   4482  ND1 HIS A 474     -18.343  21.126 -19.258  1.00 10.00      A   
ATOM   4483  CD2 HIS A 474     -18.760  22.423 -17.494  1.00 10.00      A   
ATOM   4484  CE1 HIS A 474     -17.680  22.262 -19.381  1.00 10.00      A   
ATOM   4485  NE2 HIS A 474     -17.903  23.073 -18.339  1.00 10.00      A   
ATOM   4486  HE2 HIS A 474     -17.510  23.963 -18.192  1.00 10.00      A   
ATOM   4487  C   HIS A 474     -19.069  19.958 -15.229  1.00 10.00      A   
ATOM   4488  O   HIS A 474     -17.951  20.331 -14.877  1.00 10.00      A   
ATOM   4489  N   HIS A 475     -20.172  20.177 -14.516  1.00 10.00      A   
ATOM   4490  HN  HIS A 475     -21.032  19.845 -14.858  1.00 10.00      A   
ATOM   4491  CA  HIS A 475     -20.154  20.903 -13.251  1.00 10.00      A   
ATOM   4492  CB  HIS A 475     -21.552  20.935 -12.622  1.00 10.00      A   
ATOM   4493  CG  HIS A 475     -22.402  22.089 -13.056  1.00 10.00      A   
ATOM   4494  ND1 HIS A 475     -22.332  23.344 -12.497  1.00 10.00      A   
ATOM   4495  HD1 HIS A 475     -21.734  23.620 -11.766  1.00 10.00      A   
ATOM   4496  CD2 HIS A 475     -23.357  22.162 -14.017  1.00 10.00      A   
ATOM   4497  CE1 HIS A 475     -23.220  24.124 -13.120  1.00 10.00      A   
ATOM   4498  NE2 HIS A 475     -23.871  23.453 -14.054  1.00 10.00      A   
ATOM   4499  C   HIS A 475     -19.155  20.310 -12.268  1.00 10.00      A   
ATOM   4500  O   HIS A 475     -18.449  21.040 -11.577  1.00 10.00      A   
ATOM   4501  N   VAL A 476     -19.090  18.987 -12.216  1.00 10.00      A   
ATOM   4502  HN  VAL A 476     -19.677  18.457 -12.795  1.00 10.00      A   
ATOM   4503  CA  VAL A 476     -18.179  18.305 -11.309  1.00 10.00      A   
ATOM   4504  CB  VAL A 476     -18.508  16.801 -11.194  1.00 10.00      A   
ATOM   4505  CG1 VAL A 476     -17.554  16.104 -10.235  1.00 10.00      A   
ATOM   4506  CG2 VAL A 476     -19.947  16.599 -10.750  1.00 10.00      A   
ATOM   4507  C   VAL A 476     -16.721  18.483 -11.730  1.00 10.00      A   
ATOM   4508  O   VAL A 476     -15.878  18.871 -10.923  1.00 10.00      A   
ATOM   4509  N   LEU A 477     -16.434  18.247 -13.004  1.00 10.00      A   
ATOM   4510  HN  LEU A 477     -17.156  18.007 -13.626  1.00 10.00      A   
ATOM   4511  CA  LEU A 477     -15.068  18.344 -13.503  1.00 10.00      A   
ATOM   4512  CB  LEU A 477     -14.905  17.590 -14.822  1.00 10.00      A   
ATOM   4513  CG  LEU A 477     -15.081  16.067 -14.746  1.00 10.00      A   
ATOM   4514  CD1 LEU A 477     -14.748  15.423 -16.081  1.00 10.00      A   
ATOM   4515  CD2 LEU A 477     -14.221  15.474 -13.637  1.00 10.00      A   
ATOM   4516  C   LEU A 477     -14.548  19.781 -13.602  1.00 10.00      A   
ATOM   4517  O   LEU A 477     -13.340  20.006 -13.623  1.00 10.00      A   
ATOM   4518  N   SER A 478     -15.444  20.754 -13.662  1.00 10.00      A   
ATOM   4519  HN  SER A 478     -16.400  20.530 -13.663  1.00 10.00      A   
ATOM   4520  CA  SER A 478     -15.032  22.154 -13.747  1.00 10.00      A   
ATOM   4521  CB  SER A 478     -15.849  22.903 -14.804  1.00 10.00      A   
ATOM   4522  OG  SER A 478     -15.650  22.350 -16.091  1.00 10.00      A   
ATOM   4523  HG  SER A 478     -15.742  21.390 -16.046  1.00 10.00      A   
ATOM   4524  C   SER A 478     -15.141  22.853 -12.393  1.00 10.00      A   
ATOM   4525  O   SER A 478     -14.429  23.825 -12.119  1.00 10.00      A   
ATOM   4526  N   GLY A 479     -16.023  22.347 -11.542  1.00 10.00      A   
ATOM   4527  HN  GLY A 479     -16.551  21.562 -11.806  1.00 10.00      A   
ATOM   4528  CA  GLY A 479     -16.227  22.943 -10.237  1.00 10.00      A   
ATOM   4529  C   GLY A 479     -15.342  22.357  -9.157  1.00 10.00      A   
ATOM   4530  O   GLY A 479     -14.888  23.077  -8.269  1.00 10.00      A   
ATOM   4531  N   CYS A 480     -15.113  21.057  -9.205  1.00 10.00      A   
ATOM   4532  HN  CYS A 480     -15.510  20.521  -9.927  1.00 10.00      A   
ATOM   4533  CA  CYS A 480     -14.279  20.403  -8.211  1.00 10.00      A   
ATOM   4534  CB  CYS A 480     -14.635  18.922  -8.105  1.00 10.00      A   
ATOM   4535  SG  CYS A 480     -16.347  18.610  -7.619  1.00 10.00      A   
ATOM   4536  HG  CYS A 480     -16.608  19.351  -6.552  1.00 10.00      A   
ATOM   4537  C   CYS A 480     -12.799  20.590  -8.539  1.00 10.00      A   
ATOM   4538  O   CYS A 480     -12.413  20.655  -9.708  1.00 10.00      A   
ATOM   4539  N   ASP A 481     -11.978  20.694  -7.503  1.00 10.00      A   
ATOM   4540  HN  ASP A 481     -12.343  20.641  -6.596  1.00 10.00      A   
ATOM   4541  CA  ASP A 481     -10.546  20.882  -7.687  1.00 10.00      A   
ATOM   4542  CB  ASP A 481     -10.014  21.982  -6.772  1.00 10.00      A   
ATOM   4543  CG  ASP A 481      -9.036  22.894  -7.480  1.00 10.00      A   
ATOM   4544  OD1 ASP A 481      -7.849  22.535  -7.591  1.00 10.00      A   
ATOM   4545  OD2 ASP A 481      -9.455  23.982  -7.933  1.00 10.00      A   
ATOM   4546  C   ASP A 481      -9.785  19.587  -7.455  1.00 10.00      A   
ATOM   4547  O   ASP A 481      -9.058  19.117  -8.333  1.00 10.00      A   
ATOM   4548  N   SER A 482      -9.955  19.012  -6.274  1.00 10.00      A   
ATOM   4549  HN  SER A 482     -10.552  19.429  -5.618  1.00 10.00      A   
ATOM   4550  CA  SER A 482      -9.288  17.766  -5.933  1.00 10.00      A   
ATOM   4551  CB  SER A 482      -9.120  17.651  -4.419  1.00 10.00      A   
ATOM   4552  OG  SER A 482      -8.745  18.892  -3.849  1.00 10.00      A   
ATOM   4553  HG  SER A 482      -9.542  19.409  -3.674  1.00 10.00      A   
ATOM   4554  C   SER A 482     -10.103  16.591  -6.452  1.00 10.00      A   
ATOM   4555  O   SER A 482     -11.193  16.329  -5.956  1.00 10.00      A   
ATOM   4556  N   LEU A 483      -9.590  15.907  -7.469  1.00 10.00      A   
ATOM   4557  HN  LEU A 483      -8.724  16.179  -7.845  1.00 10.00      A   
ATOM   4558  CA  LEU A 483     -10.286  14.765  -8.053  1.00 10.00      A   
ATOM   4559  CB  LEU A 483     -11.044  15.210  -9.309  1.00 10.00      A   
ATOM   4560  CG  LEU A 483     -12.225  16.160  -9.094  1.00 10.00      A   
ATOM   4561  CD1 LEU A 483     -12.677  16.758 -10.418  1.00 10.00      A   
ATOM   4562  CD2 LEU A 483     -13.378  15.436  -8.414  1.00 10.00      A   
ATOM   4563  C   LEU A 483      -9.293  13.669  -8.422  1.00 10.00      A   
ATOM   4564  O   LEU A 483      -8.352  13.910  -9.180  1.00 10.00      A   
ATOM   4565  N   ARG A 484      -9.501  12.473  -7.889  1.00 10.00      A   
ATOM   4566  HN  ARG A 484     -10.285  12.336  -7.306  1.00 10.00      A   
ATOM   4567  CA  ARG A 484      -8.609  11.351  -8.165  1.00 10.00      A   
ATOM   4568  CB  ARG A 484      -7.904  10.864  -6.892  1.00 10.00      A   
ATOM   4569  CG  ARG A 484      -7.377  11.981  -6.009  1.00 10.00      A   
ATOM   4570  CD  ARG A 484      -6.315  11.496  -5.035  1.00 10.00      A   
ATOM   4571  NE  ARG A 484      -6.622  10.178  -4.485  1.00 10.00      A   
ATOM   4572  HE  ARG A 484      -6.800   9.453  -5.125  1.00 10.00      A   
ATOM   4573  CZ  ARG A 484      -6.698   9.907  -3.183  1.00 10.00      A   
ATOM   4574  NH1 ARG A 484      -6.512  10.861  -2.275  1.00 10.00      A   
ATOM   4575 HH11 ARG A 484      -6.565  10.634  -1.261  1.00 10.00      A   
ATOM   4576 HH12 ARG A 484      -6.320  11.844  -2.575  1.00 10.00      A   
ATOM   4577  NH2 ARG A 484      -6.932   8.666  -2.785  1.00 10.00      A   
ATOM   4578 HH21 ARG A 484      -6.996   8.435  -1.767  1.00 10.00      A   
ATOM   4579 HH22 ARG A 484      -7.053   7.891  -3.483  1.00 10.00      A   
ATOM   4580  C   ARG A 484      -9.364  10.201  -8.820  1.00 10.00      A   
ATOM   4581  O   ARG A 484      -9.137   9.886  -9.990  1.00 10.00      A   
ATOM   4582  N   LYS A 485     -10.262   9.578  -8.067  1.00 10.00      A   
ATOM   4583  HN  LYS A 485     -10.410   9.882  -7.145  1.00 10.00      A   
ATOM   4584  CA  LYS A 485     -11.048   8.462  -8.580  1.00 10.00      A   
ATOM   4585  CB  LYS A 485     -10.910   7.222  -7.680  1.00 10.00      A   
ATOM   4586  CG  LYS A 485      -9.544   6.547  -7.721  1.00 10.00      A   
ATOM   4587  CD  LYS A 485      -9.586   5.135  -7.141  1.00 10.00      A   
ATOM   4588  CE  LYS A 485      -9.997   5.123  -5.673  1.00 10.00      A   
ATOM   4589  NZ  LYS A 485      -9.771   3.796  -5.048  1.00 10.00      A   
ATOM   4590  HZ1 LYS A 485     -10.020   3.038  -5.711  1.00 10.00      A   
ATOM   4591  HZ2 LYS A 485     -10.353   3.692  -4.188  1.00 10.00      A   
ATOM   4592  HZ3 LYS A 485      -8.770   3.693  -4.786  1.00 10.00      A   
ATOM   4593  C   LYS A 485     -12.519   8.846  -8.718  1.00 10.00      A   
ATOM   4594  O   LYS A 485     -13.144   9.310  -7.765  1.00 10.00      A   
ATOM   4595  N   LEU A 486     -13.067   8.660  -9.910  1.00 10.00      A   
ATOM   4596  HN  LEU A 486     -12.520   8.292 -10.638  1.00 10.00      A   
ATOM   4597  CA  LEU A 486     -14.461   8.978 -10.167  1.00 10.00      A   
ATOM   4598  CB  LEU A 486     -14.583  10.282 -10.960  1.00 10.00      A   
ATOM   4599  CG  LEU A 486     -14.354  11.563 -10.157  1.00 10.00      A   
ATOM   4600  CD1 LEU A 486     -13.357  12.467 -10.858  1.00 10.00      A   
ATOM   4601  CD2 LEU A 486     -15.669  12.289  -9.932  1.00 10.00      A   
ATOM   4602  C   LEU A 486     -15.143   7.824 -10.892  1.00 10.00      A   
ATOM   4603  O   LEU A 486     -14.598   7.275 -11.853  1.00 10.00      A   
ATOM   4604  N   GLU A 487     -16.325   7.448 -10.426  1.00 10.00      A   
ATOM   4605  HN  GLU A 487     -16.716   7.928  -9.663  1.00 10.00      A   
ATOM   4606  CA  GLU A 487     -17.066   6.343 -11.016  1.00 10.00      A   
ATOM   4607  CB  GLU A 487     -17.194   5.211  -9.994  1.00 10.00      A   
ATOM   4608  CG  GLU A 487     -15.932   4.961  -9.184  1.00 10.00      A   
ATOM   4609  CD  GLU A 487     -16.063   3.781  -8.244  1.00 10.00      A   
ATOM   4610  OE1 GLU A 487     -16.516   3.973  -7.095  1.00 10.00      A   
ATOM   4611  OE2 GLU A 487     -15.704   2.659  -8.650  1.00 10.00      A   
ATOM   4612  C   GLU A 487     -18.452   6.803 -11.443  1.00 10.00      A   
ATOM   4613  O   GLU A 487     -19.179   7.405 -10.654  1.00 10.00      A   
ATOM   4614  N   ILE A 488     -18.809   6.529 -12.692  1.00 10.00      A   
ATOM   4615  HN  ILE A 488     -18.179   6.051 -13.277  1.00 10.00      A   
ATOM   4616  CA  ILE A 488     -20.108   6.916 -13.228  1.00 10.00      A   
ATOM   4617  CB  ILE A 488     -19.972   8.107 -14.204  1.00 10.00      A   
ATOM   4618  CG1 ILE A 488     -19.427   9.342 -13.483  1.00 10.00      A   
ATOM   4619  CG2 ILE A 488     -21.307   8.418 -14.867  1.00 10.00      A   
ATOM   4620  CD1 ILE A 488     -19.067  10.484 -14.411  1.00 10.00      A   
ATOM   4621  C   ILE A 488     -20.735   5.744 -13.974  1.00 10.00      A   
ATOM   4622  O   ILE A 488     -20.132   5.199 -14.898  1.00 10.00      A   
ATOM   4623  N   ARG A 489     -21.934   5.346 -13.568  1.00 10.00      A   
ATOM   4624  HN  ARG A 489     -22.364   5.804 -12.811  1.00 10.00      A   
ATOM   4625  CA  ARG A 489     -22.621   4.238 -14.221  1.00 10.00      A   
ATOM   4626  CB  ARG A 489     -22.370   2.913 -13.494  1.00 10.00      A   
ATOM   4627  CG  ARG A 489     -22.967   2.837 -12.102  1.00 10.00      A   
ATOM   4628  CD  ARG A 489     -23.273   1.399 -11.716  1.00 10.00      A   
ATOM   4629  NE  ARG A 489     -24.306   0.813 -12.573  1.00 10.00      A   
ATOM   4630  HE  ARG A 489     -24.720   1.400 -13.245  1.00 10.00      A   
ATOM   4631  CZ  ARG A 489     -24.705  -0.457 -12.509  1.00 10.00      A   
ATOM   4632  NH1 ARG A 489     -24.167  -1.291 -11.630  1.00 10.00      A   
ATOM   4633 HH11 ARG A 489     -23.423  -0.963 -10.977  1.00 10.00      A   
ATOM   4634 HH12 ARG A 489     -24.484  -2.287 -11.595  1.00 10.00      A   
ATOM   4635  NH2 ARG A 489     -25.654  -0.886 -13.329  1.00 10.00      A   
ATOM   4636 HH21 ARG A 489     -25.978  -1.879 -13.287  1.00 10.00      A   
ATOM   4637 HH22 ARG A 489     -26.084  -0.228 -14.029  1.00 10.00      A   
ATOM   4638  C   ARG A 489     -24.118   4.492 -14.375  1.00 10.00      A   
ATOM   4639  O   ARG A 489     -24.768   5.014 -13.466  1.00 10.00      A   
ATOM   4640  N   ASP A 490     -24.647   4.111 -15.536  1.00 10.00      A   
ATOM   4641  HN  ASP A 490     -24.054   3.709 -16.211  1.00 10.00      A   
ATOM   4642  CA  ASP A 490     -26.068   4.269 -15.855  1.00 10.00      A   
ATOM   4643  CB  ASP A 490     -26.947   3.389 -14.963  1.00 10.00      A   
ATOM   4644  CG  ASP A 490     -27.174   2.011 -15.547  1.00 10.00      A   
ATOM   4645  OD1 ASP A 490     -27.936   1.897 -16.532  1.00 10.00      A   
ATOM   4646  OD2 ASP A 490     -26.597   1.033 -15.021  1.00 10.00      A   
ATOM   4647  C   ASP A 490     -26.506   5.727 -15.785  1.00 10.00      A   
ATOM   4648  O   ASP A 490     -27.522   6.063 -15.169  1.00 10.00      A   
ATOM   4649  N   CYS A 491     -25.730   6.587 -16.419  1.00 10.00      A   
ATOM   4650  HN  CYS A 491     -24.939   6.256 -16.892  1.00 10.00      A   
ATOM   4651  CA  CYS A 491     -26.025   8.011 -16.440  1.00 10.00      A   
ATOM   4652  CB  CYS A 491     -24.930   8.788 -15.713  1.00 10.00      A   
ATOM   4653  SG  CYS A 491     -24.885   8.501 -13.931  1.00 10.00      A   
ATOM   4654  HG  CYS A 491     -25.488   9.530 -13.347  1.00 10.00      A   
ATOM   4655  C   CYS A 491     -26.174   8.519 -17.871  1.00 10.00      A   
ATOM   4656  O   CYS A 491     -25.550   7.990 -18.793  1.00 10.00      A   
ATOM   4657  N   PRO A 492     -26.992   9.566 -18.074  1.00 10.00      A   
ATOM   4658  CA  PRO A 492     -27.229  10.145 -19.402  1.00 10.00      A   
ATOM   4659  CB  PRO A 492     -28.511  10.953 -19.193  1.00 10.00      A   
ATOM   4660  CG  PRO A 492     -28.440  11.384 -17.770  1.00 10.00      A   
ATOM   4661  CD  PRO A 492     -27.761  10.267 -17.025  1.00 10.00      A   
ATOM   4662  C   PRO A 492     -26.093  11.067 -19.853  1.00 10.00      A   
ATOM   4663  O   PRO A 492     -26.311  11.999 -20.630  1.00 10.00      A   
ATOM   4664  N   PHE A 493     -24.890  10.812 -19.354  1.00 10.00      A   
ATOM   4665  HN  PHE A 493     -24.777  10.061 -18.738  1.00 10.00      A   
ATOM   4666  CA  PHE A 493     -23.729  11.607 -19.720  1.00 10.00      A   
ATOM   4667  CB  PHE A 493     -22.648  11.526 -18.638  1.00 10.00      A   
ATOM   4668  CG  PHE A 493     -23.074  12.030 -17.285  1.00 10.00      A   
ATOM   4669  CD1 PHE A 493     -22.514  11.506 -16.134  1.00 10.00      A   
ATOM   4670  CD2 PHE A 493     -24.029  13.027 -17.164  1.00 10.00      A   
ATOM   4671  CE1 PHE A 493     -22.897  11.966 -14.888  1.00 10.00      A   
ATOM   4672  CE2 PHE A 493     -24.418  13.492 -15.922  1.00 10.00      A   
ATOM   4673  CZ  PHE A 493     -23.849  12.961 -14.785  1.00 10.00      A   
ATOM   4674  C   PHE A 493     -23.179  11.106 -21.045  1.00 10.00      A   
ATOM   4675  O   PHE A 493     -22.930   9.907 -21.205  1.00 10.00      A   
ATOM   4676  N   GLY A 494     -22.997  12.016 -21.990  1.00 10.00      A   
ATOM   4677  HN  GLY A 494     -23.197  12.964 -21.797  1.00 10.00      A   
ATOM   4678  CA  GLY A 494     -22.502  11.639 -23.292  1.00 10.00      A   
ATOM   4679  C   GLY A 494     -21.062  12.032 -23.517  1.00 10.00      A   
ATOM   4680  O   GLY A 494     -20.185  11.693 -22.722  1.00 10.00      A   
ATOM   4681  N   ASP A 495     -20.820  12.750 -24.600  1.00 10.00      A   
ATOM   4682  HN  ASP A 495     -21.569  12.998 -25.187  1.00 10.00      A   
ATOM   4683  CA  ASP A 495     -19.473  13.177 -24.950  1.00 10.00      A   
ATOM   4684  CB  ASP A 495     -19.052  12.542 -26.278  1.00 10.00      A   
ATOM   4685  CG  ASP A 495     -20.072  12.737 -27.388  1.00 10.00      A   
ATOM   4686  OD1 ASP A 495     -20.644  11.730 -27.860  1.00 10.00      A   
ATOM   4687  OD2 ASP A 495     -20.314  13.894 -27.792  1.00 10.00      A   
ATOM   4688  C   ASP A 495     -19.353  14.693 -25.037  1.00 10.00      A   
ATOM   4689  O   ASP A 495     -18.298  15.221 -25.394  1.00 10.00      A   
ATOM   4690  N   LYS A 496     -20.420  15.393 -24.678  1.00 10.00      A   
ATOM   4691  HN  LYS A 496     -21.212  14.923 -24.337  1.00 10.00      A   
ATOM   4692  CA  LYS A 496     -20.429  16.851 -24.741  1.00 10.00      A   
ATOM   4693  CB  LYS A 496     -21.839  17.405 -24.527  1.00 10.00      A   
ATOM   4694  CG  LYS A 496     -22.868  16.925 -25.537  1.00 10.00      A   
ATOM   4695  CD  LYS A 496     -24.261  17.401 -25.164  1.00 10.00      A   
ATOM   4696  CE  LYS A 496     -25.316  16.764 -26.051  1.00 10.00      A   
ATOM   4697  NZ  LYS A 496     -26.688  17.151 -25.642  1.00 10.00      A   
ATOM   4698  HZ1 LYS A 496     -26.856  16.884 -24.650  1.00 10.00      A   
ATOM   4699  HZ2 LYS A 496     -27.388  16.669 -26.239  1.00 10.00      A   
ATOM   4700  HZ3 LYS A 496     -26.816  18.177 -25.740  1.00 10.00      A   
ATOM   4701  C   LYS A 496     -19.483  17.435 -23.702  1.00 10.00      A   
ATOM   4702  O   LYS A 496     -18.640  18.281 -24.009  1.00 10.00      A   
ATOM   4703  N   ALA A 497     -19.620  16.976 -22.468  1.00 10.00      A   
ATOM   4704  HN  ALA A 497     -20.314  16.296 -22.278  1.00 10.00      A   
ATOM   4705  CA  ALA A 497     -18.775  17.456 -21.386  1.00 10.00      A   
ATOM   4706  CB  ALA A 497     -19.483  17.307 -20.049  1.00 10.00      A   
ATOM   4707  C   ALA A 497     -17.446  16.713 -21.371  1.00 10.00      A   
ATOM   4708  O   ALA A 497     -16.427  17.249 -20.931  1.00 10.00      A   
ATOM   4709  N   LEU A 498     -17.463  15.486 -21.870  1.00 10.00      A   
ATOM   4710  HN  LEU A 498     -18.306  15.128 -22.216  1.00 10.00      A   
ATOM   4711  CA  LEU A 498     -16.272  14.647 -21.907  1.00 10.00      A   
ATOM   4712  CB  LEU A 498     -16.604  13.266 -22.472  1.00 10.00      A   
ATOM   4713  CG  LEU A 498     -15.466  12.241 -22.450  1.00 10.00      A   
ATOM   4714  CD1 LEU A 498     -15.138  11.823 -21.022  1.00 10.00      A   
ATOM   4715  CD2 LEU A 498     -15.819  11.035 -23.303  1.00 10.00      A   
ATOM   4716  C   LEU A 498     -15.134  15.285 -22.698  1.00 10.00      A   
ATOM   4717  O   LEU A 498     -14.007  15.374 -22.210  1.00 10.00      A   
ATOM   4718  N   LEU A 499     -15.430  15.735 -23.910  1.00 10.00      A   
ATOM   4719  HN  LEU A 499     -16.351  15.647 -24.246  1.00 10.00      A   
ATOM   4720  CA  LEU A 499     -14.417  16.355 -24.760  1.00 10.00      A   
ATOM   4721  CB  LEU A 499     -14.918  16.455 -26.199  1.00 10.00      A   
ATOM   4722  CG  LEU A 499     -15.278  15.133 -26.883  1.00 10.00      A   
ATOM   4723  CD1 LEU A 499     -15.960  15.392 -28.217  1.00 10.00      A   
ATOM   4724  CD2 LEU A 499     -14.042  14.263 -27.069  1.00 10.00      A   
ATOM   4725  C   LEU A 499     -14.023  17.738 -24.245  1.00 10.00      A   
ATOM   4726  O   LEU A 499     -12.924  18.230 -24.517  1.00 10.00      A   
ATOM   4727  N   ALA A 500     -14.915  18.348 -23.482  1.00 10.00      A   
ATOM   4728  HN  ALA A 500     -15.757  17.892 -23.279  1.00 10.00      A   
ATOM   4729  CA  ALA A 500     -14.677  19.676 -22.937  1.00 10.00      A   
ATOM   4730  CB  ALA A 500     -15.998  20.355 -22.603  1.00 10.00      A   
ATOM   4731  C   ALA A 500     -13.769  19.635 -21.713  1.00 10.00      A   
ATOM   4732  O   ALA A 500     -12.835  20.430 -21.595  1.00 10.00      A   
ATOM   4733  N   ASN A 501     -14.036  18.692 -20.813  1.00 10.00      A   
ATOM   4734  HN  ASN A 501     -14.774  18.064 -20.982  1.00 10.00      A   
ATOM   4735  CA  ASN A 501     -13.256  18.560 -19.583  1.00 10.00      A   
ATOM   4736  CB  ASN A 501     -14.150  18.118 -18.421  1.00 10.00      A   
ATOM   4737  CG  ASN A 501     -15.221  19.131 -18.079  1.00 10.00      A   
ATOM   4738  OD1 ASN A 501     -15.007  20.024 -17.262  1.00 10.00      A   
ATOM   4739  ND2 ASN A 501     -16.382  18.994 -18.696  1.00 10.00      A   
ATOM   4740 HD21 ASN A 501     -16.487  18.249 -19.332  1.00 10.00      A   
ATOM   4741 HD22 ASN A 501     -17.091  19.646 -18.505  1.00 10.00      A   
ATOM   4742  C   ASN A 501     -12.118  17.565 -19.757  1.00 10.00      A   
ATOM   4743  O   ASN A 501     -11.801  16.800 -18.848  1.00 10.00      A   
ATOM   4744  N   ALA A 502     -11.498  17.585 -20.922  1.00 10.00      A   
ATOM   4745  HN  ALA A 502     -11.790  18.226 -21.606  1.00 10.00      A   
ATOM   4746  CA  ALA A 502     -10.400  16.673 -21.220  1.00 10.00      A   
ATOM   4747  CB  ALA A 502     -10.111  16.671 -22.711  1.00 10.00      A   
ATOM   4748  C   ALA A 502      -9.136  17.016 -20.428  1.00 10.00      A   
ATOM   4749  O   ALA A 502      -8.424  16.128 -19.958  1.00 10.00      A   
ATOM   4750  N   SER A 503      -8.880  18.303 -20.261  1.00 10.00      A   
ATOM   4751  HN  SER A 503      -9.503  18.964 -20.628  1.00 10.00      A   
ATOM   4752  CA  SER A 503      -7.699  18.776 -19.553  1.00 10.00      A   
ATOM   4753  CB  SER A 503      -7.616  20.292 -19.683  1.00 10.00      A   
ATOM   4754  OG  SER A 503      -8.859  20.813 -20.127  1.00 10.00      A   
ATOM   4755  HG  SER A 503      -9.148  21.504 -19.518  1.00 10.00      A   
ATOM   4756  C   SER A 503      -7.699  18.374 -18.078  1.00 10.00      A   
ATOM   4757  O   SER A 503      -6.648  18.074 -17.509  1.00 10.00      A   
ATOM   4758  N   LYS A 504      -8.878  18.350 -17.465  1.00 10.00      A   
ATOM   4759  HN  LYS A 504      -9.687  18.569 -17.976  1.00 10.00      A   
ATOM   4760  CA  LYS A 504      -8.993  18.002 -16.052  1.00 10.00      A   
ATOM   4761  CB  LYS A 504     -10.395  18.320 -15.522  1.00 10.00      A   
ATOM   4762  CG  LYS A 504     -10.543  18.175 -14.012  1.00 10.00      A   
ATOM   4763  CD  LYS A 504      -9.574  19.080 -13.262  1.00 10.00      A   
ATOM   4764  CE  LYS A 504      -9.626  18.831 -11.761  1.00 10.00      A   
ATOM   4765  NZ  LYS A 504      -8.582  19.603 -11.034  1.00 10.00      A   
ATOM   4766  HZ1 LYS A 504      -7.637  19.359 -11.392  1.00 10.00      A   
ATOM   4767  HZ2 LYS A 504      -8.620  19.387 -10.012  1.00 10.00      A   
ATOM   4768  HZ3 LYS A 504      -8.736  20.624 -11.165  1.00 10.00      A   
ATOM   4769  C   LYS A 504      -8.641  16.535 -15.805  1.00 10.00      A   
ATOM   4770  O   LYS A 504      -8.190  16.170 -14.715  1.00 10.00      A   
ATOM   4771  N   LEU A 505      -8.809  15.710 -16.832  1.00 10.00      A   
ATOM   4772  HN  LEU A 505      -9.130  16.071 -17.683  1.00 10.00      A   
ATOM   4773  CA  LEU A 505      -8.519  14.280 -16.730  1.00 10.00      A   
ATOM   4774  CB  LEU A 505      -8.934  13.550 -18.011  1.00 10.00      A   
ATOM   4775  CG  LEU A 505     -10.386  13.727 -18.468  1.00 10.00      A   
ATOM   4776  CD1 LEU A 505     -10.614  13.032 -19.801  1.00 10.00      A   
ATOM   4777  CD2 LEU A 505     -11.357  13.204 -17.422  1.00 10.00      A   
ATOM   4778  C   LEU A 505      -7.039  14.025 -16.431  1.00 10.00      A   
ATOM   4779  O   LEU A 505      -6.681  13.002 -15.844  1.00 10.00      A   
ATOM   4780  N   GLU A 506      -6.185  14.968 -16.828  1.00 10.00      A   
ATOM   4781  HN  GLU A 506      -6.531  15.760 -17.297  1.00 10.00      A   
ATOM   4782  CA  GLU A 506      -4.746  14.850 -16.597  1.00 10.00      A   
ATOM   4783  CB  GLU A 506      -3.993  15.945 -17.349  1.00 10.00      A   
ATOM   4784  CG  GLU A 506      -3.944  15.748 -18.854  1.00 10.00      A   
ATOM   4785  CD  GLU A 506      -3.125  16.818 -19.550  1.00 10.00      A   
ATOM   4786  OE1 GLU A 506      -3.663  17.915 -19.812  1.00 10.00      A   
ATOM   4787  OE2 GLU A 506      -1.932  16.579 -19.827  1.00 10.00      A   
ATOM   4788  C   GLU A 506      -4.414  14.938 -15.110  1.00 10.00      A   
ATOM   4789  O   GLU A 506      -3.400  14.412 -14.658  1.00 10.00      A   
ATOM   4790  N   THR A 507      -5.276  15.610 -14.359  1.00 10.00      A   
ATOM   4791  HN  THR A 507      -6.068  16.006 -14.781  1.00 10.00      A   
ATOM   4792  CA  THR A 507      -5.079  15.778 -12.925  1.00 10.00      A   
ATOM   4793  CB  THR A 507      -5.551  17.171 -12.469  1.00 10.00      A   
ATOM   4794  OG1 THR A 507      -6.359  17.762 -13.498  1.00 10.00      A   
ATOM   4795  HG1 THR A 507      -7.088  17.164 -13.714  1.00 10.00      A   
ATOM   4796  CG2 THR A 507      -4.361  18.078 -12.195  1.00 10.00      A   
ATOM   4797  C   THR A 507      -5.822  14.702 -12.135  1.00 10.00      A   
ATOM   4798  O   THR A 507      -5.814  14.701 -10.904  1.00 10.00      A   
ATOM   4799  N   MET A 508      -6.461  13.792 -12.854  1.00 10.00      A   
ATOM   4800  HN  MET A 508      -6.425  13.847 -13.833  1.00 10.00      A   
ATOM   4801  CA  MET A 508      -7.206  12.705 -12.232  1.00 10.00      A   
ATOM   4802  CB  MET A 508      -8.570  12.545 -12.904  1.00 10.00      A   
ATOM   4803  CG  MET A 508      -9.572  13.629 -12.537  1.00 10.00      A   
ATOM   4804  SD  MET A 508     -10.906  13.792 -13.741  1.00 10.00      A   
ATOM   4805  CE  MET A 508     -11.454  12.093 -13.882  1.00 10.00      A   
ATOM   4806  C   MET A 508      -6.425  11.406 -12.333  1.00 10.00      A   
ATOM   4807  O   MET A 508      -5.536  11.281 -13.173  1.00 10.00      A   
ATOM   4808  N   ARG A 509      -6.761  10.444 -11.480  1.00 10.00      A   
ATOM   4809  HN  ARG A 509      -7.501  10.597 -10.849  1.00 10.00      A   
ATOM   4810  CA  ARG A 509      -6.078   9.158 -11.477  1.00 10.00      A   
ATOM   4811  CB  ARG A 509      -6.125   8.525 -10.084  1.00 10.00      A   
ATOM   4812  CG  ARG A 509      -5.317   7.242  -9.955  1.00 10.00      A   
ATOM   4813  CD  ARG A 509      -5.730   6.436  -8.732  1.00 10.00      A   
ATOM   4814  NE  ARG A 509      -5.336   7.079  -7.477  1.00 10.00      A   
ATOM   4815  HE  ARG A 509      -4.831   7.922  -7.542  1.00 10.00      A   
ATOM   4816  CZ  ARG A 509      -5.624   6.595  -6.266  1.00 10.00      A   
ATOM   4817  NH1 ARG A 509      -6.306   5.463  -6.133  1.00 10.00      A   
ATOM   4818 HH11 ARG A 509      -6.619   4.937  -6.976  1.00 10.00      A   
ATOM   4819 HH12 ARG A 509      -6.537   5.093  -5.172  1.00 10.00      A   
ATOM   4820  NH2 ARG A 509      -5.214   7.233  -5.183  1.00 10.00      A   
ATOM   4821 HH21 ARG A 509      -5.447   6.849  -4.234  1.00 10.00      A   
ATOM   4822 HH22 ARG A 509      -4.662   8.109  -5.262  1.00 10.00      A   
ATOM   4823  C   ARG A 509      -6.712   8.219 -12.492  1.00 10.00      A   
ATOM   4824  O   ARG A 509      -6.011   7.594 -13.291  1.00 10.00      A   
ATOM   4825  N   SER A 510      -8.040   8.126 -12.447  1.00 10.00      A   
ATOM   4826  HN  SER A 510      -8.534   8.646 -11.778  1.00 10.00      A   
ATOM   4827  CA  SER A 510      -8.781   7.263 -13.355  1.00 10.00      A   
ATOM   4828  CB  SER A 510      -8.486   5.795 -13.036  1.00 10.00      A   
ATOM   4829  OG  SER A 510      -8.260   5.605 -11.645  1.00 10.00      A   
ATOM   4830  HG  SER A 510      -8.650   4.768 -11.371  1.00 10.00      A   
ATOM   4831  C   SER A 510     -10.287   7.527 -13.282  1.00 10.00      A   
ATOM   4832  O   SER A 510     -10.836   7.775 -12.203  1.00 10.00      A   
ATOM   4833  N   LEU A 511     -10.947   7.484 -14.436  1.00 10.00      A   
ATOM   4834  HN  LEU A 511     -10.448   7.297 -15.265  1.00 10.00      A   
ATOM   4835  CA  LEU A 511     -12.390   7.699 -14.512  1.00 10.00      A   
ATOM   4836  CB  LEU A 511     -12.716   8.987 -15.278  1.00 10.00      A   
ATOM   4837  CG  LEU A 511     -14.199   9.250 -15.579  1.00 10.00      A   
ATOM   4838  CD1 LEU A 511     -14.997   9.396 -14.294  1.00 10.00      A   
ATOM   4839  CD2 LEU A 511     -14.359  10.487 -16.449  1.00 10.00      A   
ATOM   4840  C   LEU A 511     -13.062   6.499 -15.172  1.00 10.00      A   
ATOM   4841  O   LEU A 511     -12.779   6.173 -16.329  1.00 10.00      A   
ATOM   4842  N   TRP A 512     -13.942   5.840 -14.430  1.00 10.00      A   
ATOM   4843  HN  TRP A 512     -14.135   6.156 -13.517  1.00 10.00      A   
ATOM   4844  CA  TRP A 512     -14.647   4.675 -14.938  1.00 10.00      A   
ATOM   4845  CB  TRP A 512     -14.602   3.531 -13.920  1.00 10.00      A   
ATOM   4846  CG  TRP A 512     -15.299   2.292 -14.392  1.00 10.00      A   
ATOM   4847  CD1 TRP A 512     -16.625   1.995 -14.260  1.00 10.00      A   
ATOM   4848  CD2 TRP A 512     -14.710   1.184 -15.082  1.00 10.00      A   
ATOM   4849  NE1 TRP A 512     -16.894   0.776 -14.827  1.00 10.00      A   
ATOM   4850  HE1 TRP A 512     -17.780   0.348 -14.865  1.00 10.00      A   
ATOM   4851  CE2 TRP A 512     -15.738   0.257 -15.341  1.00 10.00      A   
ATOM   4852  CE3 TRP A 512     -13.415   0.887 -15.511  1.00 10.00      A   
ATOM   4853  CZ2 TRP A 512     -15.510  -0.944 -16.007  1.00 10.00      A   
ATOM   4854  CZ3 TRP A 512     -13.190  -0.305 -16.170  1.00 10.00      A   
ATOM   4855  CH2 TRP A 512     -14.232  -1.207 -16.414  1.00 10.00      A   
ATOM   4856  C   TRP A 512     -16.091   5.025 -15.264  1.00 10.00      A   
ATOM   4857  O   TRP A 512     -16.817   5.554 -14.423  1.00 10.00      A   
ATOM   4858  N   MET A 513     -16.501   4.741 -16.490  1.00 10.00      A   
ATOM   4859  HN  MET A 513     -15.870   4.337 -17.126  1.00 10.00      A   
ATOM   4860  CA  MET A 513     -17.862   5.021 -16.923  1.00 10.00      A   
ATOM   4861  CB  MET A 513     -17.874   6.159 -17.945  1.00 10.00      A   
ATOM   4862  CG  MET A 513     -17.172   7.423 -17.480  1.00 10.00      A   
ATOM   4863  SD  MET A 513     -17.012   8.651 -18.790  1.00 10.00      A   
ATOM   4864  CE  MET A 513     -18.677   9.317 -18.825  1.00 10.00      A   
ATOM   4865  C   MET A 513     -18.499   3.779 -17.532  1.00 10.00      A   
ATOM   4866  O   MET A 513     -17.880   3.097 -18.354  1.00 10.00      A   
ATOM   4867  N   SER A 514     -19.724   3.478 -17.112  1.00 10.00      A   
ATOM   4868  HN  SER A 514     -20.148   4.051 -16.432  1.00 10.00      A   
ATOM   4869  CA  SER A 514     -20.464   2.325 -17.616  1.00 10.00      A   
ATOM   4870  CB  SER A 514     -20.498   1.213 -16.563  1.00 10.00      A   
ATOM   4871  OG  SER A 514     -19.190   0.838 -16.192  1.00 10.00      A   
ATOM   4872  HG  SER A 514     -18.561   1.379 -16.679  1.00 10.00      A   
ATOM   4873  C   SER A 514     -21.888   2.719 -17.988  1.00 10.00      A   
ATOM   4874  O   SER A 514     -22.511   3.526 -17.294  1.00 10.00      A   
ATOM   4875  N   SER A 515     -22.386   2.153 -19.087  1.00 10.00      A   
ATOM   4876  HN  SER A 515     -21.820   1.528 -19.595  1.00 10.00      A   
ATOM   4877  CA  SER A 515     -23.736   2.426 -19.574  1.00 10.00      A   
ATOM   4878  CB  SER A 515     -24.781   1.728 -18.702  1.00 10.00      A   
ATOM   4879  OG  SER A 515     -24.450   0.361 -18.515  1.00 10.00      A   
ATOM   4880  HG  SER A 515     -23.491   0.266 -18.498  1.00 10.00      A   
ATOM   4881  C   SER A 515     -24.009   3.928 -19.674  1.00 10.00      A   
ATOM   4882  O   SER A 515     -24.846   4.478 -18.953  1.00 10.00      A   
ATOM   4883  N   CYS A 516     -23.273   4.591 -20.552  1.00 10.00      A   
ATOM   4884  HN  CYS A 516     -22.614   4.103 -21.091  1.00 10.00      A   
ATOM   4885  CA  CYS A 516     -23.423   6.022 -20.750  1.00 10.00      A   
ATOM   4886  CB  CYS A 516     -22.185   6.757 -20.231  1.00 10.00      A   
ATOM   4887  SG  CYS A 516     -21.791   6.397 -18.502  1.00 10.00      A   
ATOM   4888  HG  CYS A 516     -22.391   5.259 -18.175  1.00 10.00      A   
ATOM   4889  C   CYS A 516     -23.656   6.330 -22.225  1.00 10.00      A   
ATOM   4890  O   CYS A 516     -23.689   5.422 -23.057  1.00 10.00      A   
ATOM   4891  N   SER A 517     -23.803   7.605 -22.547  1.00 10.00      A   
ATOM   4892  HN  SER A 517     -23.747   8.291 -21.844  1.00 10.00      A   
ATOM   4893  CA  SER A 517     -24.044   8.021 -23.920  1.00 10.00      A   
ATOM   4894  CB  SER A 517     -24.955   9.249 -23.933  1.00 10.00      A   
ATOM   4895  OG  SER A 517     -25.838   9.227 -22.823  1.00 10.00      A   
ATOM   4896  HG  SER A 517     -26.210   8.342 -22.730  1.00 10.00      A   
ATOM   4897  C   SER A 517     -22.738   8.323 -24.652  1.00 10.00      A   
ATOM   4898  O   SER A 517     -22.743   8.914 -25.733  1.00 10.00      A   
ATOM   4899  N   VAL A 518     -21.626   7.908 -24.056  1.00 10.00      A   
ATOM   4900  HN  VAL A 518     -21.696   7.436 -23.203  1.00 10.00      A   
ATOM   4901  CA  VAL A 518     -20.305   8.126 -24.640  1.00 10.00      A   
ATOM   4902  CB  VAL A 518     -19.187   7.645 -23.692  1.00 10.00      A   
ATOM   4903  CG1 VAL A 518     -17.814   7.999 -24.246  1.00 10.00      A   
ATOM   4904  CG2 VAL A 518     -19.376   8.233 -22.300  1.00 10.00      A   
ATOM   4905  C   VAL A 518     -20.184   7.399 -25.975  1.00 10.00      A   
ATOM   4906  O   VAL A 518     -20.134   6.166 -26.025  1.00 10.00      A   
ATOM   4907  N   SER A 519     -20.152   8.166 -27.050  1.00 10.00      A   
ATOM   4908  HN  SER A 519     -20.190   9.140 -26.942  1.00 10.00      A   
ATOM   4909  CA  SER A 519     -20.058   7.605 -28.386  1.00 10.00      A   
ATOM   4910  CB  SER A 519     -20.429   8.664 -29.432  1.00 10.00      A   
ATOM   4911  OG  SER A 519     -19.594   9.805 -29.327  1.00 10.00      A   
ATOM   4912  HG  SER A 519     -20.034  10.481 -28.779  1.00 10.00      A   
ATOM   4913  C   SER A 519     -18.668   7.033 -28.665  1.00 10.00      A   
ATOM   4914  O   SER A 519     -17.669   7.474 -28.088  1.00 10.00      A   
ATOM   4915  N   PHE A 520     -18.611   6.045 -29.547  1.00 10.00      A   
ATOM   4916  HN  PHE A 520     -19.443   5.726 -29.959  1.00 10.00      A   
ATOM   4917  CA  PHE A 520     -17.351   5.416 -29.919  1.00 10.00      A   
ATOM   4918  CB  PHE A 520     -17.609   4.218 -30.840  1.00 10.00      A   
ATOM   4919  CG  PHE A 520     -16.365   3.577 -31.390  1.00 10.00      A   
ATOM   4920  CD1 PHE A 520     -15.374   3.109 -30.540  1.00 10.00      A   
ATOM   4921  CD2 PHE A 520     -16.189   3.436 -32.760  1.00 10.00      A   
ATOM   4922  CE1 PHE A 520     -14.233   2.514 -31.044  1.00 10.00      A   
ATOM   4923  CE2 PHE A 520     -15.049   2.843 -33.269  1.00 10.00      A   
ATOM   4924  CZ  PHE A 520     -14.070   2.382 -32.410  1.00 10.00      A   
ATOM   4925  C   PHE A 520     -16.433   6.432 -30.595  1.00 10.00      A   
ATOM   4926  O   PHE A 520     -15.214   6.402 -30.424  1.00 10.00      A   
ATOM   4927  N   GLY A 521     -17.036   7.340 -31.353  1.00 10.00      A   
ATOM   4928  HN  GLY A 521     -18.014   7.311 -31.449  1.00 10.00      A   
ATOM   4929  CA  GLY A 521     -16.275   8.364 -32.037  1.00 10.00      A   
ATOM   4930  C   GLY A 521     -15.568   9.285 -31.064  1.00 10.00      A   
ATOM   4931  O   GLY A 521     -14.409   9.649 -31.268  1.00 10.00      A   
ATOM   4932  N   ALA A 522     -16.257   9.640 -29.989  1.00 10.00      A   
ATOM   4933  HN  ALA A 522     -17.171   9.302 -29.873  1.00 10.00      A   
ATOM   4934  CA  ALA A 522     -15.692  10.519 -28.977  1.00 10.00      A   
ATOM   4935  CB  ALA A 522     -16.739  10.878 -27.942  1.00 10.00      A   
ATOM   4936  C   ALA A 522     -14.499   9.859 -28.304  1.00 10.00      A   
ATOM   4937  O   ALA A 522     -13.509  10.519 -27.991  1.00 10.00      A   
ATOM   4938  N   CYS A 523     -14.599   8.550 -28.102  1.00 10.00      A   
ATOM   4939  HN  CYS A 523     -15.417   8.087 -28.379  1.00 10.00      A   
ATOM   4940  CA  CYS A 523     -13.535   7.784 -27.476  1.00 10.00      A   
ATOM   4941  CB  CYS A 523     -13.959   6.325 -27.296  1.00 10.00      A   
ATOM   4942  SG  CYS A 523     -15.508   6.103 -26.390  1.00 10.00      A   
ATOM   4943  HG  CYS A 523     -16.444   6.832 -26.986  1.00 10.00      A   
ATOM   4944  C   CYS A 523     -12.260   7.868 -28.310  1.00 10.00      A   
ATOM   4945  O   CYS A 523     -11.162   8.022 -27.774  1.00 10.00      A   
ATOM   4946  N   LYS A 524     -12.419   7.785 -29.628  1.00 10.00      A   
ATOM   4947  HN  LYS A 524     -13.323   7.670 -29.994  1.00 10.00      A   
ATOM   4948  CA  LYS A 524     -11.286   7.865 -30.541  1.00 10.00      A   
ATOM   4949  CB  LYS A 524     -11.682   7.403 -31.945  1.00 10.00      A   
ATOM   4950  CG  LYS A 524     -11.993   5.920 -32.056  1.00 10.00      A   
ATOM   4951  CD  LYS A 524     -12.035   5.473 -33.509  1.00 10.00      A   
ATOM   4952  CE  LYS A 524     -13.228   6.067 -34.243  1.00 10.00      A   
ATOM   4953  NZ  LYS A 524     -13.110   5.905 -35.716  1.00 10.00      A   
ATOM   4954  HZ1 LYS A 524     -12.269   6.409 -36.066  1.00 10.00      A   
ATOM   4955  HZ2 LYS A 524     -13.957   6.294 -36.191  1.00 10.00      A   
ATOM   4956  HZ3 LYS A 524     -13.024   4.899 -35.960  1.00 10.00      A   
ATOM   4957  C   LYS A 524     -10.752   9.290 -30.596  1.00 10.00      A   
ATOM   4958  O   LYS A 524      -9.539   9.511 -30.574  1.00 10.00      A   
ATOM   4959  N   LEU A 525     -11.670  10.247 -30.652  1.00 10.00      A   
ATOM   4960  HN  LEU A 525     -12.621   9.995 -30.669  1.00 10.00      A   
ATOM   4961  CA  LEU A 525     -11.317  11.661 -30.704  1.00 10.00      A   
ATOM   4962  CB  LEU A 525     -12.573  12.519 -30.876  1.00 10.00      A   
ATOM   4963  CG  LEU A 525     -12.352  14.028 -31.010  1.00 10.00      A   
ATOM   4964  CD1 LEU A 525     -11.435  14.336 -32.183  1.00 10.00      A   
ATOM   4965  CD2 LEU A 525     -13.682  14.751 -31.161  1.00 10.00      A   
ATOM   4966  C   LEU A 525     -10.548  12.088 -29.454  1.00 10.00      A   
ATOM   4967  O   LEU A 525      -9.548  12.801 -29.544  1.00 10.00      A   
ATOM   4968  N   LEU A 526     -11.015  11.645 -28.292  1.00 10.00      A   
ATOM   4969  HN  LEU A 526     -11.828  11.092 -28.279  1.00 10.00      A   
ATOM   4970  CA  LEU A 526     -10.362  11.976 -27.033  1.00 10.00      A   
ATOM   4971  CB  LEU A 526     -11.206  11.534 -25.837  1.00 10.00      A   
ATOM   4972  CG  LEU A 526     -10.860  12.190 -24.499  1.00 10.00      A   
ATOM   4973  CD1 LEU A 526     -10.967  13.704 -24.604  1.00 10.00      A   
ATOM   4974  CD2 LEU A 526     -11.772  11.671 -23.406  1.00 10.00      A   
ATOM   4975  C   LEU A 526      -8.969  11.361 -26.970  1.00 10.00      A   
ATOM   4976  O   LEU A 526      -8.043  11.955 -26.422  1.00 10.00      A   
ATOM   4977  N   GLY A 527      -8.826  10.174 -27.554  1.00 10.00      A   
ATOM   4978  HN  GLY A 527      -9.605   9.746 -27.969  1.00 10.00      A   
ATOM   4979  CA  GLY A 527      -7.539   9.500 -27.577  1.00 10.00      A   
ATOM   4980  C   GLY A 527      -6.545  10.216 -28.472  1.00 10.00      A   
ATOM   4981  O   GLY A 527      -5.332  10.100 -28.293  1.00 10.00      A   
ATOM   4982  N   GLN A 528      -7.062  10.955 -29.447  1.00 10.00      A   
ATOM   4983  HN  GLN A 528      -8.037  10.985 -29.554  1.00 10.00      A   
ATOM   4984  CA  GLN A 528      -6.222  11.713 -30.363  1.00 10.00      A   
ATOM   4985  CB  GLN A 528      -6.925  11.892 -31.709  1.00 10.00      A   
ATOM   4986  CG  GLN A 528      -6.929  10.642 -32.572  1.00 10.00      A   
ATOM   4987  CD  GLN A 528      -5.532  10.218 -32.985  1.00 10.00      A   
ATOM   4988  OE1 GLN A 528      -4.649  11.057 -33.175  1.00 10.00      A   
ATOM   4989  NE2 GLN A 528      -5.318   8.921 -33.116  1.00 10.00      A   
ATOM   4990 HE21 GLN A 528      -6.064   8.305 -32.942  1.00 10.00      A   
ATOM   4991 HE22 GLN A 528      -4.422   8.622 -33.389  1.00 10.00      A   
ATOM   4992  C   GLN A 528      -5.890  13.070 -29.758  1.00 10.00      A   
ATOM   4993  O   GLN A 528      -4.812  13.624 -29.977  1.00 10.00      A   
ATOM   4994  N   LYS A 529      -6.833  13.596 -28.990  1.00 10.00      A   
ATOM   4995  HN  LYS A 529      -7.676  13.104 -28.869  1.00 10.00      A   
ATOM   4996  CA  LYS A 529      -6.666  14.885 -28.334  1.00 10.00      A   
ATOM   4997  CB  LYS A 529      -8.025  15.432 -27.883  1.00 10.00      A   
ATOM   4998  CG  LYS A 529      -7.964  16.785 -27.187  1.00 10.00      A   
ATOM   4999  CD  LYS A 529      -9.307  17.148 -26.570  1.00 10.00      A   
ATOM   5000  CE  LYS A 529      -9.279  18.522 -25.919  1.00 10.00      A   
ATOM   5001  NZ  LYS A 529      -9.120  19.618 -26.917  1.00 10.00      A   
ATOM   5002  HZ1 LYS A 529      -9.852  19.546 -27.655  1.00 10.00      A   
ATOM   5003  HZ2 LYS A 529      -8.186  19.562 -27.367  1.00 10.00      A   
ATOM   5004  HZ3 LYS A 529      -9.207  20.544 -26.452  1.00 10.00      A   
ATOM   5005  C   LYS A 529      -5.727  14.758 -27.139  1.00 10.00      A   
ATOM   5006  O   LYS A 529      -4.881  15.621 -26.904  1.00 10.00      A   
ATOM   5007  N   MET A 530      -5.872  13.671 -26.394  1.00 10.00      A   
ATOM   5008  HN  MET A 530      -6.553  13.005 -26.640  1.00 10.00      A   
ATOM   5009  CA  MET A 530      -5.043  13.433 -25.221  1.00 10.00      A   
ATOM   5010  CB  MET A 530      -5.914  13.317 -23.969  1.00 10.00      A   
ATOM   5011  CG  MET A 530      -7.020  14.360 -23.881  1.00 10.00      A   
ATOM   5012  SD  MET A 530      -6.387  16.019 -23.573  1.00 10.00      A   
ATOM   5013  CE  MET A 530      -5.716  15.795 -21.928  1.00 10.00      A   
ATOM   5014  C   MET A 530      -4.219  12.164 -25.401  1.00 10.00      A   
ATOM   5015  O   MET A 530      -4.653  11.078 -25.025  1.00 10.00      A   
ATOM   5016  N   PRO A 531      -3.012  12.284 -25.976  1.00 10.00      A   
ATOM   5017  CA  PRO A 531      -2.133  11.135 -26.218  1.00 10.00      A   
ATOM   5018  CB  PRO A 531      -1.099  11.692 -27.197  1.00 10.00      A   
ATOM   5019  CG  PRO A 531      -1.026  13.143 -26.874  1.00 10.00      A   
ATOM   5020  CD  PRO A 531      -2.411  13.548 -26.449  1.00 10.00      A   
ATOM   5021  C   PRO A 531      -1.445  10.646 -24.942  1.00 10.00      A   
ATOM   5022  O   PRO A 531      -0.688   9.675 -24.966  1.00 10.00      A   
ATOM   5023  N   LYS A 532      -1.718  11.319 -23.828  1.00 10.00      A   
ATOM   5024  HN  LYS A 532      -2.340  12.077 -23.868  1.00 10.00      A   
ATOM   5025  CA  LYS A 532      -1.125  10.954 -22.548  1.00 10.00      A   
ATOM   5026  CB  LYS A 532      -0.636  12.200 -21.811  1.00 10.00      A   
ATOM   5027  CG  LYS A 532       0.696  12.732 -22.315  1.00 10.00      A   
ATOM   5028  CD  LYS A 532       1.107  13.986 -21.564  1.00 10.00      A   
ATOM   5029  CE  LYS A 532       2.567  14.337 -21.816  1.00 10.00      A   
ATOM   5030  NZ  LYS A 532       2.857  14.516 -23.265  1.00 10.00      A   
ATOM   5031  HZ1 LYS A 532       2.194  15.204 -23.683  1.00 10.00      A   
ATOM   5032  HZ2 LYS A 532       2.759  13.609 -23.765  1.00 10.00      A   
ATOM   5033  HZ3 LYS A 532       3.829  14.863 -23.397  1.00 10.00      A   
ATOM   5034  C   LYS A 532      -2.122  10.190 -21.685  1.00 10.00      A   
ATOM   5035  O   LYS A 532      -1.853   9.886 -20.523  1.00 10.00      A   
ATOM   5036  N   LEU A 533      -3.272   9.880 -22.262  1.00 10.00      A   
ATOM   5037  HN  LEU A 533      -3.425  10.130 -23.200  1.00 10.00      A   
ATOM   5038  CA  LEU A 533      -4.306   9.152 -21.552  1.00 10.00      A   
ATOM   5039  CB  LEU A 533      -5.498  10.058 -21.236  1.00 10.00      A   
ATOM   5040  CG  LEU A 533      -5.347  10.979 -20.022  1.00 10.00      A   
ATOM   5041  CD1 LEU A 533      -4.683  12.294 -20.406  1.00 10.00      A   
ATOM   5042  CD2 LEU A 533      -6.694  11.222 -19.363  1.00 10.00      A   
ATOM   5043  C   LEU A 533      -4.762   7.950 -22.362  1.00 10.00      A   
ATOM   5044  O   LEU A 533      -4.951   8.045 -23.573  1.00 10.00      A   
ATOM   5045  N   ASN A 534      -4.933   6.825 -21.692  1.00 10.00      A   
ATOM   5046  HN  ASN A 534      -4.776   6.812 -20.720  1.00 10.00      A   
ATOM   5047  CA  ASN A 534      -5.364   5.608 -22.358  1.00 10.00      A   
ATOM   5048  CB  ASN A 534      -4.721   4.374 -21.723  1.00 10.00      A   
ATOM   5049  CG  ASN A 534      -3.328   4.101 -22.249  1.00 10.00      A   
ATOM   5050  OD1 ASN A 534      -2.942   4.596 -23.305  1.00 10.00      A   
ATOM   5051  ND2 ASN A 534      -2.570   3.292 -21.528  1.00 10.00      A   
ATOM   5052 HD21 ASN A 534      -2.948   2.904 -20.706  1.00 10.00      A   
ATOM   5053 HD22 ASN A 534      -1.654   3.113 -21.841  1.00 10.00      A   
ATOM   5054  C   ASN A 534      -6.874   5.475 -22.314  1.00 10.00      A   
ATOM   5055  O   ASN A 534      -7.457   5.287 -21.244  1.00 10.00      A   
ATOM   5056  N   VAL A 535      -7.503   5.589 -23.474  1.00 10.00      A   
ATOM   5057  HN  VAL A 535      -6.976   5.751 -24.288  1.00 10.00      A   
ATOM   5058  CA  VAL A 535      -8.948   5.462 -23.579  1.00 10.00      A   
ATOM   5059  CB  VAL A 535      -9.528   6.382 -24.678  1.00 10.00      A   
ATOM   5060  CG1 VAL A 535     -11.045   6.305 -24.699  1.00 10.00      A   
ATOM   5061  CG2 VAL A 535      -9.072   7.817 -24.474  1.00 10.00      A   
ATOM   5062  C   VAL A 535      -9.296   4.011 -23.893  1.00 10.00      A   
ATOM   5063  O   VAL A 535      -9.418   3.626 -25.057  1.00 10.00      A   
ATOM   5064  N   GLU A 536      -9.421   3.200 -22.853  1.00 10.00      A   
ATOM   5065  HN  GLU A 536      -9.313   3.559 -21.942  1.00 10.00      A   
ATOM   5066  CA  GLU A 536      -9.728   1.792 -23.021  1.00 10.00      A   
ATOM   5067  CB  GLU A 536      -9.181   0.964 -21.857  1.00 10.00      A   
ATOM   5068  CG  GLU A 536      -7.691   1.152 -21.613  1.00 10.00      A   
ATOM   5069  CD  GLU A 536      -7.049  -0.022 -20.900  1.00 10.00      A   
ATOM   5070  OE1 GLU A 536      -7.766  -0.986 -20.551  1.00 10.00      A   
ATOM   5071  OE2 GLU A 536      -5.812   0.009 -20.699  1.00 10.00      A   
ATOM   5072  C   GLU A 536     -11.222   1.554 -23.196  1.00 10.00      A   
ATOM   5073  O   GLU A 536     -12.006   1.680 -22.251  1.00 10.00      A   
ATOM   5074  N   VAL A 537     -11.612   1.241 -24.421  1.00 10.00      A   
ATOM   5075  HN  VAL A 537     -10.940   1.202 -25.142  1.00 10.00      A   
ATOM   5076  CA  VAL A 537     -13.003   0.960 -24.738  1.00 10.00      A   
ATOM   5077  CB  VAL A 537     -13.307   1.258 -26.223  1.00 10.00      A   
ATOM   5078  CG1 VAL A 537     -14.751   0.914 -26.559  1.00 10.00      A   
ATOM   5079  CG2 VAL A 537     -13.018   2.716 -26.551  1.00 10.00      A   
ATOM   5080  C   VAL A 537     -13.293  -0.506 -24.455  1.00 10.00      A   
ATOM   5081  O   VAL A 537     -12.753  -1.390 -25.120  1.00 10.00      A   
ATOM   5082  N   ILE A 538     -14.132  -0.763 -23.461  1.00 10.00      A   
ATOM   5083  HN  ILE A 538     -14.551  -0.016 -22.979  1.00 10.00      A   
ATOM   5084  CA  ILE A 538     -14.473  -2.122 -23.086  1.00 10.00      A   
ATOM   5085  CB  ILE A 538     -14.382  -2.327 -21.561  1.00 10.00      A   
ATOM   5086  CG1 ILE A 538     -13.035  -1.815 -21.040  1.00 10.00      A   
ATOM   5087  CG2 ILE A 538     -14.559  -3.796 -21.222  1.00 10.00      A   
ATOM   5088  CD1 ILE A 538     -12.901  -1.847 -19.537  1.00 10.00      A   
ATOM   5089  C   ILE A 538     -15.874  -2.459 -23.572  1.00 10.00      A   
ATOM   5090  O   ILE A 538     -16.873  -2.088 -22.946  1.00 10.00      A   
ATOM   5091  N   ASP A 539     -15.934  -3.150 -24.693  1.00 10.00      A   
ATOM   5092  HN  ASP A 539     -15.093  -3.427 -25.127  1.00 10.00      A   
ATOM   5093  CA  ASP A 539     -17.201  -3.532 -25.295  1.00 10.00      A   
ATOM   5094  CB  ASP A 539     -17.435  -2.715 -26.570  1.00 10.00      A   
ATOM   5095  CG  ASP A 539     -18.898  -2.600 -26.935  1.00 10.00      A   
ATOM   5096  OD1 ASP A 539     -19.477  -1.501 -26.772  1.00 10.00      A   
ATOM   5097  OD2 ASP A 539     -19.472  -3.594 -27.415  1.00 10.00      A   
ATOM   5098  C   ASP A 539     -17.209  -5.023 -25.611  1.00 10.00      A   
ATOM   5099  O   ASP A 539     -16.331  -5.528 -26.315  1.00 10.00      A   
ATOM   5100  N   GLU A 540     -18.203  -5.725 -25.090  1.00 10.00      A   
ATOM   5101  HN  GLU A 540     -18.889  -5.263 -24.552  1.00 10.00      A   
ATOM   5102  CA  GLU A 540     -18.310  -7.163 -25.296  1.00 10.00      A   
ATOM   5103  CB  GLU A 540     -18.842  -7.851 -24.037  1.00 10.00      A   
ATOM   5104  CG  GLU A 540     -18.025  -7.600 -22.778  1.00 10.00      A   
ATOM   5105  CD  GLU A 540     -18.500  -8.444 -21.612  1.00 10.00      A   
ATOM   5106  OE1 GLU A 540     -19.641  -8.236 -21.147  1.00 10.00      A   
ATOM   5107  OE2 GLU A 540     -17.737  -9.326 -21.160  1.00 10.00      A   
ATOM   5108  C   GLU A 540     -19.191  -7.504 -26.501  1.00 10.00      A   
ATOM   5109  O   GLU A 540     -19.496  -8.673 -26.739  1.00 10.00      A   
ATOM   5110  N   ARG A 541     -19.581  -6.491 -27.269  1.00 10.00      A   
ATOM   5111  HN  ARG A 541     -19.289  -5.578 -27.046  1.00 10.00      A   
ATOM   5112  CA  ARG A 541     -20.426  -6.706 -28.442  1.00 10.00      A   
ATOM   5113  CB  ARG A 541     -21.441  -5.570 -28.594  1.00 10.00      A   
ATOM   5114  CG  ARG A 541     -22.369  -5.397 -27.401  1.00 10.00      A   
ATOM   5115  CD  ARG A 541     -22.498  -3.937 -26.998  1.00 10.00      A   
ATOM   5116  NE  ARG A 541     -23.453  -3.208 -27.827  1.00 10.00      A   
ATOM   5117  HE  ARG A 541     -24.120  -3.739 -28.316  1.00 10.00      A   
ATOM   5118  CZ  ARG A 541     -23.470  -1.884 -27.949  1.00 10.00      A   
ATOM   5119  NH1 ARG A 541     -22.577  -1.133 -27.309  1.00 10.00      A   
ATOM   5120 HH11 ARG A 541     -21.850  -1.582 -26.707  1.00 10.00      A   
ATOM   5121 HH12 ARG A 541     -22.593  -0.093 -27.406  1.00 10.00      A   
ATOM   5122  NH2 ARG A 541     -24.384  -1.310 -28.714  1.00 10.00      A   
ATOM   5123 HH21 ARG A 541     -24.412  -0.272 -28.813  1.00 10.00      A   
ATOM   5124 HH22 ARG A 541     -25.085  -1.897 -29.224  1.00 10.00      A   
ATOM   5125  C   ARG A 541     -19.584  -6.839 -29.709  1.00 10.00      A   
ATOM   5126  O   ARG A 541     -20.114  -6.925 -30.821  1.00 10.00      A   
ATOM   5127  N   GLY A 542     -18.273  -6.847 -29.538  1.00 10.00      A   
ATOM   5128  HN  GLY A 542     -17.905  -6.749 -28.635  1.00 10.00      A   
ATOM   5129  CA  GLY A 542     -17.377  -6.976 -30.669  1.00 10.00      A   
ATOM   5130  C   GLY A 542     -16.764  -5.653 -31.062  1.00 10.00      A   
ATOM   5131  O   GLY A 542     -16.981  -4.646 -30.390  1.00 10.00      A   
ATOM   5132  N   ALA A 543     -15.999  -5.656 -32.146  1.00 10.00      A   
ATOM   5133  HN  ALA A 543     -15.868  -6.499 -32.631  1.00 10.00      A   
ATOM   5134  CA  ALA A 543     -15.345  -4.447 -32.638  1.00 10.00      A   
ATOM   5135  CB  ALA A 543     -14.494  -4.756 -33.859  1.00 10.00      A   
ATOM   5136  C   ALA A 543     -16.359  -3.349 -32.954  1.00 10.00      A   
ATOM   5137  O   ALA A 543     -17.221  -3.512 -33.823  1.00 10.00      A   
ATOM   5138  N   PRO A 544     -16.253  -2.201 -32.265  1.00 10.00      A   
ATOM   5139  CA  PRO A 544     -17.164  -1.071 -32.457  1.00 10.00      A   
ATOM   5140  CB  PRO A 544     -16.754  -0.073 -31.365  1.00 10.00      A   
ATOM   5141  CG  PRO A 544     -15.914  -0.855 -30.413  1.00 10.00      A   
ATOM   5142  CD  PRO A 544     -15.243  -1.915 -31.235  1.00 10.00      A   
ATOM   5143  C   PRO A 544     -17.037  -0.441 -33.842  1.00 10.00      A   
ATOM   5144  O   PRO A 544     -17.846   0.402 -34.219  1.00 10.00      A   
ATOM   5145  N   ASP A 545     -16.034  -0.874 -34.603  1.00 10.00      A   
ATOM   5146  HN  ASP A 545     -15.427  -1.556 -34.243  1.00 10.00      A   
ATOM   5147  CA  ASP A 545     -15.808  -0.359 -35.955  1.00 10.00      A   
ATOM   5148  CB  ASP A 545     -14.483  -0.870 -36.530  1.00 10.00      A   
ATOM   5149  CG  ASP A 545     -13.286  -0.565 -35.656  1.00 10.00      A   
ATOM   5150  OD1 ASP A 545     -12.883   0.612 -35.571  1.00 10.00      A   
ATOM   5151  OD2 ASP A 545     -12.734  -1.511 -35.060  1.00 10.00      A   
ATOM   5152  C   ASP A 545     -16.945  -0.769 -36.886  1.00 10.00      A   
ATOM   5153  O   ASP A 545     -17.199  -0.117 -37.900  1.00 10.00      A   
ATOM   5154  N   SER A 546     -17.625  -1.856 -36.536  1.00 10.00      A   
ATOM   5155  HN  SER A 546     -17.364  -2.345 -35.724  1.00 10.00      A   
ATOM   5156  CA  SER A 546     -18.739  -2.355 -37.330  1.00 10.00      A   
ATOM   5157  CB  SER A 546     -18.902  -3.856 -37.099  1.00 10.00      A   
ATOM   5158  OG  SER A 546     -17.640  -4.466 -36.886  1.00 10.00      A   
ATOM   5159  HG  SER A 546     -17.062  -4.273 -37.634  1.00 10.00      A   
ATOM   5160  C   SER A 546     -20.032  -1.631 -36.966  1.00 10.00      A   
ATOM   5161  O   SER A 546     -21.084  -1.874 -37.554  1.00 10.00      A   
ATOM   5162  N   ARG A 547     -19.945  -0.741 -35.990  1.00 10.00      A   
ATOM   5163  HN  ARG A 547     -19.072  -0.573 -35.570  1.00 10.00      A   
ATOM   5164  CA  ARG A 547     -21.103   0.015 -35.540  1.00 10.00      A   
ATOM   5165  CB  ARG A 547     -21.371  -0.257 -34.052  1.00 10.00      A   
ATOM   5166  CG  ARG A 547     -21.163  -1.703 -33.627  1.00 10.00      A   
ATOM   5167  CD  ARG A 547     -21.639  -1.943 -32.205  1.00 10.00      A
[truncated: 216,683 more chars]
