# Supplementary material for: Flexibility of intrinsically disordered degrons in AUX/IAA proteins reinforces auxin co-receptor assemblies
Source: Nat Commun. 2020 May 8;11:2277. doi: 10.1038/s41467-020-16147-2 (PMC7210949; doi:10.1038/s41467-020-16147-2)
Supplement: Supplementary file 9 — Supplementary Data 6 [file 41467_2020_16147_MOESM9_ESM.gz › haddock_files/IAA12/No_disorder_restraint/cluster3_1.pdb]

REMARK FILENAME="complex_95w.pdb0"
REMARK ===============================================================
REMARK HADDOCK run for complex
REMARK initial structure: complex_95.pdb
REMARK final NOE weights: unambig 50 amb: 50
REMARK ===============================================================
REMARK            total,bonds,angles,improper,dihe,vdw,elec,air,cdih,coup,rdcs,vean,dani,xpcs,rg
REMARK energies: -106.344, 0, 0, 0, 0, -27.7449, -81.7703, 3.17158, 0, 0, 0, 0, 0, 0, 0
REMARK ===============================================================
REMARK            bonds,angles,impropers,dihe,air,cdih,coup,rdcs,vean,dani,xpcs
REMARK rms-dev.: 0,0,0,0,5.369597E-02,0,0, 0, 0, 0, 0
REMARK ===============================================================
REMARK               air,cdih,coup,rdcs,vean,dani,xpcs
REMARK               >0.3,>5,>1,>0,>5,>0.2,>0.2
REMARK violations.: 0, 0, 0, 0, 0, 0, 0
REMARK ===============================================================
REMARK                        CVpartition#,violations,rms
REMARK AIRs cross-validation: 1, 0, NaN
REMARK ===============================================================
REMARK NCS energy: 0
REMARK ===============================================================
REMARK Symmetry energy: 0
REMARK ===============================================================
REMARK Desolvation energy: 3.52554
REMARK Internal energy free molecules: -22130.3
REMARK Internal energy complex: -33578.3
REMARK Binding energy: -11554
REMARK ===============================================================
REMARK buried surface area: 1152.57
REMARK ===============================================================
REMARK water - chain1: 0 0 0
REMARK water - chain2: 0 0 0
REMARK water - chain3: 0 0 0
REMARK water - chain4: 0 0 0
REMARK water - chain5: 0 0 0
REMARK water - chain6: 0 0 0
REMARK ===============================================================
REMARK water - water: 0 0 0
REMARK ===============================================================
REMARK DATE:14-Feb-2019  04:54:42       created by user: enmr042
REMARK VERSION:1.3U
ATOM      1  N   PHE A   9      24.473 -17.713  -7.936  1.00 10.00      A   
ATOM      2  HN  PHE A   9      24.533 -18.135  -7.050  1.00 10.00      A   
ATOM      3  CA  PHE A   9      24.714 -16.281  -8.055  1.00 10.00      A   
ATOM      4  CB  PHE A   9      23.457 -15.565  -8.553  1.00 10.00      A   
ATOM      5  CG  PHE A   9      23.167 -15.771 -10.009  1.00 10.00      A   
ATOM      6  CD1 PHE A   9      21.943 -16.272 -10.418  1.00 10.00      A   
ATOM      7  CD2 PHE A   9      24.118 -15.461 -10.969  1.00 10.00      A   
ATOM      8  CE1 PHE A   9      21.670 -16.460 -11.758  1.00 10.00      A   
ATOM      9  CE2 PHE A   9      23.852 -15.647 -12.310  1.00 10.00      A   
ATOM     10  CZ  PHE A   9      22.627 -16.147 -12.705  1.00 10.00      A   
ATOM     11  C   PHE A   9      25.142 -15.682  -6.719  1.00 10.00      A   
ATOM     12  O   PHE A   9      24.713 -16.140  -5.660  1.00 10.00      A   
ATOM     13  N   PRO A  10      26.013 -14.661  -6.761  1.00 10.00      A   
ATOM     14  CA  PRO A  10      26.493 -13.974  -5.558  1.00 10.00      A   
ATOM     15  CB  PRO A  10      27.427 -12.889  -6.107  1.00 10.00      A   
ATOM     16  CG  PRO A  10      27.815 -13.374  -7.460  1.00 10.00      A   
ATOM     17  CD  PRO A  10      26.620 -14.112  -7.984  1.00 10.00      A   
ATOM     18  C   PRO A  10      25.342 -13.337  -4.783  1.00 10.00      A   
ATOM     19  O   PRO A  10      24.313 -12.982  -5.363  1.00 10.00      A   
ATOM     20  N   GLU A  11      25.531 -13.188  -3.481  1.00 10.00      A   
ATOM     21  HN  GLU A  11      26.389 -13.467  -3.090  1.00 10.00      A   
ATOM     22  CA  GLU A  11      24.509 -12.614  -2.608  1.00 10.00      A   
ATOM     23  CB  GLU A  11      24.999 -12.592  -1.161  1.00 10.00      A   
ATOM     24  CG  GLU A  11      25.694 -13.872  -0.730  1.00 10.00      A   
ATOM     25  CD  GLU A  11      25.197 -14.385   0.603  1.00 10.00      A   
ATOM     26  OE1 GLU A  11      25.392 -13.689   1.625  1.00 10.00      A   
ATOM     27  OE2 GLU A  11      24.621 -15.496   0.638  1.00 10.00      A   
ATOM     28  C   GLU A  11      24.098 -11.212  -3.055  1.00 10.00      A   
ATOM     29  O   GLU A  11      22.910 -10.880  -3.079  1.00 10.00      A   
ATOM     30  N   GLU A  12      25.083 -10.402  -3.430  1.00 10.00      A   
ATOM     31  HN  GLU A  12      26.014 -10.730  -3.401  1.00 10.00      A   
ATOM     32  CA  GLU A  12      24.820  -9.037  -3.880  1.00 10.00      A   
ATOM     33  CB  GLU A  12      26.119  -8.241  -4.057  1.00 10.00      A   
ATOM     34  CG  GLU A  12      27.221  -8.984  -4.798  1.00 10.00      A   
ATOM     35  CD  GLU A  12      28.081  -9.808  -3.868  1.00 10.00      A   
ATOM     36  OE1 GLU A  12      29.066  -9.267  -3.332  1.00 10.00      A   
ATOM     37  OE2 GLU A  12      27.768 -10.995  -3.660  1.00 10.00      A   
ATOM     38  C   GLU A  12      23.995  -9.022  -5.165  1.00 10.00      A   
ATOM     39  O   GLU A  12      23.180  -8.124  -5.383  1.00 10.00      A   
ATOM     40  N   VAL A  13      24.208 -10.027  -6.006  1.00 10.00      A   
ATOM     41  HN  VAL A  13      24.867 -10.712  -5.771  1.00 10.00      A   
ATOM     42  CA  VAL A  13      23.481 -10.141  -7.264  1.00 10.00      A   
ATOM     43  CB  VAL A  13      24.142 -11.173  -8.197  1.00 10.00      A   
ATOM     44  CG1 VAL A  13      23.186 -11.620  -9.292  1.00 10.00      A   
ATOM     45  CG2 VAL A  13      25.406 -10.589  -8.802  1.00 10.00      A   
ATOM     46  C   VAL A  13      22.027 -10.529  -6.995  1.00 10.00      A   
ATOM     47  O   VAL A  13      21.098  -9.932  -7.543  1.00 10.00      A   
ATOM     48  N   LEU A  14      21.841 -11.514  -6.128  1.00 10.00      A   
ATOM     49  HN  LEU A  14      22.623 -11.933  -5.709  1.00 10.00      A   
ATOM     50  CA  LEU A  14      20.507 -11.988  -5.779  1.00 10.00      A   
ATOM     51  CB  LEU A  14      20.599 -13.186  -4.836  1.00 10.00      A   
ATOM     52  CG  LEU A  14      21.278 -14.431  -5.413  1.00 10.00      A   
ATOM     53  CD1 LEU A  14      21.489 -15.481  -4.336  1.00 10.00      A   
ATOM     54  CD2 LEU A  14      20.462 -15.001  -6.561  1.00 10.00      A   
ATOM     55  C   LEU A  14      19.672 -10.870  -5.163  1.00 10.00      A   
ATOM     56  O   LEU A  14      18.503 -10.693  -5.514  1.00 10.00      A   
ATOM     57  N   GLU A  15      20.282 -10.107  -4.258  1.00 10.00      A   
ATOM     58  HN  GLU A  15      21.215 -10.307  -4.015  1.00 10.00      A   
ATOM     59  CA  GLU A  15      19.599  -8.991  -3.601  1.00 10.00      A   
ATOM     60  CB  GLU A  15      20.495  -8.401  -2.505  1.00 10.00      A   
ATOM     61  CG  GLU A  15      19.817  -7.364  -1.625  1.00 10.00      A   
ATOM     62  CD  GLU A  15      20.781  -6.687  -0.674  1.00 10.00      A   
ATOM     63  OE1 GLU A  15      21.102  -7.282   0.377  1.00 10.00      A   
ATOM     64  OE2 GLU A  15      21.221  -5.553  -0.972  1.00 10.00      A   
ATOM     65  C   GLU A  15      19.243  -7.910  -4.624  1.00 10.00      A   
ATOM     66  O   GLU A  15      18.213  -7.244  -4.514  1.00 10.00      A   
ATOM     67  N   HIS A  16      20.100  -7.761  -5.627  1.00 10.00      A   
ATOM     68  HN  HIS A  16      20.895  -8.338  -5.663  1.00 10.00      A   
ATOM     69  CA  HIS A  16      19.900  -6.773  -6.679  1.00 10.00      A   
ATOM     70  CB  HIS A  16      21.121  -6.761  -7.601  1.00 10.00      A   
ATOM     71  CG  HIS A  16      21.307  -5.501  -8.387  1.00 10.00      A   
ATOM     72  ND1 HIS A  16      22.515  -4.843  -8.391  1.00 10.00      A   
ATOM     73  CD2 HIS A  16      20.437  -4.843  -9.188  1.00 10.00      A   
ATOM     74  CE1 HIS A  16      22.356  -3.805  -9.191  1.00 10.00      A   
ATOM     75  NE2 HIS A  16      21.114  -3.767  -9.693  1.00 10.00      A   
ATOM     76  HE2 HIS A  16      20.748  -3.085 -10.316  1.00 10.00      A   
ATOM     77  C   HIS A  16      18.649  -7.100  -7.487  1.00 10.00      A   
ATOM     78  O   HIS A  16      17.836  -6.224  -7.776  1.00 10.00      A   
ATOM     79  N   VAL A  17      18.501  -8.370  -7.839  1.00 10.00      A   
ATOM     80  HN  VAL A  17      19.192  -9.019  -7.578  1.00 10.00      A   
ATOM     81  CA  VAL A  17      17.352  -8.827  -8.613  1.00 10.00      A   
ATOM     82  CB  VAL A  17      17.456 -10.336  -8.927  1.00 10.00      A   
ATOM     83  CG1 VAL A  17      16.246 -10.815  -9.713  1.00 10.00      A   
ATOM     84  CG2 VAL A  17      18.736 -10.639  -9.687  1.00 10.00      A   
ATOM     85  C   VAL A  17      16.041  -8.554  -7.871  1.00 10.00      A   
ATOM     86  O   VAL A  17      15.034  -8.193  -8.480  1.00 10.00      A   
ATOM     87  N   PHE A  18      16.075  -8.701  -6.551  1.00 10.00      A   
ATOM     88  HN  PHE A  18      16.920  -8.965  -6.124  1.00 10.00      A   
ATOM     89  CA  PHE A  18      14.895  -8.491  -5.716  1.00 10.00      A   
ATOM     90  CB  PHE A  18      15.186  -8.867  -4.262  1.00 10.00      A   
ATOM     91  CG  PHE A  18      15.127 -10.340  -3.974  1.00 10.00      A   
ATOM     92  CD1 PHE A  18      16.222 -10.999  -3.442  1.00 10.00      A   
ATOM     93  CD2 PHE A  18      13.973 -11.063  -4.222  1.00 10.00      A   
ATOM     94  CE1 PHE A  18      16.166 -12.350  -3.163  1.00 10.00      A   
ATOM     95  CE2 PHE A  18      13.912 -12.415  -3.949  1.00 10.00      A   
ATOM     96  CZ  PHE A  18      15.010 -13.060  -3.417  1.00 10.00      A   
ATOM     97  C   PHE A  18      14.367  -7.056  -5.781  1.00 10.00      A   
ATOM     98  O   PHE A  18      13.176  -6.821  -5.582  1.00 10.00      A   
ATOM     99  N   SER A  19      15.244  -6.101  -6.072  1.00 10.00      A   
ATOM    100  HN  SER A  19      16.179  -6.344  -6.238  1.00 10.00      A   
ATOM    101  CA  SER A  19      14.850  -4.697  -6.140  1.00 10.00      A   
ATOM    102  CB  SER A  19      16.082  -3.790  -6.265  1.00 10.00      A   
ATOM    103  OG  SER A  19      16.663  -3.882  -7.556  1.00 10.00      A   
ATOM    104  HG  SER A  19      17.146  -4.719  -7.635  1.00 10.00      A   
ATOM    105  C   SER A  19      13.871  -4.423  -7.284  1.00 10.00      A   
ATOM    106  O   SER A  19      13.125  -3.443  -7.250  1.00 10.00      A   
ATOM    107  N   PHE A  20      13.854  -5.304  -8.280  1.00 10.00      A   
ATOM    108  HN  PHE A  20      14.441  -6.090  -8.236  1.00 10.00      A   
ATOM    109  CA  PHE A  20      12.978  -5.134  -9.433  1.00 10.00      A   
ATOM    110  CB  PHE A  20      13.640  -5.686 -10.695  1.00 10.00      A   
ATOM    111  CG  PHE A  20      14.943  -5.020 -11.029  1.00 10.00      A   
ATOM    112  CD1 PHE A  20      16.142  -5.689 -10.853  1.00 10.00      A   
ATOM    113  CD2 PHE A  20      14.970  -3.725 -11.515  1.00 10.00      A   
ATOM    114  CE1 PHE A  20      17.343  -5.079 -11.158  1.00 10.00      A   
ATOM    115  CE2 PHE A  20      16.167  -3.108 -11.822  1.00 10.00      A   
ATOM    116  CZ  PHE A  20      17.356  -3.787 -11.643  1.00 10.00      A   
ATOM    117  C   PHE A  20      11.627  -5.803  -9.217  1.00 10.00      A   
ATOM    118  O   PHE A  20      10.750  -5.744 -10.085  1.00 10.00      A   
ATOM    119  N   ILE A  21      11.458  -6.442  -8.065  1.00 10.00      A   
ATOM    120  HN  ILE A  21      12.188  -6.448  -7.404  1.00 10.00      A   
ATOM    121  CA  ILE A  21      10.206  -7.119  -7.754  1.00 10.00      A   
ATOM    122  CB  ILE A  21      10.323  -8.656  -7.840  1.00 10.00      A   
ATOM    123  CG1 ILE A  21      10.918  -9.062  -9.194  1.00 10.00      A   
ATOM    124  CG2 ILE A  21       8.958  -9.304  -7.639  1.00 10.00      A   
ATOM    125  CD1 ILE A  21      10.976 -10.553  -9.427  1.00 10.00      A   
ATOM    126  C   ILE A  21       9.690  -6.713  -6.379  1.00 10.00      A   
ATOM    127  O   ILE A  21      10.201  -7.157  -5.350  1.00 10.00      A   
ATOM    128  N   GLN A  22       8.674  -5.865  -6.374  1.00 10.00      A   
ATOM    129  HN  GLN A  22       8.315  -5.547  -7.229  1.00 10.00      A   
ATOM    130  CA  GLN A  22       8.075  -5.391  -5.134  1.00 10.00      A   
ATOM    131  CB  GLN A  22       8.114  -3.859  -5.073  1.00 10.00      A   
ATOM    132  CG  GLN A  22       9.501  -3.261  -5.265  1.00 10.00      A   
ATOM    133  CD  GLN A  22      10.498  -3.688  -4.201  1.00 10.00      A   
ATOM    134  OE1 GLN A  22      10.133  -3.964  -3.059  1.00 10.00      A   
ATOM    135  NE2 GLN A  22      11.765  -3.746  -4.570  1.00 10.00      A   
ATOM    136 HE21 GLN A  22      11.988  -3.516  -5.498  1.00 10.00      A   
ATOM    137 HE22 GLN A  22      12.433  -4.009  -3.898  1.00 10.00      A   
ATOM    138  C   GLN A  22       6.636  -5.896  -5.017  1.00 10.00      A   
ATOM    139  O   GLN A  22       5.844  -5.395  -4.218  1.00 10.00      A   
ATOM    140  N   LEU A  23       6.309  -6.894  -5.829  1.00 10.00      A   
ATOM    141  HN  LEU A  23       6.985  -7.247  -6.441  1.00 10.00      A   
ATOM    142  CA  LEU A  23       4.978  -7.482  -5.831  1.00 10.00      A   
ATOM    143  CB  LEU A  23       4.625  -8.021  -7.221  1.00 10.00      A   
ATOM    144  CG  LEU A  23       3.718  -7.132  -8.081  1.00 10.00      A   
ATOM    145  CD1 LEU A  23       4.170  -5.677  -8.041  1.00 10.00      A   
ATOM    146  CD2 LEU A  23       3.678  -7.637  -9.513  1.00 10.00      A   
ATOM    147  C   LEU A  23       4.874  -8.579  -4.777  1.00 10.00      A   
ATOM    148  O   LEU A  23       5.662  -9.524  -4.771  1.00 10.00      A   
ATOM    149  N   ASP A  24       3.880  -8.443  -3.910  1.00 10.00      A   
ATOM    150  HN  ASP A  24       3.271  -7.683  -4.019  1.00 10.00      A   
ATOM    151  CA  ASP A  24       3.643  -9.376  -2.807  1.00 10.00      A   
ATOM    152  CB  ASP A  24       2.385  -8.974  -2.023  1.00 10.00      A   
ATOM    153  CG  ASP A  24       2.384  -7.515  -1.602  1.00 10.00      A   
ATOM    154  OD1 ASP A  24       2.855  -7.209  -0.488  1.00 10.00      A   
ATOM    155  OD2 ASP A  24       1.908  -6.664  -2.391  1.00 10.00      A   
ATOM    156  C   ASP A  24       3.524 -10.828  -3.262  1.00 10.00      A   
ATOM    157  O   ASP A  24       4.240 -11.694  -2.763  1.00 10.00      A   
ATOM    158  N   LYS A  25       2.632 -11.087  -4.217  1.00 10.00      A   
ATOM    159  HN  LYS A  25       2.112 -10.345  -4.597  1.00 10.00      A   
ATOM    160  CA  LYS A  25       2.409 -12.446  -4.722  1.00 10.00      A   
ATOM    161  CB  LYS A  25       1.334 -12.462  -5.811  1.00 10.00      A   
ATOM    162  CG  LYS A  25       0.012 -11.833  -5.398  1.00 10.00      A   
ATOM    163  CD  LYS A  25      -0.940 -11.728  -6.581  1.00 10.00      A   
ATOM    164  CE  LYS A  25      -2.008 -10.670  -6.351  1.00 10.00      A   
ATOM    165  NZ  LYS A  25      -2.984 -11.076  -5.305  1.00 10.00      A   
ATOM    166  HZ1 LYS A  25      -2.523 -11.109  -4.373  1.00 10.00      A   
ATOM    167  HZ2 LYS A  25      -3.368 -12.019  -5.520  1.00 10.00      A   
ATOM    168  HZ3 LYS A  25      -3.769 -10.397  -5.267  1.00 10.00      A   
ATOM    169  C   LYS A  25       3.692 -13.078  -5.252  1.00 10.00      A   
ATOM    170  O   LYS A  25       4.007 -14.231  -4.935  1.00 10.00      A   
ATOM    171  N   ASP A  26       4.435 -12.322  -6.052  1.00 10.00      A   
ATOM    172  HN  ASP A  26       4.134 -11.414  -6.266  1.00 10.00      A   
ATOM    173  CA  ASP A  26       5.685 -12.813  -6.624  1.00 10.00      A   
ATOM    174  CB  ASP A  26       6.190 -11.881  -7.727  1.00 10.00      A   
ATOM    175  CG  ASP A  26       5.269 -11.861  -8.930  1.00 10.00      A   
ATOM    176  OD1 ASP A  26       5.276 -12.837  -9.708  1.00 10.00      A   
ATOM    177  OD2 ASP A  26       4.526 -10.870  -9.097  1.00 10.00      A   
ATOM    178  C   ASP A  26       6.738 -13.000  -5.543  1.00 10.00      A   
ATOM    179  O   ASP A  26       7.521 -13.954  -5.579  1.00 10.00      A   
ATOM    180  N   ARG A  27       6.744 -12.093  -4.573  1.00 10.00      A   
ATOM    181  HN  ARG A  27       6.101 -11.347  -4.612  1.00 10.00      A   
ATOM    182  CA  ARG A  27       7.680 -12.161  -3.458  1.00 10.00      A   
ATOM    183  CB  ARG A  27       7.529 -10.925  -2.567  1.00 10.00      A   
ATOM    184  CG  ARG A  27       8.334  -9.721  -3.026  1.00 10.00      A   
ATOM    185  CD  ARG A  27       9.820  -9.971  -2.856  1.00 10.00      A   
ATOM    186  NE  ARG A  27      10.626  -8.803  -3.196  1.00 10.00      A   
ATOM    187  HE  ARG A  27      10.408  -8.329  -4.034  1.00 10.00      A   
ATOM    188  CZ  ARG A  27      11.631  -8.350  -2.450  1.00 10.00      A   
ATOM    189  NH1 ARG A  27      11.949  -8.961  -1.308  1.00 10.00      A   
ATOM    190 HH11 ARG A  27      12.736  -8.610  -0.730  1.00 10.00      A   
ATOM    191 HH12 ARG A  27      11.408  -9.808  -0.985  1.00 10.00      A   
ATOM    192  NH2 ARG A  27      12.328  -7.292  -2.854  1.00 10.00      A   
ATOM    193 HH21 ARG A  27      12.095  -6.825  -3.763  1.00 10.00      A   
ATOM    194 HH22 ARG A  27      13.113  -6.922  -2.277  1.00 10.00      A   
ATOM    195  C   ARG A  27       7.433 -13.421  -2.637  1.00 10.00      A   
ATOM    196  O   ARG A  27       8.360 -14.028  -2.101  1.00 10.00      A   
ATOM    197  N   ASN A  28       6.169 -13.812  -2.550  1.00 10.00      A   
ATOM    198  HN  ASN A  28       5.474 -13.279  -2.996  1.00 10.00      A   
ATOM    199  CA  ASN A  28       5.775 -14.995  -1.797  1.00 10.00      A   
ATOM    200  CB  ASN A  28       4.289 -14.936  -1.435  1.00 10.00      A   
ATOM    201  CG  ASN A  28       3.963 -13.847  -0.436  1.00 10.00      A   
ATOM    202  OD1 ASN A  28       4.816 -13.417   0.344  1.00 10.00      A   
ATOM    203  ND2 ASN A  28       2.716 -13.408  -0.439  1.00 10.00      A   
ATOM    204 HD21 ASN A  28       2.080 -13.811  -1.081  1.00 10.00      A   
ATOM    205 HD22 ASN A  28       2.468 -12.697   0.196  1.00 10.00      A   
ATOM    206  C   ASN A  28       6.060 -16.272  -2.578  1.00 10.00      A   
ATOM    207  O   ASN A  28       6.050 -17.368  -2.021  1.00 10.00      A   
ATOM    208  N   SER A  29       6.305 -16.125  -3.871  1.00 10.00      A   
ATOM    209  HN  SER A  29       6.290 -15.228  -4.264  1.00 10.00      A   
ATOM    210  CA  SER A  29       6.587 -17.267  -4.722  1.00 10.00      A   
ATOM    211  CB  SER A  29       6.092 -17.007  -6.147  1.00 10.00      A   
ATOM    212  OG  SER A  29       4.697 -16.750  -6.142  1.00 10.00      A   
ATOM    213  HG  SER A  29       4.544 -15.811  -5.971  1.00 10.00      A   
ATOM    214  C   SER A  29       8.072 -17.627  -4.706  1.00 10.00      A   
ATOM    215  O   SER A  29       8.435 -18.801  -4.660  1.00 10.00      A   
ATOM    216  N   VAL A  30       8.928 -16.618  -4.719  1.00 10.00      A   
ATOM    217  HN  VAL A  30       8.589 -15.695  -4.745  1.00 10.00      A   
ATOM    218  CA  VAL A  30      10.366 -16.851  -4.708  1.00 10.00      A   
ATOM    219  CB  VAL A  30      11.154 -15.620  -5.197  1.00 10.00      A   
ATOM    220  CG1 VAL A  30      12.653 -15.884  -5.184  1.00 10.00      A   
ATOM    221  CG2 VAL A  30      10.704 -15.255  -6.601  1.00 10.00      A   
ATOM    222  C   VAL A  30      10.845 -17.301  -3.329  1.00 10.00      A   
ATOM    223  O   VAL A  30      11.805 -18.057  -3.219  1.00 10.00      A   
ATOM    224  N   SER A  31      10.147 -16.877  -2.283  1.00 10.00      A   
ATOM    225  HN  SER A  31       9.372 -16.297  -2.426  1.00 10.00      A   
ATOM    226  CA  SER A  31      10.513 -17.257  -0.920  1.00 10.00      A   
ATOM    227  CB  SER A  31       9.842 -16.339   0.108  1.00 10.00      A   
ATOM    228  OG  SER A  31       8.525 -15.982  -0.290  1.00 10.00      A   
ATOM    229  HG  SER A  31       8.554 -15.142  -0.775  1.00 10.00      A   
ATOM    230  C   SER A  31      10.163 -18.718  -0.639  1.00 10.00      A   
ATOM    231  O   SER A  31      10.416 -19.227   0.449  1.00 10.00      A   
ATOM    232  N   LEU A  32       9.575 -19.381  -1.631  1.00 10.00      A   
ATOM    233  HN  LEU A  32       9.382 -18.910  -2.466  1.00 10.00      A   
ATOM    234  CA  LEU A  32       9.193 -20.782  -1.504  1.00 10.00      A   
ATOM    235  CB  LEU A  32       7.696 -20.952  -1.767  1.00 10.00      A   
ATOM    236  CG  LEU A  32       6.782 -20.931  -0.542  1.00 10.00      A   
ATOM    237  CD1 LEU A  32       5.352 -20.613  -0.953  1.00 10.00      A   
ATOM    238  CD2 LEU A  32       6.847 -22.263   0.191  1.00 10.00      A   
ATOM    239  C   LEU A  32       9.991 -21.680  -2.452  1.00 10.00      A   
ATOM    240  O   LEU A  32       9.781 -22.895  -2.490  1.00 10.00      A   
ATOM    241  N   VAL A  33      10.907 -21.089  -3.214  1.00 10.00      A   
ATOM    242  HN  VAL A  33      11.049 -20.121  -3.140  1.00 10.00      A   
ATOM    243  CA  VAL A  33      11.712 -21.865  -4.153  1.00 10.00      A   
ATOM    244  CB  VAL A  33      12.310 -21.016  -5.301  1.00 10.00      A   
ATOM    245  CG1 VAL A  33      11.221 -20.229  -6.006  1.00 10.00      A   
ATOM    246  CG2 VAL A  33      13.416 -20.092  -4.815  1.00 10.00      A   
ATOM    247  C   VAL A  33      12.804 -22.656  -3.438  1.00 10.00      A   
ATOM    248  O   VAL A  33      13.103 -23.793  -3.817  1.00 10.00      A   
ATOM    249  N   CYS A  34      13.385 -22.049  -2.408  1.00 10.00      A   
ATOM    250  HN  CYS A  34      13.100 -21.141  -2.165  1.00 10.00      A   
ATOM    251  CA  CYS A  34      14.432 -22.686  -1.626  1.00 10.00      A   
ATOM    252  CB  CYS A  34      15.717 -22.853  -2.448  1.00 10.00      A   
ATOM    253  SG  CYS A  34      16.427 -21.307  -3.054  1.00 10.00      A   
ATOM    254  HG  CYS A  34      17.355 -21.611  -3.950  1.00 10.00      A   
ATOM    255  C   CYS A  34      14.703 -21.874  -0.368  1.00 10.00      A   
ATOM    256  O   CYS A  34      14.485 -20.660  -0.345  1.00 10.00      A   
ATOM    257  N   LYS A  35      15.167 -22.543   0.674  1.00 10.00      A   
ATOM    258  HN  LYS A  35      15.321 -23.518   0.584  1.00 10.00      A   
ATOM    259  CA  LYS A  35      15.459 -21.889   1.942  1.00 10.00      A   
ATOM    260  CB  LYS A  35      15.902 -22.917   2.989  1.00 10.00      A   
ATOM    261  CG  LYS A  35      16.277 -22.323   4.339  1.00 10.00      A   
ATOM    262  CD  LYS A  35      15.094 -21.625   4.997  1.00 10.00      A   
ATOM    263  CE  LYS A  35      14.120 -22.615   5.613  1.00 10.00      A   
ATOM    264  NZ  LYS A  35      14.642 -23.217   6.868  1.00 10.00      A   
ATOM    265  HZ1 LYS A  35      14.209 -24.158   7.016  1.00 10.00      A   
ATOM    266  HZ2 LYS A  35      14.408 -22.609   7.680  1.00 10.00      A   
ATOM    267  HZ3 LYS A  35      15.674 -23.327   6.814  1.00 10.00      A   
ATOM    268  C   LYS A  35      16.523 -20.811   1.774  1.00 10.00      A   
ATOM    269  O   LYS A  35      16.444 -19.748   2.392  1.00 10.00      A   
ATOM    270  N   SER A  36      17.500 -21.085   0.918  1.00 10.00      A   
ATOM    271  HN  SER A  36      17.490 -21.948   0.448  1.00 10.00      A   
ATOM    272  CA  SER A  36      18.586 -20.147   0.661  1.00 10.00      A   
ATOM    273  CB  SER A  36      19.551 -20.719  -0.386  1.00 10.00      A   
ATOM    274  OG  SER A  36      20.813 -20.078  -0.331  1.00 10.00      A   
ATOM    275  HG  SER A  36      21.349 -20.364  -1.078  1.00 10.00      A   
ATOM    276  C   SER A  36      18.055 -18.781   0.217  1.00 10.00      A   
ATOM    277  O   SER A  36      18.375 -17.753   0.820  1.00 10.00      A   
ATOM    278  N   TRP A  37      17.219 -18.780  -0.812  1.00 10.00      A   
ATOM    279  HN  TRP A  37      16.971 -19.633  -1.228  1.00 10.00      A   
ATOM    280  CA  TRP A  37      16.659 -17.542  -1.339  1.00 10.00      A   
ATOM    281  CB  TRP A  37      16.080 -17.750  -2.743  1.00 10.00      A   
ATOM    282  CG  TRP A  37      17.132 -17.978  -3.792  1.00 10.00      A   
ATOM    283  CD1 TRP A  37      18.433 -18.340  -3.584  1.00 10.00      A   
ATOM    284  CD2 TRP A  37      16.977 -17.849  -5.212  1.00 10.00      A   
ATOM    285  NE1 TRP A  37      19.094 -18.448  -4.780  1.00 10.00      A   
ATOM    286  HE1 TRP A  37      20.039 -18.696  -4.887  1.00 10.00      A   
ATOM    287  CE2 TRP A  37      18.224 -18.153  -5.795  1.00 10.00      A   
ATOM    288  CE3 TRP A  37      15.906 -17.509  -6.047  1.00 10.00      A   
ATOM    289  CZ2 TRP A  37      18.431 -18.127  -7.171  1.00 10.00      A   
ATOM    290  CZ3 TRP A  37      16.115 -17.482  -7.413  1.00 10.00      A   
ATOM    291  CH2 TRP A  37      17.366 -17.789  -7.962  1.00 10.00      A   
ATOM    292  C   TRP A  37      15.629 -16.945  -0.389  1.00 10.00      A   
ATOM    293  O   TRP A  37      15.448 -15.729  -0.339  1.00 10.00      A   
ATOM    294  N   TYR A  38      14.969 -17.809   0.373  1.00 10.00      A   
ATOM    295  HN  TYR A  38      15.157 -18.768   0.271  1.00 10.00      A   
ATOM    296  CA  TYR A  38      13.967 -17.375   1.347  1.00 10.00      A   
ATOM    297  CB  TYR A  38      13.303 -18.598   2.001  1.00 10.00      A   
ATOM    298  CG  TYR A  38      12.667 -18.349   3.357  1.00 10.00      A   
ATOM    299  CD1 TYR A  38      13.353 -18.649   4.529  1.00 10.00      A   
ATOM    300  CD2 TYR A  38      11.383 -17.830   3.468  1.00 10.00      A   
ATOM    301  CE1 TYR A  38      12.782 -18.440   5.771  1.00 10.00      A   
ATOM    302  CE2 TYR A  38      10.804 -17.617   4.707  1.00 10.00      A   
ATOM    303  CZ  TYR A  38      11.506 -17.923   5.854  1.00 10.00      A   
ATOM    304  OH  TYR A  38      10.932 -17.709   7.090  1.00 10.00      A   
ATOM    305  HH  TYR A  38      10.016 -18.022   7.082  1.00 10.00      A   
ATOM    306  C   TYR A  38      14.604 -16.467   2.402  1.00 10.00      A   
ATOM    307  O   TYR A  38      14.011 -15.463   2.815  1.00 10.00      A   
ATOM    308  N   GLU A  39      15.816 -16.825   2.817  1.00 10.00      A   
ATOM    309  HN  GLU A  39      16.226 -17.637   2.444  1.00 10.00      A   
ATOM    310  CA  GLU A  39      16.551 -16.060   3.818  1.00 10.00      A   
ATOM    311  CB  GLU A  39      17.764 -16.851   4.315  1.00 10.00      A   
ATOM    312  CG  GLU A  39      17.412 -18.147   5.029  1.00 10.00      A   
ATOM    313  CD  GLU A  39      16.712 -17.930   6.358  1.00 10.00      A   
ATOM    314  OE1 GLU A  39      16.487 -18.921   7.081  1.00 10.00      A   
ATOM    315  OE2 GLU A  39      16.396 -16.774   6.694  1.00 10.00      A   
ATOM    316  C   GLU A  39      16.990 -14.704   3.274  1.00 10.00      A   
ATOM    317  O   GLU A  39      17.117 -13.738   4.022  1.00 10.00      A   
ATOM    318  N   ILE A  40      17.228 -14.638   1.974  1.00 10.00      A   
ATOM    319  HN  ILE A  40      17.135 -15.447   1.426  1.00 10.00      A   
ATOM    320  CA  ILE A  40      17.644 -13.397   1.340  1.00 10.00      A   
ATOM    321  CB  ILE A  40      18.383 -13.663   0.011  1.00 10.00      A   
ATOM    322  CG1 ILE A  40      19.526 -14.654   0.241  1.00 10.00      A   
ATOM    323  CG2 ILE A  40      18.920 -12.364  -0.570  1.00 10.00      A   
ATOM    324  CD1 ILE A  40      20.145 -15.188  -1.033  1.00 10.00      A   
ATOM    325  C   ILE A  40      16.435 -12.500   1.088  1.00 10.00      A   
ATOM    326  O   ILE A  40      16.505 -11.283   1.254  1.00 10.00      A   
ATOM    327  N   GLU A  41      15.326 -13.116   0.697  1.00 10.00      A   
ATOM    328  HN  GLU A  41      15.343 -14.091   0.571  1.00 10.00      A   
ATOM    329  CA  GLU A  41      14.088 -12.391   0.425  1.00 10.00      A   
ATOM    330  CB  GLU A  41      13.019 -13.371  -0.068  1.00 10.00      A   
ATOM    331  CG  GLU A  41      11.876 -12.736  -0.846  1.00 10.00      A   
ATOM    332  CD  GLU A  41      10.802 -12.147   0.048  1.00 10.00      A   
ATOM    333  OE1 GLU A  41      10.143 -12.915   0.782  1.00 10.00      A   
ATOM    334  OE2 GLU A  41      10.607 -10.914   0.017  1.00 10.00      A   
ATOM    335  C   GLU A  41      13.598 -11.664   1.675  1.00 10.00      A   
ATOM    336  O   GLU A  41      13.207 -10.495   1.621  1.00 10.00      A   
ATOM    337  N   ARG A  42      13.662 -12.351   2.808  1.00 10.00      A   
ATOM    338  HN  ARG A  42      14.021 -13.264   2.791  1.00 10.00      A   
ATOM    339  CA  ARG A  42      13.209 -11.786   4.077  1.00 10.00      A   
ATOM    340  CB  ARG A  42      13.176 -12.852   5.179  1.00 10.00      A   
ATOM    341  CG  ARG A  42      14.541 -13.329   5.649  1.00 10.00      A   
ATOM    342  CD  ARG A  42      14.415 -14.488   6.621  1.00 10.00      A   
ATOM    343  NE  ARG A  42      14.254 -14.044   8.008  1.00 10.00      A   
ATOM    344  HE  ARG A  42      13.880 -13.146   8.155  1.00 10.00      A   
ATOM    345  CZ  ARG A  42      14.600 -14.775   9.069  1.00 10.00      A   
ATOM    346  NH1 ARG A  42      15.126 -15.983   8.907  1.00 10.00      A   
ATOM    347 HH11 ARG A  42      15.286 -16.373   7.942  1.00 10.00      A   
ATOM    348 HH12 ARG A  42      15.391 -16.549   9.739  1.00 10.00      A   
ATOM    349  NH2 ARG A  42      14.426 -14.299  10.297  1.00 10.00      A   
ATOM    350 HH21 ARG A  42      14.696 -14.874  11.125  1.00 10.00      A   
ATOM    351 HH22 ARG A  42      14.023 -13.343  10.442  1.00 10.00      A   
ATOM    352  C   ARG A  42      14.033 -10.573   4.510  1.00 10.00      A   
ATOM    353  O   ARG A  42      13.628  -9.829   5.399  1.00 10.00      A   
ATOM    354  N   TRP A  43      15.166 -10.360   3.861  1.00 10.00      A   
ATOM    355  HN  TRP A  43      15.423 -10.964   3.130  1.00 10.00      A   
ATOM    356  CA  TRP A  43      16.036  -9.241   4.197  1.00 10.00      A   
ATOM    357  CB  TRP A  43      17.480  -9.721   4.381  1.00 10.00      A   
ATOM    358  CG  TRP A  43      17.793 -10.207   5.765  1.00 10.00      A   
ATOM    359  CD1 TRP A  43      17.605 -11.466   6.255  1.00 10.00      A   
ATOM    360  CD2 TRP A  43      18.359  -9.440   6.839  1.00 10.00      A   
ATOM    361  NE1 TRP A  43      18.009 -11.533   7.563  1.00 10.00      A   
ATOM    362  HE1 TRP A  43      17.971 -12.335   8.129  1.00 10.00      A   
ATOM    363  CE2 TRP A  43      18.479 -10.303   7.947  1.00 10.00      A   
ATOM    364  CE3 TRP A  43      18.776  -8.111   6.973  1.00 10.00      A   
ATOM    365  CZ2 TRP A  43      18.995  -9.881   9.170  1.00 10.00      A   
ATOM    366  CZ3 TRP A  43      19.289  -7.695   8.189  1.00 10.00      A   
ATOM    367  CH2 TRP A  43      19.394  -8.576   9.271  1.00 10.00      A   
ATOM    368  C   TRP A  43      15.992  -8.139   3.139  1.00 10.00      A   
ATOM    369  O   TRP A  43      16.771  -7.191   3.204  1.00 10.00      A   
ATOM    370  N   CYS A  44      15.094  -8.253   2.165  1.00 10.00      A   
ATOM    371  HN  CYS A  44      14.492  -9.029   2.141  1.00 10.00      A   
ATOM    372  CA  CYS A  44      15.018  -7.240   1.119  1.00 10.00      A   
ATOM    373  CB  CYS A  44      15.730  -7.720  -0.145  1.00 10.00      A   
ATOM    374  SG  CYS A  44      15.235  -9.368  -0.691  1.00 10.00      A   
ATOM    375  HG  CYS A  44      15.866 -10.261   0.065  1.00 10.00      A   
ATOM    376  C   CYS A  44      13.593  -6.780   0.806  1.00 10.00      A   
ATOM    377  O   CYS A  44      13.389  -5.942  -0.074  1.00 10.00      A   
ATOM    378  N   ARG A  45      12.600  -7.327   1.499  1.00 10.00      A   
ATOM    379  HN  ARG A  45      12.794  -8.011   2.172  1.00 10.00      A   
ATOM    380  CA  ARG A  45      11.222  -6.909   1.263  1.00 10.00      A   
ATOM    381  CB  ARG A  45      10.207  -7.952   1.741  1.00 10.00      A   
ATOM    382  CG  ARG A  45       8.849  -7.827   1.061  1.00 10.00      A   
ATOM    383  CD  ARG A  45       7.838  -8.818   1.616  1.00 10.00      A   
ATOM    384  NE  ARG A  45       8.117 -10.193   1.199  1.00 10.00      A   
ATOM    385  HE  ARG A  45       9.069 -10.444   1.078  1.00 10.00      A   
ATOM    386  CZ  ARG A  45       7.180 -11.109   0.955  1.00 10.00      A   
ATOM    387  NH1 ARG A  45       5.890 -10.815   1.078  1.00 10.00      A   
ATOM    388 HH11 ARG A  45       5.590  -9.860   1.367  1.00 10.00      A   
ATOM    389 HH12 ARG A  45       5.167 -11.543   0.877  1.00 10.00      A   
ATOM    390  NH2 ARG A  45       7.539 -12.336   0.615  1.00 10.00      A   
ATOM    391 HH21 ARG A  45       8.562 -12.583   0.540  1.00 10.00      A   
ATOM    392 HH22 ARG A  45       6.814 -13.059   0.422  1.00 10.00      A   
ATOM    393  C   ARG A  45      10.990  -5.555   1.928  1.00 10.00      A   
ATOM    394  O   ARG A  45      11.227  -5.399   3.124  1.00 10.00      A   
ATOM    395  N   ARG A  46      10.550  -4.580   1.146  1.00 10.00      A   
ATOM    396  HN  ARG A  46      10.363  -4.772   0.201  1.00 10.00      A   
ATOM    397  CA  ARG A  46      10.333  -3.228   1.655  1.00 10.00      A   
ATOM    398  CB  ARG A  46      10.577  -2.204   0.544  1.00 10.00      A   
ATOM    399  CG  ARG A  46      12.006  -2.145   0.035  1.00 10.00      A   
ATOM    400  CD  ARG A  46      12.114  -1.245  -1.183  1.00 10.00      A   
ATOM    401  NE  ARG A  46      13.501  -1.032  -1.611  1.00 10.00      A   
ATOM    402  HE  ARG A  46      14.211  -1.209  -0.952  1.00 10.00      A   
ATOM    403  CZ  ARG A  46      13.842  -0.632  -2.834  1.00 10.00      A   
ATOM    404  NH1 ARG A  46      12.899  -0.414  -3.740  1.00 10.00      A   
ATOM    405 HH11 ARG A  46      13.151  -0.101  -4.701  1.00 10.00      A   
ATOM    406 HH12 ARG A  46      11.894  -0.561  -3.494  1.00 10.00      A   
ATOM    407  NH2 ARG A  46      15.121  -0.431  -3.139  1.00 10.00      A   
ATOM    408 HH21 ARG A  46      15.863  -0.584  -2.421  1.00 10.00      A   
ATOM    409 HH22 ARG A  46      15.391  -0.116  -4.099  1.00 10.00      A   
ATOM    410  C   ARG A  46       8.935  -3.026   2.232  1.00 10.00      A   
ATOM    411  O   ARG A  46       8.774  -2.353   3.251  1.00 10.00      A   
ATOM    412  N   LYS A  47       7.931  -3.591   1.578  1.00 10.00      A   
ATOM    413  HN  LYS A  47       8.120  -4.123   0.778  1.00 10.00      A   
ATOM    414  CA  LYS A  47       6.550  -3.437   2.018  1.00 10.00      A   
ATOM    415  CB  LYS A  47       5.746  -2.709   0.937  1.00 10.00      A   
ATOM    416  CG  LYS A  47       4.288  -2.455   1.295  1.00 10.00      A   
ATOM    417  CD  LYS A  47       3.383  -2.575   0.077  1.00 10.00      A   
ATOM    418  CE  LYS A  47       3.220  -4.023  -0.362  1.00 10.00      A   
ATOM    419  NZ  LYS A  47       2.471  -4.138  -1.644  1.00 10.00      A   
ATOM    420  HZ1 LYS A  47       3.005  -3.686  -2.414  1.00 10.00      A   
ATOM    421  HZ2 LYS A  47       1.546  -3.670  -1.565  1.00 10.00      A   
ATOM    422  HZ3 LYS A  47       2.321  -5.149  -1.885  1.00 10.00      A   
ATOM    423  C   LYS A  47       5.889  -4.777   2.316  1.00 10.00      A   
ATOM    424  O   LYS A  47       6.037  -5.735   1.558  1.00 10.00      A   
ATOM    425  N   VAL A  48       5.154  -4.829   3.419  1.00 10.00      A   
ATOM    426  HN  VAL A  48       5.091  -4.032   3.991  1.00 10.00      A   
ATOM    427  CA  VAL A  48       4.437  -6.031   3.809  1.00 10.00      A   
ATOM    428  CB  VAL A  48       4.948  -6.627   5.141  1.00 10.00      A   
ATOM    429  CG1 VAL A  48       6.225  -7.421   4.912  1.00 10.00      A   
ATOM    430  CG2 VAL A  48       5.174  -5.539   6.182  1.00 10.00      A   
ATOM    431  C   VAL A  48       2.945  -5.733   3.900  1.00 10.00      A   
ATOM    432  O   VAL A  48       2.502  -4.991   4.778  1.00 10.00      A   
ATOM    433  N   PHE A  49       2.182  -6.274   2.963  1.00 10.00      A   
ATOM    434  HN  PHE A  49       2.595  -6.832   2.270  1.00 10.00      A   
ATOM    435  CA  PHE A  49       0.744  -6.060   2.934  1.00 10.00      A   
ATOM    436  CB  PHE A  49       0.224  -6.101   1.493  1.00 10.00      A   
ATOM    437  CG  PHE A  49      -1.268  -5.961   1.374  1.00 10.00      A   
ATOM    438  CD1 PHE A  49      -1.890  -4.755   1.651  1.00 10.00      A   
ATOM    439  CD2 PHE A  49      -2.046  -7.039   0.983  1.00 10.00      A   
ATOM    440  CE1 PHE A  49      -3.261  -4.626   1.540  1.00 10.00      A   
ATOM    441  CE2 PHE A  49      -3.416  -6.919   0.869  1.00 10.00      A   
ATOM    442  CZ  PHE A  49      -4.025  -5.711   1.149  1.00 10.00      A   
ATOM    443  C   PHE A  49       0.019  -7.092   3.797  1.00 10.00      A   
ATOM    444  O   PHE A  49      -0.092  -8.262   3.425  1.00 10.00      A   
ATOM    445  N   ILE A  50      -0.457  -6.656   4.956  1.00 10.00      A   
ATOM    446  HN  ILE A  50      -0.322  -5.716   5.208  1.00 10.00      A   
ATOM    447  CA  ILE A  50      -1.172  -7.533   5.868  1.00 10.00      A   
ATOM    448  CB  ILE A  50      -0.608  -7.444   7.302  1.00 10.00      A   
ATOM    449  CG1 ILE A  50       0.909  -7.661   7.312  1.00 10.00      A   
ATOM    450  CG2 ILE A  50      -1.304  -8.438   8.224  1.00 10.00      A   
ATOM    451  CD1 ILE A  50       1.344  -9.050   6.895  1.00 10.00      A   
ATOM    452  C   ILE A  50      -2.653  -7.173   5.886  1.00 10.00      A   
ATOM    453  O   ILE A  50      -3.049  -6.158   6.461  1.00 10.00      A   
ATOM    454  N   GLY A  51      -3.459  -8.002   5.233  1.00 10.00      A   
ATOM    455  HN  GLY A  51      -3.075  -8.780   4.780  1.00 10.00      A   
ATOM    456  CA  GLY A  51      -4.892  -7.767   5.173  1.00 10.00      A   
ATOM    457  C   GLY A  51      -5.552  -7.767   6.538  1.00 10.00      A   
ATOM    458  O   GLY A  51      -6.249  -6.826   6.890  1.00 10.00      A   
ATOM    459  N   ASN A  52      -5.337  -8.825   7.303  1.00 10.00      A   
ATOM    460  HN  ASN A  52      -4.770  -9.552   6.968  1.00 10.00      A   
ATOM    461  CA  ASN A  52      -5.917  -8.928   8.640  1.00 10.00      A   
ATOM    462  CB  ASN A  52      -6.699 -10.239   8.792  1.00 10.00      A   
ATOM    463  CG  ASN A  52      -7.540 -10.292  10.057  1.00 10.00      A   
ATOM    464  OD1 ASN A  52      -7.010 -10.380  11.161  1.00 10.00      A   
ATOM    465  ND2 ASN A  52      -8.858 -10.245   9.905  1.00 10.00      A   
ATOM    466 HD21 ASN A  52      -9.218 -10.178   8.992  1.00 10.00      A   
ATOM    467 HD22 ASN A  52      -9.420 -10.269  10.707  1.00 10.00      A   
ATOM    468  C   ASN A  52      -4.811  -8.841   9.692  1.00 10.00      A   
ATOM    469  O   ASN A  52      -3.934  -9.707   9.755  1.00 10.00      A   
ATOM    470  N   CYS A  53      -4.854  -7.797  10.510  1.00 10.00      A   
ATOM    471  HN  CYS A  53      -5.581  -7.141  10.408  1.00 10.00      A   
ATOM    472  CA  CYS A  53      -3.849  -7.573  11.546  1.00 10.00      A   
ATOM    473  CB  CYS A  53      -4.072  -6.217  12.219  1.00 10.00      A   
ATOM    474  SG  CYS A  53      -5.761  -5.936  12.797  1.00 10.00      A   
ATOM    475  HG  CYS A  53      -6.163  -4.765  12.312  1.00 10.00      A   
ATOM    476  C   CYS A  53      -3.801  -8.686  12.595  1.00 10.00      A   
ATOM    477  O   CYS A  53      -2.810  -8.825  13.306  1.00 10.00      A   
ATOM    478  N   TYR A  54      -4.859  -9.478  12.689  1.00 10.00      A   
ATOM    479  HN  TYR A  54      -5.629  -9.332  12.096  1.00 10.00      A   
ATOM    480  CA  TYR A  54      -4.910 -10.561  13.662  1.00 10.00      A   
ATOM    481  CB  TYR A  54      -6.252 -10.567  14.394  1.00 10.00      A   
ATOM    482  CG  TYR A  54      -6.466  -9.351  15.265  1.00 10.00      A   
ATOM    483  CD1 TYR A  54      -7.644  -8.615  15.193  1.00 10.00      A   
ATOM    484  CD2 TYR A  54      -5.488  -8.937  16.158  1.00 10.00      A   
ATOM    485  CE1 TYR A  54      -7.838  -7.504  15.992  1.00 10.00      A   
ATOM    486  CE2 TYR A  54      -5.673  -7.830  16.956  1.00 10.00      A   
ATOM    487  CZ  TYR A  54      -6.847  -7.119  16.873  1.00 10.00      A   
ATOM    488  OH  TYR A  54      -7.034  -6.020  17.675  1.00 10.00      A   
ATOM    489  HH  TYR A  54      -7.331  -6.312  18.558  1.00 10.00      A   
ATOM    490  C   TYR A  54      -4.644 -11.914  13.012  1.00 10.00      A   
ATOM    491  O   TYR A  54      -4.720 -12.959  13.661  1.00 10.00      A   
ATOM    492  N   ALA A  55      -4.319 -11.894  11.730  1.00 10.00      A   
ATOM    493  HN  ALA A  55      -4.282 -11.033  11.257  1.00 10.00      A   
ATOM    494  CA  ALA A  55      -4.031 -13.120  11.003  1.00 10.00      A   
ATOM    495  CB  ALA A  55      -4.320 -12.943   9.518  1.00 10.00      A   
ATOM    496  C   ALA A  55      -2.584 -13.544  11.222  1.00 10.00      A   
ATOM    497  O   ALA A  55      -2.191 -14.661  10.890  1.00 10.00      A   
ATOM    498  N   VAL A  56      -1.795 -12.636  11.781  1.00 10.00      A   
ATOM    499  HN  VAL A  56      -2.169 -11.762  12.022  1.00 10.00      A   
ATOM    500  CA  VAL A  56      -0.391 -12.898  12.052  1.00 10.00      A   
ATOM    501  CB  VAL A  56       0.489 -12.576  10.821  1.00 10.00      A   
ATOM    502  CG1 VAL A  56       0.471 -11.087  10.496  1.00 10.00      A   
ATOM    503  CG2 VAL A  56       1.913 -13.086  11.004  1.00 10.00      A   
ATOM    504  C   VAL A  56       0.070 -12.071  13.249  1.00 10.00      A   
ATOM    505  O   VAL A  56      -0.468 -10.996  13.511  1.00 10.00      A   
ATOM    506  N   SER A  57       1.043 -12.587  13.985  1.00 10.00      A   
ATOM    507  HN  SER A  57       1.411 -13.466  13.751  1.00 10.00      A   
ATOM    508  CA  SER A  57       1.581 -11.893  15.143  1.00 10.00      A   
ATOM    509  CB  SER A  57       2.215 -12.914  16.081  1.00 10.00      A   
ATOM    510  OG  SER A  57       2.357 -14.162  15.422  1.00 10.00      A   
ATOM    511  HG  SER A  57       3.284 -14.280  15.163  1.00 10.00      A   
ATOM    512  C   SER A  57       2.616 -10.854  14.709  1.00 10.00      A   
ATOM    513  O   SER A  57       3.445 -11.121  13.832  1.00 10.00      A   
ATOM    514  N   PRO A  58       2.574  -9.655  15.315  1.00 10.00      A   
ATOM    515  CA  PRO A  58       3.501  -8.562  14.992  1.00 10.00      A   
ATOM    516  CB  PRO A  58       3.187  -7.501  16.054  1.00 10.00      A   
ATOM    517  CG  PRO A  58       1.791  -7.788  16.487  1.00 10.00      A   
ATOM    518  CD  PRO A  58       1.605  -9.273  16.359  1.00 10.00      A   
ATOM    519  C   PRO A  58       4.968  -8.979  15.092  1.00 10.00      A   
ATOM    520  O   PRO A  58       5.773  -8.683  14.206  1.00 10.00      A   
ATOM    521  N   ALA A  59       5.305  -9.687  16.162  1.00 10.00      A   
ATOM    522  HN  ALA A  59       4.609  -9.919  16.816  1.00 10.00      A   
ATOM    523  CA  ALA A  59       6.677 -10.130  16.390  1.00 10.00      A   
ATOM    524  CB  ALA A  59       6.816 -10.776  17.758  1.00 10.00      A   
ATOM    525  C   ALA A  59       7.174 -11.071  15.299  1.00 10.00      A   
ATOM    526  O   ALA A  59       8.349 -11.047  14.944  1.00 10.00      A   
ATOM    527  N   THR A  60       6.279 -11.891  14.767  1.00 10.00      A   
ATOM    528  HN  THR A  60       5.352 -11.859  15.079  1.00 10.00      A   
ATOM    529  CA  THR A  60       6.644 -12.835  13.724  1.00 10.00      A   
ATOM    530  CB  THR A  60       5.516 -13.847  13.462  1.00 10.00      A   
ATOM    531  OG1 THR A  60       4.931 -14.226  14.715  1.00 10.00      A   
ATOM    532  HG1 THR A  60       5.590 -14.682  15.248  1.00 10.00      A   
ATOM    533  CG2 THR A  60       6.066 -15.087  12.776  1.00 10.00      A   
ATOM    534  C   THR A  60       7.012 -12.110  12.434  1.00 10.00      A   
ATOM    535  O   THR A  60       7.949 -12.506  11.737  1.00 10.00      A   
ATOM    536  N   VAL A  61       6.286 -11.040  12.132  1.00 10.00      A   
ATOM    537  HN  VAL A  61       5.559 -10.764  12.737  1.00 10.00      A   
ATOM    538  CA  VAL A  61       6.548 -10.261  10.927  1.00 10.00      A   
ATOM    539  CB  VAL A  61       5.482  -9.164  10.718  1.00 10.00      A   
ATOM    540  CG1 VAL A  61       5.720  -8.410   9.419  1.00 10.00      A   
ATOM    541  CG2 VAL A  61       4.087  -9.765  10.742  1.00 10.00      A   
ATOM    542  C   VAL A  61       7.930  -9.617  11.016  1.00 10.00      A   
ATOM    543  O   VAL A  61       8.728  -9.694  10.082  1.00 10.00      A   
ATOM    544  N   ILE A  62       8.209  -9.015  12.167  1.00 10.00      A   
ATOM    545  HN  ILE A  62       7.531  -9.012  12.875  1.00 10.00      A   
ATOM    546  CA  ILE A  62       9.486  -8.349  12.411  1.00 10.00      A   
ATOM    547  CB  ILE A  62       9.445  -7.538  13.725  1.00 10.00      A   
ATOM    548  CG1 ILE A  62       8.274  -6.549  13.707  1.00 10.00      A   
ATOM    549  CG2 ILE A  62      10.761  -6.802  13.946  1.00 10.00      A   
ATOM    550  CD1 ILE A  62       8.024  -5.877  15.039  1.00 10.00      A   
ATOM    551  C   ILE A  62      10.633  -9.360  12.476  1.00 10.00      A   
ATOM    552  O   ILE A  62      11.762  -9.068  12.074  1.00 10.00      A   
ATOM    553  N   ARG A  63      10.337 -10.545  12.990  1.00 10.00      A   
ATOM    554  HN  ARG A  63       9.425 -10.711  13.310  1.00 10.00      A   
ATOM    555  CA  ARG A  63      11.329 -11.602  13.106  1.00 10.00      A   
ATOM    556  CB  ARG A  63      10.735 -12.798  13.852  1.00 10.00      A   
ATOM    557  CG  ARG A  63      11.760 -13.677  14.544  1.00 10.00      A   
ATOM    558  CD  ARG A  63      12.048 -13.186  15.954  1.00 10.00      A   
ATOM    559  NE  ARG A  63      10.868 -13.267  16.815  1.00 10.00      A   
ATOM    560  HE  ARG A  63      10.010 -13.506  16.385  1.00 10.00      A   
ATOM    561  CZ  ARG A  63      10.890 -13.053  18.131  1.00 10.00      A   
ATOM    562  NH1 ARG A  63      12.025 -12.737  18.741  1.00 10.00      A   
ATOM    563 HH11 ARG A  63      12.034 -12.567  19.770  1.00 10.00      A   
ATOM    564 HH12 ARG A  63      12.913 -12.661  18.198  1.00 10.00      A   
ATOM    565  NH2 ARG A  63       9.769 -13.148  18.833  1.00 10.00      A   
ATOM    566 HH21 ARG A  63       8.873 -13.398  18.360  1.00 10.00      A   
ATOM    567 HH22 ARG A  63       9.778 -12.981  19.861  1.00 10.00      A   
ATOM    568  C   ARG A  63      11.798 -12.043  11.725  1.00 10.00      A   
ATOM    569  O   ARG A  63      12.991 -12.235  11.490  1.00 10.00      A   
ATOM    570  N   ARG A  64      10.849 -12.197  10.813  1.00 10.00      A   
ATOM    571  HN  ARG A  64       9.913 -12.023  11.060  1.00 10.00      A   
ATOM    572  CA  ARG A  64      11.159 -12.619   9.457  1.00 10.00      A   
ATOM    573  CB  ARG A  64       9.934 -13.252   8.795  1.00 10.00      A   
ATOM    574  CG  ARG A  64      10.208 -13.869   7.433  1.00 10.00      A   
ATOM    575  CD  ARG A  64       9.002 -14.638   6.918  1.00 10.00      A   
ATOM    576  NE  ARG A  64       8.994 -14.717   5.457  1.00 10.00      A   
ATOM    577  HE  ARG A  64       9.784 -14.376   4.982  1.00 10.00      A   
ATOM    578  CZ  ARG A  64       7.989 -15.220   4.743  1.00 10.00      A   
ATOM    579  NH1 ARG A  64       6.903 -15.702   5.346  1.00 10.00      A   
ATOM    580 HH11 ARG A  64       6.824 -15.692   6.398  1.00 10.00      A   
ATOM    581 HH12 ARG A  64       6.123 -16.097   4.777  1.00 10.00      A   
ATOM    582  NH2 ARG A  64       8.059 -15.236   3.416  1.00 10.00      A   
ATOM    583 HH21 ARG A  64       7.268 -15.630   2.856  1.00 10.00      A   
ATOM    584 HH22 ARG A  64       8.899 -14.857   2.927  1.00 10.00      A   
ATOM    585  C   ARG A  64      11.694 -11.462   8.617  1.00 10.00      A   
ATOM    586  O   ARG A  64      12.735 -11.589   7.977  1.00 10.00      A   
ATOM    587  N   PHE A  65      10.990 -10.335   8.635  1.00 10.00      A   
ATOM    588  HN  PHE A  65      10.178 -10.281   9.190  1.00 10.00      A   
ATOM    589  CA  PHE A  65      11.395  -9.165   7.859  1.00 10.00      A   
ATOM    590  CB  PHE A  65      10.243  -8.704   6.962  1.00 10.00      A   
ATOM    591  CG  PHE A  65       9.708  -9.746   6.023  1.00 10.00      A   
ATOM    592  CD1 PHE A  65       8.530 -10.417   6.306  1.00 10.00      A   
ATOM    593  CD2 PHE A  65      10.377 -10.045   4.852  1.00 10.00      A   
ATOM    594  CE1 PHE A  65       8.030 -11.367   5.436  1.00 10.00      A   
ATOM    595  CE2 PHE A  65       9.884 -10.995   3.980  1.00 10.00      A   
ATOM    596  CZ  PHE A  65       8.709 -11.657   4.271  1.00 10.00      A   
ATOM    597  C   PHE A  65      11.818  -8.012   8.773  1.00 10.00      A   
ATOM    598  O   PHE A  65      10.972  -7.291   9.306  1.00 10.00      A   
ATOM    599  N   PRO A  66      13.134  -7.827   8.973  1.00 10.00      A   
ATOM    600  CA  PRO A  66      13.664  -6.769   9.830  1.00 10.00      A   
ATOM    601  CB  PRO A  66      14.926  -7.428  10.378  1.00 10.00      A   
ATOM    602  CG  PRO A  66      15.417  -8.287   9.256  1.00 10.00      A   
ATOM    603  CD  PRO A  66      14.213  -8.663   8.421  1.00 10.00      A   
ATOM    604  C   PRO A  66      14.031  -5.486   9.071  1.00 10.00      A   
ATOM    605  O   PRO A  66      14.380  -4.478   9.687  1.00 10.00      A   
ATOM    606  N   LYS A  67      13.944  -5.517   7.744  1.00 10.00      A   
ATOM    607  HN  LYS A  67      13.626  -6.334   7.298  1.00 10.00      A   
ATOM    608  CA  LYS A  67      14.293  -4.351   6.934  1.00 10.00      A   
ATOM    609  CB  LYS A  67      15.391  -4.695   5.921  1.00 10.00      A   
ATOM    610  CG  LYS A  67      16.808  -4.572   6.469  1.00 10.00      A   
ATOM    611  CD  LYS A  67      17.852  -4.810   5.386  1.00 10.00      A   
ATOM    612  CE  LYS A  67      19.261  -4.524   5.892  1.00 10.00      A   
ATOM    613  NZ  LYS A  67      20.293  -4.797   4.854  1.00 10.00      A   
ATOM    614  HZ1 LYS A  67      20.437  -5.821   4.749  1.00 10.00      A   
ATOM    615  HZ2 LYS A  67      21.198  -4.357   5.120  1.00 10.00      A   
ATOM    616  HZ3 LYS A  67      19.996  -4.406   3.939  1.00 10.00      A   
ATOM    617  C   LYS A  67      13.078  -3.756   6.225  1.00 10.00      A   
ATOM    618  O   LYS A  67      13.196  -3.188   5.139  1.00 10.00      A   
ATOM    619  N   VAL A  68      11.914  -3.875   6.844  1.00 10.00      A   
ATOM    620  HN  VAL A  68      11.880  -4.322   7.713  1.00 10.00      A   
ATOM    621  CA  VAL A  68      10.684  -3.341   6.267  1.00 10.00      A   
ATOM    622  CB  VAL A  68       9.436  -3.983   6.908  1.00 10.00      A   
ATOM    623  CG1 VAL A  68       8.157  -3.384   6.341  1.00 10.00      A   
ATOM    624  CG2 VAL A  68       9.454  -5.484   6.699  1.00 10.00      A   
ATOM    625  C   VAL A  68      10.629  -1.825   6.449  1.00 10.00      A   
ATOM    626  O   VAL A  68      10.962  -1.305   7.515  1.00 10.00      A   
ATOM    627  N   ARG A  69      10.219  -1.119   5.402  1.00 10.00      A   
ATOM    628  HN  ARG A  69       9.975  -1.584   4.573  1.00 10.00      A   
ATOM    629  CA  ARG A  69      10.125   0.330   5.458  1.00 10.00      A   
ATOM    630  CB  ARG A  69      11.075   0.979   4.444  1.00 10.00      A   
ATOM    631  CG  ARG A  69      12.549   0.698   4.704  1.00 10.00      A   
ATOM    632  CD  ARG A  69      13.443   1.696   3.983  1.00 10.00      A   
ATOM    633  NE  ARG A  69      14.853   1.312   4.049  1.00 10.00      A   
ATOM    634  HE  ARG A  69      15.058   0.348   4.011  1.00 10.00      A   
ATOM    635  CZ  ARG A  69      15.862   2.176   4.148  1.00 10.00      A   
ATOM    636  NH1 ARG A  69      15.632   3.483   4.190  1.00 10.00      A   
ATOM    637 HH11 ARG A  69      14.652   3.853   4.143  1.00 10.00      A   
ATOM    638 HH12 ARG A  69      16.429   4.151   4.270  1.00 10.00      A   
ATOM    639  NH2 ARG A  69      17.106   1.725   4.208  1.00 10.00      A   
ATOM    640 HH21 ARG A  69      17.904   2.395   4.282  1.00 10.00      A   
ATOM    641 HH22 ARG A  69      17.290   0.701   4.179  1.00 10.00      A   
ATOM    642  C   ARG A  69       8.689   0.803   5.234  1.00 10.00      A   
ATOM    643  O   ARG A  69       8.346   1.939   5.554  1.00 10.00      A   
ATOM    644  N   SER A  70       7.851  -0.069   4.685  1.00 10.00      A   
ATOM    645  HN  SER A  70       8.177  -0.965   4.447  1.00 10.00      A   
ATOM    646  CA  SER A  70       6.454   0.263   4.425  1.00 10.00      A   
ATOM    647  CB  SER A  70       6.232   0.450   2.918  1.00 10.00      A   
ATOM    648  OG  SER A  70       7.259   1.245   2.340  1.00 10.00      A   
ATOM    649  HG  SER A  70       7.784   1.648   3.041  1.00 10.00      A   
ATOM    650  C   SER A  70       5.531  -0.833   4.971  1.00 10.00      A   
ATOM    651  O   SER A  70       5.605  -1.987   4.547  1.00 10.00      A   
ATOM    652  N   VAL A  71       4.663  -0.471   5.911  1.00 10.00      A   
ATOM    653  HN  VAL A  71       4.627   0.472   6.198  1.00 10.00      A   
ATOM    654  CA  VAL A  71       3.748  -1.441   6.519  1.00 10.00      A   
ATOM    655  CB  VAL A  71       4.031  -1.619   8.033  1.00 10.00      A   
ATOM    656  CG1 VAL A  71       3.291  -2.828   8.588  1.00 10.00      A   
ATOM    657  CG2 VAL A  71       5.524  -1.729   8.307  1.00 10.00      A   
ATOM    658  C   VAL A  71       2.288  -1.019   6.337  1.00 10.00      A   
ATOM    659  O   VAL A  71       1.946   0.151   6.520  1.00 10.00      A   
ATOM    660  N   GLU A  72       1.443  -1.972   5.961  1.00 10.00      A   
ATOM    661  HN  GLU A  72       1.786  -2.876   5.801  1.00 10.00      A   
ATOM    662  CA  GLU A  72       0.016  -1.723   5.777  1.00 10.00      A   
ATOM    663  CB  GLU A  72      -0.359  -1.713   4.292  1.00 10.00      A   
ATOM    664  CG  GLU A  72      -1.850  -1.546   4.030  1.00 10.00      A   
ATOM    665  CD  GLU A  72      -2.128  -0.735   2.782  1.00 10.00      A   
ATOM    666  OE1 GLU A  72      -1.530  -1.027   1.730  1.00 10.00      A   
ATOM    667  OE2 GLU A  72      -2.952   0.203   2.850  1.00 10.00      A   
ATOM    668  C   GLU A  72      -0.794  -2.776   6.526  1.00 10.00      A   
ATOM    669  O   GLU A  72      -0.595  -3.977   6.325  1.00 10.00      A   
ATOM    670  N   LEU A  73      -1.699  -2.326   7.391  1.00 10.00      A   
ATOM    671  HN  LEU A  73      -1.831  -1.358   7.491  1.00 10.00      A   
ATOM    672  CA  LEU A  73      -2.513  -3.240   8.180  1.00 10.00      A   
ATOM    673  CB  LEU A  73      -1.996  -3.305   9.623  1.00 10.00      A   
ATOM    674  CG  LEU A  73      -0.495  -3.534   9.809  1.00 10.00      A   
ATOM    675  CD1 LEU A  73      -0.039  -2.990  11.153  1.00 10.00      A   
ATOM    676  CD2 LEU A  73      -0.160  -5.009   9.695  1.00 10.00      A   
ATOM    677  C   LEU A  73      -3.977  -2.818   8.202  1.00 10.00      A   
ATOM    678  O   LEU A  73      -4.294  -1.632   8.260  1.00 10.00      A   
ATOM    679  N   LYS A  74      -4.861  -3.800   8.146  1.00 10.00      A   
ATOM    680  HN  LYS A  74      -4.539  -4.724   8.068  1.00 10.00      A   
ATOM    681  CA  LYS A  74      -6.299  -3.558   8.193  1.00 10.00      A   
ATOM    682  CB  LYS A  74      -6.956  -3.939   6.862  1.00 10.00      A   
ATOM    683  CG  LYS A  74      -6.244  -3.385   5.636  1.00 10.00      A   
ATOM    684  CD  LYS A  74      -6.867  -3.904   4.354  1.00 10.00      A   
ATOM    685  CE  LYS A  74      -6.204  -3.296   3.128  1.00 10.00      A   
ATOM    686  NZ  LYS A  74      -7.018  -3.500   1.904  1.00 10.00      A   
ATOM    687  HZ1 LYS A  74      -7.978  -3.130   2.055  1.00 10.00      A   
ATOM    688  HZ2 LYS A  74      -7.092  -4.515   1.686  1.00 10.00      A   
ATOM    689  HZ3 LYS A  74      -6.587  -3.005   1.095  1.00 10.00      A   
ATOM    690  C   LYS A  74      -6.886  -4.371   9.343  1.00 10.00      A   
ATOM    691  O   LYS A  74      -6.309  -5.391   9.737  1.00 10.00      A   
ATOM    692  N   GLY A  75      -8.007  -3.926   9.896  1.00 10.00      A   
ATOM    693  HN  GLY A  75      -8.433  -3.113   9.547  1.00 10.00      A   
ATOM    694  CA  GLY A  75      -8.595  -4.645  11.015  1.00 10.00      A   
ATOM    695  C   GLY A  75     -10.076  -4.930  10.873  1.00 10.00      A   
ATOM    696  O   GLY A  75     -10.467  -6.040  10.514  1.00 10.00      A   
ATOM    697  N   LYS A  76     -10.894  -3.930  11.173  1.00 10.00      A   
ATOM    698  HN  LYS A  76     -10.508  -3.068  11.440  1.00 10.00      A   
ATOM    699  CA  LYS A  76     -12.347  -4.068  11.107  1.00 10.00      A   
ATOM    700  CB  LYS A  76     -13.038  -2.762  11.523  1.00 10.00      A   
ATOM    701  CG  LYS A  76     -12.818  -2.377  12.978  1.00 10.00      A   
ATOM    702  CD  LYS A  76     -13.770  -1.276  13.421  1.00 10.00      A   
ATOM    703  CE  LYS A  76     -13.242   0.103  13.056  1.00 10.00      A   
ATOM    704  NZ  LYS A  76     -14.148   1.189  13.517  1.00 10.00      A   
ATOM    705  HZ1 LYS A  76     -14.506   0.979  14.469  1.00 10.00      A   
ATOM    706  HZ2 LYS A  76     -14.956   1.289  12.870  1.00 10.00      A   
ATOM    707  HZ3 LYS A  76     -13.632   2.099  13.552  1.00 10.00      A   
ATOM    708  C   LYS A  76     -12.818  -4.485   9.715  1.00 10.00      A   
ATOM    709  O   LYS A  76     -12.279  -4.024   8.706  1.00 10.00      A   
ATOM    710  N   PRO A  77     -13.817  -5.380   9.647  1.00 10.00      A   
ATOM    711  CA  PRO A  77     -14.371  -5.842   8.372  1.00 10.00      A   
ATOM    712  CB  PRO A  77     -15.326  -6.969   8.780  1.00 10.00      A   
ATOM    713  CG  PRO A  77     -15.678  -6.677  10.195  1.00 10.00      A   
ATOM    714  CD  PRO A  77     -14.466  -6.027  10.803  1.00 10.00      A   
ATOM    715  C   PRO A  77     -15.134  -4.723   7.661  1.00 10.00      A   
ATOM    716  O   PRO A  77     -15.311  -3.631   8.206  1.00 10.00      A   
ATOM    717  N   HIS A  78     -15.603  -5.006   6.458  1.00 10.00      A   
ATOM    718  HN  HIS A  78     -15.470  -5.907   6.095  1.00 10.00      A   
ATOM    719  CA  HIS A  78     -16.335  -4.029   5.660  1.00 10.00      A   
ATOM    720  CB  HIS A  78     -16.528  -4.568   4.233  1.00 10.00      A   
ATOM    721  CG  HIS A  78     -17.594  -3.889   3.425  1.00 10.00      A   
ATOM    722  ND1 HIS A  78     -18.836  -4.430   3.203  1.00 10.00      A   
ATOM    723  HD1 HIS A  78     -19.159  -5.300   3.553  1.00 10.00      A   
ATOM    724  CD2 HIS A  78     -17.578  -2.703   2.766  1.00 10.00      A   
ATOM    725  CE1 HIS A  78     -19.524  -3.582   2.433  1.00 10.00      A   
ATOM    726  NE2 HIS A  78     -18.804  -2.513   2.138  1.00 10.00      A   
ATOM    727  C   HIS A  78     -17.667  -3.667   6.318  1.00 10.00      A   
ATOM    728  O   HIS A  78     -18.009  -2.490   6.444  1.00 10.00      A   
ATOM    729  N   PHE A  79     -18.401  -4.682   6.763  1.00 10.00      A   
ATOM    730  HN  PHE A  79     -18.077  -5.608   6.626  1.00 10.00      A   
ATOM    731  CA  PHE A  79     -19.691  -4.469   7.413  1.00 10.00      A   
ATOM    732  CB  PHE A  79     -20.431  -5.793   7.623  1.00 10.00      A   
ATOM    733  CG  PHE A  79     -21.463  -6.098   6.568  1.00 10.00      A   
ATOM    734  CD1 PHE A  79     -21.844  -5.137   5.646  1.00 10.00      A   
ATOM    735  CD2 PHE A  79     -22.056  -7.346   6.503  1.00 10.00      A   
ATOM    736  CE1 PHE A  79     -22.793  -5.418   4.683  1.00 10.00      A   
ATOM    737  CE2 PHE A  79     -23.005  -7.635   5.542  1.00 10.00      A   
ATOM    738  CZ  PHE A  79     -23.375  -6.670   4.631  1.00 10.00      A   
ATOM    739  C   PHE A  79     -19.558  -3.716   8.738  1.00 10.00      A   
ATOM    740  O   PHE A  79     -20.549  -3.222   9.281  1.00 10.00      A   
ATOM    741  N   ALA A  80     -18.335  -3.616   9.254  1.00 10.00      A   
ATOM    742  HN  ALA A  80     -17.578  -4.009   8.767  1.00 10.00      A   
ATOM    743  CA  ALA A  80     -18.093  -2.918  10.516  1.00 10.00      A   
ATOM    744  CB  ALA A  80     -16.669  -3.139  10.995  1.00 10.00      A   
ATOM    745  C   ALA A  80     -18.371  -1.428  10.378  1.00 10.00      A   
ATOM    746  O   ALA A  80     -18.767  -0.770  11.338  1.00 10.00      A   
ATOM    747  N   ASP A  81     -18.183  -0.910   9.170  1.00 10.00      A   
ATOM    748  HN  ASP A  81     -17.885  -1.497   8.439  1.00 10.00      A   
ATOM    749  CA  ASP A  81     -18.408   0.508   8.898  1.00 10.00      A   
ATOM    750  CB  ASP A  81     -17.891   0.870   7.502  1.00 10.00      A   
ATOM    751  CG  ASP A  81     -17.716   2.365   7.294  1.00 10.00      A   
ATOM    752  OD1 ASP A  81     -18.702   3.050   6.962  1.00 10.00      A   
ATOM    753  OD2 ASP A  81     -16.581   2.862   7.445  1.00 10.00      A   
ATOM    754  C   ASP A  81     -19.891   0.849   9.015  1.00 10.00      A   
ATOM    755  O   ASP A  81     -20.265   2.002   9.211  1.00 10.00      A   
ATOM    756  N   PHE A  82     -20.736  -0.175   8.928  1.00 10.00      A   
ATOM    757  HN  PHE A  82     -20.380  -1.080   8.814  1.00 10.00      A   
ATOM    758  CA  PHE A  82     -22.175   0.016   9.012  1.00 10.00      A   
ATOM    759  CB  PHE A  82     -22.901  -0.878   8.008  1.00 10.00      A   
ATOM    760  CG  PHE A  82     -22.390  -0.714   6.609  1.00 10.00      A   
ATOM    761  CD1 PHE A  82     -22.360   0.536   6.009  1.00 10.00      A   
ATOM    762  CD2 PHE A  82     -21.927  -1.803   5.897  1.00 10.00      A   
ATOM    763  CE1 PHE A  82     -21.875   0.692   4.725  1.00 10.00      A   
ATOM    764  CE2 PHE A  82     -21.444  -1.656   4.613  1.00 10.00      A   
ATOM    765  CZ  PHE A  82     -21.416  -0.407   4.027  1.00 10.00      A   
ATOM    766  C   PHE A  82     -22.683  -0.226  10.427  1.00 10.00      A   
ATOM    767  O   PHE A  82     -23.871  -0.483  10.636  1.00 10.00      A   
ATOM    768  N   ASN A  83     -21.771  -0.141  11.394  1.00 10.00      A   
ATOM    769  HN  ASN A  83     -20.836   0.050  11.148  1.00 10.00      A   
ATOM    770  CA  ASN A  83     -22.101  -0.320  12.806  1.00 10.00      A   
ATOM    771  CB  ASN A  83     -23.128   0.710  13.292  1.00 10.00      A   
ATOM    772  CG  ASN A  83     -22.484   2.025  13.688  1.00 10.00      A   
ATOM    773  OD1 ASN A  83     -21.340   2.057  14.143  1.00 10.00      A   
ATOM    774  ND2 ASN A  83     -23.211   3.118  13.515  1.00 10.00      A   
ATOM    775 HD21 ASN A  83     -24.114   3.023  13.147  1.00 10.00      A   
ATOM    776 HD22 ASN A  83     -22.815   3.981  13.762  1.00 10.00      A   
ATOM    777  C   ASN A  83     -22.534  -1.738  13.159  1.00 10.00      A   
ATOM    778  O   ASN A  83     -23.362  -1.938  14.045  1.00 10.00      A   
ATOM    779  N   LEU A  84     -21.978  -2.728  12.470  1.00 10.00      A   
ATOM    780  HN  LEU A  84     -21.350  -2.520  11.750  1.00 10.00      A   
ATOM    781  CA  LEU A  84     -22.301  -4.122  12.762  1.00 10.00      A   
ATOM    782  CB  LEU A  84     -22.309  -4.978  11.494  1.00 10.00      A   
ATOM    783  CG  LEU A  84     -23.689  -5.370  10.959  1.00 10.00      A   
ATOM    784  CD1 LEU A  84     -23.558  -6.171   9.675  1.00 10.00      A   
ATOM    785  CD2 LEU A  84     -24.467  -6.157  12.004  1.00 10.00      A   
ATOM    786  C   LEU A  84     -21.323  -4.683  13.788  1.00 10.00      A   
ATOM    787  O   LEU A  84     -21.426  -5.838  14.208  1.00 10.00      A   
ATOM    788  N   VAL A  85     -20.373  -3.846  14.186  1.00 10.00      A   
ATOM    789  HN  VAL A  85     -20.358  -2.939  13.817  1.00 10.00      A   
ATOM    790  CA  VAL A  85     -19.366  -4.217  15.166  1.00 10.00      A   
ATOM    791  CB  VAL A  85     -17.972  -4.377  14.511  1.00 10.00      A   
ATOM    792  CG1 VAL A  85     -16.922  -4.750  15.545  1.00 10.00      A   
ATOM    793  CG2 VAL A  85     -18.017  -5.423  13.404  1.00 10.00      A   
ATOM    794  C   VAL A  85     -19.310  -3.142  16.252  1.00 10.00      A   
ATOM    795  O   VAL A  85     -19.100  -1.964  15.955  1.00 10.00      A   
ATOM    796  N   PRO A  86     -19.537  -3.531  17.516  1.00 10.00      A   
ATOM    797  CA  PRO A  86     -19.523  -2.604  18.651  1.00 10.00      A   
ATOM    798  CB  PRO A  86     -19.965  -3.466  19.841  1.00 10.00      A   
ATOM    799  CG  PRO A  86     -20.548  -4.701  19.241  1.00 10.00      A   
ATOM    800  CD  PRO A  86     -19.833  -4.907  17.939  1.00 10.00      A   
ATOM    801  C   PRO A  86     -18.137  -2.015  18.912  1.00 10.00      A   
ATOM    802  O   PRO A  86     -17.118  -2.566  18.488  1.00 10.00      A   
ATOM    803  N   ASP A  87     -18.112  -0.887  19.604  1.00 10.00      A   
ATOM    804  HN  ASP A  87     -18.960  -0.493  19.900  1.00 10.00      A   
ATOM    805  CA  ASP A  87     -16.861  -0.214  19.934  1.00 10.00      A   
ATOM    806  CB  ASP A  87     -17.109   1.240  20.341  1.00 10.00      A   
ATOM    807  CG  ASP A  87     -17.459   2.130  19.172  1.00 10.00      A   
ATOM    808  OD1 ASP A  87     -18.631   2.559  19.080  1.00 10.00      A   
ATOM    809  OD2 ASP A  87     -16.570   2.403  18.339  1.00 10.00      A   
ATOM    810  C   ASP A  87     -16.150  -0.939  21.062  1.00 10.00      A   
ATOM    811  O   ASP A  87     -16.768  -1.310  22.063  1.00 10.00      A   
ATOM    812  N   GLY A  88     -14.853  -1.134  20.902  1.00 10.00      A   
ATOM    813  HN  GLY A  88     -14.412  -0.812  20.086  1.00 10.00      A   
ATOM    814  CA  GLY A  88     -14.079  -1.816  21.915  1.00 10.00      A   
ATOM    815  C   GLY A  88     -13.805  -3.250  21.527  1.00 10.00      A   
ATOM    816  O   GLY A  88     -13.273  -4.030  22.319  1.00 10.00      A   
ATOM    817  N   TRP A  89     -14.179  -3.594  20.300  1.00 10.00      A   
ATOM    818  HN  TRP A  89     -14.603  -2.919  19.727  1.00 10.00      A   
ATOM    819  CA  TRP A  89     -13.972  -4.935  19.777  1.00 10.00      A   
ATOM    820  CB  TRP A  89     -14.650  -5.082  18.406  1.00 10.00      A   
ATOM    821  CG  TRP A  89     -14.042  -6.136  17.520  1.00 10.00      A   
ATOM    822  CD1 TRP A  89     -14.244  -7.486  17.581  1.00 10.00      A   
ATOM    823  CD2 TRP A  89     -13.128  -5.920  16.436  1.00 10.00      A   
ATOM    824  NE1 TRP A  89     -13.506  -8.119  16.610  1.00 10.00      A   
ATOM    825  HE1 TRP A  89     -13.482  -9.090  16.452  1.00 10.00      A   
ATOM    826  CE2 TRP A  89     -12.814  -7.179  15.894  1.00 10.00      A   
ATOM    827  CE3 TRP A  89     -12.543  -4.783  15.876  1.00 10.00      A   
ATOM    828  CZ2 TRP A  89     -11.943  -7.332  14.819  1.00 10.00      A   
ATOM    829  CZ3 TRP A  89     -11.680  -4.938  14.810  1.00 10.00      A   
ATOM    830  CH2 TRP A  89     -11.387  -6.202  14.292  1.00 10.00      A   
ATOM    831  C   TRP A  89     -12.484  -5.229  19.665  1.00 10.00      A   
ATOM    832  O   TRP A  89     -12.020  -6.291  20.076  1.00 10.00      A   
ATOM    833  N   GLY A  90     -11.750  -4.275  19.114  1.00 10.00      A   
ATOM    834  HN  GLY A  90     -12.187  -3.447  18.812  1.00 10.00      A   
ATOM    835  CA  GLY A  90     -10.324  -4.434  18.938  1.00 10.00      A   
ATOM    836  C   GLY A  90      -9.822  -3.617  17.768  1.00 10.00      A   
ATOM    837  O   GLY A  90     -10.335  -2.530  17.505  1.00 10.00      A   
ATOM    838  N   GLY A  91      -8.838  -4.141  17.055  1.00 10.00      A   
ATOM    839  HN  GLY A  91      -8.471  -5.019  17.306  1.00 10.00      A   
ATOM    840  CA  GLY A  91      -8.283  -3.431  15.924  1.00 10.00      A   
ATOM    841  C   GLY A  91      -7.284  -2.390  16.374  1.00 10.00      A   
ATOM    842  O   GLY A  91      -7.086  -1.372  15.710  1.00 10.00      A   
ATOM    843  N   TYR A  92      -6.653  -2.648  17.512  1.00 10.00      A   
ATOM    844  HN  TYR A  92      -6.846  -3.487  17.984  1.00 10.00      A   
ATOM    845  CA  TYR A  92      -5.676  -1.727  18.069  1.00 10.00      A   
ATOM    846  CB  TYR A  92      -5.559  -1.906  19.583  1.00 10.00      A   
ATOM    847  CG  TYR A  92      -6.826  -1.576  20.337  1.00 10.00      A   
ATOM    848  CD1 TYR A  92      -7.633  -2.581  20.851  1.00 10.00      A   
ATOM    849  CD2 TYR A  92      -7.219  -0.257  20.529  1.00 10.00      A   
ATOM    850  CE1 TYR A  92      -8.795  -2.283  21.537  1.00 10.00      A   
ATOM    851  CE2 TYR A  92      -8.377   0.051  21.214  1.00 10.00      A   
ATOM    852  CZ  TYR A  92      -9.160  -0.966  21.716  1.00 10.00      A   
ATOM    853  OH  TYR A  92     -10.317  -0.666  22.403  1.00 10.00      A   
ATOM    854  HH  TYR A  92     -10.907  -0.155  21.834  1.00 10.00      A   
ATOM    855  C   TYR A  92      -4.317  -1.900  17.409  1.00 10.00      A   
ATOM    856  O   TYR A  92      -3.786  -3.006  17.336  1.00 10.00      A   
ATOM    857  N   VAL A  93      -3.759  -0.798  16.931  1.00 10.00      A   
ATOM    858  HN  VAL A  93      -4.240   0.053  17.015  1.00 10.00      A   
ATOM    859  CA  VAL A  93      -2.459  -0.820  16.268  1.00 10.00      A   
ATOM    860  CB  VAL A  93      -2.395   0.238  15.142  1.00 10.00      A   
ATOM    861  CG1 VAL A  93      -2.272   1.646  15.707  1.00 10.00      A   
ATOM    862  CG2 VAL A  93      -1.273  -0.068  14.163  1.00 10.00      A   
ATOM    863  C   VAL A  93      -1.324  -0.600  17.272  1.00 10.00      A   
ATOM    864  O   VAL A  93      -0.144  -0.692  16.925  1.00 10.00      A   
ATOM    865  N   TYR A  94      -1.700  -0.346  18.523  1.00 10.00      A   
ATOM    866  HN  TYR A  94      -2.654  -0.324  18.728  1.00 10.00      A   
ATOM    867  CA  TYR A  94      -0.739  -0.103  19.601  1.00 10.00      A   
ATOM    868  CB  TYR A  94      -1.448   0.090  20.952  1.00 10.00      A   
ATOM    869  CG  TYR A  94      -0.514   0.468  22.079  1.00 10.00      A   
ATOM    870  CD1 TYR A  94      -0.070   1.777  22.226  1.00 10.00      A   
ATOM    871  CD2 TYR A  94      -0.076  -0.479  22.998  1.00 10.00      A   
ATOM    872  CE1 TYR A  94       0.784   2.133  23.253  1.00 10.00      A   
ATOM    873  CE2 TYR A  94       0.778  -0.130  24.028  1.00 10.00      A   
ATOM    874  CZ  TYR A  94       1.205   1.177  24.151  1.00 10.00      A   
ATOM    875  OH  TYR A  94       2.055   1.526  25.176  1.00 10.00      A   
ATOM    876  HH  TYR A  94       2.818   0.933  25.175  1.00 10.00      A   
ATOM    877  C   TYR A  94       0.355  -1.179  19.691  1.00 10.00      A   
ATOM    878  O   TYR A  94       1.543  -0.845  19.653  1.00 10.00      A   
ATOM    879  N   PRO A  95      -0.013  -2.481  19.801  1.00 10.00      A   
ATOM    880  CA  PRO A  95       0.972  -3.575  19.897  1.00 10.00      A   
ATOM    881  CB  PRO A  95       0.111  -4.840  19.839  1.00 10.00      A   
ATOM    882  CG  PRO A  95      -1.213  -4.403  20.356  1.00 10.00      A   
ATOM    883  CD  PRO A  95      -1.395  -2.997  19.861  1.00 10.00      A   
ATOM    884  C   PRO A  95       1.963  -3.562  18.735  1.00 10.00      A   
ATOM    885  O   PRO A  95       3.145  -3.872  18.908  1.00 10.00      A   
ATOM    886  N   TRP A  96       1.476  -3.189  17.557  1.00 10.00      A   
ATOM    887  HN  TRP A  96       0.530  -2.936  17.490  1.00 10.00      A   
ATOM    888  CA  TRP A  96       2.315  -3.130  16.368  1.00 10.00      A   
ATOM    889  CB  TRP A  96       1.463  -2.999  15.102  1.00 10.00      A   
ATOM    890  CG  TRP A  96       0.657  -4.220  14.788  1.00 10.00      A   
ATOM    891  CD1 TRP A  96      -0.542  -4.573  15.334  1.00 10.00      A   
ATOM    892  CD2 TRP A  96       0.988  -5.252  13.848  1.00 10.00      A   
ATOM    893  NE1 TRP A  96      -0.972  -5.764  14.807  1.00 10.00      A   
ATOM    894  HE1 TRP A  96      -1.806  -6.227  15.050  1.00 10.00      A   
ATOM    895  CE2 TRP A  96      -0.053  -6.199  13.886  1.00 10.00      A   
ATOM    896  CE3 TRP A  96       2.064  -5.466  12.979  1.00 10.00      A   
ATOM    897  CZ2 TRP A  96      -0.050  -7.343  13.089  1.00 10.00      A   
ATOM    898  CZ3 TRP A  96       2.064  -6.601  12.190  1.00 10.00      A   
ATOM    899  CH2 TRP A  96       1.015  -7.525  12.249  1.00 10.00      A   
ATOM    900  C   TRP A  96       3.283  -1.962  16.459  1.00 10.00      A   
ATOM    901  O   TRP A  96       4.485  -2.123  16.259  1.00 10.00      A   
ATOM    902  N   ILE A  97       2.750  -0.791  16.783  1.00 10.00      A   
ATOM    903  HN  ILE A  97       1.784  -0.738  16.953  1.00 10.00      A   
ATOM    904  CA  ILE A  97       3.557   0.415  16.902  1.00 10.00      A   
ATOM    905  CB  ILE A  97       2.692   1.638  17.285  1.00 10.00      A   
ATOM    906  CG1 ILE A  97       1.641   1.924  16.207  1.00 10.00      A   
ATOM    907  CG2 ILE A  97       3.549   2.870  17.534  1.00 10.00      A   
ATOM    908  CD1 ILE A  97       2.217   2.207  14.836  1.00 10.00      A   
ATOM    909  C   ILE A  97       4.659   0.223  17.940  1.00 10.00      A   
ATOM    910  O   ILE A  97       5.824   0.533  17.686  1.00 10.00      A   
ATOM    911  N   GLU A  98       4.287  -0.324  19.091  1.00 10.00      A   
ATOM    912  HN  GLU A  98       3.344  -0.576  19.215  1.00 10.00      A   
ATOM    913  CA  GLU A  98       5.228  -0.564  20.180  1.00 10.00      A   
ATOM    914  CB  GLU A  98       4.504  -1.249  21.342  1.00 10.00      A   
ATOM    915  CG  GLU A  98       5.342  -1.413  22.597  1.00 10.00      A   
ATOM    916  CD  GLU A  98       4.819  -2.515  23.495  1.00 10.00      A   
ATOM    917  OE1 GLU A  98       3.906  -2.252  24.307  1.00 10.00      A   
ATOM    918  OE2 GLU A  98       5.315  -3.655  23.390  1.00 10.00      A   
ATOM    919  C   GLU A  98       6.413  -1.417  19.719  1.00 10.00      A   
ATOM    920  O   GLU A  98       7.574  -1.031  19.886  1.00 10.00      A   
ATOM    921  N   ALA A  99       6.111  -2.555  19.107  1.00 10.00      A   
ATOM    922  HN  ALA A  99       5.167  -2.793  18.979  1.00 10.00      A   
ATOM    923  CA  ALA A  99       7.142  -3.466  18.629  1.00 10.00      A   
ATOM    924  CB  ALA A  99       6.531  -4.804  18.249  1.00 10.00      A   
ATOM    925  C   ALA A  99       7.934  -2.879  17.461  1.00 10.00      A   
ATOM    926  O   ALA A  99       9.146  -3.065  17.376  1.00 10.00      A   
ATOM    927  N   MET A 100       7.252  -2.163  16.571  1.00 10.00      A   
ATOM    928  HN  MET A 100       6.280  -2.039  16.695  1.00 10.00      A   
ATOM    929  CA  MET A 100       7.906  -1.569  15.406  1.00 10.00      A   
ATOM    930  CB  MET A 100       6.887  -1.037  14.400  1.00 10.00      A   
ATOM    931  CG  MET A 100       6.200  -2.119  13.581  1.00 10.00      A   
ATOM    932  SD  MET A 100       5.482  -1.490  12.053  1.00 10.00      A   
ATOM    933  CE  MET A 100       4.397  -0.215  12.684  1.00 10.00      A   
ATOM    934  C   MET A 100       8.898  -0.479  15.787  1.00 10.00      A   
ATOM    935  O   MET A 100       9.988  -0.407  15.222  1.00 10.00      A   
ATOM    936  N   SER A 101       8.529   0.348  16.757  1.00 10.00      A   
ATOM    937  HN  SER A 101       7.651   0.227  17.178  1.00 10.00      A   
ATOM    938  CA  SER A 101       9.384   1.442  17.208  1.00 10.00      A   
ATOM    939  CB  SER A 101       8.649   2.302  18.233  1.00 10.00      A   
ATOM    940  OG  SER A 101       7.351   2.634  17.782  1.00 10.00      A   
ATOM    941  HG  SER A 101       6.761   1.885  17.934  1.00 10.00      A   
ATOM    942  C   SER A 101      10.683   0.930  17.817  1.00 10.00      A   
ATOM    943  O   SER A 101      11.689   1.641  17.857  1.00 10.00      A   
ATOM    944  N   SER A 102      10.661  -0.306  18.281  1.00 10.00      A   
ATOM    945  HN  SER A 102       9.834  -0.828  18.213  1.00 10.00      A   
ATOM    946  CA  SER A 102      11.830  -0.903  18.901  1.00 10.00      A   
ATOM    947  CB  SER A 102      11.406  -1.651  20.165  1.00 10.00      A   
ATOM    948  OG  SER A 102      10.411  -0.920  20.873  1.00 10.00      A   
ATOM    949  HG  SER A 102       9.537  -1.273  20.656  1.00 10.00      A   
ATOM    950  C   SER A 102      12.542  -1.851  17.944  1.00 10.00      A   
ATOM    951  O   SER A 102      13.448  -2.588  18.341  1.00 10.00      A   
ATOM    952  N   SER A 103      12.144  -1.823  16.682  1.00 10.00      A   
ATOM    953  HN  SER A 103      11.437  -1.198  16.415  1.00 10.00      A   
ATOM    954  CA  SER A 103      12.740  -2.695  15.685  1.00 10.00      A   
ATOM    955  CB  SER A 103      11.772  -3.823  15.331  1.00 10.00      A   
ATOM    956  OG  SER A 103      11.309  -4.475  16.502  1.00 10.00      A   
ATOM    957  HG  SER A 103      10.516  -4.029  16.825  1.00 10.00      A   
ATOM    958  C   SER A 103      13.142  -1.925  14.431  1.00 10.00      A   
ATOM    959  O   SER A 103      14.332  -1.736  14.164  1.00 10.00      A   
ATOM    960  N   TYR A 104      12.148  -1.456  13.686  1.00 10.00      A   
ATOM    961  HN  TYR A 104      11.223  -1.584  13.986  1.00 10.00      A   
ATOM    962  CA  TYR A 104      12.393  -0.725  12.457  1.00 10.00      A   
ATOM    963  CB  TYR A 104      11.116  -0.650  11.617  1.00 10.00      A   
ATOM    964  CG  TYR A 104      10.534  -2.005  11.280  1.00 10.00      A   
ATOM    965  CD1 TYR A 104       9.297  -2.390  11.776  1.00 10.00      A   
ATOM    966  CD2 TYR A 104      11.220  -2.893  10.464  1.00 10.00      A   
ATOM    967  CE1 TYR A 104       8.759  -3.621  11.469  1.00 10.00      A   
ATOM    968  CE2 TYR A 104      10.688  -4.130  10.153  1.00 10.00      A   
ATOM    969  CZ  TYR A 104       9.459  -4.487  10.659  1.00 10.00      A   
ATOM    970  OH  TYR A 104       8.923  -5.710  10.346  1.00 10.00      A   
ATOM    971  HH  TYR A 104       9.633  -6.310  10.079  1.00 10.00      A   
ATOM    972  C   TYR A 104      12.921   0.670  12.745  1.00 10.00      A   
ATOM    973  O   TYR A 104      12.261   1.478  13.394  1.00 10.00      A   
ATOM    974  N   THR A 105      14.119   0.943  12.266  1.00 10.00      A   
ATOM    975  HN  THR A 105      14.605   0.255  11.763  1.00 10.00      A   
ATOM    976  CA  THR A 105      14.738   2.239  12.469  1.00 10.00      A   
ATOM    977  CB  THR A 105      16.163   2.068  13.025  1.00 10.00      A   
ATOM    978  OG1 THR A 105      16.520   0.678  12.969  1.00 10.00      A   
ATOM    979  HG1 THR A 105      15.840   0.157  13.415  1.00 10.00      A   
ATOM    980  CG2 THR A 105      16.233   2.540  14.470  1.00 10.00      A   
ATOM    981  C   THR A 105      14.789   3.017  11.157  1.00 10.00      A   
ATOM    982  O   THR A 105      15.250   4.160  11.113  1.00 10.00      A   
ATOM    983  N   TRP A 106      14.306   2.387  10.090  1.00 10.00      A   
ATOM    984  HN  TRP A 106      13.953   1.474  10.189  1.00 10.00      A   
ATOM    985  CA  TRP A 106      14.293   3.009   8.774  1.00 10.00      A   
ATOM    986  CB  TRP A 106      15.271   2.303   7.832  1.00 10.00      A   
ATOM    987  CG  TRP A 106      16.695   2.307   8.299  1.00 10.00      A   
ATOM    988  CD1 TRP A 106      17.294   1.378   9.096  1.00 10.00      A   
ATOM    989  CD2 TRP A 106      17.701   3.279   7.987  1.00 10.00      A   
ATOM    990  NE1 TRP A 106      18.608   1.710   9.303  1.00 10.00      A   
ATOM    991  HE1 TRP A 106      19.245   1.196   9.846  1.00 10.00      A   
ATOM    992  CE2 TRP A 106      18.884   2.874   8.634  1.00 10.00      A   
ATOM    993  CE3 TRP A 106      17.716   4.454   7.226  1.00 10.00      A   
ATOM    994  CZ2 TRP A 106      20.070   3.599   8.544  1.00 10.00      A   
ATOM    995  CZ3 TRP A 106      18.894   5.171   7.138  1.00 10.00      A   
ATOM    996  CH2 TRP A 106      20.054   4.742   7.793  1.00 10.00      A   
ATOM    997  C   TRP A 106      12.893   2.985   8.169  1.00 10.00      A   
ATOM    998  O   TRP A 106      12.735   3.062   6.954  1.00 10.00      A   
ATOM    999  N   LEU A 107      11.879   2.875   9.023  1.00 10.00      A   
ATOM   1000  HN  LEU A 107      12.065   2.825   9.982  1.00 10.00      A   
ATOM   1001  CA  LEU A 107      10.496   2.844   8.560  1.00 10.00      A   
ATOM   1002  CB  LEU A 107       9.551   2.460   9.697  1.00 10.00      A   
ATOM   1003  CG  LEU A 107       8.244   1.785   9.274  1.00 10.00      A   
ATOM   1004  CD1 LEU A 107       7.746   0.859  10.369  1.00 10.00      A   
ATOM   1005  CD2 LEU A 107       7.186   2.824   8.938  1.00 10.00      A   
ATOM   1006  C   LEU A 107      10.119   4.200   7.975  1.00 10.00      A   
ATOM   1007  O   LEU A 107      10.433   5.242   8.558  1.00 10.00      A   
ATOM   1008  N   GLU A 108       9.438   4.186   6.833  1.00 10.00      A   
ATOM   1009  HN  GLU A 108       9.173   3.325   6.438  1.00 10.00      A   
ATOM   1010  CA  GLU A 108       9.071   5.424   6.164  1.00 10.00      A   
ATOM   1011  CB  GLU A 108       9.939   5.616   4.911  1.00 10.00      A   
ATOM   1012  CG  GLU A 108      11.437   5.489   5.177  1.00 10.00      A   
ATOM   1013  CD  GLU A 108      12.291   5.475   3.924  1.00 10.00      A   
ATOM   1014  OE1 GLU A 108      11.740   5.623   2.808  1.00 10.00      A   
ATOM   1015  OE2 GLU A 108      13.527   5.323   4.046  1.00 10.00      A   
ATOM   1016  C   GLU A 108       7.580   5.511   5.816  1.00 10.00      A   
ATOM   1017  O   GLU A 108       7.027   6.612   5.748  1.00 10.00      A   
ATOM   1018  N   GLU A 109       6.919   4.371   5.599  1.00 10.00      A   
ATOM   1019  HN  GLU A 109       7.387   3.510   5.682  1.00 10.00      A   
ATOM   1020  CA  GLU A 109       5.498   4.382   5.236  1.00 10.00      A   
ATOM   1021  CB  GLU A 109       5.300   3.974   3.771  1.00 10.00      A   
ATOM   1022  CG  GLU A 109       5.488   5.106   2.780  1.00 10.00      A   
ATOM   1023  CD  GLU A 109       5.095   4.727   1.365  1.00 10.00      A   
ATOM   1024  OE1 GLU A 109       3.939   4.306   1.143  1.00 10.00      A   
ATOM   1025  OE2 GLU A 109       5.943   4.857   0.460  1.00 10.00      A   
ATOM   1026  C   GLU A 109       4.639   3.499   6.134  1.00 10.00      A   
ATOM   1027  O   GLU A 109       4.974   2.342   6.395  1.00 10.00      A   
ATOM   1028  N   ILE A 110       3.521   4.053   6.589  1.00 10.00      A   
ATOM   1029  HN  ILE A 110       3.319   4.986   6.348  1.00 10.00      A   
ATOM   1030  CA  ILE A 110       2.576   3.329   7.432  1.00 10.00      A   
ATOM   1031  CB  ILE A 110       2.692   3.733   8.927  1.00 10.00      A   
ATOM   1032  CG1 ILE A 110       3.834   2.968   9.604  1.00 10.00      A   
ATOM   1033  CG2 ILE A 110       1.380   3.506   9.674  1.00 10.00      A   
ATOM   1034  CD1 ILE A 110       4.032   3.319  11.064  1.00 10.00      A   
ATOM   1035  C   ILE A 110       1.150   3.576   6.937  1.00 10.00      A   
ATOM   1036  O   ILE A 110       0.711   4.722   6.817  1.00 10.00      A   
ATOM   1037  N   ARG A 111       0.444   2.501   6.621  1.00 10.00      A   
ATOM   1038  HN  ARG A 111       0.860   1.614   6.710  1.00 10.00      A   
ATOM   1039  CA  ARG A 111      -0.927   2.595   6.139  1.00 10.00      A   
ATOM   1040  CB  ARG A 111      -0.998   2.239   4.653  1.00 10.00      A   
ATOM   1041  CG  ARG A 111      -0.172   3.160   3.770  1.00 10.00      A   
ATOM   1042  CD  ARG A 111      -0.096   2.658   2.338  1.00 10.00      A   
ATOM   1043  NE  ARG A 111       0.880   3.426   1.564  1.00 10.00      A   
ATOM   1044  HE  ARG A 111       1.830   3.268   1.759  1.00 10.00      A   
ATOM   1045  CZ  ARG A 111       0.564   4.315   0.618  1.00 10.00      A   
ATOM   1046  NH1 ARG A 111      -0.706   4.556   0.307  1.00 10.00      A   
ATOM   1047 HH11 ARG A 111      -0.941   5.257  -0.434  1.00 10.00      A   
ATOM   1048 HH12 ARG A 111      -1.473   4.045   0.795  1.00 10.00      A   
ATOM   1049  NH2 ARG A 111       1.528   4.979   0.003  1.00 10.00      A   
ATOM   1050 HH21 ARG A 111       1.299   5.678  -0.739  1.00 10.00      A   
ATOM   1051 HH22 ARG A 111       2.530   4.808   0.267  1.00 10.00      A   
ATOM   1052  C   ARG A 111      -1.838   1.695   6.963  1.00 10.00      A   
ATOM   1053  O   ARG A 111      -1.469   0.566   7.291  1.00 10.00      A   
ATOM   1054  N   LEU A 112      -3.010   2.203   7.319  1.00 10.00      A   
ATOM   1055  HN  LEU A 112      -3.245   3.117   7.035  1.00 10.00      A   
ATOM   1056  CA  LEU A 112      -3.963   1.446   8.115  1.00 10.00      A   
ATOM   1057  CB  LEU A 112      -3.856   1.843   9.590  1.00 10.00      A   
ATOM   1058  CG  LEU A 112      -2.531   1.532  10.289  1.00 10.00      A   
ATOM   1059  CD1 LEU A 112      -2.384   2.368  11.549  1.00 10.00      A   
ATOM   1060  CD2 LEU A 112      -2.439   0.054  10.623  1.00 10.00      A   
ATOM   1061  C   LEU A 112      -5.389   1.683   7.634  1.00 10.00      A   
ATOM   1062  O   LEU A 112      -5.775   2.813   7.334  1.00 10.00      A   
ATOM   1063  N   LYS A 113      -6.164   0.611   7.557  1.00 10.00      A   
ATOM   1064  HN  LYS A 113      -5.790  -0.266   7.793  1.00 10.00      A   
ATOM   1065  CA  LYS A 113      -7.554   0.698   7.134  1.00 10.00      A   
ATOM   1066  CB  LYS A 113      -7.780   0.057   5.756  1.00 10.00      A   
ATOM   1067  CG  LYS A 113      -9.199   0.244   5.218  1.00 10.00      A   
ATOM   1068  CD  LYS A 113      -9.461  -0.594   3.972  1.00 10.00      A   
ATOM   1069  CE  LYS A 113     -10.929  -0.522   3.551  1.00 10.00      A   
ATOM   1070  NZ  LYS A 113     -11.253  -1.502   2.478  1.00 10.00      A   
ATOM   1071  HZ1 LYS A 113     -12.097  -2.055   2.733  1.00 10.00      A   
ATOM   1072  HZ2 LYS A 113     -10.460  -2.158   2.351  1.00 10.00      A   
ATOM   1073  HZ3 LYS A 113     -11.433  -1.013   1.578  1.00 10.00      A   
ATOM   1074  C   LYS A 113      -8.464   0.049   8.174  1.00 10.00      A   
ATOM   1075  O   LYS A 113      -8.288  -1.118   8.525  1.00 10.00      A   
ATOM   1076  N   ARG A 114      -9.424   0.826   8.673  1.00 10.00      A   
ATOM   1077  HN  ARG A 114      -9.484   1.760   8.361  1.00 10.00      A   
ATOM   1078  CA  ARG A 114     -10.385   0.353   9.669  1.00 10.00      A   
ATOM   1079  CB  ARG A 114     -11.303  -0.724   9.086  1.00 10.00      A   
ATOM   1080  CG  ARG A 114     -12.164  -0.266   7.917  1.00 10.00      A   
ATOM   1081  CD  ARG A 114     -13.172  -1.343   7.546  1.00 10.00      A   
ATOM   1082  NE  ARG A 114     -13.844  -1.083   6.278  1.00 10.00      A   
ATOM   1083  HE  ARG A 114     -14.417  -0.284   6.225  1.00 10.00      A   
ATOM   1084  CZ  ARG A 114     -13.723  -1.866   5.201  1.00 10.00      A   
ATOM   1085  NH1 ARG A 114     -12.953  -2.944   5.238  1.00 10.00      A   
ATOM   1086 HH11 ARG A 114     -12.863  -3.550   4.383  1.00 10.00      A   
ATOM   1087 HH12 ARG A 114     -12.436  -3.198   6.104  1.00 10.00      A   
ATOM   1088  NH2 ARG A 114     -14.380  -1.586   4.086  1.00 10.00      A   
ATOM   1089 HH21 ARG A 114     -15.000  -0.753   4.031  1.00 10.00      A   
ATOM   1090 HH22 ARG A 114     -14.277  -2.217   3.247  1.00 10.00      A   
ATOM   1091  C   ARG A 114      -9.693  -0.149  10.937  1.00 10.00      A   
ATOM   1092  O   ARG A 114      -9.892  -1.289  11.359  1.00 10.00      A   
ATOM   1093  N   MET A 115      -8.888   0.715  11.540  1.00 10.00      A   
ATOM   1094  HN  MET A 115      -8.788   1.618  11.164  1.00 10.00      A   
ATOM   1095  CA  MET A 115      -8.154   0.367  12.751  1.00 10.00      A   
ATOM   1096  CB  MET A 115      -6.654   0.249  12.446  1.00 10.00      A   
ATOM   1097  CG  MET A 115      -6.281  -0.930  11.557  1.00 10.00      A   
ATOM   1098  SD  MET A 115      -6.156  -2.483  12.466  1.00 10.00      A   
ATOM   1099  CE  MET A 115      -4.612  -2.239  13.338  1.00 10.00      A   
ATOM   1100  C   MET A 115      -8.371   1.420  13.830  1.00 10.00      A   
ATOM   1101  O   MET A 115      -8.788   2.542  13.544  1.00 10.00      A   
ATOM   1102  N   VAL A 116      -8.094   1.056  15.068  1.00 10.00      A   
ATOM   1103  HN  VAL A 116      -7.770   0.144  15.245  1.00 10.00      A   
ATOM   1104  CA  VAL A 116      -8.244   1.977  16.180  1.00 10.00      A   
ATOM   1105  CB  VAL A 116      -8.956   1.322  17.384  1.00 10.00      A   
ATOM   1106  CG1 VAL A 116      -9.185   2.343  18.491  1.00 10.00      A   
ATOM   1107  CG2 VAL A 116     -10.279   0.709  16.953  1.00 10.00      A   
ATOM   1108  C   VAL A 116      -6.867   2.473  16.598  1.00 10.00      A   
ATOM   1109  O   VAL A 116      -6.095   1.749  17.238  1.00 10.00      A   
ATOM   1110  N   VAL A 117      -6.550   3.692  16.197  1.00 10.00      A   
ATOM   1111  HN  VAL A 117      -7.214   4.216  15.695  1.00 10.00      A   
ATOM   1112  CA  VAL A 117      -5.264   4.289  16.506  1.00 10.00      A   
ATOM   1113  CB  VAL A 117      -4.647   4.974  15.266  1.00 10.00      A   
ATOM   1114  CG1 VAL A 117      -3.226   5.432  15.553  1.00 10.00      A   
ATOM   1115  CG2 VAL A 117      -4.685   4.051  14.057  1.00 10.00      A   
ATOM   1116  C   VAL A 117      -5.413   5.319  17.614  1.00 10.00      A   
ATOM   1117  O   VAL A 117      -6.100   6.320  17.446  1.00 10.00      A   
ATOM   1118  N   THR A 118      -4.789   5.059  18.747  1.00 10.00      A   
ATOM   1119  HN  THR A 118      -4.285   4.227  18.837  1.00 10.00      A   
ATOM   1120  CA  THR A 118      -4.843   5.977  19.867  1.00 10.00      A   
ATOM   1121  CB  THR A 118      -4.671   5.218  21.192  1.00 10.00      A   
ATOM   1122  OG1 THR A 118      -3.724   4.151  21.013  1.00 10.00      A   
ATOM   1123  HG1 THR A 118      -3.714   3.598  21.805  1.00 10.00      A   
ATOM   1124  CG2 THR A 118      -6.001   4.639  21.652  1.00 10.00      A   
ATOM   1125  C   THR A 118      -3.745   7.027  19.728  1.00 10.00      A   
ATOM   1126  O   THR A 118      -2.743   6.788  19.048  1.00 10.00      A   
ATOM   1127  N   ASP A 119      -3.929   8.179  20.371  1.00 10.00      A   
ATOM   1128  HN  ASP A 119      -4.742   8.302  20.904  1.00 10.00      A   
ATOM   1129  CA  ASP A 119      -2.951   9.269  20.307  1.00 10.00      A   
ATOM   1130  CB  ASP A 119      -3.431  10.497  21.096  1.00 10.00      A   
ATOM   1131  CG  ASP A 119      -4.701  11.115  20.540  1.00 10.00      A   
ATOM   1132  OD1 ASP A 119      -4.623  11.911  19.579  1.00 10.00      A   
ATOM   1133  OD2 ASP A 119      -5.787  10.818  21.073  1.00 10.00      A   
ATOM   1134  C   ASP A 119      -1.588   8.807  20.820  1.00 10.00      A   
ATOM   1135  O   ASP A 119      -0.547   9.325  20.407  1.00 10.00      A   
ATOM   1136  N   ASP A 120      -1.614   7.821  21.715  1.00 10.00      A   
ATOM   1137  HN  ASP A 120      -2.483   7.474  22.006  1.00 10.00      A   
ATOM   1138  CA  ASP A 120      -0.398   7.246  22.293  1.00 10.00      A   
ATOM   1139  CB  ASP A 120      -0.780   6.088  23.224  1.00 10.00      A   
ATOM   1140  CG  ASP A 120      -0.033   6.088  24.540  1.00 10.00      A   
ATOM   1141  OD1 ASP A 120       0.557   7.125  24.893  1.00 10.00      A   
ATOM   1142  OD2 ASP A 120      -0.066   5.055  25.248  1.00 10.00      A   
ATOM   1143  C   ASP A 120       0.499   6.700  21.188  1.00 10.00      A   
ATOM   1144  O   ASP A 120       1.713   6.907  21.186  1.00 10.00      A   
ATOM   1145  N   CYS A 121      -0.124   6.007  20.241  1.00 10.00      A   
ATOM   1146  HN  CYS A 121      -1.097   5.898  20.297  1.00 10.00      A   
ATOM   1147  CA  CYS A 121       0.589   5.409  19.118  1.00 10.00      A   
ATOM   1148  CB  CYS A 121      -0.349   4.498  18.326  1.00 10.00      A   
ATOM   1149  SG  CYS A 121      -1.298   3.344  19.343  1.00 10.00      A   
ATOM   1150  HG  CYS A 121      -2.284   4.023  19.925  1.00 10.00      A   
ATOM   1151  C   CYS A 121       1.163   6.481  18.199  1.00 10.00      A   
ATOM   1152  O   CYS A 121       2.277   6.351  17.702  1.00 10.00      A   
ATOM   1153  N   LEU A 122       0.392   7.539  17.983  1.00 10.00      A   
ATOM   1154  HN  LEU A 122      -0.488   7.581  18.413  1.00 10.00      A   
ATOM   1155  CA  LEU A 122       0.817   8.639  17.121  1.00 10.00      A   
ATOM   1156  CB  LEU A 122      -0.295   9.678  16.961  1.00 10.00      A   
ATOM   1157  CG  LEU A 122      -1.543   9.212  16.206  1.00 10.00      A   
ATOM   1158  CD1 LEU A 122      -2.596  10.309  16.168  1.00 10.00      A   
ATOM   1159  CD2 LEU A 122      -1.185   8.759  14.797  1.00 10.00      A   
ATOM   1160  C   LEU A 122       2.097   9.294  17.629  1.00 10.00      A   
ATOM   1161  O   LEU A 122       3.029   9.526  16.857  1.00 10.00      A   
ATOM   1162  N   GLU A 123       2.142   9.577  18.927  1.00 10.00      A   
ATOM   1163  HN  GLU A 123       1.371   9.364  19.495  1.00 10.00      A   
ATOM   1164  CA  GLU A 123       3.316  10.196  19.525  1.00 10.00      A   
ATOM   1165  CB  GLU A 123       3.075  10.540  20.997  1.00 10.00      A   
ATOM   1166  CG  GLU A 123       2.159  11.733  21.222  1.00 10.00      A   
ATOM   1167  CD  GLU A 123       2.251  12.274  22.634  1.00 10.00      A   
ATOM   1168  OE1 GLU A 123       1.689  11.643  23.551  1.00 10.00      A   
ATOM   1169  OE2 GLU A 123       2.883  13.335  22.833  1.00 10.00      A   
ATOM   1170  C   GLU A 123       4.529   9.285  19.386  1.00 10.00      A   
ATOM   1171  O   GLU A 123       5.635   9.746  19.105  1.00 10.00      A   
ATOM   1172  N   LEU A 124       4.303   7.985  19.569  1.00 10.00      A   
ATOM   1173  HN  LEU A 124       3.394   7.686  19.788  1.00 10.00      A   
ATOM   1174  CA  LEU A 124       5.366   6.994  19.463  1.00 10.00      A   
ATOM   1175  CB  LEU A 124       4.832   5.595  19.774  1.00 10.00      A   
ATOM   1176  CG  LEU A 124       5.005   5.111  21.215  1.00 10.00      A   
ATOM   1177  CD1 LEU A 124       4.192   3.847  21.457  1.00 10.00      A   
ATOM   1178  CD2 LEU A 124       6.474   4.868  21.519  1.00 10.00      A   
ATOM   1179  C   LEU A 124       6.002   7.009  18.078  1.00 10.00      A   
ATOM   1180  O   LEU A 124       7.221   6.924  17.949  1.00 10.00      A   
ATOM   1181  N   ILE A 125       5.170   7.140  17.055  1.00 10.00      A   
ATOM   1182  HN  ILE A 125       4.208   7.231  17.230  1.00 10.00      A   
ATOM   1183  CA  ILE A 125       5.648   7.159  15.677  1.00 10.00      A   
ATOM   1184  CB  ILE A 125       4.475   7.223  14.677  1.00 10.00      A   
ATOM   1185  CG1 ILE A 125       3.582   5.987  14.812  1.00 10.00      A   
ATOM   1186  CG2 ILE A 125       4.995   7.351  13.251  1.00 10.00      A   
ATOM   1187  CD1 ILE A 125       2.301   6.073  14.011  1.00 10.00      A   
ATOM   1188  C   ILE A 125       6.578   8.344  15.429  1.00 10.00      A   
ATOM   1189  O   ILE A 125       7.716   8.177  14.984  1.00 10.00      A   
ATOM   1190  N   ALA A 126       6.095   9.531  15.756  1.00 10.00      A   
ATOM   1191  HN  ALA A 126       5.197   9.583  16.146  1.00 10.00      A   
ATOM   1192  CA  ALA A 126       6.847  10.764  15.554  1.00 10.00      A   
ATOM   1193  CB  ALA A 126       6.003  11.961  15.961  1.00 10.00      A   
ATOM   1194  C   ALA A 126       8.183  10.782  16.297  1.00 10.00      A   
ATOM   1195  O   ALA A 126       9.170  11.316  15.790  1.00 10.00      A   
ATOM   1196  N   LYS A 127       8.212  10.194  17.488  1.00 10.00      A   
ATOM   1197  HN  LYS A 127       7.400   9.764  17.831  1.00 10.00      A   
ATOM   1198  CA  LYS A 127       9.422  10.185  18.301  1.00 10.00      A   
ATOM   1199  CB  LYS A 127       9.076  10.224  19.791  1.00 10.00      A   
ATOM   1200  CG  LYS A 127       8.375   8.982  20.314  1.00 10.00      A   
ATOM   1201  CD  LYS A 127       7.789   9.222  21.695  1.00 10.00      A   
ATOM   1202  CE  LYS A 127       8.874   9.300  22.759  1.00 10.00      A   
ATOM   1203  NZ  LYS A 127       9.485   7.971  23.020  1.00 10.00      A   
ATOM   1204  HZ1 LYS A 127      10.172   8.038  23.793  1.00 10.00      A   
ATOM   1205  HZ2 LYS A 127       9.976   7.631  22.169  1.00 10.00      A   
ATOM   1206  HZ3 LYS A 127       8.747   7.286  23.285  1.00 10.00      A   
ATOM   1207  C   LYS A 127      10.355   9.016  17.993  1.00 10.00      A   
ATOM   1208  O   LYS A 127      11.490   8.990  18.469  1.00 10.00      A   
ATOM   1209  N   SER A 128       9.893   8.054  17.208  1.00 10.00      A   
ATOM   1210  HN  SER A 128       8.983   8.114  16.856  1.00 10.00      A   
ATOM   1211  CA  SER A 128      10.717   6.899  16.873  1.00 10.00      A   
ATOM   1212  CB  SER A 128       9.991   5.594  17.190  1.00 10.00      A   
ATOM   1213  OG  SER A 128       9.456   5.626  18.502  1.00 10.00      A   
ATOM   1214  HG  SER A 128       8.533   5.920  18.459  1.00 10.00      A   
ATOM   1215  C   SER A 128      11.185   6.920  15.423  1.00 10.00      A   
ATOM   1216  O   SER A 128      12.385   6.855  15.151  1.00 10.00      A   
ATOM   1217  N   PHE A 129      10.246   7.034  14.496  1.00 10.00      A   
ATOM   1218  HN  PHE A 129       9.304   7.128  14.766  1.00 10.00      A   
ATOM   1219  CA  PHE A 129      10.585   7.042  13.083  1.00 10.00      A   
ATOM   1220  CB  PHE A 129       9.439   6.472  12.232  1.00 10.00      A   
ATOM   1221  CG  PHE A 129       8.945   5.120  12.681  1.00 10.00      A   
ATOM   1222  CD1 PHE A 129       7.590   4.813  12.642  1.00 10.00      A   
ATOM   1223  CD2 PHE A 129       9.829   4.160  13.142  1.00 10.00      A   
ATOM   1224  CE1 PHE A 129       7.129   3.577  13.054  1.00 10.00      A   
ATOM   1225  CE2 PHE A 129       9.374   2.922  13.557  1.00 10.00      A   
ATOM   1226  CZ  PHE A 129       8.023   2.631  13.512  1.00 10.00      A   
ATOM   1227  C   PHE A 129      10.952   8.444  12.612  1.00 10.00      A   
ATOM   1228  O   PHE A 129      10.082   9.281  12.379  1.00 10.00      A   
ATOM   1229  N   LYS A 130      12.245   8.699  12.482  1.00 10.00      A   
ATOM   1230  HN  LYS A 130      12.897   7.999  12.707  1.00 10.00      A   
ATOM   1231  CA  LYS A 130      12.722  10.000  12.022  1.00 10.00      A   
ATOM   1232  CB  LYS A 130      14.076  10.349  12.650  1.00 10.00      A   
ATOM   1233  CG  LYS A 130      14.027  10.601  14.148  1.00 10.00      A   
ATOM   1234  CD  LYS A 130      14.285   9.326  14.936  1.00 10.00      A   
ATOM   1235  CE  LYS A 130      13.973   9.517  16.413  1.00 10.00      A   
ATOM   1236  NZ  LYS A 130      14.128   8.257  17.185  1.00 10.00      A   
ATOM   1237  HZ1 LYS A 130      15.122   8.118  17.452  1.00 10.00      A   
ATOM   1238  HZ2 LYS A 130      13.820   7.445  16.612  1.00 10.00      A   
ATOM   1239  HZ3 LYS A 130      13.553   8.295  18.050  1.00 10.00      A   
ATOM   1240  C   LYS A 130      12.818  10.028  10.498  1.00 10.00      A   
ATOM   1241  O   LYS A 130      13.118  11.058   9.894  1.00 10.00      A   
ATOM   1242  N   ASN A 131      12.573   8.877   9.886  1.00 10.00      A   
ATOM   1243  HN  ASN A 131      12.367   8.087  10.427  1.00 10.00      A   
ATOM   1244  CA  ASN A 131      12.608   8.749   8.432  1.00 10.00      A   
ATOM   1245  CB  ASN A 131      13.477   7.559   8.017  1.00 10.00      A   
ATOM   1246  CG  ASN A 131      14.781   7.972   7.358  1.00 10.00      A   
ATOM   1247  OD1 ASN A 131      15.460   8.904   7.805  1.00 10.00      A   
ATOM   1248  ND2 ASN A 131      15.134   7.287   6.280  1.00 10.00      A   
ATOM   1249 HD21 ASN A 131      14.540   6.565   5.974  1.00 10.00      A   
ATOM   1250 HD22 ASN A 131      15.969   7.527   5.828  1.00 10.00      A   
ATOM   1251  C   ASN A 131      11.194   8.567   7.893  1.00 10.00      A   
ATOM   1252  O   ASN A 131      10.999   8.268   6.715  1.00 10.00      A   
ATOM   1253  N   PHE A 132      10.217   8.758   8.777  1.00 10.00      A   
ATOM   1254  HN  PHE A 132      10.451   9.011   9.689  1.00 10.00      A   
ATOM   1255  CA  PHE A 132       8.808   8.620   8.432  1.00 10.00      A   
ATOM   1256  CB  PHE A 132       7.953   8.804   9.684  1.00 10.00      A   
ATOM   1257  CG  PHE A 132       6.574   8.230   9.568  1.00 10.00      A   
ATOM   1258  CD1 PHE A 132       6.391   6.893   9.256  1.00 10.00      A   
ATOM   1259  CD2 PHE A 132       5.464   9.025   9.775  1.00 10.00      A   
ATOM   1260  CE1 PHE A 132       5.123   6.360   9.153  1.00 10.00      A   
ATOM   1261  CE2 PHE A 132       4.195   8.499   9.675  1.00 10.00      A   
ATOM   1262  CZ  PHE A 132       4.023   7.165   9.363  1.00 10.00      A   
ATOM   1263  C   PHE A 132       8.414   9.643   7.371  1.00 10.00      A   
ATOM   1264  O   PHE A 132       8.759  10.818   7.479  1.00 10.00      A   
ATOM   1265  N   LYS A 133       7.691   9.191   6.352  1.00 10.00      A   
ATOM   1266  HN  LYS A 133       7.432   8.245   6.330  1.00 10.00      A   
ATOM   1267  CA  LYS A 133       7.286  10.066   5.262  1.00 10.00      A   
ATOM   1268  CB  LYS A 133       8.091   9.746   3.994  1.00 10.00      A   
ATOM   1269  CG  LYS A 133       9.598   9.886   4.153  1.00 10.00      A   
ATOM   1270  CD  LYS A 133      10.343   9.130   3.066  1.00 10.00      A   
ATOM   1271  CE  LYS A 133      11.835   9.080   3.354  1.00 10.00      A   
ATOM   1272  NZ  LYS A 133      12.556   8.211   2.385  1.00 10.00      A   
ATOM   1273  HZ1 LYS A 133      12.336   8.504   1.410  1.00 10.00      A   
ATOM   1274  HZ2 LYS A 133      12.266   7.214   2.509  1.00 10.00      A   
ATOM   1275  HZ3 LYS A 133      13.584   8.283   2.533  1.00 10.00      A   
ATOM   1276  C   LYS A 133       5.791   9.986   4.953  1.00 10.00      A   
ATOM   1277  O   LYS A 133       5.142  11.011   4.759  1.00 10.00      A   
ATOM   1278  N   VAL A 134       5.226   8.787   4.913  1.00 10.00      A   
ATOM   1279  HN  VAL A 134       5.756   7.986   5.126  1.00 10.00      A   
ATOM   1280  CA  VAL A 134       3.810   8.650   4.574  1.00 10.00      A   
ATOM   1281  CB  VAL A 134       3.609   7.899   3.236  1.00 10.00      A   
ATOM   1282  CG1 VAL A 134       2.131   7.793   2.888  1.00 10.00      A   
ATOM   1283  CG2 VAL A 134       4.372   8.585   2.110  1.00 10.00      A   
ATOM   1284  C   VAL A 134       2.993   7.977   5.673  1.00 10.00      A   
ATOM   1285  O   VAL A 134       3.321   6.882   6.134  1.00 10.00      A   
ATOM   1286  N   LEU A 135       1.926   8.654   6.079  1.00 10.00      A   
ATOM   1287  HN  LEU A 135       1.740   9.530   5.673  1.00 10.00      A   
ATOM   1288  CA  LEU A 135       1.015   8.145   7.095  1.00 10.00      A   
ATOM   1289  CB  LEU A 135       1.111   8.977   8.378  1.00 10.00      A   
ATOM   1290  CG  LEU A 135       0.183   8.573   9.530  1.00 10.00      A   
ATOM   1291  CD1 LEU A 135       0.443   7.139   9.966  1.00 10.00      A   
ATOM   1292  CD2 LEU A 135       0.338   9.528  10.705  1.00 10.00      A   
ATOM   1293  C   LEU A 135      -0.408   8.184   6.549  1.00 10.00      A   
ATOM   1294  O   LEU A 135      -0.977   9.260   6.351  1.00 10.00      A   
ATOM   1295  N   VAL A 136      -0.970   7.013   6.280  1.00 10.00      A   
ATOM   1296  HN  VAL A 136      -0.466   6.187   6.463  1.00 10.00      A   
ATOM   1297  CA  VAL A 136      -2.325   6.918   5.740  1.00 10.00      A   
ATOM   1298  CB  VAL A 136      -2.354   6.241   4.347  1.00 10.00      A   
ATOM   1299  CG1 VAL A 136      -3.777   6.174   3.805  1.00 10.00      A   
ATOM   1300  CG2 VAL A 136      -1.449   6.974   3.370  1.00 10.00      A   
ATOM   1301  C   VAL A 136      -3.252   6.168   6.692  1.00 10.00      A   
ATOM   1302  O   VAL A 136      -3.015   5.005   7.025  1.00 10.00      A   
ATOM   1303  N   LEU A 137      -4.293   6.851   7.137  1.00 10.00      A   
ATOM   1304  HN  LEU A 137      -4.414   7.782   6.843  1.00 10.00      A   
ATOM   1305  CA  LEU A 137      -5.268   6.267   8.042  1.00 10.00      A   
ATOM   1306  CB  LEU A 137      -5.280   7.010   9.383  1.00 10.00      A   
ATOM   1307  CG  LEU A 137      -3.946   7.090  10.132  1.00 10.00      A   
ATOM   1308  CD1 LEU A 137      -4.074   7.981  11.358  1.00 10.00      A   
ATOM   1309  CD2 LEU A 137      -3.460   5.705  10.524  1.00 10.00      A   
ATOM   1310  C   LEU A 137      -6.649   6.320   7.407  1.00 10.00      A   
ATOM   1311  O   LEU A 137      -7.290   7.370   7.387  1.00 10.00      A   
ATOM   1312  N   SER A 138      -7.091   5.198   6.870  1.00 10.00      A   
ATOM   1313  HN  SER A 138      -6.520   4.395   6.898  1.00 10.00      A   
ATOM   1314  CA  SER A 138      -8.394   5.120   6.229  1.00 10.00      A   
ATOM   1315  CB  SER A 138      -8.295   4.334   4.917  1.00 10.00      A   
ATOM   1316  OG  SER A 138      -7.212   4.794   4.124  1.00 10.00      A   
ATOM   1317  HG  SER A 138      -6.733   4.036   3.768  1.00 10.00      A   
ATOM   1318  C   SER A 138      -9.424   4.478   7.153  1.00 10.00      A   
ATOM   1319  O   SER A 138      -9.237   3.344   7.607  1.00 10.00      A   
ATOM   1320  N   SER A 139     -10.491   5.220   7.447  1.00 10.00      A   
ATOM   1321  HN  SER A 139     -10.550   6.129   7.083  1.00 10.00      A   
ATOM   1322  CA  SER A 139     -11.567   4.736   8.304  1.00 10.00      A   
ATOM   1323  CB  SER A 139     -12.333   3.608   7.608  1.00 10.00      A   
ATOM   1324  OG  SER A 139     -12.690   3.979   6.286  1.00 10.00      A   
ATOM   1325  HG  SER A 139     -12.906   4.921   6.268  1.00 10.00      A   
ATOM   1326  C   SER A 139     -11.049   4.279   9.665  1.00 10.00      A   
ATOM   1327  O   SER A 139     -11.324   3.160  10.103  1.00 10.00      A   
ATOM   1328  N   CYS A 140     -10.286   5.136  10.321  1.00 10.00      A   
ATOM   1329  HN  CYS A 140     -10.091   6.011   9.920  1.00 10.00      A   
ATOM   1330  CA  CYS A 140      -9.738   4.822  11.628  1.00 10.00      A   
ATOM   1331  CB  CYS A 140      -8.209   4.845  11.575  1.00 10.00      A   
ATOM   1332  SG  CYS A 140      -7.492   3.698  10.375  1.00 10.00      A   
ATOM   1333  HG  CYS A 140      -8.041   3.951   9.193  1.00 10.00      A   
ATOM   1334  C   CYS A 140     -10.251   5.810  12.672  1.00 10.00      A   
ATOM   1335  O   CYS A 140     -10.535   6.963  12.351  1.00 10.00      A   
ATOM   1336  N   GLU A 141     -10.391   5.356  13.910  1.00 10.00      A   
ATOM   1337  HN  GLU A 141     -10.176   4.420  14.106  1.00 10.00      A   
ATOM   1338  CA  GLU A 141     -10.868   6.217  14.986  1.00 10.00      A   
ATOM   1339  CB  GLU A 141     -12.353   5.960  15.274  1.00 10.00      A   
ATOM   1340  CG  GLU A 141     -12.625   4.746  16.151  1.00 10.00      A   
ATOM   1341  CD  GLU A 141     -13.048   3.519  15.372  1.00 10.00      A   
ATOM   1342  OE1 GLU A 141     -13.533   2.557  16.004  1.00 10.00      A   
ATOM   1343  OE2 GLU A 141     -12.917   3.510  14.131  1.00 10.00      A   
ATOM   1344  C   GLU A 141     -10.040   6.020  16.255  1.00 10.00      A   
ATOM   1345  O   GLU A 141      -9.196   5.125  16.322  1.00 10.00      A   
ATOM   1346  N   GLY A 142     -10.280   6.862  17.251  1.00 10.00      A   
ATOM   1347  HN  GLY A 142     -10.955   7.563  17.135  1.00 10.00      A   
ATOM   1348  CA  GLY A 142      -9.562   6.750  18.505  1.00 10.00      A   
ATOM   1349  C   GLY A 142      -8.539   7.847  18.707  1.00 10.00      A   
ATOM   1350  O   GLY A 142      -8.087   8.078  19.828  1.00 10.00      A   
ATOM   1351  N   PHE A 143      -8.167   8.526  17.633  1.00 10.00      A   
ATOM   1352  HN  PHE A 143      -8.564   8.309  16.766  1.00 10.00      A   
ATOM   1353  CA  PHE A 143      -7.181   9.595  17.723  1.00 10.00      A   
ATOM   1354  CB  PHE A 143      -6.116   9.470  16.626  1.00 10.00      A   
ATOM   1355  CG  PHE A 143      -6.664   9.135  15.267  1.00 10.00      A   
ATOM   1356  CD1 PHE A 143      -7.192  10.120  14.451  1.00 10.00      A   
ATOM   1357  CD2 PHE A 143      -6.650   7.828  14.806  1.00 10.00      A   
ATOM   1358  CE1 PHE A 143      -7.694   9.807  13.203  1.00 10.00      A   
ATOM   1359  CE2 PHE A 143      -7.150   7.509  13.562  1.00 10.00      A   
ATOM   1360  CZ  PHE A 143      -7.673   8.500  12.758  1.00 10.00      A   
ATOM   1361  C   PHE A 143      -7.831  10.974  17.694  1.00 10.00      A   
ATOM   1362  O   PHE A 143      -8.967  11.133  17.240  1.00 10.00      A   
ATOM   1363  N   SER A 144      -7.105  11.964  18.188  1.00 10.00      A   
ATOM   1364  HN  SER A 144      -6.208  11.770  18.548  1.00 10.00      A   
ATOM   1365  CA  SER A 144      -7.592  13.329  18.225  1.00 10.00      A   
ATOM   1366  CB  SER A 144      -7.740  13.783  19.678  1.00 10.00      A   
ATOM   1367  OG  SER A 144      -6.486  13.785  20.346  1.00 10.00      A   
ATOM   1368  HG  SER A 144      -6.005  12.966  20.138  1.00 10.00      A   
ATOM   1369  C   SER A 144      -6.627  14.254  17.496  1.00 10.00      A   
ATOM   1370  O   SER A 144      -5.599  13.810  16.975  1.00 10.00      A   
ATOM   1371  N   THR A 145      -6.950  15.540  17.469  1.00 10.00      A   
ATOM   1372  HN  THR A 145      -7.785  15.836  17.894  1.00 10.00      A   
ATOM   1373  CA  THR A 145      -6.100  16.523  16.814  1.00 10.00      A   
ATOM   1374  CB  THR A 145      -6.817  17.884  16.674  1.00 10.00      A   
ATOM   1375  OG1 THR A 145      -7.361  18.270  17.941  1.00 10.00      A   
ATOM   1376  HG1 THR A 145      -6.653  18.637  18.491  1.00 10.00      A   
ATOM   1377  CG2 THR A 145      -7.945  17.795  15.656  1.00 10.00      A   
ATOM   1378  C   THR A 145      -4.799  16.701  17.597  1.00 10.00      A   
ATOM   1379  O   THR A 145      -3.795  17.160  17.059  1.00 10.00      A   
ATOM   1380  N   ASP A 146      -4.823  16.308  18.870  1.00 10.00      A   
ATOM   1381  HN  ASP A 146      -5.648  15.923  19.234  1.00 10.00      A   
ATOM   1382  CA  ASP A 146      -3.653  16.424  19.739  1.00 10.00      A   
ATOM   1383  CB  ASP A 146      -4.019  16.066  21.184  1.00 10.00      A   
ATOM   1384  CG  ASP A 146      -3.126  16.747  22.202  1.00 10.00      A   
ATOM   1385  OD1 ASP A 146      -2.662  17.872  21.930  1.00 10.00      A   
ATOM   1386  OD2 ASP A 146      -2.903  16.167  23.288  1.00 10.00      A   
ATOM   1387  C   ASP A 146      -2.529  15.527  19.239  1.00 10.00      A   
ATOM   1388  O   ASP A 146      -1.368  15.938  19.178  1.00 10.00      A   
ATOM   1389  N   GLY A 147      -2.886  14.303  18.866  1.00 10.00      A   
ATOM   1390  HN  GLY A 147      -3.829  14.031  18.936  1.00 10.00      A   
ATOM   1391  CA  GLY A 147      -1.904  13.366  18.359  1.00 10.00      A   
ATOM   1392  C   GLY A 147      -1.389  13.792  17.004  1.00 10.00      A   
ATOM   1393  O   GLY A 147      -0.222  13.583  16.678  1.00 10.00      A   
ATOM   1394  N   LEU A 148      -2.265  14.403  16.214  1.00 10.00      A   
ATOM   1395  HN  LEU A 148      -3.185  14.531  16.530  1.00 10.00      A   
ATOM   1396  CA  LEU A 148      -1.899  14.879  14.886  1.00 10.00      A   
ATOM   1397  CB  LEU A 148      -3.131  15.390  14.136  1.00 10.00      A   
ATOM   1398  CG  LEU A 148      -4.207  14.351  13.811  1.00 10.00      A   
ATOM   1399  CD1 LEU A 148      -5.380  14.997  13.089  1.00 10.00      A   
ATOM   1400  CD2 LEU A 148      -3.624  13.214  12.984  1.00 10.00      A   
ATOM   1401  C   LEU A 148      -0.855  15.980  14.992  1.00 10.00      A   
ATOM   1402  O   LEU A 148       0.073  16.053  14.186  1.00 10.00      A   
ATOM   1403  N   ALA A 149      -1.012  16.827  16.001  1.00 10.00      A   
ATOM   1404  HN  ALA A 149      -1.788  16.721  16.596  1.00 10.00      A   
ATOM   1405  CA  ALA A 149      -0.080  17.921  16.242  1.00 10.00      A   
ATOM   1406  CB  ALA A 149      -0.598  18.822  17.354  1.00 10.00      A   
ATOM   1407  C   ALA A 149       1.301  17.377  16.594  1.00 10.00      A   
ATOM   1408  O   ALA A 149       2.322  17.976  16.257  1.00 10.00      A   
ATOM   1409  N   ALA A 150       1.322  16.233  17.271  1.00 10.00      A   
ATOM   1410  HN  ALA A 150       0.471  15.811  17.519  1.00 10.00      A   
ATOM   1411  CA  ALA A 150       2.574  15.591  17.656  1.00 10.00      A   
ATOM   1412  CB  ALA A 150       2.299  14.403  18.563  1.00 10.00      A   
ATOM   1413  C   ALA A 150       3.326  15.140  16.412  1.00 10.00      A   
ATOM   1414  O   ALA A 150       4.546  15.291  16.316  1.00 10.00      A   
ATOM   1415  N   ILE A 151       2.580  14.600  15.455  1.00 10.00      A   
ATOM   1416  HN  ILE A 151       1.613  14.506  15.598  1.00 10.00      A   
ATOM   1417  CA  ILE A 151       3.157  14.142  14.200  1.00 10.00      A   
ATOM   1418  CB  ILE A 151       2.095  13.419  13.338  1.00 10.00      A   
ATOM   1419  CG1 ILE A 151       1.608  12.140  14.031  1.00 10.00      A   
ATOM   1420  CG2 ILE A 151       2.628  13.115  11.941  1.00 10.00      A   
ATOM   1421  CD1 ILE A 151       2.651  11.043  14.106  1.00 10.00      A   
ATOM   1422  C   ILE A 151       3.697  15.335  13.417  1.00 10.00      A   
ATOM   1423  O   ILE A 151       4.840  15.332  12.962  1.00 10.00      A   
ATOM   1424  N   ALA A 152       2.870  16.367  13.304  1.00 10.00      A   
ATOM   1425  HN  ALA A 152       1.986  16.315  13.730  1.00 10.00      A   
ATOM   1426  CA  ALA A 152       3.223  17.571  12.567  1.00 10.00      A   
ATOM   1427  CB  ALA A 152       2.022  18.506  12.498  1.00 10.00      A   
ATOM   1428  C   ALA A 152       4.438  18.298  13.149  1.00 10.00      A   
ATOM   1429  O   ALA A 152       5.288  18.783  12.410  1.00 10.00      A   
ATOM   1430  N   ALA A 153       4.527  18.354  14.470  1.00 10.00      A   
ATOM   1431  HN  ALA A 153       3.836  17.921  15.015  1.00 10.00      A   
ATOM   1432  CA  ALA A 153       5.624  19.057  15.130  1.00 10.00      A   
ATOM   1433  CB  ALA A 153       5.228  19.450  16.547  1.00 10.00      A   
ATOM   1434  C   ALA A 153       6.934  18.271  15.146  1.00 10.00      A   
ATOM   1435  O   ALA A 153       8.009  18.857  15.297  1.00 10.00      A   
ATOM   1436  N   THR A 154       6.865  16.958  14.977  1.00 10.00      A   
ATOM   1437  HN  THR A 154       5.995  16.533  14.812  1.00 10.00      A   
ATOM   1438  CA  THR A 154       8.079  16.146  15.022  1.00 10.00      A   
ATOM   1439  CB  THR A 154       7.968  15.001  16.049  1.00 10.00      A   
ATOM   1440  OG1 THR A 154       7.228  15.456  17.193  1.00 10.00      A   
ATOM   1441  HG1 THR A 154       6.279  15.418  16.998  1.00 10.00      A   
ATOM   1442  CG2 THR A 154       9.354  14.562  16.502  1.00 10.00      A   
ATOM   1443  C   THR A 154       8.498  15.590  13.659  1.00 10.00      A   
ATOM   1444  O   THR A 154       9.678  15.632  13.305  1.00 10.00      A   
ATOM   1445  N   CYS A 155       7.539  15.092  12.891  1.00 10.00      A   
ATOM   1446  HN  CYS A 155       6.603  15.136  13.194  1.00 10.00      A   
ATOM   1447  CA  CYS A 155       7.837  14.513  11.589  1.00 10.00      A   
ATOM   1448  CB  CYS A 155       6.740  13.540  11.155  1.00 10.00      A   
ATOM   1449  SG  CYS A 155       6.500  12.149  12.284  1.00 10.00      A   
ATOM   1450  HG  CYS A 155       7.627  11.974  12.958  1.00 10.00      A   
ATOM   1451  C   CYS A 155       8.074  15.577  10.523  1.00 10.00      A   
ATOM   1452  O   CYS A 155       7.166  15.954   9.782  1.00 10.00      A   
ATOM   1453  N   ARG A 156       9.305  16.056  10.448  1.00 10.00      A   
ATOM   1454  HN  ARG A 156       9.985  15.729  11.080  1.00 10.00      A   
ATOM   1455  CA  ARG A 156       9.672  17.055   9.458  1.00 10.00      A   
ATOM   1456  CB  ARG A 156      10.784  17.968   9.983  1.00 10.00      A   
ATOM   1457  CG  ARG A 156      12.169  17.344   9.992  1.00 10.00      A   
ATOM   1458  CD  ARG A 156      13.196  18.309  10.557  1.00 10.00      A   
ATOM   1459  NE  ARG A 156      14.552  17.996  10.116  1.00 10.00      A   
ATOM   1460  HE  ARG A 156      14.653  17.594   9.221  1.00 10.00      A   
ATOM   1461  CZ  ARG A 156      15.646  18.217  10.847  1.00 10.00      A   
ATOM   1462  NH1 ARG A 156      15.548  18.745  12.062  1.00 10.00      A   
ATOM   1463 HH11 ARG A 156      16.406  18.915  12.631  1.00 10.00      A   
ATOM   1464 HH12 ARG A 156      14.613  18.990  12.455  1.00 10.00      A   
ATOM   1465  NH2 ARG A 156      16.841  17.926  10.350  1.00 10.00      A   
ATOM   1466 HH21 ARG A 156      16.926  17.527   9.389  1.00 10.00      A   
ATOM   1467 HH22 ARG A 156      17.701  18.095  10.914  1.00 10.00      A   
ATOM   1468  C   ARG A 156      10.091  16.361   8.166  1.00 10.00      A   
ATOM   1469  O   ARG A 156      10.333  17.002   7.144  1.00 10.00      A   
ATOM   1470  N   ASN A 157      10.181  15.035   8.238  1.00 10.00      A   
ATOM   1471  HN  ASN A 157      10.007  14.598   9.097  1.00 10.00      A   
ATOM   1472  CA  ASN A 157      10.547  14.211   7.093  1.00 10.00      A   
ATOM   1473  CB  ASN A 157      11.349  12.995   7.574  1.00 10.00      A   
ATOM   1474  CG  ASN A 157      12.556  12.676   6.706  1.00 10.00      A   
ATOM   1475  OD1 ASN A 157      12.571  12.935   5.502  1.00 10.00      A   
ATOM   1476  ND2 ASN A 157      13.581  12.102   7.316  1.00 10.00      A   
ATOM   1477 HD21 ASN A 157      13.501  11.919   8.282  1.00 10.00      A   
ATOM   1478 HD22 ASN A 157      14.375  11.882   6.785  1.00 10.00      A   
ATOM   1479  C   ASN A 157       9.276  13.735   6.391  1.00 10.00      A   
ATOM   1480  O   ASN A 157       9.329  13.042   5.372  1.00 10.00      A   
ATOM   1481  N   LEU A 158       8.136  14.123   6.959  1.00 10.00      A   
ATOM   1482  HN  LEU A 158       8.182  14.688   7.757  1.00 10.00      A   
ATOM   1483  CA  LEU A 158       6.823  13.750   6.437  1.00 10.00      A   
ATOM   1484  CB  LEU A 158       5.719  14.329   7.330  1.00 10.00      A   
ATOM   1485  CG  LEU A 158       4.291  13.852   7.051  1.00 10.00      A   
ATOM   1486  CD1 LEU A 158       4.087  12.427   7.547  1.00 10.00      A   
ATOM   1487  CD2 LEU A 158       3.275  14.793   7.679  1.00 10.00      A   
ATOM   1488  C   LEU A 158       6.639  14.233   5.000  1.00 10.00      A   
ATOM   1489  O   LEU A 158       7.206  15.249   4.599  1.00 10.00      A   
ATOM   1490  N   LYS A 159       5.838  13.503   4.237  1.00 10.00      A   
ATOM   1491  HN  LYS A 159       5.415  12.703   4.619  1.00 10.00      A   
ATOM   1492  CA  LYS A 159       5.579  13.844   2.848  1.00 10.00      A   
ATOM   1493  CB  LYS A 159       6.342  12.884   1.930  1.00 10.00      A   
ATOM   1494  CG  LYS A 159       6.698  13.462   0.570  1.00 10.00      A   
ATOM   1495  CD  LYS A 159       6.953  12.366  -0.459  1.00 10.00      A   
ATOM   1496  CE  LYS A 159       5.649  11.734  -0.920  1.00 10.00      A   
ATOM   1497  NZ  LYS A 159       5.858  10.667  -1.933  1.00 10.00      A   
ATOM   1498  HZ1 LYS A 159       4.969  10.146  -2.094  1.00 10.00      A   
ATOM   1499  HZ2 LYS A 159       6.582   9.996  -1.605  1.00 10.00      A   
ATOM   1500  HZ3 LYS A 159       6.170  11.086  -2.833  1.00 10.00      A   
ATOM   1501  C   LYS A 159       4.086  13.762   2.544  1.00 10.00      A   
ATOM   1502  O   LYS A 159       3.534  14.622   1.855  1.00 10.00      A   
ATOM   1503  N   GLU A 160       3.429  12.728   3.065  1.00 10.00      A   
ATOM   1504  HN  GLU A 160       3.911  12.086   3.630  1.00 10.00      A   
ATOM   1505  CA  GLU A 160       2.006  12.536   2.821  1.00 10.00      A   
ATOM   1506  CB  GLU A 160       1.782  11.440   1.779  1.00 10.00      A   
ATOM   1507  CG  GLU A 160       2.496  11.695   0.462  1.00 10.00      A   
ATOM   1508  CD  GLU A 160       2.167  10.667  -0.598  1.00 10.00      A   
ATOM   1509  OE1 GLU A 160       3.081   9.922  -1.013  1.00 10.00      A   
ATOM   1510  OE2 GLU A 160       0.996  10.610  -1.028  1.00 10.00      A   
ATOM   1511  C   GLU A 160       1.240  12.211   4.099  1.00 10.00      A   
ATOM   1512  O   GLU A 160       1.596  11.286   4.832  1.00 10.00      A   
ATOM   1513  N   LEU A 161       0.183  12.971   4.350  1.00 10.00      A   
ATOM   1514  HN  LEU A 161      -0.049  13.688   3.718  1.00 10.00      A   
ATOM   1515  CA  LEU A 161      -0.654  12.774   5.527  1.00 10.00      A   
ATOM   1516  CB  LEU A 161      -0.492  13.952   6.498  1.00 10.00      A   
ATOM   1517  CG  LEU A 161      -1.111  13.777   7.887  1.00 10.00      A   
ATOM   1518  CD1 LEU A 161      -0.371  12.709   8.677  1.00 10.00      A   
ATOM   1519  CD2 LEU A 161      -1.119  15.097   8.645  1.00 10.00      A   
ATOM   1520  C   LEU A 161      -2.117  12.630   5.111  1.00 10.00      A   
ATOM   1521  O   LEU A 161      -2.799  13.624   4.848  1.00 10.00      A   
ATOM   1522  N   ASP A 162      -2.593  11.394   5.047  1.00 10.00      A   
ATOM   1523  HN  ASP A 162      -2.009  10.644   5.290  1.00 10.00      A   
ATOM   1524  CA  ASP A 162      -3.970  11.119   4.642  1.00 10.00      A   
ATOM   1525  CB  ASP A 162      -3.987  10.235   3.389  1.00 10.00      A   
ATOM   1526  CG  ASP A 162      -5.372  10.029   2.799  1.00 10.00      A   
ATOM   1527  OD1 ASP A 162      -6.312  10.769   3.167  1.00 10.00      A   
ATOM   1528  OD2 ASP A 162      -5.519   9.136   1.938  1.00 10.00      A   
ATOM   1529  C   ASP A 162      -4.751  10.449   5.766  1.00 10.00      A   
ATOM   1530  O   ASP A 162      -4.264   9.517   6.405  1.00 10.00      A   
ATOM   1531  N   LEU A 163      -5.958  10.937   6.001  1.00 10.00      A   
ATOM   1532  HN  LEU A 163      -6.282  11.679   5.445  1.00 10.00      A   
ATOM   1533  CA  LEU A 163      -6.830  10.397   7.040  1.00 10.00      A   
ATOM   1534  CB  LEU A 163      -6.834  11.304   8.277  1.00 10.00      A   
ATOM   1535  CG  LEU A 163      -5.544  11.357   9.097  1.00 10.00      A   
ATOM   1536  CD1 LEU A 163      -4.657  12.506   8.635  1.00 10.00      A   
ATOM   1537  CD2 LEU A 163      -5.859  11.480  10.580  1.00 10.00      A   
ATOM   1538  C   LEU A 163      -8.246  10.276   6.504  1.00 10.00      A   
ATOM   1539  O   LEU A 163      -9.216  10.525   7.221  1.00 10.00      A   
ATOM   1540  N   ARG A 164      -8.351   9.897   5.238  1.00 10.00      A   
ATOM   1541  HN  ARG A 164      -7.531   9.710   4.729  1.00 10.00      A   
ATOM   1542  CA  ARG A 164      -9.643   9.761   4.572  1.00 10.00      A   
ATOM   1543  CB  ARG A 164      -9.483   9.389   3.096  1.00 10.00      A   
ATOM   1544  CG  ARG A 164      -8.879   8.020   2.844  1.00 10.00      A   
ATOM   1545  CD  ARG A 164      -8.488   7.868   1.383  1.00 10.00      A   
ATOM   1546  NE  ARG A 164      -8.272   6.472   1.011  1.00 10.00      A   
ATOM   1547  HE  ARG A 164      -9.071   5.915   0.895  1.00 10.00      A   
ATOM   1548  CZ  ARG A 164      -7.070   5.922   0.821  1.00 10.00      A   
ATOM   1549  NH1 ARG A 164      -5.965   6.646   0.968  1.00 10.00      A   
ATOM   1550 HH11 ARG A 164      -6.026   7.663   1.238  1.00 10.00      A   
ATOM   1551 HH12 ARG A 164      -5.028   6.210   0.822  1.00 10.00      A   
ATOM   1552  NH2 ARG A 164      -6.977   4.645   0.472  1.00 10.00      A   
ATOM   1553 HH21 ARG A 164      -6.039   4.209   0.326  1.00 10.00      A   
ATOM   1554 HH22 ARG A 164      -7.835   4.071   0.345  1.00 10.00      A   
ATOM   1555  C   ARG A 164     -10.620   8.823   5.281  1.00 10.00      A   
ATOM   1556  O   ARG A 164     -10.271   7.709   5.687  1.00 10.00      A   
ATOM   1557  N   GLU A 165     -11.850   9.311   5.426  1.00 10.00      A   
ATOM   1558  HN  GLU A 165     -12.038  10.209   5.076  1.00 10.00      A   
ATOM   1559  CA  GLU A 165     -12.942   8.573   6.055  1.00 10.00      A   
ATOM   1560  CB  GLU A 165     -13.371   7.381   5.191  1.00 10.00      A   
ATOM   1561  CG  GLU A 165     -14.420   7.717   4.136  1.00 10.00      A   
ATOM   1562  CD  GLU A 165     -13.938   8.693   3.076  1.00 10.00      A   
ATOM   1563  OE1 GLU A 165     -13.719   8.265   1.927  1.00 10.00      A   
ATOM   1564  OE2 GLU A 165     -13.804   9.897   3.379  1.00 10.00      A   
ATOM   1565  C   GLU A 165     -12.655   8.145   7.497  1.00 10.00      A   
ATOM   1566  O   GLU A 165     -13.240   7.182   7.988  1.00 10.00      A   
ATOM   1567  N   SER A 166     -11.779   8.865   8.177  1.00 10.00      A   
ATOM   1568  HN  SER A 166     -11.349   9.632   7.746  1.00 10.00      A   
ATOM   1569  CA  SER A 166     -11.444   8.541   9.558  1.00 10.00      A   
ATOM   1570  CB  SER A 166      -9.931   8.570   9.766  1.00 10.00      A   
ATOM   1571  OG  SER A 166      -9.318   7.477   9.103  1.00 10.00      A   
ATOM   1572  HG  SER A 166      -8.655   7.807   8.478  1.00 10.00      A   
ATOM   1573  C   SER A 166     -12.144   9.475  10.542  1.00 10.00      A   
ATOM   1574  O   SER A 166     -12.297  10.667  10.278  1.00 10.00      A   
ATOM   1575  N   ASP A 167     -12.571   8.927  11.674  1.00 10.00      A   
ATOM   1576  HN  ASP A 167     -12.407   7.972  11.838  1.00 10.00      A   
ATOM   1577  CA  ASP A 167     -13.255   9.715  12.693  1.00 10.00      A   
ATOM   1578  CB  ASP A 167     -14.342   8.890  13.391  1.00 10.00      A   
ATOM   1579  CG  ASP A 167     -15.189   9.717  14.338  1.00 10.00      A   
ATOM   1580  OD1 ASP A 167     -15.736  10.752  13.900  1.00 10.00      A   
ATOM   1581  OD2 ASP A 167     -15.324   9.334  15.520  1.00 10.00      A   
ATOM   1582  C   ASP A 167     -12.259  10.260  13.709  1.00 10.00      A   
ATOM   1583  O   ASP A 167     -11.804   9.546  14.606  1.00 10.00      A   
ATOM   1584  N   VAL A 168     -11.896  11.519  13.542  1.00 10.00      A   
ATOM   1585  HN  VAL A 168     -12.278  12.034  12.800  1.00 10.00      A   
ATOM   1586  CA  VAL A 168     -10.946  12.163  14.433  1.00 10.00      A   
ATOM   1587  CB  VAL A 168      -9.980  13.082  13.652  1.00 10.00      A   
ATOM   1588  CG1 VAL A 168      -8.716  13.354  14.455  1.00 10.00      A   
ATOM   1589  CG2 VAL A 168      -9.646  12.498  12.287  1.00 10.00      A   
ATOM   1590  C   VAL A 168     -11.678  13.009  15.464  1.00 10.00      A   
ATOM   1591  O   VAL A 168     -12.687  13.645  15.146  1.00 10.00      A   
ATOM   1592  N   ASP A 169     -11.183  12.999  16.698  1.00 10.00      A   
ATOM   1593  HN  ASP A 169     -10.397  12.440  16.896  1.00 10.00      A   
ATOM   1594  CA  ASP A 169     -11.780  13.795  17.764  1.00 10.00      A   
ATOM   1595  CB  ASP A 169     -11.368  13.270  19.141  1.00 10.00      A   
ATOM   1596  CG  ASP A 169     -12.251  13.795  20.260  1.00 10.00      A   
ATOM   1597  OD1 ASP A 169     -13.303  13.179  20.535  1.00 10.00      A   
ATOM   1598  OD2 ASP A 169     -11.895  14.820  20.882  1.00 10.00      A   
ATOM   1599  C   ASP A 169     -11.351  15.250  17.599  1.00 10.00      A   
ATOM   1600  O   ASP A 169     -10.174  15.586  17.771  1.00 10.00      A   
ATOM   1601  N   ASP A 170     -12.301  16.095  17.226  1.00 10.00      A   
ATOM   1602  HN  ASP A 170     -13.212  15.752  17.094  1.00 10.00      A   
ATOM   1603  CA  ASP A 170     -12.039  17.514  17.002  1.00 10.00      A   
ATOM   1604  CB  ASP A 170     -13.209  18.178  16.259  1.00 10.00      A   
ATOM   1605  CG  ASP A 170     -13.355  17.711  14.822  1.00 10.00      A   
ATOM   1606  OD1 ASP A 170     -12.579  18.173  13.960  1.00 10.00      A   
ATOM   1607  OD2 ASP A 170     -14.255  16.888  14.547  1.00 10.00      A   
ATOM   1608  C   ASP A 170     -11.757  18.253  18.304  1.00 10.00      A   
ATOM   1609  O   ASP A 170     -12.674  18.701  18.996  1.00 10.00      A   
ATOM   1610  N   VAL A 171     -10.486  18.370  18.643  1.00 10.00      A   
ATOM   1611  HN  VAL A 171      -9.795  17.969  18.072  1.00 10.00      A   
ATOM   1612  CA  VAL A 171     -10.094  19.066  19.858  1.00 10.00      A   
ATOM   1613  CB  VAL A 171      -8.884  18.397  20.540  1.00 10.00      A   
ATOM   1614  CG1 VAL A 171      -8.578  19.070  21.870  1.00 10.00      A   
ATOM   1615  CG2 VAL A 171      -9.134  16.911  20.741  1.00 10.00      A   
ATOM   1616  C   VAL A 171      -9.771  20.525  19.553  1.00 10.00      A   
ATOM   1617  O   VAL A 171     -10.366  21.440  20.130  1.00 10.00      A   
ATOM   1618  N   SER A 172      -8.838  20.737  18.629  1.00 10.00      A   
ATOM   1619  HN  SER A 172      -8.411  19.967  18.192  1.00 10.00      A   
ATOM   1620  CA  SER A 172      -8.432  22.082  18.240  1.00 10.00      A   
ATOM   1621  CB  SER A 172      -7.452  22.663  19.267  1.00 10.00      A   
ATOM   1622  OG  SER A 172      -6.810  21.630  20.003  1.00 10.00      A   
ATOM   1623  HG  SER A 172      -6.287  21.084  19.404  1.00 10.00      A   
ATOM   1624  C   SER A 172      -7.802  22.077  16.849  1.00 10.00      A   
ATOM   1625  O   SER A 172      -7.008  21.193  16.524  1.00 10.00      A   
ATOM   1626  N   GLY A 173      -8.142  23.078  16.042  1.00 10.00      A   
ATOM   1627  HN  GLY A 173      -8.765  23.770  16.369  1.00 10.00      A   
ATOM   1628  CA  GLY A 173      -7.605  23.169  14.692  1.00 10.00      A   
ATOM   1629  C   GLY A 173      -6.221  23.789  14.662  1.00 10.00      A   
ATOM   1630  O   GLY A 173      -5.648  24.019  13.594  1.00 10.00      A   
ATOM   1631  N   HIS A 174      -5.681  24.047  15.846  1.00 10.00      A   
ATOM   1632  HN  HIS A 174      -6.194  23.834  16.652  1.00 10.00      A   
ATOM   1633  CA  HIS A 174      -4.362  24.644  15.988  1.00 10.00      A   
ATOM   1634  CB  HIS A 174      -4.220  25.258  17.392  1.00 10.00      A   
ATOM   1635  CG  HIS A 174      -2.847  25.769  17.721  1.00 10.00      A   
ATOM   1636  ND1 HIS A 174      -2.254  26.766  16.979  1.00 10.00      A   
ATOM   1637  CD2 HIS A 174      -1.995  25.371  18.696  1.00 10.00      A   
ATOM   1638  CE1 HIS A 174      -1.061  26.951  17.515  1.00 10.00      A   
ATOM   1639  NE2 HIS A 174      -0.861  26.131  18.554  1.00 10.00      A   
ATOM   1640  HE2 HIS A 174      -0.052  26.085  19.116  1.00 10.00      A   
ATOM   1641  C   HIS A 174      -3.258  23.615  15.723  1.00 10.00      A   
ATOM   1642  O   HIS A 174      -2.089  23.969  15.577  1.00 10.00      A   
ATOM   1643  N   TRP A 175      -3.639  22.343  15.631  1.00 10.00      A   
ATOM   1644  HN  TRP A 175      -4.589  22.124  15.721  1.00 10.00      A   
ATOM   1645  CA  TRP A 175      -2.683  21.265  15.397  1.00 10.00      A   
ATOM   1646  CB  TRP A 175      -3.391  19.901  15.367  1.00 10.00      A   
ATOM   1647  CG  TRP A 175      -4.240  19.665  14.151  1.00 10.00      A   
ATOM   1648  CD1 TRP A 175      -5.555  19.988  13.992  1.00 10.00      A   
ATOM   1649  CD2 TRP A 175      -3.829  19.051  12.921  1.00 10.00      A   
ATOM   1650  NE1 TRP A 175      -5.986  19.622  12.742  1.00 10.00      A   
ATOM   1651  HE1 TRP A 175      -6.898  19.753  12.389  1.00 10.00      A   
ATOM   1652  CE2 TRP A 175      -4.945  19.042  12.065  1.00 10.00      A   
ATOM   1653  CE3 TRP A 175      -2.622  18.509  12.462  1.00 10.00      A   
ATOM   1654  CZ2 TRP A 175      -4.892  18.513  10.777  1.00 10.00      A   
ATOM   1655  CZ3 TRP A 175      -2.570  17.987  11.184  1.00 10.00      A   
ATOM   1656  CH2 TRP A 175      -3.699  17.992  10.355  1.00 10.00      A   
ATOM   1657  C   TRP A 175      -1.866  21.479  14.120  1.00 10.00      A   
ATOM   1658  O   TRP A 175      -0.703  21.083  14.046  1.00 10.00      A   
ATOM   1659  N   LEU A 176      -2.478  22.124  13.129  1.00 10.00      A   
ATOM   1660  HN  LEU A 176      -3.396  22.436  13.262  1.00 10.00      A   
ATOM   1661  CA  LEU A 176      -1.822  22.381  11.852  1.00 10.00      A   
ATOM   1662  CB  LEU A 176      -2.846  22.829  10.810  1.00 10.00      A   
ATOM   1663  CG  LEU A 176      -2.389  22.784   9.353  1.00 10.00      A   
ATOM   1664  CD1 LEU A 176      -2.118  21.352   8.918  1.00 10.00      A   
ATOM   1665  CD2 LEU A 176      -3.432  23.429   8.457  1.00 10.00      A   
ATOM   1666  C   LEU A 176      -0.708  23.417  11.985  1.00 10.00      A   
ATOM   1667  O   LEU A 176       0.265  23.401  11.231  1.00 10.00      A   
ATOM   1668  N   SER A 177      -0.837  24.299  12.968  1.00 10.00      A   
ATOM   1669  HN  SER A 177      -1.615  24.243  13.565  1.00 10.00      A   
ATOM   1670  CA  SER A 177       0.153  25.347  13.192  1.00 10.00      A   
ATOM   1671  CB  SER A 177      -0.455  26.461  14.040  1.00 10.00      A   
ATOM   1672  OG  SER A 177      -1.870  26.465  13.922  1.00 10.00      A   
ATOM   1673  HG  SER A 177      -2.256  26.520  14.804  1.00 10.00      A   
ATOM   1674  C   SER A 177       1.405  24.792  13.865  1.00 10.00      A   
ATOM   1675  O   SER A 177       2.396  25.503  14.040  1.00 10.00      A   
ATOM   1676  N   HIS A 178       1.358  23.519  14.239  1.00 10.00      A   
ATOM   1677  HN  HIS A 178       0.538  23.003  14.076  1.00 10.00      A   
ATOM   1678  CA  HIS A 178       2.494  22.872  14.883  1.00 10.00      A   
ATOM   1679  CB  HIS A 178       2.056  21.676  15.725  1.00 10.00      A   
ATOM   1680  CG  HIS A 178       1.557  22.055  17.083  1.00 10.00      A   
ATOM   1681  ND1 HIS A 178       2.390  22.058  18.180  1.00 10.00      A   
ATOM   1682  CD2 HIS A 178       0.313  22.437  17.469  1.00 10.00      A   
ATOM   1683  CE1 HIS A 178       1.643  22.437  19.202  1.00 10.00      A   
ATOM   1684  NE2 HIS A 178       0.382  22.677  18.817  1.00 10.00      A   
ATOM   1685  HE2 HIS A 178      -0.351  22.989  19.386  1.00 10.00      A   
ATOM   1686  C   HIS A 178       3.540  22.458  13.860  1.00 10.00      A   
ATOM   1687  O   HIS A 178       4.659  22.089  14.215  1.00 10.00      A   
ATOM   1688  N   PHE A 179       3.163  22.525  12.587  1.00 10.00      A   
ATOM   1689  HN  PHE A 179       2.249  22.812  12.378  1.00 10.00      A   
ATOM   1690  CA  PHE A 179       4.073  22.190  11.500  1.00 10.00      A   
ATOM   1691  CB  PHE A 179       3.341  22.225  10.155  1.00 10.00      A   
ATOM   1692  CG  PHE A 179       2.913  20.879   9.645  1.00 10.00      A   
ATOM   1693  CD1 PHE A 179       1.587  20.627   9.350  1.00 10.00      A   
ATOM   1694  CD2 PHE A 179       3.842  19.866   9.457  1.00 10.00      A   
ATOM   1695  CE1 PHE A 179       1.189  19.393   8.876  1.00 10.00      A   
ATOM   1696  CE2 PHE A 179       3.451  18.628   8.985  1.00 10.00      A   
ATOM   1697  CZ  PHE A 179       2.123  18.392   8.693  1.00 10.00      A   
ATOM   1698  C   PHE A 179       5.223  23.187  11.475  1.00 10.00      A   
ATOM   1699  O   PHE A 179       4.995  24.392  11.367  1.00 10.00      A   
ATOM   1700  N   PRO A 180       6.467  22.699  11.580  1.00 10.00      A   
ATOM   1701  CA  PRO A 180       7.657  23.549  11.582  1.00 10.00      A   
ATOM   1702  CB  PRO A 180       8.826  22.554  11.596  1.00 10.00      A   
ATOM   1703  CG  PRO A 180       8.234  21.236  11.231  1.00 10.00      A   
ATOM   1704  CD  PRO A 180       6.812  21.277  11.702  1.00 10.00      A   
ATOM   1705  C   PRO A 180       7.740  24.447  10.352  1.00 10.00      A   
ATOM   1706  O   PRO A 180       7.429  24.026   9.235  1.00 10.00      A   
ATOM   1707  N   ASP A 181       8.164  25.687  10.569  1.00 10.00      A   
ATOM   1708  HN  ASP A 181       8.385  25.956  11.486  1.00 10.00      A   
ATOM   1709  CA  ASP A 181       8.302  26.663   9.490  1.00 10.00      A   
ATOM   1710  CB  ASP A 181       8.603  28.054  10.055  1.00 10.00      A   
ATOM   1711  CG  ASP A 181       7.524  29.065   9.724  1.00 10.00      A   
ATOM   1712  OD1 ASP A 181       7.593  29.687   8.642  1.00 10.00      A   
ATOM   1713  OD2 ASP A 181       6.603  29.255  10.546  1.00 10.00      A   
ATOM   1714  C   ASP A 181       9.408  26.244   8.532  1.00 10.00      A   
ATOM   1715  O   ASP A 181       9.513  26.756   7.422  1.00 10.00      A   
ATOM   1716  N   THR A 182      10.229  25.303   8.979  1.00 10.00      A   
ATOM   1717  HN  THR A 182      10.097  24.949   9.886  1.00 10.00      A   
ATOM   1718  CA  THR A 182      11.334  24.788   8.188  1.00 10.00      A   
ATOM   1719  CB  THR A 182      12.466  24.354   9.129  1.00 10.00      A   
ATOM   1720  OG1 THR A 182      11.893  23.817  10.334  1.00 10.00      A   
ATOM   1721  HG1 THR A 182      12.342  22.988  10.560  1.00 10.00      A   
ATOM   1722  CG2 THR A 182      13.337  25.546   9.482  1.00 10.00      A   
ATOM   1723  C   THR A 182      10.901  23.587   7.348  1.00 10.00      A   
ATOM   1724  O   THR A 182      11.678  23.053   6.555  1.00 10.00      A   
ATOM   1725  N   TYR A 183       9.656  23.168   7.526  1.00 10.00      A   
ATOM   1726  HN  TYR A 183       9.078  23.648   8.161  1.00 10.00      A   
ATOM   1727  CA  TYR A 183       9.117  22.028   6.800  1.00 10.00      A   
ATOM   1728  CB  TYR A 183       8.032  21.340   7.629  1.00 10.00      A   
ATOM   1729  CG  TYR A 183       7.311  20.238   6.897  1.00 10.00      A   
ATOM   1730  CD1 TYR A 183       7.989  19.104   6.475  1.00 10.00      A   
ATOM   1731  CD2 TYR A 183       5.953  20.329   6.628  1.00 10.00      A   
ATOM   1732  CE1 TYR A 183       7.336  18.094   5.805  1.00 10.00      A   
ATOM   1733  CE2 TYR A 183       5.290  19.319   5.958  1.00 10.00      A   
ATOM   1734  CZ  TYR A 183       5.989  18.205   5.549  1.00 10.00      A   
ATOM   1735  OH  TYR A 183       5.343  17.197   4.880  1.00 10.00      A   
ATOM   1736  HH  TYR A 183       5.951  16.452   4.767  1.00 10.00      A   
ATOM   1737  C   TYR A 183       8.563  22.456   5.445  1.00 10.00      A   
ATOM   1738  O   TYR A 183       7.627  23.253   5.373  1.00 10.00      A   
ATOM   1739  N   THR A 184       9.150  21.922   4.379  1.00 10.00      A   
ATOM   1740  HN  THR A 184       9.899  21.302   4.507  1.00 10.00      A   
ATOM   1741  CA  THR A 184       8.732  22.246   3.020  1.00 10.00      A   
ATOM   1742  CB  THR A 184       9.726  23.243   2.390  1.00 10.00      A   
ATOM   1743  OG1 THR A 184      11.068  22.794   2.633  1.00 10.00      A   
ATOM   1744  HG1 THR A 184      11.453  22.473   1.805  1.00 10.00      A   
ATOM   1745  CG2 THR A 184       9.555  24.626   2.995  1.00 10.00      A   
ATOM   1746  C   THR A 184       8.698  20.989   2.149  1.00 10.00      A   
ATOM   1747  O   THR A 184       8.982  21.047   0.952  1.00 10.00      A   
ATOM   1748  N   SER A 185       8.328  19.857   2.737  1.00 10.00      A   
ATOM   1749  HN  SER A 185       8.064  19.868   3.677  1.00 10.00      A   
ATOM   1750  CA  SER A 185       8.307  18.599   1.997  1.00 10.00      A   
ATOM   1751  CB  SER A 185       9.290  17.611   2.637  1.00 10.00      A   
ATOM   1752  OG  SER A 185      10.545  18.225   2.903  1.00 10.00      A   
ATOM   1753  HG  SER A 185      11.150  17.562   3.261  1.00 10.00      A   
ATOM   1754  C   SER A 185       6.909  17.976   1.914  1.00 10.00      A   
ATOM   1755  O   SER A 185       6.782  16.765   1.725  1.00 10.00      A   
ATOM   1756  N   LEU A 186       5.868  18.798   2.042  1.00 10.00      A   
ATOM   1757  HN  LEU A 186       6.026  19.756   2.160  1.00 10.00      A   
ATOM   1758  CA  LEU A 186       4.494  18.299   1.988  1.00 10.00      A   
ATOM   1759  CB  LEU A 186       3.537  19.247   2.721  1.00 10.00      A   
ATOM   1760  CG  LEU A 186       2.115  18.727   2.959  1.00 10.00      A   
ATOM   1761  CD1 LEU A 186       2.142  17.391   3.684  1.00 10.00      A   
ATOM   1762  CD2 LEU A 186       1.297  19.744   3.739  1.00 10.00      A   
ATOM   1763  C   LEU A 186       4.038  18.084   0.546  1.00 10.00      A   
ATOM   1764  O   LEU A 186       4.206  18.958  -0.307  1.00 10.00      A   
ATOM   1765  N   VAL A 187       3.468  16.910   0.282  1.00 10.00      A   
ATOM   1766  HN  VAL A 187       3.374  16.252   1.007  1.00 10.00      A   
ATOM   1767  CA  VAL A 187       2.987  16.565  -1.051  1.00 10.00      A   
ATOM   1768  CB  VAL A 187       3.764  15.364  -1.643  1.00 10.00      A   
ATOM   1769  CG1 VAL A 187       3.200  14.961  -2.997  1.00 10.00      A   
ATOM   1770  CG2 VAL A 187       5.247  15.684  -1.761  1.00 10.00      A   
ATOM   1771  C   VAL A 187       1.490  16.247  -1.041  1.00 10.00      A   
ATOM   1772  O   VAL A 187       0.738  16.738  -1.886  1.00 10.00      A   
ATOM   1773  N   SER A 188       1.059  15.430  -0.085  1.00 10.00      A   
ATOM   1774  HN  SER A 188       1.693  15.080   0.575  1.00 10.00      A   
ATOM   1775  CA  SER A 188      -0.348  15.052   0.008  1.00 10.00      A   
ATOM   1776  CB  SER A 188      -0.533  13.565  -0.310  1.00 10.00      A   
ATOM   1777  OG  SER A 188       0.234  13.175  -1.439  1.00 10.00      A   
ATOM   1778  HG  SER A 188       0.549  12.262  -1.315  1.00 10.00      A   
ATOM   1779  C   SER A 188      -0.919  15.357   1.390  1.00 10.00      A   
ATOM   1780  O   SER A 188      -0.323  15.004   2.413  1.00 10.00      A   
ATOM   1781  N   LEU A 189      -2.076  16.004   1.410  1.00 10.00      A   
ATOM   1782  HN  LEU A 189      -2.495  16.259   0.557  1.00 10.00      A   
ATOM   1783  CA  LEU A 189      -2.746  16.353   2.654  1.00 10.00      A   
ATOM   1784  CB  LEU A 189      -2.365  17.775   3.081  1.00 10.00      A   
ATOM   1785  CG  LEU A 189      -2.695  18.161   4.525  1.00 10.00      A   
ATOM   1786  CD1 LEU A 189      -1.676  17.574   5.489  1.00 10.00      A   
ATOM   1787  CD2 LEU A 189      -2.780  19.672   4.679  1.00 10.00      A   
ATOM   1788  C   LEU A 189      -4.260  16.243   2.491  1.00 10.00      A   
ATOM   1789  O   LEU A 189      -4.822  16.730   1.510  1.00 10.00      A   
ATOM   1790  N   ASN A 190      -4.910  15.602   3.450  1.00 10.00      A   
ATOM   1791  HN  ASN A 190      -4.403  15.239   4.209  1.00 10.00      A   
ATOM   1792  CA  ASN A 190      -6.359  15.422   3.415  1.00 10.00      A   
ATOM   1793  CB  ASN A 190      -6.722  14.059   2.820  1.00 10.00      A   
ATOM   1794  CG  ASN A 190      -8.200  13.728   2.956  1.00 10.00      A   
ATOM   1795  OD1 ASN A 190      -9.059  14.612   2.949  1.00 10.00      A   
ATOM   1796  ND2 ASN A 190      -8.505  12.449   3.078  1.00 10.00      A   
ATOM   1797 HD21 ASN A 190      -7.764  11.790   3.076  1.00 10.00      A   
ATOM   1798 HD22 ASN A 190      -9.452  12.203   3.163  1.00 10.00      A   
ATOM   1799  C   ASN A 190      -6.960  15.562   4.810  1.00 10.00      A   
ATOM   1800  O   ASN A 190      -6.745  14.718   5.683  1.00 10.00      A   
ATOM   1801  N   ILE A 191      -7.738  16.620   5.005  1.00 10.00      A   
ATOM   1802  HN  ILE A 191      -7.911  17.230   4.250  1.00 10.00      A   
ATOM   1803  CA  ILE A 191      -8.360  16.892   6.296  1.00 10.00      A   
ATOM   1804  CB  ILE A 191      -7.825  18.204   6.921  1.00 10.00      A   
ATOM   1805  CG1 ILE A 191      -8.033  19.384   5.962  1.00 10.00      A   
ATOM   1806  CG2 ILE A 191      -6.353  18.063   7.290  1.00 10.00      A   
ATOM   1807  CD1 ILE A 191      -7.783  20.739   6.591  1.00 10.00      A   
ATOM   1808  C   ILE A 191      -9.881  16.974   6.179  1.00 10.00      A   
ATOM   1809  O   ILE A 191     -10.545  17.520   7.058  1.00 10.00      A   
ATOM   1810  N   SER A 192     -10.433  16.394   5.114  1.00 10.00      A   
ATOM   1811  HN  SER A 192      -9.856  15.943   4.461  1.00 10.00      A   
ATOM   1812  CA  SER A 192     -11.882  16.425   4.882  1.00 10.00      A   
ATOM   1813  CB  SER A 192     -12.221  15.971   3.458  1.00 10.00      A   
ATOM   1814  OG  SER A 192     -11.689  14.685   3.178  1.00 10.00      A   
ATOM   1815  HG  SER A 192     -10.735  14.754   3.029  1.00 10.00      A   
ATOM   1816  C   SER A 192     -12.679  15.618   5.912  1.00 10.00      A   
ATOM   1817  O   SER A 192     -13.908  15.621   5.898  1.00 10.00      A   
ATOM   1818  N   CYS A 193     -11.980  14.942   6.810  1.00 10.00      A   
ATOM   1819  HN  CYS A 193     -11.002  14.986   6.788  1.00 10.00      A   
ATOM   1820  CA  CYS A 193     -12.627  14.135   7.833  1.00 10.00      A   
ATOM   1821  CB  CYS A 193     -11.806  12.872   8.065  1.00 10.00      A   
ATOM   1822  SG  CYS A 193     -10.024  13.171   8.164  1.00 10.00      A   
ATOM   1823  HG  CYS A 193      -9.413  12.003   7.996  1.00 10.00      A   
ATOM   1824  C   CYS A 193     -12.754  14.911   9.140  1.00 10.00      A   
ATOM   1825  O   CYS A 193     -13.390  14.451  10.088  1.00 10.00      A   
ATOM   1826  N   LEU A 194     -12.156  16.093   9.181  1.00 10.00      A   
ATOM   1827  HN  LEU A 194     -11.693  16.425   8.382  1.00 10.00      A   
ATOM   1828  CA  LEU A 194     -12.189  16.921  10.378  1.00 10.00      A   
ATOM   1829  CB  LEU A 194     -10.831  17.596  10.592  1.00 10.00      A   
ATOM   1830  CG  LEU A 194      -9.708  16.699  11.109  1.00 10.00      A   
ATOM   1831  CD1 LEU A 194      -8.359  17.332  10.832  1.00 10.00      A   
ATOM   1832  CD2 LEU A 194      -9.879  16.439  12.596  1.00 10.00      A   
ATOM   1833  C   LEU A 194     -13.286  17.973  10.298  1.00 10.00      A   
ATOM   1834  O   LEU A 194     -13.755  18.318   9.211  1.00 10.00      A   
ATOM   1835  N   ALA A 195     -13.702  18.466  11.455  1.00 10.00      A   
ATOM   1836  HN  ALA A 195     -13.310  18.116  12.294  1.00 10.00      A   
ATOM   1837  CA  ALA A 195     -14.731  19.498  11.530  1.00 10.00      A   
ATOM   1838  CB  ALA A 195     -15.912  19.020  12.358  1.00 10.00      A   
ATOM   1839  C   ALA A 195     -14.147  20.772  12.126  1.00 10.00      A   
ATOM   1840  O   ALA A 195     -14.661  21.868  11.910  1.00 10.00      A   
ATOM   1841  N   SER A 196     -13.072  20.609  12.885  1.00 10.00      A   
ATOM   1842  HN  SER A 196     -12.725  19.700  13.034  1.00 10.00      A   
ATOM   1843  CA  SER A 196     -12.397  21.729  13.516  1.00 10.00      A   
ATOM   1844  CB  SER A 196     -11.358  21.228  14.525  1.00 10.00      A   
ATOM   1845  OG  SER A 196     -10.754  20.022  14.082  1.00 10.00      A   
ATOM   1846  HG  SER A 196     -11.395  19.293  14.151  1.00 10.00      A   
ATOM   1847  C   SER A 196     -11.749  22.635  12.471  1.00 10.00      A   
ATOM   1848  O   SER A 196     -11.090  22.165  11.536  1.00 10.00      A   
ATOM   1849  N   GLU A 197     -11.958  23.931  12.626  1.00 10.00      A   
ATOM   1850  HN  GLU A 197     -12.497  24.239  13.385  1.00 10.00      A   
ATOM   1851  CA  GLU A 197     -11.409  24.911  11.710  1.00 10.00      A   
ATOM   1852  CB  GLU A 197     -12.190  26.221  11.803  1.00 10.00      A   
ATOM   1853  CG  GLU A 197     -11.788  27.253  10.762  1.00 10.00      A   
ATOM   1854  CD  GLU A 197     -11.653  28.643  11.342  1.00 10.00      A   
ATOM   1855  OE1 GLU A 197     -11.540  28.770  12.579  1.00 10.00      A   
ATOM   1856  OE2 GLU A 197     -11.651  29.616  10.564  1.00 10.00      A   
ATOM   1857  C   GLU A 197      -9.937  25.163  12.009  1.00 10.00      A   
ATOM   1858  O   GLU A 197      -9.591  25.728  13.051  1.00 10.00      A   
ATOM   1859  N   VAL A 198      -9.080  24.737  11.094  1.00 10.00      A   
ATOM   1860  HN  VAL A 198      -9.422  24.297  10.292  1.00 10.00      A   
ATOM   1861  CA  VAL A 198      -7.645  24.924  11.241  1.00 10.00      A   
ATOM   1862  CB  VAL A 198      -6.839  24.020  10.277  1.00 10.00      A   
ATOM   1863  CG1 VAL A 198      -6.924  22.562  10.696  1.00 10.00      A   
ATOM   1864  CG2 VAL A 198      -7.317  24.197   8.842  1.00 10.00      A   
ATOM   1865  C   VAL A 198      -7.279  26.379  10.978  1.00 10.00      A   
ATOM   1866  O   VAL A 198      -8.052  27.124  10.369  1.00 10.00      A   
ATOM   1867  N   SER A 199      -6.112  26.783  11.446  1.00 10.00      A   
ATOM   1868  HN  SER A 199      -5.544  26.148  11.928  1.00 10.00      A   
ATOM   1869  CA  SER A 199      -5.651  28.146  11.256  1.00 10.00      A   
ATOM   1870  CB  SER A 199      -4.458  28.419  12.171  1.00 10.00      A   
ATOM   1871  OG  SER A 199      -4.701  27.896  13.466  1.00 10.00      A   
ATOM   1872  HG  SER A 199      -5.653  27.876  13.626  1.00 10.00      A   
ATOM   1873  C   SER A 199      -5.279  28.386   9.795  1.00 10.00      A   
ATOM   1874  O   SER A 199      -4.289  27.840   9.300  1.00 10.00      A   
ATOM   1875  N   PHE A 200      -6.089  29.194   9.114  1.00 10.00      A   
ATOM   1876  HN  PHE A 200      -6.860  29.590   9.576  1.00 10.00      A   
ATOM   1877  CA  PHE A 200      -5.874  29.515   7.707  1.00 10.00      A   
ATOM   1878  CB  PHE A 200      -6.985  30.440   7.199  1.00 10.00      A   
ATOM   1879  CG  PHE A 200      -6.906  30.752   5.731  1.00 10.00      A   
ATOM   1880  CD1 PHE A 200      -7.261  29.801   4.788  1.00 10.00      A   
ATOM   1881  CD2 PHE A 200      -6.477  31.994   5.294  1.00 10.00      A   
ATOM   1882  CE1 PHE A 200      -7.190  30.082   3.437  1.00 10.00      A   
ATOM   1883  CE2 PHE A 200      -6.403  32.282   3.943  1.00 10.00      A   
ATOM   1884  CZ  PHE A 200      -6.761  31.324   3.016  1.00 10.00      A   
ATOM   1885  C   PHE A 200      -4.511  30.160   7.493  1.00 10.00      A   
ATOM   1886  O   PHE A 200      -3.840  29.896   6.496  1.00 10.00      A   
ATOM   1887  N   SER A 201      -4.102  30.984   8.449  1.00 10.00      A   
ATOM   1888  HN  SER A 201      -4.677  31.133   9.230  1.00 10.00      A   
ATOM   1889  CA  SER A 201      -2.823  31.670   8.387  1.00 10.00      A   
ATOM   1890  CB  SER A 201      -2.675  32.549   9.628  1.00 10.00      A   
ATOM   1891  OG  SER A 201      -3.837  32.455  10.438  1.00 10.00      A   
ATOM   1892  HG  SER A 201      -3.625  32.747  11.334  1.00 10.00      A   
ATOM   1893  C   SER A 201      -1.679  30.660   8.312  1.00 10.00      A   
ATOM   1894  O   SER A 201      -0.755  30.805   7.508  1.00 10.00      A   
ATOM   1895  N   ALA A 202      -1.761  29.622   9.139  1.00 10.00      A   
ATOM   1896  HN  ALA A 202      -2.536  29.545   9.735  1.00 10.00      A   
ATOM   1897  CA  ALA A 202      -0.732  28.589   9.166  1.00 10.00      A   
ATOM   1898  CB  ALA A 202      -0.887  27.713  10.401  1.00 10.00      A   
ATOM   1899  C   ALA A 202      -0.791  27.742   7.899  1.00 10.00      A   
ATOM   1900  O   ALA A 202       0.241  27.434   7.298  1.00 10.00      A   
ATOM   1901  N   LEU A 203      -2.008  27.387   7.501  1.00 10.00      A   
ATOM   1902  HN  LEU A 203      -2.782  27.676   8.034  1.00 10.00      A   
ATOM   1903  CA  LEU A 203      -2.234  26.580   6.305  1.00 10.00      A   
ATOM   1904  CB  LEU A 203      -3.725  26.258   6.153  1.00 10.00      A   
ATOM   1905  CG  LEU A 203      -4.145  25.533   4.871  1.00 10.00      A   
ATOM   1906  CD1 LEU A 203      -3.577  24.119   4.829  1.00 10.00      A   
ATOM   1907  CD2 LEU A 203      -5.660  25.509   4.751  1.00 10.00      A   
ATOM   1908  C   LEU A 203      -1.716  27.286   5.056  1.00 10.00      A   
ATOM   1909  O   LEU A 203      -1.032  26.681   4.233  1.00 10.00      A   
ATOM   1910  N   GLU A 204      -2.033  28.570   4.936  1.00 10.00      A   
ATOM   1911  HN  GLU A 204      -2.580  28.993   5.638  1.00 10.00      A   
ATOM   1912  CA  GLU A 204      -1.609  29.371   3.794  1.00 10.00      A   
ATOM   1913  CB  GLU A 204      -2.088  30.813   3.959  1.00 10.00      A   
ATOM   1914  CG  GLU A 204      -1.735  31.724   2.800  1.00 10.00      A   
ATOM   1915  CD  GLU A 204      -2.139  33.158   3.053  1.00 10.00      A   
ATOM   1916  OE1 GLU A 204      -1.686  33.735   4.060  1.00 10.00      A   
ATOM   1917  OE2 GLU A 204      -2.903  33.720   2.241  1.00 10.00      A   
ATOM   1918  C   GLU A 204      -0.092  29.340   3.628  1.00 10.00      A   
ATOM   1919  O   GLU A 204       0.413  29.034   2.550  1.00 10.00      A   
ATOM   1920  N   ARG A 205       0.627  29.626   4.711  1.00 10.00      A   
ATOM   1921  HN  ARG A 205       0.164  29.833   5.552  1.00 10.00      A   
ATOM   1922  CA  ARG A 205       2.085  29.642   4.681  1.00 10.00      A   
ATOM   1923  CB  ARG A 205       2.650  30.264   5.959  1.00 10.00      A   
ATOM   1924  CG  ARG A 205       2.163  31.681   6.221  1.00 10.00      A   
ATOM   1925  CD  ARG A 205       3.035  32.400   7.237  1.00 10.00      A   
ATOM   1926  NE  ARG A 205       3.137  31.669   8.500  1.00 10.00      A   
ATOM   1927  HE  ARG A 205       2.342  31.658   9.081  1.00 10.00      A   
ATOM   1928  CZ  ARG A 205       4.239  31.042   8.904  1.00 10.00      A   
ATOM   1929  NH1 ARG A 205       5.335  31.066   8.151  1.00 10.00      A   
ATOM   1930 HH11 ARG A 205       5.340  31.579   7.242  1.00 10.00      A   
ATOM   1931 HH12 ARG A 205       6.205  30.568   8.471  1.00 10.00      A   
ATOM   1932  NH2 ARG A 205       4.250  30.399  10.061  1.00 10.00      A   
ATOM   1933 HH21 ARG A 205       5.121  29.902  10.379  1.00 10.00      A   
ATOM   1934 HH22 ARG A 205       3.398  30.386  10.663  1.00 10.00      A   
ATOM   1935  C   ARG A 205       2.658  28.244   4.467  1.00 10.00      A   
ATOM   1936  O   ARG A 205       3.778  28.087   3.983  1.00 10.00      A   
ATOM   1937  N   LEU A 206       1.885  27.233   4.830  1.00 10.00      A   
ATOM   1938  HN  LEU A 206       1.006  27.421   5.221  1.00 10.00      A   
ATOM   1939  CA  LEU A 206       2.304  25.850   4.670  1.00 10.00      A   
ATOM   1940  CB  LEU A 206       1.436  24.927   5.529  1.00 10.00      A   
ATOM   1941  CG  LEU A 206       2.061  24.431   6.834  1.00 10.00      A   
ATOM   1942  CD1 LEU A 206       0.977  24.063   7.836  1.00 10.00      A   
ATOM   1943  CD2 LEU A 206       2.972  23.242   6.567  1.00 10.00      A   
ATOM   1944  C   LEU A 206       2.224  25.428   3.207  1.00 10.00      A   
ATOM   1945  O   LEU A 206       3.070  24.681   2.716  1.00 10.00      A   
ATOM   1946  N   VAL A 207       1.200  25.909   2.517  1.00 10.00      A   
ATOM   1947  HN  VAL A 207       0.552  26.497   2.966  1.00 10.00      A   
ATOM   1948  CA  VAL A 207       1.003  25.582   1.111  1.00 10.00      A   
ATOM   1949  CB  VAL A 207      -0.430  25.942   0.648  1.00 10.00      A   
ATOM   1950  CG1 VAL A 207      -0.617  25.636  -0.830  1.00 10.00      A   
ATOM   1951  CG2 VAL A 207      -1.469  25.200   1.476  1.00 10.00      A   
ATOM   1952  C   VAL A 207       2.023  26.307   0.232  1.00 10.00      A   
ATOM   1953  O   VAL A 207       2.616  25.714  -0.673  1.00 10.00      A   
ATOM   1954  N   THR A 208       2.237  27.583   0.525  1.00 10.00      A   
ATOM   1955  HN  THR A 208       1.748  27.990   1.274  1.00 10.00      A   
ATOM   1956  CA  THR A 208       3.169  28.406  -0.239  1.00 10.00      A   
ATOM   1957  CB  THR A 208       3.157  29.865   0.255  1.00 10.00      A   
ATOM   1958  OG1 THR A 208       1.804  30.276   0.472  1.00 10.00      A   
ATOM   1959  HG1 THR A 208       1.768  30.875   1.227  1.00 10.00      A   
ATOM   1960  CG2 THR A 208       3.796  30.787  -0.774  1.00 10.00      A   
ATOM   1961  C   THR A 208       4.600  27.869  -0.202  1.00 10.00      A   
ATOM   1962  O   THR A 208       5.279  27.827  -1.229  1.00 10.00      A   
ATOM   1963  N   ARG A 209       5.054  27.441   0.971  1.00 10.00      A   
ATOM   1964  HN  ARG A 209       4.465  27.462   1.753  1.00 10.00      A   
ATOM   1965  CA  ARG A 209       6.415  26.943   1.111  1.00 10.00      A   
ATOM   1966  CB  ARG A 209       6.969  27.139   2.525  1.00 10.00      A   
ATOM   1967  CG  ARG A 209       6.342  26.269   3.601  1.00 10.00      A   
ATOM   1968  CD  ARG A 209       6.948  26.595   4.957  1.00 10.00      A   
ATOM   1969  NE  ARG A 209       6.401  25.773   6.035  1.00 10.00      A   
ATOM   1970  HE  ARG A 209       6.671  24.828   6.057  1.00 10.00      A   
ATOM   1971  CZ  ARG A 209       5.575  26.235   6.974  1.00 10.00      A   
ATOM   1972  NH1 ARG A 209       5.205  27.505   6.964  1.00 10.00      A   
ATOM   1973 HH11 ARG A 209       5.561  28.152   6.224  1.00 10.00      A   
ATOM   1974 HH12 ARG A 209       4.552  27.865   7.695  1.00 10.00      A   
ATOM   1975  NH2 ARG A 209       5.155  25.437   7.951  1.00 10.00      A   
ATOM   1976 HH21 ARG A 209       5.469  24.447   7.995  1.00 10.00      A   
ATOM   1977 HH22 ARG A 209       4.506  25.805   8.681  1.00 10.00      A   
ATOM   1978  C   ARG A 209       6.596  25.514   0.608  1.00 10.00      A   
ATOM   1979  O   ARG A 209       7.718  25.036   0.490  1.00 10.00      A   
ATOM   1980  N   CYS A 210       5.500  24.835   0.297  1.00 10.00      A   
ATOM   1981  HN  CYS A 210       4.625  25.260   0.403  1.00 10.00      A   
ATOM   1982  CA  CYS A 210       5.576  23.471  -0.212  1.00 10.00      A   
ATOM   1983  CB  CYS A 210       4.724  22.518   0.631  1.00 10.00      A   
ATOM   1984  SG  CYS A 210       5.111  22.539   2.399  1.00 10.00      A   
ATOM   1985  HG  CYS A 210       4.329  23.450   2.970  1.00 10.00      A   
ATOM   1986  C   CYS A 210       5.156  23.420  -1.680  1.00 10.00      A   
ATOM   1987  O   CYS A 210       3.985  23.225  -1.992  1.00 10.00      A   
ATOM   1988  N   PRO A 211       6.118  23.583  -2.602  1.00 10.00      A   
ATOM   1989  CA  PRO A 211       5.841  23.574  -4.039  1.00 10.00      A   
ATOM   1990  CB  PRO A 211       7.099  24.206  -4.632  1.00 10.00      A   
ATOM   1991  CG  PRO A 211       8.187  23.848  -3.677  1.00 10.00      A   
ATOM   1992  CD  PRO A 211       7.553  23.785  -2.316  1.00 10.00      A   
ATOM   1993  C   PRO A 211       5.644  22.161  -4.583  1.00 10.00      A   
ATOM   1994  O   PRO A 211       5.319  21.977  -5.756  1.00 10.00      A   
ATOM   1995  N   ASN A 212       5.839  21.165  -3.724  1.00 10.00      A   
ATOM   1996  HN  ASN A 212       6.104  21.374  -2.805  1.00 10.00      A   
ATOM   1997  CA  ASN A 212       5.680  19.770  -4.121  1.00 10.00      A   
ATOM   1998  CB  ASN A 212       6.760  18.892  -3.481  1.00 10.00      A   
ATOM   1999  CG  ASN A 212       7.306  17.852  -4.438  1.00 10.00      A   
ATOM   2000  OD1 ASN A 212       6.755  16.761  -4.571  1.00 10.00      A   
ATOM   2001  ND2 ASN A 212       8.393  18.186  -5.118  1.00 10.00      A   
ATOM   2002 HD21 ASN A 212       8.780  19.079  -4.967  1.00 10.00      A   
ATOM   2003 HD22 ASN A 212       8.765  17.532  -5.748  1.00 10.00      A   
ATOM   2004  C   ASN A 212       4.293  19.255  -3.757  1.00 10.00      A   
ATOM   2005  O   ASN A 212       3.985  18.082  -3.958  1.00 10.00      A   
ATOM   2006  N   LEU A 213       3.460  20.140  -3.221  1.00 10.00      A   
ATOM   2007  HN  LEU A 213       3.764  21.059  -3.082  1.00 10.00      A   
ATOM   2008  CA  LEU A 213       2.106  19.774  -2.837  1.00 10.00      A   
ATOM   2009  CB  LEU A 213       1.473  20.863  -1.970  1.00 10.00      A   
ATOM   2010  CG  LEU A 213       0.063  20.574  -1.448  1.00 10.00      A   
ATOM   2011  CD1 LEU A 213       0.109  19.629  -0.258  1.00 10.00      A   
ATOM   2012  CD2 LEU A 213      -0.648  21.866  -1.086  1.00 10.00      A   
ATOM   2013  C   LEU A 213       1.258  19.529  -4.079  1.00 10.00      A   
ATOM   2014  O   LEU A 213       0.992  20.452  -4.852  1.00 10.00      A   
ATOM   2015  N   LYS A 214       0.847  18.284  -4.270  1.00 10.00      A   
ATOM   2016  HN  LYS A 214       1.089  17.593  -3.612  1.00 10.00      A   
ATOM   2017  CA  LYS A 214       0.040  17.919  -5.429  1.00 10.00      A   
ATOM   2018  CB  LYS A 214       0.706  16.793  -6.228  1.00 10.00      A   
ATOM   2019  CG  LYS A 214       2.205  16.959  -6.436  1.00 10.00      A   
ATOM   2020  CD  LYS A 214       2.539  18.213  -7.234  1.00 10.00      A   
ATOM   2021  CE  LYS A 214       2.286  18.026  -8.724  1.00 10.00      A   
ATOM   2022  NZ  LYS A 214       2.992  16.839  -9.272  1.00 10.00      A   
ATOM   2023  HZ1 LYS A 214       2.327  16.034  -9.353  1.00 10.00      A   
ATOM   2024  HZ2 LYS A 214       3.777  16.565  -8.644  1.00 10.00      A   
ATOM   2025  HZ3 LYS A 214       3.374  17.053 -10.213  1.00 10.00      A   
ATOM   2026  C   LYS A 214      -1.362  17.492  -5.011  1.00 10.00      A   
ATOM   2027  O   LYS A 214      -2.296  17.543  -5.807  1.00 10.00      A   
ATOM   2028  N   SER A 215      -1.513  17.089  -3.761  1.00 10.00      A   
ATOM   2029  HN  SER A 215      -0.740  17.091  -3.153  1.00 10.00      A   
ATOM   2030  CA  SER A 215      -2.806  16.647  -3.262  1.00 10.00      A   
ATOM   2031  CB  SER A 215      -2.761  15.146  -2.951  1.00 10.00      A   
ATOM   2032  OG  SER A 215      -4.027  14.540  -3.142  1.00 10.00      A   
ATOM   2033  HG  SER A 215      -3.959  13.870  -3.838  1.00 10.00      A   
ATOM   2034  C   SER A 215      -3.211  17.438  -2.019  1.00 10.00      A   
ATOM   2035  O   SER A 215      -2.520  17.412  -0.998  1.00 10.00      A   
ATOM   2036  N   LEU A 216      -4.326  18.147  -2.116  1.00 10.00      A   
ATOM   2037  HN  LEU A 216      -4.827  18.134  -2.959  1.00 10.00      A   
ATOM   2038  CA  LEU A 216      -4.834  18.940  -1.007  1.00 10.00      A   
ATOM   2039  CB  LEU A 216      -4.431  20.407  -1.170  1.00 10.00      A   
ATOM   2040  CG  LEU A 216      -4.916  21.376  -0.092  1.00 10.00      A   
ATOM   2041  CD1 LEU A 216      -4.191  21.129   1.220  1.00 10.00      A   
ATOM   2042  CD2 LEU A 216      -4.736  22.816  -0.548  1.00 10.00      A   
ATOM   2043  C   LEU A 216      -6.350  18.820  -0.917  1.00 10.00      A   
ATOM   2044  O   LEU A 216      -7.077  19.351  -1.757  1.00 10.00      A   
ATOM   2045  N   LYS A 217      -6.818  18.108   0.094  1.00 10.00      A   
ATOM   2046  HN  LYS A 217      -6.182  17.701   0.729  1.00 10.00      A   
ATOM   2047  CA  LYS A 217      -8.246  17.911   0.297  1.00 10.00      A   
ATOM   2048  CB  LYS A 217      -8.598  16.423   0.208  1.00 10.00      A   
ATOM   2049  CG  LYS A 217      -8.348  15.829  -1.171  1.00 10.00      A   
ATOM   2050  CD  LYS A 217      -8.264  14.312  -1.134  1.00 10.00      A   
ATOM   2051  CE  LYS A 217      -7.806  13.769  -2.478  1.00 10.00      A   
ATOM   2052  NZ  LYS A 217      -7.794  12.286  -2.516  1.00 10.00      A   
ATOM   2053  HZ1 LYS A 217      -7.338  11.960  -3.395  1.00 10.00      A   
ATOM   2054  HZ2 LYS A 217      -8.767  11.919  -2.488  1.00 10.00      A   
ATOM   2055  HZ3 LYS A 217      -7.271  11.908  -1.706  1.00 10.00      A   
ATOM   2056  C   LYS A 217      -8.689  18.514   1.626  1.00 10.00      A   
ATOM   2057  O   LYS A 217      -8.536  17.905   2.688  1.00 10.00      A   
ATOM   2058  N   LEU A 218      -9.240  19.717   1.549  1.00 10.00      A   
ATOM   2059  HN  LEU A 218      -9.366  20.125   0.663  1.00 10.00      A   
ATOM   2060  CA  LEU A 218      -9.685  20.446   2.726  1.00 10.00      A   
ATOM   2061  CB  LEU A 218      -9.741  21.938   2.403  1.00 10.00      A   
ATOM   2062  CG  LEU A 218      -8.461  22.529   1.804  1.00 10.00      A   
ATOM   2063  CD1 LEU A 218      -8.760  23.812   1.051  1.00 10.00      A   
ATOM   2064  CD2 LEU A 218      -7.420  22.772   2.886  1.00 10.00      A   
ATOM   2065  C   LEU A 218     -11.034  19.947   3.242  1.00 10.00      A   
ATOM   2066  O   LEU A 218     -11.614  19.011   2.691  1.00 10.00      A   
ATOM   2067  N   ASN A 219     -11.530  20.580   4.300  1.00 10.00      A   
ATOM   2068  HN  ASN A 219     -11.040  21.338   4.680  1.00 10.00      A   
ATOM   2069  CA  ASN A 219     -12.800  20.189   4.901  1.00 10.00      A   
ATOM   2070  CB  ASN A 219     -12.596  19.722   6.347  1.00 10.00      A   
ATOM   2071  CG  ASN A 219     -12.175  20.834   7.293  1.00 10.00      A   
ATOM   2072  OD1 ASN A 219     -11.534  21.804   6.891  1.00 10.00      A   
ATOM   2073  ND2 ASN A 219     -12.533  20.699   8.559  1.00 10.00      A   
ATOM   2074 HD21 ASN A 219     -13.048  19.897   8.814  1.00 10.00      A   
ATOM   2075 HD22 ASN A 219     -12.266  21.396   9.195  1.00 10.00      A   
ATOM   2076  C   ASN A 219     -13.830  21.314   4.843  1.00 10.00      A   
ATOM   2077  O   ASN A 219     -13.530  22.424   4.404  1.00 10.00      A   
ATOM   2078  N   ARG A 220     -15.037  21.015   5.324  1.00 10.00      A   
ATOM   2079  HN  ARG A 220     -15.182  20.117   5.695  1.00 10.00      A   
ATOM   2080  CA  ARG A 220     -16.160  21.959   5.330  1.00 10.00      A   
ATOM   2081  CB  ARG A 220     -17.409  21.278   5.921  1.00 10.00      A   
ATOM   2082  CG  ARG A 220     -18.749  21.828   5.436  1.00 10.00      A   
ATOM   2083  CD  ARG A 220     -19.911  21.153   6.154  1.00 10.00      A   
ATOM   2084  NE  ARG A 220     -21.164  21.205   5.392  1.00 10.00      A   
ATOM   2085  HE  ARG A 220     -21.354  22.033   4.876  1.00 10.00      A   
ATOM   2086  CZ  ARG A 220     -22.046  20.200   5.339  1.00 10.00      A   
ATOM   2087  NH1 ARG A 220     -21.816  19.070   5.995  1.00 10.00      A   
ATOM   2088 HH11 ARG A 220     -22.508  18.288   5.952  1.00 10.00      A   
ATOM   2089 HH12 ARG A 220     -20.941  18.953   6.548  1.00 10.00      A   
ATOM   2090  NH2 ARG A 220     -23.166  20.328   4.636  1.00 10.00      A   
ATOM   2091 HH21 ARG A 220     -23.850  19.542   4.601  1.00 10.00      A   
ATOM   2092 HH22 ARG A 220     -23.369  21.218   4.110  1.00 10.00      A   
ATOM   2093  C   ARG A 220     -15.838  23.230   6.118  1.00 10.00      A   
ATOM   2094  O   ARG A 220     -16.502  24.251   5.956  1.00 10.00      A   
ATOM   2095  N   ALA A 221     -14.823  23.161   6.976  1.00 10.00      A   
ATOM   2096  HN  ALA A 221     -14.333  22.317   7.068  1.00 10.00      A   
ATOM   2097  CA  ALA A 221     -14.423  24.307   7.783  1.00 10.00      A   
ATOM   2098  CB  ALA A 221     -13.498  23.878   8.911  1.00 10.00      A   
ATOM   2099  C   ALA A 221     -13.775  25.397   6.931  1.00 10.00      A   
ATOM   2100  O   ALA A 221     -13.722  26.559   7.336  1.00 10.00      A   
ATOM   2101  N   VAL A 222     -13.288  25.023   5.753  1.00 10.00      A   
ATOM   2102  HN  VAL A 222     -13.367  24.084   5.476  1.00 10.00      A   
ATOM   2103  CA  VAL A 222     -12.653  25.975   4.854  1.00 10.00      A   
ATOM   2104  CB  VAL A 222     -11.628  25.288   3.932  1.00 10.00      A   
ATOM   2105  CG1 VAL A 222     -10.960  26.305   3.020  1.00 10.00      A   
ATOM   2106  CG2 VAL A 222     -10.587  24.553   4.764  1.00 10.00      A   
ATOM   2107  C   VAL A 222     -13.702  26.697   4.012  1.00 10.00      A   
ATOM   2108  O   VAL A 222     -14.451  26.062   3.270  1.00 10.00      A   
ATOM   2109  N   PRO A 223     -13.763  28.034   4.124  1.00 10.00      A   
ATOM   2110  CA  PRO A 223     -14.728  28.853   3.384  1.00 10.00      A   
ATOM   2111  CB  PRO A 223     -14.656  30.206   4.092  1.00 10.00      A   
ATOM   2112  CG  PRO A 223     -13.279  30.264   4.654  1.00 10.00      A   
ATOM   2113  CD  PRO A 223     -12.896  28.850   4.993  1.00 10.00      A   
ATOM   2114  C   PRO A 223     -14.378  29.007   1.901  1.00 10.00      A   
ATOM   2115  O   PRO A 223     -13.205  29.042   1.520  1.00 10.00      A   
ATOM   2116  N   LEU A 224     -15.413  29.122   1.076  1.00 10.00      A   
ATOM   2117  HN  LEU A 224     -16.319  29.092   1.453  1.00 10.00      A   
ATOM   2118  CA  LEU A 224     -15.260  29.274  -0.369  1.00 10.00      A   
ATOM   2119  CB  LEU A 224     -16.646  29.312  -1.020  1.00 10.00      A   
ATOM   2120  CG  LEU A 224     -16.694  29.356  -2.548  1.00 10.00      A   
ATOM   2121  CD1 LEU A 224     -16.109  28.087  -3.144  1.00 10.00      A   
ATOM   2122  CD2 LEU A 224     -18.122  29.564  -3.030  1.00 10.00      A   
ATOM   2123  C   LEU A 224     -14.495  30.546  -0.726  1.00 10.00      A   
ATOM   2124  O   LEU A 224     -13.700  30.567  -1.667  1.00 10.00      A   
ATOM   2125  N   GLU A 225     -14.719  31.594   0.054  1.00 10.00      A   
ATOM   2126  HN  GLU A 225     -15.334  31.495   0.808  1.00 10.00      A   
ATOM   2127  CA  GLU A 225     -14.083  32.886  -0.177  1.00 10.00      A   
ATOM   2128  CB  GLU A 225     -14.692  33.944   0.747  1.00 10.00      A   
ATOM   2129  CG  GLU A 225     -16.196  34.128   0.581  1.00 10.00      A   
ATOM   2130  CD  GLU A 225     -16.830  34.858   1.748  1.00 10.00      A   
ATOM   2131  OE1 GLU A 225     -17.831  34.350   2.303  1.00 10.00      A   
ATOM   2132  OE2 GLU A 225     -16.328  35.940   2.126  1.00 10.00      A   
ATOM   2133  C   GLU A 225     -12.566  32.824   0.014  1.00 10.00      A   
ATOM   2134  O   GLU A 225     -11.838  33.687  -0.472  1.00 10.00      A   
ATOM   2135  N   LYS A 226     -12.089  31.801   0.710  1.00 10.00      A   
ATOM   2136  HN  LYS A 226     -12.712  31.127   1.058  1.00 10.00      A   
ATOM   2137  CA  LYS A 226     -10.656  31.654   0.962  1.00 10.00      A   
ATOM   2138  CB  LYS A 226     -10.390  31.373   2.443  1.00 10.00      A   
ATOM   2139  CG  LYS A 226     -10.774  32.512   3.369  1.00 10.00      A   
ATOM   2140  CD  LYS A 226      -9.946  33.758   3.094  1.00 10.00      A   
ATOM   2141  CE  LYS A 226     -10.788  35.014   3.221  1.00 10.00      A   
ATOM   2142  NZ  LYS A 226     -11.364  35.172   4.578  1.00 10.00      A   
ATOM   2143  HZ1 LYS A 226     -11.463  34.248   5.035  1.00 10.00      A   
ATOM   2144  HZ2 LYS A 226     -12.305  35.614   4.521  1.00 10.00      A   
ATOM   2145  HZ3 LYS A 226     -10.747  35.772   5.165  1.00 10.00      A   
ATOM   2146  C   LYS A 226     -10.032  30.564   0.095  1.00 10.00      A   
ATOM   2147  O   LYS A 226      -8.812  30.399   0.069  1.00 10.00      A   
ATOM   2148  N   LEU A 227     -10.869  29.836  -0.626  1.00 10.00      A   
ATOM   2149  HN  LEU A 227     -11.829  30.025  -0.580  1.00 10.00      A   
ATOM   2150  CA  LEU A 227     -10.395  28.761  -1.487  1.00 10.00      A   
ATOM   2151  CB  LEU A 227     -11.570  27.927  -2.012  1.00 10.00      A   
ATOM   2152  CG  LEU A 227     -12.133  26.883  -1.049  1.00 10.00      A   
ATOM   2153  CD1 LEU A 227     -13.421  26.296  -1.594  1.00 10.00      A   
ATOM   2154  CD2 LEU A 227     -11.115  25.781  -0.806  1.00 10.00      A   
ATOM   2155  C   LEU A 227      -9.562  29.304  -2.642  1.00 10.00      A   
ATOM   2156  O   LEU A 227      -8.560  28.708  -3.036  1.00 10.00      A   
ATOM   2157  N   ALA A 228      -9.969  30.454  -3.163  1.00 10.00      A   
ATOM   2158  HN  ALA A 228     -10.767  30.888  -2.791  1.00 10.00      A   
ATOM   2159  CA  ALA A 228      -9.264  31.084  -4.278  1.00 10.00      A   
ATOM   2160  CB  ALA A 228     -10.041  32.283  -4.794  1.00 10.00      A   
ATOM   2161  C   ALA A 228      -7.846  31.487  -3.886  1.00 10.00      A   
ATOM   2162  O   ALA A 228      -6.920  31.395  -4.691  1.00 10.00      A   
ATOM   2163  N   THR A 229      -7.686  31.913  -2.640  1.00 10.00      A   
ATOM   2164  HN  THR A 229      -8.460  31.947  -2.042  1.00 10.00      A   
ATOM   2165  CA  THR A 229      -6.393  32.334  -2.129  1.00 10.00      A   
ATOM   2166  CB  THR A 229      -6.548  32.956  -0.731  1.00 10.00      A   
ATOM   2167  OG1 THR A 229      -7.838  33.589  -0.636  1.00 10.00      A   
ATOM   2168  HG1 THR A 229      -7.781  34.342  -0.038  1.00 10.00      A   
ATOM   2169  CG2 THR A 229      -5.463  33.992  -0.490  1.00 10.00      A   
ATOM   2170  C   THR A 229      -5.434  31.149  -2.058  1.00 10.00      A   
ATOM   2171  O   THR A 229      -4.267  31.264  -2.424  1.00 10.00      A   
ATOM   2172  N   LEU A 230      -5.946  30.006  -1.609  1.00 10.00      A   
ATOM   2173  HN  LEU A 230      -6.890  29.977  -1.342  1.00 10.00      A   
ATOM   2174  CA  LEU A 230      -5.142  28.796  -1.498  1.00 10.00      A   
ATOM   2175  CB  LEU A 230      -5.919  27.704  -0.760  1.00 10.00      A   
ATOM   2176  CG  LEU A 230      -6.198  27.970   0.720  1.00 10.00      A   
ATOM   2177  CD1 LEU A 230      -7.236  26.997   1.253  1.00 10.00      A   
ATOM   2178  CD2 LEU A 230      -4.912  27.872   1.526  1.00 10.00      A   
ATOM   2179  C   LEU A 230      -4.707  28.306  -2.876  1.00 10.00      A   
ATOM   2180  O   LEU A 230      -3.575  27.857  -3.057  1.00 10.00      A   
ATOM   2181  N   LEU A 231      -5.606  28.425  -3.848  1.00 10.00      A   
ATOM   2182  HN  LEU A 231      -6.485  28.805  -3.640  1.00 10.00      A   
ATOM   2183  CA  LEU A 231      -5.324  28.001  -5.216  1.00 10.00      A   
ATOM   2184  CB  LEU A 231      -6.580  28.126  -6.083  1.00 10.00      A   
ATOM   2185  CG  LEU A 231      -7.697  27.125  -5.790  1.00 10.00      A   
ATOM   2186  CD1 LEU A 231      -8.973  27.512  -6.519  1.00 10.00      A   
ATOM   2187  CD2 LEU A 231      -7.268  25.724  -6.180  1.00 10.00      A   
ATOM   2188  C   LEU A 231      -4.184  28.819  -5.822  1.00 10.00      A   
ATOM   2189  O   LEU A 231      -3.466  28.351  -6.707  1.00 10.00      A   
ATOM   2190  N   GLN A 232      -4.026  30.044  -5.343  1.00 10.00      A   
ATOM   2191  HN  GLN A 232      -4.640  30.370  -4.650  1.00 10.00      A   
ATOM   2192  CA  GLN A 232      -2.968  30.923  -5.826  1.00 10.00      A   
ATOM   2193  CB  GLN A 232      -3.282  32.376  -5.468  1.00 10.00      A   
ATOM   2194  CG  GLN A 232      -4.490  32.959  -6.184  1.00 10.00      A   
ATOM   2195  CD  GLN A 232      -4.211  33.284  -7.640  1.00 10.00      A   
ATOM   2196  OE1 GLN A 232      -3.086  33.615  -8.012  1.00 10.00      A   
ATOM   2197  NE2 GLN A 232      -5.238  33.210  -8.471  1.00 10.00      A   
ATOM   2198 HE21 GLN A 232      -6.111  32.957  -8.106  1.00 10.00      A   
ATOM   2199 HE22 GLN A 232      -5.082  33.404  -9.421  1.00 10.00      A   
ATOM   2200  C   GLN A 232      -1.626  30.527  -5.221  1.00 10.00      A   
ATOM   2201  O   GLN A 232      -0.567  30.890  -5.736  1.00 10.00      A   
ATOM   2202  N   ARG A 233      -1.675  29.768  -4.130  1.00 10.00      A   
ATOM   2203  HN  ARG A 233      -2.550  29.488  -3.782  1.00 10.00      A   
ATOM   2204  CA  ARG A 233      -0.464  29.334  -3.448  1.00 10.00      A   
ATOM   2205  CB  ARG A 233      -0.714  29.144  -1.945  1.00 10.00      A   
ATOM   2206  CG  ARG A 233      -1.442  30.288  -1.256  1.00 10.00      A   
ATOM   2207  CD  ARG A 233      -0.667  31.593  -1.333  1.00 10.00      A   
ATOM   2208  NE  ARG A 233      -1.269  32.633  -0.493  1.00 10.00      A   
ATOM   2209  HE  ARG A 233      -1.881  32.337   0.219  1.00 10.00      A   
ATOM   2210  CZ  ARG A 233      -1.039  33.940  -0.639  1.00 10.00      A   
ATOM   2211  NH1 ARG A 233      -0.223  34.374  -1.595  1.00 10.00      A   
ATOM   2212 HH11 ARG A 233      -0.037  35.394  -1.707  1.00 10.00      A   
ATOM   2213 HH12 ARG A 233       0.234  33.693  -2.242  1.00 10.00      A   
ATOM   2214  NH2 ARG A 233      -1.609  34.804   0.184  1.00 10.00      A   
ATOM   2215 HH21 ARG A 233      -2.240  34.458   0.952  1.00 10.00      A   
ATOM   2216 HH22 ARG A 233      -1.438  35.826   0.079  1.00 10.00      A   
ATOM   2217  C   ARG A 233       0.084  28.044  -4.053  1.00 10.00      A   
ATOM   2218  O   ARG A 233       1.296  27.819  -4.059  1.00 10.00      A   
ATOM   2219  N   ALA A 234      -0.802  27.196  -4.557  1.00 10.00      A   
ATOM   2220  HN  ALA A 234      -1.756  27.424  -4.527  1.00 10.00      A   
ATOM   2221  CA  ALA A 234      -0.387  25.931  -5.160  1.00 10.00      A   
ATOM   2222  CB  ALA A 234      -0.651  24.766  -4.221  1.00 10.00      A   
ATOM   2223  C   ALA A 234      -1.074  25.696  -6.498  1.00 10.00      A   
ATOM   2224  O   ALA A 234      -2.153  25.102  -6.557  1.00 10.00      A   
ATOM   2225  N   PRO A 235      -0.467  26.171  -7.596  1.00 10.00      A   
ATOM   2226  CA  PRO A 235      -1.017  26.009  -8.941  1.00 10.00      A   
ATOM   2227  CB  PRO A 235      -0.277  27.072  -9.770  1.00 10.00      A   
ATOM   2228  CG  PRO A 235       0.582  27.830  -8.807  1.00 10.00      A   
ATOM   2229  CD  PRO A 235       0.785  26.935  -7.620  1.00 10.00      A   
ATOM   2230  C   PRO A 235      -0.741  24.619  -9.514  1.00 10.00      A   
ATOM   2231  O   PRO A 235      -1.314  24.234 -10.529  1.00 10.00      A   
ATOM   2232  N   GLN A 236       0.131  23.863  -8.855  1.00 10.00      A   
ATOM   2233  HN  GLN A 236       0.554  24.221  -8.043  1.00 10.00      A   
ATOM   2234  CA  GLN A 236       0.484  22.522  -9.314  1.00 10.00      A   
ATOM   2235  CB  GLN A 236       1.982  22.244  -9.103  1.00 10.00      A   
ATOM   2236  CG  GLN A 236       2.383  21.933  -7.664  1.00 10.00      A   
ATOM   2237  CD  GLN A 236       2.432  23.157  -6.773  1.00 10.00      A   
ATOM   2238  OE1 GLN A 236       2.726  24.260  -7.228  1.00 10.00      A   
ATOM   2239  NE2 GLN A 236       2.132  22.974  -5.497  1.00 10.00      A   
ATOM   2240 HE21 GLN A 236       1.893  22.066  -5.201  1.00 10.00      A   
ATOM   2241 HE22 GLN A 236       2.172  23.751  -4.894  1.00 10.00      A   
ATOM   2242  C   GLN A 236      -0.369  21.442  -8.642  1.00 10.00      A   
ATOM   2243  O   GLN A 236      -0.031  20.261  -8.672  1.00 10.00      A   
ATOM   2244  N   LEU A 237      -1.483  21.848  -8.050  1.00 10.00      A   
ATOM   2245  HN  LEU A 237      -1.719  22.797  -8.074  1.00 10.00      A   
ATOM   2246  CA  LEU A 237      -2.368  20.912  -7.368  1.00 10.00      A   
ATOM   2247  CB  LEU A 237      -3.403  21.669  -6.531  1.00 10.00      A   
ATOM   2248  CG  LEU A 237      -3.785  21.024  -5.194  1.00 10.00      A   
ATOM   2249  CD1 LEU A 237      -2.600  21.034  -4.237  1.00 10.00      A   
ATOM   2250  CD2 LEU A 237      -4.987  21.723  -4.577  1.00 10.00      A   
ATOM   2251  C   LEU A 237      -3.071  19.978  -8.351  1.00 10.00      A   
ATOM   2252  O   LEU A 237      -3.812  20.424  -9.226  1.00 10.00      A   
ATOM   2253  N   GLU A 238      -2.824  18.683  -8.199  1.00 10.00      A   
ATOM   2254  HN  GLU A 238      -2.218  18.400  -7.481  1.00 10.00      A   
ATOM   2255  CA  GLU A 238      -3.433  17.666  -9.052  1.00 10.00      A   
ATOM   2256  CB  GLU A 238      -2.545  16.418  -9.112  1.00 10.00      A   
ATOM   2257  CG  GLU A 238      -1.220  16.615  -9.830  1.00 10.00      A   
ATOM   2258  CD  GLU A 238      -0.399  15.340  -9.904  1.00 10.00      A   
ATOM   2259  OE1 GLU A 238      -0.939  14.302 -10.343  1.00 10.00      A   
ATOM   2260  OE2 GLU A 238       0.794  15.369  -9.536  1.00 10.00      A   
ATOM   2261  C   GLU A 238      -4.802  17.282  -8.501  1.00 10.00      A   
ATOM   2262  O   GLU A 238      -5.787  17.180  -9.238  1.00 10.00      A   
ATOM   2263  N   GLU A 239      -4.855  17.055  -7.197  1.00 10.00      A   
ATOM   2264  HN  GLU A 239      -4.031  17.135  -6.664  1.00 10.00      A   
ATOM   2265  CA  GLU A 239      -6.100  16.696  -6.529  1.00 10.00      A   
ATOM   2266  CB  GLU A 239      -5.920  15.458  -5.653  1.00 10.00      A   
ATOM   2267  CG  GLU A 239      -5.763  14.163  -6.425  1.00 10.00      A   
ATOM   2268  CD  GLU A 239      -5.495  12.985  -5.512  1.00 10.00      A   
ATOM   2269  OE1 GLU A 239      -6.464  12.362  -5.025  1.00 10.00      A   
ATOM   2270  OE2 GLU A 239      -4.311  12.684  -5.265  1.00 10.00      A   
ATOM   2271  C   GLU A 239      -6.579  17.859  -5.680  1.00 10.00      A   
ATOM   2272  O   GLU A 239      -5.950  18.210  -4.680  1.00 10.00      A   
ATOM   2273  N   LEU A 240      -7.690  18.447  -6.077  1.00 10.00      A   
ATOM   2274  HN  LEU A 240      -8.160  18.104  -6.871  1.00 10.00      A   
ATOM   2275  CA  LEU A 240      -8.240  19.580  -5.359  1.00 10.00      A   
ATOM   2276  CB  LEU A 240      -8.558  20.731  -6.318  1.00 10.00      A   
ATOM   2277  CG  LEU A 240      -9.318  21.920  -5.720  1.00 10.00      A   
ATOM   2278  CD1 LEU A 240      -8.510  22.588  -4.617  1.00 10.00      A   
ATOM   2279  CD2 LEU A 240      -9.679  22.920  -6.803  1.00 10.00      A   
ATOM   2280  C   LEU A 240      -9.476  19.205  -4.554  1.00 10.00      A   
ATOM   2281  O   LEU A 240     -10.536  18.903  -5.109  1.00 10.00      A   
ATOM   2282  N   GLY A 241      -9.329  19.221  -3.243  1.00 10.00      A   
ATOM   2283  HN  GLY A 241      -8.448  19.442  -2.860  1.00 10.00      A   
ATOM   2284  CA  GLY A 241     -10.431  18.923  -2.362  1.00 10.00      A   
ATOM   2285  C   GLY A 241     -10.943  20.201  -1.741  1.00 10.00      A   
ATOM   2286  O   GLY A 241     -10.322  20.742  -0.829  1.00 10.00      A   
ATOM   2287  N   THR A 242     -12.058  20.700  -2.253  1.00 10.00      A   
ATOM   2288  HN  THR A 242     -12.513  20.212  -2.972  1.00 10.00      A   
ATOM   2289  CA  THR A 242     -12.639  21.935  -1.754  1.00 10.00      A   
ATOM   2290  CB  THR A 242     -13.598  22.561  -2.788  1.00 10.00      A   
ATOM   2291  OG1 THR A 242     -14.531  21.572  -3.252  1.00 10.00      A   
ATOM   2292  HG1 THR A 242     -14.074  20.930  -3.807  1.00 10.00      A   
ATOM   2293  CG2 THR A 242     -12.822  23.117  -3.970  1.00 10.00      A   
ATOM   2294  C   THR A 242     -13.391  21.697  -0.451  1.00 10.00      A   
ATOM   2295  O   THR A 242     -13.705  20.556  -0.106  1.00 10.00      A   
ATOM   2296  N   GLY A 243     -13.659  22.777   0.273  1.00 10.00      A   
ATOM   2297  HN  GLY A 243     -13.354  23.653  -0.039  1.00 10.00      A   
ATOM   2298  CA  GLY A 243     -14.388  22.671   1.518  1.00 10.00      A   
ATOM   2299  C   GLY A 243     -15.811  23.164   1.367  1.00 10.00      A   
ATOM   2300  O   GLY A 243     -16.615  22.554   0.659  1.00 10.00      A   
ATOM   2301  N   GLY A 244     -16.117  24.270   2.023  1.00 10.00      A   
ATOM   2302  HN  GLY A 244     -15.428  24.714   2.566  1.00 10.00      A   
ATOM   2303  CA  GLY A 244     -17.441  24.843   1.934  1.00 10.00      A   
ATOM   2304  C   GLY A 244     -17.625  25.550   0.611  1.00 10.00      A   
ATOM   2305  O   GLY A 244     -17.015  26.587   0.372  1.00 10.00      A   
ATOM   2306  N   TYR A 245     -18.458  24.987  -0.248  1.00 10.00      A   
ATOM   2307  HN  TYR A 245     -18.935  24.167   0.019  1.00 10.00      A   
ATOM   2308  CA  TYR A 245     -18.712  25.553  -1.564  1.00 10.00      A   
ATOM   2309  CB  TYR A 245     -18.896  24.425  -2.583  1.00 10.00      A   
ATOM   2310  CG  TYR A 245     -18.358  24.730  -3.964  1.00 10.00      A   
ATOM   2311  CD1 TYR A 245     -16.991  24.778  -4.199  1.00 10.00      A   
ATOM   2312  CD2 TYR A 245     -19.216  24.960  -5.033  1.00 10.00      A   
ATOM   2313  CE1 TYR A 245     -16.493  25.049  -5.461  1.00 10.00      A   
ATOM   2314  CE2 TYR A 245     -18.727  25.231  -6.295  1.00 10.00      A   
ATOM   2315  CZ  TYR A 245     -17.364  25.275  -6.504  1.00 10.00      A   
ATOM   2316  OH  TYR A 245     -16.871  25.546  -7.759  1.00 10.00      A   
ATOM   2317  HH  TYR A 245     -17.456  26.176  -8.201  1.00 10.00      A   
ATOM   2318  C   TYR A 245     -19.955  26.440  -1.530  1.00 10.00      A   
ATOM   2319  O   TYR A 245     -20.677  26.565  -2.521  1.00 10.00      A   
ATOM   2320  N   THR A 246     -20.182  27.070  -0.386  1.00 10.00      A   
ATOM   2321  HN  THR A 246     -19.550  26.958   0.351  1.00 10.00      A   
ATOM   2322  CA  THR A 246     -21.328  27.942  -0.201  1.00 10.00      A   
ATOM   2323  CB  THR A 246     -22.261  27.412   0.915  1.00 10.00      A   
ATOM   2324  OG1 THR A 246     -23.334  28.337   1.156  1.00 10.00      A   
ATOM   2325  HG1 THR A 246     -23.175  28.810   1.984  1.00 10.00      A   
ATOM   2326  CG2 THR A 246     -21.489  27.168   2.206  1.00 10.00      A   
ATOM   2327  C   THR A 246     -20.871  29.359   0.132  1.00 10.00      A   
ATOM   2328  O   THR A 246     -19.926  29.548   0.906  1.00 10.00      A   
ATOM   2329  N   ALA A 247     -21.536  30.344  -0.467  1.00 10.00      A   
ATOM   2330  HN  ALA A 247     -22.272  30.117  -1.074  1.00 10.00      A   
ATOM   2331  CA  ALA A 247     -21.217  31.752  -0.249  1.00 10.00      A   
ATOM   2332  CB  ALA A 247     -19.821  32.069  -0.769  1.00 10.00      A   
ATOM   2333  C   ALA A 247     -22.245  32.629  -0.952  1.00 10.00      A   
ATOM   2334  O   ALA A 247     -23.135  32.117  -1.634  1.00 10.00      A   
ATOM   2335  N   GLU A 248     -22.130  33.940  -0.771  1.00 10.00      A   
ATOM   2336  HN  GLU A 248     -21.414  34.282  -0.195  1.00 10.00      A   
ATOM   2337  CA  GLU A 248     -23.030  34.888  -1.407  1.00 10.00      A   
ATOM   2338  CB  GLU A 248     -22.892  36.268  -0.746  1.00 10.00      A   
ATOM   2339  CG  GLU A 248     -23.870  37.314  -1.258  1.00 10.00      A   
ATOM   2340  CD  GLU A 248     -23.722  38.650  -0.555  1.00 10.00      A   
ATOM   2341  OE1 GLU A 248     -22.863  39.458  -0.970  1.00 10.00      A   
ATOM   2342  OE2 GLU A 248     -24.477  38.908   0.406  1.00 10.00      A   
ATOM   2343  C   GLU A 248     -22.674  34.976  -2.884  1.00 10.00      A   
ATOM   2344  O   GLU A 248     -21.512  35.175  -3.229  1.00 10.00      A   
ATOM   2345  N   VAL A 249     -23.667  34.802  -3.743  1.00 10.00      A   
ATOM   2346  HN  VAL A 249     -24.568  34.638  -3.399  1.00 10.00      A   
ATOM   2347  CA  VAL A 249     -23.454  34.850  -5.186  1.00 10.00      A   
ATOM   2348  CB  VAL A 249     -24.705  34.409  -5.979  1.00 10.00      A   
ATOM   2349  CG1 VAL A 249     -24.384  34.290  -7.461  1.00 10.00      A   
ATOM   2350  CG2 VAL A 249     -25.244  33.089  -5.445  1.00 10.00      A   
ATOM   2351  C   VAL A 249     -23.016  36.243  -5.631  1.00 10.00      A   
ATOM   2352  O   VAL A 249     -23.843  37.130  -5.860  1.00 10.00      A   
ATOM   2353  N   ARG A 250     -21.707  36.429  -5.717  1.00 10.00      A   
ATOM   2354  HN  ARG A 250     -21.105  35.682  -5.488  1.00 10.00      A   
ATOM   2355  CA  ARG A 250     -21.130  37.695  -6.121  1.00 10.00      A   
ATOM   2356  CB  ARG A 250     -20.329  38.293  -4.967  1.00 10.00      A   
ATOM   2357  CG  ARG A 250     -21.113  38.461  -3.679  1.00 10.00      A   
ATOM   2358  CD  ARG A 250     -20.194  38.782  -2.514  1.00 10.00      A   
ATOM   2359  NE  ARG A 250     -19.469  40.033  -2.715  1.00 10.00      A   
ATOM   2360  HE  ARG A 250     -18.669  40.005  -3.298  1.00 10.00      A   
ATOM   2361  CZ  ARG A 250     -19.845  41.198  -2.184  1.00 10.00      A   
ATOM   2362  NH1 ARG A 250     -20.940  41.273  -1.432  1.00 10.00      A   
ATOM   2363 HH11 ARG A 250     -21.229  42.189  -1.016  1.00 10.00      A   
ATOM   2364 HH12 ARG A 250     -21.525  40.417  -1.252  1.00 10.00      A   
ATOM   2365  NH2 ARG A 250     -19.119  42.289  -2.390  1.00 10.00      A   
ATOM   2366 HH21 ARG A 250     -18.249  42.243  -2.967  1.00 10.00      A   
ATOM   2367 HH22 ARG A 250     -19.412  43.200  -1.976  1.00 10.00      A   
ATOM   2368  C   ARG A 250     -20.213  37.500  -7.319  1.00 10.00      A   
ATOM   2369  O   ARG A 250     -19.461  36.521  -7.382  1.00 10.00      A   
ATOM   2370  N   PRO A 251     -20.263  38.429  -8.279  1.00 10.00      A   
ATOM   2371  CA  PRO A 251     -19.436  38.371  -9.490  1.00 10.00      A   
ATOM   2372  CB  PRO A 251     -19.897  39.587 -10.306  1.00 10.00      A   
ATOM   2373  CG  PRO A 251     -21.203  39.991  -9.711  1.00 10.00      A   
ATOM   2374  CD  PRO A 251     -21.138  39.610  -8.265  1.00 10.00      A   
ATOM   2375  C   PRO A 251     -17.944  38.489  -9.175  1.00 10.00      A   
ATOM   2376  O   PRO A 251     -17.113  37.830  -9.805  1.00 10.00      A   
ATOM   2377  N   ASP A 252     -17.611  39.307  -8.182  1.00 10.00      A   
ATOM   2378  HN  ASP A 252     -18.319  39.775  -7.690  1.00 10.00      A   
ATOM   2379  CA  ASP A 252     -16.216  39.518  -7.789  1.00 10.00      A   
ATOM   2380  CB  ASP A 252     -16.058  40.697  -6.810  1.00 10.00      A   
ATOM   2381  CG  ASP A 252     -16.786  40.534  -5.486  1.00 10.00      A   
ATOM   2382  OD1 ASP A 252     -16.492  41.305  -4.546  1.00 10.00      A   
ATOM   2383  OD2 ASP A 252     -17.664  39.660  -5.384  1.00 10.00      A   
ATOM   2384  C   ASP A 252     -15.570  38.241  -7.247  1.00 10.00      A   
ATOM   2385  O   ASP A 252     -14.461  37.871  -7.646  1.00 10.00      A   
ATOM   2386  N   VAL A 253     -16.266  37.567  -6.348  1.00 10.00      A   
ATOM   2387  HN  VAL A 253     -17.130  37.932  -6.042  1.00 10.00      A   
ATOM   2388  CA  VAL A 253     -15.763  36.329  -5.765  1.00 10.00      A   
ATOM   2389  CB  VAL A 253     -16.560  35.927  -4.507  1.00 10.00      A   
ATOM   2390  CG1 VAL A 253     -16.012  34.642  -3.901  1.00 10.00      A   
ATOM   2391  CG2 VAL A 253     -16.537  37.049  -3.480  1.00 10.00      A   
ATOM   2392  C   VAL A 253     -15.793  35.197  -6.789  1.00 10.00      A   
ATOM   2393  O   VAL A 253     -14.851  34.409  -6.885  1.00 10.00      A   
ATOM   2394  N   TYR A 254     -16.869  35.142  -7.569  1.00 10.00      A   
ATOM   2395  HN  TYR A 254     -17.576  35.812  -7.455  1.00 10.00      A   
ATOM   2396  CA  TYR A 254     -17.026  34.114  -8.591  1.00 10.00      A   
ATOM   2397  CB  TYR A 254     -18.366  34.274  -9.314  1.00 10.00      A   
ATOM   2398  CG  TYR A 254     -18.608  33.248 -10.397  1.00 10.00      A   
ATOM   2399  CD1 TYR A 254     -18.856  31.919 -10.077  1.00 10.00      A   
ATOM   2400  CD2 TYR A 254     -18.593  33.607 -11.739  1.00 10.00      A   
ATOM   2401  CE1 TYR A 254     -19.081  30.977 -11.063  1.00 10.00      A   
ATOM   2402  CE2 TYR A 254     -18.817  32.670 -12.732  1.00 10.00      A   
ATOM   2403  CZ  TYR A 254     -19.060  31.358 -12.390  1.00 10.00      A   
ATOM   2404  OH  TYR A 254     -19.284  30.426 -13.378  1.00 10.00      A   
ATOM   2405  HH  TYR A 254     -18.971  30.772 -14.223  1.00 10.00      A   
ATOM   2406  C   TYR A 254     -15.878  34.156  -9.595  1.00 10.00      A   
ATOM   2407  O   TYR A 254     -15.266  33.130  -9.893  1.00 10.00      A   
ATOM   2408  N   SER A 255     -15.587  35.345 -10.103  1.00 10.00      A   
ATOM   2409  HN  SER A 255     -16.109  36.127  -9.823  1.00 10.00      A   
ATOM   2410  CA  SER A 255     -14.516  35.522 -11.069  1.00 10.00      A   
ATOM   2411  CB  SER A 255     -14.514  36.955 -11.607  1.00 10.00      A   
ATOM   2412  OG  SER A 255     -15.786  37.287 -12.143  1.00 10.00      A   
ATOM   2413  HG  SER A 255     -16.315  37.722 -11.462  1.00 10.00      A   
ATOM   2414  C   SER A 255     -13.164  35.154 -10.464  1.00 10.00      A   
ATOM   2415  O   SER A 255     -12.356  34.481 -11.104  1.00 10.00      A   
ATOM   2416  N   GLY A 256     -12.940  35.570  -9.217  1.00 10.00      A   
ATOM   2417  HN  GLY A 256     -13.632  36.094  -8.754  1.00 10.00      A   
ATOM   2418  CA  GLY A 256     -11.692  35.265  -8.538  1.00 10.00      A   
ATOM   2419  C   GLY A 256     -11.446  33.770  -8.458  1.00 10.00      A   
ATOM   2420  O   GLY A 256     -10.338  33.298  -8.721  1.00 10.00      A   
ATOM   2421  N   LEU A 257     -12.489  33.026  -8.113  1.00 10.00      A   
ATOM   2422  HN  LEU A 257     -13.345  33.464  -7.915  1.00 10.00      A   
ATOM   2423  CA  LEU A 257     -12.399  31.581  -8.014  1.00 10.00      A   
ATOM   2424  CB  LEU A 257     -13.689  31.009  -7.426  1.00 10.00      A   
ATOM   2425  CG  LEU A 257     -13.832  31.098  -5.907  1.00 10.00      A   
ATOM   2426  CD1 LEU A 257     -15.295  31.032  -5.507  1.00 10.00      A   
ATOM   2427  CD2 LEU A 257     -13.046  29.982  -5.236  1.00 10.00      A   
ATOM   2428  C   LEU A 257     -12.138  30.964  -9.380  1.00 10.00      A   
ATOM   2429  O   LEU A 257     -11.270  30.106  -9.524  1.00 10.00      A   
ATOM   2430  N   SER A 258     -12.879  31.426 -10.386  1.00 10.00      A   
ATOM   2431  HN  SER A 258     -13.543  32.131 -10.208  1.00 10.00      A   
ATOM   2432  CA  SER A 258     -12.737  30.917 -11.744  1.00 10.00      A   
ATOM   2433  CB  SER A 258     -13.729  31.621 -12.678  1.00 10.00      A   
ATOM   2434  OG  SER A 258     -13.759  31.017 -13.959  1.00 10.00      A   
ATOM   2435  HG  SER A 258     -14.094  31.653 -14.604  1.00 10.00      A   
ATOM   2436  C   SER A 258     -11.305  31.089 -12.252  1.00 10.00      A   
ATOM   2437  O   SER A 258     -10.737  30.174 -12.855  1.00 10.00      A   
ATOM   2438  N   VAL A 259     -10.717  32.256 -11.994  1.00 10.00      A   
ATOM   2439  HN  VAL A 259     -11.221  32.951 -11.510  1.00 10.00      A   
ATOM   2440  CA  VAL A 259      -9.349  32.537 -12.427  1.00 10.00      A   
ATOM   2441  CB  VAL A 259      -8.982  34.028 -12.253  1.00 10.00      A   
ATOM   2442  CG1 VAL A 259      -7.547  34.287 -12.694  1.00 10.00      A   
ATOM   2443  CG2 VAL A 259      -9.939  34.903 -13.044  1.00 10.00      A   
ATOM   2444  C   VAL A 259      -8.345  31.665 -11.676  1.00 10.00      A   
ATOM   2445  O   VAL A 259      -7.399  31.136 -12.264  1.00 10.00      A   
ATOM   2446  N   ALA A 260      -8.563  31.513 -10.380  1.00 10.00      A   
ATOM   2447  HN  ALA A 260      -9.335  31.963  -9.969  1.00 10.00      A   
ATOM   2448  CA  ALA A 260      -7.687  30.698  -9.547  1.00 10.00      A   
ATOM   2449  CB  ALA A 260      -8.023  30.885  -8.074  1.00 10.00      A   
ATOM   2450  C   ALA A 260      -7.769  29.226  -9.944  1.00 10.00      A   
ATOM   2451  O   ALA A 260      -6.765  28.512  -9.930  1.00 10.00      A   
ATOM   2452  N   LEU A 261      -8.969  28.780 -10.296  1.00 10.00      A   
ATOM   2453  HN  LEU A 261      -9.736  29.396 -10.262  1.00 10.00      A   
ATOM   2454  CA  LEU A 261      -9.187  27.399 -10.707  1.00 10.00      A   
ATOM   2455  CB  LEU A 261     -10.684  27.084 -10.759  1.00 10.00      A   
ATOM   2456  CG  LEU A 261     -11.360  26.857  -9.407  1.00 10.00      A   
ATOM   2457  CD1 LEU A 261     -12.856  27.089  -9.514  1.00 10.00      A   
ATOM   2458  CD2 LEU A 261     -11.078  25.449  -8.904  1.00 10.00      A   
ATOM   2459  C   LEU A 261      -8.538  27.107 -12.053  1.00 10.00      A   
ATOM   2460  O   LEU A 261      -7.872  26.084 -12.222  1.00 10.00      A   
ATOM   2461  N   SER A 262      -8.712  28.021 -13.002  1.00 10.00      A   
ATOM   2462  HN  SER A 262      -9.231  28.828 -12.801  1.00 10.00      A   
ATOM   2463  CA  SER A 262      -8.153  27.859 -14.333  1.00 10.00      A   
ATOM   2464  CB  SER A 262      -8.710  28.927 -15.276  1.00 10.00      A   
ATOM   2465  OG  SER A 262      -8.748  30.196 -14.648  1.00 10.00      A   
ATOM   2466  HG  SER A 262      -9.620  30.328 -14.250  1.00 10.00      A   
ATOM   2467  C   SER A 262      -6.623  27.885 -14.315  1.00 10.00      A   
ATOM   2468  O   SER A 262      -5.972  27.441 -15.264  1.00 10.00      A   
ATOM   2469  N   GLY A 263      -6.052  28.405 -13.231  1.00 10.00      A   
ATOM   2470  HN  GLY A 263      -6.621  28.753 -12.510  1.00 10.00      A   
ATOM   2471  CA  GLY A 263      -4.608  28.465 -13.103  1.00 10.00      A   
ATOM   2472  C   GLY A 263      -4.010  27.098 -12.837  1.00 10.00      A   
ATOM   2473  O   GLY A 263      -2.820  26.875 -13.062  1.00 10.00      A   
ATOM   2474  N   CYS A 264      -4.848  26.178 -12.374  1.00 10.00      A   
ATOM   2475  HN  CYS A 264      -5.791  26.419 -12.235  1.00 10.00      A   
ATOM   2476  CA  CYS A 264      -4.418  24.820 -12.078  1.00 10.00      A   
ATOM   2477  CB  CYS A 264      -5.245  24.239 -10.929  1.00 10.00      A   
ATOM   2478  SG  CYS A 264      -5.200  25.207  -9.401  1.00 10.00      A   
ATOM   2479  HG  CYS A 264      -6.078  26.195  -9.515  1.00 10.00      A   
ATOM   2480  C   CYS A 264      -4.540  23.940 -13.321  1.00 10.00      A   
ATOM   2481  O   CYS A 264      -5.630  23.472 -13.669  1.00 10.00      A   
ATOM   2482  N   LYS A 265      -3.417  23.733 -14.000  1.00 10.00      A   
ATOM   2483  HN  LYS A 265      -2.583  24.135 -13.673  1.00 10.00      A   
ATOM   2484  CA  LYS A 265      -3.389  22.927 -15.217  1.00 10.00      A   
ATOM   2485  CB  LYS A 265      -2.364  23.487 -16.211  1.00 10.00      A   
ATOM   2486  CG  LYS A 265      -2.957  24.317 -17.342  1.00 10.00      A   
ATOM   2487  CD  LYS A 265      -3.501  25.643 -16.841  1.00 10.00      A   
ATOM   2488  CE  LYS A 265      -3.954  26.524 -17.995  1.00 10.00      A   
ATOM   2489  NZ  LYS A 265      -4.460  27.840 -17.524  1.00 10.00      A   
ATOM   2490  HZ1 LYS A 265      -3.685  28.390 -17.099  1.00 10.00      A   
ATOM   2491  HZ2 LYS A 265      -5.203  27.703 -16.808  1.00 10.00      A   
ATOM   2492  HZ3 LYS A 265      -4.859  28.382 -18.318  1.00 10.00      A   
ATOM   2493  C   LYS A 265      -3.089  21.459 -14.920  1.00 10.00      A   
ATOM   2494  O   LYS A 265      -3.358  20.584 -15.744  1.00 10.00      A   
ATOM   2495  N   GLU A 266      -2.545  21.192 -13.741  1.00 10.00      A   
ATOM   2496  HN  GLU A 266      -2.372  21.929 -13.116  1.00 10.00      A   
ATOM   2497  CA  GLU A 266      -2.205  19.828 -13.341  1.00 10.00      A   
ATOM   2498  CB  GLU A 266      -0.990  19.830 -12.407  1.00 10.00      A   
ATOM   2499  CG  GLU A 266       0.251  20.479 -13.000  1.00 10.00      A   
ATOM   2500  CD  GLU A 266       0.704  19.817 -14.285  1.00 10.00      A   
ATOM   2501  OE1 GLU A 266       0.864  20.527 -15.295  1.00 10.00      A   
ATOM   2502  OE2 GLU A 266       0.909  18.581 -14.289  1.00 10.00      A   
ATOM   2503  C   GLU A 266      -3.389  19.148 -12.659  1.00 10.00      A   
ATOM   2504  O   GLU A 266      -3.365  17.947 -12.386  1.00 10.00      A   
ATOM   2505  N   LEU A 267      -4.427  19.935 -12.396  1.00 10.00      A   
ATOM   2506  HN  LEU A 267      -4.371  20.879 -12.641  1.00 10.00      A   
ATOM   2507  CA  LEU A 267      -5.635  19.443 -11.747  1.00 10.00      A   
ATOM   2508  CB  LEU A 267      -6.638  20.588 -11.574  1.00 10.00      A   
ATOM   2509  CG  LEU A 267      -7.383  20.654 -10.238  1.00 10.00      A   
ATOM   2510  CD1 LEU A 267      -7.945  22.048 -10.013  1.00 10.00      A   
ATOM   2511  CD2 LEU A 267      -8.499  19.622 -10.190  1.00 10.00      A   
ATOM   2512  C   LEU A 267      -6.256  18.305 -12.546  1.00 10.00      A   
ATOM   2513  O   LEU A 267      -6.466  18.422 -13.758  1.00 10.00      A   
ATOM   2514  N   ARG A 268      -6.513  17.195 -11.863  1.00 10.00      A   
ATOM   2515  HN  ARG A 268      -6.281  17.166 -10.908  1.00 10.00      A   
ATOM   2516  CA  ARG A 268      -7.110  16.021 -12.487  1.00 10.00      A   
ATOM   2517  CB  ARG A 268      -6.059  14.924 -12.686  1.00 10.00      A   
ATOM   2518  CG  ARG A 268      -4.924  15.281 -13.631  1.00 10.00      A   
ATOM   2519  CD  ARG A 268      -5.420  15.508 -15.053  1.00 10.00      A   
ATOM   2520  NE  ARG A 268      -4.309  15.712 -15.982  1.00 10.00      A   
ATOM   2521  HE  ARG A 268      -3.948  14.914 -16.433  1.00 10.00      A   
ATOM   2522  CZ  ARG A 268      -3.769  16.897 -16.254  1.00 10.00      A   
ATOM   2523  NH1 ARG A 268      -4.238  17.998 -15.671  1.00 10.00      A   
ATOM   2524 HH11 ARG A 268      -5.035  17.938 -14.995  1.00 10.00      A   
ATOM   2525 HH12 ARG A 268      -3.810  18.929 -15.885  1.00 10.00      A   
ATOM   2526  NH2 ARG A 268      -2.750  16.982 -17.100  1.00 10.00      A   
ATOM   2527 HH21 ARG A 268      -2.316  17.909 -17.316  1.00 10.00      A   
ATOM   2528 HH22 ARG A 268      -2.375  16.120 -17.557  1.00 10.00      A   
ATOM   2529  C   ARG A 268      -8.256  15.461 -11.648  1.00 10.00      A   
ATOM   2530  O   ARG A 268      -9.174  14.837 -12.182  1.00 10.00      A   
ATOM   2531  N   CYS A 269      -8.202  15.675 -10.337  1.00 10.00      A   
ATOM   2532  HN  CYS A 269      -7.456  16.189  -9.961  1.00 10.00      A   
ATOM   2533  CA  CYS A 269      -9.235  15.172  -9.441  1.00 10.00      A   
ATOM   2534  CB  CYS A 269      -8.646  14.121  -8.496  1.00 10.00      A   
ATOM   2535  SG  CYS A 269      -9.834  13.397  -7.342  1.00 10.00      A   
ATOM   2536  HG  CYS A 269      -9.268  13.347  -6.142  1.00 10.00      A   
ATOM   2537  C   CYS A 269      -9.873  16.303  -8.640  1.00 10.00      A   
ATOM   2538  O   CYS A 269      -9.179  17.185  -8.130  1.00 10.00      A   
ATOM   2539  N   LEU A 270     -11.198  16.270  -8.543  1.00 10.00      A   
ATOM   2540  HN  LEU A 270     -11.686  15.537  -8.984  1.00 10.00      A   
ATOM   2541  CA  LEU A 270     -11.950  17.278  -7.802  1.00 10.00      A   
ATOM   2542  CB  LEU A 270     -12.843  18.087  -8.742  1.00 10.00      A   
ATOM   2543  CG  LEU A 270     -12.392  19.517  -9.040  1.00 10.00      A   
ATOM   2544  CD1 LEU A 270     -13.391  20.200  -9.958  1.00 10.00      A   
ATOM   2545  CD2 LEU A 270     -12.225  20.309  -7.751  1.00 10.00      A   
ATOM   2546  C   LEU A 270     -12.811  16.629  -6.723  1.00 10.00      A   
ATOM   2547  O   LEU A 270     -13.520  15.658  -6.986  1.00 10.00      A   
ATOM   2548  N   SER A 271     -12.742  17.159  -5.512  1.00 10.00      A   
ATOM   2549  HN  SER A 271     -12.142  17.924  -5.354  1.00 10.00      A   
ATOM   2550  CA  SER A 271     -13.518  16.633  -4.403  1.00 10.00      A   
ATOM   2551  CB  SER A 271     -12.688  15.617  -3.617  1.00 10.00      A   
ATOM   2552  OG  SER A 271     -12.299  14.523  -4.435  1.00 10.00      A   
ATOM   2553  HG  SER A 271     -12.584  14.681  -5.344  1.00 10.00      A   
ATOM   2554  C   SER A 271     -13.987  17.760  -3.486  1.00 10.00      A   
ATOM   2555  O   SER A 271     -13.626  18.926  -3.690  1.00 10.00      A   
ATOM   2556  N   GLY A 272     -14.789  17.406  -2.486  1.00 10.00      A   
ATOM   2557  HN  GLY A 272     -15.042  16.463  -2.385  1.00 10.00      A   
ATOM   2558  CA  GLY A 272     -15.302  18.389  -1.550  1.00 10.00      A   
ATOM   2559  C   GLY A 272     -16.697  18.840  -1.922  1.00 10.00      A   
ATOM   2560  O   GLY A 272     -17.632  18.043  -1.892  1.00 10.00      A   
ATOM   2561  N   PHE A 273     -16.827  20.112  -2.281  1.00 10.00      A   
ATOM   2562  HN  PHE A 273     -16.027  20.688  -2.281  1.00 10.00      A   
ATOM   2563  CA  PHE A 273     -18.112  20.686  -2.691  1.00 10.00      A   
ATOM   2564  CB  PHE A 273     -18.596  20.070  -4.011  1.00 10.00      A   
ATOM   2565  CG  PHE A 273     -17.659  20.289  -5.166  1.00 10.00      A   
ATOM   2566  CD1 PHE A 273     -16.694  19.345  -5.484  1.00 10.00      A   
ATOM   2567  CD2 PHE A 273     -17.741  21.440  -5.932  1.00 10.00      A   
ATOM   2568  CE1 PHE A 273     -15.830  19.545  -6.542  1.00 10.00      A   
ATOM   2569  CE2 PHE A 273     -16.880  21.647  -6.992  1.00 10.00      A   
ATOM   2570  CZ  PHE A 273     -15.923  20.698  -7.297  1.00 10.00      A   
ATOM   2571  C   PHE A 273     -19.196  20.573  -1.618  1.00 10.00      A   
ATOM   2572  O   PHE A 273     -20.358  20.296  -1.924  1.00 10.00      A   
ATOM   2573  N   TRP A 274     -18.824  20.799  -0.367  1.00 10.00      A   
ATOM   2574  HN  TRP A 274     -17.888  21.022  -0.173  1.00 10.00      A   
ATOM   2575  CA  TRP A 274     -19.787  20.743   0.722  1.00 10.00      A   
ATOM   2576  CB  TRP A 274     -19.075  20.676   2.071  1.00 10.00      A   
ATOM   2577  CG  TRP A 274     -18.958  19.291   2.621  1.00 10.00      A   
ATOM   2578  CD1 TRP A 274     -19.975  18.497   3.061  1.00 10.00      A   
ATOM   2579  CD2 TRP A 274     -17.756  18.541   2.800  1.00 10.00      A   
ATOM   2580  NE1 TRP A 274     -19.480  17.294   3.499  1.00 10.00      A   
ATOM   2581  HE1 TRP A 274     -20.017  16.552   3.861  1.00 10.00      A   
ATOM   2582  CE2 TRP A 274     -18.118  17.296   3.350  1.00 10.00      A   
ATOM   2583  CE3 TRP A 274     -16.409  18.801   2.546  1.00 10.00      A   
ATOM   2584  CZ2 TRP A 274     -17.178  16.314   3.650  1.00 10.00      A   
ATOM   2585  CZ3 TRP A 274     -15.478  17.826   2.845  1.00 10.00      A   
ATOM   2586  CH2 TRP A 274     -15.866  16.598   3.391  1.00 10.00      A   
ATOM   2587  C   TRP A 274     -20.670  21.978   0.662  1.00 10.00      A   
ATOM   2588  O   TRP A 274     -20.162  23.096   0.615  1.00 10.00      A   
ATOM   2589  N   ASP A 275     -21.985  21.774   0.642  1.00 10.00      A   
ATOM   2590  HN  ASP A 275     -22.327  20.855   0.685  1.00 10.00      A   
ATOM   2591  CA  ASP A 275     -22.939  22.885   0.562  1.00 10.00      A   
ATOM   2592  CB  ASP A 275     -22.795  23.845   1.752  1.00 10.00      A   
ATOM   2593  CG  ASP A 275     -23.026  23.176   3.092  1.00 10.00      A   
ATOM   2594  OD1 ASP A 275     -24.066  22.505   3.258  1.00 10.00      A   
ATOM   2595  OD2 ASP A 275     -22.169  23.313   3.992  1.00 10.00      A   
ATOM   2596  C   ASP A 275     -22.753  23.632  -0.757  1.00 10.00      A   
ATOM   2597  O   ASP A 275     -22.967  24.844  -0.840  1.00 10.00      A   
ATOM   2598  N   ALA A 276     -22.349  22.880  -1.780  1.00 10.00      A   
ATOM   2599  HN  ALA A 276     -22.203  21.923  -1.626  1.00 10.00      A   
ATOM   2600  CA  ALA A 276     -22.099  23.419  -3.112  1.00 10.00      A   
ATOM   2601  CB  ALA A 276     -21.687  22.308  -4.065  1.00 10.00      A   
ATOM   2602  C   ALA A 276     -23.281  24.189  -3.687  1.00 10.00      A   
ATOM   2603  O   ALA A 276     -24.373  23.645  -3.851  1.00 10.00      A   
ATOM   2604  N   VAL A 277     -23.040  25.455  -3.991  1.00 10.00      A   
ATOM   2605  HN  VAL A 277     -22.148  25.825  -3.812  1.00 10.00      A   
ATOM   2606  CA  VAL A 277     -24.055  26.316  -4.579  1.00 10.00      A   
ATOM   2607  CB  VAL A 277     -23.876  27.786  -4.127  1.00 10.00      A   
ATOM   2608  CG1 VAL A 277     -24.918  28.686  -4.772  1.00 10.00      A   
ATOM   2609  CG2 VAL A 277     -23.958  27.890  -2.613  1.00 10.00      A   
ATOM   2610  C   VAL A 277     -23.956  26.230  -6.104  1.00 10.00      A   
ATOM   2611  O   VAL A 277     -22.884  26.462  -6.671  1.00 10.00      A   
ATOM   2612  N   PRO A 278     -25.073  25.890  -6.779  1.00 10.00      A   
ATOM   2613  CA  PRO A 278     -25.129  25.754  -8.246  1.00 10.00      A   
ATOM   2614  CB  PRO A 278     -26.625  25.610  -8.531  1.00 10.00      A   
ATOM   2615  CG  PRO A 278     -27.179  25.007  -7.290  1.00 10.00      A   
ATOM   2616  CD  PRO A 278     -26.380  25.592  -6.158  1.00 10.00      A   
ATOM   2617  C   PRO A 278     -24.569  26.961  -9.001  1.00 10.00      A   
ATOM   2618  O   PRO A 278     -24.048  26.821 -10.107  1.00 10.00      A   
ATOM   2619  N   ALA A 279     -24.677  28.138  -8.403  1.00 10.00      A   
ATOM   2620  HN  ALA A 279     -25.114  28.188  -7.525  1.00 10.00      A   
ATOM   2621  CA  ALA A 279     -24.189  29.366  -9.020  1.00 10.00      A   
ATOM   2622  CB  ALA A 279     -24.673  30.568  -8.231  1.00 10.00      A   
ATOM   2623  C   ALA A 279     -22.668  29.396  -9.128  1.00 10.00      A   
ATOM   2624  O   ALA A 279     -22.113  30.086  -9.978  1.00 10.00      A   
ATOM   2625  N   TYR A 280     -21.993  28.646  -8.272  1.00 10.00      A   
ATOM   2626  HN  TYR A 280     -22.482  28.086  -7.630  1.00 10.00      A   
ATOM   2627  CA  TYR A 280     -20.534  28.624  -8.279  1.00 10.00      A   
ATOM   2628  CB  TYR A 280     -19.971  28.824  -6.872  1.00 10.00      A   
ATOM   2629  CG  TYR A 280     -19.936  30.272  -6.448  1.00 10.00      A   
ATOM   2630  CD1 TYR A 280     -21.062  30.887  -5.916  1.00 10.00      A   
ATOM   2631  CD2 TYR A 280     -18.783  31.026  -6.596  1.00 10.00      A   
ATOM   2632  CE1 TYR A 280     -21.038  32.218  -5.547  1.00 10.00      A   
ATOM   2633  CE2 TYR A 280     -18.749  32.354  -6.224  1.00 10.00      A   
ATOM   2634  CZ  TYR A 280     -19.876  32.946  -5.703  1.00 10.00      A   
ATOM   2635  OH  TYR A 280     -19.843  34.274  -5.356  1.00 10.00      A   
ATOM   2636  HH  TYR A 280     -19.344  34.760  -6.020  1.00 10.00      A   
ATOM   2637  C   TYR A 280     -19.985  27.359  -8.917  1.00 10.00      A   
ATOM   2638  O   TYR A 280     -18.781  27.119  -8.904  1.00 10.00      A   
ATOM   2639  N   LEU A 281     -20.871  26.560  -9.488  1.00 10.00      A   
ATOM   2640  HN  LEU A 281     -21.819  26.809  -9.470  1.00 10.00      A   
ATOM   2641  CA  LEU A 281     -20.473  25.318 -10.141  1.00 10.00      A   
ATOM   2642  CB  LEU A 281     -21.677  24.400 -10.376  1.00 10.00      A   
ATOM   2643  CG  LEU A 281     -22.324  23.789  -9.128  1.00 10.00      A   
ATOM   2644  CD1 LEU A 281     -23.480  22.878  -9.517  1.00 10.00      A   
ATOM   2645  CD2 LEU A 281     -21.296  23.031  -8.302  1.00 10.00      A   
ATOM   2646  C   LEU A 281     -19.690  25.540 -11.447  1.00 10.00      A   
ATOM   2647  O   LEU A 281     -18.654  24.906 -11.652  1.00 10.00      A   
ATOM   2648  N   PRO A 282     -20.146  26.441 -12.357  1.00 10.00      A   
ATOM   2649  CA  PRO A 282     -19.455  26.695 -13.635  1.00 10.00      A   
ATOM   2650  CB  PRO A 282     -20.398  27.638 -14.395  1.00 10.00      A   
ATOM   2651  CG  PRO A 282     -21.702  27.546 -13.679  1.00 10.00      A   
ATOM   2652  CD  PRO A 282     -21.364  27.264 -12.246  1.00 10.00      A   
ATOM   2653  C   PRO A 282     -18.063  27.328 -13.481  1.00 10.00      A   
ATOM   2654  O   PRO A 282     -17.403  27.646 -14.473  1.00 10.00      A   
ATOM   2655  N   ALA A 283     -17.609  27.495 -12.247  1.00 10.00      A   
ATOM   2656  HN  ALA A 283     -18.164  27.214 -11.490  1.00 10.00      A   
ATOM   2657  CA  ALA A 283     -16.301  28.074 -11.995  1.00 10.00      A   
ATOM   2658  CB  ALA A 283     -16.174  28.488 -10.535  1.00 10.00      A   
ATOM   2659  C   ALA A 283     -15.205  27.085 -12.384  1.00 10.00      A   
ATOM   2660  O   ALA A 283     -14.112  27.477 -12.789  1.00 10.00      A   
ATOM   2661  N   VAL A 284     -15.516  25.796 -12.288  1.00 10.00      A   
ATOM   2662  HN  VAL A 284     -16.412  25.543 -11.977  1.00 10.00      A   
ATOM   2663  CA  VAL A 284     -14.561  24.745 -12.628  1.00 10.00      A   
ATOM   2664  CB  VAL A 284     -14.744  23.495 -11.735  1.00 10.00      A   
ATOM   2665  CG1 VAL A 284     -14.534  23.843 -10.268  1.00 10.00      A   
ATOM   2666  CG2 VAL A 284     -16.115  22.866 -11.950  1.00 10.00      A   
ATOM   2667  C   VAL A 284     -14.680  24.348 -14.102  1.00 10.00      A   
ATOM   2668  O   VAL A 284     -14.075  23.368 -14.547  1.00 10.00      A   
ATOM   2669  N   TYR A 285     -15.434  25.138 -14.863  1.00 10.00      A   
ATOM   2670  HN  TYR A 285     -15.856  25.924 -14.457  1.00 10.00      A   
ATOM   2671  CA  TYR A 285     -15.650  24.875 -16.288  1.00 10.00      A   
ATOM   2672  CB  TYR A 285     -16.643  25.877 -16.876  1.00 10.00      A   
ATOM   2673  CG  TYR A 285     -18.050  25.350 -17.035  1.00 10.00      A   
ATOM   2674  CD1 TYR A 285     -18.521  24.303 -16.255  1.00 10.00      A   
ATOM   2675  CD2 TYR A 285     -18.910  25.908 -17.972  1.00 10.00      A   
ATOM   2676  CE1 TYR A 285     -19.807  23.827 -16.406  1.00 10.00      A   
ATOM   2677  CE2 TYR A 285     -20.198  25.439 -18.127  1.00 10.00      A   
ATOM   2678  CZ  TYR A 285     -20.641  24.399 -17.342  1.00 10.00      A   
ATOM   2679  OH  TYR A 285     -21.920  23.926 -17.500  1.00 10.00      A   
ATOM   2680  HH  TYR A 285     -22.048  23.658 -18.419  1.00 10.00      A   
ATOM   2681  C   TYR A 285     -14.352  24.925 -17.088  1.00 10.00      A   
ATOM   2682  O   TYR A 285     -14.268  24.374 -18.185  1.00 10.00      A   
ATOM   2683  N   SER A 286     -13.347  25.591 -16.543  1.00 10.00      A   
ATOM   2684  HN  SER A 286     -13.474  26.025 -15.675  1.00 10.00      A   
ATOM   2685  CA  SER A 286     -12.064  25.714 -17.213  1.00 10.00      A   
ATOM   2686  CB  SER A 286     -11.437  27.072 -16.872  1.00 10.00      A   
ATOM   2687  OG  SER A 286     -12.443  28.022 -16.540  1.00 10.00      A   
ATOM   2688  HG  SER A 286     -12.091  28.915 -16.650  1.00 10.00      A   
ATOM   2689  C   SER A 286     -11.116  24.578 -16.817  1.00 10.00      A   
ATOM   2690  O   SER A 286      -9.963  24.545 -17.248  1.00 10.00      A   
ATOM   2691  N   VAL A 287     -11.607  23.643 -15.998  1.00 10.00      A   
ATOM   2692  HN  VAL A 287     -12.541  23.711 -15.697  1.00 10.00      A   
ATOM   2693  CA  VAL A 287     -10.786  22.522 -15.537  1.00 10.00      A   
ATOM   2694  CB  VAL A 287     -10.460  22.644 -14.030  1.00 10.00      A   
ATOM   2695  CG1 VAL A 287      -9.388  21.641 -13.625  1.00 10.00      A   
ATOM   2696  CG2 VAL A 287     -10.034  24.059 -13.671  1.00 10.00      A   
ATOM   2697  C   VAL A 287     -11.452  21.164 -15.793  1.00 10.00      A   
ATOM   2698  O   VAL A 287     -10.765  20.149 -15.922  1.00 10.00      A   
ATOM   2699  N   CYS A 288     -12.781  21.149 -15.886  1.00 10.00      A   
ATOM   2700  HN  CYS A 288     -13.276  21.991 -15.798  1.00 10.00      A   
ATOM   2701  CA  CYS A 288     -13.535  19.911 -16.109  1.00 10.00      A   
ATOM   2702  CB  CYS A 288     -15.036  20.204 -16.182  1.00 10.00      A   
ATOM   2703  SG  CYS A 288     -15.455  21.649 -17.178  1.00 10.00      A   
ATOM   2704  HG  CYS A 288     -15.252  21.337 -18.448  1.00 10.00      A   
ATOM   2705  C   CYS A 288     -13.069  19.145 -17.349  1.00 10.00      A   
ATOM   2706  O   CYS A 288     -13.243  17.928 -17.443  1.00 10.00      A   
ATOM   2707  N   SER A 289     -12.458  19.861 -18.287  1.00 10.00      A   
ATOM   2708  HN  SER A 289     -12.337  20.825 -18.149  1.00 10.00      A   
ATOM   2709  CA  SER A 289     -11.965  19.262 -19.517  1.00 10.00      A   
ATOM   2710  CB  SER A 289     -11.439  20.358 -20.439  1.00 10.00      A   
ATOM   2711  OG  SER A 289     -11.616  21.637 -19.845  1.00 10.00      A   
ATOM   2712  HG  SER A 289     -12.103  22.207 -20.454  1.00 10.00      A   
ATOM   2713  C   SER A 289     -10.864  18.236 -19.246  1.00 10.00      A   
ATOM   2714  O   SER A 289     -10.639  17.333 -20.049  1.00 10.00      A   
ATOM   2715  N   ARG A 290     -10.192  18.368 -18.104  1.00 10.00      A   
ATOM   2716  HN  ARG A 290     -10.430  19.095 -17.486  1.00 10.00      A   
ATOM   2717  CA  ARG A 290      -9.116  17.456 -17.742  1.00 10.00      A   
ATOM   2718  CB  ARG A 290      -7.790  18.213 -17.616  1.00 10.00      A   
ATOM   2719  CG  ARG A 290      -7.825  19.383 -16.644  1.00 10.00      A   
ATOM   2720  CD  ARG A 290      -6.545  20.199 -16.722  1.00 10.00      A   
ATOM   2721  NE  ARG A 290      -6.668  21.496 -16.054  1.00 10.00      A   
ATOM   2722  HE  ARG A 290      -6.495  21.523 -15.089  1.00 10.00      A   
ATOM   2723  CZ  ARG A 290      -6.986  22.632 -16.680  1.00 10.00      A   
ATOM   2724  NH1 ARG A 290      -7.213  22.638 -17.987  1.00 10.00      A   
ATOM   2725 HH11 ARG A 290      -7.468  23.526 -18.470  1.00 10.00      A   
ATOM   2726 HH12 ARG A 290      -7.133  21.756 -18.541  1.00 10.00      A   
ATOM   2727  NH2 ARG A 290      -7.069  23.766 -15.995  1.00 10.00      A   
ATOM   2728 HH21 ARG A 290      -7.321  24.657 -16.484  1.00 10.00      A   
ATOM   2729 HH22 ARG A 290      -6.877  23.776 -14.968  1.00 10.00      A   
ATOM   2730  C   ARG A 290      -9.426  16.714 -16.446  1.00 10.00      A   
ATOM   2731  O   ARG A 290      -8.534  16.139 -15.821  1.00 10.00      A   
ATOM   2732  N   LEU A 291     -10.688  16.710 -16.054  1.00 10.00      A   
ATOM   2733  HN  LEU A 291     -11.363  17.171 -16.602  1.00 10.00      A   
ATOM   2734  CA  LEU A 291     -11.101  16.031 -14.829  1.00 10.00      A   
ATOM   2735  CB  LEU A 291     -12.413  16.612 -14.297  1.00 10.00      A   
ATOM   2736  CG  LEU A 291     -12.318  17.958 -13.575  1.00 10.00      A   
ATOM   2737  CD1 LEU A 291     -13.666  18.340 -12.983  1.00 10.00      A   
ATOM   2738  CD2 LEU A 291     -11.250  17.914 -12.495  1.00 10.00      A   
ATOM   2739  C   LEU A 291     -11.242  14.528 -15.040  1.00 10.00      A   
ATOM   2740  O   LEU A 291     -12.147  14.077 -15.733  1.00 10.00      A   
ATOM   2741  N   THR A 292     -10.332  13.763 -14.448  1.00 10.00      A   
ATOM   2742  HN  THR A 292      -9.623  14.187 -13.913  1.00 10.00      A   
ATOM   2743  CA  THR A 292     -10.361  12.312 -14.559  1.00 10.00      A   
ATOM   2744  CB  THR A 292      -8.938  11.722 -14.471  1.00 10.00      A   
ATOM   2745  OG1 THR A 292      -7.972  12.778 -14.601  1.00 10.00      A   
ATOM   2746  HG1 THR A 292      -7.797  12.938 -15.535  1.00 10.00      A   
ATOM   2747  CG2 THR A 292      -8.710  10.693 -15.564  1.00 10.00      A   
ATOM   2748  C   THR A 292     -11.215  11.724 -13.437  1.00 10.00      A   
ATOM   2749  O   THR A 292     -11.954  10.755 -13.635  1.00 10.00      A   
ATOM   2750  N   THR A 293     -11.116  12.328 -12.263  1.00 10.00      A   
ATOM   2751  HN  THR A 293     -10.520  13.103 -12.173  1.00 10.00      A   
ATOM   2752  CA  THR A 293     -11.869  11.878 -11.100  1.00 10.00      A   
ATOM   2753  CB  THR A 293     -10.928  11.346 -10.002  1.00 10.00      A   
ATOM   2754  OG1 THR A 293     -10.012  10.404 -10.573  1.00 10.00      A   
ATOM   2755  HG1 THR A 293      -9.393  10.874 -11.147  1.00 10.00      A   
ATOM   2756  CG2 THR A 293     -11.716  10.669  -8.892  1.00 10.00      A   
ATOM   2757  C   THR A 293     -12.721  13.012 -10.533  1.00 10.00      A   
ATOM   2758  O   THR A 293     -12.215  14.096 -10.233  1.00 10.00      A   
ATOM   2759  N   LEU A 294     -14.012  12.761 -10.394  1.00 10.00      A   
ATOM   2760  HN  LEU A 294     -14.363  11.877 -10.651  1.00 10.00      A   
ATOM   2761  CA  LEU A 294     -14.927  13.759  -9.869  1.00 10.00      A   
ATOM   2762  CB  LEU A 294     -15.850  14.262 -10.986  1.00 10.00      A   
ATOM   2763  CG  LEU A 294     -16.790  15.421 -10.641  1.00 10.00      A   
ATOM   2764  CD1 LEU A 294     -16.002  16.640 -10.184  1.00 10.00      A   
ATOM   2765  CD2 LEU A 294     -17.666  15.770 -11.835  1.00 10.00      A   
ATOM   2766  C   LEU A 294     -15.745  13.185  -8.719  1.00 10.00      A   
ATOM   2767  O   LEU A 294     -16.408  12.158  -8.868  1.00 10.00      A   
ATOM   2768  N   ASN A 295     -15.679  13.846  -7.573  1.00 10.00      A   
ATOM   2769  HN  ASN A 295     -15.125  14.656  -7.522  1.00 10.00      A   
ATOM   2770  CA  ASN A 295     -16.405  13.418  -6.389  1.00 10.00      A   
ATOM   2771  CB  ASN A 295     -15.437  13.206  -5.220  1.00 10.00      A   
ATOM   2772  CG  ASN A 295     -16.065  12.480  -4.038  1.00 10.00      A   
ATOM   2773  OD1 ASN A 295     -17.272  12.569  -3.795  1.00 10.00      A   
ATOM   2774  ND2 ASN A 295     -15.246  11.759  -3.284  1.00 10.00      A   
ATOM   2775 HD21 ASN A 295     -14.293  11.732  -3.525  1.00 10.00      A   
ATOM   2776 HD22 ASN A 295     -15.622  11.276  -2.518  1.00 10.00      A   
ATOM   2777  C   ASN A 295     -17.448  14.463  -6.016  1.00 10.00      A   
ATOM   2778  O   ASN A 295     -17.116  15.528  -5.495  1.00 10.00      A   
ATOM   2779  N   LEU A 296     -18.706  14.158  -6.297  1.00 10.00      A   
ATOM   2780  HN  LEU A 296     -18.905  13.285  -6.713  1.00 10.00      A   
ATOM   2781  CA  LEU A 296     -19.810  15.064  -5.998  1.00 10.00      A   
ATOM   2782  CB  LEU A 296     -20.476  15.552  -7.289  1.00 10.00      A   
ATOM   2783  CG  LEU A 296     -19.654  16.511  -8.154  1.00 10.00      A   
ATOM   2784  CD1 LEU A 296     -20.402  16.843  -9.433  1.00 10.00      A   
ATOM   2785  CD2 LEU A 296     -19.345  17.783  -7.385  1.00 10.00      A   
ATOM   2786  C   LEU A 296     -20.834  14.382  -5.093  1.00 10.00      A   
ATOM   2787  O   LEU A 296     -22.040  14.576  -5.236  1.00 10.00      A   
ATOM   2788  N   SER A 297     -20.336  13.595  -4.151  1.00 10.00      A   
ATOM   2789  HN  SER A 297     -19.364  13.489  -4.088  1.00 10.00      A   
ATOM   2790  CA  SER A 297     -21.188  12.870  -3.214  1.00 10.00      A   
ATOM   2791  CB  SER A 297     -20.423  11.681  -2.632  1.00 10.00      A   
ATOM   2792  OG  SER A 297     -19.637  11.045  -3.627  1.00 10.00      A   
ATOM   2793  HG  SER A 297     -18.779  11.482  -3.688  1.00 10.00      A   
ATOM   2794  C   SER A 297     -21.689  13.782  -2.091  1.00 10.00      A   
ATOM   2795  O   SER A 297     -22.533  13.390  -1.284  1.00 10.00      A   
ATOM   2796  N   TYR A 298     -21.161  14.995  -2.043  1.00 10.00      A   
ATOM   2797  HN  TYR A 298     -20.483  15.251  -2.705  1.00 10.00      A   
ATOM   2798  CA  TYR A 298     -21.556  15.955  -1.023  1.00 10.00      A   
ATOM   2799  CB  TYR A 298     -20.332  16.432  -0.235  1.00 10.00      A   
ATOM   2800  CG  TYR A 298     -19.504  15.312   0.357  1.00 10.00      A   
ATOM   2801  CD1 TYR A 298     -18.212  15.065  -0.092  1.00 10.00      A   
ATOM   2802  CD2 TYR A 298     -20.010  14.508   1.370  1.00 10.00      A   
ATOM   2803  CE1 TYR A 298     -17.450  14.049   0.450  1.00 10.00      A   
ATOM   2804  CE2 TYR A 298     -19.256  13.488   1.917  1.00 10.00      A   
ATOM   2805  CZ  TYR A 298     -17.977  13.263   1.455  1.00 10.00      A   
ATOM   2806  OH  TYR A 298     -17.221  12.251   2.002  1.00 10.00      A   
ATOM   2807  HH  TYR A 298     -17.788  11.486   2.169  1.00 10.00      A   
ATOM   2808  C   TYR A 298     -22.261  17.149  -1.650  1.00 10.00      A   
ATOM   2809  O   TYR A 298     -22.670  18.076  -0.952  1.00 10.00      A   
ATOM   2810  N   ALA A 299     -22.409  17.119  -2.967  1.00 10.00      A   
ATOM   2811  HN  ALA A 299     -22.099  16.338  -3.467  1.00 10.00      A   
ATOM   2812  CA  ALA A 299     -23.049  18.207  -3.685  1.00 10.00      A   
ATOM   2813  CB  ALA A 299     -22.346  18.467  -5.008  1.00 10.00      A   
ATOM   2814  C   ALA A 299     -24.529  17.928  -3.907  1.00 10.00      A   
ATOM   2815  O   ALA A 299     -24.911  17.243  -4.855  1.00 10.00      A   
ATOM   2816  N   THR A 300     -25.357  18.450  -3.023  1.00 10.00      A   
ATOM   2817  HN  THR A 300     -24.995  18.975  -2.276  1.00 10.00      A   
ATOM   2818  CA  THR A 300     -26.796  18.269  -3.131  1.00 10.00      A   
ATOM   2819  CB  THR A 300     -27.475  18.423  -1.755  1.00 10.00      A   
ATOM   2820  OG1 THR A 300     -26.536  18.100  -0.715  1.00 10.00      A   
ATOM   2821  HG1 THR A 300     -26.752  18.606   0.078  1.00 10.00      A   
ATOM   2822  CG2 THR A 300     -28.678  17.500  -1.647  1.00 10.00      A   
ATOM   2823  C   THR A 300     -27.381  19.297  -4.105  1.00 10.00      A   
ATOM   2824  O   THR A 300     -28.124  20.199  -3.710  1.00 10.00      A   
ATOM   2825  N   VAL A 301     -27.018  19.166  -5.377  1.00 10.00      A   
ATOM   2826  HN  VAL A 301     -26.413  18.431  -5.631  1.00 10.00      A   
ATOM   2827  CA  VAL A 301     -27.495  20.074  -6.410  1.00 10.00      A   
ATOM   2828  CB  VAL A 301     -26.347  20.544  -7.331  1.00 10.00      A   
ATOM   2829  CG1 VAL A 301     -25.385  21.439  -6.564  1.00 10.00      A   
ATOM   2830  CG2 VAL A 301     -25.604  19.358  -7.933  1.00 10.00      A   
ATOM   2831  C   VAL A 301     -28.601  19.428  -7.238  1.00 10.00      A   
ATOM   2832  O   VAL A 301     -29.001  18.292  -6.971  1.00 10.00      A   
ATOM   2833  N   GLN A 302     -29.099  20.153  -8.231  1.00 10.00      A   
ATOM   2834  HN  GLN A 302     -28.735  21.050  -8.400  1.00 10.00      A   
ATOM   2835  CA  GLN A 302     -30.164  19.643  -9.083  1.00 10.00      A   
ATOM   2836  CB  GLN A 302     -31.028  20.787  -9.614  1.00 10.00      A   
ATOM   2837  CG  GLN A 302     -31.574  21.710  -8.534  1.00 10.00      A   
ATOM   2838  CD  GLN A 302     -32.503  21.003  -7.561  1.00 10.00      A   
ATOM   2839  OE1 GLN A 302     -33.709  20.895  -7.803  1.00 10.00      A   
ATOM   2840  NE2 GLN A 302     -31.959  20.530  -6.449  1.00 10.00      A   
ATOM   2841 HE21 GLN A 302     -30.995  20.657  -6.312  1.00 10.00      A   
ATOM   2842 HE22 GLN A 302     -32.545  20.081  -5.800  1.00 10.00      A   
ATOM   2843  C   GLN A 302     -29.600  18.820 -10.235  1.00 10.00      A   
ATOM   2844  O   GLN A 302     -28.411  18.904 -10.548  1.00 10.00      A   
ATOM   2845  N   SER A 303     -30.464  18.037 -10.869  1.00 10.00      A   
ATOM   2846  HN  SER A 303     -31.396  18.033 -10.582  1.00 10.00      A   
ATOM   2847  CA  SER A 303     -30.064  17.185 -11.982  1.00 10.00      A   
ATOM   2848  CB  SER A 303     -31.256  16.357 -12.475  1.00 10.00      A   
ATOM   2849  OG  SER A 303     -30.878  15.453 -13.499  1.00 10.00      A   
ATOM   2850  HG  SER A 303     -30.513  14.649 -13.103  1.00 10.00      A   
ATOM   2851  C   SER A 303     -29.465  18.002 -13.127  1.00 10.00      A   
ATOM   2852  O   SER A 303     -28.377  17.692 -13.608  1.00 10.00      A   
ATOM   2853  N   TYR A 304     -30.171  19.052 -13.544  1.00 10.00      A   
ATOM   2854  HN  TYR A 304     -31.036  19.242 -13.119  1.00 10.00      A   
ATOM   2855  CA  TYR A 304     -29.712  19.915 -14.632  1.00 10.00      A   
ATOM   2856  CB  TYR A 304     -30.688  21.076 -14.841  1.00 10.00      A   
ATOM   2857  CG  TYR A 304     -30.804  21.546 -16.275  1.00 10.00      A   
ATOM   2858  CD1 TYR A 304     -31.774  21.020 -17.117  1.00 10.00      A   
ATOM   2859  CD2 TYR A 304     -29.953  22.519 -16.783  1.00 10.00      A   
ATOM   2860  CE1 TYR A 304     -31.894  21.447 -18.424  1.00 10.00      A   
ATOM   2861  CE2 TYR A 304     -30.065  22.950 -18.088  1.00 10.00      A   
ATOM   2862  CZ  TYR A 304     -31.036  22.412 -18.906  1.00 10.00      A   
ATOM   2863  OH  TYR A 304     -31.154  22.845 -20.209  1.00 10.00      A   
ATOM   2864  HH  TYR A 304     -30.271  22.941 -20.596  1.00 10.00      A   
ATOM   2865  C   TYR A 304     -28.311  20.451 -14.358  1.00 10.00      A   
ATOM   2866  O   TYR A 304     -27.469  20.503 -15.258  1.00 10.00      A   
ATOM   2867  N   ASP A 305     -28.069  20.833 -13.110  1.00 10.00      A   
ATOM   2868  HN  ASP A 305     -28.781  20.750 -12.443  1.00 10.00      A   
ATOM   2869  CA  ASP A 305     -26.774  21.360 -12.703  1.00 10.00      A   
ATOM   2870  CB  ASP A 305     -26.792  21.839 -11.250  1.00 10.00      A   
ATOM   2871  CG  ASP A 305     -27.643  23.078 -11.058  1.00 10.00      A   
ATOM   2872  OD1 ASP A 305     -27.336  24.119 -11.683  1.00 10.00      A   
ATOM   2873  OD2 ASP A 305     -28.626  23.014 -10.292  1.00 10.00      A   
ATOM   2874  C   ASP A 305     -25.685  20.323 -12.908  1.00 10.00      A   
ATOM   2875  O   ASP A 305     -24.626  20.626 -13.455  1.00 10.00      A   
ATOM   2876  N   LEU A 306     -25.956  19.098 -12.474  1.00 10.00      A   
ATOM   2877  HN  LEU A 306     -26.816  18.925 -12.029  1.00 10.00      A   
ATOM   2878  CA  LEU A 306     -25.006  18.006 -12.626  1.00 10.00      A   
ATOM   2879  CB  LEU A 306     -25.522  16.753 -11.915  1.00 10.00      A   
ATOM   2880  CG  LEU A 306     -25.478  16.774 -10.387  1.00 10.00      A   
ATOM   2881  CD1 LEU A 306     -26.355  15.675  -9.814  1.00 10.00      A   
ATOM   2882  CD2 LEU A 306     -24.050  16.623  -9.892  1.00 10.00      A   
ATOM   2883  C   LEU A 306     -24.760  17.716 -14.103  1.00 10.00      A   
ATOM   2884  O   LEU A 306     -23.617  17.537 -14.529  1.00 10.00      A   
ATOM   2885  N   VAL A 307     -25.840  17.691 -14.883  1.00 10.00      A   
ATOM   2886  HN  VAL A 307     -26.727  17.843 -14.474  1.00 10.00      A   
ATOM   2887  CA  VAL A 307     -25.757  17.432 -16.318  1.00 10.00      A   
ATOM   2888  CB  VAL A 307     -27.158  17.430 -16.972  1.00 10.00      A   
ATOM   2889  CG1 VAL A 307     -27.059  17.288 -18.481  1.00 10.00      A   
ATOM   2890  CG2 VAL A 307     -28.020  16.316 -16.401  1.00 10.00      A   
ATOM   2891  C   VAL A 307     -24.865  18.459 -17.018  1.00 10.00      A   
ATOM   2892  O   VAL A 307     -23.993  18.092 -17.807  1.00 10.00      A   
ATOM   2893  N   LYS A 308     -25.078  19.737 -16.704  1.00 10.00      A   
ATOM   2894  HN  LYS A 308     -25.776  19.953 -16.047  1.00 10.00      A   
ATOM   2895  CA  LYS A 308     -24.301  20.824 -17.299  1.00 10.00      A   
ATOM   2896  CB  LYS A 308     -24.709  22.175 -16.697  1.00 10.00      A   
ATOM   2897  CG  LYS A 308     -25.996  22.755 -17.265  1.00 10.00      A   
ATOM   2898  CD  LYS A 308     -26.428  24.002 -16.502  1.00 10.00      A   
ATOM   2899  CE  LYS A 308     -26.912  23.658 -15.102  1.00 10.00      A   
ATOM   2900  NZ  LYS A 308     -27.152  24.863 -14.266  1.00 10.00      A   
ATOM   2901  HZ1 LYS A 308     -27.391  24.580 -13.287  1.00 10.00      A   
ATOM   2902  HZ2 LYS A 308     -27.936  25.423 -14.654  1.00 10.00      A   
ATOM   2903  HZ3 LYS A 308     -26.299  25.457 -14.242  1.00 10.00      A   
ATOM   2904  C   LYS A 308     -22.805  20.600 -17.099  1.00 10.00      A   
ATOM   2905  O   LYS A 308     -22.009  20.775 -18.024  1.00 10.00      A   
ATOM   2906  N   LEU A 309     -22.433  20.194 -15.890  1.00 10.00      A   
ATOM   2907  HN  LEU A 309     -23.117  20.062 -15.197  1.00 10.00      A   
ATOM   2908  CA  LEU A 309     -21.036  19.944 -15.563  1.00 10.00      A   
ATOM   2909  CB  LEU A 309     -20.863  19.837 -14.049  1.00 10.00      A   
ATOM   2910  CG  LEU A 309     -21.159  21.101 -13.242  1.00 10.00      A   
ATOM   2911  CD1 LEU A 309     -21.459  20.741 -11.796  1.00 10.00      A   
ATOM   2912  CD2 LEU A 309     -19.987  22.068 -13.316  1.00 10.00      A   
ATOM   2913  C   LEU A 309     -20.523  18.674 -16.237  1.00 10.00      A   
ATOM   2914  O   LEU A 309     -19.397  18.633 -16.735  1.00 10.00      A   
ATOM   2915  N   LEU A 310     -21.358  17.644 -16.266  1.00 10.00      A   
ATOM   2916  HN  LEU A 310     -22.252  17.741 -15.867  1.00 10.00      A   
ATOM   2917  CA  LEU A 310     -20.986  16.368 -16.870  1.00 10.00      A   
ATOM   2918  CB  LEU A 310     -22.073  15.317 -16.638  1.00 10.00      A   
ATOM   2919  CG  LEU A 310     -22.191  14.773 -15.213  1.00 10.00      A   
ATOM   2920  CD1 LEU A 310     -23.306  13.742 -15.128  1.00 10.00      A   
ATOM   2921  CD2 LEU A 310     -20.866  14.183 -14.749  1.00 10.00      A   
ATOM   2922  C   LEU A 310     -20.697  16.508 -18.359  1.00 10.00      A   
ATOM   2923  O   LEU A 310     -19.786  15.870 -18.887  1.00 10.00      A   
ATOM   2924  N   CYS A 311     -21.462  17.361 -19.028  1.00 10.00      A   
ATOM   2925  HN  CYS A 311     -22.167  17.851 -18.545  1.00 10.00      A   
ATOM   2926  CA  CYS A 311     -21.287  17.584 -20.460  1.00 10.00      A   
ATOM   2927  CB  CYS A 311     -22.441  18.417 -21.022  1.00 10.00      A   
ATOM   2928  SG  CYS A 311     -24.079  17.730 -20.704  1.00 10.00      A   
ATOM   2929  HG  CYS A 311     -24.236  17.668 -19.386  1.00 10.00      A   
ATOM   2930  C   CYS A 311     -19.957  18.270 -20.761  1.00 10.00      A   
ATOM   2931  O   CYS A 311     -19.536  18.351 -21.915  1.00 10.00      A   
ATOM   2932  N   GLN A 312     -19.291  18.753 -19.724  1.00 10.00      A   
ATOM   2933  HN  GLN A 312     -19.663  18.648 -18.822  1.00 10.00      A   
ATOM   2934  CA  GLN A 312     -18.021  19.433 -19.889  1.00 10.00      A   
ATOM   2935  CB  GLN A 312     -18.017  20.742 -19.103  1.00 10.00      A   
ATOM   2936  CG  GLN A 312     -19.044  21.756 -19.580  1.00 10.00      A   
ATOM   2937  CD  GLN A 312     -18.518  22.684 -20.663  1.00 10.00      A   
ATOM   2938  OE1 GLN A 312     -18.947  23.833 -20.765  1.00 10.00      A   
ATOM   2939  NE2 GLN A 312     -17.591  22.204 -21.485  1.00 10.00      A   
ATOM   2940 HE21 GLN A 312     -17.288  21.281 -21.361  1.00 10.00      A   
ATOM   2941 HE22 GLN A 312     -17.242  22.800 -22.187  1.00 10.00      A   
ATOM   2942  C   GLN A 312     -16.847  18.550 -19.466  1.00 10.00      A   
ATOM   2943  O   GLN A 312     -15.695  18.991 -19.479  1.00 10.00      A   
ATOM   2944  N   CYS A 313     -17.137  17.301 -19.118  1.00 10.00      A   
ATOM   2945  HN  CYS A 313     -18.069  16.994 -19.154  1.00 10.00      A   
ATOM   2946  CA  CYS A 313     -16.097  16.369 -18.693  1.00 10.00      A   
ATOM   2947  CB  CYS A 313     -16.381  15.869 -17.269  1.00 10.00      A   
ATOM   2948  SG  CYS A 313     -16.720  17.177 -16.068  1.00 10.00      A   
ATOM   2949  HG  CYS A 313     -17.833  17.801 -16.442  1.00 10.00      A   
ATOM   2950  C   CYS A 313     -15.991  15.183 -19.653  1.00 10.00      A   
ATOM   2951  O   CYS A 313     -16.639  14.156 -19.457  1.00 10.00      A   
ATOM   2952  N   PRO A 314     -15.178  15.309 -20.712  1.00 10.00      A   
ATOM   2953  CA  PRO A 314     -14.998  14.245 -21.697  1.00 10.00      A   
ATOM   2954  CB  PRO A 314     -14.664  15.036 -22.959  1.00 10.00      A   
ATOM   2955  CG  PRO A 314     -13.920  16.237 -22.467  1.00 10.00      A   
ATOM   2956  CD  PRO A 314     -14.389  16.506 -21.055  1.00 10.00      A   
ATOM   2957  C   PRO A 314     -13.844  13.309 -21.337  1.00 10.00      A   
ATOM   2958  O   PRO A 314     -13.672  12.258 -21.951  1.00 10.00      A   
ATOM   2959  N   LYS A 315     -13.066  13.693 -20.333  1.00 10.00      A   
ATOM   2960  HN  LYS A 315     -13.268  14.533 -19.871  1.00 10.00      A   
ATOM   2961  CA  LYS A 315     -11.923  12.898 -19.896  1.00 10.00      A   
ATOM   2962  CB  LYS A 315     -10.650  13.751 -19.909  1.00 10.00      A   
ATOM   2963  CG  LYS A 315     -10.076  13.987 -21.296  1.00 10.00      A   
ATOM   2964  CD  LYS A 315      -8.853  14.892 -21.251  1.00 10.00      A   
ATOM   2965  CE  LYS A 315      -7.730  14.301 -20.412  1.00 10.00      A   
ATOM   2966  NZ  LYS A 315      -7.322  12.956 -20.888  1.00 10.00      A   
ATOM   2967  HZ1 LYS A 315      -7.068  12.989 -21.895  1.00 10.00      A   
ATOM   2968  HZ2 LYS A 315      -8.100  12.281 -20.763  1.00 10.00      A   
ATOM   2969  HZ3 LYS A 315      -6.501  12.619 -20.347  1.00 10.00      A   
ATOM   2970  C   LYS A 315     -12.157  12.322 -18.507  1.00 10.00      A   
ATOM   2971  O   LYS A 315     -11.214  12.064 -17.759  1.00 10.00      A   
ATOM   2972  N   LEU A 316     -13.425  12.114 -18.179  1.00 10.00      A   
ATOM   2973  HN  LEU A 316     -14.123  12.326 -18.829  1.00 10.00      A   
ATOM   2974  CA  LEU A 316     -13.811  11.571 -16.886  1.00 10.00      A   
ATOM   2975  CB  LEU A 316     -15.242  12.003 -16.553  1.00 10.00      A   
ATOM   2976  CG  LEU A 316     -15.748  11.688 -15.143  1.00 10.00      A   
ATOM   2977  CD1 LEU A 316     -14.928  12.426 -14.094  1.00 10.00      A   
ATOM   2978  CD2 LEU A 316     -17.223  12.042 -15.017  1.00 10.00      A   
ATOM   2979  C   LEU A 316     -13.712  10.051 -16.887  1.00 10.00      A   
ATOM   2980  O   LEU A 316     -14.166   9.392 -17.825  1.00 10.00      A   
ATOM   2981  N   GLN A 317     -13.095   9.502 -15.847  1.00 10.00      A   
ATOM   2982  HN  GLN A 317     -12.724  10.089 -15.147  1.00 10.00      A   
ATOM   2983  CA  GLN A 317     -12.943   8.057 -15.717  1.00 10.00      A   
ATOM   2984  CB  GLN A 317     -11.465   7.661 -15.724  1.00 10.00      A   
ATOM   2985  CG  GLN A 317     -10.794   7.755 -17.081  1.00 10.00      A   
ATOM   2986  CD  GLN A 317      -9.554   6.886 -17.178  1.00 10.00      A   
ATOM   2987  OE1 GLN A 317      -8.890   6.608 -16.178  1.00 10.00      A   
ATOM   2988  NE2 GLN A 317      -9.234   6.450 -18.383  1.00 10.00      A   
ATOM   2989 HE21 GLN A 317      -9.810   6.713 -19.146  1.00 10.00      A   
ATOM   2990 HE22 GLN A 317      -8.440   5.883 -18.476  1.00 10.00      A   
ATOM   2991  C   GLN A 317     -13.592   7.553 -14.436  1.00 10.00      A   
ATOM   2992  O   GLN A 317     -14.157   6.460 -14.399  1.00 10.00      A   
ATOM   2993  N   ARG A 318     -13.511   8.354 -13.389  1.00 10.00      A   
ATOM   2994  HN  ARG A 318     -13.058   9.224 -13.478  1.00 10.00      A   
ATOM   2995  CA  ARG A 318     -14.082   7.982 -12.108  1.00 10.00      A   
ATOM   2996  CB  ARG A 318     -12.968   7.833 -11.075  1.00 10.00      A   
ATOM   2997  CG  ARG A 318     -13.314   6.905  -9.927  1.00 10.00      A   
ATOM   2998  CD  ARG A 318     -12.127   6.714  -9.000  1.00 10.00      A   
ATOM   2999  NE  ARG A 318     -12.307   5.564  -8.116  1.00 10.00      A   
ATOM   3000  HE  ARG A 318     -13.140   5.037  -8.224  1.00 10.00      A   
ATOM   3001  CZ  ARG A 318     -11.435   5.198  -7.179  1.00 10.00      A   
ATOM   3002  NH1 ARG A 318     -10.319   5.903  -7.000  1.00 10.00      A   
ATOM   3003 HH11 ARG A 318      -9.630   5.623  -6.270  1.00 10.00      A   
ATOM   3004 HH12 ARG A 318     -10.128   6.745  -7.592  1.00 10.00      A   
ATOM   3005  NH2 ARG A 318     -11.674   4.120  -6.433  1.00 10.00      A   
ATOM   3006 HH21 ARG A 318     -12.545   3.561  -6.582  1.00 10.00      A   
ATOM   3007 HH22 ARG A 318     -10.996   3.826  -5.697  1.00 10.00      A   
ATOM   3008  C   ARG A 318     -15.082   9.029 -11.651  1.00 10.00      A   
ATOM   3009  O   ARG A 318     -14.715  10.179 -11.401  1.00 10.00      A   
ATOM   3010  N   LEU A 319     -16.337   8.630 -11.528  1.00 10.00      A   
ATOM   3011  HN  LEU A 319     -16.566   7.688 -11.703  1.00 10.00      A   
ATOM   3012  CA  LEU A 319     -17.379   9.553 -11.116  1.00 10.00      A   
ATOM   3013  CB  LEU A 319     -18.359   9.820 -12.259  1.00 10.00      A   
ATOM   3014  CG  LEU A 319     -19.501  10.789 -11.943  1.00 10.00      A   
ATOM   3015  CD1 LEU A 319     -18.960  12.189 -11.693  1.00 10.00      A   
ATOM   3016  CD2 LEU A 319     -20.519  10.801 -13.068  1.00 10.00      A   
ATOM   3017  C   LEU A 319     -18.136   9.057  -9.889  1.00 10.00      A   
ATOM   3018  O   LEU A 319     -18.654   7.939  -9.867  1.00 10.00      A   
ATOM   3019  N   TRP A 320     -18.170   9.898  -8.869  1.00 10.00      A   
ATOM   3020  HN  TRP A 320     -17.691  10.753  -8.949  1.00 10.00      A   
ATOM   3021  CA  TRP A 320     -18.884   9.609  -7.631  1.00 10.00      A   
ATOM   3022  CB  TRP A 320     -17.926   9.650  -6.432  1.00 10.00      A   
ATOM   3023  CG  TRP A 320     -16.975   8.491  -6.336  1.00 10.00      A   
ATOM   3024  CD1 TRP A 320     -16.545   7.685  -7.353  1.00 10.00      A   
ATOM   3025  CD2 TRP A 320     -16.320   8.021  -5.153  1.00 10.00      A   
ATOM   3026  NE1 TRP A 320     -15.669   6.743  -6.875  1.00 10.00      A   
ATOM   3027  HE1 TRP A 320     -15.225   6.042  -7.419  1.00 10.00      A   
ATOM   3028  CE2 TRP A 320     -15.513   6.928  -5.528  1.00 10.00      A   
ATOM   3029  CE3 TRP A 320     -16.338   8.419  -3.811  1.00 10.00      A   
ATOM   3030  CZ2 TRP A 320     -14.732   6.229  -4.611  1.00 10.00      A   
ATOM   3031  CZ3 TRP A 320     -15.563   7.725  -2.905  1.00 10.00      A   
ATOM   3032  CH2 TRP A 320     -14.769   6.642  -3.309  1.00 10.00      A   
ATOM   3033  C   TRP A 320     -19.954  10.676  -7.459  1.00 10.00      A   
ATOM   3034  O   TRP A 320     -19.634  11.826  -7.169  1.00 10.00      A   
ATOM   3035  N   VAL A 321     -21.210  10.311  -7.658  1.00 10.00      A   
ATOM   3036  HN  VAL A 321     -21.411   9.369  -7.865  1.00 10.00      A   
ATOM   3037  CA  VAL A 321     -22.301  11.275  -7.549  1.00 10.00      A   
ATOM   3038  CB  VAL A 321     -22.812  11.726  -8.936  1.00 10.00      A   
ATOM   3039  CG1 VAL A 321     -21.898  12.779  -9.540  1.00 10.00      A   
ATOM   3040  CG2 VAL A 321     -22.963  10.535  -9.871  1.00 10.00      A   
ATOM   3041  C   VAL A 321     -23.474  10.726  -6.756  1.00 10.00      A   
ATOM   3042  O   VAL A 321     -23.472   9.572  -6.334  1.00 10.00      A   
ATOM   3043  N   LEU A 322     -24.476  11.568  -6.564  1.00 10.00      A   
ATOM   3044  HN  LEU A 322     -24.415  12.473  -6.934  1.00 10.00      A   
ATOM   3045  CA  LEU A 322     -25.667  11.184  -5.832  1.00 10.00      A   
ATOM   3046  CB  LEU A 322     -26.125  12.328  -4.927  1.00 10.00      A   
ATOM   3047  CG  LEU A 322     -25.176  12.716  -3.790  1.00 10.00      A   
ATOM   3048  CD1 LEU A 322     -25.655  13.986  -3.102  1.00 10.00      A   
ATOM   3049  CD2 LEU A 322     -25.046  11.581  -2.787  1.00 10.00      A   
ATOM   3050  C   LEU A 322     -26.784  10.801  -6.797  1.00 10.00      A   
ATOM   3051  O   LEU A 322     -26.672  11.012  -8.004  1.00 10.00      A   
ATOM   3052  N   ASP A 323     -27.865  10.260  -6.254  1.00 10.00      A   
ATOM   3053  HN  ASP A 323     -27.895  10.136  -5.280  1.00 10.00      A   
ATOM   3054  CA  ASP A 323     -29.018   9.838  -7.051  1.00 10.00      A   
ATOM   3055  CB  ASP A 323     -29.938   8.894  -6.257  1.00 10.00      A   
ATOM   3056  CG  ASP A 323     -30.422   9.458  -4.932  1.00 10.00      A   
ATOM   3057  OD1 ASP A 323     -29.924  10.522  -4.510  1.00 10.00      A   
ATOM   3058  OD2 ASP A 323     -31.292   8.821  -4.295  1.00 10.00      A   
ATOM   3059  C   ASP A 323     -29.798  11.028  -7.605  1.00 10.00      A   
ATOM   3060  O   ASP A 323     -30.742  10.863  -8.378  1.00 10.00      A   
ATOM   3061  N   TYR A 324     -29.377  12.230  -7.222  1.00 10.00      A   
ATOM   3062  HN  TYR A 324     -28.623  12.283  -6.600  1.00 10.00      A   
ATOM   3063  CA  TYR A 324     -30.007  13.466  -7.680  1.00 10.00      A   
ATOM   3064  CB  TYR A 324     -29.458  14.667  -6.899  1.00 10.00      A   
ATOM   3065  CG  TYR A 324     -30.436  15.268  -5.911  1.00 10.00      A   
ATOM   3066  CD1 TYR A 324     -30.330  15.007  -4.551  1.00 10.00      A   
ATOM   3067  CD2 TYR A 324     -31.463  16.100  -6.339  1.00 10.00      A   
ATOM   3068  CE1 TYR A 324     -31.218  15.559  -3.646  1.00 10.00      A   
ATOM   3069  CE2 TYR A 324     -32.356  16.655  -5.442  1.00 10.00      A   
ATOM   3070  CZ  TYR A 324     -32.229  16.382  -4.097  1.00 10.00      A   
ATOM   3071  OH  TYR A 324     -33.115  16.939  -3.197  1.00 10.00      A   
ATOM   3072  HH  TYR A 324     -32.655  17.608  -2.673  1.00 10.00      A   
ATOM   3073  C   TYR A 324     -29.774  13.674  -9.178  1.00 10.00      A   
ATOM   3074  O   TYR A 324     -30.379  14.549  -9.796  1.00 10.00      A   
ATOM   3075  N   ILE A 325     -28.884  12.872  -9.748  1.00 10.00      A   
ATOM   3076  HN  ILE A 325     -28.420  12.207  -9.196  1.00 10.00      A   
ATOM   3077  CA  ILE A 325     -28.573  12.958 -11.167  1.00 10.00      A   
ATOM   3078  CB  ILE A 325     -27.277  12.174 -11.515  1.00 10.00      A   
ATOM   3079  CG1 ILE A 325     -26.905  12.330 -12.993  1.00 10.00      A   
ATOM   3080  CG2 ILE A 325     -27.403  10.703 -11.143  1.00 10.00      A   
ATOM   3081  CD1 ILE A 325     -26.570  13.749 -13.399  1.00 10.00      A   
ATOM   3082  C   ILE A 325     -29.746  12.457 -12.012  1.00 10.00      A   
ATOM   3083  O   ILE A 325     -29.965  12.937 -13.126  1.00 10.00      A   
ATOM   3084  N   GLU A 326     -30.507  11.514 -11.455  1.00 10.00      A   
ATOM   3085  HN  GLU A 326     -30.283  11.204 -10.553  1.00 10.00      A   
ATOM   3086  CA  GLU A 326     -31.665  10.923 -12.131  1.00 10.00      A   
ATOM   3087  CB  GLU A 326     -32.715  11.979 -12.490  1.00 10.00      A   
ATOM   3088  CG  GLU A 326     -33.310  12.701 -11.292  1.00 10.00      A   
ATOM   3089  CD  GLU A 326     -34.499  13.563 -11.664  1.00 10.00      A   
ATOM   3090  OE1 GLU A 326     -34.450  14.225 -12.726  1.00 10.00      A   
ATOM   3091  OE2 GLU A 326     -35.493  13.576 -10.905  1.00 10.00      A   
ATOM   3092  C   GLU A 326     -31.269  10.107 -13.364  1.00 10.00      A   
ATOM   3093  O   GLU A 326     -30.122  10.146 -13.814  1.00 10.00      A   
ATOM   3094  N   ASP A 327     -32.229   9.362 -13.903  1.00 10.00      A   
ATOM   3095  HN  ASP A 327     -33.119   9.352 -13.483  1.00 10.00      A   
ATOM   3096  CA  ASP A 327     -31.993   8.530 -15.085  1.00 10.00      A   
ATOM   3097  CB  ASP A 327     -33.225   7.686 -15.417  1.00 10.00      A   
ATOM   3098  CG  ASP A 327     -33.575   6.683 -14.342  1.00 10.00      A   
ATOM   3099  OD1 ASP A 327     -32.778   5.767 -14.089  1.00 10.00      A   
ATOM   3100  OD2 ASP A 327     -34.670   6.794 -13.753  1.00 10.00      A   
ATOM   3101  C   ASP A 327     -31.626   9.375 -16.299  1.00 10.00      A   
ATOM   3102  O   ASP A 327     -30.698   9.045 -17.042  1.00 10.00      A   
ATOM   3103  N   ALA A 328     -32.353  10.474 -16.491  1.00 10.00      A   
ATOM   3104  HN  ALA A 328     -33.059  10.695 -15.849  1.00 10.00      A   
ATOM   3105  CA  ALA A 328     -32.118  11.363 -17.624  1.00 10.00      A   
ATOM   3106  CB  ALA A 328     -33.165  12.464 -17.670  1.00 10.00      A   
ATOM   3107  C   ALA A 328     -30.712  11.953 -17.592  1.00 10.00      A   
ATOM   3108  O   ALA A 328     -30.074  12.119 -18.635  1.00 10.00      A   
ATOM   3109  N   GLY A 329     -30.231  12.268 -16.394  1.00 10.00      A   
ATOM   3110  HN  GLY A 329     -30.788  12.126 -15.597  1.00 10.00      A   
ATOM   3111  CA  GLY A 329     -28.899  12.826 -16.252  1.00 10.00      A   
ATOM   3112  C   GLY A 329     -27.824  11.817 -16.602  1.00 10.00      A   
ATOM   3113  O   GLY A 329     -26.842  12.146 -17.275  1.00 10.00      A   
ATOM   3114  N   LEU A 330     -28.027  10.576 -16.168  1.00 10.00      A   
ATOM   3115  HN  LEU A 330     -28.843  10.378 -15.656  1.00 10.00      A   
ATOM   3116  CA  LEU A 330     -27.079   9.500 -16.427  1.00 10.00      A   
ATOM   3117  CB  LEU A 330     -27.457   8.248 -15.637  1.00 10.00      A   
ATOM   3118  CG  LEU A 330     -27.217   8.317 -14.128  1.00 10.00      A   
ATOM   3119  CD1 LEU A 330     -27.761   7.073 -13.448  1.00 10.00      A   
ATOM   3120  CD2 LEU A 330     -25.734   8.484 -13.835  1.00 10.00      A   
ATOM   3121  C   LEU A 330     -26.987   9.192 -17.918  1.00 10.00      A   
ATOM   3122  O   LEU A 330     -25.937   8.786 -18.417  1.00 10.00      A   
ATOM   3123  N   GLU A 331     -28.094   9.394 -18.626  1.00 10.00      A   
ATOM   3124  HN  GLU A 331     -28.906   9.694 -18.162  1.00 10.00      A   
ATOM   3125  CA  GLU A 331     -28.138   9.163 -20.066  1.00 10.00      A   
ATOM   3126  CB  GLU A 331     -29.555   9.364 -20.607  1.00 10.00      A   
ATOM   3127  CG  GLU A 331     -29.675   9.176 -22.111  1.00 10.00      A   
ATOM   3128  CD  GLU A 331     -31.092   9.350 -22.614  1.00 10.00      A   
ATOM   3129  OE1 GLU A 331     -31.656  10.452 -22.448  1.00 10.00      A   
ATOM   3130  OE2 GLU A 331     -31.646   8.385 -23.184  1.00 10.00      A   
ATOM   3131  C   GLU A 331     -27.164  10.102 -20.780  1.00 10.00      A   
ATOM   3132  O   GLU A 331     -26.396   9.677 -21.649  1.00 10.00      A   
ATOM   3133  N   VAL A 332     -27.177  11.372 -20.382  1.00 10.00      A   
ATOM   3134  HN  VAL A 332     -27.795  11.643 -19.668  1.00 10.00      A   
ATOM   3135  CA  VAL A 332     -26.294  12.369 -20.981  1.00 10.00      A   
ATOM   3136  CB  VAL A 332     -26.635  13.802 -20.515  1.00 10.00      A   
ATOM   3137  CG1 VAL A 332     -25.888  14.825 -21.355  1.00 10.00      A   
ATOM   3138  CG2 VAL A 332     -28.134  14.052 -20.581  1.00 10.00      A   
ATOM   3139  C   VAL A 332     -24.838  12.066 -20.632  1.00 10.00      A   
ATOM   3140  O   VAL A 332     -23.931  12.292 -21.437  1.00 10.00      A   
ATOM   3141  N   LEU A 333     -24.632  11.546 -19.429  1.00 10.00      A   
ATOM   3142  HN  LEU A 333     -25.405  11.395 -18.840  1.00 10.00      A   
ATOM   3143  CA  LEU A 333     -23.302  11.195 -18.950  1.00 10.00      A   
ATOM   3144  CB  LEU A 333     -23.393  10.686 -17.505  1.00 10.00      A   
ATOM   3145  CG  LEU A 333     -22.146  10.005 -16.941  1.00 10.00      A   
ATOM   3146  CD1 LEU A 333     -21.076  11.030 -16.606  1.00 10.00      A   
ATOM   3147  CD2 LEU A 333     -22.490   9.155 -15.728  1.00 10.00      A   
ATOM   3148  C   LEU A 333     -22.675  10.119 -19.835  1.00 10.00      A   
ATOM   3149  O   LEU A 333     -21.513  10.221 -20.237  1.00 10.00      A   
ATOM   3150  N   ALA A 334     -23.466   9.103 -20.157  1.00 10.00      A   
ATOM   3151  HN  ALA A 334     -24.393   9.098 -19.825  1.00 10.00      A   
ATOM   3152  CA  ALA A 334     -23.007   7.993 -20.979  1.00 10.00      A   
ATOM   3153  CB  ALA A 334     -24.069   6.910 -21.036  1.00 10.00      A   
ATOM   3154  C   ALA A 334     -22.628   8.439 -22.387  1.00 10.00      A   
ATOM   3155  O   ALA A 334     -21.760   7.841 -23.023  1.00 10.00      A   
ATOM   3156  N   SER A 335     -23.285   9.476 -22.880  1.00 10.00      A   
ATOM   3157  HN  SER A 335     -23.986   9.902 -22.341  1.00 10.00      A   
ATOM   3158  CA  SER A 335     -23.004   9.983 -24.213  1.00 10.00      A   
ATOM   3159  CB  SER A 335     -24.242  10.667 -24.786  1.00 10.00      A   
ATOM   3160  OG  SER A 335     -25.371   9.821 -24.661  1.00 10.00      A   
ATOM   3161  HG  SER A 335     -25.086   8.903 -24.718  1.00 10.00      A   
ATOM   3162  C   SER A 335     -21.811  10.937 -24.219  1.00 10.00      A   
ATOM   3163  O   SER A 335     -21.150  11.111 -25.244  1.00 10.00      A   
ATOM   3164  N   THR A 336     -21.530  11.537 -23.070  1.00 10.00      A   
ATOM   3165  HN  THR A 336     -22.082  11.347 -22.281  1.00 10.00      A   
ATOM   3166  CA  THR A 336     -20.425  12.477 -22.960  1.00 10.00      A   
ATOM   3167  CB  THR A 336     -20.738  13.607 -21.961  1.00 10.00      A   
ATOM   3168  OG1 THR A 336     -22.037  14.152 -22.255  1.00 10.00      A   
ATOM   3169  HG1 THR A 336     -22.719  13.503 -22.028  1.00 10.00      A   
ATOM   3170  CG2 THR A 336     -19.691  14.710 -22.067  1.00 10.00      A   
ATOM   3171  C   THR A 336     -19.118  11.783 -22.577  1.00 10.00      A   
ATOM   3172  O   THR A 336     -18.086  11.989 -23.218  1.00 10.00      A   
ATOM   3173  N   CYS A 337     -19.163  10.955 -21.546  1.00 10.00      A   
ATOM   3174  HN  CYS A 337     -20.016  10.809 -21.080  1.00 10.00      A   
ATOM   3175  CA  CYS A 337     -17.979  10.251 -21.091  1.00 10.00      A   
ATOM   3176  CB  CYS A 337     -17.890  10.296 -19.565  1.00 10.00      A   
ATOM   3177  SG  CYS A 337     -18.457  11.854 -18.843  1.00 10.00      A   
ATOM   3178  HG  CYS A 337     -17.640  12.823 -19.245  1.00 10.00      A   
ATOM   3179  C   CYS A 337     -17.978   8.812 -21.599  1.00 10.00      A   
ATOM   3180  O   CYS A 337     -18.653   7.943 -21.052  1.00 10.00      A   
ATOM   3181  N   LYS A 338     -17.223   8.569 -22.660  1.00 10.00      A   
ATOM   3182  HN  LYS A 338     -16.707   9.302 -23.059  1.00 10.00      A   
ATOM   3183  CA  LYS A 338     -17.140   7.240 -23.255  1.00 10.00      A   
ATOM   3184  CB  LYS A 338     -17.022   7.349 -24.779  1.00 10.00      A   
ATOM   3185  CG  LYS A 338     -18.256   7.907 -25.465  1.00 10.00      A   
ATOM   3186  CD  LYS A 338     -19.403   6.913 -25.430  1.00 10.00      A   
ATOM   3187  CE  LYS A 338     -20.667   7.505 -26.023  1.00 10.00      A   
ATOM   3188  NZ  LYS A 338     -21.828   6.594 -25.854  1.00 10.00      A   
ATOM   3189  HZ1 LYS A 338     -21.790   5.826 -26.555  1.00 10.00      A   
ATOM   3190  HZ2 LYS A 338     -22.717   7.118 -25.979  1.00 10.00      A   
ATOM   3191  HZ3 LYS A 338     -21.817   6.181 -24.901  1.00 10.00      A   
ATOM   3192  C   LYS A 338     -15.958   6.450 -22.704  1.00 10.00      A   
ATOM   3193  O   LYS A 338     -15.697   5.326 -23.138  1.00 10.00      A   
ATOM   3194  N   ASP A 339     -15.254   7.036 -21.746  1.00 10.00      A   
ATOM   3195  HN  ASP A 339     -15.519   7.924 -21.430  1.00 10.00      A   
ATOM   3196  CA  ASP A 339     -14.090   6.385 -21.153  1.00 10.00      A   
ATOM   3197  CB  ASP A 339     -12.825   7.195 -21.460  1.00 10.00      A   
ATOM   3198  CG  ASP A 339     -11.543   6.431 -21.195  1.00 10.00      A   
ATOM   3199  OD1 ASP A 339     -11.455   5.242 -21.566  1.00 10.00      A   
ATOM   3200  OD2 ASP A 339     -10.606   7.021 -20.617  1.00 10.00      A   
ATOM   3201  C   ASP A 339     -14.268   6.182 -19.648  1.00 10.00      A   
ATOM   3202  O   ASP A 339     -13.308   5.925 -18.920  1.00 10.00      A   
ATOM   3203  N   LEU A 340     -15.509   6.290 -19.189  1.00 10.00      A   
ATOM   3204  HN  LEU A 340     -16.233   6.489 -19.816  1.00 10.00      A   
ATOM   3205  CA  LEU A 340     -15.821   6.112 -17.775  1.00 10.00      A   
ATOM   3206  CB  LEU A 340     -17.291   6.436 -17.498  1.00 10.00      A   
ATOM   3207  CG  LEU A 340     -17.660   6.675 -16.031  1.00 10.00      A   
ATOM   3208  CD1 LEU A 340     -17.143   8.022 -15.556  1.00 10.00      A   
ATOM   3209  CD2 LEU A 340     -19.160   6.562 -15.818  1.00 10.00      A   
ATOM   3210  C   LEU A 340     -15.501   4.681 -17.341  1.00 10.00      A   
ATOM   3211  O   LEU A 340     -15.908   3.723 -18.000  1.00 10.00      A   
ATOM   3212  N   ARG A 341     -14.772   4.545 -16.241  1.00 10.00      A   
ATOM   3213  HN  ARG A 341     -14.500   5.350 -15.745  1.00 10.00      A   
ATOM   3214  CA  ARG A 341     -14.378   3.236 -15.736  1.00 10.00      A   
ATOM   3215  CB  ARG A 341     -12.879   3.227 -15.415  1.00 10.00      A   
ATOM   3216  CG  ARG A 341     -11.999   3.781 -16.521  1.00 10.00      A   
ATOM   3217  CD  ARG A 341     -11.933   2.830 -17.700  1.00 10.00      A   
ATOM   3218  NE  ARG A 341     -11.302   3.449 -18.858  1.00 10.00      A   
ATOM   3219  HE  ARG A 341     -11.795   4.177 -19.302  1.00 10.00      A   
ATOM   3220  CZ  ARG A 341     -10.110   3.109 -19.333  1.00 10.00      A   
ATOM   3221  NH1 ARG A 341      -9.396   2.153 -18.749  1.00 10.00      A   
ATOM   3222 HH11 ARG A 341      -8.459   1.894 -19.128  1.00 10.00      A   
ATOM   3223 HH12 ARG A 341      -9.768   1.657 -17.907  1.00 10.00      A   
ATOM   3224  NH2 ARG A 341      -9.646   3.708 -20.413  1.00 10.00      A   
ATOM   3225 HH21 ARG A 341     -10.226   4.446 -20.894  1.00 10.00      A   
ATOM   3226 HH22 ARG A 341      -8.708   3.458 -20.793  1.00 10.00      A   
ATOM   3227  C   ARG A 341     -15.163   2.870 -14.482  1.00 10.00      A   
ATOM   3228  O   ARG A 341     -15.717   1.769 -14.381  1.00 10.00      A   
ATOM   3229  N   GLU A 342     -15.212   3.799 -13.529  1.00 10.00      A   
ATOM   3230  HN  GLU A 342     -14.773   4.667 -13.678  1.00 10.00      A   
ATOM   3231  CA  GLU A 342     -15.912   3.567 -12.272  1.00 10.00      A   
ATOM   3232  CB  GLU A 342     -14.922   3.574 -11.103  1.00 10.00      A   
ATOM   3233  CG  GLU A 342     -15.466   2.958  -9.825  1.00 10.00      A   
ATOM   3234  CD  GLU A 342     -14.691   3.382  -8.596  1.00 10.00      A   
ATOM   3235  OE1 GLU A 342     -13.938   2.559  -8.040  1.00 10.00      A   
ATOM   3236  OE2 GLU A 342     -14.845   4.541  -8.163  1.00 10.00      A   
ATOM   3237  C   GLU A 342     -17.001   4.609 -12.037  1.00 10.00      A   
ATOM   3238  O   GLU A 342     -16.757   5.818 -12.103  1.00 10.00      A   
ATOM   3239  N   LEU A 343     -18.198   4.128 -11.750  1.00 10.00      A   
ATOM   3240  HN  LEU A 343     -18.320   3.153 -11.700  1.00 10.00      A   
ATOM   3241  CA  LEU A 343     -19.333   4.995 -11.493  1.00 10.00      A   
ATOM   3242  CB  LEU A 343     -20.345   4.908 -12.638  1.00 10.00      A   
ATOM   3243  CG  LEU A 343     -21.668   5.652 -12.428  1.00 10.00      A   
ATOM   3244  CD1 LEU A 343     -21.458   7.157 -12.461  1.00 10.00      A   
ATOM   3245  CD2 LEU A 343     -22.697   5.222 -13.460  1.00 10.00      A   
ATOM   3246  C   LEU A 343     -19.991   4.606 -10.175  1.00 10.00      A   
ATOM   3247  O   LEU A 343     -20.552   3.520 -10.047  1.00 10.00      A   
ATOM   3248  N   ARG A 344     -19.896   5.476  -9.184  1.00 10.00      A   
ATOM   3249  HN  ARG A 344     -19.425   6.328  -9.331  1.00 10.00      A   
ATOM   3250  CA  ARG A 344     -20.495   5.202  -7.885  1.00 10.00      A   
ATOM   3251  CB  ARG A 344     -19.448   5.222  -6.768  1.00 10.00      A   
ATOM   3252  CG  ARG A 344     -18.339   4.188  -6.922  1.00 10.00      A   
ATOM   3253  CD  ARG A 344     -17.525   4.029  -5.640  1.00 10.00      A   
ATOM   3254  NE  ARG A 344     -16.251   3.352  -5.896  1.00 10.00      A   
ATOM   3255  HE  ARG A 344     -15.876   3.442  -6.803  1.00 10.00      A   
ATOM   3256  CZ  ARG A 344     -15.557   2.655  -4.988  1.00 10.00      A   
ATOM   3257  NH1 ARG A 344     -15.990   2.541  -3.739  1.00 10.00      A   
ATOM   3258 HH11 ARG A 344     -16.877   2.991  -3.446  1.00 10.00      A   
ATOM   3259 HH12 ARG A 344     -15.432   1.996  -3.039  1.00 10.00      A   
ATOM   3260  NH2 ARG A 344     -14.429   2.058  -5.348  1.00 10.00      A   
ATOM   3261 HH21 ARG A 344     -14.083   2.130  -6.335  1.00 10.00      A   
ATOM   3262 HH22 ARG A 344     -13.876   1.502  -4.646  1.00 10.00      A   
ATOM   3263  C   ARG A 344     -21.611   6.193  -7.590  1.00 10.00      A   
ATOM   3264  O   ARG A 344     -21.362   7.385  -7.408  1.00 10.00      A   
ATOM   3265  N   VAL A 345     -22.840   5.694  -7.563  1.00 10.00      A   
ATOM   3266  HN  VAL A 345     -22.971   4.733  -7.724  1.00 10.00      A   
ATOM   3267  CA  VAL A 345     -24.006   6.525  -7.300  1.00 10.00      A   
ATOM   3268  CB  VAL A 345     -25.136   6.247  -8.315  1.00 10.00      A   
ATOM   3269  CG1 VAL A 345     -26.307   7.192  -8.092  1.00 10.00      A   
ATOM   3270  CG2 VAL A 345     -24.617   6.374  -9.739  1.00 10.00      A   
ATOM   3271  C   VAL A 345     -24.521   6.291  -5.882  1.00 10.00      A   
ATOM   3272  O   VAL A 345     -24.951   5.188  -5.540  1.00 10.00      A   
ATOM   3273  N   PHE A 346     -24.463   7.332  -5.068  1.00 10.00      A   
ATOM   3274  HN  PHE A 346     -24.109   8.187  -5.413  1.00 10.00      A   
ATOM   3275  CA  PHE A 346     -24.906   7.261  -3.683  1.00 10.00      A   
ATOM   3276  CB  PHE A 346     -23.916   8.010  -2.784  1.00 10.00      A   
ATOM   3277  CG  PHE A 346     -22.486   7.552  -2.913  1.00 10.00      A   
ATOM   3278  CD1 PHE A 346     -21.628   8.146  -3.829  1.00 10.00      A   
ATOM   3279  CD2 PHE A 346     -21.997   6.531  -2.112  1.00 10.00      A   
ATOM   3280  CE1 PHE A 346     -20.314   7.732  -3.943  1.00 10.00      A   
ATOM   3281  CE2 PHE A 346     -20.684   6.112  -2.220  1.00 10.00      A   
ATOM   3282  CZ  PHE A 346     -19.841   6.713  -3.137  1.00 10.00      A   
ATOM   3283  C   PHE A 346     -26.297   7.877  -3.539  1.00 10.00      A   
ATOM   3284  O   PHE A 346     -26.645   8.800  -4.266  1.00 10.00      A   
ATOM   3285  N   PRO A 347     -27.110   7.382  -2.598  1.00 10.00      A   
ATOM   3286  CA  PRO A 347     -28.460   7.899  -2.384  1.00 10.00      A   
ATOM   3287  CB  PRO A 347     -29.159   6.726  -1.693  1.00 10.00      A   
ATOM   3288  CG  PRO A 347     -28.076   6.018  -0.944  1.00 10.00      A   
ATOM   3289  CD  PRO A 347     -26.779   6.294  -1.664  1.00 10.00      A   
ATOM   3290  C   PRO A 347     -28.467   9.130  -1.478  1.00 10.00      A   
ATOM   3291  O   PRO A 347     -27.810   9.148  -0.434  1.00 10.00      A   
ATOM   3292  N   SER A 348     -29.204  10.159  -1.880  1.00 10.00      A   
ATOM   3293  HN  SER A 348     -29.695  10.095  -2.734  1.00 10.00      A   
ATOM   3294  CA  SER A 348     -29.296  11.385  -1.098  1.00 10.00      A   
ATOM   3295  CB  SER A 348     -29.995  12.482  -1.907  1.00 10.00      A   
ATOM   3296  OG  SER A 348     -31.047  11.939  -2.690  1.00 10.00      A   
ATOM   3297  HG  SER A 348     -30.666  11.442  -3.440  1.00 10.00      A   
ATOM   3298  C   SER A 348     -30.037  11.128   0.210  1.00 10.00      A   
ATOM   3299  O   SER A 348     -29.535  11.427   1.296  1.00 10.00      A   
ATOM   3300  N   GLU A 349     -31.231  10.562   0.091  1.00 10.00      A   
ATOM   3301  HN  GLU A 349     -31.571  10.365  -0.805  1.00 10.00      A   
ATOM   3302  CA  GLU A 349     -32.053  10.235   1.246  1.00 10.00      A   
ATOM   3303  CB  GLU A 349     -33.327  11.087   1.257  1.00 10.00      A   
ATOM   3304  CG  GLU A 349     -33.085  12.571   1.497  1.00 10.00      A   
ATOM   3305  CD  GLU A 349     -32.822  12.902   2.953  1.00 10.00      A   
ATOM   3306  OE1 GLU A 349     -31.893  12.315   3.548  1.00 10.00      A   
ATOM   3307  OE2 GLU A 349     -33.542  13.757   3.510  1.00 10.00      A   
ATOM   3308  C   GLU A 349     -32.404   8.750   1.233  1.00 10.00      A   
ATOM   3309  O   GLU A 349     -33.476   8.360   0.776  1.00 10.00      A   
ATOM   3310  N   PRO A 350     -31.495   7.898   1.731  1.00 10.00      A   
ATOM   3311  CA  PRO A 350     -31.692   6.446   1.757  1.00 10.00      A   
ATOM   3312  CB  PRO A 350     -30.273   5.918   1.977  1.00 10.00      A   
ATOM   3313  CG  PRO A 350     -29.604   6.985   2.774  1.00 10.00      A   
ATOM   3314  CD  PRO A 350     -30.194   8.288   2.308  1.00 10.00      A   
ATOM   3315  C   PRO A 350     -32.601   5.980   2.891  1.00 10.00      A   
ATOM   3316  O   PRO A 350     -32.936   4.803   2.980  1.00 10.00      A   
ATOM   3317  N   PHE A 351     -33.008   6.904   3.749  1.00 10.00      A   
ATOM   3318  HN  PHE A 351     -32.733   7.839   3.616  1.00 10.00      A   
ATOM   3319  CA  PHE A 351     -33.868   6.564   4.875  1.00 10.00      A   
ATOM   3320  CB  PHE A 351     -33.470   7.354   6.126  1.00 10.00      A   
ATOM   3321  CG  PHE A 351     -32.089   7.033   6.625  1.00 10.00      A   
ATOM   3322  CD1 PHE A 351     -31.070   7.968   6.540  1.00 10.00      A   
ATOM   3323  CD2 PHE A 351     -31.809   5.793   7.175  1.00 10.00      A   
ATOM   3324  CE1 PHE A 351     -29.799   7.675   6.992  1.00 10.00      A   
ATOM   3325  CE2 PHE A 351     -30.541   5.495   7.630  1.00 10.00      A   
ATOM   3326  CZ  PHE A 351     -29.532   6.436   7.540  1.00 10.00      A   
ATOM   3327  C   PHE A 351     -35.336   6.789   4.535  1.00 10.00      A   
ATOM   3328  O   PHE A 351     -36.201   6.739   5.409  1.00 10.00      A   
ATOM   3329  N   VAL A 352     -35.609   7.038   3.259  1.00 10.00      A   
ATOM   3330  HN  VAL A 352     -34.873   7.071   2.613  1.00 10.00      A   
ATOM   3331  CA  VAL A 352     -36.971   7.263   2.792  1.00 10.00      A   
ATOM   3332  CB  VAL A 352     -37.165   8.701   2.260  1.00 10.00      A   
ATOM   3333  CG1 VAL A 352     -38.640   8.984   2.018  1.00 10.00      A   
ATOM   3334  CG2 VAL A 352     -36.568   9.727   3.212  1.00 10.00      A   
ATOM   3335  C   VAL A 352     -37.311   6.278   1.676  1.00 10.00      A   
ATOM   3336  O   VAL A 352     -36.624   6.235   0.651  1.00 10.00      A   
ATOM   3337  N   MET A 353     -38.362   5.490   1.886  1.00 10.00      A   
ATOM   3338  HN  MET A 353     -38.863   5.579   2.726  1.00 10.00      A   
ATOM   3339  CA  MET A 353     -38.801   4.505   0.901  1.00 10.00      A   
ATOM   3340  CB  MET A 353     -39.986   3.697   1.443  1.00 10.00      A   
ATOM   3341  CG  MET A 353     -40.604   2.743   0.431  1.00 10.00      A   
ATOM   3342  SD  MET A 353     -42.154   2.015   1.005  1.00 10.00      A   
ATOM   3343  CE  MET A 353     -42.470   0.840  -0.314  1.00 10.00      A   
ATOM   3344  C   MET A 353     -39.201   5.191  -0.399  1.00 10.00      A   
ATOM   3345  O   MET A 353     -38.741   4.818  -1.479  1.00 10.00      A   
ATOM   3346  N   GLU A 354     -40.060   6.196  -0.284  1.00 10.00      A   
ATOM   3347  HN  GLU A 354     -40.385   6.447   0.609  1.00 10.00      A   
ATOM   3348  CA  GLU A 354     -40.526   6.942  -1.444  1.00 10.00      A   
ATOM   3349  CB  GLU A 354     -41.577   7.972  -1.023  1.00 10.00      A   
ATOM   3350  CG  GLU A 354     -42.932   7.374  -0.673  1.00 10.00      A   
ATOM   3351  CD  GLU A 354     -43.683   6.872  -1.885  1.00 10.00      A   
ATOM   3352  OE1 GLU A 354     -44.073   7.702  -2.729  1.00 10.00      A   
ATOM   3353  OE2 GLU A 354     -43.893   5.645  -1.997  1.00 10.00      A   
ATOM   3354  C   GLU A 354     -39.358   7.637  -2.142  1.00 10.00      A   
ATOM   3355  O   GLU A 354     -38.585   8.352  -1.502  1.00 10.00      A   
ATOM   3356  N   PRO A 355     -39.202   7.416  -3.455  1.00 10.00      A   
ATOM   3357  CA  PRO A 355     -38.124   8.023  -4.237  1.00 10.00      A   
ATOM   3358  CB  PRO A 355     -38.348   7.480  -5.656  1.00 10.00      A   
ATOM   3359  CG  PRO A 355     -39.182   6.261  -5.473  1.00 10.00      A   
ATOM   3360  CD  PRO A 355     -40.050   6.540  -4.281  1.00 10.00      A   
ATOM   3361  C   PRO A 355     -38.191   9.548  -4.233  1.00 10.00      A   
ATOM   3362  O   PRO A 355     -39.174  10.146  -4.680  1.00 10.00      A   
ATOM   3363  N   ASN A 356     -37.142  10.169  -3.720  1.00 10.00      A   
ATOM   3364  HN  ASN A 356     -36.400   9.635  -3.364  1.00 10.00      A   
ATOM   3365  CA  ASN A 356     -37.064  11.625  -3.665  1.00 10.00      A   
ATOM   3366  CB  ASN A 356     -36.171  12.084  -2.506  1.00 10.00      A   
ATOM   3367  CG  ASN A 356     -34.760  11.530  -2.581  1.00 10.00      A   
ATOM   3368  OD1 ASN A 356     -34.517  10.375  -2.230  1.00 10.00      A   
ATOM   3369  ND2 ASN A 356     -33.822  12.350  -3.031  1.00 10.00      A   
ATOM   3370 HD21 ASN A 356     -34.086  13.258  -3.291  1.00 10.00      A   
ATOM   3371 HD22 ASN A 356     -32.892  12.022  -3.069  1.00 10.00      A   
ATOM   3372  C   ASN A 356     -36.563  12.184  -4.995  1.00 10.00      A   
ATOM   3373  O   ASN A 356     -36.579  13.394  -5.225  1.00 10.00      A   
ATOM   3374  N   VAL A 357     -36.122  11.285  -5.866  1.00 10.00      A   
ATOM   3375  HN  VAL A 357     -36.142  10.338  -5.618  1.00 10.00      A   
ATOM   3376  CA  VAL A 357     -35.621  11.652  -7.185  1.00 10.00      A   
ATOM   3377  CB  VAL A 357     -34.082  11.791  -7.197  1.00 10.00      A   
ATOM   3378  CG1 VAL A 357     -33.647  13.116  -6.589  1.00 10.00      A   
ATOM   3379  CG2 VAL A 357     -33.426  10.622  -6.474  1.00 10.00      A   
ATOM   3380  C   VAL A 357     -36.014  10.573  -8.187  1.00 10.00      A   
ATOM   3381  O   VAL A 357     -36.379   9.463  -7.790  1.00 10.00      A   
ATOM   3382  N   ALA A 358     -35.930  10.882  -9.473  1.00 10.00      A   
ATOM   3383  HN  ALA A 358     -35.625  11.778  -9.739  1.00 10.00      A   
ATOM   3384  CA  ALA A 358     -36.279   9.919 -10.507  1.00 10.00      A   
ATOM   3385  CB  ALA A 358     -36.925  10.612 -11.695  1.00 10.00      A   
ATOM   3386  C   ALA A 358     -35.064   9.107 -10.943  1.00 10.00      A   
ATOM   3387  O   ALA A 358     -34.536   9.296 -12.040  1.00 10.00      A   
ATOM   3388  N   LEU A 359     -34.611   8.231 -10.063  1.00 10.00      A   
ATOM   3389  HN  LEU A 359     -35.053   8.158  -9.188  1.00 10.00      A   
ATOM   3390  CA  LEU A 359     -33.472   7.377 -10.359  1.00 10.00      A   
ATOM   3391  CB  LEU A 359     -32.310   7.644  -9.400  1.00 10.00      A   
ATOM   3392  CG  LEU A 359     -31.002   6.921  -9.734  1.00 10.00      A   
ATOM   3393  CD1 LEU A 359     -29.990   7.883 -10.332  1.00 10.00      A   
ATOM   3394  CD2 LEU A 359     -30.438   6.220  -8.510  1.00 10.00      A   
ATOM   3395  C   LEU A 359     -33.886   5.917 -10.281  1.00 10.00      A   
ATOM   3396  O   LEU A 359     -34.083   5.375  -9.194  1.00 10.00      A   
ATOM   3397  N   THR A 360     -34.031   5.293 -11.432  1.00 10.00      A   
ATOM   3398  HN  THR A 360     -33.848   5.780 -12.267  1.00 10.00      A   
ATOM   3399  CA  THR A 360     -34.433   3.903 -11.505  1.00 10.00      A   
ATOM   3400  CB  THR A 360     -35.668   3.744 -12.414  1.00 10.00      A   
ATOM   3401  OG1 THR A 360     -35.358   4.189 -13.743  1.00 10.00      A   
ATOM   3402  HG1 THR A 360     -34.916   5.057 -13.701  1.00 10.00      A   
ATOM   3403  CG2 THR A 360     -36.834   4.563 -11.872  1.00 10.00      A   
ATOM   3404  C   THR A 360     -33.280   3.056 -12.036  1.00 10.00      A   
ATOM   3405  O   THR A 360     -32.113   3.430 -11.891  1.00 10.00      A   
ATOM   3406  N   GLU A 361     -33.599   1.925 -12.648  1.00 10.00      A   
ATOM   3407  HN  GLU A 361     -34.549   1.670 -12.731  1.00 10.00      A   
ATOM   3408  CA  GLU A 361     -32.581   1.049 -13.202  1.00 10.00      A   
ATOM   3409  CB  GLU A 361     -33.078  -0.400 -13.254  1.00 10.00      A   
ATOM   3410  CG  GLU A 361     -34.199  -0.642 -14.250  1.00 10.00      A   
ATOM   3411  CD  GLU A 361     -35.572  -0.473 -13.643  1.00 10.00      A   
ATOM   3412  OE1 GLU A 361     -36.276  -1.489 -13.490  1.00 10.00      A   
ATOM   3413  OE2 GLU A 361     -35.953   0.674 -13.317  1.00 10.00      A   
ATOM   3414  C   GLU A 361     -32.184   1.508 -14.600  1.00 10.00      A   
ATOM   3415  O   GLU A 361     -31.154   1.088 -15.132  1.00 10.00      A   
ATOM   3416  N   GLN A 362     -33.004   2.380 -15.181  1.00 10.00      A   
ATOM   3417  HN  GLN A 362     -33.794   2.690 -14.688  1.00 10.00      A   
ATOM   3418  CA  GLN A 362     -32.758   2.896 -16.522  1.00 10.00      A   
ATOM   3419  CB  GLN A 362     -33.864   3.857 -16.949  1.00 10.00      A   
ATOM   3420  CG  GLN A 362     -33.736   4.354 -18.381  1.00 10.00      A   
ATOM   3421  CD  GLN A 362     -33.679   3.231 -19.400  1.00 10.00      A   
ATOM   3422  OE1 GLN A 362     -34.277   2.170 -19.216  1.00 10.00      A   
ATOM   3423  NE2 GLN A 362     -32.950   3.459 -20.482  1.00 10.00      A   
ATOM   3424 HE21 GLN A 362     -32.493   4.329 -20.560  1.00 10.00      A   
ATOM   3425 HE22 GLN A 362     -32.897   2.756 -21.163  1.00 10.00      A   
ATOM   3426  C   GLN A 362     -31.394   3.566 -16.619  1.00 10.00      A   
ATOM   3427  O   GLN A 362     -30.680   3.385 -17.605  1.00 10.00      A   
ATOM   3428  N   GLY A 363     -31.038   4.330 -15.591  1.00 10.00      A   
ATOM   3429  HN  GLY A 363     -31.668   4.465 -14.844  1.00 10.00      A   
ATOM   3430  CA  GLY A 363     -29.753   4.997 -15.568  1.00 10.00      A   
ATOM   3431  C   GLY A 363     -28.607   4.018 -15.704  1.00 10.00      A   
ATOM   3432  O   GLY A 363     -27.694   4.233 -16.500  1.00 10.00      A   
ATOM   3433  N   LEU A 364     -28.674   2.923 -14.949  1.00 10.00      A   
ATOM   3434  HN  LEU A 364     -29.449   2.802 -14.356  1.00 10.00      A   
ATOM   3435  CA  LEU A 364     -27.639   1.896 -14.985  1.00 10.00      A   
ATOM   3436  CB  LEU A 364     -27.971   0.772 -13.997  1.00 10.00      A   
ATOM   3437  CG  LEU A 364     -26.868   0.374 -13.009  1.00 10.00      A   
ATOM   3438  CD1 LEU A 364     -27.332  -0.774 -12.127  1.00 10.00      A   
ATOM   3439  CD2 LEU A 364     -25.586   0.002 -13.737  1.00 10.00      A   
ATOM   3440  C   LEU A 364     -27.505   1.325 -16.395  1.00 10.00      A   
ATOM   3441  O   LEU A 364     -26.401   1.165 -16.911  1.00 10.00      A   
ATOM   3442  N   VAL A 365     -28.640   1.039 -17.019  1.00 10.00      A   
ATOM   3443  HN  VAL A 365     -29.491   1.199 -16.553  1.00 10.00      A   
ATOM   3444  CA  VAL A 365     -28.660   0.489 -18.374  1.00 10.00      A   
ATOM   3445  CB  VAL A 365     -30.091   0.080 -18.795  1.00 10.00      A   
ATOM   3446  CG1 VAL A 365     -30.090  -0.555 -20.178  1.00 10.00      A   
ATOM   3447  CG2 VAL A 365     -30.701  -0.870 -17.773  1.00 10.00      A   
ATOM   3448  C   VAL A 365     -28.109   1.504 -19.380  1.00 10.00      A   
ATOM   3449  O   VAL A 365     -27.322   1.163 -20.262  1.00 10.00      A   
ATOM   3450  N   SER A 366     -28.512   2.755 -19.224  1.00 10.00      A   
ATOM   3451  HN  SER A 366     -29.127   2.969 -18.489  1.00 10.00      A   
ATOM   3452  CA  SER A 366     -28.077   3.821 -20.114  1.00 10.00      A   
ATOM   3453  CB  SER A 366     -28.778   5.129 -19.752  1.00 10.00      A   
ATOM   3454  OG  SER A 366     -30.184   4.952 -19.742  1.00 10.00      A   
ATOM   3455  HG  SER A 366     -30.442   4.496 -18.931  1.00 10.00      A   
ATOM   3456  C   SER A 366     -26.559   4.003 -20.106  1.00 10.00      A   
ATOM   3457  O   SER A 366     -25.931   4.079 -21.166  1.00 10.00      A   
ATOM   3458  N   VAL A 367     -25.968   4.044 -18.919  1.00 10.00      A   
ATOM   3459  HN  VAL A 367     -26.513   3.942 -18.106  1.00 10.00      A   
ATOM   3460  CA  VAL A 367     -24.528   4.243 -18.795  1.00 10.00      A   
ATOM   3461  CB  VAL A 367     -24.110   4.671 -17.369  1.00 10.00      A   
ATOM   3462  CG1 VAL A 367     -22.675   5.170 -17.360  1.00 10.00      A   
ATOM   3463  CG2 VAL A 367     -25.035   5.753 -16.842  1.00 10.00      A   
ATOM   3464  C   VAL A 367     -23.726   3.016 -19.247  1.00 10.00      A   
ATOM   3465  O   VAL A 367     -22.687   3.155 -19.892  1.00 10.00      A   
ATOM   3466  N   SER A 368     -24.219   1.821 -18.939  1.00 10.00      A   
ATOM   3467  HN  SER A 368     -25.066   1.761 -18.454  1.00 10.00      A   
ATOM   3468  CA  SER A 368     -23.519   0.593 -19.315  1.00 10.00      A   
ATOM   3469  CB  SER A 368     -24.132  -0.636 -18.633  1.00 10.00      A   
ATOM   3470  OG  SER A 368     -25.546  -0.617 -18.704  1.00 10.00      A   
ATOM   3471  HG  SER A 368     -25.898  -0.044 -18.010  1.00 10.00      A   
ATOM   3472  C   SER A 368     -23.456   0.417 -20.830  1.00 10.00      A   
ATOM   3473  O   SER A 368     -22.489  -0.130 -21.365  1.00 10.00      A   
ATOM   3474  N   MET A 369     -24.489   0.891 -21.517  1.00 10.00      A   
ATOM   3475  HN  MET A 369     -25.240   1.297 -21.032  1.00 10.00      A   
ATOM   3476  CA  MET A 369     -24.545   0.805 -22.971  1.00 10.00      A   
ATOM   3477  CB  MET A 369     -25.997   0.843 -23.456  1.00 10.00      A   
ATOM   3478  CG  MET A 369     -26.854  -0.306 -22.959  1.00 10.00      A   
ATOM   3479  SD  MET A 369     -28.538  -0.231 -23.591  1.00 10.00      A   
ATOM   3480  CE  MET A 369     -28.305  -0.903 -25.230  1.00 10.00      A   
ATOM   3481  C   MET A 369     -23.778   1.967 -23.593  1.00 10.00      A   
ATOM   3482  O   MET A 369     -23.319   1.894 -24.735  1.00 10.00      A   
ATOM   3483  N   GLY A 370     -23.639   3.038 -22.823  1.00 10.00      A   
ATOM   3484  HN  GLY A 370     -24.018   3.026 -21.918  1.00 10.00      A   
ATOM   3485  CA  GLY A 370     -22.941   4.214 -23.292  1.00 10.00      A   
ATOM   3486  C   GLY A 370     -21.435   4.098 -23.163  1.00 10.00      A   
ATOM   3487  O   GLY A 370     -20.706   4.325 -24.129  1.00 10.00      A   
ATOM   3488  N   CYS A 371     -20.969   3.741 -21.978  1.00 10.00      A   
ATOM   3489  HN  CYS A 371     -21.603   3.566 -21.245  1.00 10.00      A   
ATOM   3490  CA  CYS A 371     -19.541   3.608 -21.721  1.00 10.00      A   
ATOM   3491  CB  CYS A 371     -19.210   4.173 -20.343  1.00 10.00      A   
ATOM   3492  SG  CYS A 371     -20.138   5.663 -19.930  1.00 10.00      A   
ATOM   3493  HG  CYS A 371     -19.557   6.687 -20.550  1.00 10.00      A   
ATOM   3494  C   CYS A 371     -19.083   2.154 -21.806  1.00 10.00      A   
ATOM   3495  O   CYS A 371     -19.451   1.327 -20.971  1.00 10.00      A   
ATOM   3496  N   PRO A 372     -18.254   1.828 -22.811  1.00 10.00      A   
ATOM   3497  CA  PRO A 372     -17.732   0.471 -23.001  1.00 10.00      A   
ATOM   3498  CB  PRO A 372     -17.258   0.493 -24.454  1.00 10.00      A   
ATOM   3499  CG  PRO A 372     -16.840   1.906 -24.681  1.00 10.00      A   
ATOM   3500  CD  PRO A 372     -17.767   2.755 -23.854  1.00 10.00      A   
ATOM   3501  C   PRO A 372     -16.554   0.184 -22.071  1.00 10.00      A   
ATOM   3502  O   PRO A 372     -16.034  -0.931 -22.028  1.00 10.00      A   
ATOM   3503  N   LYS A 373     -16.144   1.197 -21.317  1.00 10.00      A   
ATOM   3504  HN  LYS A 373     -16.616   2.052 -21.377  1.00 10.00      A   
ATOM   3505  CA  LYS A 373     -15.021   1.071 -20.398  1.00 10.00      A   
ATOM   3506  CB  LYS A 373     -14.176   2.350 -20.429  1.00 10.00      A   
ATOM   3507  CG  LYS A 373     -13.737   2.799 -21.814  1.00 10.00      A   
ATOM   3508  CD  LYS A 373     -12.501   2.051 -22.278  1.00 10.00      A   
ATOM   3509  CE  LYS A 373     -11.943   2.662 -23.551  1.00 10.00      A   
ATOM   3510  NZ  LYS A 373     -10.704   1.977 -23.999  1.00 10.00      A   
ATOM   3511  HZ1 LYS A 373     -10.301   2.472 -24.820  1.00 10.00      A   
ATOM   3512  HZ2 LYS A 373     -10.914   0.996 -24.270  1.00 10.00      A   
ATOM   3513  HZ3 LYS A 373      -9.998   1.969 -23.234  1.00 10.00      A   
ATOM   3514  C   LYS A 373     -15.504   0.810 -18.971  1.00 10.00      A   
ATOM   3515  O   LYS A 373     -14.697   0.615 -18.058  1.00 10.00      A   
ATOM   3516  N   LEU A 374     -16.822   0.806 -18.787  1.00 10.00      A   
ATOM   3517  HN  LEU A 374     -17.414   0.952 -19.555  1.00 10.00      A   
ATOM   3518  CA  LEU A 374     -17.412   0.580 -17.474  1.00 10.00      A   
ATOM   3519  CB  LEU A 374     -18.922   0.816 -17.513  1.00 10.00      A   
ATOM   3520  CG  LEU A 374     -19.393   2.225 -17.176  1.00 10.00      A   
ATOM   3521  CD1 LEU A 374     -20.899   2.246 -17.019  1.00 10.00      A   
ATOM   3522  CD2 LEU A 374     -18.718   2.728 -15.911  1.00 10.00      A   
ATOM   3523  C   LEU A 374     -17.139  -0.830 -16.983  1.00 10.00      A   
ATOM   3524  O   LEU A 374     -17.558  -1.806 -17.610  1.00 10.00      A   
ATOM   3525  N   GLU A 375     -16.422  -0.933 -15.876  1.00 10.00      A   
ATOM   3526  HN  GLU A 375     -16.087  -0.118 -15.441  1.00 10.00      A   
ATOM   3527  CA  GLU A 375     -16.110  -2.227 -15.298  1.00 10.00      A   
ATOM   3528  CB  GLU A 375     -14.641  -2.595 -15.523  1.00 10.00      A   
ATOM   3529  CG  GLU A 375     -13.649  -1.689 -14.815  1.00 10.00      A   
ATOM   3530  CD  GLU A 375     -12.266  -2.294 -14.764  1.00 10.00      A   
ATOM   3531  OE1 GLU A 375     -12.000  -3.093 -13.846  1.00 10.00      A   
ATOM   3532  OE2 GLU A 375     -11.441  -1.981 -15.650  1.00 10.00      A   
ATOM   3533  C   GLU A 375     -16.442  -2.259 -13.811  1.00 10.00      A   
ATOM   3534  O   GLU A 375     -16.513  -3.323 -13.207  1.00 10.00      A   
ATOM   3535  N   SER A 376     -16.627  -1.094 -13.214  1.00 10.00      A   
ATOM   3536  HN  SER A 376     -16.549  -0.268 -13.731  1.00 10.00      A   
ATOM   3537  CA  SER A 376     -16.948  -1.014 -11.801  1.00 10.00      A   
ATOM   3538  CB  SER A 376     -15.691  -0.668 -11.006  1.00 10.00      A   
ATOM   3539  OG  SER A 376     -14.616  -1.517 -11.383  1.00 10.00      A   
ATOM   3540  HG  SER A 376     -14.885  -2.057 -12.138  1.00 10.00      A   
ATOM   3541  C   SER A 376     -18.037   0.020 -11.555  1.00 10.00      A   
ATOM   3542  O   SER A 376     -17.847   1.205 -11.817  1.00 10.00      A   
ATOM   3543  N   VAL A 377     -19.178  -0.429 -11.053  1.00 10.00      A   
ATOM   3544  HN  VAL A 377     -19.271  -1.387 -10.839  1.00 10.00      A   
ATOM   3545  CA  VAL A 377     -20.291   0.473 -10.795  1.00 10.00      A   
ATOM   3546  CB  VAL A 377     -21.371   0.408 -11.905  1.00 10.00      A   
ATOM   3547  CG1 VAL A 377     -20.912   1.136 -13.158  1.00 10.00      A   
ATOM   3548  CG2 VAL A 377     -21.747  -1.033 -12.227  1.00 10.00      A   
ATOM   3549  C   VAL A 377     -20.951   0.209  -9.444  1.00 10.00      A   
ATOM   3550  O   VAL A 377     -21.068  -0.938  -9.005  1.00 10.00      A   
ATOM   3551  N   LEU A 378     -21.364   1.287  -8.797  1.00 10.00      A   
ATOM   3552  HN  LEU A 378     -21.201   2.173  -9.204  1.00 10.00      A   
ATOM   3553  CA  LEU A 378     -22.059   1.229  -7.519  1.00 10.00      A   
ATOM   3554  CB  LEU A 378     -21.244   1.929  -6.430  1.00 10.00      A   
ATOM   3555  CG  LEU A 378     -21.944   2.140  -5.083  1.00 10.00      A   
ATOM   3556  CD1 LEU A 378     -22.212   0.814  -4.388  1.00 10.00      A   
ATOM   3557  CD2 LEU A 378     -21.126   3.055  -4.189  1.00 10.00      A   
ATOM   3558  C   LEU A 378     -23.393   1.932  -7.712  1.00 10.00      A   
ATOM   3559  O   LEU A 378     -23.424   3.076  -8.164  1.00 10.00      A   
ATOM   3560  N   TYR A 379     -24.486   1.261  -7.386  1.00 10.00      A   
ATOM   3561  HN  TYR A 379     -24.405   0.360  -6.994  1.00 10.00      A   
ATOM   3562  CA  TYR A 379     -25.804   1.837  -7.595  1.00 10.00      A   
ATOM   3563  CB  TYR A 379     -26.421   1.216  -8.850  1.00 10.00      A   
ATOM   3564  CG  TYR A 379     -27.275   2.146  -9.679  1.00 10.00      A   
ATOM   3565  CD1 TYR A 379     -26.709   3.212 -10.365  1.00 10.00      A   
ATOM   3566  CD2 TYR A 379     -28.642   1.939  -9.801  1.00 10.00      A   
ATOM   3567  CE1 TYR A 379     -27.482   4.048 -11.150  1.00 10.00      A   
ATOM   3568  CE2 TYR A 379     -29.420   2.770 -10.578  1.00 10.00      A   
ATOM   3569  CZ  TYR A 379     -28.838   3.822 -11.251  1.00 10.00      A   
ATOM   3570  OH  TYR A 379     -29.617   4.641 -12.034  1.00 10.00      A   
ATOM   3571  HH  TYR A 379     -30.553   4.433 -11.887  1.00 10.00      A   
ATOM   3572  C   TYR A 379     -26.733   1.610  -6.411  1.00 10.00      A   
ATOM   3573  O   TYR A 379     -26.851   0.495  -5.900  1.00 10.00      A   
ATOM   3574  N   PHE A 380     -27.378   2.684  -5.981  1.00 10.00      A   
ATOM   3575  HN  PHE A 380     -27.191   3.547  -6.405  1.00 10.00      A   
ATOM   3576  CA  PHE A 380     -28.338   2.638  -4.887  1.00 10.00      A   
ATOM   3577  CB  PHE A 380     -27.875   3.525  -3.730  1.00 10.00      A   
ATOM   3578  CG  PHE A 380     -26.952   2.852  -2.754  1.00 10.00      A   
ATOM   3579  CD1 PHE A 380     -25.595   2.760  -3.008  1.00 10.00      A   
ATOM   3580  CD2 PHE A 380     -27.445   2.320  -1.573  1.00 10.00      A   
ATOM   3581  CE1 PHE A 380     -24.743   2.149  -2.106  1.00 10.00      A   
ATOM   3582  CE2 PHE A 380     -26.601   1.708  -0.666  1.00 10.00      A   
ATOM   3583  CZ  PHE A 380     -25.247   1.622  -0.932  1.00 10.00      A   
ATOM   3584  C   PHE A 380     -29.693   3.127  -5.394  1.00 10.00      A   
ATOM   3585  O   PHE A 380     -29.910   4.331  -5.556  1.00 10.00      A   
ATOM   3586  N   CYS A 381     -30.600   2.200  -5.650  1.00 10.00      A   
ATOM   3587  HN  CYS A 381     -30.389   1.254  -5.478  1.00 10.00      A   
ATOM   3588  CA  CYS A 381     -31.911   2.558  -6.167  1.00 10.00      A   
ATOM   3589  CB  CYS A 381     -32.056   2.076  -7.612  1.00 10.00      A   
ATOM   3590  SG  CYS A 381     -31.561   0.354  -7.871  1.00 10.00      A   
ATOM   3591  HG  CYS A 381     -32.621  -0.316  -8.316  1.00 10.00      A   
ATOM   3592  C   CYS A 381     -33.037   1.996  -5.310  1.00 10.00      A   
ATOM   3593  O   CYS A 381     -32.801   1.312  -4.310  1.00 10.00      A   
ATOM   3594  N   ARG A 382     -34.265   2.287  -5.716  1.00 10.00      A   
ATOM   3595  HN  ARG A 382     -34.383   2.831  -6.525  1.00 10.00      A   
ATOM   3596  CA  ARG A 382     -35.442   1.821  -5.005  1.00 10.00      A   
ATOM   3597  CB  ARG A 382     -36.481   2.943  -4.904  1.00 10.00      A   
ATOM   3598  CG  ARG A 382     -36.450   3.717  -3.596  1.00 10.00      A   
ATOM   3599  CD  ARG A 382     -35.444   4.854  -3.640  1.00 10.00      A   
ATOM   3600  NE  ARG A 382     -35.627   5.774  -2.522  1.00 10.00      A   
ATOM   3601  HE  ARG A 382     -36.258   5.499  -1.813  1.00 10.00      A   
ATOM   3602  CZ  ARG A 382     -35.000   6.943  -2.402  1.00 10.00      A   
ATOM   3603  NH1 ARG A 382     -34.142   7.342  -3.335  1.00 10.00      A   
ATOM   3604 HH11 ARG A 382     -33.952   6.738  -4.164  1.00 10.00      A   
ATOM   3605 HH12 ARG A 382     -33.647   8.259  -3.241  1.00 10.00      A   
ATOM   3606  NH2 ARG A 382     -35.236   7.710  -1.346  1.00 10.00      A   
ATOM   3607 HH21 ARG A 382     -34.749   8.630  -1.241  1.00 10.00      A   
ATOM   3608 HH22 ARG A 382     -35.908   7.396  -0.606  1.00 10.00      A   
ATOM   3609  C   ARG A 382     -36.065   0.624  -5.706  1.00 10.00      A   
ATOM   3610  O   ARG A 382     -36.748  -0.182  -5.078  1.00 10.00      A   
ATOM   3611  N   GLN A 383     -35.832   0.516  -7.007  1.00 10.00      A   
ATOM   3612  HN  GLN A 383     -35.272   1.188  -7.450  1.00 10.00      A   
ATOM   3613  CA  GLN A 383     -36.389  -0.576  -7.793  1.00 10.00      A   
ATOM   3614  CB  GLN A 383     -37.543  -0.058  -8.653  1.00 10.00      A   
ATOM   3615  CG  GLN A 383     -37.105   0.747  -9.868  1.00 10.00      A   
ATOM   3616  CD  GLN A 383     -38.257   1.453 -10.552  1.00 10.00      A   
ATOM   3617  OE1 GLN A 383     -39.203   1.898  -9.904  1.00 10.00      A   
ATOM   3618  NE2 GLN A 383     -38.188   1.553 -11.867  1.00 10.00      A   
ATOM   3619 HE21 GLN A 383     -37.404   1.165 -12.324  1.00 10.00      A   
ATOM   3620 HE22 GLN A 383     -38.922   2.004 -12.337  1.00 10.00      A   
ATOM   3621  C   GLN A 383     -35.328  -1.212  -8.682  1.00 10.00      A   
ATOM   3622  O   GLN A 383     -34.245  -0.653  -8.862  1.00 10.00      A   
ATOM   3623  N   MET A 384     -35.651  -2.381  -9.229  1.00 10.00      A   
ATOM   3624  HN  MET A 384     -36.526  -2.775  -9.022  1.00 10.00      A   
ATOM   3625  CA  MET A 384     -34.748  -3.109 -10.116  1.00 10.00      A   
ATOM   3626  CB  MET A 384     -33.543  -3.652  -9.339  1.00 10.00      A   
ATOM   3627  CG  MET A 384     -32.515  -4.375 -10.194  1.00 10.00      A   
ATOM   3628  SD  MET A 384     -31.918  -3.375 -11.573  1.00 10.00      A   
ATOM   3629  CE  MET A 384     -31.053  -2.075 -10.699  1.00 10.00      A   
ATOM   3630  C   MET A 384     -35.494  -4.257 -10.786  1.00 10.00      A   
ATOM   3631  O   MET A 384     -36.299  -4.935 -10.146  1.00 10.00      A   
ATOM   3632  N   THR A 385     -35.251  -4.454 -12.077  1.00 10.00      A   
ATOM   3633  HN  THR A 385     -34.627  -3.860 -12.546  1.00 10.00      A   
ATOM   3634  CA  THR A 385     -35.893  -5.528 -12.818  1.00 10.00      A   
ATOM   3635  CB  THR A 385     -36.662  -4.988 -14.039  1.00 10.00      A   
ATOM   3636  OG1 THR A 385     -35.986  -3.842 -14.581  1.00 10.00      A   
ATOM   3637  HG1 THR A 385     -36.173  -3.060 -14.028  1.00 10.00      A   
ATOM   3638  CG2 THR A 385     -38.079  -4.610 -13.650  1.00 10.00      A   
ATOM   3639  C   THR A 385     -34.869  -6.556 -13.286  1.00 10.00      A   
ATOM   3640  O   THR A 385     -33.689  -6.237 -13.462  1.00 10.00      A   
ATOM   3641  N   ASN A 386     -35.326  -7.785 -13.495  1.00 10.00      A   
ATOM   3642  HN  ASN A 386     -36.288  -7.971 -13.344  1.00 10.00      A   
ATOM   3643  CA  ASN A 386     -34.460  -8.865 -13.946  1.00 10.00      A   
ATOM   3644  CB  ASN A 386     -35.212 -10.201 -13.938  1.00 10.00      A   
ATOM   3645  CG  ASN A 386     -35.292 -10.831 -12.564  1.00 10.00      A   
ATOM   3646  OD1 ASN A 386     -34.327 -11.427 -12.087  1.00 10.00      A   
ATOM   3647  ND2 ASN A 386     -36.443 -10.714 -11.921  1.00 10.00      A   
ATOM   3648 HD21 ASN A 386     -37.176 -10.229 -12.360  1.00 10.00      A   
ATOM   3649 HD22 ASN A 386     -36.519 -11.120 -11.030  1.00 10.00      A   
ATOM   3650  C   ASN A 386     -33.938  -8.585 -15.348  1.00 10.00      A   
ATOM   3651  O   ASN A 386     -32.754  -8.761 -15.628  1.00 10.00      A   
ATOM   3652  N   ALA A 387     -34.830  -8.125 -16.221  1.00 10.00      A   
ATOM   3653  HN  ALA A 387     -35.757  -7.974 -15.927  1.00 10.00      A   
ATOM   3654  CA  ALA A 387     -34.467  -7.830 -17.605  1.00 10.00      A   
ATOM   3655  CB  ALA A 387     -35.691  -7.414 -18.404  1.00 10.00      A   
ATOM   3656  C   ALA A 387     -33.372  -6.766 -17.683  1.00 10.00      A   
ATOM   3657  O   ALA A 387     -32.518  -6.805 -18.571  1.00 10.00      A   
ATOM   3658  N   ALA A 388     -33.396  -5.829 -16.742  1.00 10.00      A   
ATOM   3659  HN  ALA A 388     -34.097  -5.857 -16.059  1.00 10.00      A   
ATOM   3660  CA  ALA A 388     -32.407  -4.763 -16.695  1.00 10.00      A   
ATOM   3661  CB  ALA A 388     -32.769  -3.747 -15.623  1.00 10.00      A   
ATOM   3662  C   ALA A 388     -31.017  -5.339 -16.445  1.00 10.00      A   
ATOM   3663  O   ALA A 388     -30.080  -5.068 -17.197  1.00 10.00      A   
ATOM   3664  N   LEU A 389     -30.898  -6.155 -15.401  1.00 10.00      A   
ATOM   3665  HN  LEU A 389     -31.688  -6.347 -14.853  1.00 10.00      A   
ATOM   3666  CA  LEU A 389     -29.626  -6.776 -15.052  1.00 10.00      A   
ATOM   3667  CB  LEU A 389     -29.758  -7.609 -13.774  1.00 10.00      A   
ATOM   3668  CG  LEU A 389     -30.078  -6.831 -12.495  1.00 10.00      A   
ATOM   3669  CD1 LEU A 389     -30.143  -7.762 -11.291  1.00 10.00      A   
ATOM   3670  CD2 LEU A 389     -29.055  -5.728 -12.268  1.00 10.00      A   
ATOM   3671  C   LEU A 389     -29.106  -7.639 -16.200  1.00 10.00      A   
ATOM   3672  O   LEU A 389     -27.915  -7.627 -16.506  1.00 10.00      A   
ATOM   3673  N   ILE A 390     -30.008  -8.377 -16.837  1.00 10.00      A   
ATOM   3674  HN  ILE A 390     -30.948  -8.345 -16.543  1.00 10.00      A   
ATOM   3675  CA  ILE A 390     -29.640  -9.232 -17.959  1.00 10.00      A   
ATOM   3676  CB  ILE A 390     -30.855 -10.032 -18.485  1.00 10.00      A   
ATOM   3677  CG1 ILE A 390     -31.329 -11.037 -17.430  1.00 10.00      A   
ATOM   3678  CG2 ILE A 390     -30.518 -10.740 -19.792  1.00 10.00      A   
ATOM   3679  CD1 ILE A 390     -32.663 -11.679 -17.749  1.00 10.00      A   
ATOM   3680  C   ILE A 390     -29.039  -8.396 -19.088  1.00 10.00      A   
ATOM   3681  O   ILE A 390     -27.972  -8.721 -19.609  1.00 10.00      A   
ATOM   3682  N   THR A 391     -29.723  -7.308 -19.440  1.00 10.00      A   
ATOM   3683  HN  THR A 391     -30.567  -7.103 -18.978  1.00 10.00      A   
ATOM   3684  CA  THR A 391     -29.260  -6.415 -20.498  1.00 10.00      A   
ATOM   3685  CB  THR A 391     -30.268  -5.271 -20.733  1.00 10.00      A   
ATOM   3686  OG1 THR A 391     -31.591  -5.815 -20.876  1.00 10.00      A   
ATOM   3687  HG1 THR A 391     -31.921  -6.095 -20.008  1.00 10.00      A   
ATOM   3688  CG2 THR A 391     -29.916  -4.482 -21.984  1.00 10.00      A   
ATOM   3689  C   THR A 391     -27.887  -5.832 -20.152  1.00 10.00      A   
ATOM   3690  O   THR A 391     -26.984  -5.807 -20.992  1.00 10.00      A   
ATOM   3691  N   ILE A 392     -27.731  -5.387 -18.905  1.00 10.00      A   
ATOM   3692  HN  ILE A 392     -28.489  -5.443 -18.275  1.00 10.00      A   
ATOM   3693  CA  ILE A 392     -26.469  -4.812 -18.445  1.00 10.00      A   
ATOM   3694  CB  ILE A 392     -26.588  -4.274 -17.000  1.00 10.00      A   
ATOM   3695  CG1 ILE A 392     -27.612  -3.136 -16.931  1.00 10.00      A   
ATOM   3696  CG2 ILE A 392     -25.235  -3.808 -16.476  1.00 10.00      A   
ATOM   3697  CD1 ILE A 392     -28.012  -2.761 -15.519  1.00 10.00      A   
ATOM   3698  C   ILE A 392     -25.338  -5.839 -18.514  1.00 10.00      A   
ATOM   3699  O   ILE A 392     -24.235  -5.531 -18.967  1.00 10.00      A   
ATOM   3700  N   ALA A 393     -25.622  -7.058 -18.070  1.00 10.00      A   
ATOM   3701  HN  ALA A 393     -26.525  -7.241 -17.721  1.00 10.00      A   
ATOM   3702  CA  ALA A 393     -24.633  -8.132 -18.074  1.00 10.00      A   
ATOM   3703  CB  ALA A 393     -25.191  -9.364 -17.381  1.00 10.00      A   
ATOM   3704  C   ALA A 393     -24.173  -8.476 -19.489  1.00 10.00      A   
ATOM   3705  O   ALA A 393     -22.976  -8.598 -19.748  1.00 10.00      A   
ATOM   3706  N   ARG A 394     -25.127  -8.609 -20.401  1.00 10.00      A   
ATOM   3707  HN  ARG A 394     -26.064  -8.471 -20.136  1.00 10.00      A   
ATOM   3708  CA  ARG A 394     -24.821  -8.950 -21.785  1.00 10.00      A   
ATOM   3709  CB  ARG A 394     -26.096  -9.297 -22.561  1.00 10.00      A   
ATOM   3710  CG  ARG A 394     -26.894 -10.444 -21.960  1.00 10.00      A   
ATOM   3711  CD  ARG A 394     -27.917 -10.988 -22.944  1.00 10.00      A   
ATOM   3712  NE  ARG A 394     -27.275 -11.648 -24.082  1.00 10.00      A   
ATOM   3713  HE  ARG A 394     -26.912 -11.068 -24.791  1.00 10.00      A   
ATOM   3714  CZ  ARG A 394     -27.157 -12.969 -24.206  1.00 10.00      A   
ATOM   3715  NH1 ARG A 394     -27.627 -13.775 -23.264  1.00 10.00      A   
ATOM   3716 HH11 ARG A 394     -28.094 -13.378 -22.418  1.00 10.00      A   
ATOM   3717 HH12 ARG A 394     -27.532 -14.812 -23.364  1.00 10.00      A   
ATOM   3718  NH2 ARG A 394     -26.555 -13.485 -25.269  1.00 10.00      A   
ATOM   3719 HH21 ARG A 394     -26.461 -14.519 -25.365  1.00 10.00      A   
ATOM   3720 HH22 ARG A 394     -26.173 -12.864 -26.012  1.00 10.00      A   
ATOM   3721  C   ARG A 394     -24.054  -7.829 -22.485  1.00 10.00      A   
ATOM   3722  O   ARG A 394     -23.267  -8.078 -23.400  1.00 10.00      A   
ATOM   3723  N   ASN A 395     -24.267  -6.598 -22.042  1.00 10.00      A   
ATOM   3724  HN  ASN A 395     -24.887  -6.456 -21.294  1.00 10.00      A   
ATOM   3725  CA  ASN A 395     -23.600  -5.451 -22.645  1.00 10.00      A   
ATOM   3726  CB  ASN A 395     -24.465  -4.192 -22.566  1.00 10.00      A   
ATOM   3727  CG  ASN A 395     -25.364  -4.029 -23.779  1.00 10.00      A   
ATOM   3728  OD1 ASN A 395     -26.478  -3.524 -23.677  1.00 10.00      A   
ATOM   3729  ND2 ASN A 395     -24.887  -4.450 -24.939  1.00 10.00      A   
ATOM   3730 HD21 ASN A 395     -23.989  -4.841 -24.958  1.00 10.00      A   
ATOM   3731 HD22 ASN A 395     -25.454  -4.355 -25.735  1.00 10.00      A   
ATOM   3732  C   ASN A 395     -22.221  -5.194 -22.055  1.00 10.00      A   
ATOM   3733  O   ASN A 395     -21.291  -4.832 -22.775  1.00 10.00      A   
ATOM   3734  N   ARG A 396     -22.084  -5.382 -20.751  1.00 10.00      A   
ATOM   3735  HN  ARG A 396     -22.859  -5.679 -20.223  1.00 10.00      A   
ATOM   3736  CA  ARG A 396     -20.806  -5.156 -20.081  1.00 10.00      A   
ATOM   3737  CB  ARG A 396     -20.936  -4.055 -19.025  1.00 10.00      A   
ATOM   3738  CG  ARG A 396     -21.257  -2.678 -19.585  1.00 10.00      A   
ATOM   3739  CD  ARG A 396     -19.997  -1.870 -19.867  1.00 10.00      A   
ATOM   3740  NE  ARG A 396     -19.133  -2.508 -20.859  1.00 10.00      A   
ATOM   3741  HE  ARG A 396     -18.371  -3.042 -20.517  1.00 10.00      A   
ATOM   3742  CZ  ARG A 396     -19.310  -2.410 -22.178  1.00 10.00      A   
ATOM   3743  NH1 ARG A 396     -20.317  -1.691 -22.673  1.00 10.00      A   
ATOM   3744 HH11 ARG A 396     -20.975  -1.195 -22.030  1.00 10.00      A   
ATOM   3745 HH12 ARG A 396     -20.459  -1.624 -23.705  1.00 10.00      A   
ATOM   3746  NH2 ARG A 396     -18.471  -3.019 -23.001  1.00 10.00      A   
ATOM   3747 HH21 ARG A 396     -17.677  -3.580 -22.621  1.00 10.00      A   
ATOM   3748 HH22 ARG A 396     -18.599  -2.945 -24.033  1.00 10.00      A   
ATOM   3749  C   ARG A 396     -20.277  -6.433 -19.435  1.00 10.00      A   
ATOM   3750  O   ARG A 396     -20.443  -6.641 -18.234  1.00 10.00      A   
ATOM   3751  N   PRO A 397     -19.622  -7.306 -20.215  1.00 10.00      A   
ATOM   3752  CA  PRO A 397     -19.067  -8.558 -19.694  1.00 10.00      A   
ATOM   3753  CB  PRO A 397     -18.904  -9.400 -20.957  1.00 10.00      A   
ATOM   3754  CG  PRO A 397     -18.621  -8.410 -22.033  1.00 10.00      A   
ATOM   3755  CD  PRO A 397     -19.372  -7.156 -21.665  1.00 10.00      A   
ATOM   3756  C   PRO A 397     -17.709  -8.333 -19.032  1.00 10.00      A   
ATOM   3757  O   PRO A 397     -17.124  -9.244 -18.445  1.00 10.00      A   
ATOM   3758  N   ASN A 398     -17.220  -7.104 -19.129  1.00 10.00      A   
ATOM   3759  HN  ASN A 398     -17.743  -6.424 -19.602  1.00 10.00      A   
ATOM   3760  CA  ASN A 398     -15.936  -6.731 -18.554  1.00 10.00      A   
ATOM   3761  CB  ASN A 398     -15.255  -5.683 -19.440  1.00 10.00      A   
ATOM   3762  CG  ASN A 398     -15.999  -4.356 -19.461  1.00 10.00      A   
ATOM   3763  OD1 ASN A 398     -17.040  -4.221 -20.107  1.00 10.00      A   
ATOM   3764  ND2 ASN A 398     -15.460  -3.365 -18.772  1.00 10.00      A   
ATOM   3765 HD21 ASN A 398     -14.618  -3.535 -18.295  1.00 10.00      A   
ATOM   3766 HD22 ASN A 398     -15.928  -2.504 -18.754  1.00 10.00      A   
ATOM   3767  C   ASN A 398     -16.114  -6.188 -17.139  1.00 10.00      A   
ATOM   3768  O   ASN A 398     -15.171  -5.666 -16.540  1.00 10.00      A   
ATOM   3769  N   MET A 399     -17.326  -6.314 -16.611  1.00 10.00      A   
ATOM   3770  HN  MET A 399     -18.032  -6.748 -17.134  1.00 10.00      A   
ATOM   3771  CA  MET A 399     -17.630  -5.835 -15.271  1.00 10.00      A   
ATOM   3772  CB  MET A 399     -19.131  -5.927 -14.998  1.00 10.00      A   
ATOM   3773  CG  MET A 399     -19.598  -5.106 -13.809  1.00 10.00      A   
ATOM   3774  SD  MET A 399     -19.704  -3.343 -14.175  1.00 10.00      A   
ATOM   3775  CE  MET A 399     -21.081  -3.322 -15.322  1.00 10.00      A   
ATOM   3776  C   MET A 399     -16.851  -6.629 -14.226  1.00 10.00      A   
ATOM   3777  O   MET A 399     -16.999  -7.845 -14.115  1.00 10.00      A   
ATOM   3778  N   THR A 400     -16.016  -5.937 -13.473  1.00 10.00      A   
ATOM   3779  HN  THR A 400     -15.938  -4.966 -13.608  1.00 10.00      A   
ATOM   3780  CA  THR A 400     -15.208  -6.566 -12.451  1.00 10.00      A   
ATOM   3781  CB  THR A 400     -13.778  -5.989 -12.469  1.00 10.00      A   
ATOM   3782  OG1 THR A 400     -13.850  -4.558 -12.563  1.00 10.00      A   
ATOM   3783  HG1 THR A 400     -13.113  -4.229 -13.108  1.00 10.00      A   
ATOM   3784  CG2 THR A 400     -12.993  -6.527 -13.653  1.00 10.00      A   
ATOM   3785  C   THR A 400     -15.815  -6.339 -11.072  1.00 10.00      A   
ATOM   3786  O   THR A 400     -15.675  -7.172 -10.177  1.00 10.00      A   
ATOM   3787  N   ARG A 401     -16.498  -5.211 -10.900  1.00 10.00      A   
ATOM   3788  HN  ARG A 401     -16.601  -4.590 -11.659  1.00 10.00      A   
ATOM   3789  CA  ARG A 401     -17.102  -4.879  -9.617  1.00 10.00      A   
ATOM   3790  CB  ARG A 401     -16.249  -3.846  -8.871  1.00 10.00      A   
ATOM   3791  CG  ARG A 401     -14.909  -4.380  -8.385  1.00 10.00      A   
ATOM   3792  CD  ARG A 401     -13.985  -3.257  -7.945  1.00 10.00      A   
ATOM   3793  NE  ARG A 401     -13.501  -2.466  -9.075  1.00 10.00      A   
ATOM   3794  HE  ARG A 401     -13.989  -2.549  -9.929  1.00 10.00      A   
ATOM   3795  CZ  ARG A 401     -12.452  -1.646  -9.016  1.00 10.00      A   
ATOM   3796  NH1 ARG A 401     -11.775  -1.511  -7.888  1.00 10.00      A   
ATOM   3797 HH11 ARG A 401     -10.956  -0.867  -7.830  1.00 10.00      A   
ATOM   3798 HH12 ARG A 401     -12.055  -2.047  -7.038  1.00 10.00      A   
ATOM   3799  NH2 ARG A 401     -12.087  -0.964 -10.092  1.00 10.00      A   
ATOM   3800 HH21 ARG A 401     -11.265  -0.319 -10.055  1.00 10.00      A   
ATOM   3801 HH22 ARG A 401     -12.623  -1.067 -10.981  1.00 10.00      A   
ATOM   3802  C   ARG A 401     -18.522  -4.357  -9.787  1.00 10.00      A   
ATOM   3803  O   ARG A 401     -18.729  -3.207 -10.178  1.00 10.00      A   
ATOM   3804  N   PHE A 402     -19.492  -5.208  -9.490  1.00 10.00      A   
ATOM   3805  HN  PHE A 402     -19.256  -6.106  -9.169  1.00 10.00      A   
ATOM   3806  CA  PHE A 402     -20.894  -4.838  -9.599  1.00 10.00      A   
ATOM   3807  CB  PHE A 402     -21.681  -5.880 -10.400  1.00 10.00      A   
ATOM   3808  CG  PHE A 402     -23.080  -5.444 -10.745  1.00 10.00      A   
ATOM   3809  CD1 PHE A 402     -23.292  -4.371 -11.594  1.00 10.00      A   
ATOM   3810  CD2 PHE A 402     -24.181  -6.102 -10.221  1.00 10.00      A   
ATOM   3811  CE1 PHE A 402     -24.573  -3.962 -11.914  1.00 10.00      A   
ATOM   3812  CE2 PHE A 402     -25.465  -5.699 -10.538  1.00 10.00      A   
ATOM   3813  CZ  PHE A 402     -25.662  -4.626 -11.387  1.00 10.00      A   
ATOM   3814  C   PHE A 402     -21.489  -4.673  -8.206  1.00 10.00      A   
ATOM   3815  O   PHE A 402     -21.889  -5.648  -7.567  1.00 10.00      A   
ATOM   3816  N   ARG A 403     -21.513  -3.439  -7.733  1.00 10.00      A   
ATOM   3817  HN  ARG A 403     -21.174  -2.705  -8.292  1.00 10.00      A   
ATOM   3818  CA  ARG A 403     -22.034  -3.134  -6.412  1.00 10.00      A   
ATOM   3819  CB  ARG A 403     -21.061  -2.208  -5.674  1.00 10.00      A   
ATOM   3820  CG  ARG A 403     -19.602  -2.632  -5.794  1.00 10.00      A   
ATOM   3821  CD  ARG A 403     -18.665  -1.622  -5.152  1.00 10.00      A   
ATOM   3822  NE  ARG A 403     -18.774  -1.634  -3.698  1.00 10.00      A   
ATOM   3823  HE  ARG A 403     -19.640  -1.925  -3.312  1.00 10.00      A   
ATOM   3824  CZ  ARG A 403     -17.793  -1.297  -2.856  1.00 10.00      A   
ATOM   3825  NH1 ARG A 403     -16.597  -0.909  -3.308  1.00 10.00      A   
ATOM   3826 HH11 ARG A 403     -16.407  -0.861  -4.334  1.00 10.00      A   
ATOM   3827 HH12 ARG A 403     -15.838  -0.651  -2.631  1.00 10.00      A   
ATOM   3828  NH2 ARG A 403     -18.021  -1.355  -1.553  1.00 10.00      A   
ATOM   3829 HH21 ARG A 403     -17.270  -1.098  -0.872  1.00 10.00      A   
ATOM   3830 HH22 ARG A 403     -18.957  -1.667  -1.201  1.00 10.00      A   
ATOM   3831  C   ARG A 403     -23.416  -2.498  -6.519  1.00 10.00      A   
ATOM   3832  O   ARG A 403     -23.546  -1.311  -6.809  1.00 10.00      A   
ATOM   3833  N   LEU A 404     -24.449  -3.296  -6.304  1.00 10.00      A   
ATOM   3834  HN  LEU A 404     -24.290  -4.237  -6.077  1.00 10.00      A   
ATOM   3835  CA  LEU A 404     -25.818  -2.813  -6.389  1.00 10.00      A   
ATOM   3836  CB  LEU A 404     -26.566  -3.575  -7.487  1.00 10.00      A   
ATOM   3837  CG  LEU A 404     -28.046  -3.233  -7.682  1.00 10.00      A   
ATOM   3838  CD1 LEU A 404     -28.213  -1.800  -8.160  1.00 10.00      A   
ATOM   3839  CD2 LEU A 404     -28.684  -4.199  -8.664  1.00 10.00      A   
ATOM   3840  C   LEU A 404     -26.528  -2.988  -5.055  1.00 10.00      A   
ATOM   3841  O   LEU A 404     -26.325  -3.988  -4.364  1.00 10.00      A   
ATOM   3842  N   CYS A 405     -27.355  -2.017  -4.693  1.00 10.00      A   
ATOM   3843  HN  CYS A 405     -27.468  -1.236  -5.280  1.00 10.00      A   
ATOM   3844  CA  CYS A 405     -28.093  -2.072  -3.446  1.00 10.00      A   
ATOM   3845  CB  CYS A 405     -27.291  -1.415  -2.322  1.00 10.00      A   
ATOM   3846  SG  CYS A 405     -27.869  -1.815  -0.655  1.00 10.00      A   
ATOM   3847  HG  CYS A 405     -29.191  -1.715  -0.647  1.00 10.00      A   
ATOM   3848  C   CYS A 405     -29.455  -1.403  -3.584  1.00 10.00      A   
ATOM   3849  O   CYS A 405     -29.566  -0.296  -4.108  1.00 10.00      A   
ATOM   3850  N   ILE A 406     -30.490  -2.088  -3.120  1.00 10.00      A   
ATOM   3851  HN  ILE A 406     -30.341  -2.973  -2.727  1.00 10.00      A   
ATOM   3852  CA  ILE A 406     -31.844  -1.561  -3.174  1.00 10.00      A   
ATOM   3853  CB  ILE A 406     -32.842  -2.617  -3.698  1.00 10.00      A   
ATOM   3854  CG1 ILE A 406     -32.421  -3.099  -5.090  1.00 10.00      A   
ATOM   3855  CG2 ILE A 406     -34.257  -2.057  -3.732  1.00 10.00      A   
ATOM   3856  CD1 ILE A 406     -33.329  -4.159  -5.673  1.00 10.00      A   
ATOM   3857  C   ILE A 406     -32.265  -1.105  -1.782  1.00 10.00      A   
ATOM   3858  O   ILE A 406     -31.966  -1.773  -0.791  1.00 10.00      A   
ATOM   3859  N   ILE A 407     -32.934   0.044  -1.712  1.00 10.00      A   
ATOM   3860  HN  ILE A 407     -33.112   0.540  -2.540  1.00 10.00      A   
ATOM   3861  CA  ILE A 407     -33.393   0.599  -0.443  1.00 10.00      A   
ATOM   3862  CB  ILE A 407     -34.105   1.956  -0.637  1.00 10.00      A   
ATOM   3863  CG1 ILE A 407     -33.203   2.933  -1.406  1.00 10.00      A   
ATOM   3864  CG2 ILE A 407     -34.518   2.550   0.704  1.00 10.00      A   
ATOM   3865  CD1 ILE A 407     -31.881   3.234  -0.727  1.00 10.00      A   
ATOM   3866  C   ILE A 407     -34.314  -0.371   0.301  1.00 10.00      A   
ATOM   3867  O   ILE A 407     -34.077  -0.691   1.467  1.00 10.00      A   
ATOM   3868  N   GLU A 408     -35.352  -0.842  -0.374  1.00 10.00      A   
ATOM   3869  HN  GLU A 408     -35.492  -0.555  -1.297  1.00 10.00      A   
ATOM   3870  CA  GLU A 408     -36.292  -1.777   0.234  1.00 10.00      A   
ATOM   3871  CB  GLU A 408     -37.615  -1.783  -0.537  1.00 10.00      A   
ATOM   3872  CG  GLU A 408     -38.836  -2.102   0.313  1.00 10.00      A   
ATOM   3873  CD  GLU A 408     -39.005  -1.141   1.473  1.00 10.00      A   
ATOM   3874  OE1 GLU A 408     -38.955   0.084   1.247  1.00 10.00      A   
ATOM   3875  OE2 GLU A 408     -39.196  -1.604   2.615  1.00 10.00      A   
ATOM   3876  C   GLU A 408     -35.698  -3.185   0.276  1.00 10.00      A   
ATOM   3877  O   GLU A 408     -35.312  -3.737  -0.755  1.00 10.00      A   
ATOM   3878  N   PRO A 409     -35.597  -3.778   1.473  1.00 10.00      A   
ATOM   3879  CA  PRO A 409     -35.049  -5.123   1.639  1.00 10.00      A   
ATOM   3880  CB  PRO A 409     -34.922  -5.275   3.158  1.00 10.00      A   
ATOM   3881  CG  PRO A 409     -35.929  -4.333   3.719  1.00 10.00      A   
ATOM   3882  CD  PRO A 409     -36.010  -3.182   2.756  1.00 10.00      A   
ATOM   3883  C   PRO A 409     -35.980  -6.189   1.059  1.00 10.00      A   
ATOM   3884  O   PRO A 409     -37.200  -6.145   1.260  1.00 10.00      A   
ATOM   3885  N   LYS A 410     -35.393  -7.133   0.323  1.00 10.00      A   
ATOM   3886  HN  LYS A 410     -34.423  -7.098   0.195  1.00 10.00      A   
ATOM   3887  CA  LYS A 410     -36.142  -8.221  -0.303  1.00 10.00      A   
ATOM   3888  CB  LYS A 410     -36.879  -9.071   0.741  1.00 10.00      A   
ATOM   3889  CG  LYS A 410     -35.959  -9.906   1.618  1.00 10.00      A   
ATOM   3890  CD  LYS A 410     -36.689 -10.466   2.828  1.00 10.00      A   
ATOM   3891  CE  LYS A 410     -35.738 -11.245   3.723  1.00 10.00      A   
ATOM   3892  NZ  LYS A 410     -36.289 -11.452   5.091  1.00 10.00      A   
ATOM   3893  HZ1 LYS A 410     -37.164 -12.014   5.046  1.00 10.00      A   
ATOM   3894  HZ2 LYS A 410     -36.505 -10.538   5.534  1.00 10.00      A   
ATOM   3895  HZ3 LYS A 410     -35.596 -11.956   5.684  1.00 10.00      A   
ATOM   3896  C   LYS A 410     -37.104  -7.697  -1.366  1.00 10.00      A   
ATOM   3897  O   LYS A 410     -38.194  -8.234  -1.550  1.00 10.00      A   
ATOM   3898  N   ALA A 411     -36.689  -6.643  -2.062  1.00 10.00      A   
ATOM   3899  HN  ALA A 411     -35.815  -6.251  -1.859  1.00 10.00      A   
ATOM   3900  CA  ALA A 411     -37.507  -6.053  -3.116  1.00 10.00      A   
ATOM   3901  CB  ALA A 411     -37.076  -4.620  -3.396  1.00 10.00      A   
ATOM   3902  C   ALA A 411     -37.419  -6.891  -4.385  1.00 10.00      A   
ATOM   3903  O   ALA A 411     -36.336  -7.064  -4.953  1.00 10.00      A   
ATOM   3904  N   PRO A 412     -38.549  -7.441  -4.832  1.00 10.00      A   
ATOM   3905  CA  PRO A 412     -38.600  -8.263  -6.030  1.00 10.00      A   
ATOM   3906  CB  PRO A 412     -39.830  -9.129  -5.771  1.00 10.00      A   
ATOM   3907  CG  PRO A 412     -40.748  -8.241  -4.999  1.00 10.00      A   
ATOM   3908  CD  PRO A 412     -39.876  -7.306  -4.201  1.00 10.00      A   
ATOM   3909  C   PRO A 412     -38.810  -7.422  -7.283  1.00 10.00      A   
ATOM   3910  O   PRO A 412     -38.967  -6.202  -7.210  1.00 10.00      A   
ATOM   3911  N   ASP A 413     -38.803  -8.087  -8.428  1.00 10.00      A   
ATOM   3912  HN  ASP A 413     -38.664  -9.061  -8.409  1.00 10.00      A   
ATOM   3913  CA  ASP A 413     -39.011  -7.432  -9.714  1.00 10.00      A   
ATOM   3914  CB  ASP A 413     -38.877  -8.485 -10.822  1.00 10.00      A   
ATOM   3915  CG  ASP A 413     -38.948  -7.929 -12.224  1.00 10.00      A   
ATOM   3916  OD1 ASP A 413     -40.037  -7.500 -12.636  1.00 10.00      A   
ATOM   3917  OD2 ASP A 413     -37.920  -7.956 -12.933  1.00 10.00      A   
ATOM   3918  C   ASP A 413     -40.407  -6.812  -9.732  1.00 10.00      A   
ATOM   3919  O   ASP A 413     -41.400  -7.512  -9.554  1.00 10.00      A   
ATOM   3920  N   TYR A 414     -40.483  -5.504  -9.929  1.00 10.00      A   
ATOM   3921  HN  TYR A 414     -39.658  -4.990 -10.067  1.00 10.00      A   
ATOM   3922  CA  TYR A 414     -41.767  -4.808  -9.928  1.00 10.00      A   
ATOM   3923  CB  TYR A 414     -41.582  -3.303  -9.708  1.00 10.00      A   
ATOM   3924  CG  TYR A 414     -40.827  -2.597 -10.815  1.00 10.00      A   
ATOM   3925  CD1 TYR A 414     -41.503  -2.047 -11.899  1.00 10.00      A   
ATOM   3926  CD2 TYR A 414     -39.445  -2.480 -10.780  1.00 10.00      A   
ATOM   3927  CE1 TYR A 414     -40.826  -1.407 -12.915  1.00 10.00      A   
ATOM   3928  CE2 TYR A 414     -38.762  -1.840 -11.792  1.00 10.00      A   
ATOM   3929  CZ  TYR A 414     -39.455  -1.307 -12.857  1.00 10.00      A   
ATOM   3930  OH  TYR A 414     -38.771  -0.675 -13.868  1.00 10.00      A   
ATOM   3931  HH  TYR A 414     -37.836  -0.957 -13.843  1.00 10.00      A   
ATOM   3932  C   TYR A 414     -42.604  -5.068 -11.179  1.00 10.00      A   
ATOM   3933  O   TYR A 414     -43.745  -4.609 -11.265  1.00 10.00      A   
ATOM   3934  N   LEU A 415     -42.052  -5.792 -12.141  1.00 10.00      A   
ATOM   3935  HN  LEU A 415     -41.138  -6.148 -12.022  1.00 10.00      A   
ATOM   3936  CA  LEU A 415     -42.772  -6.083 -13.371  1.00 10.00      A   
ATOM   3937  CB  LEU A 415     -41.878  -5.865 -14.595  1.00 10.00      A   
ATOM   3938  CG  LEU A 415     -41.686  -4.423 -15.055  1.00 10.00      A   
ATOM   3939  CD1 LEU A 415     -40.714  -4.359 -16.224  1.00 10.00      A   
ATOM   3940  CD2 LEU A 415     -43.020  -3.807 -15.432  1.00 10.00      A   
ATOM   3941  C   LEU A 415     -43.337  -7.502 -13.372  1.00 10.00      A   
ATOM   3942  O   LEU A 415     -44.486  -7.718 -13.751  1.00 10.00      A   
ATOM   3943  N   THR A 416     -42.534  -8.462 -12.935  1.00 10.00      A   
ATOM   3944  HN  THR A 416     -41.622  -8.225 -12.637  1.00 10.00      A   
ATOM   3945  CA  THR A 416     -42.963  -9.858 -12.900  1.00 10.00      A   
ATOM   3946  CB  THR A 416     -41.867 -10.797 -13.430  1.00 10.00      A   
ATOM   3947  OG1 THR A 416     -40.584 -10.374 -12.953  1.00 10.00      A   
ATOM   3948  HG1 THR A 416     -40.356  -9.525 -13.347  1.00 10.00      A   
ATOM   3949  CG2 THR A 416     -41.863 -10.818 -14.947  1.00 10.00      A   
ATOM   3950  C   THR A 416     -43.358 -10.304 -11.495  1.00 10.00      A   
ATOM   3951  O   THR A 416     -43.993 -11.349 -11.323  1.00 10.00      A   
ATOM   3952  N   LEU A 417     -42.977  -9.506 -10.497  1.00 10.00      A   
ATOM   3953  HN  LEU A 417     -42.479  -8.685 -10.710  1.00 10.00      A   
ATOM   3954  CA  LEU A 417     -43.267  -9.804  -9.096  1.00 10.00      A   
ATOM   3955  CB  LEU A 417     -44.775  -9.927  -8.837  1.00 10.00      A   
ATOM   3956  CG  LEU A 417     -45.572  -8.622  -8.885  1.00 10.00      A   
ATOM   3957  CD1 LEU A 417     -47.064  -8.905  -8.918  1.00 10.00      A   
ATOM   3958  CD2 LEU A 417     -45.222  -7.736  -7.700  1.00 10.00      A   
ATOM   3959  C   LEU A 417     -42.514 -11.047  -8.633  1.00 10.00      A   
ATOM   3960  O   LEU A 417     -42.932 -11.745  -7.705  1.00 10.00      A   
ATOM   3961  N   GLU A 418     -41.384 -11.299  -9.277  1.00 10.00      A   
ATOM   3962  HN  GLU A 418     -41.096 -10.685  -9.986  1.00 10.00      A   
ATOM   3963  CA  GLU A 418     -40.550 -12.444  -8.963  1.00 10.00      A   
ATOM   3964  CB  GLU A 418     -40.344 -13.288 -10.221  1.00 10.00      A   
ATOM   3965  CG  GLU A 418     -41.515 -14.182 -10.580  1.00 10.00      A   
ATOM   3966  CD  GLU A 418     -41.236 -15.022 -11.804  1.00 10.00      A   
ATOM   3967  OE1 GLU A 418     -42.127 -15.127 -12.669  1.00 10.00      A   
ATOM   3968  OE2 GLU A 418     -40.122 -15.577 -11.911  1.00 10.00      A   
ATOM   3969  C   GLU A 418     -39.196 -11.978  -8.445  1.00 10.00      A   
ATOM   3970  O   GLU A 418     -38.837 -10.813  -8.611  1.00 10.00      A   
ATOM   3971  N   PRO A 419     -38.433 -12.872  -7.793  1.00 10.00      A   
ATOM   3972  CA  PRO A 419     -37.098 -12.545  -7.271  1.00 10.00      A   
ATOM   3973  CB  PRO A 419     -36.666 -13.832  -6.557  1.00 10.00      A   
ATOM   3974  CG  PRO A 419     -37.932 -14.580  -6.315  1.00 10.00      A   
ATOM   3975  CD  PRO A 419     -38.814 -14.260  -7.484  1.00 10.00      A   
ATOM   3976  C   PRO A 419     -36.120 -12.196  -8.397  1.00 10.00      A   
ATOM   3977  O   PRO A 419     -36.408 -12.420  -9.576  1.00 10.00      A   
ATOM   3978  N   LEU A 420     -34.960 -11.662  -8.027  1.00 10.00      A   
ATOM   3979  HN  LEU A 420     -34.774 -11.541  -7.068  1.00 10.00      A   
ATOM   3980  CA  LEU A 420     -33.948 -11.255  -8.998  1.00 10.00      A   
ATOM   3981  CB  LEU A 420     -33.327  -9.917  -8.578  1.00 10.00      A   
ATOM   3982  CG  LEU A 420     -34.311  -8.776  -8.303  1.00 10.00      A   
ATOM   3983  CD1 LEU A 420     -33.613  -7.627  -7.593  1.00 10.00      A   
ATOM   3984  CD2 LEU A 420     -34.949  -8.297  -9.598  1.00 10.00      A   
ATOM   3985  C   LEU A 420     -32.857 -12.314  -9.159  1.00 10.00      A   
ATOM   3986  O   LEU A 420     -31.728 -12.000  -9.548  1.00 10.00      A   
ATOM   3987  N   ASP A 421     -33.204 -13.563  -8.863  1.00 10.00      A   
ATOM   3988  HN  ASP A 421     -34.119 -13.741  -8.556  1.00 10.00      A   
ATOM   3989  CA  ASP A 421     -32.261 -14.679  -8.965  1.00 10.00      A   
ATOM   3990  CB  ASP A 421     -32.936 -16.002  -8.589  1.00 10.00      A   
ATOM   3991  CG  ASP A 421     -33.223 -16.135  -7.107  1.00 10.00      A   
ATOM   3992  OD1 ASP A 421     -32.496 -16.873  -6.409  1.00 10.00      A   
ATOM   3993  OD2 ASP A 421     -34.192 -15.521  -6.632  1.00 10.00      A   
ATOM   3994  C   ASP A 421     -31.671 -14.793 -10.368  1.00 10.00      A   
ATOM   3995  O   ASP A 421     -30.461 -14.924 -10.538  1.00 10.00      A   
ATOM   3996  N   ILE A 422     -32.537 -14.727 -11.373  1.00 10.00      A   
ATOM   3997  HN  ILE A 422     -33.487 -14.602 -11.175  1.00 10.00      A   
ATOM   3998  CA  ILE A 422     -32.106 -14.834 -12.764  1.00 10.00      A   
ATOM   3999  CB  ILE A 422     -33.285 -15.061 -13.736  1.00 10.00      A   
ATOM   4000  CG1 ILE A 422     -34.571 -14.417 -13.208  1.00 10.00      A   
ATOM   4001  CG2 ILE A 422     -33.488 -16.545 -13.986  1.00 10.00      A   
ATOM   4002  CD1 ILE A 422     -35.725 -14.449 -14.186  1.00 10.00      A   
ATOM   4003  C   ILE A 422     -31.292 -13.623 -13.205  1.00 10.00      A   
ATOM   4004  O   ILE A 422     -30.347 -13.758 -13.985  1.00 10.00      A   
ATOM   4005  N   GLY A 423     -31.654 -12.449 -12.690  1.00 10.00      A   
ATOM   4006  HN  GLY A 423     -32.415 -12.409 -12.065  1.00 10.00      A   
ATOM   4007  CA  GLY A 423     -30.943 -11.232 -13.037  1.00 10.00      A   
ATOM   4008  C   GLY A 423     -29.483 -11.302 -12.640  1.00 10.00      A   
ATOM   4009  O   GLY A 423     -28.595 -11.133 -13.475  1.00 10.00      A   
ATOM   4010  N   PHE A 424     -29.233 -11.572 -11.363  1.00 10.00      A   
ATOM   4011  HN  PHE A 424     -29.986 -11.707 -10.745  1.00 10.00      A   
ATOM   4012  CA  PHE A 424     -27.867 -11.673 -10.862  1.00 10.00      A   
ATOM   4013  CB  PHE A 424     -27.836 -11.702  -9.333  1.00 10.00      A   
ATOM   4014  CG  PHE A 424     -27.855 -10.341  -8.698  1.00 10.00      A   
ATOM   4015  CD1 PHE A 424     -28.996  -9.872  -8.073  1.00 10.00      A   
ATOM   4016  CD2 PHE A 424     -26.729  -9.533  -8.725  1.00 10.00      A   
ATOM   4017  CE1 PHE A 424     -29.014  -8.623  -7.486  1.00 10.00      A   
ATOM   4018  CE2 PHE A 424     -26.740  -8.281  -8.138  1.00 10.00      A   
ATOM   4019  CZ  PHE A 424     -27.885  -7.825  -7.517  1.00 10.00      A   
ATOM   4020  C   PHE A 424     -27.174 -12.906 -11.436  1.00 10.00      A   
ATOM   4021  O   PHE A 424     -25.949 -12.944 -11.561  1.00 10.00      A   
ATOM   4022  N   GLY A 425     -27.973 -13.908 -11.785  1.00 10.00      A   
ATOM   4023  HN  GLY A 425     -28.939 -13.827 -11.633  1.00 10.00      A   
ATOM   4024  CA  GLY A 425     -27.436 -15.126 -12.361  1.00 10.00      A   
ATOM   4025  C   GLY A 425     -26.763 -14.867 -13.692  1.00 10.00      A   
ATOM   4026  O   GLY A 425     -25.771 -15.513 -14.032  1.00 10.00      A   
ATOM   4027  N   ALA A 426     -27.305 -13.916 -14.448  1.00 10.00      A   
ATOM   4028  HN  ALA A 426     -28.104 -13.446 -14.125  1.00 10.00      A   
ATOM   4029  CA  ALA A 426     -26.748 -13.552 -15.740  1.00 10.00      A   
ATOM   4030  CB  ALA A 426     -27.781 -12.792 -16.562  1.00 10.00      A   
ATOM   4031  C   ALA A 426     -25.495 -12.705 -15.542  1.00 10.00      A   
ATOM   4032  O   ALA A 426     -24.568 -12.745 -16.351  1.00 10.00      A   
ATOM   4033  N   ILE A 427     -25.484 -11.945 -14.449  1.00 10.00      A   
ATOM   4034  HN  ILE A 427     -26.265 -11.957 -13.859  1.00 10.00      A   
ATOM   4035  CA  ILE A 427     -24.356 -11.084 -14.108  1.00 10.00      A   
ATOM   4036  CB  ILE A 427     -24.619 -10.290 -12.804  1.00 10.00      A   
ATOM   4037  CG1 ILE A 427     -25.842  -9.372 -12.950  1.00 10.00      A   
ATOM   4038  CG2 ILE A 427     -23.385  -9.494 -12.392  1.00 10.00      A   
ATOM   4039  CD1 ILE A 427     -25.669  -8.246 -13.948  1.00 10.00      A   
ATOM   4040  C   ILE A 427     -23.076 -11.903 -13.950  1.00 10.00      A   
ATOM   4041  O   ILE A 427     -22.081 -11.650 -14.626  1.00 10.00      A   
ATOM   4042  N   VAL A 428     -23.119 -12.907 -13.080  1.00 10.00      A   
ATOM   4043  HN  VAL A 428     -23.950 -13.083 -12.589  1.00 10.00      A   
ATOM   4044  CA  VAL A 428     -21.953 -13.752 -12.835  1.00 10.00      A   
ATOM   4045  CB  VAL A 428     -22.128 -14.639 -11.585  1.00 10.00      A   
ATOM   4046  CG1 VAL A 428     -22.201 -13.781 -10.335  1.00 10.00      A   
ATOM   4047  CG2 VAL A 428     -23.365 -15.515 -11.706  1.00 10.00      A   
ATOM   4048  C   VAL A 428     -21.615 -14.628 -14.038  1.00 10.00      A   
ATOM   4049  O   VAL A 428     -20.492 -15.113 -14.166  1.00 10.00      A   
ATOM   4050  N   GLU A 429     -22.584 -14.818 -14.919  1.00 10.00      A   
ATOM   4051  HN  GLU A 429     -23.450 -14.385 -14.775  1.00 10.00      A   
ATOM   4052  CA  GLU A 429     -22.388 -15.641 -16.100  1.00 10.00      A   
ATOM   4053  CB  GLU A 429     -23.735 -16.131 -16.633  1.00 10.00      A   
ATOM   4054  CG  GLU A 429     -23.632 -17.251 -17.654  1.00 10.00      A   
ATOM   4055  CD  GLU A 429     -24.918 -17.447 -18.428  1.00 10.00      A   
ATOM   4056  OE1 GLU A 429     -25.809 -18.179 -17.943  1.00 10.00      A   
ATOM   4057  OE2 GLU A 429     -25.045 -16.873 -19.527  1.00 10.00      A   
ATOM   4058  C   GLU A 429     -21.638 -14.872 -17.184  1.00 10.00      A   
ATOM   4059  O   GLU A 429     -20.671 -15.373 -17.758  1.00 10.00      A   
ATOM   4060  N   HIS A 430     -22.078 -13.649 -17.449  1.00 10.00      A   
ATOM   4061  HN  HIS A 430     -22.846 -13.293 -16.942  1.00 10.00      A   
ATOM   4062  CA  HIS A 430     -21.453 -12.826 -18.479  1.00 10.00      A   
ATOM   4063  CB  HIS A 430     -22.418 -11.760 -19.000  1.00 10.00      A   
ATOM   4064  CG  HIS A 430     -23.470 -12.315 -19.915  1.00 10.00      A   
ATOM   4065  ND1 HIS A 430     -23.315 -12.289 -21.279  1.00 10.00      A   
ATOM   4066  CD2 HIS A 430     -24.646 -12.924 -19.611  1.00 10.00      A   
ATOM   4067  CE1 HIS A 430     -24.388 -12.882 -21.776  1.00 10.00      A   
ATOM   4068  NE2 HIS A 430     -25.218 -13.280 -20.804  1.00 10.00      A   
ATOM   4069  HE2 HIS A 430     -26.075 -13.747 -20.923  1.00 10.00      A   
ATOM   4070  C   HIS A 430     -20.145 -12.203 -18.013  1.00 10.00      A   
ATOM   4071  O   HIS A 430     -19.160 -12.196 -18.749  1.00 10.00      A   
ATOM   4072  N   CYS A 431     -20.130 -11.699 -16.790  1.00 10.00      A   
ATOM   4073  HN  CYS A 431     -20.943 -11.741 -16.241  1.00 10.00      A   
ATOM   4074  CA  CYS A 431     -18.941 -11.076 -16.241  1.00 10.00      A   
ATOM   4075  CB  CYS A 431     -19.331 -10.070 -15.159  1.00 10.00      A   
ATOM   4076  SG  CYS A 431     -20.675  -8.961 -15.648  1.00 10.00      A   
ATOM   4077  HG  CYS A 431     -21.302  -8.568 -14.548  1.00 10.00      A   
ATOM   4078  C   CYS A 431     -17.979 -12.126 -15.693  1.00 10.00      A   
ATOM   4079  O   CYS A 431     -17.972 -12.422 -14.497  1.00 10.00      A   
ATOM   4080  N   LYS A 432     -17.163 -12.682 -16.584  1.00 10.00      A   
ATOM   4081  HN  LYS A 432     -17.218 -12.395 -17.522  1.00 10.00      A   
ATOM   4082  CA  LYS A 432     -16.197 -13.712 -16.212  1.00 10.00      A   
ATOM   4083  CB  LYS A 432     -15.675 -14.443 -17.451  1.00 10.00      A   
ATOM   4084  CG  LYS A 432     -16.734 -15.174 -18.262  1.00 10.00      A   
ATOM   4085  CD  LYS A 432     -16.100 -16.264 -19.111  1.00 10.00      A   
ATOM   4086  CE  LYS A 432     -17.106 -16.917 -20.046  1.00 10.00      A   
ATOM   4087  NZ  LYS A 432     -17.107 -16.289 -21.399  1.00 10.00      A   
ATOM   4088  HZ1 LYS A 432     -17.903 -16.648 -21.958  1.00 10.00      A   
ATOM   4089  HZ2 LYS A 432     -16.223 -16.512 -21.905  1.00 10.00      A   
ATOM   4090  HZ3 LYS A 432     -17.199 -15.256 -21.317  1.00 10.00      A   
ATOM   4091  C   LYS A 432     -15.021 -13.139 -15.427  1.00 10.00      A   
ATOM   4092  O   LYS A 432     -14.118 -13.876 -15.029  1.00 10.00      A   
ATOM   4093  N   ASP A 433     -15.026 -11.830 -15.218  1.00 10.00      A   
ATOM   4094  HN  ASP A 433     -15.766 -11.294 -15.570  1.00 10.00      A   
ATOM   4095  CA  ASP A 433     -13.960 -11.167 -14.479  1.00 10.00      A   
ATOM   4096  CB  ASP A 433     -13.235 -10.157 -15.371  1.00 10.00      A   
ATOM   4097  CG  ASP A 433     -11.735 -10.379 -15.408  1.00 10.00      A   
ATOM   4098  OD1 ASP A 433     -11.261 -11.091 -16.316  1.00 10.00      A   
ATOM   4099  OD2 ASP A 433     -11.016  -9.836 -14.543  1.00 10.00      A   
ATOM   4100  C   ASP A 433     -14.526 -10.466 -13.252  1.00 10.00      A   
ATOM   4101  O   ASP A 433     -13.888  -9.585 -12.673  1.00 10.00      A   
ATOM   4102  N   LEU A 434     -15.733 -10.861 -12.864  1.00 10.00      A   
ATOM   4103  HN  LEU A 434     -16.184 -11.579 -13.362  1.00 10.00      A   
ATOM   4104  CA  LEU A 434     -16.401 -10.270 -11.712  1.00 10.00      A   
ATOM   4105  CB  LEU A 434     -17.878 -10.674 -11.688  1.00 10.00      A   
ATOM   4106  CG  LEU A 434     -18.767  -9.960 -10.669  1.00 10.00      A   
ATOM   4107  CD1 LEU A 434     -18.946  -8.496 -11.043  1.00 10.00      A   
ATOM   4108  CD2 LEU A 434     -20.115 -10.652 -10.568  1.00 10.00      A   
ATOM   4109  C   LEU A 434     -15.720 -10.701 -10.419  1.00 10.00      A   
ATOM   4110  O   LEU A 434     -15.868 -11.840  -9.980  1.00 10.00      A   
ATOM   4111  N   ARG A 435     -14.970  -9.791  -9.824  1.00 10.00      A   
ATOM   4112  HN  ARG A 435     -14.886  -8.902 -10.230  1.00 10.00      A   
ATOM   4113  CA  ARG A 435     -14.262 -10.081  -8.590  1.00 10.00      A   
ATOM   4114  CB  ARG A 435     -12.936  -9.322  -8.528  1.00 10.00      A   
ATOM   4115  CG  ARG A 435     -12.003  -9.575  -9.703  1.00 10.00      A   
ATOM   4116  CD  ARG A 435     -10.632  -8.959  -9.468  1.00 10.00      A   
ATOM   4117  NE  ARG A 435     -10.709  -7.567  -9.013  1.00 10.00      A   
ATOM   4118  HE  ARG A 435     -10.957  -7.417  -8.068  1.00 10.00      A   
ATOM   4119  CZ  ARG A 435     -10.468  -6.511  -9.793  1.00 10.00      A   
ATOM   4120  NH1 ARG A 435     -10.118  -6.688 -11.058  1.00 10.00      A   
ATOM   4121 HH11 ARG A 435     -10.038  -7.651 -11.451  1.00 10.00      A   
ATOM   4122 HH12 ARG A 435      -9.927  -5.863 -11.671  1.00 10.00      A   
ATOM   4123  NH2 ARG A 435     -10.559  -5.279  -9.306  1.00 10.00      A   
ATOM   4124 HH21 ARG A 435     -10.365  -4.456  -9.921  1.00 10.00      A   
ATOM   4125 HH22 ARG A 435     -10.826  -5.124  -8.306  1.00 10.00      A   
ATOM   4126  C   ARG A 435     -15.116  -9.751  -7.368  1.00 10.00      A   
ATOM   4127  O   ARG A 435     -15.014 -10.409  -6.338  1.00 10.00      A   
ATOM   4128  N   ARG A 436     -15.960  -8.736  -7.478  1.00 10.00      A   
ATOM   4129  HN  ARG A 436     -16.015  -8.241  -8.324  1.00 10.00      A   
ATOM   4130  CA  ARG A 436     -16.816  -8.352  -6.361  1.00 10.00      A   
ATOM   4131  CB  ARG A 436     -16.301  -7.092  -5.658  1.00 10.00      A   
ATOM   4132  CG  ARG A 436     -17.130  -6.707  -4.440  1.00 10.00      A   
ATOM   4133  CD  ARG A 436     -16.488  -5.589  -3.638  1.00 10.00      A   
ATOM   4134  NE  ARG A 436     -17.369  -5.129  -2.565  1.00 10.00      A   
ATOM   4135  HE  ARG A 436     -18.340  -5.207  -2.717  1.00 10.00      A   
ATOM   4136  CZ  ARG A 436     -16.946  -4.613  -1.412  1.00 10.00      A   
ATOM   4137  NH1 ARG A 436     -15.651  -4.484  -1.164  1.00 10.00      A   
ATOM   4138 HH11 ARG A 436     -15.330  -4.074  -0.248  1.00 10.00      A   
ATOM   4139 HH12 ARG A 436     -14.943  -4.787  -1.869  1.00 10.00      A   
ATOM   4140  NH2 ARG A 436     -17.827  -4.237  -0.501  1.00 10.00      A   
ATOM   4141 HH21 ARG A 436     -18.849  -4.347  -0.688  1.00 10.00      A   
ATOM   4142 HH22 ARG A 436     -17.506  -3.827   0.404  1.00 10.00      A   
ATOM   4143  C   ARG A 436     -18.255  -8.156  -6.801  1.00 10.00      A   
ATOM   4144  O   ARG A 436     -18.527  -7.429  -7.758  1.00 10.00      A   
ATOM   4145  N   LEU A 437     -19.169  -8.803  -6.095  1.00 10.00      A   
ATOM   4146  HN  LEU A 437     -18.886  -9.362  -5.335  1.00 10.00      A   
ATOM   4147  CA  LEU A 437     -20.584  -8.698  -6.401  1.00 10.00      A   
ATOM   4148  CB  LEU A 437     -21.102  -9.981  -7.055  1.00 10.00      A   
ATOM   4149  CG  LEU A 437     -22.592  -9.999  -7.413  1.00 10.00      A   
ATOM   4150  CD1 LEU A 437     -22.889  -9.012  -8.531  1.00 10.00      A   
ATOM   4151  CD2 LEU A 437     -23.041 -11.397  -7.802  1.00 10.00      A   
ATOM   4152  C   LEU A 437     -21.374  -8.400  -5.136  1.00 10.00      A   
ATOM   4153  O   LEU A 437     -21.221  -9.085  -4.122  1.00 10.00      A   
ATOM   4154  N   SER A 438     -22.188  -7.366  -5.184  1.00 10.00      A   
ATOM   4155  HN  SER A 438     -22.229  -6.825  -6.005  1.00 10.00      A   
ATOM   4156  CA  SER A 438     -23.014  -6.995  -4.047  1.00 10.00      A   
ATOM   4157  CB  SER A 438     -22.869  -5.502  -3.763  1.00 10.00      A   
ATOM   4158  OG  SER A 438     -21.511  -5.102  -3.853  1.00 10.00      A   
ATOM   4159  HG  SER A 438     -21.183  -4.880  -2.970  1.00 10.00      A   
ATOM   4160  C   SER A 438     -24.470  -7.353  -4.335  1.00 10.00      A   
ATOM   4161  O   SER A 438     -25.104  -6.757  -5.205  1.00 10.00      A   
ATOM   4162  N   LEU A 439     -24.991  -8.334  -3.609  1.00 10.00      A   
ATOM   4163  HN  LEU A 439     -24.442  -8.759  -2.912  1.00 10.00      A   
ATOM   4164  CA  LEU A 439     -26.362  -8.790  -3.806  1.00 10.00      A   
ATOM   4165  CB  LEU A 439     -26.534 -10.224  -3.291  1.00 10.00      A   
ATOM   4166  CG  LEU A 439     -25.740 -11.310  -4.020  1.00 10.00      A   
ATOM   4167  CD1 LEU A 439     -26.017 -12.675  -3.410  1.00 10.00      A   
ATOM   4168  CD2 LEU A 439     -26.063 -11.308  -5.504  1.00 10.00      A   
ATOM   4169  C   LEU A 439     -27.375  -7.874  -3.130  1.00 10.00      A   
ATOM   4170  O   LEU A 439     -27.092  -7.266  -2.097  1.00 10.00      A   
ATOM   4171  N   SER A 440     -28.554  -7.781  -3.724  1.00 10.00      A   
ATOM   4172  HN  SER A 440     -28.718  -8.278  -4.554  1.00 10.00      A   
ATOM   4173  CA  SER A 440     -29.617  -6.957  -3.184  1.00 10.00      A   
ATOM   4174  CB  SER A 440     -29.341  -5.481  -3.477  1.00 10.00      A   
ATOM   4175  OG  SER A 440     -28.772  -5.315  -4.764  1.00 10.00      A   
ATOM   4176  HG  SER A 440     -27.810  -5.254  -4.681  1.00 10.00      A   
ATOM   4177  C   SER A 440     -30.958  -7.373  -3.776  1.00 10.00      A   
ATOM   4178  O   SER A 440     -31.009  -8.047  -4.808  1.00 10.00      A   
ATOM   4179  N   GLY A 441     -32.035  -6.964  -3.124  1.00 10.00      A   
ATOM   4180  HN  GLY A 441     -31.926  -6.434  -2.307  1.00 10.00      A   
ATOM   4181  CA  GLY A 441     -33.362  -7.296  -3.595  1.00 10.00      A   
ATOM   4182  C   GLY A 441     -33.819  -8.651  -3.102  1.00 10.00      A   
ATOM   4183  O   GLY A 441     -33.239  -9.209  -2.166  1.00 10.00      A   
ATOM   4184  N   LEU A 442     -34.869  -9.181  -3.712  1.00 10.00      A   
ATOM   4185  HN  LEU A 442     -35.304  -8.686  -4.444  1.00 10.00      A   
ATOM   4186  CA  LEU A 442     -35.382 -10.486  -3.323  1.00 10.00      A   
ATOM   4187  CB  LEU A 442     -36.881 -10.593  -3.612  1.00 10.00      A   
ATOM   4188  CG  LEU A 442     -37.556 -11.905  -3.194  1.00 10.00      A   
ATOM   4189  CD1 LEU A 442     -37.500 -12.089  -1.685  1.00 10.00      A   
ATOM   4190  CD2 LEU A 442     -38.991 -11.951  -3.687  1.00 10.00      A   
ATOM   4191  C   LEU A 442     -34.630 -11.572  -4.072  1.00 10.00      A   
ATOM   4192  O   LEU A 442     -34.655 -11.610  -5.303  1.00 10.00      A   
ATOM   4193  N   LEU A 443     -33.951 -12.435  -3.333  1.00 10.00      A   
ATOM   4194  HN  LEU A 443     -33.968 -12.345  -2.356  1.00 10.00      A   
ATOM   4195  CA  LEU A 443     -33.179 -13.519  -3.931  1.00 10.00      A   
ATOM   4196  CB  LEU A 443     -31.692 -13.152  -3.943  1.00 10.00      A   
ATOM   4197  CG  LEU A 443     -31.318 -11.809  -4.570  1.00 10.00      A   
ATOM   4198  CD1 LEU A 443     -29.997 -11.308  -4.007  1.00 10.00      A   
ATOM   4199  CD2 LEU A 443     -31.237 -11.935  -6.081  1.00 10.00      A   
ATOM   4200  C   LEU A 443     -33.372 -14.798  -3.128  1.00 10.00      A   
ATOM   4201  O   LEU A 443     -33.531 -14.745  -1.907  1.00 10.00      A   
ATOM   4202  N   THR A 444     -33.373 -15.939  -3.808  1.00 10.00      A   
ATOM   4203  HN  THR A 444     -33.263 -15.916  -4.788  1.00 10.00      A   
ATOM   4204  CA  THR A 444     -33.533 -17.225  -3.142  1.00 10.00      A   
ATOM   4205  CB  THR A 444     -34.682 -18.052  -3.762  1.00 10.00      A   
ATOM   4206  OG1 THR A 444     -34.504 -18.181  -5.184  1.00 10.00      A   
ATOM   4207  HG1 THR A 444     -33.845 -17.534  -5.491  1.00 10.00      A   
ATOM   4208  CG2 THR A 444     -36.029 -17.403  -3.474  1.00 10.00      A   
ATOM   4209  C   THR A 444     -32.228 -18.020  -3.198  1.00 10.00      A   
ATOM   4210  O   THR A 444     -31.148 -17.442  -3.347  1.00 10.00      A   
ATOM   4211  N   ASP A 445     -32.322 -19.337  -3.085  1.00 10.00      A   
ATOM   4212  HN  ASP A 445     -33.206 -19.750  -2.966  1.00 10.00      A   
ATOM   4213  CA  ASP A 445     -31.142 -20.190  -3.126  1.00 10.00      A   
ATOM   4214  CB  ASP A 445     -31.394 -21.506  -2.382  1.00 10.00      A   
ATOM   4215  CG  ASP A 445     -31.268 -21.378  -0.878  1.00 10.00      A   
ATOM   4216  OD1 ASP A 445     -31.133 -22.417  -0.200  1.00 10.00      A   
ATOM   4217  OD2 ASP A 445     -31.295 -20.245  -0.362  1.00 10.00      A   
ATOM   4218  C   ASP A 445     -30.732 -20.484  -4.563  1.00 10.00      A   
ATOM   4219  O   ASP A 445     -29.684 -21.079  -4.807  1.00 10.00      A   
ATOM   4220  N   LYS A 446     -31.553 -20.049  -5.515  1.00 10.00      A   
ATOM   4221  HN  LYS A 446     -32.358 -19.554  -5.260  1.00 10.00      A   
ATOM   4222  CA  LYS A 446     -31.275 -20.281  -6.926  1.00 10.00      A   
ATOM   4223  CB  LYS A 446     -32.531 -20.075  -7.776  1.00 10.00      A   
ATOM   4224  CG  LYS A 446     -32.414 -20.626  -9.187  1.00 10.00      A   
ATOM   4225  CD  LYS A 446     -31.975 -22.082  -9.170  1.00 10.00      A   
ATOM   4226  CE  LYS A 446     -31.642 -22.578 -10.564  1.00 10.00      A   
ATOM   4227  NZ  LYS A 446     -31.384 -24.042 -10.584  1.00 10.00      A   
ATOM   4228  HZ1 LYS A 446     -32.176 -24.551 -10.146  1.00 10.00      A   
ATOM   4229  HZ2 LYS A 446     -30.510 -24.262 -10.052  1.00 10.00      A   
ATOM   4230  HZ3 LYS A 446     -31.277 -24.373 -11.564  1.00 10.00      A   
ATOM   4231  C   LYS A 446     -30.133 -19.397  -7.421  1.00 10.00      A   
ATOM   4232  O   LYS A 446     -29.217 -19.878  -8.093  1.00 10.00      A   
ATOM   4233  N   VAL A 447     -30.182 -18.108  -7.094  1.00 10.00      A   
ATOM   4234  HN  VAL A 447     -30.956 -17.764  -6.581  1.00 10.00      A   
ATOM   4235  CA  VAL A 447     -29.131 -17.179  -7.507  1.00 10.00      A   
ATOM   4236  CB  VAL A 447     -29.434 -15.721  -7.086  1.00 10.00      A   
ATOM   4237  CG1 VAL A 447     -29.473 -15.569  -5.572  1.00 10.00      A   
ATOM   4238  CG2 VAL A 447     -28.431 -14.759  -7.704  1.00 10.00      A   
ATOM   4239  C   VAL A 447     -27.771 -17.621  -6.965  1.00 10.00      A   
ATOM   4240  O   VAL A 447     -26.741 -17.469  -7.625  1.00 10.00      A   
ATOM   4241  N   PHE A 448     -27.785 -18.208  -5.775  1.00 10.00      A   
ATOM   4242  HN  PHE A 448     -28.641 -18.323  -5.313  1.00 10.00      A   
ATOM   4243  CA  PHE A 448     -26.569 -18.686  -5.143  1.00 10.00      A   
ATOM   4244  CB  PHE A 448     -26.856 -19.165  -3.722  1.00 10.00      A   
ATOM   4245  CG  PHE A 448     -26.984 -18.055  -2.719  1.00 10.00      A   
ATOM   4246  CD1 PHE A 448     -28.028 -18.038  -1.811  1.00 10.00      A   
ATOM   4247  CD2 PHE A 448     -26.051 -17.030  -2.681  1.00 10.00      A   
ATOM   4248  CE1 PHE A 448     -28.139 -17.023  -0.883  1.00 10.00      A   
ATOM   4249  CE2 PHE A 448     -26.157 -16.008  -1.757  1.00 10.00      A   
ATOM   4250  CZ  PHE A 448     -27.203 -16.005  -0.855  1.00 10.00      A   
ATOM   4251  C   PHE A 448     -25.941 -19.801  -5.968  1.00 10.00      A   
ATOM   4252  O   PHE A 448     -24.718 -19.901  -6.065  1.00 10.00      A   
ATOM   4253  N   GLU A 449     -26.787 -20.628  -6.574  1.00 10.00      A   
ATOM   4254  HN  GLU A 449     -27.751 -20.496  -6.459  1.00 10.00      A   
ATOM   4255  CA  GLU A 449     -26.313 -21.725  -7.407  1.00 10.00      A   
ATOM   4256  CB  GLU A 449     -27.482 -22.606  -7.853  1.00 10.00      A   
ATOM   4257  CG  GLU A 449     -27.059 -23.876  -8.571  1.00 10.00      A   
ATOM   4258  CD  GLU A 449     -28.070 -24.321  -9.601  1.00 10.00      A   
ATOM   4259  OE1 GLU A 449     -29.225 -24.597  -9.222  1.00 10.00      A   
ATOM   4260  OE2 GLU A 449     -27.714 -24.399 -10.796  1.00 10.00      A   
ATOM   4261  C   GLU A 449     -25.587 -21.166  -8.623  1.00 10.00      A   
ATOM   4262  O   GLU A 449     -24.525 -21.656  -9.007  1.00 10.00      A   
ATOM   4263  N   TYR A 450     -26.164 -20.123  -9.212  1.00 10.00      A   
ATOM   4264  HN  TYR A 450     -27.008 -19.780  -8.855  1.00 10.00      A   
ATOM   4265  CA  TYR A 450     -25.570 -19.476 -10.373  1.00 10.00      A   
ATOM   4266  CB  TYR A 450     -26.453 -18.332 -10.866  1.00 10.00      A   
ATOM   4267  CG  TYR A 450     -27.805 -18.745 -11.397  1.00 10.00      A   
ATOM   4268  CD1 TYR A 450     -28.958 -18.104 -10.968  1.00 10.00      A   
ATOM   4269  CD2 TYR A 450     -27.928 -19.758 -12.339  1.00 10.00      A   
ATOM   4270  CE1 TYR A 450     -30.195 -18.456 -11.461  1.00 10.00      A   
ATOM   4271  CE2 TYR A 450     -29.166 -20.120 -12.835  1.00 10.00      A   
ATOM   4272  CZ  TYR A 450     -30.295 -19.464 -12.393  1.00 10.00      A   
ATOM   4273  OH  TYR A 450     -31.527 -19.814 -12.891  1.00 10.00      A   
ATOM   4274  HH  TYR A 450     -31.592 -20.774 -12.946  1.00 10.00      A   
ATOM   4275  C   TYR A 450     -24.199 -18.929 -10.007  1.00 10.00      A   
ATOM   4276  O   TYR A 450     -23.225 -19.113 -10.737  1.00 10.00      A   
ATOM   4277  N   ILE A 451     -24.130 -18.265  -8.861  1.00 10.00      A   
ATOM   4278  HN  ILE A 451     -24.947 -18.151  -8.326  1.00 10.00      A   
ATOM   4279  CA  ILE A 451     -22.882 -17.695  -8.374  1.00 10.00      A   
ATOM   4280  CB  ILE A 451     -23.112 -16.892  -7.077  1.00 10.00      A   
ATOM   4281  CG1 ILE A 451     -24.081 -15.735  -7.338  1.00 10.00      A   
ATOM   4282  CG2 ILE A 451     -21.797 -16.371  -6.517  1.00 10.00      A   
ATOM   4283  CD1 ILE A 451     -24.531 -15.018  -6.085  1.00 10.00      A   
ATOM   4284  C   ILE A 451     -21.859 -18.802  -8.121  1.00 10.00      A   
ATOM   4285  O   ILE A 451     -20.691 -18.682  -8.489  1.00 10.00      A   
ATOM   4286  N   GLY A 452     -22.322 -19.897  -7.533  1.00 10.00      A   
ATOM   4287  HN  GLY A 452     -23.273 -19.943  -7.279  1.00 10.00      A   
ATOM   4288  CA  GLY A 452     -21.444 -21.015  -7.240  1.00 10.00      A   
ATOM   4289  C   GLY A 452     -21.064 -21.821  -8.468  1.00 10.00      A   
ATOM   4290  O   GLY A 452     -20.358 -22.821  -8.365  1.00 10.00      A   
ATOM   4291  N   THR A 453     -21.531 -21.407  -9.632  1.00 10.00      A   
ATOM   4292  HN  THR A 453     -22.114 -20.621  -9.668  1.00 10.00      A   
ATOM   4293  CA  THR A 453     -21.209 -22.120 -10.855  1.00 10.00      A   
ATOM   4294  CB  THR A 453     -22.461 -22.777 -11.473  1.00 10.00      A   
ATOM   4295  OG1 THR A 453     -23.184 -23.475 -10.445  1.00 10.00      A   
ATOM   4296  HG1 THR A 453     -23.703 -22.836  -9.930  1.00 10.00      A   
ATOM   4297  CG2 THR A 453     -22.066 -23.765 -12.557  1.00 10.00      A   
ATOM   4298  C   THR A 453     -20.504 -21.229 -11.887  1.00 10.00      A   
ATOM   4299  O   THR A 453     -19.614 -21.689 -12.605  1.00 10.00      A   
ATOM   4300  N   TYR A 454     -20.876 -19.953 -11.943  1.00 10.00      A   
ATOM   4301  HN  TYR A 454     -21.574 -19.626 -11.331  1.00 10.00      A   
ATOM   4302  CA  TYR A 454     -20.284 -19.034 -12.914  1.00 10.00      A   
ATOM   4303  CB  TYR A 454     -21.372 -18.231 -13.630  1.00 10.00      A   
ATOM   4304  CG  TYR A 454     -22.478 -19.070 -14.232  1.00 10.00      A   
ATOM   4305  CD1 TYR A 454     -23.811 -18.818 -13.923  1.00 10.00      A   
ATOM   4306  CD2 TYR A 454     -22.195 -20.111 -15.107  1.00 10.00      A   
ATOM   4307  CE1 TYR A 454     -24.826 -19.579 -14.465  1.00 10.00      A   
ATOM   4308  CE2 TYR A 454     -23.207 -20.877 -15.654  1.00 10.00      A   
ATOM   4309  CZ  TYR A 454     -24.519 -20.607 -15.330  1.00 10.00      A   
ATOM   4310  OH  TYR A 454     -25.528 -21.372 -15.870  1.00 10.00      A   
ATOM   4311  HH  TYR A 454     -25.456 -22.275 -15.533  1.00 10.00      A   
ATOM   4312  C   TYR A 454     -19.254 -18.084 -12.298  1.00 10.00      A   
ATOM   4313  O   TYR A 454     -18.319 -17.655 -12.977  1.00 10.00      A   
ATOM   4314  N   ALA A 455     -19.415 -17.759 -11.018  1.00 10.00      A   
ATOM   4315  HN  ALA A 455     -20.158 -18.149 -10.509  1.00 10.00      A   
ATOM   4316  CA  ALA A 455     -18.495 -16.842 -10.349  1.00 10.00      A   
ATOM   4317  CB  ALA A 455     -19.200 -16.060  -9.249  1.00 10.00      A   
ATOM   4318  C   ALA A 455     -17.260 -17.560  -9.813  1.00 10.00      A   
ATOM   4319  O   ALA A 455     -17.234 -18.019  -8.669  1.00 10.00      A   
ATOM   4320  N   LYS A 456     -16.242 -17.666 -10.655  1.00 10.00      A   
ATOM   4321  HN  LYS A 456     -16.333 -17.291 -11.559  1.00 10.00      A   
ATOM   4322  CA  LYS A 456     -14.998 -18.319 -10.281  1.00 10.00      A   
ATOM   4323  CB  LYS A 456     -14.519 -19.239 -11.405  1.00 10.00      A   
ATOM   4324  CG  LYS A 456     -15.304 -20.534 -11.524  1.00 10.00      A   
ATOM   4325  CD  LYS A 456     -15.128 -21.408 -10.290  1.00 10.00      A   
ATOM   4326  CE  LYS A 456     -15.619 -22.825 -10.549  1.00 10.00      A   
ATOM   4327  NZ  LYS A 456     -15.553 -23.678  -9.335  1.00 10.00      A   
ATOM   4328  HZ1 LYS A 456     -15.751 -24.670  -9.581  1.00 10.00      A   
ATOM   4329  HZ2 LYS A 456     -16.257 -23.360  -8.638  1.00 10.00      A   
ATOM   4330  HZ3 LYS A 456     -14.606 -23.619  -8.901  1.00 10.00      A   
ATOM   4331  C   LYS A 456     -13.923 -17.290  -9.957  1.00 10.00      A   
ATOM   4332  O   LYS A 456     -12.930 -17.601  -9.303  1.00 10.00      A   
ATOM   4333  N   LYS A 457     -14.134 -16.059 -10.408  1.00 10.00      A   
ATOM   4334  HN  LYS A 457     -14.958 -15.868 -10.912  1.00 10.00      A   
ATOM   4335  CA  LYS A 457     -13.178 -14.978 -10.173  1.00 10.00      A   
ATOM   4336  CB  LYS A 457     -13.030 -14.109 -11.428  1.00 10.00      A   
ATOM   4337  CG  LYS A 457     -12.275 -14.759 -12.574  1.00 10.00      A   
ATOM   4338  CD  LYS A 457     -10.801 -14.921 -12.247  1.00 10.00      A   
ATOM   4339  CE  LYS A 457      -9.995 -15.268 -13.488  1.00 10.00      A   
ATOM   4340  NZ  LYS A 457     -10.557 -16.442 -14.207  1.00 10.00      A   
ATOM   4341  HZ1 LYS A 457     -10.879 -17.156 -13.523  1.00 10.00      A   
ATOM   4342  HZ2 LYS A 457      -9.830 -16.869 -14.816  1.00 10.00      A   
ATOM   4343  HZ3 LYS A 457     -11.365 -16.152 -14.799  1.00 10.00      A   
ATOM   4344  C   LYS A 457     -13.611 -14.100  -9.002  1.00 10.00      A   
ATOM   4345  O   LYS A 457     -12.887 -13.198  -8.586  1.00 10.00      A   
ATOM   4346  N   MET A 458     -14.800 -14.364  -8.484  1.00 10.00      A   
ATOM   4347  HN  MET A 458     -15.337 -15.085  -8.869  1.00 10.00      A   
ATOM   4348  CA  MET A 458     -15.335 -13.591  -7.373  1.00 10.00      A   
ATOM   4349  CB  MET A 458     -16.793 -13.957  -7.120  1.00 10.00      A   
ATOM   4350  CG  MET A 458     -17.531 -12.957  -6.250  1.00 10.00      A   
ATOM   4351  SD  MET A 458     -19.170 -13.530  -5.777  1.00 10.00      A   
ATOM   4352  CE  MET A 458     -18.740 -14.919  -4.731  1.00 10.00      A   
ATOM   4353  C   MET A 458     -14.521 -13.797  -6.106  1.00 10.00      A   
ATOM   4354  O   MET A 458     -14.383 -14.923  -5.626  1.00 10.00      A   
ATOM   4355  N   GLU A 459     -13.984 -12.705  -5.578  1.00 10.00      A   
ATOM   4356  HN  GLU A 459     -14.132 -11.839  -6.028  1.00 10.00      A   
ATOM   4357  CA  GLU A 459     -13.178 -12.738  -4.366  1.00 10.00      A   
ATOM   4358  CB  GLU A 459     -11.876 -11.957  -4.582  1.00 10.00      A   
ATOM   4359  CG  GLU A 459     -11.073 -12.402  -5.795  1.00 10.00      A   
ATOM   4360  CD  GLU A 459      -9.735 -11.705  -5.894  1.00 10.00      A   
ATOM   4361  OE1 GLU A 459      -8.823 -12.046  -5.108  1.00 10.00      A   
ATOM   4362  OE2 GLU A 459      -9.577 -10.825  -6.759  1.00 10.00      A   
ATOM   4363  C   GLU A 459     -13.940 -12.140  -3.185  1.00 10.00      A   
ATOM   4364  O   GLU A 459     -13.633 -12.424  -2.024  1.00 10.00      A   
ATOM   4365  N   MET A 460     -14.929 -11.309  -3.482  1.00 10.00      A   
ATOM   4366  HN  MET A 460     -15.136 -11.123  -4.424  1.00 10.00      A   
ATOM   4367  CA  MET A 460     -15.722 -10.664  -2.444  1.00 10.00      A   
ATOM   4368  CB  MET A 460     -15.257  -9.217  -2.244  1.00 10.00      A   
ATOM   4369  CG  MET A 460     -16.046  -8.440  -1.200  1.00 10.00      A   
ATOM   4370  SD  MET A 460     -15.127  -8.205   0.330  1.00 10.00      A   
ATOM   4371  CE  MET A 460     -16.216  -7.100   1.229  1.00 10.00      A   
ATOM   4372  C   MET A 460     -17.208 -10.701  -2.797  1.00 10.00      A   
ATOM   4373  O   MET A 460     -17.601 -10.358  -3.917  1.00 10.00      A   
ATOM   4374  N   LEU A 461     -18.025 -11.127  -1.840  1.00 10.00      A   
ATOM   4375  HN  LEU A 461     -17.649 -11.391  -0.971  1.00 10.00      A   
ATOM   4376  CA  LEU A 461     -19.469 -11.204  -2.037  1.00 10.00      A   
ATOM   4377  CB  LEU A 461     -19.920 -12.644  -2.311  1.00 10.00      A   
ATOM   4378  CG  LEU A 461     -21.427 -12.859  -2.508  1.00 10.00      A   
ATOM   4379  CD1 LEU A 461     -21.906 -12.226  -3.805  1.00 10.00      A   
ATOM   4380  CD2 LEU A 461     -21.768 -14.338  -2.478  1.00 10.00      A   
ATOM   4381  C   LEU A 461     -20.204 -10.654  -0.824  1.00 10.00      A   
ATOM   4382  O   LEU A 461     -19.954 -11.075   0.309  1.00 10.00      A   
ATOM   4383  N   SER A 462     -21.089  -9.700  -1.070  1.00 10.00      A   
ATOM   4384  HN  SER A 462     -21.209  -9.389  -1.993  1.00 10.00      A   
ATOM   4385  CA  SER A 462     -21.875  -9.082  -0.013  1.00 10.00      A   
ATOM   4386  CB  SER A 462     -21.795  -7.559  -0.141  1.00 10.00      A   
ATOM   4387  OG  SER A 462     -20.518  -7.170  -0.623  1.00 10.00      A   
ATOM   4388  HG  SER A 462     -20.525  -6.225  -0.829  1.00 10.00      A   
ATOM   4389  C   SER A 462     -23.328  -9.551  -0.102  1.00 10.00      A   
ATOM   4390  O   SER A 462     -24.010  -9.298  -1.101  1.00 10.00      A   
ATOM   4391  N   VAL A 463     -23.789 -10.249   0.932  1.00 10.00      A   
ATOM   4392  HN  VAL A 463     -23.195 -10.422   1.700  1.00 10.00      A   
ATOM   4393  CA  VAL A 463     -25.153 -10.764   0.965  1.00 10.00      A   
ATOM   4394  CB  VAL A 463     -25.175 -12.310   1.013  1.00 10.00      A   
ATOM   4395  CG1 VAL A 463     -26.593 -12.838   0.846  1.00 10.00      A   
ATOM   4396  CG2 VAL A 463     -24.261 -12.900  -0.049  1.00 10.00      A   
ATOM   4397  C   VAL A 463     -25.922 -10.217   2.165  1.00 10.00      A   
ATOM   4398  O   VAL A 463     -25.422 -10.217   3.292  1.00 10.00      A   
ATOM   4399  N   ALA A 464     -27.142  -9.756   1.918  1.00 10.00      A   
ATOM   4400  HN  ALA A 464     -27.487  -9.781   1.001  1.00 10.00      A   
ATOM   4401  CA  ALA A 464     -27.986  -9.215   2.973  1.00 10.00      A   
ATOM   4402  CB  ALA A 464     -27.638  -7.758   3.239  1.00 10.00      A   
ATOM   4403  C   ALA A 464     -29.463  -9.361   2.614  1.00 10.00      A   
ATOM   4404  O   ALA A 464     -29.891  -8.935   1.540  1.00 10.00      A   
ATOM   4405  N   PHE A 465     -30.225  -9.985   3.512  1.00 10.00      A   
ATOM   4406  HN  PHE A 465     -29.806 -10.324   4.333  1.00 10.00      A   
ATOM   4407  CA  PHE A 465     -31.661 -10.196   3.313  1.00 10.00      A   
ATOM   4408  CB  PHE A 465     -32.418  -8.862   3.273  1.00 10.00      A   
ATOM   4409  CG  PHE A 465     -32.578  -8.189   4.605  1.00 10.00      A   
ATOM   4410  CD1 PHE A 465     -31.752  -7.137   4.965  1.00 10.00      A   
ATOM   4411  CD2 PHE A 465     -33.560  -8.599   5.493  1.00 10.00      A   
ATOM   4412  CE1 PHE A 465     -31.899  -6.505   6.185  1.00 10.00      A   
ATOM   4413  CE2 PHE A 465     -33.713  -7.973   6.716  1.00 10.00      A   
ATOM   4414  CZ  PHE A 465     -32.881  -6.925   7.061  1.00 10.00      A   
ATOM   4415  C   PHE A 465     -31.943 -10.996   2.041  1.00 10.00      A   
ATOM   4416  O   PHE A 465     -32.689 -10.548   1.168  1.00 10.00      A   
ATOM   4417  N   ALA A 466     -31.355 -12.178   1.943  1.00 10.00      A   
ATOM   4418  HN  ALA A 466     -30.783 -12.491   2.674  1.00 10.00      A   
ATOM   4419  CA  ALA A 466     -31.544 -13.024   0.771  1.00 10.00      A   
ATOM   4420  CB  ALA A 466     -30.605 -12.590  -0.345  1.00 10.00      A   
ATOM   4421  C   ALA A 466     -31.301 -14.484   1.118  1.00 10.00      A   
ATOM   4422  O   ALA A 466     -30.657 -14.789   2.121  1.00 10.00      A   
ATOM   4423  N   GLY A 467     -31.813 -15.378   0.287  1.00 10.00      A   
ATOM   4424  HN  GLY A 467     -32.332 -15.073  -0.490  1.00 10.00      A   
ATOM   4425  CA  GLY A 467     -31.636 -16.796   0.520  1.00 10.00      A   
ATOM   4426  C   GLY A 467     -32.879 -17.433   1.101  1.00 10.00      A   
ATOM   4427  O   GLY A 467     -33.745 -16.736   1.637  1.00 10.00      A   
ATOM   4428  N   ASP A 468     -32.974 -18.749   0.992  1.00 10.00      A   
ATOM   4429  HN  ASP A 468     -32.248 -19.252   0.539  1.00 10.00      A   
ATOM   4430  CA  ASP A 468     -34.122 -19.476   1.519  1.00 10.00      A   
ATOM   4431  CB  ASP A 468     -34.970 -20.067   0.387  1.00 10.00      A   
ATOM   4432  CG  ASP A 468     -36.173 -20.839   0.899  1.00 10.00      A   
ATOM   4433  OD1 ASP A 468     -37.084 -20.215   1.487  1.00 10.00      A   
ATOM   4434  OD2 ASP A 468     -36.222 -22.074   0.712  1.00 10.00      A   
ATOM   4435  C   ASP A 468     -33.690 -20.567   2.490  1.00 10.00      A   
ATOM   4436  O   ASP A 468     -34.352 -20.805   3.500  1.00 10.00      A   
ATOM   4437  N   SER A 469     -32.571 -21.219   2.196  1.00 10.00      A   
ATOM   4438  HN  SER A 469     -32.070 -20.983   1.381  1.00 10.00      A   
ATOM   4439  CA  SER A 469     -32.065 -22.279   3.055  1.00 10.00      A   
ATOM   4440  CB  SER A 469     -32.670 -23.631   2.661  1.00 10.00      A   
ATOM   4441  OG  SER A 469     -32.856 -23.732   1.256  1.00 10.00      A   
ATOM   4442  HG  SER A 469     -32.190 -23.181   0.801  1.00 10.00      A   
ATOM   4443  C   SER A 469     -30.535 -22.329   3.046  1.00 10.00      A   
ATOM   4444  O   SER A 469     -29.880 -21.452   2.486  1.00 10.00      A   
ATOM   4445  N   ASP A 470     -29.975 -23.362   3.669  1.00 10.00      A   
ATOM   4446  HN  ASP A 470     -30.555 -24.032   4.091  1.00 10.00      A   
ATOM   4447  CA  ASP A 470     -28.523 -23.531   3.749  1.00 10.00      A   
ATOM   4448  CB  ASP A 470     -28.154 -24.595   4.786  1.00 10.00      A   
ATOM   4449  CG  ASP A 470     -28.032 -24.041   6.190  1.00 10.00      A   
ATOM   4450  OD1 ASP A 470     -26.921 -23.625   6.579  1.00 10.00      A   
ATOM   4451  OD2 ASP A 470     -29.043 -24.036   6.920  1.00 10.00      A   
ATOM   4452  C   ASP A 470     -27.934 -23.914   2.402  1.00 10.00      A   
ATOM   4453  O   ASP A 470     -26.724 -23.827   2.200  1.00 10.00      A   
ATOM   4454  N   LEU A 471     -28.797 -24.334   1.483  1.00 10.00      A   
ATOM   4455  HN  LEU A 471     -29.752 -24.369   1.706  1.00 10.00      A   
ATOM   4456  CA  LEU A 471     -28.365 -24.730   0.150  1.00 10.00      A   
ATOM   4457  CB  LEU A 471     -29.564 -25.141  -0.707  1.00 10.00      A   
ATOM   4458  CG  LEU A 471     -30.375 -26.341  -0.213  1.00 10.00      A   
ATOM   4459  CD1 LEU A 471     -31.618 -26.542  -1.070  1.00 10.00      A   
ATOM   4460  CD2 LEU A 471     -29.517 -27.596  -0.217  1.00 10.00      A   
ATOM   4461  C   LEU A 471     -27.613 -23.591  -0.524  1.00 10.00      A   
ATOM   4462  O   LEU A 471     -26.549 -23.798  -1.106  1.00 10.00      A   
ATOM   4463  N   GLY A 472     -28.159 -22.383  -0.412  1.00 10.00      A   
ATOM   4464  HN  GLY A 472     -29.016 -22.282   0.071  1.00 10.00      A   
ATOM   4465  CA  GLY A 472     -27.526 -21.220  -1.005  1.00 10.00      A   
ATOM   4466  C   GLY A 472     -26.136 -20.968  -0.448  1.00 10.00      A   
ATOM   4467  O   GLY A 472     -25.213 -20.618  -1.186  1.00 10.00      A   
ATOM   4468  N   MET A 473     -25.987 -21.167   0.855  1.00 10.00      A   
ATOM   4469  HN  MET A 473     -26.761 -21.466   1.381  1.00 10.00      A   
ATOM   4470  CA  MET A 473     -24.706 -20.968   1.520  1.00 10.00      A   
ATOM   4471  CB  MET A 473     -24.880 -21.090   3.038  1.00 10.00      A   
ATOM   4472  CG  MET A 473     -23.609 -20.879   3.847  1.00 10.00      A   
ATOM   4473  SD  MET A 473     -22.919 -19.224   3.657  1.00 10.00      A   
ATOM   4474  CE  MET A 473     -21.611 -19.262   4.883  1.00 10.00      A   
ATOM   4475  C   MET A 473     -23.700 -22.001   1.027  1.00 10.00      A   
ATOM   4476  O   MET A 473     -22.529 -21.693   0.802  1.00 10.00      A   
ATOM   4477  N   HIS A 474     -24.181 -23.221   0.837  1.00 10.00      A   
ATOM   4478  HN  HIS A 474     -25.134 -23.389   1.016  1.00 10.00      A   
ATOM   4479  CA  HIS A 474     -23.347 -24.323   0.375  1.00 10.00      A   
ATOM   4480  CB  HIS A 474     -24.112 -25.638   0.546  1.00 10.00      A   
ATOM   4481  CG  HIS A 474     -23.322 -26.874   0.241  1.00 10.00      A   
ATOM   4482  ND1 HIS A 474     -22.567 -27.494   1.207  1.00 10.00      A   
ATOM   4483  CD2 HIS A 474     -23.223 -27.571  -0.919  1.00 10.00      A   
ATOM   4484  CE1 HIS A 474     -22.028 -28.551   0.626  1.00 10.00      A   
ATOM   4485  NE2 HIS A 474     -22.399 -28.637  -0.659  1.00 10.00      A   
ATOM   4486  HE2 HIS A 474     -22.141 -29.345  -1.299  1.00 10.00      A   
ATOM   4487  C   HIS A 474     -22.934 -24.140  -1.084  1.00 10.00      A   
ATOM   4488  O   HIS A 474     -21.781 -24.381  -1.447  1.00 10.00      A   
ATOM   4489  N   HIS A 475     -23.881 -23.696  -1.904  1.00 10.00      A   
ATOM   4490  HN  HIS A 475     -24.776 -23.513  -1.539  1.00 10.00      A   
ATOM   4491  CA  HIS A 475     -23.646 -23.484  -3.331  1.00 10.00      A   
ATOM   4492  CB  HIS A 475     -24.903 -22.936  -4.011  1.00 10.00      A   
ATOM   4493  CG  HIS A 475     -25.924 -23.980  -4.354  1.00 10.00      A   
ATOM   4494  ND1 HIS A 475     -25.623 -25.291  -4.659  1.00 10.00      A   
ATOM   4495  HD1 HIS A 475     -24.727 -25.699  -4.640  1.00 10.00      A   
ATOM   4496  CD2 HIS A 475     -27.272 -23.874  -4.473  1.00 10.00      A   
ATOM   4497  CE1 HIS A 475     -26.769 -25.927  -4.934  1.00 10.00      A   
ATOM   4498  NE2 HIS A 475     -27.802 -25.109  -4.839  1.00 10.00      A   
ATOM   4499  C   HIS A 475     -22.466 -22.558  -3.599  1.00 10.00      A   
ATOM   4500  O   HIS A 475     -21.659 -22.820  -4.489  1.00 10.00      A   
ATOM   4501  N   VAL A 476     -22.371 -21.475  -2.838  1.00 10.00      A   
ATOM   4502  HN  VAL A 476     -23.050 -21.312  -2.148  1.00 10.00      A   
ATOM   4503  CA  VAL A 476     -21.282 -20.519  -3.013  1.00 10.00      A   
ATOM   4504  CB  VAL A 476     -21.608 -19.160  -2.352  1.00 10.00      A   
ATOM   4505  CG1 VAL A 476     -20.447 -18.189  -2.507  1.00 10.00      A   
ATOM   4506  CG2 VAL A 476     -22.878 -18.565  -2.940  1.00 10.00      A   
ATOM   4507  C   VAL A 476     -19.971 -21.071  -2.445  1.00 10.00      A   
ATOM   4508  O   VAL A 476     -18.918 -20.983  -3.084  1.00 10.00      A   
ATOM   4509  N   LEU A 477     -20.054 -21.663  -1.256  1.00 10.00      A   
ATOM   4510  HN  LEU A 477     -20.926 -21.725  -0.818  1.00 10.00      A   
ATOM   4511  CA  LEU A 477     -18.886 -22.227  -0.583  1.00 10.00      A   
ATOM   4512  CB  LEU A 477     -19.269 -22.784   0.787  1.00 10.00      A   
ATOM   4513  CG  LEU A 477     -19.512 -21.751   1.887  1.00 10.00      A   
ATOM   4514  CD1 LEU A 477     -19.979 -22.433   3.162  1.00 10.00      A   
ATOM   4515  CD2 LEU A 477     -18.255 -20.936   2.142  1.00 10.00      A   
ATOM   4516  C   LEU A 477     -18.205 -23.308  -1.418  1.00 10.00      A   
ATOM   4517  O   LEU A 477     -16.987 -23.299  -1.582  1.00 10.00      A   
ATOM   4518  N   SER A 478     -18.992 -24.226  -1.956  1.00 10.00      A   
ATOM   4519  HN  SER A 478     -19.963 -24.181  -1.805  1.00 10.00      A   
ATOM   4520  CA  SER A 478     -18.451 -25.306  -2.768  1.00 10.00      A   
ATOM   4521  CB  SER A 478     -19.237 -26.594  -2.524  1.00 10.00      A   
ATOM   4522  OG  SER A 478     -19.172 -26.974  -1.162  1.00 10.00      A   
ATOM   4523  HG  SER A 478     -18.391 -26.568  -0.760  1.00 10.00      A   
ATOM   4524  C   SER A 478     -18.475 -24.956  -4.253  1.00 10.00      A   
ATOM   4525  O   SER A 478     -18.285 -25.823  -5.108  1.00 10.00      A   
ATOM   4526  N   GLY A 479     -18.688 -23.686  -4.556  1.00 10.00      A   
ATOM   4527  HN  GLY A 479     -18.798 -23.029  -3.837  1.00 10.00      A   
ATOM   4528  CA  GLY A 479     -18.746 -23.265  -5.937  1.00 10.00      A   
ATOM   4529  C   GLY A 479     -17.628 -22.322  -6.320  1.00 10.00      A   
ATOM   4530  O   GLY A 479     -16.850 -22.606  -7.234  1.00 10.00      A   
ATOM   4531  N   CYS A 480     -17.542 -21.202  -5.624  1.00 10.00      A   
ATOM   4532  HN  CYS A 480     -18.180 -21.040  -4.894  1.00 10.00      A   
ATOM   4533  CA  CYS A 480     -16.521 -20.207  -5.902  1.00 10.00      A   
ATOM   4534  CB  CYS A 480     -16.859 -18.902  -5.191  1.00 10.00      A   
ATOM   4535  SG  CYS A 480     -18.461 -18.215  -5.664  1.00 10.00      A   
ATOM   4536  HG  CYS A 480     -18.543 -18.247  -6.988  1.00 10.00      A   
ATOM   4537  C   CYS A 480     -15.136 -20.713  -5.507  1.00 10.00      A   
ATOM   4538  O   CYS A 480     -14.989 -21.488  -4.562  1.00 10.00      A   
ATOM   4539  N   ASP A 481     -14.121 -20.275  -6.238  1.00 10.00      A   
ATOM   4540  HN  ASP A 481     -14.294 -19.640  -6.966  1.00 10.00      A   
ATOM   4541  CA  ASP A 481     -12.755 -20.713  -5.973  1.00 10.00      A   
ATOM   4542  CB  ASP A 481     -12.165 -21.449  -7.178  1.00 10.00      A   
ATOM   4543  CG  ASP A 481     -12.461 -22.934  -7.146  1.00 10.00      A   
ATOM   4544  OD1 ASP A 481     -11.890 -23.634  -6.286  1.00 10.00      A   
ATOM   4545  OD2 ASP A 481     -13.275 -23.406  -7.972  1.00 10.00      A   
ATOM   4546  C   ASP A 481     -11.847 -19.570  -5.541  1.00 10.00      A   
ATOM   4547  O   ASP A 481     -10.827 -19.794  -4.888  1.00 10.00      A   
ATOM   4548  N   SER A 482     -12.215 -18.349  -5.893  1.00 10.00      A   
ATOM   4549  HN  SER A 482     -13.034 -18.221  -6.415  1.00 10.00      A   
ATOM   4550  CA  SER A 482     -11.419 -17.185  -5.524  1.00 10.00      A   
ATOM   4551  CB  SER A 482     -11.396 -16.166  -6.665  1.00 10.00      A   
ATOM   4552  OG  SER A 482     -10.877 -16.741  -7.851  1.00 10.00      A   
ATOM   4553  HG  SER A 482     -11.605 -17.119  -8.364  1.00 10.00      A   
ATOM   4554  C   SER A 482     -11.953 -16.545  -4.247  1.00 10.00      A   
ATOM   4555  O   SER A 482     -11.658 -15.385  -3.956  1.00 10.00      A   
ATOM   4556  N   LEU A 483     -12.720 -17.323  -3.488  1.00 10.00      A   
ATOM   4557  HN  LEU A 483     -12.876 -18.244  -3.769  1.00 10.00      A   
ATOM   4558  CA  LEU A 483     -13.319 -16.858  -2.240  1.00 10.00      A   
ATOM   4559  CB  LEU A 483     -14.051 -18.004  -1.532  1.00 10.00      A   
ATOM   4560  CG  LEU A 483     -15.389 -18.447  -2.124  1.00 10.00      A   
ATOM   4561  CD1 LEU A 483     -15.835 -19.762  -1.499  1.00 10.00      A   
ATOM   4562  CD2 LEU A 483     -16.449 -17.375  -1.925  1.00 10.00      A   
ATOM   4563  C   LEU A 483     -12.268 -16.290  -1.297  1.00 10.00      A   
ATOM   4564  O   LEU A 483     -11.346 -16.995  -0.883  1.00 10.00      A   
ATOM   4565  N   ARG A 484     -12.418 -15.019  -0.961  1.00 10.00      A   
ATOM   4566  HN  ARG A 484     -13.173 -14.515  -1.335  1.00 10.00      A   
ATOM   4567  CA  ARG A 484     -11.495 -14.349  -0.059  1.00 10.00      A   
ATOM   4568  CB  ARG A 484     -10.671 -13.298  -0.806  1.00 10.00      A   
ATOM   4569  CG  ARG A 484      -9.378 -13.836  -1.401  1.00 10.00      A   
ATOM   4570  CD  ARG A 484      -8.606 -12.758  -2.147  1.00 10.00      A   
ATOM   4571  NE  ARG A 484      -8.455 -11.541  -1.355  1.00 10.00      A   
ATOM   4572  HE  ARG A 484      -8.317 -11.644  -0.389  1.00 10.00      A   
ATOM   4573  CZ  ARG A 484      -8.475 -10.315  -1.873  1.00 10.00      A   
ATOM   4574  NH1 ARG A 484      -8.628 -10.141  -3.180  1.00 10.00      A   
ATOM   4575 HH11 ARG A 484      -8.644  -9.178  -3.577  1.00 10.00      A   
ATOM   4576 HH12 ARG A 484      -8.734 -10.969  -3.820  1.00 10.00      A   
ATOM   4577  NH2 ARG A 484      -8.366  -9.260  -1.085  1.00 10.00      A   
ATOM   4578 HH21 ARG A 484      -8.384  -8.295  -1.496  1.00 10.00      A   
ATOM   4579 HH22 ARG A 484      -8.268  -9.368  -0.059  1.00 10.00      A   
ATOM   4580  C   ARG A 484     -12.252 -13.714   1.099  1.00 10.00      A   
ATOM   4581  O   ARG A 484     -11.893 -13.897   2.263  1.00 10.00      A   
ATOM   4582  N   LYS A 485     -13.306 -12.977   0.777  1.00 10.00      A   
ATOM   4583  HN  LYS A 485     -13.541 -12.857  -0.172  1.00 10.00      A   
ATOM   4584  CA  LYS A 485     -14.118 -12.325   1.790  1.00 10.00      A   
ATOM   4585  CB  LYS A 485     -13.806 -10.828   1.860  1.00 10.00      A   
ATOM   4586  CG  LYS A 485     -12.547 -10.471   2.633  1.00 10.00      A   
ATOM   4587  CD  LYS A 485     -12.338  -8.966   2.685  1.00 10.00      A   
ATOM   4588  CE  LYS A 485     -11.849  -8.431   1.350  1.00 10.00      A   
ATOM   4589  NZ  LYS A 485     -11.556  -6.978   1.408  1.00 10.00      A   
ATOM   4590  HZ1 LYS A 485     -10.784  -6.744   0.749  1.00 10.00      A   
ATOM   4591  HZ2 LYS A 485     -11.265  -6.707   2.369  1.00 10.00      A   
ATOM   4592  HZ3 LYS A 485     -12.398  -6.423   1.148  1.00 10.00      A   
ATOM   4593  C   LYS A 485     -15.601 -12.531   1.512  1.00 10.00      A   
ATOM   4594  O   LYS A 485     -16.066 -12.346   0.382  1.00 10.00      A   
ATOM   4595  N   LEU A 486     -16.333 -12.917   2.540  1.00 10.00      A   
ATOM   4596  HN  LEU A 486     -15.905 -13.044   3.415  1.00 10.00      A   
ATOM   4597  CA  LEU A 486     -17.759 -13.152   2.418  1.00 10.00      A   
ATOM   4598  CB  LEU A 486     -18.023 -14.657   2.332  1.00 10.00      A   
ATOM   4599  CG  LEU A 486     -19.466 -15.089   2.073  1.00 10.00      A   
ATOM   4600  CD1 LEU A 486     -19.943 -14.590   0.719  1.00 10.00      A   
ATOM   4601  CD2 LEU A 486     -19.589 -16.603   2.159  1.00 10.00      A   
ATOM   4602  C   LEU A 486     -18.493 -12.557   3.614  1.00 10.00      A   
ATOM   4603  O   LEU A 486     -18.252 -12.953   4.758  1.00 10.00      A   
ATOM   4604  N   GLU A 487     -19.362 -11.592   3.346  1.00 10.00      A   
ATOM   4605  HN  GLU A 487     -19.498 -11.315   2.416  1.00 10.00      A   
ATOM   4606  CA  GLU A 487     -20.134 -10.940   4.392  1.00 10.00      A   
ATOM   4607  CB  GLU A 487     -19.872  -9.434   4.401  1.00 10.00      A   
ATOM   4608  CG  GLU A 487     -18.443  -9.048   4.744  1.00 10.00      A   
ATOM   4609  CD  GLU A 487     -18.313  -7.580   5.088  1.00 10.00      A   
ATOM   4610  OE1 GLU A 487     -19.003  -6.755   4.455  1.00 10.00      A   
ATOM   4611  OE2 GLU A 487     -17.521  -7.245   5.995  1.00 10.00      A   
ATOM   4612  C   GLU A 487     -21.615 -11.208   4.183  1.00 10.00      A   
ATOM   4613  O   GLU A 487     -22.186 -10.818   3.164  1.00 10.00      A   
ATOM   4614  N   ILE A 488     -22.230 -11.891   5.138  1.00 10.00      A   
ATOM   4615  HN  ILE A 488     -21.719 -12.182   5.931  1.00 10.00      A   
ATOM   4616  CA  ILE A 488     -23.644 -12.223   5.044  1.00 10.00      A   
ATOM   4617  CB  ILE A 488     -23.843 -13.738   4.813  1.00 10.00      A   
ATOM   4618  CG1 ILE A 488     -23.059 -14.205   3.581  1.00 10.00      A   
ATOM   4619  CG2 ILE A 488     -25.318 -14.064   4.654  1.00 10.00      A   
ATOM   4620  CD1 ILE A 488     -23.010 -15.707   3.418  1.00 10.00      A   
ATOM   4621  C   ILE A 488     -24.398 -11.807   6.305  1.00 10.00      A   
ATOM   4622  O   ILE A 488     -24.051 -12.218   7.415  1.00 10.00      A   
ATOM   4623  N   ARG A 489     -25.424 -10.986   6.133  1.00 10.00      A   
ATOM   4624  HN  ARG A 489     -25.648 -10.678   5.225  1.00 10.00      A   
ATOM   4625  CA  ARG A 489     -26.234 -10.534   7.254  1.00 10.00      A   
ATOM   4626  CB  ARG A 489     -25.940  -9.074   7.616  1.00 10.00      A   
ATOM   4627  CG  ARG A 489     -26.537  -8.052   6.665  1.00 10.00      A   
ATOM   4628  CD  ARG A 489     -26.649  -6.687   7.318  1.00 10.00      A   
ATOM   4629  NE  ARG A 489     -27.714  -6.635   8.319  1.00 10.00      A   
ATOM   4630  HE  ARG A 489     -28.356  -7.390   8.345  1.00 10.00      A   
ATOM   4631  CZ  ARG A 489     -27.877  -5.641   9.184  1.00 10.00      A   
ATOM   4632  NH1 ARG A 489     -27.047  -4.603   9.182  1.00 10.00      A   
ATOM   4633 HH11 ARG A 489     -26.261  -4.561   8.499  1.00 10.00      A   
ATOM   4634 HH12 ARG A 489     -27.180  -3.824   9.866  1.00 10.00      A   
ATOM   4635  NH2 ARG A 489     -28.875  -5.685  10.051  1.00 10.00      A   
ATOM   4636 HH21 ARG A 489     -29.015  -4.908  10.731  1.00 10.00      A   
ATOM   4637 HH22 ARG A 489     -29.530  -6.505  10.053  1.00 10.00      A   
ATOM   4638  C   ARG A 489     -27.714 -10.721   6.955  1.00 10.00      A   
ATOM   4639  O   ARG A 489     -28.155 -10.527   5.820  1.00 10.00      A   
ATOM   4640  N   ASP A 490     -28.464 -11.115   7.978  1.00 10.00      A   
ATOM   4641  HN  ASP A 490     -28.029 -11.271   8.845  1.00 10.00      A   
ATOM   4642  CA  ASP A 490     -29.907 -11.333   7.862  1.00 10.00      A   
ATOM   4643  CB  ASP A 490     -30.649 -10.020   7.580  1.00 10.00      A   
ATOM   4644  CG  ASP A 490     -30.762  -9.130   8.805  1.00 10.00      A   
ATOM   4645  OD1 ASP A 490     -31.724  -9.299   9.584  1.00 10.00      A   
ATOM   4646  OD2 ASP A 490     -29.888  -8.254   9.001  1.00 10.00      A   
ATOM   4647  C   ASP A 490     -30.237 -12.384   6.805  1.00 10.00      A   
ATOM   4648  O   ASP A 490     -30.877 -12.092   5.794  1.00 10.00      A   
ATOM   4649  N   CYS A 491     -29.801 -13.610   7.053  1.00 10.00      A   
ATOM   4650  HN  CYS A 491     -29.326 -13.789   7.890  1.00 10.00      A   
ATOM   4651  CA  CYS A 491     -30.029 -14.706   6.127  1.00 10.00      A   
ATOM   4652  CB  CYS A 491     -28.815 -14.895   5.208  1.00 10.00      A   
ATOM   4653  SG  CYS A 491     -28.659 -13.657   3.898  1.00 10.00      A   
ATOM   4654  HG  CYS A 491     -29.308 -14.113   2.832  1.00 10.00      A   
ATOM   4655  C   CYS A 491     -30.320 -15.999   6.884  1.00 10.00      A   
ATOM   4656  O   CYS A 491     -29.771 -16.231   7.962  1.00 10.00      A   
ATOM   4657  N   PRO A 492     -31.174 -16.863   6.314  1.00 10.00      A   
ATOM   4658  CA  PRO A 492     -31.553 -18.145   6.931  1.00 10.00      A   
ATOM   4659  CB  PRO A 492     -32.779 -18.562   6.113  1.00 10.00      A   
ATOM   4660  CG  PRO A 492     -32.546 -17.963   4.771  1.00 10.00      A   
ATOM   4661  CD  PRO A 492     -31.853 -16.653   5.020  1.00 10.00      A   
ATOM   4662  C   PRO A 492     -30.459 -19.210   6.807  1.00 10.00      A   
ATOM   4663  O   PRO A 492     -30.738 -20.363   6.481  1.00 10.00      A   
ATOM   4664  N   PHE A 493     -29.219 -18.821   7.065  1.00 10.00      A   
ATOM   4665  HN  PHE A 493     -29.055 -17.890   7.328  1.00 10.00      A   
ATOM   4666  CA  PHE A 493     -28.101 -19.747   6.986  1.00 10.00      A   
ATOM   4667  CB  PHE A 493     -26.876 -19.072   6.362  1.00 10.00      A   
ATOM   4668  CG  PHE A 493     -27.076 -18.619   4.943  1.00 10.00      A   
ATOM   4669  CD1 PHE A 493     -26.303 -17.597   4.418  1.00 10.00      A   
ATOM   4670  CD2 PHE A 493     -28.033 -19.211   4.135  1.00 10.00      A   
ATOM   4671  CE1 PHE A 493     -26.479 -17.172   3.117  1.00 10.00      A   
ATOM   4672  CE2 PHE A 493     -28.216 -18.791   2.832  1.00 10.00      A   
ATOM   4673  CZ  PHE A 493     -27.437 -17.770   2.325  1.00 10.00      A   
ATOM   4674  C   PHE A 493     -27.761 -20.268   8.372  1.00 10.00      A   
ATOM   4675  O   PHE A 493     -27.525 -19.485   9.294  1.00 10.00      A   
ATOM   4676  N   GLY A 494     -27.751 -21.584   8.517  1.00 10.00      A   
ATOM   4677  HN  GLY A 494     -27.939 -22.161   7.740  1.00 10.00      A   
ATOM   4678  CA  GLY A 494     -27.447 -22.182   9.798  1.00 10.00      A   
ATOM   4679  C   GLY A 494     -26.018 -22.665   9.879  1.00 10.00      A   
ATOM   4680  O   GLY A 494     -25.090 -21.955   9.491  1.00 10.00      A   
ATOM   4681  N   ASP A 495     -25.841 -23.875  10.381  1.00 10.00      A   
ATOM   4682  HN  ASP A 495     -26.624 -24.392  10.673  1.00 10.00      A   
ATOM   4683  CA  ASP A 495     -24.514 -24.465  10.512  1.00 10.00      A   
ATOM   4684  CB  ASP A 495     -24.251 -24.878  11.966  1.00 10.00      A   
ATOM   4685  CG  ASP A 495     -24.909 -26.192  12.363  1.00 10.00      A   
ATOM   4686  OD1 ASP A 495     -26.135 -26.336  12.172  1.00 10.00      A   
ATOM   4687  OD2 ASP A 495     -24.206 -27.083  12.885  1.00 10.00      A   
ATOM   4688  C   ASP A 495     -24.376 -25.671   9.594  1.00 10.00      A   
ATOM   4689  O   ASP A 495     -23.323 -26.308   9.533  1.00 10.00      A   
ATOM   4690  N   LYS A 496     -25.439 -25.954   8.858  1.00 10.00      A   
ATOM   4691  HN  LYS A 496     -26.224 -25.369   8.916  1.00 10.00      A   
ATOM   4692  CA  LYS A 496     -25.470 -27.097   7.950  1.00 10.00      A   
ATOM   4693  CB  LYS A 496     -26.861 -27.260   7.340  1.00 10.00      A   
ATOM   4694  CG  LYS A 496     -27.991 -27.210   8.355  1.00 10.00      A   
ATOM   4695  CD  LYS A 496     -29.347 -27.248   7.670  1.00 10.00      A   
ATOM   4696  CE  LYS A 496     -30.447 -26.735   8.587  1.00 10.00      A   
ATOM   4697  NZ  LYS A 496     -30.246 -25.308   8.962  1.00 10.00      A   
ATOM   4698  HZ1 LYS A 496     -31.156 -24.872   9.215  1.00 10.00      A   
ATOM   4699  HZ2 LYS A 496     -29.831 -24.777   8.162  1.00 10.00      A   
ATOM   4700  HZ3 LYS A 496     -29.605 -25.238   9.777  1.00 10.00      A   
ATOM   4701  C   LYS A 496     -24.423 -26.975   6.847  1.00 10.00      A   
ATOM   4702  O   LYS A 496     -23.662 -27.911   6.600  1.00 10.00      A   
ATOM   4703  N   ALA A 497     -24.380 -25.824   6.190  1.00 10.00      A   
ATOM   4704  HN  ALA A 497     -25.011 -25.109   6.429  1.00 10.00      A   
ATOM   4705  CA  ALA A 497     -23.423 -25.604   5.114  1.00 10.00      A   
ATOM   4706  CB  ALA A 497     -23.963 -24.595   4.114  1.00 10.00      A   
ATOM   4707  C   ALA A 497     -22.071 -25.151   5.655  1.00 10.00      A   
ATOM   4708  O   ALA A 497     -21.023 -25.486   5.097  1.00 10.00      A   
ATOM   4709  N   LEU A 498     -22.105 -24.384   6.737  1.00 10.00      A   
ATOM   4710  HN  LEU A 498     -22.976 -24.133   7.113  1.00 10.00      A   
ATOM   4711  CA  LEU A 498     -20.890 -23.879   7.365  1.00 10.00      A   
ATOM   4712  CB  LEU A 498     -21.244 -22.988   8.557  1.00 10.00      A   
ATOM   4713  CG  LEU A 498     -20.071 -22.343   9.292  1.00 10.00      A   
ATOM   4714  CD1 LEU A 498     -19.308 -21.400   8.374  1.00 10.00      A   
ATOM   4715  CD2 LEU A 498     -20.560 -21.619  10.537  1.00 10.00      A   
ATOM   4716  C   LEU A 498     -19.970 -25.014   7.803  1.00 10.00      A   
ATOM   4717  O   LEU A 498     -18.786 -25.031   7.467  1.00 10.00      A   
ATOM   4718  N   LEU A 499     -20.529 -25.984   8.515  1.00 10.00      A   
ATOM   4719  HN  LEU A 499     -21.490 -25.937   8.717  1.00 10.00      A   
ATOM   4720  CA  LEU A 499     -19.751 -27.120   8.999  1.00 10.00      A   
ATOM   4721  CB  LEU A 499     -20.370 -27.722  10.262  1.00 10.00      A   
ATOM   4722  CG  LEU A 499     -20.144 -26.934  11.553  1.00 10.00      A   
ATOM   4723  CD1 LEU A 499     -20.984 -27.509  12.679  1.00 10.00      A   
ATOM   4724  CD2 LEU A 499     -18.672 -26.936  11.931  1.00 10.00      A   
ATOM   4725  C   LEU A 499     -19.562 -28.182   7.920  1.00 10.00      A   
ATOM   4726  O   LEU A 499     -19.106 -29.293   8.198  1.00 10.00      A   
ATOM   4727  N   ALA A 500     -19.913 -27.839   6.689  1.00 10.00      A   
ATOM   4728  HN  ALA A 500     -20.288 -26.945   6.527  1.00 10.00      A   
ATOM   4729  CA  ALA A 500     -19.763 -28.751   5.567  1.00 10.00      A   
ATOM   4730  CB  ALA A 500     -21.088 -28.914   4.835  1.00 10.00      A   
ATOM   4731  C   ALA A 500     -18.697 -28.227   4.616  1.00 10.00      A   
ATOM   4732  O   ALA A 500     -18.321 -28.893   3.650  1.00 10.00      A   
ATOM   4733  N   ASN A 501     -18.213 -27.022   4.898  1.00 10.00      A   
ATOM   4734  HN  ASN A 501     -18.554 -26.540   5.682  1.00 10.00      A   
ATOM   4735  CA  ASN A 501     -17.192 -26.394   4.070  1.00 10.00      A   
ATOM   4736  CB  ASN A 501     -17.829 -25.419   3.077  1.00 10.00      A   
ATOM   4737  CG  ASN A 501     -18.204 -26.069   1.760  1.00 10.00      A   
ATOM   4738  OD1 ASN A 501     -17.364 -26.241   0.876  1.00 10.00      A   
ATOM   4739  ND2 ASN A 501     -19.473 -26.412   1.609  1.00 10.00      A   
ATOM   4740 HD21 ASN A 501     -20.094 -26.228   2.345  1.00 10.00      A   
ATOM   4741 HD22 ASN A 501     -19.742 -26.837   0.764  1.00 10.00      A   
ATOM   4742  C   ASN A 501     -16.177 -25.662   4.932  1.00 10.00      A   
ATOM   4743  O   ASN A 501     -15.697 -24.589   4.569  1.00 10.00      A   
ATOM   4744  N   ALA A 502     -15.839 -26.257   6.069  1.00 10.00      A   
ATOM   4745  HN  ALA A 502     -16.233 -27.131   6.285  1.00 10.00      A   
ATOM   4746  CA  ALA A 502     -14.883 -25.660   6.994  1.00 10.00      A   
ATOM   4747  CB  ALA A 502     -14.874 -26.413   8.317  1.00 10.00      A   
ATOM   4748  C   ALA A 502     -13.485 -25.612   6.380  1.00 10.00      A   
ATOM   4749  O   ALA A 502     -12.666 -24.764   6.733  1.00 10.00      A   
ATOM   4750  N   SER A 503     -13.230 -26.511   5.435  1.00 10.00      A   
ATOM   4751  HN  SER A 503     -13.932 -27.154   5.183  1.00 10.00      A   
ATOM   4752  CA  SER A 503     -11.940 -26.570   4.762  1.00 10.00      A   
ATOM   4753  CB  SER A 503     -11.810 -27.896   4.015  1.00 10.00      A   
ATOM   4754  OG  SER A 503     -12.333 -28.962   4.793  1.00 10.00      A   
ATOM   4755  HG  SER A 503     -13.186 -29.232   4.424  1.00 10.00      A   
ATOM   4756  C   SER A 503     -11.780 -25.399   3.792  1.00 10.00      A   
ATOM   4757  O   SER A 503     -10.666 -24.983   3.473  1.00 10.00      A   
ATOM   4758  N   LYS A 504     -12.906 -24.856   3.340  1.00 10.00      A   
ATOM   4759  HN  LYS A 504     -13.769 -25.217   3.644  1.00 10.00      A   
ATOM   4760  CA  LYS A 504     -12.897 -23.736   2.404  1.00 10.00      A   
ATOM   4761  CB  LYS A 504     -14.236 -23.652   1.658  1.00 10.00      A   
ATOM   4762  CG  LYS A 504     -14.178 -22.887   0.346  1.00 10.00      A   
ATOM   4763  CD  LYS A 504     -13.213 -23.547  -0.623  1.00 10.00      A   
ATOM   4764  CE  LYS A 504     -13.154 -22.803  -1.943  1.00 10.00      A   
ATOM   4765  NZ  LYS A 504     -12.088 -23.344  -2.821  1.00 10.00      A   
ATOM   4766  HZ1 LYS A 504     -11.153 -23.178  -2.393  1.00 10.00      A   
ATOM   4767  HZ2 LYS A 504     -12.117 -22.883  -3.753  1.00 10.00      A   
ATOM   4768  HZ3 LYS A 504     -12.216 -24.368  -2.948  1.00 10.00      A   
ATOM   4769  C   LYS A 504     -12.607 -22.428   3.134  1.00 10.00      A   
ATOM   4770  O   LYS A 504     -12.203 -21.432   2.528  1.00 10.00      A   
ATOM   4771  N   LEU A 505     -12.786 -22.449   4.449  1.00 10.00      A   
ATOM   4772  HN  LEU A 505     -13.080 -23.283   4.877  1.00 10.00      A   
ATOM   4773  CA  LEU A 505     -12.560 -21.273   5.275  1.00 10.00      A   
ATOM   4774  CB  LEU A 505     -13.177 -21.468   6.661  1.00 10.00      A   
ATOM   4775  CG  LEU A 505     -14.660 -21.854   6.699  1.00 10.00      A   
ATOM   4776  CD1 LEU A 505     -15.145 -21.961   8.136  1.00 10.00      A   
ATOM   4777  CD2 LEU A 505     -15.501 -20.849   5.923  1.00 10.00      A   
ATOM   4778  C   LEU A 505     -11.073 -20.943   5.392  1.00 10.00      A   
ATOM   4779  O   LEU A 505     -10.704 -19.792   5.618  1.00 10.00      A   
ATOM   4780  N   GLU A 506     -10.225 -21.958   5.232  1.00 10.00      A   
ATOM   4781  HN  GLU A 506     -10.584 -22.855   5.062  1.00 10.00      A   
ATOM   4782  CA  GLU A 506      -8.774 -21.774   5.315  1.00 10.00      A   
ATOM   4783  CB  GLU A 506      -8.060 -23.128   5.321  1.00 10.00      A   
ATOM   4784  CG  GLU A 506      -8.027 -23.831   6.668  1.00 10.00      A   
ATOM   4785  CD  GLU A 506      -7.013 -24.958   6.700  1.00 10.00      A   
ATOM   4786  OE1 GLU A 506      -6.972 -25.748   5.734  1.00 10.00      A   
ATOM   4787  OE2 GLU A 506      -6.251 -25.061   7.684  1.00 10.00      A   
ATOM   4788  C   GLU A 506      -8.252 -20.933   4.149  1.00 10.00      A   
ATOM   4789  O   GLU A 506      -7.312 -20.147   4.297  1.00 10.00      A   
ATOM   4790  N   THR A 507      -8.867 -21.108   2.990  1.00 10.00      A   
ATOM   4791  HN  THR A 507      -9.607 -21.749   2.934  1.00 10.00      A   
ATOM   4792  CA  THR A 507      -8.472 -20.389   1.791  1.00 10.00      A   
ATOM   4793  CB  THR A 507      -9.001 -21.121   0.546  1.00 10.00      A   
ATOM   4794  OG1 THR A 507     -10.017 -22.053   0.956  1.00 10.00      A   
ATOM   4795  HG1 THR A 507     -10.863 -21.591   1.028  1.00 10.00      A   
ATOM   4796  CG2 THR A 507      -7.875 -21.877  -0.145  1.00 10.00      A   
ATOM   4797  C   THR A 507      -8.990 -18.947   1.796  1.00 10.00      A   
ATOM   4798  O   THR A 507      -8.535 -18.109   1.015  1.00 10.00      A   
ATOM   4799  N   MET A 508      -9.933 -18.661   2.688  1.00 10.00      A   
ATOM   4800  HN  MET A 508     -10.235 -19.362   3.303  1.00 10.00      A   
ATOM   4801  CA  MET A 508     -10.517 -17.330   2.789  1.00 10.00      A   
ATOM   4802  CB  MET A 508     -12.014 -17.420   3.084  1.00 10.00      A   
ATOM   4803  CG  MET A 508     -12.852 -17.877   1.906  1.00 10.00      A   
ATOM   4804  SD  MET A 508     -14.616 -17.768   2.236  1.00 10.00      A   
ATOM   4805  CE  MET A 508     -14.746 -16.067   2.778  1.00 10.00      A   
ATOM   4806  C   MET A 508      -9.829 -16.509   3.870  1.00 10.00      A   
ATOM   4807  O   MET A 508      -9.302 -17.056   4.837  1.00 10.00      A   
ATOM   4808  N   ARG A 509      -9.835 -15.195   3.703  1.00 10.00      A   
ATOM   4809  HN  ARG A 509     -10.273 -14.816   2.911  1.00 10.00      A   
ATOM   4810  CA  ARG A 509      -9.216 -14.302   4.671  1.00 10.00      A   
ATOM   4811  CB  ARG A 509      -8.961 -12.916   4.063  1.00 10.00      A   
ATOM   4812  CG  ARG A 509      -8.322 -11.925   5.031  1.00 10.00      A   
ATOM   4813  CD  ARG A 509      -8.842 -10.506   4.829  1.00 10.00      A   
ATOM   4814  NE  ARG A 509      -8.194  -9.823   3.708  1.00 10.00      A   
ATOM   4815  HE  ARG A 509      -7.496 -10.320   3.224  1.00 10.00      A   
ATOM   4816  CZ  ARG A 509      -8.481  -8.575   3.311  1.00 10.00      A   
ATOM   4817  NH1 ARG A 509      -9.403  -7.857   3.945  1.00 10.00      A   
ATOM   4818 HH11 ARG A 509      -9.914  -8.256   4.756  1.00 10.00      A   
ATOM   4819 HH12 ARG A 509      -9.618  -6.871   3.630  1.00 10.00      A   
ATOM   4820  NH2 ARG A 509      -7.834  -8.051   2.282  1.00 10.00      A   
ATOM   4821 HH21 ARG A 509      -8.061  -7.078   1.953  1.00 10.00      A   
ATOM   4822 HH22 ARG A 509      -7.098  -8.595   1.788  1.00 10.00      A   
ATOM   4823  C   ARG A 509     -10.089 -14.173   5.914  1.00 10.00      A   
ATOM   4824  O   ARG A 509      -9.617 -14.359   7.036  1.00 10.00      A   
ATOM   4825  N   SER A 510     -11.365 -13.877   5.702  1.00 10.00      A   
ATOM   4826  HN  SER A 510     -11.690 -13.773   4.785  1.00 10.00      A   
ATOM   4827  CA  SER A 510     -12.296 -13.709   6.805  1.00 10.00      A   
ATOM   4828  CB  SER A 510     -12.124 -12.314   7.423  1.00 10.00      A   
ATOM   4829  OG  SER A 510     -11.668 -11.377   6.453  1.00 10.00      A   
ATOM   4830  HG  SER A 510     -11.945 -10.489   6.708  1.00 10.00      A   
ATOM   4831  C   SER A 510     -13.743 -13.916   6.363  1.00 10.00      A   
ATOM   4832  O   SER A 510     -14.133 -13.533   5.254  1.00 10.00      A   
ATOM   4833  N   LEU A 511     -14.523 -14.541   7.233  1.00 10.00      A   
ATOM   4834  HN  LEU A 511     -14.133 -14.845   8.087  1.00 10.00      A   
ATOM   4835  CA  LEU A 511     -15.932 -14.795   6.982  1.00 10.00      A   
ATOM   4836  CB  LEU A 511     -16.220 -16.300   7.003  1.00 10.00      A   
ATOM   4837  CG  LEU A 511     -17.695 -16.710   7.038  1.00 10.00      A   
ATOM   4838  CD1 LEU A 511     -18.426 -16.224   5.798  1.00 10.00      A   
ATOM   4839  CD2 LEU A 511     -17.827 -18.215   7.180  1.00 10.00      A   
ATOM   4840  C   LEU A 511     -16.766 -14.083   8.040  1.00 10.00      A   
ATOM   4841  O   LEU A 511     -16.549 -14.267   9.242  1.00 10.00      A   
ATOM   4842  N   TRP A 512     -17.706 -13.262   7.597  1.00 10.00      A   
ATOM   4843  HN  TRP A 512     -17.842 -13.162   6.625  1.00 10.00      A   
ATOM   4844  CA  TRP A 512     -18.553 -12.513   8.514  1.00 10.00      A   
ATOM   4845  CB  TRP A 512     -18.373 -11.007   8.296  1.00 10.00      A   
ATOM   4846  CG  TRP A 512     -19.375 -10.169   9.032  1.00 10.00      A   
ATOM   4847  CD1 TRP A 512     -20.473  -9.563   8.502  1.00 10.00      A   
ATOM   4848  CD2 TRP A 512     -19.374  -9.849  10.429  1.00 10.00      A   
ATOM   4849  NE1 TRP A 512     -21.160  -8.890   9.478  1.00 10.00      A   
ATOM   4850  HE1 TRP A 512     -21.987  -8.379   9.341  1.00 10.00      A   
ATOM   4851  CE2 TRP A 512     -20.505  -9.045  10.670  1.00 10.00      A   
ATOM   4852  CE3 TRP A 512     -18.530 -10.163  11.499  1.00 10.00      A   
ATOM   4853  CZ2 TRP A 512     -20.812  -8.552  11.934  1.00 10.00      A   
ATOM   4854  CZ3 TRP A 512     -18.837  -9.672  12.752  1.00 10.00      A   
ATOM   4855  CH2 TRP A 512     -19.969  -8.876  12.959  1.00 10.00      A   
ATOM   4856  C   TRP A 512     -20.019 -12.901   8.366  1.00 10.00      A   
ATOM   4857  O   TRP A 512     -20.588 -12.813   7.276  1.00 10.00      A   
ATOM   4858  N   MET A 513     -20.627 -13.329   9.465  1.00 10.00      A   
ATOM   4859  HN  MET A 513     -20.119 -13.381  10.304  1.00 10.00      A   
ATOM   4860  CA  MET A 513     -22.031 -13.720   9.462  1.00 10.00      A   
ATOM   4861  CB  MET A 513     -22.172 -15.244   9.542  1.00 10.00      A   
ATOM   4862  CG  MET A 513     -21.547 -16.001   8.380  1.00 10.00      A   
ATOM   4863  SD  MET A 513     -21.729 -17.791   8.533  1.00 10.00      A   
ATOM   4864  CE  MET A 513     -23.490 -17.982   8.263  1.00 10.00      A   
ATOM   4865  C   MET A 513     -22.766 -13.060  10.626  1.00 10.00      A   
ATOM   4866  O   MET A 513     -22.335 -13.150  11.778  1.00 10.00      A   
ATOM   4867  N   SER A 514     -23.865 -12.386  10.327  1.00 10.00      A   
ATOM   4868  HN  SER A 514     -24.162 -12.340   9.390  1.00 10.00      A   
ATOM   4869  CA  SER A 514     -24.652 -11.721  11.354  1.00 10.00      A   
ATOM   4870  CB  SER A 514     -24.350 -10.223  11.353  1.00 10.00      A   
ATOM   4871  OG  SER A 514     -23.792  -9.826  10.111  1.00 10.00      A   
ATOM   4872  HG  SER A 514     -23.113 -10.457   9.849  1.00 10.00      A   
ATOM   4873  C   SER A 514     -26.139 -11.954  11.125  1.00 10.00      A   
ATOM   4874  O   SER A 514     -26.590 -12.010   9.980  1.00 10.00      A   
ATOM   4875  N   SER A 515     -26.890 -12.104  12.216  1.00 10.00      A   
ATOM   4876  HN  SER A 515     -26.457 -12.073  13.100  1.00 10.00      A   
ATOM   4877  CA  SER A 515     -28.332 -12.328  12.143  1.00 10.00      A   
ATOM   4878  CB  SER A 515     -29.046 -11.083  11.603  1.00 10.00      A   
ATOM   4879  OG  SER A 515     -28.538  -9.903  12.206  1.00 10.00      A   
ATOM   4880  HG  SER A 515     -27.951 -10.143  12.936  1.00 10.00      A   
ATOM   4881  C   SER A 515     -28.655 -13.547  11.286  1.00 10.00      A   
ATOM   4882  O   SER A 515     -29.377 -13.450  10.293  1.00 10.00      A   
ATOM   4883  N   CYS A 516     -28.103 -14.687  11.669  1.00 10.00      A   
ATOM   4884  HN  CYS A 516     -27.539 -14.704  12.474  1.00 10.00      A   
ATOM   4885  CA  CYS A 516     -28.325 -15.925  10.937  1.00 10.00      A   
ATOM   4886  CB  CYS A 516     -27.026 -16.377  10.262  1.00 10.00      A   
ATOM   4887  SG  CYS A 516     -26.275 -15.132   9.185  1.00 10.00      A   
ATOM   4888  HG  CYS A 516     -26.783 -13.951   9.514  1.00 10.00      A   
ATOM   4889  C   CYS A 516     -28.854 -17.004  11.875  1.00 10.00      A   
ATOM   4890  O   CYS A 516     -29.334 -16.700  12.969  1.00 10.00      A   
ATOM   4891  N   SER A 517     -28.771 -18.252  11.449  1.00 10.00      A   
ATOM   4892  HN  SER A 517     -28.392 -18.434  10.560  1.00 10.00      A   
ATOM   4893  CA  SER A 517     -29.239 -19.369  12.251  1.00 10.00      A   
ATOM   4894  CB  SER A 517     -30.161 -20.256  11.410  1.00 10.00      A   
ATOM   4895  OG  SER A 517     -30.880 -19.493  10.457  1.00 10.00      A   
ATOM   4896  HG  SER A 517     -31.568 -18.993  10.907  1.00 10.00      A   
ATOM   4897  C   SER A 517     -28.057 -20.194  12.761  1.00 10.00      A   
ATOM   4898  O   SER A 517     -28.162 -21.407  12.939  1.00 10.00      A   
ATOM   4899  N   VAL A 518     -26.933 -19.533  13.003  1.00 10.00      A   
ATOM   4900  HN  VAL A 518     -26.907 -18.561  12.870  1.00 10.00      A   
ATOM   4901  CA  VAL A 518     -25.742 -20.219  13.483  1.00 10.00      A   
ATOM   4902  CB  VAL A 518     -24.466 -19.403  13.198  1.00 10.00      A   
ATOM   4903  CG1 VAL A 518     -23.223 -20.196  13.571  1.00 10.00      A   
ATOM   4904  CG2 VAL A 518     -24.415 -18.977  11.738  1.00 10.00      A   
ATOM   4905  C   VAL A 518     -25.854 -20.487  14.979  1.00 10.00      A   
ATOM   4906  O   VAL A 518     -25.768 -19.566  15.793  1.00 10.00      A   
ATOM   4907  N   SER A 519     -26.072 -21.746  15.329  1.00 10.00      A   
ATOM   4908  HN  SER A 519     -26.153 -22.430  14.631  1.00 10.00      A   
ATOM   4909  CA  SER A 519     -26.201 -22.149  16.717  1.00 10.00      A   
ATOM   4910  CB  SER A 519     -26.626 -23.616  16.773  1.00 10.00      A   
ATOM   4911  OG  SER A 519     -26.499 -24.218  15.493  1.00 10.00      A   
ATOM   4912  HG  SER A 519     -26.183 -25.125  15.594  1.00 10.00      A   
ATOM   4913  C   SER A 519     -24.891 -21.944  17.479  1.00 10.00      A   
ATOM   4914  O   SER A 519     -23.803 -22.027  16.898  1.00 10.00      A   
ATOM   4915  N   PHE A 520     -25.001 -21.676  18.779  1.00 10.00      A   
ATOM   4916  HN  PHE A 520     -25.897 -21.619  19.182  1.00 10.00      A   
ATOM   4917  CA  PHE A 520     -23.831 -21.467  19.624  1.00 10.00      A   
ATOM   4918  CB  PHE A 520     -24.249 -21.104  21.056  1.00 10.00      A   
ATOM   4919  CG  PHE A 520     -23.120 -21.135  22.051  1.00 10.00      A   
ATOM   4920  CD1 PHE A 520     -21.992 -20.352  21.870  1.00 10.00      A   
ATOM   4921  CD2 PHE A 520     -23.189 -21.956  23.165  1.00 10.00      A   
ATOM   4922  CE1 PHE A 520     -20.951 -20.386  22.779  1.00 10.00      A   
ATOM   4923  CE2 PHE A 520     -22.154 -21.995  24.078  1.00 10.00      A   
ATOM   4924  CZ  PHE A 520     -21.034 -21.211  23.884  1.00 10.00      A   
ATOM   4925  C   PHE A 520     -22.945 -22.708  19.628  1.00 10.00      A   
ATOM   4926  O   PHE A 520     -21.718 -22.607  19.595  1.00 10.00      A   
ATOM   4927  N   GLY A 521     -23.580 -23.874  19.653  1.00 10.00      A   
ATOM   4928  HN  GLY A 521     -24.563 -23.886  19.676  1.00 10.00      A   
ATOM   4929  CA  GLY A 521     -22.844 -25.125  19.654  1.00 10.00      A   
ATOM   4930  C   GLY A 521     -21.983 -25.279  18.421  1.00 10.00      A   
ATOM   4931  O   GLY A 521     -20.853 -25.763  18.499  1.00 10.00      A   
ATOM   4932  N   ALA A 522     -22.513 -24.833  17.289  1.00 10.00      A   
ATOM   4933  HN  ALA A 522     -23.409 -24.437  17.311  1.00 10.00      A   
ATOM   4934  CA  ALA A 522     -21.810 -24.908  16.015  1.00 10.00      A   
ATOM   4935  CB  ALA A 522     -22.708 -24.404  14.900  1.00 10.00      A   
ATOM   4936  C   ALA A 522     -20.527 -24.091  16.052  1.00 10.00      A   
ATOM   4937  O   ALA A 522     -19.515 -24.486  15.479  1.00 10.00      A   
ATOM   4938  N   CYS A 523     -20.577 -22.956  16.739  1.00 10.00      A   
ATOM   4939  HN  CYS A 523     -21.413 -22.706  17.183  1.00 10.00      A   
ATOM   4940  CA  CYS A 523     -19.418 -22.080  16.859  1.00 10.00      A   
ATOM   4941  CB  CYS A 523     -19.813 -20.780  17.561  1.00 10.00      A   
ATOM   4942  SG  CYS A 523     -21.264 -19.963  16.853  1.00 10.00      A   
ATOM   4943  HG  CYS A 523     -22.190 -20.887  16.619  1.00 10.00      A   
ATOM   4944  C   CYS A 523     -18.293 -22.781  17.621  1.00 10.00      A   
ATOM   4945  O   CYS A 523     -17.110 -22.601  17.319  1.00 10.00      A   
ATOM   4946  N   LYS A 524     -18.671 -23.592  18.603  1.00 10.00      A   
ATOM   4947  HN  LYS A 524     -19.625 -23.697  18.793  1.00 10.00      A   
ATOM   4948  CA  LYS A 524     -17.699 -24.332  19.396  1.00 10.00      A   
ATOM   4949  CB  LYS A 524     -18.338 -24.867  20.677  1.00 10.00      A   
ATOM   4950  CG  LYS A 524     -18.806 -23.795  21.648  1.00 10.00      A   
ATOM   4951  CD  LYS A 524     -19.143 -24.400  23.003  1.00 10.00      A   
ATOM   4952  CE  LYS A 524     -20.279 -25.405  22.896  1.00 10.00      A   
ATOM   4953  NZ  LYS A 524     -20.383 -26.260  24.108  1.00 10.00      A   
ATOM   4954  HZ1 LYS A 524     -19.545 -26.874  24.192  1.00 10.00      A   
ATOM   4955  HZ2 LYS A 524     -21.234 -26.865  24.049  1.00 10.00      A   
ATOM   4956  HZ3 LYS A 524     -20.452 -25.668  24.959  1.00 10.00      A   
ATOM   4957  C   LYS A 524     -17.129 -25.487  18.580  1.00 10.00      A   
ATOM   4958  O   LYS A 524     -15.910 -25.678  18.514  1.00 10.00      A   
ATOM   4959  N   LEU A 525     -18.023 -26.228  17.932  1.00 10.00      A   
ATOM   4960  HN  LEU A 525     -18.977 -26.001  18.013  1.00 10.00      A   
ATOM   4961  CA  LEU A 525     -17.636 -27.370  17.112  1.00 10.00      A   
ATOM   4962  CB  LEU A 525     -18.875 -28.079  16.564  1.00 10.00      A   
ATOM   4963  CG  LEU A 525     -18.654 -29.481  16.000  1.00 10.00      A   
ATOM   4964  CD1 LEU A 525     -18.303 -30.461  17.113  1.00 10.00      A   
ATOM   4965  CD2 LEU A 525     -19.884 -29.947  15.238  1.00 10.00      A   
ATOM   4966  C   LEU A 525     -16.724 -26.938  15.969  1.00 10.00      A   
ATOM   4967  O   LEU A 525     -15.792 -27.654  15.603  1.00 10.00      A   
ATOM   4968  N   LEU A 526     -16.995 -25.764  15.410  1.00 10.00      A   
ATOM   4969  HN  LEU A 526     -17.764 -25.243  15.735  1.00 10.00      A   
ATOM   4970  CA  LEU A 526     -16.191 -25.233  14.317  1.00 10.00      A   
ATOM   4971  CB  LEU A 526     -16.809 -23.940  13.776  1.00 10.00      A   
ATOM   4972  CG  LEU A 526     -16.080 -23.270  12.607  1.00 10.00      A   
ATOM   4973  CD1 LEU A 526     -16.049 -24.181  11.389  1.00 10.00      A   
ATOM   4974  CD2 LEU A 526     -16.730 -21.941  12.268  1.00 10.00      A   
ATOM   4975  C   LEU A 526     -14.763 -24.982  14.783  1.00 10.00      A   
ATOM   4976  O   LEU A 526     -13.802 -25.322  14.090  1.00 10.00      A   
ATOM   4977  N   GLY A 527     -14.631 -24.399  15.971  1.00 10.00      A   
ATOM   4978  HN  GLY A 527     -15.434 -24.163  16.483  1.00 10.00      A   
ATOM   4979  CA  GLY A 527     -13.319 -24.116  16.518  1.00 10.00      A   
ATOM   4980  C   GLY A 527     -12.551 -25.388  16.814  1.00 10.00      A   
ATOM   4981  O   GLY A 527     -11.343 -25.464  16.588  1.00 10.00      A   
ATOM   4982  N   GLN A 528     -13.268 -26.391  17.307  1.00 10.00      A   
ATOM   4983  HN  GLN A 528     -14.227 -26.253  17.462  1.00 10.00      A   
ATOM   4984  CA  GLN A 528     -12.678 -27.685  17.633  1.00 10.00      A   
ATOM   4985  CB  GLN A 528     -13.667 -28.531  18.447  1.00 10.00      A   
ATOM   4986  CG  GLN A 528     -13.790 -28.114  19.905  1.00 10.00      A   
ATOM   4987  CD  GLN A 528     -12.555 -28.453  20.720  1.00 10.00      A   
ATOM   4988  OE1 GLN A 528     -11.861 -29.431  20.439  1.00 10.00      A   
ATOM   4989  NE2 GLN A 528     -12.266 -27.646  21.726  1.00 10.00      A   
ATOM   4990 HE21 GLN A 528     -12.857 -26.879  21.891  1.00 10.00      A   
ATOM   4991 HE22 GLN A 528     -11.479 -27.852  22.272  1.00 10.00      A   
ATOM   4992  C   GLN A 528     -12.265 -28.430  16.365  1.00 10.00      A   
ATOM   4993  O   GLN A 528     -11.397 -29.301  16.398  1.00 10.00      A   
ATOM   4994  N   LYS A 529     -12.895 -28.085  15.250  1.00 10.00      A   
ATOM   4995  HN  LYS A 529     -13.590 -27.395  15.287  1.00 10.00      A   
ATOM   4996  CA  LYS A 529     -12.587 -28.718  13.976  1.00 10.00      A   
ATOM   4997  CB  LYS A 529     -13.801 -28.672  13.047  1.00 10.00      A   
ATOM   4998  CG  LYS A 529     -13.663 -29.554  11.819  1.00 10.00      A   
ATOM   4999  CD  LYS A 529     -14.907 -29.497  10.951  1.00 10.00      A   
ATOM   5000  CE  LYS A 529     -14.886 -30.587   9.895  1.00 10.00      A   
ATOM   5001  NZ  LYS A 529     -15.012 -31.941  10.494  1.00 10.00      A   
ATOM   5002  HZ1 LYS A 529     -15.979 -32.087  10.851  1.00 10.00      A   
ATOM   5003  HZ2 LYS A 529     -14.346 -32.047  11.284  1.00 10.00      A   
ATOM   5004  HZ3 LYS A 529     -14.805 -32.669   9.781  1.00 10.00      A   
ATOM   5005  C   LYS A 529     -11.402 -28.035  13.306  1.00 10.00      A   
ATOM   5006  O   LYS A 529     -10.488 -28.696  12.805  1.00 10.00      A   
ATOM   5007  N   MET A 530     -11.423 -26.709  13.299  1.00 10.00      A   
ATOM   5008  HN  MET A 530     -12.178 -26.237  13.719  1.00 10.00      A   
ATOM   5009  CA  MET A 530     -10.353 -25.933  12.685  1.00 10.00      A   
ATOM   5010  CB  MET A 530     -10.896 -25.059  11.546  1.00 10.00      A   
ATOM   5011  CG  MET A 530     -11.771 -25.798  10.541  1.00 10.00      A   
ATOM   5012  SD  MET A 530     -10.946 -27.215   9.781  1.00 10.00      A   
ATOM   5013  CE  MET A 530      -9.605 -26.411   8.907  1.00 10.00      A   
ATOM   5014  C   MET A 530      -9.638 -25.066  13.722  1.00 10.00      A   
ATOM   5015  O   MET A 530     -10.094 -23.969  14.047  1.00 10.00      A   
ATOM   5016  N   PRO A 531      -8.499 -25.546  14.248  1.00 10.00      A   
ATOM   5017  CA  PRO A 531      -7.717 -24.819  15.256  1.00 10.00      A   
ATOM   5018  CB  PRO A 531      -6.866 -25.921  15.881  1.00 10.00      A   
ATOM   5019  CG  PRO A 531      -6.652 -26.895  14.774  1.00 10.00      A   
ATOM   5020  CD  PRO A 531      -7.888 -26.845  13.913  1.00 10.00      A   
ATOM   5021  C   PRO A 531      -6.821 -23.752  14.632  1.00 10.00      A   
ATOM   5022  O   PRO A 531      -6.094 -23.049  15.333  1.00 10.00      A   
ATOM   5023  N   LYS A 532      -6.878 -23.633  13.310  1.00 10.00      A   
ATOM   5024  HN  LYS A 532      -7.481 -24.219  12.806  1.00 10.00      A   
ATOM   5025  CA  LYS A 532      -6.073 -22.645  12.597  1.00 10.00      A   
ATOM   5026  CB  LYS A 532      -5.519 -23.221  11.290  1.00 10.00      A   
ATOM   5027  CG  LYS A 532      -4.391 -24.223  11.466  1.00 10.00      A   
ATOM   5028  CD  LYS A 532      -3.602 -24.379  10.175  1.00 10.00      A   
ATOM   5029  CE  LYS A 532      -2.414 -25.313  10.345  1.00 10.00      A   
ATOM   5030  NZ  LYS A 532      -2.816 -26.742  10.288  1.00 10.00      A   
ATOM   5031  HZ1 LYS A 532      -3.235 -26.960   9.361  1.00 10.00      A   
ATOM   5032  HZ2 LYS A 532      -3.517 -26.945  11.026  1.00 10.00      A   
ATOM   5033  HZ3 LYS A 532      -1.988 -27.355  10.439  1.00 10.00      A   
ATOM   5034  C   LYS A 532      -6.886 -21.393  12.302  1.00 10.00      A   
ATOM   5035  O   LYS A 532      -6.402 -20.462  11.660  1.00 10.00      A   
ATOM   5036  N   LEU A 533      -8.122 -21.375  12.775  1.00 10.00      A   
ATOM   5037  HN  LEU A 533      -8.445 -22.136  13.306  1.00 10.00      A   
ATOM   5038  CA  LEU A 533      -9.004 -20.240  12.551  1.00 10.00      A   
ATOM   5039  CB  LEU A 533     -10.118 -20.602  11.560  1.00 10.00      A   
ATOM   5040  CG  LEU A 533      -9.738 -20.591  10.077  1.00 10.00      A   
ATOM   5041  CD1 LEU A 533      -9.173 -21.935   9.646  1.00 10.00      A   
ATOM   5042  CD2 LEU A 533     -10.931 -20.201   9.220  1.00 10.00      A   
ATOM   5043  C   LEU A 533      -9.613 -19.767  13.862  1.00 10.00      A   
ATOM   5044  O   LEU A 533     -10.010 -20.576  14.698  1.00 10.00      A   
ATOM   5045  N   ASN A 534      -9.679 -18.461  14.036  1.00 10.00      A   
ATOM   5046  HN  ASN A 534      -9.355 -17.864  13.322  1.00 10.00      A   
ATOM   5047  CA  ASN A 534     -10.244 -17.884  15.243  1.00 10.00      A   
ATOM   5048  CB  ASN A 534      -9.571 -16.550  15.582  1.00 10.00      A   
ATOM   5049  CG  ASN A 534      -8.248 -16.702  16.315  1.00 10.00      A   
ATOM   5050  OD1 ASN A 534      -7.938 -17.761  16.862  1.00 10.00      A   
ATOM   5051  ND2 ASN A 534      -7.462 -15.632  16.351  1.00 10.00      A   
ATOM   5052 HD21 ASN A 534      -7.771 -14.809  15.913  1.00 10.00      A   
ATOM   5053 HD22 ASN A 534      -6.599 -15.704  16.820  1.00 10.00      A   
ATOM   5054  C   ASN A 534     -11.741 -17.671  15.075  1.00 10.00      A   
ATOM   5055  O   ASN A 534     -12.173 -16.797  14.322  1.00 10.00      A   
ATOM   5056  N   VAL A 535     -12.527 -18.483  15.758  1.00 10.00      A   
ATOM   5057  HN  VAL A 535     -12.123 -19.162  16.336  1.00 10.00      A   
ATOM   5058  CA  VAL A 535     -13.978 -18.378  15.691  1.00 10.00      A   
ATOM   5059  CB  VAL A 535     -14.652 -19.759  15.823  1.00 10.00      A   
ATOM   5060  CG1 VAL A 535     -16.138 -19.667  15.505  1.00 10.00      A   
ATOM   5061  CG2 VAL A 535     -13.964 -20.783  14.931  1.00 10.00      A   
ATOM   5062  C   VAL A 535     -14.463 -17.478  16.818  1.00 10.00      A   
ATOM   5063  O   VAL A 535     -14.792 -17.951  17.905  1.00 10.00      A   
ATOM   5064  N   GLU A 536     -14.478 -16.185  16.562  1.00 10.00      A   
ATOM   5065  HN  GLU A 536     -14.212 -15.868  15.668  1.00 10.00      A   
ATOM   5066  CA  GLU A 536     -14.897 -15.219  17.563  1.00 10.00      A   
ATOM   5067  CB  GLU A 536     -14.120 -13.913  17.410  1.00 10.00      A   
ATOM   5068  CG  GLU A 536     -12.624 -14.056  17.639  1.00 10.00      A   
ATOM   5069  CD  GLU A 536     -11.908 -12.722  17.656  1.00 10.00      A   
ATOM   5070  OE1 GLU A 536     -12.583 -11.677  17.569  1.00 10.00      A   
ATOM   5071  OE2 GLU A 536     -10.663 -12.709  17.761  1.00 10.00      A   
ATOM   5072  C   GLU A 536     -16.397 -14.959  17.515  1.00 10.00      A   
ATOM   5073  O   GLU A 536     -16.931 -14.483  16.509  1.00 10.00      A   
ATOM   5074  N   VAL A 537     -17.070 -15.284  18.605  1.00 10.00      A   
ATOM   5075  HN  VAL A 537     -16.582 -15.672  19.367  1.00 10.00      A   
ATOM   5076  CA  VAL A 537     -18.504 -15.082  18.716  1.00 10.00      A   
ATOM   5077  CB  VAL A 537     -19.157 -16.199  19.557  1.00 10.00      A   
ATOM   5078  CG1 VAL A 537     -20.663 -16.009  19.627  1.00 10.00      A   
ATOM   5079  CG2 VAL A 537     -18.814 -17.568  18.990  1.00 10.00      A   
ATOM   5080  C   VAL A 537     -18.781 -13.737  19.378  1.00 10.00      A   
ATOM   5081  O   VAL A 537     -18.260 -13.454  20.457  1.00 10.00      A   
ATOM   5082  N   ILE A 538     -19.593 -12.913  18.729  1.00 10.00      A   
ATOM   5083  HN  ILE A 538     -19.994 -13.204  17.880  1.00 10.00      A   
ATOM   5084  CA  ILE A 538     -19.927 -11.598  19.259  1.00 10.00      A   
ATOM   5085  CB  ILE A 538     -19.695 -10.465  18.230  1.00 10.00      A   
ATOM   5086  CG1 ILE A 538     -18.330 -10.612  17.554  1.00 10.00      A   
ATOM   5087  CG2 ILE A 538     -19.813  -9.099  18.897  1.00 10.00      A   
ATOM   5088  CD1 ILE A 538     -18.381 -11.315  16.214  1.00 10.00      A   
ATOM   5089  C   ILE A 538     -21.379 -11.567  19.715  1.00 10.00      A   
ATOM   5090  O   ILE A 538     -22.300 -11.461  18.894  1.00 10.00      A   
ATOM   5091  N   ASP A 539     -21.575 -11.666  21.019  1.00 10.00      A   
ATOM   5092  HN  ASP A 539     -20.797 -11.735  21.615  1.00 10.00      A   
ATOM   5093  CA  ASP A 539     -22.910 -11.649  21.598  1.00 10.00      A   
ATOM   5094  CB  ASP A 539     -23.286 -13.030  22.136  1.00 10.00      A   
ATOM   5095  CG  ASP A 539     -24.776 -13.303  22.062  1.00 10.00      A   
ATOM   5096  OD1 ASP A 539     -25.179 -14.217  21.306  1.00 10.00      A   
ATOM   5097  OD2 ASP A 539     -25.550 -12.615  22.761  1.00 10.00      A   
ATOM   5098  C   ASP A 539     -22.977 -10.608  22.707  1.00 10.00      A   
ATOM   5099  O   ASP A 539     -22.112 -10.563  23.586  1.00 10.00      A   
ATOM   5100  N   GLU A 540     -23.992  -9.764  22.658  1.00 10.00      A   
ATOM   5101  HN  GLU A 540     -24.660  -9.851  21.935  1.00 10.00      A   
ATOM   5102  CA  GLU A 540     -24.148  -8.713  23.649  1.00 10.00      A   
ATOM   5103  CB  GLU A 540     -24.729  -7.451  23.007  1.00 10.00      A   
ATOM   5104  CG  GLU A 540     -23.920  -6.920  21.836  1.00 10.00      A   
ATOM   5105  CD  GLU A 540     -24.551  -5.695  21.210  1.00 10.00      A   
ATOM   5106  OE1 GLU A 540     -25.762  -5.741  20.898  1.00 10.00      A   
ATOM   5107  OE2 GLU A 540     -23.846  -4.682  21.030  1.00 10.00      A   
ATOM   5108  C   GLU A 540     -25.024  -9.155  24.813  1.00 10.00      A   
ATOM   5109  O   GLU A 540     -25.133  -8.447  25.817  1.00 10.00      A   
ATOM   5110  N   ARG A 541     -25.626 -10.332  24.698  1.00 10.00      A   
ATOM   5111  HN  ARG A 541     -25.473 -10.878  23.889  1.00 10.00      A   
ATOM   5112  CA  ARG A 541     -26.500 -10.841  25.749  1.00 10.00      A   
ATOM   5113  CB  ARG A 541     -27.653 -11.653  25.161  1.00 10.00      A   
ATOM   5114  CG  ARG A 541     -28.573 -10.835  24.274  1.00 10.00      A   
ATOM   5115  CD  ARG A 541     -28.436 -11.234  22.818  1.00 10.00      A   
ATOM   5116  NE  ARG A 541     -29.464 -12.190  22.419  1.00 10.00      A   
ATOM   5117  HE  ARG A 541     -30.403 -11.909  22.536  1.00 10.00      A   
ATOM   5118  CZ  ARG A 541     -29.212 -13.396  21.914  1.00 10.00      A   
ATOM   5119  NH1 ARG A 541     -27.956 -13.804  21.752  1.00 10.00      A   
ATOM   5120 HH11 ARG A 541     -27.155 -13.181  22.026  1.00 10.00      A   
ATOM   5121 HH12 ARG A 541     -27.756 -14.743  21.350  1.00 10.00      A   
ATOM   5122  NH2 ARG A 541     -30.221 -14.195  21.578  1.00 10.00      A   
ATOM   5123 HH21 ARG A 541     -30.039 -15.143  21.181  1.00 10.00      A   
ATOM   5124 HH22 ARG A 541     -31.209 -13.873  21.713  1.00 10.00      A   
ATOM   5125  C   ARG A 541     -25.734 -11.650  26.788  1.00 10.00      A   
ATOM   5126  O   ARG A 541     -26.285 -12.557  27.417  1.00 10.00      A   
ATOM   5127  N   GLY A 542     -24.463 -11.320  26.968  1.00 10.00      A   
ATOM   5128  HN  GLY A 542     -24.073 -10.599  26.432  1.00 10.00      A   
ATOM   5129  CA  GLY A 542     -23.649 -12.015  27.939  1.00 10.00      A   
ATOM   5130  C   GLY A 542     -23.135 -13.340  27.423  1.00 10.00      A   
ATOM   5131  O   GLY A 542     -23.403 -13.708  26.277  1.00 10.00      A   
ATOM   5132  N   ALA A 543     -22.398 -14.049  28.276  1.00 10.00      A   
ATOM   5133  HN  ALA A 543     -22.228 -13.683  29.171  1.00 10.00      A   
ATOM   5134  CA  ALA A 543     -21.822 -15.343  27.929  1.00 10.00      A   
ATOM   5135  CB  ALA A 543     -21.136 -15.959  29.141  1.00 10.00      A   
ATOM   5136  C   ALA A 543     -22.873 -16.297  27.370  1.00 10.00      A   
ATOM   5137  O   ALA A 543     -23.844 -16.639  28.046  1.00 10.00      A   
ATOM   5138  N   PRO A 544     -22.681 -16.738  26.117  1.00 10.00      A   
ATOM   5139  CA  PRO A 544     -23.607 -17.652  25.437  1.00 10.00      A   
ATOM   5140  CB  PRO A 544     -23.012 -17.797  24.032  1.00 10.00      A   
ATOM   5141  CG  PRO A 544     -22.094 -16.634  23.881  1.00 10.00      A   
ATOM   5142  CD  PRO A 544     -21.550 -16.370  25.253  1.00 10.00      A   
ATOM   5143  C   PRO A 544     -23.687 -19.013  26.119  1.00 10.00      A   
ATOM   5144  O   PRO A 544     -24.590 -19.802  25.842  1.00 10.00      A   
ATOM   5145  N   ASP A 545     -22.746 -19.274  27.018  1.00 10.00      A   
ATOM   5146  HN  ASP A 545     -22.049 -18.603  27.187  1.00 10.00      A   
ATOM   5147  CA  ASP A 545     -22.713 -20.531  27.755  1.00 10.00      A   
ATOM   5148  CB  ASP A 545     -21.445 -20.613  28.608  1.00 10.00      A   
ATOM   5149  CG  ASP A 545     -20.440 -21.610  28.071  1.00 10.00      A   
ATOM   5150  OD1 ASP A 545     -20.494 -22.793  28.468  1.00 10.00      A   
ATOM   5151  OD2 ASP A 545     -19.577 -21.213  27.256  1.00 10.00      A   
ATOM   5152  C   ASP A 545     -23.941 -20.654  28.647  1.00 10.00      A   
ATOM   5153  O   ASP A 545     -24.321 -21.752  29.051  1.00 10.00      A   
ATOM   5154  N   SER A 546     -24.561 -19.513  28.939  1.00 10.00      A   
ATOM   5155  HN  SER A 546     -24.196 -18.676  28.585  1.00 10.00      A   
ATOM   5156  CA  SER A 546     -25.757 -19.462  29.775  1.00 10.00      A   
ATOM   5157  CB  SER A 546     -25.820 -18.110  30.490  1.00 10.00      A   
ATOM   5158  OG  SER A 546     -24.533 -17.513  30.554  1.00 10.00      A   
ATOM   5159  HG  SER A 546     -24.372 -17.010  29.742  1.00 10.00      A   
ATOM   5160  C   SER A 546     -27.027 -19.678  28.938  1.00 10.00      A   
ATOM   5161  O   SER A 546     -28.148 -19.550  29.438  1.00 10.00      A   
ATOM   5162  N   ARG A 547     -26.833 -20.007  27.666  1.00 10.00      A   
ATOM   5163  HN  ARG A 547     -25.915 -20.106  27.339  1.00 10.00      A   
ATOM   5164  CA  ARG A 547     -27.935 -20.247  26.741  1.00 10.00      A   
ATOM   5165  CB  ARG A 547     -27.975 -19.153  25.666  1.00 10.00      A   
ATOM   5166  CG  ARG A 547     -28.595 -17.848  26.129  1.00 10.00      A   
ATOM   5167  CD  ARG A 547     -28.689 -16.839  24.994  1.00 10.00      A
[truncated: 216,683 more chars]
