# Supplementary material for: Flexibility of intrinsically disordered degrons in AUX/IAA proteins reinforces auxin co-receptor assemblies
Source: Nat Commun. 2020 May 8;11:2277. doi: 10.1038/s41467-020-16147-2 (PMC7210949; doi:10.1038/s41467-020-16147-2)
Supplement: Supplementary file 9 — Supplementary Data 6 [file 41467_2020_16147_MOESM9_ESM.gz › haddock_files/IAA12/No_disorder_restraint/cluster3_2.pdb]

REMARK FILENAME="complex_237w.pdb0"
REMARK ===============================================================
REMARK HADDOCK run for complex
REMARK initial structure: complex_237.pdb
REMARK final NOE weights: unambig 50 amb: 50
REMARK ===============================================================
REMARK            total,bonds,angles,improper,dihe,vdw,elec,air,cdih,coup,rdcs,vean,dani,xpcs,rg
REMARK energies: -156.025, 0, 0, 0, 0, -32.3706, -125.587, 1.93262, 0, 0, 0, 0, 0, 0, 0
REMARK ===============================================================
REMARK            bonds,angles,impropers,dihe,air,cdih,coup,rdcs,vean,dani,xpcs
REMARK rms-dev.: 0,0,0,0,4.19157E-02,0,0, 0, 0, 0, 0
REMARK ===============================================================
REMARK               air,cdih,coup,rdcs,vean,dani,xpcs
REMARK               >0.3,>5,>1,>0,>5,>0.2,>0.2
REMARK violations.: 0, 0, 0, 0, 0, 0, 0
REMARK ===============================================================
REMARK                        CVpartition#,violations,rms
REMARK AIRs cross-validation: 1, 0, NaN
REMARK ===============================================================
REMARK NCS energy: 0
REMARK ===============================================================
REMARK Symmetry energy: 0
REMARK ===============================================================
REMARK Desolvation energy: 20.1822
REMARK Internal energy free molecules: -22177.7
REMARK Internal energy complex: -33486.5
REMARK Binding energy: -11446.5
REMARK ===============================================================
REMARK buried surface area: 1240.85
REMARK ===============================================================
REMARK water - chain1: 0 0 0
REMARK water - chain2: 0 0 0
REMARK water - chain3: 0 0 0
REMARK water - chain4: 0 0 0
REMARK water - chain5: 0 0 0
REMARK water - chain6: 0 0 0
REMARK ===============================================================
REMARK water - water: 0 0 0
REMARK ===============================================================
REMARK DATE:14-Feb-2019  05:46:54       created by user: enmr049
REMARK VERSION:1.3U
ATOM      1  N   PHE A   9      23.954 -18.089  -7.888  1.00 10.00      A   
ATOM      2  HN  PHE A   9      23.982 -18.622  -7.065  1.00 10.00      A   
ATOM      3  CA  PHE A   9      24.413 -16.705  -7.844  1.00 10.00      A   
ATOM      4  CB  PHE A   9      23.384 -15.774  -8.497  1.00 10.00      A   
ATOM      5  CG  PHE A   9      23.450 -15.737  -9.996  1.00 10.00      A   
ATOM      6  CD1 PHE A   9      22.319 -15.983 -10.756  1.00 10.00      A   
ATOM      7  CD2 PHE A   9      24.642 -15.457 -10.644  1.00 10.00      A   
ATOM      8  CE1 PHE A   9      22.378 -15.947 -12.135  1.00 10.00      A   
ATOM      9  CE2 PHE A   9      24.708 -15.420 -12.022  1.00 10.00      A   
ATOM     10  CZ  PHE A   9      23.573 -15.666 -12.769  1.00 10.00      A   
ATOM     11  C   PHE A   9      24.675 -16.255  -6.411  1.00 10.00      A   
ATOM     12  O   PHE A   9      24.001 -16.699  -5.480  1.00 10.00      A   
ATOM     13  N   PRO A  10      25.674 -15.381  -6.214  1.00 10.00      A   
ATOM     14  CA  PRO A  10      26.013 -14.850  -4.893  1.00 10.00      A   
ATOM     15  CB  PRO A  10      27.277 -14.012  -5.142  1.00 10.00      A   
ATOM     16  CG  PRO A  10      27.779 -14.447  -6.479  1.00 10.00      A   
ATOM     17  CD  PRO A  10      26.567 -14.859  -7.259  1.00 10.00      A   
ATOM     18  C   PRO A  10      24.889 -13.966  -4.359  1.00 10.00      A   
ATOM     19  O   PRO A  10      24.149 -13.350  -5.135  1.00 10.00      A   
ATOM     20  N   GLU A  11      24.776 -13.901  -3.041  1.00 10.00      A   
ATOM     21  HN  GLU A  11      25.416 -14.409  -2.483  1.00 10.00      A   
ATOM     22  CA  GLU A  11      23.741 -13.111  -2.382  1.00 10.00      A   
ATOM     23  CB  GLU A  11      23.813 -13.249  -0.855  1.00 10.00      A   
ATOM     24  CG  GLU A  11      25.221 -13.279  -0.277  1.00 10.00      A   
ATOM     25  CD  GLU A  11      25.854 -14.656  -0.329  1.00 10.00      A   
ATOM     26  OE1 GLU A  11      26.495 -14.976  -1.350  1.00 10.00      A   
ATOM     27  OE2 GLU A  11      25.714 -15.425   0.644  1.00 10.00      A   
ATOM     28  C   GLU A  11      23.782 -11.646  -2.804  1.00 10.00      A   
ATOM     29  O   GLU A  11      22.741 -11.000  -2.917  1.00 10.00      A   
ATOM     30  N   GLU A  12      24.984 -11.136  -3.057  1.00 10.00      A   
ATOM     31  HN  GLU A  12      25.772 -11.705  -2.946  1.00 10.00      A   
ATOM     32  CA  GLU A  12      25.162  -9.748  -3.478  1.00 10.00      A   
ATOM     33  CB  GLU A  12      26.649  -9.381  -3.527  1.00 10.00      A   
ATOM     34  CG  GLU A  12      27.531 -10.420  -4.203  1.00 10.00      A   
ATOM     35  CD  GLU A  12      29.002 -10.174  -3.958  1.00 10.00      A   
ATOM     36  OE1 GLU A  12      29.468 -10.405  -2.822  1.00 10.00      A   
ATOM     37  OE2 GLU A  12      29.703  -9.749  -4.898  1.00 10.00      A   
ATOM     38  C   GLU A  12      24.485  -9.473  -4.823  1.00 10.00      A   
ATOM     39  O   GLU A  12      24.064  -8.348  -5.096  1.00 10.00      A   
ATOM     40  N   VAL A  13      24.380 -10.505  -5.655  1.00 10.00      A   
ATOM     41  HN  VAL A  13      24.731 -11.379  -5.378  1.00 10.00      A   
ATOM     42  CA  VAL A  13      23.752 -10.376  -6.962  1.00 10.00      A   
ATOM     43  CB  VAL A  13      24.333 -11.398  -7.963  1.00 10.00      A   
ATOM     44  CG1 VAL A  13      23.747 -11.188  -9.350  1.00 10.00      A   
ATOM     45  CG2 VAL A  13      25.849 -11.307  -8.003  1.00 10.00      A   
ATOM     46  C   VAL A  13      22.256 -10.612  -6.829  1.00 10.00      A   
ATOM     47  O   VAL A  13      21.444  -9.885  -7.401  1.00 10.00      A   
ATOM     48  N   LEU A  14      21.900 -11.613  -6.036  1.00 10.00      A   
ATOM     49  HN  LEU A  14      22.600 -12.124  -5.574  1.00 10.00      A   
ATOM     50  CA  LEU A  14      20.502 -11.969  -5.822  1.00 10.00      A   
ATOM     51  CB  LEU A  14      20.380 -13.231  -4.968  1.00 10.00      A   
ATOM     52  CG  LEU A  14      20.795 -14.537  -5.653  1.00 10.00      A   
ATOM     53  CD1 LEU A  14      20.700 -15.712  -4.692  1.00 10.00      A   
ATOM     54  CD2 LEU A  14      19.949 -14.787  -6.893  1.00 10.00      A   
ATOM     55  C   LEU A  14      19.707 -10.815  -5.223  1.00 10.00      A   
ATOM     56  O   LEU A  14      18.557 -10.597  -5.598  1.00 10.00      A   
ATOM     57  N   GLU A  15      20.325 -10.070  -4.308  1.00 10.00      A   
ATOM     58  HN  GLU A  15      21.243 -10.303  -4.037  1.00 10.00      A   
ATOM     59  CA  GLU A  15      19.662  -8.928  -3.682  1.00 10.00      A   
ATOM     60  CB  GLU A  15      20.553  -8.294  -2.610  1.00 10.00      A   
ATOM     61  CG  GLU A  15      20.215  -8.721  -1.192  1.00 10.00      A   
ATOM     62  CD  GLU A  15      20.894  -7.860  -0.144  1.00 10.00      A   
ATOM     63  OE1 GLU A  15      22.122  -8.005   0.048  1.00 10.00      A   
ATOM     64  OE2 GLU A  15      20.204  -7.033   0.498  1.00 10.00      A   
ATOM     65  C   GLU A  15      19.265  -7.883  -4.722  1.00 10.00      A   
ATOM     66  O   GLU A  15      18.216  -7.247  -4.616  1.00 10.00      A   
ATOM     67  N   HIS A  16      20.100  -7.718  -5.736  1.00 10.00      A   
ATOM     68  HN  HIS A  16      20.913  -8.262  -5.781  1.00 10.00      A   
ATOM     69  CA  HIS A  16      19.823  -6.756  -6.787  1.00 10.00      A   
ATOM     70  CB  HIS A  16      21.056  -6.543  -7.666  1.00 10.00      A   
ATOM     71  CG  HIS A  16      21.051  -5.245  -8.416  1.00 10.00      A   
ATOM     72  ND1 HIS A  16      21.487  -4.080  -7.828  1.00 10.00      A   
ATOM     73  CD2 HIS A  16      20.676  -4.988  -9.695  1.00 10.00      A   
ATOM     74  CE1 HIS A  16      21.373  -3.147  -8.755  1.00 10.00      A   
ATOM     75  NE2 HIS A  16      20.886  -3.649  -9.894  1.00 10.00      A   
ATOM     76  HE2 HIS A  16      20.702  -3.141 -10.722  1.00 10.00      A   
ATOM     77  C   HIS A  16      18.638  -7.225  -7.621  1.00 10.00      A   
ATOM     78  O   HIS A  16      17.796  -6.425  -8.021  1.00 10.00      A   
ATOM     79  N   VAL A  17      18.562  -8.528  -7.850  1.00 10.00      A   
ATOM     80  HN  VAL A  17      19.262  -9.118  -7.491  1.00 10.00      A   
ATOM     81  CA  VAL A  17      17.469  -9.107  -8.622  1.00 10.00      A   
ATOM     82  CB  VAL A  17      17.738 -10.590  -8.950  1.00 10.00      A   
ATOM     83  CG1 VAL A  17      16.667 -11.138  -9.878  1.00 10.00      A   
ATOM     84  CG2 VAL A  17      19.119 -10.771  -9.558  1.00 10.00      A   
ATOM     85  C   VAL A  17      16.161  -9.013  -7.840  1.00 10.00      A   
ATOM     86  O   VAL A  17      15.123  -8.634  -8.387  1.00 10.00      A   
ATOM     87  N   PHE A  18      16.226  -9.335  -6.553  1.00 10.00      A   
ATOM     88  HN  PHE A  18      17.090  -9.612  -6.171  1.00 10.00      A   
ATOM     89  CA  PHE A  18      15.050  -9.310  -5.688  1.00 10.00      A   
ATOM     90  CB  PHE A  18      15.351  -9.987  -4.344  1.00 10.00      A   
ATOM     91  CG  PHE A  18      15.797 -11.425  -4.448  1.00 10.00      A   
ATOM     92  CD1 PHE A  18      16.539 -12.010  -3.431  1.00 10.00      A   
ATOM     93  CD2 PHE A  18      15.477 -12.193  -5.557  1.00 10.00      A   
ATOM     94  CE1 PHE A  18      16.956 -13.327  -3.520  1.00 10.00      A   
ATOM     95  CE2 PHE A  18      15.890 -13.509  -5.652  1.00 10.00      A   
ATOM     96  CZ  PHE A  18      16.628 -14.076  -4.633  1.00 10.00      A   
ATOM     97  C   PHE A  18      14.533  -7.890  -5.457  1.00 10.00      A   
ATOM     98  O   PHE A  18      13.385  -7.699  -5.053  1.00 10.00      A   
ATOM     99  N   SER A  19      15.370  -6.892  -5.718  1.00 10.00      A   
ATOM    100  HN  SER A  19      16.274  -7.094  -6.038  1.00 10.00      A   
ATOM    101  CA  SER A  19      14.971  -5.504  -5.527  1.00 10.00      A   
ATOM    102  CB  SER A  19      16.190  -4.578  -5.425  1.00 10.00      A   
ATOM    103  OG  SER A  19      16.825  -4.408  -6.682  1.00 10.00      A   
ATOM    104  HG  SER A  19      17.163  -5.259  -6.993  1.00 10.00      A   
ATOM    105  C   SER A  19      14.019  -5.041  -6.627  1.00 10.00      A   
ATOM    106  O   SER A  19      13.349  -4.019  -6.493  1.00 10.00      A   
ATOM    107  N   PHE A  20      13.946  -5.810  -7.710  1.00 10.00      A   
ATOM    108  HN  PHE A  20      14.499  -6.624  -7.759  1.00 10.00      A   
ATOM    109  CA  PHE A  20      13.067  -5.471  -8.824  1.00 10.00      A   
ATOM    110  CB  PHE A  20      13.640  -5.967 -10.158  1.00 10.00      A   
ATOM    111  CG  PHE A  20      14.817  -5.169 -10.649  1.00 10.00      A   
ATOM    112  CD1 PHE A  20      16.078  -5.735 -10.712  1.00 10.00      A   
ATOM    113  CD2 PHE A  20      14.660  -3.850 -11.040  1.00 10.00      A   
ATOM    114  CE1 PHE A  20      17.161  -5.001 -11.156  1.00 10.00      A   
ATOM    115  CE2 PHE A  20      15.739  -3.112 -11.487  1.00 10.00      A   
ATOM    116  CZ  PHE A  20      16.992  -3.688 -11.545  1.00 10.00      A   
ATOM    117  C   PHE A  20      11.659  -6.013  -8.605  1.00 10.00      A   
ATOM    118  O   PHE A  20      10.736  -5.709  -9.363  1.00 10.00      A   
ATOM    119  N   ILE A  21      11.494  -6.817  -7.564  1.00 10.00      A   
ATOM    120  HN  ILE A  21      12.261  -7.030  -6.993  1.00 10.00      A   
ATOM    121  CA  ILE A  21      10.198  -7.389  -7.246  1.00 10.00      A   
ATOM    122  CB  ILE A  21      10.245  -8.931  -7.245  1.00 10.00      A   
ATOM    123  CG1 ILE A  21      10.691  -9.461  -8.614  1.00 10.00      A   
ATOM    124  CG2 ILE A  21       8.883  -9.495  -6.868  1.00 10.00      A   
ATOM    125  CD1 ILE A  21      10.685 -10.972  -8.727  1.00 10.00      A   
ATOM    126  C   ILE A  21       9.739  -6.901  -5.877  1.00 10.00      A   
ATOM    127  O   ILE A  21      10.293  -7.294  -4.849  1.00 10.00      A   
ATOM    128  N   GLN A  22       8.750  -6.015  -5.867  1.00 10.00      A   
ATOM    129  HN  GLN A  22       8.371  -5.709  -6.722  1.00 10.00      A   
ATOM    130  CA  GLN A  22       8.225  -5.471  -4.613  1.00 10.00      A   
ATOM    131  CB  GLN A  22       8.167  -3.942  -4.664  1.00 10.00      A   
ATOM    132  CG  GLN A  22       9.527  -3.265  -4.751  1.00 10.00      A   
ATOM    133  CD  GLN A  22      10.416  -3.571  -3.559  1.00 10.00      A   
ATOM    134  OE1 GLN A  22      10.344  -2.902  -2.529  1.00 10.00      A   
ATOM    135  NE2 GLN A  22      11.253  -4.589  -3.685  1.00 10.00      A   
ATOM    136 HE21 GLN A  22      11.250  -5.094  -4.529  1.00 10.00      A   
ATOM    137 HE22 GLN A  22      11.856  -4.792  -2.936  1.00 10.00      A   
ATOM    138  C   GLN A  22       6.848  -6.043  -4.289  1.00 10.00      A   
ATOM    139  O   GLN A  22       6.354  -5.907  -3.167  1.00 10.00      A   
ATOM    140  N   LEU A  23       6.236  -6.680  -5.278  1.00 10.00      A   
ATOM    141  HN  LEU A  23       6.685  -6.751  -6.145  1.00 10.00      A   
ATOM    142  CA  LEU A  23       4.913  -7.278  -5.109  1.00 10.00      A   
ATOM    143  CB  LEU A  23       4.313  -7.655  -6.467  1.00 10.00      A   
ATOM    144  CG  LEU A  23       3.399  -6.608  -7.119  1.00 10.00      A   
ATOM    145  CD1 LEU A  23       4.110  -5.270  -7.269  1.00 10.00      A   
ATOM    146  CD2 LEU A  23       2.888  -7.100  -8.465  1.00 10.00      A   
ATOM    147  C   LEU A  23       4.980  -8.496  -4.191  1.00 10.00      A   
ATOM    148  O   LEU A  23       5.782  -9.408  -4.409  1.00 10.00      A   
ATOM    149  N   ASP A  24       4.131  -8.504  -3.167  1.00 10.00      A   
ATOM    150  HN  ASP A  24       3.504  -7.754  -3.065  1.00 10.00      A   
ATOM    151  CA  ASP A  24       4.100  -9.597  -2.192  1.00 10.00      A   
ATOM    152  CB  ASP A  24       3.127  -9.296  -1.047  1.00 10.00      A   
ATOM    153  CG  ASP A  24       3.623  -8.200  -0.128  1.00 10.00      A   
ATOM    154  OD1 ASP A  24       4.515  -8.470   0.705  1.00 10.00      A   
ATOM    155  OD2 ASP A  24       3.130  -7.059  -0.248  1.00 10.00      A   
ATOM    156  C   ASP A  24       3.761 -10.937  -2.836  1.00 10.00      A   
ATOM    157  O   ASP A  24       4.363 -11.961  -2.506  1.00 10.00      A   
ATOM    158  N   LYS A  25       2.813 -10.923  -3.767  1.00 10.00      A   
ATOM    159  HN  LYS A  25       2.380 -10.069  -3.995  1.00 10.00      A   
ATOM    160  CA  LYS A  25       2.391 -12.139  -4.456  1.00 10.00      A   
ATOM    161  CB  LYS A  25       1.277 -11.843  -5.458  1.00 10.00      A   
ATOM    162  CG  LYS A  25      -0.123 -11.918  -4.867  1.00 10.00      A   
ATOM    163  CD  LYS A  25      -1.181 -11.670  -5.929  1.00 10.00      A   
ATOM    164  CE  LYS A  25      -2.570 -12.058  -5.444  1.00 10.00      A   
ATOM    165  NZ  LYS A  25      -2.704 -13.529  -5.248  1.00 10.00      A   
ATOM    166  HZ1 LYS A  25      -3.705 -13.789  -5.169  1.00 10.00      A   
ATOM    167  HZ2 LYS A  25      -2.217 -13.825  -4.369  1.00 10.00      A   
ATOM    168  HZ3 LYS A  25      -2.288 -14.042  -6.050  1.00 10.00      A   
ATOM    169  C   LYS A  25       3.559 -12.838  -5.145  1.00 10.00      A   
ATOM    170  O   LYS A  25       3.669 -14.065  -5.100  1.00 10.00      A   
ATOM    171  N   ASP A  26       4.436 -12.056  -5.761  1.00 10.00      A   
ATOM    172  HN  ASP A  26       4.308 -11.085  -5.743  1.00 10.00      A   
ATOM    173  CA  ASP A  26       5.594 -12.607  -6.448  1.00 10.00      A   
ATOM    174  CB  ASP A  26       6.166 -11.608  -7.458  1.00 10.00      A   
ATOM    175  CG  ASP A  26       5.351 -11.518  -8.733  1.00 10.00      A   
ATOM    176  OD1 ASP A  26       5.014 -12.578  -9.307  1.00 10.00      A   
ATOM    177  OD2 ASP A  26       5.049 -10.387  -9.171  1.00 10.00      A   
ATOM    178  C   ASP A  26       6.660 -13.004  -5.439  1.00 10.00      A   
ATOM    179  O   ASP A  26       7.213 -14.101  -5.504  1.00 10.00      A   
ATOM    180  N   ARG A  27       6.921 -12.109  -4.490  1.00 10.00      A   
ATOM    181  HN  ARG A  27       6.427 -11.258  -4.492  1.00 10.00      A   
ATOM    182  CA  ARG A  27       7.920 -12.346  -3.451  1.00 10.00      A   
ATOM    183  CB  ARG A  27       7.981 -11.159  -2.486  1.00 10.00      A   
ATOM    184  CG  ARG A  27       8.943 -10.065  -2.909  1.00 10.00      A   
ATOM    185  CD  ARG A  27      10.381 -10.540  -2.797  1.00 10.00      A   
ATOM    186  NE  ARG A  27      11.337  -9.455  -3.000  1.00 10.00      A   
ATOM    187  HE  ARG A  27      11.416  -9.090  -3.910  1.00 10.00      A   
ATOM    188  CZ  ARG A  27      12.107  -8.951  -2.037  1.00 10.00      A   
ATOM    189  NH1 ARG A  27      12.033  -9.438  -0.802  1.00 10.00      A   
ATOM    190 HH11 ARG A  27      12.637  -9.051  -0.051  1.00 10.00      A   
ATOM    191 HH12 ARG A  27      11.363 -10.221  -0.573  1.00 10.00      A   
ATOM    192  NH2 ARG A  27      12.942  -7.949  -2.306  1.00 10.00      A   
ATOM    193 HH21 ARG A  27      12.997  -7.557  -3.275  1.00 10.00      A   
ATOM    194 HH22 ARG A  27      13.548  -7.548  -1.553  1.00 10.00      A   
ATOM    195  C   ARG A  27       7.641 -13.631  -2.681  1.00 10.00      A   
ATOM    196  O   ARG A  27       8.549 -14.421  -2.427  1.00 10.00      A   
ATOM    197  N   ASN A  28       6.378 -13.843  -2.328  1.00 10.00      A   
ATOM    198  HN  ASN A  28       5.694 -13.173  -2.565  1.00 10.00      A   
ATOM    199  CA  ASN A  28       5.977 -15.038  -1.586  1.00 10.00      A   
ATOM    200  CB  ASN A  28       4.481 -15.006  -1.251  1.00 10.00      A   
ATOM    201  CG  ASN A  28       4.131 -13.988  -0.179  1.00 10.00      A   
ATOM    202  OD1 ASN A  28       4.993 -13.548   0.583  1.00 10.00      A   
ATOM    203  ND2 ASN A  28       2.865 -13.610  -0.109  1.00 10.00      A   
ATOM    204 HD21 ASN A  28       2.226 -14.003  -0.743  1.00 10.00      A   
ATOM    205 HD22 ASN A  28       2.614 -12.953   0.577  1.00 10.00      A   
ATOM    206  C   ASN A  28       6.318 -16.302  -2.367  1.00 10.00      A   
ATOM    207  O   ASN A  28       6.692 -17.323  -1.789  1.00 10.00      A   
ATOM    208  N   SER A  29       6.212 -16.217  -3.684  1.00 10.00      A   
ATOM    209  HN  SER A  29       5.928 -15.371  -4.088  1.00 10.00      A   
ATOM    210  CA  SER A  29       6.512 -17.345  -4.546  1.00 10.00      A   
ATOM    211  CB  SER A  29       5.986 -17.077  -5.958  1.00 10.00      A   
ATOM    212  OG  SER A  29       4.620 -16.695  -5.914  1.00 10.00      A   
ATOM    213  HG  SER A  29       4.561 -15.741  -5.777  1.00 10.00      A   
ATOM    214  C   SER A  29       8.012 -17.640  -4.564  1.00 10.00      A   
ATOM    215  O   SER A  29       8.424 -18.799  -4.588  1.00 10.00      A   
ATOM    216  N   VAL A  30       8.824 -16.585  -4.525  1.00 10.00      A   
ATOM    217  HN  VAL A  30       8.438 -15.684  -4.490  1.00 10.00      A   
ATOM    218  CA  VAL A  30      10.276 -16.738  -4.537  1.00 10.00      A   
ATOM    219  CB  VAL A  30      11.008 -15.411  -4.838  1.00 10.00      A   
ATOM    220  CG1 VAL A  30      12.432 -15.681  -5.294  1.00 10.00      A   
ATOM    221  CG2 VAL A  30      10.263 -14.603  -5.887  1.00 10.00      A   
ATOM    222  C   VAL A  30      10.777 -17.306  -3.208  1.00 10.00      A   
ATOM    223  O   VAL A  30      11.752 -18.055  -3.173  1.00 10.00      A   
ATOM    224  N   SER A  31      10.089 -16.976  -2.118  1.00 10.00      A   
ATOM    225  HN  SER A  31       9.313 -16.379  -2.200  1.00 10.00      A   
ATOM    226  CA  SER A  31      10.473 -17.459  -0.795  1.00 10.00      A   
ATOM    227  CB  SER A  31       9.871 -16.569   0.302  1.00 10.00      A   
ATOM    228  OG  SER A  31       8.459 -16.467   0.175  1.00 10.00      A   
ATOM    229  HG  SER A  31       8.167 -16.976  -0.593  1.00 10.00      A   
ATOM    230  C   SER A  31      10.072 -18.922  -0.584  1.00 10.00      A   
ATOM    231  O   SER A  31      10.182 -19.449   0.520  1.00 10.00      A   
ATOM    232  N   LEU A  32       9.615 -19.578  -1.646  1.00 10.00      A   
ATOM    233  HN  LEU A  32       9.561 -19.116  -2.510  1.00 10.00      A   
ATOM    234  CA  LEU A  32       9.195 -20.971  -1.556  1.00 10.00      A   
ATOM    235  CB  LEU A  32       7.692 -21.098  -1.837  1.00 10.00      A   
ATOM    236  CG  LEU A  32       6.756 -20.625  -0.724  1.00 10.00      A   
ATOM    237  CD1 LEU A  32       5.328 -20.507  -1.234  1.00 10.00      A   
ATOM    238  CD2 LEU A  32       6.823 -21.571   0.461  1.00 10.00      A   
ATOM    239  C   LEU A  32       9.983 -21.867  -2.507  1.00 10.00      A   
ATOM    240  O   LEU A  32       9.673 -23.044  -2.659  1.00 10.00      A   
ATOM    241  N   VAL A  33      11.000 -21.315  -3.154  1.00 10.00      A   
ATOM    242  HN  VAL A  33      11.213 -20.370  -3.004  1.00 10.00      A   
ATOM    243  CA  VAL A  33      11.805 -22.101  -4.087  1.00 10.00      A   
ATOM    244  CB  VAL A  33      12.447 -21.241  -5.199  1.00 10.00      A   
ATOM    245  CG1 VAL A  33      11.381 -20.484  -5.971  1.00 10.00      A   
ATOM    246  CG2 VAL A  33      13.485 -20.284  -4.636  1.00 10.00      A   
ATOM    247  C   VAL A  33      12.869 -22.931  -3.365  1.00 10.00      A   
ATOM    248  O   VAL A  33      13.172 -24.057  -3.767  1.00 10.00      A   
ATOM    249  N   CYS A  34      13.418 -22.374  -2.294  1.00 10.00      A   
ATOM    250  HN  CYS A  34      13.126 -21.479  -2.022  1.00 10.00      A   
ATOM    251  CA  CYS A  34      14.440 -23.044  -1.503  1.00 10.00      A   
ATOM    252  CB  CYS A  34      15.717 -23.257  -2.329  1.00 10.00      A   
ATOM    253  SG  CYS A  34      16.500 -21.732  -2.905  1.00 10.00      A   
ATOM    254  HG  CYS A  34      17.517 -22.068  -3.687  1.00 10.00      A   
ATOM    255  C   CYS A  34      14.745 -22.208  -0.266  1.00 10.00      A   
ATOM    256  O   CYS A  34      14.328 -21.046  -0.187  1.00 10.00      A   
ATOM    257  N   LYS A  35      15.476 -22.779   0.688  1.00 10.00      A   
ATOM    258  HN  LYS A  35      15.799 -23.706   0.568  1.00 10.00      A   
ATOM    259  CA  LYS A  35      15.815 -22.058   1.910  1.00 10.00      A   
ATOM    260  CB  LYS A  35      16.320 -23.012   3.001  1.00 10.00      A   
ATOM    261  CG  LYS A  35      16.590 -22.337   4.339  1.00 10.00      A   
ATOM    262  CD  LYS A  35      16.741 -23.355   5.458  1.00 10.00      A   
ATOM    263  CE  LYS A  35      16.992 -22.675   6.797  1.00 10.00      A   
ATOM    264  NZ  LYS A  35      15.883 -21.755   7.174  1.00 10.00      A   
ATOM    265  HZ1 LYS A  35      15.876 -21.602   8.199  1.00 10.00      A   
ATOM    266  HZ2 LYS A  35      14.971 -22.165   6.895  1.00 10.00      A   
ATOM    267  HZ3 LYS A  35      16.001 -20.824   6.700  1.00 10.00      A   
ATOM    268  C   LYS A  35      16.835 -20.959   1.641  1.00 10.00      A   
ATOM    269  O   LYS A  35      16.782 -19.891   2.249  1.00 10.00      A   
ATOM    270  N   SER A  36      17.742 -21.221   0.707  1.00 10.00      A   
ATOM    271  HN  SER A  36      17.711 -22.085   0.242  1.00 10.00      A   
ATOM    272  CA  SER A  36      18.784 -20.265   0.349  1.00 10.00      A   
ATOM    273  CB  SER A  36      19.647 -20.849  -0.765  1.00 10.00      A   
ATOM    274  OG  SER A  36      19.571 -22.264  -0.755  1.00 10.00      A   
ATOM    275  HG  SER A  36      19.865 -22.592   0.106  1.00 10.00      A   
ATOM    276  C   SER A  36      18.188 -18.926  -0.090  1.00 10.00      A   
ATOM    277  O   SER A  36      18.572 -17.868   0.411  1.00 10.00      A   
ATOM    278  N   TRP A  37      17.227 -18.982  -1.004  1.00 10.00      A   
ATOM    279  HN  TRP A  37      16.946 -19.858  -1.353  1.00 10.00      A   
ATOM    280  CA  TRP A  37      16.587 -17.774  -1.510  1.00 10.00      A   
ATOM    281  CB  TRP A  37      15.889 -18.048  -2.847  1.00 10.00      A   
ATOM    282  CG  TRP A  37      16.835 -18.238  -3.999  1.00 10.00      A   
ATOM    283  CD1 TRP A  37      18.100 -18.749  -3.952  1.00 10.00      A   
ATOM    284  CD2 TRP A  37      16.582 -17.925  -5.375  1.00 10.00      A   
ATOM    285  NE1 TRP A  37      18.651 -18.770  -5.209  1.00 10.00      A   
ATOM    286  HE1 TRP A  37      19.555 -19.092  -5.430  1.00 10.00      A   
ATOM    287  CE2 TRP A  37      17.740 -18.268  -6.100  1.00 10.00      A   
ATOM    288  CE3 TRP A  37      15.490 -17.387  -6.063  1.00 10.00      A   
ATOM    289  CZ2 TRP A  37      17.837 -18.091  -7.477  1.00 10.00      A   
ATOM    290  CZ3 TRP A  37      15.590 -17.211  -7.429  1.00 10.00      A   
ATOM    291  CH2 TRP A  37      16.754 -17.562  -8.121  1.00 10.00      A   
ATOM    292  C   TRP A  37      15.609 -17.186  -0.493  1.00 10.00      A   
ATOM    293  O   TRP A  37      15.342 -15.982  -0.497  1.00 10.00      A   
ATOM    294  N   TYR A  38      15.081 -18.042   0.375  1.00 10.00      A   
ATOM    295  HN  TYR A  38      15.327 -18.989   0.319  1.00 10.00      A   
ATOM    296  CA  TYR A  38      14.141 -17.618   1.407  1.00 10.00      A   
ATOM    297  CB  TYR A  38      13.552 -18.843   2.122  1.00 10.00      A   
ATOM    298  CG  TYR A  38      12.810 -18.541   3.412  1.00 10.00      A   
ATOM    299  CD1 TYR A  38      13.353 -18.892   4.643  1.00 10.00      A   
ATOM    300  CD2 TYR A  38      11.571 -17.909   3.401  1.00 10.00      A   
ATOM    301  CE1 TYR A  38      12.686 -18.624   5.823  1.00 10.00      A   
ATOM    302  CE2 TYR A  38      10.899 -17.637   4.578  1.00 10.00      A   
ATOM    303  CZ  TYR A  38      11.462 -17.997   5.785  1.00 10.00      A   
ATOM    304  OH  TYR A  38      10.799 -17.724   6.958  1.00 10.00      A   
ATOM    305  HH  TYR A  38       9.892 -18.042   6.889  1.00 10.00      A   
ATOM    306  C   TYR A  38      14.817 -16.685   2.408  1.00 10.00      A   
ATOM    307  O   TYR A  38      14.236 -15.683   2.834  1.00 10.00      A   
ATOM    308  N   GLU A  39      16.054 -17.008   2.765  1.00 10.00      A   
ATOM    309  HN  GLU A  39      16.470 -17.811   2.383  1.00 10.00      A   
ATOM    310  CA  GLU A  39      16.809 -16.201   3.716  1.00 10.00      A   
ATOM    311  CB  GLU A  39      18.105 -16.905   4.117  1.00 10.00      A   
ATOM    312  CG  GLU A  39      17.898 -18.279   4.735  1.00 10.00      A   
ATOM    313  CD  GLU A  39      16.967 -18.256   5.932  1.00 10.00      A   
ATOM    314  OE1 GLU A  39      16.439 -19.327   6.295  1.00 10.00      A   
ATOM    315  OE2 GLU A  39      16.776 -17.175   6.528  1.00 10.00      A   
ATOM    316  C   GLU A  39      17.102 -14.815   3.160  1.00 10.00      A   
ATOM    317  O   GLU A  39      17.039 -13.822   3.878  1.00 10.00      A   
ATOM    318  N   ILE A  40      17.408 -14.748   1.876  1.00 10.00      A   
ATOM    319  HN  ILE A  40      17.440 -15.573   1.346  1.00 10.00      A   
ATOM    320  CA  ILE A  40      17.697 -13.473   1.241  1.00 10.00      A   
ATOM    321  CB  ILE A  40      18.419 -13.655  -0.108  1.00 10.00      A   
ATOM    322  CG1 ILE A  40      19.604 -14.612   0.068  1.00 10.00      A   
ATOM    323  CG2 ILE A  40      18.899 -12.310  -0.632  1.00 10.00      A   
ATOM    324  CD1 ILE A  40      20.258 -15.035  -1.228  1.00 10.00      A   
ATOM    325  C   ILE A  40      16.417 -12.660   1.058  1.00 10.00      A   
ATOM    326  O   ILE A  40      16.418 -11.443   1.227  1.00 10.00      A   
ATOM    327  N   GLU A  41      15.322 -13.351   0.748  1.00 10.00      A   
ATOM    328  HN  GLU A  41      15.388 -14.323   0.652  1.00 10.00      A   
ATOM    329  CA  GLU A  41      14.022 -12.711   0.545  1.00 10.00      A   
ATOM    330  CB  GLU A  41      12.969 -13.780   0.220  1.00 10.00      A   
ATOM    331  CG  GLU A  41      11.707 -13.272  -0.466  1.00 10.00      A   
ATOM    332  CD  GLU A  41      10.741 -12.574   0.478  1.00 10.00      A   
ATOM    333  OE1 GLU A  41      10.141 -13.253   1.342  1.00 10.00      A   
ATOM    334  OE2 GLU A  41      10.568 -11.345   0.349  1.00 10.00      A   
ATOM    335  C   GLU A  41      13.597 -11.956   1.797  1.00 10.00      A   
ATOM    336  O   GLU A  41      13.290 -10.763   1.747  1.00 10.00      A   
ATOM    337  N   ARG A  42      13.617 -12.660   2.921  1.00 10.00      A   
ATOM    338  HN  ARG A  42      13.912 -13.597   2.887  1.00 10.00      A   
ATOM    339  CA  ARG A  42      13.214 -12.092   4.204  1.00 10.00      A   
ATOM    340  CB  ARG A  42      13.196 -13.176   5.290  1.00 10.00      A   
ATOM    341  CG  ARG A  42      14.560 -13.772   5.604  1.00 10.00      A   
ATOM    342  CD  ARG A  42      14.469 -14.939   6.574  1.00 10.00      A   
ATOM    343  NE  ARG A  42      14.376 -14.497   7.968  1.00 10.00      A   
ATOM    344  HE  ARG A  42      13.817 -13.708   8.151  1.00 10.00      A   
ATOM    345  CZ  ARG A  42      15.022 -15.082   8.982  1.00 10.00      A   
ATOM    346  NH1 ARG A  42      15.817 -16.124   8.758  1.00 10.00      A   
ATOM    347 HH11 ARG A  42      15.950 -16.497   7.779  1.00 10.00      A   
ATOM    348 HH12 ARG A  42      16.319 -16.577   9.549  1.00 10.00      A   
ATOM    349  NH2 ARG A  42      14.864 -14.634  10.226  1.00 10.00      A   
ATOM    350 HH21 ARG A  42      15.371 -15.091  11.017  1.00 10.00      A   
ATOM    351 HH22 ARG A  42      14.232 -13.825  10.423  1.00 10.00      A   
ATOM    352  C   ARG A  42      14.095 -10.915   4.630  1.00 10.00      A   
ATOM    353  O   ARG A  42      13.690 -10.087   5.443  1.00 10.00      A   
ATOM    354  N   TRP A  43      15.287 -10.829   4.061  1.00 10.00      A   
ATOM    355  HN  TRP A  43      15.552 -11.496   3.391  1.00 10.00      A   
ATOM    356  CA  TRP A  43      16.210  -9.760   4.407  1.00 10.00      A   
ATOM    357  CB  TRP A  43      17.650 -10.281   4.438  1.00 10.00      A   
ATOM    358  CG  TRP A  43      18.031 -11.000   5.704  1.00 10.00      A   
ATOM    359  CD1 TRP A  43      17.274 -11.890   6.414  1.00 10.00      A   
ATOM    360  CD2 TRP A  43      19.280 -10.894   6.403  1.00 10.00      A   
ATOM    361  NE1 TRP A  43      17.969 -12.338   7.510  1.00 10.00      A   
ATOM    362  HE1 TRP A  43      17.637 -12.983   8.175  1.00 10.00      A   
ATOM    363  CE2 TRP A  43      19.203 -11.742   7.527  1.00 10.00      A   
ATOM    364  CE3 TRP A  43      20.456 -10.163   6.191  1.00 10.00      A   
ATOM    365  CZ2 TRP A  43      20.255 -11.881   8.429  1.00 10.00      A   
ATOM    366  CZ3 TRP A  43      21.498 -10.302   7.090  1.00 10.00      A   
ATOM    367  CH2 TRP A  43      21.390 -11.154   8.194  1.00 10.00      A   
ATOM    368  C   TRP A  43      16.108  -8.575   3.451  1.00 10.00      A   
ATOM    369  O   TRP A  43      16.699  -7.525   3.702  1.00 10.00      A   
ATOM    370  N   CYS A  44      15.348  -8.717   2.371  1.00 10.00      A   
ATOM    371  HN  CYS A  44      14.858  -9.556   2.225  1.00 10.00      A   
ATOM    372  CA  CYS A  44      15.244  -7.636   1.399  1.00 10.00      A   
ATOM    373  CB  CYS A  44      16.002  -7.968   0.112  1.00 10.00      A   
ATOM    374  SG  CYS A  44      15.472  -9.490  -0.700  1.00 10.00      A   
ATOM    375  HG  CYS A  44      16.028 -10.507  -0.053  1.00 10.00      A   
ATOM    376  C   CYS A  44      13.815  -7.189   1.093  1.00 10.00      A   
ATOM    377  O   CYS A  44      13.584  -6.520   0.089  1.00 10.00      A   
ATOM    378  N   ARG A  45      12.846  -7.564   1.916  1.00 10.00      A   
ATOM    379  HN  ARG A  45      13.049  -8.128   2.693  1.00 10.00      A   
ATOM    380  CA  ARG A  45      11.475  -7.120   1.672  1.00 10.00      A   
ATOM    381  CB  ARG A  45      10.424  -8.201   1.945  1.00 10.00      A   
ATOM    382  CG  ARG A  45       9.169  -8.027   1.094  1.00 10.00      A   
ATOM    383  CD  ARG A  45       8.012  -8.888   1.574  1.00 10.00      A   
ATOM    384  NE  ARG A  45       8.220 -10.309   1.312  1.00 10.00      A   
ATOM    385  HE  ARG A  45       9.156 -10.626   1.236  1.00 10.00      A   
ATOM    386  CZ  ARG A  45       7.235 -11.191   1.137  1.00 10.00      A   
ATOM    387  NH1 ARG A  45       5.963 -10.805   1.178  1.00 10.00      A   
ATOM    388 HH11 ARG A  45       5.720  -9.799   1.338  1.00 10.00      A   
ATOM    389 HH12 ARG A  45       5.200 -11.504   1.045  1.00 10.00      A   
ATOM    390  NH2 ARG A  45       7.526 -12.469   0.947  1.00 10.00      A   
ATOM    391 HH21 ARG A  45       8.529 -12.783   0.934  1.00 10.00      A   
ATOM    392 HH22 ARG A  45       6.758 -13.171   0.808  1.00 10.00      A   
ATOM    393  C   ARG A  45      11.193  -5.854   2.472  1.00 10.00      A   
ATOM    394  O   ARG A  45      10.884  -5.909   3.663  1.00 10.00      A   
ATOM    395  N   ARG A  46      11.307  -4.720   1.800  1.00 10.00      A   
ATOM    396  HN  ARG A  46      11.525  -4.758   0.846  1.00 10.00      A   
ATOM    397  CA  ARG A  46      11.108  -3.421   2.423  1.00 10.00      A   
ATOM    398  CB  ARG A  46      11.647  -2.318   1.509  1.00 10.00      A   
ATOM    399  CG  ARG A  46      13.116  -2.458   1.137  1.00 10.00      A   
ATOM    400  CD  ARG A  46      13.491  -1.488   0.025  1.00 10.00      A   
ATOM    401  NE  ARG A  46      14.884  -1.633  -0.394  1.00 10.00      A   
ATOM    402  HE  ARG A  46      15.511  -2.038   0.255  1.00 10.00      A   
ATOM    403  CZ  ARG A  46      15.353  -1.258  -1.586  1.00 10.00      A   
ATOM    404  NH1 ARG A  46      14.543  -0.724  -2.490  1.00 10.00      A   
ATOM    405 HH11 ARG A  46      14.912  -0.430  -3.420  1.00 10.00      A   
ATOM    406 HH12 ARG A  46      13.533  -0.589  -2.276  1.00 10.00      A   
ATOM    407  NH2 ARG A  46      16.634  -1.420  -1.866  1.00 10.00      A   
ATOM    408 HH21 ARG A  46      17.274  -1.837  -1.151  1.00 10.00      A   
ATOM    409 HH22 ARG A  46      17.015  -1.128  -2.794  1.00 10.00      A   
ATOM    410  C   ARG A  46       9.642  -3.149   2.753  1.00 10.00      A   
ATOM    411  O   ARG A  46       9.335  -2.520   3.765  1.00 10.00      A   
ATOM    412  N   LYS A  47       8.736  -3.626   1.911  1.00 10.00      A   
ATOM    413  HN  LYS A  47       9.025  -4.144   1.127  1.00 10.00      A   
ATOM    414  CA  LYS A  47       7.316  -3.390   2.131  1.00 10.00      A   
ATOM    415  CB  LYS A  47       6.723  -2.551   0.995  1.00 10.00      A   
ATOM    416  CG  LYS A  47       6.958  -3.114  -0.399  1.00 10.00      A   
ATOM    417  CD  LYS A  47       5.713  -2.992  -1.264  1.00 10.00      A   
ATOM    418  CE  LYS A  47       4.604  -3.913  -0.779  1.00 10.00      A   
ATOM    419  NZ  LYS A  47       5.027  -5.339  -0.769  1.00 10.00      A   
ATOM    420  HZ1 LYS A  47       5.750  -5.497  -0.035  1.00 10.00      A   
ATOM    421  HZ2 LYS A  47       5.423  -5.601  -1.697  1.00 10.00      A   
ATOM    422  HZ3 LYS A  47       4.204  -5.958  -0.566  1.00 10.00      A   
ATOM    423  C   LYS A  47       6.533  -4.683   2.299  1.00 10.00      A   
ATOM    424  O   LYS A  47       6.659  -5.611   1.497  1.00 10.00      A   
ATOM    425  N   VAL A  48       5.713  -4.729   3.336  1.00 10.00      A   
ATOM    426  HN  VAL A  48       5.639  -3.942   3.924  1.00 10.00      A   
ATOM    427  CA  VAL A  48       4.894  -5.900   3.617  1.00 10.00      A   
ATOM    428  CB  VAL A  48       5.305  -6.611   4.933  1.00 10.00      A   
ATOM    429  CG1 VAL A  48       6.672  -7.273   4.802  1.00 10.00      A   
ATOM    430  CG2 VAL A  48       5.285  -5.645   6.108  1.00 10.00      A   
ATOM    431  C   VAL A  48       3.418  -5.505   3.684  1.00 10.00      A   
ATOM    432  O   VAL A  48       3.075  -4.417   4.153  1.00 10.00      A   
ATOM    433  N   PHE A  49       2.556  -6.371   3.185  1.00 10.00      A   
ATOM    434  HN  PHE A  49       2.886  -7.206   2.788  1.00 10.00      A   
ATOM    435  CA  PHE A  49       1.124  -6.114   3.206  1.00 10.00      A   
ATOM    436  CB  PHE A  49       0.560  -6.080   1.782  1.00 10.00      A   
ATOM    437  CG  PHE A  49      -0.942  -6.084   1.713  1.00 10.00      A   
ATOM    438  CD1 PHE A  49      -1.676  -5.006   2.179  1.00 10.00      A   
ATOM    439  CD2 PHE A  49      -1.619  -7.170   1.182  1.00 10.00      A   
ATOM    440  CE1 PHE A  49      -3.057  -5.012   2.116  1.00 10.00      A   
ATOM    441  CE2 PHE A  49      -2.999  -7.183   1.117  1.00 10.00      A   
ATOM    442  CZ  PHE A  49      -3.719  -6.103   1.585  1.00 10.00      A   
ATOM    443  C   PHE A  49       0.406  -7.172   4.031  1.00 10.00      A   
ATOM    444  O   PHE A  49       0.474  -8.357   3.723  1.00 10.00      A   
ATOM    445  N   ILE A  50      -0.258  -6.743   5.095  1.00 10.00      A   
ATOM    446  HN  ILE A  50      -0.253  -5.784   5.315  1.00 10.00      A   
ATOM    447  CA  ILE A  50      -0.995  -7.660   5.948  1.00 10.00      A   
ATOM    448  CB  ILE A  50      -0.510  -7.595   7.417  1.00 10.00      A   
ATOM    449  CG1 ILE A  50       1.017  -7.755   7.501  1.00 10.00      A   
ATOM    450  CG2 ILE A  50      -1.207  -8.651   8.264  1.00 10.00      A   
ATOM    451  CD1 ILE A  50       1.530  -9.118   7.076  1.00 10.00      A   
ATOM    452  C   ILE A  50      -2.486  -7.338   5.883  1.00 10.00      A   
ATOM    453  O   ILE A  50      -2.926  -6.295   6.371  1.00 10.00      A   
ATOM    454  N   GLY A  51      -3.250  -8.229   5.254  1.00 10.00      A   
ATOM    455  HN  GLY A  51      -2.831  -9.028   4.868  1.00 10.00      A   
ATOM    456  CA  GLY A  51      -4.686  -8.038   5.120  1.00 10.00      A   
ATOM    457  C   GLY A  51      -5.390  -7.853   6.453  1.00 10.00      A   
ATOM    458  O   GLY A  51      -6.222  -6.963   6.601  1.00 10.00      A   
ATOM    459  N   ASN A  52      -5.071  -8.699   7.419  1.00 10.00      A   
ATOM    460  HN  ASN A  52      -4.413  -9.405   7.241  1.00 10.00      A   
ATOM    461  CA  ASN A  52      -5.675  -8.607   8.743  1.00 10.00      A   
ATOM    462  CB  ASN A  52      -6.675  -9.743   8.977  1.00 10.00      A   
ATOM    463  CG  ASN A  52      -7.546  -9.503  10.194  1.00 10.00      A   
ATOM    464  OD1 ASN A  52      -7.176  -9.852  11.315  1.00 10.00      A   
ATOM    465  ND2 ASN A  52      -8.708  -8.905   9.984  1.00 10.00      A   
ATOM    466 HD21 ASN A  52      -8.941  -8.653   9.069  1.00 10.00      A   
ATOM    467 HD22 ASN A  52      -9.293  -8.740  10.758  1.00 10.00      A   
ATOM    468  C   ASN A  52      -4.591  -8.612   9.813  1.00 10.00      A   
ATOM    469  O   ASN A  52      -3.791  -9.543   9.892  1.00 10.00      A   
ATOM    470  N   CYS A  53      -4.574  -7.573  10.635  1.00 10.00      A   
ATOM    471  HN  CYS A  53      -5.258  -6.870  10.527  1.00 10.00      A   
ATOM    472  CA  CYS A  53      -3.572  -7.427  11.693  1.00 10.00      A   
ATOM    473  CB  CYS A  53      -3.707  -6.059  12.368  1.00 10.00      A   
ATOM    474  SG  CYS A  53      -5.344  -5.731  13.066  1.00 10.00      A   
ATOM    475  HG  CYS A  53      -5.598  -4.434  12.940  1.00 10.00      A   
ATOM    476  C   CYS A  53      -3.626  -8.540  12.743  1.00 10.00      A   
ATOM    477  O   CYS A  53      -2.697  -8.704  13.529  1.00 10.00      A   
ATOM    478  N   TYR A  54      -4.710  -9.300  12.758  1.00 10.00      A   
ATOM    479  HN  TYR A  54      -5.428  -9.136  12.108  1.00 10.00      A   
ATOM    480  CA  TYR A  54      -4.853 -10.378  13.723  1.00 10.00      A   
ATOM    481  CB  TYR A  54      -6.184 -10.279  14.466  1.00 10.00      A   
ATOM    482  CG  TYR A  54      -6.258  -9.067  15.364  1.00 10.00      A   
ATOM    483  CD1 TYR A  54      -7.327  -8.185  15.296  1.00 10.00      A   
ATOM    484  CD2 TYR A  54      -5.244  -8.802  16.276  1.00 10.00      A   
ATOM    485  CE1 TYR A  54      -7.385  -7.076  16.115  1.00 10.00      A   
ATOM    486  CE2 TYR A  54      -5.294  -7.696  17.098  1.00 10.00      A   
ATOM    487  CZ  TYR A  54      -6.367  -6.837  17.015  1.00 10.00      A   
ATOM    488  OH  TYR A  54      -6.421  -5.734  17.836  1.00 10.00      A   
ATOM    489  HH  TYR A  54      -6.984  -5.936  18.609  1.00 10.00      A   
ATOM    490  C   TYR A  54      -4.663 -11.741  13.073  1.00 10.00      A   
ATOM    491  O   TYR A  54      -4.964 -12.779  13.666  1.00 10.00      A   
ATOM    492  N   ALA A  55      -4.148 -11.734  11.850  1.00 10.00      A   
ATOM    493  HN  ALA A  55      -3.934 -10.871  11.422  1.00 10.00      A   
ATOM    494  CA  ALA A  55      -3.900 -12.972  11.123  1.00 10.00      A   
ATOM    495  CB  ALA A  55      -4.216 -12.795   9.646  1.00 10.00      A   
ATOM    496  C   ALA A  55      -2.453 -13.422  11.309  1.00 10.00      A   
ATOM    497  O   ALA A  55      -2.059 -14.495  10.855  1.00 10.00      A   
ATOM    498  N   VAL A  56      -1.675 -12.593  11.985  1.00 10.00      A   
ATOM    499  HN  VAL A  56      -2.058 -11.762  12.338  1.00 10.00      A   
ATOM    500  CA  VAL A  56      -0.269 -12.876  12.236  1.00 10.00      A   
ATOM    501  CB  VAL A  56       0.598 -12.519  11.001  1.00 10.00      A   
ATOM    502  CG1 VAL A  56       0.562 -11.024  10.709  1.00 10.00      A   
ATOM    503  CG2 VAL A  56       2.030 -13.015  11.153  1.00 10.00      A   
ATOM    504  C   VAL A  56       0.205 -12.088  13.460  1.00 10.00      A   
ATOM    505  O   VAL A  56      -0.326 -11.018  13.759  1.00 10.00      A   
ATOM    506  N   SER A  57       1.171 -12.635  14.184  1.00 10.00      A   
ATOM    507  HN  SER A  57       1.537 -13.508  13.918  1.00 10.00      A   
ATOM    508  CA  SER A  57       1.705 -11.971  15.362  1.00 10.00      A   
ATOM    509  CB  SER A  57       2.261 -13.010  16.337  1.00 10.00      A   
ATOM    510  OG  SER A  57       1.328 -14.057  16.544  1.00 10.00      A   
ATOM    511  HG  SER A  57       0.480 -13.803  16.164  1.00 10.00      A   
ATOM    512  C   SER A  57       2.788 -10.966  14.971  1.00 10.00      A   
ATOM    513  O   SER A  57       3.602 -11.233  14.086  1.00 10.00      A   
ATOM    514  N   PRO A  58       2.814  -9.798  15.633  1.00 10.00      A   
ATOM    515  CA  PRO A  58       3.789  -8.736  15.349  1.00 10.00      A   
ATOM    516  CB  PRO A  58       3.517  -7.699  16.442  1.00 10.00      A   
ATOM    517  CG  PRO A  58       2.105  -7.937  16.849  1.00 10.00      A   
ATOM    518  CD  PRO A  58       1.882  -9.417  16.711  1.00 10.00      A   
ATOM    519  C   PRO A  58       5.232  -9.224  15.441  1.00 10.00      A   
ATOM    520  O   PRO A  58       6.052  -8.938  14.568  1.00 10.00      A   
ATOM    521  N   ALA A  59       5.522  -9.983  16.493  1.00 10.00      A   
ATOM    522  HN  ALA A  59       4.810 -10.197  17.131  1.00 10.00      A   
ATOM    523  CA  ALA A  59       6.863 -10.507  16.727  1.00 10.00      A   
ATOM    524  CB  ALA A  59       6.930 -11.209  18.075  1.00 10.00      A   
ATOM    525  C   ALA A  59       7.320 -11.452  15.620  1.00 10.00      A   
ATOM    526  O   ALA A  59       8.506 -11.499  15.291  1.00 10.00      A   
ATOM    527  N   THR A  60       6.382 -12.196  15.044  1.00 10.00      A   
ATOM    528  HN  THR A  60       5.449 -12.102  15.332  1.00 10.00      A   
ATOM    529  CA  THR A  60       6.702 -13.147  13.989  1.00 10.00      A   
ATOM    530  CB  THR A  60       5.511 -14.074  13.696  1.00 10.00      A   
ATOM    531  OG1 THR A  60       4.700 -14.171  14.877  1.00 10.00      A   
ATOM    532  HG1 THR A  60       5.130 -14.756  15.514  1.00 10.00      A   
ATOM    533  CG2 THR A  60       6.004 -15.462  13.314  1.00 10.00      A   
ATOM    534  C   THR A  60       7.140 -12.447  12.702  1.00 10.00      A   
ATOM    535  O   THR A  60       8.106 -12.865  12.058  1.00 10.00      A   
ATOM    536  N   VAL A  61       6.443 -11.374  12.343  1.00 10.00      A   
ATOM    537  HN  VAL A  61       5.694 -11.078  12.906  1.00 10.00      A   
ATOM    538  CA  VAL A  61       6.765 -10.630  11.127  1.00 10.00      A   
ATOM    539  CB  VAL A  61       5.741  -9.505  10.853  1.00 10.00      A   
ATOM    540  CG1 VAL A  61       5.942  -8.918   9.465  1.00 10.00      A   
ATOM    541  CG2 VAL A  61       4.318 -10.016  11.011  1.00 10.00      A   
ATOM    542  C   VAL A  61       8.166 -10.031  11.220  1.00 10.00      A   
ATOM    543  O   VAL A  61       8.959 -10.118  10.281  1.00 10.00      A   
ATOM    544  N   ILE A  62       8.469  -9.452  12.376  1.00 10.00      A   
ATOM    545  HN  ILE A  62       7.792  -9.432  13.085  1.00 10.00      A   
ATOM    546  CA  ILE A  62       9.771  -8.835  12.620  1.00 10.00      A   
ATOM    547  CB  ILE A  62       9.778  -8.036  13.943  1.00 10.00      A   
ATOM    548  CG1 ILE A  62       8.602  -7.056  13.984  1.00 10.00      A   
ATOM    549  CG2 ILE A  62      11.093  -7.288  14.121  1.00 10.00      A   
ATOM    550  CD1 ILE A  62       8.383  -6.417  15.339  1.00 10.00      A   
ATOM    551  C   ILE A  62      10.875  -9.893  12.667  1.00 10.00      A   
ATOM    552  O   ILE A  62      12.028  -9.618  12.337  1.00 10.00      A   
ATOM    553  N   ARG A  63      10.512 -11.098  13.089  1.00 10.00      A   
ATOM    554  HN  ARG A  63       9.581 -11.248  13.357  1.00 10.00      A   
ATOM    555  CA  ARG A  63      11.461 -12.200  13.177  1.00 10.00      A   
ATOM    556  CB  ARG A  63      10.834 -13.385  13.920  1.00 10.00      A   
ATOM    557  CG  ARG A  63      11.816 -14.487  14.280  1.00 10.00      A   
ATOM    558  CD  ARG A  63      11.821 -14.764  15.774  1.00 10.00      A   
ATOM    559  NE  ARG A  63      10.508 -15.183  16.264  1.00 10.00      A   
ATOM    560  HE  ARG A  63       9.951 -15.714  15.655  1.00 10.00      A   
ATOM    561  CZ  ARG A  63      10.037 -14.897  17.473  1.00 10.00      A   
ATOM    562  NH1 ARG A  63      10.766 -14.184  18.329  1.00 10.00      A   
ATOM    563 HH11 ARG A  63      10.393 -13.966  19.274  1.00 10.00      A   
ATOM    564 HH12 ARG A  63      11.712 -13.841  18.058  1.00 10.00      A   
ATOM    565  NH2 ARG A  63       8.827 -15.312  17.831  1.00 10.00      A   
ATOM    566 HH21 ARG A  63       8.242 -15.863  17.161  1.00 10.00      A   
ATOM    567 HH22 ARG A  63       8.453 -15.094  18.785  1.00 10.00      A   
ATOM    568  C   ARG A  63      11.914 -12.628  11.785  1.00 10.00      A   
ATOM    569  O   ARG A  63      13.080 -12.961  11.571  1.00 10.00      A   
ATOM    570  N   ARG A  64      10.989 -12.619  10.841  1.00 10.00      A   
ATOM    571  HN  ARG A  64      10.071 -12.343  11.065  1.00 10.00      A   
ATOM    572  CA  ARG A  64      11.313 -13.004   9.481  1.00 10.00      A   
ATOM    573  CB  ARG A  64      10.092 -13.567   8.750  1.00 10.00      A   
ATOM    574  CG  ARG A  64      10.403 -14.083   7.356  1.00 10.00      A   
ATOM    575  CD  ARG A  64       9.167 -14.623   6.656  1.00 10.00      A   
ATOM    576  NE  ARG A  64       9.267 -14.481   5.199  1.00 10.00      A   
ATOM    577  HE  ARG A  64      10.053 -14.012   4.848  1.00 10.00      A   
ATOM    578  CZ  ARG A  64       8.361 -14.942   4.338  1.00 10.00      A   
ATOM    579  NH1 ARG A  64       7.293 -15.595   4.779  1.00 10.00      A   
ATOM    580 HH11 ARG A  64       7.151 -15.755   5.815  1.00 10.00      A   
ATOM    581 HH12 ARG A  64       6.577 -15.946   4.101  1.00 10.00      A   
ATOM    582  NH2 ARG A  64       8.512 -14.743   3.028  1.00 10.00      A   
ATOM    583 HH21 ARG A  64       7.800 -15.111   2.362  1.00 10.00      A   
ATOM    584 HH22 ARG A  64       9.343 -14.209   2.654  1.00 10.00      A   
ATOM    585  C   ARG A  64      11.917 -11.831   8.712  1.00 10.00      A   
ATOM    586  O   ARG A  64      12.990 -11.958   8.123  1.00 10.00      A   
ATOM    587  N   PHE A  65      11.246 -10.685   8.743  1.00 10.00      A   
ATOM    588  HN  PHE A  65      10.418 -10.622   9.270  1.00 10.00      A   
ATOM    589  CA  PHE A  65      11.719  -9.505   8.030  1.00 10.00      A   
ATOM    590  CB  PHE A  65      10.581  -8.879   7.224  1.00 10.00      A   
ATOM    591  CG  PHE A  65       9.917  -9.799   6.241  1.00 10.00      A   
ATOM    592  CD1 PHE A  65       8.665 -10.328   6.506  1.00 10.00      A   
ATOM    593  CD2 PHE A  65      10.533 -10.123   5.047  1.00 10.00      A   
ATOM    594  CE1 PHE A  65       8.042 -11.161   5.600  1.00 10.00      A   
ATOM    595  CE2 PHE A  65       9.915 -10.959   4.139  1.00 10.00      A   
ATOM    596  CZ  PHE A  65       8.668 -11.477   4.416  1.00 10.00      A   
ATOM    597  C   PHE A  65      12.280  -8.463   8.990  1.00 10.00      A   
ATOM    598  O   PHE A  65      11.525  -7.755   9.656  1.00 10.00      A   
ATOM    599  N   PRO A  66      13.614  -8.345   9.071  1.00 10.00      A   
ATOM    600  CA  PRO A  66      14.269  -7.383   9.948  1.00 10.00      A   
ATOM    601  CB  PRO A  66      15.568  -8.111  10.288  1.00 10.00      A   
ATOM    602  CG  PRO A  66      15.903  -8.879   9.049  1.00 10.00      A   
ATOM    603  CD  PRO A  66      14.599  -9.158   8.334  1.00 10.00      A   
ATOM    604  C   PRO A  66      14.578  -6.065   9.232  1.00 10.00      A   
ATOM    605  O   PRO A  66      15.215  -5.178   9.798  1.00 10.00      A   
ATOM    606  N   LYS A  67      14.127  -5.937   7.985  1.00 10.00      A   
ATOM    607  HN  LYS A  67      13.608  -6.671   7.587  1.00 10.00      A   
ATOM    608  CA  LYS A  67      14.383  -4.727   7.202  1.00 10.00      A   
ATOM    609  CB  LYS A  67      15.509  -4.954   6.188  1.00 10.00      A   
ATOM    610  CG  LYS A  67      16.874  -5.199   6.809  1.00 10.00      A   
ATOM    611  CD  LYS A  67      17.984  -5.023   5.785  1.00 10.00      A   
ATOM    612  CE  LYS A  67      19.318  -5.501   6.329  1.00 10.00      A   
ATOM    613  NZ  LYS A  67      20.438  -5.195   5.401  1.00 10.00      A   
ATOM    614  HZ1 LYS A  67      20.659  -4.180   5.430  1.00 10.00      A   
ATOM    615  HZ2 LYS A  67      20.183  -5.454   4.430  1.00 10.00      A   
ATOM    616  HZ3 LYS A  67      21.285  -5.732   5.678  1.00 10.00      A   
ATOM    617  C   LYS A  67      13.132  -4.218   6.489  1.00 10.00      A   
ATOM    618  O   LYS A  67      13.123  -4.055   5.269  1.00 10.00      A   
ATOM    619  N   VAL A  68      12.084  -3.956   7.253  1.00 10.00      A   
ATOM    620  HN  VAL A  68      12.153  -4.091   8.216  1.00 10.00      A   
ATOM    621  CA  VAL A  68      10.837  -3.454   6.696  1.00 10.00      A   
ATOM    622  CB  VAL A  68       9.610  -4.159   7.322  1.00 10.00      A   
ATOM    623  CG1 VAL A  68       8.307  -3.589   6.777  1.00 10.00      A   
ATOM    624  CG2 VAL A  68       9.678  -5.655   7.073  1.00 10.00      A   
ATOM    625  C   VAL A  68      10.732  -1.948   6.919  1.00 10.00      A   
ATOM    626  O   VAL A  68      11.061  -1.448   7.995  1.00 10.00      A   
ATOM    627  N   ARG A  69      10.284  -1.233   5.900  1.00 10.00      A   
ATOM    628  HN  ARG A  69      10.039  -1.694   5.065  1.00 10.00      A   
ATOM    629  CA  ARG A  69      10.138   0.210   5.983  1.00 10.00      A   
ATOM    630  CB  ARG A  69      11.107   0.905   5.030  1.00 10.00      A   
ATOM    631  CG  ARG A  69      12.560   0.528   5.267  1.00 10.00      A   
ATOM    632  CD  ARG A  69      13.491   1.288   4.342  1.00 10.00      A   
ATOM    633  NE  ARG A  69      14.873   0.845   4.485  1.00 10.00      A   
ATOM    634  HE  ARG A  69      15.044  -0.121   4.397  1.00 10.00      A   
ATOM    635  CZ  ARG A  69      15.902   1.663   4.701  1.00 10.00      A   
ATOM    636  NH1 ARG A  69      15.716   2.973   4.790  1.00 10.00      A   
ATOM    637 HH11 ARG A  69      14.751   3.378   4.688  1.00 10.00      A   
ATOM    638 HH12 ARG A  69      16.524   3.610   4.957  1.00 10.00      A   
ATOM    639  NH2 ARG A  69      17.122   1.156   4.818  1.00 10.00      A   
ATOM    640 HH21 ARG A  69      17.947   1.785   4.994  1.00 10.00      A   
ATOM    641 HH22 ARG A  69      17.273   0.129   4.735  1.00 10.00      A   
ATOM    642  C   ARG A  69       8.698   0.639   5.717  1.00 10.00      A   
ATOM    643  O   ARG A  69       8.256   1.675   6.204  1.00 10.00      A   
ATOM    644  N   SER A  70       7.972  -0.160   4.947  1.00 10.00      A   
ATOM    645  HN  SER A  70       8.386  -0.964   4.569  1.00 10.00      A   
ATOM    646  CA  SER A  70       6.577   0.134   4.635  1.00 10.00      A   
ATOM    647  CB  SER A  70       6.379   0.276   3.118  1.00 10.00      A   
ATOM    648  OG  SER A  70       5.102   0.815   2.807  1.00 10.00      A   
ATOM    649  HG  SER A  70       5.211   1.647   2.321  1.00 10.00      A   
ATOM    650  C   SER A  70       5.664  -0.947   5.218  1.00 10.00      A   
ATOM    651  O   SER A  70       5.660  -2.092   4.755  1.00 10.00      A   
ATOM    652  N   VAL A  71       4.907  -0.580   6.247  1.00 10.00      A   
ATOM    653  HN  VAL A  71       4.952   0.352   6.566  1.00 10.00      A   
ATOM    654  CA  VAL A  71       3.998  -1.512   6.905  1.00 10.00      A   
ATOM    655  CB  VAL A  71       4.233  -1.544   8.429  1.00 10.00      A   
ATOM    656  CG1 VAL A  71       3.289  -2.530   9.103  1.00 10.00      A   
ATOM    657  CG2 VAL A  71       5.677  -1.896   8.740  1.00 10.00      A   
ATOM    658  C   VAL A  71       2.541  -1.146   6.636  1.00 10.00      A   
ATOM    659  O   VAL A  71       2.095  -0.041   6.955  1.00 10.00      A   
ATOM    660  N   GLU A  72       1.806  -2.084   6.060  1.00 10.00      A   
ATOM    661  HN  GLU A  72       2.224  -2.946   5.840  1.00 10.00      A   
ATOM    662  CA  GLU A  72       0.394  -1.881   5.745  1.00 10.00      A   
ATOM    663  CB  GLU A  72       0.177  -2.027   4.236  1.00 10.00      A   
ATOM    664  CG  GLU A  72      -1.232  -1.721   3.754  1.00 10.00      A   
ATOM    665  CD  GLU A  72      -1.267  -1.385   2.276  1.00 10.00      A   
ATOM    666  OE1 GLU A  72      -0.635  -2.113   1.484  1.00 10.00      A   
ATOM    667  OE2 GLU A  72      -1.927  -0.395   1.902  1.00 10.00      A   
ATOM    668  C   GLU A  72      -0.460  -2.887   6.509  1.00 10.00      A   
ATOM    669  O   GLU A  72      -0.278  -4.095   6.362  1.00 10.00      A   
ATOM    670  N   LEU A  73      -1.384  -2.393   7.328  1.00 10.00      A   
ATOM    671  HN  LEU A  73      -1.504  -1.418   7.389  1.00 10.00      A   
ATOM    672  CA  LEU A  73      -2.234  -3.270   8.129  1.00 10.00      A   
ATOM    673  CB  LEU A  73      -1.752  -3.289   9.585  1.00 10.00      A   
ATOM    674  CG  LEU A  73      -0.299  -3.691   9.840  1.00 10.00      A   
ATOM    675  CD1 LEU A  73       0.186  -3.087  11.150  1.00 10.00      A   
ATOM    676  CD2 LEU A  73      -0.171  -5.205   9.880  1.00 10.00      A   
ATOM    677  C   LEU A  73      -3.696  -2.830   8.113  1.00 10.00      A   
ATOM    678  O   LEU A  73      -3.999  -1.642   8.011  1.00 10.00      A   
ATOM    679  N   LYS A  74      -4.596  -3.803   8.227  1.00 10.00      A   
ATOM    680  HN  LYS A  74      -4.285  -4.731   8.295  1.00 10.00      A   
ATOM    681  CA  LYS A  74      -6.033  -3.543   8.270  1.00 10.00      A   
ATOM    682  CB  LYS A  74      -6.731  -4.002   6.984  1.00 10.00      A   
ATOM    683  CG  LYS A  74      -6.195  -3.371   5.710  1.00 10.00      A   
ATOM    684  CD  LYS A  74      -6.871  -3.952   4.478  1.00 10.00      A   
ATOM    685  CE  LYS A  74      -6.328  -3.330   3.202  1.00 10.00      A   
ATOM    686  NZ  LYS A  74      -6.963  -3.913   1.994  1.00 10.00      A   
ATOM    687  HZ1 LYS A  74      -6.855  -3.271   1.186  1.00 10.00      A   
ATOM    688  HZ2 LYS A  74      -7.976  -4.063   2.166  1.00 10.00      A   
ATOM    689  HZ3 LYS A  74      -6.528  -4.829   1.754  1.00 10.00      A   
ATOM    690  C   LYS A  74      -6.616  -4.278   9.476  1.00 10.00      A   
ATOM    691  O   LYS A  74      -6.111  -5.337   9.854  1.00 10.00      A   
ATOM    692  N   GLY A  75      -7.669  -3.730  10.074  1.00 10.00      A   
ATOM    693  HN  GLY A  75      -8.058  -2.901   9.712  1.00 10.00      A   
ATOM    694  CA  GLY A  75      -8.255  -4.361  11.247  1.00 10.00      A   
ATOM    695  C   GLY A  75      -9.712  -4.744  11.078  1.00 10.00      A   
ATOM    696  O   GLY A  75     -10.025  -5.882  10.734  1.00 10.00      A   
ATOM    697  N   LYS A  76     -10.599  -3.786  11.324  1.00 10.00      A   
ATOM    698  HN  LYS A  76     -10.273  -2.894  11.577  1.00 10.00      A   
ATOM    699  CA  LYS A  76     -12.037  -4.014  11.223  1.00 10.00      A   
ATOM    700  CB  LYS A  76     -12.815  -2.776  11.694  1.00 10.00      A   
ATOM    701  CG  LYS A  76     -12.468  -2.306  13.101  1.00 10.00      A   
ATOM    702  CD  LYS A  76     -13.276  -1.077  13.492  1.00 10.00      A   
ATOM    703  CE  LYS A  76     -12.791  -0.482  14.807  1.00 10.00      A   
ATOM    704  NZ  LYS A  76     -13.457   0.812  15.107  1.00 10.00      A   
ATOM    705  HZ1 LYS A  76     -14.444   0.653  15.391  1.00 10.00      A   
ATOM    706  HZ2 LYS A  76     -13.450   1.420  14.267  1.00 10.00      A   
ATOM    707  HZ3 LYS A  76     -12.963   1.307  15.881  1.00 10.00      A   
ATOM    708  C   LYS A  76     -12.450  -4.388   9.799  1.00 10.00      A   
ATOM    709  O   LYS A  76     -11.882  -3.881   8.831  1.00 10.00      A   
ATOM    710  N   PRO A  77     -13.448  -5.283   9.661  1.00 10.00      A   
ATOM    711  CA  PRO A  77     -13.946  -5.725   8.351  1.00 10.00      A   
ATOM    712  CB  PRO A  77     -14.846  -6.911   8.709  1.00 10.00      A   
ATOM    713  CG  PRO A  77     -15.319  -6.608  10.087  1.00 10.00      A   
ATOM    714  CD  PRO A  77     -14.162  -5.942  10.772  1.00 10.00      A   
ATOM    715  C   PRO A  77     -14.762  -4.640   7.648  1.00 10.00      A   
ATOM    716  O   PRO A  77     -15.065  -3.598   8.230  1.00 10.00      A   
ATOM    717  N   HIS A  78     -15.128  -4.908   6.403  1.00 10.00      A   
ATOM    718  HN  HIS A  78     -14.871  -5.768   6.012  1.00 10.00      A   
ATOM    719  CA  HIS A  78     -15.905  -3.972   5.591  1.00 10.00      A   
ATOM    720  CB  HIS A  78     -16.118  -4.561   4.186  1.00 10.00      A   
ATOM    721  CG  HIS A  78     -17.102  -3.823   3.325  1.00 10.00      A   
ATOM    722  ND1 HIS A  78     -18.211  -4.414   2.762  1.00 10.00      A   
ATOM    723  HD1 HIS A  78     -18.477  -5.368   2.848  1.00 10.00      A   
ATOM    724  CD2 HIS A  78     -17.131  -2.524   2.929  1.00 10.00      A   
ATOM    725  CE1 HIS A  78     -18.863  -3.484   2.061  1.00 10.00      A   
ATOM    726  NE2 HIS A  78     -18.250  -2.316   2.126  1.00 10.00      A   
ATOM    727  C   HIS A  78     -17.243  -3.627   6.252  1.00 10.00      A   
ATOM    728  O   HIS A  78     -17.669  -2.471   6.255  1.00 10.00      A   
ATOM    729  N   PHE A  79     -17.885  -4.625   6.844  1.00 10.00      A   
ATOM    730  HN  PHE A  79     -17.486  -5.524   6.830  1.00 10.00      A   
ATOM    731  CA  PHE A  79     -19.177  -4.426   7.491  1.00 10.00      A   
ATOM    732  CB  PHE A  79     -19.872  -5.756   7.763  1.00 10.00      A   
ATOM    733  CG  PHE A  79     -21.085  -5.978   6.905  1.00 10.00      A   
ATOM    734  CD1 PHE A  79     -20.954  -6.261   5.556  1.00 10.00      A   
ATOM    735  CD2 PHE A  79     -22.355  -5.900   7.443  1.00 10.00      A   
ATOM    736  CE1 PHE A  79     -22.069  -6.461   4.765  1.00 10.00      A   
ATOM    737  CE2 PHE A  79     -23.474  -6.100   6.659  1.00 10.00      A   
ATOM    738  CZ  PHE A  79     -23.331  -6.381   5.317  1.00 10.00      A   
ATOM    739  C   PHE A  79     -19.096  -3.576   8.758  1.00 10.00      A   
ATOM    740  O   PHE A  79     -20.122  -3.192   9.319  1.00 10.00      A   
ATOM    741  N   ALA A  80     -17.884  -3.267   9.204  1.00 10.00      A   
ATOM    742  HN  ALA A  80     -17.092  -3.591   8.722  1.00 10.00      A   
ATOM    743  CA  ALA A  80     -17.709  -2.447  10.393  1.00 10.00      A   
ATOM    744  CB  ALA A  80     -16.270  -2.492  10.871  1.00 10.00      A   
ATOM    745  C   ALA A  80     -18.131  -1.014  10.098  1.00 10.00      A   
ATOM    746  O   ALA A  80     -18.603  -0.298  10.979  1.00 10.00      A   
ATOM    747  N   ASP A  81     -17.992  -0.621   8.835  1.00 10.00      A   
ATOM    748  HN  ASP A  81     -17.633  -1.254   8.175  1.00 10.00      A   
ATOM    749  CA  ASP A  81     -18.357   0.723   8.394  1.00 10.00      A   
ATOM    750  CB  ASP A  81     -17.842   0.978   6.970  1.00 10.00      A   
ATOM    751  CG  ASP A  81     -16.482   1.647   6.925  1.00 10.00      A   
ATOM    752  OD1 ASP A  81     -16.410   2.871   7.165  1.00 10.00      A   
ATOM    753  OD2 ASP A  81     -15.481   0.959   6.622  1.00 10.00      A   
ATOM    754  C   ASP A  81     -19.870   0.912   8.425  1.00 10.00      A   
ATOM    755  O   ASP A  81     -20.370   2.035   8.366  1.00 10.00      A   
ATOM    756  N   PHE A  82     -20.598  -0.198   8.522  1.00 10.00      A   
ATOM    757  HN  PHE A  82     -20.140  -1.063   8.575  1.00 10.00      A   
ATOM    758  CA  PHE A  82     -22.055  -0.160   8.552  1.00 10.00      A   
ATOM    759  CB  PHE A  82     -22.650  -1.313   7.741  1.00 10.00      A   
ATOM    760  CG  PHE A  82     -22.155  -1.363   6.323  1.00 10.00      A   
ATOM    761  CD1 PHE A  82     -22.066  -0.207   5.562  1.00 10.00      A   
ATOM    762  CD2 PHE A  82     -21.772  -2.562   5.755  1.00 10.00      A   
ATOM    763  CE1 PHE A  82     -21.602  -0.252   4.262  1.00 10.00      A   
ATOM    764  CE2 PHE A  82     -21.310  -2.615   4.457  1.00 10.00      A   
ATOM    765  CZ  PHE A  82     -21.223  -1.458   3.707  1.00 10.00      A   
ATOM    766  C   PHE A  82     -22.585  -0.165   9.983  1.00 10.00      A   
ATOM    767  O   PHE A  82     -23.782  -0.331  10.207  1.00 10.00      A   
ATOM    768  N   ASN A  83     -21.678   0.021  10.945  1.00 10.00      A   
ATOM    769  HN  ASN A  83     -20.735   0.140  10.689  1.00 10.00      A   
ATOM    770  CA  ASN A  83     -22.028   0.064  12.371  1.00 10.00      A   
ATOM    771  CB  ASN A  83     -23.024   1.191  12.682  1.00 10.00      A   
ATOM    772  CG  ASN A  83     -22.406   2.318  13.489  1.00 10.00      A   
ATOM    773  OD1 ASN A  83     -22.472   2.328  14.719  1.00 10.00      A   
ATOM    774  ND2 ASN A  83     -21.805   3.278  12.804  1.00 10.00      A   
ATOM    775 HD21 ASN A  83     -21.794   3.214  11.822  1.00 10.00      A   
ATOM    776 HD22 ASN A  83     -21.394   4.019  13.301  1.00 10.00      A   
ATOM    777  C   ASN A  83     -22.523  -1.275  12.916  1.00 10.00      A   
ATOM    778  O   ASN A  83     -23.277  -1.318  13.889  1.00 10.00      A   
ATOM    779  N   LEU A  84     -22.086  -2.374  12.307  1.00 10.00      A   
ATOM    780  HN  LEU A  84     -21.492  -2.293  11.531  1.00 10.00      A   
ATOM    781  CA  LEU A  84     -22.487  -3.701  12.772  1.00 10.00      A   
ATOM    782  CB  LEU A  84     -22.677  -4.678  11.610  1.00 10.00      A   
ATOM    783  CG  LEU A  84     -24.045  -4.664  10.924  1.00 10.00      A   
ATOM    784  CD1 LEU A  84     -24.331  -6.012  10.285  1.00 10.00      A   
ATOM    785  CD2 LEU A  84     -25.151  -4.293  11.903  1.00 10.00      A   
ATOM    786  C   LEU A  84     -21.490  -4.255  13.783  1.00 10.00      A   
ATOM    787  O   LEU A  84     -21.659  -5.360  14.303  1.00 10.00      A   
ATOM    788  N   VAL A  85     -20.462  -3.468  14.070  1.00 10.00      A   
ATOM    789  HN  VAL A  85     -20.406  -2.589  13.645  1.00 10.00      A   
ATOM    790  CA  VAL A  85     -19.428  -3.860  15.015  1.00 10.00      A   
ATOM    791  CB  VAL A  85     -18.030  -3.875  14.350  1.00 10.00      A   
ATOM    792  CG1 VAL A  85     -16.939  -4.201  15.364  1.00 10.00      A   
ATOM    793  CG2 VAL A  85     -18.005  -4.876  13.203  1.00 10.00      A   
ATOM    794  C   VAL A  85     -19.425  -2.916  16.215  1.00 10.00      A   
ATOM    795  O   VAL A  85     -19.187  -1.714  16.069  1.00 10.00      A   
ATOM    796  N   PRO A  86     -19.722  -3.447  17.412  1.00 10.00      A   
ATOM    797  CA  PRO A  86     -19.751  -2.658  18.649  1.00 10.00      A   
ATOM    798  CB  PRO A  86     -20.301  -3.635  19.700  1.00 10.00      A   
ATOM    799  CG  PRO A  86     -20.859  -4.780  18.921  1.00 10.00      A   
ATOM    800  CD  PRO A  86     -20.055  -4.854  17.657  1.00 10.00      A   
ATOM    801  C   PRO A  86     -18.357  -2.182  19.055  1.00 10.00      A   
ATOM    802  O   PRO A  86     -17.365  -2.900  18.886  1.00 10.00      A   
ATOM    803  N   ASP A  87     -18.290  -0.973  19.599  1.00 10.00      A   
ATOM    804  HN  ASP A  87     -19.119  -0.458  19.719  1.00 10.00      A   
ATOM    805  CA  ASP A  87     -17.023  -0.389  20.024  1.00 10.00      A   
ATOM    806  CB  ASP A  87     -17.202   1.073  20.440  1.00 10.00      A   
ATOM    807  CG  ASP A  87     -15.919   1.687  20.975  1.00 10.00      A   
ATOM    808  OD1 ASP A  87     -15.944   2.261  22.085  1.00 10.00      A   
ATOM    809  OD2 ASP A  87     -14.880   1.596  20.290  1.00 10.00      A   
ATOM    810  C   ASP A  87     -16.388  -1.187  21.155  1.00 10.00      A   
ATOM    811  O   ASP A  87     -17.061  -1.567  22.115  1.00 10.00      A   
ATOM    812  N   GLY A  88     -15.093  -1.439  21.033  1.00 10.00      A   
ATOM    813  HN  GLY A  88     -14.614  -1.100  20.248  1.00 10.00      A   
ATOM    814  CA  GLY A  88     -14.380  -2.196  22.042  1.00 10.00      A   
ATOM    815  C   GLY A  88     -13.969  -3.555  21.528  1.00 10.00      A   
ATOM    816  O   GLY A  88     -13.316  -4.325  22.231  1.00 10.00      A   
ATOM    817  N   TRP A  89     -14.353  -3.838  20.288  1.00 10.00      A   
ATOM    818  HN  TRP A  89     -14.865  -3.162  19.791  1.00 10.00      A   
ATOM    819  CA  TRP A  89     -14.046  -5.108  19.639  1.00 10.00      A   
ATOM    820  CB  TRP A  89     -14.636  -5.129  18.226  1.00 10.00      A   
ATOM    821  CG  TRP A  89     -14.136  -6.250  17.362  1.00 10.00      A   
ATOM    822  CD1 TRP A  89     -14.488  -7.565  17.438  1.00 10.00      A   
ATOM    823  CD2 TRP A  89     -13.187  -6.152  16.292  1.00 10.00      A   
ATOM    824  NE1 TRP A  89     -13.825  -8.287  16.480  1.00 10.00      A   
ATOM    825  HE1 TRP A  89     -13.913  -9.253  16.333  1.00 10.00      A   
ATOM    826  CE2 TRP A  89     -13.019  -7.446  15.765  1.00 10.00      A   
ATOM    827  CE3 TRP A  89     -12.464  -5.096  15.728  1.00 10.00      A   
ATOM    828  CZ2 TRP A  89     -12.161  -7.714  14.703  1.00 10.00      A   
ATOM    829  CZ3 TRP A  89     -11.612  -5.366  14.674  1.00 10.00      A   
ATOM    830  CH2 TRP A  89     -11.469  -6.663  14.173  1.00 10.00      A   
ATOM    831  C   TRP A  89     -12.542  -5.354  19.586  1.00 10.00      A   
ATOM    832  O   TRP A  89     -12.067  -6.452  19.888  1.00 10.00      A   
ATOM    833  N   GLY A  90     -11.803  -4.328  19.208  1.00 10.00      A   
ATOM    834  HN  GLY A  90     -12.237  -3.478  18.986  1.00 10.00      A   
ATOM    835  CA  GLY A  90     -10.367  -4.446  19.121  1.00 10.00      A   
ATOM    836  C   GLY A  90      -9.798  -3.614  17.996  1.00 10.00      A   
ATOM    837  O   GLY A  90     -10.227  -2.481  17.780  1.00 10.00      A   
ATOM    838  N   GLY A  91      -8.840  -4.173  17.276  1.00 10.00      A   
ATOM    839  HN  GLY A  91      -8.538  -5.080  17.500  1.00 10.00      A   
ATOM    840  CA  GLY A  91      -8.227  -3.457  16.175  1.00 10.00      A   
ATOM    841  C   GLY A  91      -7.253  -2.411  16.670  1.00 10.00      A   
ATOM    842  O   GLY A  91      -7.134  -1.334  16.090  1.00 10.00      A   
ATOM    843  N   TYR A  92      -6.550  -2.733  17.741  1.00 10.00      A   
ATOM    844  HN  TYR A  92      -6.664  -3.625  18.135  1.00 10.00      A   
ATOM    845  CA  TYR A  92      -5.593  -1.809  18.328  1.00 10.00      A   
ATOM    846  CB  TYR A  92      -5.494  -2.021  19.838  1.00 10.00      A   
ATOM    847  CG  TYR A  92      -6.798  -1.800  20.567  1.00 10.00      A   
ATOM    848  CD1 TYR A  92      -7.540  -2.874  21.039  1.00 10.00      A   
ATOM    849  CD2 TYR A  92      -7.289  -0.520  20.779  1.00 10.00      A   
ATOM    850  CE1 TYR A  92      -8.732  -2.681  21.704  1.00 10.00      A   
ATOM    851  CE2 TYR A  92      -8.483  -0.316  21.445  1.00 10.00      A   
ATOM    852  CZ  TYR A  92      -9.200  -1.401  21.905  1.00 10.00      A   
ATOM    853  OH  TYR A  92     -10.387  -1.204  22.572  1.00 10.00      A   
ATOM    854  HH  TYR A  92     -10.949  -0.607  22.062  1.00 10.00      A   
ATOM    855  C   TYR A  92      -4.227  -1.967  17.679  1.00 10.00      A   
ATOM    856  O   TYR A  92      -3.726  -3.078  17.531  1.00 10.00      A   
ATOM    857  N   VAL A  93      -3.628  -0.851  17.289  1.00 10.00      A   
ATOM    858  HN  VAL A  93      -4.083   0.011  17.424  1.00 10.00      A   
ATOM    859  CA  VAL A  93      -2.322  -0.873  16.643  1.00 10.00      A   
ATOM    860  CB  VAL A  93      -2.225   0.203  15.538  1.00 10.00      A   
ATOM    861  CG1 VAL A  93      -2.121   1.600  16.133  1.00 10.00      A   
ATOM    862  CG2 VAL A  93      -1.080  -0.085  14.580  1.00 10.00      A   
ATOM    863  C   VAL A  93      -1.187  -0.702  17.652  1.00 10.00      A   
ATOM    864  O   VAL A  93      -0.015  -0.823  17.302  1.00 10.00      A   
ATOM    865  N   TYR A  94      -1.541  -0.433  18.911  1.00 10.00      A   
ATOM    866  HN  TYR A  94      -2.491  -0.365  19.131  1.00 10.00      A   
ATOM    867  CA  TYR A  94      -0.545  -0.236  19.965  1.00 10.00      A   
ATOM    868  CB  TYR A  94      -1.169  -0.008  21.349  1.00 10.00      A   
ATOM    869  CG  TYR A  94      -0.136   0.043  22.457  1.00 10.00      A   
ATOM    870  CD1 TYR A  94       0.823   1.050  22.491  1.00 10.00      A   
ATOM    871  CD2 TYR A  94      -0.102  -0.926  23.453  1.00 10.00      A   
ATOM    872  CE1 TYR A  94       1.783   1.089  23.484  1.00 10.00      A   
ATOM    873  CE2 TYR A  94       0.851  -0.889  24.452  1.00 10.00      A   
ATOM    874  CZ  TYR A  94       1.791   0.119  24.462  1.00 10.00      A   
ATOM    875  OH  TYR A  94       2.749   0.152  25.448  1.00 10.00      A   
ATOM    876  HH  TYR A  94       3.316  -0.635  25.362  1.00 10.00      A   
ATOM    877  C   TYR A  94       0.529  -1.333  20.004  1.00 10.00      A   
ATOM    878  O   TYR A  94       1.716  -1.019  19.935  1.00 10.00      A   
ATOM    879  N   PRO A  95       0.152  -2.629  20.118  1.00 10.00      A   
ATOM    880  CA  PRO A  95       1.130  -3.728  20.154  1.00 10.00      A   
ATOM    881  CB  PRO A  95       0.259  -4.980  20.051  1.00 10.00      A   
ATOM    882  CG  PRO A  95      -1.039  -4.566  20.645  1.00 10.00      A   
ATOM    883  CD  PRO A  95      -1.231  -3.130  20.249  1.00 10.00      A   
ATOM    884  C   PRO A  95       2.103  -3.665  18.982  1.00 10.00      A   
ATOM    885  O   PRO A  95       3.316  -3.819  19.158  1.00 10.00      A   
ATOM    886  N   TRP A  96       1.567  -3.412  17.792  1.00 10.00      A   
ATOM    887  HN  TRP A  96       0.599  -3.269  17.731  1.00 10.00      A   
ATOM    888  CA  TRP A  96       2.377  -3.321  16.585  1.00 10.00      A   
ATOM    889  CB  TRP A  96       1.487  -3.202  15.345  1.00 10.00      A   
ATOM    890  CG  TRP A  96       0.751  -4.463  15.013  1.00 10.00      A   
ATOM    891  CD1 TRP A  96      -0.441  -4.876  15.529  1.00 10.00      A   
ATOM    892  CD2 TRP A  96       1.160  -5.476  14.089  1.00 10.00      A   
ATOM    893  NE1 TRP A  96      -0.797  -6.086  14.987  1.00 10.00      A   
ATOM    894  HE1 TRP A  96      -1.612  -6.590  15.204  1.00 10.00      A   
ATOM    895  CE2 TRP A  96       0.170  -6.476  14.098  1.00 10.00      A   
ATOM    896  CE3 TRP A  96       2.269  -5.638  13.256  1.00 10.00      A   
ATOM    897  CZ2 TRP A  96       0.256  -7.619  13.306  1.00 10.00      A   
ATOM    898  CZ3 TRP A  96       2.351  -6.771  12.471  1.00 10.00      A   
ATOM    899  CH2 TRP A  96       1.351  -7.748  12.500  1.00 10.00      A   
ATOM    900  C   TRP A  96       3.340  -2.141  16.663  1.00 10.00      A   
ATOM    901  O   TRP A  96       4.531  -2.286  16.390  1.00 10.00      A   
ATOM    902  N   ILE A  97       2.823  -0.978  17.054  1.00 10.00      A   
ATOM    903  HN  ILE A  97       1.864  -0.928  17.267  1.00 10.00      A   
ATOM    904  CA  ILE A  97       3.643   0.226  17.174  1.00 10.00      A   
ATOM    905  CB  ILE A  97       2.793   1.458  17.562  1.00 10.00      A   
ATOM    906  CG1 ILE A  97       1.715   1.717  16.507  1.00 10.00      A   
ATOM    907  CG2 ILE A  97       3.667   2.692  17.742  1.00 10.00      A   
ATOM    908  CD1 ILE A  97       2.255   1.930  15.108  1.00 10.00      A   
ATOM    909  C   ILE A  97       4.748   0.022  18.209  1.00 10.00      A   
ATOM    910  O   ILE A  97       5.919   0.311  17.953  1.00 10.00      A   
ATOM    911  N   GLU A  98       4.364  -0.502  19.367  1.00 10.00      A   
ATOM    912  HN  GLU A  98       3.411  -0.721  19.494  1.00 10.00      A   
ATOM    913  CA  GLU A  98       5.300  -0.758  20.458  1.00 10.00      A   
ATOM    914  CB  GLU A  98       4.552  -1.359  21.649  1.00 10.00      A   
ATOM    915  CG  GLU A  98       5.403  -1.560  22.890  1.00 10.00      A   
ATOM    916  CD  GLU A  98       4.751  -2.490  23.887  1.00 10.00      A   
ATOM    917  OE1 GLU A  98       4.162  -1.998  24.869  1.00 10.00      A   
ATOM    918  OE2 GLU A  98       4.823  -3.721  23.690  1.00 10.00      A   
ATOM    919  C   GLU A  98       6.425  -1.694  20.022  1.00 10.00      A   
ATOM    920  O   GLU A  98       7.594  -1.455  20.325  1.00 10.00      A   
ATOM    921  N   ALA A  99       6.065  -2.745  19.293  1.00 10.00      A   
ATOM    922  HN  ALA A  99       5.118  -2.868  19.072  1.00 10.00      A   
ATOM    923  CA  ALA A  99       7.038  -3.722  18.817  1.00 10.00      A   
ATOM    924  CB  ALA A  99       6.328  -4.977  18.332  1.00 10.00      A   
ATOM    925  C   ALA A  99       7.920  -3.143  17.714  1.00 10.00      A   
ATOM    926  O   ALA A  99       9.120  -3.419  17.656  1.00 10.00      A   
ATOM    927  N   MET A 100       7.327  -2.331  16.848  1.00 10.00      A   
ATOM    928  HN  MET A 100       6.368  -2.140  16.949  1.00 10.00      A   
ATOM    929  CA  MET A 100       8.064  -1.725  15.747  1.00 10.00      A   
ATOM    930  CB  MET A 100       7.113  -1.124  14.704  1.00 10.00      A   
ATOM    931  CG  MET A 100       6.420  -2.153  13.822  1.00 10.00      A   
ATOM    932  SD  MET A 100       5.670  -1.426  12.351  1.00 10.00      A   
ATOM    933  CE  MET A 100       4.366  -0.433  13.080  1.00 10.00      A   
ATOM    934  C   MET A 100       9.040  -0.665  16.236  1.00 10.00      A   
ATOM    935  O   MET A 100      10.099  -0.472  15.638  1.00 10.00      A   
ATOM    936  N   SER A 101       8.687   0.005  17.328  1.00 10.00      A   
ATOM    937  HN  SER A 101       7.837  -0.218  17.765  1.00 10.00      A   
ATOM    938  CA  SER A 101       9.522   1.062  17.897  1.00 10.00      A   
ATOM    939  CB  SER A 101       8.914   1.593  19.202  1.00 10.00      A   
ATOM    940  OG  SER A 101       7.583   2.050  19.014  1.00 10.00      A   
ATOM    941  HG  SER A 101       7.028   1.318  18.710  1.00 10.00      A   
ATOM    942  C   SER A 101      10.966   0.607  18.140  1.00 10.00      A   
ATOM    943  O   SER A 101      11.912   1.327  17.818  1.00 10.00      A   
ATOM    944  N   SER A 102      11.139  -0.591  18.683  1.00 10.00      A   
ATOM    945  HN  SER A 102      10.358  -1.143  18.899  1.00 10.00      A   
ATOM    946  CA  SER A 102      12.466  -1.104  18.983  1.00 10.00      A   
ATOM    947  CB  SER A 102      12.458  -1.700  20.390  1.00 10.00      A   
ATOM    948  OG  SER A 102      11.121  -1.881  20.840  1.00 10.00      A   
ATOM    949  HG  SER A 102      11.088  -1.773  21.803  1.00 10.00      A   
ATOM    950  C   SER A 102      12.927  -2.144  17.965  1.00 10.00      A   
ATOM    951  O   SER A 102      13.808  -2.956  18.253  1.00 10.00      A   
ATOM    952  N   SER A 103      12.351  -2.113  16.772  1.00 10.00      A   
ATOM    953  HN  SER A 103      11.674  -1.428  16.579  1.00 10.00      A   
ATOM    954  CA  SER A 103      12.717  -3.074  15.742  1.00 10.00      A   
ATOM    955  CB  SER A 103      11.633  -4.141  15.601  1.00 10.00      A   
ATOM    956  OG  SER A 103      11.344  -4.733  16.853  1.00 10.00      A   
ATOM    957  HG  SER A 103      10.562  -4.313  17.232  1.00 10.00      A   
ATOM    958  C   SER A 103      12.981  -2.409  14.394  1.00 10.00      A   
ATOM    959  O   SER A 103      14.015  -2.644  13.767  1.00 10.00      A   
ATOM    960  N   TYR A 104      12.052  -1.578  13.951  1.00 10.00      A   
ATOM    961  HN  TYR A 104      11.261  -1.392  14.510  1.00 10.00      A   
ATOM    962  CA  TYR A 104      12.191  -0.904  12.672  1.00 10.00      A   
ATOM    963  CB  TYR A 104      10.913  -1.036  11.845  1.00 10.00      A   
ATOM    964  CG  TYR A 104      10.519  -2.461  11.534  1.00 10.00      A   
ATOM    965  CD1 TYR A 104       9.311  -2.976  11.975  1.00 10.00      A   
ATOM    966  CD2 TYR A 104      11.351  -3.290  10.790  1.00 10.00      A   
ATOM    967  CE1 TYR A 104       8.940  -4.275  11.685  1.00 10.00      A   
ATOM    968  CE2 TYR A 104      10.991  -4.590  10.497  1.00 10.00      A   
ATOM    969  CZ  TYR A 104       9.783  -5.078  10.946  1.00 10.00      A   
ATOM    970  OH  TYR A 104       9.411  -6.370  10.648  1.00 10.00      A   
ATOM    971  HH  TYR A 104      10.195  -6.892  10.414  1.00 10.00      A   
ATOM    972  C   TYR A 104      12.527   0.560  12.874  1.00 10.00      A   
ATOM    973  O   TYR A 104      11.667   1.425  12.742  1.00 10.00      A   
ATOM    974  N   THR A 105      13.778   0.830  13.203  1.00 10.00      A   
ATOM    975  HN  THR A 105      14.417   0.094  13.301  1.00 10.00      A   
ATOM    976  CA  THR A 105      14.235   2.191  13.431  1.00 10.00      A   
ATOM    977  CB  THR A 105      15.668   2.190  13.992  1.00 10.00      A   
ATOM    978  OG1 THR A 105      16.114   0.833  14.156  1.00 10.00      A   
ATOM    979  HG1 THR A 105      17.041   0.767  13.888  1.00 10.00      A   
ATOM    980  CG2 THR A 105      15.703   2.894  15.338  1.00 10.00      A   
ATOM    981  C   THR A 105      14.195   3.011  12.142  1.00 10.00      A   
ATOM    982  O   THR A 105      14.095   4.238  12.175  1.00 10.00      A   
ATOM    983  N   TRP A 106      14.248   2.328  11.009  1.00 10.00      A   
ATOM    984  HN  TRP A 106      14.294   1.350  11.042  1.00 10.00      A   
ATOM    985  CA  TRP A 106      14.236   2.995   9.717  1.00 10.00      A   
ATOM    986  CB  TRP A 106      15.376   2.483   8.830  1.00 10.00      A   
ATOM    987  CG  TRP A 106      16.722   2.994   9.247  1.00 10.00      A   
ATOM    988  CD1 TRP A 106      17.359   2.757  10.432  1.00 10.00      A   
ATOM    989  CD2 TRP A 106      17.599   3.831   8.483  1.00 10.00      A   
ATOM    990  NE1 TRP A 106      18.565   3.405  10.460  1.00 10.00      A   
ATOM    991  HE1 TRP A 106      19.202   3.394  11.211  1.00 10.00      A   
ATOM    992  CE2 TRP A 106      18.740   4.066   9.272  1.00 10.00      A   
ATOM    993  CE3 TRP A 106      17.530   4.405   7.208  1.00 10.00      A   
ATOM    994  CZ2 TRP A 106      19.802   4.849   8.831  1.00 10.00      A   
ATOM    995  CZ3 TRP A 106      18.586   5.181   6.773  1.00 10.00      A   
ATOM    996  CH2 TRP A 106      19.707   5.396   7.583  1.00 10.00      A   
ATOM    997  C   TRP A 106      12.895   2.857   9.013  1.00 10.00      A   
ATOM    998  O   TRP A 106      12.843   2.770   7.788  1.00 10.00      A   
ATOM    999  N   LEU A 107      11.811   2.826   9.784  1.00 10.00      A   
ATOM   1000  HN  LEU A 107      11.911   2.879  10.758  1.00 10.00      A   
ATOM   1001  CA  LEU A 107      10.479   2.718   9.205  1.00 10.00      A   
ATOM   1002  CB  LEU A 107       9.435   2.446  10.289  1.00 10.00      A   
ATOM   1003  CG  LEU A 107       8.168   1.731   9.818  1.00 10.00      A   
ATOM   1004  CD1 LEU A 107       8.498   0.322   9.354  1.00 10.00      A   
ATOM   1005  CD2 LEU A 107       7.129   1.699  10.924  1.00 10.00      A   
ATOM   1006  C   LEU A 107      10.151   4.012   8.463  1.00 10.00      A   
ATOM   1007  O   LEU A 107      10.452   5.099   8.952  1.00 10.00      A   
ATOM   1008  N   GLU A 108       9.520   3.905   7.298  1.00 10.00      A   
ATOM   1009  HN  GLU A 108       9.245   3.020   6.974  1.00 10.00      A   
ATOM   1010  CA  GLU A 108       9.215   5.087   6.501  1.00 10.00      A   
ATOM   1011  CB  GLU A 108      10.048   5.082   5.212  1.00 10.00      A   
ATOM   1012  CG  GLU A 108      11.556   4.991   5.448  1.00 10.00      A   
ATOM   1013  CD  GLU A 108      12.374   4.986   4.168  1.00 10.00      A   
ATOM   1014  OE1 GLU A 108      11.929   5.591   3.170  1.00 10.00      A   
ATOM   1015  OE2 GLU A 108      13.478   4.386   4.149  1.00 10.00      A   
ATOM   1016  C   GLU A 108       7.724   5.250   6.188  1.00 10.00      A   
ATOM   1017  O   GLU A 108       7.221   6.375   6.123  1.00 10.00      A   
ATOM   1018  N   GLU A 109       7.011   4.145   6.003  1.00 10.00      A   
ATOM   1019  HN  GLU A 109       7.443   3.267   6.094  1.00 10.00      A   
ATOM   1020  CA  GLU A 109       5.591   4.215   5.670  1.00 10.00      A   
ATOM   1021  CB  GLU A 109       5.362   3.755   4.236  1.00 10.00      A   
ATOM   1022  CG  GLU A 109       5.925   4.678   3.175  1.00 10.00      A   
ATOM   1023  CD  GLU A 109       5.746   4.115   1.782  1.00 10.00      A   
ATOM   1024  OE1 GLU A 109       4.809   3.313   1.572  1.00 10.00      A   
ATOM   1025  OE2 GLU A 109       6.549   4.460   0.890  1.00 10.00      A   
ATOM   1026  C   GLU A 109       4.724   3.380   6.602  1.00 10.00      A   
ATOM   1027  O   GLU A 109       5.037   2.225   6.897  1.00 10.00      A   
ATOM   1028  N   ILE A 110       3.626   3.972   7.047  1.00 10.00      A   
ATOM   1029  HN  ILE A 110       3.445   4.899   6.777  1.00 10.00      A   
ATOM   1030  CA  ILE A 110       2.674   3.300   7.918  1.00 10.00      A   
ATOM   1031  CB  ILE A 110       2.735   3.825   9.376  1.00 10.00      A   
ATOM   1032  CG1 ILE A 110       4.057   3.419  10.032  1.00 10.00      A   
ATOM   1033  CG2 ILE A 110       1.555   3.305  10.192  1.00 10.00      A   
ATOM   1034  CD1 ILE A 110       4.197   3.887  11.461  1.00 10.00      A   
ATOM   1035  C   ILE A 110       1.262   3.488   7.363  1.00 10.00      A   
ATOM   1036  O   ILE A 110       0.785   4.617   7.222  1.00 10.00      A   
ATOM   1037  N   ARG A 111       0.618   2.385   7.007  1.00 10.00      A   
ATOM   1038  HN  ARG A 111       1.069   1.516   7.103  1.00 10.00      A   
ATOM   1039  CA  ARG A 111      -0.737   2.420   6.468  1.00 10.00      A   
ATOM   1040  CB  ARG A 111      -0.738   1.877   5.038  1.00 10.00      A   
ATOM   1041  CG  ARG A 111       0.307   2.508   4.135  1.00 10.00      A   
ATOM   1042  CD  ARG A 111       0.513   1.687   2.877  1.00 10.00      A   
ATOM   1043  NE  ARG A 111       1.627   2.184   2.070  1.00 10.00      A   
ATOM   1044  HE  ARG A 111       2.439   2.470   2.546  1.00 10.00      A   
ATOM   1045  CZ  ARG A 111       1.607   2.254   0.744  1.00 10.00      A   
ATOM   1046  NH1 ARG A 111       0.527   1.861   0.073  1.00 10.00      A   
ATOM   1047 HH11 ARG A 111       0.512   1.914  -0.966  1.00 10.00      A   
ATOM   1048 HH12 ARG A 111      -0.310   1.495   0.582  1.00 10.00      A   
ATOM   1049  NH2 ARG A 111       2.662   2.725   0.086  1.00 10.00      A   
ATOM   1050 HH21 ARG A 111       2.649   2.782  -0.955  1.00 10.00      A   
ATOM   1051 HH22 ARG A 111       3.521   3.043   0.617  1.00 10.00      A   
ATOM   1052  C   ARG A 111      -1.665   1.575   7.333  1.00 10.00      A   
ATOM   1053  O   ARG A 111      -1.355   0.422   7.635  1.00 10.00      A   
ATOM   1054  N   LEU A 112      -2.795   2.146   7.730  1.00 10.00      A   
ATOM   1055  HN  LEU A 112      -2.995   3.070   7.449  1.00 10.00      A   
ATOM   1056  CA  LEU A 112      -3.754   1.445   8.569  1.00 10.00      A   
ATOM   1057  CB  LEU A 112      -3.579   1.866  10.030  1.00 10.00      A   
ATOM   1058  CG  LEU A 112      -2.302   1.398  10.727  1.00 10.00      A   
ATOM   1059  CD1 LEU A 112      -2.042   2.234  11.969  1.00 10.00      A   
ATOM   1060  CD2 LEU A 112      -2.406  -0.075  11.088  1.00 10.00      A   
ATOM   1061  C   LEU A 112      -5.185   1.731   8.127  1.00 10.00      A   
ATOM   1062  O   LEU A 112      -5.568   2.885   7.932  1.00 10.00      A   
ATOM   1063  N   LYS A 113      -5.970   0.676   7.963  1.00 10.00      A   
ATOM   1064  HN  LYS A 113      -5.602  -0.222   8.115  1.00 10.00      A   
ATOM   1065  CA  LYS A 113      -7.360   0.816   7.560  1.00 10.00      A   
ATOM   1066  CB  LYS A 113      -7.608   0.179   6.189  1.00 10.00      A   
ATOM   1067  CG  LYS A 113      -8.957   0.545   5.586  1.00 10.00      A   
ATOM   1068  CD  LYS A 113      -9.273  -0.287   4.356  1.00 10.00      A   
ATOM   1069  CE  LYS A 113     -10.602   0.129   3.741  1.00 10.00      A   
ATOM   1070  NZ  LYS A 113     -11.063  -0.843   2.720  1.00 10.00      A   
ATOM   1071  HZ1 LYS A 113     -11.230  -1.773   3.162  1.00 10.00      A   
ATOM   1072  HZ2 LYS A 113     -10.345  -0.957   1.979  1.00 10.00      A   
ATOM   1073  HZ3 LYS A 113     -11.953  -0.521   2.284  1.00 10.00      A   
ATOM   1074  C   LYS A 113      -8.276   0.190   8.601  1.00 10.00      A   
ATOM   1075  O   LYS A 113      -8.097  -0.973   8.968  1.00 10.00      A   
ATOM   1076  N   ARG A 114      -9.247   0.975   9.073  1.00 10.00      A   
ATOM   1077  HN  ARG A 114      -9.316   1.897   8.730  1.00 10.00      A   
ATOM   1078  CA  ARG A 114     -10.210   0.529  10.075  1.00 10.00      A   
ATOM   1079  CB  ARG A 114     -11.134  -0.549   9.507  1.00 10.00      A   
ATOM   1080  CG  ARG A 114     -12.000  -0.088   8.345  1.00 10.00      A   
ATOM   1081  CD  ARG A 114     -12.999  -1.168   7.964  1.00 10.00      A   
ATOM   1082  NE  ARG A 114     -13.604  -0.939   6.658  1.00 10.00      A   
ATOM   1083  HE  ARG A 114     -14.326  -0.251   6.606  1.00 10.00      A   
ATOM   1084  CZ  ARG A 114     -13.256  -1.592   5.545  1.00 10.00      A   
ATOM   1085  NH1 ARG A 114     -12.309  -2.521   5.578  1.00 10.00      A   
ATOM   1086 HH11 ARG A 114     -12.036  -3.029   4.694  1.00 10.00      A   
ATOM   1087 HH12 ARG A 114     -11.836  -2.753   6.472  1.00 10.00      A   
ATOM   1088  NH2 ARG A 114     -13.870  -1.323   4.404  1.00 10.00      A   
ATOM   1089 HH21 ARG A 114     -14.622  -0.603   4.368  1.00 10.00      A   
ATOM   1090 HH22 ARG A 114     -13.601  -1.825   3.518  1.00 10.00      A   
ATOM   1091  C   ARG A 114      -9.502   0.024  11.326  1.00 10.00      A   
ATOM   1092  O   ARG A 114      -9.749  -1.091  11.786  1.00 10.00      A   
ATOM   1093  N   MET A 115      -8.623   0.855  11.871  1.00 10.00      A   
ATOM   1094  HN  MET A 115      -8.485   1.742  11.472  1.00 10.00      A   
ATOM   1095  CA  MET A 115      -7.864   0.494  13.058  1.00 10.00      A   
ATOM   1096  CB  MET A 115      -6.392   0.290  12.698  1.00 10.00      A   
ATOM   1097  CG  MET A 115      -6.100  -0.993  11.941  1.00 10.00      A   
ATOM   1098  SD  MET A 115      -6.029  -2.439  13.017  1.00 10.00      A   
ATOM   1099  CE  MET A 115      -4.509  -2.121  13.908  1.00 10.00      A   
ATOM   1100  C   MET A 115      -7.981   1.570  14.127  1.00 10.00      A   
ATOM   1101  O   MET A 115      -8.246   2.738  13.828  1.00 10.00      A   
ATOM   1102  N   VAL A 116      -7.793   1.173  15.374  1.00 10.00      A   
ATOM   1103  HN  VAL A 116      -7.588   0.227  15.554  1.00 10.00      A   
ATOM   1104  CA  VAL A 116      -7.860   2.104  16.486  1.00 10.00      A   
ATOM   1105  CB  VAL A 116      -8.517   1.475  17.738  1.00 10.00      A   
ATOM   1106  CG1 VAL A 116      -8.669   2.512  18.845  1.00 10.00      A   
ATOM   1107  CG2 VAL A 116      -9.869   0.866  17.386  1.00 10.00      A   
ATOM   1108  C   VAL A 116      -6.451   2.576  16.826  1.00 10.00      A   
ATOM   1109  O   VAL A 116      -5.631   1.811  17.345  1.00 10.00      A   
ATOM   1110  N   VAL A 117      -6.164   3.825  16.501  1.00 10.00      A   
ATOM   1111  HN  VAL A 117      -6.861   4.387  16.095  1.00 10.00      A   
ATOM   1112  CA  VAL A 117      -4.857   4.401  16.751  1.00 10.00      A   
ATOM   1113  CB  VAL A 117      -4.276   5.031  15.467  1.00 10.00      A   
ATOM   1114  CG1 VAL A 117      -2.820   5.423  15.666  1.00 10.00      A   
ATOM   1115  CG2 VAL A 117      -4.429   4.087  14.283  1.00 10.00      A   
ATOM   1116  C   VAL A 117      -4.962   5.477  17.819  1.00 10.00      A   
ATOM   1117  O   VAL A 117      -5.542   6.531  17.587  1.00 10.00      A   
ATOM   1118  N   THR A 118      -4.417   5.200  18.990  1.00 10.00      A   
ATOM   1119  HN  THR A 118      -3.973   4.340  19.125  1.00 10.00      A   
ATOM   1120  CA  THR A 118      -4.451   6.150  20.083  1.00 10.00      A   
ATOM   1121  CB  THR A 118      -4.171   5.441  21.419  1.00 10.00      A   
ATOM   1122  OG1 THR A 118      -3.448   4.217  21.176  1.00 10.00      A   
ATOM   1123  HG1 THR A 118      -3.640   3.584  21.883  1.00 10.00      A   
ATOM   1124  CG2 THR A 118      -5.476   5.122  22.127  1.00 10.00      A   
ATOM   1125  C   THR A 118      -3.424   7.257  19.868  1.00 10.00      A   
ATOM   1126  O   THR A 118      -2.429   7.062  19.161  1.00 10.00      A   
ATOM   1127  N   ASP A 119      -3.669   8.410  20.484  1.00 10.00      A   
ATOM   1128  HN  ASP A 119      -4.478   8.491  21.035  1.00 10.00      A   
ATOM   1129  CA  ASP A 119      -2.771   9.563  20.369  1.00 10.00      A   
ATOM   1130  CB  ASP A 119      -3.282  10.739  21.210  1.00 10.00      A   
ATOM   1131  CG  ASP A 119      -4.644  11.245  20.777  1.00 10.00      A   
ATOM   1132  OD1 ASP A 119      -4.703  12.114  19.882  1.00 10.00      A   
ATOM   1133  OD2 ASP A 119      -5.665  10.787  21.341  1.00 10.00      A   
ATOM   1134  C   ASP A 119      -1.364   9.187  20.816  1.00 10.00      A   
ATOM   1135  O   ASP A 119      -0.375   9.656  20.256  1.00 10.00      A   
ATOM   1136  N   ASP A 120      -1.293   8.323  21.824  1.00 10.00      A   
ATOM   1137  HN  ASP A 120      -2.125   8.001  22.229  1.00 10.00      A   
ATOM   1138  CA  ASP A 120      -0.021   7.853  22.362  1.00 10.00      A   
ATOM   1139  CB  ASP A 120      -0.264   6.925  23.555  1.00 10.00      A   
ATOM   1140  CG  ASP A 120       1.016   6.540  24.267  1.00 10.00      A   
ATOM   1141  OD1 ASP A 120       1.590   7.396  24.976  1.00 10.00      A   
ATOM   1142  OD2 ASP A 120       1.448   5.379  24.131  1.00 10.00      A   
ATOM   1143  C   ASP A 120       0.785   7.126  21.293  1.00 10.00      A   
ATOM   1144  O   ASP A 120       2.002   7.290  21.205  1.00 10.00      A   
ATOM   1145  N   CYS A 121       0.099   6.336  20.470  1.00 10.00      A   
ATOM   1146  HN  CYS A 121      -0.874   6.254  20.579  1.00 10.00      A   
ATOM   1147  CA  CYS A 121       0.759   5.600  19.400  1.00 10.00      A   
ATOM   1148  CB  CYS A 121      -0.227   4.667  18.692  1.00 10.00      A   
ATOM   1149  SG  CYS A 121      -0.934   3.380  19.749  1.00 10.00      A   
ATOM   1150  HG  CYS A 121      -1.903   3.934  20.470  1.00 10.00      A   
ATOM   1151  C   CYS A 121       1.381   6.571  18.400  1.00 10.00      A   
ATOM   1152  O   CYS A 121       2.470   6.327  17.879  1.00 10.00      A   
ATOM   1153  N   LEU A 122       0.689   7.681  18.155  1.00 10.00      A   
ATOM   1154  HN  LEU A 122      -0.172   7.820  18.610  1.00 10.00      A   
ATOM   1155  CA  LEU A 122       1.176   8.696  17.232  1.00 10.00      A   
ATOM   1156  CB  LEU A 122       0.104   9.752  16.962  1.00 10.00      A   
ATOM   1157  CG  LEU A 122      -1.132   9.279  16.194  1.00 10.00      A   
ATOM   1158  CD1 LEU A 122      -2.187  10.374  16.164  1.00 10.00      A   
ATOM   1159  CD2 LEU A 122      -0.759   8.853  14.781  1.00 10.00      A   
ATOM   1160  C   LEU A 122       2.445   9.343  17.778  1.00 10.00      A   
ATOM   1161  O   LEU A 122       3.429   9.507  17.055  1.00 10.00      A   
ATOM   1162  N   GLU A 123       2.422   9.688  19.062  1.00 10.00      A   
ATOM   1163  HN  GLU A 123       1.603   9.536  19.585  1.00 10.00      A   
ATOM   1164  CA  GLU A 123       3.579  10.295  19.710  1.00 10.00      A   
ATOM   1165  CB  GLU A 123       3.254  10.685  21.156  1.00 10.00      A   
ATOM   1166  CG  GLU A 123       2.097  11.666  21.290  1.00 10.00      A   
ATOM   1167  CD  GLU A 123       1.966  12.240  22.687  1.00 10.00      A   
ATOM   1168  OE1 GLU A 123       1.653  11.479  23.626  1.00 10.00      A   
ATOM   1169  OE2 GLU A 123       2.164  13.464  22.853  1.00 10.00      A   
ATOM   1170  C   GLU A 123       4.765   9.333  19.667  1.00 10.00      A   
ATOM   1171  O   GLU A 123       5.916   9.752  19.526  1.00 10.00      A   
ATOM   1172  N   LEU A 124       4.467   8.041  19.785  1.00 10.00      A   
ATOM   1173  HN  LEU A 124       3.528   7.780  19.917  1.00 10.00      A   
ATOM   1174  CA  LEU A 124       5.490   7.004  19.738  1.00 10.00      A   
ATOM   1175  CB  LEU A 124       4.880   5.640  20.062  1.00 10.00      A   
ATOM   1176  CG  LEU A 124       5.338   4.972  21.358  1.00 10.00      A   
ATOM   1177  CD1 LEU A 124       4.763   3.568  21.452  1.00 10.00      A   
ATOM   1178  CD2 LEU A 124       6.857   4.938  21.447  1.00 10.00      A   
ATOM   1179  C   LEU A 124       6.132   6.948  18.356  1.00 10.00      A   
ATOM   1180  O   LEU A 124       7.357   6.921  18.229  1.00 10.00      A   
ATOM   1181  N   ILE A 125       5.294   6.944  17.325  1.00 10.00      A   
ATOM   1182  HN  ILE A 125       4.327   6.972  17.499  1.00 10.00      A   
ATOM   1183  CA  ILE A 125       5.763   6.892  15.944  1.00 10.00      A   
ATOM   1184  CB  ILE A 125       4.579   6.875  14.953  1.00 10.00      A   
ATOM   1185  CG1 ILE A 125       3.770   5.583  15.096  1.00 10.00      A   
ATOM   1186  CG2 ILE A 125       5.064   7.044  13.519  1.00 10.00      A   
ATOM   1187  CD1 ILE A 125       2.424   5.631  14.403  1.00 10.00      A   
ATOM   1188  C   ILE A 125       6.666   8.086  15.629  1.00 10.00      A   
ATOM   1189  O   ILE A 125       7.757   7.924  15.076  1.00 10.00      A   
ATOM   1190  N   ALA A 126       6.211   9.273  16.014  1.00 10.00      A   
ATOM   1191  HN  ALA A 126       5.341   9.325  16.468  1.00 10.00      A   
ATOM   1192  CA  ALA A 126       6.947  10.507  15.767  1.00 10.00      A   
ATOM   1193  CB  ALA A 126       6.108  11.709  16.167  1.00 10.00      A   
ATOM   1194  C   ALA A 126       8.304  10.554  16.468  1.00 10.00      A   
ATOM   1195  O   ALA A 126       9.219  11.231  16.003  1.00 10.00      A   
ATOM   1196  N   LYS A 127       8.441   9.838  17.575  1.00 10.00      A   
ATOM   1197  HN  LYS A 127       7.689   9.291  17.896  1.00 10.00      A   
ATOM   1198  CA  LYS A 127       9.695   9.850  18.318  1.00 10.00      A   
ATOM   1199  CB  LYS A 127       9.449   9.891  19.831  1.00 10.00      A   
ATOM   1200  CG  LYS A 127       8.949   8.584  20.426  1.00 10.00      A   
ATOM   1201  CD  LYS A 127       8.677   8.712  21.915  1.00 10.00      A   
ATOM   1202  CE  LYS A 127       9.959   8.934  22.703  1.00 10.00      A   
ATOM   1203  NZ  LYS A 127      10.884   7.775  22.610  1.00 10.00      A   
ATOM   1204  HZ1 LYS A 127      11.556   7.787  23.403  1.00 10.00      A   
ATOM   1205  HZ2 LYS A 127      11.420   7.808  21.716  1.00 10.00      A   
ATOM   1206  HZ3 LYS A 127      10.348   6.885  22.640  1.00 10.00      A   
ATOM   1207  C   LYS A 127      10.615   8.687  17.947  1.00 10.00      A   
ATOM   1208  O   LYS A 127      11.834   8.800  18.058  1.00 10.00      A   
ATOM   1209  N   SER A 128      10.039   7.580  17.502  1.00 10.00      A   
ATOM   1210  HN  SER A 128       9.060   7.544  17.417  1.00 10.00      A   
ATOM   1211  CA  SER A 128      10.834   6.411  17.147  1.00 10.00      A   
ATOM   1212  CB  SER A 128      10.064   5.122  17.433  1.00 10.00      A   
ATOM   1213  OG  SER A 128       9.408   5.190  18.690  1.00 10.00      A   
ATOM   1214  HG  SER A 128       8.522   5.560  18.564  1.00 10.00      A   
ATOM   1215  C   SER A 128      11.294   6.431  15.693  1.00 10.00      A   
ATOM   1216  O   SER A 128      12.481   6.256  15.408  1.00 10.00      A   
ATOM   1217  N   PHE A 129      10.364   6.662  14.776  1.00 10.00      A   
ATOM   1218  HN  PHE A 129       9.439   6.852  15.058  1.00 10.00      A   
ATOM   1219  CA  PHE A 129      10.688   6.661  13.358  1.00 10.00      A   
ATOM   1220  CB  PHE A 129       9.559   6.011  12.546  1.00 10.00      A   
ATOM   1221  CG  PHE A 129       8.950   4.799  13.206  1.00 10.00      A   
ATOM   1222  CD1 PHE A 129       7.579   4.700  13.382  1.00 10.00      A   
ATOM   1223  CD2 PHE A 129       9.749   3.761  13.654  1.00 10.00      A   
ATOM   1224  CE1 PHE A 129       7.021   3.591  13.992  1.00 10.00      A   
ATOM   1225  CE2 PHE A 129       9.198   2.652  14.264  1.00 10.00      A   
ATOM   1226  CZ  PHE A 129       7.833   2.565  14.433  1.00 10.00      A   
ATOM   1227  C   PHE A 129      10.994   8.059  12.834  1.00 10.00      A   
ATOM   1228  O   PHE A 129      10.091   8.859  12.600  1.00 10.00      A   
ATOM   1229  N   LYS A 130      12.276   8.344  12.646  1.00 10.00      A   
ATOM   1230  HN  LYS A 130      12.955   7.665  12.860  1.00 10.00      A   
ATOM   1231  CA  LYS A 130      12.701   9.641  12.128  1.00 10.00      A   
ATOM   1232  CB  LYS A 130      14.129   9.972  12.577  1.00 10.00      A   
ATOM   1233  CG  LYS A 130      14.257  10.425  14.022  1.00 10.00      A   
ATOM   1234  CD  LYS A 130      14.222   9.248  14.985  1.00 10.00      A   
ATOM   1235  CE  LYS A 130      14.560   9.682  16.402  1.00 10.00      A   
ATOM   1236  NZ  LYS A 130      14.422   8.563  17.370  1.00 10.00      A   
ATOM   1237  HZ1 LYS A 130      15.049   8.712  18.185  1.00 10.00      A   
ATOM   1238  HZ2 LYS A 130      14.675   7.662  16.918  1.00 10.00      A   
ATOM   1239  HZ3 LYS A 130      13.438   8.505  17.710  1.00 10.00      A   
ATOM   1240  C   LYS A 130      12.636   9.631  10.606  1.00 10.00      A   
ATOM   1241  O   LYS A 130      12.652  10.678   9.957  1.00 10.00      A   
ATOM   1242  N   ASN A 131      12.544   8.433  10.048  1.00 10.00      A   
ATOM   1243  HN  ASN A 131      12.512   7.644  10.625  1.00 10.00      A   
ATOM   1244  CA  ASN A 131      12.478   8.250   8.603  1.00 10.00      A   
ATOM   1245  CB  ASN A 131      13.211   6.964   8.198  1.00 10.00      A   
ATOM   1246  CG  ASN A 131      14.718   7.069   8.341  1.00 10.00      A   
ATOM   1247  OD1 ASN A 131      15.264   6.955   9.444  1.00 10.00      A   
ATOM   1248  ND2 ASN A 131      15.406   7.286   7.230  1.00 10.00      A   
ATOM   1249 HD21 ASN A 131      14.911   7.363   6.382  1.00 10.00      A   
ATOM   1250 HD22 ASN A 131      16.381   7.355   7.295  1.00 10.00      A   
ATOM   1251  C   ASN A 131      11.028   8.190   8.139  1.00 10.00      A   
ATOM   1252  O   ASN A 131      10.746   7.889   6.981  1.00 10.00      A   
ATOM   1253  N   PHE A 132      10.121   8.487   9.060  1.00 10.00      A   
ATOM   1254  HN  PHE A 132      10.425   8.734   9.955  1.00 10.00      A   
ATOM   1255  CA  PHE A 132       8.691   8.470   8.786  1.00 10.00      A   
ATOM   1256  CB  PHE A 132       7.912   8.746  10.074  1.00 10.00      A   
ATOM   1257  CG  PHE A 132       6.448   8.445   9.974  1.00 10.00      A   
ATOM   1258  CD1 PHE A 132       6.012   7.188   9.589  1.00 10.00      A   
ATOM   1259  CD2 PHE A 132       5.508   9.415  10.272  1.00 10.00      A   
ATOM   1260  CE1 PHE A 132       4.667   6.903   9.502  1.00 10.00      A   
ATOM   1261  CE2 PHE A 132       4.160   9.137  10.186  1.00 10.00      A   
ATOM   1262  CZ  PHE A 132       3.741   7.879   9.801  1.00 10.00      A   
ATOM   1263  C   PHE A 132       8.334   9.504   7.724  1.00 10.00      A   
ATOM   1264  O   PHE A 132       8.626  10.689   7.881  1.00 10.00      A   
ATOM   1265  N   LYS A 133       7.705   9.050   6.646  1.00 10.00      A   
ATOM   1266  HN  LYS A 133       7.502   8.092   6.579  1.00 10.00      A   
ATOM   1267  CA  LYS A 133       7.332   9.934   5.550  1.00 10.00      A   
ATOM   1268  CB  LYS A 133       8.166   9.608   4.307  1.00 10.00      A   
ATOM   1269  CG  LYS A 133       9.667   9.719   4.503  1.00 10.00      A   
ATOM   1270  CD  LYS A 133      10.420   8.990   3.401  1.00 10.00      A   
ATOM   1271  CE  LYS A 133      11.916   9.005   3.653  1.00 10.00      A   
ATOM   1272  NZ  LYS A 133      12.644   8.077   2.749  1.00 10.00      A   
ATOM   1273  HZ1 LYS A 133      12.516   8.361   1.759  1.00 10.00      A   
ATOM   1274  HZ2 LYS A 133      12.279   7.103   2.867  1.00 10.00      A   
ATOM   1275  HZ3 LYS A 133      13.660   8.081   2.971  1.00 10.00      A   
ATOM   1276  C   LYS A 133       5.852   9.835   5.187  1.00 10.00      A   
ATOM   1277  O   LYS A 133       5.190  10.854   4.991  1.00 10.00      A   
ATOM   1278  N   VAL A 134       5.326   8.621   5.104  1.00 10.00      A   
ATOM   1279  HN  VAL A 134       5.876   7.836   5.321  1.00 10.00      A   
ATOM   1280  CA  VAL A 134       3.933   8.441   4.708  1.00 10.00      A   
ATOM   1281  CB  VAL A 134       3.812   7.601   3.415  1.00 10.00      A   
ATOM   1282  CG1 VAL A 134       2.362   7.494   2.969  1.00 10.00      A   
ATOM   1283  CG2 VAL A 134       4.663   8.201   2.305  1.00 10.00      A   
ATOM   1284  C   VAL A 134       3.063   7.824   5.797  1.00 10.00      A   
ATOM   1285  O   VAL A 134       3.380   6.766   6.343  1.00 10.00      A   
ATOM   1286  N   LEU A 135       1.962   8.507   6.101  1.00 10.00      A   
ATOM   1287  HN  LEU A 135       1.789   9.356   5.633  1.00 10.00      A   
ATOM   1288  CA  LEU A 135       0.996   8.041   7.094  1.00 10.00      A   
ATOM   1289  CB  LEU A 135       0.971   8.957   8.323  1.00 10.00      A   
ATOM   1290  CG  LEU A 135      -0.033   8.590   9.431  1.00 10.00      A   
ATOM   1291  CD1 LEU A 135       0.249   7.204   9.994  1.00 10.00      A   
ATOM   1292  CD2 LEU A 135      -0.013   9.628  10.542  1.00 10.00      A   
ATOM   1293  C   LEU A 135      -0.392   7.981   6.464  1.00 10.00      A   
ATOM   1294  O   LEU A 135      -0.980   9.014   6.133  1.00 10.00      A   
ATOM   1295  N   VAL A 136      -0.907   6.774   6.279  1.00 10.00      A   
ATOM   1296  HN  VAL A 136      -0.396   5.982   6.562  1.00 10.00      A   
ATOM   1297  CA  VAL A 136      -2.223   6.598   5.677  1.00 10.00      A   
ATOM   1298  CB  VAL A 136      -2.156   5.747   4.389  1.00 10.00      A   
ATOM   1299  CG1 VAL A 136      -3.537   5.609   3.764  1.00 10.00      A   
ATOM   1300  CG2 VAL A 136      -1.176   6.350   3.393  1.00 10.00      A   
ATOM   1301  C   VAL A 136      -3.184   5.947   6.663  1.00 10.00      A   
ATOM   1302  O   VAL A 136      -2.999   4.794   7.044  1.00 10.00      A   
ATOM   1303  N   LEU A 137      -4.197   6.696   7.079  1.00 10.00      A   
ATOM   1304  HN  LEU A 137      -4.282   7.620   6.746  1.00 10.00      A   
ATOM   1305  CA  LEU A 137      -5.189   6.197   8.015  1.00 10.00      A   
ATOM   1306  CB  LEU A 137      -5.142   6.991   9.324  1.00 10.00      A   
ATOM   1307  CG  LEU A 137      -3.824   6.934  10.099  1.00 10.00      A   
ATOM   1308  CD1 LEU A 137      -3.847   7.897  11.276  1.00 10.00      A   
ATOM   1309  CD2 LEU A 137      -3.548   5.520  10.576  1.00 10.00      A   
ATOM   1310  C   LEU A 137      -6.581   6.280   7.403  1.00 10.00      A   
ATOM   1311  O   LEU A 137      -7.199   7.344   7.383  1.00 10.00      A   
ATOM   1312  N   SER A 138      -7.059   5.161   6.888  1.00 10.00      A   
ATOM   1313  HN  SER A 138      -6.508   4.347   6.917  1.00 10.00      A   
ATOM   1314  CA  SER A 138      -8.372   5.095   6.272  1.00 10.00      A   
ATOM   1315  CB  SER A 138      -8.292   4.274   4.983  1.00 10.00      A   
ATOM   1316  OG  SER A 138      -7.163   3.410   5.001  1.00 10.00      A   
ATOM   1317  HG  SER A 138      -6.957   3.124   4.101  1.00 10.00      A   
ATOM   1318  C   SER A 138      -9.391   4.484   7.235  1.00 10.00      A   
ATOM   1319  O   SER A 138      -9.211   3.361   7.708  1.00 10.00      A   
ATOM   1320  N   SER A 139     -10.447   5.236   7.533  1.00 10.00      A   
ATOM   1321  HN  SER A 139     -10.519   6.126   7.128  1.00 10.00      A   
ATOM   1322  CA  SER A 139     -11.506   4.783   8.439  1.00 10.00      A   
ATOM   1323  CB  SER A 139     -12.309   3.627   7.823  1.00 10.00      A   
ATOM   1324  OG  SER A 139     -12.865   3.992   6.569  1.00 10.00      A   
ATOM   1325  HG  SER A 139     -13.807   3.779   6.561  1.00 10.00      A   
ATOM   1326  C   SER A 139     -10.963   4.398   9.820  1.00 10.00      A   
ATOM   1327  O   SER A 139     -11.440   3.452  10.451  1.00 10.00      A   
ATOM   1328  N   CYS A 140      -9.965   5.132  10.288  1.00 10.00      A   
ATOM   1329  HN  CYS A 140      -9.617   5.879   9.748  1.00 10.00      A   
ATOM   1330  CA  CYS A 140      -9.378   4.867  11.590  1.00 10.00      A   
ATOM   1331  CB  CYS A 140      -7.865   5.053  11.539  1.00 10.00      A   
ATOM   1332  SG  CYS A 140      -7.000   3.725  10.667  1.00 10.00      A   
ATOM   1333  HG  CYS A 140      -7.004   4.008   9.370  1.00 10.00      A   
ATOM   1334  C   CYS A 140     -10.012   5.763  12.648  1.00 10.00      A   
ATOM   1335  O   CYS A 140     -10.775   6.669  12.319  1.00 10.00      A   
ATOM   1336  N   GLU A 141      -9.711   5.506  13.913  1.00 10.00      A   
ATOM   1337  HN  GLU A 141      -9.099   4.766  14.121  1.00 10.00      A   
ATOM   1338  CA  GLU A 141     -10.274   6.288  15.007  1.00 10.00      A   
ATOM   1339  CB  GLU A 141     -11.710   5.836  15.271  1.00 10.00      A   
ATOM   1340  CG  GLU A 141     -11.864   4.324  15.306  1.00 10.00      A   
ATOM   1341  CD  GLU A 141     -13.201   3.879  15.839  1.00 10.00      A   
ATOM   1342  OE1 GLU A 141     -13.223   3.046  16.767  1.00 10.00      A   
ATOM   1343  OE2 GLU A 141     -14.236   4.340  15.323  1.00 10.00      A   
ATOM   1344  C   GLU A 141      -9.459   6.108  16.281  1.00 10.00      A   
ATOM   1345  O   GLU A 141      -8.488   5.349  16.304  1.00 10.00      A   
ATOM   1346  N   GLY A 142      -9.863   6.811  17.332  1.00 10.00      A   
ATOM   1347  HN  GLY A 142     -10.632   7.414  17.238  1.00 10.00      A   
ATOM   1348  CA  GLY A 142      -9.187   6.704  18.610  1.00 10.00      A   
ATOM   1349  C   GLY A 142      -8.123   7.762  18.814  1.00 10.00      A   
ATOM   1350  O   GLY A 142      -7.337   7.680  19.757  1.00 10.00      A   
ATOM   1351  N   PHE A 143      -8.100   8.764  17.944  1.00 10.00      A   
ATOM   1352  HN  PHE A 143      -8.761   8.788  17.223  1.00 10.00      A   
ATOM   1353  CA  PHE A 143      -7.116   9.836  18.043  1.00 10.00      A   
ATOM   1354  CB  PHE A 143      -6.050   9.715  16.944  1.00 10.00      A   
ATOM   1355  CG  PHE A 143      -6.581   9.253  15.613  1.00 10.00      A   
ATOM   1356  CD1 PHE A 143      -7.581   9.955  14.958  1.00 10.00      A   
ATOM   1357  CD2 PHE A 143      -6.076   8.109  15.017  1.00 10.00      A   
ATOM   1358  CE1 PHE A 143      -8.065   9.526  13.738  1.00 10.00      A   
ATOM   1359  CE2 PHE A 143      -6.557   7.675  13.798  1.00 10.00      A   
ATOM   1360  CZ  PHE A 143      -7.553   8.383  13.157  1.00 10.00      A   
ATOM   1361  C   PHE A 143      -7.767  11.209  17.992  1.00 10.00      A   
ATOM   1362  O   PHE A 143      -8.903  11.358  17.537  1.00 10.00      A   
ATOM   1363  N   SER A 144      -7.034  12.206  18.458  1.00 10.00      A   
ATOM   1364  HN  SER A 144      -6.134  12.011  18.816  1.00 10.00      A   
ATOM   1365  CA  SER A 144      -7.508  13.577  18.464  1.00 10.00      A   
ATOM   1366  CB  SER A 144      -7.571  14.097  19.904  1.00 10.00      A   
ATOM   1367  OG  SER A 144      -6.290  14.069  20.519  1.00 10.00      A   
ATOM   1368  HG  SER A 144      -5.821  13.252  20.263  1.00 10.00      A   
ATOM   1369  C   SER A 144      -6.564  14.444  17.637  1.00 10.00      A   
ATOM   1370  O   SER A 144      -5.566  13.954  17.100  1.00 10.00      A   
ATOM   1371  N   THR A 145      -6.872  15.728  17.536  1.00 10.00      A   
ATOM   1372  HN  THR A 145      -7.688  16.064  17.966  1.00 10.00      A   
ATOM   1373  CA  THR A 145      -6.038  16.650  16.779  1.00 10.00      A   
ATOM   1374  CB  THR A 145      -6.765  17.982  16.513  1.00 10.00      A   
ATOM   1375  OG1 THR A 145      -7.372  18.445  17.726  1.00 10.00      A   
ATOM   1376  HG1 THR A 145      -6.740  18.993  18.204  1.00 10.00      A   
ATOM   1377  CG2 THR A 145      -7.846  17.804  15.456  1.00 10.00      A   
ATOM   1378  C   THR A 145      -4.705  16.906  17.491  1.00 10.00      A   
ATOM   1379  O   THR A 145      -3.749  17.394  16.883  1.00 10.00      A   
ATOM   1380  N   ASP A 146      -4.640  16.553  18.775  1.00 10.00      A   
ATOM   1381  HN  ASP A 146      -5.427  16.152  19.202  1.00 10.00      A   
ATOM   1382  CA  ASP A 146      -3.424  16.742  19.559  1.00 10.00      A   
ATOM   1383  CB  ASP A 146      -3.681  16.496  21.048  1.00 10.00      A   
ATOM   1384  CG  ASP A 146      -2.467  16.793  21.903  1.00 10.00      A   
ATOM   1385  OD1 ASP A 146      -2.177  17.984  22.139  1.00 10.00      A   
ATOM   1386  OD2 ASP A 146      -1.806  15.833  22.359  1.00 10.00      A   
ATOM   1387  C   ASP A 146      -2.310  15.831  19.056  1.00 10.00      A   
ATOM   1388  O   ASP A 146      -1.165  16.261  18.894  1.00 10.00      A   
ATOM   1389  N   GLY A 147      -2.658  14.573  18.791  1.00 10.00      A   
ATOM   1390  HN  GLY A 147      -3.586  14.292  18.935  1.00 10.00      A   
ATOM   1391  CA  GLY A 147      -1.684  13.618  18.295  1.00 10.00      A   
ATOM   1392  C   GLY A 147      -1.115  14.054  16.962  1.00 10.00      A   
ATOM   1393  O   GLY A 147       0.066  13.838  16.676  1.00 10.00      A   
ATOM   1394  N   LEU A 148      -1.957  14.690  16.153  1.00 10.00      A   
ATOM   1395  HN  LEU A 148      -2.882  14.833  16.446  1.00 10.00      A   
ATOM   1396  CA  LEU A 148      -1.548  15.178  14.845  1.00 10.00      A   
ATOM   1397  CB  LEU A 148      -2.757  15.700  14.069  1.00 10.00      A   
ATOM   1398  CG  LEU A 148      -3.721  14.642  13.530  1.00 10.00      A   
ATOM   1399  CD1 LEU A 148      -5.033  15.286  13.109  1.00 10.00      A   
ATOM   1400  CD2 LEU A 148      -3.093  13.896  12.359  1.00 10.00      A   
ATOM   1401  C   LEU A 148      -0.498  16.273  14.987  1.00 10.00      A   
ATOM   1402  O   LEU A 148       0.439  16.354  14.195  1.00 10.00      A   
ATOM   1403  N   ALA A 149      -0.651  17.095  16.019  1.00 10.00      A   
ATOM   1404  HN  ALA A 149      -1.413  16.962  16.623  1.00 10.00      A   
ATOM   1405  CA  ALA A 149       0.285  18.181  16.285  1.00 10.00      A   
ATOM   1406  CB  ALA A 149      -0.208  19.036  17.444  1.00 10.00      A   
ATOM   1407  C   ALA A 149       1.668  17.622  16.587  1.00 10.00      A   
ATOM   1408  O   ALA A 149       2.680  18.161  16.137  1.00 10.00      A   
ATOM   1409  N   ALA A 150       1.700  16.525  17.343  1.00 10.00      A   
ATOM   1410  HN  ALA A 150       0.853  16.147  17.668  1.00 10.00      A   
ATOM   1411  CA  ALA A 150       2.955  15.873  17.702  1.00 10.00      A   
ATOM   1412  CB  ALA A 150       2.712  14.726  18.670  1.00 10.00      A   
ATOM   1413  C   ALA A 150       3.676  15.377  16.455  1.00 10.00      A   
ATOM   1414  O   ALA A 150       4.898  15.449  16.363  1.00 10.00      A   
ATOM   1415  N   ILE A 151       2.907  14.890  15.488  1.00 10.00      A   
ATOM   1416  HN  ILE A 151       1.934  14.869  15.620  1.00 10.00      A   
ATOM   1417  CA  ILE A 151       3.474  14.395  14.237  1.00 10.00      A   
ATOM   1418  CB  ILE A 151       2.408  13.693  13.358  1.00 10.00      A   
ATOM   1419  CG1 ILE A 151       1.668  12.619  14.161  1.00 10.00      A   
ATOM   1420  CG2 ILE A 151       3.052  13.086  12.116  1.00 10.00      A   
ATOM   1421  CD1 ILE A 151       2.572  11.559  14.750  1.00 10.00      A   
ATOM   1422  C   ILE A 151       4.077  15.548  13.443  1.00 10.00      A   
ATOM   1423  O   ILE A 151       5.215  15.475  12.973  1.00 10.00      A   
ATOM   1424  N   ALA A 152       3.307  16.619  13.330  1.00 10.00      A   
ATOM   1425  HN  ALA A 152       2.424  16.611  13.763  1.00 10.00      A   
ATOM   1426  CA  ALA A 152       3.709  17.803  12.588  1.00 10.00      A   
ATOM   1427  CB  ALA A 152       2.551  18.787  12.553  1.00 10.00      A   
ATOM   1428  C   ALA A 152       4.939  18.485  13.177  1.00 10.00      A   
ATOM   1429  O   ALA A 152       5.789  18.989  12.443  1.00 10.00      A   
ATOM   1430  N   ALA A 153       5.037  18.498  14.497  1.00 10.00      A   
ATOM   1431  HN  ALA A 153       4.337  18.066  15.037  1.00 10.00      A   
ATOM   1432  CA  ALA A 153       6.150  19.159  15.170  1.00 10.00      A   
ATOM   1433  CB  ALA A 153       5.708  19.692  16.524  1.00 10.00      A   
ATOM   1434  C   ALA A 153       7.392  18.281  15.314  1.00 10.00      A   
ATOM   1435  O   ALA A 153       8.437  18.753  15.767  1.00 10.00      A   
ATOM   1436  N   THR A 154       7.304  17.021  14.919  1.00 10.00      A   
ATOM   1437  HN  THR A 154       6.468  16.690  14.530  1.00 10.00      A   
ATOM   1438  CA  THR A 154       8.451  16.132  15.049  1.00 10.00      A   
ATOM   1439  CB  THR A 154       8.191  14.994  16.054  1.00 10.00      A   
ATOM   1440  OG1 THR A 154       7.377  15.486  17.126  1.00 10.00      A   
ATOM   1441  HG1 THR A 154       6.455  15.534  16.832  1.00 10.00      A   
ATOM   1442  CG2 THR A 154       9.506  14.490  16.629  1.00 10.00      A   
ATOM   1443  C   THR A 154       8.907  15.560  13.712  1.00 10.00      A   
ATOM   1444  O   THR A 154      10.064  15.731  13.323  1.00 10.00      A   
ATOM   1445  N   CYS A 155       7.998  14.900  13.005  1.00 10.00      A   
ATOM   1446  HN  CYS A 155       7.078  14.831  13.347  1.00 10.00      A   
ATOM   1447  CA  CYS A 155       8.325  14.292  11.722  1.00 10.00      A   
ATOM   1448  CB  CYS A 155       7.211  13.343  11.273  1.00 10.00      A   
ATOM   1449  SG  CYS A 155       6.775  12.088  12.499  1.00 10.00      A   
ATOM   1450  HG  CYS A 155       7.754  11.193  12.536  1.00 10.00      A   
ATOM   1451  C   CYS A 155       8.607  15.345  10.651  1.00 10.00      A   
ATOM   1452  O   CYS A 155       7.700  15.818   9.968  1.00 10.00      A   
ATOM   1453  N   ARG A 156       9.874  15.713  10.520  1.00 10.00      A   
ATOM   1454  HN  ARG A 156      10.551  15.310  11.106  1.00 10.00      A   
ATOM   1455  CA  ARG A 156      10.292  16.700   9.539  1.00 10.00      A   
ATOM   1456  CB  ARG A 156      11.545  17.445  10.018  1.00 10.00      A   
ATOM   1457  CG  ARG A 156      12.747  16.555  10.299  1.00 10.00      A   
ATOM   1458  CD  ARG A 156      13.218  16.689  11.742  1.00 10.00      A   
ATOM   1459  NE  ARG A 156      13.766  18.017  12.038  1.00 10.00      A   
ATOM   1460  HE  ARG A 156      13.390  18.781  11.546  1.00 10.00      A   
ATOM   1461  CZ  ARG A 156      14.735  18.238  12.932  1.00 10.00      A   
ATOM   1462  NH1 ARG A 156      15.269  17.226  13.611  1.00 10.00      A   
ATOM   1463 HH11 ARG A 156      16.024  17.397  14.310  1.00 10.00      A   
ATOM   1464 HH12 ARG A 156      14.933  16.248  13.450  1.00 10.00      A   
ATOM   1465  NH2 ARG A 156      15.178  19.474  13.135  1.00 10.00      A   
ATOM   1466 HH21 ARG A 156      14.768  20.273  12.602  1.00 10.00      A   
ATOM   1467 HH22 ARG A 156      15.938  19.653  13.828  1.00 10.00      A   
ATOM   1468  C   ARG A 156      10.532  16.037   8.186  1.00 10.00      A   
ATOM   1469  O   ARG A 156      10.823  16.704   7.192  1.00 10.00      A   
ATOM   1470  N   ASN A 157      10.413  14.714   8.166  1.00 10.00      A   
ATOM   1471  HN  ASN A 157      10.206  14.247   9.003  1.00 10.00      A   
ATOM   1472  CA  ASN A 157      10.597  13.931   6.947  1.00 10.00      A   
ATOM   1473  CB  ASN A 157      11.459  12.694   7.222  1.00 10.00      A   
ATOM   1474  CG  ASN A 157      12.926  12.911   6.900  1.00 10.00      A   
ATOM   1475  OD1 ASN A 157      13.272  13.641   5.969  1.00 10.00      A   
ATOM   1476  ND2 ASN A 157      13.798  12.282   7.673  1.00 10.00      A   
ATOM   1477 HD21 ASN A 157      13.451  11.716   8.399  1.00 10.00      A   
ATOM   1478 HD22 ASN A 157      14.755  12.411   7.498  1.00 10.00      A   
ATOM   1479  C   ASN A 157       9.249  13.506   6.374  1.00 10.00      A   
ATOM   1480  O   ASN A 157       9.187  12.787   5.380  1.00 10.00      A   
ATOM   1481  N   LEU A 158       8.175  13.955   7.012  1.00 10.00      A   
ATOM   1482  HN  LEU A 158       8.293  14.523   7.798  1.00 10.00      A   
ATOM   1483  CA  LEU A 158       6.824  13.625   6.575  1.00 10.00      A   
ATOM   1484  CB  LEU A 158       5.795  14.175   7.569  1.00 10.00      A   
ATOM   1485  CG  LEU A 158       4.338  13.754   7.352  1.00 10.00      A   
ATOM   1486  CD1 LEU A 158       4.111  12.320   7.806  1.00 10.00      A   
ATOM   1487  CD2 LEU A 158       3.394  14.703   8.072  1.00 10.00      A   
ATOM   1488  C   LEU A 158       6.560  14.177   5.179  1.00 10.00      A   
ATOM   1489  O   LEU A 158       6.946  15.304   4.863  1.00 10.00      A   
ATOM   1490  N   LYS A 159       5.909  13.379   4.348  1.00 10.00      A   
ATOM   1491  HN  LYS A 159       5.627  12.488   4.660  1.00 10.00      A   
ATOM   1492  CA  LYS A 159       5.607  13.787   2.986  1.00 10.00      A   
ATOM   1493  CB  LYS A 159       6.432  12.967   1.988  1.00 10.00      A   
ATOM   1494  CG  LYS A 159       7.934  13.197   2.071  1.00 10.00      A   
ATOM   1495  CD  LYS A 159       8.685  12.311   1.089  1.00 10.00      A   
ATOM   1496  CE  LYS A 159       8.385  12.696  -0.350  1.00 10.00      A   
ATOM   1497  NZ  LYS A 159       9.079  11.803  -1.313  1.00 10.00      A   
ATOM   1498  HZ1 LYS A 159       8.813  10.813  -1.139  1.00 10.00      A   
ATOM   1499  HZ2 LYS A 159      10.108  11.896  -1.212  1.00 10.00      A   
ATOM   1500  HZ3 LYS A 159       8.817  12.053  -2.288  1.00 10.00      A   
ATOM   1501  C   LYS A 159       4.123  13.648   2.669  1.00 10.00      A   
ATOM   1502  O   LYS A 159       3.525  14.531   2.047  1.00 10.00      A   
ATOM   1503  N   GLU A 160       3.524  12.546   3.100  1.00 10.00      A   
ATOM   1504  HN  GLU A 160       4.035  11.887   3.614  1.00 10.00      A   
ATOM   1505  CA  GLU A 160       2.117  12.298   2.830  1.00 10.00      A   
ATOM   1506  CB  GLU A 160       1.962  11.160   1.823  1.00 10.00      A   
ATOM   1507  CG  GLU A 160       2.671  11.407   0.503  1.00 10.00      A   
ATOM   1508  CD  GLU A 160       2.275  10.415  -0.566  1.00 10.00      A   
ATOM   1509  OE1 GLU A 160       3.154   9.673  -1.051  1.00 10.00      A   
ATOM   1510  OE2 GLU A 160       1.082  10.380  -0.936  1.00 10.00      A   
ATOM   1511  C   GLU A 160       1.340  11.975   4.101  1.00 10.00      A   
ATOM   1512  O   GLU A 160       1.701  11.065   4.851  1.00 10.00      A   
ATOM   1513  N   LEU A 161       0.266  12.719   4.327  1.00 10.00      A   
ATOM   1514  HN  LEU A 161       0.036  13.430   3.689  1.00 10.00      A   
ATOM   1515  CA  LEU A 161      -0.584  12.521   5.487  1.00 10.00      A   
ATOM   1516  CB  LEU A 161      -0.427  13.683   6.475  1.00 10.00      A   
ATOM   1517  CG  LEU A 161      -1.310  13.635   7.725  1.00 10.00      A   
ATOM   1518  CD1 LEU A 161      -1.035  12.378   8.532  1.00 10.00      A   
ATOM   1519  CD2 LEU A 161      -1.087  14.873   8.573  1.00 10.00      A   
ATOM   1520  C   LEU A 161      -2.039  12.387   5.043  1.00 10.00      A   
ATOM   1521  O   LEU A 161      -2.695  13.379   4.713  1.00 10.00      A   
ATOM   1522  N   ASP A 162      -2.528  11.157   5.011  1.00 10.00      A   
ATOM   1523  HN  ASP A 162      -1.952  10.405   5.276  1.00 10.00      A   
ATOM   1524  CA  ASP A 162      -3.903  10.889   4.605  1.00 10.00      A   
ATOM   1525  CB  ASP A 162      -3.941   9.913   3.425  1.00 10.00      A   
ATOM   1526  CG  ASP A 162      -5.314   9.801   2.785  1.00 10.00      A   
ATOM   1527  OD1 ASP A 162      -6.262  10.450   3.272  1.00 10.00      A   
ATOM   1528  OD2 ASP A 162      -5.448   9.070   1.779  1.00 10.00      A   
ATOM   1529  C   ASP A 162      -4.706  10.337   5.777  1.00 10.00      A   
ATOM   1530  O   ASP A 162      -4.317   9.346   6.397  1.00 10.00      A   
ATOM   1531  N   LEU A 163      -5.822  10.988   6.074  1.00 10.00      A   
ATOM   1532  HN  LEU A 163      -6.079  11.763   5.528  1.00 10.00      A   
ATOM   1533  CA  LEU A 163      -6.685  10.575   7.175  1.00 10.00      A   
ATOM   1534  CB  LEU A 163      -6.694  11.642   8.274  1.00 10.00      A   
ATOM   1535  CG  LEU A 163      -5.330  12.143   8.748  1.00 10.00      A   
ATOM   1536  CD1 LEU A 163      -5.470  13.494   9.431  1.00 10.00      A   
ATOM   1537  CD2 LEU A 163      -4.683  11.133   9.684  1.00 10.00      A   
ATOM   1538  C   LEU A 163      -8.110  10.351   6.683  1.00 10.00      A   
ATOM   1539  O   LEU A 163      -9.062  10.420   7.462  1.00 10.00      A   
ATOM   1540  N   ARG A 164      -8.247  10.073   5.393  1.00 10.00      A   
ATOM   1541  HN  ARG A 164      -7.439  10.007   4.833  1.00 10.00      A   
ATOM   1542  CA  ARG A 164      -9.552   9.860   4.773  1.00 10.00      A   
ATOM   1543  CB  ARG A 164      -9.399   9.441   3.310  1.00 10.00      A   
ATOM   1544  CG  ARG A 164      -8.714   8.100   3.112  1.00 10.00      A   
ATOM   1545  CD  ARG A 164      -8.353   7.870   1.657  1.00 10.00      A   
ATOM   1546  NE  ARG A 164      -8.209   6.448   1.344  1.00 10.00      A   
ATOM   1547  HE  ARG A 164      -9.028   5.900   1.387  1.00 10.00      A   
ATOM   1548  CZ  ARG A 164      -7.057   5.857   1.022  1.00 10.00      A   
ATOM   1549  NH1 ARG A 164      -5.931   6.561   0.968  1.00 10.00      A   
ATOM   1550 HH11 ARG A 164      -5.936   7.591   1.189  1.00 10.00      A   
ATOM   1551 HH12 ARG A 164      -5.032   6.098   0.708  1.00 10.00      A   
ATOM   1552  NH2 ARG A 164      -7.039   4.554   0.760  1.00 10.00      A   
ATOM   1553 HH21 ARG A 164      -6.145   4.080   0.505  1.00 10.00      A   
ATOM   1554 HH22 ARG A 164      -7.917   3.995   0.809  1.00 10.00      A   
ATOM   1555  C   ARG A 164     -10.434   8.860   5.526  1.00 10.00      A   
ATOM   1556  O   ARG A 164      -9.983   7.794   5.953  1.00 10.00      A   
ATOM   1557  N   GLU A 165     -11.696   9.248   5.701  1.00 10.00      A   
ATOM   1558  HN  GLU A 165     -11.965  10.124   5.350  1.00 10.00      A   
ATOM   1559  CA  GLU A 165     -12.713   8.426   6.370  1.00 10.00      A   
ATOM   1560  CB  GLU A 165     -12.953   7.099   5.636  1.00 10.00      A   
ATOM   1561  CG  GLU A 165     -13.808   7.207   4.379  1.00 10.00      A   
ATOM   1562  CD  GLU A 165     -13.104   7.923   3.245  1.00 10.00      A   
ATOM   1563  OE1 GLU A 165     -12.264   7.295   2.569  1.00 10.00      A   
ATOM   1564  OE2 GLU A 165     -13.387   9.122   3.027  1.00 10.00      A   
ATOM   1565  C   GLU A 165     -12.452   8.182   7.859  1.00 10.00      A   
ATOM   1566  O   GLU A 165     -13.255   7.532   8.528  1.00 10.00      A   
ATOM   1567  N   SER A 166     -11.348   8.698   8.378  1.00 10.00      A   
ATOM   1568  HN  SER A 166     -10.742   9.213   7.807  1.00 10.00      A   
ATOM   1569  CA  SER A 166     -11.015   8.511   9.782  1.00 10.00      A   
ATOM   1570  CB  SER A 166      -9.514   8.681  10.014  1.00 10.00      A   
ATOM   1571  OG  SER A 166      -8.803   7.574   9.482  1.00 10.00      A   
ATOM   1572  HG  SER A 166      -8.345   7.841   8.669  1.00 10.00      A   
ATOM   1573  C   SER A 166     -11.827   9.429  10.691  1.00 10.00      A   
ATOM   1574  O   SER A 166     -12.106  10.578  10.346  1.00 10.00      A   
ATOM   1575  N   ASP A 167     -12.221   8.895  11.840  1.00 10.00      A   
ATOM   1576  HN  ASP A 167     -11.964   7.968  12.041  1.00 10.00      A   
ATOM   1577  CA  ASP A 167     -13.003   9.635  12.826  1.00 10.00      A   
ATOM   1578  CB  ASP A 167     -13.948   8.683  13.570  1.00 10.00      A   
ATOM   1579  CG  ASP A 167     -15.407   9.098  13.492  1.00 10.00      A   
ATOM   1580  OD1 ASP A 167     -15.987   9.049  12.385  1.00 10.00      A   
ATOM   1581  OD2 ASP A 167     -15.989   9.452  14.536  1.00 10.00      A   
ATOM   1582  C   ASP A 167     -12.061  10.301  13.818  1.00 10.00      A   
ATOM   1583  O   ASP A 167     -11.696   9.714  14.839  1.00 10.00      A   
ATOM   1584  N   VAL A 168     -11.654  11.516  13.505  1.00 10.00      A   
ATOM   1585  HN  VAL A 168     -11.994  11.939  12.684  1.00 10.00      A   
ATOM   1586  CA  VAL A 168     -10.728  12.248  14.354  1.00 10.00      A   
ATOM   1587  CB  VAL A 168      -9.802  13.160  13.522  1.00 10.00      A   
ATOM   1588  CG1 VAL A 168      -8.576  13.556  14.331  1.00 10.00      A   
ATOM   1589  CG2 VAL A 168      -9.389  12.481  12.220  1.00 10.00      A   
ATOM   1590  C   VAL A 168     -11.468  13.094  15.383  1.00 10.00      A   
ATOM   1591  O   VAL A 168     -12.543  13.635  15.105  1.00 10.00      A   
ATOM   1592  N   ASP A 169     -10.906  13.172  16.580  1.00 10.00      A   
ATOM   1593  HN  ASP A 169     -10.078  12.668  16.754  1.00 10.00      A   
ATOM   1594  CA  ASP A 169     -11.490  13.973  17.648  1.00 10.00      A   
ATOM   1595  CB  ASP A 169     -11.081  13.437  19.022  1.00 10.00      A   
ATOM   1596  CG  ASP A 169     -12.096  12.476  19.608  1.00 10.00      A   
ATOM   1597  OD1 ASP A 169     -12.593  12.736  20.727  1.00 10.00      A   
ATOM   1598  OD2 ASP A 169     -12.412  11.458  18.951  1.00 10.00      A   
ATOM   1599  C   ASP A 169     -11.051  15.422  17.498  1.00 10.00      A   
ATOM   1600  O   ASP A 169      -9.907  15.770  17.807  1.00 10.00      A   
ATOM   1601  N   ASP A 170     -11.953  16.257  17.002  1.00 10.00      A   
ATOM   1602  HN  ASP A 170     -12.842  15.912  16.769  1.00 10.00      A   
ATOM   1603  CA  ASP A 170     -11.663  17.670  16.788  1.00 10.00      A   
ATOM   1604  CB  ASP A 170     -12.741  18.332  15.923  1.00 10.00      A   
ATOM   1605  CG  ASP A 170     -12.827  17.744  14.532  1.00 10.00      A   
ATOM   1606  OD1 ASP A 170     -12.021  18.133  13.661  1.00 10.00      A   
ATOM   1607  OD2 ASP A 170     -13.709  16.897  14.301  1.00 10.00      A   
ATOM   1608  C   ASP A 170     -11.516  18.423  18.103  1.00 10.00      A   
ATOM   1609  O   ASP A 170     -12.502  18.754  18.763  1.00 10.00      A   
ATOM   1610  N   VAL A 171     -10.277  18.674  18.488  1.00 10.00      A   
ATOM   1611  HN  VAL A 171      -9.530  18.360  17.931  1.00 10.00      A   
ATOM   1612  CA  VAL A 171      -9.997  19.400  19.716  1.00 10.00      A   
ATOM   1613  CB  VAL A 171      -8.855  18.737  20.520  1.00 10.00      A   
ATOM   1614  CG1 VAL A 171      -8.501  19.571  21.739  1.00 10.00      A   
ATOM   1615  CG2 VAL A 171      -9.231  17.319  20.930  1.00 10.00      A   
ATOM   1616  C   VAL A 171      -9.624  20.846  19.391  1.00 10.00      A   
ATOM   1617  O   VAL A 171     -10.136  21.788  20.002  1.00 10.00      A   
ATOM   1618  N   SER A 172      -8.751  21.009  18.406  1.00 10.00      A   
ATOM   1619  HN  SER A 172      -8.407  20.218  17.939  1.00 10.00      A   
ATOM   1620  CA  SER A 172      -8.289  22.323  17.992  1.00 10.00      A   
ATOM   1621  CB  SER A 172      -7.295  22.872  19.022  1.00 10.00      A   
ATOM   1622  OG  SER A 172      -6.485  21.833  19.555  1.00 10.00      A   
ATOM   1623  HG  SER A 172      -6.123  22.113  20.404  1.00 10.00      A   
ATOM   1624  C   SER A 172      -7.632  22.249  16.620  1.00 10.00      A   
ATOM   1625  O   SER A 172      -6.951  21.273  16.305  1.00 10.00      A   
ATOM   1626  N   GLY A 173      -7.848  23.276  15.810  1.00 10.00      A   
ATOM   1627  HN  GLY A 173      -8.420  24.015  16.116  1.00 10.00      A   
ATOM   1628  CA  GLY A 173      -7.264  23.321  14.481  1.00 10.00      A   
ATOM   1629  C   GLY A 173      -5.893  23.970  14.495  1.00 10.00      A   
ATOM   1630  O   GLY A 173      -5.290  24.211  13.449  1.00 10.00      A   
ATOM   1631  N   HIS A 174      -5.400  24.242  15.694  1.00 10.00      A   
ATOM   1632  HN  HIS A 174      -5.935  24.025  16.481  1.00 10.00      A   
ATOM   1633  CA  HIS A 174      -4.095  24.863  15.878  1.00 10.00      A   
ATOM   1634  CB  HIS A 174      -4.000  25.483  17.278  1.00 10.00      A   
ATOM   1635  CG  HIS A 174      -2.733  26.243  17.547  1.00 10.00      A   
ATOM   1636  ND1 HIS A 174      -2.397  27.361  16.820  1.00 10.00      A   
ATOM   1637  CD2 HIS A 174      -1.762  26.000  18.465  1.00 10.00      A   
ATOM   1638  CE1 HIS A 174      -1.237  27.771  17.306  1.00 10.00      A   
ATOM   1639  NE2 HIS A 174      -0.817  26.979  18.299  1.00 10.00      A   
ATOM   1640  HE2 HIS A 174       0.013  27.083  18.818  1.00 10.00      A   
ATOM   1641  C   HIS A 174      -2.967  23.852  15.661  1.00 10.00      A   
ATOM   1642  O   HIS A 174      -1.796  24.222  15.573  1.00 10.00      A   
ATOM   1643  N   TRP A 175      -3.326  22.576  15.559  1.00 10.00      A   
ATOM   1644  HN  TRP A 175      -4.275  22.339  15.625  1.00 10.00      A   
ATOM   1645  CA  TRP A 175      -2.340  21.518  15.357  1.00 10.00      A   
ATOM   1646  CB  TRP A 175      -3.007  20.136  15.369  1.00 10.00      A   
ATOM   1647  CG  TRP A 175      -3.843  19.833  14.157  1.00 10.00      A   
ATOM   1648  CD1 TRP A 175      -5.175  20.083  13.994  1.00 10.00      A   
ATOM   1649  CD2 TRP A 175      -3.401  19.215  12.943  1.00 10.00      A   
ATOM   1650  NE1 TRP A 175      -5.587  19.668  12.754  1.00 10.00      A   
ATOM   1651  HE1 TRP A 175      -6.501  19.744  12.405  1.00 10.00      A   
ATOM   1652  CE2 TRP A 175      -4.517  19.128  12.088  1.00 10.00      A   
ATOM   1653  CE3 TRP A 175      -2.168  18.728  12.494  1.00 10.00      A   
ATOM   1654  CZ2 TRP A 175      -4.436  18.575  10.814  1.00 10.00      A   
ATOM   1655  CZ3 TRP A 175      -2.092  18.180  11.229  1.00 10.00      A   
ATOM   1656  CH2 TRP A 175      -3.217  18.108  10.404  1.00 10.00      A   
ATOM   1657  C   TRP A 175      -1.554  21.729  14.064  1.00 10.00      A   
ATOM   1658  O   TRP A 175      -0.383  21.368  13.967  1.00 10.00      A   
ATOM   1659  N   LEU A 176      -2.205  22.342  13.082  1.00 10.00      A   
ATOM   1660  HN  LEU A 176      -3.128  22.626  13.230  1.00 10.00      A   
ATOM   1661  CA  LEU A 176      -1.586  22.602  11.791  1.00 10.00      A   
ATOM   1662  CB  LEU A 176      -2.647  23.054  10.783  1.00 10.00      A   
ATOM   1663  CG  LEU A 176      -2.177  23.196   9.333  1.00 10.00      A   
ATOM   1664  CD1 LEU A 176      -1.847  21.835   8.744  1.00 10.00      A   
ATOM   1665  CD2 LEU A 176      -3.222  23.907   8.492  1.00 10.00      A   
ATOM   1666  C   LEU A 176      -0.497  23.662  11.916  1.00 10.00      A   
ATOM   1667  O   LEU A 176       0.469  23.670  11.155  1.00 10.00      A   
ATOM   1668  N   SER A 177      -0.646  24.538  12.900  1.00 10.00      A   
ATOM   1669  HN  SER A 177      -1.426  24.466  13.493  1.00 10.00      A   
ATOM   1670  CA  SER A 177       0.315  25.608  13.127  1.00 10.00      A   
ATOM   1671  CB  SER A 177      -0.333  26.722  13.955  1.00 10.00      A   
ATOM   1672  OG  SER A 177      -1.751  26.604  13.952  1.00 10.00      A   
ATOM   1673  HG  SER A 177      -2.066  26.556  14.864  1.00 10.00      A   
ATOM   1674  C   SER A 177       1.576  25.087  13.821  1.00 10.00      A   
ATOM   1675  O   SER A 177       2.495  25.848  14.122  1.00 10.00      A   
ATOM   1676  N   HIS A 178       1.614  23.787  14.079  1.00 10.00      A   
ATOM   1677  HN  HIS A 178       0.850  23.222  13.829  1.00 10.00      A   
ATOM   1678  CA  HIS A 178       2.764  23.178  14.731  1.00 10.00      A   
ATOM   1679  CB  HIS A 178       2.349  21.996  15.607  1.00 10.00      A   
ATOM   1680  CG  HIS A 178       1.880  22.401  16.970  1.00 10.00      A   
ATOM   1681  ND1 HIS A 178       2.767  22.585  18.004  1.00 10.00      A   
ATOM   1682  CD2 HIS A 178       0.624  22.658  17.413  1.00 10.00      A   
ATOM   1683  CE1 HIS A 178       2.042  22.947  19.046  1.00 10.00      A   
ATOM   1684  NE2 HIS A 178       0.743  23.004  18.737  1.00 10.00      A   
ATOM   1685  HE2 HIS A 178       0.006  23.230  19.352  1.00 10.00      A   
ATOM   1686  C   HIS A 178       3.816  22.762  13.713  1.00 10.00      A   
ATOM   1687  O   HIS A 178       4.917  22.344  14.075  1.00 10.00      A   
ATOM   1688  N   PHE A 179       3.467  22.874  12.436  1.00 10.00      A   
ATOM   1689  HN  PHE A 179       2.567  23.197  12.210  1.00 10.00      A   
ATOM   1690  CA  PHE A 179       4.386  22.530  11.366  1.00 10.00      A   
ATOM   1691  CB  PHE A 179       3.642  22.447  10.034  1.00 10.00      A   
ATOM   1692  CG  PHE A 179       3.170  21.070   9.665  1.00 10.00      A   
ATOM   1693  CD1 PHE A 179       1.818  20.797   9.546  1.00 10.00      A   
ATOM   1694  CD2 PHE A 179       4.077  20.050   9.425  1.00 10.00      A   
ATOM   1695  CE1 PHE A 179       1.376  19.536   9.194  1.00 10.00      A   
ATOM   1696  CE2 PHE A 179       3.641  18.785   9.075  1.00 10.00      A   
ATOM   1697  CZ  PHE A 179       2.290  18.528   8.959  1.00 10.00      A   
ATOM   1698  C   PHE A 179       5.487  23.582  11.270  1.00 10.00      A   
ATOM   1699  O   PHE A 179       5.207  24.753  11.000  1.00 10.00      A   
ATOM   1700  N   PRO A 180       6.747  23.185  11.496  1.00 10.00      A   
ATOM   1701  CA  PRO A 180       7.882  24.106  11.438  1.00 10.00      A   
ATOM   1702  CB  PRO A 180       9.096  23.218  11.742  1.00 10.00      A   
ATOM   1703  CG  PRO A 180       8.628  21.823  11.499  1.00 10.00      A   
ATOM   1704  CD  PRO A 180       7.165  21.813  11.823  1.00 10.00      A   
ATOM   1705  C   PRO A 180       8.017  24.736  10.057  1.00 10.00      A   
ATOM   1706  O   PRO A 180       7.740  24.094   9.042  1.00 10.00      A   
ATOM   1707  N   ASP A 181       8.461  25.986  10.025  1.00 10.00      A   
ATOM   1708  HN  ASP A 181       8.670  26.437  10.871  1.00 10.00      A   
ATOM   1709  CA  ASP A 181       8.629  26.717   8.766  1.00 10.00      A   
ATOM   1710  CB  ASP A 181       8.864  28.207   9.019  1.00 10.00      A   
ATOM   1711  CG  ASP A 181       7.606  28.921   9.469  1.00 10.00      A   
ATOM   1712  OD1 ASP A 181       7.071  29.754   8.699  1.00 10.00      A   
ATOM   1713  OD2 ASP A 181       7.142  28.656  10.598  1.00 10.00      A   
ATOM   1714  C   ASP A 181       9.755  26.139   7.916  1.00 10.00      A   
ATOM   1715  O   ASP A 181       9.947  26.539   6.769  1.00 10.00      A   
ATOM   1716  N   THR A 182      10.498  25.204   8.494  1.00 10.00      A   
ATOM   1717  HN  THR A 182      10.306  24.950   9.422  1.00 10.00      A   
ATOM   1718  CA  THR A 182      11.596  24.546   7.804  1.00 10.00      A   
ATOM   1719  CB  THR A 182      12.656  24.101   8.826  1.00 10.00      A   
ATOM   1720  OG1 THR A 182      12.030  23.994  10.114  1.00 10.00      A   
ATOM   1721  HG1 THR A 182      12.705  23.885  10.792  1.00 10.00      A   
ATOM   1722  CG2 THR A 182      13.782  25.122   8.908  1.00 10.00      A   
ATOM   1723  C   THR A 182      11.083  23.323   7.039  1.00 10.00      A   
ATOM   1724  O   THR A 182      11.745  22.814   6.132  1.00 10.00      A   
ATOM   1725  N   TYR A 183       9.890  22.872   7.409  1.00 10.00      A   
ATOM   1726  HN  TYR A 183       9.406  23.344   8.120  1.00 10.00      A   
ATOM   1727  CA  TYR A 183       9.259  21.718   6.780  1.00 10.00      A   
ATOM   1728  CB  TYR A 183       8.193  21.142   7.723  1.00 10.00      A   
ATOM   1729  CG  TYR A 183       7.312  20.075   7.113  1.00 10.00      A   
ATOM   1730  CD1 TYR A 183       7.690  18.742   7.138  1.00 10.00      A   
ATOM   1731  CD2 TYR A 183       6.099  20.402   6.513  1.00 10.00      A   
ATOM   1732  CE1 TYR A 183       6.891  17.766   6.581  1.00 10.00      A   
ATOM   1733  CE2 TYR A 183       5.293  19.429   5.953  1.00 10.00      A   
ATOM   1734  CZ  TYR A 183       5.697  18.113   5.989  1.00 10.00      A   
ATOM   1735  OH  TYR A 183       4.905  17.141   5.431  1.00 10.00      A   
ATOM   1736  HH  TYR A 183       5.428  16.339   5.304  1.00 10.00      A   
ATOM   1737  C   TYR A 183       8.625  22.125   5.454  1.00 10.00      A   
ATOM   1738  O   TYR A 183       7.709  22.954   5.426  1.00 10.00      A   
ATOM   1739  N   THR A 184       9.120  21.556   4.361  1.00 10.00      A   
ATOM   1740  HN  THR A 184       9.870  20.928   4.446  1.00 10.00      A   
ATOM   1741  CA  THR A 184       8.605  21.865   3.033  1.00 10.00      A   
ATOM   1742  CB  THR A 184       9.564  22.825   2.294  1.00 10.00      A   
ATOM   1743  OG1 THR A 184      10.862  22.221   2.194  1.00 10.00      A   
ATOM   1744  HG1 THR A 184      11.489  22.712   2.743  1.00 10.00      A   
ATOM   1745  CG2 THR A 184       9.695  24.149   3.034  1.00 10.00      A   
ATOM   1746  C   THR A 184       8.442  20.595   2.189  1.00 10.00      A   
ATOM   1747  O   THR A 184       8.293  20.668   0.967  1.00 10.00      A   
ATOM   1748  N   SER A 185       8.458  19.436   2.839  1.00 10.00      A   
ATOM   1749  HN  SER A 185       8.559  19.433   3.812  1.00 10.00      A   
ATOM   1750  CA  SER A 185       8.341  18.164   2.137  1.00 10.00      A   
ATOM   1751  CB  SER A 185       9.201  17.104   2.831  1.00 10.00      A   
ATOM   1752  OG  SER A 185       9.160  17.262   4.243  1.00 10.00      A   
ATOM   1753  HG  SER A 185       8.540  16.616   4.618  1.00 10.00      A   
ATOM   1754  C   SER A 185       6.900  17.676   2.023  1.00 10.00      A   
ATOM   1755  O   SER A 185       6.666  16.492   1.814  1.00 10.00      A   
ATOM   1756  N   LEU A 186       5.940  18.581   2.147  1.00 10.00      A   
ATOM   1757  HN  LEU A 186       6.177  19.519   2.291  1.00 10.00      A   
ATOM   1758  CA  LEU A 186       4.535  18.205   2.053  1.00 10.00      A   
ATOM   1759  CB  LEU A 186       3.640  19.304   2.623  1.00 10.00      A   
ATOM   1760  CG  LEU A 186       2.143  19.004   2.656  1.00 10.00      A   
ATOM   1761  CD1 LEU A 186       1.838  17.897   3.653  1.00 10.00      A   
ATOM   1762  CD2 LEU A 186       1.353  20.259   2.978  1.00 10.00      A   
ATOM   1763  C   LEU A 186       4.146  17.909   0.604  1.00 10.00      A   
ATOM   1764  O   LEU A 186       4.300  18.760  -0.272  1.00 10.00      A   
ATOM   1765  N   VAL A 187       3.658  16.697   0.358  1.00 10.00      A   
ATOM   1766  HN  VAL A 187       3.587  16.049   1.097  1.00 10.00      A   
ATOM   1767  CA  VAL A 187       3.243  16.294  -0.980  1.00 10.00      A   
ATOM   1768  CB  VAL A 187       3.973  15.009  -1.434  1.00 10.00      A   
ATOM   1769  CG1 VAL A 187       3.580  14.640  -2.857  1.00 10.00      A   
ATOM   1770  CG2 VAL A 187       5.483  15.173  -1.318  1.00 10.00      A   
ATOM   1771  C   VAL A 187       1.734  16.058  -1.036  1.00 10.00      A   
ATOM   1772  O   VAL A 187       1.033  16.629  -1.879  1.00 10.00      A   
ATOM   1773  N   SER A 188       1.237  15.222  -0.135  1.00 10.00      A   
ATOM   1774  HN  SER A 188       1.839  14.804   0.517  1.00 10.00      A   
ATOM   1775  CA  SER A 188      -0.185  14.908  -0.094  1.00 10.00      A   
ATOM   1776  CB  SER A 188      -0.412  13.436  -0.448  1.00 10.00      A   
ATOM   1777  OG  SER A 188       0.447  13.018  -1.499  1.00 10.00      A   
ATOM   1778  HG  SER A 188       0.660  12.077  -1.384  1.00 10.00      A   
ATOM   1779  C   SER A 188      -0.784  15.215   1.276  1.00 10.00      A   
ATOM   1780  O   SER A 188      -0.298  14.730   2.301  1.00 10.00      A   
ATOM   1781  N   LEU A 189      -1.836  16.021   1.287  1.00 10.00      A   
ATOM   1782  HN  LEU A 189      -2.169  16.390   0.435  1.00 10.00      A   
ATOM   1783  CA  LEU A 189      -2.514  16.387   2.518  1.00 10.00      A   
ATOM   1784  CB  LEU A 189      -2.203  17.840   2.874  1.00 10.00      A   
ATOM   1785  CG  LEU A 189      -2.702  18.310   4.238  1.00 10.00      A   
ATOM   1786  CD1 LEU A 189      -1.806  17.784   5.349  1.00 10.00      A   
ATOM   1787  CD2 LEU A 189      -2.796  19.824   4.285  1.00 10.00      A   
ATOM   1788  C   LEU A 189      -4.020  16.212   2.361  1.00 10.00      A   
ATOM   1789  O   LEU A 189      -4.611  16.723   1.411  1.00 10.00      A   
ATOM   1790  N   ASN A 190      -4.632  15.482   3.281  1.00 10.00      A   
ATOM   1791  HN  ASN A 190      -4.104  15.086   4.009  1.00 10.00      A   
ATOM   1792  CA  ASN A 190      -6.069  15.247   3.236  1.00 10.00      A   
ATOM   1793  CB  ASN A 190      -6.374  13.884   2.603  1.00 10.00      A   
ATOM   1794  CG  ASN A 190      -7.856  13.565   2.603  1.00 10.00      A   
ATOM   1795  OD1 ASN A 190      -8.698  14.464   2.592  1.00 10.00      A   
ATOM   1796  ND2 ASN A 190      -8.186  12.285   2.619  1.00 10.00      A   
ATOM   1797 HD21 ASN A 190      -7.458  11.613   2.630  1.00 10.00      A   
ATOM   1798 HD22 ASN A 190      -9.136  12.054   2.618  1.00 10.00      A   
ATOM   1799  C   ASN A 190      -6.680  15.321   4.629  1.00 10.00      A   
ATOM   1800  O   ASN A 190      -6.400  14.479   5.482  1.00 10.00      A   
ATOM   1801  N   ILE A 191      -7.515  16.327   4.854  1.00 10.00      A   
ATOM   1802  HN  ILE A 191      -7.706  16.965   4.128  1.00 10.00      A   
ATOM   1803  CA  ILE A 191      -8.160  16.506   6.148  1.00 10.00      A   
ATOM   1804  CB  ILE A 191      -7.529  17.663   6.947  1.00 10.00      A   
ATOM   1805  CG1 ILE A 191      -7.398  18.915   6.076  1.00 10.00      A   
ATOM   1806  CG2 ILE A 191      -6.184  17.251   7.523  1.00 10.00      A   
ATOM   1807  CD1 ILE A 191      -7.304  20.202   6.865  1.00 10.00      A   
ATOM   1808  C   ILE A 191      -9.650  16.785   5.988  1.00 10.00      A   
ATOM   1809  O   ILE A 191     -10.255  17.447   6.828  1.00 10.00      A   
ATOM   1810  N   SER A 192     -10.244  16.259   4.922  1.00 10.00      A   
ATOM   1811  HN  SER A 192      -9.716  15.714   4.297  1.00 10.00      A   
ATOM   1812  CA  SER A 192     -11.665  16.470   4.650  1.00 10.00      A   
ATOM   1813  CB  SER A 192     -12.034  15.848   3.303  1.00 10.00      A   
ATOM   1814  OG  SER A 192     -11.624  14.494   3.229  1.00 10.00      A   
ATOM   1815  HG  SER A 192     -12.392  13.925   3.361  1.00 10.00      A   
ATOM   1816  C   SER A 192     -12.561  15.903   5.752  1.00 10.00      A   
ATOM   1817  O   SER A 192     -13.721  16.289   5.888  1.00 10.00      A   
ATOM   1818  N   CYS A 193     -12.006  14.995   6.536  1.00 10.00      A   
ATOM   1819  HN  CYS A 193     -11.072  14.745   6.382  1.00 10.00      A   
ATOM   1820  CA  CYS A 193     -12.737  14.349   7.616  1.00 10.00      A   
ATOM   1821  CB  CYS A 193     -12.061  13.019   7.930  1.00 10.00      A   
ATOM   1822  SG  CYS A 193     -10.266  13.071   7.721  1.00 10.00      A   
ATOM   1823  HG  CYS A 193      -9.805  11.830   7.830  1.00 10.00      A   
ATOM   1824  C   CYS A 193     -12.796  15.211   8.879  1.00 10.00      A   
ATOM   1825  O   CYS A 193     -13.617  14.971   9.761  1.00 10.00      A   
ATOM   1826  N   LEU A 194     -11.933  16.213   8.965  1.00 10.00      A   
ATOM   1827  HN  LEU A 194     -11.317  16.382   8.221  1.00 10.00      A   
ATOM   1828  CA  LEU A 194     -11.894  17.082  10.137  1.00 10.00      A   
ATOM   1829  CB  LEU A 194     -10.567  17.843  10.202  1.00 10.00      A   
ATOM   1830  CG  LEU A 194      -9.344  17.033  10.629  1.00 10.00      A   
ATOM   1831  CD1 LEU A 194      -8.108  17.915  10.661  1.00 10.00      A   
ATOM   1832  CD2 LEU A 194      -9.576  16.393  11.988  1.00 10.00      A   
ATOM   1833  C   LEU A 194     -13.053  18.071  10.152  1.00 10.00      A   
ATOM   1834  O   LEU A 194     -13.501  18.535   9.103  1.00 10.00      A   
ATOM   1835  N   ALA A 195     -13.527  18.401  11.346  1.00 10.00      A   
ATOM   1836  HN  ALA A 195     -13.122  18.000  12.155  1.00 10.00      A   
ATOM   1837  CA  ALA A 195     -14.622  19.348  11.499  1.00 10.00      A   
ATOM   1838  CB  ALA A 195     -15.749  18.737  12.317  1.00 10.00      A   
ATOM   1839  C   ALA A 195     -14.111  20.622  12.161  1.00 10.00      A   
ATOM   1840  O   ALA A 195     -14.832  21.617  12.281  1.00 10.00      A   
ATOM   1841  N   SER A 196     -12.858  20.578  12.594  1.00 10.00      A   
ATOM   1842  HN  SER A 196     -12.343  19.748  12.481  1.00 10.00      A   
ATOM   1843  CA  SER A 196     -12.220  21.711  13.239  1.00 10.00      A   
ATOM   1844  CB  SER A 196     -11.088  21.230  14.153  1.00 10.00      A   
ATOM   1845  OG  SER A 196     -10.374  20.158  13.558  1.00 10.00      A   
ATOM   1846  HG  SER A 196     -10.899  19.341  13.631  1.00 10.00      A   
ATOM   1847  C   SER A 196     -11.673  22.686  12.205  1.00 10.00      A   
ATOM   1848  O   SER A 196     -11.389  22.304  11.064  1.00 10.00      A   
ATOM   1849  N   GLU A 197     -11.534  23.940  12.601  1.00 10.00      A   
ATOM   1850  HN  GLU A 197     -11.780  24.184  13.520  1.00 10.00      A   
ATOM   1851  CA  GLU A 197     -11.022  24.965  11.715  1.00 10.00      A   
ATOM   1852  CB  GLU A 197     -11.767  26.279  11.953  1.00 10.00      A   
ATOM   1853  CG  GLU A 197     -11.357  27.416  11.035  1.00 10.00      A   
ATOM   1854  CD  GLU A 197     -12.151  28.673  11.301  1.00 10.00      A   
ATOM   1855  OE1 GLU A 197     -12.044  29.221  12.414  1.00 10.00      A   
ATOM   1856  OE2 GLU A 197     -12.890  29.114  10.401  1.00 10.00      A   
ATOM   1857  C   GLU A 197      -9.527  25.152  11.928  1.00 10.00      A   
ATOM   1858  O   GLU A 197      -9.087  25.607  12.987  1.00 10.00      A   
ATOM   1859  N   VAL A 198      -8.750  24.769  10.936  1.00 10.00      A   
ATOM   1860  HN  VAL A 198      -9.155  24.375  10.137  1.00 10.00      A   
ATOM   1861  CA  VAL A 198      -7.305  24.908  11.010  1.00 10.00      A   
ATOM   1862  CB  VAL A 198      -6.580  23.981  10.013  1.00 10.00      A   
ATOM   1863  CG1 VAL A 198      -6.758  22.521  10.409  1.00 10.00      A   
ATOM   1864  CG2 VAL A 198      -7.076  24.219   8.595  1.00 10.00      A   
ATOM   1865  C   VAL A 198      -6.885  26.354  10.764  1.00 10.00      A   
ATOM   1866  O   VAL A 198      -7.637  27.140  10.189  1.00 10.00      A   
ATOM   1867  N   SER A 199      -5.691  26.700  11.225  1.00 10.00      A   
ATOM   1868  HN  SER A 199      -5.153  26.036  11.701  1.00 10.00      A   
ATOM   1869  CA  SER A 199      -5.167  28.051  11.045  1.00 10.00      A   
ATOM   1870  CB  SER A 199      -3.851  28.223  11.814  1.00 10.00      A   
ATOM   1871  OG  SER A 199      -3.339  29.546  11.692  1.00 10.00      A   
ATOM   1872  HG  SER A 199      -2.682  29.700  12.386  1.00 10.00      A   
ATOM   1873  C   SER A 199      -4.957  28.345   9.563  1.00 10.00      A   
ATOM   1874  O   SER A 199      -4.047  27.799   8.938  1.00 10.00      A   
ATOM   1875  N   PHE A 200      -5.802  29.211   9.009  1.00 10.00      A   
ATOM   1876  HN  PHE A 200      -6.496  29.619   9.567  1.00 10.00      A   
ATOM   1877  CA  PHE A 200      -5.720  29.574   7.599  1.00 10.00      A   
ATOM   1878  CB  PHE A 200      -6.856  30.531   7.216  1.00 10.00      A   
ATOM   1879  CG  PHE A 200      -6.888  30.889   5.755  1.00 10.00      A   
ATOM   1880  CD1 PHE A 200      -7.267  29.954   4.807  1.00 10.00      A   
ATOM   1881  CD2 PHE A 200      -6.529  32.159   5.330  1.00 10.00      A   
ATOM   1882  CE1 PHE A 200      -7.290  30.277   3.463  1.00 10.00      A   
ATOM   1883  CE2 PHE A 200      -6.551  32.489   3.988  1.00 10.00      A   
ATOM   1884  CZ  PHE A 200      -6.933  31.546   3.053  1.00 10.00      A   
ATOM   1885  C   PHE A 200      -4.368  30.194   7.273  1.00 10.00      A   
ATOM   1886  O   PHE A 200      -3.774  29.895   6.237  1.00 10.00      A   
ATOM   1887  N   SER A 201      -3.878  31.039   8.174  1.00 10.00      A   
ATOM   1888  HN  SER A 201      -4.396  31.224   8.988  1.00 10.00      A   
ATOM   1889  CA  SER A 201      -2.593  31.700   7.989  1.00 10.00      A   
ATOM   1890  CB  SER A 201      -2.369  32.742   9.086  1.00 10.00      A   
ATOM   1891  OG  SER A 201      -3.444  33.672   9.119  1.00 10.00      A   
ATOM   1892  HG  SER A 201      -3.707  33.892   8.214  1.00 10.00      A   
ATOM   1893  C   SER A 201      -1.455  30.678   7.952  1.00 10.00      A   
ATOM   1894  O   SER A 201      -0.534  30.786   7.141  1.00 10.00      A   
ATOM   1895  N   ALA A 202      -1.536  29.667   8.812  1.00 10.00      A   
ATOM   1896  HN  ALA A 202      -2.298  29.619   9.427  1.00 10.00      A   
ATOM   1897  CA  ALA A 202      -0.518  28.624   8.851  1.00 10.00      A   
ATOM   1898  CB  ALA A 202      -0.650  27.786  10.114  1.00 10.00      A   
ATOM   1899  C   ALA A 202      -0.638  27.742   7.617  1.00 10.00      A   
ATOM   1900  O   ALA A 202       0.366  27.338   7.030  1.00 10.00      A   
ATOM   1901  N   LEU A 203      -1.880  27.464   7.229  1.00 10.00      A   
ATOM   1902  HN  LEU A 203      -2.632  27.820   7.753  1.00 10.00      A   
ATOM   1903  CA  LEU A 203      -2.164  26.643   6.059  1.00 10.00      A   
ATOM   1904  CB  LEU A 203      -3.676  26.437   5.916  1.00 10.00      A   
ATOM   1905  CG  LEU A 203      -4.150  25.642   4.696  1.00 10.00      A   
ATOM   1906  CD1 LEU A 203      -3.789  24.171   4.833  1.00 10.00      A   
ATOM   1907  CD2 LEU A 203      -5.649  25.813   4.501  1.00 10.00      A   
ATOM   1908  C   LEU A 203      -1.607  27.304   4.809  1.00 10.00      A   
ATOM   1909  O   LEU A 203      -0.963  26.655   3.985  1.00 10.00      A   
ATOM   1910  N   GLU A 204      -1.844  28.606   4.689  1.00 10.00      A   
ATOM   1911  HN  GLU A 204      -2.365  29.063   5.389  1.00 10.00      A   
ATOM   1912  CA  GLU A 204      -1.365  29.376   3.553  1.00 10.00      A   
ATOM   1913  CB  GLU A 204      -1.821  30.829   3.676  1.00 10.00      A   
ATOM   1914  CG  GLU A 204      -1.682  31.634   2.396  1.00 10.00      A   
ATOM   1915  CD  GLU A 204      -1.265  33.064   2.655  1.00 10.00      A   
ATOM   1916  OE1 GLU A 204      -1.969  33.768   3.409  1.00 10.00      A   
ATOM   1917  OE2 GLU A 204      -0.232  33.493   2.101  1.00 10.00      A   
ATOM   1918  C   GLU A 204       0.159  29.308   3.465  1.00 10.00      A   
ATOM   1919  O   GLU A 204       0.716  28.965   2.420  1.00 10.00      A   
ATOM   1920  N   ARG A 205       0.826  29.615   4.572  1.00 10.00      A   
ATOM   1921  HN  ARG A 205       0.322  29.874   5.375  1.00 10.00      A   
ATOM   1922  CA  ARG A 205       2.285  29.585   4.624  1.00 10.00      A   
ATOM   1923  CB  ARG A 205       2.775  29.988   6.015  1.00 10.00      A   
ATOM   1924  CG  ARG A 205       3.571  31.283   6.045  1.00 10.00      A   
ATOM   1925  CD  ARG A 205       4.240  31.488   7.396  1.00 10.00      A   
ATOM   1926  NE  ARG A 205       3.262  31.506   8.486  1.00 10.00      A   
ATOM   1927  HE  ARG A 205       2.425  32.001   8.327  1.00 10.00      A   
ATOM   1928  CZ  ARG A 205       3.444  30.911   9.668  1.00 10.00      A   
ATOM   1929  NH1 ARG A 205       4.568  30.253   9.927  1.00 10.00      A   
ATOM   1930 HH11 ARG A 205       5.327  30.198   9.210  1.00 10.00      A   
ATOM   1931 HH12 ARG A 205       4.707  29.789  10.853  1.00 10.00      A   
ATOM   1932  NH2 ARG A 205       2.487  30.975  10.588  1.00 10.00      A   
ATOM   1933 HH21 ARG A 205       2.619  30.514  11.517  1.00 10.00      A   
ATOM   1934 HH22 ARG A 205       1.601  31.487  10.388  1.00 10.00      A   
ATOM   1935  C   ARG A 205       2.812  28.197   4.279  1.00 10.00      A   
ATOM   1936  O   ARG A 205       3.785  28.058   3.541  1.00 10.00      A   
ATOM   1937  N   LEU A 206       2.148  27.177   4.807  1.00 10.00      A   
ATOM   1938  HN  LEU A 206       1.376  27.364   5.388  1.00 10.00      A   
ATOM   1939  CA  LEU A 206       2.528  25.790   4.564  1.00 10.00      A   
ATOM   1940  CB  LEU A 206       1.598  24.846   5.331  1.00 10.00      A   
ATOM   1941  CG  LEU A 206       2.229  24.067   6.484  1.00 10.00      A   
ATOM   1942  CD1 LEU A 206       1.168  23.652   7.487  1.00 10.00      A   
ATOM   1943  CD2 LEU A 206       2.978  22.851   5.959  1.00 10.00      A   
ATOM   1944  C   LEU A 206       2.495  25.458   3.078  1.00 10.00      A   
ATOM   1945  O   LEU A 206       3.453  24.906   2.541  1.00 10.00      A   
ATOM   1946  N   VAL A 207       1.398  25.813   2.422  1.00 10.00      A   
ATOM   1947  HN  VAL A 207       0.673  26.265   2.913  1.00 10.00      A   
ATOM   1948  CA  VAL A 207       1.235  25.550   0.997  1.00 10.00      A   
ATOM   1949  CB  VAL A 207      -0.205  25.872   0.529  1.00 10.00      A   
ATOM   1950  CG1 VAL A 207      -0.350  25.689  -0.977  1.00 10.00      A   
ATOM   1951  CG2 VAL A 207      -1.214  25.006   1.270  1.00 10.00      A   
ATOM   1952  C   VAL A 207       2.234  26.365   0.173  1.00 10.00      A   
ATOM   1953  O   VAL A 207       2.820  25.862  -0.784  1.00 10.00      A   
ATOM   1954  N   THR A 208       2.444  27.616   0.570  1.00 10.00      A   
ATOM   1955  HN  THR A 208       1.970  27.950   1.363  1.00 10.00      A   
ATOM   1956  CA  THR A 208       3.355  28.509  -0.140  1.00 10.00      A   
ATOM   1957  CB  THR A 208       3.284  29.952   0.414  1.00 10.00      A   
ATOM   1958  OG1 THR A 208       1.915  30.361   0.550  1.00 10.00      A   
ATOM   1959  HG1 THR A 208       1.453  29.759   1.149  1.00 10.00      A   
ATOM   1960  CG2 THR A 208       3.995  30.924  -0.515  1.00 10.00      A   
ATOM   1961  C   THR A 208       4.805  28.018  -0.091  1.00 10.00      A   
ATOM   1962  O   THR A 208       5.561  28.199  -1.047  1.00 10.00      A   
ATOM   1963  N   ARG A 209       5.194  27.386   1.010  1.00 10.00      A   
ATOM   1964  HN  ARG A 209       4.553  27.248   1.744  1.00 10.00      A   
ATOM   1965  CA  ARG A 209       6.564  26.905   1.148  1.00 10.00      A   
ATOM   1966  CB  ARG A 209       7.078  27.070   2.582  1.00 10.00      A   
ATOM   1967  CG  ARG A 209       6.459  26.125   3.599  1.00 10.00      A   
ATOM   1968  CD  ARG A 209       7.022  26.377   4.990  1.00 10.00      A   
ATOM   1969  NE  ARG A 209       6.452  25.478   5.994  1.00 10.00      A   
ATOM   1970  HE  ARG A 209       6.721  24.531   5.953  1.00 10.00      A   
ATOM   1971  CZ  ARG A 209       5.611  25.873   6.949  1.00 10.00      A   
ATOM   1972  NH1 ARG A 209       5.246  27.145   7.035  1.00 10.00      A   
ATOM   1973 HH11 ARG A 209       5.619  27.846   6.357  1.00 10.00      A   
ATOM   1974 HH12 ARG A 209       4.586  27.451   7.780  1.00 10.00      A   
ATOM   1975  NH2 ARG A 209       5.152  24.999   7.831  1.00 10.00      A   
ATOM   1976 HH21 ARG A 209       5.448  24.001   7.782  1.00 10.00      A   
ATOM   1977 HH22 ARG A 209       4.493  25.306   8.580  1.00 10.00      A   
ATOM   1978  C   ARG A 209       6.749  25.472   0.651  1.00 10.00      A   
ATOM   1979  O   ARG A 209       7.877  24.981   0.572  1.00 10.00      A   
ATOM   1980  N   CYS A 210       5.655  24.806   0.312  1.00 10.00      A   
ATOM   1981  HN  CYS A 210       4.781  25.246   0.389  1.00 10.00      A   
ATOM   1982  CA  CYS A 210       5.727  23.435  -0.175  1.00 10.00      A   
ATOM   1983  CB  CYS A 210       4.832  22.507   0.649  1.00 10.00      A   
ATOM   1984  SG  CYS A 210       5.195  22.513   2.421  1.00 10.00      A   
ATOM   1985  HG  CYS A 210       4.472  23.489   2.966  1.00 10.00      A   
ATOM   1986  C   CYS A 210       5.376  23.347  -1.657  1.00 10.00      A   
ATOM   1987  O   CYS A 210       4.206  23.299  -2.023  1.00 10.00      A   
ATOM   1988  N   PRO A 211       6.394  23.319  -2.530  1.00 10.00      A   
ATOM   1989  CA  PRO A 211       6.191  23.237  -3.978  1.00 10.00      A   
ATOM   1990  CB  PRO A 211       7.521  23.747  -4.526  1.00 10.00      A   
ATOM   1991  CG  PRO A 211       8.524  23.319  -3.510  1.00 10.00      A   
ATOM   1992  CD  PRO A 211       7.828  23.377  -2.177  1.00 10.00      A   
ATOM   1993  C   PRO A 211       5.964  21.797  -4.429  1.00 10.00      A   
ATOM   1994  O   PRO A 211       5.650  21.531  -5.590  1.00 10.00      A   
ATOM   1995  N   ASN A 212       6.127  20.868  -3.497  1.00 10.00      A   
ATOM   1996  HN  ASN A 212       6.364  21.145  -2.588  1.00 10.00      A   
ATOM   1997  CA  ASN A 212       5.953  19.453  -3.789  1.00 10.00      A   
ATOM   1998  CB  ASN A 212       6.895  18.602  -2.929  1.00 10.00      A   
ATOM   1999  CG  ASN A 212       8.347  19.018  -3.061  1.00 10.00      A   
ATOM   2000  OD1 ASN A 212       8.984  18.781  -4.088  1.00 10.00      A   
ATOM   2001  ND2 ASN A 212       8.890  19.623  -2.012  1.00 10.00      A   
ATOM   2002 HD21 ASN A 212       8.332  19.765  -1.216  1.00 10.00      A   
ATOM   2003 HD22 ASN A 212       9.828  19.914  -2.074  1.00 10.00      A   
ATOM   2004  C   ASN A 212       4.511  19.034  -3.555  1.00 10.00      A   
ATOM   2005  O   ASN A 212       4.134  17.892  -3.816  1.00 10.00      A   
ATOM   2006  N   LEU A 213       3.706  19.975  -3.076  1.00 10.00      A   
ATOM   2007  HN  LEU A 213       4.063  20.872  -2.920  1.00 10.00      A   
ATOM   2008  CA  LEU A 213       2.303  19.713  -2.796  1.00 10.00      A   
ATOM   2009  CB  LEU A 213       1.667  20.893  -2.058  1.00 10.00      A   
ATOM   2010  CG  LEU A 213       0.209  20.709  -1.632  1.00 10.00      A   
ATOM   2011  CD1 LEU A 213       0.093  19.664  -0.534  1.00 10.00      A   
ATOM   2012  CD2 LEU A 213      -0.388  22.032  -1.184  1.00 10.00      A   
ATOM   2013  C   LEU A 213       1.544  19.424  -4.084  1.00 10.00      A   
ATOM   2014  O   LEU A 213       1.414  20.293  -4.950  1.00 10.00      A   
ATOM   2015  N   LYS A 214       1.066  18.197  -4.210  1.00 10.00      A   
ATOM   2016  HN  LYS A 214       1.224  17.546  -3.488  1.00 10.00      A   
ATOM   2017  CA  LYS A 214       0.318  17.781  -5.390  1.00 10.00      A   
ATOM   2018  CB  LYS A 214       0.936  16.517  -5.995  1.00 10.00      A   
ATOM   2019  CG  LYS A 214       2.345  16.697  -6.531  1.00 10.00      A   
ATOM   2020  CD  LYS A 214       2.364  17.583  -7.763  1.00 10.00      A   
ATOM   2021  CE  LYS A 214       3.528  17.222  -8.671  1.00 10.00      A   
ATOM   2022  NZ  LYS A 214       4.841  17.474  -8.018  1.00 10.00      A   
ATOM   2023  HZ1 LYS A 214       5.588  16.937  -8.503  1.00 10.00      A   
ATOM   2024  HZ2 LYS A 214       4.810  17.181  -7.021  1.00 10.00      A   
ATOM   2025  HZ3 LYS A 214       5.073  18.488  -8.067  1.00 10.00      A   
ATOM   2026  C   LYS A 214      -1.138  17.508  -5.037  1.00 10.00      A   
ATOM   2027  O   LYS A 214      -2.037  17.719  -5.853  1.00 10.00      A   
ATOM   2028  N   SER A 215      -1.361  17.037  -3.821  1.00 10.00      A   
ATOM   2029  HN  SER A 215      -0.603  16.893  -3.215  1.00 10.00      A   
ATOM   2030  CA  SER A 215      -2.702  16.725  -3.361  1.00 10.00      A   
ATOM   2031  CB  SER A 215      -2.799  15.238  -3.014  1.00 10.00      A   
ATOM   2032  OG  SER A 215      -4.145  14.833  -2.834  1.00 10.00      A   
ATOM   2033  HG  SER A 215      -4.225  13.893  -3.036  1.00 10.00      A   
ATOM   2034  C   SER A 215      -3.076  17.575  -2.153  1.00 10.00      A   
ATOM   2035  O   SER A 215      -2.451  17.477  -1.096  1.00 10.00      A   
ATOM   2036  N   LEU A 216      -4.088  18.416  -2.316  1.00 10.00      A   
ATOM   2037  HN  LEU A 216      -4.549  18.451  -3.188  1.00 10.00      A   
ATOM   2038  CA  LEU A 216      -4.545  19.279  -1.239  1.00 10.00      A   
ATOM   2039  CB  LEU A 216      -4.208  20.744  -1.534  1.00 10.00      A   
ATOM   2040  CG  LEU A 216      -4.556  21.753  -0.436  1.00 10.00      A   
ATOM   2041  CD1 LEU A 216      -3.724  21.498   0.814  1.00 10.00      A   
ATOM   2042  CD2 LEU A 216      -4.357  23.175  -0.934  1.00 10.00      A   
ATOM   2043  C   LEU A 216      -6.045  19.121  -1.027  1.00 10.00      A   
ATOM   2044  O   LEU A 216      -6.847  19.784  -1.685  1.00 10.00      A   
ATOM   2045  N   LYS A 217      -6.417  18.224  -0.125  1.00 10.00      A   
ATOM   2046  HN  LYS A 217      -5.725  17.713   0.357  1.00 10.00      A   
ATOM   2047  CA  LYS A 217      -7.818  17.979   0.183  1.00 10.00      A   
ATOM   2048  CB  LYS A 217      -8.117  16.479   0.222  1.00 10.00      A   
ATOM   2049  CG  LYS A 217      -7.761  15.746  -1.061  1.00 10.00      A   
ATOM   2050  CD  LYS A 217      -8.117  14.271  -0.980  1.00 10.00      A   
ATOM   2051  CE  LYS A 217      -7.647  13.526  -2.217  1.00 10.00      A   
ATOM   2052  NZ  LYS A 217      -8.071  12.100  -2.211  1.00 10.00      A   
ATOM   2053  HZ1 LYS A 217      -7.544  11.566  -2.934  1.00 10.00      A   
ATOM   2054  HZ2 LYS A 217      -9.086  12.025  -2.420  1.00 10.00      A   
ATOM   2055  HZ3 LYS A 217      -7.891  11.675  -1.278  1.00 10.00      A   
ATOM   2056  C   LYS A 217      -8.182  18.639   1.505  1.00 10.00      A   
ATOM   2057  O   LYS A 217      -7.758  18.196   2.572  1.00 10.00      A   
ATOM   2058  N   LEU A 218      -8.962  19.704   1.416  1.00 10.00      A   
ATOM   2059  HN  LEU A 218      -9.283  19.985   0.532  1.00 10.00      A   
ATOM   2060  CA  LEU A 218      -9.379  20.468   2.581  1.00 10.00      A   
ATOM   2061  CB  LEU A 218      -9.476  21.945   2.203  1.00 10.00      A   
ATOM   2062  CG  LEU A 218      -8.253  22.522   1.489  1.00 10.00      A   
ATOM   2063  CD1 LEU A 218      -8.653  23.677   0.590  1.00 10.00      A   
ATOM   2064  CD2 LEU A 218      -7.199  22.957   2.493  1.00 10.00      A   
ATOM   2065  C   LEU A 218     -10.717  19.974   3.120  1.00 10.00      A   
ATOM   2066  O   LEU A 218     -11.316  19.045   2.573  1.00 10.00      A   
ATOM   2067  N   ASN A 219     -11.183  20.612   4.188  1.00 10.00      A   
ATOM   2068  HN  ASN A 219     -10.669  21.361   4.555  1.00 10.00      A   
ATOM   2069  CA  ASN A 219     -12.441  20.241   4.827  1.00 10.00      A   
ATOM   2070  CB  ASN A 219     -12.215  19.822   6.286  1.00 10.00      A   
ATOM   2071  CG  ASN A 219     -11.740  20.948   7.190  1.00 10.00      A   
ATOM   2072  OD1 ASN A 219     -11.097  21.899   6.746  1.00 10.00      A   
ATOM   2073  ND2 ASN A 219     -12.060  20.844   8.473  1.00 10.00      A   
ATOM   2074 HD21 ASN A 219     -12.576  20.056   8.758  1.00 10.00      A   
ATOM   2075 HD22 ASN A 219     -11.754  21.546   9.090  1.00 10.00      A   
ATOM   2076  C   ASN A 219     -13.474  21.362   4.745  1.00 10.00      A   
ATOM   2077  O   ASN A 219     -13.214  22.421   4.169  1.00 10.00      A   
ATOM   2078  N   ARG A 220     -14.631  21.121   5.356  1.00 10.00      A   
ATOM   2079  HN  ARG A 220     -14.744  20.264   5.823  1.00 10.00      A   
ATOM   2080  CA  ARG A 220     -15.749  22.065   5.361  1.00 10.00      A   
ATOM   2081  CB  ARG A 220     -16.968  21.401   6.003  1.00 10.00      A   
ATOM   2082  CG  ARG A 220     -18.309  21.924   5.525  1.00 10.00      A   
ATOM   2083  CD  ARG A 220     -19.444  21.183   6.213  1.00 10.00      A   
ATOM   2084  NE  ARG A 220     -20.695  21.260   5.454  1.00 10.00      A   
ATOM   2085  HE  ARG A 220     -20.902  22.117   5.018  1.00 10.00      A   
ATOM   2086  CZ  ARG A 220     -21.559  20.251   5.331  1.00 10.00      A   
ATOM   2087  NH1 ARG A 220     -21.312  19.081   5.915  1.00 10.00      A   
ATOM   2088 HH11 ARG A 220     -21.986  18.288   5.818  1.00 10.00      A   
ATOM   2089 HH12 ARG A 220     -20.445  18.950   6.479  1.00 10.00      A   
ATOM   2090  NH2 ARG A 220     -22.671  20.415   4.620  1.00 10.00      A   
ATOM   2091 HH21 ARG A 220     -23.356  19.634   4.520  1.00 10.00      A   
ATOM   2092 HH22 ARG A 220     -22.865  21.341   4.155  1.00 10.00      A   
ATOM   2093  C   ARG A 220     -15.426  23.363   6.103  1.00 10.00      A   
ATOM   2094  O   ARG A 220     -16.167  24.343   6.003  1.00 10.00      A   
ATOM   2095  N   ALA A 221     -14.324  23.371   6.838  1.00 10.00      A   
ATOM   2096  HN  ALA A 221     -13.764  22.567   6.866  1.00 10.00      A   
ATOM   2097  CA  ALA A 221     -13.925  24.550   7.601  1.00 10.00      A   
ATOM   2098  CB  ALA A 221     -12.980  24.159   8.726  1.00 10.00      A   
ATOM   2099  C   ALA A 221     -13.299  25.621   6.709  1.00 10.00      A   
ATOM   2100  O   ALA A 221     -13.127  26.767   7.127  1.00 10.00      A   
ATOM   2101  N   VAL A 222     -12.941  25.243   5.490  1.00 10.00      A   
ATOM   2102  HN  VAL A 222     -13.082  24.312   5.216  1.00 10.00      A   
ATOM   2103  CA  VAL A 222     -12.345  26.180   4.549  1.00 10.00      A   
ATOM   2104  CB  VAL A 222     -11.340  25.480   3.608  1.00 10.00      A   
ATOM   2105  CG1 VAL A 222     -10.618  26.499   2.738  1.00 10.00      A   
ATOM   2106  CG2 VAL A 222     -10.340  24.667   4.417  1.00 10.00      A   
ATOM   2107  C   VAL A 222     -13.435  26.872   3.731  1.00 10.00      A   
ATOM   2108  O   VAL A 222     -14.194  26.211   3.019  1.00 10.00      A   
ATOM   2109  N   PRO A 223     -13.528  28.209   3.842  1.00 10.00      A   
ATOM   2110  CA  PRO A 223     -14.531  29.011   3.135  1.00 10.00      A   
ATOM   2111  CB  PRO A 223     -14.369  30.414   3.736  1.00 10.00      A   
ATOM   2112  CG  PRO A 223     -13.547  30.223   4.962  1.00 10.00      A   
ATOM   2113  CD  PRO A 223     -12.662  29.051   4.675  1.00 10.00      A   
ATOM   2114  C   PRO A 223     -14.285  29.072   1.635  1.00 10.00      A   
ATOM   2115  O   PRO A 223     -13.138  29.084   1.175  1.00 10.00      A   
ATOM   2116  N   LEU A 224     -15.374  29.152   0.884  1.00 10.00      A   
ATOM   2117  HN  LEU A 224     -16.251  29.162   1.327  1.00 10.00      A   
ATOM   2118  CA  LEU A 224     -15.316  29.216  -0.571  1.00 10.00      A   
ATOM   2119  CB  LEU A 224     -16.731  29.214  -1.153  1.00 10.00      A   
ATOM   2120  CG  LEU A 224     -16.838  29.265  -2.679  1.00 10.00      A   
ATOM   2121  CD1 LEU A 224     -16.236  28.022  -3.300  1.00 10.00      A   
ATOM   2122  CD2 LEU A 224     -18.287  29.429  -3.109  1.00 10.00      A   
ATOM   2123  C   LEU A 224     -14.553  30.448  -1.059  1.00 10.00      A   
ATOM   2124  O   LEU A 224     -13.764  30.369  -2.003  1.00 10.00      A   
ATOM   2125  N   GLU A 225     -14.764  31.574  -0.396  1.00 10.00      A   
ATOM   2126  HN  GLU A 225     -15.389  31.569   0.371  1.00 10.00      A   
ATOM   2127  CA  GLU A 225     -14.112  32.825  -0.775  1.00 10.00      A   
ATOM   2128  CB  GLU A 225     -14.830  34.038  -0.169  1.00 10.00      A   
ATOM   2129  CG  GLU A 225     -16.302  33.822   0.142  1.00 10.00      A   
ATOM   2130  CD  GLU A 225     -16.514  33.254   1.527  1.00 10.00      A   
ATOM   2131  OE1 GLU A 225     -16.497  32.017   1.672  1.00 10.00      A   
ATOM   2132  OE2 GLU A 225     -16.685  34.044   2.481  1.00 10.00      A   
ATOM   2133  C   GLU A 225     -12.637  32.851  -0.379  1.00 10.00      A   
ATOM   2134  O   GLU A 225     -11.942  33.840  -0.619  1.00 10.00      A   
ATOM   2135  N   LYS A 226     -12.156  31.770   0.218  1.00 10.00      A   
ATOM   2136  HN  LYS A 226     -12.752  31.002   0.381  1.00 10.00      A   
ATOM   2137  CA  LYS A 226     -10.764  31.692   0.641  1.00 10.00      A   
ATOM   2138  CB  LYS A 226     -10.667  31.470   2.152  1.00 10.00      A   
ATOM   2139  CG  LYS A 226     -11.012  32.703   2.975  1.00 10.00      A   
ATOM   2140  CD  LYS A 226     -10.054  33.847   2.677  1.00 10.00      A   
ATOM   2141  CE  LYS A 226     -10.765  35.194   2.657  1.00 10.00      A   
ATOM   2142  NZ  LYS A 226     -11.329  35.564   3.981  1.00 10.00      A   
ATOM   2143  HZ1 LYS A 226     -12.268  35.132   4.104  1.00 10.00      A   
ATOM   2144  HZ2 LYS A 226     -11.427  36.598   4.054  1.00 10.00      A   
ATOM   2145  HZ3 LYS A 226     -10.707  35.236   4.743  1.00 10.00      A   
ATOM   2146  C   LYS A 226      -9.999  30.616  -0.122  1.00 10.00      A   
ATOM   2147  O   LYS A 226      -8.802  30.417   0.095  1.00 10.00      A   
ATOM   2148  N   LEU A 227     -10.684  29.955  -1.045  1.00 10.00      A   
ATOM   2149  HN  LEU A 227     -11.624  30.187  -1.199  1.00 10.00      A   
ATOM   2150  CA  LEU A 227     -10.075  28.893  -1.838  1.00 10.00      A   
ATOM   2151  CB  LEU A 227     -11.154  27.971  -2.406  1.00 10.00      A   
ATOM   2152  CG  LEU A 227     -11.907  27.118  -1.385  1.00 10.00      A   
ATOM   2153  CD1 LEU A 227     -13.172  26.549  -1.999  1.00 10.00      A   
ATOM   2154  CD2 LEU A 227     -11.019  25.997  -0.871  1.00 10.00      A   
ATOM   2155  C   LEU A 227      -9.207  29.447  -2.964  1.00 10.00      A   
ATOM   2156  O   LEU A 227      -8.315  28.758  -3.468  1.00 10.00      A   
ATOM   2157  N   ALA A 228      -9.462  30.694  -3.346  1.00 10.00      A   
ATOM   2158  HN  ALA A 228     -10.167  31.199  -2.889  1.00 10.00      A   
ATOM   2159  CA  ALA A 228      -8.708  31.334  -4.420  1.00 10.00      A   
ATOM   2160  CB  ALA A 228      -9.339  32.660  -4.812  1.00 10.00      A   
ATOM   2161  C   ALA A 228      -7.247  31.528  -4.028  1.00 10.00      A   
ATOM   2162  O   ALA A 228      -6.341  31.244  -4.817  1.00 10.00      A   
ATOM   2163  N   THR A 229      -7.026  32.001  -2.804  1.00 10.00      A   
ATOM   2164  HN  THR A 229      -7.792  32.210  -2.229  1.00 10.00      A   
ATOM   2165  CA  THR A 229      -5.678  32.228  -2.296  1.00 10.00      A   
ATOM   2166  CB  THR A 229      -5.710  32.748  -0.846  1.00 10.00      A   
ATOM   2167  OG1 THR A 229      -6.703  33.778  -0.731  1.00 10.00      A   
ATOM   2168  HG1 THR A 229      -7.505  33.407  -0.349  1.00 10.00      A   
ATOM   2169  CG2 THR A 229      -4.351  33.312  -0.451  1.00 10.00      A   
ATOM   2170  C   THR A 229      -4.857  30.944  -2.336  1.00 10.00      A   
ATOM   2171  O   THR A 229      -3.706  30.944  -2.769  1.00 10.00      A   
ATOM   2172  N   LEU A 230      -5.470  29.849  -1.901  1.00 10.00      A   
ATOM   2173  HN  LEU A 230      -6.396  29.913  -1.591  1.00 10.00      A   
ATOM   2174  CA  LEU A 230      -4.806  28.554  -1.872  1.00 10.00      A   
ATOM   2175  CB  LEU A 230      -5.723  27.509  -1.232  1.00 10.00      A   
ATOM   2176  CG  LEU A 230      -6.273  27.875   0.147  1.00 10.00      A   
ATOM   2177  CD1 LEU A 230      -7.407  26.947   0.531  1.00 10.00      A   
ATOM   2178  CD2 LEU A 230      -5.172  27.833   1.193  1.00 10.00      A   
ATOM   2179  C   LEU A 230      -4.387  28.113  -3.272  1.00 10.00      A   
ATOM   2180  O   LEU A 230      -3.289  27.598  -3.466  1.00 10.00      A   
ATOM   2181  N   LEU A 231      -5.259  28.335  -4.247  1.00 10.00      A   
ATOM   2182  HN  LEU A 231      -6.121  28.755  -4.032  1.00 10.00      A   
ATOM   2183  CA  LEU A 231      -4.971  27.965  -5.630  1.00 10.00      A   
ATOM   2184  CB  LEU A 231      -6.218  28.124  -6.491  1.00 10.00      A   
ATOM   2185  CG  LEU A 231      -7.325  27.101  -6.247  1.00 10.00      A   
ATOM   2186  CD1 LEU A 231      -8.652  27.608  -6.788  1.00 10.00      A   
ATOM   2187  CD2 LEU A 231      -6.963  25.764  -6.873  1.00 10.00      A   
ATOM   2188  C   LEU A 231      -3.830  28.801  -6.200  1.00 10.00      A   
ATOM   2189  O   LEU A 231      -3.023  28.316  -6.990  1.00 10.00      A   
ATOM   2190  N   GLN A 232      -3.756  30.057  -5.778  1.00 10.00      A   
ATOM   2191  HN  GLN A 232      -4.425  30.388  -5.140  1.00 10.00      A   
ATOM   2192  CA  GLN A 232      -2.713  30.962  -6.241  1.00 10.00      A   
ATOM   2193  CB  GLN A 232      -3.066  32.411  -5.901  1.00 10.00      A   
ATOM   2194  CG  GLN A 232      -4.112  33.033  -6.813  1.00 10.00      A   
ATOM   2195  CD  GLN A 232      -3.683  33.051  -8.270  1.00 10.00      A   
ATOM   2196  OE1 GLN A 232      -2.491  33.056  -8.580  1.00 10.00      A   
ATOM   2197  NE2 GLN A 232      -4.648  33.077  -9.176  1.00 10.00      A   
ATOM   2198 HE21 GLN A 232      -5.582  33.081  -8.862  1.00 10.00      A   
ATOM   2199 HE22 GLN A 232      -4.393  33.107 -10.124  1.00 10.00      A   
ATOM   2200  C   GLN A 232      -1.360  30.600  -5.635  1.00 10.00      A   
ATOM   2201  O   GLN A 232      -0.316  31.063  -6.100  1.00 10.00      A   
ATOM   2202  N   ARG A 233      -1.381  29.778  -4.595  1.00 10.00      A   
ATOM   2203  HN  ARG A 233      -2.246  29.451  -4.255  1.00 10.00      A   
ATOM   2204  CA  ARG A 233      -0.154  29.356  -3.938  1.00 10.00      A   
ATOM   2205  CB  ARG A 233      -0.317  29.391  -2.418  1.00 10.00      A   
ATOM   2206  CG  ARG A 233      -0.732  30.741  -1.849  1.00 10.00      A   
ATOM   2207  CD  ARG A 233       0.338  31.803  -2.046  1.00 10.00      A   
ATOM   2208  NE  ARG A 233       0.343  32.765  -0.943  1.00 10.00      A   
ATOM   2209  HE  ARG A 233       0.187  32.406  -0.039  1.00 10.00      A   
ATOM   2210  CZ  ARG A 233       0.554  34.073  -1.080  1.00 10.00      A   
ATOM   2211  NH1 ARG A 233       0.783  34.602  -2.276  1.00 10.00      A   
ATOM   2212 HH11 ARG A 233       0.946  35.629  -2.374  1.00 10.00      A   
ATOM   2213 HH12 ARG A 233       0.803  33.994  -3.127  1.00 10.00      A   
ATOM   2214  NH2 ARG A 233       0.532  34.858  -0.011  1.00 10.00      A   
ATOM   2215 HH21 ARG A 233       0.345  34.446   0.940  1.00 10.00      A   
ATOM   2216 HH22 ARG A 233       0.698  35.885  -0.107  1.00 10.00      A   
ATOM   2217  C   ARG A 233       0.261  27.955  -4.388  1.00 10.00      A   
ATOM   2218  O   ARG A 233       1.385  27.520  -4.139  1.00 10.00      A   
ATOM   2219  N   ALA A 234      -0.652  27.253  -5.055  1.00 10.00      A   
ATOM   2220  HN  ALA A 234      -1.530  27.652  -5.229  1.00 10.00      A   
ATOM   2221  CA  ALA A 234      -0.381  25.903  -5.539  1.00 10.00      A   
ATOM   2222  CB  ALA A 234      -1.035  24.871  -4.631  1.00 10.00      A   
ATOM   2223  C   ALA A 234      -0.838  25.718  -6.985  1.00 10.00      A   
ATOM   2224  O   ALA A 234      -1.919  25.186  -7.246  1.00 10.00      A   
ATOM   2225  N   PRO A 235      -0.022  26.165  -7.953  1.00 10.00      A   
ATOM   2226  CA  PRO A 235      -0.333  26.048  -9.381  1.00 10.00      A   
ATOM   2227  CB  PRO A 235       0.650  27.020 -10.053  1.00 10.00      A   
ATOM   2228  CG  PRO A 235       1.373  27.716  -8.942  1.00 10.00      A   
ATOM   2229  CD  PRO A 235       1.264  26.838  -7.733  1.00 10.00      A   
ATOM   2230  C   PRO A 235      -0.087  24.635  -9.901  1.00 10.00      A   
ATOM   2231  O   PRO A 235      -0.654  24.223 -10.915  1.00 10.00      A   
ATOM   2232  N   GLN A 236       0.752  23.888  -9.192  1.00 10.00      A   
ATOM   2233  HN  GLN A 236       1.155  24.264  -8.380  1.00 10.00      A   
ATOM   2234  CA  GLN A 236       1.088  22.526  -9.590  1.00 10.00      A   
ATOM   2235  CB  GLN A 236       2.569  22.224  -9.314  1.00 10.00      A   
ATOM   2236  CG  GLN A 236       2.927  22.032  -7.842  1.00 10.00      A   
ATOM   2237  CD  GLN A 236       3.050  23.333  -7.074  1.00 10.00      A   
ATOM   2238  OE1 GLN A 236       3.399  24.372  -7.634  1.00 10.00      A   
ATOM   2239  NE2 GLN A 236       2.772  23.281  -5.781  1.00 10.00      A   
ATOM   2240 HE21 GLN A 236       2.508  22.415  -5.399  1.00 10.00      A   
ATOM   2241 HE22 GLN A 236       2.841  24.111  -5.254  1.00 10.00      A   
ATOM   2242  C   GLN A 236       0.190  21.496  -8.905  1.00 10.00      A   
ATOM   2243  O   GLN A 236       0.500  20.305  -8.877  1.00 10.00      A   
ATOM   2244  N   LEU A 237      -0.924  21.953  -8.357  1.00 10.00      A   
ATOM   2245  HN  LEU A 237      -1.130  22.911  -8.412  1.00 10.00      A   
ATOM   2246  CA  LEU A 237      -1.850  21.062  -7.679  1.00 10.00      A   
ATOM   2247  CB  LEU A 237      -2.897  21.874  -6.913  1.00 10.00      A   
ATOM   2248  CG  LEU A 237      -3.411  21.259  -5.608  1.00 10.00      A   
ATOM   2249  CD1 LEU A 237      -2.276  21.086  -4.609  1.00 10.00      A   
ATOM   2250  CD2 LEU A 237      -4.522  22.112  -5.018  1.00 10.00      A   
ATOM   2251  C   LEU A 237      -2.525  20.115  -8.672  1.00 10.00      A   
ATOM   2252  O   LEU A 237      -3.045  20.550  -9.699  1.00 10.00      A   
ATOM   2253  N   GLU A 238      -2.504  18.822  -8.365  1.00 10.00      A   
ATOM   2254  HN  GLU A 238      -2.067  18.535  -7.535  1.00 10.00      A   
ATOM   2255  CA  GLU A 238      -3.112  17.815  -9.226  1.00 10.00      A   
ATOM   2256  CB  GLU A 238      -2.166  16.627  -9.420  1.00 10.00      A   
ATOM   2257  CG  GLU A 238      -0.840  17.006 -10.062  1.00 10.00      A   
ATOM   2258  CD  GLU A 238       0.082  15.821 -10.265  1.00 10.00      A   
ATOM   2259  OE1 GLU A 238       0.340  15.086  -9.289  1.00 10.00      A   
ATOM   2260  OE2 GLU A 238       0.561  15.623 -11.403  1.00 10.00      A   
ATOM   2261  C   GLU A 238      -4.448  17.353  -8.651  1.00 10.00      A   
ATOM   2262  O   GLU A 238      -5.411  17.116  -9.386  1.00 10.00      A   
ATOM   2263  N   GLU A 239      -4.503  17.234  -7.335  1.00 10.00      A   
ATOM   2264  HN  GLU A 239      -3.706  17.441  -6.802  1.00 10.00      A   
ATOM   2265  CA  GLU A 239      -5.719  16.818  -6.657  1.00 10.00      A   
ATOM   2266  CB  GLU A 239      -5.501  15.520  -5.871  1.00 10.00      A   
ATOM   2267  CG  GLU A 239      -5.322  14.288  -6.740  1.00 10.00      A   
ATOM   2268  CD  GLU A 239      -5.587  12.999  -5.989  1.00 10.00      A   
ATOM   2269  OE1 GLU A 239      -6.723  12.813  -5.501  1.00 10.00      A   
ATOM   2270  OE2 GLU A 239      -4.667  12.157  -5.900  1.00 10.00      A   
ATOM   2271  C   GLU A 239      -6.199  17.924  -5.733  1.00 10.00      A   
ATOM   2272  O   GLU A 239      -5.481  18.338  -4.818  1.00 10.00      A   
ATOM   2273  N   LEU A 240      -7.404  18.410  -5.978  1.00 10.00      A   
ATOM   2274  HN  LEU A 240      -7.936  18.034  -6.718  1.00 10.00      A   
ATOM   2275  CA  LEU A 240      -7.964  19.481  -5.174  1.00 10.00      A   
ATOM   2276  CB  LEU A 240      -8.283  20.702  -6.043  1.00 10.00      A   
ATOM   2277  CG  LEU A 240      -9.038  21.843  -5.352  1.00 10.00      A   
ATOM   2278  CD1 LEU A 240      -8.176  22.507  -4.287  1.00 10.00      A   
ATOM   2279  CD2 LEU A 240      -9.530  22.860  -6.369  1.00 10.00      A   
ATOM   2280  C   LEU A 240      -9.207  19.035  -4.421  1.00 10.00      A   
ATOM   2281  O   LEU A 240     -10.184  18.568  -5.015  1.00 10.00      A   
ATOM   2282  N   GLY A 241      -9.153  19.174  -3.112  1.00 10.00      A   
ATOM   2283  HN  GLY A 241      -8.331  19.524  -2.701  1.00 10.00      A   
ATOM   2284  CA  GLY A 241     -10.273  18.818  -2.276  1.00 10.00      A   
ATOM   2285  C   GLY A 241     -10.961  20.058  -1.751  1.00 10.00      A   
ATOM   2286  O   GLY A 241     -10.732  20.467  -0.615  1.00 10.00      A   
ATOM   2287  N   THR A 242     -11.781  20.669  -2.594  1.00 10.00      A   
ATOM   2288  HN  THR A 242     -11.910  20.288  -3.491  1.00 10.00      A   
ATOM   2289  CA  THR A 242     -12.507  21.882  -2.237  1.00 10.00      A   
ATOM   2290  CB  THR A 242     -13.362  22.351  -3.424  1.00 10.00      A   
ATOM   2291  OG1 THR A 242     -13.437  21.285  -4.386  1.00 10.00      A   
ATOM   2292  HG1 THR A 242     -13.704  20.465  -3.945  1.00 10.00      A   
ATOM   2293  CG2 THR A 242     -12.737  23.572  -4.080  1.00 10.00      A   
ATOM   2294  C   THR A 242     -13.403  21.662  -1.023  1.00 10.00      A   
ATOM   2295  O   THR A 242     -14.219  20.743  -1.008  1.00 10.00      A   
ATOM   2296  N   GLY A 243     -13.244  22.506  -0.013  1.00 10.00      A   
ATOM   2297  HN  GLY A 243     -12.582  23.225  -0.086  1.00 10.00      A   
ATOM   2298  CA  GLY A 243     -14.042  22.381   1.192  1.00 10.00      A   
ATOM   2299  C   GLY A 243     -15.428  22.971   1.033  1.00 10.00      A   
ATOM   2300  O   GLY A 243     -16.264  22.421   0.310  1.00 10.00      A   
ATOM   2301  N   GLY A 244     -15.673  24.091   1.703  1.00 10.00      A   
ATOM   2302  HN  GLY A 244     -14.962  24.493   2.253  1.00 10.00      A   
ATOM   2303  CA  GLY A 244     -16.962  24.737   1.614  1.00 10.00      A   
ATOM   2304  C   GLY A 244     -17.168  25.371   0.258  1.00 10.00      A   
ATOM   2305  O   GLY A 244     -16.407  26.247  -0.145  1.00 10.00      A   
ATOM   2306  N   TYR A 245     -18.182  24.912  -0.460  1.00 10.00      A   
ATOM   2307  HN  TYR A 245     -18.748  24.191  -0.094  1.00 10.00      A   
ATOM   2308  CA  TYR A 245     -18.472  25.450  -1.780  1.00 10.00      A   
ATOM   2309  CB  TYR A 245     -18.573  24.328  -2.810  1.00 10.00      A   
ATOM   2310  CG  TYR A 245     -17.979  24.689  -4.152  1.00 10.00      A   
ATOM   2311  CD1 TYR A 245     -16.606  24.630  -4.365  1.00 10.00      A   
ATOM   2312  CD2 TYR A 245     -18.788  25.092  -5.204  1.00 10.00      A   
ATOM   2313  CE1 TYR A 245     -16.059  24.967  -5.593  1.00 10.00      A   
ATOM   2314  CE2 TYR A 245     -18.251  25.428  -6.430  1.00 10.00      A   
ATOM   2315  CZ  TYR A 245     -16.889  25.366  -6.622  1.00 10.00      A   
ATOM   2316  OH  TYR A 245     -16.356  25.701  -7.846  1.00 10.00      A   
ATOM   2317  HH  TYR A 245     -16.885  26.403  -8.246  1.00 10.00      A   
ATOM   2318  C   TYR A 245     -19.746  26.287  -1.744  1.00 10.00      A   
ATOM   2319  O   TYR A 245     -20.459  26.422  -2.743  1.00 10.00      A   
ATOM   2320  N   THR A 246     -20.008  26.858  -0.583  1.00 10.00      A   
ATOM   2321  HN  THR A 246     -19.384  26.728   0.160  1.00 10.00      A   
ATOM   2322  CA  THR A 246     -21.176  27.689  -0.375  1.00 10.00      A   
ATOM   2323  CB  THR A 246     -22.118  27.081   0.693  1.00 10.00      A   
ATOM   2324  OG1 THR A 246     -23.138  28.023   1.037  1.00 10.00      A   
ATOM   2325  HG1 THR A 246     -22.769  28.685   1.637  1.00 10.00      A   
ATOM   2326  CG2 THR A 246     -21.355  26.682   1.951  1.00 10.00      A   
ATOM   2327  C   THR A 246     -20.754  29.095   0.039  1.00 10.00      A   
ATOM   2328  O   THR A 246     -19.932  29.259   0.942  1.00 10.00      A   
ATOM   2329  N   ALA A 247     -21.310  30.101  -0.627  1.00 10.00      A   
ATOM   2330  HN  ALA A 247     -21.957  29.904  -1.335  1.00 10.00      A   
ATOM   2331  CA  ALA A 247     -20.998  31.495  -0.329  1.00 10.00      A   
ATOM   2332  CB  ALA A 247     -19.585  31.845  -0.782  1.00 10.00      A   
ATOM   2333  C   ALA A 247     -22.004  32.422  -0.995  1.00 10.00      A   
ATOM   2334  O   ALA A 247     -22.909  31.969  -1.705  1.00 10.00      A   
ATOM   2335  N   GLU A 248     -21.841  33.713  -0.751  1.00 10.00      A   
ATOM   2336  HN  GLU A 248     -21.109  33.996  -0.160  1.00 10.00      A   
ATOM   2337  CA  GLU A 248     -22.706  34.728  -1.325  1.00 10.00      A   
ATOM   2338  CB  GLU A 248     -22.486  36.052  -0.589  1.00 10.00      A   
ATOM   2339  CG  GLU A 248     -23.421  37.175  -1.007  1.00 10.00      A   
ATOM   2340  CD  GLU A 248     -23.252  38.409  -0.148  1.00 10.00      A   
ATOM   2341  OE1 GLU A 248     -23.239  38.282   1.092  1.00 10.00      A   
ATOM   2342  OE2 GLU A 248     -23.129  39.519  -0.708  1.00 10.00      A   
ATOM   2343  C   GLU A 248     -22.385  34.895  -2.806  1.00 10.00      A   
ATOM   2344  O   GLU A 248     -21.215  34.915  -3.187  1.00 10.00      A   
ATOM   2345  N   VAL A 249     -23.417  35.002  -3.634  1.00 10.00      A   
ATOM   2346  HN  VAL A 249     -24.330  34.977  -3.272  1.00 10.00      A   
ATOM   2347  CA  VAL A 249     -23.230  35.159  -5.070  1.00 10.00      A   
ATOM   2348  CB  VAL A 249     -24.548  34.958  -5.853  1.00 10.00      A   
ATOM   2349  CG1 VAL A 249     -24.291  35.017  -7.352  1.00 10.00      A   
ATOM   2350  CG2 VAL A 249     -25.183  33.628  -5.481  1.00 10.00      A   
ATOM   2351  C   VAL A 249     -22.622  36.520  -5.407  1.00 10.00      A   
ATOM   2352  O   VAL A 249     -23.322  37.533  -5.466  1.00 10.00      A   
ATOM   2353  N   ARG A 250     -21.311  36.535  -5.599  1.00 10.00      A   
ATOM   2354  HN  ARG A 250     -20.806  35.695  -5.504  1.00 10.00      A   
ATOM   2355  CA  ARG A 250     -20.590  37.751  -5.934  1.00 10.00      A   
ATOM   2356  CB  ARG A 250     -19.690  38.168  -4.774  1.00 10.00      A   
ATOM   2357  CG  ARG A 250     -20.434  38.751  -3.589  1.00 10.00      A   
ATOM   2358  CD  ARG A 250     -19.472  39.161  -2.491  1.00 10.00      A   
ATOM   2359  NE  ARG A 250     -18.501  40.155  -2.949  1.00 10.00      A   
ATOM   2360  HE  ARG A 250     -17.990  39.947  -3.772  1.00 10.00      A   
ATOM   2361  CZ  ARG A 250     -18.271  41.308  -2.325  1.00 10.00      A   
ATOM   2362  NH1 ARG A 250     -18.944  41.622  -1.223  1.00 10.00      A   
ATOM   2363 HH11 ARG A 250     -18.766  42.528  -0.736  1.00 10.00      A   
ATOM   2364 HH12 ARG A 250     -19.656  40.964  -0.836  1.00 10.00      A   
ATOM   2365  NH2 ARG A 250     -17.376  42.155  -2.814  1.00 10.00      A   
ATOM   2366 HH21 ARG A 250     -16.848  41.914  -3.693  1.00 10.00      A   
ATOM   2367 HH22 ARG A 250     -17.186  43.060  -2.330  1.00 10.00      A   
ATOM   2368  C   ARG A 250     -19.754  37.539  -7.189  1.00 10.00      A   
ATOM   2369  O   ARG A 250     -18.949  36.607  -7.253  1.00 10.00      A   
ATOM   2370  N   PRO A 251     -19.932  38.404  -8.199  1.00 10.00      A   
ATOM   2371  CA  PRO A 251     -19.203  38.312  -9.470  1.00 10.00      A   
ATOM   2372  CB  PRO A 251     -19.700  39.529 -10.259  1.00 10.00      A   
ATOM   2373  CG  PRO A 251     -21.017  39.851  -9.644  1.00 10.00      A   
ATOM   2374  CD  PRO A 251     -20.869  39.538  -8.186  1.00 10.00      A   
ATOM   2375  C   PRO A 251     -17.692  38.386  -9.285  1.00 10.00      A   
ATOM   2376  O   PRO A 251     -16.939  37.734 -10.012  1.00 10.00      A   
ATOM   2377  N   ASP A 252     -17.252  39.171  -8.308  1.00 10.00      A   
ATOM   2378  HN  ASP A 252     -17.902  39.649  -7.749  1.00 10.00      A   
ATOM   2379  CA  ASP A 252     -15.825  39.327  -8.034  1.00 10.00      A   
ATOM   2380  CB  ASP A 252     -15.529  40.540  -7.135  1.00 10.00      A   
ATOM   2381  CG  ASP A 252     -16.312  40.590  -5.828  1.00 10.00      A   
ATOM   2382  OD1 ASP A 252     -16.072  41.526  -5.035  1.00 10.00      A   
ATOM   2383  OD2 ASP A 252     -17.172  39.717  -5.587  1.00 10.00      A   
ATOM   2384  C   ASP A 252     -15.223  38.054  -7.463  1.00 10.00      A   
ATOM   2385  O   ASP A 252     -14.212  37.557  -7.960  1.00 10.00      A   
ATOM   2386  N   VAL A 253     -15.859  37.524  -6.428  1.00 10.00      A   
ATOM   2387  HN  VAL A 253     -16.649  37.990  -6.067  1.00 10.00      A   
ATOM   2388  CA  VAL A 253     -15.405  36.293  -5.791  1.00 10.00      A   
ATOM   2389  CB  VAL A 253     -16.254  35.966  -4.539  1.00 10.00      A   
ATOM   2390  CG1 VAL A 253     -15.827  34.645  -3.910  1.00 10.00      A   
ATOM   2391  CG2 VAL A 253     -16.155  37.094  -3.519  1.00 10.00      A   
ATOM   2392  C   VAL A 253     -15.473  35.140  -6.791  1.00 10.00      A   
ATOM   2393  O   VAL A 253     -14.596  34.270  -6.816  1.00 10.00      A   
ATOM   2394  N   TYR A 254     -16.506  35.165  -7.630  1.00 10.00      A   
ATOM   2395  HN  TYR A 254     -17.153  35.899  -7.560  1.00 10.00      A   
ATOM   2396  CA  TYR A 254     -16.704  34.140  -8.646  1.00 10.00      A   
ATOM   2397  CB  TYR A 254     -18.027  34.362  -9.383  1.00 10.00      A   
ATOM   2398  CG  TYR A 254     -18.267  33.408 -10.533  1.00 10.00      A   
ATOM   2399  CD1 TYR A 254     -18.585  32.072 -10.309  1.00 10.00      A   
ATOM   2400  CD2 TYR A 254     -18.183  33.849 -11.845  1.00 10.00      A   
ATOM   2401  CE1 TYR A 254     -18.813  31.209 -11.362  1.00 10.00      A   
ATOM   2402  CE2 TYR A 254     -18.407  32.994 -12.903  1.00 10.00      A   
ATOM   2403  CZ  TYR A 254     -18.723  31.676 -12.658  1.00 10.00      A   
ATOM   2404  OH  TYR A 254     -18.955  30.826 -13.713  1.00 10.00      A   
ATOM   2405  HH  TYR A 254     -19.894  30.602 -13.736  1.00 10.00      A   
ATOM   2406  C   TYR A 254     -15.554  34.146  -9.636  1.00 10.00      A   
ATOM   2407  O   TYR A 254     -14.889  33.133  -9.834  1.00 10.00      A   
ATOM   2408  N   SER A 255     -15.310  35.300 -10.236  1.00 10.00      A   
ATOM   2409  HN  SER A 255     -15.868  36.079 -10.019  1.00 10.00      A   
ATOM   2410  CA  SER A 255     -14.235  35.441 -11.207  1.00 10.00      A   
ATOM   2411  CB  SER A 255     -14.251  36.839 -11.810  1.00 10.00      A   
ATOM   2412  OG  SER A 255     -15.555  37.157 -12.261  1.00 10.00      A   
ATOM   2413  HG  SER A 255     -16.004  37.680 -11.583  1.00 10.00      A   
ATOM   2414  C   SER A 255     -12.883  35.135 -10.572  1.00 10.00      A   
ATOM   2415  O   SER A 255     -12.000  34.565 -11.218  1.00 10.00      A   
ATOM   2416  N   GLY A 256     -12.736  35.511  -9.303  1.00 10.00      A   
ATOM   2417  HN  GLY A 256     -13.471  35.985  -8.852  1.00 10.00      A   
ATOM   2418  CA  GLY A 256     -11.508  35.251  -8.582  1.00 10.00      A   
ATOM   2419  C   GLY A 256     -11.214  33.767  -8.502  1.00 10.00      A   
ATOM   2420  O   GLY A 256     -10.057  33.349  -8.562  1.00 10.00      A   
ATOM   2421  N   LEU A 257     -12.268  32.970  -8.379  1.00 10.00      A   
ATOM   2422  HN  LEU A 257     -13.164  33.369  -8.339  1.00 10.00      A   
ATOM   2423  CA  LEU A 257     -12.135  31.525  -8.313  1.00 10.00      A   
ATOM   2424  CB  LEU A 257     -13.427  30.893  -7.788  1.00 10.00      A   
ATOM   2425  CG  LEU A 257     -13.465  30.571  -6.294  1.00 10.00      A   
ATOM   2426  CD1 LEU A 257     -14.882  30.240  -5.856  1.00 10.00      A   
ATOM   2427  CD2 LEU A 257     -12.522  29.421  -5.969  1.00 10.00      A   
ATOM   2428  C   LEU A 257     -11.809  30.968  -9.692  1.00 10.00      A   
ATOM   2429  O   LEU A 257     -10.929  30.121  -9.835  1.00 10.00      A   
ATOM   2430  N   SER A 258     -12.516  31.461 -10.706  1.00 10.00      A   
ATOM   2431  HN  SER A 258     -13.213  32.131 -10.526  1.00 10.00      A   
ATOM   2432  CA  SER A 258     -12.302  31.021 -12.078  1.00 10.00      A   
ATOM   2433  CB  SER A 258     -13.249  31.766 -13.020  1.00 10.00      A   
ATOM   2434  OG  SER A 258     -14.563  31.799 -12.488  1.00 10.00      A   
ATOM   2435  HG  SER A 258     -15.149  31.288 -13.059  1.00 10.00      A   
ATOM   2436  C   SER A 258     -10.851  31.239 -12.502  1.00 10.00      A   
ATOM   2437  O   SER A 258     -10.222  30.341 -13.061  1.00 10.00      A   
ATOM   2438  N   VAL A 259     -10.327  32.429 -12.215  1.00 10.00      A   
ATOM   2439  HN  VAL A 259     -10.890  33.102 -11.767  1.00 10.00      A   
ATOM   2440  CA  VAL A 259      -8.947  32.771 -12.561  1.00 10.00      A   
ATOM   2441  CB  VAL A 259      -8.637  34.259 -12.265  1.00 10.00      A   
ATOM   2442  CG1 VAL A 259      -7.177  34.584 -12.558  1.00 10.00      A   
ATOM   2443  CG2 VAL A 259      -9.553  35.174 -13.067  1.00 10.00      A   
ATOM   2444  C   VAL A 259      -7.963  31.887 -11.800  1.00 10.00      A   
ATOM   2445  O   VAL A 259      -6.966  31.425 -12.354  1.00 10.00      A   
ATOM   2446  N   ALA A 260      -8.261  31.646 -10.530  1.00 10.00      A   
ATOM   2447  HN  ALA A 260      -9.079  32.031 -10.151  1.00 10.00      A   
ATOM   2448  CA  ALA A 260      -7.407  30.824  -9.687  1.00 10.00      A   
ATOM   2449  CB  ALA A 260      -7.864  30.893  -8.239  1.00 10.00      A   
ATOM   2450  C   ALA A 260      -7.380  29.381 -10.175  1.00 10.00      A   
ATOM   2451  O   ALA A 260      -6.322  28.755 -10.230  1.00 10.00      A   
ATOM   2452  N   LEU A 261      -8.547  28.868 -10.543  1.00 10.00      A   
ATOM   2453  HN  LEU A 261      -9.354  29.425 -10.481  1.00 10.00      A   
ATOM   2454  CA  LEU A 261      -8.670  27.499 -11.025  1.00 10.00      A   
ATOM   2455  CB  LEU A 261     -10.139  27.073 -11.080  1.00 10.00      A   
ATOM   2456  CG  LEU A 261     -10.809  26.818  -9.726  1.00 10.00      A   
ATOM   2457  CD1 LEU A 261     -12.322  26.833  -9.856  1.00 10.00      A   
ATOM   2458  CD2 LEU A 261     -10.339  25.499  -9.136  1.00 10.00      A   
ATOM   2459  C   LEU A 261      -7.996  27.307 -12.382  1.00 10.00      A   
ATOM   2460  O   LEU A 261      -7.442  26.247 -12.657  1.00 10.00      A   
ATOM   2461  N   SER A 262      -8.021  28.338 -13.222  1.00 10.00      A   
ATOM   2462  HN  SER A 262      -8.477  29.168 -12.956  1.00 10.00      A   
ATOM   2463  CA  SER A 262      -7.392  28.256 -14.537  1.00 10.00      A   
ATOM   2464  CB  SER A 262      -7.936  29.331 -15.482  1.00 10.00      A   
ATOM   2465  OG  SER A 262      -8.103  30.573 -14.821  1.00 10.00      A   
ATOM   2466  HG  SER A 262      -7.246  30.882 -14.495  1.00 10.00      A   
ATOM   2467  C   SER A 262      -5.869  28.332 -14.427  1.00 10.00      A   
ATOM   2468  O   SER A 262      -5.148  28.096 -15.397  1.00 10.00      A   
ATOM   2469  N   GLY A 263      -5.388  28.657 -13.234  1.00 10.00      A   
ATOM   2470  HN  GLY A 263      -6.013  28.838 -12.498  1.00 10.00      A   
ATOM   2471  CA  GLY A 263      -3.961  28.745 -13.008  1.00 10.00      A   
ATOM   2472  C   GLY A 263      -3.360  27.382 -12.745  1.00 10.00      A   
ATOM   2473  O   GLY A 263      -2.162  27.171 -12.938  1.00 10.00      A   
ATOM   2474  N   CYS A 264      -4.193  26.450 -12.312  1.00 10.00      A   
ATOM   2475  HN  CYS A 264      -5.139  26.675 -12.179  1.00 10.00      A   
ATOM   2476  CA  CYS A 264      -3.745  25.098 -12.029  1.00 10.00      A   
ATOM   2477  CB  CYS A 264      -4.335  24.608 -10.705  1.00 10.00      A   
ATOM   2478  SG  CYS A 264      -4.198  25.809  -9.358  1.00 10.00      A   
ATOM   2479  HG  CYS A 264      -3.301  25.358  -8.488  1.00 10.00      A   
ATOM   2480  C   CYS A 264      -4.117  24.163 -13.176  1.00 10.00      A   
ATOM   2481  O   CYS A 264      -5.240  23.661 -13.255  1.00 10.00      A   
ATOM   2482  N   LYS A 265      -3.174  23.946 -14.081  1.00 10.00      A   
ATOM   2483  HN  LYS A 265      -2.295  24.375 -13.972  1.00 10.00      A   
ATOM   2484  CA  LYS A 265      -3.409  23.079 -15.229  1.00 10.00      A   
ATOM   2485  CB  LYS A 265      -2.543  23.496 -16.421  1.00 10.00      A   
ATOM   2486  CG  LYS A 265      -3.225  24.435 -17.402  1.00 10.00      A   
ATOM   2487  CD  LYS A 265      -3.140  25.882 -16.942  1.00 10.00      A   
ATOM   2488  CE  LYS A 265      -3.621  26.833 -18.028  1.00 10.00      A   
ATOM   2489  NZ  LYS A 265      -3.524  28.256 -17.609  1.00 10.00      A   
ATOM   2490  HZ1 LYS A 265      -2.539  28.497 -17.376  1.00 10.00      A   
ATOM   2491  HZ2 LYS A 265      -4.119  28.421 -16.770  1.00 10.00      A   
ATOM   2492  HZ3 LYS A 265      -3.850  28.880 -18.376  1.00 10.00      A   
ATOM   2493  C   LYS A 265      -3.143  21.622 -14.881  1.00 10.00      A   
ATOM   2494  O   LYS A 265      -3.546  20.718 -15.611  1.00 10.00      A   
ATOM   2495  N   GLU A 266      -2.499  21.395 -13.751  1.00 10.00      A   
ATOM   2496  HN  GLU A 266      -2.235  22.151 -13.187  1.00 10.00      A   
ATOM   2497  CA  GLU A 266      -2.169  20.046 -13.327  1.00 10.00      A   
ATOM   2498  CB  GLU A 266      -0.922  20.049 -12.445  1.00 10.00      A   
ATOM   2499  CG  GLU A 266       0.334  20.499 -13.173  1.00 10.00      A   
ATOM   2500  CD  GLU A 266       0.441  19.903 -14.563  1.00 10.00      A   
ATOM   2501  OE1 GLU A 266       0.135  20.612 -15.546  1.00 10.00      A   
ATOM   2502  OE2 GLU A 266       0.828  18.723 -14.679  1.00 10.00      A   
ATOM   2503  C   GLU A 266      -3.335  19.346 -12.633  1.00 10.00      A   
ATOM   2504  O   GLU A 266      -3.267  18.149 -12.357  1.00 10.00      A   
ATOM   2505  N   LEU A 267      -4.412  20.082 -12.376  1.00 10.00      A   
ATOM   2506  HN  LEU A 267      -4.419  21.027 -12.628  1.00 10.00      A   
ATOM   2507  CA  LEU A 267      -5.581  19.510 -11.719  1.00 10.00      A   
ATOM   2508  CB  LEU A 267      -6.638  20.588 -11.448  1.00 10.00      A   
ATOM   2509  CG  LEU A 267      -6.372  21.523 -10.264  1.00 10.00      A   
ATOM   2510  CD1 LEU A 267      -7.455  22.589 -10.159  1.00 10.00      A   
ATOM   2511  CD2 LEU A 267      -6.272  20.733  -8.968  1.00 10.00      A   
ATOM   2512  C   LEU A 267      -6.181  18.374 -12.548  1.00 10.00      A   
ATOM   2513  O   LEU A 267      -6.498  18.549 -13.726  1.00 10.00      A   
ATOM   2514  N   ARG A 268      -6.297  17.205 -11.936  1.00 10.00      A   
ATOM   2515  HN  ARG A 268      -5.976  17.121 -11.007  1.00 10.00      A   
ATOM   2516  CA  ARG A 268      -6.859  16.031 -12.598  1.00 10.00      A   
ATOM   2517  CB  ARG A 268      -5.765  14.979 -12.833  1.00 10.00      A   
ATOM   2518  CG  ARG A 268      -4.695  15.383 -13.837  1.00 10.00      A   
ATOM   2519  CD  ARG A 268      -5.282  15.575 -15.228  1.00 10.00      A   
ATOM   2520  NE  ARG A 268      -4.256  15.858 -16.233  1.00 10.00      A   
ATOM   2521  HE  ARG A 268      -3.967  15.107 -16.800  1.00 10.00      A   
ATOM   2522  CZ  ARG A 268      -3.712  17.063 -16.427  1.00 10.00      A   
ATOM   2523  NH1 ARG A 268      -4.087  18.091 -15.678  1.00 10.00      A   
ATOM   2524 HH11 ARG A 268      -4.812  17.964 -14.937  1.00 10.00      A   
ATOM   2525 HH12 ARG A 268      -3.662  19.037 -15.827  1.00 10.00      A   
ATOM   2526  NH2 ARG A 268      -2.786  17.226 -17.359  1.00 10.00      A   
ATOM   2527 HH21 ARG A 268      -2.357  18.166 -17.516  1.00 10.00      A   
ATOM   2528 HH22 ARG A 268      -2.485  16.419 -17.942  1.00 10.00      A   
ATOM   2529  C   ARG A 268      -7.969  15.421 -11.750  1.00 10.00      A   
ATOM   2530  O   ARG A 268      -8.807  14.663 -12.249  1.00 10.00      A   
ATOM   2531  N   CYS A 269      -7.972  15.766 -10.469  1.00 10.00      A   
ATOM   2532  HN  CYS A 269      -7.294  16.393 -10.143  1.00 10.00      A   
ATOM   2533  CA  CYS A 269      -8.955  15.248  -9.528  1.00 10.00      A   
ATOM   2534  CB  CYS A 269      -8.290  14.213  -8.612  1.00 10.00      A   
ATOM   2535  SG  CYS A 269      -9.233  13.743  -7.142  1.00 10.00      A   
ATOM   2536  HG  CYS A 269      -8.362  13.353  -6.212  1.00 10.00      A   
ATOM   2537  C   CYS A 269      -9.575  16.372  -8.699  1.00 10.00      A   
ATOM   2538  O   CYS A 269      -8.863  17.224  -8.162  1.00 10.00      A   
ATOM   2539  N   LEU A 270     -10.900  16.368  -8.613  1.00 10.00      A   
ATOM   2540  HN  LEU A 270     -11.403  15.663  -9.077  1.00 10.00      A   
ATOM   2541  CA  LEU A 270     -11.635  17.363  -7.844  1.00 10.00      A   
ATOM   2542  CB  LEU A 270     -12.416  18.303  -8.764  1.00 10.00      A   
ATOM   2543  CG  LEU A 270     -11.598  19.249  -9.642  1.00 10.00      A   
ATOM   2544  CD1 LEU A 270     -12.519  20.110 -10.491  1.00 10.00      A   
ATOM   2545  CD2 LEU A 270     -10.688  20.118  -8.793  1.00 10.00      A   
ATOM   2546  C   LEU A 270     -12.605  16.673  -6.899  1.00 10.00      A   
ATOM   2547  O   LEU A 270     -13.400  15.834  -7.321  1.00 10.00      A   
ATOM   2548  N   SER A 271     -12.538  17.018  -5.626  1.00 10.00      A   
ATOM   2549  HN  SER A 271     -11.882  17.694  -5.348  1.00 10.00      A   
ATOM   2550  CA  SER A 271     -13.407  16.419  -4.627  1.00 10.00      A   
ATOM   2551  CB  SER A 271     -12.658  15.305  -3.895  1.00 10.00      A   
ATOM   2552  OG  SER A 271     -12.077  14.403  -4.819  1.00 10.00      A   
ATOM   2553  HG  SER A 271     -12.312  14.669  -5.714  1.00 10.00      A   
ATOM   2554  C   SER A 271     -13.902  17.457  -3.624  1.00 10.00      A   
ATOM   2555  O   SER A 271     -13.446  18.602  -3.623  1.00 10.00      A   
ATOM   2556  N   GLY A 272     -14.844  17.046  -2.778  1.00 10.00      A   
ATOM   2557  HN  GLY A 272     -15.190  16.132  -2.855  1.00 10.00      A   
ATOM   2558  CA  GLY A 272     -15.389  17.937  -1.769  1.00 10.00      A   
ATOM   2559  C   GLY A 272     -16.687  18.571  -2.218  1.00 10.00      A   
ATOM   2560  O   GLY A 272     -17.677  17.869  -2.432  1.00 10.00      A   
ATOM   2561  N   PHE A 273     -16.677  19.896  -2.354  1.00 10.00      A   
ATOM   2562  HN  PHE A 273     -15.855  20.387  -2.129  1.00 10.00      A   
ATOM   2563  CA  PHE A 273     -17.849  20.648  -2.804  1.00 10.00      A   
ATOM   2564  CB  PHE A 273     -18.344  20.163  -4.178  1.00 10.00      A   
ATOM   2565  CG  PHE A 273     -17.384  20.409  -5.312  1.00 10.00      A   
ATOM   2566  CD1 PHE A 273     -16.340  19.532  -5.562  1.00 10.00      A   
ATOM   2567  CD2 PHE A 273     -17.528  21.519  -6.130  1.00 10.00      A   
ATOM   2568  CE1 PHE A 273     -15.459  19.757  -6.602  1.00 10.00      A   
ATOM   2569  CE2 PHE A 273     -16.649  21.749  -7.172  1.00 10.00      A   
ATOM   2570  CZ  PHE A 273     -15.613  20.867  -7.407  1.00 10.00      A   
ATOM   2571  C   PHE A 273     -18.980  20.606  -1.777  1.00 10.00      A   
ATOM   2572  O   PHE A 273     -20.139  20.381  -2.124  1.00 10.00      A   
ATOM   2573  N   TRP A 274     -18.640  20.844  -0.514  1.00 10.00      A   
ATOM   2574  HN  TRP A 274     -17.702  21.034  -0.297  1.00 10.00      A   
ATOM   2575  CA  TRP A 274     -19.634  20.840   0.553  1.00 10.00      A   
ATOM   2576  CB  TRP A 274     -18.959  20.945   1.920  1.00 10.00      A   
ATOM   2577  CG  TRP A 274     -18.509  19.634   2.486  1.00 10.00      A   
ATOM   2578  CD1 TRP A 274     -19.288  18.700   3.107  1.00 10.00      A   
ATOM   2579  CD2 TRP A 274     -17.178  19.114   2.495  1.00 10.00      A   
ATOM   2580  NE1 TRP A 274     -18.520  17.634   3.505  1.00 10.00      A   
ATOM   2581  HE1 TRP A 274     -18.849  16.838   3.975  1.00 10.00      A   
ATOM   2582  CE2 TRP A 274     -17.220  17.864   3.138  1.00 10.00      A   
ATOM   2583  CE3 TRP A 274     -15.952  19.587   2.020  1.00 10.00      A   
ATOM   2584  CZ2 TRP A 274     -16.086  17.079   3.321  1.00 10.00      A   
ATOM   2585  CZ3 TRP A 274     -14.827  18.807   2.201  1.00 10.00      A   
ATOM   2586  CH2 TRP A 274     -14.902  17.568   2.846  1.00 10.00      A   
ATOM   2587  C   TRP A 274     -20.620  21.990   0.381  1.00 10.00      A   
ATOM   2588  O   TRP A 274     -20.221  23.158   0.366  1.00 10.00      A   
ATOM   2589  N   ASP A 275     -21.901  21.648   0.244  1.00 10.00      A   
ATOM   2590  HN  ASP A 275     -22.139  20.696   0.248  1.00 10.00      A   
ATOM   2591  CA  ASP A 275     -22.970  22.636   0.069  1.00 10.00      A   
ATOM   2592  CB  ASP A 275     -23.119  23.541   1.303  1.00 10.00      A   
ATOM   2593  CG  ASP A 275     -23.679  22.829   2.519  1.00 10.00      A   
ATOM   2594  OD1 ASP A 275     -24.790  22.268   2.432  1.00 10.00      A   
ATOM   2595  OD2 ASP A 275     -23.015  22.837   3.576  1.00 10.00      A   
ATOM   2596  C   ASP A 275     -22.718  23.478  -1.177  1.00 10.00      A   
ATOM   2597  O   ASP A 275     -22.995  24.681  -1.195  1.00 10.00      A   
ATOM   2598  N   ALA A 276     -22.196  22.816  -2.210  1.00 10.00      A   
ATOM   2599  HN  ALA A 276     -22.029  21.853  -2.110  1.00 10.00      A   
ATOM   2600  CA  ALA A 276     -21.861  23.452  -3.481  1.00 10.00      A   
ATOM   2601  CB  ALA A 276     -21.404  22.412  -4.493  1.00 10.00      A   
ATOM   2602  C   ALA A 276     -23.005  24.277  -4.056  1.00 10.00      A   
ATOM   2603  O   ALA A 276     -24.112  23.774  -4.265  1.00 10.00      A   
ATOM   2604  N   VAL A 277     -22.721  25.546  -4.307  1.00 10.00      A   
ATOM   2605  HN  VAL A 277     -21.822  25.882  -4.094  1.00 10.00      A   
ATOM   2606  CA  VAL A 277     -23.697  26.460  -4.874  1.00 10.00      A   
ATOM   2607  CB  VAL A 277     -23.440  27.911  -4.399  1.00 10.00      A   
ATOM   2608  CG1 VAL A 277     -24.339  28.893  -5.132  1.00 10.00      A   
ATOM   2609  CG2 VAL A 277     -23.651  28.024  -2.897  1.00 10.00      A   
ATOM   2610  C   VAL A 277     -23.629  26.394  -6.401  1.00 10.00      A   
ATOM   2611  O   VAL A 277     -22.557  26.571  -6.986  1.00 10.00      A   
ATOM   2612  N   PRO A 278     -24.773  26.128  -7.062  1.00 10.00      A   
ATOM   2613  CA  PRO A 278     -24.859  26.019  -8.527  1.00 10.00      A   
ATOM   2614  CB  PRO A 278     -26.364  25.930  -8.788  1.00 10.00      A   
ATOM   2615  CG  PRO A 278     -26.925  25.353  -7.538  1.00 10.00      A   
ATOM   2616  CD  PRO A 278     -26.083  25.900  -6.422  1.00 10.00      A   
ATOM   2617  C   PRO A 278     -24.265  27.226  -9.253  1.00 10.00      A   
ATOM   2618  O   PRO A 278     -23.678  27.089 -10.327  1.00 10.00      A   
ATOM   2619  N   ALA A 279     -24.394  28.403  -8.650  1.00 10.00      A   
ATOM   2620  HN  ALA A 279     -24.846  28.440  -7.782  1.00 10.00      A   
ATOM   2621  CA  ALA A 279     -23.884  29.639  -9.239  1.00 10.00      A   
ATOM   2622  CB  ALA A 279     -24.495  30.847  -8.547  1.00 10.00      A   
ATOM   2623  C   ALA A 279     -22.356  29.719  -9.197  1.00 10.00      A   
ATOM   2624  O   ALA A 279     -21.763  30.618  -9.787  1.00 10.00      A   
ATOM   2625  N   TYR A 280     -21.716  28.784  -8.499  1.00 10.00      A   
ATOM   2626  HN  TYR A 280     -22.232  28.086  -8.037  1.00 10.00      A   
ATOM   2627  CA  TYR A 280     -20.258  28.778  -8.403  1.00 10.00      A   
ATOM   2628  CB  TYR A 280     -19.797  28.981  -6.959  1.00 10.00      A   
ATOM   2629  CG  TYR A 280     -19.723  30.436  -6.560  1.00 10.00      A   
ATOM   2630  CD1 TYR A 280     -20.854  31.126  -6.136  1.00 10.00      A   
ATOM   2631  CD2 TYR A 280     -18.521  31.126  -6.623  1.00 10.00      A   
ATOM   2632  CE1 TYR A 280     -20.784  32.461  -5.789  1.00 10.00      A   
ATOM   2633  CE2 TYR A 280     -18.443  32.458  -6.273  1.00 10.00      A   
ATOM   2634  CZ  TYR A 280     -19.574  33.121  -5.860  1.00 10.00      A   
ATOM   2635  OH  TYR A 280     -19.496  34.451  -5.522  1.00 10.00      A   
ATOM   2636  HH  TYR A 280     -19.107  34.944  -6.255  1.00 10.00      A   
ATOM   2637  C   TYR A 280     -19.651  27.515  -9.008  1.00 10.00      A   
ATOM   2638  O   TYR A 280     -18.434  27.326  -8.995  1.00 10.00      A   
ATOM   2639  N   LEU A 281     -20.510  26.663  -9.548  1.00 10.00      A   
ATOM   2640  HN  LEU A 281     -21.464  26.877  -9.526  1.00 10.00      A   
ATOM   2641  CA  LEU A 281     -20.073  25.416 -10.177  1.00 10.00      A   
ATOM   2642  CB  LEU A 281     -21.245  24.457 -10.401  1.00 10.00      A   
ATOM   2643  CG  LEU A 281     -21.868  23.846  -9.146  1.00 10.00      A   
ATOM   2644  CD1 LEU A 281     -23.010  22.913  -9.520  1.00 10.00      A   
ATOM   2645  CD2 LEU A 281     -20.819  23.113  -8.322  1.00 10.00      A   
ATOM   2646  C   LEU A 281     -19.298  25.640 -11.486  1.00 10.00      A   
ATOM   2647  O   LEU A 281     -18.252  25.026 -11.682  1.00 10.00      A   
ATOM   2648  N   PRO A 282     -19.786  26.516 -12.406  1.00 10.00      A   
ATOM   2649  CA  PRO A 282     -19.109  26.786 -13.690  1.00 10.00      A   
ATOM   2650  CB  PRO A 282     -20.003  27.838 -14.360  1.00 10.00      A   
ATOM   2651  CG  PRO A 282     -21.333  27.651 -13.726  1.00 10.00      A   
ATOM   2652  CD  PRO A 282     -21.043  27.283 -12.303  1.00 10.00      A   
ATOM   2653  C   PRO A 282     -17.682  27.325 -13.547  1.00 10.00      A   
ATOM   2654  O   PRO A 282     -16.984  27.511 -14.544  1.00 10.00      A   
ATOM   2655  N   ALA A 283     -17.248  27.579 -12.319  1.00 10.00      A   
ATOM   2656  HN  ALA A 283     -17.844  27.420 -11.556  1.00 10.00      A   
ATOM   2657  CA  ALA A 283     -15.904  28.081 -12.077  1.00 10.00      A   
ATOM   2658  CB  ALA A 283     -15.753  28.525 -10.632  1.00 10.00      A   
ATOM   2659  C   ALA A 283     -14.863  27.021 -12.420  1.00 10.00      A   
ATOM   2660  O   ALA A 283     -13.747  27.339 -12.826  1.00 10.00      A   
ATOM   2661  N   VAL A 284     -15.244  25.756 -12.288  1.00 10.00      A   
ATOM   2662  HN  VAL A 284     -16.159  25.557 -11.986  1.00 10.00      A   
ATOM   2663  CA  VAL A 284     -14.333  24.654 -12.574  1.00 10.00      A   
ATOM   2664  CB  VAL A 284     -14.632  23.414 -11.703  1.00 10.00      A   
ATOM   2665  CG1 VAL A 284     -14.539  23.764 -10.224  1.00 10.00      A   
ATOM   2666  CG2 VAL A 284     -15.998  22.838 -12.028  1.00 10.00      A   
ATOM   2667  C   VAL A 284     -14.337  24.268 -14.058  1.00 10.00      A   
ATOM   2668  O   VAL A 284     -13.711  23.283 -14.456  1.00 10.00      A   
ATOM   2669  N   TYR A 285     -15.020  25.067 -14.879  1.00 10.00      A   
ATOM   2670  HN  TYR A 285     -15.480  25.855 -14.509  1.00 10.00      A   
ATOM   2671  CA  TYR A 285     -15.102  24.807 -16.319  1.00 10.00      A   
ATOM   2672  CB  TYR A 285     -16.066  25.791 -16.991  1.00 10.00      A   
ATOM   2673  CG  TYR A 285     -17.489  25.294 -17.140  1.00 10.00      A   
ATOM   2674  CD1 TYR A 285     -17.774  23.938 -17.215  1.00 10.00      A   
ATOM   2675  CD2 TYR A 285     -18.547  26.189 -17.223  1.00 10.00      A   
ATOM   2676  CE1 TYR A 285     -19.071  23.487 -17.368  1.00 10.00      A   
ATOM   2677  CE2 TYR A 285     -19.848  25.748 -17.373  1.00 10.00      A   
ATOM   2678  CZ  TYR A 285     -20.104  24.398 -17.446  1.00 10.00      A   
ATOM   2679  OH  TYR A 285     -21.398  23.954 -17.597  1.00 10.00      A   
ATOM   2680  HH  TYR A 285     -21.397  22.989 -17.671  1.00 10.00      A   
ATOM   2681  C   TYR A 285     -13.726  24.918 -16.979  1.00 10.00      A   
ATOM   2682  O   TYR A 285     -13.510  24.439 -18.092  1.00 10.00      A   
ATOM   2683  N   SER A 286     -12.801  25.564 -16.293  1.00 10.00      A   
ATOM   2684  HN  SER A 286     -13.030  25.948 -15.421  1.00 10.00      A   
ATOM   2685  CA  SER A 286     -11.455  25.747 -16.805  1.00 10.00      A   
ATOM   2686  CB  SER A 286     -10.806  26.927 -16.082  1.00 10.00      A   
ATOM   2687  OG  SER A 286     -11.731  27.540 -15.191  1.00 10.00      A   
ATOM   2688  HG  SER A 286     -11.334  27.613 -14.314  1.00 10.00      A   
ATOM   2689  C   SER A 286     -10.601  24.489 -16.627  1.00 10.00      A   
ATOM   2690  O   SER A 286      -9.533  24.374 -17.225  1.00 10.00      A   
ATOM   2691  N   VAL A 287     -11.077  23.541 -15.820  1.00 10.00      A   
ATOM   2692  HN  VAL A 287     -11.953  23.668 -15.390  1.00 10.00      A   
ATOM   2693  CA  VAL A 287     -10.314  22.319 -15.555  1.00 10.00      A   
ATOM   2694  CB  VAL A 287      -9.956  22.206 -14.054  1.00 10.00      A   
ATOM   2695  CG1 VAL A 287      -9.027  21.031 -13.795  1.00 10.00      A   
ATOM   2696  CG2 VAL A 287      -9.320  23.499 -13.559  1.00 10.00      A   
ATOM   2697  C   VAL A 287     -11.040  21.049 -16.020  1.00 10.00      A   
ATOM   2698  O   VAL A 287     -10.417  20.004 -16.208  1.00 10.00      A   
ATOM   2699  N   CYS A 288     -12.345  21.148 -16.238  1.00 10.00      A   
ATOM   2700  HN  CYS A 288     -12.788  22.010 -16.106  1.00 10.00      A   
ATOM   2701  CA  CYS A 288     -13.144  19.995 -16.658  1.00 10.00      A   
ATOM   2702  CB  CYS A 288     -14.610  20.389 -16.851  1.00 10.00      A   
ATOM   2703  SG  CYS A 288     -14.881  21.800 -17.947  1.00 10.00      A   
ATOM   2704  HG  CYS A 288     -13.731  22.443 -18.089  1.00 10.00      A   
ATOM   2705  C   CYS A 288     -12.601  19.290 -17.907  1.00 10.00      A   
ATOM   2706  O   CYS A 288     -12.772  18.079 -18.065  1.00 10.00      A   
ATOM   2707  N   SER A 289     -11.920  20.040 -18.768  1.00 10.00      A   
ATOM   2708  HN  SER A 289     -11.787  20.989 -18.572  1.00 10.00      A   
ATOM   2709  CA  SER A 289     -11.364  19.493 -20.002  1.00 10.00      A   
ATOM   2710  CB  SER A 289     -10.944  20.637 -20.924  1.00 10.00      A   
ATOM   2711  OG  SER A 289     -12.015  21.548 -21.105  1.00 10.00      A   
ATOM   2712  HG  SER A 289     -12.770  21.071 -21.472  1.00 10.00      A   
ATOM   2713  C   SER A 289     -10.188  18.534 -19.755  1.00 10.00      A   
ATOM   2714  O   SER A 289      -9.641  17.952 -20.696  1.00 10.00      A   
ATOM   2715  N   ARG A 290      -9.797  18.379 -18.495  1.00 10.00      A   
ATOM   2716  HN  ARG A 290     -10.257  18.881 -17.788  1.00 10.00      A   
ATOM   2717  CA  ARG A 290      -8.700  17.487 -18.134  1.00 10.00      A   
ATOM   2718  CB  ARG A 290      -7.383  18.260 -18.003  1.00 10.00      A   
ATOM   2719  CG  ARG A 290      -7.420  19.397 -16.997  1.00 10.00      A   
ATOM   2720  CD  ARG A 290      -6.262  20.354 -17.209  1.00 10.00      A   
ATOM   2721  NE  ARG A 290      -6.347  21.525 -16.339  1.00 10.00      A   
ATOM   2722  HE  ARG A 290      -6.061  21.414 -15.404  1.00 10.00      A   
ATOM   2723  CZ  ARG A 290      -6.776  22.721 -16.741  1.00 10.00      A   
ATOM   2724  NH1 ARG A 290      -7.169  22.900 -17.999  1.00 10.00      A   
ATOM   2725 HH11 ARG A 290      -7.506  23.835 -18.315  1.00 10.00      A   
ATOM   2726 HH12 ARG A 290      -7.144  22.106 -18.675  1.00 10.00      A   
ATOM   2727  NH2 ARG A 290      -6.803  23.744 -15.892  1.00 10.00      A   
ATOM   2728 HH21 ARG A 290      -7.144  24.682 -16.207  1.00 10.00      A   
ATOM   2729 HH22 ARG A 290      -6.482  23.617 -14.903  1.00 10.00      A   
ATOM   2730  C   ARG A 290      -9.019  16.734 -16.845  1.00 10.00      A   
ATOM   2731  O   ARG A 290      -8.130  16.226 -16.165  1.00 10.00      A   
ATOM   2732  N   LEU A 291     -10.302  16.650 -16.525  1.00 10.00      A   
ATOM   2733  HN  LEU A 291     -10.971  17.050 -17.121  1.00 10.00      A   
ATOM   2734  CA  LEU A 291     -10.744  15.962 -15.319  1.00 10.00      A   
ATOM   2735  CB  LEU A 291     -12.118  16.458 -14.870  1.00 10.00      A   
ATOM   2736  CG  LEU A 291     -12.135  17.750 -14.054  1.00 10.00      A   
ATOM   2737  CD1 LEU A 291     -13.543  18.041 -13.554  1.00 10.00      A   
ATOM   2738  CD2 LEU A 291     -11.157  17.659 -12.889  1.00 10.00      A   
ATOM   2739  C   LEU A 291     -10.774  14.454 -15.513  1.00 10.00      A   
ATOM   2740  O   LEU A 291     -11.321  13.954 -16.495  1.00 10.00      A   
ATOM   2741  N   THR A 292     -10.181  13.738 -14.568  1.00 10.00      A   
ATOM   2742  HN  THR A 292      -9.758  14.201 -13.813  1.00 10.00      A   
ATOM   2743  CA  THR A 292     -10.135  12.284 -14.615  1.00 10.00      A   
ATOM   2744  CB  THR A 292      -8.677  11.786 -14.598  1.00 10.00      A   
ATOM   2745  OG1 THR A 292      -7.854  12.716 -15.323  1.00 10.00      A   
ATOM   2746  HG1 THR A 292      -8.325  13.554 -15.414  1.00 10.00      A   
ATOM   2747  CG2 THR A 292      -8.576  10.412 -15.247  1.00 10.00      A   
ATOM   2748  C   THR A 292     -10.889  11.693 -13.424  1.00 10.00      A   
ATOM   2749  O   THR A 292     -11.629  10.713 -13.561  1.00 10.00      A   
ATOM   2750  N   THR A 293     -10.699  12.303 -12.261  1.00 10.00      A   
ATOM   2751  HN  THR A 293     -10.091  13.071 -12.217  1.00 10.00      A   
ATOM   2752  CA  THR A 293     -11.359  11.869 -11.042  1.00 10.00      A   
ATOM   2753  CB  THR A 293     -10.326  11.478  -9.967  1.00 10.00      A   
ATOM   2754  OG1 THR A 293      -9.238  10.769 -10.582  1.00 10.00      A   
ATOM   2755  HG1 THR A 293      -8.710  10.340  -9.896  1.00 10.00      A   
ATOM   2756  CG2 THR A 293     -10.964  10.593  -8.903  1.00 10.00      A   
ATOM   2757  C   THR A 293     -12.236  12.996 -10.508  1.00 10.00      A   
ATOM   2758  O   THR A 293     -11.757  14.106 -10.266  1.00 10.00      A   
ATOM   2759  N   LEU A 294     -13.517  12.718 -10.340  1.00 10.00      A   
ATOM   2760  HN  LEU A 294     -13.848  11.816 -10.552  1.00 10.00      A   
ATOM   2761  CA  LEU A 294     -14.448  13.718  -9.844  1.00 10.00      A   
ATOM   2762  CB  LEU A 294     -15.327  14.232 -10.988  1.00 10.00      A   
ATOM   2763  CG  LEU A 294     -16.192  15.460 -10.694  1.00 10.00      A   
ATOM   2764  CD1 LEU A 294     -15.331  16.636 -10.258  1.00 10.00      A   
ATOM   2765  CD2 LEU A 294     -17.028  15.828 -11.911  1.00 10.00      A   
ATOM   2766  C   LEU A 294     -15.305  13.159  -8.714  1.00 10.00      A   
ATOM   2767  O   LEU A 294     -15.797  12.029  -8.787  1.00 10.00      A   
ATOM   2768  N   ASN A 295     -15.453  13.947  -7.661  1.00 10.00      A   
ATOM   2769  HN  ASN A 295     -15.010  14.825  -7.656  1.00 10.00      A   
ATOM   2770  CA  ASN A 295     -16.246  13.555  -6.507  1.00 10.00      A   
ATOM   2771  CB  ASN A 295     -15.332  13.253  -5.311  1.00 10.00      A   
ATOM   2772  CG  ASN A 295     -16.063  12.648  -4.120  1.00 10.00      A   
ATOM   2773  OD1 ASN A 295     -17.226  12.954  -3.852  1.00 10.00      A   
ATOM   2774  ND2 ASN A 295     -15.376  11.781  -3.392  1.00 10.00      A   
ATOM   2775 HD21 ASN A 295     -14.450  11.582  -3.659  1.00 10.00      A   
ATOM   2776 HD22 ASN A 295     -15.819  11.368  -2.625  1.00 10.00      A   
ATOM   2777  C   ASN A 295     -17.229  14.665  -6.159  1.00 10.00      A   
ATOM   2778  O   ASN A 295     -16.830  15.746  -5.729  1.00 10.00      A   
ATOM   2779  N   LEU A 296     -18.511  14.393  -6.352  1.00 10.00      A   
ATOM   2780  HN  LEU A 296     -18.767  13.503  -6.687  1.00 10.00      A   
ATOM   2781  CA  LEU A 296     -19.553  15.363  -6.068  1.00 10.00      A   
ATOM   2782  CB  LEU A 296     -20.201  15.843  -7.369  1.00 10.00      A   
ATOM   2783  CG  LEU A 296     -19.320  16.672  -8.309  1.00 10.00      A   
ATOM   2784  CD1 LEU A 296     -20.019  16.882  -9.642  1.00 10.00      A   
ATOM   2785  CD2 LEU A 296     -18.971  18.011  -7.681  1.00 10.00      A   
ATOM   2786  C   LEU A 296     -20.606  14.751  -5.157  1.00 10.00      A   
ATOM   2787  O   LEU A 296     -21.778  15.127  -5.202  1.00 10.00      A   
ATOM   2788  N   SER A 297     -20.182  13.815  -4.316  1.00 10.00      A   
ATOM   2789  HN  SER A 297     -19.230  13.563  -4.315  1.00 10.00      A   
ATOM   2790  CA  SER A 297     -21.094  13.149  -3.392  1.00 10.00      A   
ATOM   2791  CB  SER A 297     -20.426  11.914  -2.798  1.00 10.00      A   
ATOM   2792  OG  SER A 297     -19.870  11.114  -3.826  1.00 10.00      A   
ATOM   2793  HG  SER A 297     -20.569  10.842  -4.427  1.00 10.00      A   
ATOM   2794  C   SER A 297     -21.574  14.090  -2.287  1.00 10.00      A   
ATOM   2795  O   SER A 297     -22.542  13.793  -1.586  1.00 10.00      A   
ATOM   2796  N   TYR A 298     -20.896  15.222  -2.136  1.00 10.00      A   
ATOM   2797  HN  TYR A 298     -20.130  15.401  -2.719  1.00 10.00      A   
ATOM   2798  CA  TYR A 298     -21.267  16.208  -1.129  1.00 10.00      A   
ATOM   2799  CB  TYR A 298     -20.027  16.730  -0.391  1.00 10.00      A   
ATOM   2800  CG  TYR A 298     -19.314  15.702   0.466  1.00 10.00      A   
ATOM   2801  CD1 TYR A 298     -17.988  15.370   0.222  1.00 10.00      A   
ATOM   2802  CD2 TYR A 298     -19.962  15.073   1.523  1.00 10.00      A   
ATOM   2803  CE1 TYR A 298     -17.326  14.442   1.004  1.00 10.00      A   
ATOM   2804  CE2 TYR A 298     -19.309  14.143   2.309  1.00 10.00      A   
ATOM   2805  CZ  TYR A 298     -17.991  13.831   2.046  1.00 10.00      A   
ATOM   2806  OH  TYR A 298     -17.336  12.907   2.833  1.00 10.00      A   
ATOM   2807  HH  TYR A 298     -17.824  12.071   2.827  1.00 10.00      A   
ATOM   2808  C   TYR A 298     -22.009  17.377  -1.773  1.00 10.00      A   
ATOM   2809  O   TYR A 298     -22.457  18.297  -1.089  1.00 10.00      A   
ATOM   2810  N   ALA A 299     -22.149  17.327  -3.093  1.00 10.00      A   
ATOM   2811  HN  ALA A 299     -21.806  16.547  -3.580  1.00 10.00      A   
ATOM   2812  CA  ALA A 299     -22.824  18.389  -3.834  1.00 10.00      A   
ATOM   2813  CB  ALA A 299     -22.081  18.680  -5.133  1.00 10.00      A   
ATOM   2814  C   ALA A 299     -24.277  18.018  -4.118  1.00 10.00      A   
ATOM   2815  O   ALA A 299     -24.562  17.237  -5.028  1.00 10.00      A   
ATOM   2816  N   THR A 300     -25.191  18.575  -3.340  1.00 10.00      A   
ATOM   2817  HN  THR A 300     -24.909  19.186  -2.626  1.00 10.00      A   
ATOM   2818  CA  THR A 300     -26.608  18.304  -3.507  1.00 10.00      A   
ATOM   2819  CB  THR A 300     -27.327  18.435  -2.154  1.00 10.00      A   
ATOM   2820  OG1 THR A 300     -26.659  19.429  -1.363  1.00 10.00      A   
ATOM   2821  HG1 THR A 300     -26.537  20.225  -1.894  1.00 10.00      A   
ATOM   2822  CG2 THR A 300     -27.293  17.111  -1.411  1.00 10.00      A   
ATOM   2823  C   THR A 300     -27.238  19.261  -4.516  1.00 10.00      A   
ATOM   2824  O   THR A 300     -28.154  20.015  -4.186  1.00 10.00      A   
ATOM   2825  N   VAL A 301     -26.753  19.224  -5.751  1.00 10.00      A   
ATOM   2826  HN  VAL A 301     -26.042  18.581  -5.971  1.00 10.00      A   
ATOM   2827  CA  VAL A 301     -27.266  20.104  -6.795  1.00 10.00      A   
ATOM   2828  CB  VAL A 301     -26.137  20.690  -7.668  1.00 10.00      A   
ATOM   2829  CG1 VAL A 301     -25.366  21.743  -6.890  1.00 10.00      A   
ATOM   2830  CG2 VAL A 301     -25.200  19.591  -8.147  1.00 10.00      A   
ATOM   2831  C   VAL A 301     -28.300  19.402  -7.671  1.00 10.00      A   
ATOM   2832  O   VAL A 301     -28.564  18.214  -7.501  1.00 10.00      A   
ATOM   2833  N   GLN A 302     -28.875  20.145  -8.608  1.00 10.00      A   
ATOM   2834  HN  GLN A 302     -28.605  21.079  -8.704  1.00 10.00      A   
ATOM   2835  CA  GLN A 302     -29.892  19.615  -9.507  1.00 10.00      A   
ATOM   2836  CB  GLN A 302     -30.729  20.766 -10.071  1.00 10.00      A   
ATOM   2837  CG  GLN A 302     -31.540  21.525  -9.033  1.00 10.00      A   
ATOM   2838  CD  GLN A 302     -32.722  20.724  -8.527  1.00 10.00      A   
ATOM   2839  OE1 GLN A 302     -33.797  20.743  -9.125  1.00 10.00      A   
ATOM   2840  NE2 GLN A 302     -32.534  20.022  -7.419  1.00 10.00      A   
ATOM   2841 HE21 GLN A 302     -31.647  20.057  -6.989  1.00 10.00      A   
ATOM   2842 HE22 GLN A 302     -33.284  19.498  -7.070  1.00 10.00      A   
ATOM   2843  C   GLN A 302     -29.263  18.827 -10.652  1.00 10.00      A   
ATOM   2844  O   GLN A 302     -28.061  18.936 -10.900  1.00 10.00      A   
ATOM   2845  N   SER A 303     -30.085  18.048 -11.351  1.00 10.00      A   
ATOM   2846  HN  SER A 303     -31.035  18.017 -11.106  1.00 10.00      A   
ATOM   2847  CA  SER A 303     -29.621  17.243 -12.472  1.00 10.00      A   
ATOM   2848  CB  SER A 303     -30.762  16.386 -13.027  1.00 10.00      A   
ATOM   2849  OG  SER A 303     -30.309  15.533 -14.063  1.00 10.00      A   
ATOM   2850  HG  SER A 303     -30.128  14.654 -13.698  1.00 10.00      A   
ATOM   2851  C   SER A 303     -29.047  18.127 -13.573  1.00 10.00      A   
ATOM   2852  O   SER A 303     -27.958  17.865 -14.082  1.00 10.00      A   
ATOM   2853  N   TYR A 304     -29.774  19.187 -13.914  1.00 10.00      A   
ATOM   2854  HN  TYR A 304     -30.626  19.347 -13.453  1.00 10.00      A   
ATOM   2855  CA  TYR A 304     -29.343  20.116 -14.956  1.00 10.00      A   
ATOM   2856  CB  TYR A 304     -30.371  21.239 -15.140  1.00 10.00      A   
ATOM   2857  CG  TYR A 304     -30.016  22.241 -16.221  1.00 10.00      A   
ATOM   2858  CD1 TYR A 304     -29.836  21.842 -17.541  1.00 10.00      A   
ATOM   2859  CD2 TYR A 304     -29.860  23.586 -15.919  1.00 10.00      A   
ATOM   2860  CE1 TYR A 304     -29.509  22.755 -18.527  1.00 10.00      A   
ATOM   2861  CE2 TYR A 304     -29.534  24.506 -16.898  1.00 10.00      A   
ATOM   2862  CZ  TYR A 304     -29.359  24.088 -18.197  1.00 10.00      A   
ATOM   2863  OH  TYR A 304     -29.031  25.006 -19.169  1.00 10.00      A   
ATOM   2864  HH  TYR A 304     -28.322  25.574 -18.843  1.00 10.00      A   
ATOM   2865  C   TYR A 304     -27.969  20.698 -14.635  1.00 10.00      A   
ATOM   2866  O   TYR A 304     -27.107  20.802 -15.509  1.00 10.00      A   
ATOM   2867  N   ASP A 305     -27.764  21.057 -13.373  1.00 10.00      A   
ATOM   2868  HN  ASP A 305     -28.484  20.937 -12.719  1.00 10.00      A   
ATOM   2869  CA  ASP A 305     -26.493  21.626 -12.937  1.00 10.00      A   
ATOM   2870  CB  ASP A 305     -26.582  22.190 -11.515  1.00 10.00      A   
ATOM   2871  CG  ASP A 305     -27.399  23.465 -11.441  1.00 10.00      A   
ATOM   2872  OD1 ASP A 305     -26.889  24.531 -11.853  1.00 10.00      A   
ATOM   2873  OD2 ASP A 305     -28.558  23.405 -10.982  1.00 10.00      A   
ATOM   2874  C   ASP A 305     -25.366  20.606 -13.052  1.00 10.00      A   
ATOM   2875  O   ASP A 305     -24.241  20.950 -13.420  1.00 10.00      A   
ATOM   2876  N   LEU A 306     -25.677  19.352 -12.740  1.00 10.00      A   
ATOM   2877  HN  LEU A 306     -26.589  19.146 -12.433  1.00 10.00      A   
ATOM   2878  CA  LEU A 306     -24.700  18.275 -12.830  1.00 10.00      A   
ATOM   2879  CB  LEU A 306     -25.245  17.005 -12.170  1.00 10.00      A   
ATOM   2880  CG  LEU A 306     -25.196  16.966 -10.644  1.00 10.00      A   
ATOM   2881  CD1 LEU A 306     -26.086  15.856 -10.112  1.00 10.00      A   
ATOM   2882  CD2 LEU A 306     -23.765  16.776 -10.167  1.00 10.00      A   
ATOM   2883  C   LEU A 306     -24.350  18.000 -14.291  1.00 10.00      A   
ATOM   2884  O   LEU A 306     -23.178  17.928 -14.660  1.00 10.00      A   
ATOM   2885  N   VAL A 307     -25.379  17.875 -15.119  1.00 10.00      A   
ATOM   2886  HN  VAL A 307     -26.291  17.956 -14.758  1.00 10.00      A   
ATOM   2887  CA  VAL A 307     -25.207  17.610 -16.544  1.00 10.00      A   
ATOM   2888  CB  VAL A 307     -26.569  17.493 -17.261  1.00 10.00      A   
ATOM   2889  CG1 VAL A 307     -26.388  17.364 -18.766  1.00 10.00      A   
ATOM   2890  CG2 VAL A 307     -27.349  16.308 -16.716  1.00 10.00      A   
ATOM   2891  C   VAL A 307     -24.372  18.701 -17.209  1.00 10.00      A   
ATOM   2892  O   VAL A 307     -23.497  18.411 -18.025  1.00 10.00      A   
ATOM   2893  N   LYS A 308     -24.632  19.950 -16.828  1.00 10.00      A   
ATOM   2894  HN  LYS A 308     -25.332  20.105 -16.153  1.00 10.00      A   
ATOM   2895  CA  LYS A 308     -23.917  21.096 -17.384  1.00 10.00      A   
ATOM   2896  CB  LYS A 308     -24.342  22.392 -16.691  1.00 10.00      A   
ATOM   2897  CG  LYS A 308     -25.587  23.045 -17.271  1.00 10.00      A   
ATOM   2898  CD  LYS A 308     -25.826  24.418 -16.658  1.00 10.00      A   
ATOM   2899  CE  LYS A 308     -26.217  24.321 -15.193  1.00 10.00      A   
ATOM   2900  NZ  LYS A 308     -26.410  25.659 -14.576  1.00 10.00      A   
ATOM   2901  HZ1 LYS A 308     -26.763  25.557 -13.601  1.00 10.00      A   
ATOM   2902  HZ2 LYS A 308     -27.092  26.216 -15.126  1.00 10.00      A   
ATOM   2903  HZ3 LYS A 308     -25.504  26.175 -14.548  1.00 10.00      A   
ATOM   2904  C   LYS A 308     -22.401  20.936 -17.275  1.00 10.00      A   
ATOM   2905  O   LYS A 308     -21.665  21.294 -18.196  1.00 10.00      A   
ATOM   2906  N   LEU A 309     -21.939  20.396 -16.156  1.00 10.00      A   
ATOM   2907  HN  LEU A 309     -22.571  20.108 -15.463  1.00 10.00      A   
ATOM   2908  CA  LEU A 309     -20.510  20.212 -15.941  1.00 10.00      A   
ATOM   2909  CB  LEU A 309     -20.183  20.220 -14.445  1.00 10.00      A   
ATOM   2910  CG  LEU A 309     -18.702  20.113 -14.072  1.00 10.00      A   
ATOM   2911  CD1 LEU A 309     -17.934  21.326 -14.573  1.00 10.00      A   
ATOM   2912  CD2 LEU A 309     -18.540  19.959 -12.570  1.00 10.00      A   
ATOM   2913  C   LEU A 309     -20.015  18.923 -16.582  1.00 10.00      A   
ATOM   2914  O   LEU A 309     -18.935  18.886 -17.169  1.00 10.00      A   
ATOM   2915  N   LEU A 310     -20.824  17.877 -16.493  1.00 10.00      A   
ATOM   2916  HN  LEU A 310     -21.691  17.981 -16.039  1.00 10.00      A   
ATOM   2917  CA  LEU A 310     -20.463  16.575 -17.052  1.00 10.00      A   
ATOM   2918  CB  LEU A 310     -21.510  15.515 -16.706  1.00 10.00      A   
ATOM   2919  CG  LEU A 310     -21.651  15.169 -15.220  1.00 10.00      A   
ATOM   2920  CD1 LEU A 310     -22.703  14.091 -15.014  1.00 10.00      A   
ATOM   2921  CD2 LEU A 310     -20.314  14.741 -14.631  1.00 10.00      A   
ATOM   2922  C   LEU A 310     -20.241  16.634 -18.560  1.00 10.00      A   
ATOM   2923  O   LEU A 310     -19.360  15.959 -19.090  1.00 10.00      A   
ATOM   2924  N   CYS A 311     -21.017  17.462 -19.244  1.00 10.00      A   
ATOM   2925  HN  CYS A 311     -21.693  17.990 -18.765  1.00 10.00      A   
ATOM   2926  CA  CYS A 311     -20.903  17.600 -20.693  1.00 10.00      A   
ATOM   2927  CB  CYS A 311     -22.064  18.420 -21.250  1.00 10.00      A   
ATOM   2928  SG  CYS A 311     -23.673  17.619 -21.069  1.00 10.00      A   
ATOM   2929  HG  CYS A 311     -23.512  16.542 -20.304  1.00 10.00      A   
ATOM   2930  C   CYS A 311     -19.558  18.177 -21.138  1.00 10.00      A   
ATOM   2931  O   CYS A 311     -19.242  18.176 -22.329  1.00 10.00      A   
ATOM   2932  N   GLN A 312     -18.765  18.661 -20.191  1.00 10.00      A   
ATOM   2933  HN  GLN A 312     -19.062  18.642 -19.254  1.00 10.00      A   
ATOM   2934  CA  GLN A 312     -17.459  19.221 -20.514  1.00 10.00      A   
ATOM   2935  CB  GLN A 312     -17.318  20.645 -19.970  1.00 10.00      A   
ATOM   2936  CG  GLN A 312     -18.120  21.685 -20.741  1.00 10.00      A   
ATOM   2937  CD  GLN A 312     -17.478  23.062 -20.727  1.00 10.00      A   
ATOM   2938  OE1 GLN A 312     -18.170  24.082 -20.722  1.00 10.00      A   
ATOM   2939  NE2 GLN A 312     -16.155  23.103 -20.741  1.00 10.00      A   
ATOM   2940 HE21 GLN A 312     -15.665  22.252 -20.752  1.00 10.00      A   
ATOM   2941 HE22 GLN A 312     -15.717  23.981 -20.732  1.00 10.00      A   
ATOM   2942  C   GLN A 312     -16.326  18.337 -20.002  1.00 10.00      A   
ATOM   2943  O   GLN A 312     -15.163  18.736 -20.010  1.00 10.00      A   
ATOM   2944  N   CYS A 313     -16.675  17.137 -19.557  1.00 10.00      A   
ATOM   2945  HN  CYS A 313     -17.620  16.878 -19.571  1.00 10.00      A   
ATOM   2946  CA  CYS A 313     -15.688  16.189 -19.042  1.00 10.00      A   
ATOM   2947  CB  CYS A 313     -15.997  15.843 -17.584  1.00 10.00      A   
ATOM   2948  SG  CYS A 313     -16.285  17.282 -16.530  1.00 10.00      A   
ATOM   2949  HG  CYS A 313     -17.355  17.919 -16.991  1.00 10.00      A   
ATOM   2950  C   CYS A 313     -15.663  14.914 -19.892  1.00 10.00      A   
ATOM   2951  O   CYS A 313     -16.439  13.986 -19.656  1.00 10.00      A   
ATOM   2952  N   PRO A 314     -14.788  14.867 -20.913  1.00 10.00      A   
ATOM   2953  CA  PRO A 314     -14.669  13.714 -21.805  1.00 10.00      A   
ATOM   2954  CB  PRO A 314     -14.233  14.371 -23.115  1.00 10.00      A   
ATOM   2955  CG  PRO A 314     -13.430  15.566 -22.702  1.00 10.00      A   
ATOM   2956  CD  PRO A 314     -13.878  15.957 -21.313  1.00 10.00      A   
ATOM   2957  C   PRO A 314     -13.617  12.692 -21.357  1.00 10.00      A   
ATOM   2958  O   PRO A 314     -13.680  11.523 -21.742  1.00 10.00      A   
ATOM   2959  N   LYS A 315     -12.661  13.129 -20.537  1.00 10.00      A   
ATOM   2960  HN  LYS A 315     -12.681  14.061 -20.233  1.00 10.00      A   
ATOM   2961  CA  LYS A 315     -11.590  12.252 -20.067  1.00 10.00      A   
ATOM   2962  CB  LYS A 315     -10.241  12.981 -20.099  1.00 10.00      A   
ATOM   2963  CG  LYS A 315      -9.461  12.808 -21.393  1.00 10.00      A   
ATOM   2964  CD  LYS A 315      -8.040  13.336 -21.249  1.00 10.00      A   
ATOM   2965  CE  LYS A 315      -7.190  13.041 -22.477  1.00 10.00      A   
ATOM   2966  NZ  LYS A 315      -7.511  13.939 -23.617  1.00 10.00      A   
ATOM   2967  HZ1 LYS A 315      -7.258  14.921 -23.388  1.00 10.00      A   
ATOM   2968  HZ2 LYS A 315      -8.524  13.901 -23.825  1.00 10.00      A   
ATOM   2969  HZ3 LYS A 315      -6.980  13.646 -24.466  1.00 10.00      A   
ATOM   2970  C   LYS A 315     -11.860  11.728 -18.662  1.00 10.00      A   
ATOM   2971  O   LYS A 315     -10.960  11.198 -18.008  1.00 10.00      A   
ATOM   2972  N   LEU A 316     -13.098  11.863 -18.214  1.00 10.00      A   
ATOM   2973  HN  LEU A 316     -13.775  12.267 -18.795  1.00 10.00      A   
ATOM   2974  CA  LEU A 316     -13.486  11.410 -16.887  1.00 10.00      A   
ATOM   2975  CB  LEU A 316     -14.867  11.966 -16.535  1.00 10.00      A   
ATOM   2976  CG  LEU A 316     -15.378  11.694 -15.119  1.00 10.00      A   
ATOM   2977  CD1 LEU A 316     -14.521  12.412 -14.088  1.00 10.00      A   
ATOM   2978  CD2 LEU A 316     -16.832  12.115 -14.994  1.00 10.00      A   
ATOM   2979  C   LEU A 316     -13.484   9.883 -16.807  1.00 10.00      A   
ATOM   2980  O   LEU A 316     -14.051   9.209 -17.665  1.00 10.00      A   
ATOM   2981  N   GLN A 317     -12.838   9.348 -15.778  1.00 10.00      A   
ATOM   2982  HN  GLN A 317     -12.399   9.941 -15.131  1.00 10.00      A   
ATOM   2983  CA  GLN A 317     -12.756   7.904 -15.591  1.00 10.00      A   
ATOM   2984  CB  GLN A 317     -11.302   7.439 -15.561  1.00 10.00      A   
ATOM   2985  CG  GLN A 317     -10.564   7.589 -16.880  1.00 10.00      A   
ATOM   2986  CD  GLN A 317      -9.224   6.878 -16.877  1.00 10.00      A   
ATOM   2987  OE1 GLN A 317      -8.602   6.698 -15.829  1.00 10.00      A   
ATOM   2988  NE2 GLN A 317      -8.774   6.461 -18.046  1.00 10.00      A   
ATOM   2989 HE21 GLN A 317      -9.326   6.640 -18.850  1.00 10.00      A   
ATOM   2990 HE22 GLN A 317      -7.909   6.002 -18.078  1.00 10.00      A   
ATOM   2991  C   GLN A 317     -13.465   7.445 -14.321  1.00 10.00      A   
ATOM   2992  O   GLN A 317     -14.166   6.437 -14.331  1.00 10.00      A   
ATOM   2993  N   ARG A 318     -13.273   8.172 -13.228  1.00 10.00      A   
ATOM   2994  HN  ARG A 318     -12.708   8.975 -13.274  1.00 10.00      A   
ATOM   2995  CA  ARG A 318     -13.897   7.814 -11.960  1.00 10.00      A   
ATOM   2996  CB  ARG A 318     -12.828   7.586 -10.883  1.00 10.00      A   
ATOM   2997  CG  ARG A 318     -13.355   6.976  -9.591  1.00 10.00      A   
ATOM   2998  CD  ARG A 318     -12.248   6.814  -8.554  1.00 10.00      A   
ATOM   2999  NE  ARG A 318     -11.853   5.416  -8.375  1.00 10.00      A   
ATOM   3000  HE  ARG A 318     -11.602   4.908  -9.183  1.00 10.00      A   
ATOM   3001  CZ  ARG A 318     -11.824   4.793  -7.191  1.00 10.00      A   
ATOM   3002  NH1 ARG A 318     -12.169   5.441  -6.084  1.00 10.00      A   
ATOM   3003 HH11 ARG A 318     -12.152   4.954  -5.161  1.00 10.00      A   
ATOM   3004 HH12 ARG A 318     -12.459   6.443  -6.131  1.00 10.00      A   
ATOM   3005  NH2 ARG A 318     -11.436   3.526  -7.116  1.00 10.00      A   
ATOM   3006 HH21 ARG A 318     -11.153   3.014  -7.980  1.00 10.00      A   
ATOM   3007 HH22 ARG A 318     -11.413   3.033  -6.193  1.00 10.00      A   
ATOM   3008  C   ARG A 318     -14.866   8.904 -11.526  1.00 10.00      A   
ATOM   3009  O   ARG A 318     -14.450  10.001 -11.146  1.00 10.00      A   
ATOM   3010  N   LEU A 319     -16.156   8.601 -11.588  1.00 10.00      A   
ATOM   3011  HN  LEU A 319     -16.427   7.701 -11.888  1.00 10.00      A   
ATOM   3012  CA  LEU A 319     -17.181   9.566 -11.220  1.00 10.00      A   
ATOM   3013  CB  LEU A 319     -18.159   9.776 -12.381  1.00 10.00      A   
ATOM   3014  CG  LEU A 319     -19.287  10.783 -12.133  1.00 10.00      A   
ATOM   3015  CD1 LEU A 319     -18.739  12.195 -12.033  1.00 10.00      A   
ATOM   3016  CD2 LEU A 319     -20.346  10.693 -13.217  1.00 10.00      A   
ATOM   3017  C   LEU A 319     -17.945   9.144  -9.970  1.00 10.00      A   
ATOM   3018  O   LEU A 319     -18.523   8.057  -9.916  1.00 10.00      A   
ATOM   3019  N   TRP A 320     -17.930  10.012  -8.970  1.00 10.00      A   
ATOM   3020  HN  TRP A 320     -17.426  10.850  -9.076  1.00 10.00      A   
ATOM   3021  CA  TRP A 320     -18.634   9.778  -7.718  1.00 10.00      A   
ATOM   3022  CB  TRP A 320     -17.657   9.848  -6.538  1.00 10.00      A   
ATOM   3023  CG  TRP A 320     -16.816   8.621  -6.353  1.00 10.00      A   
ATOM   3024  CD1 TRP A 320     -16.395   7.749  -7.317  1.00 10.00      A   
ATOM   3025  CD2 TRP A 320     -16.283   8.137  -5.118  1.00 10.00      A   
ATOM   3026  NE1 TRP A 320     -15.640   6.749  -6.755  1.00 10.00      A   
ATOM   3027  HE1 TRP A 320     -15.228   5.991  -7.248  1.00 10.00      A   
ATOM   3028  CE2 TRP A 320     -15.556   6.965  -5.403  1.00 10.00      A   
ATOM   3029  CE3 TRP A 320     -16.354   8.581  -3.795  1.00 10.00      A   
ATOM   3030  CZ2 TRP A 320     -14.904   6.231  -4.413  1.00 10.00      A   
ATOM   3031  CZ3 TRP A 320     -15.707   7.855  -2.813  1.00 10.00      A   
ATOM   3032  CH2 TRP A 320     -14.991   6.693  -3.128  1.00 10.00      A   
ATOM   3033  C   TRP A 320     -19.698  10.855  -7.559  1.00 10.00      A   
ATOM   3034  O   TRP A 320     -19.380  12.013  -7.294  1.00 10.00      A   
ATOM   3035  N   VAL A 321     -20.955  10.485  -7.730  1.00 10.00      A   
ATOM   3036  HN  VAL A 321     -21.165   9.534  -7.892  1.00 10.00      A   
ATOM   3037  CA  VAL A 321     -22.045  11.451  -7.638  1.00 10.00      A   
ATOM   3038  CB  VAL A 321     -22.563  11.881  -9.033  1.00 10.00      A   
ATOM   3039  CG1 VAL A 321     -21.643  12.914  -9.663  1.00 10.00      A   
ATOM   3040  CG2 VAL A 321     -22.731  10.675  -9.948  1.00 10.00      A   
ATOM   3041  C   VAL A 321     -23.222  10.912  -6.840  1.00 10.00      A   
ATOM   3042  O   VAL A 321     -23.189   9.787  -6.336  1.00 10.00      A   
ATOM   3043  N   LEU A 322     -24.256  11.735  -6.736  1.00 10.00      A   
ATOM   3044  HN  LEU A 322     -24.204  12.615  -7.157  1.00 10.00      A   
ATOM   3045  CA  LEU A 322     -25.466  11.374  -6.028  1.00 10.00      A   
ATOM   3046  CB  LEU A 322     -25.948  12.547  -5.163  1.00 10.00      A   
ATOM   3047  CG  LEU A 322     -25.077  12.921  -3.958  1.00 10.00      A   
ATOM   3048  CD1 LEU A 322     -25.552  14.232  -3.349  1.00 10.00      A   
ATOM   3049  CD2 LEU A 322     -25.096  11.813  -2.915  1.00 10.00      A   
ATOM   3050  C   LEU A 322     -26.548  10.997  -7.030  1.00 10.00      A   
ATOM   3051  O   LEU A 322     -26.366  11.156  -8.239  1.00 10.00      A   
ATOM   3052  N   ASP A 323     -27.677  10.531  -6.525  1.00 10.00      A   
ATOM   3053  HN  ASP A 323     -27.765  10.445  -5.550  1.00 10.00      A   
ATOM   3054  CA  ASP A 323     -28.794  10.131  -7.372  1.00 10.00      A   
ATOM   3055  CB  ASP A 323     -29.761   9.191  -6.638  1.00 10.00      A   
ATOM   3056  CG  ASP A 323     -30.337   9.759  -5.354  1.00 10.00      A   
ATOM   3057  OD1 ASP A 323     -29.921  10.858  -4.930  1.00 10.00      A   
ATOM   3058  OD2 ASP A 323     -31.203   9.091  -4.752  1.00 10.00      A   
ATOM   3059  C   ASP A 323     -29.521  11.331  -7.969  1.00 10.00      A   
ATOM   3060  O   ASP A 323     -30.463  11.179  -8.745  1.00 10.00      A   
ATOM   3061  N   TYR A 324     -29.049  12.525  -7.622  1.00 10.00      A   
ATOM   3062  HN  TYR A 324     -28.297  12.566  -7.000  1.00 10.00      A   
ATOM   3063  CA  TYR A 324     -29.618  13.772  -8.127  1.00 10.00      A   
ATOM   3064  CB  TYR A 324     -28.966  14.972  -7.437  1.00 10.00      A   
ATOM   3065  CG  TYR A 324     -29.687  15.456  -6.200  1.00 10.00      A   
ATOM   3066  CD1 TYR A 324     -29.175  15.210  -4.932  1.00 10.00      A   
ATOM   3067  CD2 TYR A 324     -30.879  16.163  -6.299  1.00 10.00      A   
ATOM   3068  CE1 TYR A 324     -29.831  15.654  -3.800  1.00 10.00      A   
ATOM   3069  CE2 TYR A 324     -31.541  16.611  -5.171  1.00 10.00      A   
ATOM   3070  CZ  TYR A 324     -31.012  16.353  -3.924  1.00 10.00      A   
ATOM   3071  OH  TYR A 324     -31.668  16.797  -2.797  1.00 10.00      A   
ATOM   3072  HH  TYR A 324     -31.022  17.013  -2.108  1.00 10.00      A   
ATOM   3073  C   TYR A 324     -29.407  13.888  -9.632  1.00 10.00      A   
ATOM   3074  O   TYR A 324     -30.066  14.680 -10.302  1.00 10.00      A   
ATOM   3075  N   ILE A 325     -28.468  13.105 -10.152  1.00 10.00      A   
ATOM   3076  HN  ILE A 325     -27.967  12.508  -9.557  1.00 10.00      A   
ATOM   3077  CA  ILE A 325     -28.161  13.110 -11.577  1.00 10.00      A   
ATOM   3078  CB  ILE A 325     -26.880  12.292 -11.885  1.00 10.00      A   
ATOM   3079  CG1 ILE A 325     -26.499  12.398 -13.364  1.00 10.00      A   
ATOM   3080  CG2 ILE A 325     -27.029  10.836 -11.461  1.00 10.00      A   
ATOM   3081  CD1 ILE A 325     -26.106  13.795 -13.800  1.00 10.00      A   
ATOM   3082  C   ILE A 325     -29.345  12.580 -12.394  1.00 10.00      A   
ATOM   3083  O   ILE A 325     -29.581  13.024 -13.521  1.00 10.00      A   
ATOM   3084  N   GLU A 326     -30.093  11.649 -11.799  1.00 10.00      A   
ATOM   3085  HN  GLU A 326     -29.862  11.372 -10.887  1.00 10.00      A   
ATOM   3086  CA  GLU A 326     -31.259  11.039 -12.441  1.00 10.00      A   
ATOM   3087  CB  GLU A 326     -32.338  12.085 -12.731  1.00 10.00      A   
ATOM   3088  CG  GLU A 326     -32.832  12.797 -11.482  1.00 10.00      A   
ATOM   3089  CD  GLU A 326     -33.919  13.811 -11.762  1.00 10.00      A   
ATOM   3090  OE1 GLU A 326     -33.631  14.833 -12.421  1.00 10.00      A   
ATOM   3091  OE2 GLU A 326     -35.061  13.603 -11.302  1.00 10.00      A   
ATOM   3092  C   GLU A 326     -30.897  10.234 -13.692  1.00 10.00      A   
ATOM   3093  O   GLU A 326     -29.761  10.283 -14.176  1.00 10.00      A   
ATOM   3094  N   ASP A 327     -31.867   9.486 -14.207  1.00 10.00      A   
ATOM   3095  HN  ASP A 327     -32.751   9.475 -13.769  1.00 10.00      A   
ATOM   3096  CA  ASP A 327     -31.650   8.662 -15.398  1.00 10.00      A   
ATOM   3097  CB  ASP A 327     -32.894   7.844 -15.743  1.00 10.00      A   
ATOM   3098  CG  ASP A 327     -33.317   6.890 -14.649  1.00 10.00      A   
ATOM   3099  OD1 ASP A 327     -32.566   5.947 -14.344  1.00 10.00      A   
ATOM   3100  OD2 ASP A 327     -34.417   7.076 -14.092  1.00 10.00      A   
ATOM   3101  C   ASP A 327     -31.276   9.516 -16.599  1.00 10.00      A   
ATOM   3102  O   ASP A 327     -30.390   9.158 -17.379  1.00 10.00      A   
ATOM   3103  N   ALA A 328     -31.956  10.652 -16.736  1.00 10.00      A   
ATOM   3104  HN  ALA A 328     -32.634  10.881 -16.068  1.00 10.00      A   
ATOM   3105  CA  ALA A 328     -31.716  11.564 -17.846  1.00 10.00      A   
ATOM   3106  CB  ALA A 328     -32.663  12.749 -17.774  1.00 10.00      A   
ATOM   3107  C   ALA A 328     -30.264  12.033 -17.886  1.00 10.00      A   
ATOM   3108  O   ALA A 328     -29.637  12.041 -18.946  1.00 10.00      A   
ATOM   3109  N   GLY A 329     -29.730  12.402 -16.728  1.00 10.00      A   
ATOM   3110  HN  GLY A 329     -30.273  12.361 -15.913  1.00 10.00      A   
ATOM   3111  CA  GLY A 329     -28.359  12.866 -16.653  1.00 10.00      A   
ATOM   3112  C   GLY A 329     -27.364  11.771 -16.972  1.00 10.00      A   
ATOM   3113  O   GLY A 329     -26.375  12.008 -17.663  1.00 10.00      A   
ATOM   3114  N   LEU A 330     -27.632  10.568 -16.475  1.00 10.00      A   
ATOM   3115  HN  LEU A 330     -28.440  10.445 -15.926  1.00 10.00      A   
ATOM   3116  CA  LEU A 330     -26.753   9.431 -16.711  1.00 10.00      A   
ATOM   3117  CB  LEU A 330     -27.201   8.213 -15.899  1.00 10.00      A   
ATOM   3118  CG  LEU A 330     -26.969   8.284 -14.387  1.00 10.00      A   
ATOM   3119  CD1 LEU A 330     -27.550   7.060 -13.700  1.00 10.00      A   
ATOM   3120  CD2 LEU A 330     -25.486   8.424 -14.069  1.00 10.00      A   
ATOM   3121  C   LEU A 330     -26.679   9.087 -18.190  1.00 10.00      A   
ATOM   3122  O   LEU A 330     -25.632   8.669 -18.689  1.00 10.00      A   
ATOM   3123  N   GLU A 331     -27.791   9.275 -18.890  1.00 10.00      A   
ATOM   3124  HN  GLU A 331     -28.596   9.610 -18.433  1.00 10.00      A   
ATOM   3125  CA  GLU A 331     -27.849   8.993 -20.314  1.00 10.00      A   
ATOM   3126  CB  GLU A 331     -29.280   9.124 -20.830  1.00 10.00      A   
ATOM   3127  CG  GLU A 331     -29.448   8.693 -22.276  1.00 10.00      A   
ATOM   3128  CD  GLU A 331     -30.843   8.928 -22.809  1.00 10.00      A   
ATOM   3129  OE1 GLU A 331     -31.583   9.749 -22.231  1.00 10.00      A   
ATOM   3130  OE2 GLU A 331     -31.205   8.292 -23.819  1.00 10.00      A   
ATOM   3131  C   GLU A 331     -26.911   9.924 -21.079  1.00 10.00      A   
ATOM   3132  O   GLU A 331     -26.209   9.496 -21.997  1.00 10.00      A   
ATOM   3133  N   VAL A 332     -26.892  11.194 -20.683  1.00 10.00      A   
ATOM   3134  HN  VAL A 332     -27.479  11.472 -19.947  1.00 10.00      A   
ATOM   3135  CA  VAL A 332     -26.027  12.185 -21.318  1.00 10.00      A   
ATOM   3136  CB  VAL A 332     -26.357  13.621 -20.852  1.00 10.00      A   
ATOM   3137  CG1 VAL A 332     -25.628  14.644 -21.711  1.00 10.00      A   
ATOM   3138  CG2 VAL A 332     -27.856  13.874 -20.880  1.00 10.00      A   
ATOM   3139  C   VAL A 332     -24.573  11.881 -20.987  1.00 10.00      A   
ATOM   3140  O   VAL A 332     -23.694  11.962 -21.847  1.00 10.00      A   
ATOM   3141  N   LEU A 333     -24.339  11.513 -19.731  1.00 10.00      A   
ATOM   3142  HN  LEU A 333     -25.093  11.475 -19.101  1.00 10.00      A   
ATOM   3143  CA  LEU A 333     -23.005  11.178 -19.250  1.00 10.00      A   
ATOM   3144  CB  LEU A 333     -23.078  10.740 -17.785  1.00 10.00      A   
ATOM   3145  CG  LEU A 333     -21.806  10.136 -17.187  1.00 10.00      A   
ATOM   3146  CD1 LEU A 333     -20.801  11.225 -16.840  1.00 10.00      A   
ATOM   3147  CD2 LEU A 333     -22.138   9.287 -15.970  1.00 10.00      A   
ATOM   3148  C   LEU A 333     -22.391  10.069 -20.090  1.00 10.00      A   
ATOM   3149  O   LEU A 333     -21.221  10.135 -20.460  1.00 10.00      A   
ATOM   3150  N   ALA A 334     -23.201   9.067 -20.416  1.00 10.00      A   
ATOM   3151  HN  ALA A 334     -24.135   9.086 -20.104  1.00 10.00      A   
ATOM   3152  CA  ALA A 334     -22.743   7.933 -21.213  1.00 10.00      A   
ATOM   3153  CB  ALA A 334     -23.775   6.817 -21.189  1.00 10.00      A   
ATOM   3154  C   ALA A 334     -22.430   8.336 -22.653  1.00 10.00      A   
ATOM   3155  O   ALA A 334     -21.866   7.552 -23.416  1.00 10.00      A   
ATOM   3156  N   SER A 335     -22.800   9.554 -23.022  1.00 10.00      A   
ATOM   3157  HN  SER A 335     -23.241  10.140 -22.369  1.00 10.00      A   
ATOM   3158  CA  SER A 335     -22.547  10.047 -24.363  1.00 10.00      A   
ATOM   3159  CB  SER A 335     -23.698  10.942 -24.825  1.00 10.00      A   
ATOM   3160  OG  SER A 335     -24.953  10.307 -24.617  1.00 10.00      A   
ATOM   3161  HG  SER A 335     -24.920   9.783 -23.805  1.00 10.00      A   
ATOM   3162  C   SER A 335     -21.222  10.805 -24.419  1.00 10.00      A   
ATOM   3163  O   SER A 335     -20.502  10.740 -25.412  1.00 10.00      A   
ATOM   3164  N   THR A 336     -20.899  11.511 -23.344  1.00 10.00      A   
ATOM   3165  HN  THR A 336     -21.510  11.532 -22.578  1.00 10.00      A   
ATOM   3166  CA  THR A 336     -19.665  12.276 -23.282  1.00 10.00      A   
ATOM   3167  CB  THR A 336     -19.851  13.549 -22.439  1.00 10.00      A   
ATOM   3168  OG1 THR A 336     -21.192  14.037 -22.609  1.00 10.00      A   
ATOM   3169  HG1 THR A 336     -21.253  14.515 -23.443  1.00 10.00      A   
ATOM   3170  CG2 THR A 336     -18.867  14.624 -22.870  1.00 10.00      A   
ATOM   3171  C   THR A 336     -18.514  11.441 -22.717  1.00 10.00      A   
ATOM   3172  O   THR A 336     -17.418  11.420 -23.277  1.00 10.00      A   
ATOM   3173  N   CYS A 337     -18.771  10.734 -21.619  1.00 10.00      A   
ATOM   3174  HN  CYS A 337     -19.673  10.759 -21.228  1.00 10.00      A   
ATOM   3175  CA  CYS A 337     -17.752   9.909 -20.992  1.00 10.00      A   
ATOM   3176  CB  CYS A 337     -18.031   9.741 -19.496  1.00 10.00      A   
ATOM   3177  SG  CYS A 337     -17.493  11.122 -18.465  1.00 10.00      A   
ATOM   3178  HG  CYS A 337     -18.568  11.819 -18.124  1.00 10.00      A   
ATOM   3179  C   CYS A 337     -17.676   8.542 -21.651  1.00 10.00      A   
ATOM   3180  O   CYS A 337     -18.512   7.677 -21.411  1.00 10.00      A   
ATOM   3181  N   LYS A 338     -16.679   8.359 -22.494  1.00 10.00      A   
ATOM   3182  HN  LYS A 338     -16.066   9.103 -22.673  1.00 10.00      A   
ATOM   3183  CA  LYS A 338     -16.484   7.088 -23.177  1.00 10.00      A   
ATOM   3184  CB  LYS A 338     -16.213   7.315 -24.669  1.00 10.00      A   
ATOM   3185  CG  LYS A 338     -17.373   7.936 -25.437  1.00 10.00      A   
ATOM   3186  CD  LYS A 338     -18.634   7.089 -25.330  1.00 10.00      A   
ATOM   3187  CE  LYS A 338     -19.785   7.712 -26.103  1.00 10.00      A   
ATOM   3188  NZ  LYS A 338     -21.048   6.939 -25.957  1.00 10.00      A   
ATOM   3189  HZ1 LYS A 338     -21.800   7.378 -26.522  1.00 10.00      A   
ATOM   3190  HZ2 LYS A 338     -21.350   6.918 -24.959  1.00 10.00      A   
ATOM   3191  HZ3 LYS A 338     -20.913   5.961 -26.289  1.00 10.00      A   
ATOM   3192  C   LYS A 338     -15.329   6.315 -22.543  1.00 10.00      A   
ATOM   3193  O   LYS A 338     -15.127   5.135 -22.823  1.00 10.00      A   
ATOM   3194  N   ASP A 339     -14.579   6.994 -21.678  1.00 10.00      A   
ATOM   3195  HN  ASP A 339     -14.801   7.926 -21.487  1.00 10.00      A   
ATOM   3196  CA  ASP A 339     -13.435   6.388 -21.002  1.00 10.00      A   
ATOM   3197  CB  ASP A 339     -12.203   7.291 -21.134  1.00 10.00      A   
ATOM   3198  CG  ASP A 339     -10.899   6.569 -20.849  1.00 10.00      A   
ATOM   3199  OD1 ASP A 339     -10.801   5.363 -21.150  1.00 10.00      A   
ATOM   3200  OD2 ASP A 339      -9.953   7.210 -20.344  1.00 10.00      A   
ATOM   3201  C   ASP A 339     -13.750   6.137 -19.529  1.00 10.00      A   
ATOM   3202  O   ASP A 339     -12.870   5.785 -18.741  1.00 10.00      A   
ATOM   3203  N   LEU A 340     -15.022   6.307 -19.170  1.00 10.00      A   
ATOM   3204  HN  LEU A 340     -15.679   6.561 -19.851  1.00 10.00      A   
ATOM   3205  CA  LEU A 340     -15.466   6.110 -17.795  1.00 10.00      A   
ATOM   3206  CB  LEU A 340     -16.950   6.464 -17.658  1.00 10.00      A   
ATOM   3207  CG  LEU A 340     -17.482   6.606 -16.232  1.00 10.00      A   
ATOM   3208  CD1 LEU A 340     -16.943   7.870 -15.582  1.00 10.00      A   
ATOM   3209  CD2 LEU A 340     -19.002   6.614 -16.236  1.00 10.00      A   
ATOM   3210  C   LEU A 340     -15.218   4.670 -17.356  1.00 10.00      A   
ATOM   3211  O   LEU A 340     -15.672   3.729 -18.004  1.00 10.00      A   
ATOM   3212  N   ARG A 341     -14.490   4.509 -16.263  1.00 10.00      A   
ATOM   3213  HN  ARG A 341     -14.170   5.303 -15.781  1.00 10.00      A   
ATOM   3214  CA  ARG A 341     -14.166   3.187 -15.748  1.00 10.00      A   
ATOM   3215  CB  ARG A 341     -12.693   3.126 -15.339  1.00 10.00      A   
ATOM   3216  CG  ARG A 341     -11.726   3.676 -16.367  1.00 10.00      A   
ATOM   3217  CD  ARG A 341     -11.550   2.722 -17.530  1.00 10.00      A   
ATOM   3218  NE  ARG A 341     -10.864   3.364 -18.645  1.00 10.00      A   
ATOM   3219  HE  ARG A 341     -11.363   4.052 -19.143  1.00 10.00      A   
ATOM   3220  CZ  ARG A 341      -9.615   3.095 -19.012  1.00 10.00      A   
ATOM   3221  NH1 ARG A 341      -8.903   2.189 -18.352  1.00 10.00      A   
ATOM   3222 HH11 ARG A 341      -7.921   1.981 -18.640  1.00 10.00      A   
ATOM   3223 HH12 ARG A 341      -9.316   1.679 -17.540  1.00 10.00      A   
ATOM   3224  NH2 ARG A 341      -9.086   3.727 -20.044  1.00 10.00      A   
ATOM   3225 HH21 ARG A 341      -9.653   4.443 -20.571  1.00 10.00      A   
ATOM   3226 HH22 ARG A 341      -8.109   3.524 -20.340  1.00 10.00      A   
ATOM   3227  C   ARG A 341     -15.021   2.847 -14.538  1.00 10.00      A   
ATOM   3228  O   ARG A 341     -15.481   1.715 -14.387  1.00 10.00      A   
ATOM   3229  N   GLU A 342     -15.237   3.833 -13.681  1.00 10.00      A   
ATOM   3230  HN  GLU A 342     -14.875   4.724 -13.875  1.00 10.00      A   
ATOM   3231  CA  GLU A 342     -16.011   3.626 -12.471  1.00 10.00      A   
ATOM   3232  CB  GLU A 342     -15.087   3.615 -11.253  1.00 10.00      A   
ATOM   3233  CG  GLU A 342     -15.749   3.146  -9.973  1.00 10.00      A   
ATOM   3234  CD  GLU A 342     -14.883   3.391  -8.759  1.00 10.00      A   
ATOM   3235  OE1 GLU A 342     -14.084   2.500  -8.405  1.00 10.00      A   
ATOM   3236  OE2 GLU A 342     -15.013   4.467  -8.138  1.00 10.00      A   
ATOM   3237  C   GLU A 342     -17.089   4.682 -12.294  1.00 10.00      A   
ATOM   3238  O   GLU A 342     -16.847   5.879 -12.485  1.00 10.00      A   
ATOM   3239  N   LEU A 343     -18.273   4.225 -11.917  1.00 10.00      A   
ATOM   3240  HN  LEU A 343     -18.385   3.257 -11.787  1.00 10.00      A   
ATOM   3241  CA  LEU A 343     -19.409   5.099 -11.687  1.00 10.00      A   
ATOM   3242  CB  LEU A 343     -20.418   4.970 -12.835  1.00 10.00      A   
ATOM   3243  CG  LEU A 343     -21.760   5.686 -12.642  1.00 10.00      A   
ATOM   3244  CD1 LEU A 343     -21.582   7.195 -12.706  1.00 10.00      A   
ATOM   3245  CD2 LEU A 343     -22.779   5.215 -13.671  1.00 10.00      A   
ATOM   3246  C   LEU A 343     -20.079   4.747 -10.364  1.00 10.00      A   
ATOM   3247  O   LEU A 343     -20.642   3.662 -10.218  1.00 10.00      A   
ATOM   3248  N   ARG A 344     -20.001   5.650  -9.396  1.00 10.00      A   
ATOM   3249  HN  ARG A 344     -19.527   6.496  -9.563  1.00 10.00      A   
ATOM   3250  CA  ARG A 344     -20.612   5.421  -8.093  1.00 10.00      A   
ATOM   3251  CB  ARG A 344     -19.570   5.454  -6.967  1.00 10.00      A   
ATOM   3252  CG  ARG A 344     -18.480   4.405  -7.108  1.00 10.00      A   
ATOM   3253  CD  ARG A 344     -17.694   4.203  -5.817  1.00 10.00      A   
ATOM   3254  NE  ARG A 344     -16.419   3.536  -6.084  1.00 10.00      A   
ATOM   3255  HE  ARG A 344     -15.979   3.747  -6.943  1.00 10.00      A   
ATOM   3256  CZ  ARG A 344     -15.803   2.702  -5.248  1.00 10.00      A   
ATOM   3257  NH1 ARG A 344     -16.324   2.427  -4.061  1.00 10.00      A   
ATOM   3258 HH11 ARG A 344     -17.221   2.868  -3.764  1.00 10.00      A   
ATOM   3259 HH12 ARG A 344     -15.830   1.773  -3.415  1.00 10.00      A   
ATOM   3260  NH2 ARG A 344     -14.673   2.119  -5.625  1.00 10.00      A   
ATOM   3261 HH21 ARG A 344     -14.273   2.316  -6.577  1.00 10.00      A   
ATOM   3262 HH22 ARG A 344     -14.186   1.446  -4.986  1.00 10.00      A   
ATOM   3263  C   ARG A 344     -21.727   6.427  -7.835  1.00 10.00      A   
ATOM   3264  O   ARG A 344     -21.478   7.629  -7.735  1.00 10.00      A   
ATOM   3265  N   VAL A 345     -22.953   5.928  -7.748  1.00 10.00      A   
ATOM   3266  HN  VAL A 345     -23.080   4.954  -7.840  1.00 10.00      A   
ATOM   3267  CA  VAL A 345     -24.116   6.774  -7.509  1.00 10.00      A   
ATOM   3268  CB  VAL A 345     -25.233   6.513  -8.549  1.00 10.00      A   
ATOM   3269  CG1 VAL A 345     -26.380   7.495  -8.364  1.00 10.00      A   
ATOM   3270  CG2 VAL A 345     -24.687   6.595  -9.966  1.00 10.00      A   
ATOM   3271  C   VAL A 345     -24.671   6.534  -6.106  1.00 10.00      A   
ATOM   3272  O   VAL A 345     -25.154   5.445  -5.797  1.00 10.00      A   
ATOM   3273  N   PHE A 346     -24.573   7.547  -5.259  1.00 10.00      A   
ATOM   3274  HN  PHE A 346     -24.159   8.381  -5.566  1.00 10.00      A   
ATOM   3275  CA  PHE A 346     -25.057   7.459  -3.885  1.00 10.00      A   
ATOM   3276  CB  PHE A 346     -24.059   8.124  -2.932  1.00 10.00      A   
ATOM   3277  CG  PHE A 346     -22.653   7.602  -3.043  1.00 10.00      A   
ATOM   3278  CD1 PHE A 346     -21.714   8.257  -3.824  1.00 10.00      A   
ATOM   3279  CD2 PHE A 346     -22.270   6.458  -2.366  1.00 10.00      A   
ATOM   3280  CE1 PHE A 346     -20.421   7.782  -3.929  1.00 10.00      A   
ATOM   3281  CE2 PHE A 346     -20.978   5.978  -2.466  1.00 10.00      A   
ATOM   3282  CZ  PHE A 346     -20.052   6.640  -3.248  1.00 10.00      A   
ATOM   3283  C   PHE A 346     -26.419   8.130  -3.754  1.00 10.00      A   
ATOM   3284  O   PHE A 346     -26.675   9.148  -4.391  1.00 10.00      A   
ATOM   3285  N   PRO A 347     -27.310   7.582  -2.919  1.00 10.00      A   
ATOM   3286  CA  PRO A 347     -28.650   8.138  -2.730  1.00 10.00      A   
ATOM   3287  CB  PRO A 347     -29.414   6.990  -2.069  1.00 10.00      A   
ATOM   3288  CG  PRO A 347     -28.375   6.221  -1.326  1.00 10.00      A   
ATOM   3289  CD  PRO A 347     -27.082   6.388  -2.085  1.00 10.00      A   
ATOM   3290  C   PRO A 347     -28.645   9.371  -1.824  1.00 10.00      A   
ATOM   3291  O   PRO A 347     -27.951   9.402  -0.804  1.00 10.00      A   
ATOM   3292  N   SER A 348     -29.406  10.390  -2.206  1.00 10.00      A   
ATOM   3293  HN  SER A 348     -29.912  10.320  -3.049  1.00 10.00      A   
ATOM   3294  CA  SER A 348     -29.498  11.617  -1.421  1.00 10.00      A   
ATOM   3295  CB  SER A 348     -30.280  12.676  -2.197  1.00 10.00      A   
ATOM   3296  OG  SER A 348     -31.260  12.069  -3.025  1.00 10.00      A   
ATOM   3297  HG  SER A 348     -30.826  11.706  -3.821  1.00 10.00      A   
ATOM   3298  C   SER A 348     -30.169  11.340  -0.078  1.00 10.00      A   
ATOM   3299  O   SER A 348     -29.647  11.699   0.982  1.00 10.00      A   
ATOM   3300  N   GLU A 349     -31.317  10.682  -0.135  1.00 10.00      A   
ATOM   3301  HN  GLU A 349     -31.669  10.420  -1.014  1.00 10.00      A   
ATOM   3302  CA  GLU A 349     -32.070  10.323   1.057  1.00 10.00      A   
ATOM   3303  CB  GLU A 349     -33.419  11.048   1.085  1.00 10.00      A   
ATOM   3304  CG  GLU A 349     -33.319  12.531   1.403  1.00 10.00      A   
ATOM   3305  CD  GLU A 349     -32.653  12.795   2.737  1.00 10.00      A   
ATOM   3306  OE1 GLU A 349     -33.148  12.285   3.767  1.00 10.00      A   
ATOM   3307  OE2 GLU A 349     -31.635  13.520   2.767  1.00 10.00      A   
ATOM   3308  C   GLU A 349     -32.270   8.812   1.100  1.00 10.00      A   
ATOM   3309  O   GLU A 349     -33.293   8.295   0.648  1.00 10.00      A   
ATOM   3310  N   PRO A 350     -31.286   8.081   1.646  1.00 10.00      A   
ATOM   3311  CA  PRO A 350     -31.330   6.618   1.727  1.00 10.00      A   
ATOM   3312  CB  PRO A 350     -29.913   6.226   2.185  1.00 10.00      A   
ATOM   3313  CG  PRO A 350     -29.098   7.474   2.086  1.00 10.00      A   
ATOM   3314  CD  PRO A 350     -30.053   8.619   2.234  1.00 10.00      A   
ATOM   3315  C   PRO A 350     -32.363   6.106   2.729  1.00 10.00      A   
ATOM   3316  O   PRO A 350     -32.716   4.929   2.724  1.00 10.00      A   
ATOM   3317  N   PHE A 351     -32.848   6.990   3.585  1.00 10.00      A   
ATOM   3318  HN  PHE A 351     -32.541   7.921   3.536  1.00 10.00      A   
ATOM   3319  CA  PHE A 351     -33.825   6.610   4.595  1.00 10.00      A   
ATOM   3320  CB  PHE A 351     -33.501   7.275   5.935  1.00 10.00      A   
ATOM   3321  CG  PHE A 351     -32.309   6.673   6.625  1.00 10.00      A   
ATOM   3322  CD1 PHE A 351     -31.029   7.137   6.368  1.00 10.00      A   
ATOM   3323  CD2 PHE A 351     -32.470   5.637   7.528  1.00 10.00      A   
ATOM   3324  CE1 PHE A 351     -29.932   6.580   6.998  1.00 10.00      A   
ATOM   3325  CE2 PHE A 351     -31.378   5.075   8.163  1.00 10.00      A   
ATOM   3326  CZ  PHE A 351     -30.107   5.546   7.898  1.00 10.00      A   
ATOM   3327  C   PHE A 351     -35.249   6.929   4.162  1.00 10.00      A   
ATOM   3328  O   PHE A 351     -36.177   6.879   4.965  1.00 10.00      A   
ATOM   3329  N   VAL A 352     -35.419   7.260   2.890  1.00 10.00      A   
ATOM   3330  HN  VAL A 352     -34.642   7.283   2.292  1.00 10.00      A   
ATOM   3331  CA  VAL A 352     -36.735   7.579   2.355  1.00 10.00      A   
ATOM   3332  CB  VAL A 352     -36.800   9.020   1.798  1.00 10.00      A   
ATOM   3333  CG1 VAL A 352     -38.213   9.355   1.343  1.00 10.00      A   
ATOM   3334  CG2 VAL A 352     -36.325  10.019   2.841  1.00 10.00      A   
ATOM   3335  C   VAL A 352     -37.106   6.596   1.250  1.00 10.00      A   
ATOM   3336  O   VAL A 352     -36.457   6.557   0.202  1.00 10.00      A   
ATOM   3337  N   MET A 353     -38.148   5.802   1.489  1.00 10.00      A   
ATOM   3338  HN  MET A 353     -38.622   5.879   2.345  1.00 10.00      A   
ATOM   3339  CA  MET A 353     -38.602   4.822   0.509  1.00 10.00      A   
ATOM   3340  CB  MET A 353     -39.660   3.894   1.109  1.00 10.00      A   
ATOM   3341  CG  MET A 353     -39.992   2.694   0.236  1.00 10.00      A   
ATOM   3342  SD  MET A 353     -41.326   1.691   0.913  1.00 10.00      A   
ATOM   3343  CE  MET A 353     -41.318   0.320  -0.240  1.00 10.00      A   
ATOM   3344  C   MET A 353     -39.146   5.516  -0.734  1.00 10.00      A   
ATOM   3345  O   MET A 353     -38.865   5.101  -1.857  1.00 10.00      A   
ATOM   3346  N   GLU A 354     -39.918   6.575  -0.526  1.00 10.00      A   
ATOM   3347  HN  GLU A 354     -40.109   6.851   0.398  1.00 10.00      A   
ATOM   3348  CA  GLU A 354     -40.490   7.337  -1.635  1.00 10.00      A   
ATOM   3349  CB  GLU A 354     -41.421   8.434  -1.107  1.00 10.00      A   
ATOM   3350  CG  GLU A 354     -42.901   8.111  -1.217  1.00 10.00      A   
ATOM   3351  CD  GLU A 354     -43.350   7.917  -2.649  1.00 10.00      A   
ATOM   3352  OE1 GLU A 354     -43.153   8.835  -3.473  1.00 10.00      A   
ATOM   3353  OE2 GLU A 354     -43.913   6.846  -2.956  1.00 10.00      A   
ATOM   3354  C   GLU A 354     -39.382   7.969  -2.476  1.00 10.00      A   
ATOM   3355  O   GLU A 354     -38.513   8.656  -1.941  1.00 10.00      A   
ATOM   3356  N   PRO A 355     -39.391   7.736  -3.800  1.00 10.00      A   
ATOM   3357  CA  PRO A 355     -38.379   8.291  -4.706  1.00 10.00      A   
ATOM   3358  CB  PRO A 355     -38.785   7.751  -6.085  1.00 10.00      A   
ATOM   3359  CG  PRO A 355     -39.670   6.587  -5.797  1.00 10.00      A   
ATOM   3360  CD  PRO A 355     -40.380   6.918  -4.519  1.00 10.00      A   
ATOM   3361  C   PRO A 355     -38.409   9.815  -4.722  1.00 10.00      A   
ATOM   3362  O   PRO A 355     -39.385  10.421  -5.160  1.00 10.00      A   
ATOM   3363  N   ASN A 356     -37.344  10.428  -4.224  1.00 10.00      A   
ATOM   3364  HN  ASN A 356     -36.609   9.890  -3.854  1.00 10.00      A   
ATOM   3365  CA  ASN A 356     -37.244  11.882  -4.198  1.00 10.00      A   
ATOM   3366  CB  ASN A 356     -36.377  12.359  -3.023  1.00 10.00      A   
ATOM   3367  CG  ASN A 356     -34.933  11.891  -3.106  1.00 10.00      A   
ATOM   3368  OD1 ASN A 356     -34.650  10.770  -3.530  1.00 10.00      A   
ATOM   3369  ND2 ASN A 356     -34.010  12.747  -2.695  1.00 10.00      A   
ATOM   3370 HD21 ASN A 356     -34.305  13.623  -2.362  1.00 10.00      A   
ATOM   3371 HD22 ASN A 356     -33.063  12.474  -2.745  1.00 10.00      A   
ATOM   3372  C   ASN A 356     -36.689  12.407  -5.521  1.00 10.00      A   
ATOM   3373  O   ASN A 356     -36.824  13.587  -5.844  1.00 10.00      A   
ATOM   3374  N   VAL A 357     -36.066  11.513  -6.279  1.00 10.00      A   
ATOM   3375  HN  VAL A 357     -35.999  10.589  -5.963  1.00 10.00      A   
ATOM   3376  CA  VAL A 357     -35.487  11.857  -7.571  1.00 10.00      A   
ATOM   3377  CB  VAL A 357     -33.948  11.960  -7.500  1.00 10.00      A   
ATOM   3378  CG1 VAL A 357     -33.521  13.184  -6.703  1.00 10.00      A   
ATOM   3379  CG2 VAL A 357     -33.350  10.693  -6.909  1.00 10.00      A   
ATOM   3380  C   VAL A 357     -35.858  10.796  -8.600  1.00 10.00      A   
ATOM   3381  O   VAL A 357     -36.269   9.687  -8.240  1.00 10.00      A   
ATOM   3382  N   ALA A 358     -35.712  11.124  -9.875  1.00 10.00      A   
ATOM   3383  HN  ALA A 358     -35.384  12.022 -10.114  1.00 10.00      A   
ATOM   3384  CA  ALA A 358     -36.034  10.182 -10.934  1.00 10.00      A   
ATOM   3385  CB  ALA A 358     -36.622  10.897 -12.140  1.00 10.00      A   
ATOM   3386  C   ALA A 358     -34.818   9.353 -11.330  1.00 10.00      A   
ATOM   3387  O   ALA A 358     -34.229   9.551 -12.394  1.00 10.00      A   
ATOM   3388  N   LEU A 359     -34.429   8.445 -10.451  1.00 10.00      A   
ATOM   3389  HN  LEU A 359     -34.917   8.359  -9.604  1.00 10.00      A   
ATOM   3390  CA  LEU A 359     -33.306   7.563 -10.716  1.00 10.00      A   
ATOM   3391  CB  LEU A 359     -32.163   7.796  -9.732  1.00 10.00      A   
ATOM   3392  CG  LEU A 359     -30.859   7.065 -10.060  1.00 10.00      A   
ATOM   3393  CD1 LEU A 359     -29.889   7.995 -10.766  1.00 10.00      A   
ATOM   3394  CD2 LEU A 359     -30.234   6.474  -8.807  1.00 10.00      A   
ATOM   3395  C   LEU A 359     -33.776   6.119 -10.647  1.00 10.00      A   
ATOM   3396  O   LEU A 359     -34.095   5.607  -9.570  1.00 10.00      A   
ATOM   3397  N   THR A 360     -33.841   5.477 -11.795  1.00 10.00      A   
ATOM   3398  HN  THR A 360     -33.568   5.938 -12.626  1.00 10.00      A   
ATOM   3399  CA  THR A 360     -34.290   4.103 -11.869  1.00 10.00      A   
ATOM   3400  CB  THR A 360     -35.593   4.007 -12.694  1.00 10.00      A   
ATOM   3401  OG1 THR A 360     -35.403   4.620 -13.979  1.00 10.00      A   
ATOM   3402  HG1 THR A 360     -34.941   5.472 -13.872  1.00 10.00      A   
ATOM   3403  CG2 THR A 360     -36.733   4.714 -11.971  1.00 10.00      A   
ATOM   3404  C   THR A 360     -33.211   3.218 -12.486  1.00 10.00      A   
ATOM   3405  O   THR A 360     -32.022   3.543 -12.432  1.00 10.00      A   
ATOM   3406  N   GLU A 361     -33.625   2.109 -13.071  1.00 10.00      A   
ATOM   3407  HN  GLU A 361     -34.592   1.897 -13.075  1.00 10.00      A   
ATOM   3408  CA  GLU A 361     -32.703   1.182 -13.702  1.00 10.00      A   
ATOM   3409  CB  GLU A 361     -33.331  -0.215 -13.781  1.00 10.00      A   
ATOM   3410  CG  GLU A 361     -34.417  -0.373 -14.838  1.00 10.00      A   
ATOM   3411  CD  GLU A 361     -35.767   0.204 -14.441  1.00 10.00      A   
ATOM   3412  OE1 GLU A 361     -36.721   0.067 -15.237  1.00 10.00      A   
ATOM   3413  OE2 GLU A 361     -35.887   0.797 -13.349  1.00 10.00      A   
ATOM   3414  C   GLU A 361     -32.314   1.671 -15.101  1.00 10.00      A   
ATOM   3415  O   GLU A 361     -31.312   1.229 -15.671  1.00 10.00      A   
ATOM   3416  N   GLN A 362     -33.104   2.605 -15.631  1.00 10.00      A   
ATOM   3417  HN  GLN A 362     -33.862   2.937 -15.103  1.00 10.00      A   
ATOM   3418  CA  GLN A 362     -32.876   3.158 -16.961  1.00 10.00      A   
ATOM   3419  CB  GLN A 362     -33.958   4.191 -17.305  1.00 10.00      A   
ATOM   3420  CG  GLN A 362     -33.832   4.804 -18.693  1.00 10.00      A   
ATOM   3421  CD  GLN A 362     -33.878   3.767 -19.803  1.00 10.00      A   
ATOM   3422  OE1 GLN A 362     -34.546   2.738 -19.690  1.00 10.00      A   
ATOM   3423  NE2 GLN A 362     -33.172   4.032 -20.889  1.00 10.00      A   
ATOM   3424 HE21 GLN A 362     -32.667   4.873 -20.921  1.00 10.00      A   
ATOM   3425 HE22 GLN A 362     -33.178   3.375 -21.619  1.00 10.00      A   
ATOM   3426  C   GLN A 362     -31.484   3.770 -17.087  1.00 10.00      A   
ATOM   3427  O   GLN A 362     -30.780   3.527 -18.072  1.00 10.00      A   
ATOM   3428  N   GLY A 363     -31.091   4.555 -16.093  1.00 10.00      A   
ATOM   3429  HN  GLY A 363     -31.707   4.731 -15.340  1.00 10.00      A   
ATOM   3430  CA  GLY A 363     -29.785   5.178 -16.105  1.00 10.00      A   
ATOM   3431  C   GLY A 363     -28.663   4.158 -16.159  1.00 10.00      A   
ATOM   3432  O   GLY A 363     -27.723   4.303 -16.942  1.00 10.00      A   
ATOM   3433  N   LEU A 364     -28.776   3.119 -15.342  1.00 10.00      A   
ATOM   3434  HN  LEU A 364     -29.560   3.062 -14.756  1.00 10.00      A   
ATOM   3435  CA  LEU A 364     -27.770   2.064 -15.290  1.00 10.00      A   
ATOM   3436  CB  LEU A 364     -28.176   0.996 -14.271  1.00 10.00      A   
ATOM   3437  CG  LEU A 364     -27.091   0.541 -13.289  1.00 10.00      A   
ATOM   3438  CD1 LEU A 364     -27.635  -0.525 -12.349  1.00 10.00      A   
ATOM   3439  CD2 LEU A 364     -25.859   0.030 -14.025  1.00 10.00      A   
ATOM   3440  C   LEU A 364     -27.585   1.423 -16.666  1.00 10.00      A   
ATOM   3441  O   LEU A 364     -26.458   1.247 -17.134  1.00 10.00      A   
ATOM   3442  N   VAL A 365     -28.701   1.095 -17.309  1.00 10.00      A   
ATOM   3443  HN  VAL A 365     -29.568   1.268 -16.878  1.00 10.00      A   
ATOM   3444  CA  VAL A 365     -28.678   0.476 -18.636  1.00 10.00      A   
ATOM   3445  CB  VAL A 365     -30.093   0.019 -19.066  1.00 10.00      A   
ATOM   3446  CG1 VAL A 365     -30.067  -0.613 -20.452  1.00 10.00      A   
ATOM   3447  CG2 VAL A 365     -30.677  -0.954 -18.051  1.00 10.00      A   
ATOM   3448  C   VAL A 365     -28.107   1.438 -19.684  1.00 10.00      A   
ATOM   3449  O   VAL A 365     -27.417   1.027 -20.616  1.00 10.00      A   
ATOM   3450  N   SER A 366     -28.386   2.719 -19.514  1.00 10.00      A   
ATOM   3451  HN  SER A 366     -28.936   2.993 -18.752  1.00 10.00      A   
ATOM   3452  CA  SER A 366     -27.908   3.728 -20.440  1.00 10.00      A   
ATOM   3453  CB  SER A 366     -28.598   5.064 -20.172  1.00 10.00      A   
ATOM   3454  OG  SER A 366     -30.006   4.920 -20.252  1.00 10.00      A   
ATOM   3455  HG  SER A 366     -30.325   4.450 -19.468  1.00 10.00      A   
ATOM   3456  C   SER A 366     -26.390   3.885 -20.385  1.00 10.00      A   
ATOM   3457  O   SER A 366     -25.724   3.919 -21.423  1.00 10.00      A   
ATOM   3458  N   VAL A 367     -25.845   3.955 -19.176  1.00 10.00      A   
ATOM   3459  HN  VAL A 367     -26.424   3.892 -18.385  1.00 10.00      A   
ATOM   3460  CA  VAL A 367     -24.407   4.128 -18.998  1.00 10.00      A   
ATOM   3461  CB  VAL A 367     -24.034   4.517 -17.552  1.00 10.00      A   
ATOM   3462  CG1 VAL A 367     -22.584   4.964 -17.475  1.00 10.00      A   
ATOM   3463  CG2 VAL A 367     -24.942   5.619 -17.043  1.00 10.00      A   
ATOM   3464  C   VAL A 367     -23.611   2.897 -19.440  1.00 10.00      A   
ATOM   3465  O   VAL A 367     -22.535   3.032 -20.024  1.00 10.00      A   
ATOM   3466  N   SER A 368     -24.152   1.706 -19.188  1.00 10.00      A   
ATOM   3467  HN  SER A 368     -25.028   1.657 -18.749  1.00 10.00      A   
ATOM   3468  CA  SER A 368     -23.473   0.462 -19.558  1.00 10.00      A   
ATOM   3469  CB  SER A 368     -24.211  -0.756 -18.989  1.00 10.00      A   
ATOM   3470  OG  SER A 368     -25.610  -0.535 -18.934  1.00 10.00      A   
ATOM   3471  HG  SER A 368     -25.839  -0.132 -18.086  1.00 10.00      A   
ATOM   3472  C   SER A 368     -23.313   0.333 -21.072  1.00 10.00      A   
ATOM   3473  O   SER A 368     -22.366  -0.294 -21.555  1.00 10.00      A   
ATOM   3474  N   MET A 369     -24.244   0.924 -21.813  1.00 10.00      A   
ATOM   3475  HN  MET A 369     -24.980   1.395 -21.370  1.00 10.00      A   
ATOM   3476  CA  MET A 369     -24.199   0.882 -23.268  1.00 10.00      A   
ATOM   3477  CB  MET A 369     -25.597   1.062 -23.870  1.00 10.00      A   
ATOM   3478  CG  MET A 369     -26.561  -0.082 -23.606  1.00 10.00      A   
ATOM   3479  SD  MET A 369     -27.862  -0.184 -24.851  1.00 10.00      A   
ATOM   3480  CE  MET A 369     -28.972  -1.363 -24.088  1.00 10.00      A   
ATOM   3481  C   MET A 369     -23.287   1.976 -23.810  1.00 10.00      A   
ATOM   3482  O   MET A 369     -22.587   1.777 -24.802  1.00 10.00      A   
ATOM   3483  N   GLY A 370     -23.302   3.126 -23.152  1.00 10.00      A   
ATOM   3484  HN  GLY A 370     -23.869   3.216 -22.359  1.00 10.00      A   
ATOM   3485  CA  GLY A 370     -22.499   4.251 -23.594  1.00 10.00      A   
ATOM   3486  C   GLY A 370     -21.029   4.137 -23.245  1.00 10.00      A   
ATOM   3487  O   GLY A 370     -20.170   4.431 -24.078  1.00 10.00      A   
ATOM   3488  N   CYS A 371     -20.737   3.726 -22.019  1.00 10.00      A   
ATOM   3489  HN  CYS A 371     -21.468   3.508 -21.396  1.00 10.00      A   
ATOM   3490  CA  CYS A 371     -19.360   3.589 -21.567  1.00 10.00      A   
ATOM   3491  CB  CYS A 371     -19.210   4.141 -20.151  1.00 10.00      A   
ATOM   3492  SG  CYS A 371     -20.066   5.709 -19.867  1.00 10.00      A   
ATOM   3493  HG  CYS A 371     -19.461   6.643 -20.594  1.00 10.00      A   
ATOM   3494  C   CYS A 371     -18.907   2.134 -21.619  1.00 10.00      A   
ATOM   3495  O   CYS A 371     -19.314   1.312 -20.796  1.00 10.00      A   
ATOM   3496  N   PRO A 372     -18.052   1.796 -22.593  1.00 10.00      A   
ATOM   3497  CA  PRO A 372     -17.541   0.440 -22.766  1.00 10.00      A   
ATOM   3498  CB  PRO A 372     -17.045   0.422 -24.223  1.00 10.00      A   
ATOM   3499  CG  PRO A 372     -17.346   1.780 -24.785  1.00 10.00      A   
ATOM   3500  CD  PRO A 372     -17.525   2.702 -23.617  1.00 10.00      A   
ATOM   3501  C   PRO A 372     -16.386   0.137 -21.819  1.00 10.00      A   
ATOM   3502  O   PRO A 372     -16.027  -1.020 -21.608  1.00 10.00      A   
ATOM   3503  N   LYS A 373     -15.815   1.178 -21.235  1.00 10.00      A   
ATOM   3504  HN  LYS A 373     -16.162   2.076 -21.413  1.00 10.00      A   
ATOM   3505  CA  LYS A 373     -14.691   1.014 -20.329  1.00 10.00      A   
ATOM   3506  CB  LYS A 373     -13.728   2.199 -20.449  1.00 10.00      A   
ATOM   3507  CG  LYS A 373     -13.111   2.366 -21.831  1.00 10.00      A   
ATOM   3508  CD  LYS A 373     -12.319   1.132 -22.234  1.00 10.00      A   
ATOM   3509  CE  LYS A 373     -11.782   1.251 -23.651  1.00 10.00      A   
ATOM   3510  NZ  LYS A 373     -11.058   0.024 -24.074  1.00 10.00      A   
ATOM   3511  HZ1 LYS A 373     -11.707  -0.788 -24.093  1.00 10.00      A   
ATOM   3512  HZ2 LYS A 373     -10.285  -0.183 -23.411  1.00 10.00      A   
ATOM   3513  HZ3 LYS A 373     -10.657   0.158 -25.024  1.00 10.00      A   
ATOM   3514  C   LYS A 373     -15.149   0.829 -18.881  1.00 10.00      A   
ATOM   3515  O   LYS A 373     -14.331   0.795 -17.962  1.00 10.00      A   
ATOM   3516  N   LEU A 374     -16.453   0.703 -18.683  1.00 10.00      A   
ATOM   3517  HN  LEU A 374     -17.060   0.732 -19.448  1.00 10.00      A   
ATOM   3518  CA  LEU A 374     -17.002   0.516 -17.347  1.00 10.00      A   
ATOM   3519  CB  LEU A 374     -18.518   0.711 -17.351  1.00 10.00      A   
ATOM   3520  CG  LEU A 374     -19.013   2.150 -17.219  1.00 10.00      A   
ATOM   3521  CD1 LEU A 374     -20.527   2.192 -17.299  1.00 10.00      A   
ATOM   3522  CD2 LEU A 374     -18.533   2.765 -15.913  1.00 10.00      A   
ATOM   3523  C   LEU A 374     -16.659  -0.862 -16.799  1.00 10.00      A   
ATOM   3524  O   LEU A 374     -16.941  -1.882 -17.432  1.00 10.00      A   
ATOM   3525  N   GLU A 375     -16.028  -0.885 -15.636  1.00 10.00      A   
ATOM   3526  HN  GLU A 375     -15.792  -0.033 -15.202  1.00 10.00      A   
ATOM   3527  CA  GLU A 375     -15.660  -2.138 -14.995  1.00 10.00      A   
ATOM   3528  CB  GLU A 375     -14.152  -2.374 -15.082  1.00 10.00      A   
ATOM   3529  CG  GLU A 375     -13.314  -1.310 -14.396  1.00 10.00      A   
ATOM   3530  CD  GLU A 375     -11.891  -1.763 -14.156  1.00 10.00      A   
ATOM   3531  OE1 GLU A 375     -11.702  -2.840 -13.549  1.00 10.00      A   
ATOM   3532  OE2 GLU A 375     -10.957  -1.046 -14.569  1.00 10.00      A   
ATOM   3533  C   GLU A 375     -16.125  -2.163 -13.544  1.00 10.00      A   
ATOM   3534  O   GLU A 375     -16.367  -3.227 -12.978  1.00 10.00      A   
ATOM   3535  N   SER A 376     -16.257  -0.987 -12.950  1.00 10.00      A   
ATOM   3536  HN  SER A 376     -16.049  -0.169 -13.451  1.00 10.00      A   
ATOM   3537  CA  SER A 376     -16.696  -0.871 -11.572  1.00 10.00      A   
ATOM   3538  CB  SER A 376     -15.551  -0.357 -10.701  1.00 10.00      A   
ATOM   3539  OG  SER A 376     -14.377  -1.144 -10.863  1.00 10.00      A   
ATOM   3540  HG  SER A 376     -13.862  -1.110 -10.043  1.00 10.00      A   
ATOM   3541  C   SER A 376     -17.890   0.076 -11.484  1.00 10.00      A   
ATOM   3542  O   SER A 376     -17.773   1.268 -11.769  1.00 10.00      A   
ATOM   3543  N   VAL A 377     -19.043  -0.451 -11.107  1.00 10.00      A   
ATOM   3544  HN  VAL A 377     -19.088  -1.406 -10.886  1.00 10.00      A   
ATOM   3545  CA  VAL A 377     -20.244   0.365 -11.006  1.00 10.00      A   
ATOM   3546  CB  VAL A 377     -21.244   0.063 -12.152  1.00 10.00      A   
ATOM   3547  CG1 VAL A 377     -22.503   0.910 -12.015  1.00 10.00      A   
ATOM   3548  CG2 VAL A 377     -20.598   0.298 -13.512  1.00 10.00      A   
ATOM   3549  C   VAL A 377     -20.936   0.181  -9.656  1.00 10.00      A   
ATOM   3550  O   VAL A 377     -21.121  -0.941  -9.190  1.00 10.00      A   
ATOM   3551  N   LEU A 378     -21.292   1.300  -9.037  1.00 10.00      A   
ATOM   3552  HN  LEU A 378     -21.086   2.166  -9.467  1.00 10.00      A   
ATOM   3553  CA  LEU A 378     -21.990   1.306  -7.759  1.00 10.00      A   
ATOM   3554  CB  LEU A 378     -21.135   2.005  -6.692  1.00 10.00      A   
ATOM   3555  CG  LEU A 378     -21.705   2.057  -5.268  1.00 10.00      A   
ATOM   3556  CD1 LEU A 378     -20.596   1.867  -4.241  1.00 10.00      A   
ATOM   3557  CD2 LEU A 378     -22.419   3.380  -5.027  1.00 10.00      A   
ATOM   3558  C   LEU A 378     -23.307   2.045  -7.958  1.00 10.00      A   
ATOM   3559  O   LEU A 378     -23.313   3.218  -8.342  1.00 10.00      A   
ATOM   3560  N   TYR A 379     -24.414   1.367  -7.708  1.00 10.00      A   
ATOM   3561  HN  TYR A 379     -24.352   0.444  -7.360  1.00 10.00      A   
ATOM   3562  CA  TYR A 379     -25.722   1.964  -7.914  1.00 10.00      A   
ATOM   3563  CB  TYR A 379     -26.347   1.336  -9.159  1.00 10.00      A   
ATOM   3564  CG  TYR A 379     -27.204   2.257  -9.992  1.00 10.00      A   
ATOM   3565  CD1 TYR A 379     -26.635   3.273 -10.749  1.00 10.00      A   
ATOM   3566  CD2 TYR A 379     -28.582   2.096 -10.041  1.00 10.00      A   
ATOM   3567  CE1 TYR A 379     -27.416   4.100 -11.534  1.00 10.00      A   
ATOM   3568  CE2 TYR A 379     -29.370   2.921 -10.821  1.00 10.00      A   
ATOM   3569  CZ  TYR A 379     -28.782   3.920 -11.566  1.00 10.00      A   
ATOM   3570  OH  TYR A 379     -29.559   4.731 -12.357  1.00 10.00      A   
ATOM   3571  HH  TYR A 379     -30.495   4.530 -12.204  1.00 10.00      A   
ATOM   3572  C   TYR A 379     -26.641   1.750  -6.717  1.00 10.00      A   
ATOM   3573  O   TYR A 379     -26.715   0.653  -6.158  1.00 10.00      A   
ATOM   3574  N   PHE A 380     -27.345   2.808  -6.339  1.00 10.00      A   
ATOM   3575  HN  PHE A 380     -27.230   3.650  -6.827  1.00 10.00      A   
ATOM   3576  CA  PHE A 380     -28.287   2.765  -5.231  1.00 10.00      A   
ATOM   3577  CB  PHE A 380     -27.779   3.611  -4.061  1.00 10.00      A   
ATOM   3578  CG  PHE A 380     -26.938   2.865  -3.064  1.00 10.00      A   
ATOM   3579  CD1 PHE A 380     -25.575   2.725  -3.254  1.00 10.00      A   
ATOM   3580  CD2 PHE A 380     -27.513   2.312  -1.933  1.00 10.00      A   
ATOM   3581  CE1 PHE A 380     -24.798   2.047  -2.334  1.00 10.00      A   
ATOM   3582  CE2 PHE A 380     -26.743   1.632  -1.008  1.00 10.00      A   
ATOM   3583  CZ  PHE A 380     -25.382   1.499  -1.209  1.00 10.00      A   
ATOM   3584  C   PHE A 380     -29.642   3.291  -5.696  1.00 10.00      A   
ATOM   3585  O   PHE A 380     -29.831   4.500  -5.848  1.00 10.00      A   
ATOM   3586  N   CYS A 381     -30.573   2.385  -5.945  1.00 10.00      A   
ATOM   3587  HN  CYS A 381     -30.367   1.431  -5.813  1.00 10.00      A   
ATOM   3588  CA  CYS A 381     -31.897   2.774  -6.409  1.00 10.00      A   
ATOM   3589  CB  CYS A 381     -32.082   2.379  -7.876  1.00 10.00      A   
ATOM   3590  SG  CYS A 381     -31.599   0.679  -8.254  1.00 10.00      A   
ATOM   3591  HG  CYS A 381     -32.659   0.061  -8.765  1.00 10.00      A   
ATOM   3592  C   CYS A 381     -33.000   2.168  -5.544  1.00 10.00      A   
ATOM   3593  O   CYS A 381     -32.727   1.534  -4.521  1.00 10.00      A   
ATOM   3594  N   ARG A 382     -34.247   2.371  -5.957  1.00 10.00      A   
ATOM   3595  HN  ARG A 382     -34.405   2.885  -6.777  1.00 10.00      A   
ATOM   3596  CA  ARG A 382     -35.389   1.851  -5.225  1.00 10.00      A   
ATOM   3597  CB  ARG A 382     -36.390   2.972  -4.941  1.00 10.00      A   
ATOM   3598  CG  ARG A 382     -35.995   3.867  -3.781  1.00 10.00      A   
ATOM   3599  CD  ARG A 382     -36.337   5.319  -4.059  1.00 10.00      A   
ATOM   3600  NE  ARG A 382     -36.062   6.159  -2.896  1.00 10.00      A   
ATOM   3601  HE  ARG A 382     -36.633   6.031  -2.108  1.00 10.00      A   
ATOM   3602  CZ  ARG A 382     -35.099   7.077  -2.847  1.00 10.00      A   
ATOM   3603  NH1 ARG A 382     -34.319   7.288  -3.898  1.00 10.00      A   
ATOM   3604 HH11 ARG A 382     -34.455   6.741  -4.775  1.00 10.00      A   
ATOM   3605 HH12 ARG A 382     -33.561   8.008  -3.854  1.00 10.00      A   
ATOM   3606  NH2 ARG A 382     -34.906   7.765  -1.732  1.00 10.00      A   
ATOM   3607 HH21 ARG A 382     -34.149   8.484  -1.687  1.00 10.00      A   
ATOM   3608 HH22 ARG A 382     -35.504   7.589  -0.890  1.00 10.00      A   
ATOM   3609  C   ARG A 382     -36.064   0.726  -5.996  1.00 10.00      A   
ATOM   3610  O   ARG A 382     -36.873  -0.021  -5.443  1.00 10.00      A   
ATOM   3611  N   GLN A 383     -35.726   0.600  -7.270  1.00 10.00      A   
ATOM   3612  HN  GLN A 383     -35.069   1.215  -7.658  1.00 10.00      A   
ATOM   3613  CA  GLN A 383     -36.309  -0.438  -8.102  1.00 10.00      A   
ATOM   3614  CB  GLN A 383     -37.472   0.118  -8.930  1.00 10.00      A   
ATOM   3615  CG  GLN A 383     -37.050   0.989 -10.103  1.00 10.00      A   
ATOM   3616  CD  GLN A 383     -38.229   1.613 -10.825  1.00 10.00      A   
ATOM   3617  OE1 GLN A 383     -39.249   1.945 -10.216  1.00 10.00      A   
ATOM   3618  NE2 GLN A 383     -38.106   1.763 -12.133  1.00 10.00      A   
ATOM   3619 HE21 GLN A 383     -37.264   1.461 -12.560  1.00 10.00      A   
ATOM   3620 HE22 GLN A 383     -38.846   2.165 -12.626  1.00 10.00      A   
ATOM   3621  C   GLN A 383     -35.262  -1.067  -9.007  1.00 10.00      A   
ATOM   3622  O   GLN A 383     -34.214  -0.471  -9.266  1.00 10.00      A   
ATOM   3623  N   MET A 384     -35.544  -2.278  -9.464  1.00 10.00      A   
ATOM   3624  HN  MET A 384     -36.388  -2.709  -9.196  1.00 10.00      A   
ATOM   3625  CA  MET A 384     -34.646  -3.002 -10.348  1.00 10.00      A   
ATOM   3626  CB  MET A 384     -33.475  -3.606  -9.560  1.00 10.00      A   
ATOM   3627  CG  MET A 384     -32.441  -4.322 -10.418  1.00 10.00      A   
ATOM   3628  SD  MET A 384     -31.892  -3.345 -11.834  1.00 10.00      A   
ATOM   3629  CE  MET A 384     -31.240  -1.890 -11.021  1.00 10.00      A   
ATOM   3630  C   MET A 384     -35.419  -4.093 -11.071  1.00 10.00      A   
ATOM   3631  O   MET A 384     -36.270  -4.760 -10.478  1.00 10.00      A   
ATOM   3632  N   THR A 385     -35.142  -4.248 -12.354  1.00 10.00      A   
ATOM   3633  HN  THR A 385     -34.481  -3.661 -12.776  1.00 10.00      A   
ATOM   3634  CA  THR A 385     -35.800  -5.252 -13.164  1.00 10.00      A   
ATOM   3635  CB  THR A 385     -36.439  -4.608 -14.405  1.00 10.00      A   
ATOM   3636  OG1 THR A 385     -35.911  -3.288 -14.581  1.00 10.00      A   
ATOM   3637  HG1 THR A 385     -36.499  -2.777 -15.149  1.00 10.00      A   
ATOM   3638  CG2 THR A 385     -37.946  -4.537 -14.247  1.00 10.00      A   
ATOM   3639  C   THR A 385     -34.812  -6.317 -13.615  1.00 10.00      A   
ATOM   3640  O   THR A 385     -33.627  -6.036 -13.809  1.00 10.00      A   
ATOM   3641  N   ASN A 386     -35.302  -7.538 -13.778  1.00 10.00      A   
ATOM   3642  HN  ASN A 386     -36.262  -7.698 -13.604  1.00 10.00      A   
ATOM   3643  CA  ASN A 386     -34.465  -8.643 -14.215  1.00 10.00      A   
ATOM   3644  CB  ASN A 386     -35.246  -9.961 -14.199  1.00 10.00      A   
ATOM   3645  CG  ASN A 386     -35.329 -10.589 -12.822  1.00 10.00      A   
ATOM   3646  OD1 ASN A 386     -34.432 -11.320 -12.403  1.00 10.00      A   
ATOM   3647  ND2 ASN A 386     -36.409 -10.313 -12.110  1.00 10.00      A   
ATOM   3648 HD21 ASN A 386     -37.087  -9.717 -12.503  1.00 10.00      A   
ATOM   3649 HD22 ASN A 386     -36.491 -10.717 -11.220  1.00 10.00      A   
ATOM   3650  C   ASN A 386     -33.944  -8.377 -15.617  1.00 10.00      A   
ATOM   3651  O   ASN A 386     -32.776  -8.625 -15.916  1.00 10.00      A   
ATOM   3652  N   ALA A 387     -34.815  -7.850 -16.468  1.00 10.00      A   
ATOM   3653  HN  ALA A 387     -35.727  -7.664 -16.160  1.00 10.00      A   
ATOM   3654  CA  ALA A 387     -34.456  -7.540 -17.843  1.00 10.00      A   
ATOM   3655  CB  ALA A 387     -35.654  -6.983 -18.592  1.00 10.00      A   
ATOM   3656  C   ALA A 387     -33.290  -6.560 -17.895  1.00 10.00      A   
ATOM   3657  O   ALA A 387     -32.366  -6.724 -18.699  1.00 10.00      A   
ATOM   3658  N   ALA A 388     -33.331  -5.551 -17.027  1.00 10.00      A   
ATOM   3659  HN  ALA A 388     -34.094  -5.478 -16.413  1.00 10.00      A   
ATOM   3660  CA  ALA A 388     -32.275  -4.548 -16.966  1.00 10.00      A   
ATOM   3661  CB  ALA A 388     -32.614  -3.484 -15.936  1.00 10.00      A   
ATOM   3662  C   ALA A 388     -30.937  -5.195 -16.633  1.00 10.00      A   
ATOM   3663  O   ALA A 388     -29.930  -4.934 -17.294  1.00 10.00      A   
ATOM   3664  N   LEU A 389     -30.945  -6.052 -15.620  1.00 10.00      A   
ATOM   3665  HN  LEU A 389     -31.789  -6.215 -15.149  1.00 10.00      A   
ATOM   3666  CA  LEU A 389     -29.744  -6.754 -15.183  1.00 10.00      A   
ATOM   3667  CB  LEU A 389     -30.061  -7.667 -13.998  1.00 10.00      A   
ATOM   3668  CG  LEU A 389     -30.514  -6.969 -12.714  1.00 10.00      A   
ATOM   3669  CD1 LEU A 389     -31.066  -7.978 -11.718  1.00 10.00      A   
ATOM   3670  CD2 LEU A 389     -29.365  -6.185 -12.102  1.00 10.00      A   
ATOM   3671  C   LEU A 389     -29.143  -7.566 -16.325  1.00 10.00      A   
ATOM   3672  O   LEU A 389     -27.941  -7.490 -16.587  1.00 10.00      A   
ATOM   3673  N   ILE A 390     -29.989  -8.333 -17.007  1.00 10.00      A   
ATOM   3674  HN  ILE A 390     -30.939  -8.352 -16.744  1.00 10.00      A   
ATOM   3675  CA  ILE A 390     -29.541  -9.151 -18.130  1.00 10.00      A   
ATOM   3676  CB  ILE A 390     -30.701  -9.993 -18.708  1.00 10.00      A   
ATOM   3677  CG1 ILE A 390     -31.297 -10.895 -17.622  1.00 10.00      A   
ATOM   3678  CG2 ILE A 390     -30.230 -10.823 -19.895  1.00 10.00      A   
ATOM   3679  CD1 ILE A 390     -32.574 -11.595 -18.036  1.00 10.00      A   
ATOM   3680  C   ILE A 390     -28.953  -8.260 -19.228  1.00 10.00      A   
ATOM   3681  O   ILE A 390     -27.934  -8.591 -19.837  1.00 10.00      A   
ATOM   3682  N   THR A 391     -29.586  -7.112 -19.448  1.00 10.00      A   
ATOM   3683  HN  THR A 391     -30.380  -6.895 -18.909  1.00 10.00      A   
ATOM   3684  CA  THR A 391     -29.137  -6.167 -20.460  1.00 10.00      A   
ATOM   3685  CB  THR A 391     -30.130  -4.995 -20.610  1.00 10.00      A   
ATOM   3686  OG1 THR A 391     -31.445  -5.510 -20.879  1.00 10.00      A   
ATOM   3687  HG1 THR A 391     -31.782  -5.962 -20.091  1.00 10.00      A   
ATOM   3688  CG2 THR A 391     -29.709  -4.071 -21.748  1.00 10.00      A   
ATOM   3689  C   THR A 391     -27.751  -5.620 -20.125  1.00 10.00      A   
ATOM   3690  O   THR A 391     -26.876  -5.557 -20.989  1.00 10.00      A   
ATOM   3691  N   ILE A 392     -27.556  -5.247 -18.865  1.00 10.00      A   
ATOM   3692  HN  ILE A 392     -28.293  -5.342 -18.220  1.00 10.00      A   
ATOM   3693  CA  ILE A 392     -26.279  -4.703 -18.410  1.00 10.00      A   
ATOM   3694  CB  ILE A 392     -26.370  -4.165 -16.964  1.00 10.00      A   
ATOM   3695  CG1 ILE A 392     -27.406  -3.042 -16.877  1.00 10.00      A   
ATOM   3696  CG2 ILE A 392     -25.013  -3.666 -16.485  1.00 10.00      A   
ATOM   3697  CD1 ILE A 392     -27.888  -2.768 -15.468  1.00 10.00      A   
ATOM   3698  C   ILE A 392     -25.179  -5.758 -18.494  1.00 10.00      A   
ATOM   3699  O   ILE A 392     -24.069  -5.476 -18.941  1.00 10.00      A   
ATOM   3700  N   ALA A 393     -25.503  -6.977 -18.085  1.00 10.00      A   
ATOM   3701  HN  ALA A 393     -26.412  -7.140 -17.748  1.00 10.00      A   
ATOM   3702  CA  ALA A 393     -24.549  -8.078 -18.108  1.00 10.00      A   
ATOM   3703  CB  ALA A 393     -25.184  -9.330 -17.534  1.00 10.00      A   
ATOM   3704  C   ALA A 393     -24.045  -8.357 -19.517  1.00 10.00      A   
ATOM   3705  O   ALA A 393     -22.846  -8.500 -19.736  1.00 10.00      A   
ATOM   3706  N   ARG A 394     -24.970  -8.431 -20.466  1.00 10.00      A   
ATOM   3707  HN  ARG A 394     -25.915  -8.300 -20.225  1.00 10.00      A   
ATOM   3708  CA  ARG A 394     -24.622  -8.706 -21.855  1.00 10.00      A   
ATOM   3709  CB  ARG A 394     -25.866  -9.115 -22.647  1.00 10.00      A   
ATOM   3710  CG  ARG A 394     -26.445 -10.449 -22.206  1.00 10.00      A   
ATOM   3711  CD  ARG A 394     -27.912 -10.581 -22.580  1.00 10.00      A   
ATOM   3712  NE  ARG A 394     -28.109 -11.346 -23.812  1.00 10.00      A   
ATOM   3713  HE  ARG A 394     -27.958 -10.871 -24.662  1.00 10.00      A   
ATOM   3714  CZ  ARG A 394     -28.478 -12.629 -23.842  1.00 10.00      A   
ATOM   3715  NH1 ARG A 394     -28.682 -13.293 -22.714  1.00 10.00      A   
ATOM   3716 HH11 ARG A 394     -28.554 -12.821 -21.792  1.00 10.00      A   
ATOM   3717 HH12 ARG A 394     -28.972 -14.297 -22.744  1.00 10.00      A   
ATOM   3718  NH2 ARG A 394     -28.647 -13.245 -25.003  1.00 10.00      A   
ATOM   3719 HH21 ARG A 394     -28.935 -14.250 -25.026  1.00 10.00      A   
ATOM   3720 HH22 ARG A 394     -28.493 -12.734 -25.897  1.00 10.00      A   
ATOM   3721  C   ARG A 394     -23.932  -7.515 -22.509  1.00 10.00      A   
ATOM   3722  O   ARG A 394     -23.201  -7.673 -23.486  1.00 10.00      A   
ATOM   3723  N   ASN A 395     -24.168  -6.323 -21.971  1.00 10.00      A   
ATOM   3724  HN  ASN A 395     -24.764  -6.257 -21.194  1.00 10.00      A   
ATOM   3725  CA  ASN A 395     -23.557  -5.112 -22.509  1.00 10.00      A   
ATOM   3726  CB  ASN A 395     -24.410  -3.880 -22.209  1.00 10.00      A   
ATOM   3727  CG  ASN A 395     -25.197  -3.429 -23.420  1.00 10.00      A   
ATOM   3728  OD1 ASN A 395     -24.727  -2.620 -24.217  1.00 10.00      A   
ATOM   3729  ND2 ASN A 395     -26.402  -3.956 -23.566  1.00 10.00      A   
ATOM   3730 HD21 ASN A 395     -26.710  -4.599 -22.888  1.00 10.00      A   
ATOM   3731 HD22 ASN A 395     -26.933  -3.690 -24.345  1.00 10.00      A   
ATOM   3732  C   ASN A 395     -22.155  -4.927 -21.956  1.00 10.00      A   
ATOM   3733  O   ASN A 395     -21.211  -4.678 -22.701  1.00 10.00      A   
ATOM   3734  N   ARG A 396     -22.021  -5.077 -20.647  1.00 10.00      A   
ATOM   3735  HN  ARG A 396     -22.813  -5.299 -20.105  1.00 10.00      A   
ATOM   3736  CA  ARG A 396     -20.732  -4.931 -19.986  1.00 10.00      A   
ATOM   3737  CB  ARG A 396     -20.792  -3.829 -18.920  1.00 10.00      A   
ATOM   3738  CG  ARG A 396     -21.031  -2.432 -19.465  1.00 10.00      A   
ATOM   3739  CD  ARG A 396     -19.727  -1.714 -19.779  1.00 10.00      A   
ATOM   3740  NE  ARG A 396     -18.899  -2.452 -20.731  1.00 10.00      A   
ATOM   3741  HE  ARG A 396     -18.127  -2.950 -20.368  1.00 10.00      A   
ATOM   3742  CZ  ARG A 396     -19.122  -2.494 -22.044  1.00 10.00      A   
ATOM   3743  NH1 ARG A 396     -20.153  -1.836 -22.575  1.00 10.00      A   
ATOM   3744 HH11 ARG A 396     -20.797  -1.282 -21.968  1.00 10.00      A   
ATOM   3745 HH12 ARG A 396     -20.328  -1.879 -23.606  1.00 10.00      A   
ATOM   3746  NH2 ARG A 396     -18.312  -3.198 -22.824  1.00 10.00      A   
ATOM   3747 HH21 ARG A 396     -17.502  -3.716 -22.413  1.00 10.00      A   
ATOM   3748 HH22 ARG A 396     -18.482  -3.243 -23.855  1.00 10.00      A   
ATOM   3749  C   ARG A 396     -20.301  -6.241 -19.332  1.00 10.00      A   
ATOM   3750  O   ARG A 396     -20.441  -6.410 -18.122  1.00 10.00      A   
ATOM   3751  N   PRO A 397     -19.776  -7.193 -20.121  1.00 10.00      A   
ATOM   3752  CA  PRO A 397     -19.314  -8.479 -19.598  1.00 10.00      A   
ATOM   3753  CB  PRO A 397     -19.356  -9.377 -20.832  1.00 10.00      A   
ATOM   3754  CG  PRO A 397     -19.086  -8.458 -21.976  1.00 10.00      A   
ATOM   3755  CD  PRO A 397     -19.600  -7.097 -21.582  1.00 10.00      A   
ATOM   3756  C   PRO A 397     -17.886  -8.368 -19.072  1.00 10.00      A   
ATOM   3757  O   PRO A 397     -17.324  -9.328 -18.543  1.00 10.00      A   
ATOM   3758  N   ASN A 398     -17.311  -7.182 -19.229  1.00 10.00      A   
ATOM   3759  HN  ASN A 398     -17.820  -6.466 -19.667  1.00 10.00      A   
ATOM   3760  CA  ASN A 398     -15.950  -6.905 -18.779  1.00 10.00      A   
ATOM   3761  CB  ASN A 398     -15.241  -5.961 -19.761  1.00 10.00      A   
ATOM   3762  CG  ASN A 398     -15.835  -4.561 -19.773  1.00 10.00      A   
ATOM   3763  OD1 ASN A 398     -16.879  -4.323 -20.383  1.00 10.00      A   
ATOM   3764  ND2 ASN A 398     -15.172  -3.623 -19.109  1.00 10.00      A   
ATOM   3765 HD21 ASN A 398     -14.336  -3.874 -18.654  1.00 10.00      A   
ATOM   3766 HD22 ASN A 398     -15.547  -2.719 -19.087  1.00 10.00      A   
ATOM   3767  C   ASN A 398     -15.972  -6.289 -17.385  1.00 10.00      A   
ATOM   3768  O   ASN A 398     -14.955  -5.807 -16.888  1.00 10.00      A   
ATOM   3769  N   MET A 399     -17.149  -6.297 -16.774  1.00 10.00      A   
ATOM   3770  HN  MET A 399     -17.919  -6.686 -17.236  1.00 10.00      A   
ATOM   3771  CA  MET A 399     -17.331  -5.747 -15.436  1.00 10.00      A   
ATOM   3772  CB  MET A 399     -18.814  -5.756 -15.055  1.00 10.00      A   
ATOM   3773  CG  MET A 399     -19.162  -4.863 -13.873  1.00 10.00      A   
ATOM   3774  SD  MET A 399     -19.488  -3.156 -14.359  1.00 10.00      A   
ATOM   3775  CE  MET A 399     -21.024  -3.345 -15.263  1.00 10.00      A   
ATOM   3776  C   MET A 399     -16.525  -6.544 -14.416  1.00 10.00      A   
ATOM   3777  O   MET A 399     -16.629  -7.771 -14.346  1.00 10.00      A   
ATOM   3778  N   THR A 400     -15.726  -5.845 -13.627  1.00 10.00      A   
ATOM   3779  HN  THR A 400     -15.698  -4.868 -13.710  1.00 10.00      A   
ATOM   3780  CA  THR A 400     -14.899  -6.490 -12.627  1.00 10.00      A   
ATOM   3781  CB  THR A 400     -13.468  -5.915 -12.635  1.00 10.00      A   
ATOM   3782  OG1 THR A 400     -13.522  -4.483 -12.533  1.00 10.00      A   
ATOM   3783  HG1 THR A 400     -12.796  -4.090 -13.052  1.00 10.00      A   
ATOM   3784  CG2 THR A 400     -12.742  -6.303 -13.916  1.00 10.00      A   
ATOM   3785  C   THR A 400     -15.497  -6.321 -11.234  1.00 10.00      A   
ATOM   3786  O   THR A 400     -15.276  -7.151 -10.352  1.00 10.00      A   
ATOM   3787  N   ARG A 401     -16.250  -5.243 -11.035  1.00 10.00      A   
ATOM   3788  HN  ARG A 401     -16.390  -4.614 -11.780  1.00 10.00      A   
ATOM   3789  CA  ARG A 401     -16.866  -4.967  -9.744  1.00 10.00      A   
ATOM   3790  CB  ARG A 401     -15.984  -4.013  -8.930  1.00 10.00      A   
ATOM   3791  CG  ARG A 401     -14.711  -4.663  -8.398  1.00 10.00      A   
ATOM   3792  CD  ARG A 401     -13.569  -3.668  -8.260  1.00 10.00      A   
ATOM   3793  NE  ARG A 401     -12.924  -3.379  -9.544  1.00 10.00      A   
ATOM   3794  HE  ARG A 401     -13.467  -3.491 -10.358  1.00 10.00      A   
ATOM   3795  CZ  ARG A 401     -11.656  -2.971  -9.664  1.00 10.00      A   
ATOM   3796  NH1 ARG A 401     -10.901  -2.809  -8.584  1.00 10.00      A   
ATOM   3797 HH11 ARG A 401      -9.913  -2.486  -8.670  1.00 10.00      A   
ATOM   3798 HH12 ARG A 401     -11.284  -3.012  -7.631  1.00 10.00      A   
ATOM   3799  NH2 ARG A 401     -11.142  -2.734 -10.862  1.00 10.00      A   
ATOM   3800 HH21 ARG A 401     -10.154  -2.409 -10.953  1.00 10.00      A   
ATOM   3801 HH22 ARG A 401     -11.717  -2.873 -11.723  1.00 10.00      A   
ATOM   3802  C   ARG A 401     -18.281  -4.409  -9.898  1.00 10.00      A   
ATOM   3803  O   ARG A 401     -18.472  -3.236 -10.224  1.00 10.00      A   
ATOM   3804  N   PHE A 402     -19.271  -5.256  -9.655  1.00 10.00      A   
ATOM   3805  HN  PHE A 402     -19.060  -6.172  -9.369  1.00 10.00      A   
ATOM   3806  CA  PHE A 402     -20.662  -4.856  -9.771  1.00 10.00      A   
ATOM   3807  CB  PHE A 402     -21.453  -5.882 -10.591  1.00 10.00      A   
ATOM   3808  CG  PHE A 402     -22.787  -5.382 -11.078  1.00 10.00      A   
ATOM   3809  CD1 PHE A 402     -22.863  -4.317 -11.963  1.00 10.00      A   
ATOM   3810  CD2 PHE A 402     -23.963  -5.981 -10.655  1.00 10.00      A   
ATOM   3811  CE1 PHE A 402     -24.085  -3.856 -12.416  1.00 10.00      A   
ATOM   3812  CE2 PHE A 402     -25.188  -5.524 -11.103  1.00 10.00      A   
ATOM   3813  CZ  PHE A 402     -25.249  -4.461 -11.984  1.00 10.00      A   
ATOM   3814  C   PHE A 402     -21.272  -4.674  -8.387  1.00 10.00      A   
ATOM   3815  O   PHE A 402     -21.501  -5.640  -7.660  1.00 10.00      A   
ATOM   3816  N   ARG A 403     -21.516  -3.428  -8.022  1.00 10.00      A   
ATOM   3817  HN  ARG A 403     -21.314  -2.695  -8.650  1.00 10.00      A   
ATOM   3818  CA  ARG A 403     -22.081  -3.108  -6.723  1.00 10.00      A   
ATOM   3819  CB  ARG A 403     -21.133  -2.182  -5.955  1.00 10.00      A   
ATOM   3820  CG  ARG A 403     -19.669  -2.592  -6.030  1.00 10.00      A   
ATOM   3821  CD  ARG A 403     -18.751  -1.470  -5.574  1.00 10.00      A   
ATOM   3822  NE  ARG A 403     -18.821  -1.256  -4.132  1.00 10.00      A   
ATOM   3823  HE  ARG A 403     -19.700  -1.369  -3.697  1.00 10.00      A   
ATOM   3824  CZ  ARG A 403     -17.776  -0.948  -3.373  1.00 10.00      A   
ATOM   3825  NH1 ARG A 403     -16.565  -0.821  -3.906  1.00 10.00      A   
ATOM   3826 HH11 ARG A 403     -16.423  -0.957  -4.932  1.00 10.00      A   
ATOM   3827 HH12 ARG A 403     -15.744  -0.591  -3.303  1.00 10.00      A   
ATOM   3828  NH2 ARG A 403     -17.954  -0.756  -2.074  1.00 10.00      A   
ATOM   3829 HH21 ARG A 403     -17.145  -0.521  -1.462  1.00 10.00      A   
ATOM   3830 HH22 ARG A 403     -18.912  -0.848  -1.660  1.00 10.00      A   
ATOM   3831  C   ARG A 403     -23.445  -2.444  -6.882  1.00 10.00      A   
ATOM   3832  O   ARG A 403     -23.540  -1.263  -7.202  1.00 10.00      A   
ATOM   3833  N   LEU A 404     -24.501  -3.208  -6.668  1.00 10.00      A   
ATOM   3834  HN  LEU A 404     -24.374  -4.150  -6.405  1.00 10.00      A   
ATOM   3835  CA  LEU A 404     -25.852  -2.685  -6.795  1.00 10.00      A   
ATOM   3836  CB  LEU A 404     -26.561  -3.353  -7.978  1.00 10.00      A   
ATOM   3837  CG  LEU A 404     -28.052  -3.044  -8.158  1.00 10.00      A   
ATOM   3838  CD1 LEU A 404     -28.264  -1.592  -8.554  1.00 10.00      A   
ATOM   3839  CD2 LEU A 404     -28.665  -3.977  -9.190  1.00 10.00      A   
ATOM   3840  C   LEU A 404     -26.635  -2.919  -5.510  1.00 10.00      A   
ATOM   3841  O   LEU A 404     -26.632  -4.024  -4.968  1.00 10.00      A   
ATOM   3842  N   CYS A 405     -27.303  -1.888  -5.018  1.00 10.00      A   
ATOM   3843  HN  CYS A 405     -27.266  -1.016  -5.478  1.00 10.00      A   
ATOM   3844  CA  CYS A 405     -28.084  -2.015  -3.802  1.00 10.00      A   
ATOM   3845  CB  CYS A 405     -27.303  -1.506  -2.594  1.00 10.00      A   
ATOM   3846  SG  CYS A 405     -27.454  -2.558  -1.137  1.00 10.00      A   
ATOM   3847  HG  CYS A 405     -28.140  -3.640  -1.496  1.00 10.00      A   
ATOM   3848  C   CYS A 405     -29.424  -1.305  -3.920  1.00 10.00      A   
ATOM   3849  O   CYS A 405     -29.542  -0.282  -4.600  1.00 10.00      A   
ATOM   3850  N   ILE A 406     -30.432  -1.871  -3.266  1.00 10.00      A   
ATOM   3851  HN  ILE A 406     -30.264  -2.691  -2.753  1.00 10.00      A   
ATOM   3852  CA  ILE A 406     -31.775  -1.314  -3.274  1.00 10.00      A   
ATOM   3853  CB  ILE A 406     -32.817  -2.351  -3.765  1.00 10.00      A   
ATOM   3854  CG1 ILE A 406     -32.360  -2.975  -5.091  1.00 10.00      A   
ATOM   3855  CG2 ILE A 406     -34.186  -1.703  -3.927  1.00 10.00      A   
ATOM   3856  CD1 ILE A 406     -33.174  -4.180  -5.517  1.00 10.00      A   
ATOM   3857  C   ILE A 406     -32.144  -0.833  -1.871  1.00 10.00      A   
ATOM   3858  O   ILE A 406     -31.815  -1.487  -0.877  1.00 10.00      A   
ATOM   3859  N   ILE A 407     -32.813   0.314  -1.803  1.00 10.00      A   
ATOM   3860  HN  ILE A 407     -33.025   0.786  -2.637  1.00 10.00      A   
ATOM   3861  CA  ILE A 407     -33.227   0.908  -0.532  1.00 10.00      A   
ATOM   3862  CB  ILE A 407     -34.014   2.219  -0.746  1.00 10.00      A   
ATOM   3863  CG1 ILE A 407     -33.155   3.251  -1.487  1.00 10.00      A   
ATOM   3864  CG2 ILE A 407     -34.500   2.785   0.585  1.00 10.00      A   
ATOM   3865  CD1 ILE A 407     -31.847   3.577  -0.794  1.00 10.00      A   
ATOM   3866  C   ILE A 407     -34.060  -0.052   0.320  1.00 10.00      A   
ATOM   3867  O   ILE A 407     -33.731  -0.304   1.480  1.00 10.00      A   
ATOM   3868  N   GLU A 408     -35.143  -0.570  -0.247  1.00 10.00      A   
ATOM   3869  HN  GLU A 408     -35.367  -0.325  -1.171  1.00 10.00      A   
ATOM   3870  CA  GLU A 408     -36.003  -1.503   0.474  1.00 10.00      A   
ATOM   3871  CB  GLU A 408     -37.464  -1.356   0.029  1.00 10.00      A   
ATOM   3872  CG  GLU A 408     -38.457  -2.204   0.814  1.00 10.00      A   
ATOM   3873  CD  GLU A 408     -38.604  -1.755   2.255  1.00 10.00      A   
ATOM   3874  OE1 GLU A 408     -38.496  -2.605   3.165  1.00 10.00      A   
ATOM   3875  OE2 GLU A 408     -38.835  -0.553   2.485  1.00 10.00      A   
ATOM   3876  C   GLU A 408     -35.518  -2.937   0.256  1.00 10.00      A   
ATOM   3877  O   GLU A 408     -35.410  -3.399  -0.883  1.00 10.00      A   
ATOM   3878  N   PRO A 409     -35.185  -3.655   1.337  1.00 10.00      A   
ATOM   3879  CA  PRO A 409     -34.715  -5.039   1.243  1.00 10.00      A   
ATOM   3880  CB  PRO A 409     -34.277  -5.373   2.671  1.00 10.00      A   
ATOM   3881  CG  PRO A 409     -35.038  -4.427   3.536  1.00 10.00      A   
ATOM   3882  CD  PRO A 409     -35.231  -3.174   2.729  1.00 10.00      A   
ATOM   3883  C   PRO A 409     -35.821  -5.989   0.786  1.00 10.00      A   
ATOM   3884  O   PRO A 409     -37.005  -5.734   1.018  1.00 10.00      A   
ATOM   3885  N   LYS A 410     -35.424  -7.077   0.129  1.00 10.00      A   
ATOM   3886  HN  LYS A 410     -34.461  -7.209  -0.026  1.00 10.00      A   
ATOM   3887  CA  LYS A 410     -36.362  -8.086  -0.378  1.00 10.00      A   
ATOM   3888  CB  LYS A 410     -37.246  -8.672   0.733  1.00 10.00      A   
ATOM   3889  CG  LYS A 410     -36.488  -9.371   1.850  1.00 10.00      A   
ATOM   3890  CD  LYS A 410     -37.238 -10.604   2.335  1.00 10.00      A   
ATOM   3891  CE  LYS A 410     -37.103 -10.791   3.839  1.00 10.00      A   
ATOM   3892  NZ  LYS A 410     -38.053  -9.940   4.607  1.00 10.00      A   
ATOM   3893  HZ1 LYS A 410     -39.031 -10.144   4.320  1.00 10.00      A   
ATOM   3894  HZ2 LYS A 410     -37.856  -8.934   4.433  1.00 10.00      A   
ATOM   3895  HZ3 LYS A 410     -37.956 -10.130   5.627  1.00 10.00      A   
ATOM   3896  C   LYS A 410     -37.221  -7.554  -1.523  1.00 10.00      A   
ATOM   3897  O   LYS A 410     -38.268  -8.121  -1.843  1.00 10.00      A   
ATOM   3898  N   ALA A 411     -36.770  -6.468  -2.142  1.00 10.00      A   
ATOM   3899  HN  ALA A 411     -35.930  -6.060  -1.843  1.00 10.00      A   
ATOM   3900  CA  ALA A 411     -37.496  -5.871  -3.257  1.00 10.00      A   
ATOM   3901  CB  ALA A 411     -37.008  -4.456  -3.525  1.00 10.00      A   
ATOM   3902  C   ALA A 411     -37.356  -6.739  -4.505  1.00 10.00      A   
ATOM   3903  O   ALA A 411     -36.243  -7.039  -4.941  1.00 10.00      A   
ATOM   3904  N   PRO A 412     -38.482  -7.182  -5.074  1.00 10.00      A   
ATOM   3905  CA  PRO A 412     -38.488  -8.019  -6.267  1.00 10.00      A   
ATOM   3906  CB  PRO A 412     -39.784  -8.803  -6.081  1.00 10.00      A   
ATOM   3907  CG  PRO A 412     -40.708  -7.832  -5.422  1.00 10.00      A   
ATOM   3908  CD  PRO A 412     -39.850  -6.905  -4.596  1.00 10.00      A   
ATOM   3909  C   PRO A 412     -38.581  -7.186  -7.539  1.00 10.00      A   
ATOM   3910  O   PRO A 412     -38.502  -5.956  -7.494  1.00 10.00      A   
ATOM   3911  N   ASP A 413     -38.738  -7.866  -8.669  1.00 10.00      A   
ATOM   3912  HN  ASP A 413     -38.759  -8.848  -8.632  1.00 10.00      A   
ATOM   3913  CA  ASP A 413     -38.875  -7.202  -9.963  1.00 10.00      A   
ATOM   3914  CB  ASP A 413     -39.004  -8.250 -11.079  1.00 10.00      A   
ATOM   3915  CG  ASP A 413     -38.973  -7.658 -12.473  1.00 10.00      A   
ATOM   3916  OD1 ASP A 413     -39.984  -7.060 -12.891  1.00 10.00      A   
ATOM   3917  OD2 ASP A 413     -37.940  -7.809 -13.163  1.00 10.00      A   
ATOM   3918  C   ASP A 413     -40.120  -6.327  -9.927  1.00 10.00      A   
ATOM   3919  O   ASP A 413     -41.227  -6.826  -9.733  1.00 10.00      A   
ATOM   3920  N   TYR A 414     -39.943  -5.027 -10.109  1.00 10.00      A   
ATOM   3921  HN  TYR A 414     -39.037  -4.683 -10.278  1.00 10.00      A   
ATOM   3922  CA  TYR A 414     -41.064  -4.095 -10.047  1.00 10.00      A   
ATOM   3923  CB  TYR A 414     -40.588  -2.650  -9.877  1.00 10.00      A   
ATOM   3924  CG  TYR A 414     -40.241  -1.939 -11.164  1.00 10.00      A   
ATOM   3925  CD1 TYR A 414     -41.145  -1.071 -11.760  1.00 10.00      A   
ATOM   3926  CD2 TYR A 414     -39.009  -2.128 -11.781  1.00 10.00      A   
ATOM   3927  CE1 TYR A 414     -40.835  -0.412 -12.932  1.00 10.00      A   
ATOM   3928  CE2 TYR A 414     -38.691  -1.471 -12.957  1.00 10.00      A   
ATOM   3929  CZ  TYR A 414     -39.609  -0.614 -13.528  1.00 10.00      A   
ATOM   3930  OH  TYR A 414     -39.297   0.051 -14.693  1.00 10.00      A   
ATOM   3931  HH  TYR A 414     -38.340  -0.035 -14.866  1.00 10.00      A   
ATOM   3932  C   TYR A 414     -42.052  -4.234 -11.207  1.00 10.00      A   
ATOM   3933  O   TYR A 414     -43.119  -3.616 -11.191  1.00 10.00      A   
ATOM   3934  N   LEU A 415     -41.717  -5.044 -12.202  1.00 10.00      A   
ATOM   3935  HN  LEU A 415     -40.863  -5.537 -12.168  1.00 10.00      A   
ATOM   3936  CA  LEU A 415     -42.602  -5.226 -13.342  1.00 10.00      A   
ATOM   3937  CB  LEU A 415     -41.850  -5.103 -14.670  1.00 10.00      A   
ATOM   3938  CG  LEU A 415     -41.451  -3.683 -15.087  1.00 10.00      A   
ATOM   3939  CD1 LEU A 415     -40.775  -3.688 -16.448  1.00 10.00      A   
ATOM   3940  CD2 LEU A 415     -42.665  -2.764 -15.095  1.00 10.00      A   
ATOM   3941  C   LEU A 415     -43.392  -6.531 -13.266  1.00 10.00      A   
ATOM   3942  O   LEU A 415     -44.623  -6.513 -13.256  1.00 10.00      A   
ATOM   3943  N   THR A 416     -42.697  -7.659 -13.187  1.00 10.00      A   
ATOM   3944  HN  THR A 416     -41.708  -7.623 -13.169  1.00 10.00      A   
ATOM   3945  CA  THR A 416     -43.371  -8.955 -13.138  1.00 10.00      A   
ATOM   3946  CB  THR A 416     -42.696  -9.993 -14.052  1.00 10.00      A   
ATOM   3947  OG1 THR A 416     -41.285 -10.040 -13.790  1.00 10.00      A   
ATOM   3948  HG1 THR A 416     -40.989 -10.968 -13.823  1.00 10.00      A   
ATOM   3949  CG2 THR A 416     -42.935  -9.646 -15.513  1.00 10.00      A   
ATOM   3950  C   THR A 416     -43.500  -9.515 -11.721  1.00 10.00      A   
ATOM   3951  O   THR A 416     -44.155 -10.538 -11.512  1.00 10.00      A   
ATOM   3952  N   LEU A 417     -42.886  -8.838 -10.752  1.00 10.00      A   
ATOM   3953  HN  LEU A 417     -42.389  -8.022 -10.982  1.00 10.00      A   
ATOM   3954  CA  LEU A 417     -42.924  -9.268  -9.354  1.00 10.00      A   
ATOM   3955  CB  LEU A 417     -44.350  -9.267  -8.791  1.00 10.00      A   
ATOM   3956  CG  LEU A 417     -44.992  -7.894  -8.568  1.00 10.00      A   
ATOM   3957  CD1 LEU A 417     -46.373  -8.048  -7.952  1.00 10.00      A   
ATOM   3958  CD2 LEU A 417     -44.109  -7.017  -7.692  1.00 10.00      A   
ATOM   3959  C   LEU A 417     -42.256 -10.627  -9.169  1.00 10.00      A   
ATOM   3960  O   LEU A 417     -42.783 -11.509  -8.494  1.00 10.00      A   
ATOM   3961  N   GLU A 418     -41.091 -10.788  -9.781  1.00 10.00      A   
ATOM   3962  HN  GLU A 418     -40.722 -10.049 -10.310  1.00 10.00      A   
ATOM   3963  CA  GLU A 418     -40.341 -12.030  -9.691  1.00 10.00      A   
ATOM   3964  CB  GLU A 418     -40.124 -12.609 -11.091  1.00 10.00      A   
ATOM   3965  CG  GLU A 418     -41.393 -13.086 -11.775  1.00 10.00      A   
ATOM   3966  CD  GLU A 418     -41.135 -13.555 -13.190  1.00 10.00      A   
ATOM   3967  OE1 GLU A 418     -41.024 -14.779 -13.408  1.00 10.00      A   
ATOM   3968  OE2 GLU A 418     -41.036 -12.703 -14.093  1.00 10.00      A   
ATOM   3969  C   GLU A 418     -38.993 -11.781  -9.031  1.00 10.00      A   
ATOM   3970  O   GLU A 418     -38.528 -10.642  -8.983  1.00 10.00      A   
ATOM   3971  N   PRO A 419     -38.360 -12.829  -8.485  1.00 10.00      A   
ATOM   3972  CA  PRO A 419     -37.044 -12.706  -7.850  1.00 10.00      A   
ATOM   3973  CB  PRO A 419     -36.737 -14.131  -7.379  1.00 10.00      A   
ATOM   3974  CG  PRO A 419     -38.060 -14.813  -7.327  1.00 10.00      A   
ATOM   3975  CD  PRO A 419     -38.876 -14.207  -8.426  1.00 10.00      A   
ATOM   3976  C   PRO A 419     -35.998 -12.251  -8.867  1.00 10.00      A   
ATOM   3977  O   PRO A 419     -36.153 -12.476 -10.073  1.00 10.00      A   
ATOM   3978  N   LEU A 420     -34.933 -11.628  -8.386  1.00 10.00      A   
ATOM   3979  HN  LEU A 420     -34.844 -11.507  -7.412  1.00 10.00      A   
ATOM   3980  CA  LEU A 420     -33.877 -11.134  -9.261  1.00 10.00      A   
ATOM   3981  CB  LEU A 420     -33.273  -9.847  -8.695  1.00 10.00      A   
ATOM   3982  CG  LEU A 420     -34.236  -8.673  -8.522  1.00 10.00      A   
ATOM   3983  CD1 LEU A 420     -33.572  -7.550  -7.742  1.00 10.00      A   
ATOM   3984  CD2 LEU A 420     -34.714  -8.178  -9.877  1.00 10.00      A   
ATOM   3985  C   LEU A 420     -32.791 -12.187  -9.463  1.00 10.00      A   
ATOM   3986  O   LEU A 420     -31.700 -11.888  -9.956  1.00 10.00      A   
ATOM   3987  N   ASP A 421     -33.112 -13.420  -9.083  1.00 10.00      A   
ATOM   3988  HN  ASP A 421     -33.999 -13.576  -8.697  1.00 10.00      A   
ATOM   3989  CA  ASP A 421     -32.194 -14.551  -9.198  1.00 10.00      A   
ATOM   3990  CB  ASP A 421     -32.885 -15.845  -8.755  1.00 10.00      A   
ATOM   3991  CG  ASP A 421     -33.104 -15.931  -7.255  1.00 10.00      A   
ATOM   3992  OD1 ASP A 421     -32.583 -16.875  -6.621  1.00 10.00      A   
ATOM   3993  OD2 ASP A 421     -33.809 -15.070  -6.700  1.00 10.00      A   
ATOM   3994  C   ASP A 421     -31.668 -14.718 -10.619  1.00 10.00      A   
ATOM   3995  O   ASP A 421     -30.460 -14.797 -10.839  1.00 10.00      A   
ATOM   3996  N   ILE A 422     -32.578 -14.769 -11.583  1.00 10.00      A   
ATOM   3997  HN  ILE A 422     -33.530 -14.706 -11.348  1.00 10.00      A   
ATOM   3998  CA  ILE A 422     -32.197 -14.934 -12.984  1.00 10.00      A   
ATOM   3999  CB  ILE A 422     -33.405 -15.267 -13.883  1.00 10.00      A   
ATOM   4000  CG1 ILE A 422     -34.544 -14.261 -13.673  1.00 10.00      A   
ATOM   4001  CG2 ILE A 422     -33.876 -16.690 -13.624  1.00 10.00      A   
ATOM   4002  CD1 ILE A 422     -35.706 -14.435 -14.625  1.00 10.00      A   
ATOM   4003  C   ILE A 422     -31.457 -13.711 -13.528  1.00 10.00      A   
ATOM   4004  O   ILE A 422     -30.583 -13.835 -14.389  1.00 10.00      A   
ATOM   4005  N   GLY A 423     -31.802 -12.537 -13.016  1.00 10.00      A   
ATOM   4006  HN  GLY A 423     -32.501 -12.499 -12.330  1.00 10.00      A   
ATOM   4007  CA  GLY A 423     -31.159 -11.317 -13.460  1.00 10.00      A   
ATOM   4008  C   GLY A 423     -29.699 -11.275 -13.061  1.00 10.00      A   
ATOM   4009  O   GLY A 423     -28.825 -11.045 -13.901  1.00 10.00      A   
ATOM   4010  N   PHE A 424     -29.429 -11.522 -11.779  1.00 10.00      A   
ATOM   4011  HN  PHE A 424     -30.172 -11.714 -11.159  1.00 10.00      A   
ATOM   4012  CA  PHE A 424     -28.059 -11.518 -11.274  1.00 10.00      A   
ATOM   4013  CB  PHE A 424     -28.028 -11.483  -9.744  1.00 10.00      A   
ATOM   4014  CG  PHE A 424     -28.388 -10.144  -9.169  1.00 10.00      A   
ATOM   4015  CD1 PHE A 424     -29.492 -10.005  -8.347  1.00 10.00      A   
ATOM   4016  CD2 PHE A 424     -27.626  -9.026  -9.456  1.00 10.00      A   
ATOM   4017  CE1 PHE A 424     -29.831  -8.775  -7.819  1.00 10.00      A   
ATOM   4018  CE2 PHE A 424     -27.957  -7.791  -8.933  1.00 10.00      A   
ATOM   4019  CZ  PHE A 424     -29.064  -7.665  -8.114  1.00 10.00      A   
ATOM   4020  C   PHE A 424     -27.286 -12.717 -11.810  1.00 10.00      A   
ATOM   4021  O   PHE A 424     -26.053 -12.702 -11.878  1.00 10.00      A   
ATOM   4022  N   GLY A 425     -28.022 -13.751 -12.198  1.00 10.00      A   
ATOM   4023  HN  GLY A 425     -28.999 -13.708 -12.096  1.00 10.00      A   
ATOM   4024  CA  GLY A 425     -27.405 -14.941 -12.756  1.00 10.00      A   
ATOM   4025  C   GLY A 425     -26.716 -14.633 -14.072  1.00 10.00      A   
ATOM   4026  O   GLY A 425     -25.647 -15.169 -14.367  1.00 10.00      A   
ATOM   4027  N   ALA A 426     -27.331 -13.748 -14.856  1.00 10.00      A   
ATOM   4028  HN  ALA A 426     -28.186 -13.362 -14.561  1.00 10.00      A   
ATOM   4029  CA  ALA A 426     -26.777 -13.338 -16.140  1.00 10.00      A   
ATOM   4030  CB  ALA A 426     -27.806 -12.541 -16.925  1.00 10.00      A   
ATOM   4031  C   ALA A 426     -25.516 -12.506 -15.925  1.00 10.00      A   
ATOM   4032  O   ALA A 426     -24.577 -12.557 -16.726  1.00 10.00      A   
ATOM   4033  N   ILE A 427     -25.509 -11.742 -14.830  1.00 10.00      A   
ATOM   4034  HN  ILE A 427     -26.298 -11.741 -14.248  1.00 10.00      A   
ATOM   4035  CA  ILE A 427     -24.374 -10.896 -14.480  1.00 10.00      A   
ATOM   4036  CB  ILE A 427     -24.636 -10.101 -13.181  1.00 10.00      A   
ATOM   4037  CG1 ILE A 427     -25.872  -9.205 -13.333  1.00 10.00      A   
ATOM   4038  CG2 ILE A 427     -23.415  -9.276 -12.796  1.00 10.00      A   
ATOM   4039  CD1 ILE A 427     -25.662  -8.000 -14.225  1.00 10.00      A   
ATOM   4040  C   ILE A 427     -23.113 -11.734 -14.316  1.00 10.00      A   
ATOM   4041  O   ILE A 427     -22.109 -11.499 -14.989  1.00 10.00      A   
ATOM   4042  N   VAL A 428     -23.180 -12.732 -13.442  1.00 10.00      A   
ATOM   4043  HN  VAL A 428     -24.018 -12.880 -12.948  1.00 10.00      A   
ATOM   4044  CA  VAL A 428     -22.039 -13.606 -13.192  1.00 10.00      A   
ATOM   4045  CB  VAL A 428     -22.223 -14.458 -11.917  1.00 10.00      A   
ATOM   4046  CG1 VAL A 428     -22.154 -13.583 -10.677  1.00 10.00      A   
ATOM   4047  CG2 VAL A 428     -23.532 -15.232 -11.951  1.00 10.00      A   
ATOM   4048  C   VAL A 428     -21.747 -14.511 -14.384  1.00 10.00      A   
ATOM   4049  O   VAL A 428     -20.644 -15.041 -14.515  1.00 10.00      A   
ATOM   4050  N   GLU A 429     -22.737 -14.679 -15.249  1.00 10.00      A   
ATOM   4051  HN  GLU A 429     -23.595 -14.237 -15.082  1.00 10.00      A   
ATOM   4052  CA  GLU A 429     -22.593 -15.514 -16.431  1.00 10.00      A   
ATOM   4053  CB  GLU A 429     -23.966 -15.816 -17.036  1.00 10.00      A   
ATOM   4054  CG  GLU A 429     -23.942 -16.879 -18.120  1.00 10.00      A   
ATOM   4055  CD  GLU A 429     -25.244 -16.959 -18.887  1.00 10.00      A   
ATOM   4056  OE1 GLU A 429     -25.942 -17.989 -18.784  1.00 10.00      A   
ATOM   4057  OE2 GLU A 429     -25.571 -15.995 -19.609  1.00 10.00      A   
ATOM   4058  C   GLU A 429     -21.700 -14.839 -17.474  1.00 10.00      A   
ATOM   4059  O   GLU A 429     -20.813 -15.476 -18.051  1.00 10.00      A   
ATOM   4060  N   HIS A 430     -21.930 -13.552 -17.708  1.00 10.00      A   
ATOM   4061  HN  HIS A 430     -22.647 -13.095 -17.214  1.00 10.00      A   
ATOM   4062  CA  HIS A 430     -21.152 -12.809 -18.695  1.00 10.00      A   
ATOM   4063  CB  HIS A 430     -21.999 -11.746 -19.394  1.00 10.00      A   
ATOM   4064  CG  HIS A 430     -22.846 -12.298 -20.499  1.00 10.00      A   
ATOM   4065  ND1 HIS A 430     -22.432 -12.246 -21.809  1.00 10.00      A   
ATOM   4066  CD2 HIS A 430     -24.053 -12.915 -20.435  1.00 10.00      A   
ATOM   4067  CE1 HIS A 430     -23.386 -12.833 -22.513  1.00 10.00      A   
ATOM   4068  NE2 HIS A 430     -24.383 -13.252 -21.722  1.00 10.00      A   
ATOM   4069  HE2 HIS A 430     -25.194 -13.730 -22.010  1.00 10.00      A   
ATOM   4070  C   HIS A 430     -19.879 -12.201 -18.118  1.00 10.00      A   
ATOM   4071  O   HIS A 430     -18.832 -12.226 -18.769  1.00 10.00      A   
ATOM   4072  N   CYS A 431     -19.959 -11.658 -16.907  1.00 10.00      A   
ATOM   4073  HN  CYS A 431     -20.815 -11.671 -16.425  1.00 10.00      A   
ATOM   4074  CA  CYS A 431     -18.794 -11.055 -16.273  1.00 10.00      A   
ATOM   4075  CB  CYS A 431     -19.194 -10.199 -15.069  1.00 10.00      A   
ATOM   4076  SG  CYS A 431     -20.424  -8.928 -15.440  1.00 10.00      A   
ATOM   4077  HG  CYS A 431     -21.622  -9.453 -15.228  1.00 10.00      A   
ATOM   4078  C   CYS A 431     -17.815 -12.142 -15.859  1.00 10.00      A   
ATOM   4079  O   CYS A 431     -18.027 -12.842 -14.869  1.00 10.00      A   
ATOM   4080  N   LYS A 432     -16.759 -12.300 -16.644  1.00 10.00      A   
ATOM   4081  HN  LYS A 432     -16.657 -11.718 -17.427  1.00 10.00      A   
ATOM   4082  CA  LYS A 432     -15.754 -13.320 -16.381  1.00 10.00      A   
ATOM   4083  CB  LYS A 432     -14.950 -13.626 -17.650  1.00 10.00      A   
ATOM   4084  CG  LYS A 432     -15.797 -14.100 -18.823  1.00 10.00      A   
ATOM   4085  CD  LYS A 432     -16.587 -15.346 -18.459  1.00 10.00      A   
ATOM   4086  CE  LYS A 432     -17.597 -15.706 -19.534  1.00 10.00      A   
ATOM   4087  NZ  LYS A 432     -18.543 -16.762 -19.080  1.00 10.00      A   
ATOM   4088  HZ1 LYS A 432     -18.931 -17.265 -19.904  1.00 10.00      A   
ATOM   4089  HZ2 LYS A 432     -19.332 -16.337 -18.551  1.00 10.00      A   
ATOM   4090  HZ3 LYS A 432     -18.053 -17.449 -18.467  1.00 10.00      A   
ATOM   4091  C   LYS A 432     -14.821 -12.927 -15.241  1.00 10.00      A   
ATOM   4092  O   LYS A 432     -14.585 -13.713 -14.324  1.00 10.00      A   
ATOM   4093  N   ASP A 433     -14.307 -11.706 -15.293  1.00 10.00      A   
ATOM   4094  HN  ASP A 433     -14.549 -11.114 -16.032  1.00 10.00      A   
ATOM   4095  CA  ASP A 433     -13.385 -11.223 -14.274  1.00 10.00      A   
ATOM   4096  CB  ASP A 433     -12.306 -10.333 -14.892  1.00 10.00      A   
ATOM   4097  CG  ASP A 433     -11.343 -11.112 -15.757  1.00 10.00      A   
ATOM   4098  OD1 ASP A 433     -11.467 -11.048 -17.002  1.00 10.00      A   
ATOM   4099  OD2 ASP A 433     -10.464 -11.801 -15.201  1.00 10.00      A   
ATOM   4100  C   ASP A 433     -14.104 -10.486 -13.152  1.00 10.00      A   
ATOM   4101  O   ASP A 433     -13.569  -9.533 -12.583  1.00 10.00      A   
ATOM   4102  N   LEU A 434     -15.318 -10.928 -12.837  1.00 10.00      A   
ATOM   4103  HN  LEU A 434     -15.697 -11.684 -13.336  1.00 10.00      A   
ATOM   4104  CA  LEU A 434     -16.097 -10.318 -11.764  1.00 10.00      A   
ATOM   4105  CB  LEU A 434     -17.559 -10.764 -11.828  1.00 10.00      A   
ATOM   4106  CG  LEU A 434     -18.538 -10.019 -10.914  1.00 10.00      A   
ATOM   4107  CD1 LEU A 434     -18.622  -8.552 -11.303  1.00 10.00      A   
ATOM   4108  CD2 LEU A 434     -19.913 -10.662 -10.978  1.00 10.00      A   
ATOM   4109  C   LEU A 434     -15.495 -10.686 -10.415  1.00 10.00      A   
ATOM   4110  O   LEU A 434     -15.625 -11.819  -9.953  1.00 10.00      A   
ATOM   4111  N   ARG A 435     -14.837  -9.720  -9.800  1.00 10.00      A   
ATOM   4112  HN  ARG A 435     -14.790  -8.837 -10.227  1.00 10.00      A   
ATOM   4113  CA  ARG A 435     -14.182  -9.916  -8.520  1.00 10.00      A   
ATOM   4114  CB  ARG A 435     -12.932  -9.044  -8.441  1.00 10.00      A   
ATOM   4115  CG  ARG A 435     -11.855  -9.380  -9.462  1.00 10.00      A   
ATOM   4116  CD  ARG A 435     -10.712  -8.379  -9.387  1.00 10.00      A   
ATOM   4117  NE  ARG A 435     -10.295  -8.129  -8.004  1.00 10.00      A   
ATOM   4118  HE  ARG A 435     -10.080  -8.925  -7.448  1.00 10.00      A   
ATOM   4119  CZ  ARG A 435     -10.184  -6.910  -7.468  1.00 10.00      A   
ATOM   4120  NH1 ARG A 435     -10.441  -5.831  -8.191  1.00 10.00      A   
ATOM   4121 HH11 ARG A 435     -10.722  -5.921  -9.192  1.00 10.00      A   
ATOM   4122 HH12 ARG A 435     -10.365  -4.877  -7.753  1.00 10.00      A   
ATOM   4123  NH2 ARG A 435      -9.817  -6.762  -6.206  1.00 10.00      A   
ATOM   4124 HH21 ARG A 435      -9.733  -5.800  -5.792  1.00 10.00      A   
ATOM   4125 HH22 ARG A 435      -9.613  -7.594  -5.613  1.00 10.00      A   
ATOM   4126  C   ARG A 435     -15.110  -9.594  -7.353  1.00 10.00      A   
ATOM   4127  O   ARG A 435     -15.384 -10.450  -6.517  1.00 10.00      A   
ATOM   4128  N   ARG A 436     -15.591  -8.366  -7.295  1.00 10.00      A   
ATOM   4129  HN  ARG A 436     -15.369  -7.727  -8.004  1.00 10.00      A   
ATOM   4130  CA  ARG A 436     -16.476  -7.957  -6.211  1.00 10.00      A   
ATOM   4131  CB  ARG A 436     -16.083  -6.579  -5.674  1.00 10.00      A   
ATOM   4132  CG  ARG A 436     -16.907  -6.122  -4.481  1.00 10.00      A   
ATOM   4133  CD  ARG A 436     -16.652  -4.661  -4.158  1.00 10.00      A   
ATOM   4134  NE  ARG A 436     -17.266  -4.258  -2.894  1.00 10.00      A   
ATOM   4135  HE  ARG A 436     -18.236  -4.409  -2.784  1.00 10.00      A   
ATOM   4136  CZ  ARG A 436     -16.600  -3.683  -1.893  1.00 10.00      A   
ATOM   4137  NH1 ARG A 436     -15.304  -3.444  -1.994  1.00 10.00      A   
ATOM   4138 HH11 ARG A 436     -14.804  -2.988  -1.195  1.00 10.00      A   
ATOM   4139 HH12 ARG A 436     -14.784  -3.703  -2.854  1.00 10.00      A   
ATOM   4140  NH2 ARG A 436     -17.231  -3.337  -0.790  1.00 10.00      A   
ATOM   4141 HH21 ARG A 436     -18.256  -3.507  -0.698  1.00 10.00      A   
ATOM   4142 HH22 ARG A 436     -16.698  -2.882  -0.003  1.00 10.00      A   
ATOM   4143  C   ARG A 436     -17.926  -7.948  -6.672  1.00 10.00      A   
ATOM   4144  O   ARG A 436     -18.254  -7.347  -7.701  1.00 10.00      A   
ATOM   4145  N   LEU A 437     -18.781  -8.622  -5.917  1.00 10.00      A   
ATOM   4146  HN  LEU A 437     -18.451  -9.090  -5.116  1.00 10.00      A   
ATOM   4147  CA  LEU A 437     -20.195  -8.695  -6.234  1.00 10.00      A   
ATOM   4148  CB  LEU A 437     -20.573 -10.111  -6.680  1.00 10.00      A   
ATOM   4149  CG  LEU A 437     -22.024 -10.322  -7.118  1.00 10.00      A   
ATOM   4150  CD1 LEU A 437     -22.358  -9.440  -8.311  1.00 10.00      A   
ATOM   4151  CD2 LEU A 437     -22.264 -11.784  -7.452  1.00 10.00      A   
ATOM   4152  C   LEU A 437     -21.032  -8.275  -5.030  1.00 10.00      A   
ATOM   4153  O   LEU A 437     -20.927  -8.863  -3.951  1.00 10.00      A   
ATOM   4154  N   SER A 438     -21.843  -7.248  -5.218  1.00 10.00      A   
ATOM   4155  HN  SER A 438     -21.860  -6.809  -6.096  1.00 10.00      A   
ATOM   4156  CA  SER A 438     -22.709  -6.747  -4.165  1.00 10.00      A   
ATOM   4157  CB  SER A 438     -22.229  -5.372  -3.696  1.00 10.00      A   
ATOM   4158  OG  SER A 438     -20.817  -5.338  -3.579  1.00 10.00      A   
ATOM   4159  HG  SER A 438     -20.566  -4.703  -2.891  1.00 10.00      A   
ATOM   4160  C   SER A 438     -24.135  -6.659  -4.686  1.00 10.00      A   
ATOM   4161  O   SER A 438     -24.401  -5.946  -5.654  1.00 10.00      A   
ATOM   4162  N   LEU A 439     -25.045  -7.395  -4.055  1.00 10.00      A   
ATOM   4163  HN  LEU A 439     -24.773  -7.942  -3.287  1.00 10.00      A   
ATOM   4164  CA  LEU A 439     -26.443  -7.410  -4.487  1.00 10.00      A   
ATOM   4165  CB  LEU A 439     -26.703  -8.576  -5.450  1.00 10.00      A   
ATOM   4166  CG  LEU A 439     -25.748  -9.774  -5.360  1.00 10.00      A   
ATOM   4167  CD1 LEU A 439     -25.967 -10.555  -4.074  1.00 10.00      A   
ATOM   4168  CD2 LEU A 439     -25.903 -10.682  -6.569  1.00 10.00      A   
ATOM   4169  C   LEU A 439     -27.442  -7.435  -3.328  1.00 10.00      A   
ATOM   4170  O   LEU A 439     -27.097  -7.761  -2.190  1.00 10.00      A   
ATOM   4171  N   SER A 440     -28.687  -7.089  -3.641  1.00 10.00      A   
ATOM   4172  HN  SER A 440     -28.897  -6.860  -4.573  1.00 10.00      A   
ATOM   4173  CA  SER A 440     -29.767  -7.059  -2.668  1.00 10.00      A   
ATOM   4174  CB  SER A 440     -29.775  -5.720  -1.919  1.00 10.00      A   
ATOM   4175  OG  SER A 440     -29.004  -4.749  -2.606  1.00 10.00      A   
ATOM   4176  HG  SER A 440     -28.756  -5.100  -3.470  1.00 10.00      A   
ATOM   4177  C   SER A 440     -31.094  -7.287  -3.386  1.00 10.00      A   
ATOM   4178  O   SER A 440     -31.110  -7.542  -4.591  1.00 10.00      A   
ATOM   4179  N   GLY A 441     -32.196  -7.199  -2.655  1.00 10.00      A   
ATOM   4180  HN  GLY A 441     -32.125  -6.993  -1.700  1.00 10.00      A   
ATOM   4181  CA  GLY A 441     -33.499  -7.407  -3.251  1.00 10.00      A   
ATOM   4182  C   GLY A 441     -34.033  -8.797  -2.966  1.00 10.00      A   
ATOM   4183  O   GLY A 441     -33.525  -9.493  -2.086  1.00 10.00      A   
ATOM   4184  N   LEU A 442     -35.066  -9.204  -3.692  1.00 10.00      A   
ATOM   4185  HN  LEU A 442     -35.450  -8.596  -4.367  1.00 10.00      A   
ATOM   4186  CA  LEU A 442     -35.645 -10.527  -3.506  1.00 10.00      A   
ATOM   4187  CB  LEU A 442     -37.091 -10.579  -4.008  1.00 10.00      A   
ATOM   4188  CG  LEU A 442     -37.832 -11.893  -3.749  1.00 10.00      A   
ATOM   4189  CD1 LEU A 442     -38.082 -12.082  -2.261  1.00 10.00      A   
ATOM   4190  CD2 LEU A 442     -39.134 -11.951  -4.531  1.00 10.00      A   
ATOM   4191  C   LEU A 442     -34.800 -11.576  -4.217  1.00 10.00      A   
ATOM   4192  O   LEU A 442     -34.851 -11.702  -5.443  1.00 10.00      A   
ATOM   4193  N   LEU A 443     -34.017 -12.309  -3.440  1.00 10.00      A   
ATOM   4194  HN  LEU A 443     -34.032 -12.161  -2.470  1.00 10.00      A   
ATOM   4195  CA  LEU A 443     -33.145 -13.338  -3.978  1.00 10.00      A   
ATOM   4196  CB  LEU A 443     -31.683 -12.892  -3.876  1.00 10.00      A   
ATOM   4197  CG  LEU A 443     -31.302 -11.660  -4.699  1.00 10.00      A   
ATOM   4198  CD1 LEU A 443     -29.917 -11.164  -4.316  1.00 10.00      A   
ATOM   4199  CD2 LEU A 443     -31.365 -11.980  -6.183  1.00 10.00      A   
ATOM   4200  C   LEU A 443     -33.344 -14.646  -3.229  1.00 10.00      A   
ATOM   4201  O   LEU A 443     -33.345 -14.675  -1.994  1.00 10.00      A   
ATOM   4202  N   THR A 444     -33.525 -15.719  -3.979  1.00 10.00      A   
ATOM   4203  HN  THR A 444     -33.515 -15.624  -4.963  1.00 10.00      A   
ATOM   4204  CA  THR A 444     -33.725 -17.033  -3.390  1.00 10.00      A   
ATOM   4205  CB  THR A 444     -34.876 -17.798  -4.078  1.00 10.00      A   
ATOM   4206  OG1 THR A 444     -34.571 -18.058  -5.455  1.00 10.00      A   
ATOM   4207  HG1 THR A 444     -33.850 -17.468  -5.751  1.00 10.00      A   
ATOM   4208  CG2 THR A 444     -36.173 -17.006  -3.990  1.00 10.00      A   
ATOM   4209  C   THR A 444     -32.431 -17.843  -3.439  1.00 10.00      A   
ATOM   4210  O   THR A 444     -31.361 -17.285  -3.677  1.00 10.00      A   
ATOM   4211  N   ASP A 445     -32.523 -19.152  -3.226  1.00 10.00      A   
ATOM   4212  HN  ASP A 445     -33.402 -19.553  -3.045  1.00 10.00      A   
ATOM   4213  CA  ASP A 445     -31.337 -20.010  -3.250  1.00 10.00      A   
ATOM   4214  CB  ASP A 445     -31.565 -21.309  -2.465  1.00 10.00      A   
ATOM   4215  CG  ASP A 445     -31.112 -21.220  -1.018  1.00 10.00      A   
ATOM   4216  OD1 ASP A 445     -31.186 -22.242  -0.299  1.00 10.00      A   
ATOM   4217  OD2 ASP A 445     -30.702 -20.126  -0.582  1.00 10.00      A   
ATOM   4218  C   ASP A 445     -30.902 -20.338  -4.677  1.00 10.00      A   
ATOM   4219  O   ASP A 445     -29.898 -21.021  -4.887  1.00 10.00      A   
ATOM   4220  N   LYS A 446     -31.648 -19.853  -5.662  1.00 10.00      A   
ATOM   4221  HN  LYS A 446     -32.427 -19.297  -5.447  1.00 10.00      A   
ATOM   4222  CA  LYS A 446     -31.324 -20.122  -7.055  1.00 10.00      A   
ATOM   4223  CB  LYS A 446     -32.561 -19.987  -7.950  1.00 10.00      A   
ATOM   4224  CG  LYS A 446     -32.539 -20.882  -9.178  1.00 10.00      A   
ATOM   4225  CD  LYS A 446     -32.354 -22.341  -8.784  1.00 10.00      A   
ATOM   4226  CE  LYS A 446     -32.202 -23.240  -9.998  1.00 10.00      A   
ATOM   4227  NZ  LYS A 446     -31.845 -24.631  -9.613  1.00 10.00      A   
ATOM   4228  HZ1 LYS A 446     -32.594 -25.049  -9.026  1.00 10.00      A   
ATOM   4229  HZ2 LYS A 446     -30.950 -24.632  -9.070  1.00 10.00      A   
ATOM   4230  HZ3 LYS A 446     -31.724 -25.218 -10.461  1.00 10.00      A   
ATOM   4231  C   LYS A 446     -30.188 -19.231  -7.551  1.00 10.00      A   
ATOM   4232  O   LYS A 446     -29.287 -19.696  -8.251  1.00 10.00      A   
ATOM   4233  N   VAL A 447     -30.231 -17.951  -7.193  1.00 10.00      A   
ATOM   4234  HN  VAL A 447     -30.995 -17.624  -6.656  1.00 10.00      A   
ATOM   4235  CA  VAL A 447     -29.194 -17.008  -7.602  1.00 10.00      A   
ATOM   4236  CB  VAL A 447     -29.515 -15.557  -7.165  1.00 10.00      A   
ATOM   4237  CG1 VAL A 447     -29.544 -15.419  -5.649  1.00 10.00      A   
ATOM   4238  CG2 VAL A 447     -28.534 -14.571  -7.781  1.00 10.00      A   
ATOM   4239  C   VAL A 447     -27.828 -17.442  -7.069  1.00 10.00      A   
ATOM   4240  O   VAL A 447     -26.813 -17.329  -7.757  1.00 10.00      A   
ATOM   4241  N   PHE A 448     -27.824 -17.976  -5.849  1.00 10.00      A   
ATOM   4242  HN  PHE A 448     -28.671 -18.055  -5.363  1.00 10.00      A   
ATOM   4243  CA  PHE A 448     -26.596 -18.443  -5.218  1.00 10.00      A   
ATOM   4244  CB  PHE A 448     -26.854 -18.847  -3.768  1.00 10.00      A   
ATOM   4245  CG  PHE A 448     -27.128 -17.687  -2.856  1.00 10.00      A   
ATOM   4246  CD1 PHE A 448     -28.398 -17.475  -2.349  1.00 10.00      A   
ATOM   4247  CD2 PHE A 448     -26.116 -16.807  -2.509  1.00 10.00      A   
ATOM   4248  CE1 PHE A 448     -28.653 -16.408  -1.513  1.00 10.00      A   
ATOM   4249  CE2 PHE A 448     -26.364 -15.737  -1.673  1.00 10.00      A   
ATOM   4250  CZ  PHE A 448     -27.636 -15.539  -1.174  1.00 10.00      A   
ATOM   4251  C   PHE A 448     -26.011 -19.614  -5.995  1.00 10.00      A   
ATOM   4252  O   PHE A 448     -24.795 -19.772  -6.075  1.00 10.00      A   
ATOM   4253  N   GLU A 449     -26.888 -20.421  -6.581  1.00 10.00      A   
ATOM   4254  HN  GLU A 449     -27.847 -20.242  -6.477  1.00 10.00      A   
ATOM   4255  CA  GLU A 449     -26.464 -21.565  -7.371  1.00 10.00      A   
ATOM   4256  CB  GLU A 449     -27.672 -22.411  -7.775  1.00 10.00      A   
ATOM   4257  CG  GLU A 449     -27.326 -23.789  -8.310  1.00 10.00      A   
ATOM   4258  CD  GLU A 449     -28.543 -24.522  -8.823  1.00 10.00      A   
ATOM   4259  OE1 GLU A 449     -29.599 -24.466  -8.160  1.00 10.00      A   
ATOM   4260  OE2 GLU A 449     -28.458 -25.156  -9.893  1.00 10.00      A   
ATOM   4261  C   GLU A 449     -25.722 -21.075  -8.609  1.00 10.00      A   
ATOM   4262  O   GLU A 449     -24.685 -21.623  -8.979  1.00 10.00      A   
ATOM   4263  N   TYR A 450     -26.255 -20.027  -9.234  1.00 10.00      A   
ATOM   4264  HN  TYR A 450     -27.085 -19.634  -8.886  1.00 10.00      A   
ATOM   4265  CA  TYR A 450     -25.634 -19.449 -10.417  1.00 10.00      A   
ATOM   4266  CB  TYR A 450     -26.547 -18.398 -11.052  1.00 10.00      A   
ATOM   4267  CG  TYR A 450     -27.783 -18.972 -11.704  1.00 10.00      A   
ATOM   4268  CD1 TYR A 450     -29.043 -18.451 -11.432  1.00 10.00      A   
ATOM   4269  CD2 TYR A 450     -27.693 -20.031 -12.595  1.00 10.00      A   
ATOM   4270  CE1 TYR A 450     -30.177 -18.971 -12.026  1.00 10.00      A   
ATOM   4271  CE2 TYR A 450     -28.818 -20.557 -13.195  1.00 10.00      A   
ATOM   4272  CZ  TYR A 450     -30.059 -20.025 -12.910  1.00 10.00      A   
ATOM   4273  OH  TYR A 450     -31.183 -20.554 -13.507  1.00 10.00      A   
ATOM   4274  HH  TYR A 450     -31.330 -21.448 -13.186  1.00 10.00      A   
ATOM   4275  C   TYR A 450     -24.290 -18.833 -10.051  1.00 10.00      A   
ATOM   4276  O   TYR A 450     -23.303 -18.983 -10.776  1.00 10.00      A   
ATOM   4277  N   ILE A 451     -24.260 -18.154  -8.907  1.00 10.00      A   
ATOM   4278  HN  ILE A 451     -25.086 -18.067  -8.383  1.00 10.00      A   
ATOM   4279  CA  ILE A 451     -23.040 -17.528  -8.419  1.00 10.00      A   
ATOM   4280  CB  ILE A 451     -23.289 -16.704  -7.137  1.00 10.00      A   
ATOM   4281  CG1 ILE A 451     -24.237 -15.535  -7.432  1.00 10.00      A   
ATOM   4282  CG2 ILE A 451     -21.973 -16.191  -6.565  1.00 10.00      A   
ATOM   4283  CD1 ILE A 451     -24.704 -14.794  -6.195  1.00 10.00      A   
ATOM   4284  C   ILE A 451     -21.979 -18.589  -8.151  1.00 10.00      A   
ATOM   4285  O   ILE A 451     -20.857 -18.490  -8.647  1.00 10.00      A   
ATOM   4286  N   GLY A 452     -22.353 -19.624  -7.405  1.00 10.00      A   
ATOM   4287  HN  GLY A 452     -23.276 -19.664  -7.063  1.00 10.00      A   
ATOM   4288  CA  GLY A 452     -21.423 -20.692  -7.088  1.00 10.00      A   
ATOM   4289  C   GLY A 452     -21.243 -21.663  -8.238  1.00 10.00      A   
ATOM   4290  O   GLY A 452     -21.173 -22.873  -8.036  1.00 10.00      A   
ATOM   4291  N   THR A 453     -21.172 -21.122  -9.446  1.00 10.00      A   
ATOM   4292  HN  THR A 453     -21.218 -20.144  -9.524  1.00 10.00      A   
ATOM   4293  CA  THR A 453     -20.999 -21.915 -10.656  1.00 10.00      A   
ATOM   4294  CB  THR A 453     -22.353 -22.423 -11.218  1.00 10.00      A   
ATOM   4295  OG1 THR A 453     -23.029 -23.230 -10.244  1.00 10.00      A   
ATOM   4296  HG1 THR A 453     -23.491 -22.654  -9.615  1.00 10.00      A   
ATOM   4297  CG2 THR A 453     -22.138 -23.253 -12.476  1.00 10.00      A   
ATOM   4298  C   THR A 453     -20.308 -21.071 -11.724  1.00 10.00      A   
ATOM   4299  O   THR A 453     -19.312 -21.487 -12.317  1.00 10.00      A   
ATOM   4300  N   TYR A 454     -20.836 -19.869 -11.941  1.00 10.00      A   
ATOM   4301  HN  TYR A 454     -21.622 -19.587 -11.424  1.00 10.00      A   
ATOM   4302  CA  TYR A 454     -20.290 -18.964 -12.941  1.00 10.00      A   
ATOM   4303  CB  TYR A 454     -21.409 -18.152 -13.600  1.00 10.00      A   
ATOM   4304  CG  TYR A 454     -22.489 -18.983 -14.254  1.00 10.00      A   
ATOM   4305  CD1 TYR A 454     -23.828 -18.777 -13.949  1.00 10.00      A   
ATOM   4306  CD2 TYR A 454     -22.174 -19.964 -15.184  1.00 10.00      A   
ATOM   4307  CE1 TYR A 454     -24.822 -19.526 -14.548  1.00 10.00      A   
ATOM   4308  CE2 TYR A 454     -23.161 -20.719 -15.788  1.00 10.00      A   
ATOM   4309  CZ  TYR A 454     -24.484 -20.495 -15.467  1.00 10.00      A   
ATOM   4310  OH  TYR A 454     -25.472 -21.241 -16.067  1.00 10.00      A   
ATOM   4311  HH  TYR A 454     -25.175 -22.155 -16.143  1.00 10.00      A   
ATOM   4312  C   TYR A 454     -19.242 -18.023 -12.354  1.00 10.00      A   
ATOM   4313  O   TYR A 454     -18.318 -17.610 -13.051  1.00 10.00      A   
ATOM   4314  N   ALA A 455     -19.392 -17.674 -11.079  1.00 10.00      A   
ATOM   4315  HN  ALA A 455     -20.146 -18.032 -10.569  1.00 10.00      A   
ATOM   4316  CA  ALA A 455     -18.455 -16.771 -10.420  1.00 10.00      A   
ATOM   4317  CB  ALA A 455     -19.155 -15.947  -9.347  1.00 10.00      A   
ATOM   4318  C   ALA A 455     -17.268 -17.528  -9.841  1.00 10.00      A   
ATOM   4319  O   ALA A 455     -17.283 -17.952  -8.681  1.00 10.00      A   
ATOM   4320  N   LYS A 456     -16.243 -17.699 -10.662  1.00 10.00      A   
ATOM   4321  HN  LYS A 456     -16.298 -17.337 -11.574  1.00 10.00      A   
ATOM   4322  CA  LYS A 456     -15.041 -18.407 -10.252  1.00 10.00      A   
ATOM   4323  CB  LYS A 456     -14.591 -19.369 -11.353  1.00 10.00      A   
ATOM   4324  CG  LYS A 456     -15.527 -20.547 -11.574  1.00 10.00      A   
ATOM   4325  CD  LYS A 456     -15.390 -21.583 -10.473  1.00 10.00      A   
ATOM   4326  CE  LYS A 456     -16.340 -22.747 -10.692  1.00 10.00      A   
ATOM   4327  NZ  LYS A 456     -16.021 -23.883  -9.790  1.00 10.00      A   
ATOM   4328  HZ1 LYS A 456     -15.097 -24.287 -10.036  1.00 10.00      A   
ATOM   4329  HZ2 LYS A 456     -16.743 -24.627  -9.881  1.00 10.00      A   
ATOM   4330  HZ3 LYS A 456     -15.993 -23.558  -8.800  1.00 10.00      A   
ATOM   4331  C   LYS A 456     -13.916 -17.437  -9.919  1.00 10.00      A   
ATOM   4332  O   LYS A 456     -12.940 -17.809  -9.272  1.00 10.00      A   
ATOM   4333  N   LYS A 457     -14.053 -16.197 -10.371  1.00 10.00      A   
ATOM   4334  HN  LYS A 457     -14.852 -15.961 -10.892  1.00 10.00      A   
ATOM   4335  CA  LYS A 457     -13.044 -15.172 -10.122  1.00 10.00      A   
ATOM   4336  CB  LYS A 457     -12.740 -14.392 -11.406  1.00 10.00      A   
ATOM   4337  CG  LYS A 457     -12.183 -15.239 -12.542  1.00 10.00      A   
ATOM   4338  CD  LYS A 457     -10.939 -16.000 -12.115  1.00 10.00      A   
ATOM   4339  CE  LYS A 457     -10.356 -16.787 -13.275  1.00 10.00      A   
ATOM   4340  NZ  LYS A 457      -9.518 -17.923 -12.811  1.00 10.00      A   
ATOM   4341  HZ1 LYS A 457      -8.674 -17.573 -12.321  1.00 10.00      A   
ATOM   4342  HZ2 LYS A 457      -9.221 -18.500 -13.621  1.00 10.00      A   
ATOM   4343  HZ3 LYS A 457     -10.059 -18.522 -12.156  1.00 10.00      A   
ATOM   4344  C   LYS A 457     -13.501 -14.215  -9.023  1.00 10.00      A   
ATOM   4345  O   LYS A 457     -12.801 -13.258  -8.689  1.00 10.00      A   
ATOM   4346  N   MET A 458     -14.684 -14.475  -8.477  1.00 10.00      A   
ATOM   4347  HN  MET A 458     -15.195 -15.243  -8.798  1.00 10.00      A   
ATOM   4348  CA  MET A 458     -15.247 -13.644  -7.423  1.00 10.00      A   
ATOM   4349  CB  MET A 458     -16.682 -14.067  -7.114  1.00 10.00      A   
ATOM   4350  CG  MET A 458     -17.496 -13.002  -6.402  1.00 10.00      A   
ATOM   4351  SD  MET A 458     -19.183 -13.536  -6.056  1.00 10.00      A   
ATOM   4352  CE  MET A 458     -18.875 -14.852  -4.884  1.00 10.00      A   
ATOM   4353  C   MET A 458     -14.395 -13.722  -6.166  1.00 10.00      A   
ATOM   4354  O   MET A 458     -14.131 -14.809  -5.654  1.00 10.00      A   
ATOM   4355  N   GLU A 459     -13.975 -12.568  -5.677  1.00 10.00      A   
ATOM   4356  HN  GLU A 459     -14.249 -11.734  -6.120  1.00 10.00      A   
ATOM   4357  CA  GLU A 459     -13.132 -12.495  -4.494  1.00 10.00      A   
ATOM   4358  CB  GLU A 459     -11.854 -11.712  -4.810  1.00 10.00      A   
ATOM   4359  CG  GLU A 459     -10.964 -12.361  -5.858  1.00 10.00      A   
ATOM   4360  CD  GLU A 459      -9.740 -11.530  -6.192  1.00 10.00      A   
ATOM   4361  OE1 GLU A 459      -8.662 -11.771  -5.603  1.00 10.00      A   
ATOM   4362  OE2 GLU A 459      -9.838 -10.651  -7.072  1.00 10.00      A   
ATOM   4363  C   GLU A 459     -13.864 -11.835  -3.330  1.00 10.00      A   
ATOM   4364  O   GLU A 459     -13.445 -11.950  -2.181  1.00 10.00      A   
ATOM   4365  N   MET A 460     -14.950 -11.135  -3.622  1.00 10.00      A   
ATOM   4366  HN  MET A 460     -15.252 -11.074  -4.555  1.00 10.00      A   
ATOM   4367  CA  MET A 460     -15.710 -10.458  -2.580  1.00 10.00      A   
ATOM   4368  CB  MET A 460     -15.266  -8.997  -2.457  1.00 10.00      A   
ATOM   4369  CG  MET A 460     -15.897  -8.248  -1.296  1.00 10.00      A   
ATOM   4370  SD  MET A 460     -15.082  -6.677  -0.960  1.00 10.00      A   
ATOM   4371  CE  MET A 460     -15.916  -6.178   0.547  1.00 10.00      A   
ATOM   4372  C   MET A 460     -17.206 -10.535  -2.852  1.00 10.00      A   
ATOM   4373  O   MET A 460     -17.649 -10.317  -3.980  1.00 10.00      A   
ATOM   4374  N   LEU A 461     -17.977 -10.843  -1.815  1.00 10.00      A   
ATOM   4375  HN  LEU A 461     -17.561 -10.994  -0.938  1.00 10.00      A   
ATOM   4376  CA  LEU A 461     -19.423 -10.951  -1.942  1.00 10.00      A   
ATOM   4377  CB  LEU A 461     -19.823 -12.388  -2.286  1.00 10.00      A   
ATOM   4378  CG  LEU A 461     -21.327 -12.678  -2.342  1.00 10.00      A   
ATOM   4379  CD1 LEU A 461     -21.963 -11.980  -3.536  1.00 10.00      A   
ATOM   4380  CD2 LEU A 461     -21.582 -14.178  -2.394  1.00 10.00      A   
ATOM   4381  C   LEU A 461     -20.127 -10.507  -0.663  1.00 10.00      A   
ATOM   4382  O   LEU A 461     -19.912 -11.079   0.410  1.00 10.00      A   
ATOM   4383  N   SER A 462     -20.955  -9.487  -0.782  1.00 10.00      A   
ATOM   4384  HN  SER A 462     -21.073  -9.068  -1.661  1.00 10.00      A   
ATOM   4385  CA  SER A 462     -21.702  -8.964   0.351  1.00 10.00      A   
ATOM   4386  CB  SER A 462     -21.528  -7.444   0.434  1.00 10.00      A   
ATOM   4387  OG  SER A 462     -20.158  -7.080   0.337  1.00 10.00      A   
ATOM   4388  HG  SER A 462     -19.785  -6.967   1.228  1.00 10.00      A   
ATOM   4389  C   SER A 462     -23.176  -9.341   0.212  1.00 10.00      A   
ATOM   4390  O   SER A 462     -23.872  -8.845  -0.675  1.00 10.00      A   
ATOM   4391  N   VAL A 463     -23.639 -10.236   1.079  1.00 10.00      A   
ATOM   4392  HN  VAL A 463     -23.036 -10.582   1.777  1.00 10.00      A   
ATOM   4393  CA  VAL A 463     -25.022 -10.705   1.041  1.00 10.00      A   
ATOM   4394  CB  VAL A 463     -25.090 -12.251   1.028  1.00 10.00      A   
ATOM   4395  CG1 VAL A 463     -26.531 -12.741   0.989  1.00 10.00      A   
ATOM   4396  CG2 VAL A 463     -24.301 -12.814  -0.143  1.00 10.00      A   
ATOM   4397  C   VAL A 463     -25.824 -10.176   2.229  1.00 10.00      A   
ATOM   4398  O   VAL A 463     -25.376 -10.236   3.376  1.00 10.00      A   
ATOM   4399  N   ALA A 464     -27.009  -9.655   1.946  1.00 10.00      A   
ATOM   4400  HN  ALA A 464     -27.307  -9.632   1.013  1.00 10.00      A   
ATOM   4401  CA  ALA A 464     -27.882  -9.119   2.975  1.00 10.00      A   
ATOM   4402  CB  ALA A 464     -27.591  -7.648   3.204  1.00 10.00      A   
ATOM   4403  C   ALA A 464     -29.346  -9.320   2.595  1.00 10.00      A   
ATOM   4404  O   ALA A 464     -29.777  -8.910   1.512  1.00 10.00      A   
ATOM   4405  N   PHE A 465     -30.092  -9.967   3.485  1.00 10.00      A   
ATOM   4406  HN  PHE A 465     -29.671 -10.279   4.317  1.00 10.00      A   
ATOM   4407  CA  PHE A 465     -31.515 -10.233   3.274  1.00 10.00      A   
ATOM   4408  CB  PHE A 465     -32.325  -8.929   3.243  1.00 10.00      A   
ATOM   4409  CG  PHE A 465     -32.376  -8.180   4.542  1.00 10.00      A   
ATOM   4410  CD1 PHE A 465     -31.385  -7.272   4.869  1.00 10.00      A   
ATOM   4411  CD2 PHE A 465     -33.423  -8.371   5.428  1.00 10.00      A   
ATOM   4412  CE1 PHE A 465     -31.430  -6.568   6.053  1.00 10.00      A   
ATOM   4413  CE2 PHE A 465     -33.477  -7.671   6.618  1.00 10.00      A   
ATOM   4414  CZ  PHE A 465     -32.478  -6.768   6.929  1.00 10.00      A   
ATOM   4415  C   PHE A 465     -31.761 -11.023   1.991  1.00 10.00      A   
ATOM   4416  O   PHE A 465     -32.465 -10.554   1.096  1.00 10.00      A   
ATOM   4417  N   ALA A 466     -31.186 -12.217   1.903  1.00 10.00      A   
ATOM   4418  HN  ALA A 466     -30.643 -12.545   2.652  1.00 10.00      A   
ATOM   4419  CA  ALA A 466     -31.349 -13.057   0.719  1.00 10.00      A   
ATOM   4420  CB  ALA A 466     -30.445 -12.570  -0.403  1.00 10.00      A   
ATOM   4421  C   ALA A 466     -31.048 -14.516   1.032  1.00 10.00      A   
ATOM   4422  O   ALA A 466     -30.321 -14.815   1.980  1.00 10.00      A   
ATOM   4423  N   GLY A 467     -31.602 -15.415   0.227  1.00 10.00      A   
ATOM   4424  HN  GLY A 467     -32.168 -15.112  -0.517  1.00 10.00      A   
ATOM   4425  CA  GLY A 467     -31.382 -16.833   0.424  1.00 10.00      A   
ATOM   4426  C   GLY A 467     -32.640 -17.555   0.861  1.00 10.00      A   
ATOM   4427  O   GLY A 467     -33.544 -16.941   1.431  1.00 10.00      A   
ATOM   4428  N   ASP A 468     -32.704 -18.850   0.583  1.00 10.00      A   
ATOM   4429  HN  ASP A 468     -31.942 -19.279   0.114  1.00 10.00      A   
ATOM   4430  CA  ASP A 468     -33.853 -19.669   0.957  1.00 10.00      A   
ATOM   4431  CB  ASP A 468     -34.294 -20.566  -0.203  1.00 10.00      A   
ATOM   4432  CG  ASP A 468     -35.303 -19.921  -1.124  1.00 10.00      A   
ATOM   4433  OD1 ASP A 468     -36.226 -19.236  -0.628  1.00 10.00      A   
ATOM   4434  OD2 ASP A 468     -35.186 -20.106  -2.354  1.00 10.00      A   
ATOM   4435  C   ASP A 468     -33.490 -20.551   2.133  1.00 10.00      A   
ATOM   4436  O   ASP A 468     -34.263 -20.705   3.078  1.00 10.00      A   
ATOM   4437  N   SER A 469     -32.300 -21.126   2.073  1.00 10.00      A   
ATOM   4438  HN  SER A 469     -31.720 -20.953   1.294  1.00 10.00      A   
ATOM   4439  CA  SER A 469     -31.830 -22.009   3.119  1.00 10.00      A   
ATOM   4440  CB  SER A 469     -32.460 -23.390   2.929  1.00 10.00      A   
ATOM   4441  OG  SER A 469     -32.189 -23.916   1.633  1.00 10.00      A   
ATOM   4442  HG  SER A 469     -31.972 -23.189   1.019  1.00 10.00      A   
ATOM   4443  C   SER A 469     -30.303 -22.110   3.096  1.00 10.00      A   
ATOM   4444  O   SER A 469     -29.628 -21.272   2.502  1.00 10.00      A   
ATOM   4445  N   ASP A 470     -29.768 -23.148   3.738  1.00 10.00      A   
ATOM   4446  HN  ASP A 470     -30.359 -23.775   4.198  1.00 10.00      A   
ATOM   4447  CA  ASP A 470     -28.325 -23.372   3.798  1.00 10.00      A   
ATOM   4448  CB  ASP A 470     -27.989 -24.446   4.837  1.00 10.00      A   
ATOM   4449  CG  ASP A 470     -27.921 -23.914   6.256  1.00 10.00      A   
ATOM   4450  OD1 ASP A 470     -26.803 -23.664   6.744  1.00 10.00      A   
ATOM   4451  OD2 ASP A 470     -28.984 -23.764   6.895  1.00 10.00      A   
ATOM   4452  C   ASP A 470     -27.770 -23.781   2.441  1.00 10.00      A   
ATOM   4453  O   ASP A 470     -26.564 -23.705   2.207  1.00 10.00      A   
ATOM   4454  N   LEU A 471     -28.655 -24.217   1.555  1.00 10.00      A   
ATOM   4455  HN  LEU A 471     -29.603 -24.241   1.801  1.00 10.00      A   
ATOM   4456  CA  LEU A 471     -28.258 -24.639   0.220  1.00 10.00      A   
ATOM   4457  CB  LEU A 471     -29.471 -25.134  -0.572  1.00 10.00      A   
ATOM   4458  CG  LEU A 471     -29.986 -26.531  -0.227  1.00 10.00      A   
ATOM   4459  CD1 LEU A 471     -31.348 -26.765  -0.863  1.00 10.00      A   
ATOM   4460  CD2 LEU A 471     -28.994 -27.592  -0.680  1.00 10.00      A   
ATOM   4461  C   LEU A 471     -27.574 -23.502  -0.528  1.00 10.00      A   
ATOM   4462  O   LEU A 471     -26.525 -23.697  -1.139  1.00 10.00      A   
ATOM   4463  N   GLY A 472     -28.169 -22.315  -0.453  1.00 10.00      A   
ATOM   4464  HN  GLY A 472     -29.008 -22.229   0.055  1.00 10.00      A   
ATOM   4465  CA  GLY A 472     -27.620 -21.153  -1.128  1.00 10.00      A   
ATOM   4466  C   GLY A 472     -26.171 -20.880  -0.766  1.00 10.00      A   
ATOM   4467  O   GLY A 472     -25.321 -20.740  -1.647  1.00 10.00      A   
ATOM   4468  N   MET A 473     -25.883 -20.813   0.526  1.00 10.00      A   
ATOM   4469  HN  MET A 473     -26.599 -20.934   1.186  1.00 10.00      A   
ATOM   4470  CA  MET A 473     -24.521 -20.551   0.982  1.00 10.00      A   
ATOM   4471  CB  MET A 473     -24.478 -20.283   2.491  1.00 10.00      A   
ATOM   4472  CG  MET A 473     -23.243 -19.514   2.943  1.00 10.00      A   
ATOM   4473  SD  MET A 473     -23.249 -19.144   4.709  1.00 10.00      A   
ATOM   4474  CE  MET A 473     -22.984 -20.773   5.395  1.00 10.00      A   
ATOM   4475  C   MET A 473     -23.586 -21.696   0.605  1.00 10.00      A   
ATOM   4476  O   MET A 473     -22.433 -21.473   0.239  1.00 10.00      A   
ATOM   4477  N   HIS A 474     -24.102 -22.919   0.675  1.00 10.00      A   
ATOM   4478  HN  HIS A 474     -25.035 -23.026   0.962  1.00 10.00      A   
ATOM   4479  CA  HIS A 474     -23.326 -24.108   0.337  1.00 10.00      A   
ATOM   4480  CB  HIS A 474     -24.163 -25.367   0.586  1.00 10.00      A   
ATOM   4481  CG  HIS A 474     -23.370 -26.635   0.680  1.00 10.00      A   
ATOM   4482  ND1 HIS A 474     -22.948 -27.126   1.895  1.00 10.00      A   
ATOM   4483  CD2 HIS A 474     -22.967 -27.476  -0.305  1.00 10.00      A   
ATOM   4484  CE1 HIS A 474     -22.305 -28.248   1.623  1.00 10.00      A   
ATOM   4485  NE2 HIS A 474     -22.291 -28.496   0.311  1.00 10.00      A   
ATOM   4486  HE2 HIS A 474     -21.884 -29.277  -0.129  1.00 10.00      A   
ATOM   4487  C   HIS A 474     -22.882 -24.054  -1.123  1.00 10.00      A   
ATOM   4488  O   HIS A 474     -21.739 -24.385  -1.450  1.00 10.00      A   
ATOM   4489  N   HIS A 475     -23.795 -23.619  -1.988  1.00 10.00      A   
ATOM   4490  HN  HIS A 475     -24.687 -23.369  -1.654  1.00 10.00      A   
ATOM   4491  CA  HIS A 475     -23.521 -23.513  -3.416  1.00 10.00      A   
ATOM   4492  CB  HIS A 475     -24.781 -23.098  -4.185  1.00 10.00      A   
ATOM   4493  CG  HIS A 475     -25.853 -24.148  -4.237  1.00 10.00      A   
ATOM   4494  ND1 HIS A 475     -25.615 -25.502  -4.145  1.00 10.00      A   
ATOM   4495  HD1 HIS A 475     -24.736 -25.931  -4.037  1.00 10.00      A   
ATOM   4496  CD2 HIS A 475     -27.197 -24.017  -4.380  1.00 10.00      A   
ATOM   4497  CE1 HIS A 475     -26.792 -26.134  -4.235  1.00 10.00      A   
ATOM   4498  NE2 HIS A 475     -27.786 -25.278  -4.376  1.00 10.00      A   
ATOM   4499  C   HIS A 475     -22.387 -22.531  -3.702  1.00 10.00      A   
ATOM   4500  O   HIS A 475     -21.577 -22.754  -4.601  1.00 10.00      A   
ATOM   4501  N   VAL A 476     -22.325 -21.455  -2.929  1.00 10.00      A   
ATOM   4502  HN  VAL A 476     -22.989 -21.340  -2.218  1.00 10.00      A   
ATOM   4503  CA  VAL A 476     -21.289 -20.446  -3.108  1.00 10.00      A   
ATOM   4504  CB  VAL A 476     -21.669 -19.117  -2.416  1.00 10.00      A   
ATOM   4505  CG1 VAL A 476     -20.593 -18.062  -2.626  1.00 10.00      A   
ATOM   4506  CG2 VAL A 476     -23.012 -18.616  -2.923  1.00 10.00      A   
ATOM   4507  C   VAL A 476     -19.950 -20.940  -2.561  1.00 10.00      A   
ATOM   4508  O   VAL A 476     -18.939 -20.925  -3.267  1.00 10.00      A   
ATOM   4509  N   LEU A 477     -19.967 -21.407  -1.314  1.00 10.00      A   
ATOM   4510  HN  LEU A 477     -20.821 -21.423  -0.823  1.00 10.00      A   
ATOM   4511  CA  LEU A 477     -18.765 -21.894  -0.647  1.00 10.00      A   
ATOM   4512  CB  LEU A 477     -19.094 -22.374   0.769  1.00 10.00      A   
ATOM   4513  CG  LEU A 477     -19.500 -21.292   1.773  1.00 10.00      A   
ATOM   4514  CD1 LEU A 477     -20.053 -21.926   3.042  1.00 10.00      A   
ATOM   4515  CD2 LEU A 477     -18.312 -20.393   2.096  1.00 10.00      A   
ATOM   4516  C   LEU A 477     -18.069 -23.001  -1.430  1.00 10.00      A   
ATOM   4517  O   LEU A 477     -16.861 -22.952  -1.637  1.00 10.00      A   
ATOM   4518  N   SER A 478     -18.838 -23.986  -1.880  1.00 10.00      A   
ATOM   4519  HN  SER A 478     -19.806 -23.961  -1.704  1.00 10.00      A   
ATOM   4520  CA  SER A 478     -18.281 -25.108  -2.632  1.00 10.00      A   
ATOM   4521  CB  SER A 478     -19.055 -26.392  -2.313  1.00 10.00      A   
ATOM   4522  OG  SER A 478     -19.203 -26.563  -0.911  1.00 10.00      A   
ATOM   4523  HG  SER A 478     -18.604 -25.953  -0.446  1.00 10.00      A   
ATOM   4524  C   SER A 478     -18.291 -24.849  -4.144  1.00 10.00      A   
ATOM   4525  O   SER A 478     -17.903 -25.717  -4.930  1.00 10.00      A   
ATOM   4526  N   GLY A 479     -18.704 -23.651  -4.550  1.00 10.00      A   
ATOM   4527  HN  GLY A 479     -18.961 -22.978  -3.886  1.00 10.00      A   
ATOM   4528  CA  GLY A 479     -18.768 -23.328  -5.966  1.00 10.00      A   
ATOM   4529  C   GLY A 479     -17.672 -22.386  -6.425  1.00 10.00      A   
ATOM   4530  O   GLY A 479     -17.032 -22.628  -7.450  1.00 10.00      A   
ATOM   4531  N   CYS A 480     -17.445 -21.318  -5.675  1.00 10.00      A   
ATOM   4532  HN  CYS A 480     -17.980 -21.176  -4.862  1.00 10.00      A   
ATOM   4533  CA  CYS A 480     -16.421 -20.342  -6.028  1.00 10.00      A   
ATOM   4534  CB  CYS A 480     -16.619 -19.048  -5.243  1.00 10.00      A   
ATOM   4535  SG  CYS A 480     -18.165 -18.197  -5.630  1.00 10.00      A   
ATOM   4536  HG  CYS A 480     -18.184 -17.975  -6.938  1.00 10.00      A   
ATOM   4537  C   CYS A 480     -15.004 -20.893  -5.857  1.00 10.00      A   
ATOM   4538  O   CYS A 480     -14.804 -21.975  -5.293  1.00 10.00      A   
ATOM   4539  N   ASP A 481     -14.021 -20.151  -6.356  1.00 10.00      A   
ATOM   4540  HN  ASP A 481     -14.235 -19.298  -6.793  1.00 10.00      A   
ATOM   4541  CA  ASP A 481     -12.631 -20.579  -6.278  1.00 10.00      A   
ATOM   4542  CB  ASP A 481     -12.106 -20.905  -7.677  1.00 10.00      A   
ATOM   4543  CG  ASP A 481     -11.540 -22.305  -7.782  1.00 10.00      A   
ATOM   4544  OD1 ASP A 481     -10.511 -22.589  -7.136  1.00 10.00      A   
ATOM   4545  OD2 ASP A 481     -12.122 -23.127  -8.522  1.00 10.00      A   
ATOM   4546  C   ASP A 481     -11.745 -19.520  -5.633  1.00 10.00      A   
ATOM   4547  O   ASP A 481     -11.016 -19.801  -4.682  1.00 10.00      A   
ATOM   4548  N   SER A 482     -11.823 -18.299  -6.135  1.00 10.00      A   
ATOM   4549  HN  SER A 482     -12.442 -18.121  -6.874  1.00 10.00      A   
ATOM   4550  CA  SER A 482     -11.010 -17.204  -5.616  1.00 10.00      A   
ATOM   4551  CB  SER A 482     -10.752 -16.169  -6.715  1.00 10.00      A   
ATOM   4552  OG  SER A 482     -10.316 -16.795  -7.912  1.00 10.00      A   
ATOM   4553  HG  SER A 482      -9.477 -17.245  -7.754  1.00 10.00      A   
ATOM   4554  C   SER A 482     -11.656 -16.538  -4.400  1.00 10.00      A   
ATOM   4555  O   SER A 482     -11.559 -15.327  -4.219  1.00 10.00      A   
ATOM   4556  N   LEU A 483     -12.296 -17.343  -3.564  1.00 10.00      A   
ATOM   4557  HN  LEU A 483     -12.327 -18.302  -3.762  1.00 10.00      A   
ATOM   4558  CA  LEU A 483     -12.957 -16.847  -2.364  1.00 10.00      A   
ATOM   4559  CB  LEU A 483     -13.613 -18.003  -1.610  1.00 10.00      A   
ATOM   4560  CG  LEU A 483     -14.869 -18.609  -2.237  1.00 10.00      A   
ATOM   4561  CD1 LEU A 483     -15.040 -20.054  -1.791  1.00 10.00      A   
ATOM   4562  CD2 LEU A 483     -16.094 -17.788  -1.864  1.00 10.00      A   
ATOM   4563  C   LEU A 483     -11.979 -16.129  -1.441  1.00 10.00      A   
ATOM   4564  O   LEU A 483     -10.971 -16.701  -1.025  1.00 10.00      A   
ATOM   4565  N   ARG A 484     -12.284 -14.880  -1.128  1.00 10.00      A   
ATOM   4566  HN  ARG A 484     -13.104 -14.484  -1.498  1.00 10.00      A   
ATOM   4567  CA  ARG A 484     -11.444 -14.081  -0.245  1.00 10.00      A   
ATOM   4568  CB  ARG A 484     -10.725 -12.981  -1.029  1.00 10.00      A   
ATOM   4569  CG  ARG A 484      -9.436 -13.420  -1.696  1.00 10.00      A   
ATOM   4570  CD  ARG A 484      -8.867 -12.313  -2.566  1.00 10.00      A   
ATOM   4571  NE  ARG A 484      -8.783 -11.030  -1.863  1.00 10.00      A   
ATOM   4572  HE  ARG A 484      -9.013 -11.025  -0.910  1.00 10.00      A   
ATOM   4573  CZ  ARG A 484      -8.422  -9.882  -2.446  1.00 10.00      A   
ATOM   4574  NH1 ARG A 484      -8.126  -9.866  -3.738  1.00 10.00      A   
ATOM   4575 HH11 ARG A 484      -7.837  -8.977  -4.198  1.00 10.00      A   
ATOM   4576 HH12 ARG A 484      -8.183 -10.747  -4.307  1.00 10.00      A   
ATOM   4577  NH2 ARG A 484      -8.394  -8.749  -1.743  1.00 10.00      A   
ATOM   4578 HH21 ARG A 484      -8.112  -7.849  -2.201  1.00 10.00      A   
ATOM   4579 HH22 ARG A 484      -8.657  -8.738  -0.733  1.00 10.00      A   
ATOM   4580  C   ARG A 484     -12.283 -13.465   0.869  1.00 10.00      A   
ATOM   4581  O   ARG A 484     -12.127 -13.808   2.043  1.00 10.00      A   
ATOM   4582  N   LYS A 485     -13.165 -12.551   0.488  1.00 10.00      A   
ATOM   4583  HN  LYS A 485     -13.226 -12.316  -0.466  1.00 10.00      A   
ATOM   4584  CA  LYS A 485     -14.047 -11.878   1.431  1.00 10.00      A   
ATOM   4585  CB  LYS A 485     -14.068 -10.372   1.149  1.00 10.00      A   
ATOM   4586  CG  LYS A 485     -12.915  -9.579   1.745  1.00 10.00      A   
ATOM   4587  CD  LYS A 485     -12.943  -8.139   1.249  1.00 10.00      A   
ATOM   4588  CE  LYS A 485     -11.910  -7.276   1.951  1.00 10.00      A   
ATOM   4589  NZ  LYS A 485     -11.580  -6.051   1.176  1.00 10.00      A   
ATOM   4590  HZ1 LYS A 485     -11.564  -6.263   0.162  1.00 10.00      A   
ATOM   4591  HZ2 LYS A 485     -10.639  -5.698   1.451  1.00 10.00      A   
ATOM   4592  HZ3 LYS A 485     -12.286  -5.301   1.354  1.00 10.00      A   
ATOM   4593  C   LYS A 485     -15.468 -12.419   1.314  1.00 10.00      A   
ATOM   4594  O   LYS A 485     -15.930 -12.752   0.217  1.00 10.00      A   
ATOM   4595  N   LEU A 486     -16.155 -12.506   2.440  1.00 10.00      A   
ATOM   4596  HN  LEU A 486     -15.732 -12.233   3.284  1.00 10.00      A   
ATOM   4597  CA  LEU A 486     -17.526 -12.984   2.462  1.00 10.00      A   
ATOM   4598  CB  LEU A 486     -17.589 -14.512   2.378  1.00 10.00      A   
ATOM   4599  CG  LEU A 486     -18.991 -15.124   2.274  1.00 10.00      A   
ATOM   4600  CD1 LEU A 486     -19.772 -14.501   1.126  1.00 10.00      A   
ATOM   4601  CD2 LEU A 486     -18.912 -16.634   2.104  1.00 10.00      A   
ATOM   4602  C   LEU A 486     -18.236 -12.483   3.707  1.00 10.00      A   
ATOM   4603  O   LEU A 486     -17.771 -12.696   4.828  1.00 10.00      A   
ATOM   4604  N   GLU A 487     -19.348 -11.798   3.495  1.00 10.00      A   
ATOM   4605  HN  GLU A 487     -19.647 -11.657   2.572  1.00 10.00      A   
ATOM   4606  CA  GLU A 487     -20.142 -11.248   4.584  1.00 10.00      A   
ATOM   4607  CB  GLU A 487     -19.841  -9.758   4.752  1.00 10.00      A   
ATOM   4608  CG  GLU A 487     -19.914  -8.967   3.457  1.00 10.00      A   
ATOM   4609  CD  GLU A 487     -18.724  -8.057   3.264  1.00 10.00      A   
ATOM   4610  OE1 GLU A 487     -18.909  -6.934   2.761  1.00 10.00      A   
ATOM   4611  OE2 GLU A 487     -17.599  -8.470   3.613  1.00 10.00      A   
ATOM   4612  C   GLU A 487     -21.627 -11.454   4.319  1.00 10.00      A   
ATOM   4613  O   GLU A 487     -22.106 -11.219   3.207  1.00 10.00      A   
ATOM   4614  N   ILE A 488     -22.349 -11.903   5.332  1.00 10.00      A   
ATOM   4615  HN  ILE A 488     -21.908 -12.071   6.195  1.00 10.00      A   
ATOM   4616  CA  ILE A 488     -23.779 -12.146   5.205  1.00 10.00      A   
ATOM   4617  CB  ILE A 488     -24.090 -13.643   4.989  1.00 10.00      A   
ATOM   4618  CG1 ILE A 488     -23.417 -14.495   6.072  1.00 10.00      A   
ATOM   4619  CG2 ILE A 488     -23.662 -14.102   3.596  1.00 10.00      A   
ATOM   4620  CD1 ILE A 488     -23.929 -15.916   6.136  1.00 10.00      A   
ATOM   4621  C   ILE A 488     -24.528 -11.665   6.444  1.00 10.00      A   
ATOM   4622  O   ILE A 488     -24.081 -11.881   7.575  1.00 10.00      A   
ATOM   4623  N   ARG A 489     -25.663 -11.010   6.228  1.00 10.00      A   
ATOM   4624  HN  ARG A 489     -25.962 -10.853   5.306  1.00 10.00      A   
ATOM   4625  CA  ARG A 489     -26.474 -10.514   7.329  1.00 10.00      A   
ATOM   4626  CB  ARG A 489     -26.145  -9.054   7.677  1.00 10.00      A   
ATOM   4627  CG  ARG A 489     -26.689  -8.018   6.705  1.00 10.00      A   
ATOM   4628  CD  ARG A 489     -26.935  -6.689   7.401  1.00 10.00      A   
ATOM   4629  NE  ARG A 489     -27.961  -6.795   8.441  1.00 10.00      A   
ATOM   4630  HE  ARG A 489     -28.507  -7.618   8.459  1.00 10.00      A   
ATOM   4631  CZ  ARG A 489     -28.202  -5.859   9.352  1.00 10.00      A   
ATOM   4632  NH1 ARG A 489     -27.510  -4.731   9.363  1.00 10.00      A   
ATOM   4633 HH11 ARG A 489     -26.757  -4.571   8.656  1.00 10.00      A   
ATOM   4634 HH12 ARG A 489     -27.710  -3.998  10.081  1.00 10.00      A   
ATOM   4635  NH2 ARG A 489     -29.145  -6.061  10.258  1.00 10.00      A   
ATOM   4636 HH21 ARG A 489     -29.347  -5.340  10.981  1.00 10.00      A   
ATOM   4637 HH22 ARG A 489     -29.690  -6.962  10.245  1.00 10.00      A   
ATOM   4638  C   ARG A 489     -27.967 -10.685   7.050  1.00 10.00      A   
ATOM   4639  O   ARG A 489     -28.440 -10.426   5.937  1.00 10.00      A   
ATOM   4640  N   ASP A 490     -28.683 -11.159   8.065  1.00 10.00      A   
ATOM   4641  HN  ASP A 490     -28.215 -11.397   8.895  1.00 10.00      A   
ATOM   4642  CA  ASP A 490     -30.133 -11.361   7.995  1.00 10.00      A   
ATOM   4643  CB  ASP A 490     -30.886 -10.039   7.817  1.00 10.00      A   
ATOM   4644  CG  ASP A 490     -30.933  -9.215   9.089  1.00 10.00      A   
ATOM   4645  OD1 ASP A 490     -31.882  -9.385   9.885  1.00 10.00      A   
ATOM   4646  OD2 ASP A 490     -30.023  -8.392   9.302  1.00 10.00      A   
ATOM   4647  C   ASP A 490     -30.552 -12.381   6.941  1.00 10.00      A   
ATOM   4648  O   ASP A 490     -31.510 -12.166   6.193  1.00 10.00      A   
ATOM   4649  N   CYS A 491     -29.837 -13.488   6.890  1.00 10.00      A   
ATOM   4650  HN  CYS A 491     -29.076 -13.594   7.500  1.00 10.00      A   
ATOM   4651  CA  CYS A 491     -30.139 -14.554   5.948  1.00 10.00      A   
ATOM   4652  CB  CYS A 491     -28.954 -14.777   5.009  1.00 10.00      A   
ATOM   4653  SG  CYS A 491     -28.490 -13.332   4.023  1.00 10.00      A   
ATOM   4654  HG  CYS A 491     -28.577 -13.680   2.745  1.00 10.00      A   
ATOM   4655  C   CYS A 491     -30.466 -15.839   6.706  1.00 10.00      A   
ATOM   4656  O   CYS A 491     -30.023 -16.019   7.841  1.00 10.00      A   
ATOM   4657  N   PRO A 492     -31.232 -16.759   6.090  1.00 10.00      A   
ATOM   4658  CA  PRO A 492     -31.618 -18.028   6.729  1.00 10.00      A   
ATOM   4659  CB  PRO A 492     -32.759 -18.523   5.845  1.00 10.00      A   
ATOM   4660  CG  PRO A 492     -32.437 -17.979   4.497  1.00 10.00      A   
ATOM   4661  CD  PRO A 492     -31.796 -16.638   4.730  1.00 10.00      A   
ATOM   4662  C   PRO A 492     -30.489 -19.061   6.757  1.00 10.00      A   
ATOM   4663  O   PRO A 492     -30.735 -20.257   6.931  1.00 10.00      A   
ATOM   4664  N   PHE A 493     -29.256 -18.600   6.589  1.00 10.00      A   
ATOM   4665  HN  PHE A 493     -29.118 -17.638   6.475  1.00 10.00      A   
ATOM   4666  CA  PHE A 493     -28.103 -19.485   6.605  1.00 10.00      A   
ATOM   4667  CB  PHE A 493     -26.878 -18.784   6.007  1.00 10.00      A   
ATOM   4668  CG  PHE A 493     -27.069 -18.294   4.594  1.00 10.00      A   
ATOM   4669  CD1 PHE A 493     -26.490 -17.110   4.174  1.00 10.00      A   
ATOM   4670  CD2 PHE A 493     -27.825 -19.019   3.685  1.00 10.00      A   
ATOM   4671  CE1 PHE A 493     -26.660 -16.658   2.880  1.00 10.00      A   
ATOM   4672  CE2 PHE A 493     -28.000 -18.572   2.389  1.00 10.00      A   
ATOM   4673  CZ  PHE A 493     -27.416 -17.391   1.988  1.00 10.00      A   
ATOM   4674  C   PHE A 493     -27.821 -19.916   8.039  1.00 10.00      A   
ATOM   4675  O   PHE A 493     -27.597 -19.078   8.918  1.00 10.00      A   
ATOM   4676  N   GLY A 494     -27.859 -21.216   8.280  1.00 10.00      A   
ATOM   4677  HN  GLY A 494     -28.045 -21.841   7.544  1.00 10.00      A   
ATOM   4678  CA  GLY A 494     -27.627 -21.722   9.614  1.00 10.00      A   
ATOM   4679  C   GLY A 494     -26.209 -22.199   9.831  1.00 10.00      A   
ATOM   4680  O   GLY A 494     -25.255 -21.440   9.656  1.00 10.00      A   
ATOM   4681  N   ASP A 495     -26.074 -23.461  10.203  1.00 10.00      A   
ATOM   4682  HN  ASP A 495     -26.878 -24.010  10.313  1.00 10.00      A   
ATOM   4683  CA  ASP A 495     -24.770 -24.059  10.465  1.00 10.00      A   
ATOM   4684  CB  ASP A 495     -24.632 -24.370  11.961  1.00 10.00      A   
ATOM   4685  CG  ASP A 495     -25.683 -25.346  12.465  1.00 10.00      A   
ATOM   4686  OD1 ASP A 495     -26.743 -24.894  12.962  1.00 10.00      A   
ATOM   4687  OD2 ASP A 495     -25.463 -26.567  12.364  1.00 10.00      A   
ATOM   4688  C   ASP A 495     -24.567 -25.332   9.650  1.00 10.00      A   
ATOM   4689  O   ASP A 495     -23.574 -26.041   9.821  1.00 10.00      A   
ATOM   4690  N   LYS A 496     -25.496 -25.608   8.744  1.00 10.00      A   
ATOM   4691  HN  LYS A 496     -26.237 -24.979   8.610  1.00 10.00      A   
ATOM   4692  CA  LYS A 496     -25.416 -26.809   7.920  1.00 10.00      A   
ATOM   4693  CB  LYS A 496     -26.768 -27.107   7.269  1.00 10.00      A   
ATOM   4694  CG  LYS A 496     -27.950 -27.017   8.224  1.00 10.00      A   
ATOM   4695  CD  LYS A 496     -29.273 -27.121   7.480  1.00 10.00      A   
ATOM   4696  CE  LYS A 496     -30.442 -26.663   8.339  1.00 10.00      A   
ATOM   4697  NZ  LYS A 496     -30.324 -25.231   8.727  1.00 10.00      A   
ATOM   4698  HZ1 LYS A 496     -31.267 -24.828   8.901  1.00 10.00      A   
ATOM   4699  HZ2 LYS A 496     -29.859 -24.684   7.968  1.00 10.00      A   
ATOM   4700  HZ3 LYS A 496     -29.758 -25.143   9.594  1.00 10.00      A   
ATOM   4701  C   LYS A 496     -24.332 -26.673   6.857  1.00 10.00      A   
ATOM   4702  O   LYS A 496     -23.473 -27.545   6.706  1.00 10.00      A   
ATOM   4703  N   ALA A 497     -24.368 -25.564   6.135  1.00 10.00      A   
ATOM   4704  HN  ALA A 497     -25.065 -24.894   6.321  1.00 10.00      A   
ATOM   4705  CA  ALA A 497     -23.396 -25.307   5.082  1.00 10.00      A   
ATOM   4706  CB  ALA A 497     -23.899 -24.218   4.148  1.00 10.00      A   
ATOM   4707  C   ALA A 497     -22.046 -24.924   5.671  1.00 10.00      A   
ATOM   4708  O   ALA A 497     -21.002 -25.227   5.097  1.00 10.00      A   
ATOM   4709  N   LEU A 498     -22.088 -24.267   6.827  1.00 10.00      A   
ATOM   4710  HN  LEU A 498     -22.962 -24.073   7.225  1.00 10.00      A   
ATOM   4711  CA  LEU A 498     -20.887 -23.816   7.521  1.00 10.00      A   
ATOM   4712  CB  LEU A 498     -21.272 -22.991   8.756  1.00 10.00      A   
ATOM   4713  CG  LEU A 498     -20.114 -22.478   9.617  1.00 10.00      A   
ATOM   4714  CD1 LEU A 498     -19.383 -21.345   8.915  1.00 10.00      A   
ATOM   4715  CD2 LEU A 498     -20.612 -22.032  10.984  1.00 10.00      A   
ATOM   4716  C   LEU A 498     -20.011 -24.988   7.938  1.00 10.00      A   
ATOM   4717  O   LEU A 498     -18.841 -25.061   7.570  1.00 10.00      A   
ATOM   4718  N   LEU A 499     -20.591 -25.918   8.684  1.00 10.00      A   
ATOM   4719  HN  LEU A 499     -21.540 -25.820   8.916  1.00 10.00      A   
ATOM   4720  CA  LEU A 499     -19.856 -27.084   9.169  1.00 10.00      A   
ATOM   4721  CB  LEU A 499     -20.648 -27.818  10.255  1.00 10.00      A   
ATOM   4722  CG  LEU A 499     -20.906 -27.036  11.546  1.00 10.00      A   
ATOM   4723  CD1 LEU A 499     -21.706 -27.869  12.537  1.00 10.00      A   
ATOM   4724  CD2 LEU A 499     -19.597 -26.567  12.166  1.00 10.00      A   
ATOM   4725  C   LEU A 499     -19.480 -28.045   8.040  1.00 10.00      A   
ATOM   4726  O   LEU A 499     -18.665 -28.949   8.230  1.00 10.00      A   
ATOM   4727  N   ALA A 500     -20.083 -27.850   6.873  1.00 10.00      A   
ATOM   4728  HN  ALA A 500     -20.737 -27.125   6.788  1.00 10.00      A   
ATOM   4729  CA  ALA A 500     -19.805 -28.694   5.722  1.00 10.00      A   
ATOM   4730  CB  ALA A 500     -21.088 -29.024   4.981  1.00 10.00      A   
ATOM   4731  C   ALA A 500     -18.800 -28.031   4.785  1.00 10.00      A   
ATOM   4732  O   ALA A 500     -18.458 -28.581   3.740  1.00 10.00      A   
ATOM   4733  N   ASN A 501     -18.337 -26.842   5.158  1.00 10.00      A   
ATOM   4734  HN  ASN A 501     -18.661 -26.441   5.996  1.00 10.00      A   
ATOM   4735  CA  ASN A 501     -17.367 -26.105   4.349  1.00 10.00      A   
ATOM   4736  CB  ASN A 501     -18.057 -25.014   3.523  1.00 10.00      A   
ATOM   4737  CG  ASN A 501     -18.597 -25.526   2.202  1.00 10.00      A   
ATOM   4738  OD1 ASN A 501     -17.866 -25.630   1.214  1.00 10.00      A   
ATOM   4739  ND2 ASN A 501     -19.882 -25.843   2.169  1.00 10.00      A   
ATOM   4740 HD21 ASN A 501     -20.410 -25.733   2.992  1.00 10.00      A   
ATOM   4741 HD22 ASN A 501     -20.259 -26.167   1.322  1.00 10.00      A   
ATOM   4742  C   ASN A 501     -16.297 -25.481   5.230  1.00 10.00      A   
ATOM   4743  O   ASN A 501     -15.739 -24.432   4.905  1.00 10.00      A   
ATOM   4744  N   ALA A 502     -15.997 -26.155   6.329  1.00 10.00      A   
ATOM   4745  HN  ALA A 502     -16.452 -27.004   6.503  1.00 10.00      A   
ATOM   4746  CA  ALA A 502     -15.005 -25.678   7.282  1.00 10.00      A   
ATOM   4747  CB  ALA A 502     -14.932 -26.612   8.482  1.00 10.00      A   
ATOM   4748  C   ALA A 502     -13.631 -25.522   6.641  1.00 10.00      A   
ATOM   4749  O   ALA A 502     -12.954 -24.518   6.845  1.00 10.00      A   
ATOM   4750  N   SER A 503     -13.235 -26.505   5.845  1.00 10.00      A   
ATOM   4751  HN  SER A 503     -13.832 -27.272   5.699  1.00 10.00      A   
ATOM   4752  CA  SER A 503     -11.933 -26.480   5.187  1.00 10.00      A   
ATOM   4753  CB  SER A 503     -11.602 -27.862   4.633  1.00 10.00      A   
ATOM   4754  OG  SER A 503     -12.139 -28.876   5.469  1.00 10.00      A   
ATOM   4755  HG  SER A 503     -12.843 -29.337   4.994  1.00 10.00      A   
ATOM   4756  C   SER A 503     -11.866 -25.432   4.075  1.00 10.00      A   
ATOM   4757  O   SER A 503     -10.781 -25.009   3.667  1.00 10.00      A   
ATOM   4758  N   LYS A 504     -13.024 -25.000   3.597  1.00 10.00      A   
ATOM   4759  HN  LYS A 504     -13.859 -25.346   3.982  1.00 10.00      A   
ATOM   4760  CA  LYS A 504     -13.083 -24.008   2.529  1.00 10.00      A   
ATOM   4761  CB  LYS A 504     -14.461 -24.024   1.858  1.00 10.00      A   
ATOM   4762  CG  LYS A 504     -14.474 -23.503   0.430  1.00 10.00      A   
ATOM   4763  CD  LYS A 504     -13.615 -24.369  -0.480  1.00 10.00      A   
ATOM   4764  CE  LYS A 504     -13.847 -24.047  -1.947  1.00 10.00      A   
ATOM   4765  NZ  LYS A 504     -13.132 -24.990  -2.850  1.00 10.00      A   
ATOM   4766  HZ1 LYS A 504     -13.434 -24.838  -3.833  1.00 10.00      A   
ATOM   4767  HZ2 LYS A 504     -13.345 -25.974  -2.585  1.00 10.00      A   
ATOM   4768  HZ3 LYS A 504     -12.106 -24.841  -2.786  1.00 10.00      A   
ATOM   4769  C   LYS A 504     -12.775 -22.619   3.075  1.00 10.00      A   
ATOM   4770  O   LYS A 504     -12.279 -21.749   2.358  1.00 10.00      A   
ATOM   4771  N   LEU A 505     -13.045 -22.431   4.363  1.00 10.00      A   
ATOM   4772  HN  LEU A 505     -13.419 -23.172   4.884  1.00 10.00      A   
ATOM   4773  CA  LEU A 505     -12.813 -21.152   5.023  1.00 10.00      A   
ATOM   4774  CB  LEU A 505     -13.491 -21.127   6.397  1.00 10.00      A   
ATOM   4775  CG  LEU A 505     -14.978 -21.496   6.429  1.00 10.00      A   
ATOM   4776  CD1 LEU A 505     -15.480 -21.574   7.864  1.00 10.00      A   
ATOM   4777  CD2 LEU A 505     -15.798 -20.496   5.629  1.00 10.00      A   
ATOM   4778  C   LEU A 505     -11.322 -20.858   5.171  1.00 10.00      A   
ATOM   4779  O   LEU A 505     -10.928 -19.714   5.397  1.00 10.00      A   
ATOM   4780  N   GLU A 506     -10.491 -21.890   5.036  1.00 10.00      A   
ATOM   4781  HN  GLU A 506     -10.859 -22.781   4.852  1.00 10.00      A   
ATOM   4782  CA  GLU A 506      -9.045 -21.731   5.165  1.00 10.00      A   
ATOM   4783  CB  GLU A 506      -8.357 -23.090   5.295  1.00 10.00      A   
ATOM   4784  CG  GLU A 506      -8.702 -23.851   6.563  1.00 10.00      A   
ATOM   4785  CD  GLU A 506      -7.644 -24.874   6.929  1.00 10.00      A   
ATOM   4786  OE1 GLU A 506      -7.189 -25.611   6.027  1.00 10.00      A   
ATOM   4787  OE2 GLU A 506      -7.251 -24.937   8.110  1.00 10.00      A   
ATOM   4788  C   GLU A 506      -8.449 -20.951   3.994  1.00 10.00      A   
ATOM   4789  O   GLU A 506      -7.331 -20.442   4.079  1.00 10.00      A   
ATOM   4790  N   THR A 507      -9.192 -20.859   2.899  1.00 10.00      A   
ATOM   4791  HN  THR A 507     -10.076 -21.289   2.876  1.00 10.00      A   
ATOM   4792  CA  THR A 507      -8.721 -20.143   1.724  1.00 10.00      A   
ATOM   4793  CB  THR A 507      -9.128 -20.889   0.439  1.00 10.00      A   
ATOM   4794  OG1 THR A 507     -10.025 -21.962   0.779  1.00 10.00      A   
ATOM   4795  HG1 THR A 507     -10.913 -21.603   0.921  1.00 10.00      A   
ATOM   4796  CG2 THR A 507      -7.899 -21.466  -0.250  1.00 10.00      A   
ATOM   4797  C   THR A 507      -9.270 -18.717   1.685  1.00 10.00      A   
ATOM   4798  O   THR A 507      -8.940 -17.935   0.795  1.00 10.00      A   
ATOM   4799  N   MET A 508     -10.092 -18.381   2.669  1.00 10.00      A   
ATOM   4800  HN  MET A 508     -10.275 -19.029   3.382  1.00 10.00      A   
ATOM   4801  CA  MET A 508     -10.704 -17.058   2.739  1.00 10.00      A   
ATOM   4802  CB  MET A 508     -12.197 -17.181   3.036  1.00 10.00      A   
ATOM   4803  CG  MET A 508     -12.995 -17.824   1.915  1.00 10.00      A   
ATOM   4804  SD  MET A 508     -14.546 -18.535   2.490  1.00 10.00      A   
ATOM   4805  CE  MET A 508     -15.302 -17.106   3.257  1.00 10.00      A   
ATOM   4806  C   MET A 508     -10.035 -16.213   3.808  1.00 10.00      A   
ATOM   4807  O   MET A 508      -9.460 -16.748   4.756  1.00 10.00      A   
ATOM   4808  N   ARG A 509     -10.129 -14.897   3.658  1.00 10.00      A   
ATOM   4809  HN  ARG A 509     -10.631 -14.538   2.890  1.00 10.00      A   
ATOM   4810  CA  ARG A 509      -9.527 -13.969   4.607  1.00 10.00      A   
ATOM   4811  CB  ARG A 509      -9.486 -12.546   4.023  1.00 10.00      A   
ATOM   4812  CG  ARG A 509      -8.808 -11.509   4.916  1.00 10.00      A   
ATOM   4813  CD  ARG A 509      -8.994 -10.089   4.383  1.00 10.00      A   
ATOM   4814  NE  ARG A 509      -8.252  -9.851   3.142  1.00 10.00      A   
ATOM   4815  HE  ARG A 509      -7.729 -10.603   2.777  1.00 10.00      A   
ATOM   4816  CZ  ARG A 509      -8.242  -8.689   2.481  1.00 10.00      A   
ATOM   4817  NH1 ARG A 509      -8.931  -7.646   2.932  1.00 10.00      A   
ATOM   4818 HH11 ARG A 509      -9.485  -7.721   3.808  1.00 10.00      A   
ATOM   4819 HH12 ARG A 509      -8.921  -6.735   2.398  1.00 10.00      A   
ATOM   4820  NH2 ARG A 509      -7.521  -8.555   1.378  1.00 10.00      A   
ATOM   4821 HH21 ARG A 509      -7.526  -7.640   0.865  1.00 10.00      A   
ATOM   4822 HH22 ARG A 509      -6.947  -9.348   1.016  1.00 10.00      A   
ATOM   4823  C   ARG A 509     -10.304 -13.970   5.917  1.00 10.00      A   
ATOM   4824  O   ARG A 509      -9.762 -14.306   6.973  1.00 10.00      A   
ATOM   4825  N   SER A 510     -11.577 -13.598   5.841  1.00 10.00      A   
ATOM   4826  HN  SER A 510     -11.956 -13.356   4.971  1.00 10.00      A   
ATOM   4827  CA  SER A 510     -12.428 -13.544   7.018  1.00 10.00      A   
ATOM   4828  CB  SER A 510     -12.222 -12.215   7.757  1.00 10.00      A   
ATOM   4829  OG  SER A 510     -10.846 -11.963   8.003  1.00 10.00      A   
ATOM   4830  HG  SER A 510     -10.340 -12.778   7.867  1.00 10.00      A   
ATOM   4831  C   SER A 510     -13.896 -13.691   6.625  1.00 10.00      A   
ATOM   4832  O   SER A 510     -14.331 -13.168   5.597  1.00 10.00      A   
ATOM   4833  N   LEU A 511     -14.642 -14.422   7.430  1.00 10.00      A   
ATOM   4834  HN  LEU A 511     -14.226 -14.844   8.218  1.00 10.00      A   
ATOM   4835  CA  LEU A 511     -16.058 -14.632   7.186  1.00 10.00      A   
ATOM   4836  CB  LEU A 511     -16.378 -16.129   7.231  1.00 10.00      A   
ATOM   4837  CG  LEU A 511     -17.861 -16.516   7.176  1.00 10.00      A   
ATOM   4838  CD1 LEU A 511     -18.496 -16.037   5.882  1.00 10.00      A   
ATOM   4839  CD2 LEU A 511     -18.030 -18.019   7.336  1.00 10.00      A   
ATOM   4840  C   LEU A 511     -16.877 -13.894   8.236  1.00 10.00      A   
ATOM   4841  O   LEU A 511     -16.760 -14.177   9.431  1.00 10.00      A   
ATOM   4842  N   TRP A 512     -17.687 -12.945   7.789  1.00 10.00      A   
ATOM   4843  HN  TRP A 512     -17.723 -12.760   6.824  1.00 10.00      A   
ATOM   4844  CA  TRP A 512     -18.524 -12.165   8.687  1.00 10.00      A   
ATOM   4845  CB  TRP A 512     -18.344 -10.668   8.411  1.00 10.00      A   
ATOM   4846  CG  TRP A 512     -19.351  -9.795   9.104  1.00 10.00      A   
ATOM   4847  CD1 TRP A 512     -20.441  -9.202   8.541  1.00 10.00      A   
ATOM   4848  CD2 TRP A 512     -19.357  -9.419  10.485  1.00 10.00      A   
ATOM   4849  NE1 TRP A 512     -21.128  -8.483   9.488  1.00 10.00      A   
ATOM   4850  HE1 TRP A 512     -21.949  -7.970   9.329  1.00 10.00      A   
ATOM   4851  CE2 TRP A 512     -20.482  -8.597  10.688  1.00 10.00      A   
ATOM   4852  CE3 TRP A 512     -18.524  -9.699  11.570  1.00 10.00      A   
ATOM   4853  CZ2 TRP A 512     -20.792  -8.053  11.931  1.00 10.00      A   
ATOM   4854  CZ3 TRP A 512     -18.833  -9.156  12.801  1.00 10.00      A   
ATOM   4855  CH2 TRP A 512     -19.956  -8.343  12.972  1.00 10.00      A   
ATOM   4856  C   TRP A 512     -19.994 -12.564   8.558  1.00 10.00      A   
ATOM   4857  O   TRP A 512     -20.603 -12.406   7.499  1.00 10.00      A   
ATOM   4858  N   MET A 513     -20.552 -13.089   9.640  1.00 10.00      A   
ATOM   4859  HN  MET A 513     -20.006 -13.206  10.450  1.00 10.00      A   
ATOM   4860  CA  MET A 513     -21.948 -13.500   9.664  1.00 10.00      A   
ATOM   4861  CB  MET A 513     -22.060 -15.021   9.833  1.00 10.00      A   
ATOM   4862  CG  MET A 513     -21.265 -15.831   8.818  1.00 10.00      A   
ATOM   4863  SD  MET A 513     -21.211 -17.596   9.204  1.00 10.00      A   
ATOM   4864  CE  MET A 513     -22.845 -18.122   8.698  1.00 10.00      A   
ATOM   4865  C   MET A 513     -22.682 -12.794  10.804  1.00 10.00      A   
ATOM   4866  O   MET A 513     -22.256 -12.854  11.959  1.00 10.00      A   
ATOM   4867  N   SER A 514     -23.767 -12.106  10.473  1.00 10.00      A   
ATOM   4868  HN  SER A 514     -24.050 -12.080   9.531  1.00 10.00      A   
ATOM   4869  CA  SER A 514     -24.553 -11.388  11.470  1.00 10.00      A   
ATOM   4870  CB  SER A 514     -24.243  -9.893  11.402  1.00 10.00      A   
ATOM   4871  OG  SER A 514     -23.714  -9.549  10.131  1.00 10.00      A   
ATOM   4872  HG  SER A 514     -23.077 -10.219   9.863  1.00 10.00      A   
ATOM   4873  C   SER A 514     -26.050 -11.630  11.274  1.00 10.00      A   
ATOM   4874  O   SER A 514     -26.532 -11.692  10.142  1.00 10.00      A   
ATOM   4875  N   SER A 515     -26.777 -11.783  12.380  1.00 10.00      A   
ATOM   4876  HN  SER A 515     -26.329 -11.741  13.258  1.00 10.00      A   
ATOM   4877  CA  SER A 515     -28.221 -12.016  12.341  1.00 10.00      A   
ATOM   4878  CB  SER A 515     -28.958 -10.769  11.837  1.00 10.00      A   
ATOM   4879  OG  SER A 515     -28.608  -9.623  12.605  1.00 10.00      A   
ATOM   4880  HG  SER A 515     -27.847  -9.825  13.163  1.00 10.00      A   
ATOM   4881  C   SER A 515     -28.567 -13.239  11.487  1.00 10.00      A   
ATOM   4882  O   SER A 515     -29.491 -13.205  10.672  1.00 10.00      A   
ATOM   4883  N   CYS A 516     -27.806 -14.314  11.672  1.00 10.00      A   
ATOM   4884  HN  CYS A 516     -27.085 -14.278  12.332  1.00 10.00      A   
ATOM   4885  CA  CYS A 516     -28.026 -15.549  10.931  1.00 10.00      A   
ATOM   4886  CB  CYS A 516     -26.731 -16.004  10.253  1.00 10.00      A   
ATOM   4887  SG  CYS A 516     -25.672 -14.662   9.671  1.00 10.00      A   
ATOM   4888  HG  CYS A 516     -26.412 -13.563   9.594  1.00 10.00      A   
ATOM   4889  C   CYS A 516     -28.518 -16.637  11.872  1.00 10.00      A   
ATOM   4890  O   CYS A 516     -28.570 -16.436  13.084  1.00 10.00      A   
ATOM   4891  N   SER A 517     -28.838 -17.798  11.321  1.00 10.00      A   
ATOM   4892  HN  SER A 517     -28.746 -17.914  10.350  1.00 10.00      A   
ATOM   4893  CA  SER A 517     -29.326 -18.911  12.118  1.00 10.00      A   
ATOM   4894  CB  SER A 517     -30.300 -19.745  11.283  1.00 10.00      A   
ATOM   4895  OG  SER A 517     -31.044 -18.915  10.406  1.00 10.00      A   
ATOM   4896  HG  SER A 517     -31.536 -18.271  10.920  1.00 10.00      A   
ATOM   4897  C   SER A 517     -28.167 -19.778  12.621  1.00 10.00      A   
ATOM   4898  O   SER A 517     -28.295 -20.997  12.754  1.00 10.00      A   
ATOM   4899  N   VAL A 518     -27.040 -19.138  12.907  1.00 10.00      A   
ATOM   4900  HN  VAL A 518     -27.005 -18.165  12.801  1.00 10.00      A   
ATOM   4901  CA  VAL A 518     -25.862 -19.843  13.390  1.00 10.00      A   
ATOM   4902  CB  VAL A 518     -24.572 -19.036  13.147  1.00 10.00      A   
ATOM   4903  CG1 VAL A 518     -23.343 -19.897  13.401  1.00 10.00      A   
ATOM   4904  CG2 VAL A 518     -24.549 -18.464  11.739  1.00 10.00      A   
ATOM   4905  C   VAL A 518     -25.991 -20.134  14.878  1.00 10.00      A   
ATOM   4906  O   VAL A 518     -26.002 -19.218  15.700  1.00 10.00      A   
ATOM   4907  N   SER A 519     -26.087 -21.410  15.216  1.00 10.00      A   
ATOM   4908  HN  SER A 519     -26.066 -22.094  14.513  1.00 10.00      A   
ATOM   4909  CA  SER A 519     -26.220 -21.831  16.599  1.00 10.00      A   
ATOM   4910  CB  SER A 519     -26.681 -23.286  16.645  1.00 10.00      A   
ATOM   4911  OG  SER A 519     -25.979 -24.058  15.685  1.00 10.00      A   
ATOM   4912  HG  SER A 519     -26.604 -24.449  15.062  1.00 10.00      A   
ATOM   4913  C   SER A 519     -24.910 -21.666  17.366  1.00 10.00      A   
ATOM   4914  O   SER A 519     -23.819 -21.745  16.788  1.00 10.00      A   
ATOM   4915  N   PHE A 520     -25.024 -21.436  18.668  1.00 10.00      A   
ATOM   4916  HN  PHE A 520     -25.920 -21.371  19.066  1.00 10.00      A   
ATOM   4917  CA  PHE A 520     -23.855 -21.270  19.520  1.00 10.00      A   
ATOM   4918  CB  PHE A 520     -24.281 -20.877  20.936  1.00 10.00      A   
ATOM   4919  CG  PHE A 520     -23.147 -20.799  21.921  1.00 10.00      A   
ATOM   4920  CD1 PHE A 520     -22.028 -20.021  21.654  1.00 10.00      A   
ATOM   4921  CD2 PHE A 520     -23.199 -21.508  23.109  1.00 10.00      A   
ATOM   4922  CE1 PHE A 520     -20.984 -19.954  22.554  1.00 10.00      A   
ATOM   4923  CE2 PHE A 520     -22.159 -21.444  24.015  1.00 10.00      A   
ATOM   4924  CZ  PHE A 520     -21.050 -20.667  23.737  1.00 10.00      A   
ATOM   4925  C   PHE A 520     -23.028 -22.552  19.547  1.00 10.00      A   
ATOM   4926  O   PHE A 520     -21.796 -22.513  19.527  1.00 10.00      A   
ATOM   4927  N   GLY A 521     -23.720 -23.687  19.569  1.00 10.00      A   
ATOM   4928  HN  GLY A 521     -24.702 -23.646  19.564  1.00 10.00      A   
ATOM   4929  CA  GLY A 521     -23.051 -24.977  19.595  1.00 10.00      A   
ATOM   4930  C   GLY A 521     -22.194 -25.215  18.365  1.00 10.00      A   
ATOM   4931  O   GLY A 521     -21.092 -25.762  18.463  1.00 10.00      A   
ATOM   4932  N   ALA A 522     -22.688 -24.780  17.211  1.00 10.00      A   
ATOM   4933  HN  ALA A 522     -23.561 -24.329  17.201  1.00 10.00      A   
ATOM   4934  CA  ALA A 522     -21.970 -24.945  15.958  1.00 10.00      A   
ATOM   4935  CB  ALA A 522     -22.847 -24.531  14.793  1.00 10.00      A   
ATOM   4936  C   ALA A 522     -20.677 -24.139  15.964  1.00 10.00      A   
ATOM   4937  O   ALA A 522     -19.648 -24.600  15.470  1.00 10.00      A   
ATOM   4938  N   CYS A 523     -20.734 -22.938  16.537  1.00 10.00      A   
ATOM   4939  HN  CYS A 523     -21.586 -22.626  16.909  1.00 10.00      A   
ATOM   4940  CA  CYS A 523     -19.564 -22.071  16.617  1.00 10.00      A   
ATOM   4941  CB  CYS A 523     -19.939 -20.723  17.241  1.00 10.00      A   
ATOM   4942  SG  CYS A 523     -21.335 -19.889  16.444  1.00 10.00      A   
ATOM   4943  HG  CYS A 523     -22.390 -20.690  16.517  1.00 10.00      A   
ATOM   4944  C   CYS A 523     -18.450 -22.747  17.419  1.00 10.00      A   
ATOM   4945  O   CYS A 523     -17.275 -22.685  17.054  1.00 10.00      A   
ATOM   4946  N   LYS A 524     -18.835 -23.410  18.505  1.00 10.00      A   
ATOM   4947  HN  LYS A 524     -19.787 -23.428  18.738  1.00 10.00      A   
ATOM   4948  CA  LYS A 524     -17.880 -24.111  19.356  1.00 10.00      A   
ATOM   4949  CB  LYS A 524     -18.537 -24.556  20.664  1.00 10.00      A   
ATOM   4950  CG  LYS A 524     -19.096 -23.425  21.512  1.00 10.00      A   
ATOM   4951  CD  LYS A 524     -19.463 -23.920  22.902  1.00 10.00      A   
ATOM   4952  CE  LYS A 524     -20.536 -24.995  22.848  1.00 10.00      A   
ATOM   4953  NZ  LYS A 524     -20.697 -25.690  24.149  1.00 10.00      A   
ATOM   4954  HZ1 LYS A 524     -19.836 -26.221  24.385  1.00 10.00      A   
ATOM   4955  HZ2 LYS A 524     -21.500 -26.358  24.100  1.00 10.00      A   
ATOM   4956  HZ3 LYS A 524     -20.883 -24.998  24.904  1.00 10.00      A   
ATOM   4957  C   LYS A 524     -17.317 -25.330  18.635  1.00 10.00      A   
ATOM   4958  O   LYS A 524     -16.111 -25.569  18.647  1.00 10.00      A   
ATOM   4959  N   LEU A 525     -18.206 -26.090  18.000  1.00 10.00      A   
ATOM   4960  HN  LEU A 525     -19.156 -25.839  18.035  1.00 10.00      A   
ATOM   4961  CA  LEU A 525     -17.818 -27.289  17.266  1.00 10.00      A   
ATOM   4962  CB  LEU A 525     -19.056 -27.977  16.682  1.00 10.00      A   
ATOM   4963  CG  LEU A 525     -18.878 -29.427  16.223  1.00 10.00      A   
ATOM   4964  CD1 LEU A 525     -18.567 -30.330  17.408  1.00 10.00      A   
ATOM   4965  CD2 LEU A 525     -20.119 -29.911  15.490  1.00 10.00      A   
ATOM   4966  C   LEU A 525     -16.836 -26.947  16.149  1.00 10.00      A   
ATOM   4967  O   LEU A 525     -15.904 -27.707  15.876  1.00 10.00      A   
ATOM   4968  N   LEU A 526     -17.052 -25.802  15.508  1.00 10.00      A   
ATOM   4969  HN  LEU A 526     -17.825 -25.249  15.762  1.00 10.00      A   
ATOM   4970  CA  LEU A 526     -16.187 -25.350  14.429  1.00 10.00      A   
ATOM   4971  CB  LEU A 526     -16.794 -24.120  13.750  1.00 10.00      A   
ATOM   4972  CG  LEU A 526     -16.048 -23.585  12.526  1.00 10.00      A   
ATOM   4973  CD1 LEU A 526     -16.134 -24.570  11.370  1.00 10.00      A   
ATOM   4974  CD2 LEU A 526     -16.588 -22.223  12.117  1.00 10.00      A   
ATOM   4975  C   LEU A 526     -14.788 -25.026  14.948  1.00 10.00      A   
ATOM   4976  O   LEU A 526     -13.785 -25.375  14.320  1.00 10.00      A   
ATOM   4977  N   GLY A 527     -14.725 -24.383  16.110  1.00 10.00      A   
ATOM   4978  HN  GLY A 527     -15.557 -24.152  16.578  1.00 10.00      A   
ATOM   4979  CA  GLY A 527     -13.445 -24.019  16.695  1.00 10.00      A   
ATOM   4980  C   GLY A 527     -12.661 -25.225  17.172  1.00 10.00      A   
ATOM   4981  O   GLY A 527     -11.437 -25.169  17.302  1.00 10.00      A   
ATOM   4982  N   GLN A 528     -13.367 -26.312  17.439  1.00 10.00      A   
ATOM   4983  HN  GLN A 528     -14.343 -26.280  17.342  1.00 10.00      A   
ATOM   4984  CA  GLN A 528     -12.736 -27.545  17.888  1.00 10.00      A   
ATOM   4985  CB  GLN A 528     -13.723 -28.382  18.705  1.00 10.00      A   
ATOM   4986  CG  GLN A 528     -13.971 -27.868  20.115  1.00 10.00      A   
ATOM   4987  CD  GLN A 528     -12.815 -28.158  21.053  1.00 10.00      A   
ATOM   4988  OE1 GLN A 528     -12.075 -29.126  20.869  1.00 10.00      A   
ATOM   4989  NE2 GLN A 528     -12.649 -27.327  22.068  1.00 10.00      A   
ATOM   4990 HE21 GLN A 528     -13.270 -26.576  22.158  1.00 10.00      A   
ATOM   4991 HE22 GLN A 528     -11.919 -27.506  22.695  1.00 10.00      A   
ATOM   4992  C   GLN A 528     -12.247 -28.352  16.693  1.00 10.00      A   
ATOM   4993  O   GLN A 528     -11.439 -29.267  16.831  1.00 10.00      A   
ATOM   4994  N   LYS A 529     -12.747 -28.008  15.517  1.00 10.00      A   
ATOM   4995  HN  LYS A 529     -13.389 -27.268  15.471  1.00 10.00      A   
ATOM   4996  CA  LYS A 529     -12.366 -28.700  14.296  1.00 10.00      A   
ATOM   4997  CB  LYS A 529     -13.582 -28.869  13.382  1.00 10.00      A   
ATOM   4998  CG  LYS A 529     -13.435 -29.973  12.347  1.00 10.00      A   
ATOM   4999  CD  LYS A 529     -14.392 -29.765  11.181  1.00 10.00      A   
ATOM   5000  CE  LYS A 529     -14.703 -31.074  10.473  1.00 10.00      A   
ATOM   5001  NZ  LYS A 529     -13.474 -31.760   9.984  1.00 10.00      A   
ATOM   5002  HZ1 LYS A 529     -12.862 -32.013  10.785  1.00 10.00      A   
ATOM   5003  HZ2 LYS A 529     -12.941 -31.142   9.341  1.00 10.00      A   
ATOM   5004  HZ3 LYS A 529     -13.731 -32.631   9.475  1.00 10.00      A   
ATOM   5005  C   LYS A 529     -11.267 -27.936  13.567  1.00 10.00      A   
ATOM   5006  O   LYS A 529     -10.345 -28.533  13.009  1.00 10.00      A   
ATOM   5007  N   MET A 530     -11.374 -26.614  13.570  1.00 10.00      A   
ATOM   5008  HN  MET A 530     -12.135 -26.194  14.031  1.00 10.00      A   
ATOM   5009  CA  MET A 530     -10.391 -25.768  12.903  1.00 10.00      A   
ATOM   5010  CB  MET A 530     -11.055 -24.900  11.829  1.00 10.00      A   
ATOM   5011  CG  MET A 530     -12.129 -25.613  11.014  1.00 10.00      A   
ATOM   5012  SD  MET A 530     -11.500 -27.017  10.068  1.00 10.00      A   
ATOM   5013  CE  MET A 530     -10.442 -26.184   8.887  1.00 10.00      A   
ATOM   5014  C   MET A 530      -9.674 -24.883  13.916  1.00 10.00      A   
ATOM   5015  O   MET A 530     -10.137 -23.786  14.228  1.00 10.00      A   
ATOM   5016  N   PRO A 531      -8.532 -25.350  14.444  1.00 10.00      A   
ATOM   5017  CA  PRO A 531      -7.748 -24.608  15.435  1.00 10.00      A   
ATOM   5018  CB  PRO A 531      -6.813 -25.672  16.033  1.00 10.00      A   
ATOM   5019  CG  PRO A 531      -7.220 -26.974  15.416  1.00 10.00      A   
ATOM   5020  CD  PRO A 531      -7.915 -26.641  14.133  1.00 10.00      A   
ATOM   5021  C   PRO A 531      -6.931 -23.482  14.806  1.00 10.00      A   
ATOM   5022  O   PRO A 531      -6.438 -22.596  15.502  1.00 10.00      A   
ATOM   5023  N   LYS A 532      -6.798 -23.518  13.483  1.00 10.00      A   
ATOM   5024  HN  LYS A 532      -7.226 -24.245  12.982  1.00 10.00      A   
ATOM   5025  CA  LYS A 532      -6.038 -22.503  12.756  1.00 10.00      A   
ATOM   5026  CB  LYS A 532      -5.419 -23.097  11.486  1.00 10.00      A   
ATOM   5027  CG  LYS A 532      -4.454 -24.248  11.739  1.00 10.00      A   
ATOM   5028  CD  LYS A 532      -3.791 -24.713  10.452  1.00 10.00      A   
ATOM   5029  CE  LYS A 532      -2.764 -25.803  10.714  1.00 10.00      A   
ATOM   5030  NZ  LYS A 532      -3.401 -27.112  11.007  1.00 10.00      A   
ATOM   5031  HZ1 LYS A 532      -4.006 -27.398  10.212  1.00 10.00      A   
ATOM   5032  HZ2 LYS A 532      -3.981 -27.046  11.863  1.00 10.00      A   
ATOM   5033  HZ3 LYS A 532      -2.674 -27.843  11.153  1.00 10.00      A   
ATOM   5034  C   LYS A 532      -6.920 -21.305  12.408  1.00 10.00      A   
ATOM   5035  O   LYS A 532      -6.472 -20.338  11.784  1.00 10.00      A   
ATOM   5036  N   LEU A 533      -8.180 -21.379  12.813  1.00 10.00      A   
ATOM   5037  HN  LEU A 533      -8.474 -22.173  13.307  1.00 10.00      A   
ATOM   5038  CA  LEU A 533      -9.136 -20.310  12.561  1.00 10.00      A   
ATOM   5039  CB  LEU A 533     -10.246 -20.777  11.613  1.00 10.00      A   
ATOM   5040  CG  LEU A 533      -9.868 -20.890  10.135  1.00 10.00      A   
ATOM   5041  CD1 LEU A 533      -9.282 -22.258   9.825  1.00 10.00      A   
ATOM   5042  CD2 LEU A 533     -11.069 -20.603   9.252  1.00 10.00      A   
ATOM   5043  C   LEU A 533      -9.737 -19.820  13.872  1.00 10.00      A   
ATOM   5044  O   LEU A 533     -10.031 -20.614  14.766  1.00 10.00      A   
ATOM   5045  N   ASN A 534      -9.907 -18.514  13.989  1.00 10.00      A   
ATOM   5046  HN  ASN A 534      -9.653 -17.927  13.242  1.00 10.00      A   
ATOM   5047  CA  ASN A 534     -10.475 -17.925  15.190  1.00 10.00      A   
ATOM   5048  CB  ASN A 534      -9.803 -16.588  15.520  1.00 10.00      A   
ATOM   5049  CG  ASN A 534      -8.533 -16.748  16.335  1.00 10.00      A   
ATOM   5050  OD1 ASN A 534      -8.280 -17.802  16.912  1.00 10.00      A   
ATOM   5051  ND2 ASN A 534      -7.735 -15.694  16.416  1.00 10.00      A   
ATOM   5052 HD21 ASN A 534      -8.001 -14.866  15.954  1.00 10.00      A   
ATOM   5053 HD22 ASN A 534      -6.895 -15.790  16.921  1.00 10.00      A   
ATOM   5054  C   ASN A 534     -11.967 -17.720  15.016  1.00 10.00      A   
ATOM   5055  O   ASN A 534     -12.395 -16.960  14.145  1.00 10.00      A   
ATOM   5056  N   VAL A 535     -12.756 -18.420  15.818  1.00 10.00      A   
ATOM   5057  HN  VAL A 535     -12.354 -19.028  16.478  1.00 10.00      A   
ATOM   5058  CA  VAL A 535     -14.202 -18.299  15.755  1.00 10.00      A   
ATOM   5059  CB  VAL A 535     -14.910 -19.663  15.943  1.00 10.00      A   
ATOM   5060  CG1 VAL A 535     -16.390 -19.555  15.600  1.00 10.00      A   
ATOM   5061  CG2 VAL A 535     -14.246 -20.737  15.093  1.00 10.00      A   
ATOM   5062  C   VAL A 535     -14.661 -17.331  16.834  1.00 10.00      A   
ATOM   5063  O   VAL A 535     -15.075 -17.737  17.922  1.00 10.00      A   
ATOM   5064  N   GLU A 536     -14.552 -16.045  16.539  1.00 10.00      A   
ATOM   5065  HN  GLU A 536     -14.211 -15.782  15.654  1.00 10.00      A   
ATOM   5066  CA  GLU A 536     -14.936 -15.015  17.484  1.00 10.00      A   
ATOM   5067  CB  GLU A 536     -14.178 -13.722  17.209  1.00 10.00      A   
ATOM   5068  CG  GLU A 536     -12.712 -13.768  17.593  1.00 10.00      A   
ATOM   5069  CD  GLU A 536     -12.023 -12.435  17.397  1.00 10.00      A   
ATOM   5070  OE1 GLU A 536     -12.714 -11.391  17.404  1.00 10.00      A   
ATOM   5071  OE2 GLU A 536     -10.785 -12.417  17.244  1.00 10.00      A   
ATOM   5072  C   GLU A 536     -16.434 -14.756  17.460  1.00 10.00      A   
ATOM   5073  O   GLU A 536     -16.981 -14.255  16.476  1.00 10.00      A   
ATOM   5074  N   VAL A 537     -17.093 -15.105  18.548  1.00 10.00      A   
ATOM   5075  HN  VAL A 537     -16.600 -15.511  19.297  1.00 10.00      A   
ATOM   5076  CA  VAL A 537     -18.526 -14.904  18.670  1.00 10.00      A   
ATOM   5077  CB  VAL A 537     -19.179 -16.018  19.516  1.00 10.00      A   
ATOM   5078  CG1 VAL A 537     -20.668 -15.761  19.694  1.00 10.00      A   
ATOM   5079  CG2 VAL A 537     -18.940 -17.381  18.881  1.00 10.00      A   
ATOM   5080  C   VAL A 537     -18.804 -13.550  19.310  1.00 10.00      A   
ATOM   5081  O   VAL A 537     -18.346 -13.279  20.418  1.00 10.00      A   
ATOM   5082  N   ILE A 538     -19.543 -12.707  18.602  1.00 10.00      A   
ATOM   5083  HN  ILE A 538     -19.891 -12.996  17.730  1.00 10.00      A   
ATOM   5084  CA  ILE A 538     -19.885 -11.378  19.094  1.00 10.00      A   
ATOM   5085  CB  ILE A 538     -19.693 -10.287  18.012  1.00 10.00      A   
ATOM   5086  CG1 ILE A 538     -18.347 -10.442  17.300  1.00 10.00      A   
ATOM   5087  CG2 ILE A 538     -19.808  -8.898  18.623  1.00 10.00      A   
ATOM   5088  CD1 ILE A 538     -18.438 -11.136  15.958  1.00 10.00      A   
ATOM   5089  C   ILE A 538     -21.336 -11.372  19.553  1.00 10.00      A   
ATOM   5090  O   ILE A 538     -22.258 -11.359  18.730  1.00 10.00      A   
ATOM   5091  N   ASP A 539     -21.538 -11.381  20.860  1.00 10.00      A   
ATOM   5092  HN  ASP A 539     -20.763 -11.362  21.469  1.00 10.00      A   
ATOM   5093  CA  ASP A 539     -22.884 -11.402  21.419  1.00 10.00      A   
ATOM   5094  CB  ASP A 539     -23.225 -12.823  21.885  1.00 10.00      A   
ATOM   5095  CG  ASP A 539     -24.715 -13.084  21.952  1.00 10.00      A   
ATOM   5096  OD1 ASP A 539     -25.260 -13.750  21.038  1.00 10.00      A   
ATOM   5097  OD2 ASP A 539     -25.348 -12.650  22.929  1.00 10.00      A   
ATOM   5098  C   ASP A 539     -23.011 -10.407  22.571  1.00 10.00      A   
ATOM   5099  O   ASP A 539     -22.219 -10.427  23.513  1.00 10.00      A   
ATOM   5100  N   GLU A 540     -23.997  -9.521  22.479  1.00 10.00      A   
ATOM   5101  HN  GLU A 540     -24.582  -9.539  21.683  1.00 10.00      A   
ATOM   5102  CA  GLU A 540     -24.227  -8.508  23.501  1.00 10.00      A   
ATOM   5103  CB  GLU A 540     -24.694  -7.196  22.863  1.00 10.00      A   
ATOM   5104  CG  GLU A 540     -23.722  -6.572  21.876  1.00 10.00      A   
ATOM   5105  CD  GLU A 540     -24.313  -5.353  21.198  1.00 10.00      A   
ATOM   5106  OE1 GLU A 540     -25.151  -5.521  20.290  1.00 10.00      A   
ATOM   5107  OE2 GLU A 540     -23.957  -4.219  21.582  1.00 10.00      A   
ATOM   5108  C   GLU A 540     -25.262  -8.961  24.527  1.00 10.00      A   
ATOM   5109  O   GLU A 540     -25.533  -8.246  25.498  1.00 10.00      A   
ATOM   5110  N   ARG A 541     -25.840 -10.143  24.322  1.00 10.00      A   
ATOM   5111  HN  ARG A 541     -25.569 -10.685  23.546  1.00 10.00      A   
ATOM   5112  CA  ARG A 541     -26.852 -10.668  25.242  1.00 10.00      A   
ATOM   5113  CB  ARG A 541     -27.797 -11.659  24.537  1.00 10.00      A   
ATOM   5114  CG  ARG A 541     -28.498 -11.119  23.298  1.00 10.00      A   
ATOM   5115  CD  ARG A 541     -28.195 -11.977  22.077  1.00 10.00      A   
ATOM   5116  NE  ARG A 541     -29.286 -12.888  21.720  1.00 10.00      A   
ATOM   5117  HE  ARG A 541     -30.187 -12.663  22.051  1.00 10.00      A   
ATOM   5118  CZ  ARG A 541     -29.132 -13.985  20.976  1.00 10.00      A   
ATOM   5119  NH1 ARG A 541     -27.935 -14.322  20.510  1.00 10.00      A   
ATOM   5120 HH11 ARG A 541     -27.097 -13.733  20.729  1.00 10.00      A   
ATOM   5121 HH12 ARG A 541     -27.825 -15.179  19.925  1.00 10.00      A   
ATOM   5122  NH2 ARG A 541     -30.180 -14.751  20.690  1.00 10.00      A   
ATOM   5123 HH21 ARG A 541     -30.064 -15.608  20.110  1.00 10.00      A   
ATOM   5124 HH22 ARG A 541     -31.127 -14.494  21.048  1.00 10.00      A   
ATOM   5125  C   ARG A 541     -26.185 -11.348  26.439  1.00 10.00      A   
ATOM   5126  O   ARG A 541     -26.838 -12.025  27.238  1.00 10.00      A   
ATOM   5127  N   GLY A 542     -24.882 -11.156  26.555  1.00 10.00      A   
ATOM   5128  HN  GLY A 542     -24.419 -10.607  25.890  1.00 10.00      A   
ATOM   5129  CA  GLY A 542     -24.133 -11.755  27.634  1.00 10.00      A   
ATOM   5130  C   GLY A 542     -23.498 -13.049  27.184  1.00 10.00      A   
ATOM   5131  O   GLY A 542     -23.484 -13.345  25.989  1.00 10.00      A   
ATOM   5132  N   ALA A 543     -22.983 -13.822  28.127  1.00 10.00      A   
ATOM   5133  HN  ALA A 543     -23.033 -13.533  29.063  1.00 10.00      A   
ATOM   5134  CA  ALA A 543     -22.347 -15.094  27.806  1.00 10.00      A   
ATOM   5135  CB  ALA A 543     -21.737 -15.720  29.047  1.00 10.00      A   
ATOM   5136  C   ALA A 543     -23.348 -16.050  27.160  1.00 10.00      A   
ATOM   5137  O   ALA A 543     -24.344 -16.435  27.777  1.00 10.00      A   
ATOM   5138  N   PRO A 544     -23.085 -16.462  25.911  1.00 10.00      A   
ATOM   5139  CA  PRO A 544     -23.969 -17.370  25.172  1.00 10.00      A   
ATOM   5140  CB  PRO A 544     -23.301 -17.495  23.798  1.00 10.00      A   
ATOM   5141  CG  PRO A 544     -22.352 -16.348  23.714  1.00 10.00      A   
ATOM   5142  CD  PRO A 544     -21.907 -16.076  25.119  1.00 10.00      A   
ATOM   5143  C   PRO A 544     -24.069 -18.740  25.836  1.00 10.00      A   
ATOM   5144  O   PRO A 544     -24.953 -19.533  25.518  1.00 10.00      A   
ATOM   5145  N   ASP A 545     -23.164 -18.994  26.775  1.00 10.00      A   
ATOM   5146  HN  ASP A 545     -22.496 -18.308  26.982  1.00 10.00      A   
ATOM   5147  CA  ASP A 545     -23.127 -20.257  27.509  1.00 10.00      A   
ATOM   5148  CB  ASP A 545     -21.844 -20.348  28.338  1.00 10.00      A   
ATOM   5149  CG  ASP A 545     -21.043 -21.610  28.068  1.00 10.00      A   
ATOM   5150  OD1 ASP A 545     -21.615 -22.594  27.554  1.00 10.00      A   
ATOM   5151  OD2 ASP A 545     -19.828 -21.624  28.374  1.00 10.00      A   
ATOM   5152  C   ASP A 545     -24.339 -20.385  28.429  1.00 10.00      A   
ATOM   5153  O   ASP A 545     -24.708 -21.487  28.833  1.00 10.00      A   
ATOM   5154  N   SER A 546     -24.954 -19.248  28.760  1.00 10.00      A   
ATOM   5155  HN  SER A 546     -24.609 -18.397  28.414  1.00 10.00      A   
ATOM   5156  CA  SER A 546     -26.125 -19.234  29.627  1.00 10.00      A   
ATOM   5157  CB  SER A 546     -26.312 -17.842  30.244  1.00 10.00      A   
ATOM   5158  OG  SER A 546     -26.485 -16.843  29.247  1.00 10.00      A   
ATOM   5159  HG  SER A 546     -25.620 -16.581  28.897  1.00 10.00      A   
ATOM   5160  C   SER A 546     -27.372 -19.641  28.851  1.00 10.00      A   
ATOM   5161  O   SER A 546     -28.420 -19.927  29.433  1.00 10.00      A   
ATOM   5162  N   ARG A 547     -27.242 -19.665  27.533  1.00 10.00      A   
ATOM   5163  HN  ARG A 547     -26.370 -19.448  27.137  1.00 10.00      A   
ATOM   5164  CA  ARG A 547     -28.336 -20.032  26.655  1.00 10.00      A   
ATOM   5165  CB  ARG A 547     -28.516 -18.961  25.572  1.00 10.00      A   
ATOM   5166  CG  ARG A 547     -28.412 -17.535  26.088  1.00 10.00      A   
ATOM   5167  CD  ARG A 547     -28.636 -16.521  24.979  1.00 10.00      A
[truncated: 216,683 more chars]
