# Supplementary material for: Flexibility of intrinsically disordered degrons in AUX/IAA proteins reinforces auxin co-receptor assemblies
Source: Nat Commun. 2020 May 8;11:2277. doi: 10.1038/s41467-020-16147-2 (PMC7210949; doi:10.1038/s41467-020-16147-2)
Supplement: Supplementary file 9 — Supplementary Data 6 [file 41467_2020_16147_MOESM9_ESM.gz › haddock_files/IAA12/No_disorder_restraint/cluster3_3.pdb]

REMARK FILENAME="complex_322w.pdb0"
REMARK ===============================================================
REMARK HADDOCK run for complex
REMARK initial structure: complex_322.pdb
REMARK final NOE weights: unambig 50 amb: 50
REMARK ===============================================================
REMARK            total,bonds,angles,improper,dihe,vdw,elec,air,cdih,coup,rdcs,vean,dani,xpcs,rg
REMARK energies: -94.4689, 0, 0, 0, 0, -31.3904, -67.0039, 3.92537, 0, 0, 0, 0, 0, 0, 0
REMARK ===============================================================
REMARK            bonds,angles,impropers,dihe,air,cdih,coup,rdcs,vean,dani,xpcs
REMARK rms-dev.: 0,0,0,0,5.973706E-02,0,0, 0, 0, 0, 0
REMARK ===============================================================
REMARK               air,cdih,coup,rdcs,vean,dani,xpcs
REMARK               >0.3,>5,>1,>0,>5,>0.2,>0.2
REMARK violations.: 0, 0, 0, 0, 0, 0, 0
REMARK ===============================================================
REMARK                        CVpartition#,violations,rms
REMARK AIRs cross-validation: 1, 0, NaN
REMARK ===============================================================
REMARK NCS energy: 0
REMARK ===============================================================
REMARK Symmetry energy: 0
REMARK ===============================================================
REMARK Desolvation energy: 9.4233
REMARK Internal energy free molecules: -22166.1
REMARK Internal energy complex: -33203.5
REMARK Binding energy: -11126.4
REMARK ===============================================================
REMARK buried surface area: 1194.41
REMARK ===============================================================
REMARK water - chain1: 0 0 0
REMARK water - chain2: 0 0 0
REMARK water - chain3: 0 0 0
REMARK water - chain4: 0 0 0
REMARK water - chain5: 0 0 0
REMARK water - chain6: 0 0 0
REMARK ===============================================================
REMARK water - water: 0 0 0
REMARK ===============================================================
REMARK DATE:14-Feb-2019  04:55:14       created by user: enmr022
REMARK VERSION:1.3U
ATOM      1  N   PHE A   9      24.212 -18.014  -7.767  1.00 10.00      A   
ATOM      2  HN  PHE A   9      24.058 -18.477  -6.914  1.00 10.00      A   
ATOM      3  CA  PHE A   9      24.719 -16.648  -7.739  1.00 10.00      A   
ATOM      4  CB  PHE A   9      23.790 -15.711  -8.514  1.00 10.00      A   
ATOM      5  CG  PHE A   9      23.588 -16.096  -9.952  1.00 10.00      A   
ATOM      6  CD1 PHE A   9      22.326 -16.408 -10.427  1.00 10.00      A   
ATOM      7  CD2 PHE A   9      24.658 -16.141 -10.829  1.00 10.00      A   
ATOM      8  CE1 PHE A   9      22.134 -16.759 -11.749  1.00 10.00      A   
ATOM      9  CE2 PHE A   9      24.473 -16.492 -12.152  1.00 10.00      A   
ATOM     10  CZ  PHE A   9      23.209 -16.800 -12.614  1.00 10.00      A   
ATOM     11  C   PHE A   9      24.853 -16.166  -6.299  1.00 10.00      A   
ATOM     12  O   PHE A   9      24.114 -16.615  -5.419  1.00 10.00      A   
ATOM     13  N   PRO A  10      25.816 -15.267  -6.040  1.00 10.00      A   
ATOM     14  CA  PRO A  10      26.045 -14.706  -4.703  1.00 10.00      A   
ATOM     15  CB  PRO A  10      27.178 -13.696  -4.924  1.00 10.00      A   
ATOM     16  CG  PRO A  10      27.855 -14.159  -6.165  1.00 10.00      A   
ATOM     17  CD  PRO A  10      26.775 -14.744  -7.025  1.00 10.00      A   
ATOM     18  C   PRO A  10      24.805 -13.988  -4.168  1.00 10.00      A   
ATOM     19  O   PRO A  10      23.954 -13.533  -4.941  1.00 10.00      A   
ATOM     20  N   GLU A  11      24.725 -13.866  -2.847  1.00 10.00      A   
ATOM     21  HN  GLU A  11      25.455 -14.220  -2.292  1.00 10.00      A   
ATOM     22  CA  GLU A  11      23.593 -13.215  -2.194  1.00 10.00      A   
ATOM     23  CB  GLU A  11      23.756 -13.250  -0.668  1.00 10.00      A   
ATOM     24  CG  GLU A  11      24.295 -14.564  -0.116  1.00 10.00      A   
ATOM     25  CD  GLU A  11      23.274 -15.685  -0.115  1.00 10.00      A   
ATOM     26  OE1 GLU A  11      22.607 -15.888   0.924  1.00 10.00      A   
ATOM     27  OE2 GLU A  11      23.150 -16.384  -1.141  1.00 10.00      A   
ATOM     28  C   GLU A  11      23.438 -11.772  -2.666  1.00 10.00      A   
ATOM     29  O   GLU A  11      22.326 -11.310  -2.912  1.00 10.00      A   
ATOM     30  N   GLU A  12      24.563 -11.075  -2.815  1.00 10.00      A   
ATOM     31  HN  GLU A  12      25.420 -11.507  -2.609  1.00 10.00      A   
ATOM     32  CA  GLU A  12      24.560  -9.682  -3.261  1.00 10.00      A   
ATOM     33  CB  GLU A  12      25.982  -9.106  -3.270  1.00 10.00      A   
ATOM     34  CG  GLU A  12      26.979  -9.882  -4.118  1.00 10.00      A   
ATOM     35  CD  GLU A  12      28.415  -9.506  -3.815  1.00 10.00      A   
ATOM     36  OE1 GLU A  12      28.971 -10.022  -2.820  1.00 10.00      A   
ATOM     37  OE2 GLU A  12      28.998  -8.699  -4.570  1.00 10.00      A   
ATOM     38  C   GLU A  12      23.901  -9.530  -4.634  1.00 10.00      A   
ATOM     39  O   GLU A  12      23.212  -8.544  -4.899  1.00 10.00      A   
ATOM     40  N   VAL A  13      24.104 -10.518  -5.493  1.00 10.00      A   
ATOM     41  HN  VAL A  13      24.648 -11.286  -5.215  1.00 10.00      A   
ATOM     42  CA  VAL A  13      23.528 -10.495  -6.833  1.00 10.00      A   
ATOM     43  CB  VAL A  13      24.155 -11.579  -7.729  1.00 10.00      A   
ATOM     44  CG1 VAL A  13      23.501 -11.578  -9.098  1.00 10.00      A   
ATOM     45  CG2 VAL A  13      25.654 -11.360  -7.854  1.00 10.00      A   
ATOM     46  C   VAL A  13      22.018 -10.712  -6.751  1.00 10.00      A   
ATOM     47  O   VAL A  13      21.235  -9.911  -7.267  1.00 10.00      A   
ATOM     48  N   LEU A  14      21.623 -11.785  -6.067  1.00 10.00      A   
ATOM     49  HN  LEU A  14      22.302 -12.360  -5.653  1.00 10.00      A   
ATOM     50  CA  LEU A  14      20.214 -12.129  -5.906  1.00 10.00      A   
ATOM     51  CB  LEU A  14      20.060 -13.435  -5.121  1.00 10.00      A   
ATOM     52  CG  LEU A  14      20.737 -14.667  -5.729  1.00 10.00      A   
ATOM     53  CD1 LEU A  14      20.528 -15.884  -4.844  1.00 10.00      A   
ATOM     54  CD2 LEU A  14      20.213 -14.931  -7.132  1.00 10.00      A   
ATOM     55  C   LEU A  14      19.451 -10.997  -5.229  1.00 10.00      A   
ATOM     56  O   LEU A  14      18.304 -10.720  -5.575  1.00 10.00      A   
ATOM     57  N   GLU A  15      20.102 -10.343  -4.273  1.00 10.00      A   
ATOM     58  HN  GLU A  15      21.013 -10.634  -4.030  1.00 10.00      A   
ATOM     59  CA  GLU A  15      19.510  -9.221  -3.552  1.00 10.00      A   
ATOM     60  CB  GLU A  15      20.532  -8.669  -2.557  1.00 10.00      A   
ATOM     61  CG  GLU A  15      19.952  -7.758  -1.491  1.00 10.00      A   
ATOM     62  CD  GLU A  15      21.027  -7.059  -0.690  1.00 10.00      A   
ATOM     63  OE1 GLU A  15      21.765  -7.742   0.052  1.00 10.00      A   
ATOM     64  OE2 GLU A  15      21.138  -5.820  -0.796  1.00 10.00      A   
ATOM     65  C   GLU A  15      19.101  -8.120  -4.529  1.00 10.00      A   
ATOM     66  O   GLU A  15      18.001  -7.570  -4.441  1.00 10.00      A   
ATOM     67  N   HIS A  16      19.986  -7.827  -5.478  1.00 10.00      A   
ATOM     68  HN  HIS A  16      20.835  -8.319  -5.508  1.00 10.00      A   
ATOM     69  CA  HIS A  16      19.731  -6.799  -6.475  1.00 10.00      A   
ATOM     70  CB  HIS A  16      21.003  -6.489  -7.272  1.00 10.00      A   
ATOM     71  CG  HIS A  16      20.986  -5.157  -7.964  1.00 10.00      A   
ATOM     72  ND1 HIS A  16      21.248  -3.992  -7.281  1.00 10.00      A   
ATOM     73  CD2 HIS A  16      20.748  -4.865  -9.268  1.00 10.00      A   
ATOM     74  CE1 HIS A  16      21.165  -3.023  -8.178  1.00 10.00      A   
ATOM     75  NE2 HIS A  16      20.867  -3.504  -9.388  1.00 10.00      A   
ATOM     76  HE2 HIS A  16      20.766  -2.974 -10.222  1.00 10.00      A   
ATOM     77  C   HIS A  16      18.603  -7.227  -7.408  1.00 10.00      A   
ATOM     78  O   HIS A  16      17.780  -6.413  -7.813  1.00 10.00      A   
ATOM     79  N   VAL A  17      18.557  -8.512  -7.731  1.00 10.00      A   
ATOM     80  HN  VAL A  17      19.240  -9.122  -7.374  1.00 10.00      A   
ATOM     81  CA  VAL A  17      17.519  -9.038  -8.613  1.00 10.00      A   
ATOM     82  CB  VAL A  17      17.820 -10.482  -9.071  1.00 10.00      A   
ATOM     83  CG1 VAL A  17      16.863 -10.899 -10.174  1.00 10.00      A   
ATOM     84  CG2 VAL A  17      19.259 -10.622  -9.540  1.00 10.00      A   
ATOM     85  C   VAL A  17      16.155  -9.009  -7.919  1.00 10.00      A   
ATOM     86  O   VAL A  17      15.132  -8.725  -8.544  1.00 10.00      A   
ATOM     87  N   PHE A  18      16.154  -9.298  -6.622  1.00 10.00      A   
ATOM     88  HN  PHE A  18      17.005  -9.518  -6.182  1.00 10.00      A   
ATOM     89  CA  PHE A  18      14.928  -9.318  -5.831  1.00 10.00      A   
ATOM     90  CB  PHE A  18      15.189  -9.942  -4.453  1.00 10.00      A   
ATOM     91  CG  PHE A  18      15.447 -11.430  -4.454  1.00 10.00      A   
ATOM     92  CD1 PHE A  18      15.663 -12.101  -3.262  1.00 10.00      A   
ATOM     93  CD2 PHE A  18      15.480 -12.156  -5.637  1.00 10.00      A   
ATOM     94  CE1 PHE A  18      15.904 -13.461  -3.245  1.00 10.00      A   
ATOM     95  CE2 PHE A  18      15.721 -13.516  -5.626  1.00 10.00      A   
ATOM     96  CZ  PHE A  18      15.934 -14.170  -4.429  1.00 10.00      A   
ATOM     97  C   PHE A  18      14.345  -7.915  -5.657  1.00 10.00      A   
ATOM     98  O   PHE A  18      13.147  -7.758  -5.429  1.00 10.00      A   
ATOM     99  N   SER A  19      15.193  -6.899  -5.773  1.00 10.00      A   
ATOM    100  HN  SER A  19      16.137  -7.082  -5.962  1.00 10.00      A   
ATOM    101  CA  SER A  19      14.754  -5.518  -5.615  1.00 10.00      A   
ATOM    102  CB  SER A  19      15.957  -4.575  -5.529  1.00 10.00      A   
ATOM    103  OG  SER A  19      16.555  -4.376  -6.801  1.00 10.00      A   
ATOM    104  HG  SER A  19      17.031  -5.178  -7.070  1.00 10.00      A   
ATOM    105  C   SER A  19      13.813  -5.092  -6.744  1.00 10.00      A   
ATOM    106  O   SER A  19      13.091  -4.099  -6.625  1.00 10.00      A   
ATOM    107  N   PHE A  20      13.814  -5.853  -7.832  1.00 10.00      A   
ATOM    108  HN  PHE A  20      14.401  -6.640  -7.872  1.00 10.00      A   
ATOM    109  CA  PHE A  20      12.963  -5.547  -8.971  1.00 10.00      A   
ATOM    110  CB  PHE A  20      13.610  -6.023 -10.270  1.00 10.00      A   
ATOM    111  CG  PHE A  20      14.850  -5.259 -10.637  1.00 10.00      A   
ATOM    112  CD1 PHE A  20      16.087  -5.877 -10.627  1.00 10.00      A   
ATOM    113  CD2 PHE A  20      14.778  -3.920 -10.985  1.00 10.00      A   
ATOM    114  CE1 PHE A  20      17.228  -5.174 -10.959  1.00 10.00      A   
ATOM    115  CE2 PHE A  20      15.916  -3.212 -11.319  1.00 10.00      A   
ATOM    116  CZ  PHE A  20      17.141  -3.841 -11.305  1.00 10.00      A   
ATOM    117  C   PHE A  20      11.572  -6.146  -8.797  1.00 10.00      A   
ATOM    118  O   PHE A  20      10.669  -5.894  -9.597  1.00 10.00      A   
ATOM    119  N   ILE A  21      11.401  -6.932  -7.743  1.00 10.00      A   
ATOM    120  HN  ILE A  21      12.153  -7.091  -7.134  1.00 10.00      A   
ATOM    121  CA  ILE A  21      10.117  -7.555  -7.459  1.00 10.00      A   
ATOM    122  CB  ILE A  21      10.200  -9.100  -7.455  1.00 10.00      A   
ATOM    123  CG1 ILE A  21      10.683  -9.609  -8.819  1.00 10.00      A   
ATOM    124  CG2 ILE A  21       8.847  -9.705  -7.104  1.00 10.00      A   
ATOM    125  CD1 ILE A  21      10.610 -11.112  -8.991  1.00 10.00      A   
ATOM    126  C   ILE A  21       9.572  -7.058  -6.123  1.00 10.00      A   
ATOM    127  O   ILE A  21      10.051  -7.449  -5.059  1.00 10.00      A   
ATOM    128  N   GLN A  22       8.582  -6.179  -6.182  1.00 10.00      A   
ATOM    129  HN  GLN A  22       8.253  -5.887  -7.059  1.00 10.00      A   
ATOM    130  CA  GLN A  22       7.974  -5.629  -4.976  1.00 10.00      A   
ATOM    131  CB  GLN A  22       7.934  -4.099  -5.038  1.00 10.00      A   
ATOM    132  CG  GLN A  22       9.304  -3.447  -5.118  1.00 10.00      A   
ATOM    133  CD  GLN A  22      10.208  -3.826  -3.961  1.00 10.00      A   
ATOM    134  OE1 GLN A  22       9.751  -4.031  -2.834  1.00 10.00      A   
ATOM    135  NE2 GLN A  22      11.494  -3.933  -4.235  1.00 10.00      A   
ATOM    136 HE21 GLN A  22      11.789  -3.763  -5.156  1.00 10.00      A   
ATOM    137 HE22 GLN A  22      12.104  -4.182  -3.510  1.00 10.00      A   
ATOM    138  C   GLN A  22       6.572  -6.190  -4.752  1.00 10.00      A   
ATOM    139  O   GLN A  22       5.968  -5.980  -3.698  1.00 10.00      A   
ATOM    140  N   LEU A  23       6.063  -6.905  -5.749  1.00 10.00      A   
ATOM    141  HN  LEU A  23       6.593  -7.033  -6.561  1.00 10.00      A   
ATOM    142  CA  LEU A  23       4.734  -7.497  -5.665  1.00 10.00      A   
ATOM    143  CB  LEU A  23       4.311  -8.045  -7.028  1.00 10.00      A   
ATOM    144  CG  LEU A  23       2.805  -8.194  -7.254  1.00 10.00      A   
ATOM    145  CD1 LEU A  23       2.118  -6.836  -7.225  1.00 10.00      A   
ATOM    146  CD2 LEU A  23       2.526  -8.908  -8.564  1.00 10.00      A   
ATOM    147  C   LEU A  23       4.688  -8.593  -4.598  1.00 10.00      A   
ATOM    148  O   LEU A  23       5.496  -9.524  -4.616  1.00 10.00      A   
ATOM    149  N   ASP A  24       3.725  -8.473  -3.685  1.00 10.00      A   
ATOM    150  HN  ASP A  24       3.090  -7.728  -3.762  1.00 10.00      A   
ATOM    151  CA  ASP A  24       3.566  -9.415  -2.576  1.00 10.00      A   
ATOM    152  CB  ASP A  24       2.361  -9.042  -1.700  1.00 10.00      A   
ATOM    153  CG  ASP A  24       2.303  -7.576  -1.331  1.00 10.00      A   
ATOM    154  OD1 ASP A  24       3.056  -7.144  -0.430  1.00 10.00      A   
ATOM    155  OD2 ASP A  24       1.492  -6.850  -1.938  1.00 10.00      A   
ATOM    156  C   ASP A  24       3.415 -10.853  -3.053  1.00 10.00      A   
ATOM    157  O   ASP A  24       4.172 -11.728  -2.641  1.00 10.00      A   
ATOM    158  N   LYS A  25       2.446 -11.090  -3.932  1.00 10.00      A   
ATOM    159  HN  LYS A  25       1.890 -10.341  -4.242  1.00 10.00      A   
ATOM    160  CA  LYS A  25       2.187 -12.436  -4.447  1.00 10.00      A   
ATOM    161  CB  LYS A  25       1.006 -12.445  -5.422  1.00 10.00      A   
ATOM    162  CG  LYS A  25      -0.342 -12.153  -4.783  1.00 10.00      A   
ATOM    163  CD  LYS A  25      -1.481 -12.604  -5.682  1.00 10.00      A   
ATOM    164  CE  LYS A  25      -2.829 -12.130  -5.161  1.00 10.00      A   
ATOM    165  NZ  LYS A  25      -3.196 -12.773  -3.869  1.00 10.00      A   
ATOM    166  HZ1 LYS A  25      -3.280 -12.054  -3.123  1.00 10.00      A   
ATOM    167  HZ2 LYS A  25      -2.466 -13.466  -3.586  1.00 10.00      A   
ATOM    168  HZ3 LYS A  25      -4.107 -13.269  -3.963  1.00 10.00      A   
ATOM    169  C   LYS A  25       3.423 -13.053  -5.101  1.00 10.00      A   
ATOM    170  O   LYS A  25       3.709 -14.242  -4.925  1.00 10.00      A   
ATOM    171  N   ASP A  26       4.162 -12.238  -5.844  1.00 10.00      A   
ATOM    172  HN  ASP A  26       3.894 -11.301  -5.940  1.00 10.00      A   
ATOM    173  CA  ASP A  26       5.365 -12.712  -6.515  1.00 10.00      A   
ATOM    174  CB  ASP A  26       5.868 -11.702  -7.548  1.00 10.00      A   
ATOM    175  CG  ASP A  26       5.440 -12.061  -8.955  1.00 10.00      A   
ATOM    176  OD1 ASP A  26       5.895 -13.098  -9.474  1.00 10.00      A   
ATOM    177  OD2 ASP A  26       4.634 -11.312  -9.546  1.00 10.00      A   
ATOM    178  C   ASP A  26       6.454 -13.041  -5.503  1.00 10.00      A   
ATOM    179  O   ASP A  26       7.094 -14.087  -5.588  1.00 10.00      A   
ATOM    180  N   ARG A  27       6.645 -12.152  -4.533  1.00 10.00      A   
ATOM    181  HN  ARG A  27       6.102 -11.332  -4.517  1.00 10.00      A   
ATOM    182  CA  ARG A  27       7.648 -12.359  -3.496  1.00 10.00      A   
ATOM    183  CB  ARG A  27       7.762 -11.135  -2.584  1.00 10.00      A   
ATOM    184  CG  ARG A  27       8.634 -10.022  -3.140  1.00 10.00      A   
ATOM    185  CD  ARG A  27       9.419  -9.330  -2.037  1.00 10.00      A   
ATOM    186  NE  ARG A  27      10.599  -8.646  -2.562  1.00 10.00      A   
ATOM    187  HE  ARG A  27      10.469  -8.074  -3.358  1.00 10.00      A   
ATOM    188  CZ  ARG A  27      11.822  -8.769  -2.048  1.00 10.00      A   
ATOM    189  NH1 ARG A  27      12.030  -9.550  -0.993  1.00 10.00      A   
ATOM    190 HH11 ARG A  27      12.988  -9.644  -0.593  1.00 10.00      A   
ATOM    191 HH12 ARG A  27      11.232 -10.082  -0.553  1.00 10.00      A   
ATOM    192  NH2 ARG A  27      12.839  -8.123  -2.595  1.00 10.00      A   
ATOM    193 HH21 ARG A  27      12.684  -7.515  -3.431  1.00 10.00      A   
ATOM    194 HH22 ARG A  27      13.797  -8.219  -2.198  1.00 10.00      A   
ATOM    195  C   ARG A  27       7.322 -13.601  -2.675  1.00 10.00      A   
ATOM    196  O   ARG A  27       8.218 -14.344  -2.278  1.00 10.00      A   
ATOM    197  N   ASN A  28       6.031 -13.829  -2.437  1.00 10.00      A   
ATOM    198  HN  ASN A  28       5.362 -13.190  -2.775  1.00 10.00      A   
ATOM    199  CA  ASN A  28       5.581 -14.993  -1.676  1.00 10.00      A   
ATOM    200  CB  ASN A  28       4.084 -14.909  -1.354  1.00 10.00      A   
ATOM    201  CG  ASN A  28       3.751 -13.853  -0.319  1.00 10.00      A   
ATOM    202  OD1 ASN A  28       4.625 -13.384   0.416  1.00 10.00      A   
ATOM    203  ND2 ASN A  28       2.486 -13.479  -0.246  1.00 10.00      A   
ATOM    204 HD21 ASN A  28       1.835 -13.903  -0.857  1.00 10.00      A   
ATOM    205 HD22 ASN A  28       2.239 -12.796   0.419  1.00 10.00      A   
ATOM    206  C   ASN A  28       5.871 -16.282  -2.434  1.00 10.00      A   
ATOM    207  O   ASN A  28       6.022 -17.349  -1.840  1.00 10.00      A   
ATOM    208  N   SER A  29       5.940 -16.180  -3.749  1.00 10.00      A   
ATOM    209  HN  SER A  29       5.793 -15.305  -4.176  1.00 10.00      A   
ATOM    210  CA  SER A  29       6.224 -17.337  -4.576  1.00 10.00      A   
ATOM    211  CB  SER A  29       5.688 -17.117  -5.991  1.00 10.00      A   
ATOM    212  OG  SER A  29       4.314 -16.762  -5.958  1.00 10.00      A   
ATOM    213  HG  SER A  29       4.228 -15.843  -5.673  1.00 10.00      A   
ATOM    214  C   SER A  29       7.727 -17.616  -4.598  1.00 10.00      A   
ATOM    215  O   SER A  29       8.160 -18.768  -4.652  1.00 10.00      A   
ATOM    216  N   VAL A  30       8.515 -16.546  -4.521  1.00 10.00      A   
ATOM    217  HN  VAL A  30       8.103 -15.655  -4.455  1.00 10.00      A   
ATOM    218  CA  VAL A  30       9.969 -16.657  -4.533  1.00 10.00      A   
ATOM    219  CB  VAL A  30      10.647 -15.295  -4.808  1.00 10.00      A   
ATOM    220  CG1 VAL A  30      12.163 -15.434  -4.844  1.00 10.00      A   
ATOM    221  CG2 VAL A  30      10.145 -14.708  -6.117  1.00 10.00      A   
ATOM    222  C   VAL A  30      10.490 -17.243  -3.219  1.00 10.00      A   
ATOM    223  O   VAL A  30      11.443 -18.019  -3.209  1.00 10.00      A   
ATOM    224  N   SER A  31       9.852 -16.895  -2.111  1.00 10.00      A   
ATOM    225  HN  SER A  31       9.086 -16.282  -2.165  1.00 10.00      A   
ATOM    226  CA  SER A  31      10.272 -17.401  -0.804  1.00 10.00      A   
ATOM    227  CB  SER A  31       9.701 -16.543   0.328  1.00 10.00      A   
ATOM    228  OG  SER A  31       8.467 -15.953  -0.048  1.00 10.00      A   
ATOM    229  HG  SER A  31       8.639 -15.082  -0.434  1.00 10.00      A   
ATOM    230  C   SER A  31       9.890 -18.871  -0.611  1.00 10.00      A   
ATOM    231  O   SER A  31      10.166 -19.465   0.430  1.00 10.00      A   
ATOM    232  N   LEU A  32       9.266 -19.454  -1.628  1.00 10.00      A   
ATOM    233  HN  LEU A  32       9.083 -18.930  -2.435  1.00 10.00      A   
ATOM    234  CA  LEU A  32       8.842 -20.848  -1.573  1.00 10.00      A   
ATOM    235  CB  LEU A  32       7.334 -20.957  -1.797  1.00 10.00      A   
ATOM    236  CG  LEU A  32       6.461 -20.913  -0.543  1.00 10.00      A   
ATOM    237  CD1 LEU A  32       5.013 -20.628  -0.915  1.00 10.00      A   
ATOM    238  CD2 LEU A  32       6.571 -22.225   0.220  1.00 10.00      A   
ATOM    239  C   LEU A  32       9.590 -21.706  -2.587  1.00 10.00      A   
ATOM    240  O   LEU A  32       9.265 -22.880  -2.786  1.00 10.00      A   
ATOM    241  N   VAL A  33      10.592 -21.124  -3.233  1.00 10.00      A   
ATOM    242  HN  VAL A  33      10.810 -20.187  -3.039  1.00 10.00      A   
ATOM    243  CA  VAL A  33      11.372 -21.864  -4.222  1.00 10.00      A   
ATOM    244  CB  VAL A  33      12.042 -20.957  -5.284  1.00 10.00      A   
ATOM    245  CG1 VAL A  33      11.007 -20.117  -6.010  1.00 10.00      A   
ATOM    246  CG2 VAL A  33      13.127 -20.078  -4.679  1.00 10.00      A   
ATOM    247  C   VAL A  33      12.409 -22.755  -3.549  1.00 10.00      A   
ATOM    248  O   VAL A  33      12.640 -23.890  -3.977  1.00 10.00      A   
ATOM    249  N   CYS A  34      13.017 -22.233  -2.489  1.00 10.00      A   
ATOM    250  HN  CYS A  34      12.777 -21.327  -2.205  1.00 10.00      A   
ATOM    251  CA  CYS A  34      14.029 -22.956  -1.732  1.00 10.00      A   
ATOM    252  CB  CYS A  34      15.276 -23.214  -2.589  1.00 10.00      A   
ATOM    253  SG  CYS A  34      16.090 -21.720  -3.199  1.00 10.00      A   
ATOM    254  HG  CYS A  34      15.825 -21.608  -4.492  1.00 10.00      A   
ATOM    255  C   CYS A  34      14.408 -22.170  -0.482  1.00 10.00      A   
ATOM    256  O   CYS A  34      14.260 -20.945  -0.442  1.00 10.00      A   
ATOM    257  N   LYS A  35      14.906 -22.878   0.526  1.00 10.00      A   
ATOM    258  HN  LYS A  35      15.015 -23.858   0.414  1.00 10.00      A   
ATOM    259  CA  LYS A  35      15.306 -22.269   1.786  1.00 10.00      A   
ATOM    260  CB  LYS A  35      15.670 -23.357   2.805  1.00 10.00      A   
ATOM    261  CG  LYS A  35      15.963 -22.843   4.207  1.00 10.00      A   
ATOM    262  CD  LYS A  35      14.806 -22.014   4.743  1.00 10.00      A   
ATOM    263  CE  LYS A  35      14.403 -22.440   6.147  1.00 10.00      A   
ATOM    264  NZ  LYS A  35      15.482 -22.214   7.141  1.00 10.00      A   
ATOM    265  HZ1 LYS A  35      15.149 -22.475   8.097  1.00 10.00      A   
ATOM    266  HZ2 LYS A  35      15.762 -21.210   7.139  1.00 10.00      A   
ATOM    267  HZ3 LYS A  35      16.312 -22.793   6.906  1.00 10.00      A   
ATOM    268  C   LYS A  35      16.485 -21.329   1.579  1.00 10.00      A   
ATOM    269  O   LYS A  35      16.586 -20.286   2.229  1.00 10.00      A   
ATOM    270  N   SER A  36      17.348 -21.699   0.642  1.00 10.00      A   
ATOM    271  HN  SER A  36      17.176 -22.527   0.141  1.00 10.00      A   
ATOM    272  CA  SER A  36      18.534 -20.918   0.328  1.00 10.00      A   
ATOM    273  CB  SER A  36      19.323 -21.606  -0.793  1.00 10.00      A   
ATOM    274  OG  SER A  36      19.524 -22.988  -0.512  1.00 10.00      A   
ATOM    275  HG  SER A  36      18.671 -23.427  -0.401  1.00 10.00      A   
ATOM    276  C   SER A  36      18.179 -19.477  -0.067  1.00 10.00      A   
ATOM    277  O   SER A  36      18.806 -18.523   0.395  1.00 10.00      A   
ATOM    278  N   TRP A  37      17.163 -19.326  -0.908  1.00 10.00      A   
ATOM    279  HN  TRP A  37      16.685 -20.119  -1.229  1.00 10.00      A   
ATOM    280  CA  TRP A  37      16.742 -18.006  -1.369  1.00 10.00      A   
ATOM    281  CB  TRP A  37      16.062 -18.103  -2.738  1.00 10.00      A   
ATOM    282  CG  TRP A  37      17.008 -18.372  -3.870  1.00 10.00      A   
ATOM    283  CD1 TRP A  37      18.219 -18.999  -3.801  1.00 10.00      A   
ATOM    284  CD2 TRP A  37      16.816 -18.029  -5.248  1.00 10.00      A   
ATOM    285  NE1 TRP A  37      18.795 -19.061  -5.046  1.00 10.00      A   
ATOM    286  HE1 TRP A  37      19.672 -19.465  -5.251  1.00 10.00      A   
ATOM    287  CE2 TRP A  37      17.952 -18.471  -5.952  1.00 10.00      A   
ATOM    288  CE3 TRP A  37      15.794 -17.386  -5.954  1.00 10.00      A   
ATOM    289  CZ2 TRP A  37      18.091 -18.294  -7.327  1.00 10.00      A   
ATOM    290  CZ3 TRP A  37      15.934 -17.214  -7.319  1.00 10.00      A   
ATOM    291  CH2 TRP A  37      17.075 -17.663  -7.992  1.00 10.00      A   
ATOM    292  C   TRP A  37      15.811 -17.326  -0.366  1.00 10.00      A   
ATOM    293  O   TRP A  37      15.823 -16.101  -0.233  1.00 10.00      A   
ATOM    294  N   TYR A  38      15.018 -18.127   0.342  1.00 10.00      A   
ATOM    295  HN  TYR A  38      15.067 -19.095   0.193  1.00 10.00      A   
ATOM    296  CA  TYR A  38      14.071 -17.613   1.331  1.00 10.00      A   
ATOM    297  CB  TYR A  38      13.323 -18.768   2.016  1.00 10.00      A   
ATOM    298  CG  TYR A  38      12.674 -18.393   3.332  1.00 10.00      A   
ATOM    299  CD1 TYR A  38      13.204 -18.830   4.538  1.00 10.00      A   
ATOM    300  CD2 TYR A  38      11.539 -17.592   3.367  1.00 10.00      A   
ATOM    301  CE1 TYR A  38      12.622 -18.479   5.740  1.00 10.00      A   
ATOM    302  CE2 TYR A  38      10.951 -17.239   4.567  1.00 10.00      A   
ATOM    303  CZ  TYR A  38      11.497 -17.686   5.748  1.00 10.00      A   
ATOM    304  OH  TYR A  38      10.919 -17.332   6.945  1.00 10.00      A   
ATOM    305  HH  TYR A  38       9.984 -17.571   6.938  1.00 10.00      A   
ATOM    306  C   TYR A  38      14.753 -16.721   2.367  1.00 10.00      A   
ATOM    307  O   TYR A  38      14.227 -15.668   2.740  1.00 10.00      A   
ATOM    308  N   GLU A  39      15.937 -17.129   2.807  1.00 10.00      A   
ATOM    309  HN  GLU A  39      16.323 -17.959   2.447  1.00 10.00      A   
ATOM    310  CA  GLU A  39      16.679 -16.375   3.809  1.00 10.00      A   
ATOM    311  CB  GLU A  39      17.819 -17.213   4.387  1.00 10.00      A   
ATOM    312  CG  GLU A  39      17.397 -18.592   4.880  1.00 10.00      A   
ATOM    313  CD  GLU A  39      16.574 -18.568   6.157  1.00 10.00      A   
ATOM    314  OE1 GLU A  39      16.450 -19.635   6.797  1.00 10.00      A   
ATOM    315  OE2 GLU A  39      16.058 -17.492   6.534  1.00 10.00      A   
ATOM    316  C   GLU A  39      17.196 -15.047   3.254  1.00 10.00      A   
ATOM    317  O   GLU A  39      17.675 -14.199   4.005  1.00 10.00      A   
ATOM    318  N   ILE A  40      17.099 -14.878   1.936  1.00 10.00      A   
ATOM    319  HN  ILE A  40      16.729 -15.604   1.389  1.00 10.00      A   
ATOM    320  CA  ILE A  40      17.532 -13.646   1.281  1.00 10.00      A   
ATOM    321  CB  ILE A  40      18.206 -13.928  -0.083  1.00 10.00      A   
ATOM    322  CG1 ILE A  40      19.255 -15.036   0.057  1.00 10.00      A   
ATOM    323  CG2 ILE A  40      18.840 -12.658  -0.646  1.00 10.00      A   
ATOM    324  CD1 ILE A  40      19.740 -15.590  -1.265  1.00 10.00      A   
ATOM    325  C   ILE A  40      16.326 -12.740   1.056  1.00 10.00      A   
ATOM    326  O   ILE A  40      16.395 -11.524   1.251  1.00 10.00      A   
ATOM    327  N   GLU A  41      15.213 -13.350   0.657  1.00 10.00      A   
ATOM    328  HN  GLU A  41      15.229 -14.322   0.515  1.00 10.00      A   
ATOM    329  CA  GLU A  41      13.972 -12.617   0.408  1.00 10.00      A   
ATOM    330  CB  GLU A  41      12.861 -13.587  -0.011  1.00 10.00      A   
ATOM    331  CG  GLU A  41      11.682 -12.945  -0.735  1.00 10.00      A   
ATOM    332  CD  GLU A  41      10.584 -12.454   0.194  1.00 10.00      A   
ATOM    333  OE1 GLU A  41       9.823 -13.291   0.720  1.00 10.00      A   
ATOM    334  OE2 GLU A  41      10.462 -11.224   0.385  1.00 10.00      A   
ATOM    335  C   GLU A  41      13.552 -11.851   1.657  1.00 10.00      A   
ATOM    336  O   GLU A  41      13.223 -10.663   1.596  1.00 10.00      A   
ATOM    337  N   ARG A  42      13.608 -12.532   2.792  1.00 10.00      A   
ATOM    338  HN  ARG A  42      13.906 -13.469   2.769  1.00 10.00      A   
ATOM    339  CA  ARG A  42      13.232 -11.938   4.069  1.00 10.00      A   
ATOM    340  CB  ARG A  42      13.314 -12.978   5.189  1.00 10.00      A   
ATOM    341  CG  ARG A  42      14.709 -13.529   5.432  1.00 10.00      A   
ATOM    342  CD  ARG A  42      14.686 -14.673   6.431  1.00 10.00      A   
ATOM    343  NE  ARG A  42      14.453 -14.216   7.800  1.00 10.00      A   
ATOM    344  HE  ARG A  42      14.203 -13.268   7.928  1.00 10.00      A   
ATOM    345  CZ  ARG A  42      14.567 -15.004   8.874  1.00 10.00      A   
ATOM    346  NH1 ARG A  42      14.919 -16.281   8.732  1.00 10.00      A   
ATOM    347 HH11 ARG A  42      15.112 -16.679   7.777  1.00 10.00      A   
ATOM    348 HH12 ARG A  42      15.007 -16.896   9.568  1.00 10.00      A   
ATOM    349  NH2 ARG A  42      14.352 -14.510  10.089  1.00 10.00      A   
ATOM    350 HH21 ARG A  42      14.440 -15.125  10.927  1.00 10.00      A   
ATOM    351 HH22 ARG A  42      14.098 -13.502  10.211  1.00 10.00      A   
ATOM    352  C   ARG A  42      14.077 -10.710   4.412  1.00 10.00      A   
ATOM    353  O   ARG A  42      13.602  -9.787   5.070  1.00 10.00      A   
ATOM    354  N   TRP A  43      15.311 -10.685   3.930  1.00 10.00      A   
ATOM    355  HN  TRP A  43      15.619 -11.424   3.362  1.00 10.00      A   
ATOM    356  CA  TRP A  43      16.218  -9.580   4.211  1.00 10.00      A   
ATOM    357  CB  TRP A  43      17.658 -10.078   4.330  1.00 10.00      A   
ATOM    358  CG  TRP A  43      18.032 -10.528   5.707  1.00 10.00      A   
ATOM    359  CD1 TRP A  43      17.865 -11.773   6.235  1.00 10.00      A   
ATOM    360  CD2 TRP A  43      18.642  -9.733   6.732  1.00 10.00      A   
ATOM    361  NE1 TRP A  43      18.334 -11.807   7.524  1.00 10.00      A   
ATOM    362  HE1 TRP A  43      18.324 -12.592   8.110  1.00 10.00      A   
ATOM    363  CE2 TRP A  43      18.816 -10.565   7.855  1.00 10.00      A   
ATOM    364  CE3 TRP A  43      19.058  -8.399   6.808  1.00 10.00      A   
ATOM    365  CZ2 TRP A  43      19.391 -10.110   9.039  1.00 10.00      A   
ATOM    366  CZ3 TRP A  43      19.626  -7.948   7.984  1.00 10.00      A   
ATOM    367  CH2 TRP A  43      19.786  -8.801   9.084  1.00 10.00      A   
ATOM    368  C   TRP A  43      16.136  -8.468   3.173  1.00 10.00      A   
ATOM    369  O   TRP A  43      16.886  -7.500   3.248  1.00 10.00      A   
ATOM    370  N   CYS A  44      15.233  -8.590   2.209  1.00 10.00      A   
ATOM    371  HN  CYS A  44      14.652  -9.383   2.180  1.00 10.00      A   
ATOM    372  CA  CYS A  44      15.113  -7.555   1.184  1.00 10.00      A   
ATOM    373  CB  CYS A  44      15.767  -7.977  -0.133  1.00 10.00      A   
ATOM    374  SG  CYS A  44      15.252  -9.594  -0.742  1.00 10.00      A   
ATOM    375  HG  CYS A  44      15.925 -10.511  -0.054  1.00 10.00      A   
ATOM    376  C   CYS A  44      13.684  -7.077   0.956  1.00 10.00      A   
ATOM    377  O   CYS A  44      13.462  -6.158   0.165  1.00 10.00      A   
ATOM    378  N   ARG A  45      12.711  -7.694   1.623  1.00 10.00      A   
ATOM    379  HN  ARG A  45      12.928  -8.434   2.230  1.00 10.00      A   
ATOM    380  CA  ARG A  45      11.320  -7.273   1.456  1.00 10.00      A   
ATOM    381  CB  ARG A  45      10.324  -8.293   2.012  1.00 10.00      A   
ATOM    382  CG  ARG A  45       8.894  -8.057   1.532  1.00 10.00      A   
ATOM    383  CD  ARG A  45       7.911  -9.065   2.107  1.00 10.00      A   
ATOM    384  NE  ARG A  45       8.068 -10.396   1.525  1.00 10.00      A   
ATOM    385  HE  ARG A  45       8.994 -10.702   1.337  1.00 10.00      A   
ATOM    386  CZ  ARG A  45       7.054 -11.206   1.219  1.00 10.00      A   
ATOM    387  NH1 ARG A  45       5.797 -10.824   1.425  1.00 10.00      A   
ATOM    388 HH11 ARG A  45       5.589  -9.886   1.831  1.00 10.00      A   
ATOM    389 HH12 ARG A  45       5.009 -11.465   1.178  1.00 10.00      A   
ATOM    390  NH2 ARG A  45       7.303 -12.419   0.745  1.00 10.00      A   
ATOM    391 HH21 ARG A  45       8.301 -12.745   0.615  1.00 10.00      A   
ATOM    392 HH22 ARG A  45       6.514 -13.057   0.499  1.00 10.00      A   
ATOM    393  C   ARG A  45      11.114  -5.900   2.082  1.00 10.00      A   
ATOM    394  O   ARG A  45      11.395  -5.697   3.265  1.00 10.00      A   
ATOM    395  N   ARG A  46      10.627  -4.967   1.283  1.00 10.00      A   
ATOM    396  HN  ARG A  46      10.380  -5.209   0.365  1.00 10.00      A   
ATOM    397  CA  ARG A  46      10.433  -3.599   1.732  1.00 10.00      A   
ATOM    398  CB  ARG A  46      10.704  -2.628   0.580  1.00 10.00      A   
ATOM    399  CG  ARG A  46      12.125  -2.658   0.044  1.00 10.00      A   
ATOM    400  CD  ARG A  46      12.254  -1.797  -1.199  1.00 10.00      A   
ATOM    401  NE  ARG A  46      13.648  -1.550  -1.553  1.00 10.00      A   
ATOM    402  HE  ARG A  46      14.257  -2.323  -1.548  1.00 10.00      A   
ATOM    403  CZ  ARG A  46      14.131  -0.355  -1.880  1.00 10.00      A   
ATOM    404  NH1 ARG A  46      13.338   0.709  -1.894  1.00 10.00      A   
ATOM    405 HH11 ARG A  46      13.723   1.645  -2.150  1.00 10.00      A   
ATOM    406 HH12 ARG A  46      12.325   0.620  -1.650  1.00 10.00      A   
ATOM    407  NH2 ARG A  46      15.415  -0.226  -2.192  1.00 10.00      A   
ATOM    408 HH21 ARG A  46      16.047  -1.057  -2.189  1.00 10.00      A   
ATOM    409 HH22 ARG A  46      15.798   0.709  -2.447  1.00 10.00      A   
ATOM    410  C   ARG A  46       9.037  -3.350   2.284  1.00 10.00      A   
ATOM    411  O   ARG A  46       8.875  -2.576   3.223  1.00 10.00      A   
ATOM    412  N   LYS A  47       8.030  -3.989   1.700  1.00 10.00      A   
ATOM    413  HN  LYS A  47       8.211  -4.611   0.963  1.00 10.00      A   
ATOM    414  CA  LYS A  47       6.654  -3.780   2.144  1.00 10.00      A   
ATOM    415  CB  LYS A  47       5.817  -3.127   1.036  1.00 10.00      A   
ATOM    416  CG  LYS A  47       5.641  -3.983  -0.215  1.00 10.00      A   
ATOM    417  CD  LYS A  47       4.816  -3.268  -1.276  1.00 10.00      A   
ATOM    418  CE  LYS A  47       3.340  -3.241  -0.914  1.00 10.00      A   
ATOM    419  NZ  LYS A  47       2.646  -4.498  -1.299  1.00 10.00      A   
ATOM    420  HZ1 LYS A  47       2.733  -4.661  -2.322  1.00 10.00      A   
ATOM    421  HZ2 LYS A  47       1.636  -4.436  -1.062  1.00 10.00      A   
ATOM    422  HZ3 LYS A  47       3.056  -5.317  -0.795  1.00 10.00      A   
ATOM    423  C   LYS A  47       5.977  -5.059   2.616  1.00 10.00      A   
ATOM    424  O   LYS A  47       6.229  -6.145   2.093  1.00 10.00      A   
ATOM    425  N   VAL A  48       5.123  -4.908   3.616  1.00 10.00      A   
ATOM    426  HN  VAL A  48       4.997  -4.011   4.002  1.00 10.00      A   
ATOM    427  CA  VAL A  48       4.356  -6.013   4.161  1.00 10.00      A   
ATOM    428  CB  VAL A  48       4.837  -6.456   5.561  1.00 10.00      A   
ATOM    429  CG1 VAL A  48       6.127  -7.254   5.461  1.00 10.00      A   
ATOM    430  CG2 VAL A  48       5.010  -5.262   6.488  1.00 10.00      A   
ATOM    431  C   VAL A  48       2.887  -5.611   4.220  1.00 10.00      A   
ATOM    432  O   VAL A  48       2.520  -4.646   4.896  1.00 10.00      A   
ATOM    433  N   PHE A  49       2.058  -6.319   3.478  1.00 10.00      A   
ATOM    434  HN  PHE A  49       2.405  -7.069   2.948  1.00 10.00      A   
ATOM    435  CA  PHE A  49       0.640  -6.020   3.448  1.00 10.00      A   
ATOM    436  CB  PHE A  49       0.149  -5.824   2.007  1.00 10.00      A   
ATOM    437  CG  PHE A  49      -1.337  -5.617   1.892  1.00 10.00      A   
ATOM    438  CD1 PHE A  49      -1.982  -4.678   2.681  1.00 10.00      A   
ATOM    439  CD2 PHE A  49      -2.089  -6.362   0.999  1.00 10.00      A   
ATOM    440  CE1 PHE A  49      -3.346  -4.486   2.584  1.00 10.00      A   
ATOM    441  CE2 PHE A  49      -3.455  -6.175   0.895  1.00 10.00      A   
ATOM    442  CZ  PHE A  49      -4.083  -5.236   1.689  1.00 10.00      A   
ATOM    443  C   PHE A  49      -0.152  -7.117   4.140  1.00 10.00      A   
ATOM    444  O   PHE A  49      -0.250  -8.240   3.639  1.00 10.00      A   
ATOM    445  N   ILE A  50      -0.704  -6.783   5.295  1.00 10.00      A   
ATOM    446  HN  ILE A  50      -0.588  -5.865   5.633  1.00 10.00      A   
ATOM    447  CA  ILE A  50      -1.491  -7.729   6.069  1.00 10.00      A   
ATOM    448  CB  ILE A  50      -0.985  -7.846   7.524  1.00 10.00      A   
ATOM    449  CG1 ILE A  50       0.549  -7.835   7.589  1.00 10.00      A   
ATOM    450  CG2 ILE A  50      -1.546  -9.096   8.188  1.00 10.00      A   
ATOM    451  CD1 ILE A  50       1.212  -9.070   7.013  1.00 10.00      A   
ATOM    452  C   ILE A  50      -2.954  -7.302   6.085  1.00 10.00      A   
ATOM    453  O   ILE A  50      -3.304  -6.272   6.667  1.00 10.00      A   
ATOM    454  N   GLY A  51      -3.799  -8.087   5.429  1.00 10.00      A   
ATOM    455  HN  GLY A  51      -3.456  -8.893   4.990  1.00 10.00      A   
ATOM    456  CA  GLY A  51      -5.215  -7.779   5.365  1.00 10.00      A   
ATOM    457  C   GLY A  51      -5.852  -7.768   6.736  1.00 10.00      A   
ATOM    458  O   GLY A  51      -6.529  -6.810   7.107  1.00 10.00      A   
ATOM    459  N   ASN A  52      -5.633  -8.835   7.488  1.00 10.00      A   
ATOM    460  HN  ASN A  52      -5.085  -9.568   7.132  1.00 10.00      A   
ATOM    461  CA  ASN A  52      -6.175  -8.943   8.834  1.00 10.00      A   
ATOM    462  CB  ASN A  52      -6.899 -10.280   9.024  1.00 10.00      A   
ATOM    463  CG  ASN A  52      -7.744 -10.331  10.287  1.00 10.00      A   
ATOM    464  OD1 ASN A  52      -7.348  -9.839  11.345  1.00 10.00      A   
ATOM    465  ND2 ASN A  52      -8.926 -10.919  10.185  1.00 10.00      A   
ATOM    466 HD21 ASN A  52      -9.189 -11.285   9.315  1.00 10.00      A   
ATOM    467 HD22 ASN A  52      -9.489 -10.963  10.981  1.00 10.00      A   
ATOM    468  C   ASN A  52      -5.055  -8.786   9.852  1.00 10.00      A   
ATOM    469  O   ASN A  52      -4.154  -9.622   9.936  1.00 10.00      A   
ATOM    470  N   CYS A  53      -5.115  -7.708  10.620  1.00 10.00      A   
ATOM    471  HN  CYS A  53      -5.863  -7.078  10.498  1.00 10.00      A   
ATOM    472  CA  CYS A  53      -4.102  -7.412  11.631  1.00 10.00      A   
ATOM    473  CB  CYS A  53      -4.431  -6.092  12.331  1.00 10.00      A   
ATOM    474  SG  CYS A  53      -6.180  -5.896  12.738  1.00 10.00      A   
ATOM    475  HG  CYS A  53      -6.753  -5.230  11.743  1.00 10.00      A   
ATOM    476  C   CYS A  53      -3.939  -8.524  12.666  1.00 10.00      A   
ATOM    477  O   CYS A  53      -2.888  -8.646  13.292  1.00 10.00      A   
ATOM    478  N   TYR A  54      -4.967  -9.341  12.835  1.00 10.00      A   
ATOM    479  HN  TYR A  54      -5.775  -9.225  12.287  1.00 10.00      A   
ATOM    480  CA  TYR A  54      -4.919 -10.411  13.813  1.00 10.00      A   
ATOM    481  CB  TYR A  54      -6.186 -10.415  14.663  1.00 10.00      A   
ATOM    482  CG  TYR A  54      -6.344  -9.154  15.480  1.00 10.00      A   
ATOM    483  CD1 TYR A  54      -7.452  -8.331  15.329  1.00 10.00      A   
ATOM    484  CD2 TYR A  54      -5.371  -8.782  16.399  1.00 10.00      A   
ATOM    485  CE1 TYR A  54      -7.585  -7.175  16.073  1.00 10.00      A   
ATOM    486  CE2 TYR A  54      -5.496  -7.631  17.146  1.00 10.00      A   
ATOM    487  CZ  TYR A  54      -6.604  -6.829  16.980  1.00 10.00      A   
ATOM    488  OH  TYR A  54      -6.738  -5.682  17.733  1.00 10.00      A   
ATOM    489  HH  TYR A  54      -7.108  -5.917  18.608  1.00 10.00      A   
ATOM    490  C   TYR A  54      -4.671 -11.768  13.170  1.00 10.00      A   
ATOM    491  O   TYR A  54      -4.759 -12.804  13.829  1.00 10.00      A   
ATOM    492  N   ALA A  55      -4.355 -11.763  11.885  1.00 10.00      A   
ATOM    493  HN  ALA A  55      -4.319 -10.907  11.401  1.00 10.00      A   
ATOM    494  CA  ALA A  55      -4.075 -13.002  11.173  1.00 10.00      A   
ATOM    495  CB  ALA A  55      -4.303 -12.828   9.682  1.00 10.00      A   
ATOM    496  C   ALA A  55      -2.646 -13.455  11.445  1.00 10.00      A   
ATOM    497  O   ALA A  55      -2.294 -14.610  11.218  1.00 10.00      A   
ATOM    498  N   VAL A  56      -1.834 -12.539  11.949  1.00 10.00      A   
ATOM    499  HN  VAL A  56      -2.180 -11.638  12.127  1.00 10.00      A   
ATOM    500  CA  VAL A  56      -0.446 -12.831  12.260  1.00 10.00      A   
ATOM    501  CB  VAL A  56       0.469 -12.570  11.039  1.00 10.00      A   
ATOM    502  CG1 VAL A  56       0.518 -11.090  10.685  1.00 10.00      A   
ATOM    503  CG2 VAL A  56       1.866 -13.133  11.254  1.00 10.00      A   
ATOM    504  C   VAL A  56       0.011 -11.992  13.451  1.00 10.00      A   
ATOM    505  O   VAL A  56      -0.525 -10.911  13.700  1.00 10.00      A   
ATOM    506  N   SER A  57       0.974 -12.504  14.197  1.00 10.00      A   
ATOM    507  HN  SER A  57       1.340 -13.382  13.972  1.00 10.00      A   
ATOM    508  CA  SER A  57       1.505 -11.800  15.348  1.00 10.00      A   
ATOM    509  CB  SER A  57       2.088 -12.819  16.327  1.00 10.00      A   
ATOM    510  OG  SER A  57       1.891 -14.139  15.842  1.00 10.00      A   
ATOM    511  HG  SER A  57       2.736 -14.498  15.535  1.00 10.00      A   
ATOM    512  C   SER A  57       2.575 -10.801  14.907  1.00 10.00      A   
ATOM    513  O   SER A  57       3.333 -11.068  13.970  1.00 10.00      A   
ATOM    514  N   PRO A  58       2.642  -9.630  15.568  1.00 10.00      A   
ATOM    515  CA  PRO A  58       3.621  -8.584  15.240  1.00 10.00      A   
ATOM    516  CB  PRO A  58       3.419  -7.542  16.346  1.00 10.00      A   
ATOM    517  CG  PRO A  58       2.023  -7.761  16.822  1.00 10.00      A   
ATOM    518  CD  PRO A  58       1.757  -9.232  16.679  1.00 10.00      A   
ATOM    519  C   PRO A  58       5.059  -9.103  15.262  1.00 10.00      A   
ATOM    520  O   PRO A  58       5.835  -8.850  14.339  1.00 10.00      A   
ATOM    521  N   ALA A  59       5.399  -9.840  16.314  1.00 10.00      A   
ATOM    522  HN  ALA A  59       4.731 -10.004  17.015  1.00 10.00      A   
ATOM    523  CA  ALA A  59       6.742 -10.397  16.475  1.00 10.00      A   
ATOM    524  CB  ALA A  59       6.849 -11.151  17.788  1.00 10.00      A   
ATOM    525  C   ALA A  59       7.127 -11.307  15.311  1.00 10.00      A   
ATOM    526  O   ALA A  59       8.277 -11.307  14.865  1.00 10.00      A   
ATOM    527  N   THR A  60       6.155 -12.068  14.816  1.00 10.00      A   
ATOM    528  HN  THR A  60       5.258 -12.010  15.205  1.00 10.00      A   
ATOM    529  CA  THR A  60       6.382 -12.991  13.711  1.00 10.00      A   
ATOM    530  CB  THR A  60       5.096 -13.771  13.377  1.00 10.00      A   
ATOM    531  OG1 THR A  60       4.433 -14.122  14.601  1.00 10.00      A   
ATOM    532  HG1 THR A  60       4.963 -14.776  15.074  1.00 10.00      A   
ATOM    533  CG2 THR A  60       5.420 -15.040  12.602  1.00 10.00      A   
ATOM    534  C   THR A  60       6.874 -12.254  12.469  1.00 10.00      A   
ATOM    535  O   THR A  60       7.872 -12.644  11.859  1.00 10.00      A   
ATOM    536  N   VAL A  61       6.191 -11.166  12.122  1.00 10.00      A   
ATOM    537  HN  VAL A  61       5.422 -10.888  12.667  1.00 10.00      A   
ATOM    538  CA  VAL A  61       6.563 -10.372  10.954  1.00 10.00      A   
ATOM    539  CB  VAL A  61       5.506  -9.289  10.639  1.00 10.00      A   
ATOM    540  CG1 VAL A  61       5.816  -8.603   9.315  1.00 10.00      A   
ATOM    541  CG2 VAL A  61       4.103  -9.879  10.623  1.00 10.00      A   
ATOM    542  C   VAL A  61       7.918  -9.700  11.172  1.00 10.00      A   
ATOM    543  O   VAL A  61       8.757  -9.663  10.273  1.00 10.00      A   
ATOM    544  N   ILE A  62       8.120  -9.186  12.380  1.00 10.00      A   
ATOM    545  HN  ILE A  62       7.405  -9.254  13.048  1.00 10.00      A   
ATOM    546  CA  ILE A  62       9.362  -8.511  12.744  1.00 10.00      A   
ATOM    547  CB  ILE A  62       9.277  -7.930  14.172  1.00 10.00      A   
ATOM    548  CG1 ILE A  62       8.298  -6.757  14.208  1.00 10.00      A   
ATOM    549  CG2 ILE A  62      10.650  -7.500  14.680  1.00 10.00      A   
ATOM    550  CD1 ILE A  62       7.997  -6.252  15.601  1.00 10.00      A   
ATOM    551  C   ILE A  62      10.562  -9.449  12.653  1.00 10.00      A   
ATOM    552  O   ILE A  62      11.589  -9.101  12.070  1.00 10.00      A   
ATOM    553  N   ARG A  63      10.428 -10.630  13.239  1.00 10.00      A   
ATOM    554  HN  ARG A  63       9.584 -10.844  13.694  1.00 10.00      A   
ATOM    555  CA  ARG A  63      11.506 -11.615  13.240  1.00 10.00      A   
ATOM    556  CB  ARG A  63      11.163 -12.796  14.152  1.00 10.00      A   
ATOM    557  CG  ARG A  63      12.236 -13.873  14.214  1.00 10.00      A   
ATOM    558  CD  ARG A  63      12.188 -14.629  15.533  1.00 10.00      A   
ATOM    559  NE  ARG A  63      10.893 -15.274  15.766  1.00 10.00      A   
ATOM    560  HE  ARG A  63      10.537 -15.846  15.047  1.00 10.00      A   
ATOM    561  CZ  ARG A  63      10.178 -15.120  16.879  1.00 10.00      A   
ATOM    562  NH1 ARG A  63      10.623 -14.338  17.852  1.00 10.00      A   
ATOM    563 HH11 ARG A  63      10.065 -14.216  18.725  1.00 10.00      A   
ATOM    564 HH12 ARG A  63      11.533 -13.838  17.750  1.00 10.00      A   
ATOM    565  NH2 ARG A  63       9.023 -15.759  17.023  1.00 10.00      A   
ATOM    566 HH21 ARG A  63       8.670 -16.384  16.268  1.00 10.00      A   
ATOM    567 HH22 ARG A  63       8.461 -15.641  17.898  1.00 10.00      A   
ATOM    568  C   ARG A  63      11.848 -12.094  11.828  1.00 10.00      A   
ATOM    569  O   ARG A  63      13.018 -12.322  11.506  1.00 10.00      A   
ATOM    570  N   ARG A  64      10.836 -12.237  10.986  1.00 10.00      A   
ATOM    571  HN  ARG A  64       9.925 -12.025  11.287  1.00 10.00      A   
ATOM    572  CA  ARG A  64      11.052 -12.701   9.622  1.00 10.00      A   
ATOM    573  CB  ARG A  64       9.790 -13.348   9.037  1.00 10.00      A   
ATOM    574  CG  ARG A  64      10.006 -13.957   7.659  1.00 10.00      A   
ATOM    575  CD  ARG A  64       8.747 -14.623   7.127  1.00 10.00      A   
ATOM    576  NE  ARG A  64       8.764 -14.714   5.668  1.00 10.00      A   
ATOM    577  HE  ARG A  64       9.492 -14.250   5.202  1.00 10.00      A   
ATOM    578  CZ  ARG A  64       7.865 -15.386   4.942  1.00 10.00      A   
ATOM    579  NH1 ARG A  64       6.874 -16.040   5.526  1.00 10.00      A   
ATOM    580 HH11 ARG A  64       6.781 -16.043   6.576  1.00 10.00      A   
ATOM    581 HH12 ARG A  64       6.179 -16.560   4.946  1.00 10.00      A   
ATOM    582  NH2 ARG A  64       7.955 -15.387   3.618  1.00 10.00      A   
ATOM    583 HH21 ARG A  64       7.250 -15.911   3.048  1.00 10.00      A   
ATOM    584 HH22 ARG A  64       8.723 -14.868   3.141  1.00 10.00      A   
ATOM    585  C   ARG A  64      11.567 -11.586   8.709  1.00 10.00      A   
ATOM    586  O   ARG A  64      12.527 -11.782   7.964  1.00 10.00      A   
ATOM    587  N   PHE A  65      10.942 -10.415   8.781  1.00 10.00      A   
ATOM    588  HN  PHE A  65      10.205 -10.299   9.424  1.00 10.00      A   
ATOM    589  CA  PHE A  65      11.334  -9.288   7.937  1.00 10.00      A   
ATOM    590  CB  PHE A  65      10.147  -8.819   7.092  1.00 10.00      A   
ATOM    591  CG  PHE A  65       9.592  -9.861   6.166  1.00 10.00      A   
ATOM    592  CD1 PHE A  65       8.292 -10.310   6.312  1.00 10.00      A   
ATOM    593  CD2 PHE A  65      10.370 -10.393   5.154  1.00 10.00      A   
ATOM    594  CE1 PHE A  65       7.778 -11.271   5.465  1.00 10.00      A   
ATOM    595  CE2 PHE A  65       9.865 -11.355   4.303  1.00 10.00      A   
ATOM    596  CZ  PHE A  65       8.566 -11.794   4.460  1.00 10.00      A   
ATOM    597  C   PHE A  65      11.885  -8.122   8.762  1.00 10.00      A   
ATOM    598  O   PHE A  65      11.124  -7.372   9.373  1.00 10.00      A   
ATOM    599  N   PRO A  66      13.219  -7.954   8.785  1.00 10.00      A   
ATOM    600  CA  PRO A  66      13.882  -6.892   9.539  1.00 10.00      A   
ATOM    601  CB  PRO A  66      15.161  -7.600   9.981  1.00 10.00      A   
ATOM    602  CG  PRO A  66      15.489  -8.526   8.850  1.00 10.00      A   
ATOM    603  CD  PRO A  66      14.202  -8.815   8.110  1.00 10.00      A   
ATOM    604  C   PRO A  66      14.250  -5.664   8.698  1.00 10.00      A   
ATOM    605  O   PRO A  66      14.914  -4.750   9.191  1.00 10.00      A   
ATOM    606  N   LYS A  67      13.834  -5.634   7.439  1.00 10.00      A   
ATOM    607  HN  LYS A  67      13.300  -6.382   7.087  1.00 10.00      A   
ATOM    608  CA  LYS A  67      14.155  -4.507   6.564  1.00 10.00      A   
ATOM    609  CB  LYS A  67      15.138  -4.931   5.470  1.00 10.00      A   
ATOM    610  CG  LYS A  67      16.604  -4.793   5.858  1.00 10.00      A   
ATOM    611  CD  LYS A  67      17.501  -4.847   4.631  1.00 10.00      A   
ATOM    612  CE  LYS A  67      18.977  -4.832   5.000  1.00 10.00      A   
ATOM    613  NZ  LYS A  67      19.844  -4.927   3.795  1.00 10.00      A   
ATOM    614  HZ1 LYS A  67      19.891  -5.913   3.463  1.00 10.00      A   
ATOM    615  HZ2 LYS A  67      20.805  -4.600   4.015  1.00 10.00      A   
ATOM    616  HZ3 LYS A  67      19.457  -4.336   3.031  1.00 10.00      A   
ATOM    617  C   LYS A  67      12.909  -3.881   5.943  1.00 10.00      A   
ATOM    618  O   LYS A  67      12.971  -3.279   4.868  1.00 10.00      A   
ATOM    619  N   VAL A  68      11.781  -4.017   6.622  1.00 10.00      A   
ATOM    620  HN  VAL A  68      11.791  -4.501   7.471  1.00 10.00      A   
ATOM    621  CA  VAL A  68      10.527  -3.460   6.137  1.00 10.00      A   
ATOM    622  CB  VAL A  68       9.313  -4.102   6.838  1.00 10.00      A   
ATOM    623  CG1 VAL A  68       8.020  -3.430   6.407  1.00 10.00      A   
ATOM    624  CG2 VAL A  68       9.258  -5.588   6.537  1.00 10.00      A   
ATOM    625  C   VAL A  68      10.492  -1.945   6.340  1.00 10.00      A   
ATOM    626  O   VAL A  68      10.809  -1.445   7.419  1.00 10.00      A   
ATOM    627  N   ARG A  69      10.118  -1.222   5.291  1.00 10.00      A   
ATOM    628  HN  ARG A  69       9.890  -1.682   4.453  1.00 10.00      A   
ATOM    629  CA  ARG A  69      10.036   0.230   5.349  1.00 10.00      A   
ATOM    630  CB  ARG A  69      11.070   0.879   4.418  1.00 10.00      A   
ATOM    631  CG  ARG A  69      12.513   0.635   4.839  1.00 10.00      A   
ATOM    632  CD  ARG A  69      13.505   1.330   3.918  1.00 10.00      A   
ATOM    633  NE  ARG A  69      14.886   1.009   4.280  1.00 10.00      A   
ATOM    634  HE  ARG A  69      15.016   0.438   5.072  1.00 10.00      A   
ATOM    635  CZ  ARG A  69      15.958   1.437   3.610  1.00 10.00      A   
ATOM    636  NH1 ARG A  69      15.816   2.204   2.540  1.00 10.00      A   
ATOM    637 HH11 ARG A  69      14.865   2.478   2.214  1.00 10.00      A   
ATOM    638 HH12 ARG A  69      16.657   2.540   2.017  1.00 10.00      A   
ATOM    639  NH2 ARG A  69      17.173   1.090   4.015  1.00 10.00      A   
ATOM    640 HH21 ARG A  69      18.013   1.421   3.493  1.00 10.00      A   
ATOM    641 HH22 ARG A  69      17.296   0.487   4.856  1.00 10.00      A   
ATOM    642  C   ARG A  69       8.622   0.710   5.024  1.00 10.00      A   
ATOM    643  O   ARG A  69       8.318   1.897   5.142  1.00 10.00      A   
ATOM    644  N   SER A  70       7.762  -0.227   4.626  1.00 10.00      A   
ATOM    645  HN  SER A  70       8.070  -1.156   4.545  1.00 10.00      A   
ATOM    646  CA  SER A  70       6.375   0.080   4.292  1.00 10.00      A   
ATOM    647  CB  SER A  70       6.180   0.099   2.771  1.00 10.00      A   
ATOM    648  OG  SER A  70       4.864   0.492   2.421  1.00 10.00      A   
ATOM    649  HG  SER A  70       4.882   0.958   1.579  1.00 10.00      A   
ATOM    650  C   SER A  70       5.443  -0.946   4.938  1.00 10.00      A   
ATOM    651  O   SER A  70       5.458  -2.123   4.575  1.00 10.00      A   
ATOM    652  N   VAL A  71       4.642  -0.493   5.896  1.00 10.00      A   
ATOM    653  HN  VAL A  71       4.666   0.463   6.126  1.00 10.00      A   
ATOM    654  CA  VAL A  71       3.717  -1.368   6.610  1.00 10.00      A   
ATOM    655  CB  VAL A  71       4.009  -1.358   8.131  1.00 10.00      A   
ATOM    656  CG1 VAL A  71       3.123  -2.348   8.868  1.00 10.00      A   
ATOM    657  CG2 VAL A  71       5.476  -1.647   8.412  1.00 10.00      A   
ATOM    658  C   VAL A  71       2.264  -0.940   6.381  1.00 10.00      A   
ATOM    659  O   VAL A  71       1.907   0.218   6.612  1.00 10.00      A   
ATOM    660  N   GLU A  72       1.438  -1.874   5.915  1.00 10.00      A   
ATOM    661  HN  GLU A  72       1.787  -2.775   5.730  1.00 10.00      A   
ATOM    662  CA  GLU A  72       0.024  -1.599   5.670  1.00 10.00      A   
ATOM    663  CB  GLU A  72      -0.261  -1.437   4.171  1.00 10.00      A   
ATOM    664  CG  GLU A  72      -1.694  -1.020   3.863  1.00 10.00      A   
ATOM    665  CD  GLU A  72      -1.909  -0.611   2.417  1.00 10.00      A   
ATOM    666  OE1 GLU A  72      -2.228  -1.486   1.583  1.00 10.00      A   
ATOM    667  OE2 GLU A  72      -1.787   0.594   2.110  1.00 10.00      A   
ATOM    668  C   GLU A  72      -0.845  -2.709   6.258  1.00 10.00      A   
ATOM    669  O   GLU A  72      -0.655  -3.888   5.943  1.00 10.00      A   
ATOM    670  N   LEU A  73      -1.791  -2.334   7.117  1.00 10.00      A   
ATOM    671  HN  LEU A  73      -1.899  -1.379   7.325  1.00 10.00      A   
ATOM    672  CA  LEU A  73      -2.676  -3.307   7.753  1.00 10.00      A   
ATOM    673  CB  LEU A  73      -2.153  -3.683   9.141  1.00 10.00      A   
ATOM    674  CG  LEU A  73      -1.139  -4.822   9.203  1.00 10.00      A   
ATOM    675  CD1 LEU A  73       0.279  -4.281   9.178  1.00 10.00      A   
ATOM    676  CD2 LEU A  73      -1.364  -5.660  10.446  1.00 10.00      A   
ATOM    677  C   LEU A  73      -4.104  -2.786   7.885  1.00 10.00      A   
ATOM    678  O   LEU A  73      -4.340  -1.578   7.904  1.00 10.00      A   
ATOM    679  N   LYS A  74      -5.054  -3.708   7.979  1.00 10.00      A   
ATOM    680  HN  LYS A  74      -4.803  -4.657   7.950  1.00 10.00      A   
ATOM    681  CA  LYS A  74      -6.461  -3.352   8.138  1.00 10.00      A   
ATOM    682  CB  LYS A  74      -7.294  -3.813   6.940  1.00 10.00      A   
ATOM    683  CG  LYS A  74      -6.799  -3.299   5.600  1.00 10.00      A   
ATOM    684  CD  LYS A  74      -7.553  -3.952   4.455  1.00 10.00      A   
ATOM    685  CE  LYS A  74      -7.109  -3.397   3.112  1.00 10.00      A   
ATOM    686  NZ  LYS A  74      -7.871  -3.994   1.987  1.00 10.00      A   
ATOM    687  HZ1 LYS A  74      -7.912  -3.329   1.192  1.00 10.00      A   
ATOM    688  HZ2 LYS A  74      -8.845  -4.209   2.283  1.00 10.00      A   
ATOM    689  HZ3 LYS A  74      -7.418  -4.868   1.661  1.00 10.00      A   
ATOM    690  C   LYS A  74      -6.993  -3.970   9.423  1.00 10.00      A   
ATOM    691  O   LYS A  74      -6.455  -4.969   9.899  1.00 10.00      A   
ATOM    692  N   GLY A  75      -8.033  -3.380   9.992  1.00 10.00      A   
ATOM    693  HN  GLY A  75      -8.430  -2.581   9.577  1.00 10.00      A   
ATOM    694  CA  GLY A  75      -8.578  -3.903  11.229  1.00 10.00      A   
ATOM    695  C   GLY A  75     -10.014  -4.366  11.127  1.00 10.00      A   
ATOM    696  O   GLY A  75     -10.287  -5.484  10.690  1.00 10.00      A   
ATOM    697  N   LYS A  76     -10.926  -3.494  11.535  1.00 10.00      A   
ATOM    698  HN  LYS A  76     -10.627  -2.607  11.835  1.00 10.00      A   
ATOM    699  CA  LYS A  76     -12.350  -3.789  11.533  1.00 10.00      A   
ATOM    700  CB  LYS A  76     -13.152  -2.586  12.042  1.00 10.00      A   
ATOM    701  CG  LYS A  76     -13.065  -2.359  13.548  1.00 10.00      A   
ATOM    702  CD  LYS A  76     -14.120  -1.366  14.025  1.00 10.00      A   
ATOM    703  CE  LYS A  76     -13.780   0.051  13.594  1.00 10.00      A   
ATOM    704  NZ  LYS A  76     -14.909   0.998  13.796  1.00 10.00      A   
ATOM    705  HZ1 LYS A  76     -15.502   1.037  12.944  1.00 10.00      A   
ATOM    706  HZ2 LYS A  76     -14.540   1.957  13.990  1.00 10.00      A   
ATOM    707  HZ3 LYS A  76     -15.496   0.697  14.601  1.00 10.00      A   
ATOM    708  C   LYS A  76     -12.846  -4.207  10.151  1.00 10.00      A   
ATOM    709  O   LYS A  76     -12.393  -3.681   9.133  1.00 10.00      A   
ATOM    710  N   PRO A  77     -13.779  -5.173  10.106  1.00 10.00      A   
ATOM    711  CA  PRO A  77     -14.351  -5.667   8.848  1.00 10.00      A   
ATOM    712  CB  PRO A  77     -15.312  -6.778   9.292  1.00 10.00      A   
ATOM    713  CG  PRO A  77     -15.591  -6.496  10.729  1.00 10.00      A   
ATOM    714  CD  PRO A  77     -14.342  -5.868  11.278  1.00 10.00      A   
ATOM    715  C   PRO A  77     -15.112  -4.578   8.087  1.00 10.00      A   
ATOM    716  O   PRO A  77     -15.380  -3.500   8.619  1.00 10.00      A   
ATOM    717  N   HIS A  78     -15.482  -4.886   6.853  1.00 10.00      A   
ATOM    718  HN  HIS A  78     -15.278  -5.779   6.506  1.00 10.00      A   
ATOM    719  CA  HIS A  78     -16.199  -3.950   5.994  1.00 10.00      A   
ATOM    720  CB  HIS A  78     -16.419  -4.592   4.616  1.00 10.00      A   
ATOM    721  CG  HIS A  78     -17.346  -3.852   3.705  1.00 10.00      A   
ATOM    722  ND1 HIS A  78     -18.494  -4.394   3.178  1.00 10.00      A   
ATOM    723  HD1 HIS A  78     -18.824  -5.318   3.334  1.00 10.00      A   
ATOM    724  CD2 HIS A  78     -17.279  -2.588   3.226  1.00 10.00      A   
ATOM    725  CE1 HIS A  78     -19.078  -3.464   2.411  1.00 10.00      A   
ATOM    726  NE2 HIS A  78     -18.378  -2.345   2.407  1.00 10.00      A   
ATOM    727  C   HIS A  78     -17.522  -3.496   6.617  1.00 10.00      A   
ATOM    728  O   HIS A  78     -17.862  -2.315   6.578  1.00 10.00      A   
ATOM    729  N   PHE A  79     -18.244  -4.428   7.228  1.00 10.00      A   
ATOM    730  HN  PHE A  79     -17.906  -5.349   7.257  1.00 10.00      A   
ATOM    731  CA  PHE A  79     -19.537  -4.116   7.843  1.00 10.00      A   
ATOM    732  CB  PHE A  79     -20.319  -5.388   8.166  1.00 10.00      A   
ATOM    733  CG  PHE A  79     -21.220  -5.847   7.054  1.00 10.00      A   
ATOM    734  CD1 PHE A  79     -21.389  -5.077   5.916  1.00 10.00      A   
ATOM    735  CD2 PHE A  79     -21.905  -7.045   7.152  1.00 10.00      A   
ATOM    736  CE1 PHE A  79     -22.222  -5.490   4.895  1.00 10.00      A   
ATOM    737  CE2 PHE A  79     -22.740  -7.468   6.135  1.00 10.00      A   
ATOM    738  CZ  PHE A  79     -22.899  -6.689   5.005  1.00 10.00      A   
ATOM    739  C   PHE A  79     -19.421  -3.214   9.077  1.00 10.00      A   
ATOM    740  O   PHE A  79     -20.432  -2.770   9.628  1.00 10.00      A   
ATOM    741  N   ALA A  80     -18.196  -2.917   9.499  1.00 10.00      A   
ATOM    742  HN  ALA A  80     -17.417  -3.273   9.016  1.00 10.00      A   
ATOM    743  CA  ALA A  80     -17.986  -2.062  10.664  1.00 10.00      A   
ATOM    744  CB  ALA A  80     -16.556  -2.179  11.163  1.00 10.00      A   
ATOM    745  C   ALA A  80     -18.321  -0.610  10.339  1.00 10.00      A   
ATOM    746  O   ALA A  80     -18.735   0.152  11.212  1.00 10.00      A   
ATOM    747  N   ASP A  81     -18.181  -0.251   9.064  1.00 10.00      A   
ATOM    748  HN  ASP A  81     -17.889  -0.923   8.412  1.00 10.00      A   
ATOM    749  CA  ASP A  81     -18.458   1.110   8.602  1.00 10.00      A   
ATOM    750  CB  ASP A  81     -17.930   1.316   7.178  1.00 10.00      A   
ATOM    751  CG  ASP A  81     -16.451   1.640   7.144  1.00 10.00      A   
ATOM    752  OD1 ASP A  81     -15.905   2.048   8.191  1.00 10.00      A   
ATOM    753  OD2 ASP A  81     -15.829   1.489   6.068  1.00 10.00      A   
ATOM    754  C   ASP A  81     -19.950   1.419   8.658  1.00 10.00      A   
ATOM    755  O   ASP A  81     -20.372   2.572   8.540  1.00 10.00      A   
ATOM    756  N   PHE A  82     -20.748   0.381   8.836  1.00 10.00      A   
ATOM    757  HN  PHE A  82     -20.354  -0.511   8.917  1.00 10.00      A   
ATOM    758  CA  PHE A  82     -22.191   0.535   8.913  1.00 10.00      A   
ATOM    759  CB  PHE A  82     -22.881  -0.492   8.018  1.00 10.00      A   
ATOM    760  CG  PHE A  82     -22.329  -0.506   6.619  1.00 10.00      A   
ATOM    761  CD1 PHE A  82     -22.359   0.637   5.835  1.00 10.00      A   
ATOM    762  CD2 PHE A  82     -21.772  -1.660   6.088  1.00 10.00      A   
ATOM    763  CE1 PHE A  82     -21.846   0.632   4.553  1.00 10.00      A   
ATOM    764  CE2 PHE A  82     -21.259  -1.672   4.805  1.00 10.00      A   
ATOM    765  CZ  PHE A  82     -21.296  -0.525   4.036  1.00 10.00      A   
ATOM    766  C   PHE A  82     -22.666   0.432  10.359  1.00 10.00      A   
ATOM    767  O   PHE A  82     -23.854   0.252  10.626  1.00 10.00      A   
ATOM    768  N   ASN A  83     -21.705   0.535  11.279  1.00 10.00      A   
ATOM    769  HN  ASN A  83     -20.778   0.643  10.975  1.00 10.00      A   
ATOM    770  CA  ASN A  83     -21.961   0.485  12.721  1.00 10.00      A   
ATOM    771  CB  ASN A  83     -22.863   1.640  13.181  1.00 10.00      A   
ATOM    772  CG  ASN A  83     -22.175   2.993  13.139  1.00 10.00      A   
ATOM    773  OD1 ASN A  83     -21.486   3.382  14.084  1.00 10.00      A   
ATOM    774  ND2 ASN A  83     -22.361   3.723  12.047  1.00 10.00      A   
ATOM    775 HD21 ASN A  83     -22.924   3.358  11.332  1.00 10.00      A   
ATOM    776 HD22 ASN A  83     -21.932   4.603  11.997  1.00 10.00      A   
ATOM    777  C   ASN A  83     -22.523  -0.861  13.170  1.00 10.00      A   
ATOM    778  O   ASN A  83     -23.203  -0.948  14.190  1.00 10.00      A   
ATOM    779  N   LEU A  84     -22.217  -1.917  12.423  1.00 10.00      A   
ATOM    780  HN  LEU A  84     -21.655  -1.796  11.630  1.00 10.00      A   
ATOM    781  CA  LEU A  84     -22.699  -3.255  12.769  1.00 10.00      A   
ATOM    782  CB  LEU A  84     -22.823  -4.135  11.523  1.00 10.00      A   
ATOM    783  CG  LEU A  84     -23.929  -3.760  10.532  1.00 10.00      A   
ATOM    784  CD1 LEU A  84     -23.924  -4.711   9.344  1.00 10.00      A   
ATOM    785  CD2 LEU A  84     -25.292  -3.758  11.215  1.00 10.00      A   
ATOM    786  C   LEU A  84     -21.773  -3.906  13.792  1.00 10.00      A   
ATOM    787  O   LEU A  84     -22.144  -4.859  14.481  1.00 10.00      A   
ATOM    788  N   VAL A  85     -20.564  -3.378  13.877  1.00 10.00      A   
ATOM    789  HN  VAL A  85     -20.339  -2.625  13.296  1.00 10.00      A   
ATOM    790  CA  VAL A  85     -19.565  -3.878  14.813  1.00 10.00      A   
ATOM    791  CB  VAL A  85     -18.170  -3.953  14.157  1.00 10.00      A   
ATOM    792  CG1 VAL A  85     -17.103  -4.335  15.174  1.00 10.00      A   
ATOM    793  CG2 VAL A  85     -18.188  -4.949  13.009  1.00 10.00      A   
ATOM    794  C   VAL A  85     -19.510  -2.983  16.047  1.00 10.00      A   
ATOM    795  O   VAL A  85     -19.253  -1.779  15.941  1.00 10.00      A   
ATOM    796  N   PRO A  86     -19.782  -3.554  17.230  1.00 10.00      A   
ATOM    797  CA  PRO A  86     -19.769  -2.810  18.492  1.00 10.00      A   
ATOM    798  CB  PRO A  86     -20.121  -3.870  19.547  1.00 10.00      A   
ATOM    799  CG  PRO A  86     -20.784  -4.962  18.782  1.00 10.00      A   
ATOM    800  CD  PRO A  86     -20.133  -4.968  17.430  1.00 10.00      A   
ATOM    801  C   PRO A  86     -18.403  -2.191  18.791  1.00 10.00      A   
ATOM    802  O   PRO A  86     -17.355  -2.792  18.529  1.00 10.00      A   
ATOM    803  N   ASP A  87     -18.424  -0.979  19.330  1.00 10.00      A   
ATOM    804  HN  ASP A  87     -19.285  -0.550  19.499  1.00 10.00      A   
ATOM    805  CA  ASP A  87     -17.197  -0.271  19.673  1.00 10.00      A   
ATOM    806  CB  ASP A  87     -17.484   1.188  20.029  1.00 10.00      A   
ATOM    807  CG  ASP A  87     -17.468   2.083  18.814  1.00 10.00      A   
ATOM    808  OD1 ASP A  87     -18.530   2.242  18.177  1.00 10.00      A   
ATOM    809  OD2 ASP A  87     -16.391   2.617  18.479  1.00 10.00      A   
ATOM    810  C   ASP A  87     -16.493  -0.959  20.825  1.00 10.00      A   
ATOM    811  O   ASP A  87     -17.104  -1.251  21.852  1.00 10.00      A   
ATOM    812  N   GLY A  88     -15.212  -1.224  20.642  1.00 10.00      A   
ATOM    813  HN  GLY A  88     -14.782  -0.965  19.799  1.00 10.00      A   
ATOM    814  CA  GLY A  88     -14.439  -1.887  21.669  1.00 10.00      A   
ATOM    815  C   GLY A  88     -14.131  -3.319  21.297  1.00 10.00      A   
ATOM    816  O   GLY A  88     -13.541  -4.058  22.081  1.00 10.00      A   
ATOM    817  N   TRP A  89     -14.542  -3.711  20.094  1.00 10.00      A   
ATOM    818  HN  TRP A  89     -15.017  -3.070  19.522  1.00 10.00      A   
ATOM    819  CA  TRP A  89     -14.305  -5.062  19.604  1.00 10.00      A   
ATOM    820  CB  TRP A  89     -14.960  -5.263  18.229  1.00 10.00      A   
ATOM    821  CG  TRP A  89     -14.469  -6.474  17.486  1.00 10.00      A   
ATOM    822  CD1 TRP A  89     -14.881  -7.764  17.656  1.00 10.00      A   
ATOM    823  CD2 TRP A  89     -13.468  -6.508  16.456  1.00 10.00      A   
ATOM    824  NE1 TRP A  89     -14.203  -8.598  16.803  1.00 10.00      A   
ATOM    825  HE1 TRP A  89     -14.323  -9.571  16.741  1.00 10.00      A   
ATOM    826  CE2 TRP A  89     -13.326  -7.851  16.057  1.00 10.00      A   
ATOM    827  CE3 TRP A  89     -12.677  -5.532  15.835  1.00 10.00      A   
ATOM    828  CZ2 TRP A  89     -12.431  -8.244  15.066  1.00 10.00      A   
ATOM    829  CZ3 TRP A  89     -11.788  -5.925  14.853  1.00 10.00      A   
ATOM    830  CH2 TRP A  89     -11.670  -7.269  14.478  1.00 10.00      A   
ATOM    831  C   TRP A  89     -12.811  -5.345  19.519  1.00 10.00      A   
ATOM    832  O   TRP A  89     -12.349  -6.419  19.901  1.00 10.00      A   
ATOM    833  N   GLY A  90     -12.065  -4.368  19.026  1.00 10.00      A   
ATOM    834  HN  GLY A  90     -12.494  -3.525  18.752  1.00 10.00      A   
ATOM    835  CA  GLY A  90     -10.634  -4.526  18.890  1.00 10.00      A   
ATOM    836  C   GLY A  90     -10.076  -3.643  17.799  1.00 10.00      A   
ATOM    837  O   GLY A  90     -10.619  -2.570  17.531  1.00 10.00      A   
ATOM    838  N   GLY A  91      -9.000  -4.091  17.166  1.00 10.00      A   
ATOM    839  HN  GLY A  91      -8.612  -4.953  17.430  1.00 10.00      A   
ATOM    840  CA  GLY A  91      -8.382  -3.319  16.106  1.00 10.00      A   
ATOM    841  C   GLY A  91      -7.411  -2.301  16.658  1.00 10.00      A   
ATOM    842  O   GLY A  91      -7.375  -1.156  16.212  1.00 10.00      A   
ATOM    843  N   TYR A  92      -6.614  -2.726  17.625  1.00 10.00      A   
ATOM    844  HN  TYR A  92      -6.669  -3.667  17.909  1.00 10.00      A   
ATOM    845  CA  TYR A  92      -5.644  -1.845  18.261  1.00 10.00      A   
ATOM    846  CB  TYR A  92      -5.566  -2.126  19.763  1.00 10.00      A   
ATOM    847  CG  TYR A  92      -6.879  -1.917  20.485  1.00 10.00      A   
ATOM    848  CD1 TYR A  92      -7.650  -2.998  20.891  1.00 10.00      A   
ATOM    849  CD2 TYR A  92      -7.351  -0.638  20.753  1.00 10.00      A   
ATOM    850  CE1 TYR A  92      -8.854  -2.813  21.543  1.00 10.00      A   
ATOM    851  CE2 TYR A  92      -8.554  -0.443  21.406  1.00 10.00      A   
ATOM    852  CZ  TYR A  92      -9.302  -1.534  21.799  1.00 10.00      A   
ATOM    853  OH  TYR A  92     -10.506  -1.344  22.446  1.00 10.00      A   
ATOM    854  HH  TYR A  92     -11.036  -0.700  21.956  1.00 10.00      A   
ATOM    855  C   TYR A  92      -4.271  -1.977  17.616  1.00 10.00      A   
ATOM    856  O   TYR A  92      -3.693  -3.062  17.570  1.00 10.00      A   
ATOM    857  N   VAL A  93      -3.757  -0.865  17.117  1.00 10.00      A   
ATOM    858  HN  VAL A  93      -4.275  -0.031  17.172  1.00 10.00      A   
ATOM    859  CA  VAL A  93      -2.454  -0.851  16.462  1.00 10.00      A   
ATOM    860  CB  VAL A  93      -2.406   0.210  15.338  1.00 10.00      A   
ATOM    861  CG1 VAL A  93      -2.298   1.621  15.904  1.00 10.00      A   
ATOM    862  CG2 VAL A  93      -1.290  -0.084  14.344  1.00 10.00      A   
ATOM    863  C   VAL A  93      -1.325  -0.609  17.464  1.00 10.00      A   
ATOM    864  O   VAL A  93      -0.149  -0.659  17.108  1.00 10.00      A   
ATOM    865  N   TYR A  94      -1.696  -0.368  18.717  1.00 10.00      A   
ATOM    866  HN  TYR A  94      -2.646  -0.363  18.935  1.00 10.00      A   
ATOM    867  CA  TYR A  94      -0.726  -0.114  19.780  1.00 10.00      A   
ATOM    868  CB  TYR A  94      -1.411   0.050  21.144  1.00 10.00      A   
ATOM    869  CG  TYR A  94      -0.475   0.442  22.269  1.00 10.00      A   
ATOM    870  CD1 TYR A  94      -0.247   1.777  22.580  1.00 10.00      A   
ATOM    871  CD2 TYR A  94       0.183  -0.525  23.021  1.00 10.00      A   
ATOM    872  CE1 TYR A  94       0.606   2.133  23.606  1.00 10.00      A   
ATOM    873  CE2 TYR A  94       1.037  -0.177  24.047  1.00 10.00      A   
ATOM    874  CZ  TYR A  94       1.246   1.154  24.337  1.00 10.00      A   
ATOM    875  OH  TYR A  94       2.096   1.506  25.363  1.00 10.00      A   
ATOM    876  HH  TYR A  94       2.836   0.889  25.391  1.00 10.00      A   
ATOM    877  C   TYR A  94       0.391  -1.169  19.833  1.00 10.00      A   
ATOM    878  O   TYR A  94       1.563  -0.809  19.772  1.00 10.00      A   
ATOM    879  N   PRO A  95       0.054  -2.480  19.946  1.00 10.00      A   
ATOM    880  CA  PRO A  95       1.065  -3.548  20.003  1.00 10.00      A   
ATOM    881  CB  PRO A  95       0.231  -4.832  19.973  1.00 10.00      A   
ATOM    882  CG  PRO A  95      -1.091  -4.432  20.522  1.00 10.00      A   
ATOM    883  CD  PRO A  95      -1.315  -3.027  20.053  1.00 10.00      A   
ATOM    884  C   PRO A  95       2.013  -3.511  18.806  1.00 10.00      A   
ATOM    885  O   PRO A  95       3.222  -3.693  18.955  1.00 10.00      A   
ATOM    886  N   TRP A  96       1.456  -3.258  17.628  1.00 10.00      A   
ATOM    887  HN  TRP A  96       0.491  -3.109  17.582  1.00 10.00      A   
ATOM    888  CA  TRP A  96       2.243  -3.187  16.408  1.00 10.00      A   
ATOM    889  CB  TRP A  96       1.334  -3.075  15.181  1.00 10.00      A   
ATOM    890  CG  TRP A  96       0.586  -4.339  14.871  1.00 10.00      A   
ATOM    891  CD1 TRP A  96      -0.629  -4.722  15.368  1.00 10.00      A   
ATOM    892  CD2 TRP A  96       1.006  -5.389  13.992  1.00 10.00      A   
ATOM    893  NE1 TRP A  96      -0.988  -5.945  14.854  1.00 10.00      A   
ATOM    894  HE1 TRP A  96      -1.817  -6.432  15.062  1.00 10.00      A   
ATOM    895  CE2 TRP A  96      -0.001  -6.376  14.007  1.00 10.00      A   
ATOM    896  CE3 TRP A  96       2.135  -5.591  13.193  1.00 10.00      A   
ATOM    897  CZ2 TRP A  96       0.090  -7.545  13.254  1.00 10.00      A   
ATOM    898  CZ3 TRP A  96       2.222  -6.751  12.449  1.00 10.00      A   
ATOM    899  CH2 TRP A  96       1.206  -7.714  12.484  1.00 10.00      A   
ATOM    900  C   TRP A  96       3.216  -2.016  16.464  1.00 10.00      A   
ATOM    901  O   TRP A  96       4.406  -2.179  16.203  1.00 10.00      A   
ATOM    902  N   ILE A  97       2.708  -0.843  16.827  1.00 10.00      A   
ATOM    903  HN  ILE A  97       1.748  -0.782  17.038  1.00 10.00      A   
ATOM    904  CA  ILE A  97       3.532   0.357  16.924  1.00 10.00      A   
ATOM    905  CB  ILE A  97       2.677   1.597  17.278  1.00 10.00      A   
ATOM    906  CG1 ILE A  97       1.596   1.832  16.217  1.00 10.00      A   
ATOM    907  CG2 ILE A  97       3.550   2.836  17.439  1.00 10.00      A   
ATOM    908  CD1 ILE A  97       2.134   2.046  14.817  1.00 10.00      A   
ATOM    909  C   ILE A  97       4.627   0.180  17.976  1.00 10.00      A   
ATOM    910  O   ILE A  97       5.791   0.501  17.734  1.00 10.00      A   
ATOM    911  N   GLU A  98       4.246  -0.360  19.130  1.00 10.00      A   
ATOM    912  HN  GLU A  98       3.302  -0.618  19.247  1.00 10.00      A   
ATOM    913  CA  GLU A  98       5.175  -0.577  20.237  1.00 10.00      A   
ATOM    914  CB  GLU A  98       4.417  -1.073  21.471  1.00 10.00      A   
ATOM    915  CG  GLU A  98       5.275  -1.181  22.721  1.00 10.00      A   
ATOM    916  CD  GLU A  98       4.754  -2.210  23.701  1.00 10.00      A   
ATOM    917  OE1 GLU A  98       4.266  -1.820  24.782  1.00 10.00      A   
ATOM    918  OE2 GLU A  98       4.830  -3.420  23.393  1.00 10.00      A   
ATOM    919  C   GLU A  98       6.277  -1.573  19.878  1.00 10.00      A   
ATOM    920  O   GLU A  98       7.405  -1.466  20.356  1.00 10.00      A   
ATOM    921  N   ALA A  99       5.951  -2.543  19.046  1.00 10.00      A   
ATOM    922  HN  ALA A  99       5.035  -2.588  18.691  1.00 10.00      A   
ATOM    923  CA  ALA A  99       6.919  -3.552  18.650  1.00 10.00      A   
ATOM    924  CB  ALA A  99       6.213  -4.845  18.266  1.00 10.00      A   
ATOM    925  C   ALA A  99       7.805  -3.053  17.512  1.00 10.00      A   
ATOM    926  O   ALA A  99       8.994  -3.372  17.451  1.00 10.00      A   
ATOM    927  N   MET A 100       7.223  -2.255  16.623  1.00 10.00      A   
ATOM    928  HN  MET A 100       6.274  -2.023  16.739  1.00 10.00      A   
ATOM    929  CA  MET A 100       7.949  -1.723  15.476  1.00 10.00      A   
ATOM    930  CB  MET A 100       6.993  -1.172  14.416  1.00 10.00      A   
ATOM    931  CG  MET A 100       6.223  -2.244  13.665  1.00 10.00      A   
ATOM    932  SD  MET A 100       5.376  -1.608  12.207  1.00 10.00      A   
ATOM    933  CE  MET A 100       4.176  -0.510  12.959  1.00 10.00      A   
ATOM    934  C   MET A 100       8.976  -0.664  15.863  1.00 10.00      A   
ATOM    935  O   MET A 100      10.039  -0.581  15.244  1.00 10.00      A   
ATOM    936  N   SER A 101       8.678   0.120  16.899  1.00 10.00      A   
ATOM    937  HN  SER A 101       7.829  -0.015  17.378  1.00 10.00      A   
ATOM    938  CA  SER A 101       9.574   1.184  17.344  1.00 10.00      A   
ATOM    939  CB  SER A 101       8.945   1.963  18.500  1.00 10.00      A   
ATOM    940  OG  SER A 101       8.233   1.097  19.369  1.00 10.00      A   
ATOM    941  HG  SER A 101       8.576   1.191  20.267  1.00 10.00      A   
ATOM    942  C   SER A 101      10.964   0.676  17.735  1.00 10.00      A   
ATOM    943  O   SER A 101      11.962   1.375  17.548  1.00 10.00      A   
ATOM    944  N   SER A 102      11.033  -0.537  18.272  1.00 10.00      A   
ATOM    945  HN  SER A 102      10.213  -1.062  18.388  1.00 10.00      A   
ATOM    946  CA  SER A 102      12.311  -1.104  18.691  1.00 10.00      A   
ATOM    947  CB  SER A 102      12.168  -1.772  20.058  1.00 10.00      A   
ATOM    948  OG  SER A 102      11.672  -0.860  21.026  1.00 10.00      A   
ATOM    949  HG  SER A 102      10.813  -0.527  20.743  1.00 10.00      A   
ATOM    950  C   SER A 102      12.852  -2.104  17.674  1.00 10.00      A   
ATOM    951  O   SER A 102      13.795  -2.842  17.959  1.00 10.00      A   
ATOM    952  N   SER A 103      12.279  -2.112  16.481  1.00 10.00      A   
ATOM    953  HN  SER A 103      11.560  -1.473  16.286  1.00 10.00      A   
ATOM    954  CA  SER A 103      12.708  -3.041  15.449  1.00 10.00      A   
ATOM    955  CB  SER A 103      11.625  -4.101  15.221  1.00 10.00      A   
ATOM    956  OG  SER A 103      11.200  -4.672  16.454  1.00 10.00      A   
ATOM    957  HG  SER A 103      10.426  -4.194  16.784  1.00 10.00      A   
ATOM    958  C   SER A 103      13.055  -2.326  14.139  1.00 10.00      A   
ATOM    959  O   SER A 103      14.168  -2.464  13.619  1.00 10.00      A   
ATOM    960  N   TYR A 104      12.113  -1.542  13.621  1.00 10.00      A   
ATOM    961  HN  TYR A 104      11.264  -1.423  14.105  1.00 10.00      A   
ATOM    962  CA  TYR A 104      12.319  -0.827  12.367  1.00 10.00      A   
ATOM    963  CB  TYR A 104      11.052  -0.848  11.506  1.00 10.00      A   
ATOM    964  CG  TYR A 104      10.492  -2.230  11.267  1.00 10.00      A   
ATOM    965  CD1 TYR A 104       9.436  -2.714  12.026  1.00 10.00      A   
ATOM    966  CD2 TYR A 104      11.019  -3.049  10.279  1.00 10.00      A   
ATOM    967  CE1 TYR A 104       8.921  -3.978  11.806  1.00 10.00      A   
ATOM    968  CE2 TYR A 104      10.511  -4.311  10.052  1.00 10.00      A   
ATOM    969  CZ  TYR A 104       9.464  -4.771  10.816  1.00 10.00      A   
ATOM    970  OH  TYR A 104       8.956  -6.029  10.587  1.00 10.00      A   
ATOM    971  HH  TYR A 104       9.651  -6.592  10.211  1.00 10.00      A   
ATOM    972  C   TYR A 104      12.752   0.609  12.621  1.00 10.00      A   
ATOM    973  O   TYR A 104      11.921   1.503  12.756  1.00 10.00      A   
ATOM    974  N   THR A 105      14.056   0.824  12.694  1.00 10.00      A   
ATOM    975  HN  THR A 105      14.676   0.065  12.600  1.00 10.00      A   
ATOM    976  CA  THR A 105      14.605   2.154  12.926  1.00 10.00      A   
ATOM    977  CB  THR A 105      16.058   2.054  13.439  1.00 10.00      A   
ATOM    978  OG1 THR A 105      16.549   0.716  13.237  1.00 10.00      A   
ATOM    979  HG1 THR A 105      17.481   0.753  12.983  1.00 10.00      A   
ATOM    980  CG2 THR A 105      16.136   2.403  14.920  1.00 10.00      A   
ATOM    981  C   THR A 105      14.583   2.980  11.639  1.00 10.00      A   
ATOM    982  O   THR A 105      14.755   4.200  11.663  1.00 10.00      A   
ATOM    983  N   TRP A 106      14.363   2.306  10.517  1.00 10.00      A   
ATOM    984  HN  TRP A 106      14.227   1.335  10.563  1.00 10.00      A   
ATOM    985  CA  TRP A 106      14.329   2.964   9.220  1.00 10.00      A   
ATOM    986  CB  TRP A 106      15.363   2.330   8.283  1.00 10.00      A   
ATOM    987  CG  TRP A 106      16.778   2.726   8.583  1.00 10.00      A   
ATOM    988  CD1 TRP A 106      17.438   2.592   9.771  1.00 10.00      A   
ATOM    989  CD2 TRP A 106      17.713   3.319   7.675  1.00 10.00      A   
ATOM    990  NE1 TRP A 106      18.718   3.075   9.663  1.00 10.00      A   
ATOM    991  HE1 TRP A 106      19.386   3.095  10.387  1.00 10.00      A   
ATOM    992  CE2 TRP A 106      18.914   3.521   8.381  1.00 10.00      A   
ATOM    993  CE3 TRP A 106      17.649   3.695   6.331  1.00 10.00      A   
ATOM    994  CZ2 TRP A 106      20.041   4.086   7.790  1.00 10.00      A   
ATOM    995  CZ3 TRP A 106      18.766   4.255   5.747  1.00 10.00      A   
ATOM    996  CH2 TRP A 106      19.947   4.444   6.474  1.00 10.00      A   
ATOM    997  C   TRP A 106      12.940   2.908   8.588  1.00 10.00      A   
ATOM    998  O   TRP A 106      12.814   2.950   7.366  1.00 10.00      A   
ATOM    999  N   LEU A 107      11.901   2.823   9.416  1.00 10.00      A   
ATOM   1000  HN  LEU A 107      12.058   2.808  10.383  1.00 10.00      A   
ATOM   1001  CA  LEU A 107      10.529   2.770   8.914  1.00 10.00      A   
ATOM   1002  CB  LEU A 107       9.562   2.419  10.044  1.00 10.00      A   
ATOM   1003  CG  LEU A 107       8.183   1.909   9.623  1.00 10.00      A   
ATOM   1004  CD1 LEU A 107       8.322   0.703   8.708  1.00 10.00      A   
ATOM   1005  CD2 LEU A 107       7.358   1.549  10.848  1.00 10.00      A   
ATOM   1006  C   LEU A 107      10.148   4.110   8.285  1.00 10.00      A   
ATOM   1007  O   LEU A 107      10.488   5.165   8.820  1.00 10.00      A   
ATOM   1008  N   GLU A 108       9.447   4.069   7.154  1.00 10.00      A   
ATOM   1009  HN  GLU A 108       9.188   3.204   6.780  1.00 10.00      A   
ATOM   1010  CA  GLU A 108       9.067   5.295   6.459  1.00 10.00      A   
ATOM   1011  CB  GLU A 108       9.830   5.421   5.137  1.00 10.00      A   
ATOM   1012  CG  GLU A 108      11.330   5.210   5.248  1.00 10.00      A   
ATOM   1013  CD  GLU A 108      12.040   5.404   3.926  1.00 10.00      A   
ATOM   1014  OE1 GLU A 108      12.877   6.325   3.826  1.00 10.00      A   
ATOM   1015  OE2 GLU A 108      11.766   4.641   2.977  1.00 10.00      A   
ATOM   1016  C   GLU A 108       7.563   5.403   6.182  1.00 10.00      A   
ATOM   1017  O   GLU A 108       6.970   6.465   6.381  1.00 10.00      A   
ATOM   1018  N   GLU A 109       6.946   4.318   5.714  1.00 10.00      A   
ATOM   1019  HN  GLU A 109       7.456   3.485   5.596  1.00 10.00      A   
ATOM   1020  CA  GLU A 109       5.521   4.340   5.373  1.00 10.00      A   
ATOM   1021  CB  GLU A 109       5.315   3.900   3.916  1.00 10.00      A   
ATOM   1022  CG  GLU A 109       6.009   4.774   2.881  1.00 10.00      A   
ATOM   1023  CD  GLU A 109       5.554   4.477   1.462  1.00 10.00      A   
ATOM   1024  OE1 GLU A 109       4.337   4.292   1.244  1.00 10.00      A   
ATOM   1025  OE2 GLU A 109       6.409   4.433   0.550  1.00 10.00      A   
ATOM   1026  C   GLU A 109       4.661   3.473   6.295  1.00 10.00      A   
ATOM   1027  O   GLU A 109       4.970   2.302   6.534  1.00 10.00      A   
ATOM   1028  N   ILE A 110       3.586   4.068   6.812  1.00 10.00      A   
ATOM   1029  HN  ILE A 110       3.428   5.018   6.612  1.00 10.00      A   
ATOM   1030  CA  ILE A 110       2.637   3.368   7.676  1.00 10.00      A   
ATOM   1031  CB  ILE A 110       2.774   3.771   9.165  1.00 10.00      A   
ATOM   1032  CG1 ILE A 110       4.116   3.288   9.729  1.00 10.00      A   
ATOM   1033  CG2 ILE A 110       1.618   3.207   9.985  1.00 10.00      A   
ATOM   1034  CD1 ILE A 110       4.326   3.622  11.189  1.00 10.00      A   
ATOM   1035  C   ILE A 110       1.216   3.659   7.195  1.00 10.00      A   
ATOM   1036  O   ILE A 110       0.746   4.799   7.260  1.00 10.00      A   
ATOM   1037  N   ARG A 111       0.545   2.639   6.682  1.00 10.00      A   
ATOM   1038  HN  ARG A 111       0.970   1.749   6.649  1.00 10.00      A   
ATOM   1039  CA  ARG A 111      -0.815   2.797   6.178  1.00 10.00      A   
ATOM   1040  CB  ARG A 111      -0.845   2.619   4.654  1.00 10.00      A   
ATOM   1041  CG  ARG A 111       0.183   3.472   3.915  1.00 10.00      A   
ATOM   1042  CD  ARG A 111       0.117   3.297   2.401  1.00 10.00      A   
ATOM   1043  NE  ARG A 111       1.221   4.002   1.739  1.00 10.00      A   
ATOM   1044  HE  ARG A 111       2.120   3.599   1.814  1.00 10.00      A   
ATOM   1045  CZ  ARG A 111       1.084   5.141   1.045  1.00 10.00      A   
ATOM   1046  NH1 ARG A 111      -0.105   5.713   0.904  1.00 10.00      A   
ATOM   1047 HH11 ARG A 111      -0.197   6.614   0.363  1.00 10.00      A   
ATOM   1048 HH12 ARG A 111      -0.952   5.276   1.323  1.00 10.00      A   
ATOM   1049  NH2 ARG A 111       2.156   5.717   0.513  1.00 10.00      A   
ATOM   1050 HH21 ARG A 111       2.061   6.608  -0.027  1.00 10.00      A   
ATOM   1051 HH22 ARG A 111       3.103   5.281   0.639  1.00 10.00      A   
ATOM   1052  C   ARG A 111      -1.770   1.826   6.872  1.00 10.00      A   
ATOM   1053  O   ARG A 111      -1.492   0.634   6.974  1.00 10.00      A   
ATOM   1054  N   LEU A 112      -2.885   2.345   7.367  1.00 10.00      A   
ATOM   1055  HN  LEU A 112      -3.056   3.309   7.252  1.00 10.00      A   
ATOM   1056  CA  LEU A 112      -3.870   1.522   8.067  1.00 10.00      A   
ATOM   1057  CB  LEU A 112      -3.767   1.725   9.586  1.00 10.00      A   
ATOM   1058  CG  LEU A 112      -2.434   1.354  10.249  1.00 10.00      A   
ATOM   1059  CD1 LEU A 112      -2.320   2.023  11.609  1.00 10.00      A   
ATOM   1060  CD2 LEU A 112      -2.302  -0.156  10.391  1.00 10.00      A   
ATOM   1061  C   LEU A 112      -5.290   1.844   7.603  1.00 10.00      A   
ATOM   1062  O   LEU A 112      -5.574   2.962   7.166  1.00 10.00      A   
ATOM   1063  N   LYS A 113      -6.178   0.861   7.705  1.00 10.00      A   
ATOM   1064  HN  LYS A 113      -5.889  -0.011   8.054  1.00 10.00      A   
ATOM   1065  CA  LYS A 113      -7.568   1.038   7.311  1.00 10.00      A   
ATOM   1066  CB  LYS A 113      -7.833   0.462   5.916  1.00 10.00      A   
ATOM   1067  CG  LYS A 113      -9.212   0.800   5.372  1.00 10.00      A   
ATOM   1068  CD  LYS A 113      -9.584  -0.081   4.193  1.00 10.00      A   
ATOM   1069  CE  LYS A 113     -10.951   0.294   3.648  1.00 10.00      A   
ATOM   1070  NZ  LYS A 113     -11.458  -0.710   2.686  1.00 10.00      A   
ATOM   1071  HZ1 LYS A 113     -11.523  -1.643   3.141  1.00 10.00      A   
ATOM   1072  HZ2 LYS A 113     -10.817  -0.787   1.871  1.00 10.00      A   
ATOM   1073  HZ3 LYS A 113     -12.403  -0.442   2.346  1.00 10.00      A   
ATOM   1074  C   LYS A 113      -8.509   0.397   8.331  1.00 10.00      A   
ATOM   1075  O   LYS A 113      -8.334  -0.767   8.703  1.00 10.00      A   
ATOM   1076  N   ARG A 114      -9.499   1.172   8.775  1.00 10.00      A   
ATOM   1077  HN  ARG A 114      -9.562   2.093   8.433  1.00 10.00      A   
ATOM   1078  CA  ARG A 114     -10.490   0.714   9.755  1.00 10.00      A   
ATOM   1079  CB  ARG A 114     -11.444  -0.330   9.153  1.00 10.00      A   
ATOM   1080  CG  ARG A 114     -12.329   0.204   8.033  1.00 10.00      A   
ATOM   1081  CD  ARG A 114     -13.315  -0.848   7.541  1.00 10.00      A   
ATOM   1082  NE  ARG A 114     -14.014  -0.430   6.321  1.00 10.00      A   
ATOM   1083  HE  ARG A 114     -14.611   0.366   6.388  1.00 10.00      A   
ATOM   1084  CZ  ARG A 114     -13.905  -1.049   5.145  1.00 10.00      A   
ATOM   1085  NH1 ARG A 114     -13.132  -2.114   5.027  1.00 10.00      A   
ATOM   1086 HH11 ARG A 114     -13.045  -2.602   4.099  1.00 10.00      A   
ATOM   1087 HH12 ARG A 114     -12.603  -2.470   5.841  1.00 10.00      A   
ATOM   1088  NH2 ARG A 114     -14.557  -0.591   4.086  1.00 10.00      A   
ATOM   1089 HH21 ARG A 114     -15.160   0.253   4.171  1.00 10.00      A   
ATOM   1090 HH22 ARG A 114     -14.463  -1.074   3.150  1.00 10.00      A   
ATOM   1091  C   ARG A 114      -9.818   0.185  11.019  1.00 10.00      A   
ATOM   1092  O   ARG A 114     -10.121  -0.912  11.494  1.00 10.00      A   
ATOM   1093  N   MET A 115      -8.903   0.977  11.560  1.00 10.00      A   
ATOM   1094  HN  MET A 115      -8.723   1.847  11.153  1.00 10.00      A   
ATOM   1095  CA  MET A 115      -8.177   0.597  12.760  1.00 10.00      A   
ATOM   1096  CB  MET A 115      -6.694   0.388  12.441  1.00 10.00      A   
ATOM   1097  CG  MET A 115      -6.371  -0.969  11.848  1.00 10.00      A   
ATOM   1098  SD  MET A 115      -6.389  -2.288  13.078  1.00 10.00      A   
ATOM   1099  CE  MET A 115      -4.753  -2.123  13.786  1.00 10.00      A   
ATOM   1100  C   MET A 115      -8.320   1.649  13.848  1.00 10.00      A   
ATOM   1101  O   MET A 115      -8.596   2.819  13.570  1.00 10.00      A   
ATOM   1102  N   VAL A 116      -8.131   1.227  15.088  1.00 10.00      A   
ATOM   1103  HN  VAL A 116      -7.919   0.281  15.247  1.00 10.00      A   
ATOM   1104  CA  VAL A 116      -8.219   2.124  16.225  1.00 10.00      A   
ATOM   1105  CB  VAL A 116      -8.898   1.455  17.440  1.00 10.00      A   
ATOM   1106  CG1 VAL A 116      -9.041   2.448  18.586  1.00 10.00      A   
ATOM   1107  CG2 VAL A 116     -10.258   0.891  17.049  1.00 10.00      A   
ATOM   1108  C   VAL A 116      -6.823   2.591  16.614  1.00 10.00      A   
ATOM   1109  O   VAL A 116      -6.008   1.817  17.127  1.00 10.00      A   
ATOM   1110  N   VAL A 117      -6.550   3.851  16.343  1.00 10.00      A   
ATOM   1111  HN  VAL A 117      -7.249   4.413  15.935  1.00 10.00      A   
ATOM   1112  CA  VAL A 117      -5.260   4.443  16.647  1.00 10.00      A   
ATOM   1113  CB  VAL A 117      -4.616   5.048  15.382  1.00 10.00      A   
ATOM   1114  CG1 VAL A 117      -3.191   5.500  15.659  1.00 10.00      A   
ATOM   1115  CG2 VAL A 117      -4.654   4.059  14.226  1.00 10.00      A   
ATOM   1116  C   VAL A 117      -5.440   5.550  17.670  1.00 10.00      A   
ATOM   1117  O   VAL A 117      -6.322   6.389  17.527  1.00 10.00      A   
ATOM   1118  N   THR A 118      -4.621   5.545  18.704  1.00 10.00      A   
ATOM   1119  HN  THR A 118      -3.940   4.844  18.779  1.00 10.00      A   
ATOM   1120  CA  THR A 118      -4.707   6.560  19.735  1.00 10.00      A   
ATOM   1121  CB  THR A 118      -4.550   5.928  21.130  1.00 10.00      A   
ATOM   1122  OG1 THR A 118      -3.505   4.950  21.091  1.00 10.00      A   
ATOM   1123  HG1 THR A 118      -3.558   4.403  21.887  1.00 10.00      A   
ATOM   1124  CG2 THR A 118      -5.843   5.247  21.555  1.00 10.00      A   
ATOM   1125  C   THR A 118      -3.632   7.619  19.529  1.00 10.00      A   
ATOM   1126  O   THR A 118      -2.680   7.410  18.769  1.00 10.00      A   
ATOM   1127  N   ASP A 119      -3.791   8.757  20.197  1.00 10.00      A   
ATOM   1128  HN  ASP A 119      -4.583   8.871  20.766  1.00 10.00      A   
ATOM   1129  CA  ASP A 119      -2.822   9.842  20.100  1.00 10.00      A   
ATOM   1130  CB  ASP A 119      -3.244  11.042  20.955  1.00 10.00      A   
ATOM   1131  CG  ASP A 119      -4.601  11.604  20.579  1.00 10.00      A   
ATOM   1132  OD1 ASP A 119      -4.698  12.356  19.586  1.00 10.00      A   
ATOM   1133  OD2 ASP A 119      -5.583  11.299  21.283  1.00 10.00      A   
ATOM   1134  C   ASP A 119      -1.466   9.344  20.564  1.00 10.00      A   
ATOM   1135  O   ASP A 119      -0.433   9.689  19.990  1.00 10.00      A   
ATOM   1136  N   ASP A 120      -1.490   8.500  21.594  1.00 10.00      A   
ATOM   1137  HN  ASP A 120      -2.356   8.270  21.999  1.00 10.00      A   
ATOM   1138  CA  ASP A 120      -0.273   7.923  22.152  1.00 10.00      A   
ATOM   1139  CB  ASP A 120      -0.604   6.981  23.311  1.00 10.00      A   
ATOM   1140  CG  ASP A 120      -0.266   7.575  24.660  1.00 10.00      A   
ATOM   1141  OD1 ASP A 120       0.906   7.482  25.089  1.00 10.00      A   
ATOM   1142  OD2 ASP A 120      -1.174   8.141  25.301  1.00 10.00      A   
ATOM   1143  C   ASP A 120       0.516   7.174  21.086  1.00 10.00      A   
ATOM   1144  O   ASP A 120       1.745   7.266  21.031  1.00 10.00      A   
ATOM   1145  N   CYS A 121      -0.200   6.437  20.236  1.00 10.00      A   
ATOM   1146  HN  CYS A 121      -1.175   6.411  20.329  1.00 10.00      A   
ATOM   1147  CA  CYS A 121       0.430   5.676  19.165  1.00 10.00      A   
ATOM   1148  CB  CYS A 121      -0.598   4.810  18.433  1.00 10.00      A   
ATOM   1149  SG  CYS A 121      -1.434   3.590  19.473  1.00 10.00      A   
ATOM   1150  HG  CYS A 121      -2.264   4.242  20.283  1.00 10.00      A   
ATOM   1151  C   CYS A 121       1.114   6.619  18.185  1.00 10.00      A   
ATOM   1152  O   CYS A 121       2.239   6.369  17.751  1.00 10.00      A   
ATOM   1153  N   LEU A 122       0.438   7.717  17.861  1.00 10.00      A   
ATOM   1154  HN  LEU A 122      -0.450   7.869  18.256  1.00 10.00      A   
ATOM   1155  CA  LEU A 122       0.984   8.705  16.940  1.00 10.00      A   
ATOM   1156  CB  LEU A 122      -0.053   9.787  16.625  1.00 10.00      A   
ATOM   1157  CG  LEU A 122      -1.299   9.327  15.861  1.00 10.00      A   
ATOM   1158  CD1 LEU A 122      -2.285  10.475  15.707  1.00 10.00      A   
ATOM   1159  CD2 LEU A 122      -0.917   8.759  14.502  1.00 10.00      A   
ATOM   1160  C   LEU A 122       2.253   9.325  17.519  1.00 10.00      A   
ATOM   1161  O   LEU A 122       3.239   9.522  16.809  1.00 10.00      A   
ATOM   1162  N   GLU A 123       2.223   9.621  18.816  1.00 10.00      A   
ATOM   1163  HN  GLU A 123       1.396   9.459  19.324  1.00 10.00      A   
ATOM   1164  CA  GLU A 123       3.375  10.194  19.498  1.00 10.00      A   
ATOM   1165  CB  GLU A 123       3.039  10.502  20.955  1.00 10.00      A   
ATOM   1166  CG  GLU A 123       1.930  11.519  21.139  1.00 10.00      A   
ATOM   1167  CD  GLU A 123       1.678  11.825  22.597  1.00 10.00      A   
ATOM   1168  OE1 GLU A 123       1.328  10.897  23.351  1.00 10.00      A   
ATOM   1169  OE2 GLU A 123       1.841  12.996  23.002  1.00 10.00      A   
ATOM   1170  C   GLU A 123       4.545   9.225  19.447  1.00 10.00      A   
ATOM   1171  O   GLU A 123       5.683   9.626  19.212  1.00 10.00      A   
ATOM   1172  N   LEU A 124       4.247   7.948  19.667  1.00 10.00      A   
ATOM   1173  HN  LEU A 124       3.315   7.703  19.856  1.00 10.00      A   
ATOM   1174  CA  LEU A 124       5.259   6.903  19.640  1.00 10.00      A   
ATOM   1175  CB  LEU A 124       4.649   5.551  20.030  1.00 10.00      A   
ATOM   1176  CG  LEU A 124       4.215   5.391  21.490  1.00 10.00      A   
ATOM   1177  CD1 LEU A 124       3.375   4.133  21.668  1.00 10.00      A   
ATOM   1178  CD2 LEU A 124       5.428   5.361  22.408  1.00 10.00      A   
ATOM   1179  C   LEU A 124       5.892   6.812  18.254  1.00 10.00      A   
ATOM   1180  O   LEU A 124       7.100   6.617  18.127  1.00 10.00      A   
ATOM   1181  N   ILE A 125       5.069   6.979  17.223  1.00 10.00      A   
ATOM   1182  HN  ILE A 125       4.116   7.145  17.398  1.00 10.00      A   
ATOM   1183  CA  ILE A 125       5.538   6.926  15.840  1.00 10.00      A   
ATOM   1184  CB  ILE A 125       4.356   7.028  14.843  1.00 10.00      A   
ATOM   1185  CG1 ILE A 125       3.465   5.788  14.951  1.00 10.00      A   
ATOM   1186  CG2 ILE A 125       4.848   7.207  13.410  1.00 10.00      A   
ATOM   1187  CD1 ILE A 125       2.149   5.905  14.212  1.00 10.00      A   
ATOM   1188  C   ILE A 125       6.534   8.049  15.563  1.00 10.00      A   
ATOM   1189  O   ILE A 125       7.658   7.805  15.123  1.00 10.00      A   
ATOM   1190  N   ALA A 126       6.123   9.274  15.858  1.00 10.00      A   
ATOM   1191  HN  ALA A 126       5.229   9.398  16.247  1.00 10.00      A   
ATOM   1192  CA  ALA A 126       6.960  10.442  15.623  1.00 10.00      A   
ATOM   1193  CB  ALA A 126       6.164  11.715  15.853  1.00 10.00      A   
ATOM   1194  C   ALA A 126       8.222  10.430  16.485  1.00 10.00      A   
ATOM   1195  O   ALA A 126       9.267  10.932  16.076  1.00 10.00      A   
ATOM   1196  N   LYS A 127       8.124   9.852  17.674  1.00 10.00      A   
ATOM   1197  HN  LYS A 127       7.266   9.463  17.950  1.00 10.00      A   
ATOM   1198  CA  LYS A 127       9.257   9.794  18.587  1.00 10.00      A   
ATOM   1199  CB  LYS A 127       8.769   9.555  20.020  1.00 10.00      A   
ATOM   1200  CG  LYS A 127       9.851   9.688  21.080  1.00 10.00      A   
ATOM   1201  CD  LYS A 127       9.299   9.456  22.478  1.00 10.00      A   
ATOM   1202  CE  LYS A 127       8.993   7.989  22.724  1.00 10.00      A   
ATOM   1203  NZ  LYS A 127       8.495   7.759  24.105  1.00 10.00      A   
ATOM   1204  HZ1 LYS A 127       8.275   6.752  24.247  1.00 10.00      A   
ATOM   1205  HZ2 LYS A 127       7.634   8.320  24.275  1.00 10.00      A   
ATOM   1206  HZ3 LYS A 127       9.214   8.046  24.793  1.00 10.00      A   
ATOM   1207  C   LYS A 127      10.267   8.716  18.191  1.00 10.00      A   
ATOM   1208  O   LYS A 127      11.470   8.877  18.394  1.00 10.00      A   
ATOM   1209  N   SER A 128       9.784   7.625  17.611  1.00 10.00      A   
ATOM   1210  HN  SER A 128       8.820   7.554  17.433  1.00 10.00      A   
ATOM   1211  CA  SER A 128      10.663   6.527  17.233  1.00 10.00      A   
ATOM   1212  CB  SER A 128      10.001   5.189  17.548  1.00 10.00      A   
ATOM   1213  OG  SER A 128       9.341   5.240  18.802  1.00 10.00      A   
ATOM   1214  HG  SER A 128       8.487   5.681  18.693  1.00 10.00      A   
ATOM   1215  C   SER A 128      11.106   6.572  15.773  1.00 10.00      A   
ATOM   1216  O   SER A 128      12.263   6.284  15.466  1.00 10.00      A   
ATOM   1217  N   PHE A 129      10.199   6.935  14.878  1.00 10.00      A   
ATOM   1218  HN  PHE A 129       9.296   7.190  15.177  1.00 10.00      A   
ATOM   1219  CA  PHE A 129      10.512   6.979  13.457  1.00 10.00      A   
ATOM   1220  CB  PHE A 129       9.391   6.340  12.631  1.00 10.00      A   
ATOM   1221  CG  PHE A 129       8.879   5.049  13.201  1.00 10.00      A   
ATOM   1222  CD1 PHE A 129       7.546   4.908  13.548  1.00 10.00      A   
ATOM   1223  CD2 PHE A 129       9.734   3.978  13.400  1.00 10.00      A   
ATOM   1224  CE1 PHE A 129       7.074   3.724  14.084  1.00 10.00      A   
ATOM   1225  CE2 PHE A 129       9.270   2.793  13.933  1.00 10.00      A   
ATOM   1226  CZ  PHE A 129       7.939   2.664  14.277  1.00 10.00      A   
ATOM   1227  C   PHE A 129      10.785   8.397  12.975  1.00 10.00      A   
ATOM   1228  O   PHE A 129       9.864   9.156  12.678  1.00 10.00      A   
ATOM   1229  N   LYS A 130      12.062   8.745  12.897  1.00 10.00      A   
ATOM   1230  HN  LYS A 130      12.751   8.094  13.156  1.00 10.00      A   
ATOM   1231  CA  LYS A 130      12.471  10.065  12.429  1.00 10.00      A   
ATOM   1232  CB  LYS A 130      13.841  10.451  12.996  1.00 10.00      A   
ATOM   1233  CG  LYS A 130      13.806  11.049  14.394  1.00 10.00      A   
ATOM   1234  CD  LYS A 130      13.788   9.971  15.465  1.00 10.00      A   
ATOM   1235  CE  LYS A 130      13.980  10.564  16.851  1.00 10.00      A   
ATOM   1236  NZ  LYS A 130      14.049   9.507  17.891  1.00 10.00      A   
ATOM   1237  HZ1 LYS A 130      14.731   8.770  17.616  1.00 10.00      A   
ATOM   1238  HZ2 LYS A 130      13.115   9.064  18.013  1.00 10.00      A   
ATOM   1239  HZ3 LYS A 130      14.344   9.915  18.800  1.00 10.00      A   
ATOM   1240  C   LYS A 130      12.524  10.081  10.907  1.00 10.00      A   
ATOM   1241  O   LYS A 130      12.545  11.140  10.281  1.00 10.00      A   
ATOM   1242  N   ASN A 131      12.551   8.892  10.325  1.00 10.00      A   
ATOM   1243  HN  ASN A 131      12.550   8.092  10.889  1.00 10.00      A   
ATOM   1244  CA  ASN A 131      12.593   8.735   8.878  1.00 10.00      A   
ATOM   1245  CB  ASN A 131      13.470   7.537   8.512  1.00 10.00      A   
ATOM   1246  CG  ASN A 131      14.030   7.620   7.104  1.00 10.00      A   
ATOM   1247  OD1 ASN A 131      14.334   8.703   6.599  1.00 10.00      A   
ATOM   1248  ND2 ASN A 131      14.177   6.474   6.465  1.00 10.00      A   
ATOM   1249 HD21 ASN A 131      13.920   5.650   6.927  1.00 10.00      A   
ATOM   1250 HD22 ASN A 131      14.521   6.493   5.548  1.00 10.00      A   
ATOM   1251  C   ASN A 131      11.180   8.553   8.327  1.00 10.00      A   
ATOM   1252  O   ASN A 131      10.988   8.199   7.163  1.00 10.00      A   
ATOM   1253  N   PHE A 132      10.198   8.804   9.187  1.00 10.00      A   
ATOM   1254  HN  PHE A 132      10.428   9.078  10.094  1.00 10.00      A   
ATOM   1255  CA  PHE A 132       8.794   8.693   8.823  1.00 10.00      A   
ATOM   1256  CB  PHE A 132       7.927   8.981  10.047  1.00 10.00      A   
ATOM   1257  CG  PHE A 132       6.509   8.513   9.921  1.00 10.00      A   
ATOM   1258  CD1 PHE A 132       6.227   7.183   9.671  1.00 10.00      A   
ATOM   1259  CD2 PHE A 132       5.461   9.403  10.060  1.00 10.00      A   
ATOM   1260  CE1 PHE A 132       4.924   6.748   9.561  1.00 10.00      A   
ATOM   1261  CE2 PHE A 132       4.156   8.976   9.951  1.00 10.00      A   
ATOM   1262  CZ  PHE A 132       3.887   7.646   9.701  1.00 10.00      A   
ATOM   1263  C   PHE A 132       8.474   9.684   7.712  1.00 10.00      A   
ATOM   1264  O   PHE A 132       8.795  10.870   7.818  1.00 10.00      A   
ATOM   1265  N   LYS A 133       7.833   9.196   6.652  1.00 10.00      A   
ATOM   1266  HN  LYS A 133       7.569   8.253   6.644  1.00 10.00      A   
ATOM   1267  CA  LYS A 133       7.513  10.037   5.511  1.00 10.00      A   
ATOM   1268  CB  LYS A 133       8.472   9.734   4.353  1.00 10.00      A   
ATOM   1269  CG  LYS A 133       9.907  10.138   4.647  1.00 10.00      A   
ATOM   1270  CD  LYS A 133      10.909   9.361   3.818  1.00 10.00      A   
ATOM   1271  CE  LYS A 133      12.326   9.680   4.263  1.00 10.00      A   
ATOM   1272  NZ  LYS A 133      13.334   8.882   3.526  1.00 10.00      A   
ATOM   1273  HZ1 LYS A 133      13.262   9.070   2.506  1.00 10.00      A   
ATOM   1274  HZ2 LYS A 133      13.177   7.860   3.691  1.00 10.00      A   
ATOM   1275  HZ3 LYS A 133      14.289   9.129   3.846  1.00 10.00      A   
ATOM   1276  C   LYS A 133       6.060   9.911   5.058  1.00 10.00      A   
ATOM   1277  O   LYS A 133       5.501  10.854   4.498  1.00 10.00      A   
ATOM   1278  N   VAL A 134       5.431   8.769   5.307  1.00 10.00      A   
ATOM   1279  HN  VAL A 134       5.893   8.047   5.787  1.00 10.00      A   
ATOM   1280  CA  VAL A 134       4.051   8.579   4.875  1.00 10.00      A   
ATOM   1281  CB  VAL A 134       3.966   7.643   3.645  1.00 10.00      A   
ATOM   1282  CG1 VAL A 134       2.517   7.338   3.299  1.00 10.00      A   
ATOM   1283  CG2 VAL A 134       4.686   8.244   2.445  1.00 10.00      A   
ATOM   1284  C   VAL A 134       3.159   8.030   5.982  1.00 10.00      A   
ATOM   1285  O   VAL A 134       3.453   6.990   6.577  1.00 10.00      A   
ATOM   1286  N   LEU A 135       2.067   8.737   6.243  1.00 10.00      A   
ATOM   1287  HN  LEU A 135       1.903   9.566   5.735  1.00 10.00      A   
ATOM   1288  CA  LEU A 135       1.100   8.333   7.246  1.00 10.00      A   
ATOM   1289  CB  LEU A 135       1.140   9.273   8.455  1.00 10.00      A   
ATOM   1290  CG  LEU A 135       0.136   8.977   9.575  1.00 10.00      A   
ATOM   1291  CD1 LEU A 135       0.312   7.564  10.104  1.00 10.00      A   
ATOM   1292  CD2 LEU A 135       0.261   9.991  10.700  1.00 10.00      A   
ATOM   1293  C   LEU A 135      -0.292   8.337   6.627  1.00 10.00      A   
ATOM   1294  O   LEU A 135      -0.836   9.394   6.307  1.00 10.00      A   
ATOM   1295  N   VAL A 136      -0.851   7.155   6.435  1.00 10.00      A   
ATOM   1296  HN  VAL A 136      -0.365   6.341   6.702  1.00 10.00      A   
ATOM   1297  CA  VAL A 136      -2.174   7.033   5.844  1.00 10.00      A   
ATOM   1298  CB  VAL A 136      -2.124   6.389   4.442  1.00 10.00      A   
ATOM   1299  CG1 VAL A 136      -3.530   6.118   3.922  1.00 10.00      A   
ATOM   1300  CG2 VAL A 136      -1.376   7.296   3.478  1.00 10.00      A   
ATOM   1301  C   VAL A 136      -3.108   6.240   6.744  1.00 10.00      A   
ATOM   1302  O   VAL A 136      -2.884   5.062   7.007  1.00 10.00      A   
ATOM   1303  N   LEU A 137      -4.144   6.907   7.223  1.00 10.00      A   
ATOM   1304  HN  LEU A 137      -4.245   7.860   6.988  1.00 10.00      A   
ATOM   1305  CA  LEU A 137      -5.133   6.281   8.085  1.00 10.00      A   
ATOM   1306  CB  LEU A 137      -5.123   6.929   9.476  1.00 10.00      A   
ATOM   1307  CG  LEU A 137      -3.812   6.812  10.260  1.00 10.00      A   
ATOM   1308  CD1 LEU A 137      -3.877   7.605  11.555  1.00 10.00      A   
ATOM   1309  CD2 LEU A 137      -3.478   5.357  10.539  1.00 10.00      A   
ATOM   1310  C   LEU A 137      -6.515   6.392   7.456  1.00 10.00      A   
ATOM   1311  O   LEU A 137      -7.154   7.443   7.521  1.00 10.00      A   
ATOM   1312  N   SER A 138      -6.962   5.316   6.830  1.00 10.00      A   
ATOM   1313  HN  SER A 138      -6.404   4.504   6.806  1.00 10.00      A   
ATOM   1314  CA  SER A 138      -8.260   5.295   6.191  1.00 10.00      A   
ATOM   1315  CB  SER A 138      -8.201   4.466   4.906  1.00 10.00      A   
ATOM   1316  OG  SER A 138      -9.226   4.841   4.002  1.00 10.00      A   
ATOM   1317  HG  SER A 138     -10.082   4.578   4.355  1.00 10.00      A   
ATOM   1318  C   SER A 138      -9.313   4.733   7.136  1.00 10.00      A   
ATOM   1319  O   SER A 138      -9.169   3.622   7.646  1.00 10.00      A   
ATOM   1320  N   SER A 139     -10.354   5.520   7.377  1.00 10.00      A   
ATOM   1321  HN  SER A 139     -10.386   6.406   6.945  1.00 10.00      A   
ATOM   1322  CA  SER A 139     -11.459   5.121   8.249  1.00 10.00      A   
ATOM   1323  CB  SER A 139     -12.301   4.027   7.580  1.00 10.00      A   
ATOM   1324  OG  SER A 139     -12.586   4.357   6.227  1.00 10.00      A   
ATOM   1325  HG  SER A 139     -13.377   4.907   6.193  1.00 10.00      A   
ATOM   1326  C   SER A 139     -10.985   4.674   9.638  1.00 10.00      A   
ATOM   1327  O   SER A 139     -11.472   3.684  10.184  1.00 10.00      A   
ATOM   1328  N   CYS A 140     -10.037   5.407  10.205  1.00 10.00      A   
ATOM   1329  HN  CYS A 140      -9.691   6.198   9.732  1.00 10.00      A   
ATOM   1330  CA  CYS A 140      -9.509   5.089  11.521  1.00 10.00      A   
ATOM   1331  CB  CYS A 140      -7.986   5.206  11.522  1.00 10.00      A   
ATOM   1332  SG  CYS A 140      -7.181   4.079  10.356  1.00 10.00      A   
ATOM   1333  HG  CYS A 140      -7.961   3.974   9.286  1.00 10.00      A   
ATOM   1334  C   CYS A 140     -10.140   5.997  12.571  1.00 10.00      A   
ATOM   1335  O   CYS A 140     -10.714   7.031  12.235  1.00 10.00      A   
ATOM   1336  N   GLU A 141     -10.044   5.613  13.834  1.00 10.00      A   
ATOM   1337  HN  GLU A 141      -9.561   4.784  14.049  1.00 10.00      A   
ATOM   1338  CA  GLU A 141     -10.636   6.391  14.915  1.00 10.00      A   
ATOM   1339  CB  GLU A 141     -12.039   5.854  15.203  1.00 10.00      A   
ATOM   1340  CG  GLU A 141     -12.045   4.369  15.534  1.00 10.00      A   
ATOM   1341  CD  GLU A 141     -13.411   3.740  15.428  1.00 10.00      A   
ATOM   1342  OE1 GLU A 141     -14.068   3.570  16.472  1.00 10.00      A   
ATOM   1343  OE2 GLU A 141     -13.828   3.400  14.302  1.00 10.00      A   
ATOM   1344  C   GLU A 141      -9.797   6.284  16.180  1.00 10.00      A   
ATOM   1345  O   GLU A 141      -8.821   5.533  16.224  1.00 10.00      A   
ATOM   1346  N   GLY A 142     -10.186   7.048  17.199  1.00 10.00      A   
ATOM   1347  HN  GLY A 142     -10.960   7.641  17.080  1.00 10.00      A   
ATOM   1348  CA  GLY A 142      -9.494   7.019  18.476  1.00 10.00      A   
ATOM   1349  C   GLY A 142      -8.671   8.263  18.758  1.00 10.00      A   
ATOM   1350  O   GLY A 142      -8.796   8.869  19.825  1.00 10.00      A   
ATOM   1351  N   PHE A 143      -7.824   8.635  17.813  1.00 10.00      A   
ATOM   1352  HN  PHE A 143      -7.776   8.109  16.988  1.00 10.00      A   
ATOM   1353  CA  PHE A 143      -6.951   9.793  17.965  1.00 10.00      A   
ATOM   1354  CB  PHE A 143      -5.752   9.703  17.012  1.00 10.00      A   
ATOM   1355  CG  PHE A 143      -6.117   9.552  15.561  1.00 10.00      A   
ATOM   1356  CD1 PHE A 143      -6.077  10.639  14.706  1.00 10.00      A   
ATOM   1357  CD2 PHE A 143      -6.499   8.323  15.052  1.00 10.00      A   
ATOM   1358  CE1 PHE A 143      -6.409  10.504  13.372  1.00 10.00      A   
ATOM   1359  CE2 PHE A 143      -6.834   8.180  13.721  1.00 10.00      A   
ATOM   1360  CZ  PHE A 143      -6.789   9.273  12.878  1.00 10.00      A   
ATOM   1361  C   PHE A 143      -7.686  11.118  17.780  1.00 10.00      A   
ATOM   1362  O   PHE A 143      -8.786  11.173  17.220  1.00 10.00      A   
ATOM   1363  N   SER A 144      -7.059  12.188  18.247  1.00 10.00      A   
ATOM   1364  HN  SER A 144      -6.167  12.081  18.655  1.00 10.00      A   
ATOM   1365  CA  SER A 144      -7.631  13.519  18.153  1.00 10.00      A   
ATOM   1366  CB  SER A 144      -7.930  14.059  19.557  1.00 10.00      A   
ATOM   1367  OG  SER A 144      -6.803  13.941  20.407  1.00 10.00      A   
ATOM   1368  HG  SER A 144      -6.237  13.216  20.093  1.00 10.00      A   
ATOM   1369  C   SER A 144      -6.664  14.444  17.422  1.00 10.00      A   
ATOM   1370  O   SER A 144      -5.677  13.983  16.849  1.00 10.00      A   
ATOM   1371  N   THR A 145      -6.940  15.742  17.437  1.00 10.00      A   
ATOM   1372  HN  THR A 145      -7.755  16.058  17.886  1.00 10.00      A   
ATOM   1373  CA  THR A 145      -6.075  16.711  16.782  1.00 10.00      A   
ATOM   1374  CB  THR A 145      -6.771  18.083  16.686  1.00 10.00      A   
ATOM   1375  OG1 THR A 145      -7.540  18.309  17.878  1.00 10.00      A   
ATOM   1376  HG1 THR A 145      -6.957  18.649  18.571  1.00 10.00      A   
ATOM   1377  CG2 THR A 145      -7.699  18.117  15.479  1.00 10.00      A   
ATOM   1378  C   THR A 145      -4.752  16.855  17.536  1.00 10.00      A   
ATOM   1379  O   THR A 145      -3.759  17.341  16.992  1.00 10.00      A   
ATOM   1380  N   ASP A 146      -4.751  16.416  18.790  1.00 10.00      A   
ATOM   1381  HN  ASP A 146      -5.575  16.035  19.159  1.00 10.00      A   
ATOM   1382  CA  ASP A 146      -3.565  16.487  19.635  1.00 10.00      A   
ATOM   1383  CB  ASP A 146      -3.909  16.080  21.070  1.00 10.00      A   
ATOM   1384  CG  ASP A 146      -3.851  17.240  22.043  1.00 10.00      A   
ATOM   1385  OD1 ASP A 146      -2.875  17.323  22.818  1.00 10.00      A   
ATOM   1386  OD2 ASP A 146      -4.786  18.071  22.044  1.00 10.00      A   
ATOM   1387  C   ASP A 146      -2.454  15.599  19.096  1.00 10.00      A   
ATOM   1388  O   ASP A 146      -1.299  16.018  18.997  1.00 10.00      A   
ATOM   1389  N   GLY A 147      -2.806  14.371  18.745  1.00 10.00      A   
ATOM   1390  HN  GLY A 147      -3.739  14.083  18.862  1.00 10.00      A   
ATOM   1391  CA  GLY A 147      -1.831  13.442  18.213  1.00 10.00      A   
ATOM   1392  C   GLY A 147      -1.297  13.892  16.870  1.00 10.00      A   
ATOM   1393  O   GLY A 147      -0.141  13.636  16.537  1.00 10.00      A   
ATOM   1394  N   LEU A 148      -2.144  14.563  16.094  1.00 10.00      A   
ATOM   1395  HN  LEU A 148      -3.062  14.716  16.413  1.00 10.00      A   
ATOM   1396  CA  LEU A 148      -1.752  15.064  14.780  1.00 10.00      A   
ATOM   1397  CB  LEU A 148      -2.963  15.640  14.050  1.00 10.00      A   
ATOM   1398  CG  LEU A 148      -4.119  14.669  13.790  1.00 10.00      A   
ATOM   1399  CD1 LEU A 148      -5.276  15.380  13.105  1.00 10.00      A   
ATOM   1400  CD2 LEU A 148      -3.659  13.473  12.970  1.00 10.00      A   
ATOM   1401  C   LEU A 148      -0.662  16.123  14.909  1.00 10.00      A   
ATOM   1402  O   LEU A 148       0.242  16.207  14.075  1.00 10.00      A   
ATOM   1403  N   ALA A 149      -0.747  16.914  15.974  1.00 10.00      A   
ATOM   1404  HN  ALA A 149      -1.492  16.786  16.599  1.00 10.00      A   
ATOM   1405  CA  ALA A 149       0.225  17.966  16.243  1.00 10.00      A   
ATOM   1406  CB  ALA A 149      -0.215  18.796  17.443  1.00 10.00      A   
ATOM   1407  C   ALA A 149       1.597  17.363  16.489  1.00 10.00      A   
ATOM   1408  O   ALA A 149       2.611  17.901  16.049  1.00 10.00      A   
ATOM   1409  N   ALA A 150       1.616  16.230  17.181  1.00 10.00      A   
ATOM   1410  HN  ALA A 150       0.765  15.852  17.499  1.00 10.00      A   
ATOM   1411  CA  ALA A 150       2.862  15.540  17.480  1.00 10.00      A   
ATOM   1412  CB  ALA A 150       2.614  14.347  18.390  1.00 10.00      A   
ATOM   1413  C   ALA A 150       3.548  15.101  16.192  1.00 10.00      A   
ATOM   1414  O   ALA A 150       4.764  15.217  16.053  1.00 10.00      A   
ATOM   1415  N   ILE A 151       2.757  14.605  15.249  1.00 10.00      A   
ATOM   1416  HN  ILE A 151       1.793  14.541  15.422  1.00 10.00      A   
ATOM   1417  CA  ILE A 151       3.280  14.160  13.965  1.00 10.00      A   
ATOM   1418  CB  ILE A 151       2.194  13.421  13.142  1.00 10.00      A   
ATOM   1419  CG1 ILE A 151       1.722  12.154  13.870  1.00 10.00      A   
ATOM   1420  CG2 ILE A 151       2.695  13.086  11.742  1.00 10.00      A   
ATOM   1421  CD1 ILE A 151       2.789  11.090  14.027  1.00 10.00      A   
ATOM   1422  C   ILE A 151       3.792  15.358  13.167  1.00 10.00      A   
ATOM   1423  O   ILE A 151       4.924  15.362  12.684  1.00 10.00      A   
ATOM   1424  N   ALA A 152       2.963  16.389  13.084  1.00 10.00      A   
ATOM   1425  HN  ALA A 152       2.094  16.332  13.543  1.00 10.00      A   
ATOM   1426  CA  ALA A 152       3.286  17.603  12.338  1.00 10.00      A   
ATOM   1427  CB  ALA A 152       2.115  18.573  12.404  1.00 10.00      A   
ATOM   1428  C   ALA A 152       4.564  18.287  12.830  1.00 10.00      A   
ATOM   1429  O   ALA A 152       5.364  18.778  12.034  1.00 10.00      A   
ATOM   1430  N   ALA A 153       4.758  18.313  14.138  1.00 10.00      A   
ATOM   1431  HN  ALA A 153       4.099  17.889  14.728  1.00 10.00      A   
ATOM   1432  CA  ALA A 153       5.918  18.973  14.719  1.00 10.00      A   
ATOM   1433  CB  ALA A 153       5.595  19.468  16.117  1.00 10.00      A   
ATOM   1434  C   ALA A 153       7.178  18.111  14.742  1.00 10.00      A   
ATOM   1435  O   ALA A 153       8.292  18.639  14.681  1.00 10.00      A   
ATOM   1436  N   THR A 154       7.023  16.797  14.819  1.00 10.00      A   
ATOM   1437  HN  THR A 154       6.119  16.415  14.824  1.00 10.00      A   
ATOM   1438  CA  THR A 154       8.182  15.913  14.893  1.00 10.00      A   
ATOM   1439  CB  THR A 154       7.957  14.776  15.908  1.00 10.00      A   
ATOM   1440  OG1 THR A 154       7.192  15.274  17.015  1.00 10.00      A   
ATOM   1441  HG1 THR A 154       6.255  15.301  16.766  1.00 10.00      A   
ATOM   1442  CG2 THR A 154       9.283  14.248  16.426  1.00 10.00      A   
ATOM   1443  C   THR A 154       8.617  15.340  13.538  1.00 10.00      A   
ATOM   1444  O   THR A 154       9.818  15.240  13.260  1.00 10.00      A   
ATOM   1445  N   CYS A 155       7.662  14.982  12.691  1.00 10.00      A   
ATOM   1446  HN  CYS A 155       6.716  15.123  12.930  1.00 10.00      A   
ATOM   1447  CA  CYS A 155       7.986  14.399  11.395  1.00 10.00      A   
ATOM   1448  CB  CYS A 155       6.845  13.504  10.906  1.00 10.00      A   
ATOM   1449  SG  CYS A 155       6.354  12.216  12.079  1.00 10.00      A   
ATOM   1450  HG  CYS A 155       7.326  11.314  12.133  1.00 10.00      A   
ATOM   1451  C   CYS A 155       8.339  15.462  10.355  1.00 10.00      A   
ATOM   1452  O   CYS A 155       7.501  15.873   9.558  1.00 10.00      A   
ATOM   1453  N   ARG A 156       9.600  15.888  10.361  1.00 10.00      A   
ATOM   1454  HN  ARG A 156      10.223  15.519  11.025  1.00 10.00      A   
ATOM   1455  CA  ARG A 156      10.081  16.904   9.424  1.00 10.00      A   
ATOM   1456  CB  ARG A 156      11.326  17.609   9.981  1.00 10.00      A   
ATOM   1457  CG  ARG A 156      12.605  16.781   9.947  1.00 10.00      A   
ATOM   1458  CD  ARG A 156      13.730  17.478  10.698  1.00 10.00      A   
ATOM   1459  NE  ARG A 156      14.969  17.544   9.920  1.00 10.00      A   
ATOM   1460  HE  ARG A 156      14.979  17.089   9.047  1.00 10.00      A   
ATOM   1461  CZ  ARG A 156      16.073  18.166  10.334  1.00 10.00      A   
ATOM   1462  NH1 ARG A 156      16.092  18.784  11.511  1.00 10.00      A   
ATOM   1463 HH11 ARG A 156      16.952  19.275  11.834  1.00 10.00      A   
ATOM   1464 HH12 ARG A 156      15.247  18.774  12.125  1.00 10.00      A   
ATOM   1465  NH2 ARG A 156      17.153  18.194   9.557  1.00 10.00      A   
ATOM   1466 HH21 ARG A 156      17.142  17.723   8.623  1.00 10.00      A   
ATOM   1467 HH22 ARG A 156      18.019  18.677   9.879  1.00 10.00      A   
ATOM   1468  C   ARG A 156      10.376  16.297   8.053  1.00 10.00      A   
ATOM   1469  O   ARG A 156      10.799  16.992   7.127  1.00 10.00      A   
ATOM   1470  N   ASN A 157      10.155  14.994   7.939  1.00 10.00      A   
ATOM   1471  HN  ASN A 157       9.827  14.499   8.716  1.00 10.00      A   
ATOM   1472  CA  ASN A 157      10.391  14.277   6.692  1.00 10.00      A   
ATOM   1473  CB  ASN A 157      11.324  13.082   6.924  1.00 10.00      A   
ATOM   1474  CG  ASN A 157      12.758  13.481   7.234  1.00 10.00      A   
ATOM   1475  OD1 ASN A 157      13.263  14.489   6.740  1.00 10.00      A   
ATOM   1476  ND2 ASN A 157      13.424  12.689   8.058  1.00 10.00      A   
ATOM   1477 HD21 ASN A 157      12.961  11.901   8.424  1.00 10.00      A   
ATOM   1478 HD22 ASN A 157      14.355  12.917   8.267  1.00 10.00      A   
ATOM   1479  C   ASN A 157       9.072  13.790   6.093  1.00 10.00      A   
ATOM   1480  O   ASN A 157       9.060  13.098   5.074  1.00 10.00      A   
ATOM   1481  N   LEU A 158       7.966  14.165   6.725  1.00 10.00      A   
ATOM   1482  HN  LEU A 158       8.042  14.735   7.515  1.00 10.00      A   
ATOM   1483  CA  LEU A 158       6.639  13.757   6.268  1.00 10.00      A   
ATOM   1484  CB  LEU A 158       5.574  14.203   7.274  1.00 10.00      A   
ATOM   1485  CG  LEU A 158       4.189  13.561   7.138  1.00 10.00      A   
ATOM   1486  CD1 LEU A 158       4.252  12.069   7.418  1.00 10.00      A   
ATOM   1487  CD2 LEU A 158       3.193  14.239   8.065  1.00 10.00      A   
ATOM   1488  C   LEU A 158       6.330  14.326   4.885  1.00 10.00      A   
ATOM   1489  O   LEU A 158       6.726  15.451   4.559  1.00 10.00      A   
ATOM   1490  N   LYS A 159       5.630  13.538   4.078  1.00 10.00      A   
ATOM   1491  HN  LYS A 159       5.348  12.655   4.406  1.00 10.00      A   
ATOM   1492  CA  LYS A 159       5.266  13.940   2.725  1.00 10.00      A   
ATOM   1493  CB  LYS A 159       6.102  13.171   1.704  1.00 10.00      A   
ATOM   1494  CG  LYS A 159       7.600  13.189   1.954  1.00 10.00      A   
ATOM   1495  CD  LYS A 159       8.318  12.230   1.016  1.00 10.00      A   
ATOM   1496  CE  LYS A 159       8.204  12.680  -0.435  1.00 10.00      A   
ATOM   1497  NZ  LYS A 159       8.524  11.585  -1.389  1.00 10.00      A   
ATOM   1498  HZ1 LYS A 159       7.761  10.880  -1.389  1.00 10.00      A   
ATOM   1499  HZ2 LYS A 159       9.410  11.118  -1.115  1.00 10.00      A   
ATOM   1500  HZ3 LYS A 159       8.630  11.963  -2.353  1.00 10.00      A   
ATOM   1501  C   LYS A 159       3.795  13.653   2.447  1.00 10.00      A   
ATOM   1502  O   LYS A 159       3.058  14.519   1.966  1.00 10.00      A   
ATOM   1503  N   GLU A 160       3.379  12.432   2.758  1.00 10.00      A   
ATOM   1504  HN  GLU A 160       4.011  11.801   3.158  1.00 10.00      A   
ATOM   1505  CA  GLU A 160       2.013  12.000   2.523  1.00 10.00      A   
ATOM   1506  CB  GLU A 160       2.034  10.665   1.770  1.00 10.00      A   
ATOM   1507  CG  GLU A 160       0.753  10.315   1.024  1.00 10.00      A   
ATOM   1508  CD  GLU A 160       0.877   9.027   0.224  1.00 10.00      A   
ATOM   1509  OE1 GLU A 160       1.997   8.705  -0.232  1.00 10.00      A   
ATOM   1510  OE2 GLU A 160      -0.146   8.327   0.048  1.00 10.00      A   
ATOM   1511  C   GLU A 160       1.254  11.837   3.837  1.00 10.00      A   
ATOM   1512  O   GLU A 160       1.573  10.960   4.646  1.00 10.00      A   
ATOM   1513  N   LEU A 161       0.257  12.686   4.045  1.00 10.00      A   
ATOM   1514  HN  LEU A 161       0.066  13.375   3.369  1.00 10.00      A   
ATOM   1515  CA  LEU A 161      -0.566  12.631   5.246  1.00 10.00      A   
ATOM   1516  CB  LEU A 161      -0.374  13.891   6.101  1.00 10.00      A   
ATOM   1517  CG  LEU A 161      -1.027  13.879   7.489  1.00 10.00      A   
ATOM   1518  CD1 LEU A 161      -0.526  12.700   8.312  1.00 10.00      A   
ATOM   1519  CD2 LEU A 161      -0.766  15.189   8.218  1.00 10.00      A   
ATOM   1520  C   LEU A 161      -2.031  12.472   4.848  1.00 10.00      A   
ATOM   1521  O   LEU A 161      -2.704  13.450   4.510  1.00 10.00      A   
ATOM   1522  N   ASP A 162      -2.519  11.238   4.881  1.00 10.00      A   
ATOM   1523  HN  ASP A 162      -1.944  10.503   5.189  1.00 10.00      A   
ATOM   1524  CA  ASP A 162      -3.900  10.951   4.506  1.00 10.00      A   
ATOM   1525  CB  ASP A 162      -3.955   9.983   3.316  1.00 10.00      A   
ATOM   1526  CG  ASP A 162      -5.313   9.932   2.633  1.00 10.00      A   
ATOM   1527  OD1 ASP A 162      -6.290  10.465   3.188  1.00 10.00      A   
ATOM   1528  OD2 ASP A 162      -5.406   9.360   1.524  1.00 10.00      A   
ATOM   1529  C   ASP A 162      -4.678  10.381   5.684  1.00 10.00      A   
ATOM   1530  O   ASP A 162      -4.218   9.465   6.362  1.00 10.00      A   
ATOM   1531  N   LEU A 163      -5.856  10.941   5.916  1.00 10.00      A   
ATOM   1532  HN  LEU A 163      -6.150  11.673   5.333  1.00 10.00      A   
ATOM   1533  CA  LEU A 163      -6.730  10.511   7.000  1.00 10.00      A   
ATOM   1534  CB  LEU A 163      -6.664  11.530   8.143  1.00 10.00      A   
ATOM   1535  CG  LEU A 163      -5.264  11.803   8.710  1.00 10.00      A   
ATOM   1536  CD1 LEU A 163      -5.124  13.252   9.152  1.00 10.00      A   
ATOM   1537  CD2 LEU A 163      -4.955  10.857   9.857  1.00 10.00      A   
ATOM   1538  C   LEU A 163      -8.156  10.384   6.467  1.00 10.00      A   
ATOM   1539  O   LEU A 163      -9.132  10.714   7.144  1.00 10.00      A   
ATOM   1540  N   ARG A 164      -8.243   9.904   5.232  1.00 10.00      A   
ATOM   1541  HN  ARG A 164      -7.412   9.664   4.769  1.00 10.00      A   
ATOM   1542  CA  ARG A 164      -9.507   9.726   4.522  1.00 10.00      A   
ATOM   1543  CB  ARG A 164      -9.269   9.117   3.137  1.00 10.00      A   
ATOM   1544  CG  ARG A 164      -8.499   7.807   3.151  1.00 10.00      A   
ATOM   1545  CD  ARG A 164      -7.968   7.468   1.770  1.00 10.00      A   
ATOM   1546  NE  ARG A 164      -7.481   6.090   1.677  1.00 10.00      A   
ATOM   1547  HE  ARG A 164      -8.121   5.372   1.898  1.00 10.00      A   
ATOM   1548  CZ  ARG A 164      -6.235   5.755   1.327  1.00 10.00      A   
ATOM   1549  NH1 ARG A 164      -5.332   6.694   1.052  1.00 10.00      A   
ATOM   1550 HH11 ARG A 164      -5.589   7.712   1.114  1.00 10.00      A   
ATOM   1551 HH12 ARG A 164      -4.361   6.428   0.775  1.00 10.00      A   
ATOM   1552  NH2 ARG A 164      -5.901   4.472   1.237  1.00 10.00      A   
ATOM   1553 HH21 ARG A 164      -4.931   4.200   0.963  1.00 10.00      A   
ATOM   1554 HH22 ARG A 164      -6.608   3.729   1.438  1.00 10.00      A   
ATOM   1555  C   ARG A 164     -10.552   8.917   5.287  1.00 10.00      A   
ATOM   1556  O   ARG A 164     -10.266   7.847   5.834  1.00 10.00      A   
ATOM   1557  N   GLU A 165     -11.762   9.471   5.315  1.00 10.00      A   
ATOM   1558  HN  GLU A 165     -11.885  10.333   4.863  1.00 10.00      A   
ATOM   1559  CA  GLU A 165     -12.927   8.858   5.954  1.00 10.00      A   
ATOM   1560  CB  GLU A 165     -13.469   7.700   5.107  1.00 10.00      A   
ATOM   1561  CG  GLU A 165     -14.244   8.136   3.869  1.00 10.00      A   
ATOM   1562  CD  GLU A 165     -13.402   8.912   2.874  1.00 10.00      A   
ATOM   1563  OE1 GLU A 165     -12.783   8.276   1.994  1.00 10.00      A   
ATOM   1564  OE2 GLU A 165     -13.354  10.160   2.975  1.00 10.00      A   
ATOM   1565  C   GLU A 165     -12.697   8.423   7.400  1.00 10.00      A   
ATOM   1566  O   GLU A 165     -13.385   7.536   7.900  1.00 10.00      A   
ATOM   1567  N   SER A 166     -11.752   9.051   8.076  1.00 10.00      A   
ATOM   1568  HN  SER A 166     -11.232   9.752   7.636  1.00 10.00      A   
ATOM   1569  CA  SER A 166     -11.463   8.713   9.459  1.00 10.00      A   
ATOM   1570  CB  SER A 166      -9.972   8.877   9.751  1.00 10.00      A   
ATOM   1571  OG  SER A 166      -9.234   7.816   9.167  1.00 10.00      A   
ATOM   1572  HG  SER A 166      -8.645   8.162   8.483  1.00 10.00      A   
ATOM   1573  C   SER A 166     -12.305   9.537  10.428  1.00 10.00      A   
ATOM   1574  O   SER A 166     -12.801  10.607  10.080  1.00 10.00      A   
ATOM   1575  N   ASP A 167     -12.478   9.026  11.637  1.00 10.00      A   
ATOM   1576  HN  ASP A 167     -12.059   8.161  11.862  1.00 10.00      A   
ATOM   1577  CA  ASP A 167     -13.253   9.718  12.654  1.00 10.00      A   
ATOM   1578  CB  ASP A 167     -14.313   8.800  13.265  1.00 10.00      A   
ATOM   1579  CG  ASP A 167     -15.653   9.494  13.405  1.00 10.00      A   
ATOM   1580  OD1 ASP A 167     -15.673  10.726  13.596  1.00 10.00      A   
ATOM   1581  OD2 ASP A 167     -16.699   8.812  13.313  1.00 10.00      A   
ATOM   1582  C   ASP A 167     -12.319  10.261  13.724  1.00 10.00      A   
ATOM   1583  O   ASP A 167     -12.083   9.625  14.752  1.00 10.00      A   
ATOM   1584  N   VAL A 168     -11.756  11.424  13.448  1.00 10.00      A   
ATOM   1585  HN  VAL A 168     -11.980  11.872  12.607  1.00 10.00      A   
ATOM   1586  CA  VAL A 168     -10.821  12.063  14.356  1.00 10.00      A   
ATOM   1587  CB  VAL A 168      -9.819  12.944  13.578  1.00 10.00      A   
ATOM   1588  CG1 VAL A 168      -8.674  13.399  14.472  1.00 10.00      A   
ATOM   1589  CG2 VAL A 168      -9.290  12.203  12.356  1.00 10.00      A   
ATOM   1590  C   VAL A 168     -11.559  12.927  15.371  1.00 10.00      A   
ATOM   1591  O   VAL A 168     -12.554  13.570  15.041  1.00 10.00      A   
ATOM   1592  N   ASP A 169     -11.074  12.923  16.606  1.00 10.00      A   
ATOM   1593  HN  ASP A 169     -10.299  12.352  16.813  1.00 10.00      A   
ATOM   1594  CA  ASP A 169     -11.673  13.729  17.665  1.00 10.00      A   
ATOM   1595  CB  ASP A 169     -11.238  13.229  19.045  1.00 10.00      A   
ATOM   1596  CG  ASP A 169     -12.287  12.368  19.718  1.00 10.00      A   
ATOM   1597  OD1 ASP A 169     -12.978  12.871  20.630  1.00 10.00      A   
ATOM   1598  OD2 ASP A 169     -12.427  11.184  19.343  1.00 10.00      A   
ATOM   1599  C   ASP A 169     -11.291  15.195  17.489  1.00 10.00      A   
ATOM   1600  O   ASP A 169     -10.175  15.603  17.823  1.00 10.00      A   
ATOM   1601  N   ASP A 170     -12.211  15.974  16.935  1.00 10.00      A   
ATOM   1602  HN  ASP A 170     -13.071  15.581  16.678  1.00 10.00      A   
ATOM   1603  CA  ASP A 170     -11.980  17.393  16.687  1.00 10.00      A   
ATOM   1604  CB  ASP A 170     -13.088  17.975  15.805  1.00 10.00      A   
ATOM   1605  CG  ASP A 170     -12.902  17.666  14.338  1.00 10.00      A   
ATOM   1606  OD1 ASP A 170     -12.141  18.392  13.668  1.00 10.00      A   
ATOM   1607  OD2 ASP A 170     -13.532  16.714  13.842  1.00 10.00      A   
ATOM   1608  C   ASP A 170     -11.893  18.188  17.982  1.00 10.00      A   
ATOM   1609  O   ASP A 170     -12.900  18.399  18.660  1.00 10.00      A   
ATOM   1610  N   VAL A 171     -10.686  18.616  18.330  1.00 10.00      A   
ATOM   1611  HN  VAL A 171      -9.914  18.385  17.766  1.00 10.00      A   
ATOM   1612  CA  VAL A 171     -10.476  19.408  19.536  1.00 10.00      A   
ATOM   1613  CB  VAL A 171      -9.334  18.843  20.408  1.00 10.00      A   
ATOM   1614  CG1 VAL A 171      -9.146  19.684  21.663  1.00 10.00      A   
ATOM   1615  CG2 VAL A 171      -9.607  17.394  20.777  1.00 10.00      A   
ATOM   1616  C   VAL A 171     -10.158  20.856  19.165  1.00 10.00      A   
ATOM   1617  O   VAL A 171     -10.885  21.778  19.537  1.00 10.00      A   
ATOM   1618  N   SER A 172      -9.064  21.042  18.433  1.00 10.00      A   
ATOM   1619  HN  SER A 172      -8.527  20.262  18.181  1.00 10.00      A   
ATOM   1620  CA  SER A 172      -8.627  22.363  17.993  1.00 10.00      A   
ATOM   1621  CB  SER A 172      -7.851  23.068  19.114  1.00 10.00      A   
ATOM   1622  OG  SER A 172      -8.656  23.206  20.274  1.00 10.00      A   
ATOM   1623  HG  SER A 172      -9.554  22.901  20.072  1.00 10.00      A   
ATOM   1624  C   SER A 172      -7.754  22.238  16.748  1.00 10.00      A   
ATOM   1625  O   SER A 172      -6.885  21.371  16.677  1.00 10.00      A   
ATOM   1626  N   GLY A 173      -7.975  23.109  15.776  1.00 10.00      A   
ATOM   1627  HN  GLY A 173      -8.667  23.795  15.890  1.00 10.00      A   
ATOM   1628  CA  GLY A 173      -7.200  23.064  14.550  1.00 10.00      A   
ATOM   1629  C   GLY A 173      -5.877  23.800  14.666  1.00 10.00      A   
ATOM   1630  O   GLY A 173      -5.434  24.448  13.717  1.00 10.00      A   
ATOM   1631  N   HIS A 174      -5.234  23.687  15.825  1.00 10.00      A   
ATOM   1632  HN  HIS A 174      -5.631  23.144  16.540  1.00 10.00      A   
ATOM   1633  CA  HIS A 174      -3.960  24.353  16.064  1.00 10.00      A   
ATOM   1634  CB  HIS A 174      -3.874  24.809  17.524  1.00 10.00      A   
ATOM   1635  CG  HIS A 174      -2.664  25.636  17.832  1.00 10.00      A   
ATOM   1636  ND1 HIS A 174      -2.409  26.805  17.157  1.00 10.00      A   
ATOM   1637  CD2 HIS A 174      -1.674  25.411  18.726  1.00 10.00      A   
ATOM   1638  CE1 HIS A 174      -1.274  27.266  17.649  1.00 10.00      A   
ATOM   1639  NE2 HIS A 174      -0.795  26.453  18.600  1.00 10.00      A   
ATOM   1640  HE2 HIS A 174       0.032  26.583  19.114  1.00 10.00      A   
ATOM   1641  C   HIS A 174      -2.796  23.426  15.727  1.00 10.00      A   
ATOM   1642  O   HIS A 174      -1.648  23.860  15.618  1.00 10.00      A   
ATOM   1643  N   TRP A 175      -3.110  22.153  15.536  1.00 10.00      A   
ATOM   1644  HN  TRP A 175      -4.050  21.883  15.604  1.00 10.00      A   
ATOM   1645  CA  TRP A 175      -2.105  21.144  15.218  1.00 10.00      A   
ATOM   1646  CB  TRP A 175      -2.761  19.761  15.089  1.00 10.00      A   
ATOM   1647  CG  TRP A 175      -3.713  19.644  13.935  1.00 10.00      A   
ATOM   1648  CD1 TRP A 175      -5.033  19.994  13.921  1.00 10.00      A   
ATOM   1649  CD2 TRP A 175      -3.416  19.148  12.623  1.00 10.00      A   
ATOM   1650  NE1 TRP A 175      -5.575  19.754  12.679  1.00 10.00      A   
ATOM   1651  HE1 TRP A 175      -6.512  19.928  12.420  1.00 10.00      A   
ATOM   1652  CE2 TRP A 175      -4.601  19.233  11.865  1.00 10.00      A   
ATOM   1653  CE3 TRP A 175      -2.263  18.642  12.013  1.00 10.00      A   
ATOM   1654  CZ2 TRP A 175      -4.662  18.836  10.531  1.00 10.00      A   
ATOM   1655  CZ3 TRP A 175      -2.327  18.247  10.690  1.00 10.00      A   
ATOM   1656  CH2 TRP A 175      -3.519  18.346   9.963  1.00 10.00      A   
ATOM   1657  C   TRP A 175      -1.342  21.497  13.938  1.00 10.00      A   
ATOM   1658  O   TRP A 175      -0.162  21.177  13.795  1.00 10.00      A   
ATOM   1659  N   LEU A 176      -2.019  22.189  13.026  1.00 10.00      A   
ATOM   1660  HN  LEU A 176      -2.947  22.440  13.215  1.00 10.00      A   
ATOM   1661  CA  LEU A 176      -1.427  22.586  11.756  1.00 10.00      A   
ATOM   1662  CB  LEU A 176      -2.512  23.139  10.833  1.00 10.00      A   
ATOM   1663  CG  LEU A 176      -2.132  23.301   9.364  1.00 10.00      A   
ATOM   1664  CD1 LEU A 176      -2.096  21.952   8.667  1.00 10.00      A   
ATOM   1665  CD2 LEU A 176      -3.097  24.242   8.669  1.00 10.00      A   
ATOM   1666  C   LEU A 176      -0.326  23.628  11.959  1.00 10.00      A   
ATOM   1667  O   LEU A 176       0.639  23.693  11.195  1.00 10.00      A   
ATOM   1668  N   SER A 177      -0.460  24.423  13.009  1.00 10.00      A   
ATOM   1669  HN  SER A 177      -1.235  24.311  13.601  1.00 10.00      A   
ATOM   1670  CA  SER A 177       0.515  25.460  13.309  1.00 10.00      A   
ATOM   1671  CB  SER A 177      -0.104  26.502  14.235  1.00 10.00      A   
ATOM   1672  OG  SER A 177      -1.518  26.484  14.138  1.00 10.00      A   
ATOM   1673  HG  SER A 177      -1.894  26.274  15.003  1.00 10.00      A   
ATOM   1674  C   SER A 177       1.771  24.873  13.952  1.00 10.00      A   
ATOM   1675  O   SER A 177       2.721  25.601  14.254  1.00 10.00      A   
ATOM   1676  N   HIS A 178       1.773  23.558  14.161  1.00 10.00      A   
ATOM   1677  HN  HIS A 178       0.992  23.028  13.897  1.00 10.00      A   
ATOM   1678  CA  HIS A 178       2.912  22.889  14.768  1.00 10.00      A   
ATOM   1679  CB  HIS A 178       2.483  21.660  15.573  1.00 10.00      A   
ATOM   1680  CG  HIS A 178       2.009  21.991  16.955  1.00 10.00      A   
ATOM   1681  ND1 HIS A 178       2.890  22.109  18.003  1.00 10.00      A   
ATOM   1682  CD2 HIS A 178       0.750  22.223  17.405  1.00 10.00      A   
ATOM   1683  CE1 HIS A 178       2.156  22.409  19.060  1.00 10.00      A   
ATOM   1684  NE2 HIS A 178       0.861  22.487  18.745  1.00 10.00      A   
ATOM   1685  HE2 HIS A 178       0.121  22.685  19.364  1.00 10.00      A   
ATOM   1686  C   HIS A 178       3.975  22.539  13.736  1.00 10.00      A   
ATOM   1687  O   HIS A 178       5.117  22.244  14.093  1.00 10.00      A   
ATOM   1688  N   PHE A 179       3.598  22.586  12.458  1.00 10.00      A   
ATOM   1689  HN  PHE A 179       2.673  22.826  12.240  1.00 10.00      A   
ATOM   1690  CA  PHE A 179       4.529  22.295  11.376  1.00 10.00      A   
ATOM   1691  CB  PHE A 179       3.820  22.346  10.020  1.00 10.00      A   
ATOM   1692  CG  PHE A 179       3.158  21.062   9.611  1.00 10.00      A   
ATOM   1693  CD1 PHE A 179       1.781  20.924   9.681  1.00 10.00      A   
ATOM   1694  CD2 PHE A 179       3.912  19.998   9.140  1.00 10.00      A   
ATOM   1695  CE1 PHE A 179       1.166  19.752   9.290  1.00 10.00      A   
ATOM   1696  CE2 PHE A 179       3.304  18.821   8.749  1.00 10.00      A   
ATOM   1697  CZ  PHE A 179       1.928  18.698   8.823  1.00 10.00      A   
ATOM   1698  C   PHE A 179       5.665  23.310  11.399  1.00 10.00      A   
ATOM   1699  O   PHE A 179       5.432  24.510  11.245  1.00 10.00      A   
ATOM   1700  N   PRO A 180       6.907  22.851  11.609  1.00 10.00      A   
ATOM   1701  CA  PRO A 180       8.073  23.733  11.665  1.00 10.00      A   
ATOM   1702  CB  PRO A 180       9.247  22.777  11.910  1.00 10.00      A   
ATOM   1703  CG  PRO A 180       8.744  21.436  11.497  1.00 10.00      A   
ATOM   1704  CD  PRO A 180       7.274  21.437  11.795  1.00 10.00      A   
ATOM   1705  C   PRO A 180       8.260  24.495  10.355  1.00 10.00      A   
ATOM   1706  O   PRO A 180       7.934  23.991   9.280  1.00 10.00      A   
ATOM   1707  N   ASP A 181       8.779  25.715  10.449  1.00 10.00      A   
ATOM   1708  HN  ASP A 181       8.997  26.071  11.337  1.00 10.00      A   
ATOM   1709  CA  ASP A 181       9.009  26.549   9.269  1.00 10.00      A   
ATOM   1710  CB  ASP A 181       9.390  27.977   9.666  1.00 10.00      A   
ATOM   1711  CG  ASP A 181       8.184  28.850   9.939  1.00 10.00      A   
ATOM   1712  OD1 ASP A 181       7.526  29.285   8.972  1.00 10.00      A   
ATOM   1713  OD2 ASP A 181       7.897  29.119  11.120  1.00 10.00      A   
ATOM   1714  C   ASP A 181      10.081  25.947   8.366  1.00 10.00      A   
ATOM   1715  O   ASP A 181      10.257  26.360   7.222  1.00 10.00      A   
ATOM   1716  N   THR A 182      10.805  24.982   8.903  1.00 10.00      A   
ATOM   1717  HN  THR A 182      10.647  24.733   9.836  1.00 10.00      A   
ATOM   1718  CA  THR A 182      11.847  24.295   8.163  1.00 10.00      A   
ATOM   1719  CB  THR A 182      12.906  23.745   9.132  1.00 10.00      A   
ATOM   1720  OG1 THR A 182      12.260  23.308  10.341  1.00 10.00      A   
ATOM   1721  HG1 THR A 182      12.236  22.341  10.357  1.00 10.00      A   
ATOM   1722  CG2 THR A 182      13.928  24.820   9.472  1.00 10.00      A   
ATOM   1723  C   THR A 182      11.256  23.142   7.352  1.00 10.00      A   
ATOM   1724  O   THR A 182      11.923  22.554   6.497  1.00 10.00      A   
ATOM   1725  N   TYR A 183       9.997  22.819   7.635  1.00 10.00      A   
ATOM   1726  HN  TYR A 183       9.522  23.324   8.331  1.00 10.00      A   
ATOM   1727  CA  TYR A 183       9.299  21.746   6.942  1.00 10.00      A   
ATOM   1728  CB  TYR A 183       8.108  21.267   7.778  1.00 10.00      A   
ATOM   1729  CG  TYR A 183       7.256  20.217   7.105  1.00 10.00      A   
ATOM   1730  CD1 TYR A 183       7.576  18.871   7.200  1.00 10.00      A   
ATOM   1731  CD2 TYR A 183       6.130  20.574   6.369  1.00 10.00      A   
ATOM   1732  CE1 TYR A 183       6.802  17.909   6.580  1.00 10.00      A   
ATOM   1733  CE2 TYR A 183       5.350  19.619   5.748  1.00 10.00      A   
ATOM   1734  CZ  TYR A 183       5.690  18.288   5.855  1.00 10.00      A   
ATOM   1735  OH  TYR A 183       4.917  17.335   5.233  1.00 10.00      A   
ATOM   1736  HH  TYR A 183       5.472  16.578   4.988  1.00 10.00      A   
ATOM   1737  C   TYR A 183       8.827  22.218   5.569  1.00 10.00      A   
ATOM   1738  O   TYR A 183       7.986  23.111   5.469  1.00 10.00      A   
ATOM   1739  N   THR A 184       9.364  21.609   4.520  1.00 10.00      A   
ATOM   1740  HN  THR A 184      10.019  20.893   4.667  1.00 10.00      A   
ATOM   1741  CA  THR A 184       9.013  21.970   3.152  1.00 10.00      A   
ATOM   1742  CB  THR A 184      10.066  22.943   2.569  1.00 10.00      A   
ATOM   1743  OG1 THR A 184      11.366  22.607   3.077  1.00 10.00      A   
ATOM   1744  HG1 THR A 184      11.458  22.955   3.973  1.00 10.00      A   
ATOM   1745  CG2 THR A 184       9.747  24.380   2.948  1.00 10.00      A   
ATOM   1746  C   THR A 184       8.924  20.719   2.267  1.00 10.00      A   
ATOM   1747  O   THR A 184       9.293  20.747   1.091  1.00 10.00      A   
ATOM   1748  N   SER A 185       8.422  19.620   2.832  1.00 10.00      A   
ATOM   1749  HN  SER A 185       8.126  19.650   3.766  1.00 10.00      A   
ATOM   1750  CA  SER A 185       8.311  18.365   2.090  1.00 10.00      A   
ATOM   1751  CB  SER A 185       9.122  17.274   2.793  1.00 10.00      A   
ATOM   1752  OG  SER A 185       8.891  17.293   4.196  1.00 10.00      A   
ATOM   1753  HG  SER A 185       8.264  16.588   4.422  1.00 10.00      A   
ATOM   1754  C   SER A 185       6.863  17.911   1.917  1.00 10.00      A   
ATOM   1755  O   SER A 185       6.604  16.755   1.573  1.00 10.00      A   
ATOM   1756  N   LEU A 186       5.925  18.818   2.147  1.00 10.00      A   
ATOM   1757  HN  LEU A 186       6.190  19.727   2.392  1.00 10.00      A   
ATOM   1758  CA  LEU A 186       4.510  18.499   2.023  1.00 10.00      A   
ATOM   1759  CB  LEU A 186       3.665  19.683   2.501  1.00 10.00      A   
ATOM   1760  CG  LEU A 186       2.146  19.506   2.449  1.00 10.00      A   
ATOM   1761  CD1 LEU A 186       1.689  18.444   3.439  1.00 10.00      A   
ATOM   1762  CD2 LEU A 186       1.442  20.829   2.708  1.00 10.00      A   
ATOM   1763  C   LEU A 186       4.155  18.139   0.579  1.00 10.00      A   
ATOM   1764  O   LEU A 186       4.405  18.916  -0.342  1.00 10.00      A   
ATOM   1765  N   VAL A 187       3.594  16.949   0.393  1.00 10.00      A   
ATOM   1766  HN  VAL A 187       3.441  16.369   1.170  1.00 10.00      A   
ATOM   1767  CA  VAL A 187       3.203  16.476  -0.930  1.00 10.00      A   
ATOM   1768  CB  VAL A 187       3.947  15.177  -1.321  1.00 10.00      A   
ATOM   1769  CG1 VAL A 187       3.474  14.659  -2.675  1.00 10.00      A   
ATOM   1770  CG2 VAL A 187       5.450  15.401  -1.334  1.00 10.00      A   
ATOM   1771  C   VAL A 187       1.700  16.228  -0.998  1.00 10.00      A   
ATOM   1772  O   VAL A 187       1.025  16.705  -1.910  1.00 10.00      A   
ATOM   1773  N   SER A 188       1.182  15.480  -0.037  1.00 10.00      A   
ATOM   1774  HN  SER A 188       1.770  15.120   0.667  1.00 10.00      A   
ATOM   1775  CA  SER A 188      -0.238  15.171  -0.002  1.00 10.00      A   
ATOM   1776  CB  SER A 188      -0.483  13.730  -0.451  1.00 10.00      A   
ATOM   1777  OG  SER A 188       0.014  13.524  -1.765  1.00 10.00      A   
ATOM   1778  HG  SER A 188      -0.357  12.714  -2.126  1.00 10.00      A   
ATOM   1779  C   SER A 188      -0.814  15.406   1.391  1.00 10.00      A   
ATOM   1780  O   SER A 188      -0.312  14.870   2.381  1.00 10.00      A   
ATOM   1781  N   LEU A 189      -1.862  16.215   1.460  1.00 10.00      A   
ATOM   1782  HN  LEU A 189      -2.214  16.614   0.631  1.00 10.00      A   
ATOM   1783  CA  LEU A 189      -2.507  16.529   2.729  1.00 10.00      A   
ATOM   1784  CB  LEU A 189      -2.115  17.941   3.188  1.00 10.00      A   
ATOM   1785  CG  LEU A 189      -2.467  18.320   4.634  1.00 10.00      A   
ATOM   1786  CD1 LEU A 189      -1.510  17.664   5.616  1.00 10.00      A   
ATOM   1787  CD2 LEU A 189      -2.471  19.833   4.815  1.00 10.00      A   
ATOM   1788  C   LEU A 189      -4.026  16.421   2.610  1.00 10.00      A   
ATOM   1789  O   LEU A 189      -4.666  17.228   1.935  1.00 10.00      A   
ATOM   1790  N   ASN A 190      -4.594  15.414   3.258  1.00 10.00      A   
ATOM   1791  HN  ASN A 190      -4.025  14.789   3.758  1.00 10.00      A   
ATOM   1792  CA  ASN A 190      -6.038  15.198   3.240  1.00 10.00      A   
ATOM   1793  CB  ASN A 190      -6.374  13.827   2.652  1.00 10.00      A   
ATOM   1794  CG  ASN A 190      -7.860  13.526   2.692  1.00 10.00      A   
ATOM   1795  OD1 ASN A 190      -8.693  14.429   2.629  1.00 10.00      A   
ATOM   1796  ND2 ASN A 190      -8.203  12.255   2.804  1.00 10.00      A   
ATOM   1797 HD21 ASN A 190      -7.478  11.580   2.862  1.00 10.00      A   
ATOM   1798 HD22 ASN A 190      -9.158  12.030   2.818  1.00 10.00      A   
ATOM   1799  C   ASN A 190      -6.631  15.320   4.640  1.00 10.00      A   
ATOM   1800  O   ASN A 190      -6.485  14.416   5.470  1.00 10.00      A   
ATOM   1801  N   ILE A 191      -7.319  16.423   4.892  1.00 10.00      A   
ATOM   1802  HN  ILE A 191      -7.428  17.093   4.179  1.00 10.00      A   
ATOM   1803  CA  ILE A 191      -7.931  16.663   6.196  1.00 10.00      A   
ATOM   1804  CB  ILE A 191      -7.303  17.878   6.909  1.00 10.00      A   
ATOM   1805  CG1 ILE A 191      -7.422  19.134   6.043  1.00 10.00      A   
ATOM   1806  CG2 ILE A 191      -5.848  17.603   7.255  1.00 10.00      A   
ATOM   1807  CD1 ILE A 191      -7.117  20.418   6.783  1.00 10.00      A   
ATOM   1808  C   ILE A 191      -9.434  16.888   6.059  1.00 10.00      A   
ATOM   1809  O   ILE A 191     -10.054  17.552   6.890  1.00 10.00      A   
ATOM   1810  N   SER A 192     -10.020  16.294   5.030  1.00 10.00      A   
ATOM   1811  HN  SER A 192      -9.479  15.727   4.437  1.00 10.00      A   
ATOM   1812  CA  SER A 192     -11.447  16.445   4.757  1.00 10.00      A   
ATOM   1813  CB  SER A 192     -11.782  15.901   3.367  1.00 10.00      A   
ATOM   1814  OG  SER A 192     -11.275  14.589   3.202  1.00 10.00      A   
ATOM   1815  HG  SER A 192     -10.411  14.629   2.767  1.00 10.00      A   
ATOM   1816  C   SER A 192     -12.333  15.794   5.823  1.00 10.00      A   
ATOM   1817  O   SER A 192     -13.545  16.005   5.837  1.00 10.00      A   
ATOM   1818  N   CYS A 193     -11.738  15.005   6.712  1.00 10.00      A   
ATOM   1819  HN  CYS A 193     -10.769  14.859   6.655  1.00 10.00      A   
ATOM   1820  CA  CYS A 193     -12.498  14.345   7.762  1.00 10.00      A   
ATOM   1821  CB  CYS A 193     -11.848  13.011   8.137  1.00 10.00      A   
ATOM   1822  SG  CYS A 193     -10.141  13.154   8.717  1.00 10.00      A   
ATOM   1823  HG  CYS A 193      -9.383  12.380   7.945  1.00 10.00      A   
ATOM   1824  C   CYS A 193     -12.622  15.234   8.998  1.00 10.00      A   
ATOM   1825  O   CYS A 193     -13.463  14.991   9.863  1.00 10.00      A   
ATOM   1826  N   LEU A 194     -11.797  16.271   9.068  1.00 10.00      A   
ATOM   1827  HN  LEU A 194     -11.180  16.443   8.324  1.00 10.00      A   
ATOM   1828  CA  LEU A 194     -11.810  17.178  10.212  1.00 10.00      A   
ATOM   1829  CB  LEU A 194     -10.490  17.948  10.313  1.00 10.00      A   
ATOM   1830  CG  LEU A 194      -9.283  17.152  10.813  1.00 10.00      A   
ATOM   1831  CD1 LEU A 194      -8.009  17.959  10.636  1.00 10.00      A   
ATOM   1832  CD2 LEU A 194      -9.470  16.755  12.272  1.00 10.00      A   
ATOM   1833  C   LEU A 194     -12.979  18.152  10.135  1.00 10.00      A   
ATOM   1834  O   LEU A 194     -13.322  18.641   9.059  1.00 10.00      A   
ATOM   1835  N   ALA A 195     -13.586  18.432  11.278  1.00 10.00      A   
ATOM   1836  HN  ALA A 195     -13.268  18.002  12.111  1.00 10.00      A   
ATOM   1837  CA  ALA A 195     -14.716  19.347  11.344  1.00 10.00      A   
ATOM   1838  CB  ALA A 195     -15.817  18.755  12.209  1.00 10.00      A   
ATOM   1839  C   ALA A 195     -14.286  20.708  11.885  1.00 10.00      A   
ATOM   1840  O   ALA A 195     -14.961  21.716  11.664  1.00 10.00      A   
ATOM   1841  N   SER A 196     -13.161  20.726  12.588  1.00 10.00      A   
ATOM   1842  HN  SER A 196     -12.672  19.886  12.729  1.00 10.00      A   
ATOM   1843  CA  SER A 196     -12.628  21.949  13.163  1.00 10.00      A   
ATOM   1844  CB  SER A 196     -11.641  21.615  14.291  1.00 10.00      A   
ATOM   1845  OG  SER A 196     -10.773  20.553  13.927  1.00 10.00      A   
ATOM   1846  HG  SER A 196     -11.275  19.717  13.895  1.00 10.00      A   
ATOM   1847  C   SER A 196     -11.959  22.816  12.096  1.00 10.00      A   
ATOM   1848  O   SER A 196     -11.550  22.320  11.040  1.00 10.00      A   
ATOM   1849  N   GLU A 197     -11.853  24.110  12.366  1.00 10.00      A   
ATOM   1850  HN  GLU A 197     -12.183  24.450  13.223  1.00 10.00      A   
ATOM   1851  CA  GLU A 197     -11.239  25.032  11.424  1.00 10.00      A   
ATOM   1852  CB  GLU A 197     -12.053  26.322  11.278  1.00 10.00      A   
ATOM   1853  CG  GLU A 197     -11.703  27.124  10.027  1.00 10.00      A   
ATOM   1854  CD  GLU A 197     -12.399  28.470   9.955  1.00 10.00      A   
ATOM   1855  OE1 GLU A 197     -13.648  28.504   9.982  1.00 10.00      A   
ATOM   1856  OE2 GLU A 197     -11.698  29.499   9.857  1.00 10.00      A   
ATOM   1857  C   GLU A 197      -9.810  25.356  11.826  1.00 10.00      A   
ATOM   1858  O   GLU A 197      -9.573  26.002  12.850  1.00 10.00      A   
ATOM   1859  N   VAL A 198      -8.866  24.879  11.029  1.00 10.00      A   
ATOM   1860  HN  VAL A 198      -9.123  24.347  10.249  1.00 10.00      A   
ATOM   1861  CA  VAL A 198      -7.456  25.129  11.279  1.00 10.00      A   
ATOM   1862  CB  VAL A 198      -6.560  24.202  10.424  1.00 10.00      A   
ATOM   1863  CG1 VAL A 198      -6.667  22.762  10.895  1.00 10.00      A   
ATOM   1864  CG2 VAL A 198      -6.923  24.308   8.950  1.00 10.00      A   
ATOM   1865  C   VAL A 198      -7.130  26.575  10.928  1.00 10.00      A   
ATOM   1866  O   VAL A 198      -7.906  27.240  10.233  1.00 10.00      A   
ATOM   1867  N   SER A 199      -6.007  27.069  11.426  1.00 10.00      A   
ATOM   1868  HN  SER A 199      -5.455  26.514  12.016  1.00 10.00      A   
ATOM   1869  CA  SER A 199      -5.590  28.428  11.135  1.00 10.00      A   
ATOM   1870  CB  SER A 199      -4.336  28.767  11.936  1.00 10.00      A   
ATOM   1871  OG  SER A 199      -4.407  28.229  13.247  1.00 10.00      A   
ATOM   1872  HG  SER A 199      -5.330  28.212  13.539  1.00 10.00      A   
ATOM   1873  C   SER A 199      -5.306  28.571   9.644  1.00 10.00      A   
ATOM   1874  O   SER A 199      -4.337  27.994   9.134  1.00 10.00      A   
ATOM   1875  N   PHE A 200      -6.152  29.324   8.950  1.00 10.00      A   
ATOM   1876  HN  PHE A 200      -6.901  29.752   9.419  1.00 10.00      A   
ATOM   1877  CA  PHE A 200      -5.997  29.529   7.518  1.00 10.00      A   
ATOM   1878  CB  PHE A 200      -7.173  30.317   6.934  1.00 10.00      A   
ATOM   1879  CG  PHE A 200      -7.247  30.253   5.434  1.00 10.00      A   
ATOM   1880  CD1 PHE A 200      -7.713  29.112   4.796  1.00 10.00      A   
ATOM   1881  CD2 PHE A 200      -6.844  31.328   4.664  1.00 10.00      A   
ATOM   1882  CE1 PHE A 200      -7.773  29.050   3.417  1.00 10.00      A   
ATOM   1883  CE2 PHE A 200      -6.902  31.274   3.287  1.00 10.00      A   
ATOM   1884  CZ  PHE A 200      -7.365  30.132   2.663  1.00 10.00      A   
ATOM   1885  C   PHE A 200      -4.677  30.216   7.198  1.00 10.00      A   
ATOM   1886  O   PHE A 200      -4.055  29.936   6.172  1.00 10.00      A   
ATOM   1887  N   SER A 201      -4.244  31.097   8.091  1.00 10.00      A   
ATOM   1888  HN  SER A 201      -4.787  31.272   8.892  1.00 10.00      A   
ATOM   1889  CA  SER A 201      -2.989  31.817   7.912  1.00 10.00      A   
ATOM   1890  CB  SER A 201      -2.788  32.806   9.060  1.00 10.00      A   
ATOM   1891  OG  SER A 201      -4.017  33.429   9.415  1.00 10.00      A   
ATOM   1892  HG  SER A 201      -3.849  34.089  10.100  1.00 10.00      A   
ATOM   1893  C   SER A 201      -1.815  30.833   7.829  1.00 10.00      A   
ATOM   1894  O   SER A 201      -0.965  30.932   6.942  1.00 10.00      A   
ATOM   1895  N   ALA A 202      -1.797  29.865   8.740  1.00 10.00      A   
ATOM   1896  HN  ALA A 202      -2.508  29.830   9.410  1.00 10.00      A   
ATOM   1897  CA  ALA A 202      -0.745  28.857   8.769  1.00 10.00      A   
ATOM   1898  CB  ALA A 202      -0.768  28.104  10.092  1.00 10.00      A   
ATOM   1899  C   ALA A 202      -0.908  27.893   7.599  1.00 10.00      A   
ATOM   1900  O   ALA A 202       0.073  27.446   7.009  1.00 10.00      A   
ATOM   1901  N   LEU A 203      -2.161  27.584   7.275  1.00 10.00      A   
ATOM   1902  HN  LEU A 203      -2.895  27.964   7.806  1.00 10.00      A   
ATOM   1903  CA  LEU A 203      -2.484  26.689   6.168  1.00 10.00      A   
ATOM   1904  CB  LEU A 203      -4.007  26.504   6.081  1.00 10.00      A   
ATOM   1905  CG  LEU A 203      -4.546  25.655   4.925  1.00 10.00      A   
ATOM   1906  CD1 LEU A 203      -4.055  24.217   5.021  1.00 10.00      A   
ATOM   1907  CD2 LEU A 203      -6.066  25.707   4.896  1.00 10.00      A   
ATOM   1908  C   LEU A 203      -1.944  27.254   4.860  1.00 10.00      A   
ATOM   1909  O   LEU A 203      -1.325  26.541   4.067  1.00 10.00      A   
ATOM   1910  N   GLU A 204      -2.172  28.542   4.652  1.00 10.00      A   
ATOM   1911  HN  GLU A 204      -2.677  29.054   5.323  1.00 10.00      A   
ATOM   1912  CA  GLU A 204      -1.710  29.220   3.456  1.00 10.00      A   
ATOM   1913  CB  GLU A 204      -2.244  30.653   3.436  1.00 10.00      A   
ATOM   1914  CG  GLU A 204      -2.087  31.356   2.100  1.00 10.00      A   
ATOM   1915  CD  GLU A 204      -1.743  32.818   2.256  1.00 10.00      A   
ATOM   1916  OE1 GLU A 204      -2.548  33.563   2.851  1.00 10.00      A   
ATOM   1917  OE2 GLU A 204      -0.666  33.228   1.781  1.00 10.00      A   
ATOM   1918  C   GLU A 204      -0.184  29.232   3.408  1.00 10.00      A   
ATOM   1919  O   GLU A 204       0.421  28.844   2.403  1.00 10.00      A   
ATOM   1920  N   ARG A 205       0.424  29.661   4.512  1.00 10.00      A   
ATOM   1921  HN  ARG A 205      -0.126  29.930   5.280  1.00 10.00      A   
ATOM   1922  CA  ARG A 205       1.880  29.745   4.625  1.00 10.00      A   
ATOM   1923  CB  ARG A 205       2.283  30.231   6.016  1.00 10.00      A   
ATOM   1924  CG  ARG A 205       3.722  30.713   6.113  1.00 10.00      A   
ATOM   1925  CD  ARG A 205       4.095  31.041   7.547  1.00 10.00      A   
ATOM   1926  NE  ARG A 205       3.164  31.990   8.153  1.00 10.00      A   
ATOM   1927  HE  ARG A 205       2.868  32.749   7.598  1.00 10.00      A   
ATOM   1928  CZ  ARG A 205       2.695  31.885   9.396  1.00 10.00      A   
ATOM   1929  NH1 ARG A 205       3.067  30.872  10.168  1.00 10.00      A   
ATOM   1930 HH11 ARG A 205       3.729  30.154   9.804  1.00 10.00      A   
ATOM   1931 HH12 ARG A 205       2.699  30.791  11.141  1.00 10.00      A   
ATOM   1932  NH2 ARG A 205       1.853  32.789   9.864  1.00 10.00      A   
ATOM   1933 HH21 ARG A 205       1.487  32.711  10.840  1.00 10.00      A   
ATOM   1934 HH22 ARG A 205       1.554  33.586   9.264  1.00 10.00      A   
ATOM   1935  C   ARG A 205       2.539  28.400   4.331  1.00 10.00      A   
ATOM   1936  O   ARG A 205       3.550  28.337   3.629  1.00 10.00      A   
ATOM   1937  N   LEU A 206       1.947  27.330   4.854  1.00 10.00      A   
ATOM   1938  HN  LEU A 206       1.135  27.451   5.396  1.00 10.00      A   
ATOM   1939  CA  LEU A 206       2.464  25.981   4.658  1.00 10.00      A   
ATOM   1940  CB  LEU A 206       1.574  24.970   5.384  1.00 10.00      A   
ATOM   1941  CG  LEU A 206       2.272  24.007   6.344  1.00 10.00      A   
ATOM   1942  CD1 LEU A 206       1.243  23.239   7.156  1.00 10.00      A   
ATOM   1943  CD2 LEU A 206       3.178  23.052   5.584  1.00 10.00      A   
ATOM   1944  C   LEU A 206       2.535  25.631   3.176  1.00 10.00      A   
ATOM   1945  O   LEU A 206       3.576  25.196   2.681  1.00 10.00      A   
ATOM   1946  N   VAL A 207       1.424  25.842   2.479  1.00 10.00      A   
ATOM   1947  HN  VAL A 207       0.636  26.205   2.941  1.00 10.00      A   
ATOM   1948  CA  VAL A 207       1.333  25.548   1.052  1.00 10.00      A   
ATOM   1949  CB  VAL A 207      -0.119  25.727   0.548  1.00 10.00      A   
ATOM   1950  CG1 VAL A 207      -0.220  25.507  -0.951  1.00 10.00      A   
ATOM   1951  CG2 VAL A 207      -1.062  24.792   1.287  1.00 10.00      A   
ATOM   1952  C   VAL A 207       2.272  26.446   0.241  1.00 10.00      A   
ATOM   1953  O   VAL A 207       2.840  26.023  -0.767  1.00 10.00      A   
ATOM   1954  N   THR A 208       2.448  27.677   0.705  1.00 10.00      A   
ATOM   1955  HN  THR A 208       1.991  27.942   1.532  1.00 10.00      A   
ATOM   1956  CA  THR A 208       3.304  28.646   0.030  1.00 10.00      A   
ATOM   1957  CB  THR A 208       3.301  29.998   0.776  1.00 10.00      A   
ATOM   1958  OG1 THR A 208       1.953  30.425   1.016  1.00 10.00      A   
ATOM   1959  HG1 THR A 208       1.457  29.714   1.445  1.00 10.00      A   
ATOM   1960  CG2 THR A 208       4.019  31.064  -0.033  1.00 10.00      A   
ATOM   1961  C   THR A 208       4.751  28.156  -0.086  1.00 10.00      A   
ATOM   1962  O   THR A 208       5.382  28.300  -1.133  1.00 10.00      A   
ATOM   1963  N   ARG A 209       5.262  27.555   0.981  1.00 10.00      A   
ATOM   1964  HN  ARG A 209       4.699  27.423   1.773  1.00 10.00      A   
ATOM   1965  CA  ARG A 209       6.644  27.084   1.002  1.00 10.00      A   
ATOM   1966  CB  ARG A 209       7.262  27.275   2.393  1.00 10.00      A   
ATOM   1967  CG  ARG A 209       6.630  26.422   3.482  1.00 10.00      A   
ATOM   1968  CD  ARG A 209       7.329  26.619   4.815  1.00 10.00      A   
ATOM   1969  NE  ARG A 209       6.885  25.645   5.807  1.00 10.00      A   
ATOM   1970  HE  ARG A 209       7.234  24.722   5.719  1.00 10.00      A   
ATOM   1971  CZ  ARG A 209       6.064  25.938   6.816  1.00 10.00      A   
ATOM   1972  NH1 ARG A 209       5.604  27.174   6.969  1.00 10.00      A   
ATOM   1973 HH11 ARG A 209       5.884  27.926   6.304  1.00 10.00      A   
ATOM   1974 HH12 ARG A 209       4.960  27.397   7.762  1.00 10.00      A   
ATOM   1975  NH2 ARG A 209       5.704  24.994   7.671  1.00 10.00      A   
ATOM   1976 HH21 ARG A 209       6.061  24.024   7.563  1.00 10.00      A   
ATOM   1977 HH22 ARG A 209       5.056  25.223   8.461  1.00 10.00      A   
ATOM   1978  C   ARG A 209       6.788  25.632   0.556  1.00 10.00      A   
ATOM   1979  O   ARG A 209       7.893  25.091   0.554  1.00 10.00      A   
ATOM   1980  N   CYS A 210       5.689  25.000   0.169  1.00 10.00      A   
ATOM   1981  HN  CYS A 210       4.830  25.473   0.169  1.00 10.00      A   
ATOM   1982  CA  CYS A 210       5.742  23.612  -0.263  1.00 10.00      A   
ATOM   1983  CB  CYS A 210       4.936  22.713   0.672  1.00 10.00      A   
ATOM   1984  SG  CYS A 210       5.430  22.819   2.407  1.00 10.00      A   
ATOM   1985  HG  CYS A 210       4.740  23.814   2.955  1.00 10.00      A   
ATOM   1986  C   CYS A 210       5.282  23.426  -1.708  1.00 10.00      A   
ATOM   1987  O   CYS A 210       4.116  23.121  -1.963  1.00 10.00      A   
ATOM   1988  N   PRO A 211       6.198  23.600  -2.675  1.00 10.00      A   
ATOM   1989  CA  PRO A 211       5.892  23.420  -4.100  1.00 10.00      A   
ATOM   1990  CB  PRO A 211       7.092  24.057  -4.819  1.00 10.00      A   
ATOM   1991  CG  PRO A 211       7.897  24.725  -3.751  1.00 10.00      A   
ATOM   1992  CD  PRO A 211       7.590  24.001  -2.475  1.00 10.00      A   
ATOM   1993  C   PRO A 211       5.814  21.933  -4.442  1.00 10.00      A   
ATOM   1994  O   PRO A 211       5.379  21.540  -5.526  1.00 10.00      A   
ATOM   1995  N   ASN A 212       6.249  21.110  -3.494  1.00 10.00      A   
ATOM   1996  HN  ASN A 212       6.597  21.492  -2.663  1.00 10.00      A   
ATOM   1997  CA  ASN A 212       6.237  19.664  -3.655  1.00 10.00      A   
ATOM   1998  CB  ASN A 212       7.093  19.009  -2.570  1.00 10.00      A   
ATOM   1999  CG  ASN A 212       8.077  17.999  -3.123  1.00 10.00      A   
ATOM   2000  OD1 ASN A 212       7.738  16.838  -3.353  1.00 10.00      A   
ATOM   2001  ND2 ASN A 212       9.311  18.431  -3.324  1.00 10.00      A   
ATOM   2002 HD21 ASN A 212       9.514  19.367  -3.106  1.00 10.00      A   
ATOM   2003 HD22 ASN A 212       9.973  17.802  -3.678  1.00 10.00      A   
ATOM   2004  C   ASN A 212       4.814  19.137  -3.561  1.00 10.00      A   
ATOM   2005  O   ASN A 212       4.530  18.014  -3.976  1.00 10.00      A   
ATOM   2006  N   LEU A 213       3.925  19.970  -3.028  1.00 10.00      A   
ATOM   2007  HN  LEU A 213       4.224  20.857  -2.737  1.00 10.00      A   
ATOM   2008  CA  LEU A 213       2.523  19.618  -2.861  1.00 10.00      A   
ATOM   2009  CB  LEU A 213       1.765  20.790  -2.228  1.00 10.00      A   
ATOM   2010  CG  LEU A 213       0.315  20.530  -1.808  1.00 10.00      A   
ATOM   2011  CD1 LEU A 213       0.253  19.539  -0.657  1.00 10.00      A   
ATOM   2012  CD2 LEU A 213      -0.368  21.835  -1.424  1.00 10.00      A   
ATOM   2013  C   LEU A 213       1.888  19.239  -4.192  1.00 10.00      A   
ATOM   2014  O   LEU A 213       2.083  19.918  -5.205  1.00 10.00      A   
ATOM   2015  N   LYS A 214       1.149  18.143  -4.184  1.00 10.00      A   
ATOM   2016  HN  LYS A 214       1.051  17.640  -3.343  1.00 10.00      A   
ATOM   2017  CA  LYS A 214       0.481  17.656  -5.377  1.00 10.00      A   
ATOM   2018  CB  LYS A 214       1.192  16.411  -5.917  1.00 10.00      A   
ATOM   2019  CG  LYS A 214       2.606  16.662  -6.418  1.00 10.00      A   
ATOM   2020  CD  LYS A 214       2.619  17.653  -7.572  1.00 10.00      A   
ATOM   2021  CE  LYS A 214       4.032  18.054  -7.955  1.00 10.00      A   
ATOM   2022  NZ  LYS A 214       4.710  18.829  -6.882  1.00 10.00      A   
ATOM   2023  HZ1 LYS A 214       5.616  19.205  -7.232  1.00 10.00      A   
ATOM   2024  HZ2 LYS A 214       4.899  18.213  -6.064  1.00 10.00      A   
ATOM   2025  HZ3 LYS A 214       4.111  19.623  -6.574  1.00 10.00      A   
ATOM   2026  C   LYS A 214      -0.984  17.345  -5.086  1.00 10.00      A   
ATOM   2027  O   LYS A 214      -1.853  17.554  -5.930  1.00 10.00      A   
ATOM   2028  N   SER A 215      -1.252  16.849  -3.886  1.00 10.00      A   
ATOM   2029  HN  SER A 215      -0.519  16.697  -3.254  1.00 10.00      A   
ATOM   2030  CA  SER A 215      -2.605  16.516  -3.478  1.00 10.00      A   
ATOM   2031  CB  SER A 215      -2.722  15.008  -3.240  1.00 10.00      A   
ATOM   2032  OG  SER A 215      -4.073  14.580  -3.290  1.00 10.00      A   
ATOM   2033  HG  SER A 215      -4.187  13.954  -4.032  1.00 10.00      A   
ATOM   2034  C   SER A 215      -2.965  17.278  -2.209  1.00 10.00      A   
ATOM   2035  O   SER A 215      -2.292  17.151  -1.186  1.00 10.00      A   
ATOM   2036  N   LEU A 216      -4.018  18.074  -2.281  1.00 10.00      A   
ATOM   2037  HN  LEU A 216      -4.515  18.137  -3.127  1.00 10.00      A   
ATOM   2038  CA  LEU A 216      -4.461  18.856  -1.137  1.00 10.00      A   
ATOM   2039  CB  LEU A 216      -4.007  20.310  -1.281  1.00 10.00      A   
ATOM   2040  CG  LEU A 216      -4.241  21.219  -0.072  1.00 10.00      A   
ATOM   2041  CD1 LEU A 216      -3.252  20.905   1.039  1.00 10.00      A   
ATOM   2042  CD2 LEU A 216      -4.158  22.685  -0.469  1.00 10.00      A   
ATOM   2043  C   LEU A 216      -5.975  18.803  -0.987  1.00 10.00      A   
ATOM   2044  O   LEU A 216      -6.704  19.428  -1.757  1.00 10.00      A   
ATOM   2045  N   LYS A 217      -6.435  18.053   0.001  1.00 10.00      A   
ATOM   2046  HN  LYS A 217      -5.794  17.576   0.575  1.00 10.00      A   
ATOM   2047  CA  LYS A 217      -7.855  17.924   0.276  1.00 10.00      A   
ATOM   2048  CB  LYS A 217      -8.258  16.454   0.380  1.00 10.00      A   
ATOM   2049  CG  LYS A 217      -8.511  15.770  -0.953  1.00 10.00      A   
ATOM   2050  CD  LYS A 217      -8.660  14.268  -0.777  1.00 10.00      A   
ATOM   2051  CE  LYS A 217      -8.788  13.562  -2.115  1.00 10.00      A   
ATOM   2052  NZ  LYS A 217      -8.748  12.084  -1.965  1.00 10.00      A   
ATOM   2053  HZ1 LYS A 217      -8.734  11.632  -2.901  1.00 10.00      A   
ATOM   2054  HZ2 LYS A 217      -9.583  11.750  -1.446  1.00 10.00      A   
ATOM   2055  HZ3 LYS A 217      -7.893  11.801  -1.442  1.00 10.00      A   
ATOM   2056  C   LYS A 217      -8.199  18.650   1.569  1.00 10.00      A   
ATOM   2057  O   LYS A 217      -7.845  18.198   2.665  1.00 10.00      A   
ATOM   2058  N   LEU A 218      -8.871  19.783   1.433  1.00 10.00      A   
ATOM   2059  HN  LEU A 218      -9.127  20.086   0.529  1.00 10.00      A   
ATOM   2060  CA  LEU A 218      -9.260  20.591   2.579  1.00 10.00      A   
ATOM   2061  CB  LEU A 218      -9.414  22.055   2.164  1.00 10.00      A   
ATOM   2062  CG  LEU A 218      -8.174  22.716   1.560  1.00 10.00      A   
ATOM   2063  CD1 LEU A 218      -8.534  24.054   0.941  1.00 10.00      A   
ATOM   2064  CD2 LEU A 218      -7.090  22.886   2.613  1.00 10.00      A   
ATOM   2065  C   LEU A 218     -10.558  20.078   3.188  1.00 10.00      A   
ATOM   2066  O   LEU A 218     -11.144  19.111   2.697  1.00 10.00      A   
ATOM   2067  N   ASN A 219     -11.016  20.732   4.242  1.00 10.00      A   
ATOM   2068  HN  ASN A 219     -10.530  21.516   4.575  1.00 10.00      A   
ATOM   2069  CA  ASN A 219     -12.239  20.318   4.911  1.00 10.00      A   
ATOM   2070  CB  ASN A 219     -11.984  19.963   6.382  1.00 10.00      A   
ATOM   2071  CG  ASN A 219     -11.693  21.162   7.261  1.00 10.00      A   
ATOM   2072  OD1 ASN A 219     -11.184  22.182   6.800  1.00 10.00      A   
ATOM   2073  ND2 ASN A 219     -12.014  21.043   8.537  1.00 10.00      A   
ATOM   2074 HD21 ASN A 219     -12.423  20.199   8.838  1.00 10.00      A   
ATOM   2075 HD22 ASN A 219     -11.829  21.799   9.136  1.00 10.00      A   
ATOM   2076  C   ASN A 219     -13.351  21.351   4.769  1.00 10.00      A   
ATOM   2077  O   ASN A 219     -13.149  22.430   4.207  1.00 10.00      A   
ATOM   2078  N   ARG A 220     -14.517  21.006   5.301  1.00 10.00      A   
ATOM   2079  HN  ARG A 220     -14.583  20.135   5.755  1.00 10.00      A   
ATOM   2080  CA  ARG A 220     -15.713  21.851   5.244  1.00 10.00      A   
ATOM   2081  CB  ARG A 220     -16.897  21.053   5.796  1.00 10.00      A   
ATOM   2082  CG  ARG A 220     -18.266  21.590   5.430  1.00 10.00      A   
ATOM   2083  CD  ARG A 220     -19.361  20.731   6.036  1.00 10.00      A   
ATOM   2084  NE  ARG A 220     -20.605  20.827   5.280  1.00 10.00      A   
ATOM   2085  HE  ARG A 220     -20.812  21.698   4.860  1.00 10.00      A   
ATOM   2086  CZ  ARG A 220     -21.466  19.824   5.134  1.00 10.00      A   
ATOM   2087  NH1 ARG A 220     -21.228  18.638   5.694  1.00 10.00      A   
ATOM   2088 HH11 ARG A 220     -21.908  17.852   5.576  1.00 10.00      A   
ATOM   2089 HH12 ARG A 220     -20.360  18.485   6.253  1.00 10.00      A   
ATOM   2090  NH2 ARG A 220     -22.558  20.003   4.401  1.00 10.00      A   
ATOM   2091 HH21 ARG A 220     -23.247  19.230   4.279  1.00 10.00      A   
ATOM   2092 HH22 ARG A 220     -22.728  20.934   3.932  1.00 10.00      A   
ATOM   2093  C   ARG A 220     -15.558  23.161   6.029  1.00 10.00      A   
ATOM   2094  O   ARG A 220     -16.437  24.023   6.000  1.00 10.00      A   
ATOM   2095  N   ALA A 221     -14.438  23.313   6.714  1.00 10.00      A   
ATOM   2096  HN  ALA A 221     -13.766  22.606   6.686  1.00 10.00      A   
ATOM   2097  CA  ALA A 221     -14.187  24.512   7.504  1.00 10.00      A   
ATOM   2098  CB  ALA A 221     -13.296  24.191   8.692  1.00 10.00      A   
ATOM   2099  C   ALA A 221     -13.581  25.634   6.665  1.00 10.00      A   
ATOM   2100  O   ALA A 221     -13.615  26.800   7.062  1.00 10.00      A   
ATOM   2101  N   VAL A 222     -13.035  25.287   5.506  1.00 10.00      A   
ATOM   2102  HN  VAL A 222     -13.061  24.350   5.222  1.00 10.00      A   
ATOM   2103  CA  VAL A 222     -12.422  26.278   4.631  1.00 10.00      A   
ATOM   2104  CB  VAL A 222     -11.349  25.652   3.716  1.00 10.00      A   
ATOM   2105  CG1 VAL A 222     -10.645  26.721   2.891  1.00 10.00      A   
ATOM   2106  CG2 VAL A 222     -10.343  24.872   4.544  1.00 10.00      A   
ATOM   2107  C   VAL A 222     -13.489  26.970   3.785  1.00 10.00      A   
ATOM   2108  O   VAL A 222     -14.210  26.314   3.031  1.00 10.00      A   
ATOM   2109  N   PRO A 223     -13.598  28.305   3.915  1.00 10.00      A   
ATOM   2110  CA  PRO A 223     -14.588  29.105   3.181  1.00 10.00      A   
ATOM   2111  CB  PRO A 223     -14.500  30.482   3.840  1.00 10.00      A   
ATOM   2112  CG  PRO A 223     -13.128  30.544   4.413  1.00 10.00      A   
ATOM   2113  CD  PRO A 223     -12.757  29.139   4.790  1.00 10.00      A   
ATOM   2114  C   PRO A 223     -14.281  29.210   1.691  1.00 10.00      A   
ATOM   2115  O   PRO A 223     -13.115  29.258   1.281  1.00 10.00      A   
ATOM   2116  N   LEU A 224     -15.342  29.270   0.896  1.00 10.00      A   
ATOM   2117  HN  LEU A 224     -16.234  29.250   1.305  1.00 10.00      A   
ATOM   2118  CA  LEU A 224     -15.239  29.358  -0.560  1.00 10.00      A   
ATOM   2119  CB  LEU A 224     -16.643  29.331  -1.179  1.00 10.00      A   
ATOM   2120  CG  LEU A 224     -16.728  29.371  -2.710  1.00 10.00      A   
ATOM   2121  CD1 LEU A 224     -16.138  28.108  -3.318  1.00 10.00      A   
ATOM   2122  CD2 LEU A 224     -18.171  29.557  -3.158  1.00 10.00      A   
ATOM   2123  C   LEU A 224     -14.505  30.621  -1.008  1.00 10.00      A   
ATOM   2124  O   LEU A 224     -13.720  30.591  -1.959  1.00 10.00      A   
ATOM   2125  N   GLU A 225     -14.751  31.723  -0.309  1.00 10.00      A   
ATOM   2126  HN  GLU A 225     -15.376  31.678   0.453  1.00 10.00      A   
ATOM   2127  CA  GLU A 225     -14.141  33.006  -0.645  1.00 10.00      A   
ATOM   2128  CB  GLU A 225     -14.846  34.151   0.085  1.00 10.00      A   
ATOM   2129  CG  GLU A 225     -16.363  34.063   0.056  1.00 10.00      A   
ATOM   2130  CD  GLU A 225     -16.938  33.448   1.317  1.00 10.00      A   
ATOM   2131  OE1 GLU A 225     -16.670  32.259   1.585  1.00 10.00      A   
ATOM   2132  OE2 GLU A 225     -17.661  34.156   2.048  1.00 10.00      A   
ATOM   2133  C   GLU A 225     -12.640  33.050  -0.366  1.00 10.00      A   
ATOM   2134  O   GLU A 225     -11.955  33.970  -0.810  1.00 10.00      A   
ATOM   2135  N   LYS A 226     -12.127  32.068   0.361  1.00 10.00      A   
ATOM   2136  HN  LYS A 226     -12.713  31.354   0.698  1.00 10.00      A   
ATOM   2137  CA  LYS A 226     -10.703  32.035   0.678  1.00 10.00      A   
ATOM   2138  CB  LYS A 226     -10.488  31.806   2.176  1.00 10.00      A   
ATOM   2139  CG  LYS A 226     -10.890  32.976   3.060  1.00 10.00      A   
ATOM   2140  CD  LYS A 226      -9.972  34.168   2.855  1.00 10.00      A   
ATOM   2141  CE  LYS A 226     -10.350  35.329   3.766  1.00 10.00      A   
ATOM   2142  NZ  LYS A 226     -10.172  35.000   5.209  1.00 10.00      A   
ATOM   2143  HZ1 LYS A 226     -10.857  34.272   5.501  1.00 10.00      A   
ATOM   2144  HZ2 LYS A 226     -10.316  35.849   5.794  1.00 10.00      A   
ATOM   2145  HZ3 LYS A 226      -9.212  34.642   5.378  1.00 10.00      A   
ATOM   2146  C   LYS A 226      -9.963  30.970  -0.126  1.00 10.00      A   
ATOM   2147  O   LYS A 226      -8.738  30.870  -0.068  1.00 10.00      A   
ATOM   2148  N   LEU A 227     -10.709  30.190  -0.891  1.00 10.00      A   
ATOM   2149  HN  LEU A 227     -11.680  30.332  -0.916  1.00 10.00      A   
ATOM   2150  CA  LEU A 227     -10.125  29.121  -1.697  1.00 10.00      A   
ATOM   2151  CB  LEU A 227     -11.222  28.226  -2.275  1.00 10.00      A   
ATOM   2152  CG  LEU A 227     -11.922  27.293  -1.283  1.00 10.00      A   
ATOM   2153  CD1 LEU A 227     -13.148  26.660  -1.917  1.00 10.00      A   
ATOM   2154  CD2 LEU A 227     -10.969  26.216  -0.793  1.00 10.00      A   
ATOM   2155  C   LEU A 227      -9.223  29.659  -2.810  1.00 10.00      A   
ATOM   2156  O   LEU A 227      -8.252  29.010  -3.201  1.00 10.00      A   
ATOM   2157  N   ALA A 228      -9.536  30.854  -3.302  1.00 10.00      A   
ATOM   2158  HN  ALA A 228     -10.314  31.329  -2.944  1.00 10.00      A   
ATOM   2159  CA  ALA A 228      -8.758  31.476  -4.372  1.00 10.00      A   
ATOM   2160  CB  ALA A 228      -9.423  32.765  -4.836  1.00 10.00      A   
ATOM   2161  C   ALA A 228      -7.320  31.749  -3.940  1.00 10.00      A   
ATOM   2162  O   ALA A 228      -6.403  31.746  -4.766  1.00 10.00      A   
ATOM   2163  N   THR A 229      -7.127  31.986  -2.649  1.00 10.00      A   
ATOM   2164  HN  THR A 229      -7.893  31.975  -2.037  1.00 10.00      A   
ATOM   2165  CA  THR A 229      -5.804  32.266  -2.113  1.00 10.00      A   
ATOM   2166  CB  THR A 229      -5.885  32.721  -0.642  1.00 10.00      A   
ATOM   2167  OG1 THR A 229      -7.030  33.572  -0.459  1.00 10.00      A   
ATOM   2168  HG1 THR A 229      -7.006  33.940   0.436  1.00 10.00      A   
ATOM   2169  CG2 THR A 229      -4.629  33.488  -0.254  1.00 10.00      A   
ATOM   2170  C   THR A 229      -4.895  31.041  -2.210  1.00 10.00      A   
ATOM   2171  O   THR A 229      -3.759  31.128  -2.683  1.00 10.00      A   
ATOM   2172  N   LEU A 230      -5.414  29.892  -1.788  1.00 10.00      A   
ATOM   2173  HN  LEU A 230      -6.338  29.877  -1.458  1.00 10.00      A   
ATOM   2174  CA  LEU A 230      -4.647  28.650  -1.806  1.00 10.00      A   
ATOM   2175  CB  LEU A 230      -5.347  27.560  -0.993  1.00 10.00      A   
ATOM   2176  CG  LEU A 230      -5.226  27.675   0.529  1.00 10.00      A   
ATOM   2177  CD1 LEU A 230      -5.886  26.487   1.207  1.00 10.00      A   
ATOM   2178  CD2 LEU A 230      -3.769  27.782   0.947  1.00 10.00      A   
ATOM   2179  C   LEU A 230      -4.363  28.169  -3.222  1.00 10.00      A   
ATOM   2180  O   LEU A 230      -3.332  27.543  -3.473  1.00 10.00      A   
ATOM   2181  N   LEU A 231      -5.266  28.476  -4.145  1.00 10.00      A   
ATOM   2182  HN  LEU A 231      -6.068  28.977  -3.883  1.00 10.00      A   
ATOM   2183  CA  LEU A 231      -5.100  28.075  -5.538  1.00 10.00      A   
ATOM   2184  CB  LEU A 231      -6.381  28.329  -6.325  1.00 10.00      A   
ATOM   2185  CG  LEU A 231      -7.588  27.491  -5.915  1.00 10.00      A   
ATOM   2186  CD1 LEU A 231      -8.862  28.052  -6.524  1.00 10.00      A   
ATOM   2187  CD2 LEU A 231      -7.391  26.040  -6.319  1.00 10.00      A   
ATOM   2188  C   LEU A 231      -3.920  28.802  -6.183  1.00 10.00      A   
ATOM   2189  O   LEU A 231      -3.236  28.258  -7.050  1.00 10.00      A   
ATOM   2190  N   GLN A 232      -3.677  30.029  -5.740  1.00 10.00      A   
ATOM   2191  HN  GLN A 232      -4.256  30.408  -5.045  1.00 10.00      A   
ATOM   2192  CA  GLN A 232      -2.578  30.830  -6.265  1.00 10.00      A   
ATOM   2193  CB  GLN A 232      -2.867  32.319  -6.063  1.00 10.00      A   
ATOM   2194  CG  GLN A 232      -3.618  32.964  -7.217  1.00 10.00      A   
ATOM   2195  CD  GLN A 232      -2.690  33.617  -8.222  1.00 10.00      A   
ATOM   2196  OE1 GLN A 232      -1.636  34.142  -7.867  1.00 10.00      A   
ATOM   2197  NE2 GLN A 232      -3.071  33.587  -9.488  1.00 10.00      A   
ATOM   2198 HE21 GLN A 232      -3.921  33.145  -9.707  1.00 10.00      A   
ATOM   2199 HE22 GLN A 232      -2.486  34.007 -10.156  1.00 10.00      A   
ATOM   2200  C   GLN A 232      -1.263  30.451  -5.596  1.00 10.00      A   
ATOM   2201  O   GLN A 232      -0.185  30.696  -6.136  1.00 10.00      A   
ATOM   2202  N   ARG A 233      -1.360  29.841  -4.422  1.00 10.00      A   
ATOM   2203  HN  ARG A 233      -2.248  29.668  -4.048  1.00 10.00      A   
ATOM   2204  CA  ARG A 233      -0.180  29.424  -3.681  1.00 10.00      A   
ATOM   2205  CB  ARG A 233      -0.502  29.255  -2.196  1.00 10.00      A   
ATOM   2206  CG  ARG A 233      -0.717  30.565  -1.457  1.00 10.00      A   
ATOM   2207  CD  ARG A 233       0.449  31.515  -1.670  1.00 10.00      A   
ATOM   2208  NE  ARG A 233       0.447  32.608  -0.702  1.00 10.00      A   
ATOM   2209  HE  ARG A 233      -0.105  32.495   0.110  1.00 10.00      A   
ATOM   2210  CZ  ARG A 233       1.126  33.740  -0.852  1.00 10.00      A   
ATOM   2211  NH1 ARG A 233       1.861  33.951  -1.936  1.00 10.00      A   
ATOM   2212 HH11 ARG A 233       2.394  34.843  -2.040  1.00 10.00      A   
ATOM   2213 HH12 ARG A 233       1.905  33.233  -2.693  1.00 10.00      A   
ATOM   2214  NH2 ARG A 233       1.067  34.662   0.094  1.00 10.00      A   
ATOM   2215 HH21 ARG A 233       0.486  34.501   0.952  1.00 10.00      A   
ATOM   2216 HH22 ARG A 233       1.602  35.551  -0.012  1.00 10.00      A   
ATOM   2217  C   ARG A 233       0.406  28.137  -4.247  1.00 10.00      A   
ATOM   2218  O   ARG A 233       1.611  27.902  -4.151  1.00 10.00      A   
ATOM   2219  N   ALA A 234      -0.446  27.307  -4.834  1.00 10.00      A   
ATOM   2220  HN  ALA A 234      -1.394  27.551  -4.885  1.00 10.00      A   
ATOM   2221  CA  ALA A 234      -0.007  26.044  -5.415  1.00 10.00      A   
ATOM   2222  CB  ALA A 234      -0.253  24.891  -4.453  1.00 10.00      A   
ATOM   2223  C   ALA A 234      -0.695  25.784  -6.750  1.00 10.00      A   
ATOM   2224  O   ALA A 234      -1.672  25.037  -6.824  1.00 10.00      A   
ATOM   2225  N   PRO A 235      -0.197  26.403  -7.830  1.00 10.00      A   
ATOM   2226  CA  PRO A 235      -0.759  26.240  -9.171  1.00 10.00      A   
ATOM   2227  CB  PRO A 235      -0.194  27.438  -9.954  1.00 10.00      A   
ATOM   2228  CG  PRO A 235       0.591  28.247  -8.965  1.00 10.00      A   
ATOM   2229  CD  PRO A 235       0.945  27.323  -7.837  1.00 10.00      A   
ATOM   2230  C   PRO A 235      -0.312  24.928  -9.820  1.00 10.00      A   
ATOM   2231  O   PRO A 235      -0.701  24.615 -10.944  1.00 10.00      A   
ATOM   2232  N   GLN A 236       0.504  24.161  -9.104  1.00 10.00      A   
ATOM   2233  HN  GLN A 236       0.787  24.470  -8.215  1.00 10.00      A   
ATOM   2234  CA  GLN A 236       1.009  22.887  -9.604  1.00 10.00      A   
ATOM   2235  CB  GLN A 236       2.518  22.761  -9.330  1.00 10.00      A   
ATOM   2236  CG  GLN A 236       2.893  22.265  -7.933  1.00 10.00      A   
ATOM   2237  CD  GLN A 236       2.463  23.198  -6.815  1.00 10.00      A   
ATOM   2238  OE1 GLN A 236       2.383  24.410  -6.991  1.00 10.00      A   
ATOM   2239  NE2 GLN A 236       2.169  22.634  -5.654  1.00 10.00      A   
ATOM   2240 HE21 GLN A 236       2.244  21.655  -5.578  1.00 10.00      A   
ATOM   2241 HE22 GLN A 236       1.896  23.215  -4.917  1.00 10.00      A   
ATOM   2242  C   GLN A 236       0.252  21.704  -9.000  1.00 10.00      A   
ATOM   2243  O   GLN A 236       0.650  20.547  -9.166  1.00 10.00      A   
ATOM   2244  N   LEU A 237      -0.843  22.000  -8.310  1.00 10.00      A   
ATOM   2245  HN  LEU A 237      -1.117  22.939  -8.230  1.00 10.00      A   
ATOM   2246  CA  LEU A 237      -1.653  20.972  -7.670  1.00 10.00      A   
ATOM   2247  CB  LEU A 237      -2.739  21.611  -6.803  1.00 10.00      A   
ATOM   2248  CG  LEU A 237      -3.119  20.844  -5.537  1.00 10.00      A   
ATOM   2249  CD1 LEU A 237      -1.954  20.819  -4.564  1.00 10.00      A   
ATOM   2250  CD2 LEU A 237      -4.347  21.456  -4.887  1.00 10.00      A   
ATOM   2251  C   LEU A 237      -2.284  20.038  -8.697  1.00 10.00      A   
ATOM   2252  O   LEU A 237      -2.729  20.477  -9.756  1.00 10.00      A   
ATOM   2253  N   GLU A 238      -2.323  18.753  -8.369  1.00 10.00      A   
ATOM   2254  HN  GLU A 238      -1.961  18.470  -7.500  1.00 10.00      A   
ATOM   2255  CA  GLU A 238      -2.892  17.746  -9.253  1.00 10.00      A   
ATOM   2256  CB  GLU A 238      -1.966  16.533  -9.335  1.00 10.00      A   
ATOM   2257  CG  GLU A 238      -0.535  16.867  -9.728  1.00 10.00      A   
ATOM   2258  CD  GLU A 238       0.399  15.678  -9.602  1.00 10.00      A   
ATOM   2259  OE1 GLU A 238       0.170  14.826  -8.716  1.00 10.00      A   
ATOM   2260  OE2 GLU A 238       1.370  15.593 -10.382  1.00 10.00      A   
ATOM   2261  C   GLU A 238      -4.275  17.316  -8.768  1.00 10.00      A   
ATOM   2262  O   GLU A 238      -5.218  17.206  -9.553  1.00 10.00      A   
ATOM   2263  N   GLU A 239      -4.393  17.069  -7.471  1.00 10.00      A   
ATOM   2264  HN  GLU A 239      -3.606  17.166  -6.891  1.00 10.00      A   
ATOM   2265  CA  GLU A 239      -5.662  16.660  -6.883  1.00 10.00      A   
ATOM   2266  CB  GLU A 239      -5.533  15.285  -6.223  1.00 10.00      A   
ATOM   2267  CG  GLU A 239      -4.993  14.186  -7.128  1.00 10.00      A   
ATOM   2268  CD  GLU A 239      -4.852  12.861  -6.402  1.00 10.00      A   
ATOM   2269  OE1 GLU A 239      -4.514  12.872  -5.201  1.00 10.00      A   
ATOM   2270  OE2 GLU A 239      -5.079  11.805  -7.023  1.00 10.00      A   
ATOM   2271  C   GLU A 239      -6.100  17.694  -5.851  1.00 10.00      A   
ATOM   2272  O   GLU A 239      -5.390  17.933  -4.869  1.00 10.00      A   
ATOM   2273  N   LEU A 240      -7.260  18.301  -6.062  1.00 10.00      A   
ATOM   2274  HN  LEU A 240      -7.808  18.047  -6.842  1.00 10.00      A   
ATOM   2275  CA  LEU A 240      -7.751  19.322  -5.150  1.00 10.00      A   
ATOM   2276  CB  LEU A 240      -7.980  20.650  -5.884  1.00 10.00      A   
ATOM   2277  CG  LEU A 240      -8.673  21.757  -5.080  1.00 10.00      A   
ATOM   2278  CD1 LEU A 240      -7.751  22.311  -4.000  1.00 10.00      A   
ATOM   2279  CD2 LEU A 240      -9.157  22.865  -6.000  1.00 10.00      A   
ATOM   2280  C   LEU A 240      -9.026  18.902  -4.434  1.00 10.00      A   
ATOM   2281  O   LEU A 240      -9.976  18.406  -5.046  1.00 10.00      A   
ATOM   2282  N   GLY A 241      -9.025  19.097  -3.132  1.00 10.00      A   
ATOM   2283  HN  GLY A 241      -8.215  19.460  -2.704  1.00 10.00      A   
ATOM   2284  CA  GLY A 241     -10.177  18.785  -2.325  1.00 10.00      A   
ATOM   2285  C   GLY A 241     -10.803  20.059  -1.807  1.00 10.00      A   
ATOM   2286  O   GLY A 241     -10.434  20.550  -0.741  1.00 10.00      A   
ATOM   2287  N   THR A 242     -11.727  20.609  -2.580  1.00 10.00      A   
ATOM   2288  HN  THR A 242     -11.975  20.162  -3.419  1.00 10.00      A   
ATOM   2289  CA  THR A 242     -12.407  21.845  -2.219  1.00 10.00      A   
ATOM   2290  CB  THR A 242     -13.355  22.271  -3.353  1.00 10.00      A   
ATOM   2291  OG1 THR A 242     -13.325  21.274  -4.382  1.00 10.00      A   
ATOM   2292  HG1 THR A 242     -13.698  20.447  -4.044  1.00 10.00      A   
ATOM   2293  CG2 THR A 242     -12.922  23.601  -3.946  1.00 10.00      A   
ATOM   2294  C   THR A 242     -13.214  21.673  -0.934  1.00 10.00      A   
ATOM   2295  O   THR A 242     -13.856  20.640  -0.731  1.00 10.00      A   
ATOM   2296  N   GLY A 243     -13.170  22.683  -0.073  1.00 10.00      A   
ATOM   2297  HN  GLY A 243     -12.642  23.476  -0.291  1.00 10.00      A   
ATOM   2298  CA  GLY A 243     -13.897  22.627   1.177  1.00 10.00      A   
ATOM   2299  C   GLY A 243     -15.325  23.103   1.027  1.00 10.00      A   
ATOM   2300  O   GLY A 243     -16.117  22.491   0.306  1.00 10.00      A   
ATOM   2301  N   GLY A 244     -15.657  24.192   1.705  1.00 10.00      A   
ATOM   2302  HN  GLY A 244     -14.985  24.640   2.265  1.00 10.00      A   
ATOM   2303  CA  GLY A 244     -16.993  24.738   1.622  1.00 10.00      A   
ATOM   2304  C   GLY A 244     -17.239  25.393   0.281  1.00 10.00      A   
ATOM   2305  O   GLY A 244     -16.532  26.321  -0.106  1.00 10.00      A   
ATOM   2306  N   TYR A 245     -18.231  24.902  -0.438  1.00 10.00      A   
ATOM   2307  HN  TYR A 245     -18.760  24.153  -0.080  1.00 10.00      A   
ATOM   2308  CA  TYR A 245     -18.559  25.440  -1.748  1.00 10.00      A   
ATOM   2309  CB  TYR A 245     -18.721  24.303  -2.761  1.00 10.00      A   
ATOM   2310  CG  TYR A 245     -18.227  24.638  -4.152  1.00 10.00      A   
ATOM   2311  CD1 TYR A 245     -16.869  24.739  -4.421  1.00 10.00      A   
ATOM   2312  CD2 TYR A 245     -19.117  24.845  -5.197  1.00 10.00      A   
ATOM   2313  CE1 TYR A 245     -16.412  25.036  -5.688  1.00 10.00      A   
ATOM   2314  CE2 TYR A 245     -18.671  25.146  -6.470  1.00 10.00      A   
ATOM   2315  CZ  TYR A 245     -17.314  25.240  -6.710  1.00 10.00      A   
ATOM   2316  OH  TYR A 245     -16.855  25.536  -7.975  1.00 10.00      A   
ATOM   2317  HH  TYR A 245     -17.408  26.225  -8.367  1.00 10.00      A   
ATOM   2318  C   TYR A 245     -19.832  26.277  -1.674  1.00 10.00      A   
ATOM   2319  O   TYR A 245     -20.533  26.456  -2.671  1.00 10.00      A   
ATOM   2320  N   THR A 246     -20.111  26.803  -0.490  1.00 10.00      A   
ATOM   2321  HN  THR A 246     -19.496  26.654   0.254  1.00 10.00      A   
ATOM   2322  CA  THR A 246     -21.292  27.618  -0.272  1.00 10.00      A   
ATOM   2323  CB  THR A 246     -22.257  26.965   0.745  1.00 10.00      A   
ATOM   2324  OG1 THR A 246     -23.397  27.806   0.971  1.00 10.00      A   
ATOM   2325  HG1 THR A 246     -23.910  27.448   1.709  1.00 10.00      A   
ATOM   2326  CG2 THR A 246     -21.559  26.686   2.066  1.00 10.00      A   
ATOM   2327  C   THR A 246     -20.901  29.022   0.183  1.00 10.00      A   
ATOM   2328  O   THR A 246     -20.065  29.189   1.073  1.00 10.00      A   
ATOM   2329  N   ALA A 247     -21.488  30.023  -0.461  1.00 10.00      A   
ATOM   2330  HN  ALA A 247     -22.128  29.818  -1.174  1.00 10.00      A   
ATOM   2331  CA  ALA A 247     -21.217  31.421  -0.148  1.00 10.00      A   
ATOM   2332  CB  ALA A 247     -19.805  31.799  -0.582  1.00 10.00      A   
ATOM   2333  C   ALA A 247     -22.227  32.311  -0.858  1.00 10.00      A   
ATOM   2334  O   ALA A 247     -23.117  31.817  -1.555  1.00 10.00      A   
ATOM   2335  N   GLU A 248     -22.084  33.617  -0.687  1.00 10.00      A   
ATOM   2336  HN  GLU A 248     -21.350  33.948  -0.127  1.00 10.00      A   
ATOM   2337  CA  GLU A 248     -22.974  34.572  -1.324  1.00 10.00      A   
ATOM   2338  CB  GLU A 248     -22.868  35.930  -0.635  1.00 10.00      A   
ATOM   2339  CG  GLU A 248     -23.894  36.951  -1.095  1.00 10.00      A   
ATOM   2340  CD  GLU A 248     -24.223  37.966  -0.022  1.00 10.00      A   
ATOM   2341  OE1 GLU A 248     -24.736  37.563   1.045  1.00 10.00      A   
ATOM   2342  OE2 GLU A 248     -23.982  39.169  -0.242  1.00 10.00      A   
ATOM   2343  C   GLU A 248     -22.605  34.693  -2.796  1.00 10.00      A   
ATOM   2344  O   GLU A 248     -21.434  34.572  -3.155  1.00 10.00      A   
ATOM   2345  N   VAL A 249     -23.598  34.918  -3.645  1.00 10.00      A   
ATOM   2346  HN  VAL A 249     -24.513  35.019  -3.300  1.00 10.00      A   
ATOM   2347  CA  VAL A 249     -23.356  35.036  -5.074  1.00 10.00      A   
ATOM   2348  CB  VAL A 249     -24.659  34.903  -5.894  1.00 10.00      A   
ATOM   2349  CG1 VAL A 249     -24.358  34.772  -7.381  1.00 10.00      A   
ATOM   2350  CG2 VAL A 249     -25.477  33.714  -5.412  1.00 10.00      A   
ATOM   2351  C   VAL A 249     -22.672  36.362  -5.395  1.00 10.00      A   
ATOM   2352  O   VAL A 249     -23.330  37.388  -5.570  1.00 10.00      A   
ATOM   2353  N   ARG A 250     -21.349  36.337  -5.446  1.00 10.00      A   
ATOM   2354  HN  ARG A 250     -20.880  35.491  -5.269  1.00 10.00      A   
ATOM   2355  CA  ARG A 250     -20.570  37.526  -5.743  1.00 10.00      A   
ATOM   2356  CB  ARG A 250     -19.593  37.815  -4.607  1.00 10.00      A   
ATOM   2357  CG  ARG A 250     -20.244  38.319  -3.330  1.00 10.00      A   
ATOM   2358  CD  ARG A 250     -19.394  39.398  -2.677  1.00 10.00      A   
ATOM   2359  NE  ARG A 250     -19.153  40.514  -3.586  1.00 10.00      A   
ATOM   2360  HE  ARG A 250     -18.517  40.357  -4.334  1.00 10.00      A   
ATOM   2361  CZ  ARG A 250     -19.720  41.716  -3.457  1.00 10.00      A   
ATOM   2362  NH1 ARG A 250     -20.553  41.961  -2.448  1.00 10.00      A   
ATOM   2363 HH11 ARG A 250     -20.996  42.902  -2.348  1.00 10.00      A   
ATOM   2364 HH12 ARG A 250     -20.764  41.216  -1.749  1.00 10.00      A   
ATOM   2365  NH2 ARG A 250     -19.471  42.661  -4.353  1.00 10.00      A   
ATOM   2366 HH21 ARG A 250     -18.834  42.472  -5.158  1.00 10.00      A   
ATOM   2367 HH22 ARG A 250     -19.913  43.601  -4.260  1.00 10.00      A   
ATOM   2368  C   ARG A 250     -19.806  37.346  -7.047  1.00 10.00      A   
ATOM   2369  O   ARG A 250     -19.003  36.420  -7.176  1.00 10.00      A   
ATOM   2370  N   PRO A 251     -20.050  38.226  -8.030  1.00 10.00      A   
ATOM   2371  CA  PRO A 251     -19.387  38.164  -9.343  1.00 10.00      A   
ATOM   2372  CB  PRO A 251     -19.979  39.354 -10.105  1.00 10.00      A   
ATOM   2373  CG  PRO A 251     -21.252  39.666  -9.397  1.00 10.00      A   
ATOM   2374  CD  PRO A 251     -20.998  39.349  -7.954  1.00 10.00      A   
ATOM   2375  C   PRO A 251     -17.870  38.321  -9.234  1.00 10.00      A   
ATOM   2376  O   PRO A 251     -17.114  37.647  -9.935  1.00 10.00      A   
ATOM   2377  N   ASP A 252     -17.433  39.202  -8.340  1.00 10.00      A   
ATOM   2378  HN  ASP A 252     -18.083  39.694  -7.792  1.00 10.00      A   
ATOM   2379  CA  ASP A 252     -16.009  39.452  -8.138  1.00 10.00      A   
ATOM   2380  CB  ASP A 252     -15.777  40.686  -7.250  1.00 10.00      A   
ATOM   2381  CG  ASP A 252     -16.225  40.509  -5.811  1.00 10.00      A   
ATOM   2382  OD1 ASP A 252     -15.454  40.876  -4.896  1.00 10.00      A   
ATOM   2383  OD2 ASP A 252     -17.347  40.009  -5.585  1.00 10.00      A   
ATOM   2384  C   ASP A 252     -15.308  38.221  -7.571  1.00 10.00      A   
ATOM   2385  O   ASP A 252     -14.224  37.854  -8.020  1.00 10.00      A   
ATOM   2386  N   VAL A 253     -15.939  37.583  -6.593  1.00 10.00      A   
ATOM   2387  HN  VAL A 253     -16.797  37.938  -6.271  1.00 10.00      A   
ATOM   2388  CA  VAL A 253     -15.383  36.382  -5.976  1.00 10.00      A   
ATOM   2389  CB  VAL A 253     -16.166  35.975  -4.708  1.00 10.00      A   
ATOM   2390  CG1 VAL A 253     -15.598  34.698  -4.107  1.00 10.00      A   
ATOM   2391  CG2 VAL A 253     -16.143  37.097  -3.684  1.00 10.00      A   
ATOM   2392  C   VAL A 253     -15.397  35.228  -6.979  1.00 10.00      A   
ATOM   2393  O   VAL A 253     -14.480  34.403  -7.020  1.00 10.00      A   
ATOM   2394  N   TYR A 254     -16.445  35.189  -7.800  1.00 10.00      A   
ATOM   2395  HN  TYR A 254     -17.141  35.876  -7.717  1.00 10.00      A   
ATOM   2396  CA  TYR A 254     -16.592  34.155  -8.815  1.00 10.00      A   
ATOM   2397  CB  TYR A 254     -17.963  34.260  -9.493  1.00 10.00      A   
ATOM   2398  CG  TYR A 254     -18.178  33.273 -10.619  1.00 10.00      A   
ATOM   2399  CD1 TYR A 254     -18.189  31.905 -10.379  1.00 10.00      A   
ATOM   2400  CD2 TYR A 254     -18.370  33.711 -11.922  1.00 10.00      A   
ATOM   2401  CE1 TYR A 254     -18.388  31.003 -11.406  1.00 10.00      A   
ATOM   2402  CE2 TYR A 254     -18.570  32.818 -12.954  1.00 10.00      A   
ATOM   2403  CZ  TYR A 254     -18.578  31.467 -12.690  1.00 10.00      A   
ATOM   2404  OH  TYR A 254     -18.780  30.577 -13.714  1.00 10.00      A   
ATOM   2405  HH  TYR A 254     -18.510  30.982 -14.545  1.00 10.00      A   
ATOM   2406  C   TYR A 254     -15.472  34.259  -9.845  1.00 10.00      A   
ATOM   2407  O   TYR A 254     -14.858  33.256 -10.211  1.00 10.00      A   
ATOM   2408  N   SER A 255     -15.200  35.480 -10.295  1.00 10.00      A   
ATOM   2409  HN  SER A 255     -15.724  36.241  -9.965  1.00 10.00      A   
ATOM   2410  CA  SER A 255     -14.148  35.717 -11.272  1.00 10.00      A   
ATOM   2411  CB  SER A 255     -14.160  37.183 -11.716  1.00 10.00      A   
ATOM   2412  OG  SER A 255     -15.459  37.574 -12.142  1.00 10.00      A   
ATOM   2413  HG  SER A 255     -16.025  37.703 -11.370  1.00 10.00      A   
ATOM   2414  C   SER A 255     -12.785  35.324 -10.702  1.00 10.00      A   
ATOM   2415  O   SER A 255     -11.993  34.651 -11.366  1.00 10.00      A   
ATOM   2416  N   GLY A 256     -12.527  35.729  -9.460  1.00 10.00      A   
ATOM   2417  HN  GLY A 256     -13.195  36.268  -8.981  1.00 10.00      A   
ATOM   2418  CA  GLY A 256     -11.268  35.398  -8.813  1.00 10.00      A   
ATOM   2419  C   GLY A 256     -11.059  33.902  -8.712  1.00 10.00      A   
ATOM   2420  O   GLY A 256      -9.966  33.397  -8.977  1.00 10.00      A   
ATOM   2421  N   LEU A 257     -12.114  33.193  -8.334  1.00 10.00      A   
ATOM   2422  HN  LEU A 257     -12.954  33.660  -8.127  1.00 10.00      A   
ATOM   2423  CA  LEU A 257     -12.059  31.744  -8.210  1.00 10.00      A   
ATOM   2424  CB  LEU A 257     -13.369  31.205  -7.637  1.00 10.00      A   
ATOM   2425  CG  LEU A 257     -13.387  30.926  -6.135  1.00 10.00      A   
ATOM   2426  CD1 LEU A 257     -14.814  30.753  -5.644  1.00 10.00      A   
ATOM   2427  CD2 LEU A 257     -12.555  29.695  -5.813  1.00 10.00      A   
ATOM   2428  C   LEU A 257     -11.779  31.098  -9.560  1.00 10.00      A   
ATOM   2429  O   LEU A 257     -10.946  30.201  -9.663  1.00 10.00      A   
ATOM   2430  N   SER A 258     -12.476  31.572 -10.588  1.00 10.00      A   
ATOM   2431  HN  SER A 258     -13.130  32.287 -10.431  1.00 10.00      A   
ATOM   2432  CA  SER A 258     -12.308  31.052 -11.936  1.00 10.00      A   
ATOM   2433  CB  SER A 258     -13.255  31.765 -12.904  1.00 10.00      A   
ATOM   2434  OG  SER A 258     -13.203  31.189 -14.198  1.00 10.00      A   
ATOM   2435  HG  SER A 258     -13.839  31.636 -14.768  1.00 10.00      A   
ATOM   2436  C   SER A 258     -10.859  31.186 -12.404  1.00 10.00      A   
ATOM   2437  O   SER A 258     -10.263  30.223 -12.887  1.00 10.00      A   
ATOM   2438  N   VAL A 259     -10.290  32.379 -12.239  1.00 10.00      A   
ATOM   2439  HN  VAL A 259     -10.814  33.108 -11.835  1.00 10.00      A   
ATOM   2440  CA  VAL A 259      -8.910  32.635 -12.647  1.00 10.00      A   
ATOM   2441  CB  VAL A 259      -8.521  34.117 -12.451  1.00 10.00      A   
ATOM   2442  CG1 VAL A 259      -7.064  34.355 -12.831  1.00 10.00      A   
ATOM   2443  CG2 VAL A 259      -9.436  35.018 -13.260  1.00 10.00      A   
ATOM   2444  C   VAL A 259      -7.947  31.749 -11.863  1.00 10.00      A   
ATOM   2445  O   VAL A 259      -7.034  31.141 -12.433  1.00 10.00      A   
ATOM   2446  N   ALA A 260      -8.174  31.665 -10.560  1.00 10.00      A   
ATOM   2447  HN  ALA A 260      -8.927  32.165 -10.171  1.00 10.00      A   
ATOM   2448  CA  ALA A 260      -7.340  30.858  -9.688  1.00 10.00      A   
ATOM   2449  CB  ALA A 260      -7.756  31.044  -8.240  1.00 10.00      A   
ATOM   2450  C   ALA A 260      -7.388  29.385 -10.096  1.00 10.00      A   
ATOM   2451  O   ALA A 260      -6.355  28.716 -10.166  1.00 10.00      A   
ATOM   2452  N   LEU A 261      -8.585  28.896 -10.394  1.00 10.00      A   
ATOM   2453  HN  LEU A 261      -9.374  29.481 -10.326  1.00 10.00      A   
ATOM   2454  CA  LEU A 261      -8.769  27.509 -10.803  1.00 10.00      A   
ATOM   2455  CB  LEU A 261     -10.256  27.150 -10.853  1.00 10.00      A   
ATOM   2456  CG  LEU A 261     -10.948  26.990  -9.498  1.00 10.00      A   
ATOM   2457  CD1 LEU A 261     -12.459  27.024  -9.658  1.00 10.00      A   
ATOM   2458  CD2 LEU A 261     -10.508  25.700  -8.825  1.00 10.00      A   
ATOM   2459  C   LEU A 261      -8.106  27.225 -12.149  1.00 10.00      A   
ATOM   2460  O   LEU A 261      -7.460  26.193 -12.323  1.00 10.00      A   
ATOM   2461  N   SER A 262      -8.249  28.150 -13.097  1.00 10.00      A   
ATOM   2462  HN  SER A 262      -8.783  28.955 -12.908  1.00 10.00      A   
ATOM   2463  CA  SER A 262      -7.652  27.985 -14.419  1.00 10.00      A   
ATOM   2464  CB  SER A 262      -8.210  29.015 -15.406  1.00 10.00      A   
ATOM   2465  OG  SER A 262      -8.270  30.309 -14.830  1.00 10.00      A   
ATOM   2466  HG  SER A 262      -7.611  30.377 -14.126  1.00 10.00      A   
ATOM   2467  C   SER A 262      -6.129  28.065 -14.359  1.00 10.00      A   
ATOM   2468  O   SER A 262      -5.442  27.734 -15.321  1.00 10.00      A   
ATOM   2469  N   GLY A 263      -5.608  28.506 -13.219  1.00 10.00      A   
ATOM   2470  HN  GLY A 263      -6.207  28.759 -12.483  1.00 10.00      A   
ATOM   2471  CA  GLY A 263      -4.173  28.610 -13.051  1.00 10.00      A   
ATOM   2472  C   GLY A 263      -3.538  27.250 -12.843  1.00 10.00      A   
ATOM   2473  O   GLY A 263      -2.337  27.075 -13.042  1.00 10.00      A   
ATOM   2474  N   CYS A 264      -4.355  26.286 -12.454  1.00 10.00      A   
ATOM   2475  HN  CYS A 264      -5.306  26.488 -12.327  1.00 10.00      A   
ATOM   2476  CA  CYS A 264      -3.886  24.934 -12.213  1.00 10.00      A   
ATOM   2477  CB  CYS A 264      -4.470  24.418 -10.898  1.00 10.00      A   
ATOM   2478  SG  CYS A 264      -4.380  25.611  -9.539  1.00 10.00      A   
ATOM   2479  HG  CYS A 264      -4.875  25.030  -8.453  1.00 10.00      A   
ATOM   2480  C   CYS A 264      -4.266  24.025 -13.384  1.00 10.00      A   
ATOM   2481  O   CYS A 264      -5.429  23.629 -13.534  1.00 10.00      A   
ATOM   2482  N   LYS A 265      -3.281  23.704 -14.220  1.00 10.00      A   
ATOM   2483  HN  LYS A 265      -2.373  24.036 -14.035  1.00 10.00      A   
ATOM   2484  CA  LYS A 265      -3.503  22.867 -15.397  1.00 10.00      A   
ATOM   2485  CB  LYS A 265      -2.586  23.297 -16.546  1.00 10.00      A   
ATOM   2486  CG  LYS A 265      -3.098  24.463 -17.377  1.00 10.00      A   
ATOM   2487  CD  LYS A 265      -2.940  25.784 -16.645  1.00 10.00      A   
ATOM   2488  CE  LYS A 265      -3.315  26.959 -17.533  1.00 10.00      A   
ATOM   2489  NZ  LYS A 265      -3.224  28.252 -16.806  1.00 10.00      A   
ATOM   2490  HZ1 LYS A 265      -2.288  28.348 -16.366  1.00 10.00      A   
ATOM   2491  HZ2 LYS A 265      -3.953  28.300 -16.062  1.00 10.00      A   
ATOM   2492  HZ3 LYS A 265      -3.368  29.045 -17.464  1.00 10.00      A   
ATOM   2493  C   LYS A 265      -3.291  21.388 -15.102  1.00 10.00      A   
ATOM   2494  O   LYS A 265      -3.715  20.527 -15.874  1.00 10.00      A   
ATOM   2495  N   GLU A 266      -2.643  21.090 -13.987  1.00 10.00      A   
ATOM   2496  HN  GLU A 266      -2.335  21.817 -13.401  1.00 10.00      A   
ATOM   2497  CA  GLU A 266      -2.369  19.703 -13.612  1.00 10.00      A   
ATOM   2498  CB  GLU A 266      -1.035  19.579 -12.883  1.00 10.00      A   
ATOM   2499  CG  GLU A 266       0.165  19.689 -13.803  1.00 10.00      A   
ATOM   2500  CD  GLU A 266       0.208  18.579 -14.832  1.00 10.00      A   
ATOM   2501  OE1 GLU A 266      -0.041  18.856 -16.029  1.00 10.00      A   
ATOM   2502  OE2 GLU A 266       0.504  17.426 -14.453  1.00 10.00      A   
ATOM   2503  C   GLU A 266      -3.498  19.087 -12.793  1.00 10.00      A   
ATOM   2504  O   GLU A 266      -3.413  17.933 -12.371  1.00 10.00      A   
ATOM   2505  N   LEU A 267      -4.559  19.851 -12.580  1.00 10.00      A   
ATOM   2506  HN  LEU A 267      -4.574  20.762 -12.941  1.00 10.00      A   
ATOM   2507  CA  LEU A 267      -5.701  19.359 -11.821  1.00 10.00      A   
ATOM   2508  CB  LEU A 267      -6.698  20.485 -11.526  1.00 10.00      A   
ATOM   2509  CG  LEU A 267      -6.342  21.431 -10.375  1.00 10.00      A   
ATOM   2510  CD1 LEU A 267      -7.435  22.469 -10.177  1.00 10.00      A   
ATOM   2511  CD2 LEU A 267      -6.105  20.654  -9.089  1.00 10.00      A   
ATOM   2512  C   LEU A 267      -6.393  18.226 -12.575  1.00 10.00      A   
ATOM   2513  O   LEU A 267      -6.879  18.415 -13.693  1.00 10.00      A   
ATOM   2514  N   ARG A 268      -6.395  17.045 -11.979  1.00 10.00      A   
ATOM   2515  HN  ARG A 268      -5.944  16.950 -11.107  1.00 10.00      A   
ATOM   2516  CA  ARG A 268      -7.023  15.878 -12.583  1.00 10.00      A   
ATOM   2517  CB  ARG A 268      -5.990  14.762 -12.773  1.00 10.00      A   
ATOM   2518  CG  ARG A 268      -4.755  15.160 -13.561  1.00 10.00      A   
ATOM   2519  CD  ARG A 268      -5.032  15.242 -15.052  1.00 10.00      A   
ATOM   2520  NE  ARG A 268      -3.831  15.633 -15.783  1.00 10.00      A   
ATOM   2521  HE  ARG A 268      -3.206  14.914 -16.041  1.00 10.00      A   
ATOM   2522  CZ  ARG A 268      -3.531  16.888 -16.109  1.00 10.00      A   
ATOM   2523  NH1 ARG A 268      -4.350  17.880 -15.773  1.00 10.00      A   
ATOM   2524 HH11 ARG A 268      -5.233  17.677 -15.257  1.00 10.00      A   
ATOM   2525 HH12 ARG A 268      -4.110  18.870 -16.022  1.00 10.00      A   
ATOM   2526  NH2 ARG A 268      -2.402  17.146 -16.751  1.00 10.00      A   
ATOM   2527 HH21 ARG A 268      -2.149  18.123 -17.007  1.00 10.00      A   
ATOM   2528 HH22 ARG A 268      -1.753  16.363 -16.999  1.00 10.00      A   
ATOM   2529  C   ARG A 268      -8.152  15.363 -11.703  1.00 10.00      A   
ATOM   2530  O   ARG A 268      -9.065  14.687 -12.178  1.00 10.00      A   
ATOM   2531  N   CYS A 269      -8.086  15.690 -10.419  1.00 10.00      A   
ATOM   2532  HN  CYS A 269      -7.352  16.254 -10.104  1.00 10.00      A   
ATOM   2533  CA  CYS A 269      -9.084  15.239  -9.466  1.00 10.00      A   
ATOM   2534  CB  CYS A 269      -8.474  14.203  -8.524  1.00 10.00      A   
ATOM   2535  SG  CYS A 269      -9.601  13.556  -7.269  1.00 10.00      A   
ATOM   2536  HG  CYS A 269      -9.195  12.332  -6.960  1.00 10.00      A   
ATOM   2537  C   CYS A 269      -9.655  16.400  -8.665  1.00 10.00      A   
ATOM   2538  O   CYS A 269      -8.923  17.297  -8.238  1.00 10.00      A   
ATOM   2539  N   LEU A 270     -10.969  16.379  -8.493  1.00 10.00      A   
ATOM   2540  HN  LEU A 270     -11.484  15.641  -8.892  1.00 10.00      A   
ATOM   2541  CA  LEU A 270     -11.680  17.398  -7.733  1.00 10.00      A   
ATOM   2542  CB  LEU A 270     -12.459  18.330  -8.664  1.00 10.00      A   
ATOM   2543  CG  LEU A 270     -11.674  19.470  -9.308  1.00 10.00      A   
ATOM   2544  CD1 LEU A 270     -12.601  20.330 -10.152  1.00 10.00      A   
ATOM   2545  CD2 LEU A 270     -10.978  20.306  -8.245  1.00 10.00      A   
ATOM   2546  C   LEU A 270     -12.643  16.723  -6.770  1.00 10.00      A   
ATOM   2547  O   LEU A 270     -13.477  15.925  -7.188  1.00 10.00      A   
ATOM   2548  N   SER A 271     -12.525  17.036  -5.492  1.00 10.00      A   
ATOM   2549  HN  SER A 271     -11.854  17.696  -5.218  1.00 10.00      A   
ATOM   2550  CA  SER A 271     -13.383  16.435  -4.487  1.00 10.00      A   
ATOM   2551  CB  SER A 271     -12.605  15.355  -3.731  1.00 10.00      A   
ATOM   2552  OG  SER A 271     -11.291  15.796  -3.429  1.00 10.00      A   
ATOM   2553  HG  SER A 271     -10.863  16.092  -4.239  1.00 10.00      A   
ATOM   2554  C   SER A 271     -13.930  17.483  -3.522  1.00 10.00      A   
ATOM   2555  O   SER A 271     -13.610  18.669  -3.636  1.00 10.00      A   
ATOM   2556  N   GLY A 272     -14.755  17.041  -2.581  1.00 10.00      A   
ATOM   2557  HN  GLY A 272     -14.984  16.086  -2.551  1.00 10.00      A   
ATOM   2558  CA  GLY A 272     -15.329  17.945  -1.609  1.00 10.00      A   
ATOM   2559  C   GLY A 272     -16.620  18.551  -2.102  1.00 10.00      A   
ATOM   2560  O   GLY A 272     -17.624  17.851  -2.235  1.00 10.00      A   
ATOM   2561  N   PHE A 273     -16.585  19.854  -2.377  1.00 10.00      A   
ATOM   2562  HN  PHE A 273     -15.746  20.341  -2.234  1.00 10.00      A   
ATOM   2563  CA  PHE A 273     -17.754  20.582  -2.876  1.00 10.00      A   
ATOM   2564  CB  PHE A 273     -18.202  20.055  -4.247  1.00 10.00      A   
ATOM   2565  CG  PHE A 273     -17.237  20.335  -5.367  1.00 10.00      A   
ATOM   2566  CD1 PHE A 273     -16.189  19.468  -5.634  1.00 10.00      A   
ATOM   2567  CD2 PHE A 273     -17.385  21.461  -6.161  1.00 10.00      A   
ATOM   2568  CE1 PHE A 273     -15.310  19.720  -6.669  1.00 10.00      A   
ATOM   2569  CE2 PHE A 273     -16.509  21.721  -7.198  1.00 10.00      A   
ATOM   2570  CZ  PHE A 273     -15.470  20.848  -7.452  1.00 10.00      A   
ATOM   2571  C   PHE A 273     -18.909  20.542  -1.877  1.00 10.00      A   
ATOM   2572  O   PHE A 273     -20.066  20.352  -2.256  1.00 10.00      A   
ATOM   2573  N   TRP A 274     -18.584  20.734  -0.600  1.00 10.00      A   
ATOM   2574  HN  TRP A 274     -17.647  20.891  -0.368  1.00 10.00      A   
ATOM   2575  CA  TRP A 274     -19.581  20.726   0.462  1.00 10.00      A   
ATOM   2576  CB  TRP A 274     -18.908  20.863   1.830  1.00 10.00      A   
ATOM   2577  CG  TRP A 274     -18.411  19.572   2.405  1.00 10.00      A   
ATOM   2578  CD1 TRP A 274     -19.159  18.596   2.995  1.00 10.00      A   
ATOM   2579  CD2 TRP A 274     -17.055  19.124   2.459  1.00 10.00      A   
ATOM   2580  NE1 TRP A 274     -18.351  17.568   3.414  1.00 10.00      A   
ATOM   2581  HE1 TRP A 274     -18.653  16.750   3.870  1.00 10.00      A   
ATOM   2582  CE2 TRP A 274     -17.056  17.866   3.093  1.00 10.00      A   
ATOM   2583  CE3 TRP A 274     -15.842  19.663   2.032  1.00 10.00      A   
ATOM   2584  CZ2 TRP A 274     -15.890  17.140   3.309  1.00 10.00      A   
ATOM   2585  CZ3 TRP A 274     -14.685  18.942   2.247  1.00 10.00      A   
ATOM   2586  CH2 TRP A 274     -14.717  17.695   2.879  1.00 10.00      A   
ATOM   2587  C   TRP A 274     -20.573  21.863   0.273  1.00 10.00      A   
ATOM   2588  O   TRP A 274     -20.186  23.035   0.258  1.00 10.00      A   
ATOM   2589  N   ASP A 275     -21.845  21.502   0.099  1.00 10.00      A   
ATOM   2590  HN  ASP A 275     -22.066  20.548   0.075  1.00 10.00      A   
ATOM   2591  CA  ASP A 275     -22.919  22.478  -0.087  1.00 10.00      A   
ATOM   2592  CB  ASP A 275     -23.047  23.421   1.122  1.00 10.00      A   
ATOM   2593  CG  ASP A 275     -23.447  22.714   2.404  1.00 10.00      A   
ATOM   2594  OD1 ASP A 275     -24.659  22.495   2.622  1.00 10.00      A   
ATOM   2595  OD2 ASP A 275     -22.551  22.383   3.209  1.00 10.00      A   
ATOM   2596  C   ASP A 275     -22.693  23.280  -1.364  1.00 10.00      A   
ATOM   2597  O   ASP A 275     -22.922  24.489  -1.398  1.00 10.00      A   
ATOM   2598  N   ALA A 276     -22.247  22.585  -2.405  1.00 10.00      A   
ATOM   2599  HN  ALA A 276     -22.101  21.625  -2.297  1.00 10.00      A   
ATOM   2600  CA  ALA A 276     -21.959  23.193  -3.695  1.00 10.00      A   
ATOM   2601  CB  ALA A 276     -21.616  22.129  -4.727  1.00 10.00      A   
ATOM   2602  C   ALA A 276     -23.089  24.084  -4.203  1.00 10.00      A   
ATOM   2603  O   ALA A 276     -24.231  23.642  -4.365  1.00 10.00      A   
ATOM   2604  N   VAL A 277     -22.753  25.344  -4.432  1.00 10.00      A   
ATOM   2605  HN  VAL A 277     -21.837  25.628  -4.236  1.00 10.00      A   
ATOM   2606  CA  VAL A 277     -23.697  26.323  -4.946  1.00 10.00      A   
ATOM   2607  CB  VAL A 277     -23.360  27.741  -4.433  1.00 10.00      A   
ATOM   2608  CG1 VAL A 277     -24.196  28.796  -5.139  1.00 10.00      A   
ATOM   2609  CG2 VAL A 277     -23.569  27.821  -2.932  1.00 10.00      A   
ATOM   2610  C   VAL A 277     -23.674  26.309  -6.476  1.00 10.00      A   
ATOM   2611  O   VAL A 277     -22.623  26.508  -7.090  1.00 10.00      A   
ATOM   2612  N   PRO A 278     -24.835  26.069  -7.103  1.00 10.00      A   
ATOM   2613  CA  PRO A 278     -24.966  26.010  -8.566  1.00 10.00      A   
ATOM   2614  CB  PRO A 278     -26.478  25.916  -8.786  1.00 10.00      A   
ATOM   2615  CG  PRO A 278     -26.993  25.304  -7.533  1.00 10.00      A   
ATOM   2616  CD  PRO A 278     -26.123  25.833  -6.431  1.00 10.00      A   
ATOM   2617  C   PRO A 278     -24.396  27.242  -9.270  1.00 10.00      A   
ATOM   2618  O   PRO A 278     -23.793  27.136 -10.335  1.00 10.00      A   
ATOM   2619  N   ALA A 279     -24.568  28.407  -8.657  1.00 10.00      A   
ATOM   2620  HN  ALA A 279     -25.049  28.427  -7.798  1.00 10.00      A   
ATOM   2621  CA  ALA A 279     -24.079  29.660  -9.232  1.00 10.00      A   
ATOM   2622  CB  ALA A 279     -24.657  30.846  -8.478  1.00 10.00      A   
ATOM   2623  C   ALA A 279     -22.545  29.734  -9.269  1.00 10.00      A   
ATOM   2624  O   ALA A 279     -21.975  30.624  -9.906  1.00 10.00      A   
ATOM   2625  N   TYR A 280     -21.883  28.809  -8.581  1.00 10.00      A   
ATOM   2626  HN  TYR A 280     -22.388  28.129  -8.085  1.00 10.00      A   
ATOM   2627  CA  TYR A 280     -20.424  28.777  -8.541  1.00 10.00      A   
ATOM   2628  CB  TYR A 280     -19.918  28.911  -7.100  1.00 10.00      A   
ATOM   2629  CG  TYR A 280     -19.734  30.342  -6.646  1.00 10.00      A   
ATOM   2630  CD1 TYR A 280     -20.784  31.062  -6.089  1.00 10.00      A   
ATOM   2631  CD2 TYR A 280     -18.505  30.974  -6.779  1.00 10.00      A   
ATOM   2632  CE1 TYR A 280     -20.610  32.372  -5.677  1.00 10.00      A   
ATOM   2633  CE2 TYR A 280     -18.323  32.282  -6.370  1.00 10.00      A   
ATOM   2634  CZ  TYR A 280     -19.379  32.976  -5.819  1.00 10.00      A   
ATOM   2635  OH  TYR A 280     -19.203  34.282  -5.410  1.00 10.00      A   
ATOM   2636  HH  TYR A 280     -18.883  34.812  -6.150  1.00 10.00      A   
ATOM   2637  C   TYR A 280     -19.876  27.502  -9.174  1.00 10.00      A   
ATOM   2638  O   TYR A 280     -18.677  27.231  -9.114  1.00 10.00      A   
ATOM   2639  N   LEU A 281     -20.757  26.734  -9.796  1.00 10.00      A   
ATOM   2640  HN  LEU A 281     -21.696  27.015  -9.828  1.00 10.00      A   
ATOM   2641  CA  LEU A 281     -20.371  25.481 -10.441  1.00 10.00      A   
ATOM   2642  CB  LEU A 281     -21.586  24.600 -10.731  1.00 10.00      A   
ATOM   2643  CG  LEU A 281     -22.232  23.915  -9.524  1.00 10.00      A   
ATOM   2644  CD1 LEU A 281     -23.369  23.012  -9.975  1.00 10.00      A   
ATOM   2645  CD2 LEU A 281     -21.200  23.122  -8.735  1.00 10.00      A   
ATOM   2646  C   LEU A 281     -19.516  25.671 -11.704  1.00 10.00      A   
ATOM   2647  O   LEU A 281     -18.499  24.995 -11.855  1.00 10.00      A   
ATOM   2648  N   PRO A 282     -19.896  26.589 -12.633  1.00 10.00      A   
ATOM   2649  CA  PRO A 282     -19.133  26.819 -13.877  1.00 10.00      A   
ATOM   2650  CB  PRO A 282     -19.975  27.840 -14.652  1.00 10.00      A   
ATOM   2651  CG  PRO A 282     -21.323  27.790 -14.025  1.00 10.00      A   
ATOM   2652  CD  PRO A 282     -21.095  27.446 -12.583  1.00 10.00      A   
ATOM   2653  C   PRO A 282     -17.721  27.366 -13.654  1.00 10.00      A   
ATOM   2654  O   PRO A 282     -16.988  27.619 -14.610  1.00 10.00      A   
ATOM   2655  N   ALA A 283     -17.337  27.536 -12.401  1.00 10.00      A   
ATOM   2656  HN  ALA A 283     -17.958  27.312 -11.678  1.00 10.00      A   
ATOM   2657  CA  ALA A 283     -16.012  28.040 -12.074  1.00 10.00      A   
ATOM   2658  CB  ALA A 283     -15.912  28.349 -10.589  1.00 10.00      A   
ATOM   2659  C   ALA A 283     -14.941  27.032 -12.478  1.00 10.00      A   
ATOM   2660  O   ALA A 283     -13.854  27.410 -12.907  1.00 10.00      A   
ATOM   2661  N   VAL A 284     -15.266  25.746 -12.361  1.00 10.00      A   
ATOM   2662  HN  VAL A 284     -16.161  25.504 -12.028  1.00 10.00      A   
ATOM   2663  CA  VAL A 284     -14.324  24.684 -12.705  1.00 10.00      A   
ATOM   2664  CB  VAL A 284     -14.513  23.438 -11.812  1.00 10.00      A   
ATOM   2665  CG1 VAL A 284     -14.219  23.775 -10.359  1.00 10.00      A   
ATOM   2666  CG2 VAL A 284     -15.918  22.872 -11.956  1.00 10.00      A   
ATOM   2667  C   VAL A 284     -14.420  24.281 -14.176  1.00 10.00      A   
ATOM   2668  O   VAL A 284     -13.851  23.269 -14.592  1.00 10.00      A   
ATOM   2669  N   TYR A 285     -15.118  25.091 -14.972  1.00 10.00      A   
ATOM   2670  HN  TYR A 285     -15.527  25.898 -14.589  1.00 10.00      A   
ATOM   2671  CA  TYR A 285     -15.290  24.812 -16.399  1.00 10.00      A   
ATOM   2672  CB  TYR A 285     -16.268  25.804 -17.033  1.00 10.00      A   
ATOM   2673  CG  TYR A 285     -17.707  25.342 -17.061  1.00 10.00      A   
ATOM   2674  CD1 TYR A 285     -18.105  24.166 -16.435  1.00 10.00      A   
ATOM   2675  CD2 TYR A 285     -18.671  26.088 -17.722  1.00 10.00      A   
ATOM   2676  CE1 TYR A 285     -19.423  23.750 -16.470  1.00 10.00      A   
ATOM   2677  CE2 TYR A 285     -19.990  25.681 -17.761  1.00 10.00      A   
ATOM   2678  CZ  TYR A 285     -20.362  24.513 -17.135  1.00 10.00      A   
ATOM   2679  OH  TYR A 285     -21.678  24.106 -17.178  1.00 10.00      A   
ATOM   2680  HH  TYR A 285     -21.951  24.016 -18.099  1.00 10.00      A   
ATOM   2681  C   TYR A 285     -13.962  24.853 -17.152  1.00 10.00      A   
ATOM   2682  O   TYR A 285     -13.843  24.311 -18.251  1.00 10.00      A   
ATOM   2683  N   SER A 286     -12.971  25.500 -16.564  1.00 10.00      A   
ATOM   2684  HN  SER A 286     -13.124  25.922 -15.694  1.00 10.00      A   
ATOM   2685  CA  SER A 286     -11.665  25.620 -17.185  1.00 10.00      A   
ATOM   2686  CB  SER A 286     -11.036  26.951 -16.766  1.00 10.00      A   
ATOM   2687  OG  SER A 286     -12.033  27.835 -16.271  1.00 10.00      A   
ATOM   2688  HG  SER A 286     -12.326  28.414 -16.984  1.00 10.00      A   
ATOM   2689  C   SER A 286     -10.749  24.464 -16.787  1.00 10.00      A   
ATOM   2690  O   SER A 286      -9.593  24.416 -17.201  1.00 10.00      A   
ATOM   2691  N   VAL A 287     -11.267  23.528 -15.991  1.00 10.00      A   
ATOM   2692  HN  VAL A 287     -12.205  23.601 -15.702  1.00 10.00      A   
ATOM   2693  CA  VAL A 287     -10.460  22.398 -15.533  1.00 10.00      A   
ATOM   2694  CB  VAL A 287     -10.203  22.472 -14.008  1.00 10.00      A   
ATOM   2695  CG1 VAL A 287      -9.324  21.323 -13.542  1.00 10.00      A   
ATOM   2696  CG2 VAL A 287      -9.569  23.806 -13.638  1.00 10.00      A   
ATOM   2697  C   VAL A 287     -11.082  21.045 -15.887  1.00 10.00      A   
ATOM   2698  O   VAL A 287     -10.366  20.064 -16.091  1.00 10.00      A   
ATOM   2699  N   CYS A 288     -12.407  20.997 -15.991  1.00 10.00      A   
ATOM   2700  HN  CYS A 288     -12.929  21.818 -15.843  1.00 10.00      A   
ATOM   2701  CA  CYS A 288     -13.116  19.750 -16.302  1.00 10.00      A   
ATOM   2702  CB  CYS A 288     -14.623  19.981 -16.351  1.00 10.00      A   
ATOM   2703  SG  CYS A 288     -15.107  21.521 -17.153  1.00 10.00      A   
ATOM   2704  HG  CYS A 288     -16.258  21.900 -16.621  1.00 10.00      A   
ATOM   2705  C   CYS A 288     -12.628  19.069 -17.584  1.00 10.00      A   
ATOM   2706  O   CYS A 288     -12.763  17.856 -17.739  1.00 10.00      A   
ATOM   2707  N   SER A 289     -12.040  19.846 -18.485  1.00 10.00      A   
ATOM   2708  HN  SER A 289     -11.957  20.806 -18.303  1.00 10.00      A   
ATOM   2709  CA  SER A 289     -11.528  19.319 -19.747  1.00 10.00      A   
ATOM   2710  CB  SER A 289     -11.013  20.467 -20.615  1.00 10.00      A   
ATOM   2711  OG  SER A 289     -11.839  21.611 -20.462  1.00 10.00      A   
ATOM   2712  HG  SER A 289     -12.740  21.387 -20.724  1.00 10.00      A   
ATOM   2713  C   SER A 289     -10.417  18.286 -19.523  1.00 10.00      A   
ATOM   2714  O   SER A 289     -10.077  17.519 -20.426  1.00 10.00      A   
ATOM   2715  N   ARG A 290      -9.858  18.264 -18.319  1.00 10.00      A   
ATOM   2716  HN  ARG A 290     -10.175  18.890 -17.630  1.00 10.00      A   
ATOM   2717  CA  ARG A 290      -8.794  17.333 -17.993  1.00 10.00      A   
ATOM   2718  CB  ARG A 290      -7.458  18.074 -17.903  1.00 10.00      A   
ATOM   2719  CG  ARG A 290      -7.445  19.215 -16.901  1.00 10.00      A   
ATOM   2720  CD  ARG A 290      -6.556  20.352 -17.365  1.00 10.00      A   
ATOM   2721  NE  ARG A 290      -6.642  21.509 -16.476  1.00 10.00      A   
ATOM   2722  HE  ARG A 290      -6.719  21.331 -15.514  1.00 10.00      A   
ATOM   2723  CZ  ARG A 290      -6.627  22.769 -16.897  1.00 10.00      A   
ATOM   2724  NH1 ARG A 290      -6.535  23.035 -18.193  1.00 10.00      A   
ATOM   2725 HH11 ARG A 290      -6.523  24.024 -18.528  1.00 10.00      A   
ATOM   2726 HH12 ARG A 290      -6.465  22.257 -18.890  1.00 10.00      A   
ATOM   2727  NH2 ARG A 290      -6.673  23.768 -16.019  1.00 10.00      A   
ATOM   2728 HH21 ARG A 290      -6.662  24.759 -16.351  1.00 10.00      A   
ATOM   2729 HH22 ARG A 290      -6.714  23.570 -14.992  1.00 10.00      A   
ATOM   2730  C   ARG A 290      -9.089  16.597 -16.691  1.00 10.00      A   
ATOM   2731  O   ARG A 290      -8.200  15.993 -16.093  1.00 10.00      A   
ATOM   2732  N   LEU A 291     -10.342  16.642 -16.261  1.00 10.00      A   
ATOM   2733  HN  LEU A 291     -11.016  17.114 -16.794  1.00 10.00      A   
ATOM   2734  CA  LEU A 291     -10.743  15.982 -15.030  1.00 10.00      A   
ATOM   2735  CB  LEU A 291     -12.015  16.608 -14.447  1.00 10.00      A   
ATOM   2736  CG  LEU A 291     -11.840  17.906 -13.651  1.00 10.00      A   
ATOM   2737  CD1 LEU A 291     -13.171  18.357 -13.063  1.00 10.00      A   
ATOM   2738  CD2 LEU A 291     -10.800  17.732 -12.555  1.00 10.00      A   
ATOM   2739  C   LEU A 291     -10.947  14.493 -15.248  1.00 10.00      A   
ATOM   2740  O   LEU A 291     -11.820  14.077 -16.010  1.00 10.00      A   
ATOM   2741  N   THR A 292     -10.128  13.701 -14.582  1.00 10.00      A   
ATOM   2742  HN  THR A 292      -9.445  14.102 -14.004  1.00 10.00      A   
ATOM   2743  CA  THR A 292     -10.207  12.256 -14.679  1.00 10.00      A   
ATOM   2744  CB  THR A 292      -8.797  11.637 -14.650  1.00 10.00      A   
ATOM   2745  OG1 THR A 292      -7.817  12.678 -14.762  1.00 10.00      A   
ATOM   2746  HG1 THR A 292      -8.021  13.223 -15.529  1.00 10.00      A   
ATOM   2747  CG2 THR A 292      -8.619  10.661 -15.798  1.00 10.00      A   
ATOM   2748  C   THR A 292     -11.006  11.698 -13.506  1.00 10.00      A   
ATOM   2749  O   THR A 292     -11.753  10.725 -13.647  1.00 10.00      A   
ATOM   2750  N   THR A 293     -10.860  12.344 -12.358  1.00 10.00      A   
ATOM   2751  HN  THR A 293     -10.277  13.134 -12.327  1.00 10.00      A   
ATOM   2752  CA  THR A 293     -11.535  11.925 -11.146  1.00 10.00      A   
ATOM   2753  CB  THR A 293     -10.496  11.498 -10.092  1.00 10.00      A   
ATOM   2754  OG1 THR A 293      -9.399  10.849 -10.757  1.00 10.00      A   
ATOM   2755  HG1 THR A 293      -8.952  10.262 -10.135  1.00 10.00      A   
ATOM   2756  CG2 THR A 293     -11.109  10.540  -9.083  1.00 10.00      A   
ATOM   2757  C   THR A 293     -12.386  13.060 -10.585  1.00 10.00      A   
ATOM   2758  O   THR A 293     -11.866  14.107 -10.201  1.00 10.00      A   
ATOM   2759  N   LEU A 294     -13.693  12.858 -10.558  1.00 10.00      A   
ATOM   2760  HN  LEU A 294     -14.059  12.004 -10.893  1.00 10.00      A   
ATOM   2761  CA  LEU A 294     -14.602  13.870 -10.039  1.00 10.00      A   
ATOM   2762  CB  LEU A 294     -15.500  14.414 -11.153  1.00 10.00      A   
ATOM   2763  CG  LEU A 294     -16.350  15.641 -10.807  1.00 10.00      A   
ATOM   2764  CD1 LEU A 294     -15.474  16.799 -10.352  1.00 10.00      A   
ATOM   2765  CD2 LEU A 294     -17.191  16.055 -12.006  1.00 10.00      A   
ATOM   2766  C   LEU A 294     -15.434  13.309  -8.894  1.00 10.00      A   
ATOM   2767  O   LEU A 294     -15.963  12.195  -8.984  1.00 10.00      A   
ATOM   2768  N   ASN A 295     -15.518  14.065  -7.812  1.00 10.00      A   
ATOM   2769  HN  ASN A 295     -15.047  14.929  -7.793  1.00 10.00      A   
ATOM   2770  CA  ASN A 295     -16.283  13.655  -6.646  1.00 10.00      A   
ATOM   2771  CB  ASN A 295     -15.344  13.301  -5.489  1.00 10.00      A   
ATOM   2772  CG  ASN A 295     -16.035  12.585  -4.340  1.00 10.00      A   
ATOM   2773  OD1 ASN A 295     -17.227  12.775  -4.082  1.00 10.00      A   
ATOM   2774  ND2 ASN A 295     -15.286  11.751  -3.636  1.00 10.00      A   
ATOM   2775 HD21 ASN A 295     -14.346  11.645  -3.892  1.00 10.00      A   
ATOM   2776 HD22 ASN A 295     -15.705  11.277  -2.889  1.00 10.00      A   
ATOM   2777  C   ASN A 295     -17.248  14.757  -6.231  1.00 10.00      A   
ATOM   2778  O   ASN A 295     -16.836  15.844  -5.829  1.00 10.00      A   
ATOM   2779  N   LEU A 296     -18.534  14.468  -6.342  1.00 10.00      A   
ATOM   2780  HN  LEU A 296     -18.794  13.583  -6.684  1.00 10.00      A   
ATOM   2781  CA  LEU A 296     -19.573  15.420  -5.979  1.00 10.00      A   
ATOM   2782  CB  LEU A 296     -20.295  15.926  -7.232  1.00 10.00      A   
ATOM   2783  CG  LEU A 296     -19.466  16.781  -8.194  1.00 10.00      A   
ATOM   2784  CD1 LEU A 296     -20.226  17.007  -9.489  1.00 10.00      A   
ATOM   2785  CD2 LEU A 296     -19.110  18.112  -7.552  1.00 10.00      A   
ATOM   2786  C   LEU A 296     -20.572  14.774  -5.028  1.00 10.00      A   
ATOM   2787  O   LEU A 296     -21.777  15.028  -5.100  1.00 10.00      A   
ATOM   2788  N   SER A 297     -20.062  13.945  -4.126  1.00 10.00      A   
ATOM   2789  HN  SER A 297     -19.092  13.788  -4.114  1.00 10.00      A   
ATOM   2790  CA  SER A 297     -20.903  13.252  -3.161  1.00 10.00      A   
ATOM   2791  CB  SER A 297     -20.108  12.148  -2.459  1.00 10.00      A   
ATOM   2792  OG  SER A 297     -19.447  11.321  -3.401  1.00 10.00      A   
ATOM   2793  HG  SER A 297     -18.625  11.745  -3.676  1.00 10.00      A   
ATOM   2794  C   SER A 297     -21.492  14.213  -2.130  1.00 10.00      A   
ATOM   2795  O   SER A 297     -22.420  13.865  -1.406  1.00 10.00      A   
ATOM   2796  N   TYR A 298     -20.950  15.418  -2.064  1.00 10.00      A   
ATOM   2797  HN  TYR A 298     -20.208  15.644  -2.666  1.00 10.00      A   
ATOM   2798  CA  TYR A 298     -21.429  16.413  -1.114  1.00 10.00      A   
ATOM   2799  CB  TYR A 298     -20.278  16.920  -0.249  1.00 10.00      A   
ATOM   2800  CG  TYR A 298     -19.752  15.901   0.734  1.00 10.00      A   
ATOM   2801  CD1 TYR A 298     -18.474  15.377   0.606  1.00 10.00      A   
ATOM   2802  CD2 TYR A 298     -20.534  15.467   1.799  1.00 10.00      A   
ATOM   2803  CE1 TYR A 298     -17.986  14.452   1.510  1.00 10.00      A   
ATOM   2804  CE2 TYR A 298     -20.056  14.542   2.708  1.00 10.00      A   
ATOM   2805  CZ  TYR A 298     -18.780  14.037   2.561  1.00 10.00      A   
ATOM   2806  OH  TYR A 298     -18.295  13.119   3.469  1.00 10.00      A   
ATOM   2807  HH  TYR A 298     -17.376  13.330   3.678  1.00 10.00      A   
ATOM   2808  C   TYR A 298     -22.106  17.575  -1.833  1.00 10.00      A   
ATOM   2809  O   TYR A 298     -22.383  18.619  -1.239  1.00 10.00      A   
ATOM   2810  N   ALA A 299     -22.385  17.381  -3.113  1.00 10.00      A   
ATOM   2811  HN  ALA A 299     -22.167  16.519  -3.526  1.00 10.00      A   
ATOM   2812  CA  ALA A 299     -23.028  18.409  -3.913  1.00 10.00      A   
ATOM   2813  CB  ALA A 299     -22.325  18.563  -5.255  1.00 10.00      A   
ATOM   2814  C   ALA A 299     -24.508  18.098  -4.110  1.00 10.00      A   
ATOM   2815  O   ALA A 299     -24.876  17.311  -4.982  1.00 10.00      A   
ATOM   2816  N   THR A 300     -25.350  18.741  -3.312  1.00 10.00      A   
ATOM   2817  HN  THR A 300     -24.994  19.383  -2.664  1.00 10.00      A   
ATOM   2818  CA  THR A 300     -26.792  18.535  -3.370  1.00 10.00      A   
ATOM   2819  CB  THR A 300     -27.432  18.877  -2.012  1.00 10.00      A   
ATOM   2820  OG1 THR A 300     -26.418  18.874  -0.994  1.00 10.00      A   
ATOM   2821  HG1 THR A 300     -26.112  19.782  -0.848  1.00 10.00      A   
ATOM   2822  CG2 THR A 300     -28.494  17.856  -1.654  1.00 10.00      A   
ATOM   2823  C   THR A 300     -27.432  19.391  -4.463  1.00 10.00      A   
ATOM   2824  O   THR A 300     -28.386  20.131  -4.215  1.00 10.00      A   
ATOM   2825  N   VAL A 301     -26.901  19.280  -5.673  1.00 10.00      A   
ATOM   2826  HN  VAL A 301     -26.153  18.657  -5.808  1.00 10.00      A   
ATOM   2827  CA  VAL A 301     -27.410  20.042  -6.807  1.00 10.00      A   
ATOM   2828  CB  VAL A 301     -26.284  20.431  -7.790  1.00 10.00      A   
ATOM   2829  CG1 VAL A 301     -25.423  21.539  -7.203  1.00 10.00      A   
ATOM   2830  CG2 VAL A 301     -25.433  19.219  -8.138  1.00 10.00      A   
ATOM   2831  C   VAL A 301     -28.502  19.261  -7.543  1.00 10.00      A   
ATOM   2832  O   VAL A 301     -29.141  18.374  -6.968  1.00 10.00      A   
ATOM   2833  N   GLN A 302     -28.724  19.599  -8.808  1.00 10.00      A   
ATOM   2834  HN  GLN A 302     -28.191  20.315  -9.214  1.00 10.00      A   
ATOM   2835  CA  GLN A 302     -29.747  18.934  -9.611  1.00 10.00      A   
ATOM   2836  CB  GLN A 302     -30.836  19.932 -10.007  1.00 10.00      A   
ATOM   2837  CG  GLN A 302     -31.466  20.658  -8.830  1.00 10.00      A   
ATOM   2838  CD  GLN A 302     -32.468  19.805  -8.076  1.00 10.00      A   
ATOM   2839  OE1 GLN A 302     -33.669  19.848  -8.351  1.00 10.00      A   
ATOM   2840  NE2 GLN A 302     -31.982  19.023  -7.126  1.00 10.00      A   
ATOM   2841 HE21 GLN A 302     -31.011  19.036  -6.964  1.00 10.00      A   
ATOM   2842 HE22 GLN A 302     -32.611  18.466  -6.617  1.00 10.00      A   
ATOM   2843  C   GLN A 302     -29.145  18.297 -10.859  1.00 10.00      A   
ATOM   2844  O   GLN A 302     -27.992  18.566 -11.204  1.00 10.00      A   
ATOM   2845  N   SER A 303     -29.935  17.463 -11.530  1.00 10.00      A   
ATOM   2846  HN  SER A 303     -30.844  17.296 -11.191  1.00 10.00      A   
ATOM   2847  CA  SER A 303     -29.504  16.770 -12.741  1.00 10.00      A   
ATOM   2848  CB  SER A 303     -30.655  15.939 -13.316  1.00 10.00      A   
ATOM   2849  OG  SER A 303     -30.232  15.173 -14.433  1.00 10.00      A   
ATOM   2850  HG  SER A 303     -29.975  14.288 -14.131  1.00 10.00      A   
ATOM   2851  C   SER A 303     -28.974  17.734 -13.800  1.00 10.00      A   
ATOM   2852  O   SER A 303     -27.882  17.537 -14.330  1.00 10.00      A   
ATOM   2853  N   TYR A 304     -29.737  18.785 -14.087  1.00 10.00      A   
ATOM   2854  HN  TYR A 304     -30.583  18.904 -13.610  1.00 10.00      A   
ATOM   2855  CA  TYR A 304     -29.347  19.767 -15.096  1.00 10.00      A   
ATOM   2856  CB  TYR A 304     -30.409  20.863 -15.216  1.00 10.00      A   
ATOM   2857  CG  TYR A 304     -30.260  21.753 -16.430  1.00 10.00      A   
ATOM   2858  CD1 TYR A 304     -30.334  21.231 -17.715  1.00 10.00      A   
ATOM   2859  CD2 TYR A 304     -30.059  23.121 -16.291  1.00 10.00      A   
ATOM   2860  CE1 TYR A 304     -30.211  22.046 -18.827  1.00 10.00      A   
ATOM   2861  CE2 TYR A 304     -29.934  23.942 -17.395  1.00 10.00      A   
ATOM   2862  CZ  TYR A 304     -30.013  23.400 -18.661  1.00 10.00      A   
ATOM   2863  OH  TYR A 304     -29.888  24.216 -19.762  1.00 10.00      A   
ATOM   2864  HH  TYR A 304     -29.039  24.673 -19.721  1.00 10.00      A   
ATOM   2865  C   TYR A 304     -27.982  20.376 -14.787  1.00 10.00      A   
ATOM   2866  O   TYR A 304     -27.151  20.545 -15.682  1.00 10.00      A   
ATOM   2867  N   ASP A 305     -27.743  20.668 -13.512  1.00 10.00      A   
ATOM   2868  HN  ASP A 305     -28.431  20.472 -12.842  1.00 10.00      A   
ATOM   2869  CA  ASP A 305     -26.480  21.264 -13.083  1.00 10.00      A   
ATOM   2870  CB  ASP A 305     -26.576  21.801 -11.654  1.00 10.00      A   
ATOM   2871  CG  ASP A 305     -27.584  22.922 -11.529  1.00 10.00      A   
ATOM   2872  OD1 ASP A 305     -27.338  24.016 -12.081  1.00 10.00      A   
ATOM   2873  OD2 ASP A 305     -28.636  22.705 -10.900  1.00 10.00      A   
ATOM   2874  C   ASP A 305     -25.333  20.274 -13.205  1.00 10.00      A   
ATOM   2875  O   ASP A 305     -24.201  20.651 -13.511  1.00 10.00      A   
ATOM   2876  N   LEU A 306     -25.632  19.009 -12.973  1.00 10.00      A   
ATOM   2877  HN  LEU A 306     -26.550  18.772 -12.718  1.00 10.00      A   
ATOM   2878  CA  LEU A 306     -24.631  17.962 -13.077  1.00 10.00      A   
ATOM   2879  CB  LEU A 306     -25.133  16.676 -12.419  1.00 10.00      A   
ATOM   2880  CG  LEU A 306     -25.199  16.686 -10.890  1.00 10.00      A   
ATOM   2881  CD1 LEU A 306     -26.146  15.608 -10.387  1.00 10.00      A   
ATOM   2882  CD2 LEU A 306     -23.812  16.495 -10.295  1.00 10.00      A   
ATOM   2883  C   LEU A 306     -24.278  17.711 -14.539  1.00 10.00      A   
ATOM   2884  O   LEU A 306     -23.101  17.636 -14.901  1.00 10.00      A   
ATOM   2885  N   VAL A 307     -25.308  17.615 -15.371  1.00 10.00      A   
ATOM   2886  HN  VAL A 307     -26.221  17.706 -15.007  1.00 10.00      A   
ATOM   2887  CA  VAL A 307     -25.141  17.373 -16.800  1.00 10.00      A   
ATOM   2888  CB  VAL A 307     -26.508  17.257 -17.513  1.00 10.00      A   
ATOM   2889  CG1 VAL A 307     -26.348  17.274 -19.026  1.00 10.00      A   
ATOM   2890  CG2 VAL A 307     -27.227  15.993 -17.071  1.00 10.00      A   
ATOM   2891  C   VAL A 307     -24.296  18.461 -17.472  1.00 10.00      A   
ATOM   2892  O   VAL A 307     -23.406  18.158 -18.267  1.00 10.00      A   
ATOM   2893  N   LYS A 308     -24.573  19.720 -17.139  1.00 10.00      A   
ATOM   2894  HN  LYS A 308     -25.285  19.895 -16.488  1.00 10.00      A   
ATOM   2895  CA  LYS A 308     -23.849  20.852 -17.719  1.00 10.00      A   
ATOM   2896  CB  LYS A 308     -24.314  22.164 -17.082  1.00 10.00      A   
ATOM   2897  CG  LYS A 308     -25.679  22.645 -17.549  1.00 10.00      A   
ATOM   2898  CD  LYS A 308     -26.088  23.922 -16.825  1.00 10.00      A   
ATOM   2899  CE  LYS A 308     -26.269  23.675 -15.335  1.00 10.00      A   
ATOM   2900  NZ  LYS A 308     -26.597  24.916 -14.588  1.00 10.00      A   
ATOM   2901  HZ1 LYS A 308     -26.767  24.694 -13.582  1.00 10.00      A   
ATOM   2902  HZ2 LYS A 308     -27.452  25.359 -14.981  1.00 10.00      A   
ATOM   2903  HZ3 LYS A 308     -25.810  25.589 -14.653  1.00 10.00      A   
ATOM   2904  C   LYS A 308     -22.338  20.705 -17.551  1.00 10.00      A   
ATOM   2905  O   LYS A 308     -21.568  20.993 -18.472  1.00 10.00      A   
ATOM   2906  N   LEU A 309     -21.927  20.236 -16.381  1.00 10.00      A   
ATOM   2907  HN  LEU A 309     -22.594  20.002 -15.701  1.00 10.00      A   
ATOM   2908  CA  LEU A 309     -20.512  20.055 -16.083  1.00 10.00      A   
ATOM   2909  CB  LEU A 309     -20.285  20.079 -14.566  1.00 10.00      A   
ATOM   2910  CG  LEU A 309     -19.111  20.928 -14.066  1.00 10.00      A   
ATOM   2911  CD1 LEU A 309     -19.290  21.280 -12.597  1.00 10.00      A   
ATOM   2912  CD2 LEU A 309     -17.790  20.207 -14.285  1.00 10.00      A   
ATOM   2913  C   LEU A 309     -19.986  18.753 -16.684  1.00 10.00      A   
ATOM   2914  O   LEU A 309     -18.872  18.704 -17.208  1.00 10.00      A   
ATOM   2915  N   LEU A 310     -20.808  17.712 -16.635  1.00 10.00      A   
ATOM   2916  HN  LEU A 310     -21.701  17.828 -16.239  1.00 10.00      A   
ATOM   2917  CA  LEU A 310     -20.430  16.400 -17.154  1.00 10.00      A   
ATOM   2918  CB  LEU A 310     -21.517  15.365 -16.865  1.00 10.00      A   
ATOM   2919  CG  LEU A 310     -21.612  14.884 -15.417  1.00 10.00      A   
ATOM   2920  CD1 LEU A 310     -22.724  13.859 -15.261  1.00 10.00      A   
ATOM   2921  CD2 LEU A 310     -20.282  14.307 -14.963  1.00 10.00      A   
ATOM   2922  C   LEU A 310     -20.119  16.433 -18.645  1.00 10.00      A   
ATOM   2923  O   LEU A 310     -19.247  15.706 -19.117  1.00 10.00      A   
ATOM   2924  N   CYS A 311     -20.824  17.276 -19.387  1.00 10.00      A   
ATOM   2925  HN  CYS A 311     -21.516  17.830 -18.963  1.00 10.00      A   
ATOM   2926  CA  CYS A 311     -20.604  17.382 -20.827  1.00 10.00      A   
ATOM   2927  CB  CYS A 311     -21.690  18.231 -21.478  1.00 10.00      A   
ATOM   2928  SG  CYS A 311     -23.366  17.649 -21.155  1.00 10.00      A   
ATOM   2929  HG  CYS A 311     -23.576  17.714 -19.844  1.00 10.00      A   
ATOM   2930  C   CYS A 311     -19.225  17.952 -21.151  1.00 10.00      A   
ATOM   2931  O   CYS A 311     -18.733  17.826 -22.275  1.00 10.00      A   
ATOM   2932  N   GLN A 312     -18.603  18.574 -20.165  1.00 10.00      A   
ATOM   2933  HN  GLN A 312     -19.038  18.636 -19.287  1.00 10.00      A   
ATOM   2934  CA  GLN A 312     -17.287  19.159 -20.349  1.00 10.00      A   
ATOM   2935  CB  GLN A 312     -17.216  20.546 -19.715  1.00 10.00      A   
ATOM   2936  CG  GLN A 312     -17.921  21.634 -20.508  1.00 10.00      A   
ATOM   2937  CD  GLN A 312     -17.383  23.017 -20.196  1.00 10.00      A   
ATOM   2938  OE1 GLN A 312     -18.109  24.005 -20.250  1.00 10.00      A   
ATOM   2939  NE2 GLN A 312     -16.105  23.096 -19.865  1.00 10.00      A   
ATOM   2940 HE21 GLN A 312     -15.580  22.270 -19.835  1.00 10.00      A   
ATOM   2941 HE22 GLN A 312     -15.729  23.979 -19.673  1.00 10.00      A   
ATOM   2942  C   GLN A 312     -16.191  18.258 -19.787  1.00 10.00      A   
ATOM   2943  O   GLN A 312     -15.034  18.665 -19.692  1.00 10.00      A   
ATOM   2944  N   CYS A 313     -16.556  17.036 -19.425  1.00 10.00      A   
ATOM   2945  HN  CYS A 313     -17.497  16.764 -19.523  1.00 10.00      A   
ATOM   2946  CA  CYS A 313     -15.595  16.084 -18.885  1.00 10.00      A   
ATOM   2947  CB  CYS A 313     -16.014  15.638 -17.480  1.00 10.00      A   
ATOM   2948  SG  CYS A 313     -16.417  16.995 -16.350  1.00 10.00      A   
ATOM   2949  HG  CYS A 313     -17.483  17.629 -16.828  1.00 10.00      A   
ATOM   2950  C   CYS A 313     -15.452  14.871 -19.812  1.00 10.00      A   
ATOM   2951  O   CYS A 313     -16.091  13.837 -19.605  1.00 10.00      A   
ATOM   2952  N   PRO A 314     -14.617  14.984 -20.858  1.00 10.00      A   
ATOM   2953  CA  PRO A 314     -14.407  13.896 -21.811  1.00 10.00      A   
ATOM   2954  CB  PRO A 314     -13.929  14.643 -23.058  1.00 10.00      A   
ATOM   2955  CG  PRO A 314     -13.178  15.816 -22.522  1.00 10.00      A   
ATOM   2956  CD  PRO A 314     -13.820  16.180 -21.206  1.00 10.00      A   
ATOM   2957  C   PRO A 314     -13.336  12.911 -21.340  1.00 10.00      A   
ATOM   2958  O   PRO A 314     -13.227  11.797 -21.857  1.00 10.00      A   
ATOM   2959  N   LYS A 315     -12.557  13.326 -20.347  1.00 10.00      A   
ATOM   2960  HN  LYS A 315     -12.707  14.217 -19.962  1.00 10.00      A   
ATOM   2961  CA  LYS A 315     -11.488  12.495 -19.810  1.00 10.00      A   
ATOM   2962  CB  LYS A 315     -10.204  13.314 -19.655  1.00 10.00      A   
ATOM   2963  CG  LYS A 315      -9.689  13.931 -20.944  1.00 10.00      A   
ATOM   2964  CD  LYS A 315      -8.349  14.608 -20.732  1.00 10.00      A   
ATOM   2965  CE  LYS A 315      -7.236  13.594 -20.498  1.00 10.00      A   
ATOM   2966  NZ  LYS A 315      -6.940  12.790 -21.717  1.00 10.00      A   
ATOM   2967  HZ1 LYS A 315      -6.843  13.413 -22.547  1.00 10.00      A   
ATOM   2968  HZ2 LYS A 315      -7.707  12.111 -21.895  1.00 10.00      A   
ATOM   2969  HZ3 LYS A 315      -6.053  12.262 -21.589  1.00 10.00      A   
ATOM   2970  C   LYS A 315     -11.883  11.916 -18.464  1.00 10.00      A   
ATOM   2971  O   LYS A 315     -11.039  11.442 -17.712  1.00 10.00      A   
ATOM   2972  N   LEU A 316     -13.172  11.952 -18.172  1.00 10.00      A   
ATOM   2973  HN  LEU A 316     -13.796  12.327 -18.823  1.00 10.00      A   
ATOM   2974  CA  LEU A 316     -13.684  11.441 -16.913  1.00 10.00      A   
ATOM   2975  CB  LEU A 316     -15.109  11.949 -16.679  1.00 10.00      A   
ATOM   2976  CG  LEU A 316     -15.734  11.629 -15.324  1.00 10.00      A   
ATOM   2977  CD1 LEU A 316     -15.011  12.367 -14.208  1.00 10.00      A   
ATOM   2978  CD2 LEU A 316     -17.209  11.983 -15.334  1.00 10.00      A   
ATOM   2979  C   LEU A 316     -13.653   9.916 -16.885  1.00 10.00      A   
ATOM   2980  O   LEU A 316     -14.256   9.257 -17.734  1.00 10.00      A   
ATOM   2981  N   GLN A 317     -12.938   9.364 -15.907  1.00 10.00      A   
ATOM   2982  HN  GLN A 317     -12.467   9.945 -15.270  1.00 10.00      A   
ATOM   2983  CA  GLN A 317     -12.829   7.920 -15.764  1.00 10.00      A   
ATOM   2984  CB  GLN A 317     -11.366   7.473 -15.831  1.00 10.00      A   
ATOM   2985  CG  GLN A 317     -10.698   7.719 -17.176  1.00 10.00      A   
ATOM   2986  CD  GLN A 317      -9.245   7.283 -17.192  1.00 10.00      A   
ATOM   2987  OE1 GLN A 317      -8.559   7.315 -16.171  1.00 10.00      A   
ATOM   2988  NE2 GLN A 317      -8.757   6.889 -18.357  1.00 10.00      A   
ATOM   2989 HE21 GLN A 317      -9.359   6.896 -19.139  1.00 10.00      A   
ATOM   2990 HE22 GLN A 317      -7.820   6.603 -18.395  1.00 10.00      A   
ATOM   2991  C   GLN A 317     -13.467   7.443 -14.459  1.00 10.00      A   
ATOM   2992  O   GLN A 317     -13.992   6.329 -14.386  1.00 10.00      A   
ATOM   2993  N   ARG A 318     -13.417   8.284 -13.432  1.00 10.00      A   
ATOM   2994  HN  ARG A 318     -12.987   9.160 -13.550  1.00 10.00      A   
ATOM   2995  CA  ARG A 318     -13.983   7.943 -12.131  1.00 10.00      A   
ATOM   2996  CB  ARG A 318     -12.857   7.772 -11.102  1.00 10.00      A   
ATOM   2997  CG  ARG A 318     -13.309   7.237  -9.753  1.00 10.00      A   
ATOM   2998  CD  ARG A 318     -12.120   6.901  -8.863  1.00 10.00      A   
ATOM   2999  NE  ARG A 318     -12.208   5.540  -8.338  1.00 10.00      A   
ATOM   3000  HE  ARG A 318     -13.107   5.126  -8.318  1.00 10.00      A   
ATOM   3001  CZ  ARG A 318     -11.176   4.839  -7.873  1.00 10.00      A   
ATOM   3002  NH1 ARG A 318      -9.959   5.368  -7.852  1.00 10.00      A   
ATOM   3003 HH11 ARG A 318      -9.153   4.815  -7.488  1.00 10.00      A   
ATOM   3004 HH12 ARG A 318      -9.805   6.341  -8.200  1.00 10.00      A   
ATOM   3005  NH2 ARG A 318     -11.355   3.584  -7.471  1.00 10.00      A   
ATOM   3006 HH21 ARG A 318     -12.310   3.149  -7.531  1.00 10.00      A   
ATOM   3007 HH22 ARG A 318     -10.558   3.027  -7.098  1.00 10.00      A   
ATOM   3008  C   ARG A 318     -14.957   9.027 -11.676  1.00 10.00      A   
ATOM   3009  O   ARG A 318     -14.549  10.148 -11.370  1.00 10.00      A   
ATOM   3010  N   LEU A 319     -16.242   8.692 -11.625  1.00 10.00      A   
ATOM   3011  HN  LEU A 319     -16.511   7.774 -11.858  1.00 10.00      A   
ATOM   3012  CA  LEU A 319     -17.261   9.658 -11.227  1.00 10.00      A   
ATOM   3013  CB  LEU A 319     -18.238   9.923 -12.376  1.00 10.00      A   
ATOM   3014  CG  LEU A 319     -19.306  10.986 -12.110  1.00 10.00      A   
ATOM   3015  CD1 LEU A 319     -18.707  12.381 -12.174  1.00 10.00      A   
ATOM   3016  CD2 LEU A 319     -20.464  10.850 -13.082  1.00 10.00      A   
ATOM   3017  C   LEU A 319     -18.038   9.223  -9.986  1.00 10.00      A   
ATOM   3018  O   LEU A 319     -18.603   8.127  -9.939  1.00 10.00      A   
ATOM   3019  N   TRP A 320     -18.051  10.095  -8.985  1.00 10.00      A   
ATOM   3020  HN  TRP A 320     -17.548  10.938  -9.083  1.00 10.00      A   
ATOM   3021  CA  TRP A 320     -18.784   9.852  -7.744  1.00 10.00      A   
ATOM   3022  CB  TRP A 320     -17.841   9.902  -6.536  1.00 10.00      A   
ATOM   3023  CG  TRP A 320     -16.933   8.717  -6.397  1.00 10.00      A   
ATOM   3024  CD1 TRP A 320     -16.511   7.875  -7.385  1.00 10.00      A   
ATOM   3025  CD2 TRP A 320     -16.319   8.253  -5.190  1.00 10.00      A   
ATOM   3026  NE1 TRP A 320     -15.677   6.917  -6.868  1.00 10.00      A   
ATOM   3027  HE1 TRP A 320     -15.243   6.189  -7.385  1.00 10.00      A   
ATOM   3028  CE2 TRP A 320     -15.543   7.128  -5.522  1.00 10.00      A   
ATOM   3029  CE3 TRP A 320     -16.350   8.681  -3.861  1.00 10.00      A   
ATOM   3030  CZ2 TRP A 320     -14.804   6.428  -4.572  1.00 10.00      A   
ATOM   3031  CZ3 TRP A 320     -15.619   7.985  -2.921  1.00 10.00      A   
ATOM   3032  CH2 TRP A 320     -14.855   6.871  -3.280  1.00 10.00      A   
ATOM   3033  C   TRP A 320     -19.846  10.935  -7.595  1.00 10.00      A   
ATOM   3034  O   TRP A 320     -19.520  12.090  -7.324  1.00 10.00      A   
ATOM   3035  N   VAL A 321     -21.107  10.576  -7.779  1.00 10.00      A   
ATOM   3036  HN  VAL A 321     -21.325   9.629  -7.944  1.00 10.00      A   
ATOM   3037  CA  VAL A 321     -22.186  11.555  -7.694  1.00 10.00      A   
ATOM   3038  CB  VAL A 321     -22.722  11.953  -9.094  1.00 10.00      A   
ATOM   3039  CG1 VAL A 321     -21.770  12.908  -9.802  1.00 10.00      A   
ATOM   3040  CG2 VAL A 321     -22.982  10.718  -9.947  1.00 10.00      A   
ATOM   3041  C   VAL A 321     -23.348  11.043  -6.859  1.00 10.00      A   
ATOM   3042  O   VAL A 321     -23.378   9.879  -6.458  1.00 10.00      A   
ATOM   3043  N   LEU A 322     -24.299  11.930  -6.606  1.00 10.00      A   
ATOM   3044  HN  LEU A 322     -24.199  12.842  -6.945  1.00 10.00      A   
ATOM   3045  CA  LEU A 322     -25.485  11.587  -5.847  1.00 10.00      A   
ATOM   3046  CB  LEU A 322     -25.994  12.801  -5.067  1.00 10.00      A   
ATOM   3047  CG  LEU A 322     -25.137  13.255  -3.883  1.00 10.00      A   
ATOM   3048  CD1 LEU A 322     -25.741  14.488  -3.230  1.00 10.00      A   
ATOM   3049  CD2 LEU A 322     -24.989  12.137  -2.864  1.00 10.00      A   
ATOM   3050  C   LEU A 322     -26.572  11.083  -6.789  1.00 10.00      A   
ATOM   3051  O   LEU A 322     -26.426  11.153  -8.010  1.00 10.00      A   
ATOM   3052  N   ASP A 323     -27.660  10.592  -6.217  1.00 10.00      A   
ATOM   3053  HN  ASP A 323     -27.711  10.567  -5.234  1.00 10.00      A   
ATOM   3054  CA  ASP A 323     -28.783  10.068  -6.991  1.00 10.00      A   
ATOM   3055  CB  ASP A 323     -29.729   9.275  -6.089  1.00 10.00      A   
ATOM   3056  CG  ASP A 323     -30.403  10.133  -5.038  1.00 10.00      A   
ATOM   3057  OD1 ASP A 323     -29.693  10.854  -4.305  1.00 10.00      A   
ATOM   3058  OD2 ASP A 323     -31.640  10.079  -4.930  1.00 10.00      A   
ATOM   3059  C   ASP A 323     -29.535  11.181  -7.719  1.00 10.00      A   
ATOM   3060  O   ASP A 323     -30.368  10.918  -8.586  1.00 10.00      A   
ATOM   3061  N   TYR A 324     -29.210  12.427  -7.384  1.00 10.00      A   
ATOM   3062  HN  TYR A 324     -28.537  12.564  -6.689  1.00 10.00      A   
ATOM   3063  CA  TYR A 324     -29.834  13.596  -8.003  1.00 10.00      A   
ATOM   3064  CB  TYR A 324     -29.456  14.874  -7.245  1.00 10.00      A   
ATOM   3065  CG  TYR A 324     -30.202  15.065  -5.943  1.00 10.00      A   
ATOM   3066  CD1 TYR A 324     -29.520  15.270  -4.752  1.00 10.00      A   
ATOM   3067  CD2 TYR A 324     -31.589  15.041  -5.907  1.00 10.00      A   
ATOM   3068  CE1 TYR A 324     -30.201  15.446  -3.563  1.00 10.00      A   
ATOM   3069  CE2 TYR A 324     -32.278  15.216  -4.723  1.00 10.00      A   
ATOM   3070  CZ  TYR A 324     -31.579  15.418  -3.553  1.00 10.00      A   
ATOM   3071  OH  TYR A 324     -32.258  15.595  -2.370  1.00 10.00      A   
ATOM   3072  HH  TYR A 324     -31.635  15.868  -1.685  1.00 10.00      A   
ATOM   3073  C   TYR A 324     -29.458  13.723  -9.482  1.00 10.00      A   
ATOM   3074  O   TYR A 324     -29.924  14.625 -10.177  1.00 10.00      A   
ATOM   3075  N   ILE A 325     -28.606  12.820  -9.954  1.00 10.00      A   
ATOM   3076  HN  ILE A 325     -28.247  12.140  -9.347  1.00 10.00      A   
ATOM   3077  CA  ILE A 325     -28.187  12.816 -11.346  1.00 10.00      A   
ATOM   3078  CB  ILE A 325     -26.957  11.900 -11.568  1.00 10.00      A   
ATOM   3079  CG1 ILE A 325     -26.474  11.948 -13.021  1.00 10.00      A   
ATOM   3080  CG2 ILE A 325     -27.246  10.466 -11.144  1.00 10.00      A   
ATOM   3081  CD1 ILE A 325     -25.934  13.295 -13.443  1.00 10.00      A   
ATOM   3082  C   ILE A 325     -29.347  12.386 -12.251  1.00 10.00      A   
ATOM   3083  O   ILE A 325     -29.457  12.843 -13.390  1.00 10.00      A   
ATOM   3084  N   GLU A 326     -30.216  11.517 -11.720  1.00 10.00      A   
ATOM   3085  HN  GLU A 326     -30.063  11.204 -10.803  1.00 10.00      A   
ATOM   3086  CA  GLU A 326     -31.386  11.012 -12.449  1.00 10.00      A   
ATOM   3087  CB  GLU A 326     -32.355  12.144 -12.808  1.00 10.00      A   
ATOM   3088  CG  GLU A 326     -32.864  12.915 -11.601  1.00 10.00      A   
ATOM   3089  CD  GLU A 326     -34.037  13.814 -11.927  1.00 10.00      A   
ATOM   3090  OE1 GLU A 326     -33.827  14.877 -12.549  1.00 10.00      A   
ATOM   3091  OE2 GLU A 326     -35.178  13.461 -11.564  1.00 10.00      A   
ATOM   3092  C   GLU A 326     -31.010  10.174 -13.677  1.00 10.00      A   
ATOM   3093  O   GLU A 326     -29.849  10.138 -14.092  1.00 10.00      A   
ATOM   3094  N   ASP A 327     -31.997   9.493 -14.250  1.00 10.00      A   
ATOM   3095  HN  ASP A 327     -32.905   9.547 -13.869  1.00 10.00      A   
ATOM   3096  CA  ASP A 327     -31.769   8.653 -15.425  1.00 10.00      A   
ATOM   3097  CB  ASP A 327     -33.058   7.930 -15.834  1.00 10.00      A   
ATOM   3098  CG  ASP A 327     -33.530   6.906 -14.824  1.00 10.00      A   
ATOM   3099  OD1 ASP A 327     -32.984   5.788 -14.792  1.00 10.00      A   
ATOM   3100  OD2 ASP A 327     -34.471   7.205 -14.065  1.00 10.00      A   
ATOM   3101  C   ASP A 327     -31.273   9.483 -16.601  1.00 10.00      A   
ATOM   3102  O   ASP A 327     -30.357   9.082 -17.321  1.00 10.00      A   
ATOM   3103  N   ALA A 328     -31.883  10.647 -16.784  1.00 10.00      A   
ATOM   3104  HN  ALA A 328     -32.602  10.909 -16.169  1.00 10.00      A   
ATOM   3105  CA  ALA A 328     -31.523  11.544 -17.874  1.00 10.00      A   
ATOM   3106  CB  ALA A 328     -32.454  12.746 -17.901  1.00 10.00      A   
ATOM   3107  C   ALA A 328     -30.070  11.994 -17.773  1.00 10.00      A   
ATOM   3108  O   ALA A 328     -29.357  12.037 -18.777  1.00 10.00      A   
ATOM   3109  N   GLY A 329     -29.632  12.320 -16.562  1.00 10.00      A   
ATOM   3110  HN  GLY A 329     -30.241  12.259 -15.794  1.00 10.00      A   
ATOM   3111  CA  GLY A 329     -28.265  12.764 -16.364  1.00 10.00      A   
ATOM   3112  C   GLY A 329     -27.265  11.686 -16.715  1.00 10.00      A   
ATOM   3113  O   GLY A 329     -26.263  11.948 -17.381  1.00 10.00      A   
ATOM   3114  N   LEU A 330     -27.551  10.467 -16.279  1.00 10.00      A   
ATOM   3115  HN  LEU A 330     -28.374  10.329 -15.757  1.00 10.00      A   
ATOM   3116  CA  LEU A 330     -26.680   9.329 -16.547  1.00 10.00      A   
ATOM   3117  CB  LEU A 330     -27.165   8.091 -15.787  1.00 10.00      A   
ATOM   3118  CG  LEU A 330     -26.998   8.134 -14.266  1.00 10.00      A   
ATOM   3119  CD1 LEU A 330     -27.656   6.932 -13.609  1.00 10.00      A   
ATOM   3120  CD2 LEU A 330     -25.526   8.210 -13.889  1.00 10.00      A   
ATOM   3121  C   LEU A 330     -26.595   9.045 -18.042  1.00 10.00      A   
ATOM   3122  O   LEU A 330     -25.552   8.623 -18.546  1.00 10.00      A   
ATOM   3123  N   GLU A 331     -27.695   9.285 -18.748  1.00 10.00      A   
ATOM   3124  HN  GLU A 331     -28.502   9.605 -18.282  1.00 10.00      A   
ATOM   3125  CA  GLU A 331     -27.743   9.068 -20.189  1.00 10.00      A   
ATOM   3126  CB  GLU A 331     -29.162   9.300 -20.717  1.00 10.00      A   
ATOM   3127  CG  GLU A 331     -29.297   9.128 -22.223  1.00 10.00      A   
ATOM   3128  CD  GLU A 331     -30.650   9.565 -22.745  1.00 10.00      A   
ATOM   3129  OE1 GLU A 331     -30.965  10.769 -22.659  1.00 10.00      A   
ATOM   3130  OE2 GLU A 331     -31.403   8.707 -23.258  1.00 10.00      A   
ATOM   3131  C   GLU A 331     -26.754   9.984 -20.907  1.00 10.00      A   
ATOM   3132  O   GLU A 331     -25.978   9.536 -21.754  1.00 10.00      A   
ATOM   3133  N   VAL A 332     -26.778  11.269 -20.555  1.00 10.00      A   
ATOM   3134  HN  VAL A 332     -27.414  11.564 -19.865  1.00 10.00      A   
ATOM   3135  CA  VAL A 332     -25.879  12.247 -21.165  1.00 10.00      A   
ATOM   3136  CB  VAL A 332     -26.226  13.697 -20.756  1.00 10.00      A   
ATOM   3137  CG1 VAL A 332     -25.329  14.687 -21.486  1.00 10.00      A   
ATOM   3138  CG2 VAL A 332     -27.688  14.002 -21.044  1.00 10.00      A   
ATOM   3139  C   VAL A 332     -24.436  11.941 -20.784  1.00 10.00      A   
ATOM   3140  O   VAL A 332     -23.519  12.107 -21.592  1.00 10.00      A   
ATOM   3141  N   LEU A 333     -24.251  11.477 -19.552  1.00 10.00      A   
ATOM   3142  HN  LEU A 333     -25.029  11.373 -18.962  1.00 10.00      A   
ATOM   3143  CA  LEU A 333     -22.931  11.123 -19.047  1.00 10.00      A   
ATOM   3144  CB  LEU A 333     -23.050  10.574 -17.623  1.00 10.00      A   
ATOM   3145  CG  LEU A 333     -21.844   9.799 -17.087  1.00 10.00      A   
ATOM   3146  CD1 LEU A 333     -20.717  10.747 -16.714  1.00 10.00      A   
ATOM   3147  CD2 LEU A 333     -22.247   8.944 -15.897  1.00 10.00      A   
ATOM   3148  C   LEU A 333     -22.274  10.086 -19.952  1.00 10.00      A   
ATOM   3149  O   LEU A 333     -21.134  10.259 -20.387  1.00 10.00      A   
ATOM   3150  N   ALA A 334     -23.015   9.022 -20.254  1.00 10.00      A   
ATOM   3151  HN  ALA A 334     -23.922   8.953 -19.880  1.00 10.00      A   
ATOM   3152  CA  ALA A 334     -22.517   7.943 -21.106  1.00 10.00      A   
ATOM   3153  CB  ALA A 334     -23.446   6.745 -21.032  1.00 10.00      A   
ATOM   3154  C   ALA A 334     -22.356   8.387 -22.557  1.00 10.00      A   
ATOM   3155  O   ALA A 334     -21.723   7.702 -23.360  1.00 10.00      A   
ATOM   3156  N   SER A 335     -22.928   9.528 -22.895  1.00 10.00      A   
ATOM   3157  HN  SER A 335     -23.414  10.044 -22.214  1.00 10.00      A   
ATOM   3158  CA  SER A 335     -22.834  10.045 -24.249  1.00 10.00      A   
ATOM   3159  CB  SER A 335     -24.082  10.860 -24.593  1.00 10.00      A   
ATOM   3160  OG  SER A 335     -25.267  10.119 -24.333  1.00 10.00      A   
ATOM   3161  HG  SER A 335     -25.122   9.526 -23.580  1.00 10.00      A   
ATOM   3162  C   SER A 335     -21.577  10.895 -24.418  1.00 10.00      A   
ATOM   3163  O   SER A 335     -21.068  11.058 -25.527  1.00 10.00      A   
ATOM   3164  N   THR A 336     -21.067  11.421 -23.315  1.00 10.00      A   
ATOM   3165  HN  THR A 336     -21.496  11.245 -22.450  1.00 10.00      A   
ATOM   3166  CA  THR A 336     -19.878  12.254 -23.365  1.00 10.00      A   
ATOM   3167  CB  THR A 336     -20.070  13.555 -22.567  1.00 10.00      A   
ATOM   3168  OG1 THR A 336     -21.411  14.029 -22.754  1.00 10.00      A   
ATOM   3169  HG1 THR A 336     -22.012  13.514 -22.198  1.00 10.00      A   
ATOM   3170  CG2 THR A 336     -19.093  14.620 -23.043  1.00 10.00      A   
ATOM   3171  C   THR A 336     -18.648  11.510 -22.850  1.00 10.00      A   
ATOM   3172  O   THR A 336     -17.603  11.490 -23.502  1.00 10.00      A   
ATOM   3173  N   CYS A 337     -18.772  10.896 -21.682  1.00 10.00      A   
ATOM   3174  HN  CYS A 337     -19.632  10.931 -21.203  1.00 10.00      A   
ATOM   3175  CA  CYS A 337     -17.662  10.162 -21.090  1.00 10.00      A   
ATOM   3176  CB  CYS A 337     -17.799  10.130 -19.570  1.00 10.00      A   
ATOM   3177  SG  CYS A 337     -18.125  11.748 -18.833  1.00 10.00      A   
ATOM   3178  HG  CYS A 337     -17.151  12.573 -19.209  1.00 10.00      A   
ATOM   3179  C   CYS A 337     -17.592   8.747 -21.653  1.00 10.00      A   
ATOM   3180  O   CYS A 337     -18.259   7.832 -21.167  1.00 10.00      A   
ATOM   3181  N   LYS A 338     -16.790   8.571 -22.690  1.00 10.00      A   
ATOM   3182  HN  LYS A 338     -16.288   9.338 -23.046  1.00 10.00      A   
ATOM   3183  CA  LYS A 338     -16.649   7.271 -23.326  1.00 10.00      A   
ATOM   3184  CB  LYS A 338     -16.457   7.430 -24.836  1.00 10.00      A   
ATOM   3185  CG  LYS A 338     -17.664   8.005 -25.555  1.00 10.00      A   
ATOM   3186  CD  LYS A 338     -18.891   7.146 -25.313  1.00 10.00      A   
ATOM   3187  CE  LYS A 338     -20.062   7.597 -26.164  1.00 10.00      A   
ATOM   3188  NZ  LYS A 338     -21.283   6.791 -25.906  1.00 10.00      A   
ATOM   3189  HZ1 LYS A 338     -22.057   7.103 -26.527  1.00 10.00      A   
ATOM   3190  HZ2 LYS A 338     -21.582   6.908 -24.916  1.00 10.00      A   
ATOM   3191  HZ3 LYS A 338     -21.095   5.782 -26.084  1.00 10.00      A   
ATOM   3192  C   LYS A 338     -15.500   6.469 -22.724  1.00 10.00      A   
ATOM   3193  O   LYS A 338     -15.260   5.326 -23.112  1.00 10.00      A   
ATOM   3194  N   ASP A 339     -14.793   7.070 -21.775  1.00 10.00      A   
ATOM   3195  HN  ASP A 339     -15.025   7.984 -21.515  1.00 10.00      A   
ATOM   3196  CA  ASP A 339     -13.667   6.404 -21.126  1.00 10.00      A   
ATOM   3197  CB  ASP A 339     -12.374   7.202 -21.327  1.00 10.00      A   
ATOM   3198  CG  ASP A 339     -11.147   6.312 -21.394  1.00 10.00      A   
ATOM   3199  OD1 ASP A 339     -11.133   5.367 -22.211  1.00 10.00      A   
ATOM   3200  OD2 ASP A 339     -10.184   6.555 -20.639  1.00 10.00      A   
ATOM   3201  C   ASP A 339     -13.937   6.191 -19.641  1.00 10.00      A   
ATOM   3202  O   ASP A 339     -13.019   5.922 -18.863  1.00 10.00      A   
ATOM   3203  N   LEU A 340     -15.205   6.300 -19.258  1.00 10.00      A   
ATOM   3204  HN  LEU A 340     -15.890   6.494 -19.931  1.00 10.00      A   
ATOM   3205  CA  LEU A 340     -15.604   6.118 -17.867  1.00 10.00      A   
ATOM   3206  CB  LEU A 340     -17.074   6.509 -17.683  1.00 10.00      A   
ATOM   3207  CG  LEU A 340     -17.568   6.635 -16.240  1.00 10.00      A   
ATOM   3208  CD1 LEU A 340     -16.979   7.866 -15.576  1.00 10.00      A   
ATOM   3209  CD2 LEU A 340     -19.088   6.671 -16.190  1.00 10.00      A   
ATOM   3210  C   LEU A 340     -15.386   4.669 -17.443  1.00 10.00      A   
ATOM   3211  O   LEU A 340     -15.837   3.745 -18.121  1.00 10.00      A   
ATOM   3212  N   ARG A 341     -14.681   4.477 -16.335  1.00 10.00      A   
ATOM   3213  HN  ARG A 341     -14.351   5.256 -15.838  1.00 10.00      A   
ATOM   3214  CA  ARG A 341     -14.389   3.139 -15.831  1.00 10.00      A   
ATOM   3215  CB  ARG A 341     -12.903   3.012 -15.480  1.00 10.00      A   
ATOM   3216  CG  ARG A 341     -11.964   3.764 -16.404  1.00 10.00      A   
ATOM   3217  CD  ARG A 341     -11.796   3.040 -17.724  1.00 10.00      A   
ATOM   3218  NE  ARG A 341     -10.995   3.813 -18.662  1.00 10.00      A   
ATOM   3219  HE  ARG A 341     -11.379   4.660 -18.991  1.00 10.00      A   
ATOM   3220  CZ  ARG A 341      -9.790   3.448 -19.081  1.00 10.00      A   
ATOM   3221  NH1 ARG A 341      -9.240   2.326 -18.647  1.00 10.00      A   
ATOM   3222 HH11 ARG A 341      -8.289   2.048 -18.981  1.00 10.00      A   
ATOM   3223 HH12 ARG A 341      -9.747   1.716 -17.970  1.00 10.00      A   
ATOM   3224  NH2 ARG A 341      -9.128   4.215 -19.935  1.00 10.00      A   
ATOM   3225 HH21 ARG A 341      -9.553   5.114 -20.282  1.00 10.00      A   
ATOM   3226 HH22 ARG A 341      -8.178   3.931 -20.266  1.00 10.00      A   
ATOM   3227  C   ARG A 341     -15.201   2.836 -14.584  1.00 10.00      A   
ATOM   3228  O   ARG A 341     -15.746   1.738 -14.436  1.00 10.00      A   
ATOM   3229  N   GLU A 342     -15.277   3.818 -13.693  1.00 10.00      A   
ATOM   3230  HN  GLU A 342     -14.839   4.678 -13.886  1.00 10.00      A   
ATOM   3231  CA  GLU A 342     -15.991   3.659 -12.443  1.00 10.00      A   
ATOM   3232  CB  GLU A 342     -15.003   3.724 -11.281  1.00 10.00      A   
ATOM   3233  CG  GLU A 342     -15.588   3.327  -9.941  1.00 10.00      A   
ATOM   3234  CD  GLU A 342     -14.664   3.661  -8.794  1.00 10.00      A   
ATOM   3235  OE1 GLU A 342     -13.747   2.869  -8.505  1.00 10.00      A   
ATOM   3236  OE2 GLU A 342     -14.847   4.724  -8.168  1.00 10.00      A   
ATOM   3237  C   GLU A 342     -17.069   4.718 -12.258  1.00 10.00      A   
ATOM   3238  O   GLU A 342     -16.839   5.913 -12.475  1.00 10.00      A   
ATOM   3239  N   LEU A 343     -18.238   4.263 -11.839  1.00 10.00      A   
ATOM   3240  HN  LEU A 343     -18.341   3.298 -11.685  1.00 10.00      A   
ATOM   3241  CA  LEU A 343     -19.371   5.139 -11.594  1.00 10.00      A   
ATOM   3242  CB  LEU A 343     -20.386   5.030 -12.734  1.00 10.00      A   
ATOM   3243  CG  LEU A 343     -21.706   5.779 -12.532  1.00 10.00      A   
ATOM   3244  CD1 LEU A 343     -21.478   7.284 -12.523  1.00 10.00      A   
ATOM   3245  CD2 LEU A 343     -22.711   5.388 -13.604  1.00 10.00      A   
ATOM   3246  C   LEU A 343     -20.032   4.762 -10.272  1.00 10.00      A   
ATOM   3247  O   LEU A 343     -20.541   3.651 -10.120  1.00 10.00      A   
ATOM   3248  N   ARG A 344     -20.003   5.674  -9.310  1.00 10.00      A   
ATOM   3249  HN  ARG A 344     -19.564   6.541  -9.477  1.00 10.00      A   
ATOM   3250  CA  ARG A 344     -20.608   5.422  -8.010  1.00 10.00      A   
ATOM   3251  CB  ARG A 344     -19.553   5.416  -6.895  1.00 10.00      A   
ATOM   3252  CG  ARG A 344     -18.453   4.381  -7.098  1.00 10.00      A   
ATOM   3253  CD  ARG A 344     -17.633   4.152  -5.837  1.00 10.00      A   
ATOM   3254  NE  ARG A 344     -16.315   3.596  -6.155  1.00 10.00      A   
ATOM   3255  HE  ARG A 344     -15.819   4.022  -6.896  1.00 10.00      A   
ATOM   3256  CZ  ARG A 344     -15.745   2.569  -5.522  1.00 10.00      A   
ATOM   3257  NH1 ARG A 344     -16.357   1.969  -4.509  1.00 10.00      A   
ATOM   3258 HH11 ARG A 344     -17.295   2.286  -4.195  1.00 10.00      A   
ATOM   3259 HH12 ARG A 344     -15.890   1.160  -4.024  1.00 10.00      A   
ATOM   3260  NH2 ARG A 344     -14.558   2.134  -5.919  1.00 10.00      A   
ATOM   3261 HH21 ARG A 344     -14.078   2.581  -6.731  1.00 10.00      A   
ATOM   3262 HH22 ARG A 344     -14.099   1.329  -5.426  1.00 10.00      A   
ATOM   3263  C   ARG A 344     -21.708   6.433  -7.716  1.00 10.00      A   
ATOM   3264  O   ARG A 344     -21.449   7.632  -7.598  1.00 10.00      A   
ATOM   3265  N   VAL A 345     -22.935   5.940  -7.625  1.00 10.00      A   
ATOM   3266  HN  VAL A 345     -23.072   4.973  -7.745  1.00 10.00      A   
ATOM   3267  CA  VAL A 345     -24.087   6.785  -7.346  1.00 10.00      A   
ATOM   3268  CB  VAL A 345     -25.254   6.489  -8.311  1.00 10.00      A   
ATOM   3269  CG1 VAL A 345     -26.407   7.448  -8.071  1.00 10.00      A   
ATOM   3270  CG2 VAL A 345     -24.790   6.570  -9.757  1.00 10.00      A   
ATOM   3271  C   VAL A 345     -24.554   6.573  -5.912  1.00 10.00      A   
ATOM   3272  O   VAL A 345     -25.001   5.485  -5.551  1.00 10.00      A   
ATOM   3273  N   PHE A 346     -24.441   7.615  -5.102  1.00 10.00      A   
ATOM   3274  HN  PHE A 346     -24.094   8.464  -5.462  1.00 10.00      A   
ATOM   3275  CA  PHE A 346     -24.838   7.549  -3.703  1.00 10.00      A   
ATOM   3276  CB  PHE A 346     -23.778   8.215  -2.817  1.00 10.00      A   
ATOM   3277  CG  PHE A 346     -22.452   7.507  -2.806  1.00 10.00      A   
ATOM   3278  CD1 PHE A 346     -21.462   7.845  -3.716  1.00 10.00      A   
ATOM   3279  CD2 PHE A 346     -22.193   6.506  -1.887  1.00 10.00      A   
ATOM   3280  CE1 PHE A 346     -20.242   7.197  -3.709  1.00 10.00      A   
ATOM   3281  CE2 PHE A 346     -20.974   5.853  -1.873  1.00 10.00      A   
ATOM   3282  CZ  PHE A 346     -19.998   6.200  -2.786  1.00 10.00      A   
ATOM   3283  C   PHE A 346     -26.189   8.224  -3.498  1.00 10.00      A   
ATOM   3284  O   PHE A 346     -26.420   9.321  -3.996  1.00 10.00      A   
ATOM   3285  N   PRO A 347     -27.098   7.579  -2.756  1.00 10.00      A   
ATOM   3286  CA  PRO A 347     -28.430   8.127  -2.499  1.00 10.00      A   
ATOM   3287  CB  PRO A 347     -29.209   6.918  -1.981  1.00 10.00      A   
ATOM   3288  CG  PRO A 347     -28.179   6.046  -1.346  1.00 10.00      A   
ATOM   3289  CD  PRO A 347     -26.901   6.268  -2.112  1.00 10.00      A   
ATOM   3290  C   PRO A 347     -28.402   9.227  -1.442  1.00 10.00      A   
ATOM   3291  O   PRO A 347     -27.891   9.029  -0.338  1.00 10.00      A   
ATOM   3292  N   SER A 348     -28.944  10.384  -1.790  1.00 10.00      A   
ATOM   3293  HN  SER A 348     -29.322  10.485  -2.695  1.00 10.00      A   
ATOM   3294  CA  SER A 348     -28.990  11.516  -0.880  1.00 10.00      A   
ATOM   3295  CB  SER A 348     -29.500  12.751  -1.619  1.00 10.00      A   
ATOM   3296  OG  SER A 348     -30.582  12.420  -2.474  1.00 10.00      A   
ATOM   3297  HG  SER A 348     -30.254  11.912  -3.238  1.00 10.00      A   
ATOM   3298  C   SER A 348     -29.883  11.213   0.314  1.00 10.00      A   
ATOM   3299  O   SER A 348     -29.489  11.411   1.463  1.00 10.00      A   
ATOM   3300  N   GLU A 349     -31.087  10.734   0.032  1.00 10.00      A   
ATOM   3301  HN  GLU A 349     -31.348  10.616  -0.907  1.00 10.00      A   
ATOM   3302  CA  GLU A 349     -32.034  10.388   1.080  1.00 10.00      A   
ATOM   3303  CB  GLU A 349     -33.345  11.159   0.888  1.00 10.00      A   
ATOM   3304  CG  GLU A 349     -33.199  12.674   0.847  1.00 10.00      A   
ATOM   3305  CD  GLU A 349     -32.723  13.257   2.161  1.00 10.00      A   
ATOM   3306  OE1 GLU A 349     -33.215  12.827   3.229  1.00 10.00      A   
ATOM   3307  OE2 GLU A 349     -31.855  14.157   2.136  1.00 10.00      A   
ATOM   3308  C   GLU A 349     -32.308   8.882   1.055  1.00 10.00      A   
ATOM   3309  O   GLU A 349     -33.293   8.435   0.472  1.00 10.00      A   
ATOM   3310  N   PRO A 350     -31.426   8.081   1.678  1.00 10.00      A   
ATOM   3311  CA  PRO A 350     -31.570   6.623   1.711  1.00 10.00      A   
ATOM   3312  CB  PRO A 350     -30.159   6.151   2.063  1.00 10.00      A   
ATOM   3313  CG  PRO A 350     -29.578   7.257   2.877  1.00 10.00      A   
ATOM   3314  CD  PRO A 350     -30.222   8.532   2.399  1.00 10.00      A   
ATOM   3315  C   PRO A 350     -32.567   6.158   2.772  1.00 10.00      A   
ATOM   3316  O   PRO A 350     -33.039   5.022   2.736  1.00 10.00      A   
ATOM   3317  N   PHE A 351     -32.895   7.044   3.705  1.00 10.00      A   
ATOM   3318  HN  PHE A 351     -32.509   7.946   3.670  1.00 10.00      A   
ATOM   3319  CA  PHE A 351     -33.828   6.713   4.773  1.00 10.00      A   
ATOM   3320  CB  PHE A 351     -33.514   7.516   6.039  1.00 10.00      A   
ATOM   3321  CG  PHE A 351     -32.201   7.152   6.674  1.00 10.00      A   
ATOM   3322  CD1 PHE A 351     -31.129   8.027   6.634  1.00 10.00      A   
ATOM   3323  CD2 PHE A 351     -32.038   5.929   7.307  1.00 10.00      A   
ATOM   3324  CE1 PHE A 351     -29.919   7.694   7.211  1.00 10.00      A   
ATOM   3325  CE2 PHE A 351     -30.832   5.589   7.888  1.00 10.00      A   
ATOM   3326  CZ  PHE A 351     -29.771   6.473   7.841  1.00 10.00      A   
ATOM   3327  C   PHE A 351     -35.265   6.947   4.332  1.00 10.00      A   
ATOM   3328  O   PHE A 351     -36.207   6.649   5.065  1.00 10.00      A   
ATOM   3329  N   VAL A 352     -35.425   7.478   3.130  1.00 10.00      A   
ATOM   3330  HN  VAL A 352     -34.633   7.684   2.589  1.00 10.00      A   
ATOM   3331  CA  VAL A 352     -36.750   7.748   2.585  1.00 10.00      A   
ATOM   3332  CB  VAL A 352     -36.868   9.185   2.028  1.00 10.00      A   
ATOM   3333  CG1 VAL A 352     -38.313   9.499   1.664  1.00 10.00      A   
ATOM   3334  CG2 VAL A 352     -36.339  10.199   3.032  1.00 10.00      A   
ATOM   3335  C   VAL A 352     -37.061   6.747   1.479  1.00 10.00      A   
ATOM   3336  O   VAL A 352     -36.346   6.668   0.478  1.00 10.00      A   
ATOM   3337  N   MET A 353     -38.116   5.970   1.675  1.00 10.00      A   
ATOM   3338  HN  MET A 353     -38.640   6.075   2.502  1.00 10.00      A   
ATOM   3339  CA  MET A 353     -38.514   4.956   0.704  1.00 10.00      A   
ATOM   3340  CB  MET A 353     -39.530   3.985   1.311  1.00 10.00      A   
ATOM   3341  CG  MET A 353     -39.849   2.798   0.420  1.00 10.00      A   
ATOM   3342  SD  MET A 353     -41.303   1.883   0.967  1.00 10.00      A   
ATOM   3343  CE  MET A 353     -41.405   0.663  -0.337  1.00 10.00      A   
ATOM   3344  C   MET A 353     -39.074   5.581  -0.574  1.00 10.00      A   
ATOM   3345  O   MET A 353     -38.821   5.087  -1.674  1.00 10.00      A   
ATOM   3346  N   GLU A 354     -39.838   6.661  -0.428  1.00 10.00      A   
ATOM   3347  HN  GLU A 354     -40.012   7.011   0.472  1.00 10.00      A   
ATOM   3348  CA  GLU A 354     -40.421   7.344  -1.577  1.00 10.00      A   
ATOM   3349  CB  GLU A 354     -41.395   8.434  -1.124  1.00 10.00      A   
ATOM   3350  CG  GLU A 354     -42.832   7.962  -0.982  1.00 10.00      A   
ATOM   3351  CD  GLU A 354     -43.472   7.611  -2.311  1.00 10.00      A   
ATOM   3352  OE1 GLU A 354     -43.279   8.368  -3.288  1.00 10.00      A   
ATOM   3353  OE2 GLU A 354     -44.178   6.585  -2.383  1.00 10.00      A   
ATOM   3354  C   GLU A 354     -39.342   7.941  -2.474  1.00 10.00      A   
ATOM   3355  O   GLU A 354     -38.395   8.562  -1.988  1.00 10.00      A   
ATOM   3356  N   PRO A 355     -39.459   7.729  -3.797  1.00 10.00      A   
ATOM   3357  CA  PRO A 355     -38.501   8.257  -4.777  1.00 10.00      A   
ATOM   3358  CB  PRO A 355     -39.081   7.808  -6.123  1.00 10.00      A   
ATOM   3359  CG  PRO A 355     -39.927   6.634  -5.786  1.00 10.00      A   
ATOM   3360  CD  PRO A 355     -40.524   6.943  -4.444  1.00 10.00      A   
ATOM   3361  C   PRO A 355     -38.421   9.777  -4.726  1.00 10.00      A   
ATOM   3362  O   PRO A 355     -39.422  10.469  -4.915  1.00 10.00      A   
ATOM   3363  N   ASN A 356     -37.232  10.286  -4.452  1.00 10.00      A   
ATOM   3364  HN  ASN A 356     -36.477   9.679  -4.293  1.00 10.00      A   
ATOM   3365  CA  ASN A 356     -37.004  11.725  -4.378  1.00 10.00      A   
ATOM   3366  CB  ASN A 356     -35.749  12.045  -3.546  1.00 10.00      A   
ATOM   3367  CG  ASN A 356     -34.502  11.319  -4.029  1.00 10.00      A   
ATOM   3368  OD1 ASN A 356     -34.583  10.239  -4.611  1.00 10.00      A   
ATOM   3369  ND2 ASN A 356     -33.338  11.886  -3.782  1.00 10.00      A   
ATOM   3370 HD21 ASN A 356     -33.322  12.738  -3.298  1.00 10.00      A   
ATOM   3371 HD22 ASN A 356     -32.527  11.422  -4.101  1.00 10.00      A   
ATOM   3372  C   ASN A 356     -36.874  12.319  -5.774  1.00 10.00      A   
ATOM   3373  O   ASN A 356     -37.426  13.381  -6.058  1.00 10.00      A   
ATOM   3374  N   VAL A 357     -36.146  11.626  -6.639  1.00 10.00      A   
ATOM   3375  HN  VAL A 357     -35.737  10.784  -6.347  1.00 10.00      A   
ATOM   3376  CA  VAL A 357     -35.938  12.071  -8.012  1.00 10.00      A   
ATOM   3377  CB  VAL A 357     -34.504  12.591  -8.248  1.00 10.00      A   
ATOM   3378  CG1 VAL A 357     -34.326  13.976  -7.650  1.00 10.00      A   
ATOM   3379  CG2 VAL A 357     -33.468  11.624  -7.694  1.00 10.00      A   
ATOM   3380  C   VAL A 357     -36.217  10.933  -8.983  1.00 10.00      A   
ATOM   3381  O   VAL A 357     -36.530   9.820  -8.564  1.00 10.00      A   
ATOM   3382  N   ALA A 358     -36.095  11.202 -10.275  1.00 10.00      A   
ATOM   3383  HN  ALA A 358     -35.823  12.106 -10.564  1.00 10.00      A   
ATOM   3384  CA  ALA A 358     -36.337  10.184 -11.278  1.00 10.00      A   
ATOM   3385  CB  ALA A 358     -36.882  10.811 -12.554  1.00 10.00      A   
ATOM   3386  C   ALA A 358     -35.065   9.393 -11.560  1.00 10.00      A   
ATOM   3387  O   ALA A 358     -34.371   9.646 -12.547  1.00 10.00      A   
ATOM   3388  N   LEU A 359     -34.749   8.460 -10.670  1.00 10.00      A   
ATOM   3389  HN  LEU A 359     -35.324   8.333  -9.884  1.00 10.00      A   
ATOM   3390  CA  LEU A 359     -33.573   7.616 -10.827  1.00 10.00      A   
ATOM   3391  CB  LEU A 359     -32.528   7.913  -9.747  1.00 10.00      A   
ATOM   3392  CG  LEU A 359     -31.213   7.134  -9.860  1.00 10.00      A   
ATOM   3393  CD1 LEU A 359     -30.203   7.894 -10.702  1.00 10.00      A   
ATOM   3394  CD2 LEU A 359     -30.648   6.825  -8.487  1.00 10.00      A   
ATOM   3395  C   LEU A 359     -33.974   6.148 -10.771  1.00 10.00      A   
ATOM   3396  O   LEU A 359     -34.095   5.563  -9.690  1.00 10.00      A   
ATOM   3397  N   THR A 360     -34.208   5.569 -11.933  1.00 10.00      A   
ATOM   3398  HN  THR A 360     -34.124   6.102 -12.760  1.00 10.00      A   
ATOM   3399  CA  THR A 360     -34.597   4.175 -12.028  1.00 10.00      A   
ATOM   3400  CB  THR A 360     -35.735   3.997 -13.050  1.00 10.00      A   
ATOM   3401  OG1 THR A 360     -35.302   4.417 -14.353  1.00 10.00      A   
ATOM   3402  HG1 THR A 360     -34.557   5.043 -14.264  1.00 10.00      A   
ATOM   3403  CG2 THR A 360     -36.947   4.820 -12.640  1.00 10.00      A   
ATOM   3404  C   THR A 360     -33.398   3.314 -12.424  1.00 10.00      A   
ATOM   3405  O   THR A 360     -32.253   3.665 -12.141  1.00 10.00      A   
ATOM   3406  N   GLU A 361     -33.658   2.190 -13.076  1.00 10.00      A   
ATOM   3407  HN  GLU A 361     -34.595   1.943 -13.268  1.00 10.00      A   
ATOM   3408  CA  GLU A 361     -32.593   1.301 -13.512  1.00 10.00      A   
ATOM   3409  CB  GLU A 361     -33.046  -0.165 -13.452  1.00 10.00      A   
ATOM   3410  CG  GLU A 361     -34.081  -0.559 -14.499  1.00 10.00      A   
ATOM   3411  CD  GLU A 361     -35.506  -0.289 -14.064  1.00 10.00      A   
ATOM   3412  OE1 GLU A 361     -36.266  -1.259 -13.875  1.00 10.00      A   
ATOM   3413  OE2 GLU A 361     -35.875   0.895 -13.920  1.00 10.00      A   
ATOM   3414  C   GLU A 361     -32.144   1.657 -14.928  1.00 10.00      A   
ATOM   3415  O   GLU A 361     -31.097   1.202 -15.395  1.00 10.00      A   
ATOM   3416  N   GLN A 362     -32.937   2.496 -15.592  1.00 10.00      A   
ATOM   3417  HN  GLN A 362     -33.734   2.851 -15.142  1.00 10.00      A   
ATOM   3418  CA  GLN A 362     -32.651   2.916 -16.956  1.00 10.00      A   
ATOM   3419  CB  GLN A 362     -33.770   3.817 -17.490  1.00 10.00      A   
ATOM   3420  CG  GLN A 362     -33.569   4.285 -18.925  1.00 10.00      A   
ATOM   3421  CD  GLN A 362     -33.361   3.135 -19.893  1.00 10.00      A   
ATOM   3422  OE1 GLN A 362     -33.902   2.044 -19.709  1.00 10.00      A   
ATOM   3423  NE2 GLN A 362     -32.571   3.368 -20.925  1.00 10.00      A   
ATOM   3424 HE21 GLN A 362     -32.165   4.260 -21.010  1.00 10.00      A   
ATOM   3425 HE22 GLN A 362     -32.424   2.644 -21.568  1.00 10.00      A   
ATOM   3426  C   GLN A 362     -31.302   3.620 -17.047  1.00 10.00      A   
ATOM   3427  O   GLN A 362     -30.559   3.432 -18.016  1.00 10.00      A   
ATOM   3428  N   GLY A 363     -30.994   4.431 -16.041  1.00 10.00      A   
ATOM   3429  HN  GLY A 363     -31.657   4.580 -15.320  1.00 10.00      A   
ATOM   3430  CA  GLY A 363     -29.728   5.137 -16.009  1.00 10.00      A   
ATOM   3431  C   GLY A 363     -28.550   4.192 -16.126  1.00 10.00      A   
ATOM   3432  O   GLY A 363     -27.657   4.408 -16.943  1.00 10.00      A   
ATOM   3433  N   LEU A 364     -28.568   3.124 -15.332  1.00 10.00      A   
ATOM   3434  HN  LEU A 364     -29.327   2.998 -14.724  1.00 10.00      A   
ATOM   3435  CA  LEU A 364     -27.498   2.135 -15.344  1.00 10.00      A   
ATOM   3436  CB  LEU A 364     -27.791   1.025 -14.332  1.00 10.00      A   
ATOM   3437  CG  LEU A 364     -26.611   0.530 -13.484  1.00 10.00      A   
ATOM   3438  CD1 LEU A 364     -27.078  -0.525 -12.494  1.00 10.00      A   
ATOM   3439  CD2 LEU A 364     -25.497  -0.027 -14.360  1.00 10.00      A   
ATOM   3440  C   LEU A 364     -27.333   1.541 -16.742  1.00 10.00      A   
ATOM   3441  O   LEU A 364     -26.215   1.396 -17.240  1.00 10.00      A   
ATOM   3442  N   VAL A 365     -28.453   1.218 -17.375  1.00 10.00      A   
ATOM   3443  HN  VAL A 365     -29.313   1.367 -16.926  1.00 10.00      A   
ATOM   3444  CA  VAL A 365     -28.444   0.643 -18.718  1.00 10.00      A   
ATOM   3445  CB  VAL A 365     -29.864   0.215 -19.159  1.00 10.00      A   
ATOM   3446  CG1 VAL A 365     -29.818  -0.527 -20.486  1.00 10.00      A   
ATOM   3447  CG2 VAL A 365     -30.530  -0.643 -18.092  1.00 10.00      A   
ATOM   3448  C   VAL A 365     -27.885   1.640 -19.733  1.00 10.00      A   
ATOM   3449  O   VAL A 365     -27.081   1.284 -20.598  1.00 10.00      A   
ATOM   3450  N   SER A 366     -28.299   2.891 -19.601  1.00 10.00      A   
ATOM   3451  HN  SER A 366     -28.922   3.112 -18.873  1.00 10.00      A   
ATOM   3452  CA  SER A 366     -27.858   3.947 -20.503  1.00 10.00      A   
ATOM   3453  CB  SER A 366     -28.588   5.253 -20.190  1.00 10.00      A   
ATOM   3454  OG  SER A 366     -29.992   5.063 -20.187  1.00 10.00      A   
ATOM   3455  HG  SER A 366     -30.241   4.528 -19.421  1.00 10.00      A   
ATOM   3456  C   SER A 366     -26.345   4.157 -20.434  1.00 10.00      A   
ATOM   3457  O   SER A 366     -25.702   4.433 -21.451  1.00 10.00      A   
ATOM   3458  N   VAL A 367     -25.782   4.018 -19.238  1.00 10.00      A   
ATOM   3459  HN  VAL A 367     -26.346   3.798 -18.467  1.00 10.00      A   
ATOM   3460  CA  VAL A 367     -24.345   4.203 -19.044  1.00 10.00      A   
ATOM   3461  CB  VAL A 367     -23.974   4.555 -17.586  1.00 10.00      A   
ATOM   3462  CG1 VAL A 367     -22.519   4.982 -17.498  1.00 10.00      A   
ATOM   3463  CG2 VAL A 367     -24.871   5.660 -17.053  1.00 10.00      A   
ATOM   3464  C   VAL A 367     -23.530   2.994 -19.506  1.00 10.00      A   
ATOM   3465  O   VAL A 367     -22.518   3.151 -20.188  1.00 10.00      A   
ATOM   3466  N   SER A 368     -23.981   1.794 -19.149  1.00 10.00      A   
ATOM   3467  HN  SER A 368     -24.806   1.728 -18.627  1.00 10.00      A   
ATOM   3468  CA  SER A 368     -23.276   0.567 -19.514  1.00 10.00      A   
ATOM   3469  CB  SER A 368     -23.921  -0.654 -18.850  1.00 10.00      A   
ATOM   3470  OG  SER A 368     -25.334  -0.556 -18.862  1.00 10.00      A   
ATOM   3471  HG  SER A 368     -25.625  -0.020 -18.112  1.00 10.00      A   
ATOM   3472  C   SER A 368     -23.177   0.386 -21.029  1.00 10.00      A   
ATOM   3473  O   SER A 368     -22.221  -0.211 -21.528  1.00 10.00      A   
ATOM   3474  N   MET A 369     -24.167   0.898 -21.750  1.00 10.00      A   
ATOM   3475  HN  MET A 369     -24.912   1.339 -21.290  1.00 10.00      A   
ATOM   3476  CA  MET A 369     -24.177   0.808 -23.204  1.00 10.00      A   
ATOM   3477  CB  MET A 369     -25.595   0.997 -23.755  1.00 10.00      A   
ATOM   3478  CG  MET A 369     -26.542  -0.159 -23.492  1.00 10.00      A   
ATOM   3479  SD  MET A 369     -28.161   0.090 -24.248  1.00 10.00      A   
ATOM   3480  CE  MET A 369     -28.903  -1.519 -23.987  1.00 10.00      A   
ATOM   3481  C   MET A 369     -23.259   1.860 -23.816  1.00 10.00      A   
ATOM   3482  O   MET A 369     -22.510   1.581 -24.754  1.00 10.00      A   
ATOM   3483  N   GLY A 370     -23.317   3.070 -23.271  1.00 10.00      A   
ATOM   3484  HN  GLY A 370     -23.915   3.227 -22.509  1.00 10.00      A   
ATOM   3485  CA  GLY A 370     -22.507   4.158 -23.784  1.00 10.00      A   
ATOM   3486  C   GLY A 370     -21.034   4.048 -23.437  1.00 10.00      A   
ATOM   3487  O   GLY A 370     -20.180   4.384 -24.256  1.00 10.00      A   
ATOM   3488  N   CYS A 371     -20.731   3.590 -22.234  1.00 10.00      A   
ATOM   3489  HN  CYS A 371     -21.457   3.339 -21.618  1.00 10.00      A   
ATOM   3490  CA  CYS A 371     -19.348   3.463 -21.795  1.00 10.00      A   
ATOM   3491  CB  CYS A 371     -19.180   4.052 -20.395  1.00 10.00      A   
ATOM   3492  SG  CYS A 371     -20.023   5.632 -20.149  1.00 10.00      A   
ATOM   3493  HG  CYS A 371     -19.281   6.587 -20.694  1.00 10.00      A   
ATOM   3494  C   CYS A 371     -18.868   2.012 -21.819  1.00 10.00      A   
ATOM   3495  O   CYS A 371     -19.258   1.205 -20.977  1.00 10.00      A   
ATOM   3496  N   PRO A 372     -18.000   1.669 -22.782  1.00 10.00      A   
ATOM   3497  CA  PRO A 372     -17.461   0.316 -22.913  1.00 10.00      A   
ATOM   3498  CB  PRO A 372     -17.021   0.272 -24.373  1.00 10.00      A   
ATOM   3499  CG  PRO A 372     -16.621   1.673 -24.683  1.00 10.00      A   
ATOM   3500  CD  PRO A 372     -17.491   2.570 -23.837  1.00 10.00      A   
ATOM   3501  C   PRO A 372     -16.263   0.085 -21.991  1.00 10.00      A   
ATOM   3502  O   PRO A 372     -15.709  -1.016 -21.932  1.00 10.00      A   
ATOM   3503  N   LYS A 373     -15.877   1.126 -21.263  1.00 10.00      A   
ATOM   3504  HN  LYS A 373     -16.373   1.968 -21.336  1.00 10.00      A   
ATOM   3505  CA  LYS A 373     -14.745   1.044 -20.353  1.00 10.00      A   
ATOM   3506  CB  LYS A 373     -13.919   2.334 -20.418  1.00 10.00      A   
ATOM   3507  CG  LYS A 373     -13.218   2.574 -21.747  1.00 10.00      A   
ATOM   3508  CD  LYS A 373     -12.029   1.642 -21.930  1.00 10.00      A   
ATOM   3509  CE  LYS A 373     -11.320   1.896 -23.252  1.00 10.00      A   
ATOM   3510  NZ  LYS A 373     -10.355   3.024 -23.173  1.00 10.00      A   
ATOM   3511  HZ1 LYS A 373      -9.547   2.763 -22.574  1.00 10.00      A   
ATOM   3512  HZ2 LYS A 373     -10.816   3.869 -22.766  1.00 10.00      A   
ATOM   3513  HZ3 LYS A 373     -10.005   3.263 -24.122  1.00 10.00      A   
ATOM   3514  C   LYS A 373     -15.213   0.803 -18.924  1.00 10.00      A   
ATOM   3515  O   LYS A 373     -14.401   0.701 -18.005  1.00 10.00      A   
ATOM   3516  N   LEU A 374     -16.524   0.703 -18.750  1.00 10.00      A   
ATOM   3517  HN  LEU A 374     -17.111   0.761 -19.528  1.00 10.00      A   
ATOM   3518  CA  LEU A 374     -17.115   0.497 -17.438  1.00 10.00      A   
ATOM   3519  CB  LEU A 374     -18.632   0.681 -17.501  1.00 10.00      A   
ATOM   3520  CG  LEU A 374     -19.157   2.105 -17.328  1.00 10.00      A   
ATOM   3521  CD1 LEU A 374     -20.674   2.098 -17.315  1.00 10.00      A   
ATOM   3522  CD2 LEU A 374     -18.618   2.726 -16.048  1.00 10.00      A   
ATOM   3523  C   LEU A 374     -16.813  -0.885 -16.881  1.00 10.00      A   
ATOM   3524  O   LEU A 374     -17.066  -1.893 -17.537  1.00 10.00      A   
ATOM   3525  N   GLU A 375     -16.274  -0.923 -15.673  1.00 10.00      A   
ATOM   3526  HN  GLU A 375     -16.066  -0.081 -15.217  1.00 10.00      A   
ATOM   3527  CA  GLU A 375     -15.974  -2.187 -15.013  1.00 10.00      A   
ATOM   3528  CB  GLU A 375     -14.552  -2.671 -15.302  1.00 10.00      A   
ATOM   3529  CG  GLU A 375     -13.451  -1.709 -14.894  1.00 10.00      A   
ATOM   3530  CD  GLU A 375     -12.082  -2.351 -14.978  1.00 10.00      A   
ATOM   3531  OE1 GLU A 375     -11.659  -2.980 -13.988  1.00 10.00      A   
ATOM   3532  OE2 GLU A 375     -11.427  -2.240 -16.040  1.00 10.00      A   
ATOM   3533  C   GLU A 375     -16.262  -2.120 -13.513  1.00 10.00      A   
ATOM   3534  O   GLU A 375     -16.358  -3.150 -12.844  1.00 10.00      A   
ATOM   3535  N   SER A 376     -16.408  -0.906 -12.991  1.00 10.00      A   
ATOM   3536  HN  SER A 376     -16.305  -0.120 -13.567  1.00 10.00      A   
ATOM   3537  CA  SER A 376     -16.704  -0.705 -11.580  1.00 10.00      A   
ATOM   3538  CB  SER A 376     -15.506  -0.063 -10.876  1.00 10.00      A   
ATOM   3539  OG  SER A 376     -14.280  -0.548 -11.405  1.00 10.00      A   
ATOM   3540  HG  SER A 376     -13.547  -0.091 -10.976  1.00 10.00      A   
ATOM   3541  C   SER A 376     -17.932   0.186 -11.435  1.00 10.00      A   
ATOM   3542  O   SER A 376     -17.862   1.398 -11.647  1.00 10.00      A   
ATOM   3543  N   VAL A 377     -19.059  -0.410 -11.089  1.00 10.00      A   
ATOM   3544  HN  VAL A 377     -19.063  -1.379 -10.921  1.00 10.00      A   
ATOM   3545  CA  VAL A 377     -20.292   0.348 -10.943  1.00 10.00      A   
ATOM   3546  CB  VAL A 377     -21.315   0.008 -12.053  1.00 10.00      A   
ATOM   3547  CG1 VAL A 377     -22.603   0.796 -11.863  1.00 10.00      A   
ATOM   3548  CG2 VAL A 377     -20.730   0.278 -13.432  1.00 10.00      A   
ATOM   3549  C   VAL A 377     -20.940   0.145  -9.574  1.00 10.00      A   
ATOM   3550  O   VAL A 377     -21.178  -0.986  -9.139  1.00 10.00      A   
ATOM   3551  N   LEU A 378     -21.213   1.259  -8.905  1.00 10.00      A   
ATOM   3552  HN  LEU A 378     -20.981   2.122  -9.316  1.00 10.00      A   
ATOM   3553  CA  LEU A 378     -21.866   1.264  -7.603  1.00 10.00      A   
ATOM   3554  CB  LEU A 378     -20.996   1.993  -6.570  1.00 10.00      A   
ATOM   3555  CG  LEU A 378     -21.527   2.066  -5.133  1.00 10.00      A   
ATOM   3556  CD1 LEU A 378     -20.407   1.790  -4.139  1.00 10.00      A   
ATOM   3557  CD2 LEU A 378     -22.141   3.431  -4.862  1.00 10.00      A   
ATOM   3558  C   LEU A 378     -23.201   1.972  -7.783  1.00 10.00      A   
ATOM   3559  O   LEU A 378     -23.237   3.166  -8.078  1.00 10.00      A   
ATOM   3560  N   TYR A 379     -24.291   1.243  -7.626  1.00 10.00      A   
ATOM   3561  HN  TYR A 379     -24.208   0.298  -7.360  1.00 10.00      A   
ATOM   3562  CA  TYR A 379     -25.613   1.815  -7.836  1.00 10.00      A   
ATOM   3563  CB  TYR A 379     -26.197   1.240  -9.126  1.00 10.00      A   
ATOM   3564  CG  TYR A 379     -27.141   2.153  -9.875  1.00 10.00      A   
ATOM   3565  CD1 TYR A 379     -26.670   3.282 -10.531  1.00 10.00      A   
ATOM   3566  CD2 TYR A 379     -28.499   1.870  -9.952  1.00 10.00      A   
ATOM   3567  CE1 TYR A 379     -27.520   4.103 -11.245  1.00 10.00      A   
ATOM   3568  CE2 TYR A 379     -29.360   2.690 -10.659  1.00 10.00      A   
ATOM   3569  CZ  TYR A 379     -28.866   3.804 -11.304  1.00 10.00      A   
ATOM   3570  OH  TYR A 379     -29.715   4.608 -12.030  1.00 10.00      A   
ATOM   3571  HH  TYR A 379     -30.633   4.401 -11.802  1.00 10.00      A   
ATOM   3572  C   TYR A 379     -26.567   1.550  -6.676  1.00 10.00      A   
ATOM   3573  O   TYR A 379     -26.728   0.415  -6.221  1.00 10.00      A   
ATOM   3574  N   PHE A 380     -27.194   2.618  -6.207  1.00 10.00      A   
ATOM   3575  HN  PHE A 380     -26.991   3.494  -6.598  1.00 10.00      A   
ATOM   3576  CA  PHE A 380     -28.165   2.544  -5.125  1.00 10.00      A   
ATOM   3577  CB  PHE A 380     -27.706   3.393  -3.934  1.00 10.00      A   
ATOM   3578  CG  PHE A 380     -26.727   2.720  -3.010  1.00 10.00      A   
ATOM   3579  CD1 PHE A 380     -25.405   2.548  -3.381  1.00 10.00      A   
ATOM   3580  CD2 PHE A 380     -27.130   2.270  -1.764  1.00 10.00      A   
ATOM   3581  CE1 PHE A 380     -24.504   1.940  -2.530  1.00 10.00      A   
ATOM   3582  CE2 PHE A 380     -26.235   1.659  -0.909  1.00 10.00      A   
ATOM   3583  CZ  PHE A 380     -24.919   1.494  -1.291  1.00 10.00      A   
ATOM   3584  C   PHE A 380     -29.496   3.073  -5.638  1.00 10.00      A   
ATOM   3585  O   PHE A 380     -29.694   4.283  -5.718  1.00 10.00      A   
ATOM   3586  N   CYS A 381     -30.394   2.172  -6.002  1.00 10.00      A   
ATOM   3587  HN  CYS A 381     -30.189   1.215  -5.904  1.00 10.00      A   
ATOM   3588  CA  CYS A 381     -31.689   2.579  -6.527  1.00 10.00      A   
ATOM   3589  CB  CYS A 381     -31.809   2.195  -8.003  1.00 10.00      A   
ATOM   3590  SG  CYS A 381     -31.520   0.443  -8.339  1.00 10.00      A   
ATOM   3591  HG  CYS A 381     -32.572  -0.020  -9.006  1.00 10.00      A   
ATOM   3592  C   CYS A 381     -32.845   1.991  -5.726  1.00 10.00      A   
ATOM   3593  O   CYS A 381     -32.639   1.247  -4.765  1.00 10.00      A   
ATOM   3594  N   ARG A 382     -34.062   2.344  -6.121  1.00 10.00      A   
ATOM   3595  HN  ARG A 382     -34.157   2.964  -6.874  1.00 10.00      A   
ATOM   3596  CA  ARG A 382     -35.255   1.857  -5.450  1.00 10.00      A   
ATOM   3597  CB  ARG A 382     -36.217   3.010  -5.177  1.00 10.00      A   
ATOM   3598  CG  ARG A 382     -35.778   3.908  -4.037  1.00 10.00      A   
ATOM   3599  CD  ARG A 382     -36.460   5.261  -4.104  1.00 10.00      A   
ATOM   3600  NE  ARG A 382     -36.176   6.071  -2.921  1.00 10.00      A   
ATOM   3601  HE  ARG A 382     -36.569   5.774  -2.071  1.00 10.00      A   
ATOM   3602  CZ  ARG A 382     -35.434   7.175  -2.932  1.00 10.00      A   
ATOM   3603  NH1 ARG A 382     -34.900   7.610  -4.065  1.00 10.00      A   
ATOM   3604 HH11 ARG A 382     -35.060   7.088  -4.954  1.00 10.00      A   
ATOM   3605 HH12 ARG A 382     -34.316   8.481  -4.080  1.00 10.00      A   
ATOM   3606  NH2 ARG A 382     -35.214   7.836  -1.801  1.00 10.00      A   
ATOM   3607 HH21 ARG A 382     -34.638   8.705  -1.800  1.00 10.00      A   
ATOM   3608 HH22 ARG A 382     -35.622   7.491  -0.900  1.00 10.00      A   
ATOM   3609  C   ARG A 382     -35.950   0.760  -6.253  1.00 10.00      A   
ATOM   3610  O   ARG A 382     -36.707  -0.040  -5.698  1.00 10.00      A   
ATOM   3611  N   GLN A 383     -35.693   0.718  -7.553  1.00 10.00      A   
ATOM   3612  HN  GLN A 383     -35.076   1.370  -7.946  1.00 10.00      A   
ATOM   3613  CA  GLN A 383     -36.303  -0.282  -8.410  1.00 10.00      A   
ATOM   3614  CB  GLN A 383     -37.436   0.324  -9.247  1.00 10.00      A   
ATOM   3615  CG  GLN A 383     -36.984   1.077 -10.489  1.00 10.00      A   
ATOM   3616  CD  GLN A 383     -38.143   1.714 -11.226  1.00 10.00      A   
ATOM   3617  OE1 GLN A 383     -39.108   2.169 -10.611  1.00 10.00      A   
ATOM   3618  NE2 GLN A 383     -38.069   1.736 -12.543  1.00 10.00      A   
ATOM   3619 HE21 GLN A 383     -37.271   1.343 -12.976  1.00 10.00      A   
ATOM   3620 HE22 GLN A 383     -38.809   2.142 -13.041  1.00 10.00      A   
ATOM   3621  C   GLN A 383     -35.263  -0.936  -9.305  1.00 10.00      A   
ATOM   3622  O   GLN A 383     -34.210  -0.355  -9.577  1.00 10.00      A   
ATOM   3623  N   MET A 384     -35.562  -2.146  -9.745  1.00 10.00      A   
ATOM   3624  HN  MET A 384     -36.414  -2.553  -9.479  1.00 10.00      A   
ATOM   3625  CA  MET A 384     -34.670  -2.899 -10.611  1.00 10.00      A   
ATOM   3626  CB  MET A 384     -33.509  -3.484  -9.798  1.00 10.00      A   
ATOM   3627  CG  MET A 384     -32.503  -4.276 -10.616  1.00 10.00      A   
ATOM   3628  SD  MET A 384     -31.810  -3.327 -11.984  1.00 10.00      A   
ATOM   3629  CE  MET A 384     -30.848  -2.109 -11.093  1.00 10.00      A   
ATOM   3630  C   MET A 384     -35.447  -4.015 -11.288  1.00 10.00      A   
ATOM   3631  O   MET A 384     -36.337  -4.610 -10.679  1.00 10.00      A   
ATOM   3632  N   THR A 385     -35.125  -4.286 -12.545  1.00 10.00      A   
ATOM   3633  HN  THR A 385     -34.405  -3.777 -12.979  1.00 10.00      A   
ATOM   3634  CA  THR A 385     -35.798  -5.333 -13.291  1.00 10.00      A   
ATOM   3635  CB  THR A 385     -36.511  -4.774 -14.537  1.00 10.00      A   
ATOM   3636  OG1 THR A 385     -35.816  -3.610 -15.014  1.00 10.00      A   
ATOM   3637  HG1 THR A 385     -36.065  -2.834 -14.476  1.00 10.00      A   
ATOM   3638  CG2 THR A 385     -37.954  -4.421 -14.217  1.00 10.00      A   
ATOM   3639  C   THR A 385     -34.809  -6.404 -13.721  1.00 10.00      A   
ATOM   3640  O   THR A 385     -33.626  -6.124 -13.934  1.00 10.00      A   
ATOM   3641  N   ASN A 386     -35.298  -7.627 -13.840  1.00 10.00      A   
ATOM   3642  HN  ASN A 386     -36.251  -7.779 -13.630  1.00 10.00      A   
ATOM   3643  CA  ASN A 386     -34.472  -8.756 -14.258  1.00 10.00      A   
ATOM   3644  CB  ASN A 386     -35.283 -10.052 -14.229  1.00 10.00      A   
ATOM   3645  CG  ASN A 386     -35.213 -10.762 -12.893  1.00 10.00      A   
ATOM   3646  OD1 ASN A 386     -34.139 -10.914 -12.313  1.00 10.00      A   
ATOM   3647  ND2 ASN A 386     -36.357 -11.201 -12.395  1.00 10.00      A   
ATOM   3648 HD21 ASN A 386     -37.176 -11.047 -12.909  1.00 10.00      A   
ATOM   3649 HD22 ASN A 386     -36.339 -11.661 -11.526  1.00 10.00      A   
ATOM   3650  C   ASN A 386     -33.916  -8.526 -15.658  1.00 10.00      A   
ATOM   3651  O   ASN A 386     -32.746  -8.811 -15.934  1.00 10.00      A   
ATOM   3652  N   ALA A 387     -34.760  -7.984 -16.531  1.00 10.00      A   
ATOM   3653  HN  ALA A 387     -35.670  -7.770 -16.236  1.00 10.00      A   
ATOM   3654  CA  ALA A 387     -34.375  -7.702 -17.907  1.00 10.00      A   
ATOM   3655  CB  ALA A 387     -35.557  -7.155 -18.687  1.00 10.00      A   
ATOM   3656  C   ALA A 387     -33.211  -6.723 -17.960  1.00 10.00      A   
ATOM   3657  O   ALA A 387     -32.266  -6.911 -18.725  1.00 10.00      A   
ATOM   3658  N   ALA A 388     -33.280  -5.687 -17.133  1.00 10.00      A   
ATOM   3659  HN  ALA A 388     -34.060  -5.595 -16.544  1.00 10.00      A   
ATOM   3660  CA  ALA A 388     -32.228  -4.683 -17.080  1.00 10.00      A   
ATOM   3661  CB  ALA A 388     -32.600  -3.570 -16.114  1.00 10.00      A   
ATOM   3662  C   ALA A 388     -30.902  -5.315 -16.680  1.00 10.00      A   
ATOM   3663  O   ALA A 388     -29.885  -5.106 -17.340  1.00 10.00      A   
ATOM   3664  N   LEU A 389     -30.930  -6.105 -15.610  1.00 10.00      A   
ATOM   3665  HN  LEU A 389     -31.785  -6.243 -15.143  1.00 10.00      A   
ATOM   3666  CA  LEU A 389     -29.735  -6.775 -15.107  1.00 10.00      A   
ATOM   3667  CB  LEU A 389     -30.082  -7.629 -13.886  1.00 10.00      A   
ATOM   3668  CG  LEU A 389     -30.395  -6.863 -12.602  1.00 10.00      A   
ATOM   3669  CD1 LEU A 389     -30.984  -7.794 -11.556  1.00 10.00      A   
ATOM   3670  CD2 LEU A 389     -29.141  -6.187 -12.072  1.00 10.00      A   
ATOM   3671  C   LEU A 389     -29.092  -7.641 -16.183  1.00 10.00      A   
ATOM   3672  O   LEU A 389     -27.886  -7.557 -16.427  1.00 10.00      A   
ATOM   3673  N   ILE A 390     -29.906  -8.455 -16.838  1.00 10.00      A   
ATOM   3674  HN  ILE A 390     -30.861  -8.464 -16.606  1.00 10.00      A   
ATOM   3675  CA  ILE A 390     -29.421  -9.338 -17.889  1.00 10.00      A   
ATOM   3676  CB  ILE A 390     -30.545 -10.259 -18.416  1.00 10.00      A   
ATOM   3677  CG1 ILE A 390     -31.066 -11.153 -17.286  1.00 10.00      A   
ATOM   3678  CG2 ILE A 390     -30.058 -11.105 -19.587  1.00 10.00      A   
ATOM   3679  CD1 ILE A 390     -32.324 -11.912 -17.641  1.00 10.00      A   
ATOM   3680  C   ILE A 390     -28.818  -8.532 -19.039  1.00 10.00      A   
ATOM   3681  O   ILE A 390     -27.748  -8.872 -19.553  1.00 10.00      A   
ATOM   3682  N   THR A 391     -29.496  -7.455 -19.424  1.00 10.00      A   
ATOM   3683  HN  THR A 391     -30.335  -7.227 -18.965  1.00 10.00      A   
ATOM   3684  CA  THR A 391     -29.024  -6.605 -20.511  1.00 10.00      A   
ATOM   3685  CB  THR A 391     -30.060  -5.529 -20.898  1.00 10.00      A   
ATOM   3686  OG1 THR A 391     -31.346  -6.144 -21.059  1.00 10.00      A   
ATOM   3687  HG1 THR A 391     -31.725  -6.325 -20.184  1.00 10.00      A   
ATOM   3688  CG2 THR A 391     -29.667  -4.850 -22.203  1.00 10.00      A   
ATOM   3689  C   THR A 391     -27.688  -5.942 -20.163  1.00 10.00      A   
ATOM   3690  O   THR A 391     -26.764  -5.930 -20.976  1.00 10.00      A   
ATOM   3691  N   ILE A 392     -27.590  -5.404 -18.952  1.00 10.00      A   
ATOM   3692  HN  ILE A 392     -28.360  -5.452 -18.344  1.00 10.00      A   
ATOM   3693  CA  ILE A 392     -26.369  -4.744 -18.497  1.00 10.00      A   
ATOM   3694  CB  ILE A 392     -26.545  -4.138 -17.085  1.00 10.00      A   
ATOM   3695  CG1 ILE A 392     -27.592  -3.025 -17.115  1.00 10.00      A   
ATOM   3696  CG2 ILE A 392     -25.223  -3.601 -16.549  1.00 10.00      A   
ATOM   3697  CD1 ILE A 392     -28.097  -2.625 -15.746  1.00 10.00      A   
ATOM   3698  C   ILE A 392     -25.193  -5.720 -18.495  1.00 10.00      A   
ATOM   3699  O   ILE A 392     -24.091  -5.382 -18.936  1.00 10.00      A   
ATOM   3700  N   ALA A 393     -25.441  -6.933 -18.012  1.00 10.00      A   
ATOM   3701  HN  ALA A 393     -26.344  -7.139 -17.684  1.00 10.00      A   
ATOM   3702  CA  ALA A 393     -24.415  -7.970 -17.947  1.00 10.00      A   
ATOM   3703  CB  ALA A 393     -24.963  -9.206 -17.254  1.00 10.00      A   
ATOM   3704  C   ALA A 393     -23.901  -8.334 -19.336  1.00 10.00      A   
ATOM   3705  O   ALA A 393     -22.696  -8.484 -19.544  1.00 10.00      A   
ATOM   3706  N   ARG A 394     -24.823  -8.471 -20.282  1.00 10.00      A   
ATOM   3707  HN  ARG A 394     -25.770  -8.343 -20.050  1.00 10.00      A   
ATOM   3708  CA  ARG A 394     -24.468  -8.818 -21.652  1.00 10.00      A   
ATOM   3709  CB  ARG A 394     -25.706  -9.237 -22.443  1.00 10.00      A   
ATOM   3710  CG  ARG A 394     -26.360 -10.513 -21.943  1.00 10.00      A   
ATOM   3711  CD  ARG A 394     -27.562 -10.893 -22.788  1.00 10.00      A   
ATOM   3712  NE  ARG A 394     -27.191 -11.226 -24.163  1.00 10.00      A   
ATOM   3713  HE  ARG A 394     -26.889 -10.487 -24.741  1.00 10.00      A   
ATOM   3714  CZ  ARG A 394     -27.231 -12.456 -24.666  1.00 10.00      A   
ATOM   3715  NH1 ARG A 394     -27.621 -13.474 -23.910  1.00 10.00      A   
ATOM   3716 HH11 ARG A 394     -27.897 -13.316 -22.917  1.00 10.00      A   
ATOM   3717 HH12 ARG A 394     -27.654 -14.441 -24.305  1.00 10.00      A   
ATOM   3718  NH2 ARG A 394     -26.893 -12.666 -25.932  1.00 10.00      A   
ATOM   3719 HH21 ARG A 394     -26.922 -13.629 -26.334  1.00 10.00      A   
ATOM   3720 HH22 ARG A 394     -26.600 -11.865 -26.537  1.00 10.00      A   
ATOM   3721  C   ARG A 394     -23.767  -7.661 -22.349  1.00 10.00      A   
ATOM   3722  O   ARG A 394     -22.954  -7.866 -23.250  1.00 10.00      A   
ATOM   3723  N   ASN A 395     -24.092  -6.445 -21.934  1.00 10.00      A   
ATOM   3724  HN  ASN A 395     -24.764  -6.346 -21.221  1.00 10.00      A   
ATOM   3725  CA  ASN A 395     -23.490  -5.253 -22.518  1.00 10.00      A   
ATOM   3726  CB  ASN A 395     -24.302  -3.998 -22.179  1.00 10.00      A   
ATOM   3727  CG  ASN A 395     -25.189  -3.557 -23.326  1.00 10.00      A   
ATOM   3728  OD1 ASN A 395     -26.359  -3.931 -23.405  1.00 10.00      A   
ATOM   3729  ND2 ASN A 395     -24.637  -2.763 -24.228  1.00 10.00      A   
ATOM   3730 HD21 ASN A 395     -23.697  -2.508 -24.109  1.00 10.00      A   
ATOM   3731 HD22 ASN A 395     -25.187  -2.468 -24.986  1.00 10.00      A   
ATOM   3732  C   ASN A 395     -22.046  -5.083 -22.069  1.00 10.00      A   
ATOM   3733  O   ASN A 395     -21.155  -4.872 -22.890  1.00 10.00      A   
ATOM   3734  N   ARG A 396     -21.824  -5.182 -20.765  1.00 10.00      A   
ATOM   3735  HN  ARG A 396     -22.578  -5.368 -20.167  1.00 10.00      A   
ATOM   3736  CA  ARG A 396     -20.488  -5.033 -20.199  1.00 10.00      A   
ATOM   3737  CB  ARG A 396     -20.448  -3.876 -19.194  1.00 10.00      A   
ATOM   3738  CG  ARG A 396     -20.606  -2.494 -19.807  1.00 10.00      A   
ATOM   3739  CD  ARG A 396     -19.269  -1.917 -20.258  1.00 10.00      A   
ATOM   3740  NE  ARG A 396     -18.721  -2.606 -21.429  1.00 10.00      A   
ATOM   3741  HE  ARG A 396     -17.957  -3.211 -21.274  1.00 10.00      A   
ATOM   3742  CZ  ARG A 396     -19.184  -2.466 -22.676  1.00 10.00      A   
ATOM   3743  NH1 ARG A 396     -20.215  -1.662 -22.935  1.00 10.00      A   
ATOM   3744 HH11 ARG A 396     -20.673  -1.123 -22.167  1.00 10.00      A   
ATOM   3745 HH12 ARG A 396     -20.577  -1.567 -23.910  1.00 10.00      A   
ATOM   3746  NH2 ARG A 396     -18.590  -3.111 -23.668  1.00 10.00      A   
ATOM   3747 HH21 ARG A 396     -17.766  -3.724 -23.472  1.00 10.00      A   
ATOM   3748 HH22 ARG A 396     -18.938  -3.011 -24.647  1.00 10.00      A   
ATOM   3749  C   ARG A 396     -20.035  -6.320 -19.516  1.00 10.00      A   
ATOM   3750  O   ARG A 396     -20.203  -6.482 -18.307  1.00 10.00      A   
ATOM   3751  N   PRO A 397     -19.448  -7.254 -20.279  1.00 10.00      A   
ATOM   3752  CA  PRO A 397     -18.979  -8.529 -19.729  1.00 10.00      A   
ATOM   3753  CB  PRO A 397     -18.864  -9.408 -20.972  1.00 10.00      A   
ATOM   3754  CG  PRO A 397     -18.536  -8.458 -22.075  1.00 10.00      A   
ATOM   3755  CD  PRO A 397     -19.201  -7.152 -21.732  1.00 10.00      A   
ATOM   3756  C   PRO A 397     -17.617  -8.387 -19.052  1.00 10.00      A   
ATOM   3757  O   PRO A 397     -17.044  -9.359 -18.559  1.00 10.00      A   
ATOM   3758  N   ASN A 398     -17.116  -7.163 -19.028  1.00 10.00      A   
ATOM   3759  HN  ASN A 398     -17.634  -6.433 -19.426  1.00 10.00      A   
ATOM   3760  CA  ASN A 398     -15.821  -6.867 -18.433  1.00 10.00      A   
ATOM   3761  CB  ASN A 398     -15.037  -5.903 -19.332  1.00 10.00      A   
ATOM   3762  CG  ASN A 398     -15.663  -4.523 -19.396  1.00 10.00      A   
ATOM   3763  OD1 ASN A 398     -16.646  -4.306 -20.111  1.00 10.00      A   
ATOM   3764  ND2 ASN A 398     -15.094  -3.577 -18.667  1.00 10.00      A   
ATOM   3765 HD21 ASN A 398     -14.305  -3.813 -18.133  1.00 10.00      A   
ATOM   3766 HD22 ASN A 398     -15.495  -2.680 -18.678  1.00 10.00      A   
ATOM   3767  C   ASN A 398     -15.973  -6.275 -17.033  1.00 10.00      A   
ATOM   3768  O   ASN A 398     -15.004  -5.795 -16.447  1.00 10.00      A   
ATOM   3769  N   MET A 399     -17.192  -6.308 -16.506  1.00 10.00      A   
ATOM   3770  HN  MET A 399     -17.926  -6.698 -17.024  1.00 10.00      A   
ATOM   3771  CA  MET A 399     -17.466  -5.778 -15.170  1.00 10.00      A   
ATOM   3772  CB  MET A 399     -18.963  -5.865 -14.854  1.00 10.00      A   
ATOM   3773  CG  MET A 399     -19.377  -5.125 -13.590  1.00 10.00      A   
ATOM   3774  SD  MET A 399     -19.492  -3.342 -13.834  1.00 10.00      A   
ATOM   3775  CE  MET A 399     -21.010  -3.230 -14.776  1.00 10.00      A   
ATOM   3776  C   MET A 399     -16.658  -6.530 -14.110  1.00 10.00      A   
ATOM   3777  O   MET A 399     -16.754  -7.754 -13.999  1.00 10.00      A   
ATOM   3778  N   THR A 400     -15.859  -5.798 -13.342  1.00 10.00      A   
ATOM   3779  HN  THR A 400     -15.820  -4.824 -13.477  1.00 10.00      A   
ATOM   3780  CA  THR A 400     -15.036  -6.397 -12.303  1.00 10.00      A   
ATOM   3781  CB  THR A 400     -13.603  -5.815 -12.324  1.00 10.00      A   
ATOM   3782  OG1 THR A 400     -13.656  -4.396 -12.542  1.00 10.00      A   
ATOM   3783  HG1 THR A 400     -12.860  -4.109 -13.015  1.00 10.00      A   
ATOM   3784  CG2 THR A 400     -12.776  -6.456 -13.423  1.00 10.00      A   
ATOM   3785  C   THR A 400     -15.655  -6.180 -10.924  1.00 10.00      A   
ATOM   3786  O   THR A 400     -15.485  -6.996 -10.017  1.00 10.00      A   
ATOM   3787  N   ARG A 401     -16.380  -5.084 -10.767  1.00 10.00      A   
ATOM   3788  HN  ARG A 401     -16.499  -4.468 -11.531  1.00 10.00      A   
ATOM   3789  CA  ARG A 401     -17.008  -4.767  -9.491  1.00 10.00      A   
ATOM   3790  CB  ARG A 401     -16.206  -3.682  -8.769  1.00 10.00      A   
ATOM   3791  CG  ARG A 401     -14.855  -4.157  -8.260  1.00 10.00      A   
ATOM   3792  CD  ARG A 401     -13.861  -3.015  -8.183  1.00 10.00      A   
ATOM   3793  NE  ARG A 401     -13.372  -2.628  -9.504  1.00 10.00      A   
ATOM   3794  HE  ARG A 401     -14.022  -2.629 -10.245  1.00 10.00      A   
ATOM   3795  CZ  ARG A 401     -12.112  -2.274  -9.748  1.00 10.00      A   
ATOM   3796  NH1 ARG A 401     -11.223  -2.264  -8.765  1.00 10.00      A   
ATOM   3797 HH11 ARG A 401     -10.231  -1.984  -8.942  1.00 10.00      A   
ATOM   3798 HH12 ARG A 401     -11.509  -2.543  -7.793  1.00 10.00      A   
ATOM   3799  NH2 ARG A 401     -11.743  -1.948 -10.982  1.00 10.00      A   
ATOM   3800 HH21 ARG A 401     -10.759  -1.670 -11.183  1.00 10.00      A   
ATOM   3801 HH22 ARG A 401     -12.442  -1.970 -11.758  1.00 10.00      A   
ATOM   3802  C   ARG A 401     -18.452  -4.322  -9.690  1.00 10.00      A   
ATOM   3803  O   ARG A 401     -18.714  -3.263 -10.258  1.00 10.00      A   
ATOM   3804  N   PHE A 402     -19.387  -5.137  -9.219  1.00 10.00      A   
ATOM   3805  HN  PHE A 402     -19.118  -5.967  -8.766  1.00 10.00      A   
ATOM   3806  CA  PHE A 402     -20.801  -4.829  -9.345  1.00 10.00      A   
ATOM   3807  CB  PHE A 402     -21.534  -5.950 -10.084  1.00 10.00      A   
ATOM   3808  CG  PHE A 402     -22.886  -5.560 -10.607  1.00 10.00      A   
ATOM   3809  CD1 PHE A 402     -23.019  -4.530 -11.525  1.00 10.00      A   
ATOM   3810  CD2 PHE A 402     -24.025  -6.228 -10.188  1.00 10.00      A   
ATOM   3811  CE1 PHE A 402     -24.261  -4.174 -12.012  1.00 10.00      A   
ATOM   3812  CE2 PHE A 402     -25.269  -5.876 -10.671  1.00 10.00      A   
ATOM   3813  CZ  PHE A 402     -25.388  -4.849 -11.584  1.00 10.00      A   
ATOM   3814  C   PHE A 402     -21.415  -4.605  -7.971  1.00 10.00      A   
ATOM   3815  O   PHE A 402     -21.903  -5.542  -7.334  1.00 10.00      A   
ATOM   3816  N   ARG A 403     -21.357  -3.364  -7.508  1.00 10.00      A   
ATOM   3817  HN  ARG A 403     -20.938  -2.666  -8.060  1.00 10.00      A   
ATOM   3818  CA  ARG A 403     -21.905  -3.001  -6.209  1.00 10.00      A   
ATOM   3819  CB  ARG A 403     -20.998  -1.989  -5.501  1.00 10.00      A   
ATOM   3820  CG  ARG A 403     -19.567  -2.470  -5.313  1.00 10.00      A   
ATOM   3821  CD  ARG A 403     -18.655  -1.376  -4.762  1.00 10.00      A   
ATOM   3822  NE  ARG A 403     -18.753  -1.249  -3.306  1.00 10.00      A   
ATOM   3823  HE  ARG A 403     -19.634  -1.423  -2.893  1.00 10.00      A   
ATOM   3824  CZ  ARG A 403     -17.729  -0.944  -2.501  1.00 10.00      A   
ATOM   3825  NH1 ARG A 403     -16.506  -0.739  -2.986  1.00 10.00      A   
ATOM   3826 HH11 ARG A 403     -16.317  -0.816  -4.012  1.00 10.00      A   
ATOM   3827 HH12 ARG A 403     -15.720  -0.501  -2.336  1.00 10.00      A   
ATOM   3828  NH2 ARG A 403     -17.937  -0.837  -1.198  1.00 10.00      A   
ATOM   3829 HH21 ARG A 403     -17.142  -0.608  -0.553  1.00 10.00      A   
ATOM   3830 HH22 ARG A 403     -18.896  -0.988  -0.810  1.00 10.00      A   
ATOM   3831  C   ARG A 403     -23.305  -2.431  -6.373  1.00 10.00      A   
ATOM   3832  O   ARG A 403     -23.489  -1.219  -6.500  1.00 10.00      A   
ATOM   3833  N   LEU A 404     -24.290  -3.312  -6.398  1.00 10.00      A   
ATOM   3834  HN  LEU A 404     -24.084  -4.266  -6.290  1.00 10.00      A   
ATOM   3835  CA  LEU A 404     -25.676  -2.899  -6.556  1.00 10.00      A   
ATOM   3836  CB  LEU A 404     -26.355  -3.717  -7.657  1.00 10.00      A   
ATOM   3837  CG  LEU A 404     -27.794  -3.322  -8.002  1.00 10.00      A   
ATOM   3838  CD1 LEU A 404     -27.858  -1.878  -8.474  1.00 10.00      A   
ATOM   3839  CD2 LEU A 404     -28.364  -4.251  -9.057  1.00 10.00      A   
ATOM   3840  C   LEU A 404     -26.428  -3.044  -5.241  1.00 10.00      A   
ATOM   3841  O   LEU A 404     -26.265  -4.035  -4.529  1.00 10.00      A   
ATOM   3842  N   CYS A 405     -27.243  -2.047  -4.918  1.00 10.00      A   
ATOM   3843  HN  CYS A 405     -27.322  -1.273  -5.526  1.00 10.00      A   
ATOM   3844  CA  CYS A 405     -28.021  -2.063  -3.688  1.00 10.00      A   
ATOM   3845  CB  CYS A 405     -27.254  -1.375  -2.555  1.00 10.00      A   
ATOM   3846  SG  CYS A 405     -28.119  -1.366  -0.963  1.00 10.00      A   
ATOM   3847  HG  CYS A 405     -29.398  -1.090  -1.196  1.00 10.00      A   
ATOM   3848  C   CYS A 405     -29.379  -1.399  -3.878  1.00 10.00      A   
ATOM   3849  O   CYS A 405     -29.502  -0.389  -4.574  1.00 10.00      A   
ATOM   3850  N   ILE A 406     -30.398  -1.986  -3.264  1.00 10.00      A   
ATOM   3851  HN  ILE A 406     -30.231  -2.798  -2.741  1.00 10.00      A   
ATOM   3852  CA  ILE A 406     -31.753  -1.457  -3.334  1.00 10.00      A   
ATOM   3853  CB  ILE A 406     -32.765  -2.538  -3.784  1.00 10.00      A   
ATOM   3854  CG1 ILE A 406     -32.319  -3.164  -5.111  1.00 10.00      A   
ATOM   3855  CG2 ILE A 406     -34.167  -1.949  -3.916  1.00 10.00      A   
ATOM   3856  CD1 ILE A 406     -33.273  -4.214  -5.644  1.00 10.00      A   
ATOM   3857  C   ILE A 406     -32.147  -0.922  -1.959  1.00 10.00      A   
ATOM   3858  O   ILE A 406     -31.740  -1.478  -0.936  1.00 10.00      A   
ATOM   3859  N   ILE A 407     -32.911   0.161  -1.942  1.00 10.00      A   
ATOM   3860  HN  ILE A 407     -33.186   0.560  -2.797  1.00 10.00      A   
ATOM   3861  CA  ILE A 407     -33.349   0.778  -0.691  1.00 10.00      A   
ATOM   3862  CB  ILE A 407     -34.050   2.135  -0.941  1.00 10.00      A   
ATOM   3863  CG1 ILE A 407     -33.130   3.074  -1.736  1.00 10.00      A   
ATOM   3864  CG2 ILE A 407     -34.481   2.787   0.369  1.00 10.00      A   
ATOM   3865  CD1 ILE A 407     -31.827   3.401  -1.037  1.00 10.00      A   
ATOM   3866  C   ILE A 407     -34.270  -0.155   0.103  1.00 10.00      A   
ATOM   3867  O   ILE A 407     -34.112  -0.316   1.316  1.00 10.00      A   
ATOM   3868  N   GLU A 408     -35.230  -0.762  -0.578  1.00 10.00      A   
ATOM   3869  HN  GLU A 408     -35.319  -0.591  -1.540  1.00 10.00      A   
ATOM   3870  CA  GLU A 408     -36.161  -1.677   0.069  1.00 10.00      A   
ATOM   3871  CB  GLU A 408     -37.501  -1.696  -0.680  1.00 10.00      A   
ATOM   3872  CG  GLU A 408     -38.548  -2.624  -0.076  1.00 10.00      A   
ATOM   3873  CD  GLU A 408     -39.245  -2.031   1.138  1.00 10.00      A   
ATOM   3874  OE1 GLU A 408     -38.619  -1.232   1.871  1.00 10.00      A   
ATOM   3875  OE2 GLU A 408     -40.431  -2.364   1.366  1.00 10.00      A   
ATOM   3876  C   GLU A 408     -35.569  -3.082   0.129  1.00 10.00      A   
ATOM   3877  O   GLU A 408     -35.175  -3.640  -0.898  1.00 10.00      A   
ATOM   3878  N   PRO A 409     -35.475  -3.664   1.332  1.00 10.00      A   
ATOM   3879  CA  PRO A 409     -34.933  -5.011   1.512  1.00 10.00      A   
ATOM   3880  CB  PRO A 409     -34.865  -5.183   3.036  1.00 10.00      A   
ATOM   3881  CG  PRO A 409     -35.059  -3.819   3.604  1.00 10.00      A   
ATOM   3882  CD  PRO A 409     -35.884  -3.061   2.606  1.00 10.00      A   
ATOM   3883  C   PRO A 409     -35.865  -6.060   0.921  1.00 10.00      A   
ATOM   3884  O   PRO A 409     -37.081  -5.991   1.103  1.00 10.00      A   
ATOM   3885  N   LYS A 410     -35.288  -7.016   0.201  1.00 10.00      A   
ATOM   3886  HN  LYS A 410     -34.314  -6.995   0.078  1.00 10.00      A   
ATOM   3887  CA  LYS A 410     -36.055  -8.100  -0.418  1.00 10.00      A   
ATOM   3888  CB  LYS A 410     -36.787  -8.942   0.635  1.00 10.00      A   
ATOM   3889  CG  LYS A 410     -35.866  -9.673   1.598  1.00 10.00      A   
ATOM   3890  CD  LYS A 410     -36.636 -10.236   2.781  1.00 10.00      A   
ATOM   3891  CE  LYS A 410     -35.695 -10.832   3.814  1.00 10.00      A   
ATOM   3892  NZ  LYS A 410     -36.381 -11.094   5.110  1.00 10.00      A   
ATOM   3893  HZ1 LYS A 410     -37.221 -11.690   4.961  1.00 10.00      A   
ATOM   3894  HZ2 LYS A 410     -36.681 -10.197   5.542  1.00 10.00      A   
ATOM   3895  HZ3 LYS A 410     -35.734 -11.582   5.763  1.00 10.00      A   
ATOM   3896  C   LYS A 410     -37.030  -7.596  -1.485  1.00 10.00      A   
ATOM   3897  O   LYS A 410     -38.102  -8.176  -1.685  1.00 10.00      A   
ATOM   3898  N   ALA A 411     -36.656  -6.519  -2.167  1.00 10.00      A   
ATOM   3899  HN  ALA A 411     -35.810  -6.081  -1.941  1.00 10.00      A   
ATOM   3900  CA  ALA A 411     -37.485  -5.961  -3.233  1.00 10.00      A   
ATOM   3901  CB  ALA A 411     -37.205  -4.475  -3.398  1.00 10.00      A   
ATOM   3902  C   ALA A 411     -37.219  -6.698  -4.543  1.00 10.00      A   
ATOM   3903  O   ALA A 411     -36.084  -6.735  -5.020  1.00 10.00      A   
ATOM   3904  N   PRO A 412     -38.251  -7.325  -5.123  1.00 10.00      A   
ATOM   3905  CA  PRO A 412     -38.125  -8.072  -6.370  1.00 10.00      A   
ATOM   3906  CB  PRO A 412     -39.212  -9.134  -6.203  1.00 10.00      A   
ATOM   3907  CG  PRO A 412     -40.292  -8.447  -5.428  1.00 10.00      A   
ATOM   3908  CD  PRO A 412     -39.629  -7.369  -4.603  1.00 10.00      A   
ATOM   3909  C   PRO A 412     -38.432  -7.218  -7.592  1.00 10.00      A   
ATOM   3910  O   PRO A 412     -38.539  -5.989  -7.501  1.00 10.00      A   
ATOM   3911  N   ASP A 413     -38.577  -7.883  -8.729  1.00 10.00      A   
ATOM   3912  HN  ASP A 413     -38.473  -8.859  -8.725  1.00 10.00      A   
ATOM   3913  CA  ASP A 413     -38.893  -7.218  -9.981  1.00 10.00      A   
ATOM   3914  CB  ASP A 413     -38.807  -8.229 -11.124  1.00 10.00      A   
ATOM   3915  CG  ASP A 413     -38.901  -7.608 -12.500  1.00 10.00      A   
ATOM   3916  OD1 ASP A 413     -39.964  -7.050 -12.832  1.00 10.00      A   
ATOM   3917  OD2 ASP A 413     -37.923  -7.710 -13.270  1.00 10.00      A   
ATOM   3918  C   ASP A 413     -40.294  -6.631  -9.888  1.00 10.00      A   
ATOM   3919  O   ASP A 413     -41.260  -7.353  -9.659  1.00 10.00      A   
ATOM   3920  N   TYR A 414     -40.398  -5.323 -10.057  1.00 10.00      A   
ATOM   3921  HN  TYR A 414     -39.594  -4.805 -10.254  1.00 10.00      A   
ATOM   3922  CA  TYR A 414     -41.678  -4.629  -9.947  1.00 10.00      A   
ATOM   3923  CB  TYR A 414     -41.460  -3.123  -9.764  1.00 10.00      A   
ATOM   3924  CG  TYR A 414     -40.749  -2.461 -10.924  1.00 10.00      A   
ATOM   3925  CD1 TYR A 414     -41.468  -1.883 -11.961  1.00 10.00      A   
ATOM   3926  CD2 TYR A 414     -39.363  -2.418 -10.985  1.00 10.00      A   
ATOM   3927  CE1 TYR A 414     -40.833  -1.281 -13.024  1.00 10.00      A   
ATOM   3928  CE2 TYR A 414     -38.718  -1.815 -12.046  1.00 10.00      A   
ATOM   3929  CZ  TYR A 414     -39.458  -1.249 -13.063  1.00 10.00      A   
ATOM   3930  OH  TYR A 414     -38.818  -0.651 -14.126  1.00 10.00      A   
ATOM   3931  HH  TYR A 414     -37.856  -0.821 -14.061  1.00 10.00      A   
ATOM   3932  C   TYR A 414     -42.623  -4.894 -11.118  1.00 10.00      A   
ATOM   3933  O   TYR A 414     -43.791  -4.507 -11.068  1.00 10.00      A   
ATOM   3934  N   LEU A 415     -42.134  -5.547 -12.165  1.00 10.00      A   
ATOM   3935  HN  LEU A 415     -41.194  -5.850 -12.158  1.00 10.00      A   
ATOM   3936  CA  LEU A 415     -42.966  -5.833 -13.326  1.00 10.00      A   
ATOM   3937  CB  LEU A 415     -42.272  -5.410 -14.625  1.00 10.00      A   
ATOM   3938  CG  LEU A 415     -42.250  -3.907 -14.920  1.00 10.00      A   
ATOM   3939  CD1 LEU A 415     -41.477  -3.621 -16.200  1.00 10.00      A   
ATOM   3940  CD2 LEU A 415     -43.664  -3.354 -15.010  1.00 10.00      A   
ATOM   3941  C   LEU A 415     -43.365  -7.301 -13.394  1.00 10.00      A   
ATOM   3942  O   LEU A 415     -44.544  -7.627 -13.535  1.00 10.00      A   
ATOM   3943  N   THR A 416     -42.387  -8.185 -13.279  1.00 10.00      A   
ATOM   3944  HN  THR A 416     -41.462  -7.867 -13.138  1.00 10.00      A   
ATOM   3945  CA  THR A 416     -42.655  -9.615 -13.349  1.00 10.00      A   
ATOM   3946  CB  THR A 416     -41.474 -10.392 -13.963  1.00 10.00      A   
ATOM   3947  OG1 THR A 416     -40.277 -10.139 -13.215  1.00 10.00      A   
ATOM   3948  HG1 THR A 416     -39.840  -9.353 -13.563  1.00 10.00      A   
ATOM   3949  CG2 THR A 416     -41.261  -9.982 -15.410  1.00 10.00      A   
ATOM   3950  C   THR A 416     -42.999 -10.196 -11.979  1.00 10.00      A   
ATOM   3951  O   THR A 416     -43.514 -11.311 -11.888  1.00 10.00      A   
ATOM   3952  N   LEU A 417     -42.712  -9.433 -10.920  1.00 10.00      A   
ATOM   3953  HN  LEU A 417     -42.302  -8.553 -11.066  1.00 10.00      A   
ATOM   3954  CA  LEU A 417     -42.974  -9.865  -9.544  1.00 10.00      A   
ATOM   3955  CB  LEU A 417     -44.469 -10.071  -9.280  1.00 10.00      A   
ATOM   3956  CG  LEU A 417     -45.347  -8.820  -9.362  1.00 10.00      A   
ATOM   3957  CD1 LEU A 417     -46.794  -9.167  -9.044  1.00 10.00      A   
ATOM   3958  CD2 LEU A 417     -44.834  -7.736  -8.424  1.00 10.00      A   
ATOM   3959  C   LEU A 417     -42.178 -11.118  -9.207  1.00 10.00      A   
ATOM   3960  O   LEU A 417     -42.606 -11.962  -8.415  1.00 10.00      A   
ATOM   3961  N   GLU A 418     -41.010 -11.220  -9.812  1.00 10.00      A   
ATOM   3962  HN  GLU A 418     -40.722 -10.501 -10.418  1.00 10.00      A   
ATOM   3963  CA  GLU A 418     -40.134 -12.356  -9.602  1.00 10.00      A   
ATOM   3964  CB  GLU A 418     -39.821 -13.028 -10.939  1.00 10.00      A   
ATOM   3965  CG  GLU A 418     -40.914 -13.936 -11.464  1.00 10.00      A   
ATOM   3966  CD  GLU A 418     -40.408 -14.855 -12.552  1.00 10.00      A   
ATOM   3967  OE1 GLU A 418     -39.630 -15.785 -12.240  1.00 10.00      A   
ATOM   3968  OE2 GLU A 418     -40.791 -14.662 -13.725  1.00 10.00      A   
ATOM   3969  C   GLU A 418     -38.833 -11.911  -8.951  1.00 10.00      A   
ATOM   3970  O   GLU A 418     -38.466 -10.737  -9.031  1.00 10.00      A   
ATOM   3971  N   PRO A 419     -38.131 -12.831  -8.275  1.00 10.00      A   
ATOM   3972  CA  PRO A 419     -36.851 -12.523  -7.640  1.00 10.00      A   
ATOM   3973  CB  PRO A 419     -36.471 -13.828  -6.927  1.00 10.00      A   
ATOM   3974  CG  PRO A 419     -37.743 -14.602  -6.837  1.00 10.00      A   
ATOM   3975  CD  PRO A 419     -38.527 -14.233  -8.058  1.00 10.00      A   
ATOM   3976  C   PRO A 419     -35.816 -12.173  -8.705  1.00 10.00      A   
ATOM   3977  O   PRO A 419     -35.963 -12.550  -9.872  1.00 10.00      A   
ATOM   3978  N   LEU A 420     -34.772 -11.471  -8.309  1.00 10.00      A   
ATOM   3979  HN  LEU A 420     -34.691 -11.228  -7.358  1.00 10.00      A   
ATOM   3980  CA  LEU A 420     -33.731 -11.056  -9.244  1.00 10.00      A   
ATOM   3981  CB  LEU A 420     -33.114  -9.729  -8.796  1.00 10.00      A   
ATOM   3982  CG  LEU A 420     -34.096  -8.565  -8.625  1.00 10.00      A   
ATOM   3983  CD1 LEU A 420     -33.407  -7.365  -7.996  1.00 10.00      A   
ATOM   3984  CD2 LEU A 420     -34.726  -8.189  -9.959  1.00 10.00      A   
ATOM   3985  C   LEU A 420     -32.660 -12.134  -9.412  1.00 10.00      A   
ATOM   3986  O   LEU A 420     -31.509 -11.834  -9.739  1.00 10.00      A   
ATOM   3987  N   ASP A 421     -33.062 -13.388  -9.215  1.00 10.00      A   
ATOM   3988  HN  ASP A 421     -34.001 -13.551  -8.989  1.00 10.00      A   
ATOM   3989  CA  ASP A 421     -32.156 -14.528  -9.326  1.00 10.00      A   
ATOM   3990  CB  ASP A 421     -32.871 -15.845  -8.986  1.00 10.00      A   
ATOM   3991  CG  ASP A 421     -33.432 -15.887  -7.579  1.00 10.00      A   
ATOM   3992  OD1 ASP A 421     -32.699 -15.579  -6.623  1.00 10.00      A   
ATOM   3993  OD2 ASP A 421     -34.617 -16.253  -7.423  1.00 10.00      A   
ATOM   3994  C   ASP A 421     -31.550 -14.621 -10.721  1.00 10.00      A   
ATOM   3995  O   ASP A 421     -30.330 -14.647 -10.876  1.00 10.00      A   
ATOM   3996  N   ILE A 422     -32.407 -14.661 -11.738  1.00 10.00      A   
ATOM   3997  HN  ILE A 422     -33.373 -14.629 -11.556  1.00 10.00      A   
ATOM   3998  CA  ILE A 422     -31.938 -14.760 -13.117  1.00 10.00      A   
ATOM   3999  CB  ILE A 422     -33.069 -15.054 -14.123  1.00 10.00      A   
ATOM   4000  CG1 ILE A 422     -34.187 -14.013 -14.017  1.00 10.00      A   
ATOM   4001  CG2 ILE A 422     -33.612 -16.457 -13.902  1.00 10.00      A   
ATOM   4002  CD1 ILE A 422     -35.164 -14.040 -15.172  1.00 10.00      A   
ATOM   4003  C   ILE A 422     -31.161 -13.520 -13.541  1.00 10.00      A   
ATOM   4004  O   ILE A 422     -30.195 -13.617 -14.296  1.00 10.00      A   
ATOM   4005  N   GLY A 423     -31.585 -12.362 -13.045  1.00 10.00      A   
ATOM   4006  HN  GLY A 423     -32.370 -12.351 -12.457  1.00 10.00      A   
ATOM   4007  CA  GLY A 423     -30.914 -11.121 -13.369  1.00 10.00      A   
ATOM   4008  C   GLY A 423     -29.465 -11.148 -12.935  1.00 10.00      A   
ATOM   4009  O   GLY A 423     -28.563 -10.880 -13.731  1.00 10.00      A   
ATOM   4010  N   PHE A 424     -29.241 -11.490 -11.673  1.00 10.00      A   
ATOM   4011  HN  PHE A 424     -30.005 -11.688 -11.084  1.00 10.00      A   
ATOM   4012  CA  PHE A 424     -27.892 -11.575 -11.135  1.00 10.00      A   
ATOM   4013  CB  PHE A 424     -27.911 -11.614  -9.605  1.00 10.00      A   
ATOM   4014  CG  PHE A 424     -28.096 -10.265  -8.964  1.00 10.00      A   
ATOM   4015  CD1 PHE A 424     -29.262  -9.962  -8.282  1.00 10.00      A   
ATOM   4016  CD2 PHE A 424     -27.102  -9.304  -9.039  1.00 10.00      A   
ATOM   4017  CE1 PHE A 424     -29.435  -8.728  -7.685  1.00 10.00      A   
ATOM   4018  CE2 PHE A 424     -27.270  -8.067  -8.446  1.00 10.00      A   
ATOM   4019  CZ  PHE A 424     -28.438  -7.778  -7.767  1.00 10.00      A   
ATOM   4020  C   PHE A 424     -27.177 -12.799 -11.692  1.00 10.00      A   
ATOM   4021  O   PHE A 424     -25.946 -12.840 -11.769  1.00 10.00      A   
ATOM   4022  N   GLY A 425     -27.963 -13.798 -12.081  1.00 10.00      A   
ATOM   4023  HN  GLY A 425     -28.936 -13.712 -11.971  1.00 10.00      A   
ATOM   4024  CA  GLY A 425     -27.411 -15.010 -12.646  1.00 10.00      A   
ATOM   4025  C   GLY A 425     -26.724 -14.731 -13.961  1.00 10.00      A   
ATOM   4026  O   GLY A 425     -25.721 -15.362 -14.286  1.00 10.00      A   
ATOM   4027  N   ALA A 426     -27.266 -13.779 -14.715  1.00 10.00      A   
ATOM   4028  HN  ALA A 426     -28.085 -13.333 -14.406  1.00 10.00      A   
ATOM   4029  CA  ALA A 426     -26.690 -13.395 -15.990  1.00 10.00      A   
ATOM   4030  CB  ALA A 426     -27.696 -12.611 -16.815  1.00 10.00      A   
ATOM   4031  C   ALA A 426     -25.435 -12.568 -15.760  1.00 10.00      A   
ATOM   4032  O   ALA A 426     -24.479 -12.654 -16.525  1.00 10.00      A   
ATOM   4033  N   ILE A 427     -25.442 -11.787 -14.681  1.00 10.00      A   
ATOM   4034  HN  ILE A 427     -26.240 -11.780 -14.105  1.00 10.00      A   
ATOM   4035  CA  ILE A 427     -24.306 -10.940 -14.326  1.00 10.00      A   
ATOM   4036  CB  ILE A 427     -24.570 -10.167 -13.010  1.00 10.00      A   
ATOM   4037  CG1 ILE A 427     -25.811  -9.271 -13.135  1.00 10.00      A   
ATOM   4038  CG2 ILE A 427     -23.350  -9.356 -12.580  1.00 10.00      A   
ATOM   4039  CD1 ILE A 427     -25.624  -8.068 -14.037  1.00 10.00      A   
ATOM   4040  C   ILE A 427     -23.046 -11.785 -14.165  1.00 10.00      A   
ATOM   4041  O   ILE A 427     -22.027 -11.523 -14.801  1.00 10.00      A   
ATOM   4042  N   VAL A 428     -23.135 -12.826 -13.342  1.00 10.00      A   
ATOM   4043  HN  VAL A 428     -23.989 -13.006 -12.887  1.00 10.00      A   
ATOM   4044  CA  VAL A 428     -21.994 -13.705 -13.095  1.00 10.00      A   
ATOM   4045  CB  VAL A 428     -22.173 -14.553 -11.816  1.00 10.00      A   
ATOM   4046  CG1 VAL A 428     -22.138 -13.663 -10.584  1.00 10.00      A   
ATOM   4047  CG2 VAL A 428     -23.468 -15.352 -11.863  1.00 10.00      A   
ATOM   4048  C   VAL A 428     -21.707 -14.625 -14.280  1.00 10.00      A   
ATOM   4049  O   VAL A 428     -20.593 -15.121 -14.431  1.00 10.00      A   
ATOM   4050  N   GLU A 429     -22.716 -14.843 -15.113  1.00 10.00      A   
ATOM   4051  HN  GLU A 429     -23.575 -14.405 -14.944  1.00 10.00      A   
ATOM   4052  CA  GLU A 429     -22.578 -15.712 -16.274  1.00 10.00      A   
ATOM   4053  CB  GLU A 429     -23.954 -16.133 -16.804  1.00 10.00      A   
ATOM   4054  CG  GLU A 429     -23.953 -17.462 -17.544  1.00 10.00      A   
ATOM   4055  CD  GLU A 429     -25.260 -17.758 -18.255  1.00 10.00      A   
ATOM   4056  OE1 GLU A 429     -26.288 -17.973 -17.576  1.00 10.00      A   
ATOM   4057  OE2 GLU A 429     -25.261 -17.795 -19.506  1.00 10.00      A   
ATOM   4058  C   GLU A 429     -21.767 -15.037 -17.377  1.00 10.00      A   
ATOM   4059  O   GLU A 429     -20.933 -15.675 -18.020  1.00 10.00      A   
ATOM   4060  N   HIS A 430     -22.003 -13.743 -17.580  1.00 10.00      A   
ATOM   4061  HN  HIS A 430     -22.670 -13.281 -17.024  1.00 10.00      A   
ATOM   4062  CA  HIS A 430     -21.302 -12.992 -18.617  1.00 10.00      A   
ATOM   4063  CB  HIS A 430     -22.232 -11.972 -19.281  1.00 10.00      A   
ATOM   4064  CG  HIS A 430     -23.303 -12.594 -20.124  1.00 10.00      A   
ATOM   4065  ND1 HIS A 430     -23.142 -12.768 -21.479  1.00 10.00      A   
ATOM   4066  CD2 HIS A 430     -24.512 -13.079 -19.753  1.00 10.00      A   
ATOM   4067  CE1 HIS A 430     -24.249 -13.354 -21.900  1.00 10.00      A   
ATOM   4068  NE2 HIS A 430     -25.103 -13.560 -20.892  1.00 10.00      A   
ATOM   4069  HE2 HIS A 430     -25.987 -13.982 -20.952  1.00 10.00      A   
ATOM   4070  C   HIS A 430     -20.044 -12.309 -18.087  1.00 10.00      A   
ATOM   4071  O   HIS A 430     -19.012 -12.288 -18.758  1.00 10.00      A   
ATOM   4072  N   CYS A 431     -20.123 -11.761 -16.882  1.00 10.00      A   
ATOM   4073  HN  CYS A 431     -20.956 -11.827 -16.375  1.00 10.00      A   
ATOM   4074  CA  CYS A 431     -18.983 -11.084 -16.285  1.00 10.00      A   
ATOM   4075  CB  CYS A 431     -19.431  -9.987 -15.314  1.00 10.00      A   
ATOM   4076  SG  CYS A 431     -20.698  -8.881 -15.975  1.00 10.00      A   
ATOM   4077  HG  CYS A 431     -21.870  -9.485 -15.839  1.00 10.00      A   
ATOM   4078  C   CYS A 431     -18.080 -12.089 -15.583  1.00 10.00      A   
ATOM   4079  O   CYS A 431     -18.237 -12.363 -14.391  1.00 10.00      A   
ATOM   4080  N   LYS A 432     -17.141 -12.639 -16.336  1.00 10.00      A   
ATOM   4081  HN  LYS A 432     -17.077 -12.382 -17.281  1.00 10.00      A   
ATOM   4082  CA  LYS A 432     -16.205 -13.621 -15.807  1.00 10.00      A   
ATOM   4083  CB  LYS A 432     -15.605 -14.450 -16.945  1.00 10.00      A   
ATOM   4084  CG  LYS A 432     -16.642 -15.096 -17.851  1.00 10.00      A   
ATOM   4085  CD  LYS A 432     -15.988 -15.937 -18.937  1.00 10.00      A   
ATOM   4086  CE  LYS A 432     -17.022 -16.498 -19.900  1.00 10.00      A   
ATOM   4087  NZ  LYS A 432     -16.403 -17.356 -20.948  1.00 10.00      A   
ATOM   4088  HZ1 LYS A 432     -17.082 -17.527 -21.720  1.00 10.00      A   
ATOM   4089  HZ2 LYS A 432     -16.124 -18.270 -20.540  1.00 10.00      A   
ATOM   4090  HZ3 LYS A 432     -15.559 -16.893 -21.338  1.00 10.00      A   
ATOM   4091  C   LYS A 432     -15.097 -12.939 -15.019  1.00 10.00      A   
ATOM   4092  O   LYS A 432     -14.346 -13.592 -14.301  1.00 10.00      A   
ATOM   4093  N   ASP A 433     -15.018 -11.624 -15.150  1.00 10.00      A   
ATOM   4094  HN  ASP A 433     -15.663 -11.167 -15.730  1.00 10.00      A   
ATOM   4095  CA  ASP A 433     -14.002 -10.831 -14.456  1.00 10.00      A   
ATOM   4096  CB  ASP A 433     -13.508  -9.687 -15.354  1.00 10.00      A   
ATOM   4097  CG  ASP A 433     -12.556 -10.133 -16.449  1.00 10.00      A   
ATOM   4098  OD1 ASP A 433     -13.025 -10.700 -17.462  1.00 10.00      A   
ATOM   4099  OD2 ASP A 433     -11.335  -9.900 -16.316  1.00 10.00      A   
ATOM   4100  C   ASP A 433     -14.563 -10.243 -13.165  1.00 10.00      A   
ATOM   4101  O   ASP A 433     -13.903  -9.448 -12.498  1.00 10.00      A   
ATOM   4102  N   LEU A 434     -15.788 -10.636 -12.821  1.00 10.00      A   
ATOM   4103  HN  LEU A 434     -16.261 -11.280 -13.388  1.00 10.00      A   
ATOM   4104  CA  LEU A 434     -16.445 -10.139 -11.615  1.00 10.00      A   
ATOM   4105  CB  LEU A 434     -17.911 -10.588 -11.570  1.00 10.00      A   
ATOM   4106  CG  LEU A 434     -18.793  -9.900 -10.524  1.00 10.00      A   
ATOM   4107  CD1 LEU A 434     -18.861  -8.402 -10.782  1.00 10.00      A   
ATOM   4108  CD2 LEU A 434     -20.188 -10.504 -10.516  1.00 10.00      A   
ATOM   4109  C   LEU A 434     -15.716 -10.603 -10.357  1.00 10.00      A   
ATOM   4110  O   LEU A 434     -15.725 -11.786 -10.027  1.00 10.00      A   
ATOM   4111  N   ARG A 435     -15.090  -9.661  -9.665  1.00 10.00      A   
ATOM   4112  HN  ARG A 435     -15.117  -8.734  -9.991  1.00 10.00      A   
ATOM   4113  CA  ARG A 435     -14.357  -9.963  -8.446  1.00 10.00      A   
ATOM   4114  CB  ARG A 435     -13.053  -9.167  -8.393  1.00 10.00      A   
ATOM   4115  CG  ARG A 435     -12.186  -9.313  -9.632  1.00 10.00      A   
ATOM   4116  CD  ARG A 435     -10.798  -8.737  -9.411  1.00 10.00      A   
ATOM   4117  NE  ARG A 435     -10.837  -7.366  -8.903  1.00 10.00      A   
ATOM   4118  HE  ARG A 435     -11.131  -7.239  -7.968  1.00 10.00      A   
ATOM   4119  CZ  ARG A 435     -10.487  -6.296  -9.613  1.00 10.00      A   
ATOM   4120  NH1 ARG A 435     -10.071  -6.428 -10.866  1.00 10.00      A   
ATOM   4121 HH11 ARG A 435     -10.011  -7.373 -11.306  1.00 10.00      A   
ATOM   4122 HH12 ARG A 435      -9.796  -5.584 -11.418  1.00 10.00      A   
ATOM   4123  NH2 ARG A 435     -10.539  -5.093  -9.059  1.00 10.00      A   
ATOM   4124 HH21 ARG A 435     -10.268  -4.250  -9.609  1.00 10.00      A   
ATOM   4125 HH22 ARG A 435     -10.847  -4.978  -8.061  1.00 10.00      A   
ATOM   4126  C   ARG A 435     -15.200  -9.654  -7.216  1.00 10.00      A   
ATOM   4127  O   ARG A 435     -15.222 -10.423  -6.259  1.00 10.00      A   
ATOM   4128  N   ARG A 436     -15.890  -8.525  -7.242  1.00 10.00      A   
ATOM   4129  HN  ARG A 436     -15.837  -7.949  -8.031  1.00 10.00      A   
ATOM   4130  CA  ARG A 436     -16.738  -8.132  -6.128  1.00 10.00      A   
ATOM   4131  CB  ARG A 436     -16.310  -6.786  -5.547  1.00 10.00      A   
ATOM   4132  CG  ARG A 436     -17.041  -6.429  -4.259  1.00 10.00      A   
ATOM   4133  CD  ARG A 436     -17.255  -4.931  -4.137  1.00 10.00      A   
ATOM   4134  NE  ARG A 436     -17.754  -4.544  -2.821  1.00 10.00      A   
ATOM   4135  HE  ARG A 436     -18.732  -4.589  -2.666  1.00 10.00      A   
ATOM   4136  CZ  ARG A 436     -16.976  -4.116  -1.834  1.00 10.00      A   
ATOM   4137  NH1 ARG A 436     -15.662  -4.021  -2.007  1.00 10.00      A   
ATOM   4138 HH11 ARG A 436     -15.061  -3.687  -1.222  1.00 10.00      A   
ATOM   4139 HH12 ARG A 436     -15.231  -4.271  -2.917  1.00 10.00      A   
ATOM   4140  NH2 ARG A 436     -17.504  -3.770  -0.671  1.00 10.00      A   
ATOM   4141 HH21 ARG A 436     -18.541  -3.829  -0.530  1.00 10.00      A   
ATOM   4142 HH22 ARG A 436     -16.890  -3.429   0.104  1.00 10.00      A   
ATOM   4143  C   ARG A 436     -18.185  -8.051  -6.569  1.00 10.00      A   
ATOM   4144  O   ARG A 436     -18.511  -7.360  -7.536  1.00 10.00      A   
ATOM   4145  N   LEU A 437     -19.045  -8.754  -5.860  1.00 10.00      A   
ATOM   4146  HN  LEU A 437     -18.720  -9.284  -5.099  1.00 10.00      A   
ATOM   4147  CA  LEU A 437     -20.458  -8.763  -6.173  1.00 10.00      A   
ATOM   4148  CB  LEU A 437     -20.874 -10.117  -6.747  1.00 10.00      A   
ATOM   4149  CG  LEU A 437     -22.367 -10.307  -7.015  1.00 10.00      A   
ATOM   4150  CD1 LEU A 437     -22.859  -9.329  -8.073  1.00 10.00      A   
ATOM   4151  CD2 LEU A 437     -22.663 -11.742  -7.413  1.00 10.00      A   
ATOM   4152  C   LEU A 437     -21.297  -8.433  -4.945  1.00 10.00      A   
ATOM   4153  O   LEU A 437     -21.240  -9.131  -3.929  1.00 10.00      A   
ATOM   4154  N   SER A 438     -22.059  -7.362  -5.043  1.00 10.00      A   
ATOM   4155  HN  SER A 438     -22.036  -6.831  -5.868  1.00 10.00      A   
ATOM   4156  CA  SER A 438     -22.929  -6.942  -3.964  1.00 10.00      A   
ATOM   4157  CB  SER A 438     -22.729  -5.451  -3.695  1.00 10.00      A   
ATOM   4158  OG  SER A 438     -21.345  -5.138  -3.640  1.00 10.00      A   
ATOM   4159  HG  SER A 438     -21.134  -4.747  -2.777  1.00 10.00      A   
ATOM   4160  C   SER A 438     -24.374  -7.247  -4.350  1.00 10.00      A   
ATOM   4161  O   SER A 438     -24.883  -6.721  -5.340  1.00 10.00      A   
ATOM   4162  N   LEU A 439     -25.023  -8.113  -3.583  1.00 10.00      A   
ATOM   4163  HN  LEU A 439     -24.571  -8.491  -2.794  1.00 10.00      A   
ATOM   4164  CA  LEU A 439     -26.397  -8.509  -3.876  1.00 10.00      A   
ATOM   4165  CB  LEU A 439     -26.599  -9.987  -3.545  1.00 10.00      A   
ATOM   4166  CG  LEU A 439     -25.744 -10.984  -4.328  1.00 10.00      A   
ATOM   4167  CD1 LEU A 439     -25.911 -12.389  -3.767  1.00 10.00      A   
ATOM   4168  CD2 LEU A 439     -26.101 -10.948  -5.807  1.00 10.00      A   
ATOM   4169  C   LEU A 439     -27.417  -7.668  -3.118  1.00 10.00      A   
ATOM   4170  O   LEU A 439     -27.147  -7.189  -2.014  1.00 10.00      A   
ATOM   4171  N   SER A 440     -28.591  -7.498  -3.718  1.00 10.00      A   
ATOM   4172  HN  SER A 440     -28.736  -7.900  -4.599  1.00 10.00      A   
ATOM   4173  CA  SER A 440     -29.676  -6.735  -3.114  1.00 10.00      A   
ATOM   4174  CB  SER A 440     -29.401  -5.232  -3.204  1.00 10.00      A   
ATOM   4175  OG  SER A 440     -28.442  -4.835  -2.241  1.00 10.00      A   
ATOM   4176  HG  SER A 440     -27.775  -5.528  -2.157  1.00 10.00      A   
ATOM   4177  C   SER A 440     -31.006  -7.066  -3.787  1.00 10.00      A   
ATOM   4178  O   SER A 440     -31.046  -7.378  -4.978  1.00 10.00      A   
ATOM   4179  N   GLY A 441     -32.085  -7.007  -3.019  1.00 10.00      A   
ATOM   4180  HN  GLY A 441     -31.990  -6.787  -2.066  1.00 10.00      A   
ATOM   4181  CA  GLY A 441     -33.394  -7.297  -3.562  1.00 10.00      A   
ATOM   4182  C   GLY A 441     -33.867  -8.676  -3.166  1.00 10.00      A   
ATOM   4183  O   GLY A 441     -33.233  -9.342  -2.345  1.00 10.00      A   
ATOM   4184  N   LEU A 442     -34.981  -9.105  -3.738  1.00 10.00      A   
ATOM   4185  HN  LEU A 442     -35.442  -8.527  -4.388  1.00 10.00      A   
ATOM   4186  CA  LEU A 442     -35.525 -10.418  -3.432  1.00 10.00      A   
ATOM   4187  CB  LEU A 442     -37.011 -10.514  -3.793  1.00 10.00      A   
ATOM   4188  CG  LEU A 442     -37.725 -11.798  -3.350  1.00 10.00      A   
ATOM   4189  CD1 LEU A 442     -37.679 -11.943  -1.837  1.00 10.00      A   
ATOM   4190  CD2 LEU A 442     -39.163 -11.826  -3.847  1.00 10.00      A   
ATOM   4191  C   LEU A 442     -34.735 -11.487  -4.161  1.00 10.00      A   
ATOM   4192  O   LEU A 442     -34.773 -11.567  -5.391  1.00 10.00      A   
ATOM   4193  N   LEU A 443     -33.997 -12.277  -3.404  1.00 10.00      A   
ATOM   4194  HN  LEU A 443     -33.985 -12.137  -2.436  1.00 10.00      A   
ATOM   4195  CA  LEU A 443     -33.192 -13.344  -3.968  1.00 10.00      A   
ATOM   4196  CB  LEU A 443     -31.704 -13.008  -3.844  1.00 10.00      A   
ATOM   4197  CG  LEU A 443     -31.235 -11.739  -4.563  1.00 10.00      A   
ATOM   4198  CD1 LEU A 443     -29.829 -11.364  -4.127  1.00 10.00      A   
ATOM   4199  CD2 LEU A 443     -31.294 -11.924  -6.068  1.00 10.00      A   
ATOM   4200  C   LEU A 443     -33.491 -14.651  -3.250  1.00 10.00      A   
ATOM   4201  O   LEU A 443     -33.639 -14.676  -2.026  1.00 10.00      A   
ATOM   4202  N   THR A 444     -33.583 -15.729  -4.001  1.00 10.00      A   
ATOM   4203  HN  THR A 444     -33.438 -15.655  -4.979  1.00 10.00      A   
ATOM   4204  CA  THR A 444     -33.866 -17.027  -3.420  1.00 10.00      A   
ATOM   4205  CB  THR A 444     -34.910 -17.805  -4.247  1.00 10.00      A   
ATOM   4206  OG1 THR A 444     -34.392 -18.075  -5.559  1.00 10.00      A   
ATOM   4207  HG1 THR A 444     -34.478 -17.278  -6.116  1.00 10.00      A   
ATOM   4208  CG2 THR A 444     -36.204 -17.017  -4.362  1.00 10.00      A   
ATOM   4209  C   THR A 444     -32.590 -17.847  -3.332  1.00 10.00      A   
ATOM   4210  O   THR A 444     -31.491 -17.326  -3.524  1.00 10.00      A   
ATOM   4211  N   ASP A 445     -32.737 -19.129  -3.052  1.00 10.00      A   
ATOM   4212  HN  ASP A 445     -33.638 -19.490  -2.912  1.00 10.00      A   
ATOM   4213  CA  ASP A 445     -31.590 -20.018  -2.954  1.00 10.00      A   
ATOM   4214  CB  ASP A 445     -31.965 -21.290  -2.186  1.00 10.00      A   
ATOM   4215  CG  ASP A 445     -31.363 -21.345  -0.794  1.00 10.00      A   
ATOM   4216  OD1 ASP A 445     -31.180 -22.463  -0.264  1.00 10.00      A   
ATOM   4217  OD2 ASP A 445     -31.084 -20.277  -0.217  1.00 10.00      A   
ATOM   4218  C   ASP A 445     -31.086 -20.381  -4.345  1.00 10.00      A   
ATOM   4219  O   ASP A 445     -30.039 -21.011  -4.497  1.00 10.00      A   
ATOM   4220  N   LYS A 446     -31.831 -19.959  -5.364  1.00 10.00      A   
ATOM   4221  HN  LYS A 446     -32.637 -19.429  -5.179  1.00 10.00      A   
ATOM   4222  CA  LYS A 446     -31.484 -20.256  -6.745  1.00 10.00      A   
ATOM   4223  CB  LYS A 446     -32.711 -20.142  -7.651  1.00 10.00      A   
ATOM   4224  CG  LYS A 446     -32.760 -21.186  -8.757  1.00 10.00      A   
ATOM   4225  CD  LYS A 446     -32.587 -22.588  -8.193  1.00 10.00      A   
ATOM   4226  CE  LYS A 446     -32.550 -23.635  -9.292  1.00 10.00      A   
ATOM   4227  NZ  LYS A 446     -32.120 -24.956  -8.770  1.00 10.00      A   
ATOM   4228  HZ1 LYS A 446     -32.694 -25.218  -7.945  1.00 10.00      A   
ATOM   4229  HZ2 LYS A 446     -31.115 -24.920  -8.485  1.00 10.00      A   
ATOM   4230  HZ3 LYS A 446     -32.233 -25.683  -9.504  1.00 10.00      A   
ATOM   4231  C   LYS A 446     -30.357 -19.370  -7.257  1.00 10.00      A   
ATOM   4232  O   LYS A 446     -29.474 -19.840  -7.976  1.00 10.00      A   
ATOM   4233  N   VAL A 447     -30.381 -18.094  -6.880  1.00 10.00      A   
ATOM   4234  HN  VAL A 447     -31.103 -17.778  -6.294  1.00 10.00      A   
ATOM   4235  CA  VAL A 447     -29.353 -17.151  -7.316  1.00 10.00      A   
ATOM   4236  CB  VAL A 447     -29.651 -15.696  -6.876  1.00 10.00      A   
ATOM   4237  CG1 VAL A 447     -29.503 -15.517  -5.372  1.00 10.00      A   
ATOM   4238  CG2 VAL A 447     -28.772 -14.712  -7.633  1.00 10.00      A   
ATOM   4239  C   VAL A 447     -27.969 -17.586  -6.832  1.00 10.00      A   
ATOM   4240  O   VAL A 447     -26.965 -17.423  -7.532  1.00 10.00      A   
ATOM   4241  N   PHE A 448     -27.934 -18.176  -5.645  1.00 10.00      A   
ATOM   4242  HN  PHE A 448     -28.771 -18.294  -5.149  1.00 10.00      A   
ATOM   4243  CA  PHE A 448     -26.688 -18.643  -5.059  1.00 10.00      A   
ATOM   4244  CB  PHE A 448     -26.894 -19.043  -3.601  1.00 10.00      A   
ATOM   4245  CG  PHE A 448     -27.294 -17.894  -2.723  1.00 10.00      A   
ATOM   4246  CD1 PHE A 448     -28.609 -17.739  -2.320  1.00 10.00      A   
ATOM   4247  CD2 PHE A 448     -26.357 -16.962  -2.312  1.00 10.00      A   
ATOM   4248  CE1 PHE A 448     -28.985 -16.677  -1.523  1.00 10.00      A   
ATOM   4249  CE2 PHE A 448     -26.725 -15.897  -1.512  1.00 10.00      A   
ATOM   4250  CZ  PHE A 448     -28.042 -15.753  -1.117  1.00 10.00      A   
ATOM   4251  C   PHE A 448     -26.114 -19.802  -5.863  1.00 10.00      A   
ATOM   4252  O   PHE A 448     -24.899 -19.978  -5.940  1.00 10.00      A   
ATOM   4253  N   GLU A 449     -26.994 -20.582  -6.475  1.00 10.00      A   
ATOM   4254  HN  GLU A 449     -27.949 -20.395  -6.379  1.00 10.00      A   
ATOM   4255  CA  GLU A 449     -26.561 -21.706  -7.289  1.00 10.00      A   
ATOM   4256  CB  GLU A 449     -27.731 -22.634  -7.631  1.00 10.00      A   
ATOM   4257  CG  GLU A 449     -27.345 -23.791  -8.541  1.00 10.00      A   
ATOM   4258  CD  GLU A 449     -28.387 -24.888  -8.600  1.00 10.00      A   
ATOM   4259  OE1 GLU A 449     -29.532 -24.664  -8.155  1.00 10.00      A   
ATOM   4260  OE2 GLU A 449     -28.065 -25.987  -9.102  1.00 10.00      A   
ATOM   4261  C   GLU A 449     -25.887 -21.194  -8.558  1.00 10.00      A   
ATOM   4262  O   GLU A 449     -24.838 -21.698  -8.965  1.00 10.00      A   
ATOM   4263  N   TYR A 450     -26.486 -20.177  -9.172  1.00 10.00      A   
ATOM   4264  HN  TYR A 450     -27.323 -19.818  -8.801  1.00 10.00      A   
ATOM   4265  CA  TYR A 450     -25.931 -19.585 -10.383  1.00 10.00      A   
ATOM   4266  CB  TYR A 450     -26.863 -18.501 -10.935  1.00 10.00      A   
ATOM   4267  CG  TYR A 450     -28.227 -18.987 -11.366  1.00 10.00      A   
ATOM   4268  CD1 TYR A 450     -29.379 -18.424 -10.837  1.00 10.00      A   
ATOM   4269  CD2 TYR A 450     -28.366 -20.003 -12.305  1.00 10.00      A   
ATOM   4270  CE1 TYR A 450     -30.630 -18.854 -11.224  1.00 10.00      A   
ATOM   4271  CE2 TYR A 450     -29.616 -20.440 -12.700  1.00 10.00      A   
ATOM   4272  CZ  TYR A 450     -30.745 -19.863 -12.157  1.00 10.00      A   
ATOM   4273  OH  TYR A 450     -31.993 -20.295 -12.547  1.00 10.00      A   
ATOM   4274  HH  TYR A 450     -31.903 -21.077 -13.108  1.00 10.00      A   
ATOM   4275  C   TYR A 450     -24.569 -18.968 -10.080  1.00 10.00      A   
ATOM   4276  O   TYR A 450     -23.581 -19.227 -10.774  1.00 10.00      A   
ATOM   4277  N   ILE A 451     -24.524 -18.161  -9.029  1.00 10.00      A   
ATOM   4278  HN  ILE A 451     -25.348 -18.005  -8.510  1.00 10.00      A   
ATOM   4279  CA  ILE A 451     -23.293 -17.496  -8.618  1.00 10.00      A   
ATOM   4280  CB  ILE A 451     -23.550 -16.495  -7.469  1.00 10.00      A   
ATOM   4281  CG1 ILE A 451     -24.526 -15.410  -7.942  1.00 10.00      A   
ATOM   4282  CG2 ILE A 451     -22.245 -15.876  -6.977  1.00 10.00      A   
ATOM   4283  CD1 ILE A 451     -25.068 -14.535  -6.836  1.00 10.00      A   
ATOM   4284  C   ILE A 451     -22.232 -18.517  -8.208  1.00 10.00      A   
ATOM   4285  O   ILE A 451     -21.064 -18.392  -8.576  1.00 10.00      A   
ATOM   4286  N   GLY A 452     -22.653 -19.550  -7.484  1.00 10.00      A   
ATOM   4287  HN  GLY A 452     -23.601 -19.608  -7.233  1.00 10.00      A   
ATOM   4288  CA  GLY A 452     -21.733 -20.579  -7.041  1.00 10.00      A   
ATOM   4289  C   GLY A 452     -21.335 -21.541  -8.147  1.00 10.00      A   
ATOM   4290  O   GLY A 452     -20.928 -22.670  -7.878  1.00 10.00      A   
ATOM   4291  N   THR A 453     -21.467 -21.102  -9.388  1.00 10.00      A   
ATOM   4292  HN  THR A 453     -21.824 -20.202  -9.537  1.00 10.00      A   
ATOM   4293  CA  THR A 453     -21.103 -21.918 -10.532  1.00 10.00      A   
ATOM   4294  CB  THR A 453     -22.346 -22.551 -11.196  1.00 10.00      A   
ATOM   4295  OG1 THR A 453     -23.122 -23.256 -10.217  1.00 10.00      A   
ATOM   4296  HG1 THR A 453     -23.700 -22.628  -9.753  1.00 10.00      A   
ATOM   4297  CG2 THR A 453     -21.938 -23.524 -12.289  1.00 10.00      A   
ATOM   4298  C   THR A 453     -20.356 -21.077 -11.566  1.00 10.00      A   
ATOM   4299  O   THR A 453     -19.373 -21.527 -12.155  1.00 10.00      A   
ATOM   4300  N   TYR A 454     -20.823 -19.849 -11.779  1.00 10.00      A   
ATOM   4301  HN  TYR A 454     -21.608 -19.537 -11.276  1.00 10.00      A   
ATOM   4302  CA  TYR A 454     -20.206 -18.964 -12.763  1.00 10.00      A   
ATOM   4303  CB  TYR A 454     -21.276 -18.201 -13.546  1.00 10.00      A   
ATOM   4304  CG  TYR A 454     -22.322 -19.094 -14.176  1.00 10.00      A   
ATOM   4305  CD1 TYR A 454     -23.673 -18.926 -13.891  1.00 10.00      A   
ATOM   4306  CD2 TYR A 454     -21.958 -20.112 -15.048  1.00 10.00      A   
ATOM   4307  CE1 TYR A 454     -24.629 -19.747 -14.456  1.00 10.00      A   
ATOM   4308  CE2 TYR A 454     -22.909 -20.933 -15.618  1.00 10.00      A   
ATOM   4309  CZ  TYR A 454     -24.241 -20.748 -15.317  1.00 10.00      A   
ATOM   4310  OH  TYR A 454     -25.188 -21.572 -15.881  1.00 10.00      A   
ATOM   4311  HH  TYR A 454     -24.981 -22.497 -15.671  1.00 10.00      A   
ATOM   4312  C   TYR A 454     -19.203 -17.991 -12.149  1.00 10.00      A   
ATOM   4313  O   TYR A 454     -18.237 -17.603 -12.805  1.00 10.00      A   
ATOM   4314  N   ALA A 455     -19.417 -17.603 -10.898  1.00 10.00      A   
ATOM   4315  HN  ALA A 455     -20.183 -17.965 -10.402  1.00 10.00      A   
ATOM   4316  CA  ALA A 455     -18.519 -16.664 -10.237  1.00 10.00      A   
ATOM   4317  CB  ALA A 455     -19.247 -15.883  -9.159  1.00 10.00      A   
ATOM   4318  C   ALA A 455     -17.285 -17.367  -9.676  1.00 10.00      A   
ATOM   4319  O   ALA A 455     -17.239 -17.736  -8.498  1.00 10.00      A   
ATOM   4320  N   LYS A 456     -16.289 -17.546 -10.534  1.00 10.00      A   
ATOM   4321  HN  LYS A 456     -16.388 -17.220 -11.460  1.00 10.00      A   
ATOM   4322  CA  LYS A 456     -15.055 -18.208 -10.146  1.00 10.00      A   
ATOM   4323  CB  LYS A 456     -14.585 -19.159 -11.249  1.00 10.00      A   
ATOM   4324  CG  LYS A 456     -15.444 -20.408 -11.406  1.00 10.00      A   
ATOM   4325  CD  LYS A 456     -15.366 -21.288 -10.168  1.00 10.00      A   
ATOM   4326  CE  LYS A 456     -15.904 -22.685 -10.435  1.00 10.00      A   
ATOM   4327  NZ  LYS A 456     -15.711 -23.575  -9.260  1.00 10.00      A   
ATOM   4328  HZ1 LYS A 456     -16.004 -24.548  -9.491  1.00 10.00      A   
ATOM   4329  HZ2 LYS A 456     -16.280 -23.233  -8.456  1.00 10.00      A   
ATOM   4330  HZ3 LYS A 456     -14.705 -23.581  -8.977  1.00 10.00      A   
ATOM   4331  C   LYS A 456     -13.967 -17.193  -9.810  1.00 10.00      A   
ATOM   4332  O   LYS A 456     -12.994 -17.519  -9.136  1.00 10.00      A   
ATOM   4333  N   LYS A 457     -14.148 -15.959 -10.265  1.00 10.00      A   
ATOM   4334  HN  LYS A 457     -14.957 -15.757 -10.784  1.00 10.00      A   
ATOM   4335  CA  LYS A 457     -13.177 -14.893 -10.010  1.00 10.00      A   
ATOM   4336  CB  LYS A 457     -12.930 -14.079 -11.283  1.00 10.00      A   
ATOM   4337  CG  LYS A 457     -12.132 -14.808 -12.350  1.00 10.00      A   
ATOM   4338  CD  LYS A 457     -10.657 -14.879 -11.996  1.00 10.00      A   
ATOM   4339  CE  LYS A 457      -9.856 -15.504 -13.126  1.00 10.00      A   
ATOM   4340  NZ  LYS A 457     -10.210 -16.931 -13.337  1.00 10.00      A   
ATOM   4341  HZ1 LYS A 457     -10.020 -17.479 -12.474  1.00 10.00      A   
ATOM   4342  HZ2 LYS A 457      -9.645 -17.331 -14.114  1.00 10.00      A   
ATOM   4343  HZ3 LYS A 457     -11.218 -17.021 -13.578  1.00 10.00      A   
ATOM   4344  C   LYS A 457     -13.660 -13.966  -8.900  1.00 10.00      A   
ATOM   4345  O   LYS A 457     -12.980 -13.006  -8.535  1.00 10.00      A   
ATOM   4346  N   MET A 458     -14.831 -14.265  -8.363  1.00 10.00      A   
ATOM   4347  HN  MET A 458     -15.314 -15.050  -8.684  1.00 10.00      A   
ATOM   4348  CA  MET A 458     -15.415 -13.454  -7.306  1.00 10.00      A   
ATOM   4349  CB  MET A 458     -16.902 -13.760  -7.152  1.00 10.00      A   
ATOM   4350  CG  MET A 458     -17.649 -12.775  -6.270  1.00 10.00      A   
ATOM   4351  SD  MET A 458     -19.345 -13.286  -5.955  1.00 10.00      A   
ATOM   4352  CE  MET A 458     -19.065 -14.801  -5.042  1.00 10.00      A   
ATOM   4353  C   MET A 458     -14.689 -13.664  -5.983  1.00 10.00      A   
ATOM   4354  O   MET A 458     -14.868 -14.687  -5.319  1.00 10.00      A   
ATOM   4355  N   GLU A 459     -13.883 -12.681  -5.607  1.00 10.00      A   
ATOM   4356  HN  GLU A 459     -13.808 -11.887  -6.178  1.00 10.00      A   
ATOM   4357  CA  GLU A 459     -13.114 -12.734  -4.376  1.00 10.00      A   
ATOM   4358  CB  GLU A 459     -11.751 -12.058  -4.559  1.00 10.00      A   
ATOM   4359  CG  GLU A 459     -10.823 -12.759  -5.544  1.00 10.00      A   
ATOM   4360  CD  GLU A 459      -9.359 -12.451  -5.286  1.00 10.00      A   
ATOM   4361  OE1 GLU A 459      -8.870 -12.753  -4.175  1.00 10.00      A   
ATOM   4362  OE2 GLU A 459      -8.687 -11.904  -6.183  1.00 10.00      A   
ATOM   4363  C   GLU A 459     -13.869 -12.088  -3.215  1.00 10.00      A   
ATOM   4364  O   GLU A 459     -13.542 -12.315  -2.049  1.00 10.00      A   
ATOM   4365  N   MET A 460     -14.882 -11.289  -3.530  1.00 10.00      A   
ATOM   4366  HN  MET A 460     -15.107 -11.141  -4.478  1.00 10.00      A   
ATOM   4367  CA  MET A 460     -15.668 -10.626  -2.494  1.00 10.00      A   
ATOM   4368  CB  MET A 460     -15.200  -9.184  -2.279  1.00 10.00      A   
ATOM   4369  CG  MET A 460     -15.920  -8.461  -1.152  1.00 10.00      A   
ATOM   4370  SD  MET A 460     -15.092  -6.940  -0.660  1.00 10.00      A   
ATOM   4371  CE  MET A 460     -16.068  -6.486   0.772  1.00 10.00      A   
ATOM   4372  C   MET A 460     -17.162 -10.668  -2.803  1.00 10.00      A   
ATOM   4373  O   MET A 460     -17.588 -10.347  -3.915  1.00 10.00      A   
ATOM   4374  N   LEU A 461     -17.947 -11.073  -1.815  1.00 10.00      A   
ATOM   4375  HN  LEU A 461     -17.543 -11.318  -0.954  1.00 10.00      A   
ATOM   4376  CA  LEU A 461     -19.389 -11.162  -1.964  1.00 10.00      A   
ATOM   4377  CB  LEU A 461     -19.800 -12.614  -2.210  1.00 10.00      A   
ATOM   4378  CG  LEU A 461     -21.301 -12.899  -2.268  1.00 10.00      A   
ATOM   4379  CD1 LEU A 461     -21.921 -12.298  -3.519  1.00 10.00      A   
ATOM   4380  CD2 LEU A 461     -21.559 -14.394  -2.207  1.00 10.00      A   
ATOM   4381  C   LEU A 461     -20.095 -10.618  -0.726  1.00 10.00      A   
ATOM   4382  O   LEU A 461     -19.735 -10.952   0.405  1.00 10.00      A   
ATOM   4383  N   SER A 462     -21.093  -9.779  -0.952  1.00 10.00      A   
ATOM   4384  HN  SER A 462     -21.318  -9.545  -1.879  1.00 10.00      A   
ATOM   4385  CA  SER A 462     -21.862  -9.180   0.129  1.00 10.00      A   
ATOM   4386  CB  SER A 462     -21.747  -7.658   0.057  1.00 10.00      A   
ATOM   4387  OG  SER A 462     -20.409  -7.267  -0.198  1.00 10.00      A   
ATOM   4388  HG  SER A 462     -19.914  -7.237   0.638  1.00 10.00      A   
ATOM   4389  C   SER A 462     -23.328  -9.609   0.047  1.00 10.00      A   
ATOM   4390  O   SER A 462     -24.008  -9.336  -0.947  1.00 10.00      A   
ATOM   4391  N   VAL A 463     -23.803 -10.294   1.088  1.00 10.00      A   
ATOM   4392  HN  VAL A 463     -23.210 -10.476   1.855  1.00 10.00      A   
ATOM   4393  CA  VAL A 463     -25.181 -10.779   1.128  1.00 10.00      A   
ATOM   4394  CB  VAL A 463     -25.233 -12.319   1.257  1.00 10.00      A   
ATOM   4395  CG1 VAL A 463     -26.640 -12.837   0.994  1.00 10.00      A   
ATOM   4396  CG2 VAL A 463     -24.236 -12.982   0.320  1.00 10.00      A   
ATOM   4397  C   VAL A 463     -25.959 -10.166   2.292  1.00 10.00      A   
ATOM   4398  O   VAL A 463     -25.475 -10.130   3.427  1.00 10.00      A   
ATOM   4399  N   ALA A 464     -27.167  -9.695   2.006  1.00 10.00      A   
ATOM   4400  HN  ALA A 464     -27.499  -9.761   1.087  1.00 10.00      A   
ATOM   4401  CA  ALA A 464     -28.019  -9.088   3.022  1.00 10.00      A   
ATOM   4402  CB  ALA A 464     -27.647  -7.629   3.220  1.00 10.00      A   
ATOM   4403  C   ALA A 464     -29.492  -9.200   2.642  1.00 10.00      A   
ATOM   4404  O   ALA A 464     -29.904  -8.710   1.584  1.00 10.00      A   
ATOM   4405  N   PHE A 465     -30.277  -9.837   3.515  1.00 10.00      A   
ATOM   4406  HN  PHE A 465     -29.875 -10.201   4.337  1.00 10.00      A   
ATOM   4407  CA  PHE A 465     -31.714 -10.019   3.295  1.00 10.00      A   
ATOM   4408  CB  PHE A 465     -32.452  -8.673   3.257  1.00 10.00      A   
ATOM   4409  CG  PHE A 465     -32.503  -7.937   4.569  1.00 10.00      A   
ATOM   4410  CD1 PHE A 465     -31.516  -7.029   4.911  1.00 10.00      A   
ATOM   4411  CD2 PHE A 465     -33.548  -8.143   5.450  1.00 10.00      A   
ATOM   4412  CE1 PHE A 465     -31.571  -6.339   6.108  1.00 10.00      A   
ATOM   4413  CE2 PHE A 465     -33.610  -7.460   6.649  1.00 10.00      A   
ATOM   4414  CZ  PHE A 465     -32.620  -6.556   6.980  1.00 10.00      A   
ATOM   4415  C   PHE A 465     -31.991 -10.810   2.018  1.00 10.00      A   
ATOM   4416  O   PHE A 465     -32.637 -10.310   1.094  1.00 10.00      A   
ATOM   4417  N   ALA A 466     -31.508 -12.046   1.975  1.00 10.00      A   
ATOM   4418  HN  ALA A 466     -31.021 -12.396   2.751  1.00 10.00      A   
ATOM   4419  CA  ALA A 466     -31.694 -12.901   0.807  1.00 10.00      A   
ATOM   4420  CB  ALA A 466     -30.786 -12.447  -0.330  1.00 10.00      A   
ATOM   4421  C   ALA A 466     -31.420 -14.363   1.156  1.00 10.00      A   
ATOM   4422  O   ALA A 466     -30.805 -14.657   2.182  1.00 10.00      A   
ATOM   4423  N   GLY A 467     -31.877 -15.269   0.303  1.00 10.00      A   
ATOM   4424  HN  GLY A 467     -32.368 -14.975  -0.495  1.00 10.00      A   
ATOM   4425  CA  GLY A 467     -31.664 -16.682   0.536  1.00 10.00      A   
ATOM   4426  C   GLY A 467     -32.910 -17.384   1.038  1.00 10.00      A   
ATOM   4427  O   GLY A 467     -33.864 -16.736   1.480  1.00 10.00      A   
ATOM   4428  N   ASP A 468     -32.901 -18.706   0.967  1.00 10.00      A   
ATOM   4429  HN  ASP A 468     -32.106 -19.163   0.592  1.00 10.00      A   
ATOM   4430  CA  ASP A 468     -34.027 -19.510   1.417  1.00 10.00      A   
ATOM   4431  CB  ASP A 468     -34.688 -20.231   0.237  1.00 10.00      A   
ATOM   4432  CG  ASP A 468     -36.038 -19.649  -0.128  1.00 10.00      A   
ATOM   4433  OD1 ASP A 468     -36.902 -19.521   0.768  1.00 10.00      A   
ATOM   4434  OD2 ASP A 468     -36.248 -19.321  -1.314  1.00 10.00      A   
ATOM   4435  C   ASP A 468     -33.586 -20.526   2.463  1.00 10.00      A   
ATOM   4436  O   ASP A 468     -34.231 -20.679   3.504  1.00 10.00      A   
ATOM   4437  N   SER A 469     -32.477 -21.208   2.199  1.00 10.00      A   
ATOM   4438  HN  SER A 469     -31.986 -21.034   1.360  1.00 10.00      A   
ATOM   4439  CA  SER A 469     -31.967 -22.213   3.119  1.00 10.00      A   
ATOM   4440  CB  SER A 469     -32.529 -23.585   2.744  1.00 10.00      A   
ATOM   4441  OG  SER A 469     -32.987 -23.601   1.400  1.00 10.00      A   
ATOM   4442  HG  SER A 469     -32.322 -23.174   0.828  1.00 10.00      A   
ATOM   4443  C   SER A 469     -30.441 -22.253   3.126  1.00 10.00      A   
ATOM   4444  O   SER A 469     -29.788 -21.456   2.461  1.00 10.00      A   
ATOM   4445  N   ASP A 470     -29.880 -23.200   3.874  1.00 10.00      A   
ATOM   4446  HN  ASP A 470     -30.458 -23.813   4.376  1.00 10.00      A   
ATOM   4447  CA  ASP A 470     -28.429 -23.354   3.979  1.00 10.00      A   
ATOM   4448  CB  ASP A 470     -28.066 -24.431   5.004  1.00 10.00      A   
ATOM   4449  CG  ASP A 470     -28.302 -23.996   6.435  1.00 10.00      A   
ATOM   4450  OD1 ASP A 470     -27.356 -23.484   7.069  1.00 10.00      A   
ATOM   4451  OD2 ASP A 470     -29.432 -24.182   6.936  1.00 10.00      A   
ATOM   4452  C   ASP A 470     -27.811 -23.711   2.635  1.00 10.00      A   
ATOM   4453  O   ASP A 470     -26.618 -23.496   2.419  1.00 10.00      A   
ATOM   4454  N   LEU A 471     -28.629 -24.254   1.736  1.00 10.00      A   
ATOM   4455  HN  LEU A 471     -29.569 -24.396   1.976  1.00 10.00      A   
ATOM   4456  CA  LEU A 471     -28.171 -24.640   0.405  1.00 10.00      A   
ATOM   4457  CB  LEU A 471     -29.334 -25.189  -0.426  1.00 10.00      A   
ATOM   4458  CG  LEU A 471     -29.895 -26.546  -0.001  1.00 10.00      A   
ATOM   4459  CD1 LEU A 471     -31.080 -26.930  -0.877  1.00 10.00      A   
ATOM   4460  CD2 LEU A 471     -28.813 -27.615  -0.057  1.00 10.00      A   
ATOM   4461  C   LEU A 471     -27.517 -23.464  -0.315  1.00 10.00      A   
ATOM   4462  O   LEU A 471     -26.482 -23.621  -0.966  1.00 10.00      A   
ATOM   4463  N   GLY A 472     -28.114 -22.286  -0.171  1.00 10.00      A   
ATOM   4464  HN  GLY A 472     -28.934 -22.227   0.368  1.00 10.00      A   
ATOM   4465  CA  GLY A 472     -27.583 -21.092  -0.801  1.00 10.00      A   
ATOM   4466  C   GLY A 472     -26.170 -20.796  -0.346  1.00 10.00      A   
ATOM   4467  O   GLY A 472     -25.325 -20.380  -1.138  1.00 10.00      A   
ATOM   4468  N   MET A 473     -25.909 -21.032   0.933  1.00 10.00      A   
ATOM   4469  HN  MET A 473     -26.627 -21.374   1.509  1.00 10.00      A   
ATOM   4470  CA  MET A 473     -24.589 -20.801   1.502  1.00 10.00      A   
ATOM   4471  CB  MET A 473     -24.671 -20.770   3.035  1.00 10.00      A   
ATOM   4472  CG  MET A 473     -23.429 -20.228   3.728  1.00 10.00      A   
ATOM   4473  SD  MET A 473     -23.629 -20.143   5.522  1.00 10.00      A   
ATOM   4474  CE  MET A 473     -22.041 -19.480   6.020  1.00 10.00      A   
ATOM   4475  C   MET A 473     -23.623 -21.890   1.042  1.00 10.00      A   
ATOM   4476  O   MET A 473     -22.459 -21.620   0.742  1.00 10.00      A   
ATOM   4477  N   HIS A 474     -24.125 -23.119   0.965  1.00 10.00      A   
ATOM   4478  HN  HIS A 474     -25.065 -23.263   1.206  1.00 10.00      A   
ATOM   4479  CA  HIS A 474     -23.323 -24.260   0.540  1.00 10.00      A   
ATOM   4480  CB  HIS A 474     -24.089 -25.572   0.769  1.00 10.00      A   
ATOM   4481  CG  HIS A 474     -23.297 -26.819   0.486  1.00 10.00      A   
ATOM   4482  ND1 HIS A 474     -22.722 -27.551   1.499  1.00 10.00      A   
ATOM   4483  CD2 HIS A 474     -23.024 -27.413  -0.701  1.00 10.00      A   
ATOM   4484  CE1 HIS A 474     -22.118 -28.570   0.909  1.00 10.00      A   
ATOM   4485  NE2 HIS A 474     -22.274 -28.525  -0.418  1.00 10.00      A   
ATOM   4486  HE2 HIS A 474     -21.928 -29.176  -1.069  1.00 10.00      A   
ATOM   4487  C   HIS A 474     -22.917 -24.130  -0.925  1.00 10.00      A   
ATOM   4488  O   HIS A 474     -21.767 -24.381  -1.279  1.00 10.00      A   
ATOM   4489  N   HIS A 475     -23.865 -23.728  -1.770  1.00 10.00      A   
ATOM   4490  HN  HIS A 475     -24.768 -23.537  -1.421  1.00 10.00      A   
ATOM   4491  CA  HIS A 475     -23.612 -23.572  -3.201  1.00 10.00      A   
ATOM   4492  CB  HIS A 475     -24.881 -23.148  -3.942  1.00 10.00      A   
ATOM   4493  CG  HIS A 475     -25.697 -24.299  -4.445  1.00 10.00      A   
ATOM   4494  ND1 HIS A 475     -25.323 -25.108  -5.498  1.00 10.00      A   
ATOM   4495  HD1 HIS A 475     -24.504 -25.021  -6.028  1.00 10.00      A   
ATOM   4496  CD2 HIS A 475     -26.891 -24.780  -4.016  1.00 10.00      A   
ATOM   4497  CE1 HIS A 475     -26.278 -26.029  -5.671  1.00 10.00      A   
ATOM   4498  NE2 HIS A 475     -27.255 -25.875  -4.796  1.00 10.00      A   
ATOM   4499  C   HIS A 475     -22.483 -22.591  -3.473  1.00 10.00      A   
ATOM   4500  O   HIS A 475     -21.716 -22.769  -4.415  1.00 10.00      A   
ATOM   4501  N   VAL A 476     -22.380 -21.566  -2.642  1.00 10.00      A   
ATOM   4502  HN  VAL A 476     -23.029 -21.479  -1.912  1.00 10.00      A   
ATOM   4503  CA  VAL A 476     -21.333 -20.567  -2.790  1.00 10.00      A   
ATOM   4504  CB  VAL A 476     -21.682 -19.268  -2.028  1.00 10.00      A   
ATOM   4505  CG1 VAL A 476     -20.547 -18.257  -2.126  1.00 10.00      A   
ATOM   4506  CG2 VAL A 476     -22.977 -18.670  -2.558  1.00 10.00      A   
ATOM   4507  C   VAL A 476     -20.001 -21.113  -2.280  1.00 10.00      A   
ATOM   4508  O   VAL A 476     -18.982 -21.054  -2.973  1.00 10.00      A   
ATOM   4509  N   LEU A 477     -20.030 -21.669  -1.075  1.00 10.00      A   
ATOM   4510  HN  LEU A 477     -20.882 -21.698  -0.585  1.00 10.00      A   
ATOM   4511  CA  LEU A 477     -18.837 -22.228  -0.449  1.00 10.00      A   
ATOM   4512  CB  LEU A 477     -19.146 -22.699   0.973  1.00 10.00      A   
ATOM   4513  CG  LEU A 477     -19.181 -21.612   2.048  1.00 10.00      A   
ATOM   4514  CD1 LEU A 477     -19.843 -22.134   3.313  1.00 10.00      A   
ATOM   4515  CD2 LEU A 477     -17.774 -21.111   2.345  1.00 10.00      A   
ATOM   4516  C   LEU A 477     -18.232 -23.365  -1.266  1.00 10.00      A   
ATOM   4517  O   LEU A 477     -17.011 -23.492  -1.353  1.00 10.00      A   
ATOM   4518  N   SER A 478     -19.079 -24.188  -1.862  1.00 10.00      A   
ATOM   4519  HN  SER A 478     -20.048 -24.049  -1.751  1.00 10.00      A   
ATOM   4520  CA  SER A 478     -18.612 -25.304  -2.667  1.00 10.00      A   
ATOM   4521  CB  SER A 478     -19.417 -26.568  -2.346  1.00 10.00      A   
ATOM   4522  OG  SER A 478     -18.764 -27.734  -2.829  1.00 10.00      A   
ATOM   4523  HG  SER A 478     -18.321 -27.530  -3.664  1.00 10.00      A   
ATOM   4524  C   SER A 478     -18.711 -24.968  -4.151  1.00 10.00      A   
ATOM   4525  O   SER A 478     -18.785 -25.861  -4.997  1.00 10.00      A   
ATOM   4526  N   GLY A 479     -18.716 -23.679  -4.463  1.00 10.00      A   
ATOM   4527  HN  GLY A 479     -18.659 -23.008  -3.749  1.00 10.00      A   
ATOM   4528  CA  GLY A 479     -18.813 -23.257  -5.844  1.00 10.00      A   
ATOM   4529  C   GLY A 479     -17.761 -22.238  -6.224  1.00 10.00      A   
ATOM   4530  O   GLY A 479     -17.148 -22.336  -7.287  1.00 10.00      A   
ATOM   4531  N   CYS A 480     -17.550 -21.254  -5.367  1.00 10.00      A   
ATOM   4532  HN  CYS A 480     -18.067 -21.220  -4.534  1.00 10.00      A   
ATOM   4533  CA  CYS A 480     -16.566 -20.223  -5.634  1.00 10.00      A   
ATOM   4534  CB  CYS A 480     -16.783 -19.024  -4.717  1.00 10.00      A   
ATOM   4535  SG  CYS A 480     -18.345 -18.162  -5.005  1.00 10.00      A   
ATOM   4536  HG  CYS A 480     -18.637 -18.264  -6.296  1.00 10.00      A   
ATOM   4537  C   CYS A 480     -15.146 -20.767  -5.503  1.00 10.00      A   
ATOM   4538  O   CYS A 480     -14.829 -21.498  -4.563  1.00 10.00      A   
ATOM   4539  N   ASP A 481     -14.297 -20.413  -6.457  1.00 10.00      A   
ATOM   4540  HN  ASP A 481     -14.606 -19.825  -7.174  1.00 10.00      A   
ATOM   4541  CA  ASP A 481     -12.915 -20.878  -6.465  1.00 10.00      A   
ATOM   4542  CB  ASP A 481     -12.465 -21.176  -7.896  1.00 10.00      A   
ATOM   4543  CG  ASP A 481     -12.185 -22.645  -8.130  1.00 10.00      A   
ATOM   4544  OD1 ASP A 481     -11.018 -23.059  -8.002  1.00 10.00      A   
ATOM   4545  OD2 ASP A 481     -13.133 -23.394  -8.455  1.00 10.00      A   
ATOM   4546  C   ASP A 481     -11.978 -19.858  -5.844  1.00 10.00      A   
ATOM   4547  O   ASP A 481     -10.909 -20.204  -5.348  1.00 10.00      A   
ATOM   4548  N   SER A 482     -12.380 -18.600  -5.872  1.00 10.00      A   
ATOM   4549  HN  SER A 482     -13.247 -18.382  -6.273  1.00 10.00      A   
ATOM   4550  CA  SER A 482     -11.560 -17.533  -5.319  1.00 10.00      A   
ATOM   4551  CB  SER A 482     -11.249 -16.498  -6.401  1.00 10.00      A   
ATOM   4552  OG  SER A 482     -10.839 -17.131  -7.606  1.00 10.00      A   
ATOM   4553  HG  SER A 482     -11.618 -17.309  -8.153  1.00 10.00      A   
ATOM   4554  C   SER A 482     -12.228 -16.875  -4.111  1.00 10.00      A   
ATOM   4555  O   SER A 482     -12.257 -15.652  -3.995  1.00 10.00      A   
ATOM   4556  N   LEU A 483     -12.750 -17.692  -3.207  1.00 10.00      A   
ATOM   4557  HN  LEU A 483     -12.680 -18.658  -3.343  1.00 10.00      A   
ATOM   4558  CA  LEU A 483     -13.408 -17.187  -2.004  1.00 10.00      A   
ATOM   4559  CB  LEU A 483     -14.076 -18.339  -1.242  1.00 10.00      A   
ATOM   4560  CG  LEU A 483     -15.567 -18.571  -1.515  1.00 10.00      A   
ATOM   4561  CD1 LEU A 483     -16.010 -19.922  -0.978  1.00 10.00      A   
ATOM   4562  CD2 LEU A 483     -16.407 -17.454  -0.911  1.00 10.00      A   
ATOM   4563  C   LEU A 483     -12.402 -16.481  -1.095  1.00 10.00      A   
ATOM   4564  O   LEU A 483     -11.448 -17.099  -0.621  1.00 10.00      A   
ATOM   4565  N   ARG A 484     -12.610 -15.192  -0.858  1.00 10.00      A   
ATOM   4566  HN  ARG A 484     -13.384 -14.748  -1.270  1.00 10.00      A   
ATOM   4567  CA  ARG A 484     -11.710 -14.422  -0.008  1.00 10.00      A   
ATOM   4568  CB  ARG A 484     -10.868 -13.461  -0.852  1.00 10.00      A   
ATOM   4569  CG  ARG A 484      -9.698 -12.835  -0.111  1.00 10.00      A   
ATOM   4570  CD  ARG A 484      -8.784 -12.079  -1.059  1.00 10.00      A   
ATOM   4571  NE  ARG A 484      -8.888 -10.630  -0.883  1.00 10.00      A   
ATOM   4572  HE  ARG A 484      -8.986 -10.294   0.033  1.00 10.00      A   
ATOM   4573  CZ  ARG A 484      -8.861  -9.748  -1.886  1.00 10.00      A   
ATOM   4574  NH1 ARG A 484      -8.733 -10.158  -3.146  1.00 10.00      A   
ATOM   4575 HH11 ARG A 484      -8.713  -9.460  -3.924  1.00 10.00      A   
ATOM   4576 HH12 ARG A 484      -8.658 -11.181  -3.369  1.00 10.00      A   
ATOM   4577  NH2 ARG A 484      -8.969  -8.453  -1.629  1.00 10.00      A   
ATOM   4578 HH21 ARG A 484      -8.943  -7.750  -2.406  1.00 10.00      A   
ATOM   4579 HH22 ARG A 484      -9.091  -8.109  -0.648  1.00 10.00      A   
ATOM   4580  C   ARG A 484     -12.481 -13.662   1.071  1.00 10.00      A   
ATOM   4581  O   ARG A 484     -12.304 -13.908   2.265  1.00 10.00      A   
ATOM   4582  N   LYS A 485     -13.330 -12.741   0.648  1.00 10.00      A   
ATOM   4583  HN  LYS A 485     -13.435 -12.590  -0.322  1.00 10.00      A   
ATOM   4584  CA  LYS A 485     -14.127 -11.954   1.579  1.00 10.00      A   
ATOM   4585  CB  LYS A 485     -13.857 -10.450   1.416  1.00 10.00      A   
ATOM   4586  CG  LYS A 485     -12.610  -9.954   2.136  1.00 10.00      A   
ATOM   4587  CD  LYS A 485     -12.571  -8.431   2.234  1.00 10.00      A   
ATOM   4588  CE  LYS A 485     -12.325  -7.776   0.883  1.00 10.00      A   
ATOM   4589  NZ  LYS A 485     -12.071  -6.314   1.007  1.00 10.00      A   
ATOM   4590  HZ1 LYS A 485     -12.541  -5.803   0.236  1.00 10.00      A   
ATOM   4591  HZ2 LYS A 485     -11.043  -6.117   0.960  1.00 10.00      A   
ATOM   4592  HZ3 LYS A 485     -12.429  -5.960   1.914  1.00 10.00      A   
ATOM   4593  C   LYS A 485     -15.612 -12.243   1.396  1.00 10.00      A   
ATOM   4594  O   LYS A 485     -16.142 -12.136   0.285  1.00 10.00      A   
ATOM   4595  N   LEU A 486     -16.277 -12.626   2.479  1.00 10.00      A   
ATOM   4596  HN  LEU A 486     -15.801 -12.712   3.333  1.00 10.00      A   
ATOM   4597  CA  LEU A 486     -17.699 -12.920   2.431  1.00 10.00      A   
ATOM   4598  CB  LEU A 486     -17.932 -14.424   2.251  1.00 10.00      A   
ATOM   4599  CG  LEU A 486     -19.391 -14.900   2.255  1.00 10.00      A   
ATOM   4600  CD1 LEU A 486     -20.208 -14.170   1.201  1.00 10.00      A   
ATOM   4601  CD2 LEU A 486     -19.469 -16.405   2.042  1.00 10.00      A   
ATOM   4602  C   LEU A 486     -18.398 -12.408   3.686  1.00 10.00      A   
ATOM   4603  O   LEU A 486     -17.982 -12.706   4.809  1.00 10.00      A   
ATOM   4604  N   GLU A 487     -19.448 -11.624   3.486  1.00 10.00      A   
ATOM   4605  HN  GLU A 487     -19.719 -11.409   2.566  1.00 10.00      A   
ATOM   4606  CA  GLU A 487     -20.217 -11.074   4.587  1.00 10.00      A   
ATOM   4607  CB  GLU A 487     -19.963  -9.570   4.727  1.00 10.00      A   
ATOM   4608  CG  GLU A 487     -20.318  -8.752   3.495  1.00 10.00      A   
ATOM   4609  CD  GLU A 487     -19.385  -7.580   3.284  1.00 10.00      A   
ATOM   4610  OE1 GLU A 487     -18.978  -7.346   2.130  1.00 10.00      A   
ATOM   4611  OE2 GLU A 487     -19.048  -6.898   4.273  1.00 10.00      A   
ATOM   4612  C   GLU A 487     -21.702 -11.367   4.385  1.00 10.00      A   
ATOM   4613  O   GLU A 487     -22.255 -11.111   3.316  1.00 10.00      A   
ATOM   4614  N   ILE A 488     -22.333 -11.939   5.398  1.00 10.00      A   
ATOM   4615  HN  ILE A 488     -21.831 -12.152   6.217  1.00 10.00      A   
ATOM   4616  CA  ILE A 488     -23.748 -12.272   5.325  1.00 10.00      A   
ATOM   4617  CB  ILE A 488     -23.956 -13.805   5.287  1.00 10.00      A   
ATOM   4618  CG1 ILE A 488     -23.218 -14.421   4.096  1.00 10.00      A   
ATOM   4619  CG2 ILE A 488     -25.437 -14.148   5.229  1.00 10.00      A   
ATOM   4620  CD1 ILE A 488     -23.165 -15.934   4.125  1.00 10.00      A   
ATOM   4621  C   ILE A 488     -24.497 -11.698   6.523  1.00 10.00      A   
ATOM   4622  O   ILE A 488     -24.169 -11.997   7.670  1.00 10.00      A   
ATOM   4623  N   ARG A 489     -25.484 -10.856   6.256  1.00 10.00      A   
ATOM   4624  HN  ARG A 489     -25.682 -10.625   5.319  1.00 10.00      A   
ATOM   4625  CA  ARG A 489     -26.279 -10.265   7.322  1.00 10.00      A   
ATOM   4626  CB  ARG A 489     -25.914  -8.796   7.569  1.00 10.00      A   
ATOM   4627  CG  ARG A 489     -26.423  -7.826   6.514  1.00 10.00      A   
ATOM   4628  CD  ARG A 489     -26.789  -6.484   7.127  1.00 10.00      A   
ATOM   4629  NE  ARG A 489     -27.829  -6.607   8.149  1.00 10.00      A   
ATOM   4630  HE  ARG A 489     -28.268  -7.482   8.241  1.00 10.00      A   
ATOM   4631  CZ  ARG A 489     -28.210  -5.610   8.952  1.00 10.00      A   
ATOM   4632  NH1 ARG A 489     -27.642  -4.416   8.852  1.00 10.00      A   
ATOM   4633 HH11 ARG A 489     -26.892  -4.250   8.144  1.00 10.00      A   
ATOM   4634 HH12 ARG A 489     -27.942  -3.637   9.481  1.00 10.00      A   
ATOM   4635  NH2 ARG A 489     -29.163  -5.815   9.848  1.00 10.00      A   
ATOM   4636 HH21 ARG A 489     -29.466  -5.045  10.483  1.00 10.00      A   
ATOM   4637 HH22 ARG A 489     -29.622  -6.762   9.921  1.00 10.00      A   
ATOM   4638  C   ARG A 489     -27.769 -10.405   7.042  1.00 10.00      A   
ATOM   4639  O   ARG A 489     -28.222 -10.178   5.916  1.00 10.00      A   
ATOM   4640  N   ASP A 490     -28.513 -10.792   8.070  1.00 10.00      A   
ATOM   4641  HN  ASP A 490     -28.071 -10.990   8.927  1.00 10.00      A   
ATOM   4642  CA  ASP A 490     -29.961 -10.956   7.972  1.00 10.00      A   
ATOM   4643  CB  ASP A 490     -30.660  -9.615   7.742  1.00 10.00      A   
ATOM   4644  CG  ASP A 490     -31.089  -8.954   9.036  1.00 10.00      A   
ATOM   4645  OD1 ASP A 490     -32.226  -9.208   9.487  1.00 10.00      A   
ATOM   4646  OD2 ASP A 490     -30.291  -8.182   9.611  1.00 10.00      A   
ATOM   4647  C   ASP A 490     -30.348 -11.961   6.896  1.00 10.00      A   
ATOM   4648  O   ASP A 490     -31.030 -11.627   5.927  1.00 10.00      A   
ATOM   4649  N   CYS A 491     -29.902 -13.190   7.070  1.00 10.00      A   
ATOM   4650  HN  CYS A 491     -29.360 -13.393   7.860  1.00 10.00      A   
ATOM   4651  CA  CYS A 491     -30.193 -14.249   6.121  1.00 10.00      A   
ATOM   4652  CB  CYS A 491     -28.985 -14.495   5.214  1.00 10.00      A   
ATOM   4653  SG  CYS A 491     -28.767 -13.260   3.912  1.00 10.00      A   
ATOM   4654  HG  CYS A 491     -29.307 -13.753   2.803  1.00 10.00      A   
ATOM   4655  C   CYS A 491     -30.578 -15.534   6.843  1.00 10.00      A   
ATOM   4656  O   CYS A 491     -30.094 -15.810   7.943  1.00 10.00      A   
ATOM   4657  N   PRO A 492     -31.434 -16.352   6.216  1.00 10.00      A   
ATOM   4658  CA  PRO A 492     -31.898 -17.615   6.795  1.00 10.00      A   
ATOM   4659  CB  PRO A 492     -33.121 -17.947   5.939  1.00 10.00      A   
ATOM   4660  CG  PRO A 492     -32.792 -17.371   4.608  1.00 10.00      A   
ATOM   4661  CD  PRO A 492     -32.024 -16.108   4.885  1.00 10.00      A   
ATOM   4662  C   PRO A 492     -30.859 -18.731   6.687  1.00 10.00      A   
ATOM   4663  O   PRO A 492     -31.206 -19.904   6.541  1.00 10.00      A   
ATOM   4664  N   PHE A 493     -29.588 -18.362   6.761  1.00 10.00      A   
ATOM   4665  HN  PHE A 493     -29.372 -17.413   6.888  1.00 10.00      A   
ATOM   4666  CA  PHE A 493     -28.509 -19.332   6.689  1.00 10.00      A   
ATOM   4667  CB  PHE A 493     -27.298 -18.750   5.958  1.00 10.00      A   
ATOM   4668  CG  PHE A 493     -27.578 -18.292   4.549  1.00 10.00      A   
ATOM   4669  CD1 PHE A 493     -26.921 -17.191   4.026  1.00 10.00      A   
ATOM   4670  CD2 PHE A 493     -28.495 -18.959   3.751  1.00 10.00      A   
ATOM   4671  CE1 PHE A 493     -27.172 -16.764   2.737  1.00 10.00      A   
ATOM   4672  CE2 PHE A 493     -28.751 -18.536   2.461  1.00 10.00      A   
ATOM   4673  CZ  PHE A 493     -28.089 -17.438   1.954  1.00 10.00      A   
ATOM   4674  C   PHE A 493     -28.118 -19.741   8.099  1.00 10.00      A   
ATOM   4675  O   PHE A 493     -27.901 -18.886   8.961  1.00 10.00      A   
ATOM   4676  N   GLY A 494     -28.042 -21.037   8.338  1.00 10.00      A   
ATOM   4677  HN  GLY A 494     -28.203 -21.676   7.611  1.00 10.00      A   
ATOM   4678  CA  GLY A 494     -27.702 -21.520   9.652  1.00 10.00      A   
ATOM   4679  C   GLY A 494     -26.250 -21.916   9.770  1.00 10.00      A   
ATOM   4680  O   GLY A 494     -25.352 -21.129   9.468  1.00 10.00      A   
ATOM   4681  N   ASP A 495     -26.029 -23.145  10.198  1.00 10.00      A   
ATOM   4682  HN  ASP A 495     -26.796 -23.721  10.402  1.00 10.00      A   
ATOM   4683  CA  ASP A 495     -24.690 -23.674  10.379  1.00 10.00      A   
ATOM   4684  CB  ASP A 495     -24.346 -23.753  11.871  1.00 10.00      A   
ATOM   4685  CG  ASP A 495     -25.488 -24.292  12.719  1.00 10.00      A   
ATOM   4686  OD1 ASP A 495     -25.939 -23.579  13.644  1.00 10.00      A   
ATOM   4687  OD2 ASP A 495     -25.952 -25.422  12.461  1.00 10.00      A   
ATOM   4688  C   ASP A 495     -24.561 -25.046   9.732  1.00 10.00      A   
ATOM   4689  O   ASP A 495     -23.593 -25.772   9.969  1.00 10.00      A   
ATOM   4690  N   LYS A 496     -25.532 -25.393   8.896  1.00 10.00      A   
ATOM   4691  HN  LYS A 496     -26.264 -24.761   8.723  1.00 10.00      A   
ATOM   4692  CA  LYS A 496     -25.524 -26.682   8.218  1.00 10.00      A   
ATOM   4693  CB  LYS A 496     -26.882 -26.986   7.590  1.00 10.00      A   
ATOM   4694  CG  LYS A 496     -28.011 -27.187   8.586  1.00 10.00      A   
ATOM   4695  CD  LYS A 496     -29.329 -27.400   7.863  1.00 10.00      A   
ATOM   4696  CE  LYS A 496     -30.496 -27.519   8.832  1.00 10.00      A   
ATOM   4697  NZ  LYS A 496     -30.570 -26.371   9.776  1.00 10.00      A   
ATOM   4698  HZ1 LYS A 496     -31.460 -26.407  10.308  1.00 10.00      A   
ATOM   4699  HZ2 LYS A 496     -30.529 -25.472   9.256  1.00 10.00      A   
ATOM   4700  HZ3 LYS A 496     -29.777 -26.406  10.448  1.00 10.00      A   
ATOM   4701  C   LYS A 496     -24.442 -26.719   7.152  1.00 10.00      A   
ATOM   4702  O   LYS A 496     -23.662 -27.670   7.076  1.00 10.00      A   
ATOM   4703  N   ALA A 497     -24.390 -25.667   6.344  1.00 10.00      A   
ATOM   4704  HN  ALA A 497     -25.023 -24.930   6.480  1.00 10.00      A   
ATOM   4705  CA  ALA A 497     -23.412 -25.564   5.273  1.00 10.00      A   
ATOM   4706  CB  ALA A 497     -23.906 -24.599   4.208  1.00 10.00      A   
ATOM   4707  C   ALA A 497     -22.074 -25.098   5.821  1.00 10.00      A   
ATOM   4708  O   ALA A 497     -21.022 -25.463   5.300  1.00 10.00      A   
ATOM   4709  N   LEU A 498     -22.130 -24.293   6.878  1.00 10.00      A   
ATOM   4710  HN  LEU A 498     -23.010 -24.033   7.230  1.00 10.00      A   
ATOM   4711  CA  LEU A 498     -20.932 -23.763   7.522  1.00 10.00      A   
ATOM   4712  CB  LEU A 498     -21.332 -22.896   8.722  1.00 10.00      A   
ATOM   4713  CG  LEU A 498     -20.182 -22.324   9.557  1.00 10.00      A   
ATOM   4714  CD1 LEU A 498     -19.414 -21.275   8.769  1.00 10.00      A   
ATOM   4715  CD2 LEU A 498     -20.690 -21.751  10.871  1.00 10.00      A   
ATOM   4716  C   LEU A 498     -20.001 -24.886   7.977  1.00 10.00      A   
ATOM   4717  O   LEU A 498     -18.812 -24.886   7.664  1.00 10.00      A   
ATOM   4718  N   LEU A 499     -20.554 -25.850   8.698  1.00 10.00      A   
ATOM   4719  HN  LEU A 499     -21.512 -25.805   8.903  1.00 10.00      A   
ATOM   4720  CA  LEU A 499     -19.771 -26.970   9.206  1.00 10.00      A   
ATOM   4721  CB  LEU A 499     -20.527 -27.682  10.328  1.00 10.00      A   
ATOM   4722  CG  LEU A 499     -20.596 -26.941  11.666  1.00 10.00      A   
ATOM   4723  CD1 LEU A 499     -21.533 -27.655  12.627  1.00 10.00      A   
ATOM   4724  CD2 LEU A 499     -19.210 -26.800  12.276  1.00 10.00      A   
ATOM   4725  C   LEU A 499     -19.402 -27.958   8.104  1.00 10.00      A   
ATOM   4726  O   LEU A 499     -18.472 -28.752   8.254  1.00 10.00      A   
ATOM   4727  N   ALA A 500     -20.131 -27.904   6.998  1.00 10.00      A   
ATOM   4728  HN  ALA A 500     -20.855 -27.247   6.934  1.00 10.00      A   
ATOM   4729  CA  ALA A 500     -19.881 -28.800   5.873  1.00 10.00      A   
ATOM   4730  CB  ALA A 500     -21.166 -29.036   5.095  1.00 10.00      A   
ATOM   4731  C   ALA A 500     -18.789 -28.252   4.955  1.00 10.00      A   
ATOM   4732  O   ALA A 500     -18.181 -28.995   4.182  1.00 10.00      A   
ATOM   4733  N   ASN A 501     -18.539 -26.950   5.053  1.00 10.00      A   
ATOM   4734  HN  ASN A 501     -19.045 -26.414   5.699  1.00 10.00      A   
ATOM   4735  CA  ASN A 501     -17.529 -26.293   4.227  1.00 10.00      A   
ATOM   4736  CB  ASN A 501     -18.184 -25.313   3.255  1.00 10.00      A   
ATOM   4737  CG  ASN A 501     -19.107 -25.982   2.255  1.00 10.00      A   
ATOM   4738  OD1 ASN A 501     -18.697 -26.333   1.152  1.00 10.00      A   
ATOM   4739  ND2 ASN A 501     -20.364 -26.149   2.627  1.00 10.00      A   
ATOM   4740 HD21 ASN A 501     -20.629 -25.835   3.519  1.00 10.00      A   
ATOM   4741 HD22 ASN A 501     -20.982 -26.579   1.995  1.00 10.00      A   
ATOM   4742  C   ASN A 501     -16.526 -25.546   5.096  1.00 10.00      A   
ATOM   4743  O   ASN A 501     -15.989 -24.513   4.697  1.00 10.00      A   
ATOM   4744  N   ALA A 502     -16.259 -26.091   6.272  1.00 10.00      A   
ATOM   4745  HN  ALA A 502     -16.694 -26.937   6.511  1.00 10.00      A   
ATOM   4746  CA  ALA A 502     -15.331 -25.478   7.215  1.00 10.00      A   
ATOM   4747  CB  ALA A 502     -15.345 -26.229   8.538  1.00 10.00      A   
ATOM   4748  C   ALA A 502     -13.912 -25.416   6.659  1.00 10.00      A   
ATOM   4749  O   ALA A 502     -13.150 -24.505   6.985  1.00 10.00      A   
ATOM   4750  N   SER A 503     -13.566 -26.382   5.818  1.00 10.00      A   
ATOM   4751  HN  SER A 503     -14.221 -27.080   5.592  1.00 10.00      A   
ATOM   4752  CA  SER A 503     -12.244 -26.443   5.223  1.00 10.00      A   
ATOM   4753  CB  SER A 503     -12.032 -27.813   4.575  1.00 10.00      A   
ATOM   4754  OG  SER A 503     -13.258 -28.347   4.095  1.00 10.00      A   
ATOM   4755  HG  SER A 503     -13.489 -27.909   3.264  1.00 10.00      A   
ATOM   4756  C   SER A 503     -12.030 -25.323   4.206  1.00 10.00      A   
ATOM   4757  O   SER A 503     -10.903 -24.884   3.983  1.00 10.00      A   
ATOM   4758  N   LYS A 504     -13.118 -24.837   3.614  1.00 10.00      A   
ATOM   4759  HN  LYS A 504     -13.998 -25.195   3.854  1.00 10.00      A   
ATOM   4760  CA  LYS A 504     -13.031 -23.775   2.622  1.00 10.00      A   
ATOM   4761  CB  LYS A 504     -14.335 -23.663   1.824  1.00 10.00      A   
ATOM   4762  CG  LYS A 504     -14.212 -22.824   0.564  1.00 10.00      A   
ATOM   4763  CD  LYS A 504     -13.055 -23.305  -0.294  1.00 10.00      A   
ATOM   4764  CE  LYS A 504     -12.435 -22.161  -1.073  1.00 10.00      A   
ATOM   4765  NZ  LYS A 504     -11.055 -22.481  -1.519  1.00 10.00      A   
ATOM   4766  HZ1 LYS A 504     -11.062 -23.313  -2.148  1.00 10.00      A   
ATOM   4767  HZ2 LYS A 504     -10.450 -22.684  -0.697  1.00 10.00      A   
ATOM   4768  HZ3 LYS A 504     -10.652 -21.675  -2.038  1.00 10.00      A   
ATOM   4769  C   LYS A 504     -12.690 -22.439   3.274  1.00 10.00      A   
ATOM   4770  O   LYS A 504     -12.153 -21.537   2.627  1.00 10.00      A   
ATOM   4771  N   LEU A 505     -12.983 -22.325   4.563  1.00 10.00      A   
ATOM   4772  HN  LEU A 505     -13.392 -23.087   5.032  1.00 10.00      A   
ATOM   4773  CA  LEU A 505     -12.716 -21.097   5.302  1.00 10.00      A   
ATOM   4774  CB  LEU A 505     -13.392 -21.136   6.674  1.00 10.00      A   
ATOM   4775  CG  LEU A 505     -14.898 -21.418   6.691  1.00 10.00      A   
ATOM   4776  CD1 LEU A 505     -15.436 -21.381   8.114  1.00 10.00      A   
ATOM   4777  CD2 LEU A 505     -15.646 -20.436   5.804  1.00 10.00      A   
ATOM   4778  C   LEU A 505     -11.217 -20.847   5.448  1.00 10.00      A   
ATOM   4779  O   LEU A 505     -10.785 -19.721   5.711  1.00 10.00      A   
ATOM   4780  N   GLU A 506     -10.426 -21.903   5.274  1.00 10.00      A   
ATOM   4781  HN  GLU A 506     -10.831 -22.776   5.090  1.00 10.00      A   
ATOM   4782  CA  GLU A 506      -8.976 -21.800   5.370  1.00 10.00      A   
ATOM   4783  CB  GLU A 506      -8.331 -23.189   5.409  1.00 10.00      A   
ATOM   4784  CG  GLU A 506      -8.676 -24.018   6.636  1.00 10.00      A   
ATOM   4785  CD  GLU A 506      -7.894 -25.316   6.690  1.00 10.00      A   
ATOM   4786  OE1 GLU A 506      -7.215 -25.648   5.694  1.00 10.00      A   
ATOM   4787  OE2 GLU A 506      -7.945 -26.008   7.726  1.00 10.00      A   
ATOM   4788  C   GLU A 506      -8.403 -20.998   4.202  1.00 10.00      A   
ATOM   4789  O   GLU A 506      -7.383 -20.322   4.338  1.00 10.00      A   
ATOM   4790  N   THR A 507      -9.062 -21.071   3.051  1.00 10.00      A   
ATOM   4791  HN  THR A 507      -9.878 -21.613   2.994  1.00 10.00      A   
ATOM   4792  CA  THR A 507      -8.600 -20.353   1.870  1.00 10.00      A   
ATOM   4793  CB  THR A 507      -8.942 -21.114   0.575  1.00 10.00      A   
ATOM   4794  OG1 THR A 507      -9.430 -22.424   0.901  1.00 10.00      A   
ATOM   4795  HG1 THR A 507      -8.755 -22.894   1.400  1.00 10.00      A   
ATOM   4796  CG2 THR A 507      -7.704 -21.246  -0.302  1.00 10.00      A   
ATOM   4797  C   THR A 507      -9.195 -18.945   1.810  1.00 10.00      A   
ATOM   4798  O   THR A 507      -8.806 -18.133   0.974  1.00 10.00      A   
ATOM   4799  N   MET A 508     -10.125 -18.656   2.708  1.00 10.00      A   
ATOM   4800  HN  MET A 508     -10.376 -19.332   3.370  1.00 10.00      A   
ATOM   4801  CA  MET A 508     -10.764 -17.349   2.753  1.00 10.00      A   
ATOM   4802  CB  MET A 508     -12.202 -17.483   3.260  1.00 10.00      A   
ATOM   4803  CG  MET A 508     -13.173 -18.074   2.252  1.00 10.00      A   
ATOM   4804  SD  MET A 508     -14.885 -18.018   2.820  1.00 10.00      A   
ATOM   4805  CE  MET A 508     -15.050 -16.283   3.234  1.00 10.00      A   
ATOM   4806  C   MET A 508      -9.984 -16.406   3.662  1.00 10.00      A   
ATOM   4807  O   MET A 508      -9.180 -16.850   4.476  1.00 10.00      A   
ATOM   4808  N   ARG A 509     -10.222 -15.112   3.519  1.00 10.00      A   
ATOM   4809  HN  ARG A 509     -10.877 -14.819   2.850  1.00 10.00      A   
ATOM   4810  CA  ARG A 509      -9.550 -14.116   4.342  1.00 10.00      A   
ATOM   4811  CB  ARG A 509      -9.426 -12.776   3.599  1.00 10.00      A   
ATOM   4812  CG  ARG A 509      -8.760 -11.676   4.417  1.00 10.00      A   
ATOM   4813  CD  ARG A 509      -9.120 -10.287   3.901  1.00 10.00      A   
ATOM   4814  NE  ARG A 509      -8.223  -9.832   2.832  1.00 10.00      A   
ATOM   4815  HE  ARG A 509      -7.476 -10.431   2.585  1.00 10.00      A   
ATOM   4816  CZ  ARG A 509      -8.356  -8.663   2.188  1.00 10.00      A   
ATOM   4817  NH1 ARG A 509      -9.340  -7.827   2.503  1.00 10.00      A   
ATOM   4818 HH11 ARG A 509     -10.014  -8.063   3.264  1.00 10.00      A   
ATOM   4819 HH12 ARG A 509      -9.449  -6.920   1.975  1.00 10.00      A   
ATOM   4820  NH2 ARG A 509      -7.484  -8.320   1.249  1.00 10.00      A   
ATOM   4821 HH21 ARG A 509      -7.588  -7.405   0.744  1.00 10.00      A   
ATOM   4822 HH22 ARG A 509      -6.687  -8.953   1.011  1.00 10.00      A   
ATOM   4823  C   ARG A 509     -10.316 -13.920   5.648  1.00 10.00      A   
ATOM   4824  O   ARG A 509      -9.778 -14.150   6.736  1.00 10.00      A   
ATOM   4825  N   SER A 510     -11.581 -13.524   5.527  1.00 10.00      A   
ATOM   4826  HN  SER A 510     -11.961 -13.400   4.633  1.00 10.00      A   
ATOM   4827  CA  SER A 510     -12.427 -13.286   6.684  1.00 10.00      A   
ATOM   4828  CB  SER A 510     -12.305 -11.822   7.138  1.00 10.00      A   
ATOM   4829  OG  SER A 510     -10.960 -11.367   7.089  1.00 10.00      A   
ATOM   4830  HG  SER A 510     -10.908 -10.475   7.459  1.00 10.00      A   
ATOM   4831  C   SER A 510     -13.886 -13.594   6.353  1.00 10.00      A   
ATOM   4832  O   SER A 510     -14.349 -13.326   5.240  1.00 10.00      A   
ATOM   4833  N   LEU A 511     -14.594 -14.183   7.310  1.00 10.00      A   
ATOM   4834  HN  LEU A 511     -14.153 -14.407   8.161  1.00 10.00      A   
ATOM   4835  CA  LEU A 511     -16.005 -14.514   7.141  1.00 10.00      A   
ATOM   4836  CB  LEU A 511     -16.213 -16.030   7.170  1.00 10.00      A   
ATOM   4837  CG  LEU A 511     -17.667 -16.505   7.133  1.00 10.00      A   
ATOM   4838  CD1 LEU A 511     -18.333 -16.104   5.828  1.00 10.00      A   
ATOM   4839  CD2 LEU A 511     -17.746 -18.008   7.335  1.00 10.00      A   
ATOM   4840  C   LEU A 511     -16.831 -13.848   8.241  1.00 10.00      A   
ATOM   4841  O   LEU A 511     -16.603 -14.087   9.430  1.00 10.00      A   
ATOM   4842  N   TRP A 512     -17.783 -13.013   7.844  1.00 10.00      A   
ATOM   4843  HN  TRP A 512     -17.933 -12.878   6.880  1.00 10.00      A   
ATOM   4844  CA  TRP A 512     -18.623 -12.303   8.801  1.00 10.00      A   
ATOM   4845  CB  TRP A 512     -18.395 -10.788   8.679  1.00 10.00      A   
ATOM   4846  CG  TRP A 512     -19.390  -9.956   9.430  1.00 10.00      A   
ATOM   4847  CD1 TRP A 512     -20.557  -9.448   8.946  1.00 10.00      A   
ATOM   4848  CD2 TRP A 512     -19.305  -9.538  10.794  1.00 10.00      A   
ATOM   4849  NE1 TRP A 512     -21.208  -8.744   9.923  1.00 10.00      A   
ATOM   4850  HE1 TRP A 512     -22.074  -8.286   9.817  1.00 10.00      A   
ATOM   4851  CE2 TRP A 512     -20.460  -8.781  11.068  1.00 10.00      A   
ATOM   4852  CE3 TRP A 512     -18.369  -9.732  11.811  1.00 10.00      A   
ATOM   4853  CZ2 TRP A 512     -20.701  -8.217  12.316  1.00 10.00      A   
ATOM   4854  CZ3 TRP A 512     -18.611  -9.170  13.047  1.00 10.00      A   
ATOM   4855  CH2 TRP A 512     -19.766  -8.423  13.289  1.00 10.00      A   
ATOM   4856  C   TRP A 512     -20.100 -12.639   8.609  1.00 10.00      A   
ATOM   4857  O   TRP A 512     -20.614 -12.597   7.493  1.00 10.00      A   
ATOM   4858  N   MET A 513     -20.766 -12.985   9.702  1.00 10.00      A   
ATOM   4859  HN  MET A 513     -20.285 -13.031  10.558  1.00 10.00      A   
ATOM   4860  CA  MET A 513     -22.186 -13.308   9.673  1.00 10.00      A   
ATOM   4861  CB  MET A 513     -22.405 -14.817   9.778  1.00 10.00      A   
ATOM   4862  CG  MET A 513     -22.209 -15.562   8.469  1.00 10.00      A   
ATOM   4863  SD  MET A 513     -20.925 -16.826   8.570  1.00 10.00      A   
ATOM   4864  CE  MET A 513     -21.661 -17.965   9.737  1.00 10.00      A   
ATOM   4865  C   MET A 513     -22.903 -12.594  10.808  1.00 10.00      A   
ATOM   4866  O   MET A 513     -22.435 -12.610  11.950  1.00 10.00      A   
ATOM   4867  N   SER A 514     -24.032 -11.967  10.497  1.00 10.00      A   
ATOM   4868  HN  SER A 514     -24.365 -12.004   9.568  1.00 10.00      A   
ATOM   4869  CA  SER A 514     -24.802 -11.242  11.499  1.00 10.00      A   
ATOM   4870  CB  SER A 514     -24.464  -9.749  11.441  1.00 10.00      A   
ATOM   4871  OG  SER A 514     -23.965  -9.395  10.161  1.00 10.00      A   
ATOM   4872  HG  SER A 514     -23.691 -10.192   9.696  1.00 10.00      A   
ATOM   4873  C   SER A 514     -26.300 -11.459  11.307  1.00 10.00      A   
ATOM   4874  O   SER A 514     -26.806 -11.376  10.186  1.00 10.00      A   
ATOM   4875  N   SER A 515     -26.999 -11.738  12.409  1.00 10.00      A   
ATOM   4876  HN  SER A 515     -26.530 -11.787  13.269  1.00 10.00      A   
ATOM   4877  CA  SER A 515     -28.441 -11.969  12.381  1.00 10.00      A   
ATOM   4878  CB  SER A 515     -29.199 -10.693  11.988  1.00 10.00      A   
ATOM   4879  OG  SER A 515     -28.938  -9.634  12.903  1.00 10.00      A   
ATOM   4880  HG  SER A 515     -29.770  -9.195  13.123  1.00 10.00      A   
ATOM   4881  C   SER A 515     -28.807 -13.142  11.466  1.00 10.00      A   
ATOM   4882  O   SER A 515     -29.614 -13.006  10.539  1.00 10.00      A   
ATOM   4883  N   CYS A 516     -28.204 -14.292  11.732  1.00 10.00      A   
ATOM   4884  HN  CYS A 516     -27.574 -14.340  12.483  1.00 10.00      A   
ATOM   4885  CA  CYS A 516     -28.456 -15.491  10.948  1.00 10.00      A   
ATOM   4886  CB  CYS A 516     -27.172 -15.943  10.244  1.00 10.00      A   
ATOM   4887  SG  CYS A 516     -26.512 -14.769   9.036  1.00 10.00      A   
ATOM   4888  HG  CYS A 516     -25.714 -15.442   8.216  1.00 10.00      A   
ATOM   4889  C   CYS A 516     -28.981 -16.598  11.857  1.00 10.00      A   
ATOM   4890  O   CYS A 516     -29.398 -16.333  12.986  1.00 10.00      A   
ATOM   4891  N   SER A 517     -28.970 -17.832  11.370  1.00 10.00      A   
ATOM   4892  HN  SER A 517     -28.634 -17.991  10.455  1.00 10.00      A   
ATOM   4893  CA  SER A 517     -29.445 -18.961  12.158  1.00 10.00      A   
ATOM   4894  CB  SER A 517     -30.371 -19.836  11.315  1.00 10.00      A   
ATOM   4895  OG  SER A 517     -31.106 -19.057  10.384  1.00 10.00      A   
ATOM   4896  HG  SER A 517     -31.392 -18.239  10.808  1.00 10.00      A   
ATOM   4897  C   SER A 517     -28.270 -19.787  12.680  1.00 10.00      A   
ATOM   4898  O   SER A 517     -28.364 -21.009  12.821  1.00 10.00      A   
ATOM   4899  N   VAL A 518     -27.167 -19.117  12.974  1.00 10.00      A   
ATOM   4900  HN  VAL A 518     -27.156 -18.142  12.869  1.00 10.00      A   
ATOM   4901  CA  VAL A 518     -25.977 -19.794  13.471  1.00 10.00      A   
ATOM   4902  CB  VAL A 518     -24.696 -18.981  13.192  1.00 10.00      A   
ATOM   4903  CG1 VAL A 518     -23.462 -19.845  13.399  1.00 10.00      A   
ATOM   4904  CG2 VAL A 518     -24.716 -18.408  11.784  1.00 10.00      A   
ATOM   4905  C   VAL A 518     -26.102 -20.054  14.968  1.00 10.00      A   
ATOM   4906  O   VAL A 518     -26.120 -19.122  15.774  1.00 10.00      A   
ATOM   4907  N   SER A 519     -26.192 -21.322  15.334  1.00 10.00      A   
ATOM   4908  HN  SER A 519     -26.143 -22.028  14.645  1.00 10.00      A   
ATOM   4909  CA  SER A 519     -26.342 -21.699  16.733  1.00 10.00      A   
ATOM   4910  CB  SER A 519     -26.954 -23.093  16.859  1.00 10.00      A   
ATOM   4911  OG  SER A 519     -26.173 -24.067  16.184  1.00 10.00      A   
ATOM   4912  HG  SER A 519     -26.069 -23.814  15.250  1.00 10.00      A   
ATOM   4913  C   SER A 519     -25.018 -21.620  17.481  1.00 10.00      A   
ATOM   4914  O   SER A 519     -23.953 -21.797  16.891  1.00 10.00      A   
ATOM   4915  N   PHE A 520     -25.089 -21.344  18.780  1.00 10.00      A   
ATOM   4916  HN  PHE A 520     -25.968 -21.205  19.192  1.00 10.00      A   
ATOM   4917  CA  PHE A 520     -23.893 -21.237  19.608  1.00 10.00      A   
ATOM   4918  CB  PHE A 520     -24.261 -20.770  21.017  1.00 10.00      A   
ATOM   4919  CG  PHE A 520     -23.075 -20.499  21.900  1.00 10.00      A   
ATOM   4920  CD1 PHE A 520     -22.112 -19.575  21.524  1.00 10.00      A   
ATOM   4921  CD2 PHE A 520     -22.926 -21.160  23.106  1.00 10.00      A   
ATOM   4922  CE1 PHE A 520     -21.023 -19.313  22.332  1.00 10.00      A   
ATOM   4923  CE2 PHE A 520     -21.836 -20.905  23.920  1.00 10.00      A   
ATOM   4924  CZ  PHE A 520     -20.883 -19.980  23.532  1.00 10.00      A   
ATOM   4925  C   PHE A 520     -23.143 -22.566  19.672  1.00 10.00      A   
ATOM   4926  O   PHE A 520     -21.910 -22.594  19.668  1.00 10.00      A   
ATOM   4927  N   GLY A 521     -23.894 -23.663  19.723  1.00 10.00      A   
ATOM   4928  HN  GLY A 521     -24.874 -23.575  19.720  1.00 10.00      A   
ATOM   4929  CA  GLY A 521     -23.292 -24.985  19.785  1.00 10.00      A   
ATOM   4930  C   GLY A 521     -22.412 -25.283  18.584  1.00 10.00      A   
ATOM   4931  O   GLY A 521     -21.307 -25.810  18.731  1.00 10.00      A   
ATOM   4932  N   ALA A 522     -22.893 -24.925  17.399  1.00 10.00      A   
ATOM   4933  HN  ALA A 522     -23.773 -24.493  17.347  1.00 10.00      A   
ATOM   4934  CA  ALA A 522     -22.144 -25.158  16.172  1.00 10.00      A   
ATOM   4935  CB  ALA A 522     -23.020 -24.900  14.962  1.00 10.00      A   
ATOM   4936  C   ALA A 522     -20.892 -24.291  16.126  1.00 10.00      A   
ATOM   4937  O   ALA A 522     -19.859 -24.717  15.616  1.00 10.00      A   
ATOM   4938  N   CYS A 523     -20.988 -23.078  16.666  1.00 10.00      A   
ATOM   4939  HN  CYS A 523     -21.847 -22.791  17.045  1.00 10.00      A   
ATOM   4940  CA  CYS A 523     -19.852 -22.159  16.700  1.00 10.00      A   
ATOM   4941  CB  CYS A 523     -20.267 -20.813  17.304  1.00 10.00      A   
ATOM   4942  SG  CYS A 523     -21.629 -19.993  16.440  1.00 10.00      A   
ATOM   4943  HG  CYS A 523     -22.692 -20.792  16.496  1.00 10.00      A   
ATOM   4944  C   CYS A 523     -18.709 -22.765  17.506  1.00 10.00      A   
ATOM   4945  O   CYS A 523     -17.544 -22.696  17.108  1.00 10.00      A   
ATOM   4946  N   LYS A 524     -19.054 -23.382  18.631  1.00 10.00      A   
ATOM   4947  HN  LYS A 524     -20.001 -23.414  18.888  1.00 10.00      A   
ATOM   4948  CA  LYS A 524     -18.066 -24.013  19.490  1.00 10.00      A   
ATOM   4949  CB  LYS A 524     -18.696 -24.449  20.815  1.00 10.00      A   
ATOM   4950  CG  LYS A 524     -19.334 -23.318  21.605  1.00 10.00      A   
ATOM   4951  CD  LYS A 524     -19.621 -23.731  23.041  1.00 10.00      A   
ATOM   4952  CE  LYS A 524     -20.790 -24.697  23.124  1.00 10.00      A   
ATOM   4953  NZ  LYS A 524     -21.021 -25.158  24.517  1.00 10.00      A   
ATOM   4954  HZ1 LYS A 524     -20.148 -25.567  24.908  1.00 10.00      A   
ATOM   4955  HZ2 LYS A 524     -21.771 -25.886  24.539  1.00 10.00      A   
ATOM   4956  HZ3 LYS A 524     -21.313 -24.362  25.115  1.00 10.00      A   
ATOM   4957  C   LYS A 524     -17.445 -25.213  18.786  1.00 10.00      A   
ATOM   4958  O   LYS A 524     -16.228 -25.414  18.826  1.00 10.00      A   
ATOM   4959  N   LEU A 525     -18.289 -25.992  18.117  1.00 10.00      A   
ATOM   4960  HN  LEU A 525     -19.244 -25.763  18.107  1.00 10.00      A   
ATOM   4961  CA  LEU A 525     -17.839 -27.175  17.395  1.00 10.00      A   
ATOM   4962  CB  LEU A 525     -19.036 -27.970  16.869  1.00 10.00      A   
ATOM   4963  CG  LEU A 525     -19.060 -29.462  17.207  1.00 10.00      A   
ATOM   4964  CD1 LEU A 525     -19.051 -29.670  18.713  1.00 10.00      A   
ATOM   4965  CD2 LEU A 525     -20.276 -30.129  16.587  1.00 10.00      A   
ATOM   4966  C   LEU A 525     -16.911 -26.798  16.243  1.00 10.00      A   
ATOM   4967  O   LEU A 525     -15.978 -27.535  15.915  1.00 10.00      A   
ATOM   4968  N   LEU A 526     -17.174 -25.651  15.624  1.00 10.00      A   
ATOM   4969  HN  LEU A 526     -17.953 -25.121  15.907  1.00 10.00      A   
ATOM   4970  CA  LEU A 526     -16.354 -25.173  14.518  1.00 10.00      A   
ATOM   4971  CB  LEU A 526     -16.989 -23.938  13.873  1.00 10.00      A   
ATOM   4972  CG  LEU A 526     -16.268 -23.366  12.649  1.00 10.00      A   
ATOM   4973  CD1 LEU A 526     -16.264 -24.366  11.500  1.00 10.00      A   
ATOM   4974  CD2 LEU A 526     -16.905 -22.055  12.220  1.00 10.00      A   
ATOM   4975  C   LEU A 526     -14.945 -24.848  15.000  1.00 10.00      A   
ATOM   4976  O   LEU A 526     -13.962 -25.186  14.344  1.00 10.00      A   
ATOM   4977  N   GLY A 527     -14.856 -24.199  16.155  1.00 10.00      A   
ATOM   4978  HN  GLY A 527     -15.680 -23.948  16.629  1.00 10.00      A   
ATOM   4979  CA  GLY A 527     -13.563 -23.845  16.714  1.00 10.00      A   
ATOM   4980  C   GLY A 527     -12.739 -25.068  17.072  1.00 10.00      A   
ATOM   4981  O   GLY A 527     -11.511 -25.046  16.998  1.00 10.00      A   
ATOM   4982  N   GLN A 528     -13.419 -26.139  17.460  1.00 10.00      A   
ATOM   4983  HN  GLN A 528     -14.399 -26.093  17.510  1.00 10.00      A   
ATOM   4984  CA  GLN A 528     -12.749 -27.379  17.819  1.00 10.00      A   
ATOM   4985  CB  GLN A 528     -13.668 -28.247  18.680  1.00 10.00      A   
ATOM   4986  CG  GLN A 528     -13.919 -27.684  20.070  1.00 10.00      A   
ATOM   4987  CD  GLN A 528     -12.689 -27.735  20.954  1.00 10.00      A   
ATOM   4988  OE1 GLN A 528     -11.881 -28.661  20.867  1.00 10.00      A   
ATOM   4989  NE2 GLN A 528     -12.525 -26.729  21.798  1.00 10.00      A   
ATOM   4990 HE21 GLN A 528     -13.201 -26.016  21.805  1.00 10.00      A   
ATOM   4991 HE22 GLN A 528     -11.745 -26.743  22.390  1.00 10.00      A   
ATOM   4992  C   GLN A 528     -12.329 -28.137  16.564  1.00 10.00      A   
ATOM   4993  O   GLN A 528     -11.440 -28.988  16.605  1.00 10.00      A   
ATOM   4994  N   LYS A 529     -12.976 -27.819  15.454  1.00 10.00      A   
ATOM   4995  HN  LYS A 529     -13.671 -27.129  15.489  1.00 10.00      A   
ATOM   4996  CA  LYS A 529     -12.684 -28.460  14.183  1.00 10.00      A   
ATOM   4997  CB  LYS A 529     -13.940 -28.460  13.304  1.00 10.00      A   
ATOM   4998  CG  LYS A 529     -13.870 -29.362  12.085  1.00 10.00      A   
ATOM   4999  CD  LYS A 529     -15.249 -29.546  11.474  1.00 10.00      A   
ATOM   5000  CE  LYS A 529     -15.203 -30.422  10.233  1.00 10.00      A   
ATOM   5001  NZ  LYS A 529     -14.594 -31.750  10.514  1.00 10.00      A   
ATOM   5002  HZ1 LYS A 529     -15.058 -32.194  11.336  1.00 10.00      A   
ATOM   5003  HZ2 LYS A 529     -13.579 -31.645  10.714  1.00 10.00      A   
ATOM   5004  HZ3 LYS A 529     -14.705 -32.374   9.694  1.00 10.00      A   
ATOM   5005  C   LYS A 529     -11.539 -27.741  13.478  1.00 10.00      A   
ATOM   5006  O   LYS A 529     -10.709 -28.365  12.821  1.00 10.00      A   
ATOM   5007  N   MET A 530     -11.500 -26.426  13.628  1.00 10.00      A   
ATOM   5008  HN  MET A 530     -12.186 -25.986  14.176  1.00 10.00      A   
ATOM   5009  CA  MET A 530     -10.463 -25.613  13.005  1.00 10.00      A   
ATOM   5010  CB  MET A 530     -11.067 -24.693  11.934  1.00 10.00      A   
ATOM   5011  CG  MET A 530     -11.562 -25.418  10.695  1.00 10.00      A   
ATOM   5012  SD  MET A 530     -10.299 -26.481   9.971  1.00 10.00      A   
ATOM   5013  CE  MET A 530     -11.216 -27.218   8.622  1.00 10.00      A   
ATOM   5014  C   MET A 530      -9.713 -24.784  14.042  1.00 10.00      A   
ATOM   5015  O   MET A 530     -10.138 -23.683  14.391  1.00 10.00      A   
ATOM   5016  N   PRO A 531      -8.584 -25.303  14.552  1.00 10.00      A   
ATOM   5017  CA  PRO A 531      -7.776 -24.605  15.560  1.00 10.00      A   
ATOM   5018  CB  PRO A 531      -6.859 -25.708  16.091  1.00 10.00      A   
ATOM   5019  CG  PRO A 531      -6.705 -26.645  14.943  1.00 10.00      A   
ATOM   5020  CD  PRO A 531      -8.015 -26.619  14.203  1.00 10.00      A   
ATOM   5021  C   PRO A 531      -6.950 -23.459  14.968  1.00 10.00      A   
ATOM   5022  O   PRO A 531      -6.429 -22.613  15.698  1.00 10.00      A   
ATOM   5023  N   LYS A 532      -6.826 -23.435  13.647  1.00 10.00      A   
ATOM   5024  HN  LYS A 532      -7.257 -24.136  13.111  1.00 10.00      A   
ATOM   5025  CA  LYS A 532      -6.065 -22.392  12.973  1.00 10.00      A   
ATOM   5026  CB  LYS A 532      -5.323 -22.954  11.755  1.00 10.00      A   
ATOM   5027  CG  LYS A 532      -4.367 -24.092  12.081  1.00 10.00      A   
ATOM   5028  CD  LYS A 532      -3.523 -24.471  10.873  1.00 10.00      A   
ATOM   5029  CE  LYS A 532      -2.703 -25.726  11.137  1.00 10.00      A   
ATOM   5030  NZ  LYS A 532      -3.554 -26.946  11.206  1.00 10.00      A   
ATOM   5031  HZ1 LYS A 532      -4.363 -26.858  10.556  1.00 10.00      A   
ATOM   5032  HZ2 LYS A 532      -3.915 -27.083  12.170  1.00 10.00      A   
ATOM   5033  HZ3 LYS A 532      -3.001 -27.785  10.938  1.00 10.00      A   
ATOM   5034  C   LYS A 532      -6.980 -21.244  12.557  1.00 10.00      A   
ATOM   5035  O   LYS A 532      -6.563 -20.314  11.862  1.00 10.00      A   
ATOM   5036  N   LEU A 533      -8.233 -21.322  12.985  1.00 10.00      A   
ATOM   5037  HN  LEU A 533      -8.502 -22.087  13.537  1.00 10.00      A   
ATOM   5038  CA  LEU A 533      -9.216 -20.297  12.676  1.00 10.00      A   
ATOM   5039  CB  LEU A 533     -10.336 -20.858  11.799  1.00 10.00      A   
ATOM   5040  CG  LEU A 533     -10.088 -20.842  10.290  1.00 10.00      A   
ATOM   5041  CD1 LEU A 533      -9.185 -21.990   9.870  1.00 10.00      A   
ATOM   5042  CD2 LEU A 533     -11.405 -20.888   9.538  1.00 10.00      A   
ATOM   5043  C   LEU A 533      -9.793 -19.732  13.961  1.00 10.00      A   
ATOM   5044  O   LEU A 533     -10.113 -20.476  14.886  1.00 10.00      A   
ATOM   5045  N   ASN A 534      -9.917 -18.420  14.022  1.00 10.00      A   
ATOM   5046  HN  ASN A 534      -9.665 -17.872  13.245  1.00 10.00      A   
ATOM   5047  CA  ASN A 534     -10.447 -17.773  15.208  1.00 10.00      A   
ATOM   5048  CB  ASN A 534      -9.734 -16.450  15.486  1.00 10.00      A   
ATOM   5049  CG  ASN A 534      -9.221 -16.371  16.911  1.00 10.00      A   
ATOM   5050  OD1 ASN A 534      -8.634 -17.325  17.426  1.00 10.00      A   
ATOM   5051  ND2 ASN A 534      -9.448 -15.243  17.567  1.00 10.00      A   
ATOM   5052 HD21 ASN A 534      -9.935 -14.521  17.102  1.00 10.00      A   
ATOM   5053 HD22 ASN A 534      -9.136 -15.175  18.487  1.00 10.00      A   
ATOM   5054  C   ASN A 534     -11.941 -17.547  15.072  1.00 10.00      A   
ATOM   5055  O   ASN A 534     -12.381 -16.691  14.304  1.00 10.00      A   
ATOM   5056  N   VAL A 535     -12.715 -18.332  15.801  1.00 10.00      A   
ATOM   5057  HN  VAL A 535     -12.300 -19.002  16.379  1.00 10.00      A   
ATOM   5058  CA  VAL A 535     -14.166 -18.220  15.775  1.00 10.00      A   
ATOM   5059  CB  VAL A 535     -14.846 -19.605  15.814  1.00 10.00      A   
ATOM   5060  CG1 VAL A 535     -16.344 -19.478  15.565  1.00 10.00      A   
ATOM   5061  CG2 VAL A 535     -14.204 -20.550  14.806  1.00 10.00      A   
ATOM   5062  C   VAL A 535     -14.635 -17.403  16.971  1.00 10.00      A   
ATOM   5063  O   VAL A 535     -14.926 -17.951  18.033  1.00 10.00      A   
ATOM   5064  N   GLU A 536     -14.695 -16.095  16.797  1.00 10.00      A   
ATOM   5065  HN  GLU A 536     -14.476 -15.718  15.919  1.00 10.00      A   
ATOM   5066  CA  GLU A 536     -15.106 -15.203  17.868  1.00 10.00      A   
ATOM   5067  CB  GLU A 536     -14.239 -13.942  17.882  1.00 10.00      A   
ATOM   5068  CG  GLU A 536     -12.790 -14.191  18.278  1.00 10.00      A   
ATOM   5069  CD  GLU A 536     -11.884 -13.023  17.937  1.00 10.00      A   
ATOM   5070  OE1 GLU A 536     -11.939 -11.996  18.641  1.00 10.00      A   
ATOM   5071  OE2 GLU A 536     -11.119 -13.123  16.949  1.00 10.00      A   
ATOM   5072  C   GLU A 536     -16.582 -14.846  17.761  1.00 10.00      A   
ATOM   5073  O   GLU A 536     -17.047 -14.352  16.730  1.00 10.00      A   
ATOM   5074  N   VAL A 537     -17.310 -15.110  18.830  1.00 10.00      A   
ATOM   5075  HN  VAL A 537     -16.870 -15.501  19.620  1.00 10.00      A   
ATOM   5076  CA  VAL A 537     -18.734 -14.825  18.882  1.00 10.00      A   
ATOM   5077  CB  VAL A 537     -19.488 -15.893  19.708  1.00 10.00      A   
ATOM   5078  CG1 VAL A 537     -20.935 -15.483  19.935  1.00 10.00      A   
ATOM   5079  CG2 VAL A 537     -19.419 -17.251  19.023  1.00 10.00      A   
ATOM   5080  C   VAL A 537     -18.966 -13.450  19.500  1.00 10.00      A   
ATOM   5081  O   VAL A 537     -18.469 -13.163  20.590  1.00 10.00      A   
ATOM   5082  N   ILE A 538     -19.710 -12.605  18.800  1.00 10.00      A   
ATOM   5083  HN  ILE A 538     -20.092 -12.897  17.941  1.00 10.00      A   
ATOM   5084  CA  ILE A 538     -20.006 -11.263  19.282  1.00 10.00      A   
ATOM   5085  CB  ILE A 538     -19.652 -10.176  18.244  1.00 10.00      A   
ATOM   5086  CG1 ILE A 538     -18.237 -10.374  17.697  1.00 10.00      A   
ATOM   5087  CG2 ILE A 538     -19.785  -8.791  18.861  1.00 10.00      A   
ATOM   5088  CD1 ILE A 538     -18.195 -11.043  16.342  1.00 10.00      A   
ATOM   5089  C   ILE A 538     -21.484 -11.157  19.641  1.00 10.00      A   
ATOM   5090  O   ILE A 538     -22.337 -10.921  18.777  1.00 10.00      A   
ATOM   5091  N   ASP A 539     -21.779 -11.342  20.916  1.00 10.00      A   
ATOM   5092  HN  ASP A 539     -21.052 -11.500  21.557  1.00 10.00      A   
ATOM   5093  CA  ASP A 539     -23.147 -11.289  21.405  1.00 10.00      A   
ATOM   5094  CB  ASP A 539     -23.588 -12.695  21.819  1.00 10.00      A   
ATOM   5095  CG  ASP A 539     -25.082 -12.831  22.002  1.00 10.00      A   
ATOM   5096  OD1 ASP A 539     -25.766 -13.268  21.048  1.00 10.00      A   
ATOM   5097  OD2 ASP A 539     -25.578 -12.537  23.106  1.00 10.00      A   
ATOM   5098  C   ASP A 539     -23.237 -10.335  22.590  1.00 10.00      A   
ATOM   5099  O   ASP A 539     -22.470 -10.447  23.543  1.00 10.00      A   
ATOM   5100  N   GLU A 540     -24.164  -9.392  22.530  1.00 10.00      A   
ATOM   5101  HN  GLU A 540     -24.760  -9.344  21.744  1.00 10.00      A   
ATOM   5102  CA  GLU A 540     -24.321  -8.416  23.598  1.00 10.00      A   
ATOM   5103  CB  GLU A 540     -24.542  -7.018  23.021  1.00 10.00      A   
ATOM   5104  CG  GLU A 540     -23.420  -6.522  22.125  1.00 10.00      A   
ATOM   5105  CD  GLU A 540     -23.744  -5.186  21.495  1.00 10.00      A   
ATOM   5106  OE1 GLU A 540     -24.682  -5.129  20.674  1.00 10.00      A   
ATOM   5107  OE2 GLU A 540     -23.064  -4.187  21.813  1.00 10.00      A   
ATOM   5108  C   GLU A 540     -25.463  -8.780  24.545  1.00 10.00      A   
ATOM   5109  O   GLU A 540     -25.972  -7.926  25.272  1.00 10.00      A   
ATOM   5110  N   ARG A 541     -25.861 -10.044  24.545  1.00 10.00      A   
ATOM   5111  HN  ARG A 541     -25.420 -10.693  23.949  1.00 10.00      A   
ATOM   5112  CA  ARG A 541     -26.942 -10.498  25.416  1.00 10.00      A   
ATOM   5113  CB  ARG A 541     -27.956 -11.328  24.627  1.00 10.00      A   
ATOM   5114  CG  ARG A 541     -28.495 -10.628  23.393  1.00 10.00      A   
ATOM   5115  CD  ARG A 541     -28.485 -11.553  22.188  1.00 10.00      A   
ATOM   5116  NE  ARG A 541     -29.572 -12.531  22.230  1.00 10.00      A   
ATOM   5117  HE  ARG A 541     -30.393 -12.264  22.699  1.00 10.00      A   
ATOM   5118  CZ  ARG A 541     -29.510 -13.746  21.680  1.00 10.00      A   
ATOM   5119  NH1 ARG A 541     -28.406 -14.155  21.051  1.00 10.00      A   
ATOM   5120 HH11 ARG A 541     -27.566 -13.528  20.990  1.00 10.00      A   
ATOM   5121 HH12 ARG A 541     -28.367 -15.105  20.614  1.00 10.00      A   
ATOM   5122  NH2 ARG A 541     -30.563 -14.553  21.756  1.00 10.00      A   
ATOM   5123 HH21 ARG A 541     -30.533 -15.505  21.333  1.00 10.00      A   
ATOM   5124 HH22 ARG A 541     -31.431 -14.232  22.239  1.00 10.00      A   
ATOM   5125  C   ARG A 541     -26.384 -11.300  26.589  1.00 10.00      A   
ATOM   5126  O   ARG A 541     -27.088 -12.099  27.214  1.00 10.00      A   
ATOM   5127  N   GLY A 542     -25.108 -11.078  26.878  1.00 10.00      A   
ATOM   5128  HN  GLY A 542     -24.598 -10.443  26.336  1.00 10.00      A   
ATOM   5129  CA  GLY A 542     -24.458 -11.769  27.968  1.00 10.00      A   
ATOM   5130  C   GLY A 542     -23.838 -13.075  27.526  1.00 10.00      A   
ATOM   5131  O   GLY A 542     -23.875 -13.415  26.345  1.00 10.00      A   
ATOM   5132  N   ALA A 543     -23.271 -13.802  28.480  1.00 10.00      A   
ATOM   5133  HN  ALA A 543     -23.263 -13.454  29.397  1.00 10.00      A   
ATOM   5134  CA  ALA A 543     -22.641 -15.088  28.208  1.00 10.00      A   
ATOM   5135  CB  ALA A 543     -22.094 -15.689  29.494  1.00 10.00      A   
ATOM   5136  C   ALA A 543     -23.617 -16.048  27.536  1.00 10.00      A   
ATOM   5137  O   ALA A 543     -24.629 -16.440  28.124  1.00 10.00      A   
ATOM   5138  N   PRO A 544     -23.321 -16.445  26.291  1.00 10.00      A   
ATOM   5139  CA  PRO A 544     -24.173 -17.350  25.521  1.00 10.00      A   
ATOM   5140  CB  PRO A 544     -23.556 -17.325  24.114  1.00 10.00      A   
ATOM   5141  CG  PRO A 544     -22.601 -16.180  24.118  1.00 10.00      A   
ATOM   5142  CD  PRO A 544     -22.131 -16.045  25.533  1.00 10.00      A   
ATOM   5143  C   PRO A 544     -24.146 -18.770  26.078  1.00 10.00      A   
ATOM   5144  O   PRO A 544     -25.000 -19.593  25.749  1.00 10.00      A   
ATOM   5145  N   ASP A 545     -23.162 -19.046  26.927  1.00 10.00      A   
ATOM   5146  HN  ASP A 545     -22.515 -18.344  27.145  1.00 10.00      A   
ATOM   5147  CA  ASP A 545     -23.015 -20.365  27.539  1.00 10.00      A   
ATOM   5148  CB  ASP A 545     -21.678 -20.475  28.276  1.00 10.00      A   
ATOM   5149  CG  ASP A 545     -21.467 -21.837  28.906  1.00 10.00      A   
ATOM   5150  OD1 ASP A 545     -21.473 -22.846  28.174  1.00 10.00      A   
ATOM   5151  OD2 ASP A 545     -21.278 -21.905  30.138  1.00 10.00      A   
ATOM   5152  C   ASP A 545     -24.171 -20.660  28.490  1.00 10.00      A   
ATOM   5153  O   ASP A 545     -24.561 -21.817  28.675  1.00 10.00      A   
ATOM   5154  N   SER A 546     -24.733 -19.602  29.070  1.00 10.00      A   
ATOM   5155  HN  SER A 546     -24.378 -18.711  28.878  1.00 10.00      A   
ATOM   5156  CA  SER A 546     -25.852 -19.724  29.994  1.00 10.00      A   
ATOM   5157  CB  SER A 546     -25.923 -18.476  30.881  1.00 10.00      A   
ATOM   5158  OG  SER A 546     -24.634 -17.903  31.044  1.00 10.00      A   
ATOM   5159  HG  SER A 546     -24.724 -16.990  31.347  1.00 10.00      A   
ATOM   5160  C   SER A 546     -27.162 -19.902  29.227  1.00 10.00      A   
ATOM   5161  O   SER A 546     -28.243 -19.978  29.814  1.00 10.00      A   
ATOM   5162  N   ARG A 547     -27.059 -19.943  27.906  1.00 10.00      A   
ATOM   5163  HN  ARG A 547     -26.169 -19.872  27.493  1.00 10.00      A   
ATOM   5164  CA  ARG A 547     -28.217 -20.119  27.048  1.00 10.00      A   
ATOM   5165  CB  ARG A 547     -28.331 -18.947  26.065  1.00 10.00      A   
ATOM   5166  CG  ARG A 547     -28.120 -17.577  26.694  1.00 10.00      A   
ATOM   5167  CD  ARG A 547     -28.418 -16.456  25.711  1.00 10.00      A
[truncated: 216,683 more chars]
