# Supplementary material for: Flexibility of intrinsically disordered degrons in AUX/IAA proteins reinforces auxin co-receptor assemblies
Source: Nat Commun. 2020 May 8;11:2277. doi: 10.1038/s41467-020-16147-2 (PMC7210949; doi:10.1038/s41467-020-16147-2)
Supplement: Supplementary file 9 — Supplementary Data 6 [file 41467_2020_16147_MOESM9_ESM.gz › haddock_files/IAA12/No_disorder_restraint/cluster3_4.pdb]

REMARK FILENAME="complex_71w.pdb0"
REMARK ===============================================================
REMARK HADDOCK run for complex
REMARK initial structure: complex_71.pdb
REMARK final NOE weights: unambig 50 amb: 50
REMARK ===============================================================
REMARK            total,bonds,angles,improper,dihe,vdw,elec,air,cdih,coup,rdcs,vean,dani,xpcs,rg
REMARK energies: -112.409, 0, 0, 0, 0, -30.7866, -84.1394, 2.51706, 0, 0, 0, 0, 0, 0, 0
REMARK ===============================================================
REMARK            bonds,angles,impropers,dihe,air,cdih,coup,rdcs,vean,dani,xpcs
REMARK rms-dev.: 0,0,0,0,4.78355E-02,0,0, 0, 0, 0, 0
REMARK ===============================================================
REMARK               air,cdih,coup,rdcs,vean,dani,xpcs
REMARK               >0.3,>5,>1,>0,>5,>0.2,>0.2
REMARK violations.: 0, 0, 0, 0, 0, 0, 0
REMARK ===============================================================
REMARK                        CVpartition#,violations,rms
REMARK AIRs cross-validation: 1, 0, NaN
REMARK ===============================================================
REMARK NCS energy: 0
REMARK ===============================================================
REMARK Symmetry energy: 0
REMARK ===============================================================
REMARK Desolvation energy: 17.1538
REMARK Internal energy free molecules: -22120.8
REMARK Internal energy complex: -33303.1
REMARK Binding energy: -11280.1
REMARK ===============================================================
REMARK buried surface area: 1186.54
REMARK ===============================================================
REMARK water - chain1: 0 0 0
REMARK water - chain2: 0 0 0
REMARK water - chain3: 0 0 0
REMARK water - chain4: 0 0 0
REMARK water - chain5: 0 0 0
REMARK water - chain6: 0 0 0
REMARK ===============================================================
REMARK water - water: 0 0 0
REMARK ===============================================================
REMARK DATE:14-Feb-2019  06:00:31       created by user: enmr009
REMARK VERSION:1.3U
ATOM      1  N   PHE A   9      24.133  17.786   8.301  1.00 10.00      A   
ATOM      2  HN  PHE A   9      24.605  18.297   7.608  1.00 10.00      A   
ATOM      3  CA  PHE A   9      24.082  16.335   8.186  1.00 10.00      A   
ATOM      4  CB  PHE A   9      22.657  15.827   8.413  1.00 10.00      A   
ATOM      5  CG  PHE A   9      22.114  16.074   9.792  1.00 10.00      A   
ATOM      6  CD1 PHE A   9      21.126  17.024  10.000  1.00 10.00      A   
ATOM      7  CD2 PHE A   9      22.582  15.349  10.873  1.00 10.00      A   
ATOM      8  CE1 PHE A   9      20.613  17.246  11.266  1.00 10.00      A   
ATOM      9  CE2 PHE A   9      22.076  15.567  12.142  1.00 10.00      A   
ATOM     10  CZ  PHE A   9      21.091  16.516  12.338  1.00 10.00      A   
ATOM     11  C   PHE A   9      24.563  15.884   6.811  1.00 10.00      A   
ATOM     12  O   PHE A   9      24.119  16.410   5.788  1.00 10.00      A   
ATOM     13  N   PRO A  10      25.498  14.924   6.775  1.00 10.00      A   
ATOM     14  CA  PRO A  10      26.031  14.383   5.518  1.00 10.00      A   
ATOM     15  CB  PRO A  10      27.113  13.396   5.979  1.00 10.00      A   
ATOM     16  CG  PRO A  10      27.420  13.788   7.385  1.00 10.00      A   
ATOM     17  CD  PRO A  10      26.135  14.314   7.950  1.00 10.00      A   
ATOM     18  C   PRO A  10      24.947  13.643   4.734  1.00 10.00      A   
ATOM     19  O   PRO A  10      23.993  13.125   5.323  1.00 10.00      A   
ATOM     20  N   GLU A  11      25.104  13.584   3.416  1.00 10.00      A   
ATOM     21  HN  GLU A  11      25.892  14.003   3.011  1.00 10.00      A   
ATOM     22  CA  GLU A  11      24.136  12.917   2.550  1.00 10.00      A   
ATOM     23  CB  GLU A  11      24.584  13.000   1.089  1.00 10.00      A   
ATOM     24  CG  GLU A  11      25.108  14.365   0.672  1.00 10.00      A   
ATOM     25  CD  GLU A  11      24.019  15.411   0.576  1.00 10.00      A   
ATOM     26  OE1 GLU A  11      23.245  15.382  -0.406  1.00 10.00      A   
ATOM     27  OE2 GLU A  11      23.949  16.281   1.467  1.00 10.00      A   
ATOM     28  C   GLU A  11      23.955  11.456   2.946  1.00 10.00      A   
ATOM     29  O   GLU A  11      22.830  10.955   3.017  1.00 10.00      A   
ATOM     30  N   GLU A  12      25.070  10.782   3.216  1.00 10.00      A   
ATOM     31  HN  GLU A  12      25.935  11.242   3.136  1.00 10.00      A   
ATOM     32  CA  GLU A  12      25.048   9.375   3.606  1.00 10.00      A   
ATOM     33  CB  GLU A  12      26.473   8.833   3.770  1.00 10.00      A   
ATOM     34  CG  GLU A  12      27.320   9.591   4.781  1.00 10.00      A   
ATOM     35  CD  GLU A  12      28.774   9.168   4.760  1.00 10.00      A   
ATOM     36  OE1 GLU A  12      29.053   7.963   4.926  1.00 10.00      A   
ATOM     37  OE2 GLU A  12      29.646  10.042   4.590  1.00 10.00      A   
ATOM     38  C   GLU A  12      24.231   9.155   4.879  1.00 10.00      A   
ATOM     39  O   GLU A  12      23.515   8.158   5.005  1.00 10.00      A   
ATOM     40  N   VAL A  13      24.331  10.097   5.814  1.00 10.00      A   
ATOM     41  HN  VAL A  13      24.907  10.874   5.652  1.00 10.00      A   
ATOM     42  CA  VAL A  13      23.598  10.003   7.069  1.00 10.00      A   
ATOM     43  CB  VAL A  13      24.143  10.978   8.136  1.00 10.00      A   
ATOM     44  CG1 VAL A  13      23.323  10.888   9.417  1.00 10.00      A   
ATOM     45  CG2 VAL A  13      25.603  10.682   8.423  1.00 10.00      A   
ATOM     46  C   VAL A  13      22.118  10.299   6.836  1.00 10.00      A   
ATOM     47  O   VAL A  13      21.248   9.554   7.284  1.00 10.00      A   
ATOM     48  N   LEU A  14      21.845  11.382   6.113  1.00 10.00      A   
ATOM     49  HN  LEU A  14      22.592  11.919   5.762  1.00 10.00      A   
ATOM     50  CA  LEU A  14      20.474  11.799   5.819  1.00 10.00      A   
ATOM     51  CB  LEU A  14      20.461  13.091   5.002  1.00 10.00      A   
ATOM     52  CG  LEU A  14      20.660  14.377   5.799  1.00 10.00      A   
ATOM     53  CD1 LEU A  14      20.891  15.552   4.868  1.00 10.00      A   
ATOM     54  CD2 LEU A  14      19.464  14.631   6.700  1.00 10.00      A   
ATOM     55  C   LEU A  14      19.680  10.707   5.112  1.00 10.00      A   
ATOM     56  O   LEU A  14      18.513  10.475   5.431  1.00 10.00      A   
ATOM     57  N   GLU A  15      20.316  10.033   4.159  1.00 10.00      A   
ATOM     58  HN  GLU A  15      21.244  10.273   3.938  1.00 10.00      A   
ATOM     59  CA  GLU A  15      19.660   8.958   3.417  1.00 10.00      A   
ATOM     60  CB  GLU A  15      20.584   8.397   2.330  1.00 10.00      A   
ATOM     61  CG  GLU A  15      19.878   7.508   1.316  1.00 10.00      A   
ATOM     62  CD  GLU A  15      20.841   6.719   0.456  1.00 10.00      A   
ATOM     63  OE1 GLU A  15      21.519   5.815   0.994  1.00 10.00      A   
ATOM     64  OE2 GLU A  15      20.915   6.986  -0.765  1.00 10.00      A   
ATOM     65  C   GLU A  15      19.211   7.842   4.362  1.00 10.00      A   
ATOM     66  O   GLU A  15      18.181   7.202   4.142  1.00 10.00      A   
ATOM     67  N   HIS A  16      19.985   7.625   5.422  1.00 10.00      A   
ATOM     68  HN  HIS A  16      20.786   8.176   5.547  1.00 10.00      A   
ATOM     69  CA  HIS A  16      19.669   6.596   6.405  1.00 10.00      A   
ATOM     70  CB  HIS A  16      20.909   6.253   7.243  1.00 10.00      A   
ATOM     71  CG  HIS A  16      20.828   4.929   7.952  1.00 10.00      A   
ATOM     72  ND1 HIS A  16      21.588   3.852   7.550  1.00 10.00      A   
ATOM     73  CD2 HIS A  16      20.064   4.563   9.012  1.00 10.00      A   
ATOM     74  CE1 HIS A  16      21.269   2.859   8.366  1.00 10.00      A   
ATOM     75  NE2 HIS A  16      20.352   3.244   9.263  1.00 10.00      A   
ATOM     76  HE2 HIS A  16      19.950   2.682   9.970  1.00 10.00      A   
ATOM     77  C   HIS A  16      18.522   7.058   7.303  1.00 10.00      A   
ATOM     78  O   HIS A  16      17.631   6.277   7.634  1.00 10.00      A   
ATOM     79  N   VAL A  17      18.538   8.333   7.677  1.00 10.00      A   
ATOM     80  HN  VAL A  17      19.272   8.913   7.371  1.00 10.00      A   
ATOM     81  CA  VAL A  17      17.497   8.897   8.534  1.00 10.00      A   
ATOM     82  CB  VAL A  17      17.781  10.377   8.879  1.00 10.00      A   
ATOM     83  CG1 VAL A  17      16.815  10.873   9.946  1.00 10.00      A   
ATOM     84  CG2 VAL A  17      19.217  10.568   9.333  1.00 10.00      A   
ATOM     85  C   VAL A  17      16.133   8.806   7.858  1.00 10.00      A   
ATOM     86  O   VAL A  17      15.129   8.463   8.486  1.00 10.00      A   
ATOM     87  N   PHE A  18      16.113   9.092   6.564  1.00 10.00      A   
ATOM     88  HN  PHE A  18      16.955   9.335   6.116  1.00 10.00      A   
ATOM     89  CA  PHE A  18      14.876   9.066   5.791  1.00 10.00      A   
ATOM     90  CB  PHE A  18      15.072   9.710   4.413  1.00 10.00      A   
ATOM     91  CG  PHE A  18      15.465  11.164   4.457  1.00 10.00      A   
ATOM     92  CD1 PHE A  18      16.038  11.774   3.351  1.00 10.00      A   
ATOM     93  CD2 PHE A  18      15.266  11.924   5.602  1.00 10.00      A   
ATOM     94  CE1 PHE A  18      16.405  13.105   3.385  1.00 10.00      A   
ATOM     95  CE2 PHE A  18      15.631  13.256   5.642  1.00 10.00      A   
ATOM     96  CZ  PHE A  18      16.202  13.846   4.532  1.00 10.00      A   
ATOM     97  C   PHE A  18      14.304   7.658   5.645  1.00 10.00      A   
ATOM     98  O   PHE A  18      13.147   7.496   5.263  1.00 10.00      A   
ATOM     99  N   SER A  19      15.098   6.638   5.963  1.00 10.00      A   
ATOM    100  HN  SER A  19      16.012   6.815   6.278  1.00 10.00      A   
ATOM    101  CA  SER A  19      14.632   5.259   5.847  1.00 10.00      A   
ATOM    102  CB  SER A  19      15.800   4.266   5.837  1.00 10.00      A   
ATOM    103  OG  SER A  19      16.317   4.044   7.137  1.00 10.00      A   
ATOM    104  HG  SER A  19      16.895   4.781   7.384  1.00 10.00      A   
ATOM    105  C   SER A  19      13.621   4.917   6.940  1.00 10.00      A   
ATOM    106  O   SER A  19      12.791   4.020   6.776  1.00 10.00      A   
ATOM    107  N   PHE A  20      13.677   5.653   8.044  1.00 10.00      A   
ATOM    108  HN  PHE A  20      14.356   6.360   8.112  1.00 10.00      A   
ATOM    109  CA  PHE A  20      12.760   5.435   9.158  1.00 10.00      A   
ATOM    110  CB  PHE A  20      13.372   5.954  10.460  1.00 10.00      A   
ATOM    111  CG  PHE A  20      14.745   5.413  10.739  1.00 10.00      A   
ATOM    112  CD1 PHE A  20      15.846   6.250  10.744  1.00 10.00      A   
ATOM    113  CD2 PHE A  20      14.931   4.067  10.997  1.00 10.00      A   
ATOM    114  CE1 PHE A  20      17.108   5.756  11.001  1.00 10.00      A   
ATOM    115  CE2 PHE A  20      16.192   3.565  11.255  1.00 10.00      A   
ATOM    116  CZ  PHE A  20      17.282   4.411  11.258  1.00 10.00      A   
ATOM    117  C   PHE A  20      11.429   6.128   8.883  1.00 10.00      A   
ATOM    118  O   PHE A  20      10.414   5.839   9.517  1.00 10.00      A   
ATOM    119  N   ILE A  21      11.451   7.048   7.928  1.00 10.00      A   
ATOM    120  HN  ILE A  21      12.294   7.226   7.463  1.00 10.00      A   
ATOM    121  CA  ILE A  21      10.264   7.792   7.540  1.00 10.00      A   
ATOM    122  CB  ILE A  21      10.614   9.270   7.261  1.00 10.00      A   
ATOM    123  CG1 ILE A  21      11.454   9.847   8.405  1.00 10.00      A   
ATOM    124  CG2 ILE A  21       9.348  10.090   7.059  1.00 10.00      A   
ATOM    125  CD1 ILE A  21      12.139  11.153   8.066  1.00 10.00      A   
ATOM    126  C   ILE A  21       9.684   7.177   6.273  1.00 10.00      A   
ATOM    127  O   ILE A  21      10.219   7.371   5.182  1.00 10.00      A   
ATOM    128  N   GLN A  22       8.609   6.419   6.419  1.00 10.00      A   
ATOM    129  HN  GLN A  22       8.225   6.298   7.311  1.00 10.00      A   
ATOM    130  CA  GLN A  22       7.989   5.765   5.272  1.00 10.00      A   
ATOM    131  CB  GLN A  22       8.040   4.244   5.417  1.00 10.00      A   
ATOM    132  CG  GLN A  22       9.452   3.670   5.441  1.00 10.00      A   
ATOM    133  CD  GLN A  22      10.201   3.892   4.138  1.00 10.00      A   
ATOM    134  OE1 GLN A  22       9.611   3.907   3.059  1.00 10.00      A   
ATOM    135  NE2 GLN A  22      11.512   4.064   4.228  1.00 10.00      A   
ATOM    136 HE21 GLN A  22      11.921   4.039   5.123  1.00 10.00      A   
ATOM    137 HE22 GLN A  22      12.018   4.208   3.403  1.00 10.00      A   
ATOM    138  C   GLN A  22       6.557   6.233   5.037  1.00 10.00      A   
ATOM    139  O   GLN A  22       5.932   5.853   4.049  1.00 10.00      A   
ATOM    140  N   LEU A  23       6.033   7.052   5.941  1.00 10.00      A   
ATOM    141  HN  LEU A  23       6.572   7.331   6.714  1.00 10.00      A   
ATOM    142  CA  LEU A  23       4.671   7.553   5.791  1.00 10.00      A   
ATOM    143  CB  LEU A  23       4.176   8.184   7.092  1.00 10.00      A   
ATOM    144  CG  LEU A  23       2.680   8.497   7.167  1.00 10.00      A   
ATOM    145  CD1 LEU A  23       1.877   7.230   7.418  1.00 10.00      A   
ATOM    146  CD2 LEU A  23       2.405   9.530   8.243  1.00 10.00      A   
ATOM    147  C   LEU A  23       4.611   8.574   4.659  1.00 10.00      A   
ATOM    148  O   LEU A  23       5.469   9.450   4.569  1.00 10.00      A   
ATOM    149  N   ASP A  24       3.595   8.455   3.807  1.00 10.00      A   
ATOM    150  HN  ASP A  24       2.943   7.735   3.945  1.00 10.00      A   
ATOM    151  CA  ASP A  24       3.423   9.362   2.668  1.00 10.00      A   
ATOM    152  CB  ASP A  24       2.131   9.054   1.901  1.00 10.00      A   
ATOM    153  CG  ASP A  24       2.056   7.632   1.380  1.00 10.00      A   
ATOM    154  OD1 ASP A  24       2.650   7.343   0.322  1.00 10.00      A   
ATOM    155  OD2 ASP A  24       1.386   6.794   2.023  1.00 10.00      A   
ATOM    156  C   ASP A  24       3.417  10.821   3.118  1.00 10.00      A   
ATOM    157  O   ASP A  24       4.219  11.629   2.647  1.00 10.00      A   
ATOM    158  N   LYS A  25       2.517  11.144   4.041  1.00 10.00      A   
ATOM    159  HN  LYS A  25       1.905  10.451   4.370  1.00 10.00      A   
ATOM    160  CA  LYS A  25       2.398  12.501   4.567  1.00 10.00      A   
ATOM    161  CB  LYS A  25       1.330  12.560   5.662  1.00 10.00      A   
ATOM    162  CG  LYS A  25      -0.094  12.377   5.167  1.00 10.00      A   
ATOM    163  CD  LYS A  25      -1.079  12.380   6.325  1.00 10.00      A   
ATOM    164  CE  LYS A  25      -2.499  12.129   5.843  1.00 10.00      A   
ATOM    165  NZ  LYS A  25      -3.023  13.260   5.030  1.00 10.00      A   
ATOM    166  HZ1 LYS A  25      -2.723  13.158   4.033  1.00 10.00      A   
ATOM    167  HZ2 LYS A  25      -2.666  14.164   5.394  1.00 10.00      A   
ATOM    168  HZ3 LYS A  25      -4.061  13.275   5.063  1.00 10.00      A   
ATOM    169  C   LYS A  25       3.731  13.001   5.120  1.00 10.00      A   
ATOM    170  O   LYS A  25       4.165  14.109   4.808  1.00 10.00      A   
ATOM    171  N   ASP A  26       4.380  12.162   5.919  1.00 10.00      A   
ATOM    172  HN  ASP A  26       3.985  11.287   6.109  1.00 10.00      A   
ATOM    173  CA  ASP A  26       5.664  12.503   6.527  1.00 10.00      A   
ATOM    174  CB  ASP A  26       6.138  11.375   7.444  1.00 10.00      A   
ATOM    175  CG  ASP A  26       5.632  11.522   8.862  1.00 10.00      A   
ATOM    176  OD1 ASP A  26       5.278  12.652   9.261  1.00 10.00      A   
ATOM    177  OD2 ASP A  26       5.585  10.506   9.584  1.00 10.00      A   
ATOM    178  C   ASP A  26       6.725  12.768   5.473  1.00 10.00      A   
ATOM    179  O   ASP A  26       7.422  13.780   5.519  1.00 10.00      A   
ATOM    180  N   ARG A  27       6.840  11.848   4.521  1.00 10.00      A   
ATOM    181  HN  ARG A  27       6.248  11.062   4.543  1.00 10.00      A   
ATOM    182  CA  ARG A  27       7.813  11.966   3.446  1.00 10.00      A   
ATOM    183  CB  ARG A  27       7.753  10.735   2.538  1.00 10.00      A   
ATOM    184  CG  ARG A  27       8.685   9.611   2.954  1.00 10.00      A   
ATOM    185  CD  ARG A  27      10.124  10.094   2.980  1.00 10.00      A   
ATOM    186  NE  ARG A  27      11.077   9.005   3.183  1.00 10.00      A   
ATOM    187  HE  ARG A  27      11.043   8.524   4.047  1.00 10.00      A   
ATOM    188  CZ  ARG A  27      11.963   8.626   2.271  1.00 10.00      A   
ATOM    189  NH1 ARG A  27      12.011   9.232   1.093  1.00 10.00      A   
ATOM    190 HH11 ARG A  27      12.707   8.940   0.379  1.00 10.00      A   
ATOM    191 HH12 ARG A  27      11.341  10.017   0.867  1.00 10.00      A   
ATOM    192  NH2 ARG A  27      12.812   7.644   2.544  1.00 10.00      A   
ATOM    193 HH21 ARG A  27      12.786   7.175   3.480  1.00 10.00      A   
ATOM    194 HH22 ARG A  27      13.509   7.334   1.832  1.00 10.00      A   
ATOM    195  C   ARG A  27       7.597  13.243   2.639  1.00 10.00      A   
ATOM    196  O   ARG A  27       8.553  13.882   2.203  1.00 10.00      A   
ATOM    197  N   ASN A  28       6.338  13.618   2.463  1.00 10.00      A   
ATOM    198  HN  ASN A  28       5.616  13.068   2.844  1.00 10.00      A   
ATOM    199  CA  ASN A  28       6.000  14.824   1.711  1.00 10.00      A   
ATOM    200  CB  ASN A  28       4.495  14.916   1.447  1.00 10.00      A   
ATOM    201  CG  ASN A  28       4.020  13.965   0.368  1.00 10.00      A   
ATOM    202  OD1 ASN A  28       4.818  13.425  -0.397  1.00 10.00      A   
ATOM    203  ND2 ASN A  28       2.711  13.770   0.284  1.00 10.00      A   
ATOM    204 HD21 ASN A  28       2.128  14.249   0.914  1.00 10.00      A   
ATOM    205 HD22 ASN A  28       2.377  13.155  -0.405  1.00 10.00      A   
ATOM    206  C   ASN A  28       6.492  16.083   2.418  1.00 10.00      A   
ATOM    207  O   ASN A  28       6.881  17.060   1.774  1.00 10.00      A   
ATOM    208  N   SER A  29       6.478  16.058   3.739  1.00 10.00      A   
ATOM    209  HN  SER A  29       6.145  15.258   4.200  1.00 10.00      A   
ATOM    210  CA  SER A  29       6.935  17.196   4.522  1.00 10.00      A   
ATOM    211  CB  SER A  29       6.482  17.065   5.977  1.00 10.00      A   
ATOM    212  OG  SER A  29       5.077  16.882   6.056  1.00 10.00      A   
ATOM    213  HG  SER A  29       4.876  16.237   6.748  1.00 10.00      A   
ATOM    214  C   SER A  29       8.453  17.321   4.440  1.00 10.00      A   
ATOM    215  O   SER A  29       9.001  18.424   4.475  1.00 10.00      A   
ATOM    216  N   VAL A  30       9.122  16.184   4.294  1.00 10.00      A   
ATOM    217  HN  VAL A  30       8.623  15.341   4.235  1.00 10.00      A   
ATOM    218  CA  VAL A  30      10.577  16.152   4.209  1.00 10.00      A   
ATOM    219  CB  VAL A  30      11.114  14.703   4.255  1.00 10.00      A   
ATOM    220  CG1 VAL A  30      12.633  14.682   4.156  1.00 10.00      A   
ATOM    221  CG2 VAL A  30      10.659  14.007   5.529  1.00 10.00      A   
ATOM    222  C   VAL A  30      11.068  16.840   2.936  1.00 10.00      A   
ATOM    223  O   VAL A  30      12.070  17.550   2.947  1.00 10.00      A   
ATOM    224  N   SER A  31      10.341  16.650   1.846  1.00 10.00      A   
ATOM    225  HN  SER A  31       9.534  16.091   1.895  1.00 10.00      A   
ATOM    226  CA  SER A  31      10.717  17.247   0.573  1.00 10.00      A   
ATOM    227  CB  SER A  31      10.223  16.372  -0.581  1.00 10.00      A   
ATOM    228  OG  SER A  31       9.102  15.593  -0.193  1.00 10.00      A   
ATOM    229  HG  SER A  31       9.362  14.654  -0.160  1.00 10.00      A   
ATOM    230  C   SER A  31      10.194  18.678   0.427  1.00 10.00      A   
ATOM    231  O   SER A  31      10.273  19.271  -0.648  1.00 10.00      A   
ATOM    232  N   LEU A  32       9.672  19.235   1.510  1.00 10.00      A   
ATOM    233  HN  LEU A  32       9.639  18.725   2.345  1.00 10.00      A   
ATOM    234  CA  LEU A  32       9.131  20.585   1.477  1.00 10.00      A   
ATOM    235  CB  LEU A  32       7.647  20.565   1.828  1.00 10.00      A   
ATOM    236  CG  LEU A  32       6.675  20.645   0.653  1.00 10.00      A   
ATOM    237  CD1 LEU A  32       5.258  20.352   1.122  1.00 10.00      A   
ATOM    238  CD2 LEU A  32       6.748  22.015  -0.002  1.00 10.00      A   
ATOM    239  C   LEU A  32       9.877  21.534   2.407  1.00 10.00      A   
ATOM    240  O   LEU A  32       9.551  22.719   2.479  1.00 10.00      A   
ATOM    241  N   VAL A  33      10.872  21.024   3.121  1.00 10.00      A   
ATOM    242  HN  VAL A  33      11.096  20.074   3.029  1.00 10.00      A   
ATOM    243  CA  VAL A  33      11.638  21.862   4.040  1.00 10.00      A   
ATOM    244  CB  VAL A  33      12.281  21.064   5.195  1.00 10.00      A   
ATOM    245  CG1 VAL A  33      11.206  20.491   6.104  1.00 10.00      A   
ATOM    246  CG2 VAL A  33      13.175  19.954   4.672  1.00 10.00      A   
ATOM    247  C   VAL A  33      12.697  22.678   3.302  1.00 10.00      A   
ATOM    248  O   VAL A  33      12.874  23.867   3.570  1.00 10.00      A   
ATOM    249  N   CYS A  34      13.384  22.035   2.365  1.00 10.00      A   
ATOM    250  HN  CYS A  34      13.187  21.092   2.191  1.00 10.00      A   
ATOM    251  CA  CYS A  34      14.421  22.688   1.586  1.00 10.00      A   
ATOM    252  CB  CYS A  34      15.690  22.868   2.427  1.00 10.00      A   
ATOM    253  SG  CYS A  34      16.356  21.332   3.114  1.00 10.00      A   
ATOM    254  HG  CYS A  34      16.880  21.605   4.302  1.00 10.00      A   
ATOM    255  C   CYS A  34      14.729  21.876   0.333  1.00 10.00      A   
ATOM    256  O   CYS A  34      14.441  20.675   0.275  1.00 10.00      A   
ATOM    257  N   LYS A  35      15.316  22.534  -0.661  1.00 10.00      A   
ATOM    258  HN  LYS A  35      15.513  23.499  -0.540  1.00 10.00      A   
ATOM    259  CA  LYS A  35      15.671  21.893  -1.924  1.00 10.00      A   
ATOM    260  CB  LYS A  35      16.278  22.922  -2.883  1.00 10.00      A   
ATOM    261  CG  LYS A  35      16.837  22.353  -4.178  1.00 10.00      A   
ATOM    262  CD  LYS A  35      15.751  21.763  -5.064  1.00 10.00      A   
ATOM    263  CE  LYS A  35      16.270  21.533  -6.474  1.00 10.00      A   
ATOM    264  NZ  LYS A  35      15.307  20.772  -7.314  1.00 10.00      A   
ATOM    265  HZ1 LYS A  35      15.487  20.958  -8.321  1.00 10.00      A   
ATOM    266  HZ2 LYS A  35      14.332  21.052  -7.091  1.00 10.00      A   
ATOM    267  HZ3 LYS A  35      15.413  19.745  -7.140  1.00 10.00      A   
ATOM    268  C   LYS A  35      16.632  20.727  -1.710  1.00 10.00      A   
ATOM    269  O   LYS A  35      16.543  19.708  -2.395  1.00 10.00      A   
ATOM    270  N   SER A  36      17.526  20.872  -0.742  1.00 10.00      A   
ATOM    271  HN  SER A  36      17.530  21.697  -0.213  1.00 10.00      A   
ATOM    272  CA  SER A  36      18.501  19.832  -0.442  1.00 10.00      A   
ATOM    273  CB  SER A  36      19.480  20.310   0.629  1.00 10.00      A   
ATOM    274  OG  SER A  36      20.176  21.464   0.189  1.00 10.00      A   
ATOM    275  HG  SER A  36      19.906  21.674  -0.712  1.00 10.00      A   
ATOM    276  C   SER A  36      17.827  18.532  -0.015  1.00 10.00      A   
ATOM    277  O   SER A  36      18.030  17.490  -0.639  1.00 10.00      A   
ATOM    278  N   TRP A  37      17.007  18.600   1.030  1.00 10.00      A   
ATOM    279  HN  TRP A  37      16.860  19.464   1.469  1.00 10.00      A   
ATOM    280  CA  TRP A  37      16.318  17.417   1.535  1.00 10.00      A   
ATOM    281  CB  TRP A  37      15.604  17.711   2.856  1.00 10.00      A   
ATOM    282  CG  TRP A  37      16.534  17.846   4.027  1.00 10.00      A   
ATOM    283  CD1 TRP A  37      17.857  18.183   3.993  1.00 10.00      A   
ATOM    284  CD2 TRP A  37      16.208  17.658   5.410  1.00 10.00      A   
ATOM    285  NE1 TRP A  37      18.374  18.210   5.262  1.00 10.00      A   
ATOM    286  HE1 TRP A  37      19.306  18.424   5.493  1.00 10.00      A   
ATOM    287  CE2 TRP A  37      17.382  17.894   6.152  1.00 10.00      A   
ATOM    288  CE3 TRP A  37      15.040  17.314   6.094  1.00 10.00      A   
ATOM    289  CZ2 TRP A  37      17.420  17.797   7.543  1.00 10.00      A   
ATOM    290  CZ3 TRP A  37      15.081  17.220   7.472  1.00 10.00      A   
ATOM    291  CH2 TRP A  37      16.262  17.460   8.183  1.00 10.00      A   
ATOM    292  C   TRP A  37      15.348  16.863   0.498  1.00 10.00      A   
ATOM    293  O   TRP A  37      15.106  15.660   0.443  1.00 10.00      A   
ATOM    294  N   TYR A  38      14.808  17.754  -0.329  1.00 10.00      A   
ATOM    295  HN  TYR A  38      15.037  18.702  -0.218  1.00 10.00      A   
ATOM    296  CA  TYR A  38      13.880  17.368  -1.384  1.00 10.00      A   
ATOM    297  CB  TYR A  38      13.324  18.622  -2.078  1.00 10.00      A   
ATOM    298  CG  TYR A  38      12.668  18.366  -3.417  1.00 10.00      A   
ATOM    299  CD1 TYR A  38      13.282  18.756  -4.600  1.00 10.00      A   
ATOM    300  CD2 TYR A  38      11.437  17.730  -3.500  1.00 10.00      A   
ATOM    301  CE1 TYR A  38      12.693  18.520  -5.826  1.00 10.00      A   
ATOM    302  CE2 TYR A  38      10.838  17.491  -4.720  1.00 10.00      A   
ATOM    303  CZ  TYR A  38      11.469  17.886  -5.881  1.00 10.00      A   
ATOM    304  OH  TYR A  38      10.878  17.643  -7.100  1.00 10.00      A   
ATOM    305  HH  TYR A  38       9.934  17.849  -7.044  1.00 10.00      A   
ATOM    306  C   TYR A  38      14.566  16.448  -2.393  1.00 10.00      A   
ATOM    307  O   TYR A  38      14.003  15.438  -2.814  1.00 10.00      A   
ATOM    308  N   GLU A  39      15.793  16.798  -2.760  1.00 10.00      A   
ATOM    309  HN  GLU A  39      16.194  17.608  -2.371  1.00 10.00      A   
ATOM    310  CA  GLU A  39      16.564  16.019  -3.718  1.00 10.00      A   
ATOM    311  CB  GLU A  39      17.796  16.797  -4.176  1.00 10.00      A   
ATOM    312  CG  GLU A  39      17.492  17.931  -5.143  1.00 10.00      A   
ATOM    313  CD  GLU A  39      16.745  17.460  -6.372  1.00 10.00      A   
ATOM    314  OE1 GLU A  39      15.983  18.259  -6.956  1.00 10.00      A   
ATOM    315  OE2 GLU A  39      16.911  16.286  -6.760  1.00 10.00      A   
ATOM    316  C   GLU A  39      16.970  14.662  -3.142  1.00 10.00      A   
ATOM    317  O   GLU A  39      17.123  13.686  -3.875  1.00 10.00      A   
ATOM    318  N   ILE A  40      17.133  14.604  -1.828  1.00 10.00      A   
ATOM    319  HN  ILE A  40      17.007  15.418  -1.293  1.00 10.00      A   
ATOM    320  CA  ILE A  40      17.512  13.363  -1.160  1.00 10.00      A   
ATOM    321  CB  ILE A  40      18.163  13.629   0.216  1.00 10.00      A   
ATOM    322  CG1 ILE A  40      19.232  14.718   0.103  1.00 10.00      A   
ATOM    323  CG2 ILE A  40      18.767  12.347   0.770  1.00 10.00      A   
ATOM    324  CD1 ILE A  40      19.715  15.250   1.438  1.00 10.00      A   
ATOM    325  C   ILE A  40      16.288  12.472  -0.973  1.00 10.00      A   
ATOM    326  O   ILE A  40      16.338  11.267  -1.219  1.00 10.00      A   
ATOM    327  N   GLU A  41      15.188  13.088  -0.548  1.00 10.00      A   
ATOM    328  HN  GLU A  41      15.227  14.054  -0.375  1.00 10.00      A   
ATOM    329  CA  GLU A  41      13.928  12.385  -0.314  1.00 10.00      A   
ATOM    330  CB  GLU A  41      12.852  13.388   0.126  1.00 10.00      A   
ATOM    331  CG  GLU A  41      11.690  12.787   0.907  1.00 10.00      A   
ATOM    332  CD  GLU A  41      10.575  12.267   0.021  1.00 10.00      A   
ATOM    333  OE1 GLU A  41       9.868  13.088  -0.600  1.00 10.00      A   
ATOM    334  OE2 GLU A  41      10.390  11.037  -0.042  1.00 10.00      A   
ATOM    335  C   GLU A  41      13.467  11.644  -1.570  1.00 10.00      A   
ATOM    336  O   GLU A  41      13.088  10.471  -1.511  1.00 10.00      A   
ATOM    337  N   ARG A  42      13.527  12.331  -2.705  1.00 10.00      A   
ATOM    338  HN  ARG A  42      13.854  13.257  -2.682  1.00 10.00      A   
ATOM    339  CA  ARG A  42      13.106  11.759  -3.980  1.00 10.00      A   
ATOM    340  CB  ARG A  42      13.111  12.824  -5.083  1.00 10.00      A   
ATOM    341  CG  ARG A  42      14.494  13.365  -5.422  1.00 10.00      A   
ATOM    342  CD  ARG A  42      14.443  14.374  -6.553  1.00 10.00      A   
ATOM    343  NE  ARG A  42      14.300  13.736  -7.861  1.00 10.00      A   
ATOM    344  HE  ARG A  42      13.660  12.987  -7.930  1.00 10.00      A   
ATOM    345  CZ  ARG A  42      14.982  14.103  -8.952  1.00 10.00      A   
ATOM    346  NH1 ARG A  42      15.858  15.098  -8.884  1.00 10.00      A   
ATOM    347 HH11 ARG A  42      16.023  15.602  -7.975  1.00 10.00      A   
ATOM    348 HH12 ARG A  42      16.392  15.385  -9.732  1.00 10.00      A   
ATOM    349  NH2 ARG A  42      14.787  13.480 -10.107  1.00 10.00      A   
ATOM    350 HH21 ARG A  42      15.324  13.769 -10.953  1.00 10.00      A   
ATOM    351 HH22 ARG A  42      14.093  12.700 -10.181  1.00 10.00      A   
ATOM    352  C   ARG A  42      13.953  10.551  -4.393  1.00 10.00      A   
ATOM    353  O   ARG A  42      13.512   9.717  -5.184  1.00 10.00      A   
ATOM    354  N   TRP A  43      15.161  10.450  -3.851  1.00 10.00      A   
ATOM    355  HN  TRP A  43      15.457  11.125  -3.202  1.00 10.00      A   
ATOM    356  CA  TRP A  43      16.050   9.352  -4.191  1.00 10.00      A   
ATOM    357  CB  TRP A  43      17.469   9.865  -4.461  1.00 10.00      A   
ATOM    358  CG  TRP A  43      17.687  10.323  -5.872  1.00 10.00      A   
ATOM    359  CD1 TRP A  43      17.568  11.596  -6.354  1.00 10.00      A   
ATOM    360  CD2 TRP A  43      18.066   9.507  -6.987  1.00 10.00      A   
ATOM    361  NE1 TRP A  43      17.846  11.622  -7.698  1.00 10.00      A   
ATOM    362  HE1 TRP A  43      17.830  12.424  -8.273  1.00 10.00      A   
ATOM    363  CE2 TRP A  43      18.155  10.352  -8.111  1.00 10.00      A   
ATOM    364  CE3 TRP A  43      18.337   8.144  -7.144  1.00 10.00      A   
ATOM    365  CZ2 TRP A  43      18.505   9.876  -9.374  1.00 10.00      A   
ATOM    366  CZ3 TRP A  43      18.683   7.675  -8.395  1.00 10.00      A   
ATOM    367  CH2 TRP A  43      18.764   8.538  -9.494  1.00 10.00      A   
ATOM    368  C   TRP A  43      16.071   8.267  -3.118  1.00 10.00      A   
ATOM    369  O   TRP A  43      16.946   7.404  -3.127  1.00 10.00      A   
ATOM    370  N   CYS A  44      15.117   8.305  -2.188  1.00 10.00      A   
ATOM    371  HN  CYS A  44      14.450   9.023  -2.200  1.00 10.00      A   
ATOM    372  CA  CYS A  44      15.077   7.297  -1.135  1.00 10.00      A   
ATOM    373  CB  CYS A  44      15.839   7.765   0.105  1.00 10.00      A   
ATOM    374  SG  CYS A  44      15.282   9.347   0.769  1.00 10.00      A   
ATOM    375  HG  CYS A  44      15.838  10.307   0.040  1.00 10.00      A   
ATOM    376  C   CYS A  44      13.662   6.850  -0.762  1.00 10.00      A   
ATOM    377  O   CYS A  44      13.483   6.103   0.203  1.00 10.00      A   
ATOM    378  N   ARG A  45      12.652   7.306  -1.499  1.00 10.00      A   
ATOM    379  HN  ARG A  45      12.828   7.899  -2.256  1.00 10.00      A   
ATOM    380  CA  ARG A  45      11.280   6.899  -1.200  1.00 10.00      A   
ATOM    381  CB  ARG A  45      10.244   7.930  -1.656  1.00 10.00      A   
ATOM    382  CG  ARG A  45       8.889   7.750  -0.981  1.00 10.00      A   
ATOM    383  CD  ARG A  45       7.829   8.690  -1.536  1.00 10.00      A   
ATOM    384  NE  ARG A  45       8.037  10.077  -1.122  1.00 10.00      A   
ATOM    385  HE  ARG A  45       8.973  10.363  -0.945  1.00 10.00      A   
ATOM    386  CZ  ARG A  45       7.048  10.965  -0.946  1.00 10.00      A   
ATOM    387  NH1 ARG A  45       5.782  10.610  -1.135  1.00 10.00      A   
ATOM    388 HH11 ARG A  45       5.547   9.640  -1.422  1.00 10.00      A   
ATOM    389 HH12 ARG A  45       5.016  11.309  -0.994  1.00 10.00      A   
ATOM    390  NH2 ARG A  45       7.331  12.210  -0.610  1.00 10.00      A   
ATOM    391 HH21 ARG A  45       8.333  12.506  -0.484  1.00 10.00      A   
ATOM    392 HH22 ARG A  45       6.561  12.904  -0.471  1.00 10.00      A   
ATOM    393  C   ARG A  45      11.014   5.530  -1.814  1.00 10.00      A   
ATOM    394  O   ARG A  45      11.216   5.328  -3.011  1.00 10.00      A   
ATOM    395  N   ARG A  46      10.568   4.596  -0.990  1.00 10.00      A   
ATOM    396  HN  ARG A  46      10.387   4.829  -0.056  1.00 10.00      A   
ATOM    397  CA  ARG A  46      10.326   3.233  -1.441  1.00 10.00      A   
ATOM    398  CB  ARG A  46      10.584   2.243  -0.304  1.00 10.00      A   
ATOM    399  CG  ARG A  46      11.991   2.304   0.271  1.00 10.00      A   
ATOM    400  CD  ARG A  46      12.113   1.432   1.510  1.00 10.00      A   
ATOM    401  NE  ARG A  46      13.440   1.526   2.120  1.00 10.00      A   
ATOM    402  HE  ARG A  46      14.143   1.980   1.600  1.00 10.00      A   
ATOM    403  CZ  ARG A  46      13.740   1.039   3.330  1.00 10.00      A   
ATOM    404  NH1 ARG A  46      12.811   0.437   4.063  1.00 10.00      A   
ATOM    405 HH11 ARG A  46      13.048   0.056   5.005  1.00 10.00      A   
ATOM    406 HH12 ARG A  46      11.838   0.341   3.700  1.00 10.00      A   
ATOM    407  NH2 ARG A  46      14.974   1.152   3.805  1.00 10.00      A   
ATOM    408 HH21 ARG A  46      15.715   1.618   3.237  1.00 10.00      A   
ATOM    409 HH22 ARG A  46      15.209   0.770   4.748  1.00 10.00      A   
ATOM    410  C   ARG A  46       8.928   3.027  -2.014  1.00 10.00      A   
ATOM    411  O   ARG A  46       8.760   2.326  -3.015  1.00 10.00      A   
ATOM    412  N   LYS A  47       7.929   3.632  -1.397  1.00 10.00      A   
ATOM    413  HN  LYS A  47       8.115   4.214  -0.631  1.00 10.00      A   
ATOM    414  CA  LYS A  47       6.558   3.460  -1.848  1.00 10.00      A   
ATOM    415  CB  LYS A  47       5.728   2.773  -0.760  1.00 10.00      A   
ATOM    416  CG  LYS A  47       4.341   2.344  -1.207  1.00 10.00      A   
ATOM    417  CD  LYS A  47       3.313   2.600  -0.120  1.00 10.00      A   
ATOM    418  CE  LYS A  47       3.095   4.087   0.091  1.00 10.00      A   
ATOM    419  NZ  LYS A  47       2.008   4.350   1.065  1.00 10.00      A   
ATOM    420  HZ1 LYS A  47       2.268   3.980   2.002  1.00 10.00      A   
ATOM    421  HZ2 LYS A  47       1.130   3.885   0.757  1.00 10.00      A   
ATOM    422  HZ3 LYS A  47       1.840   5.378   1.145  1.00 10.00      A   
ATOM    423  C   LYS A  47       5.906   4.782  -2.229  1.00 10.00      A   
ATOM    424  O   LYS A  47       6.111   5.806  -1.577  1.00 10.00      A   
ATOM    425  N   VAL A  48       5.124   4.746  -3.296  1.00 10.00      A   
ATOM    426  HN  VAL A  48       5.026   3.901  -3.786  1.00 10.00      A   
ATOM    427  CA  VAL A  48       4.404   5.918  -3.767  1.00 10.00      A   
ATOM    428  CB  VAL A  48       4.919   6.427  -5.134  1.00 10.00      A   
ATOM    429  CG1 VAL A  48       6.226   7.190  -4.972  1.00 10.00      A   
ATOM    430  CG2 VAL A  48       5.084   5.285  -6.124  1.00 10.00      A   
ATOM    431  C   VAL A  48       2.911   5.608  -3.851  1.00 10.00      A   
ATOM    432  O   VAL A  48       2.490   4.704  -4.574  1.00 10.00      A   
ATOM    433  N   PHE A  49       2.120   6.338  -3.084  1.00 10.00      A   
ATOM    434  HN  PHE A  49       2.512   7.039  -2.522  1.00 10.00      A   
ATOM    435  CA  PHE A  49       0.679   6.134  -3.066  1.00 10.00      A   
ATOM    436  CB  PHE A  49       0.147   6.125  -1.625  1.00 10.00      A   
ATOM    437  CG  PHE A  49      -1.354   6.062  -1.526  1.00 10.00      A   
ATOM    438  CD1 PHE A  49      -2.038   4.921  -1.913  1.00 10.00      A   
ATOM    439  CD2 PHE A  49      -2.082   7.145  -1.050  1.00 10.00      A   
ATOM    440  CE1 PHE A  49      -3.413   4.859  -1.829  1.00 10.00      A   
ATOM    441  CE2 PHE A  49      -3.460   7.088  -0.964  1.00 10.00      A   
ATOM    442  CZ  PHE A  49      -4.125   5.942  -1.354  1.00 10.00      A   
ATOM    443  C   PHE A  49      -0.031   7.201  -3.888  1.00 10.00      A   
ATOM    444  O   PHE A  49      -0.093   8.364  -3.493  1.00 10.00      A   
ATOM    445  N   ILE A  50      -0.557   6.801  -5.031  1.00 10.00      A   
ATOM    446  HN  ILE A  50      -0.470   5.858  -5.296  1.00 10.00      A   
ATOM    447  CA  ILE A  50      -1.267   7.718  -5.904  1.00 10.00      A   
ATOM    448  CB  ILE A  50      -0.733   7.661  -7.349  1.00 10.00      A   
ATOM    449  CG1 ILE A  50       0.798   7.606  -7.374  1.00 10.00      A   
ATOM    450  CG2 ILE A  50      -1.241   8.850  -8.151  1.00 10.00      A   
ATOM    451  CD1 ILE A  50       1.474   8.856  -6.852  1.00 10.00      A   
ATOM    452  C   ILE A  50      -2.752   7.372  -5.908  1.00 10.00      A   
ATOM    453  O   ILE A  50      -3.171   6.417  -6.561  1.00 10.00      A   
ATOM    454  N   GLY A  51      -3.536   8.146  -5.164  1.00 10.00      A   
ATOM    455  HN  GLY A  51      -3.137   8.893  -4.671  1.00 10.00      A   
ATOM    456  CA  GLY A  51      -4.969   7.908  -5.077  1.00 10.00      A   
ATOM    457  C   GLY A  51      -5.679   8.065  -6.412  1.00 10.00      A   
ATOM    458  O   GLY A  51      -6.596   7.309  -6.723  1.00 10.00      A   
ATOM    459  N   ASN A  52      -5.257   9.049  -7.195  1.00 10.00      A   
ATOM    460  HN  ASN A  52      -4.525   9.623  -6.889  1.00 10.00      A   
ATOM    461  CA  ASN A  52      -5.846   9.298  -8.503  1.00 10.00      A   
ATOM    462  CB  ASN A  52      -6.435  10.710  -8.567  1.00 10.00      A   
ATOM    463  CG  ASN A  52      -7.317  10.921  -9.783  1.00 10.00      A   
ATOM    464  OD1 ASN A  52      -6.838  10.975 -10.915  1.00 10.00      A   
ATOM    465  ND2 ASN A  52      -8.616  11.043  -9.561  1.00 10.00      A   
ATOM    466 HD21 ASN A  52      -8.936  10.993  -8.632  1.00 10.00      A   
ATOM    467 HD22 ASN A  52      -9.205  11.181 -10.332  1.00 10.00      A   
ATOM    468  C   ASN A  52      -4.785   9.120  -9.583  1.00 10.00      A   
ATOM    469  O   ASN A  52      -3.857   9.922  -9.690  1.00 10.00      A   
ATOM    470  N   CYS A  53      -4.930   8.068 -10.381  1.00 10.00      A   
ATOM    471  HN  CYS A  53      -5.702   7.472 -10.249  1.00 10.00      A   
ATOM    472  CA  CYS A  53      -3.973   7.761 -11.444  1.00 10.00      A   
ATOM    473  CB  CYS A  53      -4.289   6.405 -12.076  1.00 10.00      A   
ATOM    474  SG  CYS A  53      -6.032   6.177 -12.487  1.00 10.00      A   
ATOM    475  HG  CYS A  53      -6.630   5.672 -11.414  1.00 10.00      A   
ATOM    476  C   CYS A  53      -3.907   8.835 -12.525  1.00 10.00      A   
ATOM    477  O   CYS A  53      -2.967   8.866 -13.315  1.00 10.00      A   
ATOM    478  N   TYR A  54      -4.895   9.715 -12.567  1.00 10.00      A   
ATOM    479  HN  TYR A  54      -5.623   9.655 -11.911  1.00 10.00      A   
ATOM    480  CA  TYR A  54      -4.921  10.765 -13.576  1.00 10.00      A   
ATOM    481  CB  TYR A  54      -6.246  10.760 -14.336  1.00 10.00      A   
ATOM    482  CG  TYR A  54      -6.424   9.532 -15.197  1.00 10.00      A   
ATOM    483  CD1 TYR A  54      -7.551   8.728 -15.085  1.00 10.00      A   
ATOM    484  CD2 TYR A  54      -5.452   9.170 -16.120  1.00 10.00      A   
ATOM    485  CE1 TYR A  54      -7.703   7.597 -15.872  1.00 10.00      A   
ATOM    486  CE2 TYR A  54      -5.594   8.046 -16.909  1.00 10.00      A   
ATOM    487  CZ  TYR A  54      -6.720   7.261 -16.784  1.00 10.00      A   
ATOM    488  OH  TYR A  54      -6.861   6.136 -17.571  1.00 10.00      A   
ATOM    489  HH  TYR A  54      -7.177   6.403 -18.457  1.00 10.00      A   
ATOM    490  C   TYR A  54      -4.600  12.138 -12.996  1.00 10.00      A   
ATOM    491  O   TYR A  54      -4.672  13.148 -13.690  1.00 10.00      A   
ATOM    492  N   ALA A  55      -4.224  12.166 -11.726  1.00 10.00      A   
ATOM    493  HN  ALA A  55      -4.188  11.324 -11.219  1.00 10.00      A   
ATOM    494  CA  ALA A  55      -3.868  13.416 -11.062  1.00 10.00      A   
ATOM    495  CB  ALA A  55      -4.042  13.285  -9.557  1.00 10.00      A   
ATOM    496  C   ALA A  55      -2.429  13.782 -11.405  1.00 10.00      A   
ATOM    497  O   ALA A  55      -1.972  14.901 -11.163  1.00 10.00      A   
ATOM    498  N   VAL A  56      -1.731  12.820 -11.992  1.00 10.00      A   
ATOM    499  HN  VAL A  56      -2.171  11.963 -12.174  1.00 10.00      A   
ATOM    500  CA  VAL A  56      -0.346  12.992 -12.389  1.00 10.00      A   
ATOM    501  CB  VAL A  56       0.604  12.724 -11.196  1.00 10.00      A   
ATOM    502  CG1 VAL A  56       0.739  11.236 -10.908  1.00 10.00      A   
ATOM    503  CG2 VAL A  56       1.959  13.385 -11.393  1.00 10.00      A   
ATOM    504  C   VAL A  56      -0.035  12.032 -13.541  1.00 10.00      A   
ATOM    505  O   VAL A  56      -0.866  11.195 -13.894  1.00 10.00      A   
ATOM    506  N   SER A  57       1.143  12.170 -14.132  1.00 10.00      A   
ATOM    507  HN  SER A  57       1.756  12.867 -13.823  1.00 10.00      A   
ATOM    508  CA  SER A  57       1.548  11.310 -15.230  1.00 10.00      A   
ATOM    509  CB  SER A  57       2.001  12.166 -16.415  1.00 10.00      A   
ATOM    510  OG  SER A  57       1.057  13.195 -16.672  1.00 10.00      A   
ATOM    511  HG  SER A  57       0.197  12.797 -16.864  1.00 10.00      A   
ATOM    512  C   SER A  57       2.665  10.363 -14.791  1.00 10.00      A   
ATOM    513  O   SER A  57       3.445  10.689 -13.888  1.00 10.00      A   
ATOM    514  N   PRO A  58       2.742   9.167 -15.411  1.00 10.00      A   
ATOM    515  CA  PRO A  58       3.763   8.166 -15.087  1.00 10.00      A   
ATOM    516  CB  PRO A  58       3.595   7.112 -16.187  1.00 10.00      A   
ATOM    517  CG  PRO A  58       2.179   7.245 -16.630  1.00 10.00      A   
ATOM    518  CD  PRO A  58       1.823   8.695 -16.467  1.00 10.00      A   
ATOM    519  C   PRO A  58       5.174   8.744 -15.135  1.00 10.00      A   
ATOM    520  O   PRO A  58       5.956   8.579 -14.195  1.00 10.00      A   
ATOM    521  N   ALA A  59       5.478   9.448 -16.226  1.00 10.00      A   
ATOM    522  HN  ALA A  59       4.792   9.565 -16.919  1.00 10.00      A   
ATOM    523  CA  ALA A  59       6.795  10.049 -16.425  1.00 10.00      A   
ATOM    524  CB  ALA A  59       6.851  10.792 -17.751  1.00 10.00      A   
ATOM    525  C   ALA A  59       7.177  10.978 -15.281  1.00 10.00      A   
ATOM    526  O   ALA A  59       8.329  11.004 -14.852  1.00 10.00      A   
ATOM    527  N   THR A  60       6.205  11.732 -14.789  1.00 10.00      A   
ATOM    528  HN  THR A  60       5.309  11.662 -15.174  1.00 10.00      A   
ATOM    529  CA  THR A  60       6.426  12.663 -13.696  1.00 10.00      A   
ATOM    530  CB  THR A  60       5.133  13.433 -13.375  1.00 10.00      A   
ATOM    531  OG1 THR A  60       4.455  13.758 -14.598  1.00 10.00      A   
ATOM    532  HG1 THR A  60       4.525  14.706 -14.763  1.00 10.00      A   
ATOM    533  CG2 THR A  60       5.445  14.708 -12.613  1.00 10.00      A   
ATOM    534  C   THR A  60       6.895  11.933 -12.438  1.00 10.00      A   
ATOM    535  O   THR A  60       7.839  12.366 -11.772  1.00 10.00      A   
ATOM    536  N   VAL A  61       6.242  10.814 -12.137  1.00 10.00      A   
ATOM    537  HN  VAL A  61       5.521  10.508 -12.728  1.00 10.00      A   
ATOM    538  CA  VAL A  61       6.574  10.021 -10.958  1.00 10.00      A   
ATOM    539  CB  VAL A  61       5.523   8.919 -10.698  1.00 10.00      A   
ATOM    540  CG1 VAL A  61       5.760   8.254  -9.350  1.00 10.00      A   
ATOM    541  CG2 VAL A  61       4.119   9.494 -10.768  1.00 10.00      A   
ATOM    542  C   VAL A  61       7.951   9.382 -11.097  1.00 10.00      A   
ATOM    543  O   VAL A  61       8.764   9.459 -10.178  1.00 10.00      A   
ATOM    544  N   ILE A  62       8.205   8.771 -12.255  1.00 10.00      A   
ATOM    545  HN  ILE A  62       7.513   8.765 -12.952  1.00 10.00      A   
ATOM    546  CA  ILE A  62       9.482   8.107 -12.525  1.00 10.00      A   
ATOM    547  CB  ILE A  62       9.468   7.402 -13.899  1.00 10.00      A   
ATOM    548  CG1 ILE A  62       8.302   6.410 -13.985  1.00 10.00      A   
ATOM    549  CG2 ILE A  62      10.792   6.692 -14.152  1.00 10.00      A   
ATOM    550  CD1 ILE A  62       8.071   5.853 -15.372  1.00 10.00      A   
ATOM    551  C   ILE A  62      10.640   9.104 -12.490  1.00 10.00      A   
ATOM    552  O   ILE A  62      11.736   8.789 -12.021  1.00 10.00      A   
ATOM    553  N   ARG A  63      10.392  10.304 -12.990  1.00 10.00      A   
ATOM    554  HN  ARG A  63       9.503  10.495 -13.364  1.00 10.00      A   
ATOM    555  CA  ARG A  63      11.407  11.343 -13.014  1.00 10.00      A   
ATOM    556  CB  ARG A  63      10.944  12.518 -13.873  1.00 10.00      A   
ATOM    557  CG  ARG A  63      11.952  13.651 -13.978  1.00 10.00      A   
ATOM    558  CD  ARG A  63      11.571  14.623 -15.081  1.00 10.00      A   
ATOM    559  NE  ARG A  63      10.193  15.101 -14.952  1.00 10.00      A   
ATOM    560  HE  ARG A  63       9.908  15.422 -14.063  1.00 10.00      A   
ATOM    561  CZ  ARG A  63       9.320  15.137 -15.957  1.00 10.00      A   
ATOM    562  NH1 ARG A  63       9.673  14.728 -17.174  1.00 10.00      A   
ATOM    563 HH11 ARG A  63       8.986  14.758 -17.961  1.00 10.00      A   
ATOM    564 HH12 ARG A  63      10.640  14.377 -17.349  1.00 10.00      A   
ATOM    565  NH2 ARG A  63       8.091  15.582 -15.743  1.00 10.00      A   
ATOM    566 HH21 ARG A  63       7.810  15.904 -14.791  1.00 10.00      A   
ATOM    567 HH22 ARG A  63       7.400  15.617 -16.523  1.00 10.00      A   
ATOM    568  C   ARG A  63      11.748  11.815 -11.604  1.00 10.00      A   
ATOM    569  O   ARG A  63      12.922  11.910 -11.240  1.00 10.00      A   
ATOM    570  N   ARG A  64      10.725  12.093 -10.807  1.00 10.00      A   
ATOM    571  HN  ARG A  64       9.807  11.981 -11.141  1.00 10.00      A   
ATOM    572  CA  ARG A  64      10.940  12.559  -9.444  1.00 10.00      A   
ATOM    573  CB  ARG A  64       9.682  13.195  -8.845  1.00 10.00      A   
ATOM    574  CG  ARG A  64       9.914  13.822  -7.477  1.00 10.00      A   
ATOM    575  CD  ARG A  64       8.680  14.546  -6.964  1.00 10.00      A   
ATOM    576  NE  ARG A  64       8.714  14.692  -5.511  1.00 10.00      A   
ATOM    577  HE  ARG A  64       9.499  14.340  -5.047  1.00 10.00      A   
ATOM    578  CZ  ARG A  64       7.759  15.272  -4.799  1.00 10.00      A   
ATOM    579  NH1 ARG A  64       6.689  15.779  -5.390  1.00 10.00      A   
ATOM    580 HH11 ARG A  64       6.584  15.734  -6.439  1.00 10.00      A   
ATOM    581 HH12 ARG A  64       5.945  16.229  -4.818  1.00 10.00      A   
ATOM    582  NH2 ARG A  64       7.867  15.342  -3.475  1.00 10.00      A   
ATOM    583 HH21 ARG A  64       7.110  15.800  -2.919  1.00 10.00      A   
ATOM    584 HH22 ARG A  64       8.700  14.945  -2.990  1.00 10.00      A   
ATOM    585  C   ARG A  64      11.477  11.448  -8.540  1.00 10.00      A   
ATOM    586  O   ARG A  64      12.488  11.630  -7.866  1.00 10.00      A   
ATOM    587  N   PHE A  65      10.814  10.298  -8.540  1.00 10.00      A   
ATOM    588  HN  PHE A  65      10.035  10.191  -9.132  1.00 10.00      A   
ATOM    589  CA  PHE A  65      11.224   9.170  -7.706  1.00 10.00      A   
ATOM    590  CB  PHE A  65      10.059   8.699  -6.834  1.00 10.00      A   
ATOM    591  CG  PHE A  65       9.538   9.734  -5.882  1.00 10.00      A   
ATOM    592  CD1 PHE A  65       8.339  10.379  -6.129  1.00 10.00      A   
ATOM    593  CD2 PHE A  65      10.243  10.055  -4.738  1.00 10.00      A   
ATOM    594  CE1 PHE A  65       7.853  11.327  -5.250  1.00 10.00      A   
ATOM    595  CE2 PHE A  65       9.765  11.004  -3.856  1.00 10.00      A   
ATOM    596  CZ  PHE A  65       8.567  11.639  -4.112  1.00 10.00      A   
ATOM    597  C   PHE A  65      11.728   8.010  -8.570  1.00 10.00      A   
ATOM    598  O   PHE A  65      10.941   7.189  -9.048  1.00 10.00      A   
ATOM    599  N   PRO A  66      13.048   7.930  -8.788  1.00 10.00      A   
ATOM    600  CA  PRO A  66      13.662   6.886  -9.605  1.00 10.00      A   
ATOM    601  CB  PRO A  66      14.951   7.555 -10.112  1.00 10.00      A   
ATOM    602  CG  PRO A  66      15.016   8.901  -9.450  1.00 10.00      A   
ATOM    603  CD  PRO A  66      14.058   8.867  -8.299  1.00 10.00      A   
ATOM    604  C   PRO A  66      14.007   5.616  -8.819  1.00 10.00      A   
ATOM    605  O   PRO A  66      14.381   4.604  -9.408  1.00 10.00      A   
ATOM    606  N   LYS A  67      13.878   5.658  -7.498  1.00 10.00      A   
ATOM    607  HN  LYS A  67      13.553   6.477  -7.073  1.00 10.00      A   
ATOM    608  CA  LYS A  67      14.208   4.495  -6.671  1.00 10.00      A   
ATOM    609  CB  LYS A  67      15.295   4.830  -5.645  1.00 10.00      A   
ATOM    610  CG  LYS A  67      16.713   4.779  -6.194  1.00 10.00      A   
ATOM    611  CD  LYS A  67      17.732   4.570  -5.084  1.00 10.00      A   
ATOM    612  CE  LYS A  67      19.148   4.505  -5.636  1.00 10.00      A   
ATOM    613  NZ  LYS A  67      20.142   4.176  -4.578  1.00 10.00      A   
ATOM    614  HZ1 LYS A  67      19.978   3.213  -4.219  1.00 10.00      A   
ATOM    615  HZ2 LYS A  67      20.062   4.847  -3.787  1.00 10.00      A   
ATOM    616  HZ3 LYS A  67      21.105   4.230  -4.961  1.00 10.00      A   
ATOM    617  C   LYS A  67      12.982   3.900  -5.979  1.00 10.00      A   
ATOM    618  O   LYS A  67      13.055   3.469  -4.826  1.00 10.00      A   
ATOM    619  N   VAL A  68      11.867   3.865  -6.692  1.00 10.00      A   
ATOM    620  HN  VAL A  68      11.877   4.218  -7.605  1.00 10.00      A   
ATOM    621  CA  VAL A  68      10.624   3.318  -6.152  1.00 10.00      A   
ATOM    622  CB  VAL A  68       9.394   3.826  -6.936  1.00 10.00      A   
ATOM    623  CG1 VAL A  68       8.112   3.201  -6.413  1.00 10.00      A   
ATOM    624  CG2 VAL A  68       9.304   5.340  -6.865  1.00 10.00      A   
ATOM    625  C   VAL A  68      10.641   1.787  -6.160  1.00 10.00      A   
ATOM    626  O   VAL A  68      11.123   1.165  -7.111  1.00 10.00      A   
ATOM    627  N   ARG A  69      10.117   1.192  -5.091  1.00 10.00      A   
ATOM    628  HN  ARG A  69       9.748   1.748  -4.370  1.00 10.00      A   
ATOM    629  CA  ARG A  69      10.060  -0.257  -4.959  1.00 10.00      A   
ATOM    630  CB  ARG A  69      10.746  -0.711  -3.669  1.00 10.00      A   
ATOM    631  CG  ARG A  69      12.234  -0.405  -3.618  1.00 10.00      A   
ATOM    632  CD  ARG A  69      12.995  -1.193  -4.669  1.00 10.00      A   
ATOM    633  NE  ARG A  69      14.407  -0.818  -4.724  1.00 10.00      A   
ATOM    634  HE  ARG A  69      14.616   0.103  -5.001  1.00 10.00      A   
ATOM    635  CZ  ARG A  69      15.412  -1.644  -4.428  1.00 10.00      A   
ATOM    636  NH1 ARG A  69      15.170  -2.897  -4.054  1.00 10.00      A   
ATOM    637 HH11 ARG A  69      14.179  -3.252  -3.990  1.00 10.00      A   
ATOM    638 HH12 ARG A  69      15.959  -3.536  -3.820  1.00 10.00      A   
ATOM    639  NH2 ARG A  69      16.663  -1.219  -4.522  1.00 10.00      A   
ATOM    640 HH21 ARG A  69      17.455  -1.863  -4.297  1.00 10.00      A   
ATOM    641 HH22 ARG A  69      16.866  -0.240  -4.826  1.00 10.00      A   
ATOM    642  C   ARG A  69       8.612  -0.755  -4.997  1.00 10.00      A   
ATOM    643  O   ARG A  69       8.339  -1.857  -5.477  1.00 10.00      A   
ATOM    644  N   SER A  70       7.686   0.063  -4.498  1.00 10.00      A   
ATOM    645  HN  SER A  70       7.957   0.936  -4.139  1.00 10.00      A   
ATOM    646  CA  SER A  70       6.274  -0.306  -4.476  1.00 10.00      A   
ATOM    647  CB  SER A  70       5.863  -0.770  -3.075  1.00 10.00      A   
ATOM    648  OG  SER A  70       4.534  -1.263  -3.068  1.00 10.00      A   
ATOM    649  HG  SER A  70       3.976  -0.667  -2.556  1.00 10.00      A   
ATOM    650  C   SER A  70       5.393   0.852  -4.945  1.00 10.00      A   
ATOM    651  O   SER A  70       5.565   1.999  -4.521  1.00 10.00      A   
ATOM    652  N   VAL A  71       4.453   0.547  -5.828  1.00 10.00      A   
ATOM    653  HN  VAL A  71       4.359  -0.386  -6.126  1.00 10.00      A   
ATOM    654  CA  VAL A  71       3.549   1.559  -6.361  1.00 10.00      A   
ATOM    655  CB  VAL A  71       3.725   1.736  -7.884  1.00 10.00      A   
ATOM    656  CG1 VAL A  71       2.907   2.915  -8.390  1.00 10.00      A   
ATOM    657  CG2 VAL A  71       5.190   1.907  -8.246  1.00 10.00      A   
ATOM    658  C   VAL A  71       2.096   1.193  -6.075  1.00 10.00      A   
ATOM    659  O   VAL A  71       1.690   0.046  -6.262  1.00 10.00      A   
ATOM    660  N   GLU A  72       1.325   2.166  -5.602  1.00 10.00      A   
ATOM    661  HN  GLU A  72       1.718   3.055  -5.446  1.00 10.00      A   
ATOM    662  CA  GLU A  72      -0.090   1.961  -5.312  1.00 10.00      A   
ATOM    663  CB  GLU A  72      -0.368   2.190  -3.823  1.00 10.00      A   
ATOM    664  CG  GLU A  72      -1.655   1.555  -3.316  1.00 10.00      A   
ATOM    665  CD  GLU A  72      -1.408   0.508  -2.248  1.00 10.00      A   
ATOM    666  OE1 GLU A  72      -0.422   0.650  -1.486  1.00 10.00      A   
ATOM    667  OE2 GLU A  72      -2.191  -0.463  -2.166  1.00 10.00      A   
ATOM    668  C   GLU A  72      -0.904   2.938  -6.152  1.00 10.00      A   
ATOM    669  O   GLU A  72      -0.723   4.154  -6.040  1.00 10.00      A   
ATOM    670  N   LEU A  73      -1.785   2.414  -6.998  1.00 10.00      A   
ATOM    671  HN  LEU A  73      -1.895   1.436  -7.030  1.00 10.00      A   
ATOM    672  CA  LEU A  73      -2.598   3.255  -7.873  1.00 10.00      A   
ATOM    673  CB  LEU A  73      -2.063   3.198  -9.307  1.00 10.00      A   
ATOM    674  CG  LEU A  73      -0.805   4.011  -9.600  1.00 10.00      A   
ATOM    675  CD1 LEU A  73      -0.026   3.382 -10.745  1.00 10.00      A   
ATOM    676  CD2 LEU A  73      -1.173   5.447  -9.936  1.00 10.00      A   
ATOM    677  C   LEU A  73      -4.072   2.854  -7.876  1.00 10.00      A   
ATOM    678  O   LEU A  73      -4.412   1.670  -7.846  1.00 10.00      A   
ATOM    679  N   LYS A  74      -4.939   3.855  -7.927  1.00 10.00      A   
ATOM    680  HN  LYS A  74      -4.603   4.777  -7.930  1.00 10.00      A   
ATOM    681  CA  LYS A  74      -6.378   3.631  -7.973  1.00 10.00      A   
ATOM    682  CB  LYS A  74      -7.053   4.191  -6.720  1.00 10.00      A   
ATOM    683  CG  LYS A  74      -6.633   3.518  -5.422  1.00 10.00      A   
ATOM    684  CD  LYS A  74      -7.315   4.158  -4.221  1.00 10.00      A   
ATOM    685  CE  LYS A  74      -6.900   3.477  -2.927  1.00 10.00      A   
ATOM    686  NZ  LYS A  74      -7.621   4.017  -1.742  1.00 10.00      A   
ATOM    687  HZ1 LYS A  74      -7.972   3.234  -1.153  1.00 10.00      A   
ATOM    688  HZ2 LYS A  74      -8.435   4.595  -2.040  1.00 10.00      A   
ATOM    689  HZ3 LYS A  74      -6.984   4.604  -1.165  1.00 10.00      A   
ATOM    690  C   LYS A  74      -6.943   4.308  -9.216  1.00 10.00      A   
ATOM    691  O   LYS A  74      -6.521   5.409  -9.566  1.00 10.00      A   
ATOM    692  N   GLY A  75      -7.880   3.651  -9.888  1.00 10.00      A   
ATOM    693  HN  GLY A  75      -8.189   2.777  -9.560  1.00 10.00      A   
ATOM    694  CA  GLY A  75      -8.453   4.219 -11.094  1.00 10.00      A   
ATOM    695  C   GLY A  75      -9.900   4.634 -10.940  1.00 10.00      A   
ATOM    696  O   GLY A  75     -10.190   5.802 -10.685  1.00 10.00      A   
ATOM    697  N   LYS A  76     -10.804   3.673 -11.102  1.00 10.00      A   
ATOM    698  HN  LYS A  76     -10.495   2.759 -11.289  1.00 10.00      A   
ATOM    699  CA  LYS A  76     -12.238   3.925 -11.001  1.00 10.00      A   
ATOM    700  CB  LYS A  76     -13.032   2.702 -11.483  1.00 10.00      A   
ATOM    701  CG  LYS A  76     -13.041   2.482 -12.994  1.00 10.00      A   
ATOM    702  CD  LYS A  76     -11.842   1.665 -13.450  1.00 10.00      A   
ATOM    703  CE  LYS A  76     -12.052   1.089 -14.841  1.00 10.00      A   
ATOM    704  NZ  LYS A  76     -12.786  -0.200 -14.803  1.00 10.00      A   
ATOM    705  HZ1 LYS A  76     -13.256  -0.369 -15.711  1.00 10.00      A   
ATOM    706  HZ2 LYS A  76     -13.503  -0.184 -14.052  1.00 10.00      A   
ATOM    707  HZ3 LYS A  76     -12.123  -0.991 -14.619  1.00 10.00      A   
ATOM    708  C   LYS A  76     -12.642   4.287  -9.567  1.00 10.00      A   
ATOM    709  O   LYS A  76     -12.082   3.765  -8.604  1.00 10.00      A   
ATOM    710  N   PRO A  77     -13.618   5.200  -9.413  1.00 10.00      A   
ATOM    711  CA  PRO A  77     -14.105   5.632  -8.098  1.00 10.00      A   
ATOM    712  CB  PRO A  77     -14.973   6.848  -8.427  1.00 10.00      A   
ATOM    713  CG  PRO A  77     -15.435   6.609  -9.821  1.00 10.00      A   
ATOM    714  CD  PRO A  77     -14.308   5.893 -10.513  1.00 10.00      A   
ATOM    715  C   PRO A  77     -14.945   4.563  -7.396  1.00 10.00      A   
ATOM    716  O   PRO A  77     -15.156   3.472  -7.928  1.00 10.00      A   
ATOM    717  N   HIS A  78     -15.451   4.906  -6.217  1.00 10.00      A   
ATOM    718  HN  HIS A  78     -15.282   5.809  -5.873  1.00 10.00      A   
ATOM    719  CA  HIS A  78     -16.256   3.988  -5.413  1.00 10.00      A   
ATOM    720  CB  HIS A  78     -16.554   4.617  -4.047  1.00 10.00      A   
ATOM    721  CG  HIS A  78     -17.429   3.795  -3.144  1.00 10.00      A   
ATOM    722  ND1 HIS A  78     -18.500   4.308  -2.449  1.00 10.00      A   
ATOM    723  HD1 HIS A  78     -18.808   5.252  -2.462  1.00 10.00      A   
ATOM    724  CD2 HIS A  78     -17.372   2.479  -2.819  1.00 10.00      A   
ATOM    725  CE1 HIS A  78     -19.047   3.313  -1.742  1.00 10.00      A   
ATOM    726  NE2 HIS A  78     -18.401   2.179  -1.929  1.00 10.00      A   
ATOM    727  C   HIS A  78     -17.552   3.582  -6.111  1.00 10.00      A   
ATOM    728  O   HIS A  78     -17.891   2.401  -6.161  1.00 10.00      A   
ATOM    729  N   PHE A  79     -18.259   4.554  -6.674  1.00 10.00      A   
ATOM    730  HN  PHE A  79     -17.923   5.478  -6.629  1.00 10.00      A   
ATOM    731  CA  PHE A  79     -19.528   4.288  -7.350  1.00 10.00      A   
ATOM    732  CB  PHE A  79     -20.264   5.589  -7.677  1.00 10.00      A   
ATOM    733  CG  PHE A  79     -21.157   6.090  -6.573  1.00 10.00      A   
ATOM    734  CD1 PHE A  79     -21.146   5.495  -5.319  1.00 10.00      A   
ATOM    735  CD2 PHE A  79     -22.010   7.159  -6.787  1.00 10.00      A   
ATOM    736  CE1 PHE A  79     -21.967   5.958  -4.307  1.00 10.00      A   
ATOM    737  CE2 PHE A  79     -22.832   7.627  -5.782  1.00 10.00      A   
ATOM    738  CZ  PHE A  79     -22.810   7.025  -4.539  1.00 10.00      A   
ATOM    739  C   PHE A  79     -19.370   3.422  -8.598  1.00 10.00      A   
ATOM    740  O   PHE A  79     -20.356   2.928  -9.147  1.00 10.00      A   
ATOM    741  N   ALA A  80     -18.133   3.216  -9.034  1.00 10.00      A   
ATOM    742  HN  ALA A  80     -17.377   3.608  -8.545  1.00 10.00      A   
ATOM    743  CA  ALA A  80     -17.872   2.405 -10.217  1.00 10.00      A   
ATOM    744  CB  ALA A  80     -16.447   2.590 -10.696  1.00 10.00      A   
ATOM    745  C   ALA A  80     -18.150   0.936  -9.935  1.00 10.00      A   
ATOM    746  O   ALA A  80     -18.541   0.190 -10.833  1.00 10.00      A   
ATOM    747  N   ASP A  81     -17.971   0.536  -8.678  1.00 10.00      A   
ATOM    748  HN  ASP A  81     -17.672   1.191  -8.004  1.00 10.00      A   
ATOM    749  CA  ASP A  81     -18.198  -0.849  -8.266  1.00 10.00      A   
ATOM    750  CB  ASP A  81     -17.648  -1.092  -6.859  1.00 10.00      A   
ATOM    751  CG  ASP A  81     -16.255  -1.680  -6.861  1.00 10.00      A   
ATOM    752  OD1 ASP A  81     -15.956  -2.513  -7.741  1.00 10.00      A   
ATOM    753  OD2 ASP A  81     -15.454  -1.319  -5.973  1.00 10.00      A   
ATOM    754  C   ASP A  81     -19.679  -1.206  -8.291  1.00 10.00      A   
ATOM    755  O   ASP A  81     -20.044  -2.379  -8.258  1.00 10.00      A   
ATOM    756  N   PHE A  82     -20.530  -0.190  -8.341  1.00 10.00      A   
ATOM    757  HN  PHE A  82     -20.181   0.723  -8.364  1.00 10.00      A   
ATOM    758  CA  PHE A  82     -21.969  -0.403  -8.358  1.00 10.00      A   
ATOM    759  CB  PHE A  82     -22.673   0.615  -7.453  1.00 10.00      A   
ATOM    760  CG  PHE A  82     -22.129   0.641  -6.052  1.00 10.00      A   
ATOM    761  CD1 PHE A  82     -22.070  -0.521  -5.298  1.00 10.00      A   
ATOM    762  CD2 PHE A  82     -21.671   1.822  -5.488  1.00 10.00      A   
ATOM    763  CE1 PHE A  82     -21.565  -0.508  -4.012  1.00 10.00      A   
ATOM    764  CE2 PHE A  82     -21.168   1.844  -4.201  1.00 10.00      A   
ATOM    765  CZ  PHE A  82     -21.114   0.676  -3.461  1.00 10.00      A   
ATOM    766  C   PHE A  82     -22.511  -0.340  -9.778  1.00 10.00      A   
ATOM    767  O   PHE A  82     -23.718  -0.249  -9.989  1.00 10.00      A   
ATOM    768  N   ASN A  83     -21.596  -0.385 -10.749  1.00 10.00      A   
ATOM    769  HN  ASN A  83     -20.647  -0.443 -10.500  1.00 10.00      A   
ATOM    770  CA  ASN A  83     -21.953  -0.346 -12.169  1.00 10.00      A   
ATOM    771  CB  ASN A  83     -22.829  -1.543 -12.564  1.00 10.00      A   
ATOM    772  CG  ASN A  83     -22.028  -2.814 -12.783  1.00 10.00      A   
ATOM    773  OD1 ASN A  83     -21.648  -3.138 -13.909  1.00 10.00      A   
ATOM    774  ND2 ASN A  83     -21.776  -3.548 -11.713  1.00 10.00      A   
ATOM    775 HD21 ASN A  83     -22.114  -3.235 -10.847  1.00 10.00      A   
ATOM    776 HD22 ASN A  83     -21.251  -4.369 -11.826  1.00 10.00      A   
ATOM    777  C   ASN A  83     -22.615   0.973 -12.555  1.00 10.00      A   
ATOM    778  O   ASN A  83     -23.488   1.021 -13.426  1.00 10.00      A   
ATOM    779  N   LEU A  84     -22.184   2.048 -11.907  1.00 10.00      A   
ATOM    780  HN  LEU A  84     -21.489   1.944 -11.222  1.00 10.00      A   
ATOM    781  CA  LEU A  84     -22.728   3.374 -12.177  1.00 10.00      A   
ATOM    782  CB  LEU A  84     -22.897   4.156 -10.874  1.00 10.00      A   
ATOM    783  CG  LEU A  84     -23.969   3.626  -9.921  1.00 10.00      A   
ATOM    784  CD1 LEU A  84     -24.007   4.452  -8.646  1.00 10.00      A   
ATOM    785  CD2 LEU A  84     -25.331   3.617 -10.602  1.00 10.00      A   
ATOM    786  C   LEU A  84     -21.852   4.140 -13.160  1.00 10.00      A   
ATOM    787  O   LEU A  84     -22.219   5.216 -13.633  1.00 10.00      A   
ATOM    788  N   VAL A  85     -20.693   3.574 -13.464  1.00 10.00      A   
ATOM    789  HN  VAL A  85     -20.466   2.711 -13.064  1.00 10.00      A   
ATOM    790  CA  VAL A  85     -19.755   4.183 -14.397  1.00 10.00      A   
ATOM    791  CB  VAL A  85     -18.368   4.391 -13.748  1.00 10.00      A   
ATOM    792  CG1 VAL A  85     -17.422   5.104 -14.701  1.00 10.00      A   
ATOM    793  CG2 VAL A  85     -18.496   5.161 -12.441  1.00 10.00      A   
ATOM    794  C   VAL A  85     -19.612   3.288 -15.626  1.00 10.00      A   
ATOM    795  O   VAL A  85     -19.046   2.198 -15.542  1.00 10.00      A   
ATOM    796  N   PRO A  86     -20.144   3.739 -16.774  1.00 10.00      A   
ATOM    797  CA  PRO A  86     -20.101   2.985 -18.042  1.00 10.00      A   
ATOM    798  CB  PRO A  86     -20.534   4.030 -19.074  1.00 10.00      A   
ATOM    799  CG  PRO A  86     -21.418   4.957 -18.312  1.00 10.00      A   
ATOM    800  CD  PRO A  86     -20.841   5.032 -16.926  1.00 10.00      A   
ATOM    801  C   PRO A  86     -18.703   2.469 -18.378  1.00 10.00      A   
ATOM    802  O   PRO A  86     -17.705   3.158 -18.149  1.00 10.00      A   
ATOM    803  N   ASP A  87     -18.644   1.257 -18.914  1.00 10.00      A   
ATOM    804  HN  ASP A  87     -19.481   0.761 -19.059  1.00 10.00      A   
ATOM    805  CA  ASP A  87     -17.379   0.639 -19.290  1.00 10.00      A   
ATOM    806  CB  ASP A  87     -17.600  -0.814 -19.727  1.00 10.00      A   
ATOM    807  CG  ASP A  87     -17.720  -1.786 -18.572  1.00 10.00      A   
ATOM    808  OD1 ASP A  87     -18.760  -2.474 -18.476  1.00 10.00      A   
ATOM    809  OD2 ASP A  87     -16.776  -1.873 -17.760  1.00 10.00      A   
ATOM    810  C   ASP A  87     -16.723   1.405 -20.427  1.00 10.00      A   
ATOM    811  O   ASP A  87     -17.396   1.842 -21.361  1.00 10.00      A   
ATOM    812  N   GLY A  88     -15.409   1.567 -20.341  1.00 10.00      A   
ATOM    813  HN  GLY A  88     -14.929   1.200 -19.570  1.00 10.00      A   
ATOM    814  CA  GLY A  88     -14.680   2.276 -21.374  1.00 10.00      A   
ATOM    815  C   GLY A  88     -14.249   3.660 -20.943  1.00 10.00      A   
ATOM    816  O   GLY A  88     -13.660   4.396 -21.730  1.00 10.00      A   
ATOM    817  N   TRP A  89     -14.554   4.018 -19.696  1.00 10.00      A   
ATOM    818  HN  TRP A  89     -15.035   3.384 -19.121  1.00 10.00      A   
ATOM    819  CA  TRP A  89     -14.193   5.331 -19.171  1.00 10.00      A   
ATOM    820  CB  TRP A  89     -14.755   5.559 -17.761  1.00 10.00      A   
ATOM    821  CG  TRP A  89     -14.239   6.818 -17.120  1.00 10.00      A   
ATOM    822  CD1 TRP A  89     -14.552   8.104 -17.463  1.00 10.00      A   
ATOM    823  CD2 TRP A  89     -13.303   6.908 -16.039  1.00 10.00      A   
ATOM    824  NE1 TRP A  89     -13.866   8.987 -16.666  1.00 10.00      A   
ATOM    825  HE1 TRP A  89     -13.918   9.968 -16.722  1.00 10.00      A   
ATOM    826  CE2 TRP A  89     -13.093   8.277 -15.781  1.00 10.00      A   
ATOM    827  CE3 TRP A  89     -12.620   5.964 -15.265  1.00 10.00      A   
ATOM    828  CZ2 TRP A  89     -12.231   8.724 -14.782  1.00 10.00      A   
ATOM    829  CZ3 TRP A  89     -11.767   6.411 -14.276  1.00 10.00      A   
ATOM    830  CH2 TRP A  89     -11.580   7.778 -14.043  1.00 10.00      A   
ATOM    831  C   TRP A  89     -12.682   5.547 -19.174  1.00 10.00      A   
ATOM    832  O   TRP A  89     -12.192   6.510 -19.762  1.00 10.00      A   
ATOM    833  N   GLY A  90     -11.960   4.655 -18.517  1.00 10.00      A   
ATOM    834  HN  GLY A  90     -12.409   3.901 -18.082  1.00 10.00      A   
ATOM    835  CA  GLY A  90     -10.525   4.770 -18.443  1.00 10.00      A   
ATOM    836  C   GLY A  90      -9.964   3.939 -17.312  1.00 10.00      A   
ATOM    837  O   GLY A  90     -10.560   2.938 -16.914  1.00 10.00      A   
ATOM    838  N   GLY A  91      -8.830   4.360 -16.781  1.00 10.00      A   
ATOM    839  HN  GLY A  91      -8.403   5.175 -17.131  1.00 10.00      A   
ATOM    840  CA  GLY A  91      -8.207   3.628 -15.700  1.00 10.00      A   
ATOM    841  C   GLY A  91      -7.286   2.553 -16.233  1.00 10.00      A   
ATOM    842  O   GLY A  91      -7.146   1.485 -15.640  1.00 10.00      A   
ATOM    843  N   TYR A  92      -6.663   2.835 -17.367  1.00 10.00      A   
ATOM    844  HN  TYR A  92      -6.810   3.709 -17.787  1.00 10.00      A   
ATOM    845  CA  TYR A  92      -5.754   1.889 -17.995  1.00 10.00      A   
ATOM    846  CB  TYR A  92      -5.694   2.123 -19.510  1.00 10.00      A   
ATOM    847  CG  TYR A  92      -7.046   2.061 -20.186  1.00 10.00      A   
ATOM    848  CD1 TYR A  92      -7.720   3.223 -20.544  1.00 10.00      A   
ATOM    849  CD2 TYR A  92      -7.651   0.842 -20.454  1.00 10.00      A   
ATOM    850  CE1 TYR A  92      -8.962   3.168 -21.149  1.00 10.00      A   
ATOM    851  CE2 TYR A  92      -8.891   0.780 -21.060  1.00 10.00      A   
ATOM    852  CZ  TYR A  92      -9.543   1.944 -21.404  1.00 10.00      A   
ATOM    853  OH  TYR A  92     -10.782   1.880 -21.997  1.00 10.00      A   
ATOM    854  HH  TYR A  92     -10.854   2.565 -22.670  1.00 10.00      A   
ATOM    855  C   TYR A  92      -4.364   2.003 -17.386  1.00 10.00      A   
ATOM    856  O   TYR A  92      -3.752   3.072 -17.410  1.00 10.00      A   
ATOM    857  N   VAL A  93      -3.865   0.904 -16.844  1.00 10.00      A   
ATOM    858  HN  VAL A  93      -4.392   0.072 -16.864  1.00 10.00      A   
ATOM    859  CA  VAL A  93      -2.546   0.896 -16.217  1.00 10.00      A   
ATOM    860  CB  VAL A  93      -2.489  -0.079 -15.016  1.00 10.00      A   
ATOM    861  CG1 VAL A  93      -2.380  -1.526 -15.479  1.00 10.00      A   
ATOM    862  CG2 VAL A  93      -1.356   0.283 -14.065  1.00 10.00      A   
ATOM    863  C   VAL A  93      -1.454   0.556 -17.231  1.00 10.00      A   
ATOM    864  O   VAL A  93      -0.267   0.605 -16.916  1.00 10.00      A   
ATOM    865  N   TYR A  94      -1.863   0.229 -18.454  1.00 10.00      A   
ATOM    866  HN  TYR A  94      -2.821   0.220 -18.652  1.00 10.00      A   
ATOM    867  CA  TYR A  94      -0.911  -0.123 -19.507  1.00 10.00      A   
ATOM    868  CB  TYR A  94      -1.601  -0.472 -20.831  1.00 10.00      A   
ATOM    869  CG  TYR A  94      -0.618  -0.904 -21.894  1.00 10.00      A   
ATOM    870  CD1 TYR A  94      -0.015  -2.156 -21.844  1.00 10.00      A   
ATOM    871  CD2 TYR A  94      -0.268  -0.048 -22.927  1.00 10.00      A   
ATOM    872  CE1 TYR A  94       0.908  -2.540 -22.796  1.00 10.00      A   
ATOM    873  CE2 TYR A  94       0.648  -0.427 -23.886  1.00 10.00      A   
ATOM    874  CZ  TYR A  94       1.236  -1.671 -23.816  1.00 10.00      A   
ATOM    875  OH  TYR A  94       2.168  -2.038 -24.761  1.00 10.00      A   
ATOM    876  HH  TYR A  94       2.879  -1.371 -24.781  1.00 10.00      A   
ATOM    877  C   TYR A  94       0.187   0.934 -19.704  1.00 10.00      A   
ATOM    878  O   TYR A  94       1.370   0.595 -19.671  1.00 10.00      A   
ATOM    879  N   PRO A  95      -0.173   2.224 -19.910  1.00 10.00      A   
ATOM    880  CA  PRO A  95       0.820   3.293 -20.094  1.00 10.00      A   
ATOM    881  CB  PRO A  95      -0.032   4.565 -20.137  1.00 10.00      A   
ATOM    882  CG  PRO A  95      -1.370   4.106 -20.595  1.00 10.00      A   
ATOM    883  CD  PRO A  95      -1.552   2.740 -20.002  1.00 10.00      A   
ATOM    884  C   PRO A  95       1.804   3.350 -18.928  1.00 10.00      A   
ATOM    885  O   PRO A  95       3.001   3.570 -19.120  1.00 10.00      A   
ATOM    886  N   TRP A  96       1.286   3.119 -17.724  1.00 10.00      A   
ATOM    887  HN  TRP A  96       0.329   2.927 -17.648  1.00 10.00      A   
ATOM    888  CA  TRP A  96       2.101   3.128 -16.516  1.00 10.00      A   
ATOM    889  CB  TRP A  96       1.219   2.999 -15.270  1.00 10.00      A   
ATOM    890  CG  TRP A  96       0.408   4.218 -14.957  1.00 10.00      A   
ATOM    891  CD1 TRP A  96      -0.802   4.551 -15.485  1.00 10.00      A   
ATOM    892  CD2 TRP A  96       0.751   5.265 -14.041  1.00 10.00      A   
ATOM    893  NE1 TRP A  96      -1.238   5.737 -14.955  1.00 10.00      A   
ATOM    894  HE1 TRP A  96      -2.087   6.181 -15.177  1.00 10.00      A   
ATOM    895  CE2 TRP A  96      -0.302   6.198 -14.065  1.00 10.00      A   
ATOM    896  CE3 TRP A  96       1.844   5.504 -13.202  1.00 10.00      A   
ATOM    897  CZ2 TRP A  96      -0.295   7.350 -13.285  1.00 10.00      A   
ATOM    898  CZ3 TRP A  96       1.848   6.649 -12.429  1.00 10.00      A   
ATOM    899  CH2 TRP A  96       0.786   7.556 -12.475  1.00 10.00      A   
ATOM    900  C   TRP A  96       3.099   1.979 -16.545  1.00 10.00      A   
ATOM    901  O   TRP A  96       4.302   2.190 -16.430  1.00 10.00      A   
ATOM    902  N   ILE A  97       2.586   0.768 -16.725  1.00 10.00      A   
ATOM    903  HN  ILE A  97       1.612   0.674 -16.835  1.00 10.00      A   
ATOM    904  CA  ILE A  97       3.418  -0.428 -16.763  1.00 10.00      A   
ATOM    905  CB  ILE A  97       2.566  -1.703 -16.951  1.00 10.00      A   
ATOM    906  CG1 ILE A  97       1.604  -1.881 -15.773  1.00 10.00      A   
ATOM    907  CG2 ILE A  97       3.448  -2.934 -17.118  1.00 10.00      A   
ATOM    908  CD1 ILE A  97       2.291  -1.971 -14.426  1.00 10.00      A   
ATOM    909  C   ILE A  97       4.476  -0.344 -17.861  1.00 10.00      A   
ATOM    910  O   ILE A  97       5.635  -0.695 -17.644  1.00 10.00      A   
ATOM    911  N   GLU A  98       4.072   0.150 -19.026  1.00 10.00      A   
ATOM    912  HN  GLU A  98       3.136   0.430 -19.125  1.00 10.00      A   
ATOM    913  CA  GLU A  98       4.975   0.283 -20.164  1.00 10.00      A   
ATOM    914  CB  GLU A  98       4.217   0.795 -21.390  1.00 10.00      A   
ATOM    915  CG  GLU A  98       4.931   0.537 -22.706  1.00 10.00      A   
ATOM    916  CD  GLU A  98       4.153   1.037 -23.904  1.00 10.00      A   
ATOM    917  OE1 GLU A  98       3.684   0.205 -24.706  1.00 10.00      A   
ATOM    918  OE2 GLU A  98       4.012   2.268 -24.052  1.00 10.00      A   
ATOM    919  C   GLU A  98       6.145   1.214 -19.841  1.00 10.00      A   
ATOM    920  O   GLU A  98       7.284   0.960 -20.237  1.00 10.00      A   
ATOM    921  N   ALA A  99       5.855   2.289 -19.118  1.00 10.00      A   
ATOM    922  HN  ALA A  99       4.925   2.441 -18.836  1.00 10.00      A   
ATOM    923  CA  ALA A  99       6.877   3.261 -18.736  1.00 10.00      A   
ATOM    924  CB  ALA A  99       6.237   4.609 -18.442  1.00 10.00      A   
ATOM    925  C   ALA A  99       7.673   2.778 -17.526  1.00 10.00      A   
ATOM    926  O   ALA A  99       8.864   3.058 -17.393  1.00 10.00      A   
ATOM    927  N   MET A 100       7.006   2.057 -16.641  1.00 10.00      A   
ATOM    928  HN  MET A 100       6.046   1.891 -16.785  1.00 10.00      A   
ATOM    929  CA  MET A 100       7.649   1.533 -15.443  1.00 10.00      A   
ATOM    930  CB  MET A 100       6.613   0.973 -14.464  1.00 10.00      A   
ATOM    931  CG  MET A 100       5.855   2.033 -13.683  1.00 10.00      A   
ATOM    932  SD  MET A 100       4.563   1.334 -12.638  1.00 10.00      A   
ATOM    933  CE  MET A 100       3.889   2.822 -11.905  1.00 10.00      A   
ATOM    934  C   MET A 100       8.675   0.459 -15.783  1.00 10.00      A   
ATOM    935  O   MET A 100       9.776   0.452 -15.245  1.00 10.00      A   
ATOM    936  N   SER A 101       8.313  -0.430 -16.698  1.00 10.00      A   
ATOM    937  HN  SER A 101       7.428  -0.353 -17.114  1.00 10.00      A   
ATOM    938  CA  SER A 101       9.191  -1.519 -17.100  1.00 10.00      A   
ATOM    939  CB  SER A 101       8.417  -2.539 -17.940  1.00 10.00      A   
ATOM    940  OG  SER A 101       7.604  -1.896 -18.907  1.00 10.00      A   
ATOM    941  HG  SER A 101       6.768  -1.629 -18.499  1.00 10.00      A   
ATOM    942  C   SER A 101      10.431  -1.028 -17.851  1.00 10.00      A   
ATOM    943  O   SER A 101      11.444  -1.723 -17.909  1.00 10.00      A   
ATOM    944  N   SER A 102      10.364   0.169 -18.412  1.00 10.00      A   
ATOM    945  HN  SER A 102       9.543   0.699 -18.334  1.00 10.00      A   
ATOM    946  CA  SER A 102      11.490   0.705 -19.157  1.00 10.00      A   
ATOM    947  CB  SER A 102      10.996   1.558 -20.326  1.00 10.00      A   
ATOM    948  OG  SER A 102       9.756   2.172 -20.016  1.00 10.00      A   
ATOM    949  HG  SER A 102       9.035   1.648 -20.390  1.00 10.00      A   
ATOM    950  C   SER A 102      12.454   1.495 -18.269  1.00 10.00      A   
ATOM    951  O   SER A 102      13.557   1.841 -18.699  1.00 10.00      A   
ATOM    952  N   SER A 103      12.058   1.766 -17.032  1.00 10.00      A   
ATOM    953  HN  SER A 103      11.182   1.451 -16.726  1.00 10.00      A   
ATOM    954  CA  SER A 103      12.908   2.523 -16.121  1.00 10.00      A   
ATOM    955  CB  SER A 103      12.286   3.886 -15.822  1.00 10.00      A   
ATOM    956  OG  SER A 103      11.974   4.569 -17.026  1.00 10.00      A   
ATOM    957  HG  SER A 103      12.777   4.963 -17.388  1.00 10.00      A   
ATOM    958  C   SER A 103      13.190   1.764 -14.825  1.00 10.00      A   
ATOM    959  O   SER A 103      14.350   1.558 -14.456  1.00 10.00      A   
ATOM    960  N   TYR A 104      12.133   1.333 -14.148  1.00 10.00      A   
ATOM    961  HN  TYR A 104      11.234   1.476 -14.517  1.00 10.00      A   
ATOM    962  CA  TYR A 104      12.273   0.618 -12.887  1.00 10.00      A   
ATOM    963  CB  TYR A 104      10.945   0.573 -12.130  1.00 10.00      A   
ATOM    964  CG  TYR A 104      10.460   1.919 -11.648  1.00 10.00      A   
ATOM    965  CD1 TYR A 104       9.294   2.479 -12.155  1.00 10.00      A   
ATOM    966  CD2 TYR A 104      11.164   2.625 -10.683  1.00 10.00      A   
ATOM    967  CE1 TYR A 104       8.844   3.705 -11.713  1.00 10.00      A   
ATOM    968  CE2 TYR A 104      10.722   3.852 -10.236  1.00 10.00      A   
ATOM    969  CZ  TYR A 104       9.563   4.388 -10.754  1.00 10.00      A   
ATOM    970  OH  TYR A 104       9.120   5.608 -10.306  1.00 10.00      A   
ATOM    971  HH  TYR A 104       9.878   6.126  -9.987  1.00 10.00      A   
ATOM    972  C   TYR A 104      12.787  -0.795 -13.111  1.00 10.00      A   
ATOM    973  O   TYR A 104      12.118  -1.622 -13.726  1.00 10.00      A   
ATOM    974  N   THR A 105      13.981  -1.058 -12.620  1.00 10.00      A   
ATOM    975  HN  THR A 105      14.474  -0.348 -12.157  1.00 10.00      A   
ATOM    976  CA  THR A 105      14.588  -2.369 -12.756  1.00 10.00      A   
ATOM    977  CB  THR A 105      16.038  -2.243 -13.262  1.00 10.00      A   
ATOM    978  OG1 THR A 105      16.095  -1.238 -14.287  1.00 10.00      A   
ATOM    979  HG1 THR A 105      15.539  -0.487 -14.032  1.00 10.00      A   
ATOM    980  CG2 THR A 105      16.528  -3.565 -13.834  1.00 10.00      A   
ATOM    981  C   THR A 105      14.585  -3.078 -11.407  1.00 10.00      A   
ATOM    982  O   THR A 105      14.855  -4.277 -11.311  1.00 10.00      A   
ATOM    983  N   TRP A 106      14.252  -2.331 -10.359  1.00 10.00      A   
ATOM    984  HN  TRP A 106      14.007  -1.392 -10.495  1.00 10.00      A   
ATOM    985  CA  TRP A 106      14.236  -2.878  -9.015  1.00 10.00      A   
ATOM    986  CB  TRP A 106      15.208  -2.107  -8.117  1.00 10.00      A   
ATOM    987  CG  TRP A 106      16.595  -1.993  -8.676  1.00 10.00      A   
ATOM    988  CD1 TRP A 106      17.082  -0.985  -9.457  1.00 10.00      A   
ATOM    989  CD2 TRP A 106      17.674  -2.921  -8.497  1.00 10.00      A   
ATOM    990  NE1 TRP A 106      18.395  -1.222  -9.771  1.00 10.00      A   
ATOM    991  HE1 TRP A 106      18.965  -0.639 -10.317  1.00 10.00      A   
ATOM    992  CE2 TRP A 106      18.782  -2.406  -9.194  1.00 10.00      A   
ATOM    993  CE3 TRP A 106      17.813  -4.133  -7.814  1.00 10.00      A   
ATOM    994  CZ2 TRP A 106      20.012  -3.061  -9.231  1.00 10.00      A   
ATOM    995  CZ3 TRP A 106      19.034  -4.778  -7.852  1.00 10.00      A   
ATOM    996  CH2 TRP A 106      20.117  -4.243  -8.557  1.00 10.00      A   
ATOM    997  C   TRP A 106      12.842  -2.868  -8.403  1.00 10.00      A   
ATOM    998  O   TRP A 106      12.697  -3.045  -7.197  1.00 10.00      A   
ATOM    999  N   LEU A 107      11.822  -2.650  -9.231  1.00 10.00      A   
ATOM   1000  HN  LEU A 107      11.999  -2.499 -10.180  1.00 10.00      A   
ATOM   1001  CA  LEU A 107      10.445  -2.631  -8.745  1.00 10.00      A   
ATOM   1002  CB  LEU A 107       9.474  -2.199  -9.843  1.00 10.00      A   
ATOM   1003  CG  LEU A 107       8.096  -1.722  -9.375  1.00 10.00      A   
ATOM   1004  CD1 LEU A 107       8.217  -0.432  -8.581  1.00 10.00      A   
ATOM   1005  CD2 LEU A 107       7.161  -1.537 -10.557  1.00 10.00      A   
ATOM   1006  C   LEU A 107      10.079  -4.010  -8.209  1.00 10.00      A   
ATOM   1007  O   LEU A 107      10.321  -5.023  -8.870  1.00 10.00      A   
ATOM   1008  N   GLU A 108       9.501  -4.042  -7.016  1.00 10.00      A   
ATOM   1009  HN  GLU A 108       9.298  -3.199  -6.559  1.00 10.00      A   
ATOM   1010  CA  GLU A 108       9.155  -5.298  -6.377  1.00 10.00      A   
ATOM   1011  CB  GLU A 108       9.852  -5.393  -5.019  1.00 10.00      A   
ATOM   1012  CG  GLU A 108      11.335  -5.077  -5.048  1.00 10.00      A   
ATOM   1013  CD  GLU A 108      11.930  -4.963  -3.662  1.00 10.00      A   
ATOM   1014  OE1 GLU A 108      11.419  -5.621  -2.729  1.00 10.00      A   
ATOM   1015  OE2 GLU A 108      12.923  -4.228  -3.499  1.00 10.00      A   
ATOM   1016  C   GLU A 108       7.661  -5.478  -6.164  1.00 10.00      A   
ATOM   1017  O   GLU A 108       7.137  -6.580  -6.341  1.00 10.00      A   
ATOM   1018  N   GLU A 109       6.972  -4.418  -5.771  1.00 10.00      A   
ATOM   1019  HN  GLU A 109       7.422  -3.547  -5.675  1.00 10.00      A   
ATOM   1020  CA  GLU A 109       5.549  -4.529  -5.488  1.00 10.00      A   
ATOM   1021  CB  GLU A 109       5.296  -4.300  -3.993  1.00 10.00      A   
ATOM   1022  CG  GLU A 109       6.142  -5.178  -3.080  1.00 10.00      A   
ATOM   1023  CD  GLU A 109       6.050  -4.787  -1.619  1.00 10.00      A   
ATOM   1024  OE1 GLU A 109       4.933  -4.817  -1.058  1.00 10.00      A   
ATOM   1025  OE2 GLU A 109       7.101  -4.467  -1.018  1.00 10.00      A   
ATOM   1026  C   GLU A 109       4.685  -3.592  -6.322  1.00 10.00      A   
ATOM   1027  O   GLU A 109       4.999  -2.412  -6.497  1.00 10.00      A   
ATOM   1028  N   ILE A 110       3.594  -4.142  -6.835  1.00 10.00      A   
ATOM   1029  HN  ILE A 110       3.428  -5.098  -6.674  1.00 10.00      A   
ATOM   1030  CA  ILE A 110       2.633  -3.391  -7.630  1.00 10.00      A   
ATOM   1031  CB  ILE A 110       2.642  -3.830  -9.111  1.00 10.00      A   
ATOM   1032  CG1 ILE A 110       3.984  -3.490  -9.768  1.00 10.00      A   
ATOM   1033  CG2 ILE A 110       1.492  -3.181  -9.873  1.00 10.00      A   
ATOM   1034  CD1 ILE A 110       4.120  -4.005 -11.185  1.00 10.00      A   
ATOM   1035  C   ILE A 110       1.238  -3.596  -7.041  1.00 10.00      A   
ATOM   1036  O   ILE A 110       0.755  -4.725  -6.949  1.00 10.00      A   
ATOM   1037  N   ARG A 111       0.610  -2.512  -6.611  1.00 10.00      A   
ATOM   1038  HN  ARG A 111       1.048  -1.633  -6.694  1.00 10.00      A   
ATOM   1039  CA  ARG A 111      -0.717  -2.584  -6.019  1.00 10.00      A   
ATOM   1040  CB  ARG A 111      -0.636  -2.247  -4.527  1.00 10.00      A   
ATOM   1041  CG  ARG A 111       0.403  -3.069  -3.778  1.00 10.00      A   
ATOM   1042  CD  ARG A 111       0.530  -2.650  -2.323  1.00 10.00      A   
ATOM   1043  NE  ARG A 111       1.621  -3.365  -1.656  1.00 10.00      A   
ATOM   1044  HE  ARG A 111       2.513  -3.310  -2.070  1.00 10.00      A   
ATOM   1045  CZ  ARG A 111       1.480  -4.063  -0.526  1.00 10.00      A   
ATOM   1046  NH1 ARG A 111       0.301  -4.132   0.081  1.00 10.00      A   
ATOM   1047 HH11 ARG A 111       0.197  -4.681   0.965  1.00 10.00      A   
ATOM   1048 HH12 ARG A 111      -0.526  -3.637  -0.321  1.00 10.00      A   
ATOM   1049  NH2 ARG A 111       2.520  -4.709  -0.014  1.00 10.00      A   
ATOM   1050 HH21 ARG A 111       2.415  -5.258   0.867  1.00 10.00      A   
ATOM   1051 HH22 ARG A 111       3.460  -4.670  -0.493  1.00 10.00      A   
ATOM   1052  C   ARG A 111      -1.677  -1.643  -6.735  1.00 10.00      A   
ATOM   1053  O   ARG A 111      -1.504  -0.425  -6.710  1.00 10.00      A   
ATOM   1054  N   LEU A 112      -2.684  -2.210  -7.380  1.00 10.00      A   
ATOM   1055  HN  LEU A 112      -2.787  -3.189  -7.349  1.00 10.00      A   
ATOM   1056  CA  LEU A 112      -3.649  -1.418  -8.124  1.00 10.00      A   
ATOM   1057  CB  LEU A 112      -3.489  -1.683  -9.623  1.00 10.00      A   
ATOM   1058  CG  LEU A 112      -2.065  -1.608 -10.180  1.00 10.00      A   
ATOM   1059  CD1 LEU A 112      -2.003  -2.225 -11.565  1.00 10.00      A   
ATOM   1060  CD2 LEU A 112      -1.578  -0.170 -10.219  1.00 10.00      A   
ATOM   1061  C   LEU A 112      -5.072  -1.743  -7.695  1.00 10.00      A   
ATOM   1062  O   LEU A 112      -5.397  -2.894  -7.401  1.00 10.00      A   
ATOM   1063  N   LYS A 113      -5.913  -0.724  -7.650  1.00 10.00      A   
ATOM   1064  HN  LYS A 113      -5.585   0.177  -7.874  1.00 10.00      A   
ATOM   1065  CA  LYS A 113      -7.307  -0.900  -7.276  1.00 10.00      A   
ATOM   1066  CB  LYS A 113      -7.593  -0.329  -5.886  1.00 10.00      A   
ATOM   1067  CG  LYS A 113      -8.950  -0.733  -5.338  1.00 10.00      A   
ATOM   1068  CD  LYS A 113      -9.421   0.204  -4.244  1.00 10.00      A   
ATOM   1069  CE  LYS A 113     -10.758  -0.251  -3.687  1.00 10.00      A   
ATOM   1070  NZ  LYS A 113     -11.343   0.754  -2.766  1.00 10.00      A   
ATOM   1071  HZ1 LYS A 113     -11.500   1.655  -3.267  1.00 10.00      A   
ATOM   1072  HZ2 LYS A 113     -10.701   0.926  -1.969  1.00 10.00      A   
ATOM   1073  HZ3 LYS A 113     -12.253   0.415  -2.393  1.00 10.00      A   
ATOM   1074  C   LYS A 113      -8.219  -0.252  -8.310  1.00 10.00      A   
ATOM   1075  O   LYS A 113      -8.047   0.921  -8.645  1.00 10.00      A   
ATOM   1076  N   ARG A 114      -9.186  -1.027  -8.804  1.00 10.00      A   
ATOM   1077  HN  ARG A 114      -9.258  -1.952  -8.482  1.00 10.00      A   
ATOM   1078  CA  ARG A 114     -10.131  -0.561  -9.812  1.00 10.00      A   
ATOM   1079  CB  ARG A 114     -11.100   0.480  -9.240  1.00 10.00      A   
ATOM   1080  CG  ARG A 114     -12.044  -0.064  -8.181  1.00 10.00      A   
ATOM   1081  CD  ARG A 114     -13.103   0.960  -7.806  1.00 10.00      A   
ATOM   1082  NE  ARG A 114     -13.731   0.656  -6.525  1.00 10.00      A   
ATOM   1083  HE  ARG A 114     -14.336  -0.127  -6.494  1.00 10.00      A   
ATOM   1084  CZ  ARG A 114     -13.544   1.367  -5.411  1.00 10.00      A   
ATOM   1085  NH1 ARG A 114     -12.749   2.430  -5.424  1.00 10.00      A   
ATOM   1086 HH11 ARG A 114     -12.599   2.985  -4.547  1.00 10.00      A   
ATOM   1087 HH12 ARG A 114     -12.272   2.719  -6.302  1.00 10.00      A   
ATOM   1088  NH2 ARG A 114     -14.143   1.003  -4.284  1.00 10.00      A   
ATOM   1089 HH21 ARG A 114     -14.760   0.165  -4.270  1.00 10.00      A   
ATOM   1090 HH22 ARG A 114     -13.996   1.550  -3.396  1.00 10.00      A   
ATOM   1091  C   ARG A 114      -9.388  -0.012 -11.023  1.00 10.00      A   
ATOM   1092  O   ARG A 114      -9.562   1.149 -11.403  1.00 10.00      A   
ATOM   1093  N   MET A 115      -8.547  -0.851 -11.615  1.00 10.00      A   
ATOM   1094  HN  MET A 115      -8.456  -1.766 -11.274  1.00 10.00      A   
ATOM   1095  CA  MET A 115      -7.762  -0.461 -12.775  1.00 10.00      A   
ATOM   1096  CB  MET A 115      -6.301  -0.228 -12.376  1.00 10.00      A   
ATOM   1097  CG  MET A 115      -6.060   1.045 -11.583  1.00 10.00      A   
ATOM   1098  SD  MET A 115      -6.004   2.519 -12.620  1.00 10.00      A   
ATOM   1099  CE  MET A 115      -4.313   2.467 -13.206  1.00 10.00      A   
ATOM   1100  C   MET A 115      -7.824  -1.547 -13.839  1.00 10.00      A   
ATOM   1101  O   MET A 115      -7.948  -2.730 -13.522  1.00 10.00      A   
ATOM   1102  N   VAL A 116      -7.737  -1.146 -15.095  1.00 10.00      A   
ATOM   1103  HN  VAL A 116      -7.632  -0.189 -15.291  1.00 10.00      A   
ATOM   1104  CA  VAL A 116      -7.773  -2.092 -16.197  1.00 10.00      A   
ATOM   1105  CB  VAL A 116      -8.346  -1.454 -17.481  1.00 10.00      A   
ATOM   1106  CG1 VAL A 116      -8.524  -2.501 -18.570  1.00 10.00      A   
ATOM   1107  CG2 VAL A 116      -9.666  -0.753 -17.187  1.00 10.00      A   
ATOM   1108  C   VAL A 116      -6.362  -2.595 -16.469  1.00 10.00      A   
ATOM   1109  O   VAL A 116      -5.532  -1.874 -17.032  1.00 10.00      A   
ATOM   1110  N   VAL A 117      -6.085  -3.814 -16.038  1.00 10.00      A   
ATOM   1111  HN  VAL A 117      -6.790  -4.332 -15.591  1.00 10.00      A   
ATOM   1112  CA  VAL A 117      -4.773  -4.414 -16.228  1.00 10.00      A   
ATOM   1113  CB  VAL A 117      -4.195  -4.955 -14.898  1.00 10.00      A   
ATOM   1114  CG1 VAL A 117      -2.704  -5.239 -15.033  1.00 10.00      A   
ATOM   1115  CG2 VAL A 117      -4.462  -3.993 -13.748  1.00 10.00      A   
ATOM   1116  C   VAL A 117      -4.862  -5.549 -17.236  1.00 10.00      A   
ATOM   1117  O   VAL A 117      -5.147  -6.691 -16.876  1.00 10.00      A   
ATOM   1118  N   THR A 118      -4.637  -5.221 -18.501  1.00 10.00      A   
ATOM   1119  HN  THR A 118      -4.423  -4.291 -18.725  1.00 10.00      A   
ATOM   1120  CA  THR A 118      -4.697  -6.201 -19.573  1.00 10.00      A   
ATOM   1121  CB  THR A 118      -4.568  -5.507 -20.941  1.00 10.00      A   
ATOM   1122  OG1 THR A 118      -3.552  -4.493 -20.868  1.00 10.00      A   
ATOM   1123  HG1 THR A 118      -3.421  -4.104 -21.748  1.00 10.00      A   
ATOM   1124  CG2 THR A 118      -5.888  -4.864 -21.333  1.00 10.00      A   
ATOM   1125  C   THR A 118      -3.593  -7.243 -19.432  1.00 10.00      A   
ATOM   1126  O   THR A 118      -2.611  -7.027 -18.715  1.00 10.00      A   
ATOM   1127  N   ASP A 119      -3.753  -8.367 -20.121  1.00 10.00      A   
ATOM   1128  HN  ASP A 119      -4.555  -8.481 -20.680  1.00 10.00      A   
ATOM   1129  CA  ASP A 119      -2.763  -9.439 -20.075  1.00 10.00      A   
ATOM   1130  CB  ASP A 119      -3.234 -10.665 -20.868  1.00 10.00      A   
ATOM   1131  CG  ASP A 119      -4.434 -11.358 -20.243  1.00 10.00      A   
ATOM   1132  OD1 ASP A 119      -4.249 -12.285 -19.430  1.00 10.00      A   
ATOM   1133  OD2 ASP A 119      -5.580 -10.981 -20.567  1.00 10.00      A   
ATOM   1134  C   ASP A 119      -1.417  -8.940 -20.601  1.00 10.00      A   
ATOM   1135  O   ASP A 119      -0.363  -9.426 -20.194  1.00 10.00      A   
ATOM   1136  N   ASP A 120      -1.475  -7.950 -21.499  1.00 10.00      A   
ATOM   1137  HN  ASP A 120      -2.358  -7.627 -21.783  1.00 10.00      A   
ATOM   1138  CA  ASP A 120      -0.278  -7.343 -22.082  1.00 10.00      A   
ATOM   1139  CB  ASP A 120      -0.667  -6.203 -23.033  1.00 10.00      A   
ATOM   1140  CG  ASP A 120      -1.112  -6.666 -24.403  1.00 10.00      A   
ATOM   1141  OD1 ASP A 120      -0.270  -7.199 -25.157  1.00 10.00      A   
ATOM   1142  OD2 ASP A 120      -2.296  -6.470 -24.745  1.00 10.00      A   
ATOM   1143  C   ASP A 120       0.609  -6.764 -20.988  1.00 10.00      A   
ATOM   1144  O   ASP A 120       1.824  -6.956 -20.988  1.00 10.00      A   
ATOM   1145  N   CYS A 121      -0.020  -6.053 -20.055  1.00 10.00      A   
ATOM   1146  HN  CYS A 121      -0.993  -5.954 -20.113  1.00 10.00      A   
ATOM   1147  CA  CYS A 121       0.690  -5.427 -18.947  1.00 10.00      A   
ATOM   1148  CB  CYS A 121      -0.294  -4.669 -18.049  1.00 10.00      A   
ATOM   1149  SG  CYS A 121      -1.391  -3.531 -18.928  1.00 10.00      A   
ATOM   1150  HG  CYS A 121      -2.248  -4.249 -19.650  1.00 10.00      A   
ATOM   1151  C   CYS A 121       1.451  -6.465 -18.126  1.00 10.00      A   
ATOM   1152  O   CYS A 121       2.598  -6.248 -17.739  1.00 10.00      A   
ATOM   1153  N   LEU A 122       0.815  -7.604 -17.886  1.00 10.00      A   
ATOM   1154  HN  LEU A 122      -0.085  -7.735 -18.249  1.00 10.00      A   
ATOM   1155  CA  LEU A 122       1.430  -8.670 -17.105  1.00 10.00      A   
ATOM   1156  CB  LEU A 122       0.422  -9.772 -16.786  1.00 10.00      A   
ATOM   1157  CG  LEU A 122      -0.709  -9.397 -15.825  1.00 10.00      A   
ATOM   1158  CD1 LEU A 122      -1.551 -10.619 -15.507  1.00 10.00      A   
ATOM   1159  CD2 LEU A 122      -0.150  -8.786 -14.547  1.00 10.00      A   
ATOM   1160  C   LEU A 122       2.655  -9.253 -17.804  1.00 10.00      A   
ATOM   1161  O   LEU A 122       3.659  -9.561 -17.157  1.00 10.00      A   
ATOM   1162  N   GLU A 123       2.576  -9.392 -19.124  1.00 10.00      A   
ATOM   1163  HN  GLU A 123       1.747  -9.136 -19.585  1.00 10.00      A   
ATOM   1164  CA  GLU A 123       3.683  -9.929 -19.906  1.00 10.00      A   
ATOM   1165  CB  GLU A 123       3.302 -10.038 -21.383  1.00 10.00      A   
ATOM   1166  CG  GLU A 123       2.139 -10.976 -21.668  1.00 10.00      A   
ATOM   1167  CD  GLU A 123       1.902 -11.165 -23.152  1.00 10.00      A   
ATOM   1168  OE1 GLU A 123       2.067 -10.187 -23.915  1.00 10.00      A   
ATOM   1169  OE2 GLU A 123       1.558 -12.293 -23.567  1.00 10.00      A   
ATOM   1170  C   GLU A 123       4.921  -9.051 -19.752  1.00 10.00      A   
ATOM   1171  O   GLU A 123       6.043  -9.550 -19.656  1.00 10.00      A   
ATOM   1172  N   LEU A 124       4.702  -7.740 -19.714  1.00 10.00      A   
ATOM   1173  HN  LEU A 124       3.780  -7.411 -19.789  1.00 10.00      A   
ATOM   1174  CA  LEU A 124       5.789  -6.778 -19.565  1.00 10.00      A   
ATOM   1175  CB  LEU A 124       5.293  -5.356 -19.853  1.00 10.00      A   
ATOM   1176  CG  LEU A 124       4.610  -5.125 -21.202  1.00 10.00      A   
ATOM   1177  CD1 LEU A 124       4.003  -3.729 -21.257  1.00 10.00      A   
ATOM   1178  CD2 LEU A 124       5.592  -5.325 -22.349  1.00 10.00      A   
ATOM   1179  C   LEU A 124       6.366  -6.839 -18.153  1.00 10.00      A   
ATOM   1180  O   LEU A 124       7.578  -6.759 -17.961  1.00 10.00      A   
ATOM   1181  N   ILE A 125       5.482  -6.995 -17.173  1.00 10.00      A   
ATOM   1182  HN  ILE A 125       4.529  -7.061 -17.401  1.00 10.00      A   
ATOM   1183  CA  ILE A 125       5.879  -7.067 -15.773  1.00 10.00      A   
ATOM   1184  CB  ILE A 125       4.644  -7.146 -14.841  1.00 10.00      A   
ATOM   1185  CG1 ILE A 125       3.854  -5.834 -14.877  1.00 10.00      A   
ATOM   1186  CG2 ILE A 125       5.057  -7.482 -13.412  1.00 10.00      A   
ATOM   1187  CD1 ILE A 125       2.503  -5.913 -14.198  1.00 10.00      A   
ATOM   1188  C   ILE A 125       6.787  -8.270 -15.513  1.00 10.00      A   
ATOM   1189  O   ILE A 125       7.875  -8.128 -14.955  1.00 10.00      A   
ATOM   1190  N   ALA A 126       6.347  -9.442 -15.945  1.00 10.00      A   
ATOM   1191  HN  ALA A 126       5.488  -9.483 -16.419  1.00 10.00      A   
ATOM   1192  CA  ALA A 126       7.103 -10.676 -15.732  1.00 10.00      A   
ATOM   1193  CB  ALA A 126       6.297 -11.878 -16.199  1.00 10.00      A   
ATOM   1194  C   ALA A 126       8.475 -10.668 -16.409  1.00 10.00      A   
ATOM   1195  O   ALA A 126       9.421 -11.279 -15.910  1.00 10.00      A   
ATOM   1196  N   LYS A 127       8.590  -9.979 -17.533  1.00 10.00      A   
ATOM   1197  HN  LYS A 127       7.820  -9.479 -17.873  1.00 10.00      A   
ATOM   1198  CA  LYS A 127       9.847  -9.954 -18.267  1.00 10.00      A   
ATOM   1199  CB  LYS A 127       9.601  -9.857 -19.779  1.00 10.00      A   
ATOM   1200  CG  LYS A 127       9.119  -8.494 -20.255  1.00 10.00      A   
ATOM   1201  CD  LYS A 127       8.998  -8.439 -21.769  1.00 10.00      A   
ATOM   1202  CE  LYS A 127      10.328  -8.719 -22.448  1.00 10.00      A   
ATOM   1203  NZ  LYS A 127      10.283  -8.391 -23.895  1.00 10.00      A   
ATOM   1204  HZ1 LYS A 127       9.442  -8.823 -24.336  1.00 10.00      A   
ATOM   1205  HZ2 LYS A 127      11.134  -8.753 -24.371  1.00 10.00      A   
ATOM   1206  HZ3 LYS A 127      10.243  -7.362 -24.031  1.00 10.00      A   
ATOM   1207  C   LYS A 127      10.808  -8.859 -17.803  1.00 10.00      A   
ATOM   1208  O   LYS A 127      12.021  -9.041 -17.845  1.00 10.00      A   
ATOM   1209  N   SER A 128      10.281  -7.732 -17.353  1.00 10.00      A   
ATOM   1210  HN  SER A 128       9.304  -7.632 -17.315  1.00 10.00      A   
ATOM   1211  CA  SER A 128      11.135  -6.629 -16.933  1.00 10.00      A   
ATOM   1212  CB  SER A 128      10.616  -5.310 -17.491  1.00 10.00      A   
ATOM   1213  OG  SER A 128      10.629  -5.333 -18.910  1.00 10.00      A   
ATOM   1214  HG  SER A 128      10.749  -4.435 -19.239  1.00 10.00      A   
ATOM   1215  C   SER A 128      11.353  -6.539 -15.426  1.00 10.00      A   
ATOM   1216  O   SER A 128      12.318  -5.921 -14.974  1.00 10.00      A   
ATOM   1217  N   PHE A 129      10.477  -7.148 -14.644  1.00 10.00      A   
ATOM   1218  HN  PHE A 129       9.725  -7.639 -15.042  1.00 10.00      A   
ATOM   1219  CA  PHE A 129      10.614  -7.098 -13.194  1.00 10.00      A   
ATOM   1220  CB  PHE A 129       9.318  -6.625 -12.520  1.00 10.00      A   
ATOM   1221  CG  PHE A 129       8.869  -5.267 -12.975  1.00 10.00      A   
ATOM   1222  CD1 PHE A 129       7.590  -5.069 -13.464  1.00 10.00      A   
ATOM   1223  CD2 PHE A 129       9.734  -4.187 -12.929  1.00 10.00      A   
ATOM   1224  CE1 PHE A 129       7.180  -3.824 -13.897  1.00 10.00      A   
ATOM   1225  CE2 PHE A 129       9.332  -2.939 -13.358  1.00 10.00      A   
ATOM   1226  CZ  PHE A 129       8.054  -2.756 -13.844  1.00 10.00      A   
ATOM   1227  C   PHE A 129      11.075  -8.428 -12.619  1.00 10.00      A   
ATOM   1228  O   PHE A 129      10.263  -9.261 -12.219  1.00 10.00      A   
ATOM   1229  N   LYS A 130      12.392  -8.618 -12.572  1.00 10.00      A   
ATOM   1230  HN  LYS A 130      12.987  -7.913 -12.908  1.00 10.00      A   
ATOM   1231  CA  LYS A 130      12.980  -9.844 -12.032  1.00 10.00      A   
ATOM   1232  CB  LYS A 130      14.422 -10.004 -12.518  1.00 10.00      A   
ATOM   1233  CG  LYS A 130      14.573 -10.700 -13.863  1.00 10.00      A   
ATOM   1234  CD  LYS A 130      14.397  -9.739 -15.028  1.00 10.00      A   
ATOM   1235  CE  LYS A 130      14.801 -10.394 -16.340  1.00 10.00      A   
ATOM   1236  NZ  LYS A 130      14.651  -9.468 -17.491  1.00 10.00      A   
ATOM   1237  HZ1 LYS A 130      15.087  -9.880 -18.340  1.00 10.00      A   
ATOM   1238  HZ2 LYS A 130      15.113  -8.562 -17.283  1.00 10.00      A   
ATOM   1239  HZ3 LYS A 130      13.641  -9.294 -17.685  1.00 10.00      A   
ATOM   1240  C   LYS A 130      12.963  -9.805 -10.508  1.00 10.00      A   
ATOM   1241  O   LYS A 130      13.270 -10.791  -9.836  1.00 10.00      A   
ATOM   1242  N   ASN A 131      12.606  -8.646  -9.978  1.00 10.00      A   
ATOM   1243  HN  ASN A 131      12.379  -7.906 -10.578  1.00 10.00      A   
ATOM   1244  CA  ASN A 131      12.538  -8.433  -8.538  1.00 10.00      A   
ATOM   1245  CB  ASN A 131      13.263  -7.140  -8.154  1.00 10.00      A   
ATOM   1246  CG  ASN A 131      14.766  -7.231  -8.336  1.00 10.00      A   
ATOM   1247  OD1 ASN A 131      15.405  -8.191  -7.900  1.00 10.00      A   
ATOM   1248  ND2 ASN A 131      15.343  -6.238  -8.993  1.00 10.00      A   
ATOM   1249 HD21 ASN A 131      14.778  -5.506  -9.324  1.00 10.00      A   
ATOM   1250 HD22 ASN A 131      16.313  -6.275  -9.130  1.00 10.00      A   
ATOM   1251  C   ASN A 131      11.090  -8.365  -8.078  1.00 10.00      A   
ATOM   1252  O   ASN A 131      10.809  -8.007  -6.938  1.00 10.00      A   
ATOM   1253  N   PHE A 132      10.180  -8.717  -8.978  1.00 10.00      A   
ATOM   1254  HN  PHE A 132      10.475  -9.005  -9.867  1.00 10.00      A   
ATOM   1255  CA  PHE A 132       8.755  -8.701  -8.679  1.00 10.00      A   
ATOM   1256  CB  PHE A 132       7.955  -9.038  -9.939  1.00 10.00      A   
ATOM   1257  CG  PHE A 132       6.511  -8.648  -9.862  1.00 10.00      A   
ATOM   1258  CD1 PHE A 132       6.144  -7.404  -9.380  1.00 10.00      A   
ATOM   1259  CD2 PHE A 132       5.521  -9.522 -10.272  1.00 10.00      A   
ATOM   1260  CE1 PHE A 132       4.817  -7.036  -9.308  1.00 10.00      A   
ATOM   1261  CE2 PHE A 132       4.192  -9.162 -10.203  1.00 10.00      A   
ATOM   1262  CZ  PHE A 132       3.840  -7.917  -9.720  1.00 10.00      A   
ATOM   1263  C   PHE A 132       8.435  -9.695  -7.568  1.00 10.00      A   
ATOM   1264  O   PHE A 132       8.722 -10.886  -7.694  1.00 10.00      A   
ATOM   1265  N   LYS A 133       7.840  -9.201  -6.489  1.00 10.00      A   
ATOM   1266  HN  LYS A 133       7.612  -8.243  -6.464  1.00 10.00      A   
ATOM   1267  CA  LYS A 133       7.513 -10.041  -5.345  1.00 10.00      A   
ATOM   1268  CB  LYS A 133       8.331  -9.619  -4.118  1.00 10.00      A   
ATOM   1269  CG  LYS A 133       9.839  -9.684  -4.301  1.00 10.00      A   
ATOM   1270  CD  LYS A 133      10.556  -8.980  -3.161  1.00 10.00      A   
ATOM   1271  CE  LYS A 133      12.050  -8.882  -3.418  1.00 10.00      A   
ATOM   1272  NZ  LYS A 133      12.707  -7.947  -2.469  1.00 10.00      A   
ATOM   1273  HZ1 LYS A 133      12.630  -8.305  -1.498  1.00 10.00      A   
ATOM   1274  HZ2 LYS A 133      12.244  -7.010  -2.514  1.00 10.00      A   
ATOM   1275  HZ3 LYS A 133      13.713  -7.833  -2.708  1.00 10.00      A   
ATOM   1276  C   LYS A 133       6.029 -10.005  -4.991  1.00 10.00      A   
ATOM   1277  O   LYS A 133       5.415 -11.048  -4.774  1.00 10.00      A   
ATOM   1278  N   VAL A 134       5.445  -8.814  -4.928  1.00 10.00      A   
ATOM   1279  HN  VAL A 134       5.958  -8.005  -5.145  1.00 10.00      A   
ATOM   1280  CA  VAL A 134       4.043  -8.690  -4.542  1.00 10.00      A   
ATOM   1281  CB  VAL A 134       3.895  -7.861  -3.251  1.00 10.00      A   
ATOM   1282  CG1 VAL A 134       2.459  -7.877  -2.749  1.00 10.00      A   
ATOM   1283  CG2 VAL A 134       4.846  -8.366  -2.177  1.00 10.00      A   
ATOM   1284  C   VAL A 134       3.175  -8.076  -5.631  1.00 10.00      A   
ATOM   1285  O   VAL A 134       3.469  -6.998  -6.149  1.00 10.00      A   
ATOM   1286  N   LEU A 135       2.094  -8.773  -5.955  1.00 10.00      A   
ATOM   1287  HN  LEU A 135       1.931  -9.635  -5.507  1.00 10.00      A   
ATOM   1288  CA  LEU A 135       1.143  -8.317  -6.952  1.00 10.00      A   
ATOM   1289  CB  LEU A 135       1.106  -9.271  -8.147  1.00 10.00      A   
ATOM   1290  CG  LEU A 135       0.155  -8.895  -9.285  1.00 10.00      A   
ATOM   1291  CD1 LEU A 135       0.446  -7.490  -9.796  1.00 10.00      A   
ATOM   1292  CD2 LEU A 135       0.256  -9.904 -10.416  1.00 10.00      A   
ATOM   1293  C   LEU A 135      -0.243  -8.206  -6.327  1.00 10.00      A   
ATOM   1294  O   LEU A 135      -0.895  -9.211  -6.034  1.00 10.00      A   
ATOM   1295  N   VAL A 136      -0.678  -6.980  -6.106  1.00 10.00      A   
ATOM   1296  HN  VAL A 136      -0.108  -6.217  -6.358  1.00 10.00      A   
ATOM   1297  CA  VAL A 136      -1.982  -6.728  -5.518  1.00 10.00      A   
ATOM   1298  CB  VAL A 136      -1.878  -5.844  -4.255  1.00 10.00      A   
ATOM   1299  CG1 VAL A 136      -3.262  -5.518  -3.712  1.00 10.00      A   
ATOM   1300  CG2 VAL A 136      -1.039  -6.531  -3.188  1.00 10.00      A   
ATOM   1301  C   VAL A 136      -2.890  -6.056  -6.536  1.00 10.00      A   
ATOM   1302  O   VAL A 136      -2.626  -4.934  -6.969  1.00 10.00      A   
ATOM   1303  N   LEU A 137      -3.946  -6.750  -6.922  1.00 10.00      A   
ATOM   1304  HN  LEU A 137      -4.104  -7.642  -6.533  1.00 10.00      A   
ATOM   1305  CA  LEU A 137      -4.894  -6.232  -7.891  1.00 10.00      A   
ATOM   1306  CB  LEU A 137      -4.768  -6.989  -9.216  1.00 10.00      A   
ATOM   1307  CG  LEU A 137      -3.398  -6.924  -9.898  1.00 10.00      A   
ATOM   1308  CD1 LEU A 137      -3.296  -7.958 -11.004  1.00 10.00      A   
ATOM   1309  CD2 LEU A 137      -3.134  -5.528 -10.442  1.00 10.00      A   
ATOM   1310  C   LEU A 137      -6.310  -6.344  -7.345  1.00 10.00      A   
ATOM   1311  O   LEU A 137      -6.894  -7.428  -7.319  1.00 10.00      A   
ATOM   1312  N   SER A 138      -6.849  -5.228  -6.889  1.00 10.00      A   
ATOM   1313  HN  SER A 138      -6.329  -4.391  -6.927  1.00 10.00      A   
ATOM   1314  CA  SER A 138      -8.189  -5.201  -6.344  1.00 10.00      A   
ATOM   1315  CB  SER A 138      -8.214  -4.419  -5.026  1.00 10.00      A   
ATOM   1316  OG  SER A 138      -9.544  -4.146  -4.621  1.00 10.00      A   
ATOM   1317  HG  SER A 138      -9.730  -4.596  -3.787  1.00 10.00      A   
ATOM   1318  C   SER A 138      -9.163  -4.591  -7.338  1.00 10.00      A   
ATOM   1319  O   SER A 138      -8.906  -3.521  -7.889  1.00 10.00      A   
ATOM   1320  N   SER A 139     -10.263  -5.297  -7.578  1.00 10.00      A   
ATOM   1321  HN  SER A 139     -10.377  -6.163  -7.120  1.00 10.00      A   
ATOM   1322  CA  SER A 139     -11.312  -4.846  -8.488  1.00 10.00      A   
ATOM   1323  CB  SER A 139     -12.088  -3.696  -7.850  1.00 10.00      A   
ATOM   1324  OG  SER A 139     -12.235  -3.919  -6.456  1.00 10.00      A   
ATOM   1325  HG  SER A 139     -11.396  -4.227  -6.089  1.00 10.00      A   
ATOM   1326  C   SER A 139     -10.777  -4.454  -9.865  1.00 10.00      A   
ATOM   1327  O   SER A 139     -11.221  -3.472 -10.459  1.00 10.00      A   
ATOM   1328  N   CYS A 140      -9.831  -5.231 -10.367  1.00 10.00      A   
ATOM   1329  HN  CYS A 140      -9.520  -6.009  -9.851  1.00 10.00      A   
ATOM   1330  CA  CYS A 140      -9.250  -4.977 -11.671  1.00 10.00      A   
ATOM   1331  CB  CYS A 140      -7.737  -5.191 -11.618  1.00 10.00      A   
ATOM   1332  SG  CYS A 140      -6.901  -4.188 -10.367  1.00 10.00      A   
ATOM   1333  HG  CYS A 140      -7.784  -3.916  -9.417  1.00 10.00      A   
ATOM   1334  C   CYS A 140      -9.893  -5.895 -12.701  1.00 10.00      A   
ATOM   1335  O   CYS A 140     -10.375  -6.974 -12.351  1.00 10.00      A   
ATOM   1336  N   GLU A 141      -9.921  -5.466 -13.954  1.00 10.00      A   
ATOM   1337  HN  GLU A 141      -9.532  -4.591 -14.172  1.00 10.00      A   
ATOM   1338  CA  GLU A 141     -10.520  -6.268 -15.014  1.00 10.00      A   
ATOM   1339  CB  GLU A 141     -11.984  -5.869 -15.241  1.00 10.00      A   
ATOM   1340  CG  GLU A 141     -12.187  -4.453 -15.771  1.00 10.00      A   
ATOM   1341  CD  GLU A 141     -12.335  -3.418 -14.672  1.00 10.00      A   
ATOM   1342  OE1 GLU A 141     -13.308  -3.510 -13.896  1.00 10.00      A   
ATOM   1343  OE2 GLU A 141     -11.495  -2.497 -14.598  1.00 10.00      A   
ATOM   1344  C   GLU A 141      -9.736  -6.153 -16.318  1.00 10.00      A   
ATOM   1345  O   GLU A 141      -8.756  -5.410 -16.405  1.00 10.00      A   
ATOM   1346  N   GLY A 142     -10.180  -6.894 -17.326  1.00 10.00      A   
ATOM   1347  HN  GLY A 142     -10.974  -7.462 -17.190  1.00 10.00      A   
ATOM   1348  CA  GLY A 142      -9.529  -6.864 -18.622  1.00 10.00      A   
ATOM   1349  C   GLY A 142      -8.448  -7.913 -18.785  1.00 10.00      A   
ATOM   1350  O   GLY A 142      -7.799  -7.984 -19.831  1.00 10.00      A   
ATOM   1351  N   PHE A 143      -8.260  -8.745 -17.771  1.00 10.00      A   
ATOM   1352  HN  PHE A 143      -8.829  -8.671 -16.974  1.00 10.00      A   
ATOM   1353  CA  PHE A 143      -7.235  -9.781 -17.821  1.00 10.00      A   
ATOM   1354  CB  PHE A 143      -6.205  -9.601 -16.701  1.00 10.00      A   
ATOM   1355  CG  PHE A 143      -6.730  -9.792 -15.303  1.00 10.00      A   
ATOM   1356  CD1 PHE A 143      -6.190 -10.767 -14.479  1.00 10.00      A   
ATOM   1357  CD2 PHE A 143      -7.747  -8.995 -14.806  1.00 10.00      A   
ATOM   1358  CE1 PHE A 143      -6.654 -10.943 -13.190  1.00 10.00      A   
ATOM   1359  CE2 PHE A 143      -8.219  -9.166 -13.519  1.00 10.00      A   
ATOM   1360  CZ  PHE A 143      -7.671 -10.141 -12.709  1.00 10.00      A   
ATOM   1361  C   PHE A 143      -7.833 -11.180 -17.795  1.00 10.00      A   
ATOM   1362  O   PHE A 143      -8.878 -11.409 -17.183  1.00 10.00      A   
ATOM   1363  N   SER A 144      -7.168 -12.110 -18.469  1.00 10.00      A   
ATOM   1364  HN  SER A 144      -6.345 -11.856 -18.948  1.00 10.00      A   
ATOM   1365  CA  SER A 144      -7.623 -13.491 -18.528  1.00 10.00      A   
ATOM   1366  CB  SER A 144      -7.596 -13.987 -19.978  1.00 10.00      A   
ATOM   1367  OG  SER A 144      -6.277 -13.977 -20.501  1.00 10.00      A   
ATOM   1368  HG  SER A 144      -5.843 -13.141 -20.268  1.00 10.00      A   
ATOM   1369  C   SER A 144      -6.749 -14.383 -17.646  1.00 10.00      A   
ATOM   1370  O   SER A 144      -5.999 -13.891 -16.802  1.00 10.00      A   
ATOM   1371  N   THR A 145      -6.839 -15.692 -17.842  1.00 10.00      A   
ATOM   1372  HN  THR A 145      -7.468 -16.040 -18.510  1.00 10.00      A   
ATOM   1373  CA  THR A 145      -6.050 -16.629 -17.067  1.00 10.00      A   
ATOM   1374  CB  THR A 145      -6.799 -17.964 -16.880  1.00 10.00      A   
ATOM   1375  OG1 THR A 145      -7.549 -18.266 -18.064  1.00 10.00      A   
ATOM   1376  HG1 THR A 145      -6.951 -18.639 -18.730  1.00 10.00      A   
ATOM   1377  CG2 THR A 145      -7.754 -17.872 -15.699  1.00 10.00      A   
ATOM   1378  C   THR A 145      -4.688 -16.880 -17.712  1.00 10.00      A   
ATOM   1379  O   THR A 145      -3.822 -17.523 -17.119  1.00 10.00      A   
ATOM   1380  N   ASP A 146      -4.498 -16.358 -18.921  1.00 10.00      A   
ATOM   1381  HN  ASP A 146      -5.216 -15.836 -19.339  1.00 10.00      A   
ATOM   1382  CA  ASP A 146      -3.241 -16.540 -19.639  1.00 10.00      A   
ATOM   1383  CB  ASP A 146      -3.414 -16.309 -21.141  1.00 10.00      A   
ATOM   1384  CG  ASP A 146      -3.770 -17.584 -21.877  1.00 10.00      A   
ATOM   1385  OD1 ASP A 146      -4.969 -17.927 -21.935  1.00 10.00      A   
ATOM   1386  OD2 ASP A 146      -2.853 -18.261 -22.391  1.00 10.00      A   
ATOM   1387  C   ASP A 146      -2.141 -15.661 -19.071  1.00 10.00      A   
ATOM   1388  O   ASP A 146      -1.018 -16.120 -18.860  1.00 10.00      A   
ATOM   1389  N   GLY A 147      -2.465 -14.396 -18.819  1.00 10.00      A   
ATOM   1390  HN  GLY A 147      -3.364 -14.069 -19.049  1.00 10.00      A   
ATOM   1391  CA  GLY A 147      -1.494 -13.480 -18.248  1.00 10.00      A   
ATOM   1392  C   GLY A 147      -1.040 -13.954 -16.884  1.00 10.00      A   
ATOM   1393  O   GLY A 147       0.114 -13.752 -16.493  1.00 10.00      A   
ATOM   1394  N   LEU A 148      -1.958 -14.593 -16.161  1.00 10.00      A   
ATOM   1395  HN  LEU A 148      -2.861 -14.692 -16.525  1.00 10.00      A   
ATOM   1396  CA  LEU A 148      -1.660 -15.134 -14.841  1.00 10.00      A   
ATOM   1397  CB  LEU A 148      -2.916 -15.769 -14.243  1.00 10.00      A   
ATOM   1398  CG  LEU A 148      -4.064 -14.819 -13.890  1.00 10.00      A   
ATOM   1399  CD1 LEU A 148      -5.351 -15.596 -13.678  1.00 10.00      A   
ATOM   1400  CD2 LEU A 148      -3.723 -14.019 -12.646  1.00 10.00      A   
ATOM   1401  C   LEU A 148      -0.566 -16.186 -14.953  1.00 10.00      A   
ATOM   1402  O   LEU A 148       0.316 -16.282 -14.098  1.00 10.00      A   
ATOM   1403  N   ALA A 149      -0.627 -16.962 -16.032  1.00 10.00      A   
ATOM   1404  HN  ALA A 149      -1.351 -16.817 -16.677  1.00 10.00      A   
ATOM   1405  CA  ALA A 149       0.346 -18.011 -16.285  1.00 10.00      A   
ATOM   1406  CB  ALA A 149      -0.154 -18.928 -17.389  1.00 10.00      A   
ATOM   1407  C   ALA A 149       1.695 -17.409 -16.664  1.00 10.00      A   
ATOM   1408  O   ALA A 149       2.746 -17.917 -16.268  1.00 10.00      A   
ATOM   1409  N   ALA A 150       1.653 -16.315 -17.424  1.00 10.00      A   
ATOM   1410  HN  ALA A 150       0.779 -15.962 -17.702  1.00 10.00      A   
ATOM   1411  CA  ALA A 150       2.867 -15.628 -17.857  1.00 10.00      A   
ATOM   1412  CB  ALA A 150       2.519 -14.426 -18.721  1.00 10.00      A   
ATOM   1413  C   ALA A 150       3.694 -15.202 -16.650  1.00 10.00      A   
ATOM   1414  O   ALA A 150       4.920 -15.318 -16.647  1.00 10.00      A   
ATOM   1415  N   ILE A 151       3.014 -14.711 -15.626  1.00 10.00      A   
ATOM   1416  HN  ILE A 151       2.037 -14.625 -15.698  1.00 10.00      A   
ATOM   1417  CA  ILE A 151       3.680 -14.287 -14.404  1.00 10.00      A   
ATOM   1418  CB  ILE A 151       2.724 -13.459 -13.513  1.00 10.00      A   
ATOM   1419  CG1 ILE A 151       2.305 -12.167 -14.220  1.00 10.00      A   
ATOM   1420  CG2 ILE A 151       3.356 -13.160 -12.159  1.00 10.00      A   
ATOM   1421  CD1 ILE A 151       3.386 -11.107 -14.269  1.00 10.00      A   
ATOM   1422  C   ILE A 151       4.150 -15.511 -13.620  1.00 10.00      A   
ATOM   1423  O   ILE A 151       5.294 -15.575 -13.173  1.00 10.00      A   
ATOM   1424  N   ALA A 152       3.258 -16.484 -13.502  1.00 10.00      A   
ATOM   1425  HN  ALA A 152       2.382 -16.371 -13.929  1.00 10.00      A   
ATOM   1426  CA  ALA A 152       3.515 -17.716 -12.767  1.00 10.00      A   
ATOM   1427  CB  ALA A 152       2.303 -18.629 -12.867  1.00 10.00      A   
ATOM   1428  C   ALA A 152       4.769 -18.458 -13.230  1.00 10.00      A   
ATOM   1429  O   ALA A 152       5.551 -18.934 -12.406  1.00 10.00      A   
ATOM   1430  N   ALA A 153       4.963 -18.550 -14.540  1.00 10.00      A   
ATOM   1431  HN  ALA A 153       4.314 -18.133 -15.152  1.00 10.00      A   
ATOM   1432  CA  ALA A 153       6.109 -19.272 -15.097  1.00 10.00      A   
ATOM   1433  CB  ALA A 153       5.729 -19.947 -16.404  1.00 10.00      A   
ATOM   1434  C   ALA A 153       7.356 -18.407 -15.291  1.00 10.00      A   
ATOM   1435  O   ALA A 153       8.398 -18.905 -15.727  1.00 10.00      A   
ATOM   1436  N   THR A 154       7.275 -17.129 -14.955  1.00 10.00      A   
ATOM   1437  HN  THR A 154       6.441 -16.776 -14.582  1.00 10.00      A   
ATOM   1438  CA  THR A 154       8.417 -16.246 -15.133  1.00 10.00      A   
ATOM   1439  CB  THR A 154       8.118 -15.134 -16.158  1.00 10.00      A   
ATOM   1440  OG1 THR A 154       7.484 -15.719 -17.308  1.00 10.00      A   
ATOM   1441  HG1 THR A 154       6.521 -15.647 -17.215  1.00 10.00      A   
ATOM   1442  CG2 THR A 154       9.403 -14.451 -16.592  1.00 10.00      A   
ATOM   1443  C   THR A 154       8.911 -15.643 -13.816  1.00 10.00      A   
ATOM   1444  O   THR A 154      10.107 -15.691 -13.516  1.00 10.00      A   
ATOM   1445  N   CYS A 155       7.996 -15.096 -13.027  1.00 10.00      A   
ATOM   1446  HN  CYS A 155       7.050 -15.108 -13.301  1.00 10.00      A   
ATOM   1447  CA  CYS A 155       8.355 -14.483 -11.757  1.00 10.00      A   
ATOM   1448  CB  CYS A 155       7.235 -13.561 -11.264  1.00 10.00      A   
ATOM   1449  SG  CYS A 155       6.817 -12.232 -12.419  1.00 10.00      A   
ATOM   1450  HG  CYS A 155       6.379 -11.201 -11.714  1.00 10.00      A   
ATOM   1451  C   CYS A 155       8.696 -15.539 -10.708  1.00 10.00      A   
ATOM   1452  O   CYS A 155       7.809 -16.154 -10.115  1.00 10.00      A   
ATOM   1453  N   ARG A 156       9.986 -15.753 -10.498  1.00 10.00      A   
ATOM   1454  HN  ARG A 156      10.645 -15.245 -11.018  1.00 10.00      A   
ATOM   1455  CA  ARG A 156      10.452 -16.727  -9.519  1.00 10.00      A   
ATOM   1456  CB  ARG A 156      11.716 -17.433 -10.018  1.00 10.00      A   
ATOM   1457  CG  ARG A 156      12.778 -16.490 -10.561  1.00 10.00      A   
ATOM   1458  CD  ARG A 156      14.025 -17.243 -10.988  1.00 10.00      A   
ATOM   1459  NE  ARG A 156      14.976 -17.404  -9.886  1.00 10.00      A   
ATOM   1460  HE  ARG A 156      14.626 -17.757  -9.036  1.00 10.00      A   
ATOM   1461  CZ  ARG A 156      16.271 -17.093  -9.970  1.00 10.00      A   
ATOM   1462  NH1 ARG A 156      16.771 -16.606 -11.097  1.00 10.00      A   
ATOM   1463 HH11 ARG A 156      17.783 -16.361 -11.166  1.00 10.00      A   
ATOM   1464 HH12 ARG A 156      16.152 -16.461 -11.925  1.00 10.00      A   
ATOM   1465  NH2 ARG A 156      17.065 -17.270  -8.919  1.00 10.00      A   
ATOM   1466 HH21 ARG A 156      16.671 -17.654  -8.030  1.00 10.00      A   
ATOM   1467 HH22 ARG A 156      18.079 -17.029  -8.973  1.00 10.00      A   
ATOM   1468  C   ARG A 156      10.709 -16.055  -8.175  1.00 10.00      A   
ATOM   1469  O   ARG A 156      11.101 -16.705  -7.207  1.00 10.00      A   
ATOM   1470  N   ASN A 157      10.484 -14.751  -8.134  1.00 10.00      A   
ATOM   1471  HN  ASN A 157      10.173 -14.299  -8.943  1.00 10.00      A   
ATOM   1472  CA  ASN A 157      10.681 -13.969  -6.921  1.00 10.00      A   
ATOM   1473  CB  ASN A 157      11.488 -12.704  -7.238  1.00 10.00      A   
ATOM   1474  CG  ASN A 157      12.630 -12.458  -6.270  1.00 10.00      A   
ATOM   1475  OD1 ASN A 157      12.587 -12.871  -5.110  1.00 10.00      A   
ATOM   1476  ND2 ASN A 157      13.668 -11.782  -6.744  1.00 10.00      A   
ATOM   1477 HD21 ASN A 157      13.642 -11.485  -7.680  1.00 10.00      A   
ATOM   1478 HD22 ASN A 157      14.417 -11.601  -6.138  1.00 10.00      A   
ATOM   1479  C   ASN A 157       9.327 -13.577  -6.338  1.00 10.00      A   
ATOM   1480  O   ASN A 157       9.246 -12.917  -5.302  1.00 10.00      A   
ATOM   1481  N   LEU A 158       8.265 -13.998  -7.016  1.00 10.00      A   
ATOM   1482  HN  LEU A 158       8.401 -14.543  -7.816  1.00 10.00      A   
ATOM   1483  CA  LEU A 158       6.904 -13.690  -6.589  1.00 10.00      A   
ATOM   1484  CB  LEU A 158       5.901 -14.128  -7.662  1.00 10.00      A   
ATOM   1485  CG  LEU A 158       4.452 -13.669  -7.468  1.00 10.00      A   
ATOM   1486  CD1 LEU A 158       4.304 -12.187  -7.775  1.00 10.00      A   
ATOM   1487  CD2 LEU A 158       3.504 -14.495  -8.321  1.00 10.00      A   
ATOM   1488  C   LEU A 158       6.588 -14.365  -5.257  1.00 10.00      A   
ATOM   1489  O   LEU A 158       6.917 -15.538  -5.049  1.00 10.00      A   
ATOM   1490  N   LYS A 159       5.946 -13.627  -4.361  1.00 10.00      A   
ATOM   1491  HN  LYS A 159       5.701 -12.701  -4.590  1.00 10.00      A   
ATOM   1492  CA  LYS A 159       5.600 -14.140  -3.045  1.00 10.00      A   
ATOM   1493  CB  LYS A 159       6.401 -13.397  -1.970  1.00 10.00      A   
ATOM   1494  CG  LYS A 159       7.911 -13.480  -2.132  1.00 10.00      A   
ATOM   1495  CD  LYS A 159       8.619 -12.554  -1.155  1.00 10.00      A   
ATOM   1496  CE  LYS A 159       8.462 -13.035   0.278  1.00 10.00      A   
ATOM   1497  NZ  LYS A 159       8.808 -11.978   1.268  1.00 10.00      A   
ATOM   1498  HZ1 LYS A 159       8.148 -11.178   1.182  1.00 10.00      A   
ATOM   1499  HZ2 LYS A 159       9.773 -11.632   1.105  1.00 10.00      A   
ATOM   1500  HZ3 LYS A 159       8.749 -12.359   2.234  1.00 10.00      A   
ATOM   1501  C   LYS A 159       4.109 -13.992  -2.751  1.00 10.00      A   
ATOM   1502  O   LYS A 159       3.487 -14.898  -2.192  1.00 10.00      A   
ATOM   1503  N   GLU A 160       3.531 -12.858  -3.124  1.00 10.00      A   
ATOM   1504  HN  GLU A 160       4.057 -12.175  -3.600  1.00 10.00      A   
ATOM   1505  CA  GLU A 160       2.122 -12.608  -2.842  1.00 10.00      A   
ATOM   1506  CB  GLU A 160       1.984 -11.536  -1.754  1.00 10.00      A   
ATOM   1507  CG  GLU A 160       2.711 -11.863  -0.456  1.00 10.00      A   
ATOM   1508  CD  GLU A 160       2.789 -10.680   0.486  1.00 10.00      A   
ATOM   1509  OE1 GLU A 160       3.741  -9.885   0.370  1.00 10.00      A   
ATOM   1510  OE2 GLU A 160       1.909 -10.546   1.357  1.00 10.00      A   
ATOM   1511  C   GLU A 160       1.322 -12.206  -4.081  1.00 10.00      A   
ATOM   1512  O   GLU A 160       1.742 -11.354  -4.864  1.00 10.00      A   
ATOM   1513  N   LEU A 161       0.162 -12.836  -4.237  1.00 10.00      A   
ATOM   1514  HN  LEU A 161      -0.090 -13.524  -3.580  1.00 10.00      A   
ATOM   1515  CA  LEU A 161      -0.751 -12.553  -5.339  1.00 10.00      A   
ATOM   1516  CB  LEU A 161      -0.748 -13.691  -6.367  1.00 10.00      A   
ATOM   1517  CG  LEU A 161      -1.848 -13.642  -7.435  1.00 10.00      A   
ATOM   1518  CD1 LEU A 161      -1.753 -12.369  -8.262  1.00 10.00      A   
ATOM   1519  CD2 LEU A 161      -1.792 -14.870  -8.331  1.00 10.00      A   
ATOM   1520  C   LEU A 161      -2.156 -12.353  -4.774  1.00 10.00      A   
ATOM   1521  O   LEU A 161      -2.797 -13.306  -4.329  1.00 10.00      A   
ATOM   1522  N   ASP A 162      -2.624 -11.114  -4.784  1.00 10.00      A   
ATOM   1523  HN  ASP A 162      -2.075 -10.395  -5.177  1.00 10.00      A   
ATOM   1524  CA  ASP A 162      -3.938 -10.787  -4.247  1.00 10.00      A   
ATOM   1525  CB  ASP A 162      -3.807  -9.758  -3.118  1.00 10.00      A   
ATOM   1526  CG  ASP A 162      -5.135  -9.369  -2.500  1.00 10.00      A   
ATOM   1527  OD1 ASP A 162      -6.004 -10.251  -2.336  1.00 10.00      A   
ATOM   1528  OD2 ASP A 162      -5.306  -8.181  -2.152  1.00 10.00      A   
ATOM   1529  C   ASP A 162      -4.878 -10.263  -5.327  1.00 10.00      A   
ATOM   1530  O   ASP A 162      -4.692  -9.164  -5.850  1.00 10.00      A   
ATOM   1531  N   LEU A 163      -5.878 -11.067  -5.666  1.00 10.00      A   
ATOM   1532  HN  LEU A 163      -5.951 -11.945  -5.231  1.00 10.00      A   
ATOM   1533  CA  LEU A 163      -6.868 -10.695  -6.671  1.00 10.00      A   
ATOM   1534  CB  LEU A 163      -6.885 -11.708  -7.817  1.00 10.00      A   
ATOM   1535  CG  LEU A 163      -5.577 -11.891  -8.586  1.00 10.00      A   
ATOM   1536  CD1 LEU A 163      -5.723 -13.010  -9.604  1.00 10.00      A   
ATOM   1537  CD2 LEU A 163      -5.186 -10.598  -9.279  1.00 10.00      A   
ATOM   1538  C   LEU A 163      -8.252 -10.607  -6.037  1.00 10.00      A   
ATOM   1539  O   LEU A 163      -9.126 -11.439  -6.297  1.00 10.00      A   
ATOM   1540  N   ARG A 164      -8.449  -9.601  -5.202  1.00 10.00      A   
ATOM   1541  HN  ARG A 164      -7.723  -8.964  -5.040  1.00 10.00      A   
ATOM   1542  CA  ARG A 164      -9.721  -9.418  -4.519  1.00 10.00      A   
ATOM   1543  CB  ARG A 164      -9.500  -8.891  -3.097  1.00 10.00      A   
ATOM   1544  CG  ARG A 164      -8.836  -7.526  -3.022  1.00 10.00      A   
ATOM   1545  CD  ARG A 164      -8.313  -7.245  -1.625  1.00 10.00      A   
ATOM   1546  NE  ARG A 164      -8.272  -5.814  -1.329  1.00 10.00      A   
ATOM   1547  HE  ARG A 164      -9.137  -5.365  -1.180  1.00 10.00      A   
ATOM   1548  CZ  ARG A 164      -7.150  -5.095  -1.256  1.00 10.00      A   
ATOM   1549  NH1 ARG A 164      -5.970  -5.666  -1.459  1.00 10.00      A   
ATOM   1550 HH11 ARG A 164      -5.904  -6.694  -1.685  1.00 10.00      A   
ATOM   1551 HH12 ARG A 164      -5.095  -5.098  -1.394  1.00 10.00      A   
ATOM   1552  NH2 ARG A 164      -7.207  -3.799  -0.977  1.00 10.00      A   
ATOM   1553 HH21 ARG A 164      -6.327  -3.237  -0.918  1.00 10.00      A   
ATOM   1554 HH22 ARG A 164      -8.128  -3.333  -0.816  1.00 10.00      A   
ATOM   1555  C   ARG A 164     -10.665  -8.506  -5.299  1.00 10.00      A   
ATOM   1556  O   ARG A 164     -10.265  -7.435  -5.764  1.00 10.00      A   
ATOM   1557  N   GLU A 165     -11.907  -8.964  -5.466  1.00 10.00      A   
ATOM   1558  HN  GLU A 165     -12.137  -9.847  -5.099  1.00 10.00      A   
ATOM   1559  CA  GLU A 165     -12.949  -8.211  -6.170  1.00 10.00      A   
ATOM   1560  CB  GLU A 165     -13.237  -6.873  -5.476  1.00 10.00      A   
ATOM   1561  CG  GLU A 165     -14.158  -6.968  -4.269  1.00 10.00      A   
ATOM   1562  CD  GLU A 165     -13.509  -7.642  -3.077  1.00 10.00      A   
ATOM   1563  OE1 GLU A 165     -12.944  -6.929  -2.218  1.00 10.00      A   
ATOM   1564  OE2 GLU A 165     -13.572  -8.883  -2.986  1.00 10.00      A   
ATOM   1565  C   GLU A 165     -12.636  -7.989  -7.649  1.00 10.00      A   
ATOM   1566  O   GLU A 165     -13.351  -7.265  -8.338  1.00 10.00      A   
ATOM   1567  N   SER A 166     -11.580  -8.618  -8.140  1.00 10.00      A   
ATOM   1568  HN  SER A 166     -11.062  -9.213  -7.557  1.00 10.00      A   
ATOM   1569  CA  SER A 166     -11.182  -8.460  -9.532  1.00 10.00      A   
ATOM   1570  CB  SER A 166      -9.680  -8.706  -9.684  1.00 10.00      A   
ATOM   1571  OG  SER A 166      -8.944  -7.643  -9.098  1.00 10.00      A   
ATOM   1572  HG  SER A 166      -8.211  -8.002  -8.576  1.00 10.00      A   
ATOM   1573  C   SER A 166     -11.989  -9.375 -10.446  1.00 10.00      A   
ATOM   1574  O   SER A 166     -12.427 -10.450 -10.032  1.00 10.00      A   
ATOM   1575  N   ASP A 167     -12.197  -8.939 -11.679  1.00 10.00      A   
ATOM   1576  HN  ASP A 167     -11.813  -8.075 -11.956  1.00 10.00      A   
ATOM   1577  CA  ASP A 167     -12.952  -9.719 -12.643  1.00 10.00      A   
ATOM   1578  CB  ASP A 167     -14.013  -8.865 -13.337  1.00 10.00      A   
ATOM   1579  CG  ASP A 167     -15.238  -9.674 -13.711  1.00 10.00      A   
ATOM   1580  OD1 ASP A 167     -15.454 -10.748 -13.108  1.00 10.00      A   
ATOM   1581  OD2 ASP A 167     -16.000  -9.234 -14.596  1.00 10.00      A   
ATOM   1582  C   ASP A 167     -12.011 -10.343 -13.657  1.00 10.00      A   
ATOM   1583  O   ASP A 167     -11.554  -9.687 -14.596  1.00 10.00      A   
ATOM   1584  N   VAL A 168     -11.705 -11.610 -13.442  1.00 10.00      A   
ATOM   1585  HN  VAL A 168     -12.103 -12.071 -12.677  1.00 10.00      A   
ATOM   1586  CA  VAL A 168     -10.801 -12.340 -14.317  1.00 10.00      A   
ATOM   1587  CB  VAL A 168      -9.979 -13.390 -13.533  1.00 10.00      A   
ATOM   1588  CG1 VAL A 168      -8.723 -13.770 -14.301  1.00 10.00      A   
ATOM   1589  CG2 VAL A 168      -9.640 -12.900 -12.133  1.00 10.00      A   
ATOM   1590  C   VAL A 168     -11.568 -13.065 -15.412  1.00 10.00      A   
ATOM   1591  O   VAL A 168     -12.649 -13.603 -15.176  1.00 10.00      A   
ATOM   1592  N   ASP A 169     -11.013 -13.057 -16.612  1.00 10.00      A   
ATOM   1593  HN  ASP A 169     -10.173 -12.560 -16.750  1.00 10.00      A   
ATOM   1594  CA  ASP A 169     -11.627 -13.747 -17.733  1.00 10.00      A   
ATOM   1595  CB  ASP A 169     -11.185 -13.136 -19.063  1.00 10.00      A   
ATOM   1596  CG  ASP A 169     -11.966 -13.678 -20.242  1.00 10.00      A   
ATOM   1597  OD1 ASP A 169     -13.204 -13.801 -20.133  1.00 10.00      A   
ATOM   1598  OD2 ASP A 169     -11.350 -13.964 -21.289  1.00 10.00      A   
ATOM   1599  C   ASP A 169     -11.266 -15.228 -17.671  1.00 10.00      A   
ATOM   1600  O   ASP A 169     -10.182 -15.633 -18.098  1.00 10.00      A   
ATOM   1601  N   ASP A 170     -12.168 -16.018 -17.095  1.00 10.00      A   
ATOM   1602  HN  ASP A 170     -13.000 -15.619 -16.759  1.00 10.00      A   
ATOM   1603  CA  ASP A 170     -11.962 -17.458 -16.938  1.00 10.00      A   
ATOM   1604  CB  ASP A 170     -13.104 -18.101 -16.143  1.00 10.00      A   
ATOM   1605  CG  ASP A 170     -13.105 -17.729 -14.675  1.00 10.00      A   
ATOM   1606  OD1 ASP A 170     -12.337 -18.337 -13.899  1.00 10.00      A   
ATOM   1607  OD2 ASP A 170     -13.888 -16.838 -14.291  1.00 10.00      A   
ATOM   1608  C   ASP A 170     -11.832 -18.162 -18.279  1.00 10.00      A   
ATOM   1609  O   ASP A 170     -12.805 -18.288 -19.023  1.00 10.00      A   
ATOM   1610  N   VAL A 171     -10.624 -18.605 -18.588  1.00 10.00      A   
ATOM   1611  HN  VAL A 171      -9.881 -18.438 -17.970  1.00 10.00      A   
ATOM   1612  CA  VAL A 171     -10.367 -19.323 -19.829  1.00 10.00      A   
ATOM   1613  CB  VAL A 171      -9.303 -18.624 -20.706  1.00 10.00      A   
ATOM   1614  CG1 VAL A 171      -9.127 -19.359 -22.028  1.00 10.00      A   
ATOM   1615  CG2 VAL A 171      -9.669 -17.167 -20.954  1.00 10.00      A   
ATOM   1616  C   VAL A 171      -9.916 -20.745 -19.516  1.00 10.00      A   
ATOM   1617  O   VAL A 171     -10.475 -21.714 -20.029  1.00 10.00      A   
ATOM   1618  N   SER A 172      -8.918 -20.862 -18.651  1.00 10.00      A   
ATOM   1619  HN  SER A 172      -8.523 -20.053 -18.260  1.00 10.00      A   
ATOM   1620  CA  SER A 172      -8.393 -22.158 -18.263  1.00 10.00      A   
ATOM   1621  CB  SER A 172      -7.382 -22.650 -19.300  1.00 10.00      A   
ATOM   1622  OG  SER A 172      -6.859 -23.918 -18.945  1.00 10.00      A   
ATOM   1623  HG  SER A 172      -6.001 -24.034 -19.368  1.00 10.00      A   
ATOM   1624  C   SER A 172      -7.741 -22.088 -16.888  1.00 10.00      A   
ATOM   1625  O   SER A 172      -6.947 -21.190 -16.607  1.00 10.00      A   
ATOM   1626  N   GLY A 173      -8.085 -23.041 -16.030  1.00 10.00      A   
ATOM   1627  HN  GLY A 173      -8.743 -23.716 -16.304  1.00 10.00      A   
ATOM   1628  CA  GLY A 173      -7.521 -23.085 -14.695  1.00 10.00      A   
ATOM   1629  C   GLY A 173      -6.199 -23.831 -14.654  1.00 10.00      A   
ATOM   1630  O   GLY A 173      -5.695 -24.163 -13.579  1.00 10.00      A   
ATOM   1631  N   HIS A 174      -5.631 -24.087 -15.828  1.00 10.00      A   
ATOM   1632  HN  HIS A 174      -6.082 -23.796 -16.650  1.00 10.00      A   
ATOM   1633  CA  HIS A 174      -4.364 -24.801 -15.938  1.00 10.00      A   
ATOM   1634  CB  HIS A 174      -4.285 -25.524 -17.289  1.00 10.00      A   
ATOM   1635  CG  HIS A 174      -3.171 -26.523 -17.395  1.00 10.00      A   
ATOM   1636  ND1 HIS A 174      -3.149 -27.659 -16.617  1.00 10.00      A   
ATOM   1637  CD2 HIS A 174      -2.072 -26.508 -18.189  1.00 10.00      A   
ATOM   1638  CE1 HIS A 174      -2.047 -28.306 -16.951  1.00 10.00      A   
ATOM   1639  NE2 HIS A 174      -1.366 -27.648 -17.894  1.00 10.00      A   
ATOM   1640  HE2 HIS A 174      -0.518 -27.928 -18.304  1.00 10.00      A   
ATOM   1641  C   HIS A 174      -3.180 -23.849 -15.771  1.00 10.00      A   
ATOM   1642  O   HIS A 174      -2.027 -24.269 -15.773  1.00 10.00      A   
ATOM   1643  N   TRP A 175      -3.473 -22.563 -15.616  1.00 10.00      A   
ATOM   1644  HN  TRP A 175      -4.411 -22.286 -15.617  1.00 10.00      A   
ATOM   1645  CA  TRP A 175      -2.431 -21.553 -15.446  1.00 10.00      A   
ATOM   1646  CB  TRP A 175      -3.031 -20.141 -15.452  1.00 10.00      A   
ATOM   1647  CG  TRP A 175      -3.868 -19.818 -14.247  1.00 10.00      A   
ATOM   1648  CD1 TRP A 175      -5.207 -20.032 -14.100  1.00 10.00      A   
ATOM   1649  CD2 TRP A 175      -3.420 -19.218 -13.020  1.00 10.00      A   
ATOM   1650  NE1 TRP A 175      -5.620 -19.611 -12.858  1.00 10.00      A   
ATOM   1651  HE1 TRP A 175      -6.537 -19.660 -12.517  1.00 10.00      A   
ATOM   1652  CE2 TRP A 175      -4.542 -19.102 -12.179  1.00 10.00      A   
ATOM   1653  CE3 TRP A 175      -2.180 -18.768 -12.554  1.00 10.00      A   
ATOM   1654  CZ2 TRP A 175      -4.460 -18.557 -10.899  1.00 10.00      A   
ATOM   1655  CZ3 TRP A 175      -2.101 -18.226 -11.286  1.00 10.00      A   
ATOM   1656  CH2 TRP A 175      -3.235 -18.126 -10.472  1.00 10.00      A   
ATOM   1657  C   TRP A 175      -1.641 -21.782 -14.160  1.00 10.00      A   
ATOM   1658  O   TRP A 175      -0.483 -21.388 -14.052  1.00 10.00      A   
ATOM   1659  N   LEU A 176      -2.278 -22.437 -13.197  1.00 10.00      A   
ATOM   1660  HN  LEU A 176      -3.196 -22.738 -13.358  1.00 10.00      A   
ATOM   1661  CA  LEU A 176      -1.658 -22.719 -11.912  1.00 10.00      A   
ATOM   1662  CB  LEU A 176      -2.718 -23.231 -10.933  1.00 10.00      A   
ATOM   1663  CG  LEU A 176      -2.355 -23.182  -9.450  1.00 10.00      A   
ATOM   1664  CD1 LEU A 176      -2.193 -21.744  -8.990  1.00 10.00      A   
ATOM   1665  CD2 LEU A 176      -3.409 -23.895  -8.624  1.00 10.00      A   
ATOM   1666  C   LEU A 176      -0.538 -23.745 -12.060  1.00 10.00      A   
ATOM   1667  O   LEU A 176       0.392 -23.790 -11.258  1.00 10.00      A   
ATOM   1668  N   SER A 177      -0.616 -24.542 -13.112  1.00 10.00      A   
ATOM   1669  HN  SER A 177      -1.359 -24.435 -13.742  1.00 10.00      A   
ATOM   1670  CA  SER A 177       0.375 -25.571 -13.369  1.00 10.00      A   
ATOM   1671  CB  SER A 177      -0.232 -26.637 -14.279  1.00 10.00      A   
ATOM   1672  OG  SER A 177      -1.635 -26.737 -14.067  1.00 10.00      A   
ATOM   1673  HG  SER A 177      -2.074 -26.891 -14.911  1.00 10.00      A   
ATOM   1674  C   SER A 177       1.633 -24.981 -14.010  1.00 10.00      A   
ATOM   1675  O   SER A 177       2.548 -25.710 -14.393  1.00 10.00      A   
ATOM   1676  N   HIS A 178       1.674 -23.659 -14.134  1.00 10.00      A   
ATOM   1677  HN  HIS A 178       0.909 -23.124 -13.822  1.00 10.00      A   
ATOM   1678  CA  HIS A 178       2.821 -22.984 -14.729  1.00 10.00      A   
ATOM   1679  CB  HIS A 178       2.400 -21.672 -15.393  1.00 10.00      A   
ATOM   1680  CG  HIS A 178       1.959 -21.824 -16.817  1.00 10.00      A   
ATOM   1681  ND1 HIS A 178       2.760 -21.425 -17.859  1.00 10.00      A   
ATOM   1682  CD2 HIS A 178       0.795 -22.319 -17.313  1.00 10.00      A   
ATOM   1683  CE1 HIS A 178       2.077 -21.677 -18.959  1.00 10.00      A   
ATOM   1684  NE2 HIS A 178       0.884 -22.217 -18.679  1.00 10.00      A   
ATOM   1685  HE2 HIS A 178       0.201 -22.489 -19.329  1.00 10.00      A   
ATOM   1686  C   HIS A 178       3.910 -22.729 -13.694  1.00 10.00      A   
ATOM   1687  O   HIS A 178       5.069 -22.507 -14.044  1.00 10.00      A   
ATOM   1688  N   PHE A 179       3.531 -22.768 -12.420  1.00 10.00      A   
ATOM   1689  HN  PHE A 179       2.593 -22.957 -12.206  1.00 10.00      A   
ATOM   1690  CA  PHE A 179       4.480 -22.550 -11.335  1.00 10.00      A   
ATOM   1691  CB  PHE A 179       3.759 -22.438  -9.991  1.00 10.00      A   
ATOM   1692  CG  PHE A 179       3.073 -21.119  -9.772  1.00 10.00      A   
ATOM   1693  CD1 PHE A 179       1.692 -21.028  -9.805  1.00 10.00      A   
ATOM   1694  CD2 PHE A 179       3.811 -19.973  -9.532  1.00 10.00      A   
ATOM   1695  CE1 PHE A 179       1.059 -19.817  -9.604  1.00 10.00      A   
ATOM   1696  CE2 PHE A 179       3.185 -18.758  -9.329  1.00 10.00      A   
ATOM   1697  CZ  PHE A 179       1.806 -18.680  -9.366  1.00 10.00      A   
ATOM   1698  C   PHE A 179       5.508 -23.679 -11.291  1.00 10.00      A   
ATOM   1699  O   PHE A 179       5.147 -24.852 -11.172  1.00 10.00      A   
ATOM   1700  N   PRO A 180       6.802 -23.332 -11.396  1.00 10.00      A   
ATOM   1701  CA  PRO A 180       7.894 -24.313 -11.385  1.00 10.00      A   
ATOM   1702  CB  PRO A 180       9.130 -23.468 -11.719  1.00 10.00      A   
ATOM   1703  CG  PRO A 180       8.774 -22.090 -11.284  1.00 10.00      A   
ATOM   1704  CD  PRO A 180       7.299 -21.951 -11.525  1.00 10.00      A   
ATOM   1705  C   PRO A 180       8.064 -24.976 -10.021  1.00 10.00      A   
ATOM   1706  O   PRO A 180       7.572 -24.473  -9.009  1.00 10.00      A   
ATOM   1707  N   ASP A 181       8.781 -26.094  -9.999  1.00 10.00      A   
ATOM   1708  HN  ASP A 181       9.168 -26.427 -10.839  1.00 10.00      A   
ATOM   1709  CA  ASP A 181       9.025 -26.840  -8.767  1.00 10.00      A   
ATOM   1710  CB  ASP A 181       9.618 -28.219  -9.084  1.00 10.00      A   
ATOM   1711  CG  ASP A 181       8.588 -29.240  -9.527  1.00 10.00      A   
ATOM   1712  OD1 ASP A 181       8.432 -30.268  -8.838  1.00 10.00      A   
ATOM   1713  OD2 ASP A 181       7.938 -29.032 -10.574  1.00 10.00      A   
ATOM   1714  C   ASP A 181       9.971 -26.069  -7.856  1.00 10.00      A   
ATOM   1715  O   ASP A 181      10.092 -26.361  -6.665  1.00 10.00      A   
ATOM   1716  N   THR A 182      10.642 -25.084  -8.434  1.00 10.00      A   
ATOM   1717  HN  THR A 182      10.522 -24.924  -9.393  1.00 10.00      A   
ATOM   1718  CA  THR A 182      11.571 -24.247  -7.702  1.00 10.00      A   
ATOM   1719  CB  THR A 182      12.610 -23.652  -8.666  1.00 10.00      A   
ATOM   1720  OG1 THR A 182      12.056 -23.629  -9.991  1.00 10.00      A   
ATOM   1721  HG1 THR A 182      12.049 -22.721 -10.316  1.00 10.00      A   
ATOM   1722  CG2 THR A 182      13.874 -24.498  -8.670  1.00 10.00      A   
ATOM   1723  C   THR A 182      10.834 -23.111  -7.003  1.00 10.00      A   
ATOM   1724  O   THR A 182      11.412 -22.388  -6.190  1.00 10.00      A   
ATOM   1725  N   TYR A 183       9.551 -22.963  -7.317  1.00 10.00      A   
ATOM   1726  HN  TYR A 183       9.141 -23.586  -7.955  1.00 10.00      A   
ATOM   1727  CA  TYR A 183       8.731 -21.918  -6.725  1.00 10.00      A   
ATOM   1728  CB  TYR A 183       7.515 -21.616  -7.607  1.00 10.00      A   
ATOM   1729  CG  TYR A 183       6.762 -20.366  -7.210  1.00 10.00      A   
ATOM   1730  CD1 TYR A 183       7.134 -19.126  -7.708  1.00 10.00      A   
ATOM   1731  CD2 TYR A 183       5.679 -20.426  -6.340  1.00 10.00      A   
ATOM   1732  CE1 TYR A 183       6.451 -17.981  -7.353  1.00 10.00      A   
ATOM   1733  CE2 TYR A 183       4.992 -19.287  -5.980  1.00 10.00      A   
ATOM   1734  CZ  TYR A 183       5.382 -18.068  -6.490  1.00 10.00      A   
ATOM   1735  OH  TYR A 183       4.703 -16.931  -6.130  1.00 10.00      A   
ATOM   1736  HH  TYR A 183       5.229 -16.440  -5.487  1.00 10.00      A   
ATOM   1737  C   TYR A 183       8.278 -22.323  -5.327  1.00 10.00      A   
ATOM   1738  O   TYR A 183       7.346 -23.116  -5.167  1.00 10.00      A   
ATOM   1739  N   THR A 184       8.967 -21.791  -4.328  1.00 10.00      A   
ATOM   1740  HN  THR A 184       9.731 -21.208  -4.539  1.00 10.00      A   
ATOM   1741  CA  THR A 184       8.658 -22.069  -2.931  1.00 10.00      A   
ATOM   1742  CB  THR A 184       9.754 -22.954  -2.296  1.00 10.00      A   
ATOM   1743  OG1 THR A 184      11.049 -22.392  -2.564  1.00 10.00      A   
ATOM   1744  HG1 THR A 184      11.255 -21.725  -1.896  1.00 10.00      A   
ATOM   1745  CG2 THR A 184       9.692 -24.360  -2.869  1.00 10.00      A   
ATOM   1746  C   THR A 184       8.557 -20.761  -2.147  1.00 10.00      A   
ATOM   1747  O   THR A 184       8.602 -20.745  -0.917  1.00 10.00      A   
ATOM   1748  N   SER A 185       8.412 -19.663  -2.874  1.00 10.00      A   
ATOM   1749  HN  SER A 185       8.360 -19.739  -3.847  1.00 10.00      A   
ATOM   1750  CA  SER A 185       8.332 -18.344  -2.272  1.00 10.00      A   
ATOM   1751  CB  SER A 185       9.057 -17.345  -3.170  1.00 10.00      A   
ATOM   1752  OG  SER A 185       8.800 -17.622  -4.537  1.00 10.00      A   
ATOM   1753  HG  SER A 185       8.287 -16.895  -4.917  1.00 10.00      A   
ATOM   1754  C   SER A 185       6.888 -17.893  -2.035  1.00 10.00      A   
ATOM   1755  O   SER A 185       6.651 -16.752  -1.632  1.00 10.00      A   
ATOM   1756  N   LEU A 186       5.931 -18.783  -2.276  1.00 10.00      A   
ATOM   1757  HN  LEU A 186       6.179 -19.682  -2.572  1.00 10.00      A   
ATOM   1758  CA  LEU A 186       4.517 -18.456  -2.099  1.00 10.00      A   
ATOM   1759  CB  LEU A 186       3.628 -19.581  -2.643  1.00 10.00      A   
ATOM   1760  CG  LEU A 186       2.118 -19.404  -2.467  1.00 10.00      A   
ATOM   1761  CD1 LEU A 186       1.625 -18.171  -3.208  1.00 10.00      A   
ATOM   1762  CD2 LEU A 186       1.373 -20.646  -2.933  1.00 10.00      A   
ATOM   1763  C   LEU A 186       4.178 -18.171  -0.636  1.00 10.00      A   
ATOM   1764  O   LEU A 186       4.447 -18.985   0.245  1.00 10.00      A   
ATOM   1765  N   VAL A 187       3.599 -16.998  -0.395  1.00 10.00      A   
ATOM   1766  HN  VAL A 187       3.443 -16.381  -1.146  1.00 10.00      A   
ATOM   1767  CA  VAL A 187       3.207 -16.584   0.949  1.00 10.00      A   
ATOM   1768  CB  VAL A 187       3.990 -15.327   1.405  1.00 10.00      A   
ATOM   1769  CG1 VAL A 187       3.543 -14.872   2.788  1.00 10.00      A   
ATOM   1770  CG2 VAL A 187       5.487 -15.583   1.386  1.00 10.00      A   
ATOM   1771  C   VAL A 187       1.707 -16.278   1.012  1.00 10.00      A   
ATOM   1772  O   VAL A 187       0.997 -16.752   1.905  1.00 10.00      A   
ATOM   1773  N   SER A 188       1.230 -15.487   0.063  1.00 10.00      A   
ATOM   1774  HN  SER A 188       1.836 -15.145  -0.626  1.00 10.00      A   
ATOM   1775  CA  SER A 188      -0.175 -15.107   0.028  1.00 10.00      A   
ATOM   1776  CB  SER A 188      -0.315 -13.634   0.427  1.00 10.00      A   
ATOM   1777  OG  SER A 188      -1.621 -13.336   0.888  1.00 10.00      A   
ATOM   1778  HG  SER A 188      -1.560 -12.865   1.731  1.00 10.00      A   
ATOM   1779  C   SER A 188      -0.769 -15.337  -1.360  1.00 10.00      A   
ATOM   1780  O   SER A 188      -0.255 -14.823  -2.353  1.00 10.00      A   
ATOM   1781  N   LEU A 189      -1.842 -16.113  -1.422  1.00 10.00      A   
ATOM   1782  HN  LEU A 189      -2.199 -16.508  -0.593  1.00 10.00      A   
ATOM   1783  CA  LEU A 189      -2.511 -16.404  -2.679  1.00 10.00      A   
ATOM   1784  CB  LEU A 189      -2.188 -17.831  -3.132  1.00 10.00      A   
ATOM   1785  CG  LEU A 189      -2.783 -18.267  -4.474  1.00 10.00      A   
ATOM   1786  CD1 LEU A 189      -2.231 -17.420  -5.608  1.00 10.00      A   
ATOM   1787  CD2 LEU A 189      -2.510 -19.743  -4.726  1.00 10.00      A   
ATOM   1788  C   LEU A 189      -4.019 -16.227  -2.536  1.00 10.00      A   
ATOM   1789  O   LEU A 189      -4.681 -16.983  -1.824  1.00 10.00      A   
ATOM   1790  N   ASN A 190      -4.553 -15.210  -3.195  1.00 10.00      A   
ATOM   1791  HN  ASN A 190      -3.969 -14.621  -3.727  1.00 10.00      A   
ATOM   1792  CA  ASN A 190      -5.984 -14.939  -3.149  1.00 10.00      A   
ATOM   1793  CB  ASN A 190      -6.281 -13.623  -2.421  1.00 10.00      A   
ATOM   1794  CG  ASN A 190      -7.754 -13.246  -2.476  1.00 10.00      A   
ATOM   1795  OD1 ASN A 190      -8.635 -14.111  -2.503  1.00 10.00      A   
ATOM   1796  ND2 ASN A 190      -8.034 -11.956  -2.493  1.00 10.00      A   
ATOM   1797 HD21 ASN A 190      -7.278 -11.312  -2.471  1.00 10.00      A   
ATOM   1798 HD22 ASN A 190      -8.974 -11.686  -2.526  1.00 10.00      A   
ATOM   1799  C   ASN A 190      -6.567 -14.901  -4.555  1.00 10.00      A   
ATOM   1800  O   ASN A 190      -6.377 -13.932  -5.291  1.00 10.00      A   
ATOM   1801  N   ILE A 191      -7.269 -15.963  -4.918  1.00 10.00      A   
ATOM   1802  HN  ILE A 191      -7.373 -16.706  -4.283  1.00 10.00      A   
ATOM   1803  CA  ILE A 191      -7.892 -16.068  -6.232  1.00 10.00      A   
ATOM   1804  CB  ILE A 191      -7.101 -17.007  -7.172  1.00 10.00      A   
ATOM   1805  CG1 ILE A 191      -6.697 -18.295  -6.444  1.00 10.00      A   
ATOM   1806  CG2 ILE A 191      -5.881 -16.297  -7.741  1.00 10.00      A   
ATOM   1807  CD1 ILE A 191      -5.995 -19.308  -7.323  1.00 10.00      A   
ATOM   1808  C   ILE A 191      -9.321 -16.578  -6.089  1.00 10.00      A   
ATOM   1809  O   ILE A 191      -9.794 -17.391  -6.885  1.00 10.00      A   
ATOM   1810  N   SER A 192     -10.009 -16.074  -5.074  1.00 10.00      A   
ATOM   1811  HN  SER A 192      -9.581 -15.411  -4.492  1.00 10.00      A   
ATOM   1812  CA  SER A 192     -11.382 -16.471  -4.792  1.00 10.00      A   
ATOM   1813  CB  SER A 192     -11.789 -15.933  -3.419  1.00 10.00      A   
ATOM   1814  OG  SER A 192     -11.278 -14.622  -3.223  1.00 10.00      A   
ATOM   1815  HG  SER A 192     -10.493 -14.661  -2.660  1.00 10.00      A   
ATOM   1816  C   SER A 192     -12.358 -15.980  -5.862  1.00 10.00      A   
ATOM   1817  O   SER A 192     -13.488 -16.457  -5.951  1.00 10.00      A   
ATOM   1818  N   CYS A 193     -11.905 -15.043  -6.685  1.00 10.00      A   
ATOM   1819  HN  CYS A 193     -10.987 -14.724  -6.581  1.00 10.00      A   
ATOM   1820  CA  CYS A 193     -12.735 -14.472  -7.736  1.00 10.00      A   
ATOM   1821  CB  CYS A 193     -12.197 -13.096  -8.129  1.00 10.00      A   
ATOM   1822  SG  CYS A 193     -10.407 -13.057  -8.382  1.00 10.00      A   
ATOM   1823  HG  CYS A 193      -9.870 -12.340  -7.401  1.00 10.00      A   
ATOM   1824  C   CYS A 193     -12.824 -15.374  -8.967  1.00 10.00      A   
ATOM   1825  O   CYS A 193     -13.727 -15.217  -9.787  1.00 10.00      A   
ATOM   1826  N   LEU A 194     -11.892 -16.315  -9.090  1.00 10.00      A   
ATOM   1827  HN  LEU A 194     -11.210 -16.408  -8.391  1.00 10.00      A   
ATOM   1828  CA  LEU A 194     -11.869 -17.223 -10.234  1.00 10.00      A   
ATOM   1829  CB  LEU A 194     -10.551 -17.993 -10.280  1.00 10.00      A   
ATOM   1830  CG  LEU A 194      -9.343 -17.226 -10.809  1.00 10.00      A   
ATOM   1831  CD1 LEU A 194      -8.084 -18.064 -10.657  1.00 10.00      A   
ATOM   1832  CD2 LEU A 194      -9.557 -16.847 -12.264  1.00 10.00      A   
ATOM   1833  C   LEU A 194     -13.038 -18.201 -10.194  1.00 10.00      A   
ATOM   1834  O   LEU A 194     -13.491 -18.600  -9.118  1.00 10.00      A   
ATOM   1835  N   ALA A 195     -13.526 -18.586 -11.365  1.00 10.00      A   
ATOM   1836  HN  ALA A 195     -13.128 -18.230 -12.199  1.00 10.00      A   
ATOM   1837  CA  ALA A 195     -14.636 -19.524 -11.453  1.00 10.00      A   
ATOM   1838  CB  ALA A 195     -15.813 -18.904 -12.187  1.00 10.00      A   
ATOM   1839  C   ALA A 195     -14.200 -20.816 -12.133  1.00 10.00      A   
ATOM   1840  O   ALA A 195     -14.982 -21.762 -12.262  1.00 10.00      A   
ATOM   1841  N   SER A 196     -12.953 -20.847 -12.570  1.00 10.00      A   
ATOM   1842  HN  SER A 196     -12.380 -20.060 -12.444  1.00 10.00      A   
ATOM   1843  CA  SER A 196     -12.404 -22.015 -13.235  1.00 10.00      A   
ATOM   1844  CB  SER A 196     -11.315 -21.581 -14.217  1.00 10.00      A   
ATOM   1845  OG  SER A 196     -10.682 -20.388 -13.778  1.00 10.00      A   
ATOM   1846  HG  SER A 196     -11.288 -19.634 -13.902  1.00 10.00      A   
ATOM   1847  C   SER A 196     -11.841 -22.999 -12.213  1.00 10.00      A   
ATOM   1848  O   SER A 196     -11.299 -22.592 -11.180  1.00 10.00      A   
ATOM   1849  N   GLU A 197     -11.982 -24.290 -12.483  1.00 10.00      A   
ATOM   1850  HN  GLU A 197     -12.441 -24.567 -13.306  1.00 10.00      A   
ATOM   1851  CA  GLU A 197     -11.470 -25.305 -11.578  1.00 10.00      A   
ATOM   1852  CB  GLU A 197     -12.227 -26.625 -11.730  1.00 10.00      A   
ATOM   1853  CG  GLU A 197     -12.055 -27.555 -10.540  1.00 10.00      A   
ATOM   1854  CD  GLU A 197     -12.495 -28.976 -10.815  1.00 10.00      A   
ATOM   1855  OE1 GLU A 197     -13.617 -29.347 -10.413  1.00 10.00      A   
ATOM   1856  OE2 GLU A 197     -11.712 -29.738 -11.418  1.00 10.00      A   
ATOM   1857  C   GLU A 197      -9.978 -25.516 -11.800  1.00 10.00      A   
ATOM   1858  O   GLU A 197      -9.569 -26.230 -12.717  1.00 10.00      A   
ATOM   1859  N   VAL A 198      -9.175 -24.870 -10.966  1.00 10.00      A   
ATOM   1860  HN  VAL A 198      -9.571 -24.298 -10.275  1.00 10.00      A   
ATOM   1861  CA  VAL A 198      -7.725 -24.980 -11.053  1.00 10.00      A   
ATOM   1862  CB  VAL A 198      -7.023 -24.005 -10.086  1.00 10.00      A   
ATOM   1863  CG1 VAL A 198      -7.267 -22.565 -10.510  1.00 10.00      A   
ATOM   1864  CG2 VAL A 198      -7.497 -24.228  -8.656  1.00 10.00      A   
ATOM   1865  C   VAL A 198      -7.273 -26.406 -10.753  1.00 10.00      A   
ATOM   1866  O   VAL A 198      -7.942 -27.136 -10.014  1.00 10.00      A   
ATOM   1867  N   SER A 199      -6.147 -26.796 -11.336  1.00 10.00      A   
ATOM   1868  HN  SER A 199      -5.670 -26.170 -11.921  1.00 10.00      A   
ATOM   1869  CA  SER A 199      -5.607 -28.129 -11.136  1.00 10.00      A   
ATOM   1870  CB  SER A 199      -4.375 -28.345 -12.017  1.00 10.00      A   
ATOM   1871  OG  SER A 199      -3.957 -29.698 -11.987  1.00 10.00      A   
ATOM   1872  HG  SER A 199      -4.734 -30.271 -11.914  1.00 10.00      A   
ATOM   1873  C   SER A 199      -5.267 -28.357  -9.665  1.00 10.00      A   
ATOM   1874  O   SER A 199      -4.327 -27.764  -9.133  1.00 10.00      A   
ATOM   1875  N   PHE A 200      -6.051 -29.211  -9.014  1.00 10.00      A   
ATOM   1876  HN  PHE A 200      -6.779 -29.650  -9.505  1.00 10.00      A   
ATOM   1877  CA  PHE A 200      -5.857 -29.528  -7.607  1.00 10.00      A   
ATOM   1878  CB  PHE A 200      -7.032 -30.362  -7.084  1.00 10.00      A   
ATOM   1879  CG  PHE A 200      -6.978 -30.647  -5.608  1.00 10.00      A   
ATOM   1880  CD1 PHE A 200      -6.861 -29.615  -4.691  1.00 10.00      A   
ATOM   1881  CD2 PHE A 200      -7.047 -31.949  -5.140  1.00 10.00      A   
ATOM   1882  CE1 PHE A 200      -6.813 -29.877  -3.336  1.00 10.00      A   
ATOM   1883  CE2 PHE A 200      -6.999 -32.217  -3.787  1.00 10.00      A   
ATOM   1884  CZ  PHE A 200      -6.881 -31.180  -2.884  1.00 10.00      A   
ATOM   1885  C   PHE A 200      -4.538 -30.263  -7.404  1.00 10.00      A   
ATOM   1886  O   PHE A 200      -3.890 -30.125  -6.364  1.00 10.00      A   
ATOM   1887  N   SER A 201      -4.137 -31.030  -8.409  1.00 10.00      A   
ATOM   1888  HN  SER A 201      -4.695 -31.101  -9.216  1.00 10.00      A   
ATOM   1889  CA  SER A 201      -2.891 -31.773  -8.353  1.00 10.00      A   
ATOM   1890  CB  SER A 201      -2.774 -32.648  -9.600  1.00 10.00      A   
ATOM   1891  OG  SER A 201      -3.934 -32.508 -10.405  1.00 10.00      A   
ATOM   1892  HG  SER A 201      -4.510 -33.270 -10.268  1.00 10.00      A   
ATOM   1893  C   SER A 201      -1.705 -30.814  -8.261  1.00 10.00      A   
ATOM   1894  O   SER A 201      -0.748 -31.060  -7.528  1.00 10.00      A   
ATOM   1895  N   ALA A 202      -1.786 -29.714  -9.003  1.00 10.00      A   
ATOM   1896  HN  ALA A 202      -2.578 -29.575  -9.567  1.00 10.00      A   
ATOM   1897  CA  ALA A 202      -0.732 -28.708  -9.001  1.00 10.00      A   
ATOM   1898  CB  ALA A 202      -0.829 -27.845 -10.249  1.00 10.00      A   
ATOM   1899  C   ALA A 202      -0.829 -27.850  -7.745  1.00 10.00      A   
ATOM   1900  O   ALA A 202       0.180 -27.555  -7.101  1.00 10.00      A   
ATOM   1901  N   LEU A 203      -2.055 -27.482  -7.392  1.00 10.00      A   
ATOM   1902  HN  LEU A 203      -2.812 -27.765  -7.952  1.00 10.00      A   
ATOM   1903  CA  LEU A 203      -2.322 -26.664  -6.213  1.00 10.00      A   
ATOM   1904  CB  LEU A 203      -3.834 -26.448  -6.065  1.00 10.00      A   
ATOM   1905  CG  LEU A 203      -4.307 -25.641  -4.853  1.00 10.00      A   
ATOM   1906  CD1 LEU A 203      -3.767 -24.220  -4.905  1.00 10.00      A   
ATOM   1907  CD2 LEU A 203      -5.826 -25.631  -4.789  1.00 10.00      A   
ATOM   1908  C   LEU A 203      -1.764 -27.314  -4.951  1.00 10.00      A   
ATOM   1909  O   LEU A 203      -1.086 -26.663  -4.154  1.00 10.00      A   
ATOM   1910  N   GLU A 204      -2.043 -28.602  -4.785  1.00 10.00      A   
ATOM   1911  HN  GLU A 204      -2.587 -29.067  -5.463  1.00 10.00      A   
ATOM   1912  CA  GLU A 204      -1.579 -29.341  -3.620  1.00 10.00      A   
ATOM   1913  CB  GLU A 204      -2.118 -30.766  -3.650  1.00 10.00      A   
ATOM   1914  CG  GLU A 204      -2.196 -31.423  -2.286  1.00 10.00      A   
ATOM   1915  CD  GLU A 204      -1.707 -32.852  -2.312  1.00 10.00      A   
ATOM   1916  OE1 GLU A 204      -2.037 -33.581  -3.270  1.00 10.00      A   
ATOM   1917  OE2 GLU A 204      -0.995 -33.256  -1.376  1.00 10.00      A   
ATOM   1918  C   GLU A 204      -0.055 -29.353  -3.544  1.00 10.00      A   
ATOM   1919  O   GLU A 204       0.523 -29.070  -2.495  1.00 10.00      A   
ATOM   1920  N   ARG A 205       0.589 -29.658  -4.666  1.00 10.00      A   
ATOM   1921  HN  ARG A 205       0.070 -29.864  -5.473  1.00 10.00      A   
ATOM   1922  CA  ARG A 205       2.046 -29.701  -4.730  1.00 10.00      A   
ATOM   1923  CB  ARG A 205       2.510 -30.149  -6.116  1.00 10.00      A   
ATOM   1924  CG  ARG A 205       2.362 -31.640  -6.370  1.00 10.00      A   
ATOM   1925  CD  ARG A 205       2.785 -32.004  -7.783  1.00 10.00      A   
ATOM   1926  NE  ARG A 205       1.795 -31.591  -8.777  1.00 10.00      A   
ATOM   1927  HE  ARG A 205       0.844 -31.691  -8.531  1.00 10.00      A   
ATOM   1928  CZ  ARG A 205       2.103 -31.100  -9.981  1.00 10.00      A   
ATOM   1929  NH1 ARG A 205       3.375 -30.957 -10.338  1.00 10.00      A   
ATOM   1930 HH11 ARG A 205       4.143 -31.227  -9.684  1.00 10.00      A   
ATOM   1931 HH12 ARG A 205       3.616 -30.572 -11.279  1.00 10.00      A   
ATOM   1932  NH2 ARG A 205       1.139 -30.770 -10.835  1.00 10.00      A   
ATOM   1933 HH21 ARG A 205       1.379 -30.387 -11.776  1.00 10.00      A   
ATOM   1934 HH22 ARG A 205       0.134 -30.895 -10.577  1.00 10.00      A   
ATOM   1935  C   ARG A 205       2.652 -28.344  -4.386  1.00 10.00      A   
ATOM   1936  O   ARG A 205       3.673 -28.269  -3.705  1.00 10.00      A   
ATOM   1937  N   LEU A 206       2.003 -27.278  -4.850  1.00 10.00      A   
ATOM   1938  HN  LEU A 206       1.193 -27.411  -5.391  1.00 10.00      A   
ATOM   1939  CA  LEU A 206       2.461 -25.919  -4.591  1.00 10.00      A   
ATOM   1940  CB  LEU A 206       1.598 -24.917  -5.355  1.00 10.00      A   
ATOM   1941  CG  LEU A 206       2.002 -24.647  -6.802  1.00 10.00      A   
ATOM   1942  CD1 LEU A 206       0.875 -23.945  -7.541  1.00 10.00      A   
ATOM   1943  CD2 LEU A 206       3.273 -23.815  -6.842  1.00 10.00      A   
ATOM   1944  C   LEU A 206       2.429 -25.594  -3.103  1.00 10.00      A   
ATOM   1945  O   LEU A 206       3.420 -25.124  -2.540  1.00 10.00      A   
ATOM   1946  N   VAL A 207       1.292 -25.862  -2.475  1.00 10.00      A   
ATOM   1947  HN  VAL A 207       0.546 -26.253  -2.983  1.00 10.00      A   
ATOM   1948  CA  VAL A 207       1.109 -25.595  -1.056  1.00 10.00      A   
ATOM   1949  CB  VAL A 207      -0.335 -25.925  -0.621  1.00 10.00      A   
ATOM   1950  CG1 VAL A 207      -0.499 -25.809   0.886  1.00 10.00      A   
ATOM   1951  CG2 VAL A 207      -1.324 -25.017  -1.335  1.00 10.00      A   
ATOM   1952  C   VAL A 207       2.088 -26.401  -0.207  1.00 10.00      A   
ATOM   1953  O   VAL A 207       2.708 -25.869   0.710  1.00 10.00      A   
ATOM   1954  N   THR A 208       2.233 -27.677  -0.537  1.00 10.00      A   
ATOM   1955  HN  THR A 208       1.728 -28.031  -1.303  1.00 10.00      A   
ATOM   1956  CA  THR A 208       3.115 -28.573   0.203  1.00 10.00      A   
ATOM   1957  CB  THR A 208       3.017 -30.014  -0.339  1.00 10.00      A   
ATOM   1958  OG1 THR A 208       1.635 -30.366  -0.474  1.00 10.00      A   
ATOM   1959  HG1 THR A 208       1.283 -29.989  -1.290  1.00 10.00      A   
ATOM   1960  CG2 THR A 208       3.690 -31.001   0.606  1.00 10.00      A   
ATOM   1961  C   THR A 208       4.576 -28.120   0.189  1.00 10.00      A   
ATOM   1962  O   THR A 208       5.299 -28.327   1.164  1.00 10.00      A   
ATOM   1963  N   ARG A 209       5.011 -27.490  -0.894  1.00 10.00      A   
ATOM   1964  HN  ARG A 209       4.392 -27.317  -1.636  1.00 10.00      A   
ATOM   1965  CA  ARG A 209       6.401 -27.052  -0.991  1.00 10.00      A   
ATOM   1966  CB  ARG A 209       7.007 -27.330  -2.372  1.00 10.00      A   
ATOM   1967  CG  ARG A 209       6.383 -26.564  -3.530  1.00 10.00      A   
ATOM   1968  CD  ARG A 209       6.949 -27.051  -4.856  1.00 10.00      A   
ATOM   1969  NE  ARG A 209       6.391 -26.347  -6.011  1.00 10.00      A   
ATOM   1970  HE  ARG A 209       6.372 -25.363  -5.976  1.00 10.00      A   
ATOM   1971  CZ  ARG A 209       5.919 -26.969  -7.095  1.00 10.00      A   
ATOM   1972  NH1 ARG A 209       5.920 -28.297  -7.160  1.00 10.00      A   
ATOM   1973 HH11 ARG A 209       6.288 -28.865  -6.364  1.00 10.00      A   
ATOM   1974 HH12 ARG A 209       5.555 -28.779  -8.014  1.00 10.00      A   
ATOM   1975  NH2 ARG A 209       5.459 -26.269  -8.125  1.00 10.00      A   
ATOM   1976 HH21 ARG A 209       5.465 -25.228  -8.100  1.00 10.00      A   
ATOM   1977 HH22 ARG A 209       5.097 -26.764  -8.969  1.00 10.00      A   
ATOM   1978  C   ARG A 209       6.611 -25.602  -0.563  1.00 10.00      A   
ATOM   1979  O   ARG A 209       7.732 -25.097  -0.596  1.00 10.00      A   
ATOM   1980  N   CYS A 210       5.547 -24.939  -0.145  1.00 10.00      A   
ATOM   1981  HN  CYS A 210       4.678 -25.389  -0.117  1.00 10.00      A   
ATOM   1982  CA  CYS A 210       5.647 -23.552   0.290  1.00 10.00      A   
ATOM   1983  CB  CYS A 210       4.780 -22.636  -0.575  1.00 10.00      A   
ATOM   1984  SG  CYS A 210       5.223 -22.641  -2.327  1.00 10.00      A   
ATOM   1985  HG  CYS A 210       4.696 -23.732  -2.871  1.00 10.00      A   
ATOM   1986  C   CYS A 210       5.295 -23.405   1.768  1.00 10.00      A   
ATOM   1987  O   CYS A 210       4.137 -23.187   2.123  1.00 10.00      A   
ATOM   1988  N   PRO A 211       6.302 -23.504   2.652  1.00 10.00      A   
ATOM   1989  CA  PRO A 211       6.096 -23.390   4.099  1.00 10.00      A   
ATOM   1990  CB  PRO A 211       7.410 -23.920   4.679  1.00 10.00      A   
ATOM   1991  CG  PRO A 211       8.429 -23.613   3.635  1.00 10.00      A   
ATOM   1992  CD  PRO A 211       7.720 -23.729   2.313  1.00 10.00      A   
ATOM   1993  C   PRO A 211       5.872 -21.944   4.525  1.00 10.00      A   
ATOM   1994  O   PRO A 211       5.531 -21.665   5.671  1.00 10.00      A   
ATOM   1995  N   ASN A 212       6.060 -21.027   3.585  1.00 10.00      A   
ATOM   1996  HN  ASN A 212       6.321 -21.316   2.684  1.00 10.00      A   
ATOM   1997  CA  ASN A 212       5.887 -19.607   3.853  1.00 10.00      A   
ATOM   1998  CB  ASN A 212       6.887 -18.778   3.048  1.00 10.00      A   
ATOM   1999  CG  ASN A 212       8.109 -18.390   3.858  1.00 10.00      A   
ATOM   2000  OD1 ASN A 212       8.235 -18.753   5.027  1.00 10.00      A   
ATOM   2001  ND2 ASN A 212       9.016 -17.653   3.244  1.00 10.00      A   
ATOM   2002 HD21 ASN A 212       8.855 -17.404   2.308  1.00 10.00      A   
ATOM   2003 HD22 ASN A 212       9.814 -17.379   3.748  1.00 10.00      A   
ATOM   2004  C   ASN A 212       4.463 -19.159   3.562  1.00 10.00      A   
ATOM   2005  O   ASN A 212       4.105 -18.003   3.791  1.00 10.00      A   
ATOM   2006  N   LEU A 213       3.653 -20.080   3.056  1.00 10.00      A   
ATOM   2007  HN  LEU A 213       3.998 -20.981   2.892  1.00 10.00      A   
ATOM   2008  CA  LEU A 213       2.265 -19.788   2.740  1.00 10.00      A   
ATOM   2009  CB  LEU A 213       1.652 -20.936   1.933  1.00 10.00      A   
ATOM   2010  CG  LEU A 213       0.180 -20.783   1.546  1.00 10.00      A   
ATOM   2011  CD1 LEU A 213      -0.004 -19.653   0.544  1.00 10.00      A   
ATOM   2012  CD2 LEU A 213      -0.364 -22.087   0.991  1.00 10.00      A   
ATOM   2013  C   LEU A 213       1.471 -19.557   4.023  1.00 10.00      A   
ATOM   2014  O   LEU A 213       1.326 -20.459   4.848  1.00 10.00      A   
ATOM   2015  N   LYS A 214       0.973 -18.344   4.192  1.00 10.00      A   
ATOM   2016  HN  LYS A 214       1.128 -17.662   3.501  1.00 10.00      A   
ATOM   2017  CA  LYS A 214       0.202 -17.997   5.376  1.00 10.00      A   
ATOM   2018  CB  LYS A 214       0.893 -16.890   6.178  1.00 10.00      A   
ATOM   2019  CG  LYS A 214       2.208 -17.313   6.812  1.00 10.00      A   
ATOM   2020  CD  LYS A 214       2.667 -16.317   7.865  1.00 10.00      A   
ATOM   2021  CE  LYS A 214       3.750 -16.918   8.744  1.00 10.00      A   
ATOM   2022  NZ  LYS A 214       3.343 -18.238   9.297  1.00 10.00      A   
ATOM   2023  HZ1 LYS A 214       3.329 -18.956   8.542  1.00 10.00      A   
ATOM   2024  HZ2 LYS A 214       2.394 -18.176   9.718  1.00 10.00      A   
ATOM   2025  HZ3 LYS A 214       4.012 -18.537  10.034  1.00 10.00      A   
ATOM   2026  C   LYS A 214      -1.218 -17.576   5.017  1.00 10.00      A   
ATOM   2027  O   LYS A 214      -2.124 -17.640   5.850  1.00 10.00      A   
ATOM   2028  N   SER A 215      -1.418 -17.164   3.781  1.00 10.00      A   
ATOM   2029  HN  SER A 215      -0.671 -17.158   3.142  1.00 10.00      A   
ATOM   2030  CA  SER A 215      -2.728 -16.735   3.338  1.00 10.00      A   
ATOM   2031  CB  SER A 215      -2.739 -15.219   3.118  1.00 10.00      A   
ATOM   2032  OG  SER A 215      -3.985 -14.652   3.486  1.00 10.00      A   
ATOM   2033  HG  SER A 215      -3.846 -13.992   4.191  1.00 10.00      A   
ATOM   2034  C   SER A 215      -3.105 -17.466   2.057  1.00 10.00      A   
ATOM   2035  O   SER A 215      -2.430 -17.330   1.036  1.00 10.00      A   
ATOM   2036  N   LEU A 216      -4.166 -18.258   2.125  1.00 10.00      A   
ATOM   2037  HN  LEU A 216      -4.656 -18.332   2.973  1.00 10.00      A   
ATOM   2038  CA  LEU A 216      -4.626 -19.016   0.973  1.00 10.00      A   
ATOM   2039  CB  LEU A 216      -4.190 -20.481   1.084  1.00 10.00      A   
ATOM   2040  CG  LEU A 216      -4.518 -21.385  -0.109  1.00 10.00      A   
ATOM   2041  CD1 LEU A 216      -3.630 -21.046  -1.296  1.00 10.00      A   
ATOM   2042  CD2 LEU A 216      -4.369 -22.848   0.275  1.00 10.00      A   
ATOM   2043  C   LEU A 216      -6.140 -18.926   0.839  1.00 10.00      A   
ATOM   2044  O   LEU A 216      -6.883 -19.464   1.663  1.00 10.00      A   
ATOM   2045  N   LYS A 217      -6.587 -18.221  -0.185  1.00 10.00      A   
ATOM   2046  HN  LYS A 217      -5.937 -17.793  -0.793  1.00 10.00      A   
ATOM   2047  CA  LYS A 217      -8.009 -18.065  -0.445  1.00 10.00      A   
ATOM   2048  CB  LYS A 217      -8.399 -16.587  -0.507  1.00 10.00      A   
ATOM   2049  CG  LYS A 217      -8.453 -15.898   0.850  1.00 10.00      A   
ATOM   2050  CD  LYS A 217      -7.211 -15.059   1.108  1.00 10.00      A   
ATOM   2051  CE  LYS A 217      -7.324 -14.302   2.424  1.00 10.00      A   
ATOM   2052  NZ  LYS A 217      -6.253 -13.280   2.578  1.00 10.00      A   
ATOM   2053  HZ1 LYS A 217      -6.327 -12.816   3.511  1.00 10.00      A   
ATOM   2054  HZ2 LYS A 217      -6.341 -12.556   1.836  1.00 10.00      A   
ATOM   2055  HZ3 LYS A 217      -5.315 -13.729   2.500  1.00 10.00      A   
ATOM   2056  C   LYS A 217      -8.376 -18.771  -1.742  1.00 10.00      A   
ATOM   2057  O   LYS A 217      -8.046 -18.301  -2.833  1.00 10.00      A   
ATOM   2058  N   LEU A 218      -9.051 -19.906  -1.613  1.00 10.00      A   
ATOM   2059  HN  LEU A 218      -9.305 -20.214  -0.713  1.00 10.00      A   
ATOM   2060  CA  LEU A 218      -9.445 -20.703  -2.764  1.00 10.00      A   
ATOM   2061  CB  LEU A 218      -9.574 -22.176  -2.362  1.00 10.00      A   
ATOM   2062  CG  LEU A 218      -8.345 -22.795  -1.697  1.00 10.00      A   
ATOM   2063  CD1 LEU A 218      -8.697 -24.133  -1.067  1.00 10.00      A   
ATOM   2064  CD2 LEU A 218      -7.213 -22.958  -2.698  1.00 10.00      A   
ATOM   2065  C   LEU A 218     -10.757 -20.205  -3.358  1.00 10.00      A   
ATOM   2066  O   LEU A 218     -11.431 -19.352  -2.779  1.00 10.00      A   
ATOM   2067  N   ASN A 219     -11.118 -20.752  -4.507  1.00 10.00      A   
ATOM   2068  HN  ASN A 219     -10.543 -21.438  -4.912  1.00 10.00      A   
ATOM   2069  CA  ASN A 219     -12.348 -20.365  -5.183  1.00 10.00      A   
ATOM   2070  CB  ASN A 219     -12.105 -20.056  -6.667  1.00 10.00      A   
ATOM   2071  CG  ASN A 219     -11.635 -21.246  -7.485  1.00 10.00      A   
ATOM   2072  OD1 ASN A 219     -10.857 -22.081  -7.019  1.00 10.00      A   
ATOM   2073  ND2 ASN A 219     -12.111 -21.331  -8.717  1.00 10.00      A   
ATOM   2074 HD21 ASN A 219     -12.733 -20.635  -9.022  1.00 10.00      A   
ATOM   2075 HD22 ASN A 219     -11.821 -22.084  -9.280  1.00 10.00      A   
ATOM   2076  C   ASN A 219     -13.452 -21.405  -4.998  1.00 10.00      A   
ATOM   2077  O   ASN A 219     -13.228 -22.468  -4.413  1.00 10.00      A   
ATOM   2078  N   ARG A 220     -14.634 -21.094  -5.518  1.00 10.00      A   
ATOM   2079  HN  ARG A 220     -14.728 -20.241  -5.998  1.00 10.00      A   
ATOM   2080  CA  ARG A 220     -15.806 -21.962  -5.403  1.00 10.00      A   
ATOM   2081  CB  ARG A 220     -17.021 -21.247  -5.999  1.00 10.00      A   
ATOM   2082  CG  ARG A 220     -18.363 -21.776  -5.528  1.00 10.00      A   
ATOM   2083  CD  ARG A 220     -19.500 -21.012  -6.182  1.00 10.00      A   
ATOM   2084  NE  ARG A 220     -20.746 -21.136  -5.430  1.00 10.00      A   
ATOM   2085  HE  ARG A 220     -20.870 -21.957  -4.897  1.00 10.00      A   
ATOM   2086  CZ  ARG A 220     -21.704 -20.210  -5.414  1.00 10.00      A   
ATOM   2087  NH1 ARG A 220     -21.559 -19.088  -6.110  1.00 10.00      A   
ATOM   2088 HH11 ARG A 220     -22.309 -18.364  -6.100  1.00 10.00      A   
ATOM   2089 HH12 ARG A 220     -20.696 -18.929  -6.671  1.00 10.00      A   
ATOM   2090  NH2 ARG A 220     -22.809 -20.414  -4.707  1.00 10.00      A   
ATOM   2091 HH21 ARG A 220     -23.563 -19.693  -4.686  1.00 10.00      A   
ATOM   2092 HH22 ARG A 220     -22.928 -21.307  -4.166  1.00 10.00      A   
ATOM   2093  C   ARG A 220     -15.615 -23.319  -6.088  1.00 10.00      A   
ATOM   2094  O   ARG A 220     -16.355 -24.269  -5.825  1.00 10.00      A   
ATOM   2095  N   ALA A 221     -14.624 -23.415  -6.961  1.00 10.00      A   
ATOM   2096  HN  ALA A 221     -14.063 -22.631  -7.132  1.00 10.00      A   
ATOM   2097  CA  ALA A 221     -14.360 -24.654  -7.685  1.00 10.00      A   
ATOM   2098  CB  ALA A 221     -13.498 -24.376  -8.906  1.00 10.00      A   
ATOM   2099  C   ALA A 221     -13.713 -25.717  -6.793  1.00 10.00      A   
ATOM   2100  O   ALA A 221     -13.576 -26.873  -7.196  1.00 10.00      A   
ATOM   2101  N   VAL A 222     -13.313 -25.324  -5.592  1.00 10.00      A   
ATOM   2102  HN  VAL A 222     -13.450 -24.391  -5.321  1.00 10.00      A   
ATOM   2103  CA  VAL A 222     -12.683 -26.250  -4.660  1.00 10.00      A   
ATOM   2104  CB  VAL A 222     -11.526 -25.587  -3.883  1.00 10.00      A   
ATOM   2105  CG1 VAL A 222     -10.836 -26.601  -2.982  1.00 10.00      A   
ATOM   2106  CG2 VAL A 222     -10.527 -24.958  -4.843  1.00 10.00      A   
ATOM   2107  C   VAL A 222     -13.710 -26.804  -3.674  1.00 10.00      A   
ATOM   2108  O   VAL A 222     -14.255 -26.061  -2.854  1.00 10.00      A   
ATOM   2109  N   PRO A 223     -13.998 -28.117  -3.763  1.00 10.00      A   
ATOM   2110  CA  PRO A 223     -14.960 -28.793  -2.884  1.00 10.00      A   
ATOM   2111  CB  PRO A 223     -15.098 -30.193  -3.504  1.00 10.00      A   
ATOM   2112  CG  PRO A 223     -14.493 -30.084  -4.861  1.00 10.00      A   
ATOM   2113  CD  PRO A 223     -13.421 -29.043  -4.741  1.00 10.00      A   
ATOM   2114  C   PRO A 223     -14.457 -28.914  -1.446  1.00 10.00      A   
ATOM   2115  O   PRO A 223     -13.250 -29.004  -1.202  1.00 10.00      A   
ATOM   2116  N   LEU A 224     -15.394 -28.945  -0.505  1.00 10.00      A   
ATOM   2117  HN  LEU A 224     -16.336 -28.894  -0.776  1.00 10.00      A   
ATOM   2118  CA  LEU A 224     -15.076 -29.048   0.916  1.00 10.00      A   
ATOM   2119  CB  LEU A 224     -16.354 -28.940   1.754  1.00 10.00      A   
ATOM   2120  CG  LEU A 224     -16.166 -28.709   3.254  1.00 10.00      A   
ATOM   2121  CD1 LEU A 224     -15.355 -27.449   3.498  1.00 10.00      A   
ATOM   2122  CD2 LEU A 224     -17.514 -28.608   3.946  1.00 10.00      A   
ATOM   2123  C   LEU A 224     -14.339 -30.347   1.241  1.00 10.00      A   
ATOM   2124  O   LEU A 224     -13.490 -30.380   2.132  1.00 10.00      A   
ATOM   2125  N   GLU A 225     -14.655 -31.415   0.514  1.00 10.00      A   
ATOM   2126  HN  GLU A 225     -15.350 -31.338  -0.185  1.00 10.00      A   
ATOM   2127  CA  GLU A 225     -14.009 -32.703   0.741  1.00 10.00      A   
ATOM   2128  CB  GLU A 225     -14.694 -33.815  -0.063  1.00 10.00      A   
ATOM   2129  CG  GLU A 225     -16.211 -33.762  -0.038  1.00 10.00      A   
ATOM   2130  CD  GLU A 225     -16.775 -32.993  -1.213  1.00 10.00      A   
ATOM   2131  OE1 GLU A 225     -16.798 -31.747  -1.155  1.00 10.00      A   
ATOM   2132  OE2 GLU A 225     -17.192 -33.632  -2.202  1.00 10.00      A   
ATOM   2133  C   GLU A 225     -12.524 -32.642   0.388  1.00 10.00      A   
ATOM   2134  O   GLU A 225     -11.718 -33.407   0.919  1.00 10.00      A   
ATOM   2135  N   LYS A 226     -12.164 -31.717  -0.495  1.00 10.00      A   
ATOM   2136  HN  LYS A 226     -12.849 -31.117  -0.863  1.00 10.00      A   
ATOM   2137  CA  LYS A 226     -10.777 -31.559  -0.920  1.00 10.00      A   
ATOM   2138  CB  LYS A 226     -10.715 -31.093  -2.379  1.00 10.00      A   
ATOM   2139  CG  LYS A 226     -11.481 -31.975  -3.355  1.00 10.00      A   
ATOM   2140  CD  LYS A 226     -10.765 -33.294  -3.592  1.00 10.00      A   
ATOM   2141  CE  LYS A 226     -11.454 -34.106  -4.680  1.00 10.00      A   
ATOM   2142  NZ  LYS A 226     -11.309 -33.481  -6.029  1.00 10.00      A   
ATOM   2143  HZ1 LYS A 226     -11.594 -32.479  -5.996  1.00 10.00      A   
ATOM   2144  HZ2 LYS A 226     -11.910 -33.976  -6.719  1.00 10.00      A   
ATOM   2145  HZ3 LYS A 226     -10.322 -33.539  -6.354  1.00 10.00      A   
ATOM   2146  C   LYS A 226     -10.050 -30.552  -0.032  1.00 10.00      A   
ATOM   2147  O   LYS A 226      -8.830 -30.419  -0.100  1.00 10.00      A   
ATOM   2148  N   LEU A 227     -10.807 -29.851   0.804  1.00 10.00      A   
ATOM   2149  HN  LEU A 227     -11.774 -30.019   0.826  1.00 10.00      A   
ATOM   2150  CA  LEU A 227     -10.240 -28.839   1.692  1.00 10.00      A   
ATOM   2151  CB  LEU A 227     -11.350 -28.060   2.395  1.00 10.00      A   
ATOM   2152  CG  LEU A 227     -10.978 -26.667   2.901  1.00 10.00      A   
ATOM   2153  CD1 LEU A 227     -11.169 -25.640   1.798  1.00 10.00      A   
ATOM   2154  CD2 LEU A 227     -11.800 -26.303   4.127  1.00 10.00      A   
ATOM   2155  C   LEU A 227      -9.315 -29.462   2.731  1.00 10.00      A   
ATOM   2156  O   LEU A 227      -8.247 -28.923   3.028  1.00 10.00      A   
ATOM   2157  N   ALA A 228      -9.733 -30.602   3.270  1.00 10.00      A   
ATOM   2158  HN  ALA A 228     -10.587 -30.982   2.973  1.00 10.00      A   
ATOM   2159  CA  ALA A 228      -8.959 -31.306   4.286  1.00 10.00      A   
ATOM   2160  CB  ALA A 228      -9.708 -32.544   4.754  1.00 10.00      A   
ATOM   2161  C   ALA A 228      -7.574 -31.679   3.768  1.00 10.00      A   
ATOM   2162  O   ALA A 228      -6.593 -31.634   4.508  1.00 10.00      A   
ATOM   2163  N   THR A 229      -7.506 -32.023   2.488  1.00 10.00      A   
ATOM   2164  HN  THR A 229      -8.328 -32.023   1.951  1.00 10.00      A   
ATOM   2165  CA  THR A 229      -6.255 -32.407   1.850  1.00 10.00      A   
ATOM   2166  CB  THR A 229      -6.506 -32.802   0.381  1.00 10.00      A   
ATOM   2167  OG1 THR A 229      -7.767 -33.489   0.292  1.00 10.00      A   
ATOM   2168  HG1 THR A 229      -7.814 -33.966  -0.547  1.00 10.00      A   
ATOM   2169  CG2 THR A 229      -5.401 -33.715  -0.125  1.00 10.00      A   
ATOM   2170  C   THR A 229      -5.230 -31.271   1.910  1.00 10.00      A   
ATOM   2171  O   THR A 229      -4.046 -31.504   2.160  1.00 10.00      A   
ATOM   2172  N   LEU A 230      -5.695 -30.043   1.709  1.00 10.00      A   
ATOM   2173  HN  LEU A 230      -6.654 -29.914   1.544  1.00 10.00      A   
ATOM   2174  CA  LEU A 230      -4.815 -28.881   1.736  1.00 10.00      A   
ATOM   2175  CB  LEU A 230      -5.412 -27.721   0.937  1.00 10.00      A   
ATOM   2176  CG  LEU A 230      -5.299 -27.828  -0.582  1.00 10.00      A   
ATOM   2177  CD1 LEU A 230      -5.881 -26.590  -1.245  1.00 10.00      A   
ATOM   2178  CD2 LEU A 230      -3.847 -28.016  -0.996  1.00 10.00      A   
ATOM   2179  C   LEU A 230      -4.509 -28.444   3.164  1.00 10.00      A   
ATOM   2180  O   LEU A 230      -3.402 -27.999   3.460  1.00 10.00      A   
ATOM   2181  N   LEU A 231      -5.493 -28.588   4.046  1.00 10.00      A   
ATOM   2182  HN  LEU A 231      -6.352 -28.956   3.747  1.00 10.00      A   
ATOM   2183  CA  LEU A 231      -5.336 -28.209   5.449  1.00 10.00      A   
ATOM   2184  CB  LEU A 231      -6.642 -28.434   6.213  1.00 10.00      A   
ATOM   2185  CG  LEU A 231      -7.736 -27.387   6.015  1.00 10.00      A   
ATOM   2186  CD1 LEU A 231      -9.085 -27.938   6.447  1.00 10.00      A   
ATOM   2187  CD2 LEU A 231      -7.403 -26.123   6.793  1.00 10.00      A   
ATOM   2188  C   LEU A 231      -4.208 -28.998   6.110  1.00 10.00      A   
ATOM   2189  O   LEU A 231      -3.433 -28.460   6.901  1.00 10.00      A   
ATOM   2190  N   GLN A 232      -4.113 -30.274   5.761  1.00 10.00      A   
ATOM   2191  HN  GLN A 232      -4.756 -30.640   5.118  1.00 10.00      A   
ATOM   2192  CA  GLN A 232      -3.086 -31.151   6.316  1.00 10.00      A   
ATOM   2193  CB  GLN A 232      -3.462 -32.621   6.097  1.00 10.00      A   
ATOM   2194  CG  GLN A 232      -4.773 -33.045   6.742  1.00 10.00      A   
ATOM   2195  CD  GLN A 232      -4.650 -33.271   8.236  1.00 10.00      A   
ATOM   2196  OE1 GLN A 232      -3.828 -32.652   8.906  1.00 10.00      A   
ATOM   2197  NE2 GLN A 232      -5.482 -34.150   8.773  1.00 10.00      A   
ATOM   2198 HE21 GLN A 232      -6.130 -34.598   8.184  1.00 10.00      A   
ATOM   2199 HE22 GLN A 232      -5.407 -34.332   9.733  1.00 10.00      A   
ATOM   2200  C   GLN A 232      -1.721 -30.876   5.690  1.00 10.00      A   
ATOM   2201  O   GLN A 232      -0.697 -31.370   6.167  1.00 10.00      A   
ATOM   2202  N   ARG A 233      -1.704 -30.085   4.623  1.00 10.00      A   
ATOM   2203  HN  ARG A 233      -2.546 -29.700   4.298  1.00 10.00      A   
ATOM   2204  CA  ARG A 233      -0.462 -29.767   3.935  1.00 10.00      A   
ATOM   2205  CB  ARG A 233      -0.692 -29.659   2.423  1.00 10.00      A   
ATOM   2206  CG  ARG A 233      -0.937 -30.988   1.730  1.00 10.00      A   
ATOM   2207  CD  ARG A 233       0.236 -31.933   1.933  1.00 10.00      A   
ATOM   2208  NE  ARG A 233       0.329 -32.934   0.876  1.00 10.00      A   
ATOM   2209  HE  ARG A 233      -0.165 -32.753   0.035  1.00 10.00      A   
ATOM   2210  CZ  ARG A 233       1.035 -34.057   0.963  1.00 10.00      A   
ATOM   2211  NH1 ARG A 233       1.721 -34.347   2.067  1.00 10.00      A   
ATOM   2212 HH11 ARG A 233       2.272 -35.231   2.120  1.00 10.00      A   
ATOM   2213 HH12 ARG A 233       1.711 -33.695   2.884  1.00 10.00      A   
ATOM   2214  NH2 ARG A 233       1.055 -34.888  -0.066  1.00 10.00      A   
ATOM   2215 HH21 ARG A 233       0.518 -34.654  -0.933  1.00 10.00      A   
ATOM   2216 HH22 ARG A 233       1.601 -35.775  -0.018  1.00 10.00      A   
ATOM   2217  C   ARG A 233       0.178 -28.487   4.467  1.00 10.00      A   
ATOM   2218  O   ARG A 233       1.396 -28.321   4.391  1.00 10.00      A   
ATOM   2219  N   ALA A 234      -0.637 -27.591   5.013  1.00 10.00      A   
ATOM   2220  HN  ALA A 234      -1.594 -27.783   5.072  1.00 10.00      A   
ATOM   2221  CA  ALA A 234      -0.131 -26.331   5.536  1.00 10.00      A   
ATOM   2222  CB  ALA A 234      -0.177 -25.259   4.461  1.00 10.00      A   
ATOM   2223  C   ALA A 234      -0.896 -25.879   6.777  1.00 10.00      A   
ATOM   2224  O   ALA A 234      -1.934 -25.228   6.670  1.00 10.00      A   
ATOM   2225  N   PRO A 235      -0.392 -26.223   7.970  1.00 10.00      A   
ATOM   2226  CA  PRO A 235      -1.017 -25.843   9.236  1.00 10.00      A   
ATOM   2227  CB  PRO A 235      -0.560 -26.963  10.166  1.00 10.00      A   
ATOM   2228  CG  PRO A 235       0.791 -27.346   9.661  1.00 10.00      A   
ATOM   2229  CD  PRO A 235       0.810 -27.051   8.181  1.00 10.00      A   
ATOM   2230  C   PRO A 235      -0.508 -24.496   9.756  1.00 10.00      A   
ATOM   2231  O   PRO A 235      -0.844 -24.072  10.863  1.00 10.00      A   
ATOM   2232  N   GLN A 236       0.314 -23.828   8.959  1.00 10.00      A   
ATOM   2233  HN  GLN A 236       0.567 -24.219   8.094  1.00 10.00      A   
ATOM   2234  CA  GLN A 236       0.859 -22.534   9.349  1.00 10.00      A   
ATOM   2235  CB  GLN A 236       2.342 -22.416   8.982  1.00 10.00      A   
ATOM   2236  CG  GLN A 236       2.621 -22.093   7.519  1.00 10.00      A   
ATOM   2237  CD  GLN A 236       2.443 -23.283   6.594  1.00 10.00      A   
ATOM   2238  OE1 GLN A 236       2.604 -24.431   7.003  1.00 10.00      A   
ATOM   2239  NE2 GLN A 236       2.115 -23.017   5.342  1.00 10.00      A   
ATOM   2240 HE21 GLN A 236       2.001 -22.072   5.084  1.00 10.00      A   
ATOM   2241 HE22 GLN A 236       2.005 -23.766   4.722  1.00 10.00      A   
ATOM   2242  C   GLN A 236       0.056 -21.384   8.740  1.00 10.00      A   
ATOM   2243  O   GLN A 236       0.472 -20.221   8.792  1.00 10.00      A   
ATOM   2244  N   LEU A 237      -1.098 -21.717   8.176  1.00 10.00      A   
ATOM   2245  HN  LEU A 237      -1.378 -22.652   8.187  1.00 10.00      A   
ATOM   2246  CA  LEU A 237      -1.964 -20.732   7.549  1.00 10.00      A   
ATOM   2247  CB  LEU A 237      -3.004 -21.424   6.668  1.00 10.00      A   
ATOM   2248  CG  LEU A 237      -2.873 -21.193   5.164  1.00 10.00      A   
ATOM   2249  CD1 LEU A 237      -1.646 -21.900   4.617  1.00 10.00      A   
ATOM   2250  CD2 LEU A 237      -4.129 -21.651   4.447  1.00 10.00      A   
ATOM   2251  C   LEU A 237      -2.669 -19.870   8.584  1.00 10.00      A   
ATOM   2252  O   LEU A 237      -3.092 -20.363   9.630  1.00 10.00      A   
ATOM   2253  N   GLU A 238      -2.789 -18.585   8.278  1.00 10.00      A   
ATOM   2254  HN  GLU A 238      -2.421 -18.261   7.426  1.00 10.00      A   
ATOM   2255  CA  GLU A 238      -3.452 -17.636   9.159  1.00 10.00      A   
ATOM   2256  CB  GLU A 238      -2.641 -16.343   9.265  1.00 10.00      A   
ATOM   2257  CG  GLU A 238      -1.155 -16.541   9.513  1.00 10.00      A   
ATOM   2258  CD  GLU A 238      -0.442 -15.231   9.780  1.00 10.00      A   
ATOM   2259  OE1 GLU A 238      -0.787 -14.215   9.134  1.00 10.00      A   
ATOM   2260  OE2 GLU A 238       0.459 -15.205  10.646  1.00 10.00      A   
ATOM   2261  C   GLU A 238      -4.840 -17.321   8.616  1.00 10.00      A   
ATOM   2262  O   GLU A 238      -5.818 -17.249   9.359  1.00 10.00      A   
ATOM   2263  N   GLU A 239      -4.915 -17.132   7.306  1.00 10.00      A   
ATOM   2264  HN  GLU A 239      -4.101 -17.203   6.767  1.00 10.00      A   
ATOM   2265  CA  GLU A 239      -6.175 -16.834   6.647  1.00 10.00      A   
ATOM   2266  CB  GLU A 239      -6.058 -15.572   5.801  1.00 10.00      A   
ATOM   2267  CG  GLU A 239      -5.798 -14.306   6.594  1.00 10.00      A   
ATOM   2268  CD  GLU A 239      -5.496 -13.135   5.688  1.00 10.00      A   
ATOM   2269  OE1 GLU A 239      -6.446 -12.490   5.203  1.00 10.00      A   
ATOM   2270  OE2 GLU A 239      -4.307 -12.872   5.437  1.00 10.00      A   
ATOM   2271  C   GLU A 239      -6.582 -17.998   5.765  1.00 10.00      A   
ATOM   2272  O   GLU A 239      -5.856 -18.369   4.839  1.00 10.00      A   
ATOM   2273  N   LEU A 240      -7.737 -18.571   6.054  1.00 10.00      A   
ATOM   2274  HN  LEU A 240      -8.269 -18.223   6.806  1.00 10.00      A   
ATOM   2275  CA  LEU A 240      -8.237 -19.700   5.290  1.00 10.00      A   
ATOM   2276  CB  LEU A 240      -8.605 -20.853   6.223  1.00 10.00      A   
ATOM   2277  CG  LEU A 240      -8.853 -22.207   5.554  1.00 10.00      A   
ATOM   2278  CD1 LEU A 240      -7.552 -22.795   5.033  1.00 10.00      A   
ATOM   2279  CD2 LEU A 240      -9.533 -23.168   6.515  1.00 10.00      A   
ATOM   2280  C   LEU A 240      -9.437 -19.306   4.437  1.00 10.00      A   
ATOM   2281  O   LEU A 240     -10.507 -18.981   4.955  1.00 10.00      A   
ATOM   2282  N   GLY A 241      -9.238 -19.309   3.130  1.00 10.00      A   
ATOM   2283  HN  GLY A 241      -8.348 -19.539   2.780  1.00 10.00      A   
ATOM   2284  CA  GLY A 241     -10.304 -18.978   2.215  1.00 10.00      A   
ATOM   2285  C   GLY A 241     -10.949 -20.234   1.674  1.00 10.00      A   
ATOM   2286  O   GLY A 241     -10.440 -20.843   0.730  1.00 10.00      A   
ATOM   2287  N   THR A 242     -12.049 -20.633   2.290  1.00 10.00      A   
ATOM   2288  HN  THR A 242     -12.406 -20.090   3.032  1.00 10.00      A   
ATOM   2289  CA  THR A 242     -12.763 -21.834   1.889  1.00 10.00      A   
ATOM   2290  CB  THR A 242     -13.657 -22.332   3.037  1.00 10.00      A   
ATOM   2291  OG1 THR A 242     -12.887 -22.358   4.248  1.00 10.00      A   
ATOM   2292  HG1 THR A 242     -11.945 -22.379   4.033  1.00 10.00      A   
ATOM   2293  CG2 THR A 242     -14.189 -23.729   2.742  1.00 10.00      A   
ATOM   2294  C   THR A 242     -13.616 -21.579   0.650  1.00 10.00      A   
ATOM   2295  O   THR A 242     -14.284 -20.547   0.547  1.00 10.00      A   
ATOM   2296  N   GLY A 243     -13.577 -22.516  -0.291  1.00 10.00      A   
ATOM   2297  HN  GLY A 243     -13.020 -23.308  -0.156  1.00 10.00      A   
ATOM   2298  CA  GLY A 243     -14.349 -22.381  -1.507  1.00 10.00      A   
ATOM   2299  C   GLY A 243     -15.759 -22.912  -1.349  1.00 10.00      A   
ATOM   2300  O   GLY A 243     -16.589 -22.295  -0.683  1.00 10.00      A   
ATOM   2301  N   GLY A 244     -16.022 -24.072  -1.940  1.00 10.00      A   
ATOM   2302  HN  GLY A 244     -15.307 -24.547  -2.419  1.00 10.00      A   
ATOM   2303  CA  GLY A 244     -17.339 -24.663  -1.858  1.00 10.00      A   
ATOM   2304  C   GLY A 244     -17.555 -25.380  -0.543  1.00 10.00      A   
ATOM   2305  O   GLY A 244     -16.968 -26.430  -0.300  1.00 10.00      A   
ATOM   2306  N   TYR A 245     -18.408 -24.816   0.297  1.00 10.00      A   
ATOM   2307  HN  TYR A 245     -18.865 -23.987   0.028  1.00 10.00      A   
ATOM   2308  CA  TYR A 245     -18.703 -25.396   1.598  1.00 10.00      A   
ATOM   2309  CB  TYR A 245     -19.085 -24.295   2.591  1.00 10.00      A   
ATOM   2310  CG  TYR A 245     -18.621 -24.543   4.009  1.00 10.00      A   
ATOM   2311  CD1 TYR A 245     -17.280 -24.439   4.341  1.00 10.00      A   
ATOM   2312  CD2 TYR A 245     -19.521 -24.873   5.015  1.00 10.00      A   
ATOM   2313  CE1 TYR A 245     -16.844 -24.659   5.635  1.00 10.00      A   
ATOM   2314  CE2 TYR A 245     -19.096 -25.095   6.310  1.00 10.00      A   
ATOM   2315  CZ  TYR A 245     -17.757 -24.987   6.615  1.00 10.00      A   
ATOM   2316  OH  TYR A 245     -17.330 -25.201   7.904  1.00 10.00      A   
ATOM   2317  HH  TYR A 245     -17.760 -25.996   8.252  1.00 10.00      A   
ATOM   2318  C   TYR A 245     -19.829 -26.417   1.486  1.00 10.00      A   
ATOM   2319  O   TYR A 245     -20.199 -27.056   2.467  1.00 10.00      A   
ATOM   2320  N   THR A 246     -20.376 -26.553   0.282  1.00 10.00      A   
ATOM   2321  HN  THR A 246     -20.042 -26.005  -0.457  1.00 10.00      A   
ATOM   2322  CA  THR A 246     -21.447 -27.500   0.028  1.00 10.00      A   
ATOM   2323  CB  THR A 246     -22.374 -27.025  -1.121  1.00 10.00      A   
ATOM   2324  OG1 THR A 246     -23.432 -27.970  -1.338  1.00 10.00      A   
ATOM   2325  HG1 THR A 246     -23.475 -28.193  -2.277  1.00 10.00      A   
ATOM   2326  CG2 THR A 246     -21.605 -26.807  -2.416  1.00 10.00      A   
ATOM   2327  C   THR A 246     -20.871 -28.881  -0.270  1.00 10.00      A   
ATOM   2328  O   THR A 246     -20.031 -29.042  -1.161  1.00 10.00      A   
ATOM   2329  N   ALA A 247     -21.296 -29.867   0.506  1.00 10.00      A   
ATOM   2330  HN  ALA A 247     -21.942 -29.674   1.215  1.00 10.00      A   
ATOM   2331  CA  ALA A 247     -20.827 -31.230   0.341  1.00 10.00      A   
ATOM   2332  CB  ALA A 247     -19.490 -31.405   1.044  1.00 10.00      A   
ATOM   2333  C   ALA A 247     -21.844 -32.220   0.895  1.00 10.00      A   
ATOM   2334  O   ALA A 247     -22.755 -31.836   1.633  1.00 10.00      A   
ATOM   2335  N   GLU A 248     -21.684 -33.484   0.527  1.00 10.00      A   
ATOM   2336  HN  GLU A 248     -20.944 -33.713  -0.077  1.00 10.00      A   
ATOM   2337  CA  GLU A 248     -22.566 -34.543   0.989  1.00 10.00      A   
ATOM   2338  CB  GLU A 248     -22.240 -35.829   0.229  1.00 10.00      A   
ATOM   2339  CG  GLU A 248     -23.124 -37.018   0.565  1.00 10.00      A   
ATOM   2340  CD  GLU A 248     -22.593 -38.301  -0.039  1.00 10.00      A   
ATOM   2341  OE1 GLU A 248     -22.151 -38.270  -1.209  1.00 10.00      A   
ATOM   2342  OE2 GLU A 248     -22.603 -39.344   0.654  1.00 10.00      A   
ATOM   2343  C   GLU A 248     -22.353 -34.759   2.483  1.00 10.00      A   
ATOM   2344  O   GLU A 248     -21.212 -34.824   2.941  1.00 10.00      A   
ATOM   2345  N   VAL A 249     -23.443 -34.865   3.232  1.00 10.00      A   
ATOM   2346  HN  VAL A 249     -24.324 -34.832   2.802  1.00 10.00      A   
ATOM   2347  CA  VAL A 249     -23.369 -35.060   4.675  1.00 10.00      A   
ATOM   2348  CB  VAL A 249     -24.755 -34.901   5.342  1.00 10.00      A   
ATOM   2349  CG1 VAL A 249     -24.647 -34.996   6.856  1.00 10.00      A   
ATOM   2350  CG2 VAL A 249     -25.391 -33.582   4.935  1.00 10.00      A   
ATOM   2351  C   VAL A 249     -22.796 -36.435   4.999  1.00 10.00      A   
ATOM   2352  O   VAL A 249     -23.490 -37.452   4.899  1.00 10.00      A   
ATOM   2353  N   ARG A 250     -21.517 -36.460   5.348  1.00 10.00      A   
ATOM   2354  HN  ARG A 250     -21.014 -35.616   5.375  1.00 10.00      A   
ATOM   2355  CA  ARG A 250     -20.831 -37.698   5.682  1.00 10.00      A   
ATOM   2356  CB  ARG A 250     -19.939 -38.139   4.521  1.00 10.00      A   
ATOM   2357  CG  ARG A 250     -20.654 -38.317   3.194  1.00 10.00      A   
ATOM   2358  CD  ARG A 250     -19.752 -39.001   2.184  1.00 10.00      A   
ATOM   2359  NE  ARG A 250     -19.282 -40.294   2.674  1.00 10.00      A   
ATOM   2360  HE  ARG A 250     -18.508 -40.289   3.296  1.00 10.00      A   
ATOM   2361  CZ  ARG A 250     -19.844 -41.454   2.357  1.00 10.00      A   
ATOM   2362  NH1 ARG A 250     -20.903 -41.490   1.556  1.00 10.00      A   
ATOM   2363 HH11 ARG A 250     -21.341 -42.402   1.305  1.00 10.00      A   
ATOM   2364 HH12 ARG A 250     -21.307 -40.599   1.174  1.00 10.00      A   
ATOM   2365  NH2 ARG A 250     -19.347 -42.584   2.843  1.00 10.00      A   
ATOM   2366 HH21 ARG A 250     -18.515 -42.562   3.475  1.00 10.00      A   
ATOM   2367 HH22 ARG A 250     -19.784 -43.497   2.598  1.00 10.00      A   
ATOM   2368  C   ARG A 250     -19.975 -37.525   6.933  1.00 10.00      A   
ATOM   2369  O   ARG A 250     -19.148 -36.610   7.008  1.00 10.00      A   
ATOM   2370  N   PRO A 251     -20.151 -38.407   7.926  1.00 10.00      A   
ATOM   2371  CA  PRO A 251     -19.382 -38.359   9.177  1.00 10.00      A   
ATOM   2372  CB  PRO A 251     -19.911 -39.555   9.981  1.00 10.00      A   
ATOM   2373  CG  PRO A 251     -21.239 -39.865   9.377  1.00 10.00      A   
ATOM   2374  CD  PRO A 251     -21.125 -39.512   7.920  1.00 10.00      A   
ATOM   2375  C   PRO A 251     -17.881 -38.506   8.921  1.00 10.00      A   
ATOM   2376  O   PRO A 251     -17.059 -37.926   9.632  1.00 10.00      A   
ATOM   2377  N   ASP A 252     -17.530 -39.267   7.887  1.00 10.00      A   
ATOM   2378  HN  ASP A 252     -18.229 -39.698   7.352  1.00 10.00      A   
ATOM   2379  CA  ASP A 252     -16.131 -39.482   7.535  1.00 10.00      A   
ATOM   2380  CB  ASP A 252     -15.979 -40.568   6.458  1.00 10.00      A   
ATOM   2381  CG  ASP A 252     -16.549 -40.169   5.112  1.00 10.00      A   
ATOM   2382  OD1 ASP A 252     -15.791 -39.656   4.269  1.00 10.00      A   
ATOM   2383  OD2 ASP A 252     -17.760 -40.372   4.892  1.00 10.00      A   
ATOM   2384  C   ASP A 252     -15.476 -38.177   7.095  1.00 10.00      A   
ATOM   2385  O   ASP A 252     -14.343 -37.881   7.477  1.00 10.00      A   
ATOM   2386  N   VAL A 253     -16.204 -37.389   6.315  1.00 10.00      A   
ATOM   2387  HN  VAL A 253     -17.101 -37.680   6.050  1.00 10.00      A   
ATOM   2388  CA  VAL A 253     -15.702 -36.111   5.841  1.00 10.00      A   
ATOM   2389  CB  VAL A 253     -16.592 -35.536   4.720  1.00 10.00      A   
ATOM   2390  CG1 VAL A 253     -16.000 -34.247   4.164  1.00 10.00      A   
ATOM   2391  CG2 VAL A 253     -16.784 -36.560   3.614  1.00 10.00      A   
ATOM   2392  C   VAL A 253     -15.658 -35.130   7.000  1.00 10.00      A   
ATOM   2393  O   VAL A 253     -14.729 -34.330   7.119  1.00 10.00      A   
ATOM   2394  N   TYR A 254     -16.659 -35.224   7.868  1.00 10.00      A   
ATOM   2395  HN  TYR A 254     -17.355 -35.900   7.719  1.00 10.00      A   
ATOM   2396  CA  TYR A 254     -16.751 -34.360   9.035  1.00 10.00      A   
ATOM   2397  CB  TYR A 254     -18.019 -34.690   9.832  1.00 10.00      A   
ATOM   2398  CG  TYR A 254     -18.313 -33.743  10.979  1.00 10.00      A   
ATOM   2399  CD1 TYR A 254     -19.085 -32.607  10.782  1.00 10.00      A   
ATOM   2400  CD2 TYR A 254     -17.829 -33.996  12.258  1.00 10.00      A   
ATOM   2401  CE1 TYR A 254     -19.371 -31.746  11.823  1.00 10.00      A   
ATOM   2402  CE2 TYR A 254     -18.107 -33.135  13.307  1.00 10.00      A   
ATOM   2403  CZ  TYR A 254     -18.880 -32.014  13.084  1.00 10.00      A   
ATOM   2404  OH  TYR A 254     -19.172 -31.160  14.126  1.00 10.00      A   
ATOM   2405  HH  TYR A 254     -20.135 -31.078  14.208  1.00 10.00      A   
ATOM   2406  C   TYR A 254     -15.512 -34.518   9.913  1.00 10.00      A   
ATOM   2407  O   TYR A 254     -14.881 -33.532  10.303  1.00 10.00      A   
ATOM   2408  N   SER A 255     -15.163 -35.763  10.213  1.00 10.00      A   
ATOM   2409  HN  SER A 255     -15.716 -36.509   9.893  1.00 10.00      A   
ATOM   2410  CA  SER A 255     -13.994 -36.050  11.029  1.00 10.00      A   
ATOM   2411  CB  SER A 255     -13.927 -37.543  11.348  1.00 10.00      A   
ATOM   2412  OG  SER A 255     -15.175 -38.015  11.831  1.00 10.00      A   
ATOM   2413  HG  SER A 255     -15.530 -38.670  11.214  1.00 10.00      A   
ATOM   2414  C   SER A 255     -12.714 -35.597  10.327  1.00 10.00      A   
ATOM   2415  O   SER A 255     -11.880 -34.919  10.925  1.00 10.00      A   
ATOM   2416  N   GLY A 256     -12.589 -35.946   9.047  1.00 10.00      A   
ATOM   2417  HN  GLY A 256     -13.306 -36.466   8.621  1.00 10.00      A   
ATOM   2418  CA  GLY A 256     -11.410 -35.578   8.277  1.00 10.00      A   
ATOM   2419  C   GLY A 256     -11.168 -34.080   8.246  1.00 10.00      A   
ATOM   2420  O   GLY A 256     -10.022 -33.625   8.328  1.00 10.00      A   
ATOM   2421  N   LEU A 257     -12.246 -33.316   8.125  1.00 10.00      A   
ATOM   2422  HN  LEU A 257     -13.127 -33.745   8.044  1.00 10.00      A   
ATOM   2423  CA  LEU A 257     -12.154 -31.862   8.091  1.00 10.00      A   
ATOM   2424  CB  LEU A 257     -13.472 -31.253   7.617  1.00 10.00      A   
ATOM   2425  CG  LEU A 257     -13.730 -31.291   6.113  1.00 10.00      A   
ATOM   2426  CD1 LEU A 257     -15.175 -30.926   5.822  1.00 10.00      A   
ATOM   2427  CD2 LEU A 257     -12.790 -30.342   5.387  1.00 10.00      A   
ATOM   2428  C   LEU A 257     -11.786 -31.300   9.459  1.00 10.00      A   
ATOM   2429  O   LEU A 257     -10.832 -30.535   9.586  1.00 10.00      A   
ATOM   2430  N   SER A 258     -12.540 -31.703  10.478  1.00 10.00      A   
ATOM   2431  HN  SER A 258     -13.277 -32.331  10.307  1.00 10.00      A   
ATOM   2432  CA  SER A 258     -12.310 -31.236  11.842  1.00 10.00      A   
ATOM   2433  CB  SER A 258     -13.325 -31.858  12.800  1.00 10.00      A   
ATOM   2434  OG  SER A 258     -14.641 -31.717  12.290  1.00 10.00      A   
ATOM   2435  HG  SER A 258     -14.861 -32.494  11.760  1.00 10.00      A   
ATOM   2436  C   SER A 258     -10.877 -31.507  12.306  1.00 10.00      A   
ATOM   2437  O   SER A 258     -10.238 -30.637  12.898  1.00 10.00      A   
ATOM   2438  N   VAL A 259     -10.371 -32.702  12.012  1.00 10.00      A   
ATOM   2439  HN  VAL A 259     -10.927 -33.350  11.525  1.00 10.00      A   
ATOM   2440  CA  VAL A 259      -9.014 -33.078  12.395  1.00 10.00      A   
ATOM   2441  CB  VAL A 259      -8.698 -34.533  11.975  1.00 10.00      A   
ATOM   2442  CG1 VAL A 259      -7.213 -34.836  12.096  1.00 10.00      A   
ATOM   2443  CG2 VAL A 259      -9.508 -35.513  12.808  1.00 10.00      A   
ATOM   2444  C   VAL A 259      -7.998 -32.126  11.765  1.00 10.00      A   
ATOM   2445  O   VAL A 259      -7.082 -31.636  12.431  1.00 10.00      A   
ATOM   2446  N   ALA A 260      -8.193 -31.844  10.486  1.00 10.00      A   
ATOM   2447  HN  ALA A 260      -8.963 -32.237  10.023  1.00 10.00      A   
ATOM   2448  CA  ALA A 260      -7.306 -30.960   9.749  1.00 10.00      A   
ATOM   2449  CB  ALA A 260      -7.599 -31.053   8.262  1.00 10.00      A   
ATOM   2450  C   ALA A 260      -7.431 -29.519  10.231  1.00 10.00      A   
ATOM   2451  O   ALA A 260      -6.432 -28.815  10.367  1.00 10.00      A   
ATOM   2452  N   LEU A 261      -8.657 -29.095  10.513  1.00 10.00      A   
ATOM   2453  HN  LEU A 261      -9.416 -29.712  10.402  1.00 10.00      A   
ATOM   2454  CA  LEU A 261      -8.912 -27.738  10.976  1.00 10.00      A   
ATOM   2455  CB  LEU A 261     -10.415 -27.459  11.043  1.00 10.00      A   
ATOM   2456  CG  LEU A 261     -11.120 -27.275   9.701  1.00 10.00      A   
ATOM   2457  CD1 LEU A 261     -12.616 -27.505   9.844  1.00 10.00      A   
ATOM   2458  CD2 LEU A 261     -10.843 -25.889   9.134  1.00 10.00      A   
ATOM   2459  C   LEU A 261      -8.258 -27.479  12.329  1.00 10.00      A   
ATOM   2460  O   LEU A 261      -7.794 -26.373  12.600  1.00 10.00      A   
ATOM   2461  N   SER A 262      -8.210 -28.499  13.176  1.00 10.00      A   
ATOM   2462  HN  SER A 262      -8.614 -29.357  12.922  1.00 10.00      A   
ATOM   2463  CA  SER A 262      -7.592 -28.358  14.488  1.00 10.00      A   
ATOM   2464  CB  SER A 262      -8.115 -29.423  15.453  1.00 10.00      A   
ATOM   2465  OG  SER A 262      -8.096 -30.713  14.859  1.00 10.00      A   
ATOM   2466  HG  SER A 262      -7.571 -30.685  14.048  1.00 10.00      A   
ATOM   2467  C   SER A 262      -6.061 -28.404  14.393  1.00 10.00      A   
ATOM   2468  O   SER A 262      -5.354 -28.285  15.396  1.00 10.00      A   
ATOM   2469  N   GLY A 263      -5.556 -28.572  13.177  1.00 10.00      A   
ATOM   2470  HN  GLY A 263      -6.164 -28.658  12.411  1.00 10.00      A   
ATOM   2471  CA  GLY A 263      -4.125 -28.625  12.966  1.00 10.00      A   
ATOM   2472  C   GLY A 263      -3.533 -27.245  12.780  1.00 10.00      A   
ATOM   2473  O   GLY A 263      -2.418 -26.974  13.227  1.00 10.00      A   
ATOM   2474  N   CYS A 264      -4.292 -26.369  12.138  1.00 10.00      A   
ATOM   2475  HN  CYS A 264      -5.181 -26.644  11.826  1.00 10.00      A   
ATOM   2476  CA  CYS A 264      -3.845 -25.008  11.889  1.00 10.00      A   
ATOM   2477  CB  CYS A 264      -4.500 -24.464  10.619  1.00 10.00      A   
ATOM   2478  SG  CYS A 264      -4.526 -25.638   9.243  1.00 10.00      A   
ATOM   2479  HG  CYS A 264      -4.989 -25.009   8.170  1.00 10.00      A   
ATOM   2480  C   CYS A 264      -4.156 -24.107  13.086  1.00 10.00      A   
ATOM   2481  O   CYS A 264      -5.255 -23.552  13.203  1.00 10.00      A   
ATOM   2482  N   LYS A 265      -3.188 -23.977  13.986  1.00 10.00      A   
ATOM   2483  HN  LYS A 265      -2.339 -24.458  13.852  1.00 10.00      A   
ATOM   2484  CA  LYS A 265      -3.364 -23.149  15.177  1.00 10.00      A   
ATOM   2485  CB  LYS A 265      -2.460 -23.622  16.319  1.00 10.00      A   
ATOM   2486  CG  LYS A 265      -3.044 -24.732  17.182  1.00 10.00      A   
ATOM   2487  CD  LYS A 265      -2.858 -26.101  16.548  1.00 10.00      A   
ATOM   2488  CE  LYS A 265      -3.230 -27.211  17.522  1.00 10.00      A   
ATOM   2489  NZ  LYS A 265      -3.042 -28.565  16.933  1.00 10.00      A   
ATOM   2490  HZ1 LYS A 265      -2.078 -28.662  16.556  1.00 10.00      A   
ATOM   2491  HZ2 LYS A 265      -3.726 -28.719  16.162  1.00 10.00      A   
ATOM   2492  HZ3 LYS A 265      -3.192 -29.296  17.657  1.00 10.00      A   
ATOM   2493  C   LYS A 265      -3.103 -21.676  14.882  1.00 10.00      A   
ATOM   2494  O   LYS A 265      -3.394 -20.811  15.703  1.00 10.00      A   
ATOM   2495  N   GLU A 266      -2.567 -21.396  13.699  1.00 10.00      A   
ATOM   2496  HN  GLU A 266      -2.364 -22.128  13.081  1.00 10.00      A   
ATOM   2497  CA  GLU A 266      -2.263 -20.022  13.303  1.00 10.00      A   
ATOM   2498  CB  GLU A 266      -1.039 -19.973  12.394  1.00 10.00      A   
ATOM   2499  CG  GLU A 266       0.277 -20.193  13.113  1.00 10.00      A   
ATOM   2500  CD  GLU A 266       0.516 -19.190  14.221  1.00 10.00      A   
ATOM   2501  OE1 GLU A 266       0.465 -19.587  15.404  1.00 10.00      A   
ATOM   2502  OE2 GLU A 266       0.775 -18.004  13.915  1.00 10.00      A   
ATOM   2503  C   GLU A 266      -3.448 -19.349  12.620  1.00 10.00      A   
ATOM   2504  O   GLU A 266      -3.359 -18.193  12.210  1.00 10.00      A   
ATOM   2505  N   LEU A 267      -4.555 -20.077  12.499  1.00 10.00      A   
ATOM   2506  HN  LEU A 267      -4.560 -20.995  12.837  1.00 10.00      A   
ATOM   2507  CA  LEU A 267      -5.751 -19.541  11.865  1.00 10.00      A   
ATOM   2508  CB  LEU A 267      -6.833 -20.617  11.729  1.00 10.00      A   
ATOM   2509  CG  LEU A 267      -6.593 -21.689  10.665  1.00 10.00      A   
ATOM   2510  CD1 LEU A 267      -7.737 -22.690  10.653  1.00 10.00      A   
ATOM   2511  CD2 LEU A 267      -6.416 -21.061   9.295  1.00 10.00      A   
ATOM   2512  C   LEU A 267      -6.282 -18.339  12.641  1.00 10.00      A   
ATOM   2513  O   LEU A 267      -6.524 -18.425  13.847  1.00 10.00      A   
ATOM   2514  N   ARG A 268      -6.434 -17.221  11.945  1.00 10.00      A   
ATOM   2515  HN  ARG A 268      -6.201 -17.224  10.987  1.00 10.00      A   
ATOM   2516  CA  ARG A 268      -6.928 -15.993  12.551  1.00 10.00      A   
ATOM   2517  CB  ARG A 268      -5.830 -14.922  12.571  1.00 10.00      A   
ATOM   2518  CG  ARG A 268      -4.519 -15.361  13.196  1.00 10.00      A   
ATOM   2519  CD  ARG A 268      -4.663 -15.598  14.688  1.00 10.00      A   
ATOM   2520  NE  ARG A 268      -3.415 -16.070  15.283  1.00 10.00      A   
ATOM   2521  HE  ARG A 268      -2.685 -15.417  15.377  1.00 10.00      A   
ATOM   2522  CZ  ARG A 268      -3.216 -17.319  15.690  1.00 10.00      A   
ATOM   2523  NH1 ARG A 268      -4.181 -18.223  15.565  1.00 10.00      A   
ATOM   2524 HH11 ARG A 268      -5.101 -17.958  15.143  1.00 10.00      A   
ATOM   2525 HH12 ARG A 268      -4.021 -19.208  15.884  1.00 10.00      A   
ATOM   2526  NH2 ARG A 268      -2.048 -17.670  16.216  1.00 10.00      A   
ATOM   2527 HH21 ARG A 268      -1.892 -18.650  16.539  1.00 10.00      A   
ATOM   2528 HH22 ARG A 268      -1.280 -16.969  16.308  1.00 10.00      A   
ATOM   2529  C   ARG A 268      -8.120 -15.456  11.773  1.00 10.00      A   
ATOM   2530  O   ARG A 268      -8.963 -14.743  12.322  1.00 10.00      A   
ATOM   2531  N   CYS A 269      -8.192 -15.796  10.491  1.00 10.00      A   
ATOM   2532  HN  CYS A 269      -7.500 -16.378  10.105  1.00 10.00      A   
ATOM   2533  CA  CYS A 269      -9.278 -15.322   9.646  1.00 10.00      A   
ATOM   2534  CB  CYS A 269      -8.815 -14.128   8.805  1.00 10.00      A   
ATOM   2535  SG  CYS A 269     -10.092 -13.413   7.737  1.00 10.00      A   
ATOM   2536  HG  CYS A 269     -11.243 -13.441   8.400  1.00 10.00      A   
ATOM   2537  C   CYS A 269      -9.827 -16.422   8.744  1.00 10.00      A   
ATOM   2538  O   CYS A 269      -9.078 -17.223   8.183  1.00 10.00      A   
ATOM   2539  N   LEU A 270     -11.145 -16.450   8.617  1.00 10.00      A   
ATOM   2540  HN  LEU A 270     -11.681 -15.790   9.107  1.00 10.00      A   
ATOM   2541  CA  LEU A 270     -11.824 -17.420   7.775  1.00 10.00      A   
ATOM   2542  CB  LEU A 270     -12.628 -18.403   8.630  1.00 10.00      A   
ATOM   2543  CG  LEU A 270     -11.931 -19.718   8.985  1.00 10.00      A   
ATOM   2544  CD1 LEU A 270     -12.664 -20.418  10.116  1.00 10.00      A   
ATOM   2545  CD2 LEU A 270     -11.856 -20.626   7.769  1.00 10.00      A   
ATOM   2546  C   LEU A 270     -12.748 -16.685   6.816  1.00 10.00      A   
ATOM   2547  O   LEU A 270     -13.494 -15.794   7.228  1.00 10.00      A   
ATOM   2548  N   SER A 271     -12.684 -17.031   5.541  1.00 10.00      A   
ATOM   2549  HN  SER A 271     -12.066 -17.746   5.267  1.00 10.00      A   
ATOM   2550  CA  SER A 271     -13.514 -16.381   4.532  1.00 10.00      A   
ATOM   2551  CB  SER A 271     -12.735 -15.241   3.874  1.00 10.00      A   
ATOM   2552  OG  SER A 271     -12.252 -14.338   4.859  1.00 10.00      A   
ATOM   2553  HG  SER A 271     -12.463 -14.685   5.732  1.00 10.00      A   
ATOM   2554  C   SER A 271     -14.013 -17.374   3.484  1.00 10.00      A   
ATOM   2555  O   SER A 271     -13.572 -18.527   3.447  1.00 10.00      A   
ATOM   2556  N   GLY A 272     -14.934 -16.916   2.636  1.00 10.00      A   
ATOM   2557  HN  GLY A 272     -15.241 -15.987   2.715  1.00 10.00      A   
ATOM   2558  CA  GLY A 272     -15.493 -17.764   1.602  1.00 10.00      A   
ATOM   2559  C   GLY A 272     -16.795 -18.396   2.045  1.00 10.00      A   
ATOM   2560  O   GLY A 272     -17.807 -17.706   2.191  1.00 10.00      A   
ATOM   2561  N   PHE A 273     -16.763 -19.710   2.245  1.00 10.00      A   
ATOM   2562  HN  PHE A 273     -15.927 -20.190   2.069  1.00 10.00      A   
ATOM   2563  CA  PHE A 273     -17.928 -20.467   2.698  1.00 10.00      A   
ATOM   2564  CB  PHE A 273     -18.404 -19.981   4.078  1.00 10.00      A   
ATOM   2565  CG  PHE A 273     -17.448 -20.265   5.207  1.00 10.00      A   
ATOM   2566  CD1 PHE A 273     -16.265 -19.551   5.338  1.00 10.00      A   
ATOM   2567  CD2 PHE A 273     -17.739 -21.239   6.146  1.00 10.00      A   
ATOM   2568  CE1 PHE A 273     -15.394 -19.805   6.378  1.00 10.00      A   
ATOM   2569  CE2 PHE A 273     -16.872 -21.499   7.190  1.00 10.00      A   
ATOM   2570  CZ  PHE A 273     -15.698 -20.781   7.306  1.00 10.00      A   
ATOM   2571  C   PHE A 273     -19.076 -20.427   1.688  1.00 10.00      A   
ATOM   2572  O   PHE A 273     -20.237 -20.248   2.062  1.00 10.00      A   
ATOM   2573  N   TRP A 274     -18.748 -20.607   0.413  1.00 10.00      A   
ATOM   2574  HN  TRP A 274     -17.806 -20.757   0.176  1.00 10.00      A   
ATOM   2575  CA  TRP A 274     -19.754 -20.605  -0.645  1.00 10.00      A   
ATOM   2576  CB  TRP A 274     -19.089 -20.687  -2.020  1.00 10.00      A   
ATOM   2577  CG  TRP A 274     -18.717 -19.358  -2.599  1.00 10.00      A   
ATOM   2578  CD1 TRP A 274     -19.564 -18.439  -3.146  1.00 10.00      A   
ATOM   2579  CD2 TRP A 274     -17.400 -18.803  -2.705  1.00 10.00      A   
ATOM   2580  NE1 TRP A 274     -18.859 -17.347  -3.586  1.00 10.00      A   
ATOM   2581  HE1 TRP A 274     -19.245 -16.554  -4.017  1.00 10.00      A   
ATOM   2582  CE2 TRP A 274     -17.529 -17.543  -3.324  1.00 10.00      A   
ATOM   2583  CE3 TRP A 274     -16.127 -19.247  -2.335  1.00 10.00      A   
ATOM   2584  CZ2 TRP A 274     -16.434 -16.725  -3.580  1.00 10.00      A   
ATOM   2585  CZ3 TRP A 274     -15.042 -18.432  -2.591  1.00 10.00      A   
ATOM   2586  CH2 TRP A 274     -15.203 -17.185  -3.206  1.00 10.00      A   
ATOM   2587  C   TRP A 274     -20.699 -21.785  -0.472  1.00 10.00      A   
ATOM   2588  O   TRP A 274     -20.255 -22.931  -0.394  1.00 10.00      A   
ATOM   2589  N   ASP A 275     -21.999 -21.498  -0.414  1.00 10.00      A   
ATOM   2590  HN  ASP A 275     -22.280 -20.560  -0.480  1.00 10.00      A   
ATOM   2591  CA  ASP A 275     -23.021 -22.534  -0.244  1.00 10.00      A   
ATOM   2592  CB  ASP A 275     -23.002 -23.537  -1.405  1.00 10.00      A   
ATOM   2593  CG  ASP A 275     -23.400 -22.938  -2.734  1.00 10.00      A   
ATOM   2594  OD1 ASP A 275     -24.571 -22.534  -2.886  1.00 10.00      A   
ATOM   2595  OD2 ASP A 275     -22.546 -22.877  -3.643  1.00 10.00      A   
ATOM   2596  C   ASP A 275     -22.819 -23.265   1.076  1.00 10.00      A   
ATOM   2597  O   ASP A 275     -23.015 -24.479   1.160  1.00 10.00      A   
ATOM   2598  N   ALA A 276     -22.430 -22.503   2.098  1.00 10.00      A   
ATOM   2599  HN  ALA A 276     -22.309 -21.540   1.945  1.00 10.00      A   
ATOM   2600  CA  ALA A 276     -22.168 -23.038   3.431  1.00 10.00      A   
ATOM   2601  CB  ALA A 276     -21.894 -21.908   4.411  1.00 10.00      A   
ATOM   2602  C   ALA A 276     -23.291 -23.934   3.944  1.00 10.00      A   
ATOM   2603  O   ALA A 276     -24.444 -23.509   4.065  1.00 10.00      A   
ATOM   2604  N   VAL A 277     -22.941 -25.181   4.232  1.00 10.00      A   
ATOM   2605  HN  VAL A 277     -22.011 -25.455   4.091  1.00 10.00      A   
ATOM   2606  CA  VAL A 277     -23.893 -26.151   4.749  1.00 10.00      A   
ATOM   2607  CB  VAL A 277     -23.598 -27.567   4.209  1.00 10.00      A   
ATOM   2608  CG1 VAL A 277     -24.568 -28.590   4.782  1.00 10.00      A   
ATOM   2609  CG2 VAL A 277     -23.664 -27.579   2.692  1.00 10.00      A   
ATOM   2610  C   VAL A 277     -23.819 -26.164   6.272  1.00 10.00      A   
ATOM   2611  O   VAL A 277     -22.766 -26.456   6.843  1.00 10.00      A   
ATOM   2612  N   PRO A 278     -24.938 -25.842   6.948  1.00 10.00      A   
ATOM   2613  CA  PRO A 278     -25.008 -25.797   8.421  1.00 10.00      A   
ATOM   2614  CB  PRO A 278     -26.496 -25.574   8.699  1.00 10.00      A   
ATOM   2615  CG  PRO A 278     -27.007 -24.904   7.473  1.00 10.00      A   
ATOM   2616  CD  PRO A 278     -26.228 -25.489   6.329  1.00 10.00      A   
ATOM   2617  C   PRO A 278     -24.545 -27.097   9.082  1.00 10.00      A   
ATOM   2618  O   PRO A 278     -24.065 -27.094  10.215  1.00 10.00      A   
ATOM   2619  N   ALA A 279     -24.681 -28.205   8.366  1.00 10.00      A   
ATOM   2620  HN  ALA A 279     -25.071 -28.146   7.469  1.00 10.00      A   
ATOM   2621  CA  ALA A 279     -24.277 -29.507   8.883  1.00 10.00      A   
ATOM   2622  CB  ALA A 279     -24.765 -30.619   7.967  1.00 10.00      A   
ATOM   2623  C   ALA A 279     -22.762 -29.590   9.073  1.00 10.00      A   
ATOM   2624  O   ALA A 279     -22.273 -30.351   9.909  1.00 10.00      A   
ATOM   2625  N   TYR A 280     -22.026 -28.795   8.304  1.00 10.00      A   
ATOM   2626  HN  TYR A 280     -22.473 -28.193   7.672  1.00 10.00      A   
ATOM   2627  CA  TYR A 280     -20.571 -28.781   8.384  1.00 10.00      A   
ATOM   2628  CB  TYR A 280     -19.948 -28.978   6.999  1.00 10.00      A   
ATOM   2629  CG  TYR A 280     -19.865 -30.426   6.578  1.00 10.00      A   
ATOM   2630  CD1 TYR A 280     -20.900 -31.031   5.873  1.00 10.00      A   
ATOM   2631  CD2 TYR A 280     -18.754 -31.197   6.899  1.00 10.00      A   
ATOM   2632  CE1 TYR A 280     -20.830 -32.360   5.504  1.00 10.00      A   
ATOM   2633  CE2 TYR A 280     -18.675 -32.524   6.529  1.00 10.00      A   
ATOM   2634  CZ  TYR A 280     -19.714 -33.100   5.835  1.00 10.00      A   
ATOM   2635  OH  TYR A 280     -19.644 -34.423   5.475  1.00 10.00      A   
ATOM   2636  HH  TYR A 280     -19.331 -34.943   6.226  1.00 10.00      A   
ATOM   2637  C   TYR A 280     -20.074 -27.488   9.016  1.00 10.00      A   
ATOM   2638  O   TYR A 280     -18.888 -27.164   8.952  1.00 10.00      A   
ATOM   2639  N   LEU A 281     -20.993 -26.759   9.629  1.00 10.00      A   
ATOM   2640  HN  LEU A 281     -21.920 -27.081   9.643  1.00 10.00      A   
ATOM   2641  CA  LEU A 281     -20.675 -25.498  10.287  1.00 10.00      A   
ATOM   2642  CB  LEU A 281     -21.960 -24.718  10.611  1.00 10.00      A   
ATOM   2643  CG  LEU A 281     -21.842 -23.197  10.734  1.00 10.00      A   
ATOM   2644  CD1 LEU A 281     -23.178 -22.544  10.411  1.00 10.00      A   
ATOM   2645  CD2 LEU A 281     -21.387 -22.802  12.132  1.00 10.00      A   
ATOM   2646  C   LEU A 281     -19.810 -25.695  11.547  1.00 10.00      A   
ATOM   2647  O   LEU A 281     -18.792 -25.016  11.704  1.00 10.00      A   
ATOM   2648  N   PRO A 282     -20.181 -26.628  12.463  1.00 10.00      A   
ATOM   2649  CA  PRO A 282     -19.422 -26.869  13.705  1.00 10.00      A   
ATOM   2650  CB  PRO A 282     -20.269 -27.904  14.467  1.00 10.00      A   
ATOM   2651  CG  PRO A 282     -21.615 -27.854  13.829  1.00 10.00      A   
ATOM   2652  CD  PRO A 282     -21.372 -27.499  12.393  1.00 10.00      A   
ATOM   2653  C   PRO A 282     -18.006 -27.408  13.483  1.00 10.00      A   
ATOM   2654  O   PRO A 282     -17.291 -27.693  14.444  1.00 10.00      A   
ATOM   2655  N   ALA A 283     -17.603 -27.547  12.227  1.00 10.00      A   
ATOM   2656  HN  ALA A 283     -18.216 -27.304  11.499  1.00 10.00      A   
ATOM   2657  CA  ALA A 283     -16.275 -28.046  11.900  1.00 10.00      A   
ATOM   2658  CB  ALA A 283     -16.140 -28.227  10.398  1.00 10.00      A   
ATOM   2659  C   ALA A 283     -15.197 -27.094  12.416  1.00 10.00      A   
ATOM   2660  O   ALA A 283     -14.177 -27.521  12.960  1.00 10.00      A   
ATOM   2661  N   VAL A 284     -15.453 -25.796  12.283  1.00 10.00      A   
ATOM   2662  HN  VAL A 284     -16.306 -25.516  11.886  1.00 10.00      A   
ATOM   2663  CA  VAL A 284     -14.503 -24.778  12.717  1.00 10.00      A   
ATOM   2664  CB  VAL A 284     -14.519 -23.544  11.788  1.00 10.00      A   
ATOM   2665  CG1 VAL A 284     -13.898 -23.882  10.442  1.00 10.00      A   
ATOM   2666  CG2 VAL A 284     -15.934 -23.017  11.607  1.00 10.00      A   
ATOM   2667  C   VAL A 284     -14.757 -24.338  14.159  1.00 10.00      A   
ATOM   2668  O   VAL A 284     -14.422 -23.218  14.546  1.00 10.00      A   
ATOM   2669  N   TYR A 285     -15.320 -25.233  14.960  1.00 10.00      A   
ATOM   2670  HN  TYR A 285     -15.545 -26.120  14.601  1.00 10.00      A   
ATOM   2671  CA  TYR A 285     -15.619 -24.928  16.360  1.00 10.00      A   
ATOM   2672  CB  TYR A 285     -16.561 -25.969  16.967  1.00 10.00      A   
ATOM   2673  CG  TYR A 285     -18.017 -25.556  16.972  1.00 10.00      A   
ATOM   2674  CD1 TYR A 285     -18.437 -24.377  16.362  1.00 10.00      A   
ATOM   2675  CD2 TYR A 285     -18.974 -26.351  17.584  1.00 10.00      A   
ATOM   2676  CE1 TYR A 285     -19.766 -24.006  16.364  1.00 10.00      A   
ATOM   2677  CE2 TYR A 285     -20.305 -25.987  17.591  1.00 10.00      A   
ATOM   2678  CZ  TYR A 285     -20.694 -24.816  16.980  1.00 10.00      A   
ATOM   2679  OH  TYR A 285     -22.018 -24.452  16.985  1.00 10.00      A   
ATOM   2680  HH  TYR A 285     -22.333 -24.406  17.897  1.00 10.00      A   
ATOM   2681  C   TYR A 285     -14.359 -24.792  17.217  1.00 10.00      A   
ATOM   2682  O   TYR A 285     -14.419 -24.332  18.356  1.00 10.00      A   
ATOM   2683  N   SER A 286     -13.225 -25.200  16.675  1.00 10.00      A   
ATOM   2684  HN  SER A 286     -13.235 -25.587  15.777  1.00 10.00      A   
ATOM   2685  CA  SER A 286     -11.967 -25.107  17.394  1.00 10.00      A   
ATOM   2686  CB  SER A 286     -11.248 -26.455  17.344  1.00 10.00      A   
ATOM   2687  OG  SER A 286     -12.134 -27.506  17.689  1.00 10.00      A   
ATOM   2688  HG  SER A 286     -12.390 -27.414  18.615  1.00 10.00      A   
ATOM   2689  C   SER A 286     -11.084 -24.009  16.800  1.00 10.00      A   
ATOM   2690  O   SER A 286      -9.912 -23.876  17.151  1.00 10.00      A   
ATOM   2691  N   VAL A 287     -11.665 -23.219  15.904  1.00 10.00      A   
ATOM   2692  HN  VAL A 287     -12.609 -23.363  15.683  1.00 10.00      A   
ATOM   2693  CA  VAL A 287     -10.934 -22.140  15.250  1.00 10.00      A   
ATOM   2694  CB  VAL A 287     -11.040 -22.241  13.712  1.00 10.00      A   
ATOM   2695  CG1 VAL A 287     -10.133 -21.220  13.041  1.00 10.00      A   
ATOM   2696  CG2 VAL A 287     -10.707 -23.651  13.238  1.00 10.00      A   
ATOM   2697  C   VAL A 287     -11.448 -20.774  15.698  1.00 10.00      A   
ATOM   2698  O   VAL A 287     -10.690 -19.806  15.757  1.00 10.00      A   
ATOM   2699  N   CYS A 288     -12.732 -20.710  16.042  1.00 10.00      A   
ATOM   2700  HN  CYS A 288     -13.272 -21.527  16.013  1.00 10.00      A   
ATOM   2701  CA  CYS A 288     -13.367 -19.458  16.467  1.00 10.00      A   
ATOM   2702  CB  CYS A 288     -14.859 -19.676  16.700  1.00 10.00      A   
ATOM   2703  SG  CYS A 288     -15.329 -21.412  16.867  1.00 10.00      A   
ATOM   2704  HG  CYS A 288     -15.535 -21.891  15.649  1.00 10.00      A   
ATOM   2705  C   CYS A 288     -12.716 -18.852  17.709  1.00 10.00      A   
ATOM   2706  O   CYS A 288     -12.824 -17.648  17.952  1.00 10.00      A   
ATOM   2707  N   SER A 289     -12.031 -19.684  18.479  1.00 10.00      A   
ATOM   2708  HN  SER A 289     -11.982 -20.631  18.235  1.00 10.00      A   
ATOM   2709  CA  SER A 289     -11.358 -19.245  19.691  1.00 10.00      A   
ATOM   2710  CB  SER A 289     -10.824 -20.478  20.415  1.00 10.00      A   
ATOM   2711  OG  SER A 289     -11.254 -21.656  19.746  1.00 10.00      A   
ATOM   2712  HG  SER A 289     -11.883 -22.127  20.307  1.00 10.00      A   
ATOM   2713  C   SER A 289     -10.218 -18.271  19.381  1.00 10.00      A   
ATOM   2714  O   SER A 289      -9.758 -17.539  20.258  1.00 10.00      A   
ATOM   2715  N   ARG A 290      -9.767 -18.262  18.133  1.00 10.00      A   
ATOM   2716  HN  ARG A 290     -10.174 -18.867  17.470  1.00 10.00      A   
ATOM   2717  CA  ARG A 290      -8.682 -17.382  17.725  1.00 10.00      A   
ATOM   2718  CB  ARG A 290      -7.401 -18.189  17.502  1.00 10.00      A   
ATOM   2719  CG  ARG A 290      -7.597 -19.425  16.638  1.00 10.00      A   
ATOM   2720  CD  ARG A 290      -6.435 -20.396  16.777  1.00 10.00      A   
ATOM   2721  NE  ARG A 290      -6.608 -21.590  15.948  1.00 10.00      A   
ATOM   2722  HE  ARG A 290      -6.544 -21.475  14.978  1.00 10.00      A   
ATOM   2723  CZ  ARG A 290      -6.846 -22.806  16.442  1.00 10.00      A   
ATOM   2724  NH1 ARG A 290      -6.941 -22.983  17.753  1.00 10.00      A   
ATOM   2725 HH11 ARG A 290      -7.124 -23.934  18.143  1.00 10.00      A   
ATOM   2726 HH12 ARG A 290      -6.835 -22.172  18.403  1.00 10.00      A   
ATOM   2727  NH2 ARG A 290      -6.972 -23.851  15.627  1.00 10.00      A   
ATOM   2728 HH21 ARG A 290      -7.168 -24.799  16.022  1.00 10.00      A   
ATOM   2729 HH22 ARG A 290      -6.869 -23.735  14.595  1.00 10.00      A   
ATOM   2730  C   ARG A 290      -9.046 -16.598  16.471  1.00 10.00      A   
ATOM   2731  O   ARG A 290      -8.192 -15.954  15.860  1.00 10.00      A   
ATOM   2732  N   LEU A 291     -10.319 -16.644  16.105  1.00 10.00      A   
ATOM   2733  HN  LEU A 291     -10.955 -17.154  16.647  1.00 10.00      A   
ATOM   2734  CA  LEU A 291     -10.797 -15.942  14.925  1.00 10.00      A   
ATOM   2735  CB  LEU A 291     -12.080 -16.579  14.388  1.00 10.00      A   
ATOM   2736  CG  LEU A 291     -11.915 -17.836  13.535  1.00 10.00      A   
ATOM   2737  CD1 LEU A 291     -13.274 -18.362  13.095  1.00 10.00      A   
ATOM   2738  CD2 LEU A 291     -11.031 -17.564  12.328  1.00 10.00      A   
ATOM   2739  C   LEU A 291     -11.058 -14.478  15.233  1.00 10.00      A   
ATOM   2740  O   LEU A 291     -11.866 -14.155  16.102  1.00 10.00      A   
ATOM   2741  N   THR A 292     -10.361 -13.600  14.529  1.00 10.00      A   
ATOM   2742  HN  THR A 292      -9.701 -13.924  13.874  1.00 10.00      A   
ATOM   2743  CA  THR A 292     -10.534 -12.169  14.713  1.00 10.00      A   
ATOM   2744  CB  THR A 292      -9.178 -11.445  14.824  1.00 10.00      A   
ATOM   2745  OG1 THR A 292      -8.304 -11.894  13.781  1.00 10.00      A   
ATOM   2746  HG1 THR A 292      -7.613 -11.233  13.644  1.00 10.00      A   
ATOM   2747  CG2 THR A 292      -8.530 -11.721  16.169  1.00 10.00      A   
ATOM   2748  C   THR A 292     -11.320 -11.577  13.549  1.00 10.00      A   
ATOM   2749  O   THR A 292     -12.029 -10.584  13.702  1.00 10.00      A   
ATOM   2750  N   THR A 293     -11.208 -12.208  12.390  1.00 10.00      A   
ATOM   2751  HN  THR A 293     -10.666 -13.023  12.341  1.00 10.00      A   
ATOM   2752  CA  THR A 293     -11.892 -11.738  11.198  1.00 10.00      A   
ATOM   2753  CB  THR A 293     -10.888 -11.130  10.197  1.00 10.00      A   
ATOM   2754  OG1 THR A 293      -9.929 -10.332  10.908  1.00 10.00      A   
ATOM   2755  HG1 THR A 293      -9.593 -10.835  11.660  1.00 10.00      A   
ATOM   2756  CG2 THR A 293     -11.601 -10.257   9.176  1.00 10.00      A   
ATOM   2757  C   THR A 293     -12.659 -12.880  10.536  1.00 10.00      A   
ATOM   2758  O   THR A 293     -12.064 -13.846  10.052  1.00 10.00      A   
ATOM   2759  N   LEU A 294     -13.977 -12.770  10.522  1.00 10.00      A   
ATOM   2760  HN  LEU A 294     -14.398 -11.971  10.913  1.00 10.00      A   
ATOM   2761  CA  LEU A 294     -14.819 -13.796   9.930  1.00 10.00      A   
ATOM   2762  CB  LEU A 294     -15.754 -14.393  10.983  1.00 10.00      A   
ATOM   2763  CG  LEU A 294     -16.555 -15.632  10.566  1.00 10.00      A   
ATOM   2764  CD1 LEU A 294     -15.624 -16.773  10.190  1.00 10.00      A   
ATOM   2765  CD2 LEU A 294     -17.491 -16.058  11.683  1.00 10.00      A   
ATOM   2766  C   LEU A 294     -15.626 -13.233   8.766  1.00 10.00      A   
ATOM   2767  O   LEU A 294     -16.179 -12.135   8.847  1.00 10.00      A   
ATOM   2768  N   ASN A 295     -15.671 -13.978   7.675  1.00 10.00      A   
ATOM   2769  HN  ASN A 295     -15.180 -14.830   7.656  1.00 10.00      A   
ATOM   2770  CA  ASN A 295     -16.415 -13.569   6.495  1.00 10.00      A   
ATOM   2771  CB  ASN A 295     -15.456 -13.286   5.336  1.00 10.00      A   
ATOM   2772  CG  ASN A 295     -16.117 -12.615   4.144  1.00 10.00      A   
ATOM   2773  OD1 ASN A 295     -17.318 -12.765   3.901  1.00 10.00      A   
ATOM   2774  ND2 ASN A 295     -15.327 -11.870   3.387  1.00 10.00      A   
ATOM   2775 HD21 ASN A 295     -14.381 -11.794   3.640  1.00 10.00      A   
ATOM   2776 HD22 ASN A 295     -15.717 -11.429   2.603  1.00 10.00      A   
ATOM   2777  C   ASN A 295     -17.391 -14.665   6.107  1.00 10.00      A   
ATOM   2778  O   ASN A 295     -16.986 -15.740   5.670  1.00 10.00      A   
ATOM   2779  N   LEU A 296     -18.672 -14.393   6.278  1.00 10.00      A   
ATOM   2780  HN  LEU A 296     -18.934 -13.510   6.629  1.00 10.00      A   
ATOM   2781  CA  LEU A 296     -19.708 -15.356   5.952  1.00 10.00      A   
ATOM   2782  CB  LEU A 296     -20.381 -15.867   7.228  1.00 10.00      A   
ATOM   2783  CG  LEU A 296     -19.477 -16.587   8.231  1.00 10.00      A   
ATOM   2784  CD1 LEU A 296     -20.245 -16.923   9.497  1.00 10.00      A   
ATOM   2785  CD2 LEU A 296     -18.885 -17.844   7.615  1.00 10.00      A   
ATOM   2786  C   LEU A 296     -20.743 -14.724   5.035  1.00 10.00      A   
ATOM   2787  O   LEU A 296     -21.921 -15.083   5.067  1.00 10.00      A   
ATOM   2788  N   SER A 297     -20.298 -13.793   4.202  1.00 10.00      A   
ATOM   2789  HN  SER A 297     -19.348 -13.547   4.222  1.00 10.00      A   
ATOM   2790  CA  SER A 297     -21.188 -13.107   3.271  1.00 10.00      A   
ATOM   2791  CB  SER A 297     -20.463 -11.928   2.631  1.00 10.00      A   
ATOM   2792  OG  SER A 297     -19.764 -11.186   3.615  1.00 10.00      A   
ATOM   2793  HG  SER A 297     -18.816 -11.262   3.458  1.00 10.00      A   
ATOM   2794  C   SER A 297     -21.730 -14.053   2.195  1.00 10.00      A   
ATOM   2795  O   SER A 297     -22.668 -13.715   1.475  1.00 10.00      A   
ATOM   2796  N   TYR A 298     -21.137 -15.233   2.091  1.00 10.00      A   
ATOM   2797  HN  TYR A 298     -20.386 -15.443   2.683  1.00 10.00      A   
ATOM   2798  CA  TYR A 298     -21.576 -16.222   1.116  1.00 10.00      A   
ATOM   2799  CB  TYR A 298     -20.415 -16.653   0.214  1.00 10.00      A   
ATOM   2800  CG  TYR A 298     -19.857 -15.527  -0.627  1.00 10.00      A   
ATOM   2801  CD1 TYR A 298     -18.538 -15.116  -0.484  1.00 10.00      A   
ATOM   2802  CD2 TYR A 298     -20.651 -14.863  -1.559  1.00 10.00      A   
ATOM   2803  CE1 TYR A 298     -18.023 -14.082  -1.241  1.00 10.00      A   
ATOM   2804  CE2 TYR A 298     -20.143 -13.829  -2.320  1.00 10.00      A   
ATOM   2805  CZ  TYR A 298     -18.830 -13.443  -2.156  1.00 10.00      A   
ATOM   2806  OH  TYR A 298     -18.321 -12.411  -2.913  1.00 10.00      A   
ATOM   2807  HH  TYR A 298     -18.838 -11.607  -2.755  1.00 10.00      A   
ATOM   2808  C   TYR A 298     -22.209 -17.425   1.811  1.00 10.00      A   
ATOM   2809  O   TYR A 298     -22.491 -18.447   1.183  1.00 10.00      A   
ATOM   2810  N   ALA A 299     -22.442 -17.286   3.113  1.00 10.00      A   
ATOM   2811  HN  ALA A 299     -22.218 -16.438   3.550  1.00 10.00      A   
ATOM   2812  CA  ALA A 299     -23.045 -18.346   3.905  1.00 10.00      A   
ATOM   2813  CB  ALA A 299     -22.369 -18.441   5.265  1.00 10.00      A   
ATOM   2814  C   ALA A 299     -24.540 -18.097   4.067  1.00 10.00      A   
ATOM   2815  O   ALA A 299     -24.967 -17.377   4.975  1.00 10.00      A   
ATOM   2816  N   THR A 300     -25.324 -18.680   3.175  1.00 10.00      A   
ATOM   2817  HN  THR A 300     -24.921 -19.226   2.468  1.00 10.00      A   
ATOM   2818  CA  THR A 300     -26.768 -18.528   3.199  1.00 10.00      A   
ATOM   2819  CB  THR A 300     -27.357 -18.809   1.806  1.00 10.00      A   
ATOM   2820  OG1 THR A 300     -26.549 -19.790   1.141  1.00 10.00      A   
ATOM   2821  HG1 THR A 300     -27.111 -20.336   0.578  1.00 10.00      A   
ATOM   2822  CG2 THR A 300     -27.382 -17.537   0.975  1.00 10.00      A   
ATOM   2823  C   THR A 300     -27.415 -19.453   4.233  1.00 10.00      A   
ATOM   2824  O   THR A 300     -28.163 -20.371   3.890  1.00 10.00      A   
ATOM   2825  N   VAL A 301     -27.116 -19.209   5.501  1.00 10.00      A   
ATOM   2826  HN  VAL A 301     -26.510 -18.465   5.712  1.00 10.00      A   
ATOM   2827  CA  VAL A 301     -27.663 -20.008   6.592  1.00 10.00      A   
ATOM   2828  CB  VAL A 301     -26.563 -20.454   7.577  1.00 10.00      A   
ATOM   2829  CG1 VAL A 301     -25.657 -21.489   6.925  1.00 10.00      A   
ATOM   2830  CG2 VAL A 301     -25.752 -19.261   8.062  1.00 10.00      A   
ATOM   2831  C   VAL A 301     -28.737 -19.226   7.340  1.00 10.00      A   
ATOM   2832  O   VAL A 301     -29.250 -18.234   6.833  1.00 10.00      A   
ATOM   2833  N   GLN A 302     -29.087 -19.673   8.540  1.00 10.00      A   
ATOM   2834  HN  GLN A 302     -28.652 -20.475   8.904  1.00 10.00      A   
ATOM   2835  CA  GLN A 302     -30.102 -18.987   9.330  1.00 10.00      A   
ATOM   2836  CB  GLN A 302     -31.208 -19.954   9.758  1.00 10.00      A   
ATOM   2837  CG  GLN A 302     -32.056 -20.480   8.610  1.00 10.00      A   
ATOM   2838  CD  GLN A 302     -32.830 -19.388   7.897  1.00 10.00      A   
ATOM   2839  OE1 GLN A 302     -33.940 -19.042   8.294  1.00 10.00      A   
ATOM   2840  NE2 GLN A 302     -32.261 -18.853   6.830  1.00 10.00      A   
ATOM   2841 HE21 GLN A 302     -31.379 -19.187   6.555  1.00 10.00      A   
ATOM   2842 HE22 GLN A 302     -32.746 -18.147   6.349  1.00 10.00      A   
ATOM   2843  C   GLN A 302     -29.484 -18.312  10.550  1.00 10.00      A   
ATOM   2844  O   GLN A 302     -28.295 -18.487  10.823  1.00 10.00      A   
ATOM   2845  N   SER A 303     -30.300 -17.550  11.279  1.00 10.00      A   
ATOM   2846  HN  SER A 303     -31.237 -17.461  11.008  1.00 10.00      A   
ATOM   2847  CA  SER A 303     -29.840 -16.841  12.469  1.00 10.00      A   
ATOM   2848  CB  SER A 303     -30.971 -15.999  13.075  1.00 10.00      A   
ATOM   2849  OG  SER A 303     -30.486 -15.140  14.096  1.00 10.00      A   
ATOM   2850  HG  SER A 303     -30.255 -14.281  13.713  1.00 10.00      A   
ATOM   2851  C   SER A 303     -29.286 -17.813  13.506  1.00 10.00      A   
ATOM   2852  O   SER A 303     -28.164 -17.642  13.981  1.00 10.00      A   
ATOM   2853  N   TYR A 304     -30.057 -18.852  13.826  1.00 10.00      A   
ATOM   2854  HN  TYR A 304     -30.932 -18.950  13.391  1.00 10.00      A   
ATOM   2855  CA  TYR A 304     -29.641 -19.843  14.811  1.00 10.00      A   
ATOM   2856  CB  TYR A 304     -30.719 -20.917  14.983  1.00 10.00      A   
ATOM   2857  CG  TYR A 304     -30.445 -21.890  16.112  1.00 10.00      A   
ATOM   2858  CD1 TYR A 304     -30.621 -21.510  17.436  1.00 10.00      A   
ATOM   2859  CD2 TYR A 304     -30.015 -23.183  15.852  1.00 10.00      A   
ATOM   2860  CE1 TYR A 304     -30.375 -22.393  18.468  1.00 10.00      A   
ATOM   2861  CE2 TYR A 304     -29.766 -24.072  16.878  1.00 10.00      A   
ATOM   2862  CZ  TYR A 304     -29.948 -23.673  18.185  1.00 10.00      A   
ATOM   2863  OH  TYR A 304     -29.703 -24.555  19.209  1.00 10.00      A   
ATOM   2864  HH  TYR A 304     -30.420 -24.502  19.853  1.00 10.00      A   
ATOM   2865  C   TYR A 304     -28.302 -20.478  14.438  1.00 10.00      A   
ATOM   2866  O   TYR A 304     -27.464 -20.728  15.302  1.00 10.00      A   
ATOM   2867  N   ASP A 305     -28.099 -20.708  13.146  1.00 10.00      A   
ATOM   2868  HN  ASP A 305     -28.797 -20.463  12.499  1.00 10.00      A   
ATOM   2869  CA  ASP A 305     -26.863 -21.312  12.663  1.00 10.00      A   
ATOM   2870  CB  ASP A 305     -26.971 -21.682  11.179  1.00 10.00      A   
ATOM   2871  CG  ASP A 305     -28.020 -22.743  10.913  1.00 10.00      A   
ATOM   2872  OD1 ASP A 305     -27.842 -23.894  11.365  1.00 10.00      A   
ATOM   2873  OD2 ASP A 305     -29.034 -22.422  10.252  1.00 10.00      A   
ATOM   2874  C   ASP A 305     -25.676 -20.386  12.897  1.00 10.00      A   
ATOM   2875  O   ASP A 305     -24.621 -20.822  13.362  1.00 10.00      A   
ATOM   2876  N   LEU A 306     -25.862 -19.108  12.587  1.00 10.00      A   
ATOM   2877  HN  LEU A 306     -26.728 -18.826  12.219  1.00 10.00      A   
ATOM   2878  CA  LEU A 306     -24.812 -18.115  12.774  1.00 10.00      A   
ATOM   2879  CB  LEU A 306     -25.220 -16.777  12.148  1.00 10.00      A   
ATOM   2880  CG  LEU A 306     -25.260 -16.729  10.620  1.00 10.00      A   
ATOM   2881  CD1 LEU A 306     -25.923 -15.445  10.148  1.00 10.00      A   
ATOM   2882  CD2 LEU A 306     -23.860 -16.844  10.048  1.00 10.00      A   
ATOM   2883  C   LEU A 306     -24.508 -17.927  14.256  1.00 10.00      A   
ATOM   2884  O   LEU A 306     -23.345 -17.874  14.659  1.00 10.00      A   
ATOM   2885  N   VAL A 307     -25.564 -17.846  15.059  1.00 10.00      A   
ATOM   2886  HN  VAL A 307     -26.467 -17.908  14.668  1.00 10.00      A   
ATOM   2887  CA  VAL A 307     -25.431 -17.664  16.502  1.00 10.00      A   
ATOM   2888  CB  VAL A 307     -26.813 -17.634  17.195  1.00 10.00      A   
ATOM   2889  CG1 VAL A 307     -26.675 -17.696  18.709  1.00 10.00      A   
ATOM   2890  CG2 VAL A 307     -27.579 -16.384  16.793  1.00 10.00      A   
ATOM   2891  C   VAL A 307     -24.571 -18.764  17.116  1.00 10.00      A   
ATOM   2892  O   VAL A 307     -23.727 -18.496  17.968  1.00 10.00      A   
ATOM   2893  N   LYS A 308     -24.777 -19.997  16.660  1.00 10.00      A   
ATOM   2894  HN  LYS A 308     -25.460 -20.138  15.965  1.00 10.00      A   
ATOM   2895  CA  LYS A 308     -24.030 -21.147  17.165  1.00 10.00      A   
ATOM   2896  CB  LYS A 308     -24.444 -22.419  16.425  1.00 10.00      A   
ATOM   2897  CG  LYS A 308     -25.815 -22.956  16.809  1.00 10.00      A   
ATOM   2898  CD  LYS A 308     -26.104 -24.290  16.137  1.00 10.00      A   
ATOM   2899  CE  LYS A 308     -26.410 -24.117  14.659  1.00 10.00      A   
ATOM   2900  NZ  LYS A 308     -26.705 -25.414  13.992  1.00 10.00      A   
ATOM   2901  HZ1 LYS A 308     -27.009 -25.254  13.009  1.00 10.00      A   
ATOM   2902  HZ2 LYS A 308     -27.463 -25.915  14.498  1.00 10.00      A   
ATOM   2903  HZ3 LYS A 308     -25.856 -26.014  13.988  1.00 10.00      A   
ATOM   2904  C   LYS A 308     -22.514 -20.950  17.075  1.00 10.00      A   
ATOM   2905  O   LYS A 308     -21.785 -21.261  18.017  1.00 10.00      A   
ATOM   2906  N   LEU A 309     -22.048 -20.420  15.948  1.00 10.00      A   
ATOM   2907  HN  LEU A 309     -22.679 -20.174  15.238  1.00 10.00      A   
ATOM   2908  CA  LEU A 309     -20.620 -20.194  15.744  1.00 10.00      A   
ATOM   2909  CB  LEU A 309     -20.282 -20.171  14.251  1.00 10.00      A   
ATOM   2910  CG  LEU A 309     -18.801 -20.015  13.888  1.00 10.00      A   
ATOM   2911  CD1 LEU A 309     -17.996 -21.216  14.361  1.00 10.00      A   
ATOM   2912  CD2 LEU A 309     -18.631 -19.803  12.391  1.00 10.00      A   
ATOM   2913  C   LEU A 309     -20.156 -18.900  16.407  1.00 10.00      A   
ATOM   2914  O   LEU A 309     -19.091 -18.859  17.031  1.00 10.00      A   
ATOM   2915  N   LEU A 310     -20.960 -17.851  16.283  1.00 10.00      A   
ATOM   2916  HN  LEU A 310     -21.799 -17.951  15.777  1.00 10.00      A   
ATOM   2917  CA  LEU A 310     -20.629 -16.546  16.857  1.00 10.00      A   
ATOM   2918  CB  LEU A 310     -21.657 -15.491  16.450  1.00 10.00      A   
ATOM   2919  CG  LEU A 310     -21.660 -15.096  14.972  1.00 10.00      A   
ATOM   2920  CD1 LEU A 310     -22.760 -14.087  14.687  1.00 10.00      A   
ATOM   2921  CD2 LEU A 310     -20.299 -14.559  14.548  1.00 10.00      A   
ATOM   2922  C   LEU A 310     -20.472 -16.590  18.377  1.00 10.00      A   
ATOM   2923  O   LEU A 310     -19.722 -15.800  18.949  1.00 10.00      A   
ATOM   2924  N   CYS A 311     -21.171 -17.514  19.026  1.00 10.00      A   
ATOM   2925  HN  CYS A 311     -21.757 -18.118  18.516  1.00 10.00      A   
ATOM   2926  CA  CYS A 311     -21.094 -17.647  20.481  1.00 10.00      A   
ATOM   2927  CB  CYS A 311     -22.205 -18.563  21.004  1.00 10.00      A   
ATOM   2928  SG  CYS A 311     -23.873 -17.901  20.808  1.00 10.00      A   
ATOM   2929  HG  CYS A 311     -24.195 -17.993  19.522  1.00 10.00      A   
ATOM   2930  C   CYS A 311     -19.730 -18.165  20.934  1.00 10.00      A   
ATOM   2931  O   CYS A 311     -19.400 -18.117  22.121  1.00 10.00      A   
ATOM   2932  N   GLN A 312     -18.943 -18.668  19.988  1.00 10.00      A   
ATOM   2933  HN  GLN A 312     -19.261 -18.683  19.057  1.00 10.00      A   
ATOM   2934  CA  GLN A 312     -17.622 -19.195  20.291  1.00 10.00      A   
ATOM   2935  CB  GLN A 312     -17.484 -20.621  19.757  1.00 10.00      A   
ATOM   2936  CG  GLN A 312     -18.376 -21.629  20.463  1.00 10.00      A   
ATOM   2937  CD  GLN A 312     -18.183 -23.046  19.961  1.00 10.00      A   
ATOM   2938  OE1 GLN A 312     -19.112 -23.853  19.982  1.00 10.00      A   
ATOM   2939  NE2 GLN A 312     -16.981 -23.361  19.510  1.00 10.00      A   
ATOM   2940 HE21 GLN A 312     -16.283 -22.672  19.521  1.00 10.00      A   
ATOM   2941 HE22 GLN A 312     -16.832 -24.274  19.192  1.00 10.00      A   
ATOM   2942  C   GLN A 312     -16.522 -18.301  19.722  1.00 10.00      A   
ATOM   2943  O   GLN A 312     -15.367 -18.711  19.624  1.00 10.00      A   
ATOM   2944  N   CYS A 313     -16.883 -17.077  19.359  1.00 10.00      A   
ATOM   2945  HN  CYS A 313     -17.818 -16.799  19.469  1.00 10.00      A   
ATOM   2946  CA  CYS A 313     -15.920 -16.131  18.803  1.00 10.00      A   
ATOM   2947  CB  CYS A 313     -16.407 -15.600  17.453  1.00 10.00      A   
ATOM   2948  SG  CYS A 313     -16.806 -16.882  16.244  1.00 10.00      A   
ATOM   2949  HG  CYS A 313     -17.757 -17.647  16.758  1.00 10.00      A   
ATOM   2950  C   CYS A 313     -15.676 -14.970  19.769  1.00 10.00      A   
ATOM   2951  O   CYS A 313     -16.324 -13.931  19.674  1.00 10.00      A   
ATOM   2952  N   PRO A 314     -14.741 -15.132  20.720  1.00 10.00      A   
ATOM   2953  CA  PRO A 314     -14.430 -14.096  21.705  1.00 10.00      A   
ATOM   2954  CB  PRO A 314     -13.911 -14.916  22.883  1.00 10.00      A   
ATOM   2955  CG  PRO A 314     -13.253 -16.106  22.260  1.00 10.00      A   
ATOM   2956  CD  PRO A 314     -13.926 -16.343  20.929  1.00 10.00      A   
ATOM   2957  C   PRO A 314     -13.350 -13.124  21.220  1.00 10.00      A   
ATOM   2958  O   PRO A 314     -13.132 -12.077  21.826  1.00 10.00      A   
ATOM   2959  N   LYS A 315     -12.678 -13.479  20.129  1.00 10.00      A   
ATOM   2960  HN  LYS A 315     -12.902 -14.325  19.686  1.00 10.00      A   
ATOM   2961  CA  LYS A 315     -11.617 -12.647  19.570  1.00 10.00      A   
ATOM   2962  CB  LYS A 315     -10.401 -13.510  19.218  1.00 10.00      A   
ATOM   2963  CG  LYS A 315      -9.466 -13.800  20.381  1.00 10.00      A   
ATOM   2964  CD  LYS A 315      -8.253 -14.594  19.915  1.00 10.00      A   
ATOM   2965  CE  LYS A 315      -7.223 -14.772  21.024  1.00 10.00      A   
ATOM   2966  NZ  LYS A 315      -7.728 -15.613  22.145  1.00 10.00      A   
ATOM   2967  HZ1 LYS A 315      -8.204 -16.464  21.780  1.00 10.00      A   
ATOM   2968  HZ2 LYS A 315      -8.402 -15.072  22.721  1.00 10.00      A   
ATOM   2969  HZ3 LYS A 315      -6.934 -15.910  22.752  1.00 10.00      A   
ATOM   2970  C   LYS A 315     -12.091 -11.923  18.319  1.00 10.00      A   
ATOM   2971  O   LYS A 315     -11.319 -11.216  17.671  1.00 10.00      A   
ATOM   2972  N   LEU A 316     -13.361 -12.098  17.992  1.00 10.00      A   
ATOM   2973  HN  LEU A 316     -13.927 -12.643  18.574  1.00 10.00      A   
ATOM   2974  CA  LEU A 316     -13.945 -11.487  16.803  1.00 10.00      A   
ATOM   2975  CB  LEU A 316     -15.392 -11.945  16.616  1.00 10.00      A   
ATOM   2976  CG  LEU A 316     -16.076 -11.510  15.319  1.00 10.00      A   
ATOM   2977  CD1 LEU A 316     -15.341 -12.067  14.113  1.00 10.00      A   
ATOM   2978  CD2 LEU A 316     -17.525 -11.962  15.307  1.00 10.00      A   
ATOM   2979  C   LEU A 316     -13.872  -9.964  16.840  1.00 10.00      A   
ATOM   2980  O   LEU A 316     -14.416  -9.321  17.738  1.00 10.00      A   
ATOM   2981  N   GLN A 317     -13.189  -9.404  15.853  1.00 10.00      A   
ATOM   2982  HN  GLN A 317     -12.771  -9.984  15.182  1.00 10.00      A   
ATOM   2983  CA  GLN A 317     -13.029  -7.963  15.738  1.00 10.00      A   
ATOM   2984  CB  GLN A 317     -11.549  -7.584  15.734  1.00 10.00      A   
ATOM   2985  CG  GLN A 317     -10.803  -7.990  16.991  1.00 10.00      A   
ATOM   2986  CD  GLN A 317      -9.369  -7.503  17.005  1.00 10.00      A   
ATOM   2987  OE1 GLN A 317      -8.749  -7.316  15.955  1.00 10.00      A   
ATOM   2988  NE2 GLN A 317      -8.828  -7.302  18.195  1.00 10.00      A   
ATOM   2989 HE21 GLN A 317      -9.384  -7.473  18.995  1.00 10.00      A   
ATOM   2990 HE22 GLN A 317      -7.901  -6.988  18.234  1.00 10.00      A   
ATOM   2991  C   GLN A 317     -13.702  -7.448  14.470  1.00 10.00      A   
ATOM   2992  O   GLN A 317     -14.237  -6.342  14.446  1.00 10.00      A   
ATOM   2993  N   ARG A 318     -13.673  -8.249  13.419  1.00 10.00      A   
ATOM   2994  HN  ARG A 318     -13.233  -9.125  13.493  1.00 10.00      A   
ATOM   2995  CA  ARG A 318     -14.291  -7.867  12.155  1.00 10.00      A   
ATOM   2996  CB  ARG A 318     -13.224  -7.557  11.098  1.00 10.00      A   
ATOM   2997  CG  ARG A 318     -13.658  -6.510  10.082  1.00 10.00      A   
ATOM   2998  CD  ARG A 318     -12.672  -6.385   8.930  1.00 10.00      A   
ATOM   2999  NE  ARG A 318     -11.308  -6.115   9.382  1.00 10.00      A   
ATOM   3000  HE  ARG A 318     -10.785  -6.883   9.710  1.00 10.00      A   
ATOM   3001  CZ  ARG A 318     -10.733  -4.909   9.377  1.00 10.00      A   
ATOM   3002  NH1 ARG A 318     -11.399  -3.843   8.944  1.00 10.00      A   
ATOM   3003 HH11 ARG A 318     -10.945  -2.905   8.938  1.00 10.00      A   
ATOM   3004 HH12 ARG A 318     -12.388  -3.936   8.608  1.00 10.00      A   
ATOM   3005  NH2 ARG A 318      -9.483  -4.777   9.795  1.00 10.00      A   
ATOM   3006 HH21 ARG A 318      -8.950  -5.612  10.128  1.00 10.00      A   
ATOM   3007 HH22 ARG A 318      -9.020  -3.839   9.791  1.00 10.00      A   
ATOM   3008  C   ARG A 318     -15.208  -8.979  11.667  1.00 10.00      A   
ATOM   3009  O   ARG A 318     -14.753 -10.095  11.407  1.00 10.00      A   
ATOM   3010  N   LEU A 319     -16.495  -8.678  11.547  1.00 10.00      A   
ATOM   3011  HN  LEU A 319     -16.800  -7.767  11.761  1.00 10.00      A   
ATOM   3012  CA  LEU A 319     -17.465  -9.668  11.104  1.00 10.00      A   
ATOM   3013  CB  LEU A 319     -18.431 -10.030  12.235  1.00 10.00      A   
ATOM   3014  CG  LEU A 319     -19.507 -11.062  11.886  1.00 10.00      A   
ATOM   3015  CD1 LEU A 319     -18.891 -12.439  11.705  1.00 10.00      A   
ATOM   3016  CD2 LEU A 319     -20.591 -11.094  12.949  1.00 10.00      A   
ATOM   3017  C   LEU A 319     -18.252  -9.208   9.882  1.00 10.00      A   
ATOM   3018  O   LEU A 319     -18.855  -8.130   9.881  1.00 10.00      A   
ATOM   3019  N   TRP A 320     -18.223 -10.032   8.846  1.00 10.00      A   
ATOM   3020  HN  TRP A 320     -17.692 -10.858   8.913  1.00 10.00      A   
ATOM   3021  CA  TRP A 320     -18.946  -9.770   7.611  1.00 10.00      A   
ATOM   3022  CB  TRP A 320     -17.984  -9.779   6.415  1.00 10.00      A   
ATOM   3023  CG  TRP A 320     -17.077  -8.588   6.332  1.00 10.00      A   
ATOM   3024  CD1 TRP A 320     -16.813  -7.679   7.315  1.00 10.00      A   
ATOM   3025  CD2 TRP A 320     -16.305  -8.181   5.196  1.00 10.00      A   
ATOM   3026  NE1 TRP A 320     -15.930  -6.732   6.863  1.00 10.00      A   
ATOM   3027  HE1 TRP A 320     -15.588  -5.962   7.393  1.00 10.00      A   
ATOM   3028  CE2 TRP A 320     -15.602  -7.017   5.564  1.00 10.00      A   
ATOM   3029  CE3 TRP A 320     -16.141  -8.688   3.904  1.00 10.00      A   
ATOM   3030  CZ2 TRP A 320     -14.750  -6.353   4.687  1.00 10.00      A   
ATOM   3031  CZ3 TRP A 320     -15.294  -8.028   3.035  1.00 10.00      A   
ATOM   3032  CH2 TRP A 320     -14.610  -6.872   3.429  1.00 10.00      A   
ATOM   3033  C   TRP A 320     -19.983 -10.871   7.431  1.00 10.00      A   
ATOM   3034  O   TRP A 320     -19.628 -12.018   7.160  1.00 10.00      A   
ATOM   3035  N   VAL A 321     -21.253 -10.539   7.615  1.00 10.00      A   
ATOM   3036  HN  VAL A 321     -21.481  -9.605   7.828  1.00 10.00      A   
ATOM   3037  CA  VAL A 321     -22.322 -11.525   7.484  1.00 10.00      A   
ATOM   3038  CB  VAL A 321     -22.846 -12.004   8.856  1.00 10.00      A   
ATOM   3039  CG1 VAL A 321     -21.876 -12.986   9.492  1.00 10.00      A   
ATOM   3040  CG2 VAL A 321     -23.099 -10.822   9.781  1.00 10.00      A   
ATOM   3041  C   VAL A 321     -23.493 -10.994   6.674  1.00 10.00      A   
ATOM   3042  O   VAL A 321     -23.511  -9.832   6.264  1.00 10.00      A   
ATOM   3043  N   LEU A 322     -24.470 -11.858   6.452  1.00 10.00      A   
ATOM   3044  HN  LEU A 322     -24.392 -12.769   6.807  1.00 10.00      A   
ATOM   3045  CA  LEU A 322     -25.656 -11.495   5.706  1.00 10.00      A   
ATOM   3046  CB  LEU A 322     -26.126 -12.671   4.850  1.00 10.00      A   
ATOM   3047  CG  LEU A 322     -25.250 -13.014   3.646  1.00 10.00      A   
ATOM   3048  CD1 LEU A 322     -25.683 -14.334   3.031  1.00 10.00      A   
ATOM   3049  CD2 LEU A 322     -25.301 -11.902   2.608  1.00 10.00      A   
ATOM   3050  C   LEU A 322     -26.761 -11.049   6.654  1.00 10.00      A   
ATOM   3051  O   LEU A 322     -26.611 -11.135   7.873  1.00 10.00      A   
ATOM   3052  N   ASP A 323     -27.877 -10.598   6.091  1.00 10.00      A   
ATOM   3053  HN  ASP A 323     -27.942 -10.581   5.110  1.00 10.00      A   
ATOM   3054  CA  ASP A 323     -29.013 -10.124   6.881  1.00 10.00      A   
ATOM   3055  CB  ASP A 323     -30.001  -9.296   6.038  1.00 10.00      A   
ATOM   3056  CG  ASP A 323     -30.565 -10.023   4.829  1.00 10.00      A   
ATOM   3057  OD1 ASP A 323     -29.980 -11.041   4.403  1.00 10.00      A   
ATOM   3058  OD2 ASP A 323     -31.586  -9.558   4.276  1.00 10.00      A   
ATOM   3059  C   ASP A 323     -29.725 -11.247   7.630  1.00 10.00      A   
ATOM   3060  O   ASP A 323     -30.609 -10.991   8.447  1.00 10.00      A   
ATOM   3061  N   TYR A 324     -29.315 -12.485   7.366  1.00 10.00      A   
ATOM   3062  HN  TYR A 324     -28.608 -12.616   6.707  1.00 10.00      A   
ATOM   3063  CA  TYR A 324     -29.897 -13.653   8.024  1.00 10.00      A   
ATOM   3064  CB  TYR A 324     -29.308 -14.945   7.455  1.00 10.00      A   
ATOM   3065  CG  TYR A 324     -29.636 -15.225   6.009  1.00 10.00      A   
ATOM   3066  CD1 TYR A 324     -28.622 -15.377   5.078  1.00 10.00      A   
ATOM   3067  CD2 TYR A 324     -30.951 -15.354   5.578  1.00 10.00      A   
ATOM   3068  CE1 TYR A 324     -28.902 -15.652   3.756  1.00 10.00      A   
ATOM   3069  CE2 TYR A 324     -31.241 -15.625   4.253  1.00 10.00      A   
ATOM   3070  CZ  TYR A 324     -30.210 -15.775   3.345  1.00 10.00      A   
ATOM   3071  OH  TYR A 324     -30.486 -16.054   2.026  1.00 10.00      A   
ATOM   3072  HH  TYR A 324     -31.252 -15.537   1.743  1.00 10.00      A   
ATOM   3073  C   TYR A 324     -29.623 -13.626   9.527  1.00 10.00      A   
ATOM   3074  O   TYR A 324     -30.287 -14.317  10.299  1.00 10.00      A   
ATOM   3075  N   ILE A 325     -28.630 -12.836   9.928  1.00 10.00      A   
ATOM   3076  HN  ILE A 325     -28.141 -12.312   9.257  1.00 10.00      A   
ATOM   3077  CA  ILE A 325     -28.251 -12.721  11.331  1.00 10.00      A   
ATOM   3078  CB  ILE A 325     -27.010 -11.812  11.517  1.00 10.00      A   
ATOM   3079  CG1 ILE A 325     -26.535 -11.811  12.970  1.00 10.00      A   
ATOM   3080  CG2 ILE A 325     -27.273 -10.397  11.025  1.00 10.00      A   
ATOM   3081  CD1 ILE A 325     -25.988 -13.145  13.424  1.00 10.00      A   
ATOM   3082  C   ILE A 325     -29.416 -12.238  12.203  1.00 10.00      A   
ATOM   3083  O   ILE A 325     -29.594 -12.714  13.326  1.00 10.00      A   
ATOM   3084  N   GLU A 326     -30.211 -11.308  11.665  1.00 10.00      A   
ATOM   3085  HN  GLU A 326     -30.017 -10.992  10.758  1.00 10.00      A   
ATOM   3086  CA  GLU A 326     -31.364 -10.742  12.369  1.00 10.00      A   
ATOM   3087  CB  GLU A 326     -32.412 -11.812  12.688  1.00 10.00      A   
ATOM   3088  CG  GLU A 326     -33.075 -12.427  11.467  1.00 10.00      A   
ATOM   3089  CD  GLU A 326     -34.502 -12.860  11.740  1.00 10.00      A   
ATOM   3090  OE1 GLU A 326     -34.895 -12.928  12.925  1.00 10.00      A   
ATOM   3091  OE2 GLU A 326     -35.244 -13.124  10.768  1.00 10.00      A   
ATOM   3092  C   GLU A 326     -30.956  -9.992  13.639  1.00 10.00      A   
ATOM   3093  O   GLU A 326     -29.788  -9.996  14.037  1.00 10.00      A   
ATOM   3094  N   ASP A 327     -31.929  -9.349  14.272  1.00 10.00      A   
ATOM   3095  HN  ASP A 327     -32.839  -9.374  13.901  1.00 10.00      A   
ATOM   3096  CA  ASP A 327     -31.682  -8.601  15.499  1.00 10.00      A   
ATOM   3097  CB  ASP A 327     -32.914  -7.786  15.907  1.00 10.00      A   
ATOM   3098  CG  ASP A 327     -33.377  -6.798  14.854  1.00 10.00      A   
ATOM   3099  OD1 ASP A 327     -32.620  -5.873  14.516  1.00 10.00      A   
ATOM   3100  OD2 ASP A 327     -34.523  -6.931  14.374  1.00 10.00      A   
ATOM   3101  C   ASP A 327     -31.323  -9.557  16.625  1.00 10.00      A   
ATOM   3102  O   ASP A 327     -30.545  -9.225  17.521  1.00 10.00      A   
ATOM   3103  N   ALA A 328     -31.903 -10.750  16.570  1.00 10.00      A   
ATOM   3104  HN  ALA A 328     -32.520 -10.945  15.830  1.00 10.00      A   
ATOM   3105  CA  ALA A 328     -31.666 -11.776  17.574  1.00 10.00      A   
ATOM   3106  CB  ALA A 328     -32.577 -12.973  17.336  1.00 10.00      A   
ATOM   3107  C   ALA A 328     -30.204 -12.212  17.591  1.00 10.00      A   
ATOM   3108  O   ALA A 328     -29.575 -12.261  18.653  1.00 10.00      A   
ATOM   3109  N   GLY A 329     -29.664 -12.515  16.416  1.00 10.00      A   
ATOM   3110  HN  GLY A 329     -30.211 -12.450  15.601  1.00 10.00      A   
ATOM   3111  CA  GLY A 329     -28.284 -12.945  16.319  1.00 10.00      A   
ATOM   3112  C   GLY A 329     -27.314 -11.850  16.703  1.00 10.00      A   
ATOM   3113  O   GLY A 329     -26.349 -12.095  17.431  1.00 10.00      A   
ATOM   3114  N   LEU A 330     -27.582 -10.637  16.229  1.00 10.00      A   
ATOM   3115  HN  LEU A 330     -28.371 -10.511  15.659  1.00 10.00      A   
ATOM   3116  CA  LEU A 330     -26.733  -9.491  16.522  1.00 10.00      A   
ATOM   3117  CB  LEU A 330     -27.216  -8.261  15.753  1.00 10.00      A   
ATOM   3118  CG  LEU A 330     -26.908  -8.247  14.256  1.00 10.00      A   
ATOM   3119  CD1 LEU A 330     -27.490  -7.006  13.602  1.00 10.00      A   
ATOM   3120  CD2 LEU A 330     -25.408  -8.327  14.013  1.00 10.00      A   
ATOM   3121  C   LEU A 330     -26.691  -9.200  18.018  1.00 10.00      A   
ATOM   3122  O   LEU A 330     -25.649  -8.828  18.562  1.00 10.00      A   
ATOM   3123  N   GLU A 331     -27.826  -9.390  18.679  1.00 10.00      A   
ATOM   3124  HN  GLU A 331     -28.621  -9.686  18.184  1.00 10.00      A   
ATOM   3125  CA  GLU A 331     -27.931  -9.159  20.112  1.00 10.00      A   
ATOM   3126  CB  GLU A 331     -29.375  -9.359  20.571  1.00 10.00      A   
ATOM   3127  CG  GLU A 331     -29.658  -8.896  21.988  1.00 10.00      A   
ATOM   3128  CD  GLU A 331     -31.140  -8.858  22.292  1.00 10.00      A   
ATOM   3129  OE1 GLU A 331     -31.895  -9.664  21.706  1.00 10.00      A   
ATOM   3130  OE2 GLU A 331     -31.560  -8.028  23.124  1.00 10.00      A   
ATOM   3131  C   GLU A 331     -26.988 -10.086  20.879  1.00 10.00      A   
ATOM   3132  O   GLU A 331     -26.254  -9.646  21.767  1.00 10.00      A   
ATOM   3133  N   VAL A 332     -26.998 -11.365  20.519  1.00 10.00      A   
ATOM   3134  HN  VAL A 332     -27.604 -11.658  19.806  1.00 10.00      A   
ATOM   3135  CA  VAL A 332     -26.132 -12.343  21.166  1.00 10.00      A   
ATOM   3136  CB  VAL A 332     -26.482 -13.788  20.743  1.00 10.00      A   
ATOM   3137  CG1 VAL A 332     -25.659 -14.792  21.537  1.00 10.00      A   
ATOM   3138  CG2 VAL A 332     -27.968 -14.055  20.929  1.00 10.00      A   
ATOM   3139  C   VAL A 332     -24.672 -12.052  20.824  1.00 10.00      A   
ATOM   3140  O   VAL A 332     -23.778 -12.236  21.651  1.00 10.00      A   
ATOM   3141  N   LEU A 333     -24.450 -11.574  19.605  1.00 10.00      A   
ATOM   3142  HN  LEU A 333     -25.213 -11.438  19.002  1.00 10.00      A   
ATOM   3143  CA  LEU A 333     -23.113 -11.242  19.135  1.00 10.00      A   
ATOM   3144  CB  LEU A 333     -23.183 -10.733  17.695  1.00 10.00      A   
ATOM   3145  CG  LEU A 333     -21.866 -10.264  17.082  1.00 10.00      A   
ATOM   3146  CD1 LEU A 333     -21.005 -11.454  16.696  1.00 10.00      A   
ATOM   3147  CD2 LEU A 333     -22.123  -9.365  15.885  1.00 10.00      A   
ATOM   3148  C   LEU A 333     -22.486 -10.178  20.026  1.00 10.00      A   
ATOM   3149  O   LEU A 333     -21.348 -10.316  20.475  1.00 10.00      A   
ATOM   3150  N   ALA A 334     -23.259  -9.136  20.311  1.00 10.00      A   
ATOM   3151  HN  ALA A 334     -24.168  -9.105  19.937  1.00 10.00      A   
ATOM   3152  CA  ALA A 334     -22.799  -8.031  21.147  1.00 10.00      A   
ATOM   3153  CB  ALA A 334     -23.757  -6.858  21.033  1.00 10.00      A   
ATOM   3154  C   ALA A 334     -22.657  -8.451  22.605  1.00 10.00      A   
ATOM   3155  O   ALA A 334     -22.174  -7.684  23.442  1.00 10.00      A   
ATOM   3156  N   SER A 335     -23.079  -9.666  22.907  1.00 10.00      A   
ATOM   3157  HN  SER A 335     -23.449 -10.234  22.201  1.00 10.00      A   
ATOM   3158  CA  SER A 335     -22.998 -10.182  24.257  1.00 10.00      A   
ATOM   3159  CB  SER A 335     -24.204 -11.077  24.557  1.00 10.00      A   
ATOM   3160  OG  SER A 335     -25.419 -10.386  24.312  1.00 10.00      A   
ATOM   3161  HG  SER A 335     -25.441 -10.084  23.395  1.00 10.00      A   
ATOM   3162  C   SER A 335     -21.693 -10.943  24.478  1.00 10.00      A   
ATOM   3163  O   SER A 335     -21.215 -11.052  25.608  1.00 10.00      A   
ATOM   3164  N   THR A 336     -21.113 -11.463  23.401  1.00 10.00      A   
ATOM   3165  HN  THR A 336     -21.533 -11.343  22.522  1.00 10.00      A   
ATOM   3166  CA  THR A 336     -19.872 -12.218  23.501  1.00 10.00      A   
ATOM   3167  CB  THR A 336     -20.002 -13.593  22.824  1.00 10.00      A   
ATOM   3168  OG1 THR A 336     -21.285 -14.153  23.137  1.00 10.00      A   
ATOM   3169  HG1 THR A 336     -21.863 -14.073  22.364  1.00 10.00      A   
ATOM   3170  CG2 THR A 336     -18.909 -14.538  23.310  1.00 10.00      A   
ATOM   3171  C   THR A 336     -18.696 -11.460  22.892  1.00 10.00      A   
ATOM   3172  O   THR A 336     -17.640 -11.334  23.513  1.00 10.00      A   
ATOM   3173  N   CYS A 337     -18.879 -10.949  21.683  1.00 10.00      A   
ATOM   3174  HN  CYS A 337     -19.748 -11.055  21.238  1.00 10.00      A   
ATOM   3175  CA  CYS A 337     -17.823 -10.220  21.000  1.00 10.00      A   
ATOM   3176  CB  CYS A 337     -18.030 -10.288  19.487  1.00 10.00      A   
ATOM   3177  SG  CYS A 337     -18.399 -11.952  18.881  1.00 10.00      A   
ATOM   3178  HG  CYS A 337     -17.473 -12.777  19.361  1.00 10.00      A   
ATOM   3179  C   CYS A 337     -17.761  -8.774  21.477  1.00 10.00      A   
ATOM   3180  O   CYS A 337     -18.401  -7.889  20.909  1.00 10.00      A   
ATOM   3181  N   LYS A 338     -17.005  -8.546  22.542  1.00 10.00      A   
ATOM   3182  HN  LYS A 338     -16.535  -9.299  22.967  1.00 10.00      A   
ATOM   3183  CA  LYS A 338     -16.853  -7.212  23.103  1.00 10.00      A   
ATOM   3184  CB  LYS A 338     -16.634  -7.285  24.616  1.00 10.00      A   
ATOM   3185  CG  LYS A 338     -17.820  -7.830  25.394  1.00 10.00      A   
ATOM   3186  CD  LYS A 338     -19.052  -6.970  25.182  1.00 10.00      A   
ATOM   3187  CE  LYS A 338     -20.199  -7.398  26.079  1.00 10.00      A   
ATOM   3188  NZ  LYS A 338     -21.408  -6.559  25.854  1.00 10.00      A   
ATOM   3189  HZ1 LYS A 338     -22.139  -6.786  26.553  1.00 10.00      A   
ATOM   3190  HZ2 LYS A 338     -21.790  -6.731  24.900  1.00 10.00      A   
ATOM   3191  HZ3 LYS A 338     -21.160  -5.549  25.942  1.00 10.00      A   
ATOM   3192  C   LYS A 338     -15.697  -6.482  22.440  1.00 10.00      A   
ATOM   3193  O   LYS A 338     -15.591  -5.258  22.522  1.00 10.00      A   
ATOM   3194  N   ASP A 339     -14.843  -7.241  21.765  1.00 10.00      A   
ATOM   3195  HN  ASP A 339     -14.986  -8.212  21.734  1.00 10.00      A   
ATOM   3196  CA  ASP A 339     -13.689  -6.674  21.083  1.00 10.00      A   
ATOM   3197  CB  ASP A 339     -12.486  -7.613  21.200  1.00 10.00      A   
ATOM   3198  CG  ASP A 339     -11.162  -6.892  21.031  1.00 10.00      A   
ATOM   3199  OD1 ASP A 339     -11.097  -5.678  21.318  1.00 10.00      A   
ATOM   3200  OD2 ASP A 339     -10.171  -7.535  20.616  1.00 10.00      A   
ATOM   3201  C   ASP A 339     -14.001  -6.387  19.613  1.00 10.00      A   
ATOM   3202  O   ASP A 339     -13.102  -6.115  18.818  1.00 10.00      A   
ATOM   3203  N   LEU A 340     -15.285  -6.432  19.266  1.00 10.00      A   
ATOM   3204  HN  LEU A 340     -15.954  -6.633  19.951  1.00 10.00      A   
ATOM   3205  CA  LEU A 340     -15.726  -6.173  17.900  1.00 10.00      A   
ATOM   3206  CB  LEU A 340     -17.231  -6.426  17.766  1.00 10.00      A   
ATOM   3207  CG  LEU A 340     -17.778  -6.534  16.339  1.00 10.00      A   
ATOM   3208  CD1 LEU A 340     -17.213  -7.758  15.637  1.00 10.00      A   
ATOM   3209  CD2 LEU A 340     -19.298  -6.578  16.347  1.00 10.00      A   
ATOM   3210  C   LEU A 340     -15.394  -4.739  17.503  1.00 10.00      A   
ATOM   3211  O   LEU A 340     -15.749  -3.796  18.206  1.00 10.00      A   
ATOM   3212  N   ARG A 341     -14.709  -4.585  16.382  1.00 10.00      A   
ATOM   3213  HN  ARG A 341     -14.478  -5.380  15.853  1.00 10.00      A   
ATOM   3214  CA  ARG A 341     -14.301  -3.272  15.903  1.00 10.00      A   
ATOM   3215  CB  ARG A 341     -12.809  -3.286  15.543  1.00 10.00      A   
ATOM   3216  CG  ARG A 341     -11.935  -4.098  16.489  1.00 10.00      A   
ATOM   3217  CD  ARG A 341     -11.561  -3.300  17.725  1.00 10.00      A   
ATOM   3218  NE  ARG A 341     -10.856  -4.110  18.719  1.00 10.00      A   
ATOM   3219  HE  ARG A 341     -11.385  -4.781  19.209  1.00 10.00      A   
ATOM   3220  CZ  ARG A 341      -9.553  -3.998  18.987  1.00 10.00      A   
ATOM   3221  NH1 ARG A 341      -8.808  -3.117  18.332  1.00 10.00      A   
ATOM   3222 HH11 ARG A 341      -7.787  -3.030  18.542  1.00 10.00      A   
ATOM   3223 HH12 ARG A 341      -9.239  -2.508  17.601  1.00 10.00      A   
ATOM   3224  NH2 ARG A 341      -9.006  -4.759  19.925  1.00 10.00      A   
ATOM   3225 HH21 ARG A 341      -9.601  -5.448  20.454  1.00 10.00      A   
ATOM   3226 HH22 ARG A 341      -7.990  -4.679  20.144  1.00 10.00      A   
ATOM   3227  C   ARG A 341     -15.102  -2.857  14.674  1.00 10.00      A   
ATOM   3228  O   ARG A 341     -15.520  -1.703  14.550  1.00 10.00      A   
ATOM   3229  N   GLU A 342     -15.317  -3.803  13.770  1.00 10.00      A   
ATOM   3230  HN  GLU A 342     -14.981  -4.711  13.936  1.00 10.00      A   
ATOM   3231  CA  GLU A 342     -16.046  -3.529  12.541  1.00 10.00      A   
ATOM   3232  CB  GLU A 342     -15.076  -3.456  11.360  1.00 10.00      A   
ATOM   3233  CG  GLU A 342     -15.714  -3.028  10.050  1.00 10.00      A   
ATOM   3234  CD  GLU A 342     -14.961  -3.546   8.846  1.00 10.00      A   
ATOM   3235  OE1 GLU A 342     -13.923  -2.956   8.484  1.00 10.00      A   
ATOM   3236  OE2 GLU A 342     -15.403  -4.545   8.254  1.00 10.00      A   
ATOM   3237  C   GLU A 342     -17.114  -4.584  12.273  1.00 10.00      A   
ATOM   3238  O   GLU A 342     -16.892  -5.782  12.474  1.00 10.00      A   
ATOM   3239  N   LEU A 343     -18.268  -4.129  11.806  1.00 10.00      A   
ATOM   3240  HN  LEU A 343     -18.373  -3.163  11.662  1.00 10.00      A   
ATOM   3241  CA  LEU A 343     -19.382  -5.014  11.497  1.00 10.00      A   
ATOM   3242  CB  LEU A 343     -20.435  -4.946  12.612  1.00 10.00      A   
ATOM   3243  CG  LEU A 343     -21.728  -5.730  12.376  1.00 10.00      A   
ATOM   3244  CD1 LEU A 343     -21.495  -7.222  12.547  1.00 10.00      A   
ATOM   3245  CD2 LEU A 343     -22.837  -5.247  13.301  1.00 10.00      A   
ATOM   3246  C   LEU A 343     -20.014  -4.620  10.165  1.00 10.00      A   
ATOM   3247  O   LEU A 343     -20.446  -3.481   9.988  1.00 10.00      A   
ATOM   3248  N   ARG A 344     -20.051  -5.550   9.224  1.00 10.00      A   
ATOM   3249  HN  ARG A 344     -19.679  -6.442   9.412  1.00 10.00      A   
ATOM   3250  CA  ARG A 344     -20.648  -5.287   7.916  1.00 10.00      A   
ATOM   3251  CB  ARG A 344     -19.592  -5.256   6.801  1.00 10.00      A   
ATOM   3252  CG  ARG A 344     -18.614  -4.094   6.909  1.00 10.00      A   
ATOM   3253  CD  ARG A 344     -17.702  -3.986   5.692  1.00 10.00      A   
ATOM   3254  NE  ARG A 344     -16.400  -3.442   6.067  1.00 10.00      A   
ATOM   3255  HE  ARG A 344     -16.004  -3.784   6.909  1.00 10.00      A   
ATOM   3256  CZ  ARG A 344     -15.708  -2.541   5.365  1.00 10.00      A   
ATOM   3257  NH1 ARG A 344     -16.164  -2.072   4.212  1.00 10.00      A   
ATOM   3258 HH11 ARG A 344     -17.071  -2.403   3.831  1.00 10.00      A   
ATOM   3259 HH12 ARG A 344     -15.605  -1.362   3.676  1.00 10.00      A   
ATOM   3260  NH2 ARG A 344     -14.553  -2.102   5.834  1.00 10.00      A   
ATOM   3261 HH21 ARG A 344     -14.184  -2.460   6.744  1.00 10.00      A   
ATOM   3262 HH22 ARG A 344     -14.005  -1.380   5.302  1.00 10.00      A   
ATOM   3263  C   ARG A 344     -21.729  -6.315   7.607  1.00 10.00      A   
ATOM   3264  O   ARG A 344     -21.447  -7.508   7.484  1.00 10.00      A   
ATOM   3265  N   VAL A 345     -22.968  -5.851   7.500  1.00 10.00      A   
ATOM   3266  HN  VAL A 345     -23.132  -4.890   7.616  1.00 10.00      A   
ATOM   3267  CA  VAL A 345     -24.094  -6.728   7.213  1.00 10.00      A   
ATOM   3268  CB  VAL A 345     -25.236  -6.526   8.231  1.00 10.00      A   
ATOM   3269  CG1 VAL A 345     -26.363  -7.518   7.985  1.00 10.00      A   
ATOM   3270  CG2 VAL A 345     -24.715  -6.651   9.655  1.00 10.00      A   
ATOM   3271  C   VAL A 345     -24.629  -6.479   5.809  1.00 10.00      A   
ATOM   3272  O   VAL A 345     -25.069  -5.373   5.490  1.00 10.00      A   
ATOM   3273  N   PHE A 346     -24.585  -7.514   4.980  1.00 10.00      A   
ATOM   3274  HN  PHE A 346     -24.217  -8.368   5.305  1.00 10.00      A   
ATOM   3275  CA  PHE A 346     -25.062  -7.434   3.605  1.00 10.00      A   
ATOM   3276  CB  PHE A 346     -24.044  -8.073   2.653  1.00 10.00      A   
ATOM   3277  CG  PHE A 346     -22.677  -7.444   2.695  1.00 10.00      A   
ATOM   3278  CD1 PHE A 346     -21.709  -7.913   3.571  1.00 10.00      A   
ATOM   3279  CD2 PHE A 346     -22.359  -6.385   1.858  1.00 10.00      A   
ATOM   3280  CE1 PHE A 346     -20.454  -7.342   3.614  1.00 10.00      A   
ATOM   3281  CE2 PHE A 346     -21.103  -5.807   1.895  1.00 10.00      A   
ATOM   3282  CZ  PHE A 346     -20.150  -6.286   2.774  1.00 10.00      A   
ATOM   3283  C   PHE A 346     -26.411  -8.140   3.474  1.00 10.00      A   
ATOM   3284  O   PHE A 346     -26.615  -9.210   4.041  1.00 10.00      A   
ATOM   3285  N   PRO A 347     -27.352  -7.555   2.722  1.00 10.00      A   
ATOM   3286  CA  PRO A 347     -28.678  -8.139   2.534  1.00 10.00      A   
ATOM   3287  CB  PRO A 347     -29.509  -6.942   2.061  1.00 10.00      A   
ATOM   3288  CG  PRO A 347     -28.535  -6.063   1.343  1.00 10.00      A   
ATOM   3289  CD  PRO A 347     -27.192  -6.286   1.989  1.00 10.00      A   
ATOM   3290  C   PRO A 347     -28.679  -9.249   1.482  1.00 10.00      A   
ATOM   3291  O   PRO A 347     -28.121  -9.085   0.396  1.00 10.00      A   
ATOM   3292  N   SER A 348     -29.292 -10.378   1.812  1.00 10.00      A   
ATOM   3293  HN  SER A 348     -29.700 -10.464   2.705  1.00 10.00      A   
ATOM   3294  CA  SER A 348     -29.373 -11.503   0.891  1.00 10.00      A   
ATOM   3295  CB  SER A 348     -29.825 -12.761   1.633  1.00 10.00      A   
ATOM   3296  OG  SER A 348     -30.936 -12.493   2.478  1.00 10.00      A   
ATOM   3297  HG  SER A 348     -30.629 -12.016   3.273  1.00 10.00      A   
ATOM   3298  C   SER A 348     -30.335 -11.185  -0.249  1.00 10.00      A   
ATOM   3299  O   SER A 348     -30.113 -11.571  -1.396  1.00 10.00      A   
ATOM   3300  N   GLU A 349     -31.409 -10.478   0.086  1.00 10.00      A   
ATOM   3301  HN  GLU A 349     -31.531 -10.224   1.023  1.00 10.00      A   
ATOM   3302  CA  GLU A 349     -32.410 -10.083  -0.896  1.00 10.00      A   
ATOM   3303  CB  GLU A 349     -33.751 -10.758  -0.601  1.00 10.00      A   
ATOM   3304  CG  GLU A 349     -33.684 -12.273  -0.473  1.00 10.00      A   
ATOM   3305  CD  GLU A 349     -33.283 -12.970  -1.764  1.00 10.00      A   
ATOM   3306  OE1 GLU A 349     -33.369 -12.341  -2.841  1.00 10.00      A   
ATOM   3307  OE2 GLU A 349     -32.879 -14.152  -1.702  1.00 10.00      A   
ATOM   3308  C   GLU A 349     -32.584  -8.564  -0.894  1.00 10.00      A   
ATOM   3309  O   GLU A 349     -33.514  -8.039  -0.276  1.00 10.00      A   
ATOM   3310  N   PRO A 350     -31.685  -7.836  -1.573  1.00 10.00      A   
ATOM   3311  CA  PRO A 350     -31.737  -6.376  -1.633  1.00 10.00      A   
ATOM   3312  CB  PRO A 350     -30.303  -6.007  -2.014  1.00 10.00      A   
ATOM   3313  CG  PRO A 350     -29.832  -7.151  -2.849  1.00 10.00      A   
ATOM   3314  CD  PRO A 350     -30.538  -8.378  -2.331  1.00 10.00      A   
ATOM   3315  C   PRO A 350     -32.708  -5.871  -2.694  1.00 10.00      A   
ATOM   3316  O   PRO A 350     -33.042  -4.691  -2.729  1.00 10.00      A   
ATOM   3317  N   PHE A 351     -33.159  -6.768  -3.557  1.00 10.00      A   
ATOM   3318  HN  PHE A 351     -32.862  -7.703  -3.482  1.00 10.00      A   
ATOM   3319  CA  PHE A 351     -34.084  -6.394  -4.617  1.00 10.00      A   
ATOM   3320  CB  PHE A 351     -33.778  -7.165  -5.901  1.00 10.00      A   
ATOM   3321  CG  PHE A 351     -32.418  -6.864  -6.465  1.00 10.00      A   
ATOM   3322  CD1 PHE A 351     -31.388  -7.784  -6.358  1.00 10.00      A   
ATOM   3323  CD2 PHE A 351     -32.167  -5.657  -7.097  1.00 10.00      A   
ATOM   3324  CE1 PHE A 351     -30.135  -7.506  -6.870  1.00 10.00      A   
ATOM   3325  CE2 PHE A 351     -30.916  -5.372  -7.613  1.00 10.00      A   
ATOM   3326  CZ  PHE A 351     -29.898  -6.298  -7.499  1.00 10.00      A   
ATOM   3327  C   PHE A 351     -35.530  -6.591  -4.183  1.00 10.00      A   
ATOM   3328  O   PHE A 351     -36.464  -6.216  -4.891  1.00 10.00      A   
ATOM   3329  N   VAL A 352     -35.709  -7.173  -3.009  1.00 10.00      A   
ATOM   3330  HN  VAL A 352     -34.928  -7.448  -2.486  1.00 10.00      A   
ATOM   3331  CA  VAL A 352     -37.040  -7.406  -2.473  1.00 10.00      A   
ATOM   3332  CB  VAL A 352     -37.167  -8.820  -1.868  1.00 10.00      A   
ATOM   3333  CG1 VAL A 352     -38.603  -9.095  -1.448  1.00 10.00      A   
ATOM   3334  CG2 VAL A 352     -36.694  -9.872  -2.861  1.00 10.00      A   
ATOM   3335  C   VAL A 352     -37.354  -6.361  -1.408  1.00 10.00      A   
ATOM   3336  O   VAL A 352     -36.576  -6.177  -0.466  1.00 10.00      A   
ATOM   3337  N   MET A 353     -38.480  -5.676  -1.565  1.00 10.00      A   
ATOM   3338  HN  MET A 353     -39.062  -5.878  -2.327  1.00 10.00      A   
ATOM   3339  CA  MET A 353     -38.881  -4.639  -0.623  1.00 10.00      A   
ATOM   3340  CB  MET A 353     -40.024  -3.799  -1.192  1.00 10.00      A   
ATOM   3341  CG  MET A 353     -40.399  -2.606  -0.328  1.00 10.00      A   
ATOM   3342  SD  MET A 353     -41.777  -1.657  -1.003  1.00 10.00      A   
ATOM   3343  CE  MET A 353     -41.851  -0.299   0.163  1.00 10.00      A   
ATOM   3344  C   MET A 353     -39.276  -5.241   0.720  1.00 10.00      A   
ATOM   3345  O   MET A 353     -38.877  -4.744   1.774  1.00 10.00      A   
ATOM   3346  N   GLU A 354     -40.058  -6.312   0.672  1.00 10.00      A   
ATOM   3347  HN  GLU A 354     -40.336  -6.659  -0.203  1.00 10.00      A   
ATOM   3348  CA  GLU A 354     -40.503  -6.990   1.880  1.00 10.00      A   
ATOM   3349  CB  GLU A 354     -41.650  -7.953   1.568  1.00 10.00      A   
ATOM   3350  CG  GLU A 354     -43.032  -7.349   1.748  1.00 10.00      A   
ATOM   3351  CD  GLU A 354     -43.360  -7.064   3.200  1.00 10.00      A   
ATOM   3352  OE1 GLU A 354     -43.586  -8.029   3.961  1.00 10.00      A   
ATOM   3353  OE2 GLU A 354     -43.396  -5.879   3.593  1.00 10.00      A   
ATOM   3354  C   GLU A 354     -39.345  -7.738   2.530  1.00 10.00      A   
ATOM   3355  O   GLU A 354     -38.782  -8.661   1.940  1.00 10.00      A   
ATOM   3356  N   PRO A 355     -38.970  -7.334   3.752  1.00 10.00      A   
ATOM   3357  CA  PRO A 355     -37.871  -7.954   4.497  1.00 10.00      A   
ATOM   3358  CB  PRO A 355     -37.873  -7.207   5.835  1.00 10.00      A   
ATOM   3359  CG  PRO A 355     -38.556  -5.918   5.544  1.00 10.00      A   
ATOM   3360  CD  PRO A 355     -39.588  -6.233   4.503  1.00 10.00      A   
ATOM   3361  C   PRO A 355     -38.110  -9.437   4.735  1.00 10.00      A   
ATOM   3362  O   PRO A 355     -39.040  -9.822   5.449  1.00 10.00      A   
ATOM   3363  N   ASN A 356     -37.270 -10.263   4.129  1.00 10.00      A   
ATOM   3364  HN  ASN A 356     -36.558  -9.892   3.564  1.00 10.00      A   
ATOM   3365  CA  ASN A 356     -37.379 -11.707   4.277  1.00 10.00      A   
ATOM   3366  CB  ASN A 356     -36.506 -12.441   3.245  1.00 10.00      A   
ATOM   3367  CG  ASN A 356     -35.037 -12.043   3.291  1.00 10.00      A   
ATOM   3368  OD1 ASN A 356     -34.699 -10.870   3.455  1.00 10.00      A   
ATOM   3369  ND2 ASN A 356     -34.153 -13.020   3.148  1.00 10.00      A   
ATOM   3370 HD21 ASN A 356     -34.488 -13.936   3.025  1.00 10.00      A   
ATOM   3371 HD22 ASN A 356     -33.197 -12.789   3.166  1.00 10.00      A   
ATOM   3372  C   ASN A 356     -37.002 -12.124   5.690  1.00 10.00      A   
ATOM   3373  O   ASN A 356     -37.544 -13.080   6.237  1.00 10.00      A   
ATOM   3374  N   VAL A 357     -36.076 -11.390   6.278  1.00 10.00      A   
ATOM   3375  HN  VAL A 357     -35.688 -10.632   5.790  1.00 10.00      A   
ATOM   3376  CA  VAL A 357     -35.620 -11.663   7.632  1.00 10.00      A   
ATOM   3377  CB  VAL A 357     -34.113 -11.974   7.671  1.00 10.00      A   
ATOM   3378  CG1 VAL A 357     -33.844 -13.376   7.146  1.00 10.00      A   
ATOM   3379  CG2 VAL A 357     -33.339 -10.943   6.866  1.00 10.00      A   
ATOM   3380  C   VAL A 357     -35.910 -10.472   8.534  1.00 10.00      A   
ATOM   3381  O   VAL A 357     -36.075  -9.347   8.056  1.00 10.00      A   
ATOM   3382  N   ALA A 358     -35.952 -10.713   9.833  1.00 10.00      A   
ATOM   3383  HN  ALA A 358     -35.770 -11.628  10.164  1.00 10.00      A   
ATOM   3384  CA  ALA A 358     -36.235  -9.659  10.790  1.00 10.00      A   
ATOM   3385  CB  ALA A 358     -36.987 -10.202  11.995  1.00 10.00      A   
ATOM   3386  C   ALA A 358     -34.958  -8.944  11.214  1.00 10.00      A   
ATOM   3387  O   ALA A 358     -34.471  -9.116  12.332  1.00 10.00      A   
ATOM   3388  N   LEU A 359     -34.400  -8.175  10.296  1.00 10.00      A   
ATOM   3389  HN  LEU A 359     -34.812  -8.120   9.408  1.00 10.00      A   
ATOM   3390  CA  LEU A 359     -33.195  -7.409  10.567  1.00 10.00      A   
ATOM   3391  CB  LEU A 359     -32.132  -7.664   9.493  1.00 10.00      A   
ATOM   3392  CG  LEU A 359     -30.760  -7.042   9.758  1.00 10.00      A   
ATOM   3393  CD1 LEU A 359     -29.936  -7.920  10.683  1.00 10.00      A   
ATOM   3394  CD2 LEU A 359     -30.019  -6.768   8.460  1.00 10.00      A   
ATOM   3395  C   LEU A 359     -33.557  -5.934  10.602  1.00 10.00      A   
ATOM   3396  O   LEU A 359     -33.453  -5.232   9.590  1.00 10.00      A   
ATOM   3397  N   THR A 360     -34.011  -5.477  11.759  1.00 10.00      A   
ATOM   3398  HN  THR A 360     -34.060  -6.087  12.530  1.00 10.00      A   
ATOM   3399  CA  THR A 360     -34.418  -4.092  11.927  1.00 10.00      A   
ATOM   3400  CB  THR A 360     -35.582  -3.975  12.938  1.00 10.00      A   
ATOM   3401  OG1 THR A 360     -35.120  -4.301  14.255  1.00 10.00      A   
ATOM   3402  HG1 THR A 360     -34.688  -5.173  14.238  1.00 10.00      A   
ATOM   3403  CG2 THR A 360     -36.719  -4.914  12.557  1.00 10.00      A   
ATOM   3404  C   THR A 360     -33.247  -3.232  12.392  1.00 10.00      A   
ATOM   3405  O   THR A 360     -32.086  -3.606  12.232  1.00 10.00      A   
ATOM   3406  N   GLU A 361     -33.552  -2.075  12.963  1.00 10.00      A   
ATOM   3407  HN  GLU A 361     -34.502  -1.818  13.060  1.00 10.00      A   
ATOM   3408  CA  GLU A 361     -32.526  -1.174  13.455  1.00 10.00      A   
ATOM   3409  CB  GLU A 361     -33.025   0.273  13.430  1.00 10.00      A   
ATOM   3410  CG  GLU A 361     -34.234   0.537  14.314  1.00 10.00      A   
ATOM   3411  CD  GLU A 361     -35.551   0.367  13.586  1.00 10.00      A   
ATOM   3412  OE1 GLU A 361     -36.264   1.370  13.401  1.00 10.00      A   
ATOM   3413  OE2 GLU A 361     -35.885  -0.777  13.205  1.00 10.00      A   
ATOM   3414  C   GLU A 361     -32.112  -1.561  14.871  1.00 10.00      A   
ATOM   3415  O   GLU A 361     -31.069  -1.123  15.368  1.00 10.00      A   
ATOM   3416  N   GLN A 362     -32.930  -2.403  15.505  1.00 10.00      A   
ATOM   3417  HN  GLN A 362     -33.725  -2.737  15.032  1.00 10.00      A   
ATOM   3418  CA  GLN A 362     -32.679  -2.857  16.871  1.00 10.00      A   
ATOM   3419  CB  GLN A 362     -33.794  -3.796  17.346  1.00 10.00      A   
ATOM   3420  CG  GLN A 362     -33.581  -4.363  18.745  1.00 10.00      A   
ATOM   3421  CD  GLN A 362     -33.531  -3.292  19.821  1.00 10.00      A   
ATOM   3422  OE1 GLN A 362     -34.198  -2.264  19.730  1.00 10.00      A   
ATOM   3423  NE2 GLN A 362     -32.726  -3.523  20.849  1.00 10.00      A   
ATOM   3424 HE21 GLN A 362     -32.210  -4.361  20.859  1.00 10.00      A   
ATOM   3425 HE22 GLN A 362     -32.680  -2.853  21.562  1.00 10.00      A   
ATOM   3426  C   GLN A 362     -31.320  -3.537  16.987  1.00 10.00      A   
ATOM   3427  O   GLN A 362     -30.575  -3.292  17.941  1.00 10.00      A   
ATOM   3428  N   GLY A 363     -31.003  -4.386  16.015  1.00 10.00      A   
ATOM   3429  HN  GLY A 363     -31.657  -4.560  15.294  1.00 10.00      A   
ATOM   3430  CA  GLY A 363     -29.730  -5.085  16.007  1.00 10.00      A   
ATOM   3431  C   GLY A 363     -28.558  -4.127  16.044  1.00 10.00      A   
ATOM   3432  O   GLY A 363     -27.641  -4.294  16.850  1.00 10.00      A   
ATOM   3433  N   LEU A 364     -28.601  -3.103  15.194  1.00 10.00      A   
ATOM   3434  HN  LEU A 364     -29.367  -3.021  14.586  1.00 10.00      A   
ATOM   3435  CA  LEU A 364     -27.537  -2.103  15.139  1.00 10.00      A   
ATOM   3436  CB  LEU A 364     -27.844  -1.044  14.070  1.00 10.00      A   
ATOM   3437  CG  LEU A 364     -26.698  -0.648  13.125  1.00 10.00      A   
ATOM   3438  CD1 LEU A 364     -27.107   0.543  12.271  1.00 10.00      A   
ATOM   3439  CD2 LEU A 364     -25.419  -0.344  13.893  1.00 10.00      A   
ATOM   3440  C   LEU A 364     -27.366  -1.431  16.501  1.00 10.00      A   
ATOM   3441  O   LEU A 364     -26.243  -1.240  16.973  1.00 10.00      A   
ATOM   3442  N   VAL A 365     -28.483  -1.078  17.127  1.00 10.00      A   
ATOM   3443  HN  VAL A 365     -29.349  -1.250  16.695  1.00 10.00      A   
ATOM   3444  CA  VAL A 365     -28.457  -0.437  18.437  1.00 10.00      A   
ATOM   3445  CB  VAL A 365     -29.873   0.001  18.875  1.00 10.00      A   
ATOM   3446  CG1 VAL A 365     -29.829   0.719  20.214  1.00 10.00      A   
ATOM   3447  CG2 VAL A 365     -30.511   0.889  17.820  1.00 10.00      A   
ATOM   3448  C   VAL A 365     -27.869  -1.381  19.485  1.00 10.00      A   
ATOM   3449  O   VAL A 365     -26.977  -1.002  20.244  1.00 10.00      A   
ATOM   3450  N   SER A 366     -28.343  -2.619  19.483  1.00 10.00      A   
ATOM   3451  HN  SER A 366     -29.023  -2.866  18.819  1.00 10.00      A   
ATOM   3452  CA  SER A 366     -27.888  -3.627  20.432  1.00 10.00      A   
ATOM   3453  CB  SER A 366     -28.678  -4.925  20.244  1.00 10.00      A   
ATOM   3454  OG  SER A 366     -30.072  -4.666  20.218  1.00 10.00      A   
ATOM   3455  HG  SER A 366     -30.296  -4.188  19.407  1.00 10.00      A   
ATOM   3456  C   SER A 366     -26.387  -3.886  20.317  1.00 10.00      A   
ATOM   3457  O   SER A 366     -25.684  -3.946  21.326  1.00 10.00      A   
ATOM   3458  N   VAL A 367     -25.896  -4.015  19.089  1.00 10.00      A   
ATOM   3459  HN  VAL A 367     -26.501  -3.938  18.314  1.00 10.00      A   
ATOM   3460  CA  VAL A 367     -24.476  -4.271  18.864  1.00 10.00      A   
ATOM   3461  CB  VAL A 367     -24.162  -4.592  17.385  1.00 10.00      A   
ATOM   3462  CG1 VAL A 367     -22.678  -4.867  17.189  1.00 10.00      A   
ATOM   3463  CG2 VAL A 367     -24.970  -5.792  16.928  1.00 10.00      A   
ATOM   3464  C   VAL A 367     -23.627  -3.097  19.342  1.00 10.00      A   
ATOM   3465  O   VAL A 367     -22.622  -3.284  20.028  1.00 10.00      A   
ATOM   3466  N   SER A 368     -24.061  -1.886  19.015  1.00 10.00      A   
ATOM   3467  HN  SER A 368     -24.892  -1.798  18.498  1.00 10.00      A   
ATOM   3468  CA  SER A 368     -23.339  -0.681  19.406  1.00 10.00      A   
ATOM   3469  CB  SER A 368     -23.940   0.534  18.707  1.00 10.00      A   
ATOM   3470  OG  SER A 368     -24.038   0.300  17.310  1.00 10.00      A   
ATOM   3471  HG  SER A 368     -24.878  -0.139  17.118  1.00 10.00      A   
ATOM   3472  C   SER A 368     -23.334  -0.493  20.924  1.00 10.00      A   
ATOM   3473  O   SER A 368     -22.427   0.134  21.482  1.00 10.00      A   
ATOM   3474  N   MET A 369     -24.348  -1.048  21.578  1.00 10.00      A   
ATOM   3475  HN  MET A 369     -25.037  -1.525  21.066  1.00 10.00      A   
ATOM   3476  CA  MET A 369     -24.474  -0.969  23.030  1.00 10.00      A   
ATOM   3477  CB  MET A 369     -25.930  -1.204  23.457  1.00 10.00      A   
ATOM   3478  CG  MET A 369     -26.832   0.016  23.347  1.00 10.00      A   
ATOM   3479  SD  MET A 369     -28.558  -0.346  23.737  1.00 10.00      A   
ATOM   3480  CE  MET A 369     -29.231   1.311  23.807  1.00 10.00      A   
ATOM   3481  C   MET A 369     -23.590  -2.011  23.699  1.00 10.00      A   
ATOM   3482  O   MET A 369     -23.053  -1.785  24.787  1.00 10.00      A   
ATOM   3483  N   GLY A 370     -23.451  -3.155  23.048  1.00 10.00      A   
ATOM   3484  HN  GLY A 370     -23.912  -3.277  22.190  1.00 10.00      A   
ATOM   3485  CA  GLY A 370     -22.649  -4.228  23.593  1.00 10.00      A   
ATOM   3486  C   GLY A 370     -21.168  -4.068  23.327  1.00 10.00      A   
ATOM   3487  O   GLY A 370     -20.357  -4.206  24.240  1.00 10.00      A   
ATOM   3488  N   CYS A 371     -20.813  -3.783  22.088  1.00 10.00      A   
ATOM   3489  HN  CYS A 371     -21.508  -3.660  21.403  1.00 10.00      A   
ATOM   3490  CA  CYS A 371     -19.414  -3.636  21.714  1.00 10.00      A   
ATOM   3491  CB  CYS A 371     -19.197  -4.180  20.304  1.00 10.00      A   
ATOM   3492  SG  CYS A 371     -20.150  -5.673  19.943  1.00 10.00      A   
ATOM   3493  HG  CYS A 371     -19.403  -6.725  20.264  1.00 10.00      A   
ATOM   3494  C   CYS A 371     -18.949  -2.185  21.803  1.00 10.00      A   
ATOM   3495  O   CYS A 371     -19.430  -1.321  21.072  1.00 10.00      A   
ATOM   3496  N   PRO A 372     -18.000  -1.903  22.713  1.00 10.00      A   
ATOM   3497  CA  PRO A 372     -17.461  -0.563  22.904  1.00 10.00      A   
ATOM   3498  CB  PRO A 372     -17.068  -0.580  24.383  1.00 10.00      A   
ATOM   3499  CG  PRO A 372     -16.703  -2.002  24.672  1.00 10.00      A   
ATOM   3500  CD  PRO A 372     -17.401  -2.869  23.650  1.00 10.00      A   
ATOM   3501  C   PRO A 372     -16.234  -0.286  22.032  1.00 10.00      A   
ATOM   3502  O   PRO A 372     -15.684   0.814  22.053  1.00 10.00      A   
ATOM   3503  N   LYS A 373     -15.822  -1.283  21.259  1.00 10.00      A   
ATOM   3504  HN  LYS A 373     -16.314  -2.129  21.277  1.00 10.00      A   
ATOM   3505  CA  LYS A 373     -14.657  -1.157  20.383  1.00 10.00      A   
ATOM   3506  CB  LYS A 373     -13.823  -2.440  20.430  1.00 10.00      A   
ATOM   3507  CG  LYS A 373     -13.121  -2.690  21.752  1.00 10.00      A   
ATOM   3508  CD  LYS A 373     -11.957  -1.735  21.947  1.00 10.00      A   
ATOM   3509  CE  LYS A 373     -11.004  -2.245  23.012  1.00 10.00      A   
ATOM   3510  NZ  LYS A 373     -10.313  -3.493  22.590  1.00 10.00      A   
ATOM   3511  HZ1 LYS A 373      -9.665  -3.292  21.802  1.00 10.00      A   
ATOM   3512  HZ2 LYS A 373     -11.006  -4.210  22.276  1.00 10.00      A   
ATOM   3513  HZ3 LYS A 373      -9.765  -3.884  23.377  1.00 10.00      A   
ATOM   3514  C   LYS A 373     -15.083  -0.885  18.947  1.00 10.00      A   
ATOM   3515  O   LYS A 373     -14.246  -0.764  18.051  1.00 10.00      A   
ATOM   3516  N   LEU A 374     -16.385  -0.783  18.744  1.00 10.00      A   
ATOM   3517  HN  LEU A 374     -16.989  -0.859  19.507  1.00 10.00      A   
ATOM   3518  CA  LEU A 374     -16.941  -0.543  17.422  1.00 10.00      A   
ATOM   3519  CB  LEU A 374     -18.454  -0.745  17.437  1.00 10.00      A   
ATOM   3520  CG  LEU A 374     -18.954  -2.185  17.392  1.00 10.00      A   
ATOM   3521  CD1 LEU A 374     -20.468  -2.210  17.510  1.00 10.00      A   
ATOM   3522  CD2 LEU A 374     -18.512  -2.866  16.108  1.00 10.00      A   
ATOM   3523  C   LEU A 374     -16.624   0.859  16.925  1.00 10.00      A   
ATOM   3524  O   LEU A 374     -16.853   1.845  17.629  1.00 10.00      A   
ATOM   3525  N   GLU A 375     -16.082   0.935  15.717  1.00 10.00      A   
ATOM   3526  HN  GLU A 375     -15.888   0.101  15.228  1.00 10.00      A   
ATOM   3527  CA  GLU A 375     -15.746   2.214  15.104  1.00 10.00      A   
ATOM   3528  CB  GLU A 375     -14.291   2.595  15.384  1.00 10.00      A   
ATOM   3529  CG  GLU A 375     -13.273   1.537  14.997  1.00 10.00      A   
ATOM   3530  CD  GLU A 375     -11.881   1.885  15.474  1.00 10.00      A   
ATOM   3531  OE1 GLU A 375     -11.719   2.172  16.678  1.00 10.00      A   
ATOM   3532  OE2 GLU A 375     -10.941   1.863  14.655  1.00 10.00      A   
ATOM   3533  C   GLU A 375     -16.028   2.203  13.602  1.00 10.00      A   
ATOM   3534  O   GLU A 375     -15.909   3.231  12.932  1.00 10.00      A   
ATOM   3535  N   SER A 376     -16.409   1.045  13.088  1.00 10.00      A   
ATOM   3536  HN  SER A 376     -16.509   0.271  13.680  1.00 10.00      A   
ATOM   3537  CA  SER A 376     -16.712   0.884  11.674  1.00 10.00      A   
ATOM   3538  CB  SER A 376     -15.507   0.292  10.938  1.00 10.00      A   
ATOM   3539  OG  SER A 376     -14.328   1.039  11.186  1.00 10.00      A   
ATOM   3540  HG  SER A 376     -13.737   0.957  10.426  1.00 10.00      A   
ATOM   3541  C   SER A 376     -17.918  -0.033  11.514  1.00 10.00      A   
ATOM   3542  O   SER A 376     -17.934  -1.146  12.044  1.00 10.00      A   
ATOM   3543  N   VAL A 377     -18.938   0.432  10.807  1.00 10.00      A   
ATOM   3544  HN  VAL A 377     -18.887   1.333  10.414  1.00 10.00      A   
ATOM   3545  CA  VAL A 377     -20.133  -0.371  10.614  1.00 10.00      A   
ATOM   3546  CB  VAL A 377     -21.143  -0.188  11.773  1.00 10.00      A   
ATOM   3547  CG1 VAL A 377     -21.767   1.199  11.759  1.00 10.00      A   
ATOM   3548  CG2 VAL A 377     -22.210  -1.274  11.761  1.00 10.00      A   
ATOM   3549  C   VAL A 377     -20.810  -0.107   9.271  1.00 10.00      A   
ATOM   3550  O   VAL A 377     -20.841   1.019   8.778  1.00 10.00      A   
ATOM   3551  N   LEU A 378     -21.321  -1.175   8.680  1.00 10.00      A   
ATOM   3552  HN  LEU A 378     -21.218  -2.051   9.121  1.00 10.00      A   
ATOM   3553  CA  LEU A 378     -22.034  -1.115   7.412  1.00 10.00      A   
ATOM   3554  CB  LEU A 378     -21.205  -1.779   6.306  1.00 10.00      A   
ATOM   3555  CG  LEU A 378     -21.857  -1.880   4.925  1.00 10.00      A   
ATOM   3556  CD1 LEU A 378     -20.894  -1.408   3.845  1.00 10.00      A   
ATOM   3557  CD2 LEU A 378     -22.301  -3.309   4.649  1.00 10.00      A   
ATOM   3558  C   LEU A 378     -23.357  -1.847   7.605  1.00 10.00      A   
ATOM   3559  O   LEU A 378     -23.363  -3.049   7.876  1.00 10.00      A   
ATOM   3560  N   TYR A 379     -24.468  -1.134   7.486  1.00 10.00      A   
ATOM   3561  HN  TYR A 379     -24.413  -0.182   7.238  1.00 10.00      A   
ATOM   3562  CA  TYR A 379     -25.771  -1.742   7.708  1.00 10.00      A   
ATOM   3563  CB  TYR A 379     -26.355  -1.219   9.022  1.00 10.00      A   
ATOM   3564  CG  TYR A 379     -27.276  -2.182   9.732  1.00 10.00      A   
ATOM   3565  CD1 TYR A 379     -26.808  -3.407  10.193  1.00 10.00      A   
ATOM   3566  CD2 TYR A 379     -28.607  -1.861   9.965  1.00 10.00      A   
ATOM   3567  CE1 TYR A 379     -27.634  -4.283  10.865  1.00 10.00      A   
ATOM   3568  CE2 TYR A 379     -29.442  -2.736  10.633  1.00 10.00      A   
ATOM   3569  CZ  TYR A 379     -28.948  -3.943  11.081  1.00 10.00      A   
ATOM   3570  OH  TYR A 379     -29.768  -4.809  11.761  1.00 10.00      A   
ATOM   3571  HH  TYR A 379     -30.676  -4.473  11.753  1.00 10.00      A   
ATOM   3572  C   TYR A 379     -26.753  -1.471   6.576  1.00 10.00      A   
ATOM   3573  O   TYR A 379     -27.057  -0.319   6.262  1.00 10.00      A   
ATOM   3574  N   PHE A 380     -27.246  -2.548   5.976  1.00 10.00      A   
ATOM   3575  HN  PHE A 380     -26.938  -3.433   6.260  1.00 10.00      A   
ATOM   3576  CA  PHE A 380     -28.229  -2.462   4.907  1.00 10.00      A   
ATOM   3577  CB  PHE A 380     -27.794  -3.304   3.705  1.00 10.00      A   
ATOM   3578  CG  PHE A 380     -26.874  -2.597   2.747  1.00 10.00      A   
ATOM   3579  CD1 PHE A 380     -25.560  -2.330   3.091  1.00 10.00      A   
ATOM   3580  CD2 PHE A 380     -27.326  -2.207   1.495  1.00 10.00      A   
ATOM   3581  CE1 PHE A 380     -24.714  -1.687   2.207  1.00 10.00      A   
ATOM   3582  CE2 PHE A 380     -26.485  -1.563   0.607  1.00 10.00      A   
ATOM   3583  CZ  PHE A 380     -25.175  -1.303   0.964  1.00 10.00      A   
ATOM   3584  C   PHE A 380     -29.571  -2.957   5.431  1.00 10.00      A   
ATOM   3585  O   PHE A 380     -29.755  -4.154   5.659  1.00 10.00      A   
ATOM   3586  N   CYS A 381     -30.497  -2.044   5.643  1.00 10.00      A   
ATOM   3587  HN  CYS A 381     -30.299  -1.100   5.447  1.00 10.00      A   
ATOM   3588  CA  CYS A 381     -31.804  -2.407   6.166  1.00 10.00      A   
ATOM   3589  CB  CYS A 381     -31.971  -1.846   7.578  1.00 10.00      A   
ATOM   3590  SG  CYS A 381     -31.618  -0.080   7.719  1.00 10.00      A   
ATOM   3591  HG  CYS A 381     -32.703   0.504   8.221  1.00 10.00      A   
ATOM   3592  C   CYS A 381     -32.939  -1.935   5.262  1.00 10.00      A   
ATOM   3593  O   CYS A 381     -32.710  -1.282   4.243  1.00 10.00      A   
ATOM   3594  N   ARG A 382     -34.162  -2.290   5.634  1.00 10.00      A   
ATOM   3595  HN  ARG A 382     -34.275  -2.837   6.443  1.00 10.00      A   
ATOM   3596  CA  ARG A 382     -35.341  -1.903   4.877  1.00 10.00      A   
ATOM   3597  CB  ARG A 382     -36.239  -3.118   4.607  1.00 10.00      A   
ATOM   3598  CG  ARG A 382     -35.736  -4.069   3.527  1.00 10.00      A   
ATOM   3599  CD  ARG A 382     -34.776  -5.106   4.093  1.00 10.00      A   
ATOM   3600  NE  ARG A 382     -34.495  -6.183   3.140  1.00 10.00      A   
ATOM   3601  HE  ARG A 382     -34.879  -6.098   2.237  1.00 10.00      A   
ATOM   3602  CZ  ARG A 382     -33.761  -7.261   3.428  1.00 10.00      A   
ATOM   3603  NH1 ARG A 382     -33.235  -7.416   4.636  1.00 10.00      A   
ATOM   3604 HH11 ARG A 382     -33.388  -6.701   5.378  1.00 10.00      A   
ATOM   3605 HH12 ARG A 382     -32.654  -8.267   4.845  1.00 10.00      A   
ATOM   3606  NH2 ARG A 382     -33.547  -8.187   2.511  1.00 10.00      A   
ATOM   3607 HH21 ARG A 382     -32.968  -9.026   2.750  1.00 10.00      A   
ATOM   3608 HH22 ARG A 382     -33.948  -8.087   1.552  1.00 10.00      A   
ATOM   3609  C   ARG A 382     -36.134  -0.839   5.633  1.00 10.00      A   
ATOM   3610  O   ARG A 382     -37.090  -0.276   5.108  1.00 10.00      A   
ATOM   3611  N   GLN A 383     -35.719  -0.565   6.858  1.00 10.00      A   
ATOM   3612  HN  GLN A 383     -34.928  -1.024   7.210  1.00 10.00      A   
ATOM   3613  CA  GLN A 383     -36.393   0.421   7.693  1.00 10.00      A   
ATOM   3614  CB  GLN A 383     -37.469  -0.265   8.542  1.00 10.00      A   
ATOM   3615  CG  GLN A 383     -36.918  -1.038   9.733  1.00 10.00      A   
ATOM   3616  CD  GLN A 383     -37.956  -1.901  10.415  1.00 10.00      A   
ATOM   3617  OE1 GLN A 383     -38.804  -2.511   9.764  1.00 10.00      A   
ATOM   3618  NE2 GLN A 383     -37.901  -1.952  11.734  1.00 10.00      A   
ATOM   3619 HE21 GLN A 383     -37.194  -1.431  12.192  1.00 10.00      A   
ATOM   3620 HE22 GLN A 383     -38.566  -2.498  12.208  1.00 10.00      A   
ATOM   3621  C   GLN A 383     -35.379   1.113   8.596  1.00 10.00      A   
ATOM   3622  O   GLN A 383     -34.271   0.608   8.779  1.00 10.00      A   
ATOM   3623  N   MET A 384     -35.754   2.265   9.141  1.00 10.00      A   
ATOM   3624  HN  MET A 384     -36.647   2.627   8.937  1.00 10.00      A   
ATOM   3625  CA  MET A 384     -34.874   3.015  10.031  1.00 10.00      A   
ATOM   3626  CB  MET A 384     -33.708   3.628   9.244  1.00 10.00      A   
ATOM   3627  CG  MET A 384     -32.684   4.361  10.095  1.00 10.00      A   
ATOM   3628  SD  MET A 384     -32.060   3.357  11.458  1.00 10.00      A   
ATOM   3629  CE  MET A 384     -31.332   1.979  10.571  1.00 10.00      A   
ATOM   3630  C   MET A 384     -35.642   4.100  10.776  1.00 10.00      A   
ATOM   3631  O   MET A 384     -36.590   4.677  10.243  1.00 10.00      A   
ATOM   3632  N   THR A 385     -35.235   4.364  12.013  1.00 10.00      A   
ATOM   3633  HN  THR A 385     -34.481   3.861  12.389  1.00 10.00      A   
ATOM   3634  CA  THR A 385     -35.874   5.388  12.825  1.00 10.00      A   
ATOM   3635  CB  THR A 385     -36.633   4.782  14.022  1.00 10.00      A   
ATOM   3636  OG1 THR A 385     -35.888   3.685  14.575  1.00 10.00      A   
ATOM   3637  HG1 THR A 385     -36.021   2.893  14.018  1.00 10.00      A   
ATOM   3638  CG2 THR A 385     -38.007   4.295  13.595  1.00 10.00      A   
ATOM   3639  C   THR A 385     -34.849   6.395  13.339  1.00 10.00      A   
ATOM   3640  O   THR A 385     -33.672   6.064  13.521  1.00 10.00      A   
ATOM   3641  N   ASN A 386     -35.298   7.620  13.570  1.00 10.00      A   
ATOM   3642  HN  ASN A 386     -36.250   7.819  13.395  1.00 10.00      A   
ATOM   3643  CA  ASN A 386     -34.428   8.679  14.072  1.00 10.00      A   
ATOM   3644  CB  ASN A 386     -35.163  10.022  14.081  1.00 10.00      A   
ATOM   3645  CG  ASN A 386     -35.144  10.719  12.738  1.00 10.00      A   
ATOM   3646  OD1 ASN A 386     -34.117  10.760  12.061  1.00 10.00      A   
ATOM   3647  ND2 ASN A 386     -36.280  11.266  12.343  1.00 10.00      A   
ATOM   3648 HD21 ASN A 386     -37.063  11.192  12.936  1.00 10.00      A   
ATOM   3649 HD22 ASN A 386     -36.301  11.716  11.468  1.00 10.00      A   
ATOM   3650  C   ASN A 386     -33.956   8.348  15.476  1.00 10.00      A   
ATOM   3651  O   ASN A 386     -32.802   8.591  15.829  1.00 10.00      A   
ATOM   3652  N   ALA A 387     -34.859   7.778  16.268  1.00 10.00      A   
ATOM   3653  HN  ALA A 387     -35.764   7.624  15.921  1.00 10.00      A   
ATOM   3654  CA  ALA A 387     -34.555   7.392  17.641  1.00 10.00      A   
ATOM   3655  CB  ALA A 387     -35.777   6.771  18.299  1.00 10.00      A   
ATOM   3656  C   ALA A 387     -33.374   6.425  17.693  1.00 10.00      A   
ATOM   3657  O   ALA A 387     -32.536   6.497  18.593  1.00 10.00      A   
ATOM   3658  N   ALA A 388     -33.306   5.531  16.715  1.00 10.00      A   
ATOM   3659  HN  ALA A 388     -33.994   5.535  16.015  1.00 10.00      A   
ATOM   3660  CA  ALA A 388     -32.227   4.555  16.649  1.00 10.00      A   
ATOM   3661  CB  ALA A 388     -32.522   3.514  15.582  1.00 10.00      A   
ATOM   3662  C   ALA A 388     -30.901   5.247  16.371  1.00 10.00      A   
ATOM   3663  O   ALA A 388     -29.913   5.029  17.075  1.00 10.00      A   
ATOM   3664  N   LEU A 389     -30.902   6.104  15.358  1.00 10.00      A   
ATOM   3665  HN  LEU A 389     -31.732   6.241  14.855  1.00 10.00      A   
ATOM   3666  CA  LEU A 389     -29.712   6.847  14.967  1.00 10.00      A   
ATOM   3667  CB  LEU A 389     -30.025   7.751  13.772  1.00 10.00      A   
ATOM   3668  CG  LEU A 389     -30.097   7.070  12.404  1.00 10.00      A   
ATOM   3669  CD1 LEU A 389     -30.925   7.901  11.438  1.00 10.00      A   
ATOM   3670  CD2 LEU A 389     -28.699   6.851  11.848  1.00 10.00      A   
ATOM   3671  C   LEU A 389     -29.172   7.679  16.125  1.00 10.00      A   
ATOM   3672  O   LEU A 389     -27.972   7.669  16.400  1.00 10.00      A   
ATOM   3673  N   ILE A 390     -30.064   8.395  16.802  1.00 10.00      A   
ATOM   3674  HN  ILE A 390     -31.009   8.368  16.525  1.00 10.00      A   
ATOM   3675  CA  ILE A 390     -29.679   9.229  17.935  1.00 10.00      A   
ATOM   3676  CB  ILE A 390     -30.891   9.983  18.519  1.00 10.00      A   
ATOM   3677  CG1 ILE A 390     -31.457  10.949  17.472  1.00 10.00      A   
ATOM   3678  CG2 ILE A 390     -30.509  10.737  19.788  1.00 10.00      A   
ATOM   3679  CD1 ILE A 390     -32.770  11.586  17.869  1.00 10.00      A   
ATOM   3680  C   ILE A 390     -29.020   8.393  19.029  1.00 10.00      A   
ATOM   3681  O   ILE A 390     -27.973   8.764  19.567  1.00 10.00      A   
ATOM   3682  N   THR A 391     -29.631   7.259  19.340  1.00 10.00      A   
ATOM   3683  HN  THR A 391     -30.454   7.016  18.867  1.00 10.00      A   
ATOM   3684  CA  THR A 391     -29.109   6.373  20.366  1.00 10.00      A   
ATOM   3685  CB  THR A 391     -30.085   5.220  20.659  1.00 10.00      A   
ATOM   3686  OG1 THR A 391     -31.400   5.766  20.849  1.00 10.00      A   
ATOM   3687  HG1 THR A 391     -31.845   5.849  19.990  1.00 10.00      A   
ATOM   3688  CG2 THR A 391     -29.668   4.480  21.921  1.00 10.00      A   
ATOM   3689  C   THR A 391     -27.733   5.821  19.988  1.00 10.00      A   
ATOM   3690  O   THR A 391     -26.804   5.862  20.791  1.00 10.00      A   
ATOM   3691  N   ILE A 392     -27.594   5.344  18.756  1.00 10.00      A   
ATOM   3692  HN  ILE A 392     -28.363   5.366  18.142  1.00 10.00      A   
ATOM   3693  CA  ILE A 392     -26.324   4.788  18.290  1.00 10.00      A   
ATOM   3694  CB  ILE A 392     -26.456   4.182  16.875  1.00 10.00      A   
ATOM   3695  CG1 ILE A 392     -27.437   3.007  16.896  1.00 10.00      A   
ATOM   3696  CG2 ILE A 392     -25.099   3.730  16.344  1.00 10.00      A   
ATOM   3697  CD1 ILE A 392     -27.733   2.435  15.531  1.00 10.00      A   
ATOM   3698  C   ILE A 392     -25.217   5.843  18.311  1.00 10.00      A   
ATOM   3699  O   ILE A 392     -24.064   5.547  18.639  1.00 10.00      A   
ATOM   3700  N   ALA A 393     -25.580   7.078  17.982  1.00 10.00      A   
ATOM   3701  HN  ALA A 393     -26.514   7.251  17.733  1.00 10.00      A   
ATOM   3702  CA  ALA A 393     -24.628   8.181  17.966  1.00 10.00      A   
ATOM   3703  CB  ALA A 393     -25.286   9.436  17.413  1.00 10.00      A   
ATOM   3704  C   ALA A 393     -24.080   8.445  19.362  1.00 10.00      A   
ATOM   3705  O   ALA A 393     -22.886   8.691  19.539  1.00 10.00      A   
ATOM   3706  N   ARG A 394     -24.961   8.393  20.354  1.00 10.00      A   
ATOM   3707  HN  ARG A 394     -25.902   8.201  20.148  1.00 10.00      A   
ATOM   3708  CA  ARG A 394     -24.564   8.623  21.739  1.00 10.00      A   
ATOM   3709  CB  ARG A 394     -25.773   8.996  22.600  1.00 10.00      A   
ATOM   3710  CG  ARG A 394     -26.473  10.268  22.157  1.00 10.00      A   
ATOM   3711  CD  ARG A 394     -27.370  10.828  23.247  1.00 10.00      A   
ATOM   3712  NE  ARG A 394     -26.603  11.299  24.401  1.00 10.00      A   
ATOM   3713  HE  ARG A 394     -26.068  10.633  24.891  1.00 10.00      A   
ATOM   3714  CZ  ARG A 394     -26.589  12.565  24.825  1.00 10.00      A   
ATOM   3715  NH1 ARG A 394     -27.298  13.491  24.190  1.00 10.00      A   
ATOM   3716 HH11 ARG A 394     -27.872  13.238  23.356  1.00 10.00      A   
ATOM   3717 HH12 ARG A 394     -27.284  14.481  24.522  1.00 10.00      A   
ATOM   3718  NH2 ARG A 394     -25.864  12.903  25.881  1.00 10.00      A   
ATOM   3719 HH21 ARG A 394     -25.853  13.890  26.213  1.00 10.00      A   
ATOM   3720 HH22 ARG A 394     -25.299  12.181  26.383  1.00 10.00      A   
ATOM   3721  C   ARG A 394     -23.871   7.393  22.310  1.00 10.00      A   
ATOM   3722  O   ARG A 394     -22.998   7.500  23.175  1.00 10.00      A   
ATOM   3723  N   ASN A 395     -24.273   6.225  21.823  1.00 10.00      A   
ATOM   3724  HN  ASN A 395     -24.988   6.209  21.149  1.00 10.00      A   
ATOM   3725  CA  ASN A 395     -23.700   4.964  22.271  1.00 10.00      A   
ATOM   3726  CB  ASN A 395     -24.522   3.781  21.755  1.00 10.00      A   
ATOM   3727  CG  ASN A 395     -25.675   3.402  22.664  1.00 10.00      A   
ATOM   3728  OD1 ASN A 395     -26.730   2.986  22.195  1.00 10.00      A   
ATOM   3729  ND2 ASN A 395     -25.479   3.535  23.967  1.00 10.00      A   
ATOM   3730 HD21 ASN A 395     -24.608   3.872  24.272  1.00 10.00      A   
ATOM   3731 HD22 ASN A 395     -26.207   3.289  24.571  1.00 10.00      A   
ATOM   3732  C   ASN A 395     -22.261   4.826  21.810  1.00 10.00      A   
ATOM   3733  O   ASN A 395     -21.371   4.529  22.605  1.00 10.00      A   
ATOM   3734  N   ARG A 396     -22.041   5.045  20.518  1.00 10.00      A   
ATOM   3735  HN  ARG A 396     -22.796   5.305  19.939  1.00 10.00      A   
ATOM   3736  CA  ARG A 396     -20.713   4.938  19.935  1.00 10.00      A   
ATOM   3737  CB  ARG A 396     -20.689   3.858  18.845  1.00 10.00      A   
ATOM   3738  CG  ARG A 396     -20.898   2.439  19.349  1.00 10.00      A   
ATOM   3739  CD  ARG A 396     -19.576   1.753  19.664  1.00 10.00      A   
ATOM   3740  NE  ARG A 396     -18.795   2.478  20.664  1.00 10.00      A   
ATOM   3741  HE  ARG A 396     -18.061   3.061  20.332  1.00 10.00      A   
ATOM   3742  CZ  ARG A 396     -18.997   2.387  21.982  1.00 10.00      A   
ATOM   3743  NH1 ARG A 396     -19.955   1.597  22.457  1.00 10.00      A   
ATOM   3744 HH11 ARG A 396     -20.553   1.040  21.808  1.00 10.00      A   
ATOM   3745 HH12 ARG A 396     -20.111   1.529  23.487  1.00 10.00      A   
ATOM   3746  NH2 ARG A 396     -18.242   3.083  22.821  1.00 10.00      A   
ATOM   3747 HH21 ARG A 396     -17.484   3.707  22.460  1.00 10.00      A   
ATOM   3748 HH22 ARG A 396     -18.402   3.010  23.851  1.00 10.00      A   
ATOM   3749  C   ARG A 396     -20.269   6.271  19.340  1.00 10.00      A   
ATOM   3750  O   ARG A 396     -20.370   6.479  18.134  1.00 10.00      A   
ATOM   3751  N   PRO A 397     -19.767   7.192  20.178  1.00 10.00      A   
ATOM   3752  CA  PRO A 397     -19.301   8.508  19.729  1.00 10.00      A   
ATOM   3753  CB  PRO A 397     -19.271   9.342  21.020  1.00 10.00      A   
ATOM   3754  CG  PRO A 397     -19.823   8.458  22.094  1.00 10.00      A   
ATOM   3755  CD  PRO A 397     -19.622   7.048  21.627  1.00 10.00      A   
ATOM   3756  C   PRO A 397     -17.899   8.431  19.132  1.00 10.00      A   
ATOM   3757  O   PRO A 397     -17.333   9.437  18.708  1.00 10.00      A   
ATOM   3758  N   ASN A 398     -17.347   7.225  19.107  1.00 10.00      A   
ATOM   3759  HN  ASN A 398     -17.856   6.467  19.459  1.00 10.00      A   
ATOM   3760  CA  ASN A 398     -16.012   6.992  18.570  1.00 10.00      A   
ATOM   3761  CB  ASN A 398     -15.241   6.023  19.473  1.00 10.00      A   
ATOM   3762  CG  ASN A 398     -15.747   4.596  19.381  1.00 10.00      A   
ATOM   3763  OD1 ASN A 398     -16.754   4.237  19.995  1.00 10.00      A   
ATOM   3764  ND2 ASN A 398     -15.046   3.773  18.619  1.00 10.00      A   
ATOM   3765 HD21 ASN A 398     -14.249   4.126  18.166  1.00 10.00      A   
ATOM   3766 HD22 ASN A 398     -15.361   2.847  18.528  1.00 10.00      A   
ATOM   3767  C   ASN A 398     -16.090   6.439  17.149  1.00 10.00      A   
ATOM   3768  O   ASN A 398     -15.085   6.012  16.579  1.00 10.00      A   
ATOM   3769  N   MET A 399     -17.293   6.455  16.587  1.00 10.00      A   
ATOM   3770  HN  MET A 399     -18.046   6.819  17.095  1.00 10.00      A   
ATOM   3771  CA  MET A 399     -17.530   5.956  15.237  1.00 10.00      A   
ATOM   3772  CB  MET A 399     -19.007   6.113  14.876  1.00 10.00      A   
ATOM   3773  CG  MET A 399     -19.384   5.564  13.513  1.00 10.00      A   
ATOM   3774  SD  MET A 399     -19.107   3.790  13.374  1.00 10.00      A   
ATOM   3775  CE  MET A 399     -20.181   3.184  14.673  1.00 10.00      A   
ATOM   3776  C   MET A 399     -16.664   6.686  14.215  1.00 10.00      A   
ATOM   3777  O   MET A 399     -16.653   7.917  14.159  1.00 10.00      A   
ATOM   3778  N   THR A 400     -15.938   5.920  13.408  1.00 10.00      A   
ATOM   3779  HN  THR A 400     -15.994   4.943  13.497  1.00 10.00      A   
ATOM   3780  CA  THR A 400     -15.067   6.499  12.393  1.00 10.00      A   
ATOM   3781  CB  THR A 400     -13.623   5.951  12.489  1.00 10.00      A   
ATOM   3782  OG1 THR A 400     -13.639   4.518  12.442  1.00 10.00      A   
ATOM   3783  HG1 THR A 400     -14.412   4.190  12.919  1.00 10.00      A   
ATOM   3784  CG2 THR A 400     -12.959   6.399  13.780  1.00 10.00      A   
ATOM   3785  C   THR A 400     -15.615   6.256  10.986  1.00 10.00      A   
ATOM   3786  O   THR A 400     -15.400   7.060  10.078  1.00 10.00      A   
ATOM   3787  N   ARG A 401     -16.324   5.149  10.807  1.00 10.00      A   
ATOM   3788  HN  ARG A 401     -16.474   4.546  11.568  1.00 10.00      A   
ATOM   3789  CA  ARG A 401     -16.896   4.804   9.514  1.00 10.00      A   
ATOM   3790  CB  ARG A 401     -16.026   3.763   8.798  1.00 10.00      A   
ATOM   3791  CG  ARG A 401     -14.768   4.344   8.162  1.00 10.00      A   
ATOM   3792  CD  ARG A 401     -13.564   3.429   8.337  1.00 10.00      A   
ATOM   3793  NE  ARG A 401     -13.135   3.334   9.738  1.00 10.00      A   
ATOM   3794  HE  ARG A 401     -13.755   3.663  10.427  1.00 10.00      A   
ATOM   3795  CZ  ARG A 401     -11.962   2.836  10.126  1.00 10.00      A   
ATOM   3796  NH1 ARG A 401     -11.090   2.394   9.232  1.00 10.00      A   
ATOM   3797 HH11 ARG A 401     -10.178   1.999   9.541  1.00 10.00      A   
ATOM   3798 HH12 ARG A 401     -11.296   2.448   8.200  1.00 10.00      A   
ATOM   3799  NH2 ARG A 401     -11.653   2.804  11.417  1.00 10.00      A   
ATOM   3800 HH21 ARG A 401     -10.736   2.415  11.729  1.00 10.00      A   
ATOM   3801 HH22 ARG A 401     -12.327   3.175  12.129  1.00 10.00      A   
ATOM   3802  C   ARG A 401     -18.323   4.292   9.680  1.00 10.00      A   
ATOM   3803  O   ARG A 401     -18.536   3.133  10.037  1.00 10.00      A   
ATOM   3804  N   PHE A 402     -19.290   5.163   9.422  1.00 10.00      A   
ATOM   3805  HN  PHE A 402     -19.049   6.071   9.127  1.00 10.00      A   
ATOM   3806  CA  PHE A 402     -20.703   4.809   9.549  1.00 10.00      A   
ATOM   3807  CB  PHE A 402     -21.436   5.835  10.421  1.00 10.00      A   
ATOM   3808  CG  PHE A 402     -22.823   5.423  10.833  1.00 10.00      A   
ATOM   3809  CD1 PHE A 402     -23.015   4.559  11.899  1.00 10.00      A   
ATOM   3810  CD2 PHE A 402     -23.935   5.908  10.162  1.00 10.00      A   
ATOM   3811  CE1 PHE A 402     -24.287   4.186  12.288  1.00 10.00      A   
ATOM   3812  CE2 PHE A 402     -25.209   5.539  10.544  1.00 10.00      A   
ATOM   3813  CZ  PHE A 402     -25.386   4.677  11.609  1.00 10.00      A   
ATOM   3814  C   PHE A 402     -21.371   4.715   8.181  1.00 10.00      A   
ATOM   3815  O   PHE A 402     -21.663   5.730   7.544  1.00 10.00      A   
ATOM   3816  N   ARG A 403     -21.618   3.493   7.741  1.00 10.00      A   
ATOM   3817  HN  ARG A 403     -21.373   2.720   8.300  1.00 10.00      A   
ATOM   3818  CA  ARG A 403     -22.251   3.257   6.454  1.00 10.00      A   
ATOM   3819  CB  ARG A 403     -21.393   2.315   5.605  1.00 10.00      A   
ATOM   3820  CG  ARG A 403     -19.982   2.821   5.354  1.00 10.00      A   
ATOM   3821  CD  ARG A 403     -19.090   1.721   4.804  1.00 10.00      A   
ATOM   3822  NE  ARG A 403     -18.996   1.762   3.347  1.00 10.00      A   
ATOM   3823  HE  ARG A 403     -19.787   2.085   2.846  1.00 10.00      A   
ATOM   3824  CZ  ARG A 403     -17.910   1.398   2.662  1.00 10.00      A   
ATOM   3825  NH1 ARG A 403     -16.829   0.963   3.302  1.00 10.00      A   
ATOM   3826 HH11 ARG A 403     -16.821   0.907   4.342  1.00 10.00      A   
ATOM   3827 HH12 ARG A 403     -15.978   0.675   2.763  1.00 10.00      A   
ATOM   3828  NH2 ARG A 403     -17.900   1.481   1.341  1.00 10.00      A   
ATOM   3829 HH21 ARG A 403     -17.043   1.201   0.797  1.00 10.00      A   
ATOM   3830 HH22 ARG A 403     -18.741   1.835   0.836  1.00 10.00      A   
ATOM   3831  C   ARG A 403     -23.644   2.674   6.656  1.00 10.00      A   
ATOM   3832  O   ARG A 403     -23.799   1.518   7.056  1.00 10.00      A   
ATOM   3833  N   LEU A 404     -24.657   3.490   6.410  1.00 10.00      A   
ATOM   3834  HN  LEU A 404     -24.473   4.402   6.102  1.00 10.00      A   
ATOM   3835  CA  LEU A 404     -26.036   3.061   6.562  1.00 10.00      A   
ATOM   3836  CB  LEU A 404     -26.746   3.908   7.625  1.00 10.00      A   
ATOM   3837  CG  LEU A 404     -28.169   3.480   7.988  1.00 10.00      A   
ATOM   3838  CD1 LEU A 404     -28.176   2.077   8.578  1.00 10.00      A   
ATOM   3839  CD2 LEU A 404     -28.798   4.473   8.953  1.00 10.00      A   
ATOM   3840  C   LEU A 404     -26.761   3.180   5.231  1.00 10.00      A   
ATOM   3841  O   LEU A 404     -26.667   4.210   4.561  1.00 10.00      A   
ATOM   3842  N   CYS A 405     -27.467   2.128   4.842  1.00 10.00      A   
ATOM   3843  HN  CYS A 405     -27.485   1.321   5.410  1.00 10.00      A   
ATOM   3844  CA  CYS A 405     -28.200   2.131   3.586  1.00 10.00      A   
ATOM   3845  CB  CYS A 405     -27.383   1.462   2.478  1.00 10.00      A   
ATOM   3846  SG  CYS A 405     -28.044   1.707   0.809  1.00 10.00      A   
ATOM   3847  HG  CYS A 405     -29.366   1.616   0.868  1.00 10.00      A   
ATOM   3848  C   CYS A 405     -29.555   1.450   3.720  1.00 10.00      A   
ATOM   3849  O   CYS A 405     -29.672   0.373   4.311  1.00 10.00      A   
ATOM   3850  N   ILE A 406     -30.579   2.092   3.177  1.00 10.00      A   
ATOM   3851  HN  ILE A 406     -30.423   2.958   2.746  1.00 10.00      A   
ATOM   3852  CA  ILE A 406     -31.928   1.547   3.204  1.00 10.00      A   
ATOM   3853  CB  ILE A 406     -32.955   2.577   3.724  1.00 10.00      A   
ATOM   3854  CG1 ILE A 406     -32.509   3.141   5.075  1.00 10.00      A   
ATOM   3855  CG2 ILE A 406     -34.335   1.941   3.846  1.00 10.00      A   
ATOM   3856  CD1 ILE A 406     -33.428   4.210   5.620  1.00 10.00      A   
ATOM   3857  C   ILE A 406     -32.323   1.112   1.794  1.00 10.00      A   
ATOM   3858  O   ILE A 406     -32.023   1.807   0.822  1.00 10.00      A   
ATOM   3859  N   ILE A 407     -32.972  -0.040   1.686  1.00 10.00      A   
ATOM   3860  HN  ILE A 407     -33.156  -0.563   2.502  1.00 10.00      A   
ATOM   3861  CA  ILE A 407     -33.403  -0.566   0.392  1.00 10.00      A   
ATOM   3862  CB  ILE A 407     -34.095  -1.940   0.550  1.00 10.00      A   
ATOM   3863  CG1 ILE A 407     -33.158  -2.939   1.238  1.00 10.00      A   
ATOM   3864  CG2 ILE A 407     -34.568  -2.481  -0.793  1.00 10.00      A   
ATOM   3865  CD1 ILE A 407     -31.837  -3.152   0.527  1.00 10.00      A   
ATOM   3866  C   ILE A 407     -34.346   0.404  -0.326  1.00 10.00      A   
ATOM   3867  O   ILE A 407     -34.164   0.704  -1.508  1.00 10.00      A   
ATOM   3868  N   GLU A 408     -35.346   0.895   0.392  1.00 10.00      A   
ATOM   3869  HN  GLU A 408     -35.433   0.638   1.335  1.00 10.00      A   
ATOM   3870  CA  GLU A 408     -36.311   1.819  -0.183  1.00 10.00      A   
ATOM   3871  CB  GLU A 408     -37.607   1.800   0.633  1.00 10.00      A   
ATOM   3872  CG  GLU A 408     -38.725   2.669   0.076  1.00 10.00      A   
ATOM   3873  CD  GLU A 408     -39.164   2.256  -1.318  1.00 10.00      A   
ATOM   3874  OE1 GLU A 408     -38.842   1.129  -1.747  1.00 10.00      A   
ATOM   3875  OE2 GLU A 408     -39.841   3.062  -1.991  1.00 10.00      A   
ATOM   3876  C   GLU A 408     -35.736   3.232  -0.251  1.00 10.00      A   
ATOM   3877  O   GLU A 408     -35.328   3.798   0.768  1.00 10.00      A   
ATOM   3878  N   PRO A 409     -35.667   3.811  -1.459  1.00 10.00      A   
ATOM   3879  CA  PRO A 409     -35.148   5.164  -1.652  1.00 10.00      A   
ATOM   3880  CB  PRO A 409     -35.084   5.327  -3.180  1.00 10.00      A   
ATOM   3881  CG  PRO A 409     -35.271   3.955  -3.736  1.00 10.00      A   
ATOM   3882  CD  PRO A 409     -36.089   3.203  -2.730  1.00 10.00      A   
ATOM   3883  C   PRO A 409     -36.093   6.200  -1.060  1.00 10.00      A   
ATOM   3884  O   PRO A 409     -37.315   6.083  -1.192  1.00 10.00      A   
ATOM   3885  N   LYS A 410     -35.520   7.201  -0.394  1.00 10.00      A   
ATOM   3886  HN  LYS A 410     -34.540   7.215  -0.312  1.00 10.00      A   
ATOM   3887  CA  LYS A 410     -36.294   8.284   0.229  1.00 10.00      A   
ATOM   3888  CB  LYS A 410     -37.152   9.028  -0.804  1.00 10.00      A   
ATOM   3889  CG  LYS A 410     -36.367   9.792  -1.858  1.00 10.00      A   
ATOM   3890  CD  LYS A 410     -37.275  10.252  -2.991  1.00 10.00      A   
ATOM   3891  CE  LYS A 410     -36.519  11.093  -4.009  1.00 10.00      A   
ATOM   3892  NZ  LYS A 410     -37.274  11.242  -5.281  1.00 10.00      A   
ATOM   3893  HZ1 LYS A 410     -38.267  11.486  -5.085  1.00 10.00      A   
ATOM   3894  HZ2 LYS A 410     -37.246  10.353  -5.820  1.00 10.00      A   
ATOM   3895  HZ3 LYS A 410     -36.854  11.994  -5.861  1.00 10.00      A   
ATOM   3896  C   LYS A 410     -37.161   7.779   1.385  1.00 10.00      A   
ATOM   3897  O   LYS A 410     -38.155   8.410   1.746  1.00 10.00      A   
ATOM   3898  N   ALA A 411     -36.780   6.649   1.966  1.00 10.00      A   
ATOM   3899  HN  ALA A 411     -35.984   6.187   1.635  1.00 10.00      A   
ATOM   3900  CA  ALA A 411     -37.525   6.073   3.078  1.00 10.00      A   
ATOM   3901  CB  ALA A 411     -37.072   4.643   3.334  1.00 10.00      A   
ATOM   3902  C   ALA A 411     -37.374   6.919   4.342  1.00 10.00      A   
ATOM   3903  O   ALA A 411     -36.259   7.176   4.800  1.00 10.00      A   
ATOM   3904  N   PRO A 412     -38.498   7.379   4.913  1.00 10.00      A   
ATOM   3905  CA  PRO A 412     -38.492   8.196   6.115  1.00 10.00      A   
ATOM   3906  CB  PRO A 412     -39.734   9.062   5.906  1.00 10.00      A   
ATOM   3907  CG  PRO A 412     -40.692   8.181   5.162  1.00 10.00      A   
ATOM   3908  CD  PRO A 412     -39.870   7.143   4.430  1.00 10.00      A   
ATOM   3909  C   PRO A 412     -38.658   7.359   7.379  1.00 10.00      A   
ATOM   3910  O   PRO A 412     -38.752   6.130   7.320  1.00 10.00      A   
ATOM   3911  N   ASP A 413     -38.685   8.039   8.515  1.00 10.00      A   
ATOM   3912  HN  ASP A 413     -38.582   9.018   8.487  1.00 10.00      A   
ATOM   3913  CA  ASP A 413     -38.872   7.389   9.804  1.00 10.00      A   
ATOM   3914  CB  ASP A 413     -38.660   8.419  10.923  1.00 10.00      A   
ATOM   3915  CG  ASP A 413     -38.900   7.878  12.314  1.00 10.00      A   
ATOM   3916  OD1 ASP A 413     -40.075   7.725  12.698  1.00 10.00      A   
ATOM   3917  OD2 ASP A 413     -37.920   7.631  13.037  1.00 10.00      A   
ATOM   3918  C   ASP A 413     -40.289   6.827   9.861  1.00 10.00      A   
ATOM   3919  O   ASP A 413     -41.260   7.579   9.860  1.00 10.00      A   
ATOM   3920  N   TYR A 414     -40.404   5.506   9.896  1.00 10.00      A   
ATOM   3921  HN  TYR A 414     -39.589   4.956   9.917  1.00 10.00      A   
ATOM   3922  CA  TYR A 414     -41.711   4.843   9.896  1.00 10.00      A   
ATOM   3923  CB  TYR A 414     -41.566   3.357   9.551  1.00 10.00      A   
ATOM   3924  CG  TYR A 414     -40.814   2.551  10.589  1.00 10.00      A   
ATOM   3925  CD1 TYR A 414     -41.484   1.967  11.658  1.00 10.00      A   
ATOM   3926  CD2 TYR A 414     -39.439   2.379  10.505  1.00 10.00      A   
ATOM   3927  CE1 TYR A 414     -40.806   1.241  12.612  1.00 10.00      A   
ATOM   3928  CE2 TYR A 414     -38.757   1.649  11.457  1.00 10.00      A   
ATOM   3929  CZ  TYR A 414     -39.445   1.086  12.506  1.00 10.00      A   
ATOM   3930  OH  TYR A 414     -38.765   0.365  13.458  1.00 10.00      A   
ATOM   3931  HH  TYR A 414     -37.856   0.716  13.536  1.00 10.00      A   
ATOM   3932  C   TYR A 414     -42.506   5.010  11.193  1.00 10.00      A   
ATOM   3933  O   TYR A 414     -43.656   4.577  11.275  1.00 10.00      A   
ATOM   3934  N   LEU A 415     -41.915   5.637  12.201  1.00 10.00      A   
ATOM   3935  HN  LEU A 415     -41.012   6.005  12.084  1.00 10.00      A   
ATOM   3936  CA  LEU A 415     -42.599   5.819  13.477  1.00 10.00      A   
ATOM   3937  CB  LEU A 415     -41.646   5.599  14.657  1.00 10.00      A   
ATOM   3938  CG  LEU A 415     -41.387   4.145  15.057  1.00 10.00      A   
ATOM   3939  CD1 LEU A 415     -40.506   4.078  16.295  1.00 10.00      A   
ATOM   3940  CD2 LEU A 415     -42.697   3.410  15.295  1.00 10.00      A   
ATOM   3941  C   LEU A 415     -43.268   7.183  13.578  1.00 10.00      A   
ATOM   3942  O   LEU A 415     -44.408   7.291  14.023  1.00 10.00      A   
ATOM   3943  N   THR A 416     -42.566   8.220  13.159  1.00 10.00      A   
ATOM   3944  HN  THR A 416     -41.659   8.073  12.800  1.00 10.00      A   
ATOM   3945  CA  THR A 416     -43.094   9.572  13.226  1.00 10.00      A   
ATOM   3946  CB  THR A 416     -42.122  10.509  13.974  1.00 10.00      A   
ATOM   3947  OG1 THR A 416     -40.771  10.228  13.573  1.00 10.00      A   
ATOM   3948  HG1 THR A 416     -40.645   9.269  13.494  1.00 10.00      A   
ATOM   3949  CG2 THR A 416     -42.254  10.324  15.477  1.00 10.00      A   
ATOM   3950  C   THR A 416     -43.400  10.147  11.844  1.00 10.00      A   
ATOM   3951  O   THR A 416     -44.032  11.199  11.731  1.00 10.00      A   
ATOM   3952  N   LEU A 417     -42.957   9.450  10.799  1.00 10.00      A   
ATOM   3953  HN  LEU A 417     -42.471   8.609  10.958  1.00 10.00      A   
ATOM   3954  CA  LEU A 417     -43.165   9.888   9.416  1.00 10.00      A   
ATOM   3955  CB  LEU A 417     -44.654  10.068   9.091  1.00 10.00      A   
ATOM   3956  CG  LEU A 417     -45.517   8.804   9.145  1.00 10.00      A   
ATOM   3957  CD1 LEU A 417     -46.969   9.143   8.851  1.00 10.00      A   
ATOM   3958  CD2 LEU A 417     -45.003   7.759   8.166  1.00 10.00      A   
ATOM   3959  C   LEU A 417     -42.370  11.162   9.121  1.00 10.00      A   
ATOM   3960  O   LEU A 417     -42.785  12.009   8.324  1.00 10.00      A   
ATOM   3961  N   GLU A 418     -41.215  11.270   9.764  1.00 10.00      A   
ATOM   3962  HN  GLU A 418     -40.939  10.545  10.363  1.00 10.00      A   
ATOM   3963  CA  GLU A 418     -40.339  12.419   9.610  1.00 10.00      A   
ATOM   3964  CB  GLU A 418     -39.992  12.971  10.994  1.00 10.00      A   
ATOM   3965  CG  GLU A 418     -41.208  13.341  11.828  1.00 10.00      A   
ATOM   3966  CD  GLU A 418     -41.340  14.830  12.064  1.00 10.00      A   
ATOM   3967  OE1 GLU A 418     -42.349  15.420  11.624  1.00 10.00      A   
ATOM   3968  OE2 GLU A 418     -40.443  15.419  12.698  1.00 10.00      A   
ATOM   3969  C   GLU A 418     -39.062  12.014   8.884  1.00 10.00      A   
ATOM   3970  O   GLU A 418     -38.762  10.825   8.774  1.00 10.00      A   
ATOM   3971  N   PRO A 419     -38.308  12.989   8.349  1.00 10.00      A   
ATOM   3972  CA  PRO A 419     -37.045  12.716   7.651  1.00 10.00      A   
ATOM   3973  CB  PRO A 419     -36.661  14.075   7.052  1.00 10.00      A   
ATOM   3974  CG  PRO A 419     -37.893  14.910   7.142  1.00 10.00      A   
ATOM   3975  CD  PRO A 419     -38.626  14.423   8.352  1.00 10.00      A   
ATOM   3976  C   PRO A 419     -35.971  12.249   8.636  1.00 10.00      A   
ATOM   3977  O   PRO A 419     -36.104  12.440   9.845  1.00 10.00      A   
ATOM   3978  N   LEU A 420     -34.899  11.657   8.122  1.00 10.00      A   
ATOM   3979  HN  LEU A 420     -34.822  11.567   7.144  1.00 10.00      A   
ATOM   3980  CA  LEU A 420     -33.823  11.151   8.968  1.00 10.00      A   
ATOM   3981  CB  LEU A 420     -33.251   9.858   8.380  1.00 10.00      A   
ATOM   3982  CG  LEU A 420     -34.212   8.670   8.289  1.00 10.00      A   
ATOM   3983  CD1 LEU A 420     -33.556   7.517   7.550  1.00 10.00      A   
ATOM   3984  CD2 LEU A 420     -34.661   8.233   9.678  1.00 10.00      A   
ATOM   3985  C   LEU A 420     -32.718  12.190   9.156  1.00 10.00      A   
ATOM   3986  O   LEU A 420     -31.623  11.874   9.631  1.00 10.00      A   
ATOM   3987  N   ASP A 421     -33.021  13.428   8.780  1.00 10.00      A   
ATOM   3988  HN  ASP A 421     -33.909  13.599   8.398  1.00 10.00      A   
ATOM   3989  CA  ASP A 421     -32.078  14.542   8.891  1.00 10.00      A   
ATOM   3990  CB  ASP A 421     -32.735  15.858   8.451  1.00 10.00      A   
ATOM   3991  CG  ASP A 421     -32.992  15.937   6.958  1.00 10.00      A   
ATOM   3992  OD1 ASP A 421     -32.418  16.826   6.291  1.00 10.00      A   
ATOM   3993  OD2 ASP A 421     -33.786  15.132   6.443  1.00 10.00      A   
ATOM   3994  C   ASP A 421     -31.546  14.692  10.314  1.00 10.00      A   
ATOM   3995  O   ASP A 421     -30.337  14.753  10.534  1.00 10.00      A   
ATOM   3996  N   ILE A 422     -32.457  14.737  11.281  1.00 10.00      A   
ATOM   3997  HN  ILE A 422     -33.405  14.665  11.046  1.00 10.00      A   
ATOM   3998  CA  ILE A 422     -32.079  14.890  12.683  1.00 10.00      A   
ATOM   3999  CB  ILE A 422     -33.294  15.180  13.591  1.00 10.00      A   
ATOM   4000  CG1 ILE A 422     -34.435  14.198  13.304  1.00 10.00      A   
ATOM   4001  CG2 ILE A 422     -33.758  16.622  13.419  1.00 10.00      A   
ATOM   4002  CD1 ILE A 422     -35.531  14.206  14.347  1.00 10.00      A   
ATOM   4003  C   ILE A 422     -31.322  13.668  13.204  1.00 10.00      A   
ATOM   4004  O   ILE A 422     -30.455  13.795  14.071  1.00 10.00      A   
ATOM   4005  N   GLY A 423     -31.649  12.492  12.670  1.00 10.00      A   
ATOM   4006  HN  GLY A 423     -32.350  12.453  11.984  1.00 10.00      A   
ATOM   4007  CA  GLY A 423     -30.982  11.274  13.089  1.00 10.00      A   
ATOM   4008  C   GLY A 423     -29.530  11.272  12.665  1.00 10.00      A   
ATOM   4009  O   GLY A 423     -28.634  11.049  13.480  1.00 10.00      A   
ATOM   4010  N   PHE A 424     -29.296  11.551  11.392  1.00 10.00      A   
ATOM   4011  HN  PHE A 424     -30.059  11.731  10.793  1.00 10.00      A   
ATOM   4012  CA  PHE A 424     -27.941  11.597  10.859  1.00 10.00      A   
ATOM   4013  CB  PHE A 424     -27.954  11.672   9.334  1.00 10.00      A   
ATOM   4014  CG  PHE A 424     -27.974  10.332   8.662  1.00 10.00      A   
ATOM   4015  CD1 PHE A 424     -29.095   9.910   7.969  1.00 10.00      A   
ATOM   4016  CD2 PHE A 424     -26.869   9.498   8.717  1.00 10.00      A   
ATOM   4017  CE1 PHE A 424     -29.116   8.681   7.341  1.00 10.00      A   
ATOM   4018  CE2 PHE A 424     -26.883   8.267   8.094  1.00 10.00      A   
ATOM   4019  CZ  PHE A 424     -28.008   7.858   7.403  1.00 10.00      A   
ATOM   4020  C   PHE A 424     -27.184  12.784  11.440  1.00 10.00      A   
ATOM   4021  O   PHE A 424     -25.957  12.757  11.551  1.00 10.00      A   
ATOM   4022  N   GLY A 425     -27.926  13.824  11.803  1.00 10.00      A   
ATOM   4023  HN  GLY A 425     -28.895  13.795  11.652  1.00 10.00      A   
ATOM   4024  CA  GLY A 425     -27.324  15.004  12.390  1.00 10.00      A   
ATOM   4025  C   GLY A 425     -26.697  14.703  13.734  1.00 10.00      A   
ATOM   4026  O   GLY A 425     -25.640  15.234  14.073  1.00 10.00      A   
ATOM   4027  N   ALA A 426     -27.349  13.833  14.498  1.00 10.00      A   
ATOM   4028  HN  ALA A 426     -28.190  13.444  14.171  1.00 10.00      A   
ATOM   4029  CA  ALA A 426     -26.851  13.446  15.807  1.00 10.00      A   
ATOM   4030  CB  ALA A 426     -27.911  12.665  16.569  1.00 10.00      A   
ATOM   4031  C   ALA A 426     -25.575  12.622  15.663  1.00 10.00      A   
ATOM   4032  O   ALA A 426     -24.679  12.687  16.509  1.00 10.00      A   
ATOM   4033  N   ILE A 427     -25.496  11.866  14.570  1.00 10.00      A   
ATOM   4034  HN  ILE A 427     -26.242  11.876  13.933  1.00 10.00      A   
ATOM   4035  CA  ILE A 427     -24.336  11.028  14.289  1.00 10.00      A   
ATOM   4036  CB  ILE A 427     -24.508  10.235  12.970  1.00 10.00      A   
ATOM   4037  CG1 ILE A 427     -25.764   9.356  13.017  1.00 10.00      A   
ATOM   4038  CG2 ILE A 427     -23.270   9.399  12.666  1.00 10.00      A   
ATOM   4039  CD1 ILE A 427     -25.679   8.202  13.994  1.00 10.00      A   
ATOM   4040  C   ILE A 427     -23.072  11.878  14.202  1.00 10.00      A   
ATOM   4041  O   ILE A 427     -22.121  11.668  14.951  1.00 10.00      A   
ATOM   4042  N   VAL A 428     -23.088  12.862  13.310  1.00 10.00      A   
ATOM   4043  HN  VAL A 428     -23.893  13.004  12.766  1.00 10.00      A   
ATOM   4044  CA  VAL A 428     -21.937  13.741  13.118  1.00 10.00      A   
ATOM   4045  CB  VAL A 428     -22.046  14.600  11.836  1.00 10.00      A   
ATOM   4046  CG1 VAL A 428     -21.960  13.723  10.597  1.00 10.00      A   
ATOM   4047  CG2 VAL A 428     -23.328  15.415  11.827  1.00 10.00      A   
ATOM   4048  C   VAL A 428     -21.684  14.638  14.327  1.00 10.00      A   
ATOM   4049  O   VAL A 428     -20.555  15.066  14.561  1.00 10.00      A   
ATOM   4050  N   GLU A 429     -22.733  14.915  15.096  1.00 10.00      A   
ATOM   4051  HN  GLU A 429     -23.609  14.547  14.860  1.00 10.00      A   
ATOM   4052  CA  GLU A 429     -22.610  15.761  16.277  1.00 10.00      A   
ATOM   4053  CB  GLU A 429     -23.992  16.161  16.821  1.00 10.00      A   
ATOM   4054  CG  GLU A 429     -23.936  17.103  18.017  1.00 10.00      A   
ATOM   4055  CD  GLU A 429     -25.301  17.572  18.482  1.00 10.00      A   
ATOM   4056  OE1 GLU A 429     -26.022  16.784  19.124  1.00 10.00      A   
ATOM   4057  OE2 GLU A 429     -25.653  18.746  18.230  1.00 10.00      A   
ATOM   4058  C   GLU A 429     -21.792  15.074  17.369  1.00 10.00      A   
ATOM   4059  O   GLU A 429     -20.875  15.668  17.938  1.00 10.00      A   
ATOM   4060  N   HIS A 430     -22.120  13.821  17.649  1.00 10.00      A   
ATOM   4061  HN  HIS A 430     -22.854  13.394  17.153  1.00 10.00      A   
ATOM   4062  CA  HIS A 430     -21.425  13.071  18.686  1.00 10.00      A   
ATOM   4063  CB  HIS A 430     -22.363  12.082  19.379  1.00 10.00      A   
ATOM   4064  CG  HIS A 430     -23.268  12.731  20.381  1.00 10.00      A   
ATOM   4065  ND1 HIS A 430     -23.337  12.288  21.679  1.00 10.00      A   
ATOM   4066  CD2 HIS A 430     -24.095  13.794  20.231  1.00 10.00      A   
ATOM   4067  CE1 HIS A 430     -24.194  13.087  22.289  1.00 10.00      A   
ATOM   4068  NE2 HIS A 430     -24.675  14.011  21.451  1.00 10.00      A   
ATOM   4069  HE2 HIS A 430     -25.313  14.721  21.673  1.00 10.00      A   
ATOM   4070  C   HIS A 430     -20.172  12.378  18.170  1.00 10.00      A   
ATOM   4071  O   HIS A 430     -19.178  12.268  18.888  1.00 10.00      A   
ATOM   4072  N   CYS A 431     -20.210  11.909  16.934  1.00 10.00      A   
ATOM   4073  HN  CYS A 431     -21.025  12.022  16.396  1.00 10.00      A   
ATOM   4074  CA  CYS A 431     -19.057  11.243  16.353  1.00 10.00      A   
ATOM   4075  CB  CYS A 431     -19.487  10.110  15.420  1.00 10.00      A   
ATOM   4076  SG  CYS A 431     -20.683   8.965  16.146  1.00 10.00      A   
ATOM   4077  HG  CYS A 431     -21.392   9.628  17.050  1.00 10.00      A   
ATOM   4078  C   CYS A 431     -18.177  12.252  15.624  1.00 10.00      A   
ATOM   4079  O   CYS A 431     -18.383  12.546  14.445  1.00 10.00      A   
ATOM   4080  N   LYS A 432     -17.205  12.793  16.342  1.00 10.00      A   
ATOM   4081  HN  LYS A 432     -17.096  12.521  17.282  1.00 10.00      A   
ATOM   4082  CA  LYS A 432     -16.291  13.777  15.779  1.00 10.00      A   
ATOM   4083  CB  LYS A 432     -15.684  14.623  16.897  1.00 10.00      A   
ATOM   4084  CG  LYS A 432     -16.716  15.337  17.752  1.00 10.00      A   
ATOM   4085  CD  LYS A 432     -16.112  15.835  19.052  1.00 10.00      A   
ATOM   4086  CE  LYS A 432     -17.177  16.418  19.969  1.00 10.00      A   
ATOM   4087  NZ  LYS A 432     -17.605  17.777  19.549  1.00 10.00      A   
ATOM   4088  HZ1 LYS A 432     -17.718  17.819  18.516  1.00 10.00      A   
ATOM   4089  HZ2 LYS A 432     -16.898  18.486  19.835  1.00 10.00      A   
ATOM   4090  HZ3 LYS A 432     -18.512  18.017  19.992  1.00 10.00      A   
ATOM   4091  C   LYS A 432     -15.187  13.099  14.978  1.00 10.00      A   
ATOM   4092  O   LYS A 432     -14.520  13.733  14.159  1.00 10.00      A   
ATOM   4093  N   ASP A 433     -15.007  11.806  15.213  1.00 10.00      A   
ATOM   4094  HN  ASP A 433     -15.580  11.360  15.870  1.00 10.00      A   
ATOM   4095  CA  ASP A 433     -13.979  11.029  14.520  1.00 10.00      A   
ATOM   4096  CB  ASP A 433     -13.355   9.989  15.458  1.00 10.00      A   
ATOM   4097  CG  ASP A 433     -12.527  10.609  16.566  1.00 10.00      A   
ATOM   4098  OD1 ASP A 433     -13.037  10.723  17.703  1.00 10.00      A   
ATOM   4099  OD2 ASP A 433     -11.364  10.993  16.307  1.00 10.00      A   
ATOM   4100  C   ASP A 433     -14.547  10.344  13.283  1.00 10.00      A   
ATOM   4101  O   ASP A 433     -13.907   9.479  12.682  1.00 10.00      A   
ATOM   4102  N   LEU A 434     -15.754  10.735  12.910  1.00 10.00      A   
ATOM   4103  HN  LEU A 434     -16.212  11.421  13.436  1.00 10.00      A   
ATOM   4104  CA  LEU A 434     -16.419  10.166  11.744  1.00 10.00      A   
ATOM   4105  CB  LEU A 434     -17.894  10.562  11.735  1.00 10.00      A   
ATOM   4106  CG  LEU A 434     -18.792   9.801  10.760  1.00 10.00      A   
ATOM   4107  CD1 LEU A 434     -18.880   8.334  11.149  1.00 10.00      A   
ATOM   4108  CD2 LEU A 434     -20.175  10.427  10.712  1.00 10.00      A   
ATOM   4109  C   LEU A 434     -15.744  10.633  10.460  1.00 10.00      A   
ATOM   4110  O   LEU A 434     -15.876  11.790  10.066  1.00 10.00      A   
ATOM   4111  N   ARG A 435     -15.027   9.727   9.809  1.00 10.00      A   
ATOM   4112  HN  ARG A 435     -14.974   8.814  10.170  1.00 10.00      A   
ATOM   4113  CA  ARG A 435     -14.314  10.043   8.578  1.00 10.00      A   
ATOM   4114  CB  ARG A 435     -12.977   9.292   8.531  1.00 10.00      A   
ATOM   4115  CG  ARG A 435     -12.197   9.285   9.839  1.00 10.00      A   
ATOM   4116  CD  ARG A 435     -10.823   8.649   9.665  1.00 10.00      A   
ATOM   4117  NE  ARG A 435     -10.870   7.429   8.853  1.00 10.00      A   
ATOM   4118  HE  ARG A 435     -11.399   7.459   8.025  1.00 10.00      A   
ATOM   4119  CZ  ARG A 435     -10.229   6.304   9.161  1.00 10.00      A   
ATOM   4120  NH1 ARG A 435      -9.486   6.231  10.257  1.00 10.00      A   
ATOM   4121 HH11 ARG A 435      -9.397   7.059  10.885  1.00 10.00      A   
ATOM   4122 HH12 ARG A 435      -8.985   5.347  10.502  1.00 10.00      A   
ATOM   4123  NH2 ARG A 435     -10.345   5.244   8.378  1.00 10.00      A   
ATOM   4124 HH21 ARG A 435      -9.849   4.360   8.608  1.00 10.00      A   
ATOM   4125 HH22 ARG A 435     -10.940   5.282   7.515  1.00 10.00      A   
ATOM   4126  C   ARG A 435     -15.136   9.671   7.349  1.00 10.00      A   
ATOM   4127  O   ARG A 435     -14.946  10.235   6.271  1.00 10.00      A   
ATOM   4128  N   ARG A 436     -16.046   8.723   7.506  1.00 10.00      A   
ATOM   4129  HN  ARG A 436     -16.181   8.324   8.394  1.00 10.00      A   
ATOM   4130  CA  ARG A 436     -16.867   8.275   6.389  1.00 10.00      A   
ATOM   4131  CB  ARG A 436     -16.334   6.945   5.840  1.00 10.00      A   
ATOM   4132  CG  ARG A 436     -16.939   6.536   4.508  1.00 10.00      A   
ATOM   4133  CD  ARG A 436     -16.358   5.216   4.028  1.00 10.00      A   
ATOM   4134  NE  ARG A 436     -16.713   4.922   2.643  1.00 10.00      A   
ATOM   4135  HE  ARG A 436     -17.507   5.369   2.271  1.00 10.00      A   
ATOM   4136  CZ  ARG A 436     -16.040   4.073   1.870  1.00 10.00      A   
ATOM   4137  NH1 ARG A 436     -14.985   3.428   2.343  1.00 10.00      A   
ATOM   4138 HH11 ARG A 436     -14.465   2.761   1.733  1.00 10.00      A   
ATOM   4139 HH12 ARG A 436     -14.671   3.577   3.323  1.00 10.00      A   
ATOM   4140  NH2 ARG A 436     -16.429   3.861   0.623  1.00 10.00      A   
ATOM   4141 HH21 ARG A 436     -17.264   4.355   0.242  1.00 10.00      A   
ATOM   4142 HH22 ARG A 436     -15.897   3.194   0.009  1.00 10.00      A   
ATOM   4143  C   ARG A 436     -18.317   8.114   6.811  1.00 10.00      A   
ATOM   4144  O   ARG A 436     -18.595   7.551   7.869  1.00 10.00      A   
ATOM   4145  N   LEU A 437     -19.228   8.606   5.982  1.00 10.00      A   
ATOM   4146  HN  LEU A 437     -18.936   9.045   5.152  1.00 10.00      A   
ATOM   4147  CA  LEU A 437     -20.656   8.514   6.268  1.00 10.00      A   
ATOM   4148  CB  LEU A 437     -21.142   9.787   6.976  1.00 10.00      A   
ATOM   4149  CG  LEU A 437     -22.636   9.864   7.323  1.00 10.00      A   
ATOM   4150  CD1 LEU A 437     -22.990   8.864   8.413  1.00 10.00      A   
ATOM   4151  CD2 LEU A 437     -23.013  11.271   7.752  1.00 10.00      A   
ATOM   4152  C   LEU A 437     -21.459   8.298   4.990  1.00 10.00      A   
ATOM   4153  O   LEU A 437     -21.173   8.904   3.955  1.00 10.00      A   
ATOM   4154  N   SER A 438     -22.450   7.428   5.066  1.00 10.00      A   
ATOM   4155  HN  SER A 438     -22.607   6.956   5.910  1.00 10.00      A   
ATOM   4156  CA  SER A 438     -23.309   7.143   3.931  1.00 10.00      A   
ATOM   4157  CB  SER A 438     -23.314   5.638   3.666  1.00 10.00      A   
ATOM   4158  OG  SER A 438     -21.994   5.119   3.688  1.00 10.00      A   
ATOM   4159  HG  SER A 438     -21.973   4.269   3.221  1.00 10.00      A   
ATOM   4160  C   SER A 438     -24.724   7.638   4.230  1.00 10.00      A   
ATOM   4161  O   SER A 438     -25.300   7.278   5.256  1.00 10.00      A   
ATOM   4162  N   LEU A 439     -25.275   8.470   3.350  1.00 10.00      A   
ATOM   4163  HN  LEU A 439     -24.774   8.722   2.543  1.00 10.00      A   
ATOM   4164  CA  LEU A 439     -26.609   9.024   3.550  1.00 10.00      A   
ATOM   4165  CB  LEU A 439     -26.621  10.509   3.169  1.00 10.00      A   
ATOM   4166  CG  LEU A 439     -25.726  11.430   4.005  1.00 10.00      A   
ATOM   4167  CD1 LEU A 439     -25.743  12.848   3.455  1.00 10.00      A   
ATOM   4168  CD2 LEU A 439     -26.154  11.417   5.463  1.00 10.00      A   
ATOM   4169  C   LEU A 439     -27.666   8.270   2.749  1.00 10.00      A   
ATOM   4170  O   LEU A 439     -27.605   8.210   1.522  1.00 10.00      A   
ATOM   4171  N   SER A 440     -28.640   7.709   3.454  1.00 10.00      A   
ATOM   4172  HN  SER A 440     -28.637   7.802   4.427  1.00 10.00      A   
ATOM   4173  CA  SER A 440     -29.719   6.970   2.818  1.00 10.00      A   
ATOM   4174  CB  SER A 440     -29.478   5.465   2.949  1.00 10.00      A   
ATOM   4175  OG  SER A 440     -28.174   5.118   2.519  1.00 10.00      A   
ATOM   4176  HG  SER A 440     -27.604   5.003   3.293  1.00 10.00      A   
ATOM   4177  C   SER A 440     -31.053   7.339   3.457  1.00 10.00      A   
ATOM   4178  O   SER A 440     -31.093   7.822   4.592  1.00 10.00      A   
ATOM   4179  N   GLY A 441     -32.141   7.110   2.733  1.00 10.00      A   
ATOM   4180  HN  GLY A 441     -32.049   6.742   1.828  1.00 10.00      A   
ATOM   4181  CA  GLY A 441     -33.457   7.414   3.257  1.00 10.00      A   
ATOM   4182  C   GLY A 441     -33.909   8.817   2.905  1.00 10.00      A   
ATOM   4183  O   GLY A 441     -33.320   9.471   2.044  1.00 10.00      A   
ATOM   4184  N   LEU A 442     -34.966   9.276   3.560  1.00 10.00      A   
ATOM   4185  HN  LEU A 442     -35.403   8.701   4.223  1.00 10.00      A   
ATOM   4186  CA  LEU A 442     -35.495  10.608   3.318  1.00 10.00      A   
ATOM   4187  CB  LEU A 442     -36.956  10.712   3.764  1.00 10.00      A   
ATOM   4188  CG  LEU A 442     -37.624  12.076   3.573  1.00 10.00      A   
ATOM   4189  CD1 LEU A 442     -37.602  12.489   2.108  1.00 10.00      A   
ATOM   4190  CD2 LEU A 442     -39.052  12.057   4.099  1.00 10.00      A   
ATOM   4191  C   LEU A 442     -34.663  11.654   4.034  1.00 10.00      A   
ATOM   4192  O   LEU A 442     -34.655  11.720   5.267  1.00 10.00      A   
ATOM   4193  N   LEU A 443     -33.963  12.456   3.255  1.00 10.00      A   
ATOM   4194  HN  LEU A 443     -34.010  12.337   2.286  1.00 10.00      A   
ATOM   4195  CA  LEU A 443     -33.122  13.506   3.791  1.00 10.00      A   
ATOM   4196  CB  LEU A 443     -31.651  13.075   3.756  1.00 10.00      A   
ATOM   4197  CG  LEU A 443     -31.291  11.812   4.539  1.00 10.00      A   
ATOM   4198  CD1 LEU A 443     -30.002  11.208   4.009  1.00 10.00      A   
ATOM   4199  CD2 LEU A 443     -31.156  12.125   6.018  1.00 10.00      A   
ATOM   4200  C   LEU A 443     -33.305  14.790   2.991  1.00 10.00      A   
ATOM   4201  O   LEU A 443     -33.400  14.762   1.757  1.00 10.00      A   
ATOM   4202  N   THR A 444     -33.359  15.906   3.695  1.00 10.00      A   
ATOM   4203  HN  THR A 444     -33.275  15.856   4.678  1.00 10.00      A   
ATOM   4204  CA  THR A 444     -33.519  17.204   3.061  1.00 10.00      A   
ATOM   4205  CB  THR A 444     -34.649  18.024   3.721  1.00 10.00      A   
ATOM   4206  OG1 THR A 444     -34.403  18.157   5.128  1.00 10.00      A   
ATOM   4207  HG1 THR A 444     -33.766  17.476   5.414  1.00 10.00      A   
ATOM   4208  CG2 THR A 444     -35.999  17.353   3.509  1.00 10.00      A   
ATOM   4209  C   THR A 444     -32.205  17.977   3.123  1.00 10.00      A   
ATOM   4210  O   THR A 444     -31.137  17.377   3.200  1.00 10.00      A   
ATOM   4211  N   ASP A 445     -32.284  19.302   3.085  1.00 10.00      A   
ATOM   4212  HN  ASP A 445     -33.159  19.728   3.009  1.00 10.00      A   
ATOM   4213  CA  ASP A 445     -31.090  20.142   3.147  1.00 10.00      A   
ATOM   4214  CB  ASP A 445     -31.335  21.488   2.453  1.00 10.00      A   
ATOM   4215  CG  ASP A 445     -31.237  21.416   0.941  1.00 10.00      A   
ATOM   4216  OD1 ASP A 445     -31.581  22.414   0.271  1.00 10.00      A   
ATOM   4217  OD2 ASP A 445     -30.838  20.364   0.411  1.00 10.00      A   
ATOM   4218  C   ASP A 445     -30.676  20.376   4.596  1.00 10.00      A   
ATOM   4219  O   ASP A 445     -29.593  20.891   4.872  1.00 10.00      A   
ATOM   4220  N   LYS A 446     -31.540  19.967   5.521  1.00 10.00      A   
ATOM   4221  HN  LYS A 446     -32.367  19.526   5.238  1.00 10.00      A   
ATOM   4222  CA  LYS A 446     -31.280  20.141   6.943  1.00 10.00      A   
ATOM   4223  CB  LYS A 446     -32.537  19.852   7.772  1.00 10.00      A   
ATOM   4224  CG  LYS A 446     -32.463  20.347   9.209  1.00 10.00      A   
ATOM   4225  CD  LYS A 446     -32.209  21.845   9.251  1.00 10.00      A   
ATOM   4226  CE  LYS A 446     -32.089  22.356  10.679  1.00 10.00      A   
ATOM   4227  NZ  LYS A 446     -31.805  23.816  10.714  1.00 10.00      A   
ATOM   4228  HZ1 LYS A 446     -32.635  24.351  10.387  1.00 10.00      A   
ATOM   4229  HZ2 LYS A 446     -30.997  24.042  10.090  1.00 10.00      A   
ATOM   4230  HZ3 LYS A 446     -31.572  24.116  11.684  1.00 10.00      A   
ATOM   4231  C   LYS A 446     -30.117  19.268   7.405  1.00 10.00      A   
ATOM   4232  O   LYS A 446     -29.260  19.717   8.168  1.00 10.00      A   
ATOM   4233  N   VAL A 447     -30.086  18.025   6.938  1.00 10.00      A   
ATOM   4234  HN  VAL A 447     -30.820  17.710   6.354  1.00 10.00      A   
ATOM   4235  CA  VAL A 447     -29.017  17.098   7.293  1.00 10.00      A   
ATOM   4236  CB  VAL A 447     -29.268  15.679   6.723  1.00 10.00      A   
ATOM   4237  CG1 VAL A 447     -29.223  15.667   5.203  1.00 10.00      A   
ATOM   4238  CG2 VAL A 447     -28.291  14.668   7.304  1.00 10.00      A   
ATOM   4239  C   VAL A 447     -27.664  17.633   6.824  1.00 10.00      A   
ATOM   4240  O   VAL A 447     -26.638  17.409   7.458  1.00 10.00      A   
ATOM   4241  N   PHE A 448     -27.682  18.377   5.724  1.00 10.00      A   
ATOM   4242  HN  PHE A 448     -28.539  18.541   5.273  1.00 10.00      A   
ATOM   4243  CA  PHE A 448     -26.465  18.952   5.175  1.00 10.00      A   
ATOM   4244  CB  PHE A 448     -26.670  19.369   3.719  1.00 10.00      A   
ATOM   4245  CG  PHE A 448     -26.980  18.211   2.809  1.00 10.00      A   
ATOM   4246  CD1 PHE A 448     -28.238  18.069   2.251  1.00 10.00      A   
ATOM   4247  CD2 PHE A 448     -26.013  17.261   2.516  1.00 10.00      A   
ATOM   4248  CE1 PHE A 448     -28.528  17.005   1.423  1.00 10.00      A   
ATOM   4249  CE2 PHE A 448     -26.297  16.196   1.686  1.00 10.00      A   
ATOM   4250  CZ  PHE A 448     -27.557  16.068   1.140  1.00 10.00      A   
ATOM   4251  C   PHE A 448     -25.993  20.122   6.029  1.00 10.00      A   
ATOM   4252  O   PHE A 448     -24.797  20.385   6.125  1.00 10.00      A   
ATOM   4253  N   GLU A 449     -26.939  20.812   6.658  1.00 10.00      A   
ATOM   4254  HN  GLU A 449     -27.879  20.561   6.528  1.00 10.00      A   
ATOM   4255  CA  GLU A 449     -26.618  21.933   7.532  1.00 10.00      A   
ATOM   4256  CB  GLU A 449     -27.901  22.609   8.021  1.00 10.00      A   
ATOM   4257  CG  GLU A 449     -27.684  23.946   8.711  1.00 10.00      A   
ATOM   4258  CD  GLU A 449     -28.941  24.459   9.385  1.00 10.00      A   
ATOM   4259  OE1 GLU A 449     -30.023  24.403   8.766  1.00 10.00      A   
ATOM   4260  OE2 GLU A 449     -28.856  24.929  10.538  1.00 10.00      A   
ATOM   4261  C   GLU A 449     -25.820  21.410   8.719  1.00 10.00      A   
ATOM   4262  O   GLU A 449     -24.837  22.016   9.150  1.00 10.00      A   
ATOM   4263  N   TYR A 450     -26.247  20.258   9.227  1.00 10.00      A   
ATOM   4264  HN  TYR A 450     -27.042  19.832   8.839  1.00 10.00      A   
ATOM   4265  CA  TYR A 450     -25.573  19.621  10.346  1.00 10.00      A   
ATOM   4266  CB  TYR A 450     -26.400  18.447  10.883  1.00 10.00      A   
ATOM   4267  CG  TYR A 450     -27.707  18.847  11.530  1.00 10.00      A   
ATOM   4268  CD1 TYR A 450     -28.908  18.283  11.119  1.00 10.00      A   
ATOM   4269  CD2 TYR A 450     -27.739  19.783  12.553  1.00 10.00      A   
ATOM   4270  CE1 TYR A 450     -30.103  18.643  11.709  1.00 10.00      A   
ATOM   4271  CE2 TYR A 450     -28.930  20.149  13.149  1.00 10.00      A   
ATOM   4272  CZ  TYR A 450     -30.108  19.575  12.722  1.00 10.00      A   
ATOM   4273  OH  TYR A 450     -31.299  19.934  13.314  1.00 10.00      A   
ATOM   4274  HH  TYR A 450     -31.285  20.875  13.524  1.00 10.00      A   
ATOM   4275  C   TYR A 450     -24.197  19.130   9.908  1.00 10.00      A   
ATOM   4276  O   TYR A 450     -23.214  19.256  10.642  1.00 10.00      A   
ATOM   4277  N   ILE A 451     -24.139  18.585   8.698  1.00 10.00      A   
ATOM   4278  HN  ILE A 451     -24.965  18.512   8.170  1.00 10.00      A   
ATOM   4279  CA  ILE A 451     -22.892  18.077   8.136  1.00 10.00      A   
ATOM   4280  CB  ILE A 451     -23.116  17.416   6.754  1.00 10.00      A   
ATOM   4281  CG1 ILE A 451     -23.832  16.073   6.918  1.00 10.00      A   
ATOM   4282  CG2 ILE A 451     -21.800  17.235   6.003  1.00 10.00      A   
ATOM   4283  CD1 ILE A 451     -24.305  15.466   5.616  1.00 10.00      A   
ATOM   4284  C   ILE A 451     -21.851  19.189   8.020  1.00 10.00      A   
ATOM   4285  O   ILE A 451     -20.715  19.030   8.456  1.00 10.00      A   
ATOM   4286  N   GLY A 452     -22.256  20.323   7.465  1.00 10.00      A   
ATOM   4287  HN  GLY A 452     -23.188  20.406   7.160  1.00 10.00      A   
ATOM   4288  CA  GLY A 452     -21.340  21.438   7.299  1.00 10.00      A   
ATOM   4289  C   GLY A 452     -20.864  22.031   8.614  1.00 10.00      A   
ATOM   4290  O   GLY A 452     -19.868  22.754   8.656  1.00 10.00      A   
ATOM   4291  N   THR A 453     -21.561  21.719   9.692  1.00 10.00      A   
ATOM   4292  HN  THR A 453     -22.339  21.129   9.605  1.00 10.00      A   
ATOM   4293  CA  THR A 453     -21.203  22.239  10.999  1.00 10.00      A   
ATOM   4294  CB  THR A 453     -22.463  22.698  11.762  1.00 10.00      A   
ATOM   4295  OG1 THR A 453     -23.206  23.611  10.944  1.00 10.00      A   
ATOM   4296  HG1 THR A 453     -23.634  23.126  10.224  1.00 10.00      A   
ATOM   4297  CG2 THR A 453     -22.087  23.389  13.064  1.00 10.00      A   
ATOM   4298  C   THR A 453     -20.436  21.221  11.846  1.00 10.00      A   
ATOM   4299  O   THR A 453     -19.436  21.559  12.479  1.00 10.00      A   
ATOM   4300  N   TYR A 454     -20.885  19.976  11.840  1.00 10.00      A   
ATOM   4301  HN  TYR A 454     -21.660  19.744  11.278  1.00 10.00      A   
ATOM   4302  CA  TYR A 454     -20.255  18.944  12.655  1.00 10.00      A   
ATOM   4303  CB  TYR A 454     -21.317  18.063  13.302  1.00 10.00      A   
ATOM   4304  CG  TYR A 454     -22.234  18.810  14.240  1.00 10.00      A   
ATOM   4305  CD1 TYR A 454     -23.612  18.742  14.091  1.00 10.00      A   
ATOM   4306  CD2 TYR A 454     -21.720  19.576  15.279  1.00 10.00      A   
ATOM   4307  CE1 TYR A 454     -24.451  19.411  14.953  1.00 10.00      A   
ATOM   4308  CE2 TYR A 454     -22.555  20.252  16.143  1.00 10.00      A   
ATOM   4309  CZ  TYR A 454     -23.919  20.163  15.977  1.00 10.00      A   
ATOM   4310  OH  TYR A 454     -24.753  20.815  16.848  1.00 10.00      A   
ATOM   4311  HH  TYR A 454     -25.239  20.151  17.372  1.00 10.00      A   
ATOM   4312  C   TYR A 454     -19.244  18.086  11.904  1.00 10.00      A   
ATOM   4313  O   TYR A 454     -18.186  17.771  12.444  1.00 10.00      A   
ATOM   4314  N   ALA A 455     -19.557  17.713  10.673  1.00 10.00      A   
ATOM   4315  HN  ALA A 455     -20.397  18.023  10.273  1.00 10.00      A   
ATOM   4316  CA  ALA A 455     -18.667  16.865   9.885  1.00 10.00      A   
ATOM   4317  CB  ALA A 455     -19.431  16.170   8.769  1.00 10.00      A   
ATOM   4318  C   ALA A 455     -17.466  17.635   9.337  1.00 10.00      A   
ATOM   4319  O   ALA A 455     -17.495  18.146   8.216  1.00 10.00      A   
ATOM   4320  N   LYS A 456     -16.414  17.709  10.140  1.00 10.00      A   
ATOM   4321  HN  LYS A 456     -16.463  17.287  11.025  1.00 10.00      A   
ATOM   4322  CA  LYS A 456     -15.197  18.406   9.755  1.00 10.00      A   
ATOM   4323  CB  LYS A 456     -14.739  19.333  10.882  1.00 10.00      A   
ATOM   4324  CG  LYS A 456     -15.508  20.642  10.959  1.00 10.00      A   
ATOM   4325  CD  LYS A 456     -15.290  21.479   9.708  1.00 10.00      A   
ATOM   4326  CE  LYS A 456     -15.690  22.930   9.922  1.00 10.00      A   
ATOM   4327  NZ  LYS A 456     -15.474  23.744   8.695  1.00 10.00      A   
ATOM   4328  HZ1 LYS A 456     -15.672  24.746   8.885  1.00 10.00      A   
ATOM   4329  HZ2 LYS A 456     -16.108  23.417   7.933  1.00 10.00      A   
ATOM   4330  HZ3 LYS A 456     -14.484  23.647   8.371  1.00 10.00      A   
ATOM   4331  C   LYS A 456     -14.089  17.425   9.404  1.00 10.00      A   
ATOM   4332  O   LYS A 456     -13.351  17.627   8.441  1.00 10.00      A   
ATOM   4333  N   LYS A 457     -13.992  16.357  10.181  1.00 10.00      A   
ATOM   4334  HN  LYS A 457     -14.626  16.247  10.921  1.00 10.00      A   
ATOM   4335  CA  LYS A 457     -12.968  15.340   9.965  1.00 10.00      A   
ATOM   4336  CB  LYS A 457     -12.546  14.698  11.291  1.00 10.00      A   
ATOM   4337  CG  LYS A 457     -11.876  15.652  12.269  1.00 10.00      A   
ATOM   4338  CD  LYS A 457     -10.637  16.288  11.661  1.00 10.00      A   
ATOM   4339  CE  LYS A 457      -9.758  16.934  12.720  1.00 10.00      A   
ATOM   4340  NZ  LYS A 457     -10.418  18.094  13.386  1.00 10.00      A   
ATOM   4341  HZ1 LYS A 457     -10.761  18.775  12.680  1.00 10.00      A   
ATOM   4342  HZ2 LYS A 457      -9.740  18.580  14.009  1.00 10.00      A   
ATOM   4343  HZ3 LYS A 457     -11.221  17.774  13.963  1.00 10.00      A   
ATOM   4344  C   LYS A 457     -13.444  14.272   8.984  1.00 10.00      A   
ATOM   4345  O   LYS A 457     -12.772  13.259   8.775  1.00 10.00      A   
ATOM   4346  N   MET A 458     -14.608  14.499   8.392  1.00 10.00      A   
ATOM   4347  HN  MET A 458     -15.101  15.316   8.609  1.00 10.00      A   
ATOM   4348  CA  MET A 458     -15.166  13.565   7.427  1.00 10.00      A   
ATOM   4349  CB  MET A 458     -16.671  13.775   7.286  1.00 10.00      A   
ATOM   4350  CG  MET A 458     -17.413  12.579   6.717  1.00 10.00      A   
ATOM   4351  SD  MET A 458     -19.198  12.749   6.872  1.00 10.00      A   
ATOM   4352  CE  MET A 458     -19.489  14.127   5.768  1.00 10.00      A   
ATOM   4353  C   MET A 458     -14.475  13.745   6.081  1.00 10.00      A   
ATOM   4354  O   MET A 458     -14.518  14.821   5.489  1.00 10.00      A   
ATOM   4355  N   GLU A 459     -13.845  12.685   5.599  1.00 10.00      A   
ATOM   4356  HN  GLU A 459     -13.878  11.840   6.096  1.00 10.00      A   
ATOM   4357  CA  GLU A 459     -13.119  12.745   4.346  1.00 10.00      A   
ATOM   4358  CB  GLU A 459     -11.780  12.012   4.471  1.00 10.00      A   
ATOM   4359  CG  GLU A 459     -11.229  11.960   5.888  1.00 10.00      A   
ATOM   4360  CD  GLU A 459      -9.721  12.076   5.944  1.00 10.00      A   
ATOM   4361  OE1 GLU A 459      -9.217  12.924   6.710  1.00 10.00      A   
ATOM   4362  OE2 GLU A 459      -9.034  11.315   5.233  1.00 10.00      A   
ATOM   4363  C   GLU A 459     -13.929  12.181   3.184  1.00 10.00      A   
ATOM   4364  O   GLU A 459     -13.683  12.522   2.024  1.00 10.00      A   
ATOM   4365  N   MET A 460     -14.891  11.323   3.482  1.00 10.00      A   
ATOM   4366  HN  MET A 460     -15.058  11.085   4.420  1.00 10.00      A   
ATOM   4367  CA  MET A 460     -15.706  10.727   2.431  1.00 10.00      A   
ATOM   4368  CB  MET A 460     -15.216   9.314   2.111  1.00 10.00      A   
ATOM   4369  CG  MET A 460     -15.924   8.667   0.935  1.00 10.00      A   
ATOM   4370  SD  MET A 460     -15.090   7.182   0.357  1.00 10.00      A   
ATOM   4371  CE  MET A 460     -16.123   6.747  -1.035  1.00 10.00      A   
ATOM   4372  C   MET A 460     -17.184  10.711   2.793  1.00 10.00      A   
ATOM   4373  O   MET A 460     -17.559  10.310   3.894  1.00 10.00      A   
ATOM   4374  N   LEU A 461     -18.017  11.135   1.847  1.00 10.00      A   
ATOM   4375  HN  LEU A 461     -17.648  11.428   0.984  1.00 10.00      A   
ATOM   4376  CA  LEU A 461     -19.458  11.172   2.051  1.00 10.00      A   
ATOM   4377  CB  LEU A 461     -19.899  12.587   2.440  1.00 10.00      A   
ATOM   4378  CG  LEU A 461     -21.407  12.824   2.580  1.00 10.00      A   
ATOM   4379  CD1 LEU A 461     -21.964  12.084   3.786  1.00 10.00      A   
ATOM   4380  CD2 LEU A 461     -21.711  14.310   2.666  1.00 10.00      A   
ATOM   4381  C   LEU A 461     -20.199  10.722   0.793  1.00 10.00      A   
ATOM   4382  O   LEU A 461     -19.908  11.190  -0.310  1.00 10.00      A   
ATOM   4383  N   SER A 462     -21.145   9.809   0.964  1.00 10.00      A   
ATOM   4384  HN  SER A 462     -21.309   9.454   1.865  1.00 10.00      A   
ATOM   4385  CA  SER A 462     -21.937   9.304  -0.149  1.00 10.00      A   
ATOM   4386  CB  SER A 462     -21.875   7.772  -0.179  1.00 10.00      A   
ATOM   4387  OG  SER A 462     -20.546   7.306   0.014  1.00 10.00      A   
ATOM   4388  HG  SER A 462     -20.126   7.156  -0.851  1.00 10.00      A   
ATOM   4389  C   SER A 462     -23.388   9.779  -0.016  1.00 10.00      A   
ATOM   4390  O   SER A 462     -24.041   9.511   0.993  1.00 10.00      A   
ATOM   4391  N   VAL A 463     -23.885  10.497  -1.025  1.00 10.00      A   
ATOM   4392  HN  VAL A 463     -23.316  10.688  -1.807  1.00 10.00      A   
ATOM   4393  CA  VAL A 463     -25.255  11.009  -1.002  1.00 10.00      A   
ATOM   4394  CB  VAL A 463     -25.280  12.556  -1.067  1.00 10.00      A   
ATOM   4395  CG1 VAL A 463     -26.673  13.087  -0.761  1.00 10.00      A   
ATOM   4396  CG2 VAL A 463     -24.253  13.163  -0.120  1.00 10.00      A   
ATOM   4397  C   VAL A 463     -26.067  10.451  -2.176  1.00 10.00      A   
ATOM   4398  O   VAL A 463     -25.601  10.452  -3.318  1.00 10.00      A   
ATOM   4399  N   ALA A 464     -27.275   9.973  -1.889  1.00 10.00      A   
ATOM   4400  HN  ALA A 464     -27.586   9.986  -0.958  1.00 10.00      A   
ATOM   4401  CA  ALA A 464     -28.148   9.423  -2.917  1.00 10.00      A   
ATOM   4402  CB  ALA A 464     -27.907   7.932  -3.080  1.00 10.00      A   
ATOM   4403  C   ALA A 464     -29.616   9.689  -2.592  1.00 10.00      A   
ATOM   4404  O   ALA A 464     -30.100   9.322  -1.517  1.00 10.00      A   
ATOM   4405  N   PHE A 465     -30.308  10.346  -3.524  1.00 10.00      A   
ATOM   4406  HN  PHE A 465     -29.843  10.633  -4.341  1.00 10.00      A   
ATOM   4407  CA  PHE A 465     -31.735  10.664  -3.375  1.00 10.00      A   
ATOM   4408  CB  PHE A 465     -32.585   9.387  -3.319  1.00 10.00      A   
ATOM   4409  CG  PHE A 465     -32.602   8.586  -4.591  1.00 10.00      A   
ATOM   4410  CD1 PHE A 465     -31.723   7.529  -4.776  1.00 10.00      A   
ATOM   4411  CD2 PHE A 465     -33.509   8.881  -5.594  1.00 10.00      A   
ATOM   4412  CE1 PHE A 465     -31.748   6.784  -5.939  1.00 10.00      A   
ATOM   4413  CE2 PHE A 465     -33.540   8.141  -6.759  1.00 10.00      A   
ATOM   4414  CZ  PHE A 465     -32.659   7.092  -6.931  1.00 10.00      A   
ATOM   4415  C   PHE A 465     -32.004  11.527  -2.143  1.00 10.00      A   
ATOM   4416  O   PHE A 465     -33.067  11.431  -1.521  1.00 10.00      A   
ATOM   4417  N   ALA A 466     -31.056  12.387  -1.806  1.00 10.00      A   
ATOM   4418  HN  ALA A 466     -30.247  12.448  -2.357  1.00 10.00      A   
ATOM   4419  CA  ALA A 466     -31.192  13.252  -0.642  1.00 10.00      A   
ATOM   4420  CB  ALA A 466     -30.262  12.789   0.469  1.00 10.00      A   
ATOM   4421  C   ALA A 466     -30.918  14.711  -0.996  1.00 10.00      A   
ATOM   4422  O   ALA A 466     -30.123  15.004  -1.890  1.00 10.00      A   
ATOM   4423  N   GLY A 467     -31.580  15.618  -0.292  1.00 10.00      A   
ATOM   4424  HN  GLY A 467     -32.207  15.326   0.407  1.00 10.00      A   
ATOM   4425  CA  GLY A 467     -31.391  17.030  -0.543  1.00 10.00      A   
ATOM   4426  C   GLY A 467     -32.645  17.697  -1.062  1.00 10.00      A   
ATOM   4427  O   GLY A 467     -33.563  17.025  -1.539  1.00 10.00      A   
ATOM   4428  N   ASP A 468     -32.688  19.012  -0.961  1.00 10.00      A   
ATOM   4429  HN  ASP A 468     -31.922  19.487  -0.549  1.00 10.00      A   
ATOM   4430  CA  ASP A 468     -33.836  19.779  -1.427  1.00 10.00      A   
ATOM   4431  CB  ASP A 468     -34.495  20.534  -0.271  1.00 10.00      A   
ATOM   4432  CG  ASP A 468     -35.638  21.417  -0.730  1.00 10.00      A   
ATOM   4433  OD1 ASP A 468     -36.591  20.896  -1.345  1.00 10.00      A   
ATOM   4434  OD2 ASP A 468     -35.596  22.637  -0.464  1.00 10.00      A   
ATOM   4435  C   ASP A 468     -33.428  20.752  -2.524  1.00 10.00      A   
ATOM   4436  O   ASP A 468     -34.147  20.937  -3.510  1.00 10.00      A   
ATOM   4437  N   SER A 469     -32.270  21.370  -2.352  1.00 10.00      A   
ATOM   4438  HN  SER A 469     -31.744  21.192  -1.540  1.00 10.00      A   
ATOM   4439  CA  SER A 469     -31.768  22.319  -3.325  1.00 10.00      A   
ATOM   4440  CB  SER A 469     -32.361  23.700  -3.039  1.00 10.00      A   
ATOM   4441  OG  SER A 469     -32.087  24.110  -1.706  1.00 10.00      A   
ATOM   4442  HG  SER A 469     -31.897  23.330  -1.155  1.00 10.00      A   
ATOM   4443  C   SER A 469     -30.243  22.377  -3.286  1.00 10.00      A   
ATOM   4444  O   SER A 469     -29.601  21.567  -2.616  1.00 10.00      A   
ATOM   4445  N   ASP A 470     -29.673  23.353  -3.994  1.00 10.00      A   
ATOM   4446  HN  ASP A 470     -30.246  23.967  -4.504  1.00 10.00      A   
ATOM   4447  CA  ASP A 470     -28.223  23.539  -4.049  1.00 10.00      A   
ATOM   4448  CB  ASP A 470     -27.876  24.704  -4.980  1.00 10.00      A   
ATOM   4449  CG  ASP A 470     -27.781  24.296  -6.437  1.00 10.00      A   
ATOM   4450  OD1 ASP A 470     -26.677  23.915  -6.877  1.00 10.00      A   
ATOM   4451  OD2 ASP A 470     -28.807  24.368  -7.152  1.00 10.00      A   
ATOM   4452  C   ASP A 470     -27.653  23.814  -2.664  1.00 10.00      A   
ATOM   4453  O   ASP A 470     -26.473  23.575  -2.409  1.00 10.00      A   
ATOM   4454  N   LEU A 471     -28.507  24.303  -1.772  1.00 10.00      A   
ATOM   4455  HN  LEU A 471     -29.437  24.450  -2.044  1.00 10.00      A   
ATOM   4456  CA  LEU A 471     -28.115  24.624  -0.403  1.00 10.00      A   
ATOM   4457  CB  LEU A 471     -29.336  25.122   0.381  1.00 10.00      A   
ATOM   4458  CG  LEU A 471     -29.073  25.916   1.666  1.00 10.00      A   
ATOM   4459  CD1 LEU A 471     -29.008  24.993   2.873  1.00 10.00      A   
ATOM   4460  CD2 LEU A 471     -27.810  26.759   1.550  1.00 10.00      A   
ATOM   4461  C   LEU A 471     -27.480  23.416   0.288  1.00 10.00      A   
ATOM   4462  O   LEU A 471     -26.529  23.559   1.059  1.00 10.00      A   
ATOM   4463  N   GLY A 472     -27.997  22.230  -0.014  1.00 10.00      A   
ATOM   4464  HN  GLY A 472     -28.751  22.180  -0.643  1.00 10.00      A   
ATOM   4465  CA  GLY A 472     -27.470  21.013   0.575  1.00 10.00      A   
ATOM   4466  C   GLY A 472     -26.018  20.774   0.207  1.00 10.00      A   
ATOM   4467  O   GLY A 472     -25.176  20.536   1.075  1.00 10.00      A   
ATOM   4468  N   MET A 473     -25.721  20.845  -1.085  1.00 10.00      A   
ATOM   4469  HN  MET A 473     -26.435  21.046  -1.728  1.00 10.00      A   
ATOM   4470  CA  MET A 473     -24.360  20.638  -1.568  1.00 10.00      A   
ATOM   4471  CB  MET A 473     -24.350  20.520  -3.094  1.00 10.00      A   
ATOM   4472  CG  MET A 473     -22.994  20.177  -3.688  1.00 10.00      A   
ATOM   4473  SD  MET A 473     -22.983  20.283  -5.488  1.00 10.00      A   
ATOM   4474  CE  MET A 473     -21.271  19.905  -5.844  1.00 10.00      A   
ATOM   4475  C   MET A 473     -23.460  21.787  -1.128  1.00 10.00      A   
ATOM   4476  O   MET A 473     -22.292  21.585  -0.783  1.00 10.00      A   
ATOM   4477  N   HIS A 474     -24.023  22.988  -1.132  1.00 10.00      A   
ATOM   4478  HN  HIS A 474     -24.962  23.072  -1.419  1.00 10.00      A   
ATOM   4479  CA  HIS A 474     -23.300  24.191  -0.735  1.00 10.00      A   
ATOM   4480  CB  HIS A 474     -24.233  25.405  -0.846  1.00 10.00      A   
ATOM   4481  CG  HIS A 474     -23.542  26.731  -0.887  1.00 10.00      A   
ATOM   4482  ND1 HIS A 474     -24.254  27.907  -0.827  1.00 10.00      A   
ATOM   4483  CD2 HIS A 474     -22.218  27.017  -0.990  1.00 10.00      A   
ATOM   4484  CE1 HIS A 474     -23.357  28.875  -0.894  1.00 10.00      A   
ATOM   4485  NE2 HIS A 474     -22.117  28.386  -0.994  1.00 10.00      A   
ATOM   4486  HE2 HIS A 474     -21.287  28.910  -1.064  1.00 10.00      A   
ATOM   4487  C   HIS A 474     -22.785  24.059   0.695  1.00 10.00      A   
ATOM   4488  O   HIS A 474     -21.623  24.360   0.979  1.00 10.00      A   
ATOM   4489  N   HIS A 475     -23.650  23.586   1.585  1.00 10.00      A   
ATOM   4490  HN  HIS A 475     -24.561  23.354   1.291  1.00 10.00      A   
ATOM   4491  CA  HIS A 475     -23.291  23.411   2.987  1.00 10.00      A   
ATOM   4492  CB  HIS A 475     -24.515  23.050   3.827  1.00 10.00      A   
ATOM   4493  CG  HIS A 475     -25.017  24.184   4.667  1.00 10.00      A   
ATOM   4494  ND1 HIS A 475     -26.351  24.486   4.838  1.00 10.00      A   
ATOM   4495  HD1 HIS A 475     -27.106  24.012   4.433  1.00 10.00      A   
ATOM   4496  CD2 HIS A 475     -24.332  25.096   5.402  1.00 10.00      A   
ATOM   4497  CE1 HIS A 475     -26.433  25.549   5.651  1.00 10.00      A   
ATOM   4498  NE2 HIS A 475     -25.234  25.958   6.024  1.00 10.00      A   
ATOM   4499  C   HIS A 475     -22.182  22.376   3.173  1.00 10.00      A   
ATOM   4500  O   HIS A 475     -21.384  22.474   4.098  1.00 10.00      A   
ATOM   4501  N   VAL A 476     -22.131  21.391   2.290  1.00 10.00      A   
ATOM   4502  HN  VAL A 476     -22.796  21.356   1.570  1.00 10.00      A   
ATOM   4503  CA  VAL A 476     -21.109  20.358   2.370  1.00 10.00      A   
ATOM   4504  CB  VAL A 476     -21.483  19.127   1.516  1.00 10.00      A   
ATOM   4505  CG1 VAL A 476     -20.368  18.094   1.517  1.00 10.00      A   
ATOM   4506  CG2 VAL A 476     -22.777  18.508   2.020  1.00 10.00      A   
ATOM   4507  C   VAL A 476     -19.761  20.912   1.913  1.00 10.00      A   
ATOM   4508  O   VAL A 476     -18.742  20.719   2.574  1.00 10.00      A   
ATOM   4509  N   LEU A 477     -19.779  21.642   0.804  1.00 10.00      A   
ATOM   4510  HN  LEU A 477     -20.637  21.791   0.345  1.00 10.00      A   
ATOM   4511  CA  LEU A 477     -18.564  22.220   0.241  1.00 10.00      A   
ATOM   4512  CB  LEU A 477     -18.848  22.841  -1.133  1.00 10.00      A   
ATOM   4513  CG  LEU A 477     -19.406  21.895  -2.201  1.00 10.00      A   
ATOM   4514  CD1 LEU A 477     -19.762  22.664  -3.465  1.00 10.00      A   
ATOM   4515  CD2 LEU A 477     -18.418  20.781  -2.512  1.00 10.00      A   
ATOM   4516  C   LEU A 477     -17.934  23.256   1.173  1.00 10.00      A   
ATOM   4517  O   LEU A 477     -16.732  23.216   1.437  1.00 10.00      A   
ATOM   4518  N   SER A 478     -18.749  24.167   1.683  1.00 10.00      A   
ATOM   4519  HN  SER A 478     -19.708  24.141   1.457  1.00 10.00      A   
ATOM   4520  CA  SER A 478     -18.258  25.214   2.571  1.00 10.00      A   
ATOM   4521  CB  SER A 478     -19.135  26.462   2.453  1.00 10.00      A   
ATOM   4522  OG  SER A 478     -19.283  26.850   1.097  1.00 10.00      A   
ATOM   4523  HG  SER A 478     -18.548  26.488   0.579  1.00 10.00      A   
ATOM   4524  C   SER A 478     -18.202  24.745   4.024  1.00 10.00      A   
ATOM   4525  O   SER A 478     -17.639  25.423   4.884  1.00 10.00      A   
ATOM   4526  N   GLY A 479     -18.762  23.576   4.288  1.00 10.00      A   
ATOM   4527  HN  GLY A 479     -19.172  23.062   3.561  1.00 10.00      A   
ATOM   4528  CA  GLY A 479     -18.778  23.056   5.638  1.00 10.00      A   
ATOM   4529  C   GLY A 479     -17.651  22.090   5.942  1.00 10.00      A   
ATOM   4530  O   GLY A 479     -16.888  22.301   6.887  1.00 10.00      A   
ATOM   4531  N   CYS A 480     -17.537  21.036   5.148  1.00 10.00      A   
ATOM   4532  HN  CYS A 480     -18.158  20.934   4.391  1.00 10.00      A   
ATOM   4533  CA  CYS A 480     -16.505  20.028   5.358  1.00 10.00      A   
ATOM   4534  CB  CYS A 480     -16.734  18.822   4.450  1.00 10.00      A   
ATOM   4535  SG  CYS A 480     -18.190  17.847   4.901  1.00 10.00      A   
ATOM   4536  HG  CYS A 480     -18.277  17.842   6.226  1.00 10.00      A   
ATOM   4537  C   CYS A 480     -15.099  20.593   5.190  1.00 10.00      A   
ATOM   4538  O   CYS A 480     -14.806  21.299   4.221  1.00 10.00      A   
ATOM   4539  N   ASP A 481     -14.235  20.293   6.154  1.00 10.00      A   
ATOM   4540  HN  ASP A 481     -14.528  19.732   6.900  1.00 10.00      A   
ATOM   4541  CA  ASP A 481     -12.863  20.779   6.131  1.00 10.00      A   
ATOM   4542  CB  ASP A 481     -12.301  20.873   7.551  1.00 10.00      A   
ATOM   4543  CG  ASP A 481     -12.019  22.300   7.977  1.00 10.00      A   
ATOM   4544  OD1 ASP A 481     -12.946  23.136   7.919  1.00 10.00      A   
ATOM   4545  OD2 ASP A 481     -10.878  22.589   8.392  1.00 10.00      A   
ATOM   4546  C   ASP A 481     -11.977  19.886   5.277  1.00 10.00      A   
ATOM   4547  O   ASP A 481     -11.515  20.297   4.212  1.00 10.00      A   
ATOM   4548  N   SER A 482     -11.750  18.662   5.738  1.00 10.00      A   
ATOM   4549  HN  SER A 482     -12.155  18.384   6.589  1.00 10.00      A   
ATOM   4550  CA  SER A 482     -10.908  17.717   5.015  1.00 10.00      A   
ATOM   4551  CB  SER A 482     -10.088  16.875   6.000  1.00 10.00      A   
ATOM   4552  OG  SER A 482     -10.883  16.453   7.097  1.00 10.00      A   
ATOM   4553  HG  SER A 482     -11.588  15.877   6.775  1.00 10.00      A   
ATOM   4554  C   SER A 482     -11.723  16.821   4.086  1.00 10.00      A   
ATOM   4555  O   SER A 482     -11.795  15.607   4.275  1.00 10.00      A   
ATOM   4556  N   LEU A 483     -12.339  17.427   3.084  1.00 10.00      A   
ATOM   4557  HN  LEU A 483     -12.234  18.395   2.976  1.00 10.00      A   
ATOM   4558  CA  LEU A 483     -13.143  16.688   2.122  1.00 10.00      A   
ATOM   4559  CB  LEU A 483     -14.154  17.615   1.442  1.00 10.00      A   
ATOM   4560  CG  LEU A 483     -15.612  17.148   1.428  1.00 10.00      A   
ATOM   4561  CD1 LEU A 483     -16.486  18.157   0.698  1.00 10.00      A   
ATOM   4562  CD2 LEU A 483     -15.747  15.764   0.804  1.00 10.00      A   
ATOM   4563  C   LEU A 483     -12.235  16.055   1.077  1.00 10.00      A   
ATOM   4564  O   LEU A 483     -11.508  16.753   0.369  1.00 10.00      A   
ATOM   4565  N   ARG A 484     -12.269  14.735   0.987  1.00 10.00      A   
ATOM   4566  HN  ARG A 484     -12.872  14.230   1.576  1.00 10.00      A   
ATOM   4567  CA  ARG A 484     -11.436  14.015   0.035  1.00 10.00      A   
ATOM   4568  CB  ARG A 484     -10.637  12.916   0.739  1.00 10.00      A   
ATOM   4569  CG  ARG A 484      -9.437  13.403   1.536  1.00 10.00      A   
ATOM   4570  CD  ARG A 484      -8.774  12.252   2.275  1.00 10.00      A   
ATOM   4571  NE  ARG A 484      -8.731  11.044   1.452  1.00 10.00      A   
ATOM   4572  HE  ARG A 484      -8.491  11.157   0.507  1.00 10.00      A   
ATOM   4573  CZ  ARG A 484      -8.972   9.816   1.911  1.00 10.00      A   
ATOM   4574  NH1 ARG A 484      -9.256   9.621   3.192  1.00 10.00      A   
ATOM   4575 HH11 ARG A 484      -9.445   8.656   3.540  1.00 10.00      A   
ATOM   4576 HH12 ARG A 484      -9.288  10.433   3.863  1.00 10.00      A   
ATOM   4577  NH2 ARG A 484      -8.965   8.782   1.082  1.00 10.00      A   
ATOM   4578 HH21 ARG A 484      -9.151   7.815   1.446  1.00 10.00      A   
ATOM   4579 HH22 ARG A 484      -8.773   8.909   0.064  1.00 10.00      A   
ATOM   4580  C   ARG A 484     -12.263  13.410  -1.095  1.00 10.00      A   
ATOM   4581  O   ARG A 484     -12.045  13.716  -2.268  1.00 10.00      A   
ATOM   4582  N   LYS A 485     -13.210  12.548  -0.738  1.00 10.00      A   
ATOM   4583  HN  LYS A 485     -13.362  12.369   0.217  1.00 10.00      A   
ATOM   4584  CA  LYS A 485     -14.048  11.880  -1.722  1.00 10.00      A   
ATOM   4585  CB  LYS A 485     -13.808  10.365  -1.684  1.00 10.00      A   
ATOM   4586  CG  LYS A 485     -12.439   9.933  -2.189  1.00 10.00      A   
ATOM   4587  CD  LYS A 485     -12.304   8.414  -2.217  1.00 10.00      A   
ATOM   4588  CE  LYS A 485     -11.933   7.866  -0.846  1.00 10.00      A   
ATOM   4589  NZ  LYS A 485     -11.556   6.426  -0.880  1.00 10.00      A   
ATOM   4590  HZ1 LYS A 485     -11.714   5.998   0.052  1.00 10.00      A   
ATOM   4591  HZ2 LYS A 485     -10.544   6.319  -1.123  1.00 10.00      A   
ATOM   4592  HZ3 LYS A 485     -12.116   5.914  -1.586  1.00 10.00      A   
ATOM   4593  C   LYS A 485     -15.522  12.181  -1.485  1.00 10.00      A   
ATOM   4594  O   LYS A 485     -16.051  11.933  -0.399  1.00 10.00      A   
ATOM   4595  N   LEU A 486     -16.180  12.716  -2.506  1.00 10.00      A   
ATOM   4596  HN  LEU A 486     -15.700  12.893  -3.344  1.00 10.00      A   
ATOM   4597  CA  LEU A 486     -17.596  13.041  -2.424  1.00 10.00      A   
ATOM   4598  CB  LEU A 486     -17.804  14.553  -2.292  1.00 10.00      A   
ATOM   4599  CG  LEU A 486     -19.244  15.024  -2.070  1.00 10.00      A   
ATOM   4600  CD1 LEU A 486     -19.793  14.489  -0.756  1.00 10.00      A   
ATOM   4601  CD2 LEU A 486     -19.321  16.543  -2.102  1.00 10.00      A   
ATOM   4602  C   LEU A 486     -18.329  12.505  -3.648  1.00 10.00      A   
ATOM   4603  O   LEU A 486     -17.937  12.766  -4.791  1.00 10.00      A   
ATOM   4604  N   GLU A 487     -19.384  11.745  -3.398  1.00 10.00      A   
ATOM   4605  HN  GLU A 487     -19.641  11.577  -2.464  1.00 10.00      A   
ATOM   4606  CA  GLU A 487     -20.179  11.148  -4.462  1.00 10.00      A   
ATOM   4607  CB  GLU A 487     -19.956   9.635  -4.493  1.00 10.00      A   
ATOM   4608  CG  GLU A 487     -19.802   9.018  -3.113  1.00 10.00      A   
ATOM   4609  CD  GLU A 487     -18.981   7.751  -3.118  1.00 10.00      A   
ATOM   4610  OE1 GLU A 487     -19.324   6.823  -2.358  1.00 10.00      A   
ATOM   4611  OE2 GLU A 487     -17.987   7.680  -3.874  1.00 10.00      A   
ATOM   4612  C   GLU A 487     -21.658  11.476  -4.279  1.00 10.00      A   
ATOM   4613  O   GLU A 487     -22.221  11.277  -3.203  1.00 10.00      A   
ATOM   4614  N   ILE A 488     -22.275  11.988  -5.333  1.00 10.00      A   
ATOM   4615  HN  ILE A 488     -21.768  12.119  -6.168  1.00 10.00      A   
ATOM   4616  CA  ILE A 488     -23.680  12.361  -5.291  1.00 10.00      A   
ATOM   4617  CB  ILE A 488     -23.845  13.899  -5.298  1.00 10.00      A   
ATOM   4618  CG1 ILE A 488     -23.001  14.553  -4.197  1.00 10.00      A   
ATOM   4619  CG2 ILE A 488     -25.307  14.275  -5.141  1.00 10.00      A   
ATOM   4620  CD1 ILE A 488     -22.801  16.043  -4.375  1.00 10.00      A   
ATOM   4621  C   ILE A 488     -24.435  11.791  -6.489  1.00 10.00      A   
ATOM   4622  O   ILE A 488     -24.056  12.021  -7.641  1.00 10.00      A   
ATOM   4623  N   ARG A 489     -25.497  11.042  -6.225  1.00 10.00      A   
ATOM   4624  HN  ARG A 489     -25.751  10.871  -5.288  1.00 10.00      A   
ATOM   4625  CA  ARG A 489     -26.296  10.466  -7.299  1.00 10.00      A   
ATOM   4626  CB  ARG A 489     -26.003   8.971  -7.492  1.00 10.00      A   
ATOM   4627  CG  ARG A 489     -26.444   8.083  -6.340  1.00 10.00      A   
ATOM   4628  CD  ARG A 489     -26.778   6.681  -6.820  1.00 10.00      A   
ATOM   4629  NE  ARG A 489     -27.902   6.678  -7.759  1.00 10.00      A   
ATOM   4630  HE  ARG A 489     -28.409   7.520  -7.861  1.00 10.00      A   
ATOM   4631  CZ  ARG A 489     -28.278   5.621  -8.469  1.00 10.00      A   
ATOM   4632  NH1 ARG A 489     -27.635   4.468  -8.358  1.00 10.00      A   
ATOM   4633 HH11 ARG A 489     -26.827   4.378  -7.703  1.00 10.00      A   
ATOM   4634 HH12 ARG A 489     -27.937   3.644  -8.926  1.00 10.00      A   
ATOM   4635  NH2 ARG A 489     -29.312   5.716  -9.291  1.00 10.00      A   
ATOM   4636 HH21 ARG A 489     -29.612   4.893  -9.852  1.00 10.00      A   
ATOM   4637 HH22 ARG A 489     -29.830   6.629  -9.375  1.00 10.00      A   
ATOM   4638  C   ARG A 489     -27.785  10.708  -7.076  1.00 10.00      A   
ATOM   4639  O   ARG A 489     -28.305  10.483  -5.978  1.00 10.00      A   
ATOM   4640  N   ASP A 490     -28.453  11.178  -8.124  1.00 10.00      A   
ATOM   4641  HN  ASP A 490     -27.960  11.354  -8.954  1.00 10.00      A   
ATOM   4642  CA  ASP A 490     -29.891  11.447  -8.088  1.00 10.00      A   
ATOM   4643  CB  ASP A 490     -30.707  10.159  -7.909  1.00 10.00      A   
ATOM   4644  CG  ASP A 490     -30.712   9.285  -9.145  1.00 10.00      A   
ATOM   4645  OD1 ASP A 490     -31.420   9.625 -10.115  1.00 10.00      A   
ATOM   4646  OD2 ASP A 490     -30.002   8.258  -9.156  1.00 10.00      A   
ATOM   4647  C   ASP A 490     -30.256  12.476  -7.022  1.00 10.00      A   
ATOM   4648  O   ASP A 490     -31.049  12.202  -6.118  1.00 10.00      A   
ATOM   4649  N   CYS A 491     -29.689  13.664  -7.144  1.00 10.00      A   
ATOM   4650  HN  CYS A 491     -29.094  13.833  -7.902  1.00 10.00      A   
ATOM   4651  CA  CYS A 491     -29.946  14.732  -6.194  1.00 10.00      A   
ATOM   4652  CB  CYS A 491     -28.756  14.892  -5.247  1.00 10.00      A   
ATOM   4653  SG  CYS A 491     -28.626  13.597  -3.991  1.00 10.00      A   
ATOM   4654  HG  CYS A 491     -29.031  14.117  -2.837  1.00 10.00      A   
ATOM   4655  C   CYS A 491     -30.244  16.041  -6.924  1.00 10.00      A   
ATOM   4656  O   CYS A 491     -29.784  16.246  -8.049  1.00 10.00      A   
ATOM   4657  N   PRO A 492     -31.012  16.946  -6.290  1.00 10.00      A   
ATOM   4658  CA  PRO A 492     -31.387  18.233  -6.887  1.00 10.00      A   
ATOM   4659  CB  PRO A 492     -32.585  18.662  -6.041  1.00 10.00      A   
ATOM   4660  CG  PRO A 492     -32.298  18.091  -4.697  1.00 10.00      A   
ATOM   4661  CD  PRO A 492     -31.590  16.783  -4.939  1.00 10.00      A   
ATOM   4662  C   PRO A 492     -30.279  19.284  -6.803  1.00 10.00      A   
ATOM   4663  O   PRO A 492     -30.550  20.484  -6.854  1.00 10.00      A   
ATOM   4664  N   PHE A 493     -29.034  18.834  -6.673  1.00 10.00      A   
ATOM   4665  HN  PHE A 493     -28.876  17.867  -6.648  1.00 10.00      A   
ATOM   4666  CA  PHE A 493     -27.898  19.746  -6.596  1.00 10.00      A   
ATOM   4667  CB  PHE A 493     -26.714  19.088  -5.881  1.00 10.00      A   
ATOM   4668  CG  PHE A 493     -27.039  18.536  -4.518  1.00 10.00      A   
ATOM   4669  CD1 PHE A 493     -26.415  17.391  -4.060  1.00 10.00      A   
ATOM   4670  CD2 PHE A 493     -27.968  19.160  -3.703  1.00 10.00      A   
ATOM   4671  CE1 PHE A 493     -26.711  16.876  -2.812  1.00 10.00      A   
ATOM   4672  CE2 PHE A 493     -28.268  18.650  -2.454  1.00 10.00      A   
ATOM   4673  CZ  PHE A 493     -27.639  17.507  -2.009  1.00 10.00      A   
ATOM   4674  C   PHE A 493     -27.498  20.162  -8.005  1.00 10.00      A   
ATOM   4675  O   PHE A 493     -27.550  19.348  -8.928  1.00 10.00      A   
ATOM   4676  N   GLY A 494     -27.110  21.414  -8.184  1.00 10.00      A   
ATOM   4677  HN  GLY A 494     -27.051  22.033  -7.419  1.00 10.00      A   
ATOM   4678  CA  GLY A 494     -26.756  21.869  -9.508  1.00 10.00      A   
ATOM   4679  C   GLY A 494     -25.474  22.668  -9.574  1.00 10.00      A   
ATOM   4680  O   GLY A 494     -24.530  22.428  -8.823  1.00 10.00      A   
ATOM   4681  N   ASP A 495     -25.466  23.639 -10.472  1.00 10.00      A   
ATOM   4682  HN  ASP A 495     -26.278  23.796 -11.000  1.00 10.00      A   
ATOM   4683  CA  ASP A 495     -24.301  24.486 -10.701  1.00 10.00      A   
ATOM   4684  CB  ASP A 495     -24.304  25.036 -12.129  1.00 10.00      A   
ATOM   4685  CG  ASP A 495     -25.554  25.827 -12.470  1.00 10.00      A   
ATOM   4686  OD1 ASP A 495     -26.464  25.258 -13.116  1.00 10.00      A   
ATOM   4687  OD2 ASP A 495     -25.637  27.018 -12.110  1.00 10.00      A   
ATOM   4688  C   ASP A 495     -24.196  25.638  -9.715  1.00 10.00      A   
ATOM   4689  O   ASP A 495     -23.130  26.233  -9.573  1.00 10.00      A   
ATOM   4690  N   LYS A 496     -25.285  25.948  -9.028  1.00 10.00      A   
ATOM   4691  HN  LYS A 496     -26.097  25.413  -9.153  1.00 10.00      A   
ATOM   4692  CA  LYS A 496     -25.291  27.057  -8.079  1.00 10.00      A   
ATOM   4693  CB  LYS A 496     -26.699  27.326  -7.549  1.00 10.00      A   
ATOM   4694  CG  LYS A 496     -27.764  27.422  -8.630  1.00 10.00      A   
ATOM   4695  CD  LYS A 496     -29.144  27.615  -8.028  1.00 10.00      A   
ATOM   4696  CE  LYS A 496     -30.220  27.094  -8.963  1.00 10.00      A   
ATOM   4697  NZ  LYS A 496     -30.120  25.625  -9.157  1.00 10.00      A   
ATOM   4698  HZ1 LYS A 496     -31.073  25.212  -9.242  1.00 10.00      A   
ATOM   4699  HZ2 LYS A 496     -29.632  25.187  -8.343  1.00 10.00      A   
ATOM   4700  HZ3 LYS A 496     -29.584  25.414 -10.023  1.00 10.00      A   
ATOM   4701  C   LYS A 496     -24.319  26.812  -6.931  1.00 10.00      A   
ATOM   4702  O   LYS A 496     -23.563  27.705  -6.548  1.00 10.00      A   
ATOM   4703  N   ALA A 497     -24.335  25.597  -6.400  1.00 10.00      A   
ATOM   4704  HN  ALA A 497     -24.970  24.926  -6.747  1.00 10.00      A   
ATOM   4705  CA  ALA A 497     -23.445  25.235  -5.309  1.00 10.00      A   
ATOM   4706  CB  ALA A 497     -24.007  24.048  -4.545  1.00 10.00      A   
ATOM   4707  C   ALA A 497     -22.056  24.911  -5.845  1.00 10.00      A   
ATOM   4708  O   ALA A 497     -21.044  25.284  -5.247  1.00 10.00      A   
ATOM   4709  N   LEU A 498     -22.021  24.233  -6.988  1.00 10.00      A   
ATOM   4710  HN  LEU A 498     -22.868  23.981  -7.414  1.00 10.00      A   
ATOM   4711  CA  LEU A 498     -20.767  23.839  -7.626  1.00 10.00      A   
ATOM   4712  CB  LEU A 498     -21.042  23.000  -8.880  1.00 10.00      A   
ATOM   4713  CG  LEU A 498     -19.828  22.364  -9.564  1.00 10.00      A   
ATOM   4714  CD1 LEU A 498     -19.041  21.512  -8.584  1.00 10.00      A   
ATOM   4715  CD2 LEU A 498     -20.271  21.532 -10.759  1.00 10.00      A   
ATOM   4716  C   LEU A 498     -19.897  25.051  -7.967  1.00 10.00      A   
ATOM   4717  O   LEU A 498     -18.704  25.065  -7.677  1.00 10.00      A   
ATOM   4718  N   LEU A 499     -20.500  26.072  -8.569  1.00 10.00      A   
ATOM   4719  HN  LEU A 499     -21.460  26.012  -8.777  1.00 10.00      A   
ATOM   4720  CA  LEU A 499     -19.767  27.281  -8.942  1.00 10.00      A   
ATOM   4721  CB  LEU A 499     -20.517  28.053 -10.032  1.00 10.00      A   
ATOM   4722  CG  LEU A 499     -20.540  27.407 -11.416  1.00 10.00      A   
ATOM   4723  CD1 LEU A 499     -21.620  28.043 -12.280  1.00 10.00      A   
ATOM   4724  CD2 LEU A 499     -19.176  27.528 -12.090  1.00 10.00      A   
ATOM   4725  C   LEU A 499     -19.507  28.184  -7.736  1.00 10.00      A   
ATOM   4726  O   LEU A 499     -18.647  29.066  -7.780  1.00 10.00      A   
ATOM   4727  N   ALA A 500     -20.252  27.962  -6.662  1.00 10.00      A   
ATOM   4728  HN  ALA A 500     -20.920  27.247  -6.686  1.00 10.00      A   
ATOM   4729  CA  ALA A 500     -20.102  28.755  -5.451  1.00 10.00      A   
ATOM   4730  CB  ALA A 500     -21.281  28.534  -4.518  1.00 10.00      A   
ATOM   4731  C   ALA A 500     -18.795  28.428  -4.738  1.00 10.00      A   
ATOM   4732  O   ALA A 500     -18.124  29.320  -4.215  1.00 10.00      A   
ATOM   4733  N   ASN A 501     -18.426  27.152  -4.723  1.00 10.00      A   
ATOM   4734  HN  ASN A 501     -18.989  26.481  -5.174  1.00 10.00      A   
ATOM   4735  CA  ASN A 501     -17.200  26.726  -4.053  1.00 10.00      A   
ATOM   4736  CB  ASN A 501     -17.517  25.988  -2.748  1.00 10.00      A   
ATOM   4737  CG  ASN A 501     -17.360  26.868  -1.522  1.00 10.00      A   
ATOM   4738  OD1 ASN A 501     -17.047  26.382  -0.436  1.00 10.00      A   
ATOM   4739  ND2 ASN A 501     -17.578  28.164  -1.679  1.00 10.00      A   
ATOM   4740 HD21 ASN A 501     -17.828  28.493  -2.574  1.00 10.00      A   
ATOM   4741 HD22 ASN A 501     -17.479  28.750  -0.899  1.00 10.00      A   
ATOM   4742  C   ASN A 501     -16.329  25.863  -4.955  1.00 10.00      A   
ATOM   4743  O   ASN A 501     -15.958  24.750  -4.593  1.00 10.00      A   
ATOM   4744  N   ALA A 502     -15.994  26.392  -6.123  1.00 10.00      A   
ATOM   4745  HN  ALA A 502     -16.314  27.290  -6.349  1.00 10.00      A   
ATOM   4746  CA  ALA A 502     -15.162  25.673  -7.084  1.00 10.00      A   
ATOM   4747  CB  ALA A 502     -15.185  26.381  -8.429  1.00 10.00      A   
ATOM   4748  C   ALA A 502     -13.726  25.541  -6.580  1.00 10.00      A   
ATOM   4749  O   ALA A 502     -12.996  24.627  -6.966  1.00 10.00      A   
ATOM   4750  N   SER A 503     -13.334  26.459  -5.705  1.00 10.00      A   
ATOM   4751  HN  SER A 503     -13.962  27.160  -5.436  1.00 10.00      A   
ATOM   4752  CA  SER A 503     -11.993  26.465  -5.140  1.00 10.00      A   
ATOM   4753  CB  SER A 503     -11.755  27.799  -4.434  1.00 10.00      A   
ATOM   4754  OG  SER A 503     -12.982  28.336  -3.966  1.00 10.00      A   
ATOM   4755  HG  SER A 503     -12.801  28.948  -3.244  1.00 10.00      A   
ATOM   4756  C   SER A 503     -11.787  25.308  -4.164  1.00 10.00      A   
ATOM   4757  O   SER A 503     -10.664  24.834  -3.965  1.00 10.00      A   
ATOM   4758  N   LYS A 504     -12.885  24.840  -3.574  1.00 10.00      A   
ATOM   4759  HN  LYS A 504     -13.756  25.241  -3.794  1.00 10.00      A   
ATOM   4760  CA  LYS A 504     -12.833  23.747  -2.611  1.00 10.00      A   
ATOM   4761  CB  LYS A 504     -14.183  23.589  -1.902  1.00 10.00      A   
ATOM   4762  CG  LYS A 504     -14.179  22.570  -0.769  1.00 10.00      A   
ATOM   4763  CD  LYS A 504     -13.247  22.997   0.356  1.00 10.00      A   
ATOM   4764  CE  LYS A 504     -13.073  21.886   1.379  1.00 10.00      A   
ATOM   4765  NZ  LYS A 504     -12.284  22.334   2.555  1.00 10.00      A   
ATOM   4766  HZ1 LYS A 504     -11.457  22.882   2.247  1.00 10.00      A   
ATOM   4767  HZ2 LYS A 504     -11.954  21.512   3.102  1.00 10.00      A   
ATOM   4768  HZ3 LYS A 504     -12.867  22.931   3.175  1.00 10.00      A   
ATOM   4769  C   LYS A 504     -12.435  22.437  -3.284  1.00 10.00      A   
ATOM   4770  O   LYS A 504     -11.918  21.526  -2.637  1.00 10.00      A   
ATOM   4771  N   LEU A 505     -12.644  22.359  -4.592  1.00 10.00      A   
ATOM   4772  HN  LEU A 505     -13.022  23.135  -5.065  1.00 10.00      A   
ATOM   4773  CA  LEU A 505     -12.322  21.157  -5.348  1.00 10.00      A   
ATOM   4774  CB  LEU A 505     -12.948  21.207  -6.742  1.00 10.00      A   
ATOM   4775  CG  LEU A 505     -14.472  21.345  -6.797  1.00 10.00      A   
ATOM   4776  CD1 LEU A 505     -14.948  21.429  -8.240  1.00 10.00      A   
ATOM   4777  CD2 LEU A 505     -15.149  20.190  -6.070  1.00 10.00      A   
ATOM   4778  C   LEU A 505     -10.815  20.920  -5.434  1.00 10.00      A   
ATOM   4779  O   LEU A 505     -10.375  19.822  -5.767  1.00 10.00      A   
ATOM   4780  N   GLU A 506     -10.028  21.953  -5.138  1.00 10.00      A   
ATOM   4781  HN  GLU A 506     -10.438  22.817  -4.909  1.00 10.00      A   
ATOM   4782  CA  GLU A 506      -8.572  21.838  -5.162  1.00 10.00      A   
ATOM   4783  CB  GLU A 506      -7.934  23.220  -5.025  1.00 10.00      A   
ATOM   4784  CG  GLU A 506      -7.783  23.992  -6.325  1.00 10.00      A   
ATOM   4785  CD  GLU A 506      -6.856  25.180  -6.164  1.00 10.00      A   
ATOM   4786  OE1 GLU A 506      -7.173  26.268  -6.688  1.00 10.00      A   
ATOM   4787  OE2 GLU A 506      -5.807  25.031  -5.497  1.00 10.00      A   
ATOM   4788  C   GLU A 506      -8.091  20.962  -4.010  1.00 10.00      A   
ATOM   4789  O   GLU A 506      -7.147  20.182  -4.152  1.00 10.00      A   
ATOM   4790  N   THR A 507      -8.757  21.096  -2.871  1.00 10.00      A   
ATOM   4791  HN  THR A 507      -9.506  21.726  -2.827  1.00 10.00      A   
ATOM   4792  CA  THR A 507      -8.407  20.339  -1.679  1.00 10.00      A   
ATOM   4793  CB  THR A 507      -8.831  21.106  -0.413  1.00 10.00      A   
ATOM   4794  OG1 THR A 507      -9.915  21.993  -0.744  1.00 10.00      A   
ATOM   4795  HG1 THR A 507     -10.657  21.478  -1.087  1.00 10.00      A   
ATOM   4796  CG2 THR A 507      -7.668  21.920   0.136  1.00 10.00      A   
ATOM   4797  C   THR A 507      -9.055  18.954  -1.683  1.00 10.00      A   
ATOM   4798  O   THR A 507      -8.752  18.111  -0.838  1.00 10.00      A   
ATOM   4799  N   MET A 508      -9.937  18.725  -2.647  1.00 10.00      A   
ATOM   4800  HN  MET A 508     -10.113  19.426  -3.307  1.00 10.00      A   
ATOM   4801  CA  MET A 508     -10.629  17.447  -2.764  1.00 10.00      A   
ATOM   4802  CB  MET A 508     -12.069  17.658  -3.226  1.00 10.00      A   
ATOM   4803  CG  MET A 508     -13.002  18.181  -2.146  1.00 10.00      A   
ATOM   4804  SD  MET A 508     -14.740  18.047  -2.608  1.00 10.00      A   
ATOM   4805  CE  MET A 508     -14.841  16.318  -3.063  1.00 10.00      A   
ATOM   4806  C   MET A 508      -9.912  16.537  -3.748  1.00 10.00      A   
ATOM   4807  O   MET A 508      -9.255  17.018  -4.666  1.00 10.00      A   
ATOM   4808  N   ARG A 509     -10.038  15.229  -3.556  1.00 10.00      A   
ATOM   4809  HN  ARG A 509     -10.583  14.905  -2.806  1.00 10.00      A   
ATOM   4810  CA  ARG A 509      -9.400  14.263  -4.441  1.00 10.00      A   
ATOM   4811  CB  ARG A 509      -9.197  12.910  -3.745  1.00 10.00      A   
ATOM   4812  CG  ARG A 509      -8.527  11.858  -4.626  1.00 10.00      A   
ATOM   4813  CD  ARG A 509      -8.838  10.439  -4.165  1.00 10.00      A   
ATOM   4814  NE  ARG A 509      -8.065  10.046  -2.987  1.00 10.00      A   
ATOM   4815  HE  ARG A 509      -7.410  10.698  -2.639  1.00 10.00      A   
ATOM   4816  CZ  ARG A 509      -8.197   8.870  -2.364  1.00 10.00      A   
ATOM   4817  NH1 ARG A 509      -9.063   7.964  -2.794  1.00 10.00      A   
ATOM   4818 HH11 ARG A 509      -9.655   8.149  -3.631  1.00 10.00      A   
ATOM   4819 HH12 ARG A 509      -9.155   7.046  -2.280  1.00 10.00      A   
ATOM   4820  NH2 ARG A 509      -7.453   8.589  -1.307  1.00 10.00      A   
ATOM   4821 HH21 ARG A 509      -7.572   7.660  -0.821  1.00 10.00      A   
ATOM   4822 HH22 ARG A 509      -6.753   9.276  -0.953  1.00 10.00      A   
ATOM   4823  C   ARG A 509     -10.221  14.077  -5.710  1.00 10.00      A   
ATOM   4824  O   ARG A 509      -9.699  14.209  -6.818  1.00 10.00      A   
ATOM   4825  N   SER A 510     -11.506  13.781  -5.547  1.00 10.00      A   
ATOM   4826  HN  SER A 510     -11.870  13.702  -4.641  1.00 10.00      A   
ATOM   4827  CA  SER A 510     -12.382  13.570  -6.688  1.00 10.00      A   
ATOM   4828  CB  SER A 510     -12.163  12.169  -7.267  1.00 10.00      A   
ATOM   4829  OG  SER A 510     -11.917  11.221  -6.237  1.00 10.00      A   
ATOM   4830  HG  SER A 510     -12.755  10.983  -5.816  1.00 10.00      A   
ATOM   4831  C   SER A 510     -13.852  13.770  -6.327  1.00 10.00      A   
ATOM   4832  O   SER A 510     -14.306  13.371  -5.247  1.00 10.00      A   
ATOM   4833  N   LEU A 511     -14.584  14.405  -7.232  1.00 10.00      A   
ATOM   4834  HN  LEU A 511     -14.153  14.720  -8.063  1.00 10.00      A   
ATOM   4835  CA  LEU A 511     -16.005  14.649  -7.047  1.00 10.00      A   
ATOM   4836  CB  LEU A 511     -16.316  16.149  -7.090  1.00 10.00      A   
ATOM   4837  CG  LEU A 511     -17.797  16.534  -7.020  1.00 10.00      A   
ATOM   4838  CD1 LEU A 511     -18.404  16.111  -5.693  1.00 10.00      A   
ATOM   4839  CD2 LEU A 511     -17.977  18.024  -7.244  1.00 10.00      A   
ATOM   4840  C   LEU A 511     -16.785  13.921  -8.132  1.00 10.00      A   
ATOM   4841  O   LEU A 511     -16.568  14.152  -9.323  1.00 10.00      A   
ATOM   4842  N   TRP A 512     -17.673  13.032  -7.722  1.00 10.00      A   
ATOM   4843  HN  TRP A 512     -17.800  12.889  -6.757  1.00 10.00      A   
ATOM   4844  CA  TRP A 512     -18.469  12.262  -8.667  1.00 10.00      A   
ATOM   4845  CB  TRP A 512     -18.190  10.767  -8.480  1.00 10.00      A   
ATOM   4846  CG  TRP A 512     -19.077   9.860  -9.280  1.00 10.00      A   
ATOM   4847  CD1 TRP A 512     -20.079   9.074  -8.798  1.00 10.00      A   
ATOM   4848  CD2 TRP A 512     -19.038   9.636 -10.696  1.00 10.00      A   
ATOM   4849  NE1 TRP A 512     -20.667   8.373  -9.818  1.00 10.00      A   
ATOM   4850  HE1 TRP A 512     -21.414   7.742  -9.719  1.00 10.00      A   
ATOM   4851  CE2 TRP A 512     -20.048   8.700 -10.996  1.00 10.00      A   
ATOM   4852  CE3 TRP A 512     -18.252  10.135 -11.737  1.00 10.00      A   
ATOM   4853  CZ2 TRP A 512     -20.292   8.254 -12.293  1.00 10.00      A   
ATOM   4854  CZ3 TRP A 512     -18.495   9.692 -13.022  1.00 10.00      A   
ATOM   4855  CH2 TRP A 512     -19.506   8.761 -13.290  1.00 10.00      A   
ATOM   4856  C   TRP A 512     -19.957  12.568  -8.520  1.00 10.00      A   
ATOM   4857  O   TRP A 512     -20.560  12.290  -7.480  1.00 10.00      A   
ATOM   4858  N   MET A 513     -20.541  13.146  -9.563  1.00 10.00      A   
ATOM   4859  HN  MET A 513     -20.007  13.340 -10.366  1.00 10.00      A   
ATOM   4860  CA  MET A 513     -21.957  13.485  -9.552  1.00 10.00      A   
ATOM   4861  CB  MET A 513     -22.155  15.001  -9.604  1.00 10.00      A   
ATOM   4862  CG  MET A 513     -21.566  15.755  -8.424  1.00 10.00      A   
ATOM   4863  SD  MET A 513     -21.756  17.542  -8.580  1.00 10.00      A   
ATOM   4864  CE  MET A 513     -23.518  17.724  -8.315  1.00 10.00      A   
ATOM   4865  C   MET A 513     -22.665  12.826 -10.729  1.00 10.00      A   
ATOM   4866  O   MET A 513     -22.142  12.805 -11.846  1.00 10.00      A   
ATOM   4867  N   SER A 514     -23.840  12.270 -10.479  1.00 10.00      A   
ATOM   4868  HN  SER A 514     -24.199  12.297  -9.564  1.00 10.00      A   
ATOM   4869  CA  SER A 514     -24.606  11.610 -11.527  1.00 10.00      A   
ATOM   4870  CB  SER A 514     -24.387  10.101 -11.476  1.00 10.00      A   
ATOM   4871  OG  SER A 514     -23.004   9.794 -11.434  1.00 10.00      A   
ATOM   4872  HG  SER A 514     -22.498  10.612 -11.406  1.00 10.00      A   
ATOM   4873  C   SER A 514     -26.092  11.908 -11.410  1.00 10.00      A   
ATOM   4874  O   SER A 514     -26.650  11.905 -10.309  1.00 10.00      A   
ATOM   4875  N   SER A 515     -26.714  12.174 -12.552  1.00 10.00      A   
ATOM   4876  HN  SER A 515     -26.188  12.180 -13.387  1.00 10.00      A   
ATOM   4877  CA  SER A 515     -28.142  12.467 -12.627  1.00 10.00      A   
ATOM   4878  CB  SER A 515     -28.969  11.206 -12.358  1.00 10.00      A   
ATOM   4879  OG  SER A 515     -28.522  10.123 -13.166  1.00 10.00      A   
ATOM   4880  HG  SER A 515     -28.345   9.359 -12.605  1.00 10.00      A   
ATOM   4881  C   SER A 515     -28.548  13.619 -11.704  1.00 10.00      A   
ATOM   4882  O   SER A 515     -29.539  13.534 -10.976  1.00 10.00      A   
ATOM   4883  N   CYS A 516     -27.767  14.688 -11.738  1.00 10.00      A   
ATOM   4884  HN  CYS A 516     -26.990  14.692 -12.334  1.00 10.00      A   
ATOM   4885  CA  CYS A 516     -28.037  15.863 -10.929  1.00 10.00      A   
ATOM   4886  CB  CYS A 516     -26.829  16.186 -10.047  1.00 10.00      A   
ATOM   4887  SG  CYS A 516     -26.310  14.820  -8.980  1.00 10.00      A   
ATOM   4888  HG  CYS A 516     -26.630  13.684  -9.586  1.00 10.00      A   
ATOM   4889  C   CYS A 516     -28.375  17.045 -11.835  1.00 10.00      A   
ATOM   4890  O   CYS A 516     -28.343  16.920 -13.061  1.00 10.00      A   
ATOM   4891  N   SER A 517     -28.670  18.191 -11.241  1.00 10.00      A   
ATOM   4892  HN  SER A 517     -28.633  18.249 -10.262  1.00 10.00      A   
ATOM   4893  CA  SER A 517     -29.029  19.381 -11.999  1.00 10.00      A   
ATOM   4894  CB  SER A 517     -29.867  20.315 -11.124  1.00 10.00      A   
ATOM   4895  OG  SER A 517     -30.923  19.604 -10.487  1.00 10.00      A   
ATOM   4896  HG  SER A 517     -31.417  20.208  -9.918  1.00 10.00      A   
ATOM   4897  C   SER A 517     -27.786  20.108 -12.524  1.00 10.00      A   
ATOM   4898  O   SER A 517     -27.710  21.337 -12.492  1.00 10.00      A   
ATOM   4899  N   VAL A 518     -26.816  19.344 -13.011  1.00 10.00      A   
ATOM   4900  HN  VAL A 518     -26.936  18.368 -13.025  1.00 10.00      A   
ATOM   4901  CA  VAL A 518     -25.588  19.918 -13.541  1.00 10.00      A   
ATOM   4902  CB  VAL A 518     -24.378  18.980 -13.330  1.00 10.00      A   
ATOM   4903  CG1 VAL A 518     -23.074  19.727 -13.568  1.00 10.00      A   
ATOM   4904  CG2 VAL A 518     -24.404  18.372 -11.936  1.00 10.00      A   
ATOM   4905  C   VAL A 518     -25.747  20.204 -15.029  1.00 10.00      A   
ATOM   4906  O   VAL A 518     -25.568  19.316 -15.863  1.00 10.00      A   
ATOM   4907  N   SER A 519     -26.110  21.437 -15.351  1.00 10.00      A   
ATOM   4908  HN  SER A 519     -26.266  22.091 -14.639  1.00 10.00      A   
ATOM   4909  CA  SER A 519     -26.294  21.841 -16.733  1.00 10.00      A   
ATOM   4910  CB  SER A 519     -26.930  23.229 -16.793  1.00 10.00      A   
ATOM   4911  OG  SER A 519     -28.132  23.268 -16.040  1.00 10.00      A   
ATOM   4912  HG  SER A 519     -28.848  22.883 -16.565  1.00 10.00      A   
ATOM   4913  C   SER A 519     -24.973  21.821 -17.505  1.00 10.00      A   
ATOM   4914  O   SER A 519     -23.902  22.027 -16.930  1.00 10.00      A   
ATOM   4915  N   PHE A 520     -25.066  21.565 -18.809  1.00 10.00      A   
ATOM   4916  HN  PHE A 520     -25.954  21.401 -19.199  1.00 10.00      A   
ATOM   4917  CA  PHE A 520     -23.897  21.507 -19.685  1.00 10.00      A   
ATOM   4918  CB  PHE A 520     -24.337  21.214 -21.125  1.00 10.00      A   
ATOM   4919  CG  PHE A 520     -23.220  21.211 -22.132  1.00 10.00      A   
ATOM   4920  CD1 PHE A 520     -22.070  20.470 -21.913  1.00 10.00      A   
ATOM   4921  CD2 PHE A 520     -23.326  21.948 -23.300  1.00 10.00      A   
ATOM   4922  CE1 PHE A 520     -21.045  20.467 -22.838  1.00 10.00      A   
ATOM   4923  CE2 PHE A 520     -22.305  21.948 -24.228  1.00 10.00      A   
ATOM   4924  CZ  PHE A 520     -21.163  21.208 -23.997  1.00 10.00      A   
ATOM   4925  C   PHE A 520     -23.085  22.801 -19.631  1.00 10.00      A   
ATOM   4926  O   PHE A 520     -21.851  22.771 -19.631  1.00 10.00      A   
ATOM   4927  N   GLY A 521     -23.781  23.934 -19.570  1.00 10.00      A   
ATOM   4928  HN  GLY A 521     -24.763  23.894 -19.565  1.00 10.00      A   
ATOM   4929  CA  GLY A 521     -23.108  25.219 -19.517  1.00 10.00      A   
ATOM   4930  C   GLY A 521     -22.228  25.357 -18.292  1.00 10.00      A   
ATOM   4931  O   GLY A 521     -21.169  25.983 -18.345  1.00 10.00      A   
ATOM   4932  N   ALA A 522     -22.656  24.738 -17.202  1.00 10.00      A   
ATOM   4933  HN  ALA A 522     -23.485  24.220 -17.247  1.00 10.00      A   
ATOM   4934  CA  ALA A 522     -21.926  24.785 -15.946  1.00 10.00      A   
ATOM   4935  CB  ALA A 522     -22.753  24.150 -14.848  1.00 10.00      A   
ATOM   4936  C   ALA A 522     -20.589  24.073 -16.065  1.00 10.00      A   
ATOM   4937  O   ALA A 522     -19.579  24.543 -15.542  1.00 10.00      A   
ATOM   4938  N   CYS A 523     -20.595  22.938 -16.756  1.00 10.00      A   
ATOM   4939  HN  CYS A 523     -21.441  22.625 -17.147  1.00 10.00      A   
ATOM   4940  CA  CYS A 523     -19.387  22.149 -16.952  1.00 10.00      A   
ATOM   4941  CB  CYS A 523     -19.724  20.857 -17.700  1.00 10.00      A   
ATOM   4942  SG  CYS A 523     -21.146  19.959 -17.032  1.00 10.00      A   
ATOM   4943  HG  CYS A 523     -21.708  20.715 -16.102  1.00 10.00      A   
ATOM   4944  C   CYS A 523     -18.336  22.953 -17.718  1.00 10.00      A   
ATOM   4945  O   CYS A 523     -17.157  22.961 -17.359  1.00 10.00      A   
ATOM   4946  N   LYS A 524     -18.782  23.652 -18.757  1.00 10.00      A   
ATOM   4947  HN  LYS A 524     -19.739  23.618 -18.979  1.00 10.00      A   
ATOM   4948  CA  LYS A 524     -17.886  24.466 -19.572  1.00 10.00      A   
ATOM   4949  CB  LYS A 524     -18.603  24.978 -20.821  1.00 10.00      A   
ATOM   4950  CG  LYS A 524     -19.004  23.897 -21.814  1.00 10.00      A   
ATOM   4951  CD  LYS A 524     -19.391  24.506 -23.150  1.00 10.00      A   
ATOM   4952  CE  LYS A 524     -20.618  25.395 -23.017  1.00 10.00      A   
ATOM   4953  NZ  LYS A 524     -20.689  26.400 -24.110  1.00 10.00      A   
ATOM   4954  HZ1 LYS A 524     -19.886  27.056 -24.045  1.00 10.00      A   
ATOM   4955  HZ2 LYS A 524     -21.578  26.950 -24.043  1.00 10.00      A   
ATOM   4956  HZ3 LYS A 524     -20.660  25.925 -25.034  1.00 10.00      A   
ATOM   4957  C   LYS A 524     -17.349  25.646 -18.769  1.00 10.00      A   
ATOM   4958  O   LYS A 524     -16.156  25.943 -18.811  1.00 10.00      A   
ATOM   4959  N   LEU A 525     -18.233  26.299 -18.024  1.00 10.00      A   
ATOM   4960  HN  LEU A 525     -19.172  26.003 -18.023  1.00 10.00      A   
ATOM   4961  CA  LEU A 525     -17.851  27.449 -17.213  1.00 10.00      A   
ATOM   4962  CB  LEU A 525     -19.076  28.072 -16.547  1.00 10.00      A   
ATOM   4963  CG  LEU A 525     -18.857  29.400 -15.816  1.00 10.00      A   
ATOM   4964  CD1 LEU A 525     -18.342  30.474 -16.767  1.00 10.00      A   
ATOM   4965  CD2 LEU A 525     -20.143  29.849 -15.140  1.00 10.00      A   
ATOM   4966  C   LEU A 525     -16.809  27.068 -16.166  1.00 10.00      A   
ATOM   4967  O   LEU A 525     -15.850  27.805 -15.935  1.00 10.00      A   
ATOM   4968  N   LEU A 526     -16.996  25.904 -15.549  1.00 10.00      A   
ATOM   4969  HN  LEU A 526     -17.780  25.358 -15.786  1.00 10.00      A   
ATOM   4970  CA  LEU A 526     -16.076  25.420 -14.531  1.00 10.00      A   
ATOM   4971  CB  LEU A 526     -16.657  24.186 -13.835  1.00 10.00      A   
ATOM   4972  CG  LEU A 526     -15.848  23.629 -12.662  1.00 10.00      A   
ATOM   4973  CD1 LEU A 526     -15.728  24.662 -11.548  1.00 10.00      A   
ATOM   4974  CD2 LEU A 526     -16.470  22.341 -12.147  1.00 10.00      A   
ATOM   4975  C   LEU A 526     -14.715  25.093 -15.140  1.00 10.00      A   
ATOM   4976  O   LEU A 526     -13.672  25.478 -14.603  1.00 10.00      A   
ATOM   4977  N   GLY A 527     -14.734  24.397 -16.273  1.00 10.00      A   
ATOM   4978  HN  GLY A 527     -15.597  24.128 -16.659  1.00 10.00      A   
ATOM   4979  CA  GLY A 527     -13.501  24.033 -16.946  1.00 10.00      A   
ATOM   4980  C   GLY A 527     -12.763  25.245 -17.481  1.00 10.00      A   
ATOM   4981  O   GLY A 527     -11.538  25.235 -17.596  1.00 10.00      A   
ATOM   4982  N   GLN A 528     -13.513  26.297 -17.794  1.00 10.00      A   
ATOM   4983  HN  GLN A 528     -14.487  26.238 -17.683  1.00 10.00      A   
ATOM   4984  CA  GLN A 528     -12.936  27.532 -18.312  1.00 10.00      A   
ATOM   4985  CB  GLN A 528     -13.903  28.214 -19.285  1.00 10.00      A   
ATOM   4986  CG  GLN A 528     -13.836  27.664 -20.697  1.00 10.00      A   
ATOM   4987  CD  GLN A 528     -12.497  27.932 -21.349  1.00 10.00      A   
ATOM   4988  OE1 GLN A 528     -11.853  28.940 -21.068  1.00 10.00      A   
ATOM   4989  NE2 GLN A 528     -12.070  27.035 -22.217  1.00 10.00      A   
ATOM   4990 HE21 GLN A 528     -12.637  26.253 -22.394  1.00 10.00      A   
ATOM   4991 HE22 GLN A 528     -11.199  27.180 -22.642  1.00 10.00      A   
ATOM   4992  C   GLN A 528     -12.560  28.489 -17.186  1.00 10.00      A   
ATOM   4993  O   GLN A 528     -12.210  29.643 -17.431  1.00 10.00      A   
ATOM   4994  N   LYS A 529     -12.665  28.011 -15.950  1.00 10.00      A   
ATOM   4995  HN  LYS A 529     -12.993  27.100 -15.820  1.00 10.00      A   
ATOM   4996  CA  LYS A 529     -12.314  28.807 -14.785  1.00 10.00      A   
ATOM   4997  CB  LYS A 529     -13.509  28.954 -13.833  1.00 10.00      A   
ATOM   4998  CG  LYS A 529     -13.137  29.537 -12.476  1.00 10.00      A   
ATOM   4999  CD  LYS A 529     -14.328  29.583 -11.532  1.00 10.00      A   
ATOM   5000  CE  LYS A 529     -13.877  29.598 -10.078  1.00 10.00      A   
ATOM   5001  NZ  LYS A 529     -12.866  30.654  -9.808  1.00 10.00      A   
ATOM   5002  HZ1 LYS A 529     -13.277  31.595  -9.969  1.00 10.00      A   
ATOM   5003  HZ2 LYS A 529     -12.049  30.538 -10.438  1.00 10.00      A   
ATOM   5004  HZ3 LYS A 529     -12.539  30.596  -8.819  1.00 10.00      A   
ATOM   5005  C   LYS A 529     -11.138  28.177 -14.051  1.00 10.00      A   
ATOM   5006  O   LYS A 529     -10.138  28.836 -13.775  1.00 10.00      A   
ATOM   5007  N   MET A 530     -11.262  26.893 -13.744  1.00 10.00      A   
ATOM   5008  HN  MET A 530     -12.077  26.409 -14.012  1.00 10.00      A   
ATOM   5009  CA  MET A 530     -10.212  26.178 -13.039  1.00 10.00      A   
ATOM   5010  CB  MET A 530     -10.811  25.236 -11.992  1.00 10.00      A   
ATOM   5011  CG  MET A 530     -11.877  25.867 -11.115  1.00 10.00      A   
ATOM   5012  SD  MET A 530     -11.224  27.154 -10.033  1.00 10.00      A   
ATOM   5013  CE  MET A 530     -10.297  26.177  -8.848  1.00 10.00      A   
ATOM   5014  C   MET A 530      -9.368  25.379 -14.023  1.00 10.00      A   
ATOM   5015  O   MET A 530      -9.813  24.354 -14.544  1.00 10.00      A   
ATOM   5016  N   PRO A 531      -8.133  25.832 -14.288  1.00 10.00      A   
ATOM   5017  CA  PRO A 531      -7.229  25.160 -15.218  1.00 10.00      A   
ATOM   5018  CB  PRO A 531      -6.283  26.291 -15.626  1.00 10.00      A   
ATOM   5019  CG  PRO A 531      -6.195  27.151 -14.413  1.00 10.00      A   
ATOM   5020  CD  PRO A 531      -7.520  27.042 -13.707  1.00 10.00      A   
ATOM   5021  C   PRO A 531      -6.449  24.042 -14.535  1.00 10.00      A   
ATOM   5022  O   PRO A 531      -5.531  23.465 -15.114  1.00 10.00      A   
ATOM   5023  N   LYS A 532      -6.819  23.743 -13.297  1.00 10.00      A   
ATOM   5024  HN  LYS A 532      -7.559  24.238 -12.889  1.00 10.00      A   
ATOM   5025  CA  LYS A 532      -6.155  22.699 -12.530  1.00 10.00      A   
ATOM   5026  CB  LYS A 532      -5.531  23.296 -11.265  1.00 10.00      A   
ATOM   5027  CG  LYS A 532      -4.339  24.207 -11.523  1.00 10.00      A   
ATOM   5028  CD  LYS A 532      -3.917  24.930 -10.252  1.00 10.00      A   
ATOM   5029  CE  LYS A 532      -2.561  25.602 -10.404  1.00 10.00      A   
ATOM   5030  NZ  LYS A 532      -2.627  26.828 -11.241  1.00 10.00      A   
ATOM   5031  HZ1 LYS A 532      -3.262  27.528 -10.802  1.00 10.00      A   
ATOM   5032  HZ2 LYS A 532      -2.983  26.598 -12.188  1.00 10.00      A   
ATOM   5033  HZ3 LYS A 532      -1.681  27.246 -11.335  1.00 10.00      A   
ATOM   5034  C   LYS A 532      -7.133  21.584 -12.165  1.00 10.00      A   
ATOM   5035  O   LYS A 532      -6.798  20.662 -11.421  1.00 10.00      A   
ATOM   5036  N   LEU A 533      -8.336  21.664 -12.711  1.00 10.00      A   
ATOM   5037  HN  LEU A 533      -8.532  22.392 -13.338  1.00 10.00      A   
ATOM   5038  CA  LEU A 533      -9.366  20.676 -12.438  1.00 10.00      A   
ATOM   5039  CB  LEU A 533     -10.467  21.279 -11.561  1.00 10.00      A   
ATOM   5040  CG  LEU A 533     -10.060  21.705 -10.149  1.00 10.00      A   
ATOM   5041  CD1 LEU A 533     -11.153  22.546  -9.506  1.00 10.00      A   
ATOM   5042  CD2 LEU A 533      -9.751  20.489  -9.291  1.00 10.00      A   
ATOM   5043  C   LEU A 533      -9.967  20.174 -13.741  1.00 10.00      A   
ATOM   5044  O   LEU A 533     -10.437  20.969 -14.559  1.00 10.00      A   
ATOM   5045  N   ASN A 534      -9.938  18.868 -13.939  1.00 10.00      A   
ATOM   5046  HN  ASN A 534      -9.542  18.284 -13.250  1.00 10.00      A   
ATOM   5047  CA  ASN A 534     -10.486  18.272 -15.149  1.00 10.00      A   
ATOM   5048  CB  ASN A 534      -9.761  16.970 -15.497  1.00 10.00      A   
ATOM   5049  CG  ASN A 534      -8.589  17.171 -16.439  1.00 10.00      A   
ATOM   5050  OD1 ASN A 534      -8.422  18.235 -17.034  1.00 10.00      A   
ATOM   5051  ND2 ASN A 534      -7.774  16.135 -16.597  1.00 10.00      A   
ATOM   5052 HD21 ASN A 534      -7.969  15.306 -16.105  1.00 10.00      A   
ATOM   5053 HD22 ASN A 534      -6.998  16.240 -17.196  1.00 10.00      A   
ATOM   5054  C   ASN A 534     -11.974  18.000 -14.984  1.00 10.00      A   
ATOM   5055  O   ASN A 534     -12.379  17.270 -14.076  1.00 10.00      A   
ATOM   5056  N   VAL A 535     -12.783  18.594 -15.847  1.00 10.00      A   
ATOM   5057  HN  VAL A 535     -12.400  19.174 -16.544  1.00 10.00      A   
ATOM   5058  CA  VAL A 535     -14.224  18.395 -15.803  1.00 10.00      A   
ATOM   5059  CB  VAL A 535     -15.003  19.714 -16.011  1.00 10.00      A   
ATOM   5060  CG1 VAL A 535     -16.486  19.512 -15.747  1.00 10.00      A   
ATOM   5061  CG2 VAL A 535     -14.449  20.811 -15.116  1.00 10.00      A   
ATOM   5062  C   VAL A 535     -14.624  17.389 -16.875  1.00 10.00      A   
ATOM   5063  O   VAL A 535     -14.950  17.760 -18.005  1.00 10.00      A   
ATOM   5064  N   GLU A 536     -14.566  16.116 -16.527  1.00 10.00      A   
ATOM   5065  HN  GLU A 536     -14.296  15.877 -15.608  1.00 10.00      A   
ATOM   5066  CA  GLU A 536     -14.906  15.057 -17.465  1.00 10.00      A   
ATOM   5067  CB  GLU A 536     -14.120  13.782 -17.161  1.00 10.00      A   
ATOM   5068  CG  GLU A 536     -12.615  13.946 -17.283  1.00 10.00      A   
ATOM   5069  CD  GLU A 536     -11.896  12.638 -17.547  1.00 10.00      A   
ATOM   5070  OE1 GLU A 536     -12.571  11.599 -17.697  1.00 10.00      A   
ATOM   5071  OE2 GLU A 536     -10.646  12.646 -17.620  1.00 10.00      A   
ATOM   5072  C   GLU A 536     -16.400  14.775 -17.470  1.00 10.00      A   
ATOM   5073  O   GLU A 536     -16.961  14.282 -16.489  1.00 10.00      A   
ATOM   5074  N   VAL A 537     -17.043  15.114 -18.573  1.00 10.00      A   
ATOM   5075  HN  VAL A 537     -16.538  15.532 -19.311  1.00 10.00      A   
ATOM   5076  CA  VAL A 537     -18.471  14.893 -18.729  1.00 10.00      A   
ATOM   5077  CB  VAL A 537     -19.099  15.984 -19.619  1.00 10.00      A   
ATOM   5078  CG1 VAL A 537     -20.578  15.709 -19.854  1.00 10.00      A   
ATOM   5079  CG2 VAL A 537     -18.898  17.359 -18.999  1.00 10.00      A   
ATOM   5080  C   VAL A 537     -18.722  13.529 -19.367  1.00 10.00      A   
ATOM   5081  O   VAL A 537     -18.180  13.227 -20.430  1.00 10.00      A   
ATOM   5082  N   ILE A 538     -19.538  12.714 -18.713  1.00 10.00      A   
ATOM   5083  HN  ILE A 538     -19.947  13.022 -17.874  1.00 10.00      A   
ATOM   5084  CA  ILE A 538     -19.864  11.386 -19.210  1.00 10.00      A   
ATOM   5085  CB  ILE A 538     -19.593  10.302 -18.147  1.00 10.00      A   
ATOM   5086  CG1 ILE A 538     -18.163  10.427 -17.612  1.00 10.00      A   
ATOM   5087  CG2 ILE A 538     -19.832   8.911 -18.727  1.00 10.00      A   
ATOM   5088  CD1 ILE A 538     -17.830   9.443 -16.515  1.00 10.00      A   
ATOM   5089  C   ILE A 538     -21.332  11.335 -19.609  1.00 10.00      A   
ATOM   5090  O   ILE A 538     -22.219  11.265 -18.751  1.00 10.00      A   
ATOM   5091  N   ASP A 539     -21.579  11.360 -20.909  1.00 10.00      A   
ATOM   5092  HN  ASP A 539     -20.822  11.369 -21.537  1.00 10.00      A   
ATOM   5093  CA  ASP A 539     -22.940  11.341 -21.434  1.00 10.00      A   
ATOM   5094  CB  ASP A 539     -23.338  12.738 -21.923  1.00 10.00      A   
ATOM   5095  CG  ASP A 539     -24.823  13.002 -21.796  1.00 10.00      A   
ATOM   5096  OD1 ASP A 539     -25.208  13.840 -20.950  1.00 10.00      A   
ATOM   5097  OD2 ASP A 539     -25.610  12.383 -22.541  1.00 10.00      A   
ATOM   5098  C   ASP A 539     -23.057  10.340 -22.577  1.00 10.00      A   
ATOM   5099  O   ASP A 539     -22.255  10.357 -23.512  1.00 10.00      A   
ATOM   5100  N   GLU A 540     -24.052   9.471 -22.503  1.00 10.00      A   
ATOM   5101  HN  GLU A 540     -24.670   9.507 -21.731  1.00 10.00      A   
ATOM   5102  CA  GLU A 540     -24.254   8.455 -23.527  1.00 10.00      A   
ATOM   5103  CB  GLU A 540     -24.754   7.147 -22.908  1.00 10.00      A   
ATOM   5104  CG  GLU A 540     -23.807   6.527 -21.893  1.00 10.00      A   
ATOM   5105  CD  GLU A 540     -24.245   5.146 -21.463  1.00 10.00      A   
ATOM   5106  OE1 GLU A 540     -24.704   4.991 -20.312  1.00 10.00      A   
ATOM   5107  OE2 GLU A 540     -24.122   4.202 -22.275  1.00 10.00      A   
ATOM   5108  C   GLU A 540     -25.218   8.920 -24.612  1.00 10.00      A   
ATOM   5109  O   GLU A 540     -25.416   8.232 -25.615  1.00 10.00      A   
ATOM   5110  N   ARG A 541     -25.795  10.102 -24.432  1.00 10.00      A   
ATOM   5111  HN  ARG A 541     -25.571  10.633 -23.632  1.00 10.00      A   
ATOM   5112  CA  ARG A 541     -26.748  10.636 -25.400  1.00 10.00      A   
ATOM   5113  CB  ARG A 541     -27.787  11.516 -24.704  1.00 10.00      A   
ATOM   5114  CG  ARG A 541     -28.613  10.780 -23.668  1.00 10.00      A   
ATOM   5115  CD  ARG A 541     -28.574  11.497 -22.331  1.00 10.00      A   
ATOM   5116  NE  ARG A 541     -29.501  12.628 -22.270  1.00 10.00      A   
ATOM   5117  HE  ARG A 541     -30.400  12.492 -22.648  1.00 10.00      A   
ATOM   5118  CZ  ARG A 541     -29.194  13.815 -21.745  1.00 10.00      A   
ATOM   5119  NH1 ARG A 541     -27.976  14.037 -21.252  1.00 10.00      A   
ATOM   5120 HH11 ARG A 541     -27.242  13.282 -21.287  1.00 10.00      A   
ATOM   5121 HH12 ARG A 541     -27.739  14.958 -20.834  1.00 10.00      A   
ATOM   5122  NH2 ARG A 541     -30.108  14.785 -21.725  1.00 10.00      A   
ATOM   5123 HH21 ARG A 541     -29.885  15.714 -21.309  1.00 10.00      A   
ATOM   5124 HH22 ARG A 541     -31.059  14.623 -22.132  1.00 10.00      A   
ATOM   5125  C   ARG A 541     -26.046  11.415 -26.510  1.00 10.00      A   
ATOM   5126  O   ARG A 541     -26.650  12.267 -27.166  1.00 10.00      A   
ATOM   5127  N   GLY A 542     -24.771  11.123 -26.715  1.00 10.00      A   
ATOM   5128  HN  GLY A 542     -24.340  10.440 -26.159  1.00 10.00      A   
ATOM   5129  CA  GLY A 542     -24.008  11.802 -27.742  1.00 10.00      A   
ATOM   5130  C   GLY A 542     -23.409  13.097 -27.239  1.00 10.00      A   
ATOM   5131  O   GLY A 542     -23.546  13.424 -26.059  1.00 10.00      A   
ATOM   5132  N   ALA A 543     -22.771  13.844 -28.133  1.00 10.00      A   
ATOM   5133  HN  ALA A 543     -22.745  13.553 -29.068  1.00 10.00      A   
ATOM   5134  CA  ALA A 543     -22.136  15.103 -27.769  1.00 10.00      A   
ATOM   5135  CB  ALA A 543     -21.407  15.696 -28.964  1.00 10.00      A   
ATOM   5136  C   ALA A 543     -23.148  16.094 -27.210  1.00 10.00      A   
ATOM   5137  O   ALA A 543     -24.160  16.390 -27.847  1.00 10.00      A   
ATOM   5138  N   PRO A 544     -22.881  16.623 -26.006  1.00 10.00      A   
ATOM   5139  CA  PRO A 544     -23.762  17.585 -25.341  1.00 10.00      A   
ATOM   5140  CB  PRO A 544     -23.122  17.778 -23.961  1.00 10.00      A   
ATOM   5141  CG  PRO A 544     -22.175  16.638 -23.809  1.00 10.00      A   
ATOM   5142  CD  PRO A 544     -21.699  16.321 -25.192  1.00 10.00      A   
ATOM   5143  C   PRO A 544     -23.807  18.911 -26.090  1.00 10.00      A   
ATOM   5144  O   PRO A 544     -24.681  19.743 -25.850  1.00 10.00      A   
ATOM   5145  N   ASP A 545     -22.866  19.090 -27.012  1.00 10.00      A   
ATOM   5146  HN  ASP A 545     -22.199  18.385 -27.149  1.00 10.00      A   
ATOM   5147  CA  ASP A 545     -22.796  20.311 -27.817  1.00 10.00      A   
ATOM   5148  CB  ASP A 545     -21.527  20.335 -28.674  1.00 10.00      A   
ATOM   5149  CG  ASP A 545     -20.487  21.313 -28.165  1.00 10.00      A   
ATOM   5150  OD1 ASP A 545     -20.768  22.529 -28.137  1.00 10.00      A   
ATOM   5151  OD2 ASP A 545     -19.377  20.867 -27.795  1.00 10.00      A   
ATOM   5152  C   ASP A 545     -24.025  20.444 -28.712  1.00 10.00      A   
ATOM   5153  O   ASP A 545     -24.364  21.536 -29.166  1.00 10.00      A   
ATOM   5154  N   SER A 546     -24.693  19.323 -28.955  1.00 10.00      A   
ATOM   5155  HN  SER A 546     -24.368  18.482 -28.568  1.00 10.00      A   
ATOM   5156  CA  SER A 546     -25.889  19.300 -29.783  1.00 10.00      A   
ATOM   5157  CB  SER A 546     -26.012  17.943 -30.471  1.00 10.00      A   
ATOM   5158  OG  SER A 546     -24.758  17.535 -30.994  1.00 10.00      A   
ATOM   5159  HG  SER A 546     -24.327  18.291 -31.405  1.00 10.00      A   
ATOM   5160  C   SER A 546     -27.132  19.581 -28.940  1.00 10.00      A   
ATOM   5161  O   SER A 546     -28.258  19.568 -29.442  1.00 10.00      A   
ATOM   5162  N   ARG A 547     -26.918  19.838 -27.656  1.00 10.00      A   
ATOM   5163  HN  ARG A 547     -25.996  19.852 -27.318  1.00 10.00      A   
ATOM   5164  CA  ARG A 547     -28.004  20.127 -26.734  1.00 10.00      A   
ATOM   5165  CB  ARG A 547     -28.072  19.062 -25.631  1.00 10.00      A   
ATOM   5166  CG  ARG A 547     -28.702  17.751 -26.065  1.00 10.00      A   
ATOM   5167  CD  ARG A 547     -28.837  16.776 -24.903  1.00 10.00      A
[truncated: 216,683 more chars]
