# Supplementary material for: Flexibility of intrinsically disordered degrons in AUX/IAA proteins reinforces auxin co-receptor assemblies
Source: Nat Commun. 2020 May 8;11:2277. doi: 10.1038/s41467-020-16147-2 (PMC7210949; doi:10.1038/s41467-020-16147-2)
Supplement: Supplementary file 9 — Supplementary Data 6 [file 41467_2020_16147_MOESM9_ESM.gz › haddock_files/IAA12/No_disorder_restraint/cluster4_1.pdb]

REMARK FILENAME="complex_4w.pdb0"
REMARK ===============================================================
REMARK HADDOCK run for complex
REMARK initial structure: complex_4.pdb
REMARK final NOE weights: unambig 50 amb: 50
REMARK ===============================================================
REMARK            total,bonds,angles,improper,dihe,vdw,elec,air,cdih,coup,rdcs,vean,dani,xpcs,rg
REMARK energies: -278.391, 0, 0, 0, 0, -56.9633, -223.495, 2.06662, 0, 0, 0, 0, 0, 0, 0
REMARK ===============================================================
REMARK            bonds,angles,impropers,dihe,air,cdih,coup,rdcs,vean,dani,xpcs
REMARK rms-dev.: 0,0,0,0,4.334454E-02,0,0, 0, 0, 0, 0
REMARK ===============================================================
REMARK               air,cdih,coup,rdcs,vean,dani,xpcs
REMARK               >0.3,>5,>1,>0,>5,>0.2,>0.2
REMARK violations.: 0, 0, 0, 0, 0, 0, 0
REMARK ===============================================================
REMARK                        CVpartition#,violations,rms
REMARK AIRs cross-validation: 1, 0, NaN
REMARK ===============================================================
REMARK NCS energy: 0
REMARK ===============================================================
REMARK Symmetry energy: 0
REMARK ===============================================================
REMARK Desolvation energy: 28.3119
REMARK Internal energy free molecules: -22246.7
REMARK Internal energy complex: -33419.3
REMARK Binding energy: -11424.7
REMARK ===============================================================
REMARK buried surface area: 1726.51
REMARK ===============================================================
REMARK water - chain1: 0 0 0
REMARK water - chain2: 0 0 0
REMARK water - chain3: 0 0 0
REMARK water - chain4: 0 0 0
REMARK water - chain5: 0 0 0
REMARK water - chain6: 0 0 0
REMARK ===============================================================
REMARK water - water: 0 0 0
REMARK ===============================================================
REMARK DATE:14-Feb-2019  06:11:26       created by user: enmr008
REMARK VERSION:1.3U
ATOM      1  N   PHE A   9      22.934 -23.451  -3.240  1.00 10.00      A   
ATOM      2  HN  PHE A   9      23.020 -23.926  -2.382  1.00 10.00      A   
ATOM      3  CA  PHE A   9      23.254 -22.029  -3.289  1.00 10.00      A   
ATOM      4  CB  PHE A   9      22.156 -21.253  -4.020  1.00 10.00      A   
ATOM      5  CG  PHE A   9      22.137 -21.458  -5.509  1.00 10.00      A   
ATOM      6  CD1 PHE A   9      20.939 -21.477  -6.199  1.00 10.00      A   
ATOM      7  CD2 PHE A   9      23.316 -21.628  -6.217  1.00 10.00      A   
ATOM      8  CE1 PHE A   9      20.916 -21.660  -7.568  1.00 10.00      A   
ATOM      9  CE2 PHE A   9      23.300 -21.813  -7.586  1.00 10.00      A   
ATOM     10  CZ  PHE A   9      22.097 -21.828  -8.262  1.00 10.00      A   
ATOM     11  C   PHE A   9      23.434 -21.461  -1.885  1.00 10.00      A   
ATOM     12  O   PHE A   9      22.607 -21.699  -1.005  1.00 10.00      A   
ATOM     13  N   PRO A  10      24.527 -20.715  -1.655  1.00 10.00      A   
ATOM     14  CA  PRO A  10      24.812 -20.102  -0.350  1.00 10.00      A   
ATOM     15  CB  PRO A  10      26.086 -19.288  -0.606  1.00 10.00      A   
ATOM     16  CG  PRO A  10      26.717 -19.941  -1.787  1.00 10.00      A   
ATOM     17  CD  PRO A  10      25.584 -20.434  -2.640  1.00 10.00      A   
ATOM     18  C   PRO A  10      23.682 -19.180   0.115  1.00 10.00      A   
ATOM     19  O   PRO A  10      22.918 -18.656  -0.703  1.00 10.00      A   
ATOM     20  N   GLU A  11      23.592 -18.981   1.430  1.00 10.00      A   
ATOM     21  HN  GLU A  11      24.233 -19.431   2.025  1.00 10.00      A   
ATOM     22  CA  GLU A  11      22.559 -18.130   2.021  1.00 10.00      A   
ATOM     23  CB  GLU A  11      22.745 -18.037   3.539  1.00 10.00      A   
ATOM     24  CG  GLU A  11      23.156 -19.338   4.209  1.00 10.00      A   
ATOM     25  CD  GLU A  11      22.019 -20.328   4.337  1.00 10.00      A   
ATOM     26  OE1 GLU A  11      21.301 -20.287   5.360  1.00 10.00      A   
ATOM     27  OE2 GLU A  11      21.851 -21.163   3.424  1.00 10.00      A   
ATOM     28  C   GLU A  11      22.576 -16.726   1.414  1.00 10.00      A   
ATOM     29  O   GLU A  11      21.527 -16.168   1.087  1.00 10.00      A   
ATOM     30  N   GLU A  12      23.777 -16.171   1.254  1.00 10.00      A   
ATOM     31  HN  GLU A  12      24.572 -16.670   1.542  1.00 10.00      A   
ATOM     32  CA  GLU A  12      23.949 -14.832   0.690  1.00 10.00      A   
ATOM     33  CB  GLU A  12      25.418 -14.394   0.763  1.00 10.00      A   
ATOM     34  CG  GLU A  12      26.414 -15.411   0.223  1.00 10.00      A   
ATOM     35  CD  GLU A  12      27.847 -14.921   0.301  1.00 10.00      A   
ATOM     36  OE1 GLU A  12      28.201 -13.987  -0.445  1.00 10.00      A   
ATOM     37  OE2 GLU A  12      28.633 -15.473   1.095  1.00 10.00      A   
ATOM     38  C   GLU A  12      23.427 -14.739  -0.744  1.00 10.00      A   
ATOM     39  O   GLU A  12      23.098 -13.655  -1.225  1.00 10.00      A   
ATOM     40  N   VAL A  13      23.347 -15.878  -1.416  1.00 10.00      A   
ATOM     41  HN  VAL A  13      23.618 -16.713  -0.979  1.00 10.00      A   
ATOM     42  CA  VAL A  13      22.858 -15.920  -2.785  1.00 10.00      A   
ATOM     43  CB  VAL A  13      23.421 -17.139  -3.546  1.00 10.00      A   
ATOM     44  CG1 VAL A  13      22.777 -17.254  -4.919  1.00 10.00      A   
ATOM     45  CG2 VAL A  13      24.932 -17.035  -3.676  1.00 10.00      A   
ATOM     46  C   VAL A  13      21.332 -15.973  -2.801  1.00 10.00      A   
ATOM     47  O   VAL A  13      20.673 -15.180  -3.475  1.00 10.00      A   
ATOM     48  N   LEU A  14      20.776 -16.902  -2.029  1.00 10.00      A   
ATOM     49  HN  LEU A  14      21.355 -17.493  -1.500  1.00 10.00      A   
ATOM     50  CA  LEU A  14      19.327 -17.067  -1.953  1.00 10.00      A   
ATOM     51  CB  LEU A  14      18.950 -18.265  -1.079  1.00 10.00      A   
ATOM     52  CG  LEU A  14      19.247 -19.646  -1.669  1.00 10.00      A   
ATOM     53  CD1 LEU A  14      18.768 -20.741  -0.732  1.00 10.00      A   
ATOM     54  CD2 LEU A  14      18.606 -19.795  -3.041  1.00 10.00      A   
ATOM     55  C   LEU A  14      18.636 -15.799  -1.467  1.00 10.00      A   
ATOM     56  O   LEU A  14      17.589 -15.423  -1.992  1.00 10.00      A   
ATOM     57  N   GLU A  15      19.227 -15.130  -0.481  1.00 10.00      A   
ATOM     58  HN  GLU A  15      20.068 -15.470  -0.099  1.00 10.00      A   
ATOM     59  CA  GLU A  15      18.648 -13.902   0.047  1.00 10.00      A   
ATOM     60  CB  GLU A  15      19.450 -13.388   1.244  1.00 10.00      A   
ATOM     61  CG  GLU A  15      18.682 -12.419   2.129  1.00 10.00      A   
ATOM     62  CD  GLU A  15      19.548 -11.810   3.209  1.00 10.00      A   
ATOM     63  OE1 GLU A  15      19.991 -12.553   4.113  1.00 10.00      A   
ATOM     64  OE2 GLU A  15      19.792 -10.587   3.165  1.00 10.00      A   
ATOM     65  C   GLU A  15      18.571 -12.840  -1.045  1.00 10.00      A   
ATOM     66  O   GLU A  15      17.592 -12.099  -1.138  1.00 10.00      A   
ATOM     67  N   HIS A  16      19.596 -12.795  -1.893  1.00 10.00      A   
ATOM     68  HN  HIS A  16      20.338 -13.422  -1.780  1.00 10.00      A   
ATOM     69  CA  HIS A  16      19.638 -11.830  -2.987  1.00 10.00      A   
ATOM     70  CB  HIS A  16      21.003 -11.836  -3.676  1.00 10.00      A   
ATOM     71  CG  HIS A  16      21.359 -10.528  -4.313  1.00 10.00      A   
ATOM     72  ND1 HIS A  16      22.042  -9.561  -3.614  1.00 10.00      A   
ATOM     73  CD2 HIS A  16      21.116 -10.081  -5.571  1.00 10.00      A   
ATOM     74  CE1 HIS A  16      22.200  -8.554  -4.456  1.00 10.00      A   
ATOM     75  NE2 HIS A  16      21.655  -8.822  -5.647  1.00 10.00      A   
ATOM     76  HE2 HIS A  16      21.648  -8.225  -6.438  1.00 10.00      A   
ATOM     77  C   HIS A  16      18.529 -12.125  -3.990  1.00 10.00      A   
ATOM     78  O   HIS A  16      17.920 -11.214  -4.544  1.00 10.00      A   
ATOM     79  N   VAL A  17      18.266 -13.404  -4.210  1.00 10.00      A   
ATOM     80  HN  VAL A  17      18.804 -14.090  -3.754  1.00 10.00      A   
ATOM     81  CA  VAL A  17      17.207 -13.817  -5.122  1.00 10.00      A   
ATOM     82  CB  VAL A  17      17.231 -15.346  -5.344  1.00 10.00      A   
ATOM     83  CG1 VAL A  17      16.073 -15.788  -6.228  1.00 10.00      A   
ATOM     84  CG2 VAL A  17      18.559 -15.773  -5.952  1.00 10.00      A   
ATOM     85  C   VAL A  17      15.853 -13.410  -4.544  1.00 10.00      A   
ATOM     86  O   VAL A  17      14.967 -12.945  -5.262  1.00 10.00      A   
ATOM     87  N   PHE A  18      15.729 -13.547  -3.229  1.00 10.00      A   
ATOM     88  HN  PHE A  18      16.493 -13.892  -2.714  1.00 10.00      A   
ATOM     89  CA  PHE A  18      14.496 -13.210  -2.526  1.00 10.00      A   
ATOM     90  CB  PHE A  18      14.511 -13.776  -1.100  1.00 10.00      A   
ATOM     91  CG  PHE A  18      14.559 -15.279  -1.028  1.00 10.00      A   
ATOM     92  CD1 PHE A  18      15.011 -15.917   0.116  1.00 10.00      A   
ATOM     93  CD2 PHE A  18      14.156 -16.055  -2.104  1.00 10.00      A   
ATOM     94  CE1 PHE A  18      15.061 -17.298   0.187  1.00 10.00      A   
ATOM     95  CE2 PHE A  18      14.204 -17.436  -2.041  1.00 10.00      A   
ATOM     96  CZ  PHE A  18      14.658 -18.058  -0.894  1.00 10.00      A   
ATOM     97  C   PHE A  18      14.235 -11.703  -2.498  1.00 10.00      A   
ATOM     98  O   PHE A  18      13.109 -11.268  -2.251  1.00 10.00      A   
ATOM     99  N   SER A  19      15.269 -10.905  -2.744  1.00 10.00      A   
ATOM    100  HN  SER A  19      16.151 -11.300  -2.916  1.00 10.00      A   
ATOM    101  CA  SER A  19      15.120  -9.453  -2.746  1.00 10.00      A   
ATOM    102  CB  SER A  19      16.483  -8.749  -2.752  1.00 10.00      A   
ATOM    103  OG  SER A  19      17.082  -8.777  -4.036  1.00 10.00      A   
ATOM    104  HG  SER A  19      17.519  -9.629  -4.175  1.00 10.00      A   
ATOM    105  C   SER A  19      14.259  -8.999  -3.926  1.00 10.00      A   
ATOM    106  O   SER A  19      13.593  -7.964  -3.865  1.00 10.00      A   
ATOM    107  N   PHE A  20      14.255  -9.805  -4.986  1.00 10.00      A   
ATOM    108  HN  PHE A  20      14.790 -10.626  -4.957  1.00 10.00      A   
ATOM    109  CA  PHE A  20      13.479  -9.505  -6.183  1.00 10.00      A   
ATOM    110  CB  PHE A  20      14.162 -10.082  -7.431  1.00 10.00      A   
ATOM    111  CG  PHE A  20      15.519  -9.492  -7.721  1.00 10.00      A   
ATOM    112  CD1 PHE A  20      16.679 -10.198  -7.439  1.00 10.00      A   
ATOM    113  CD2 PHE A  20      15.634  -8.228  -8.275  1.00 10.00      A   
ATOM    114  CE1 PHE A  20      17.924  -9.653  -7.704  1.00 10.00      A   
ATOM    115  CE2 PHE A  20      16.874  -7.678  -8.542  1.00 10.00      A   
ATOM    116  CZ  PHE A  20      18.020  -8.390  -8.257  1.00 10.00      A   
ATOM    117  C   PHE A  20      12.065 -10.058  -6.049  1.00 10.00      A   
ATOM    118  O   PHE A  20      11.280 -10.031  -6.997  1.00 10.00      A   
ATOM    119  N   ILE A  21      11.750 -10.553  -4.860  1.00 10.00      A   
ATOM    120  HN  ILE A  21      12.422 -10.530  -4.145  1.00 10.00      A   
ATOM    121  CA  ILE A  21      10.439 -11.113  -4.573  1.00 10.00      A   
ATOM    122  CB  ILE A  21      10.549 -12.591  -4.128  1.00 10.00      A   
ATOM    123  CG1 ILE A  21      11.393 -13.390  -5.127  1.00 10.00      A   
ATOM    124  CG2 ILE A  21       9.168 -13.212  -3.981  1.00 10.00      A   
ATOM    125  CD1 ILE A  21      11.681 -14.816  -4.706  1.00 10.00      A   
ATOM    126  C   ILE A  21       9.776 -10.301  -3.466  1.00 10.00      A   
ATOM    127  O   ILE A  21      10.073 -10.484  -2.284  1.00 10.00      A   
ATOM    128  N   GLN A  22       8.913  -9.376  -3.849  1.00 10.00      A   
ATOM    129  HN  GLN A  22       8.740  -9.245  -4.807  1.00 10.00      A   
ATOM    130  CA  GLN A  22       8.222  -8.541  -2.875  1.00 10.00      A   
ATOM    131  CB  GLN A  22       8.356  -7.059  -3.228  1.00 10.00      A   
ATOM    132  CG  GLN A  22       9.782  -6.538  -3.162  1.00 10.00      A   
ATOM    133  CD  GLN A  22      10.443  -6.792  -1.817  1.00 10.00      A   
ATOM    134  OE1 GLN A  22       9.794  -6.769  -0.767  1.00 10.00      A   
ATOM    135  NE2 GLN A  22      11.738  -7.057  -1.843  1.00 10.00      A   
ATOM    136 HE21 GLN A  22      12.193  -7.074  -2.718  1.00 10.00      A   
ATOM    137 HE22 GLN A  22      12.197  -7.220  -0.995  1.00 10.00      A   
ATOM    138  C   GLN A  22       6.759  -8.931  -2.740  1.00 10.00      A   
ATOM    139  O   GLN A  22       6.123  -8.645  -1.723  1.00 10.00      A   
ATOM    140  N   LEU A  23       6.234  -9.579  -3.769  1.00 10.00      A   
ATOM    141  HN  LEU A  23       6.797  -9.770  -4.549  1.00 10.00      A   
ATOM    142  CA  LEU A  23       4.847 -10.017  -3.772  1.00 10.00      A   
ATOM    143  CB  LEU A  23       4.493 -10.627  -5.132  1.00 10.00      A   
ATOM    144  CG  LEU A  23       3.027 -10.527  -5.564  1.00 10.00      A   
ATOM    145  CD1 LEU A  23       2.606  -9.071  -5.713  1.00 10.00      A   
ATOM    146  CD2 LEU A  23       2.796 -11.286  -6.863  1.00 10.00      A   
ATOM    147  C   LEU A  23       4.611 -11.034  -2.658  1.00 10.00      A   
ATOM    148  O   LEU A  23       5.312 -12.047  -2.570  1.00 10.00      A   
ATOM    149  N   ASP A  24       3.623 -10.755  -1.815  1.00 10.00      A   
ATOM    150  HN  ASP A  24       3.101  -9.933  -1.952  1.00 10.00      A   
ATOM    151  CA  ASP A  24       3.283 -11.625  -0.689  1.00 10.00      A   
ATOM    152  CB  ASP A  24       2.081 -11.070   0.084  1.00 10.00      A   
ATOM    153  CG  ASP A  24       2.125  -9.567   0.236  1.00 10.00      A   
ATOM    154  OD1 ASP A  24       2.571  -9.081   1.295  1.00 10.00      A   
ATOM    155  OD2 ASP A  24       1.732  -8.861  -0.722  1.00 10.00      A   
ATOM    156  C   ASP A  24       2.969 -13.035  -1.159  1.00 10.00      A   
ATOM    157  O   ASP A  24       3.512 -14.003  -0.635  1.00 10.00      A   
ATOM    158  N   LYS A  25       2.099 -13.138  -2.157  1.00 10.00      A   
ATOM    159  HN  LYS A  25       1.702 -12.319  -2.526  1.00 10.00      A   
ATOM    160  CA  LYS A  25       1.697 -14.430  -2.712  1.00 10.00      A   
ATOM    161  CB  LYS A  25       0.689 -14.232  -3.849  1.00 10.00      A   
ATOM    162  CG  LYS A  25      -0.557 -13.462  -3.433  1.00 10.00      A   
ATOM    163  CD  LYS A  25      -1.542 -13.318  -4.582  1.00 10.00      A   
ATOM    164  CE  LYS A  25      -2.746 -12.478  -4.176  1.00 10.00      A   
ATOM    165  NZ  LYS A  25      -3.693 -13.232  -3.305  1.00 10.00      A   
ATOM    166  HZ1 LYS A  25      -4.359 -12.575  -2.844  1.00 10.00      A   
ATOM    167  HZ2 LYS A  25      -3.171 -13.752  -2.567  1.00 10.00      A   
ATOM    168  HZ3 LYS A  25      -4.235 -13.914  -3.869  1.00 10.00      A   
ATOM    169  C   LYS A  25       2.905 -15.234  -3.192  1.00 10.00      A   
ATOM    170  O   LYS A  25       2.952 -16.457  -3.046  1.00 10.00      A   
ATOM    171  N   ASP A  26       3.890 -14.538  -3.742  1.00 10.00      A   
ATOM    172  HN  ASP A  26       3.805 -13.566  -3.808  1.00 10.00      A   
ATOM    173  CA  ASP A  26       5.103 -15.185  -4.231  1.00 10.00      A   
ATOM    174  CB  ASP A  26       5.949 -14.211  -5.061  1.00 10.00      A   
ATOM    175  CG  ASP A  26       5.643 -14.252  -6.545  1.00 10.00      A   
ATOM    176  OD1 ASP A  26       4.749 -15.018  -6.958  1.00 10.00      A   
ATOM    177  OD2 ASP A  26       6.295 -13.508  -7.311  1.00 10.00      A   
ATOM    178  C   ASP A  26       5.920 -15.705  -3.057  1.00 10.00      A   
ATOM    179  O   ASP A  26       6.319 -16.870  -3.029  1.00 10.00      A   
ATOM    180  N   ARG A  27       6.130 -14.840  -2.069  1.00 10.00      A   
ATOM    181  HN  ARG A  27       5.752 -13.935  -2.140  1.00 10.00      A   
ATOM    182  CA  ARG A  27       6.901 -15.190  -0.882  1.00 10.00      A   
ATOM    183  CB  ARG A  27       7.113 -13.965   0.006  1.00 10.00      A   
ATOM    184  CG  ARG A  27       8.116 -12.979  -0.556  1.00 10.00      A   
ATOM    185  CD  ARG A  27       8.802 -12.200   0.548  1.00 10.00      A   
ATOM    186  NE  ARG A  27      10.144 -11.776   0.156  1.00 10.00      A   
ATOM    187  HE  ARG A  27      10.224 -11.230  -0.666  1.00 10.00      A   
ATOM    188  CZ  ARG A  27      11.254 -12.086   0.829  1.00 10.00      A   
ATOM    189  NH1 ARG A  27      11.188 -12.825   1.930  1.00 10.00      A   
ATOM    190 HH11 ARG A  27      12.057 -13.067   2.456  1.00 10.00      A   
ATOM    191 HH12 ARG A  27      10.259 -13.178   2.281  1.00 10.00      A   
ATOM    192  NH2 ARG A  27      12.433 -11.671   0.387  1.00 10.00      A   
ATOM    193 HH21 ARG A  27      12.496 -11.106  -0.490  1.00 10.00      A   
ATOM    194 HH22 ARG A  27      13.303 -11.911   0.909  1.00 10.00      A   
ATOM    195  C   ARG A  27       6.239 -16.315  -0.095  1.00 10.00      A   
ATOM    196  O   ARG A  27       6.915 -17.199   0.425  1.00 10.00      A   
ATOM    197  N   ASN A  28       4.913 -16.285  -0.029  1.00 10.00      A   
ATOM    198  HN  ASN A  28       4.428 -15.548  -0.471  1.00 10.00      A   
ATOM    199  CA  ASN A  28       4.157 -17.308   0.684  1.00 10.00      A   
ATOM    200  CB  ASN A  28       2.658 -16.987   0.699  1.00 10.00      A   
ATOM    201  CG  ASN A  28       2.316 -15.820   1.609  1.00 10.00      A   
ATOM    202  OD1 ASN A  28       3.081 -15.479   2.519  1.00 10.00      A   
ATOM    203  ND2 ASN A  28       1.161 -15.204   1.380  1.00 10.00      A   
ATOM    204 HD21 ASN A  28       0.594 -15.531   0.643  1.00 10.00      A   
ATOM    205 HD22 ASN A  28       0.913 -14.448   1.963  1.00 10.00      A   
ATOM    206  C   ASN A  28       4.407 -18.676   0.065  1.00 10.00      A   
ATOM    207  O   ASN A  28       4.446 -19.689   0.761  1.00 10.00      A   
ATOM    208  N   SER A  29       4.605 -18.697  -1.245  1.00 10.00      A   
ATOM    209  HN  SER A  29       4.573 -17.854  -1.750  1.00 10.00      A   
ATOM    210  CA  SER A  29       4.872 -19.936  -1.954  1.00 10.00      A   
ATOM    211  CB  SER A  29       4.642 -19.734  -3.450  1.00 10.00      A   
ATOM    212  OG  SER A  29       3.326 -19.257  -3.687  1.00 10.00      A   
ATOM    213  HG  SER A  29       3.338 -18.290  -3.750  1.00 10.00      A   
ATOM    214  C   SER A  29       6.300 -20.401  -1.683  1.00 10.00      A   
ATOM    215  O   SER A  29       6.557 -21.597  -1.538  1.00 10.00      A   
ATOM    216  N   VAL A  30       7.215 -19.440  -1.586  1.00 10.00      A   
ATOM    217  HN  VAL A  30       6.936 -18.507  -1.706  1.00 10.00      A   
ATOM    218  CA  VAL A  30       8.621 -19.729  -1.318  1.00 10.00      A   
ATOM    219  CB  VAL A  30       9.476 -18.445  -1.375  1.00 10.00      A   
ATOM    220  CG1 VAL A  30      10.916 -18.730  -0.980  1.00 10.00      A   
ATOM    221  CG2 VAL A  30       9.417 -17.821  -2.759  1.00 10.00      A   
ATOM    222  C   VAL A  30       8.789 -20.377   0.057  1.00 10.00      A   
ATOM    223  O   VAL A  30       9.521 -21.354   0.215  1.00 10.00      A   
ATOM    224  N   SER A  31       8.074 -19.847   1.042  1.00 10.00      A   
ATOM    225  HN  SER A  31       7.496 -19.078   0.851  1.00 10.00      A   
ATOM    226  CA  SER A  31       8.144 -20.356   2.408  1.00 10.00      A   
ATOM    227  CB  SER A  31       7.443 -19.390   3.369  1.00 10.00      A   
ATOM    228  OG  SER A  31       6.109 -19.127   2.958  1.00 10.00      A   
ATOM    229  HG  SER A  31       5.956 -19.519   2.089  1.00 10.00      A   
ATOM    230  C   SER A  31       7.556 -21.764   2.552  1.00 10.00      A   
ATOM    231  O   SER A  31       7.542 -22.327   3.648  1.00 10.00      A   
ATOM    232  N   LEU A  32       7.078 -22.336   1.452  1.00 10.00      A   
ATOM    233  HN  LEU A  32       7.122 -21.852   0.598  1.00 10.00      A   
ATOM    234  CA  LEU A  32       6.482 -23.669   1.494  1.00 10.00      A   
ATOM    235  CB  LEU A  32       5.026 -23.606   1.042  1.00 10.00      A   
ATOM    236  CG  LEU A  32       4.062 -22.854   1.958  1.00 10.00      A   
ATOM    237  CD1 LEU A  32       2.731 -22.636   1.256  1.00 10.00      A   
ATOM    238  CD2 LEU A  32       3.864 -23.617   3.256  1.00 10.00      A   
ATOM    239  C   LEU A  32       7.246 -24.683   0.645  1.00 10.00      A   
ATOM    240  O   LEU A  32       6.827 -25.837   0.523  1.00 10.00      A   
ATOM    241  N   VAL A  33       8.364 -24.267   0.062  1.00 10.00      A   
ATOM    242  HN  VAL A  33       8.663 -23.342   0.194  1.00 10.00      A   
ATOM    243  CA  VAL A  33       9.148 -25.171  -0.771  1.00 10.00      A   
ATOM    244  CB  VAL A  33      10.033 -24.441  -1.812  1.00 10.00      A   
ATOM    245  CG1 VAL A  33       9.184 -23.563  -2.718  1.00 10.00      A   
ATOM    246  CG2 VAL A  33      11.123 -23.622  -1.144  1.00 10.00      A   
ATOM    247  C   VAL A  33       9.975 -26.152   0.059  1.00 10.00      A   
ATOM    248  O   VAL A  33      10.097 -27.322  -0.306  1.00 10.00      A   
ATOM    249  N   CYS A  34      10.526 -25.675   1.172  1.00 10.00      A   
ATOM    250  HN  CYS A  34      10.383 -24.732   1.411  1.00 10.00      A   
ATOM    251  CA  CYS A  34      11.335 -26.506   2.057  1.00 10.00      A   
ATOM    252  CB  CYS A  34      12.618 -26.975   1.358  1.00 10.00      A   
ATOM    253  SG  CYS A  34      13.684 -25.643   0.761  1.00 10.00      A   
ATOM    254  HG  CYS A  34      14.260 -26.057  -0.360  1.00 10.00      A   
ATOM    255  C   CYS A  34      11.673 -25.728   3.321  1.00 10.00      A   
ATOM    256  O   CYS A  34      11.537 -24.500   3.355  1.00 10.00      A   
ATOM    257  N   LYS A  35      12.112 -26.438   4.353  1.00 10.00      A   
ATOM    258  HN  LYS A  35      12.203 -27.423   4.258  1.00 10.00      A   
ATOM    259  CA  LYS A  35      12.456 -25.808   5.625  1.00 10.00      A   
ATOM    260  CB  LYS A  35      12.834 -26.872   6.661  1.00 10.00      A   
ATOM    261  CG  LYS A  35      13.298 -26.333   8.007  1.00 10.00      A   
ATOM    262  CD  LYS A  35      12.181 -25.611   8.745  1.00 10.00      A   
ATOM    263  CE  LYS A  35      12.512 -25.464  10.222  1.00 10.00      A   
ATOM    264  NZ  LYS A  35      11.590 -24.525  10.912  1.00 10.00      A   
ATOM    265  HZ1 LYS A  35      11.749 -24.556  11.940  1.00 10.00      A   
ATOM    266  HZ2 LYS A  35      10.602 -24.784  10.723  1.00 10.00      A   
ATOM    267  HZ3 LYS A  35      11.757 -23.549  10.574  1.00 10.00      A   
ATOM    268  C   LYS A  35      13.576 -24.776   5.470  1.00 10.00      A   
ATOM    269  O   LYS A  35      13.508 -23.692   6.051  1.00 10.00      A   
ATOM    270  N   SER A  36      14.586 -25.110   4.668  1.00 10.00      A   
ATOM    271  HN  SER A  36      14.565 -25.977   4.216  1.00 10.00      A   
ATOM    272  CA  SER A  36      15.725 -24.222   4.442  1.00 10.00      A   
ATOM    273  CB  SER A  36      16.711 -24.872   3.467  1.00 10.00      A   
ATOM    274  OG  SER A  36      16.899 -26.244   3.772  1.00 10.00      A   
ATOM    275  HG  SER A  36      17.827 -26.389   4.010  1.00 10.00      A   
ATOM    276  C   SER A  36      15.290 -22.855   3.910  1.00 10.00      A   
ATOM    277  O   SER A  36      15.611 -21.817   4.494  1.00 10.00      A   
ATOM    278  N   TRP A  37      14.552 -22.858   2.806  1.00 10.00      A   
ATOM    279  HN  TRP A  37      14.310 -23.715   2.395  1.00 10.00      A   
ATOM    280  CA  TRP A  37      14.090 -21.617   2.189  1.00 10.00      A   
ATOM    281  CB  TRP A  37      13.452 -21.876   0.819  1.00 10.00      A   
ATOM    282  CG  TRP A  37      14.436 -22.222  -0.263  1.00 10.00      A   
ATOM    283  CD1 TRP A  37      15.565 -22.978  -0.136  1.00 10.00      A   
ATOM    284  CD2 TRP A  37      14.373 -21.831  -1.642  1.00 10.00      A   
ATOM    285  NE1 TRP A  37      16.204 -23.088  -1.346  1.00 10.00      A   
ATOM    286  HE1 TRP A  37      17.037 -23.585  -1.508  1.00 10.00      A   
ATOM    287  CE2 TRP A  37      15.496 -22.388  -2.287  1.00 10.00      A   
ATOM    288  CE3 TRP A  37      13.476 -21.065  -2.393  1.00 10.00      A   
ATOM    289  CZ2 TRP A  37      15.744 -22.203  -3.647  1.00 10.00      A   
ATOM    290  CZ3 TRP A  37      13.723 -20.881  -3.739  1.00 10.00      A   
ATOM    291  CH2 TRP A  37      14.848 -21.447  -4.353  1.00 10.00      A   
ATOM    292  C   TRP A  37      13.139 -20.843   3.102  1.00 10.00      A   
ATOM    293  O   TRP A  37      13.157 -19.612   3.119  1.00 10.00      A   
ATOM    294  N   TYR A  38      12.316 -21.561   3.864  1.00 10.00      A   
ATOM    295  HN  TYR A  38      12.333 -22.544   3.802  1.00 10.00      A   
ATOM    296  CA  TYR A  38      11.376 -20.925   4.783  1.00 10.00      A   
ATOM    297  CB  TYR A  38      10.485 -21.976   5.457  1.00 10.00      A   
ATOM    298  CG  TYR A  38       9.724 -21.476   6.668  1.00 10.00      A   
ATOM    299  CD1 TYR A  38      10.013 -21.961   7.937  1.00 10.00      A   
ATOM    300  CD2 TYR A  38       8.724 -20.516   6.548  1.00 10.00      A   
ATOM    301  CE1 TYR A  38       9.332 -21.509   9.049  1.00 10.00      A   
ATOM    302  CE2 TYR A  38       8.036 -20.058   7.659  1.00 10.00      A   
ATOM    303  CZ  TYR A  38       8.346 -20.559   8.907  1.00 10.00      A   
ATOM    304  OH  TYR A  38       7.671 -20.103  10.017  1.00 10.00      A   
ATOM    305  HH  TYR A  38       6.725 -20.254   9.905  1.00 10.00      A   
ATOM    306  C   TYR A  38      12.118 -20.097   5.831  1.00 10.00      A   
ATOM    307  O   TYR A  38      11.717 -18.975   6.146  1.00 10.00      A   
ATOM    308  N   GLU A  39      13.213 -20.646   6.353  1.00 10.00      A   
ATOM    309  HN  GLU A  39      13.495 -21.540   6.053  1.00 10.00      A   
ATOM    310  CA  GLU A  39      14.000 -19.951   7.364  1.00 10.00      A   
ATOM    311  CB  GLU A  39      15.053 -20.872   7.980  1.00 10.00      A   
ATOM    312  CG  GLU A  39      14.473 -22.008   8.807  1.00 10.00      A   
ATOM    313  CD  GLU A  39      13.584 -21.515   9.933  1.00 10.00      A   
ATOM    314  OE1 GLU A  39      12.527 -22.134  10.176  1.00 10.00      A   
ATOM    315  OE2 GLU A  39      13.937 -20.507  10.583  1.00 10.00      A   
ATOM    316  C   GLU A  39      14.651 -18.693   6.804  1.00 10.00      A   
ATOM    317  O   GLU A  39      14.812 -17.704   7.513  1.00 10.00      A   
ATOM    318  N   ILE A  40      15.032 -18.731   5.535  1.00 10.00      A   
ATOM    319  HN  ILE A  40      14.892 -19.551   5.011  1.00 10.00      A   
ATOM    320  CA  ILE A  40      15.658 -17.575   4.907  1.00 10.00      A   
ATOM    321  CB  ILE A  40      16.491 -17.966   3.665  1.00 10.00      A   
ATOM    322  CG1 ILE A  40      17.485 -19.079   4.022  1.00 10.00      A   
ATOM    323  CG2 ILE A  40      17.234 -16.752   3.121  1.00 10.00      A   
ATOM    324  CD1 ILE A  40      18.237 -19.642   2.834  1.00 10.00      A   
ATOM    325  C   ILE A  40      14.602 -16.534   4.529  1.00 10.00      A   
ATOM    326  O   ILE A  40      14.809 -15.332   4.698  1.00 10.00      A   
ATOM    327  N   GLU A  41      13.463 -17.009   4.032  1.00 10.00      A   
ATOM    328  HN  GLU A  41      13.363 -17.981   3.920  1.00 10.00      A   
ATOM    329  CA  GLU A  41      12.358 -16.135   3.631  1.00 10.00      A   
ATOM    330  CB  GLU A  41      11.182 -16.976   3.110  1.00 10.00      A   
ATOM    331  CG  GLU A  41      10.191 -16.226   2.226  1.00 10.00      A   
ATOM    332  CD  GLU A  41       9.151 -15.444   3.011  1.00 10.00      A   
ATOM    333  OE1 GLU A  41       8.286 -16.067   3.661  1.00 10.00      A   
ATOM    334  OE2 GLU A  41       9.185 -14.195   2.967  1.00 10.00      A   
ATOM    335  C   GLU A  41      11.900 -15.268   4.800  1.00 10.00      A   
ATOM    336  O   GLU A  41      11.759 -14.050   4.666  1.00 10.00      A   
ATOM    337  N   ARG A  42      11.703 -15.902   5.951  1.00 10.00      A   
ATOM    338  HN  ARG A  42      11.857 -16.874   5.989  1.00 10.00      A   
ATOM    339  CA  ARG A  42      11.250 -15.211   7.156  1.00 10.00      A   
ATOM    340  CB  ARG A  42      10.915 -16.212   8.269  1.00 10.00      A   
ATOM    341  CG  ARG A  42      12.095 -17.058   8.722  1.00 10.00      A   
ATOM    342  CD  ARG A  42      11.724 -17.982   9.874  1.00 10.00      A   
ATOM    343  NE  ARG A  42      11.613 -17.261  11.139  1.00 10.00      A   
ATOM    344  HE  ARG A  42      11.090 -16.426  11.135  1.00 10.00      A   
ATOM    345  CZ  ARG A  42      12.184 -17.660  12.277  1.00 10.00      A   
ATOM    346  NH1 ARG A  42      12.908 -18.773  12.316  1.00 10.00      A   
ATOM    347 HH11 ARG A  42      13.046 -19.358  11.450  1.00 10.00      A   
ATOM    348 HH12 ARG A  42      13.348 -19.076  13.211  1.00 10.00      A   
ATOM    349  NH2 ARG A  42      12.022 -16.954  13.386  1.00 10.00      A   
ATOM    350 HH21 ARG A  42      12.474 -17.268  14.275  1.00 10.00      A   
ATOM    351 HH22 ARG A  42      11.443 -16.085  13.383  1.00 10.00      A   
ATOM    352  C   ARG A  42      12.245 -14.159   7.651  1.00 10.00      A   
ATOM    353  O   ARG A  42      11.899 -13.301   8.463  1.00 10.00      A   
ATOM    354  N   TRP A  43      13.469 -14.213   7.147  1.00 10.00      A   
ATOM    355  HN  TRP A  43      13.685 -14.899   6.480  1.00 10.00      A   
ATOM    356  CA  TRP A  43      14.498 -13.269   7.558  1.00 10.00      A   
ATOM    357  CB  TRP A  43      15.758 -14.009   8.004  1.00 10.00      A   
ATOM    358  CG  TRP A  43      15.719 -14.458   9.434  1.00 10.00      A   
ATOM    359  CD1 TRP A  43      15.019 -15.511   9.948  1.00 10.00      A   
ATOM    360  CD2 TRP A  43      16.410 -13.863  10.539  1.00 10.00      A   
ATOM    361  NE1 TRP A  43      15.232 -15.608  11.302  1.00 10.00      A   
ATOM    362  HE1 TRP A  43      14.836 -16.281  11.897  1.00 10.00      A   
ATOM    363  CE2 TRP A  43      16.084 -14.609  11.688  1.00 10.00      A   
ATOM    364  CE3 TRP A  43      17.278 -12.775  10.667  1.00 10.00      A   
ATOM    365  CZ2 TRP A  43      16.592 -14.302  12.948  1.00 10.00      A   
ATOM    366  CZ3 TRP A  43      17.779 -12.469  11.918  1.00 10.00      A   
ATOM    367  CH2 TRP A  43      17.435 -13.230  13.042  1.00 10.00      A   
ATOM    368  C   TRP A  43      14.832 -12.252   6.468  1.00 10.00      A   
ATOM    369  O   TRP A  43      15.845 -11.555   6.553  1.00 10.00      A   
ATOM    370  N   CYS A  44      13.991 -12.170   5.441  1.00 10.00      A   
ATOM    371  HN  CYS A  44      13.212 -12.763   5.409  1.00 10.00      A   
ATOM    372  CA  CYS A  44      14.224 -11.222   4.357  1.00 10.00      A   
ATOM    373  CB  CYS A  44      14.980 -11.865   3.189  1.00 10.00      A   
ATOM    374  SG  CYS A  44      14.248 -13.392   2.565  1.00 10.00      A   
ATOM    375  HG  CYS A  44      14.585 -14.373   3.398  1.00 10.00      A   
ATOM    376  C   CYS A  44      12.952 -10.517   3.885  1.00 10.00      A   
ATOM    377  O   CYS A  44      13.011  -9.651   3.015  1.00 10.00      A   
ATOM    378  N   ARG A  45      11.801 -10.873   4.455  1.00 10.00      A   
ATOM    379  HN  ARG A  45      11.794 -11.556   5.155  1.00 10.00      A   
ATOM    380  CA  ARG A  45      10.551 -10.234   4.056  1.00 10.00      A   
ATOM    381  CB  ARG A  45       9.323 -11.017   4.534  1.00 10.00      A   
ATOM    382  CG  ARG A  45       8.071 -10.713   3.721  1.00 10.00      A   
ATOM    383  CD  ARG A  45       6.852 -11.478   4.215  1.00 10.00      A   
ATOM    384  NE  ARG A  45       6.878 -12.890   3.835  1.00 10.00      A   
ATOM    385  HE  ARG A  45       7.766 -13.335   3.796  1.00 10.00      A   
ATOM    386  CZ  ARG A  45       5.790 -13.603   3.522  1.00 10.00      A   
ATOM    387  NH1 ARG A  45       4.587 -13.038   3.519  1.00 10.00      A   
ATOM    388 HH11 ARG A  45       4.475 -12.028   3.760  1.00 10.00      A   
ATOM    389 HH12 ARG A  45       3.742 -13.605   3.267  1.00 10.00      A   
ATOM    390  NH2 ARG A  45       5.906 -14.895   3.243  1.00 10.00      A   
ATOM    391 HH21 ARG A  45       6.852 -15.359   3.267  1.00 10.00      A   
ATOM    392 HH22 ARG A  45       5.057 -15.459   3.003  1.00 10.00      A   
ATOM    393  C   ARG A  45      10.524  -8.803   4.574  1.00 10.00      A   
ATOM    394  O   ARG A  45      10.679  -8.568   5.772  1.00 10.00      A   
ATOM    395  N   ARG A  46      10.342  -7.850   3.664  1.00 10.00      A   
ATOM    396  HN  ARG A  46      10.198  -8.105   2.727  1.00 10.00      A   
ATOM    397  CA  ARG A  46      10.339  -6.435   4.025  1.00 10.00      A   
ATOM    398  CB  ARG A  46      10.792  -5.565   2.848  1.00 10.00      A   
ATOM    399  CG  ARG A  46      12.237  -5.768   2.427  1.00 10.00      A   
ATOM    400  CD  ARG A  46      12.609  -4.815   1.304  1.00 10.00      A   
ATOM    401  NE  ARG A  46      13.961  -5.045   0.808  1.00 10.00      A   
ATOM    402  HE  ARG A  46      14.578  -5.550   1.388  1.00 10.00      A   
ATOM    403  CZ  ARG A  46      14.401  -4.611  -0.371  1.00 10.00      A   
ATOM    404  NH1 ARG A  46      13.598  -3.920  -1.176  1.00 10.00      A   
ATOM    405 HH11 ARG A  46      13.948  -3.584  -2.100  1.00 10.00      A   
ATOM    406 HH12 ARG A  46      12.616  -3.712  -0.889  1.00 10.00      A   
ATOM    407  NH2 ARG A  46      15.648  -4.866  -0.746  1.00 10.00      A   
ATOM    408 HH21 ARG A  46      16.286  -5.409  -0.121  1.00 10.00      A   
ATOM    409 HH22 ARG A  46      15.998  -4.527  -1.670  1.00 10.00      A   
ATOM    410  C   ARG A  46       8.983  -5.956   4.520  1.00 10.00      A   
ATOM    411  O   ARG A  46       8.909  -5.107   5.415  1.00 10.00      A   
ATOM    412  N   LYS A  47       7.912  -6.481   3.947  1.00 10.00      A   
ATOM    413  HN  LYS A  47       8.016  -7.163   3.246  1.00 10.00      A   
ATOM    414  CA  LYS A  47       6.579  -6.059   4.343  1.00 10.00      A   
ATOM    415  CB  LYS A  47       5.961  -5.145   3.280  1.00 10.00      A   
ATOM    416  CG  LYS A  47       5.730  -5.817   1.936  1.00 10.00      A   
ATOM    417  CD  LYS A  47       4.269  -5.735   1.526  1.00 10.00      A   
ATOM    418  CE  LYS A  47       4.026  -6.437   0.203  1.00 10.00      A   
ATOM    419  NZ  LYS A  47       2.590  -6.425  -0.173  1.00 10.00      A   
ATOM    420  HZ1 LYS A  47       2.431  -5.761  -0.955  1.00 10.00      A   
ATOM    421  HZ2 LYS A  47       2.007  -6.133   0.637  1.00 10.00      A   
ATOM    422  HZ3 LYS A  47       2.291  -7.382  -0.473  1.00 10.00      A   
ATOM    423  C   LYS A  47       5.662  -7.241   4.629  1.00 10.00      A   
ATOM    424  O   LYS A  47       5.791  -8.308   4.024  1.00 10.00      A   
ATOM    425  N   VAL A  48       4.747  -7.044   5.566  1.00 10.00      A   
ATOM    426  HN  VAL A  48       4.711  -6.174   6.021  1.00 10.00      A   
ATOM    427  CA  VAL A  48       3.785  -8.072   5.935  1.00 10.00      A   
ATOM    428  CB  VAL A  48       3.981  -8.578   7.385  1.00 10.00      A   
ATOM    429  CG1 VAL A  48       5.116  -9.587   7.457  1.00 10.00      A   
ATOM    430  CG2 VAL A  48       4.228  -7.423   8.345  1.00 10.00      A   
ATOM    431  C   VAL A  48       2.364  -7.546   5.765  1.00 10.00      A   
ATOM    432  O   VAL A  48       1.986  -6.533   6.365  1.00 10.00      A   
ATOM    433  N   PHE A  49       1.592  -8.221   4.926  1.00 10.00      A   
ATOM    434  HN  PHE A  49       1.956  -9.007   4.466  1.00 10.00      A   
ATOM    435  CA  PHE A  49       0.215  -7.832   4.670  1.00 10.00      A   
ATOM    436  CB  PHE A  49      -0.104  -7.928   3.168  1.00 10.00      A   
ATOM    437  CG  PHE A  49      -1.575  -7.978   2.848  1.00 10.00      A   
ATOM    438  CD1 PHE A  49      -2.415  -6.939   3.216  1.00 10.00      A   
ATOM    439  CD2 PHE A  49      -2.121  -9.068   2.186  1.00 10.00      A   
ATOM    440  CE1 PHE A  49      -3.767  -6.985   2.936  1.00 10.00      A   
ATOM    441  CE2 PHE A  49      -3.472  -9.120   1.900  1.00 10.00      A   
ATOM    442  CZ  PHE A  49      -4.298  -8.077   2.277  1.00 10.00      A   
ATOM    443  C   PHE A  49      -0.743  -8.697   5.475  1.00 10.00      A   
ATOM    444  O   PHE A  49      -0.836  -9.905   5.259  1.00 10.00      A   
ATOM    445  N   ILE A  50      -1.440  -8.076   6.410  1.00 10.00      A   
ATOM    446  HN  ILE A  50      -1.311  -7.112   6.546  1.00 10.00      A   
ATOM    447  CA  ILE A  50      -2.399  -8.782   7.238  1.00 10.00      A   
ATOM    448  CB  ILE A  50      -2.071  -8.639   8.739  1.00 10.00      A   
ATOM    449  CG1 ILE A  50      -0.577  -8.884   9.006  1.00 10.00      A   
ATOM    450  CG2 ILE A  50      -2.933  -9.577   9.570  1.00 10.00      A   
ATOM    451  CD1 ILE A  50      -0.102 -10.288   8.692  1.00 10.00      A   
ATOM    452  C   ILE A  50      -3.796  -8.233   6.971  1.00 10.00      A   
ATOM    453  O   ILE A  50      -4.106  -7.095   7.335  1.00 10.00      A   
ATOM    454  N   GLY A  51      -4.623  -9.043   6.316  1.00 10.00      A   
ATOM    455  HN  GLY A  51      -4.306  -9.931   6.050  1.00 10.00      A   
ATOM    456  CA  GLY A  51      -5.979  -8.638   5.990  1.00 10.00      A   
ATOM    457  C   GLY A  51      -6.831  -8.385   7.217  1.00 10.00      A   
ATOM    458  O   GLY A  51      -7.624  -7.446   7.245  1.00 10.00      A   
ATOM    459  N   ASN A  52      -6.672  -9.227   8.229  1.00 10.00      A   
ATOM    460  HN  ASN A  52      -6.028  -9.963   8.141  1.00 10.00      A   
ATOM    461  CA  ASN A  52      -7.422  -9.088   9.468  1.00 10.00      A   
ATOM    462  CB  ASN A  52      -8.457 -10.208   9.602  1.00 10.00      A   
ATOM    463  CG  ASN A  52      -9.507  -9.909  10.658  1.00 10.00      A   
ATOM    464  OD1 ASN A  52      -9.230  -9.951  11.855  1.00 10.00      A   
ATOM    465  ND2 ASN A  52     -10.723  -9.622  10.219  1.00 10.00      A   
ATOM    466 HD21 ASN A  52     -10.879  -9.630   9.253  1.00 10.00      A   
ATOM    467 HD22 ASN A  52     -11.417  -9.400  10.877  1.00 10.00      A   
ATOM    468  C   ASN A  52      -6.472  -9.120  10.658  1.00 10.00      A   
ATOM    469  O   ASN A  52      -5.766 -10.105  10.865  1.00 10.00      A   
ATOM    470  N   CYS A  53      -6.475  -8.050  11.439  1.00 10.00      A   
ATOM    471  HN  CYS A  53      -7.075  -7.303  11.220  1.00 10.00      A   
ATOM    472  CA  CYS A  53      -5.606  -7.930  12.606  1.00 10.00      A   
ATOM    473  CB  CYS A  53      -5.743  -6.536  13.223  1.00 10.00      A   
ATOM    474  SG  CYS A  53      -7.408  -6.135  13.800  1.00 10.00      A   
ATOM    475  HG  CYS A  53      -7.353  -6.003  15.117  1.00 10.00      A   
ATOM    476  C   CYS A  53      -5.869  -9.011  13.658  1.00 10.00      A   
ATOM    477  O   CYS A  53      -5.007  -9.304  14.485  1.00 10.00      A   
ATOM    478  N   TYR A  54      -7.051  -9.606  13.622  1.00 10.00      A   
ATOM    479  HN  TYR A  54      -7.704  -9.341  12.937  1.00 10.00      A   
ATOM    480  CA  TYR A  54      -7.407 -10.642  14.578  1.00 10.00      A   
ATOM    481  CB  TYR A  54      -8.855 -10.481  15.039  1.00 10.00      A   
ATOM    482  CG  TYR A  54      -9.093  -9.237  15.863  1.00 10.00      A   
ATOM    483  CD1 TYR A  54     -10.057  -8.305  15.497  1.00 10.00      A   
ATOM    484  CD2 TYR A  54      -8.355  -8.997  17.013  1.00 10.00      A   
ATOM    485  CE1 TYR A  54     -10.277  -7.169  16.256  1.00 10.00      A   
ATOM    486  CE2 TYR A  54      -8.567  -7.867  17.776  1.00 10.00      A   
ATOM    487  CZ  TYR A  54      -9.529  -6.957  17.395  1.00 10.00      A   
ATOM    488  OH  TYR A  54      -9.745  -5.836  18.165  1.00 10.00      A   
ATOM    489  HH  TYR A  54      -9.739  -6.090  19.107  1.00 10.00      A   
ATOM    490  C   TYR A  54      -7.183 -12.037  14.011  1.00 10.00      A   
ATOM    491  O   TYR A  54      -7.438 -13.037  14.682  1.00 10.00      A   
ATOM    492  N   ALA A  55      -6.699 -12.105  12.779  1.00 10.00      A   
ATOM    493  HN  ALA A  55      -6.505 -11.274  12.292  1.00 10.00      A   
ATOM    494  CA  ALA A  55      -6.448 -13.385  12.137  1.00 10.00      A   
ATOM    495  CB  ALA A  55      -6.415 -13.234  10.625  1.00 10.00      A   
ATOM    496  C   ALA A  55      -5.152 -14.003  12.646  1.00 10.00      A   
ATOM    497  O   ALA A  55      -5.008 -15.224  12.678  1.00 10.00      A   
ATOM    498  N   VAL A  56      -4.222 -13.155  13.063  1.00 10.00      A   
ATOM    499  HN  VAL A  56      -4.411 -12.193  13.049  1.00 10.00      A   
ATOM    500  CA  VAL A  56      -2.938 -13.609  13.568  1.00 10.00      A   
ATOM    501  CB  VAL A  56      -1.849 -13.576  12.466  1.00 10.00      A   
ATOM    502  CG1 VAL A  56      -1.513 -12.148  12.053  1.00 10.00      A   
ATOM    503  CG2 VAL A  56      -0.599 -14.341  12.885  1.00 10.00      A   
ATOM    504  C   VAL A  56      -2.512 -12.753  14.761  1.00 10.00      A   
ATOM    505  O   VAL A  56      -2.880 -11.582  14.860  1.00 10.00      A   
ATOM    506  N   SER A  57      -1.764 -13.347  15.671  1.00 10.00      A   
ATOM    507  HN  SER A  57      -1.524 -14.289  15.554  1.00 10.00      A   
ATOM    508  CA  SER A  57      -1.292 -12.643  16.849  1.00 10.00      A   
ATOM    509  CB  SER A  57      -1.058 -13.650  17.973  1.00 10.00      A   
ATOM    510  OG  SER A  57      -1.097 -14.973  17.461  1.00 10.00      A   
ATOM    511  HG  SER A  57      -0.248 -15.172  17.036  1.00 10.00      A   
ATOM    512  C   SER A  57      -0.006 -11.873  16.535  1.00 10.00      A   
ATOM    513  O   SER A  57       0.805 -12.324  15.724  1.00 10.00      A   
ATOM    514  N   PRO A  58       0.190 -10.704  17.171  1.00 10.00      A   
ATOM    515  CA  PRO A  58       1.378  -9.866  16.953  1.00 10.00      A   
ATOM    516  CB  PRO A  58       1.226  -8.741  17.987  1.00 10.00      A   
ATOM    517  CG  PRO A  58      -0.234  -8.693  18.285  1.00 10.00      A   
ATOM    518  CD  PRO A  58      -0.737 -10.103  18.149  1.00 10.00      A   
ATOM    519  C   PRO A  58       2.680 -10.628  17.192  1.00 10.00      A   
ATOM    520  O   PRO A  58       3.575 -10.623  16.347  1.00 10.00      A   
ATOM    521  N   ALA A  59       2.756 -11.313  18.333  1.00 10.00      A   
ATOM    522  HN  ALA A  59       1.990 -11.300  18.945  1.00 10.00      A   
ATOM    523  CA  ALA A  59       3.943 -12.081  18.709  1.00 10.00      A   
ATOM    524  CB  ALA A  59       3.732 -12.756  20.054  1.00 10.00      A   
ATOM    525  C   ALA A  59       4.321 -13.113  17.647  1.00 10.00      A   
ATOM    526  O   ALA A  59       5.497 -13.415  17.461  1.00 10.00      A   
ATOM    527  N   THR A  60       3.324 -13.640  16.944  1.00 10.00      A   
ATOM    528  HN  THR A  60       2.405 -13.349  17.120  1.00 10.00      A   
ATOM    529  CA  THR A  60       3.563 -14.635  15.906  1.00 10.00      A   
ATOM    530  CB  THR A  60       2.234 -15.211  15.392  1.00 10.00      A   
ATOM    531  OG1 THR A  60       1.341 -15.365  16.502  1.00 10.00      A   
ATOM    532  HG1 THR A  60       1.772 -15.894  17.185  1.00 10.00      A   
ATOM    533  CG2 THR A  60       2.455 -16.561  14.725  1.00 10.00      A   
ATOM    534  C   THR A  60       4.336 -14.033  14.735  1.00 10.00      A   
ATOM    535  O   THR A  60       5.280 -14.638  14.220  1.00 10.00      A   
ATOM    536  N   VAL A  61       3.938 -12.831  14.334  1.00 10.00      A   
ATOM    537  HN  VAL A  61       3.196 -12.393  14.801  1.00 10.00      A   
ATOM    538  CA  VAL A  61       4.581 -12.145  13.220  1.00 10.00      A   
ATOM    539  CB  VAL A  61       3.767 -10.926  12.739  1.00 10.00      A   
ATOM    540  CG1 VAL A  61       4.326 -10.393  11.427  1.00 10.00      A   
ATOM    541  CG2 VAL A  61       2.298 -11.284  12.585  1.00 10.00      A   
ATOM    542  C   VAL A  61       5.990 -11.698  13.596  1.00 10.00      A   
ATOM    543  O   VAL A  61       6.927 -11.862  12.818  1.00 10.00      A   
ATOM    544  N   ILE A  62       6.133 -11.161  14.802  1.00 10.00      A   
ATOM    545  HN  ILE A  62       5.347 -11.079  15.385  1.00 10.00      A   
ATOM    546  CA  ILE A  62       7.426 -10.683  15.289  1.00 10.00      A   
ATOM    547  CB  ILE A  62       7.289 -10.018  16.675  1.00 10.00      A   
ATOM    548  CG1 ILE A  62       6.202  -8.944  16.644  1.00 10.00      A   
ATOM    549  CG2 ILE A  62       8.618  -9.415  17.116  1.00 10.00      A   
ATOM    550  CD1 ILE A  62       5.863  -8.375  18.004  1.00 10.00      A   
ATOM    551  C   ILE A  62       8.433 -11.822  15.392  1.00 10.00      A   
ATOM    552  O   ILE A  62       9.625 -11.648  15.122  1.00 10.00      A   
ATOM    553  N   ARG A  63       7.943 -12.983  15.792  1.00 10.00      A   
ATOM    554  HN  ARG A  63       6.986 -13.051  15.999  1.00 10.00      A   
ATOM    555  CA  ARG A  63       8.784 -14.157  15.945  1.00 10.00      A   
ATOM    556  CB  ARG A  63       8.051 -15.215  16.767  1.00 10.00      A   
ATOM    557  CG  ARG A  63       8.952 -16.201  17.491  1.00 10.00      A   
ATOM    558  CD  ARG A  63       8.216 -16.855  18.651  1.00 10.00      A   
ATOM    559  NE  ARG A  63       6.939 -17.435  18.237  1.00 10.00      A   
ATOM    560  HE  ARG A  63       6.971 -18.151  17.561  1.00 10.00      A   
ATOM    561  CZ  ARG A  63       5.750 -17.063  18.719  1.00 10.00      A   
ATOM    562  NH1 ARG A  63       5.661 -16.107  19.637  1.00 10.00      A   
ATOM    563 HH11 ARG A  63       4.728 -15.828  20.011  1.00 10.00      A   
ATOM    564 HH12 ARG A  63       6.518 -15.630  19.990  1.00 10.00      A   
ATOM    565  NH2 ARG A  63       4.649 -17.649  18.272  1.00 10.00      A   
ATOM    566 HH21 ARG A  63       4.713 -18.399  17.548  1.00 10.00      A   
ATOM    567 HH22 ARG A  63       3.716 -17.367  18.641  1.00 10.00      A   
ATOM    568  C   ARG A  63       9.188 -14.724  14.588  1.00 10.00      A   
ATOM    569  O   ARG A  63      10.360 -15.021  14.357  1.00 10.00      A   
ATOM    570  N   ARG A  64       8.221 -14.867  13.688  1.00 10.00      A   
ATOM    571  HN  ARG A  64       7.303 -14.600  13.918  1.00 10.00      A   
ATOM    572  CA  ARG A  64       8.498 -15.409  12.365  1.00 10.00      A   
ATOM    573  CB  ARG A  64       7.215 -15.842  11.653  1.00 10.00      A   
ATOM    574  CG  ARG A  64       7.461 -16.503  10.305  1.00 10.00      A   
ATOM    575  CD  ARG A  64       6.168 -16.963   9.654  1.00 10.00      A   
ATOM    576  NE  ARG A  64       6.307 -17.053   8.196  1.00 10.00      A   
ATOM    577  HE  ARG A  64       7.143 -16.717   7.806  1.00 10.00      A   
ATOM    578  CZ  ARG A  64       5.383 -17.564   7.386  1.00 10.00      A   
ATOM    579  NH1 ARG A  64       4.248 -18.057   7.874  1.00 10.00      A   
ATOM    580 HH11 ARG A  64       4.065 -18.056   8.916  1.00 10.00      A   
ATOM    581 HH12 ARG A  64       3.529 -18.449   7.227  1.00 10.00      A   
ATOM    582  NH2 ARG A  64       5.590 -17.581   6.071  1.00 10.00      A   
ATOM    583 HH21 ARG A  64       4.858 -17.980   5.435  1.00 10.00      A   
ATOM    584 HH22 ARG A  64       6.472 -17.199   5.665  1.00 10.00      A   
ATOM    585  C   ARG A  64       9.291 -14.431  11.501  1.00 10.00      A   
ATOM    586  O   ARG A  64      10.296 -14.810  10.901  1.00 10.00      A   
ATOM    587  N   PHE A  65       8.851 -13.180  11.453  1.00 10.00      A   
ATOM    588  HN  PHE A  65       8.065 -12.926  11.990  1.00 10.00      A   
ATOM    589  CA  PHE A  65       9.515 -12.156  10.654  1.00 10.00      A   
ATOM    590  CB  PHE A  65       8.532 -11.522   9.667  1.00 10.00      A   
ATOM    591  CG  PHE A  65       7.953 -12.478   8.666  1.00 10.00      A   
ATOM    592  CD1 PHE A  65       6.622 -12.851   8.733  1.00 10.00      A   
ATOM    593  CD2 PHE A  65       8.736 -12.996   7.649  1.00 10.00      A   
ATOM    594  CE1 PHE A  65       6.086 -13.724   7.808  1.00 10.00      A   
ATOM    595  CE2 PHE A  65       8.207 -13.873   6.721  1.00 10.00      A   
ATOM    596  CZ  PHE A  65       6.880 -14.236   6.802  1.00 10.00      A   
ATOM    597  C   PHE A  65      10.120 -11.071  11.540  1.00 10.00      A   
ATOM    598  O   PHE A  65       9.448 -10.106  11.906  1.00 10.00      A   
ATOM    599  N   PRO A  66      11.403 -11.206  11.899  1.00 10.00      A   
ATOM    600  CA  PRO A  66      12.092 -10.242  12.744  1.00 10.00      A   
ATOM    601  CB  PRO A  66      13.070 -11.140  13.497  1.00 10.00      A   
ATOM    602  CG  PRO A  66      13.421 -12.222  12.524  1.00 10.00      A   
ATOM    603  CD  PRO A  66      12.280 -12.332  11.540  1.00 10.00      A   
ATOM    604  C   PRO A  66      12.862  -9.191  11.942  1.00 10.00      A   
ATOM    605  O   PRO A  66      13.743  -8.519  12.478  1.00 10.00      A   
ATOM    606  N   LYS A  67      12.530  -9.041  10.662  1.00 10.00      A   
ATOM    607  HN  LYS A  67      11.814  -9.595  10.288  1.00 10.00      A   
ATOM    608  CA  LYS A  67      13.214  -8.070   9.808  1.00 10.00      A   
ATOM    609  CB  LYS A  67      14.272  -8.755   8.935  1.00 10.00      A   
ATOM    610  CG  LYS A  67      15.592  -9.019   9.642  1.00 10.00      A   
ATOM    611  CD  LYS A  67      16.732  -9.194   8.653  1.00 10.00      A   
ATOM    612  CE  LYS A  67      18.055  -9.383   9.378  1.00 10.00      A   
ATOM    613  NZ  LYS A  67      19.209  -9.446   8.441  1.00 10.00      A   
ATOM    614  HZ1 LYS A  67      19.081 -10.222   7.762  1.00 10.00      A   
ATOM    615  HZ2 LYS A  67      20.090  -9.606   8.968  1.00 10.00      A   
ATOM    616  HZ3 LYS A  67      19.292  -8.551   7.919  1.00 10.00      A   
ATOM    617  C   LYS A  67      12.245  -7.271   8.940  1.00 10.00      A   
ATOM    618  O   LYS A  67      12.621  -6.773   7.878  1.00 10.00      A   
ATOM    619  N   VAL A  68      11.014  -7.129   9.401  1.00 10.00      A   
ATOM    620  HN  VAL A  68      10.779  -7.514  10.270  1.00 10.00      A   
ATOM    621  CA  VAL A  68      10.002  -6.389   8.653  1.00 10.00      A   
ATOM    622  CB  VAL A  68       8.573  -6.845   9.028  1.00 10.00      A   
ATOM    623  CG1 VAL A  68       7.520  -5.961   8.383  1.00 10.00      A   
ATOM    624  CG2 VAL A  68       8.361  -8.293   8.623  1.00 10.00      A   
ATOM    625  C   VAL A  68      10.150  -4.887   8.882  1.00 10.00      A   
ATOM    626  O   VAL A  68      10.449  -4.449   9.990  1.00 10.00      A   
ATOM    627  N   ARG A  69       9.966  -4.104   7.824  1.00 10.00      A   
ATOM    628  HN  ARG A  69       9.753  -4.515   6.956  1.00 10.00      A   
ATOM    629  CA  ARG A  69      10.074  -2.653   7.922  1.00 10.00      A   
ATOM    630  CB  ARG A  69      11.256  -2.138   7.099  1.00 10.00      A   
ATOM    631  CG  ARG A  69      12.608  -2.649   7.565  1.00 10.00      A   
ATOM    632  CD  ARG A  69      13.736  -1.853   6.934  1.00 10.00      A   
ATOM    633  NE  ARG A  69      15.048  -2.378   7.293  1.00 10.00      A   
ATOM    634  HE  ARG A  69      15.081  -3.279   7.689  1.00 10.00      A   
ATOM    635  CZ  ARG A  69      16.185  -1.707   7.126  1.00 10.00      A   
ATOM    636  NH1 ARG A  69      16.176  -0.482   6.611  1.00 10.00      A   
ATOM    637 HH11 ARG A  69      15.267  -0.027   6.338  1.00 10.00      A   
ATOM    638 HH12 ARG A  69      17.070   0.038   6.477  1.00 10.00      A   
ATOM    639  NH2 ARG A  69      17.334  -2.264   7.483  1.00 10.00      A   
ATOM    640 HH21 ARG A  69      18.231  -1.745   7.356  1.00 10.00      A   
ATOM    641 HH22 ARG A  69      17.349  -3.223   7.895  1.00 10.00      A   
ATOM    642  C   ARG A  69       8.785  -1.965   7.478  1.00 10.00      A   
ATOM    643  O   ARG A  69       8.548  -0.803   7.806  1.00 10.00      A   
ATOM    644  N   SER A  70       7.958  -2.685   6.733  1.00 10.00      A   
ATOM    645  HN  SER A  70       8.198  -3.610   6.506  1.00 10.00      A   
ATOM    646  CA  SER A  70       6.701  -2.142   6.240  1.00 10.00      A   
ATOM    647  CB  SER A  70       6.732  -2.089   4.708  1.00 10.00      A   
ATOM    648  OG  SER A  70       5.861  -1.096   4.202  1.00 10.00      A   
ATOM    649  HG  SER A  70       6.388  -0.388   3.790  1.00 10.00      A   
ATOM    650  C   SER A  70       5.533  -2.998   6.727  1.00 10.00      A   
ATOM    651  O   SER A  70       5.433  -4.180   6.391  1.00 10.00      A   
ATOM    652  N   VAL A  71       4.659  -2.408   7.531  1.00 10.00      A   
ATOM    653  HN  VAL A  71       4.781  -1.462   7.766  1.00 10.00      A   
ATOM    654  CA  VAL A  71       3.514  -3.134   8.069  1.00 10.00      A   
ATOM    655  CB  VAL A  71       3.495  -3.109   9.610  1.00 10.00      A   
ATOM    656  CG1 VAL A  71       2.568  -4.186  10.156  1.00 10.00      A   
ATOM    657  CG2 VAL A  71       4.901  -3.285  10.164  1.00 10.00      A   
ATOM    658  C   VAL A  71       2.197  -2.572   7.539  1.00 10.00      A   
ATOM    659  O   VAL A  71       2.012  -1.352   7.464  1.00 10.00      A   
ATOM    660  N   GLU A  72       1.292  -3.464   7.160  1.00 10.00      A   
ATOM    661  HN  GLU A  72       1.507  -4.421   7.220  1.00 10.00      A   
ATOM    662  CA  GLU A  72      -0.014  -3.072   6.651  1.00 10.00      A   
ATOM    663  CB  GLU A  72      -0.053  -3.252   5.133  1.00 10.00      A   
ATOM    664  CG  GLU A  72      -0.782  -2.147   4.390  1.00 10.00      A   
ATOM    665  CD  GLU A  72      -0.773  -2.349   2.892  1.00 10.00      A   
ATOM    666  OE1 GLU A  72      -1.447  -3.283   2.413  1.00 10.00      A   
ATOM    667  OE2 GLU A  72      -0.090  -1.571   2.189  1.00 10.00      A   
ATOM    668  C   GLU A  72      -1.095  -3.932   7.309  1.00 10.00      A   
ATOM    669  O   GLU A  72      -1.152  -5.145   7.090  1.00 10.00      A   
ATOM    670  N   LEU A  73      -1.940  -3.309   8.123  1.00 10.00      A   
ATOM    671  HN  LEU A  73      -1.862  -2.339   8.245  1.00 10.00      A   
ATOM    672  CA  LEU A  73      -2.988  -4.033   8.832  1.00 10.00      A   
ATOM    673  CB  LEU A  73      -2.659  -4.103  10.328  1.00 10.00      A   
ATOM    674  CG  LEU A  73      -1.376  -4.838  10.718  1.00 10.00      A   
ATOM    675  CD1 LEU A  73      -0.613  -4.052  11.776  1.00 10.00      A   
ATOM    676  CD2 LEU A  73      -1.703  -6.229  11.233  1.00 10.00      A   
ATOM    677  C   LEU A  73      -4.364  -3.393   8.664  1.00 10.00      A   
ATOM    678  O   LEU A  73      -4.493  -2.173   8.511  1.00 10.00      A   
ATOM    679  N   LYS A  74      -5.385  -4.237   8.701  1.00 10.00      A   
ATOM    680  HN  LYS A  74      -5.201  -5.196   8.799  1.00 10.00      A   
ATOM    681  CA  LYS A  74      -6.774  -3.802   8.605  1.00 10.00      A   
ATOM    682  CB  LYS A  74      -7.393  -4.245   7.276  1.00 10.00      A   
ATOM    683  CG  LYS A  74      -6.650  -3.772   6.038  1.00 10.00      A   
ATOM    684  CD  LYS A  74      -7.466  -4.031   4.782  1.00 10.00      A   
ATOM    685  CE  LYS A  74      -6.612  -3.900   3.536  1.00 10.00      A   
ATOM    686  NZ  LYS A  74      -7.424  -4.011   2.306  1.00 10.00      A   
ATOM    687  HZ1 LYS A  74      -7.767  -3.074   2.019  1.00 10.00      A   
ATOM    688  HZ2 LYS A  74      -8.251  -4.629   2.470  1.00 10.00      A   
ATOM    689  HZ3 LYS A  74      -6.857  -4.409   1.534  1.00 10.00      A   
ATOM    690  C   LYS A  74      -7.552  -4.421   9.765  1.00 10.00      A   
ATOM    691  O   LYS A  74      -7.169  -5.481  10.268  1.00 10.00      A   
ATOM    692  N   GLY A  75      -8.633  -3.784  10.197  1.00 10.00      A   
ATOM    693  HN  GLY A  75      -8.921  -2.950   9.764  1.00 10.00      A   
ATOM    694  CA  GLY A  75      -9.381  -4.328  11.315  1.00 10.00      A   
ATOM    695  C   GLY A  75     -10.886  -4.252  11.166  1.00 10.00      A   
ATOM    696  O   GLY A  75     -11.540  -5.267  10.929  1.00 10.00      A   
ATOM    697  N   LYS A  76     -11.437  -3.056  11.308  1.00 10.00      A   
ATOM    698  HN  LYS A  76     -10.858  -2.278  11.471  1.00 10.00      A   
ATOM    699  CA  LYS A  76     -12.877  -2.857  11.211  1.00 10.00      A   
ATOM    700  CB  LYS A  76     -13.254  -1.413  11.557  1.00 10.00      A   
ATOM    701  CG  LYS A  76     -12.902  -0.999  12.978  1.00 10.00      A   
ATOM    702  CD  LYS A  76     -13.176   0.482  13.210  1.00 10.00      A   
ATOM    703  CE  LYS A  76     -14.669   0.758  13.359  1.00 10.00      A   
ATOM    704  NZ  LYS A  76     -15.003   2.193  13.151  1.00 10.00      A   
ATOM    705  HZ1 LYS A  76     -14.953   2.426  12.141  1.00 10.00      A   
ATOM    706  HZ2 LYS A  76     -14.335   2.805  13.670  1.00 10.00      A   
ATOM    707  HZ3 LYS A  76     -15.966   2.390  13.491  1.00 10.00      A   
ATOM    708  C   LYS A  76     -13.409  -3.241   9.833  1.00 10.00      A   
ATOM    709  O   LYS A  76     -12.798  -2.930   8.812  1.00 10.00      A   
ATOM    710  N   PRO A  77     -14.556  -3.939   9.801  1.00 10.00      A   
ATOM    711  CA  PRO A  77     -15.192  -4.380   8.550  1.00 10.00      A   
ATOM    712  CB  PRO A  77     -16.411  -5.183   9.026  1.00 10.00      A   
ATOM    713  CG  PRO A  77     -16.662  -4.713  10.417  1.00 10.00      A   
ATOM    714  CD  PRO A  77     -15.317  -4.369  10.984  1.00 10.00      A   
ATOM    715  C   PRO A  77     -15.638  -3.205   7.679  1.00 10.00      A   
ATOM    716  O   PRO A  77     -15.740  -2.073   8.148  1.00 10.00      A   
ATOM    717  N   HIS A  78     -15.920  -3.492   6.414  1.00 10.00      A   
ATOM    718  HN  HIS A  78     -15.838  -4.419   6.108  1.00 10.00      A   
ATOM    719  CA  HIS A  78     -16.356  -2.474   5.464  1.00 10.00      A   
ATOM    720  CB  HIS A  78     -16.406  -3.080   4.051  1.00 10.00      A   
ATOM    721  CG  HIS A  78     -17.117  -2.270   3.009  1.00 10.00      A   
ATOM    722  ND1 HIS A  78     -18.269  -2.683   2.386  1.00 10.00      A   
ATOM    723  HD1 HIS A  78     -18.738  -3.543   2.546  1.00 10.00      A   
ATOM    724  CD2 HIS A  78     -16.814  -1.062   2.473  1.00 10.00      A   
ATOM    725  CE1 HIS A  78     -18.626  -1.741   1.504  1.00 10.00      A   
ATOM    726  NE2 HIS A  78     -17.772  -0.731   1.517  1.00 10.00      A   
ATOM    727  C   HIS A  78     -17.704  -1.887   5.884  1.00 10.00      A   
ATOM    728  O   HIS A  78     -17.904  -0.672   5.849  1.00 10.00      A   
ATOM    729  N   PHE A  79     -18.613  -2.756   6.314  1.00 10.00      A   
ATOM    730  HN  PHE A  79     -18.395  -3.718   6.301  1.00 10.00      A   
ATOM    731  CA  PHE A  79     -19.940  -2.336   6.758  1.00 10.00      A   
ATOM    732  CB  PHE A  79     -20.844  -3.546   6.995  1.00 10.00      A   
ATOM    733  CG  PHE A  79     -21.643  -3.957   5.791  1.00 10.00      A   
ATOM    734  CD1 PHE A  79     -21.284  -3.535   4.523  1.00 10.00      A   
ATOM    735  CD2 PHE A  79     -22.753  -4.768   5.931  1.00 10.00      A   
ATOM    736  CE1 PHE A  79     -22.017  -3.918   3.417  1.00 10.00      A   
ATOM    737  CE2 PHE A  79     -23.492  -5.155   4.831  1.00 10.00      A   
ATOM    738  CZ  PHE A  79     -23.123  -4.730   3.572  1.00 10.00      A   
ATOM    739  C   PHE A  79     -19.893  -1.457   8.007  1.00 10.00      A   
ATOM    740  O   PHE A  79     -20.897  -0.852   8.387  1.00 10.00      A   
ATOM    741  N   ALA A  80     -18.727  -1.367   8.637  1.00 10.00      A   
ATOM    742  HN  ALA A  80     -17.949  -1.847   8.282  1.00 10.00      A   
ATOM    743  CA  ALA A  80     -18.577  -0.549   9.836  1.00 10.00      A   
ATOM    744  CB  ALA A  80     -17.267  -0.863  10.539  1.00 10.00      A   
ATOM    745  C   ALA A  80     -18.654   0.934   9.487  1.00 10.00      A   
ATOM    746  O   ALA A  80     -19.008   1.766  10.325  1.00 10.00      A   
ATOM    747  N   ASP A  81     -18.348   1.249   8.233  1.00 10.00      A   
ATOM    748  HN  ASP A  81     -18.095   0.531   7.613  1.00 10.00      A   
ATOM    749  CA  ASP A  81     -18.368   2.627   7.749  1.00 10.00      A   
ATOM    750  CB  ASP A  81     -17.666   2.734   6.392  1.00 10.00      A   
ATOM    751  CG  ASP A  81     -16.155   2.630   6.489  1.00 10.00      A   
ATOM    752  OD1 ASP A  81     -15.642   2.233   7.556  1.00 10.00      A   
ATOM    753  OD2 ASP A  81     -15.471   2.933   5.488  1.00 10.00      A   
ATOM    754  C   ASP A  81     -19.794   3.144   7.629  1.00 10.00      A   
ATOM    755  O   ASP A  81     -20.022   4.341   7.463  1.00 10.00      A   
ATOM    756  N   PHE A  82     -20.757   2.238   7.717  1.00 10.00      A   
ATOM    757  HN  PHE A  82     -20.520   1.295   7.851  1.00 10.00      A   
ATOM    758  CA  PHE A  82     -22.161   2.609   7.615  1.00 10.00      A   
ATOM    759  CB  PHE A  82     -22.919   1.609   6.736  1.00 10.00      A   
ATOM    760  CG  PHE A  82     -22.268   1.366   5.404  1.00 10.00      A   
ATOM    761  CD1 PHE A  82     -21.904   2.425   4.589  1.00 10.00      A   
ATOM    762  CD2 PHE A  82     -22.019   0.078   4.968  1.00 10.00      A   
ATOM    763  CE1 PHE A  82     -21.302   2.202   3.366  1.00 10.00      A   
ATOM    764  CE2 PHE A  82     -21.420  -0.154   3.747  1.00 10.00      A   
ATOM    765  CZ  PHE A  82     -21.060   0.909   2.943  1.00 10.00      A   
ATOM    766  C   PHE A  82     -22.801   2.704   8.996  1.00 10.00      A   
ATOM    767  O   PHE A  82     -24.026   2.732   9.119  1.00 10.00      A   
ATOM    768  N   ASN A  83     -21.955   2.741  10.028  1.00 10.00      A   
ATOM    769  HN  ASN A  83     -20.992   2.702   9.848  1.00 10.00      A   
ATOM    770  CA  ASN A  83     -22.406   2.841  11.421  1.00 10.00      A   
ATOM    771  CB  ASN A  83     -23.209   4.133  11.664  1.00 10.00      A   
ATOM    772  CG  ASN A  83     -22.379   5.392  11.488  1.00 10.00      A   
ATOM    773  OD1 ASN A  83     -21.177   5.405  11.762  1.00 10.00      A   
ATOM    774  ND2 ASN A  83     -23.008   6.462  11.020  1.00 10.00      A   
ATOM    775 HD21 ASN A  83     -23.962   6.386  10.816  1.00 10.00      A   
ATOM    776 HD22 ASN A  83     -22.493   7.286  10.899  1.00 10.00      A   
ATOM    777  C   ASN A  83     -23.216   1.614  11.836  1.00 10.00      A   
ATOM    778  O   ASN A  83     -24.086   1.689  12.704  1.00 10.00      A   
ATOM    779  N   LEU A  84     -22.918   0.478  11.219  1.00 10.00      A   
ATOM    780  HN  LEU A  84     -22.219   0.474  10.533  1.00 10.00      A   
ATOM    781  CA  LEU A  84     -23.617  -0.763  11.529  1.00 10.00      A   
ATOM    782  CB  LEU A  84     -23.676  -1.668  10.297  1.00 10.00      A   
ATOM    783  CG  LEU A  84     -24.360  -1.085   9.059  1.00 10.00      A   
ATOM    784  CD1 LEU A  84     -24.380  -2.097   7.927  1.00 10.00      A   
ATOM    785  CD2 LEU A  84     -25.769  -0.614   9.387  1.00 10.00      A   
ATOM    786  C   LEU A  84     -22.931  -1.496  12.676  1.00 10.00      A   
ATOM    787  O   LEU A  84     -23.494  -2.418  13.270  1.00 10.00      A   
ATOM    788  N   VAL A  85     -21.707  -1.084  12.974  1.00 10.00      A   
ATOM    789  HN  VAL A  85     -21.319  -0.341  12.467  1.00 10.00      A   
ATOM    790  CA  VAL A  85     -20.930  -1.692  14.043  1.00 10.00      A   
ATOM    791  CB  VAL A  85     -19.513  -2.079  13.564  1.00 10.00      A   
ATOM    792  CG1 VAL A  85     -18.730  -2.753  14.680  1.00 10.00      A   
ATOM    793  CG2 VAL A  85     -19.594  -2.992  12.351  1.00 10.00      A   
ATOM    794  C   VAL A  85     -20.826  -0.731  15.222  1.00 10.00      A   
ATOM    795  O   VAL A  85     -20.331   0.386  15.076  1.00 10.00      A   
ATOM    796  N   PRO A  86     -21.318  -1.150  16.398  1.00 10.00      A   
ATOM    797  CA  PRO A  86     -21.280  -0.328  17.612  1.00 10.00      A   
ATOM    798  CB  PRO A  86     -21.896  -1.236  18.684  1.00 10.00      A   
ATOM    799  CG  PRO A  86     -22.697  -2.234  17.925  1.00 10.00      A   
ATOM    800  CD  PRO A  86     -21.959  -2.455  16.637  1.00 10.00      A   
ATOM    801  C   PRO A  86     -19.851   0.060  17.996  1.00 10.00      A   
ATOM    802  O   PRO A  86     -18.897  -0.682  17.736  1.00 10.00      A   
ATOM    803  N   ASP A  87     -19.710   1.231  18.600  1.00 10.00      A   
ATOM    804  HN  ASP A  87     -20.507   1.780  18.769  1.00 10.00      A   
ATOM    805  CA  ASP A  87     -18.404   1.731  19.013  1.00 10.00      A   
ATOM    806  CB  ASP A  87     -18.467   3.219  19.357  1.00 10.00      A   
ATOM    807  CG  ASP A  87     -18.790   4.078  18.154  1.00 10.00      A   
ATOM    808  OD1 ASP A  87     -19.867   4.710  18.143  1.00 10.00      A   
ATOM    809  OD2 ASP A  87     -17.969   4.124  17.211  1.00 10.00      A   
ATOM    810  C   ASP A  87     -17.851   0.931  20.183  1.00 10.00      A   
ATOM    811  O   ASP A  87     -18.580   0.579  21.116  1.00 10.00      A   
ATOM    812  N   GLY A  88     -16.563   0.647  20.123  1.00 10.00      A   
ATOM    813  HN  GLY A  88     -16.035   0.973  19.365  1.00 10.00      A   
ATOM    814  CA  GLY A  88     -15.919  -0.128  21.161  1.00 10.00      A   
ATOM    815  C   GLY A  88     -15.765  -1.573  20.743  1.00 10.00      A   
ATOM    816  O   GLY A  88     -15.434  -2.437  21.555  1.00 10.00      A   
ATOM    817  N   TRP A  89     -16.016  -1.825  19.463  1.00 10.00      A   
ATOM    818  HN  TRP A  89     -16.272  -1.080  18.879  1.00 10.00      A   
ATOM    819  CA  TRP A  89     -15.919  -3.159  18.894  1.00 10.00      A   
ATOM    820  CB  TRP A  89     -16.310  -3.114  17.411  1.00 10.00      A   
ATOM    821  CG  TRP A  89     -16.170  -4.423  16.692  1.00 10.00      A   
ATOM    822  CD1 TRP A  89     -17.039  -5.472  16.729  1.00 10.00      A   
ATOM    823  CD2 TRP A  89     -15.097  -4.818  15.823  1.00 10.00      A   
ATOM    824  NE1 TRP A  89     -16.575  -6.497  15.941  1.00 10.00      A   
ATOM    825  HE1 TRP A  89     -17.025  -7.361  15.805  1.00 10.00      A   
ATOM    826  CE2 TRP A  89     -15.386  -6.122  15.374  1.00 10.00      A   
ATOM    827  CE3 TRP A  89     -13.923  -4.199  15.382  1.00 10.00      A   
ATOM    828  CZ2 TRP A  89     -14.545  -6.816  14.506  1.00 10.00      A   
ATOM    829  CZ3 TRP A  89     -13.090  -4.890  14.523  1.00 10.00      A   
ATOM    830  CH2 TRP A  89     -13.405  -6.186  14.093  1.00 10.00      A   
ATOM    831  C   TRP A  89     -14.508  -3.712  19.039  1.00 10.00      A   
ATOM    832  O   TRP A  89     -14.317  -4.849  19.474  1.00 10.00      A   
ATOM    833  N   GLY A  90     -13.524  -2.903  18.679  1.00 10.00      A   
ATOM    834  HN  GLY A  90     -13.733  -1.993  18.359  1.00 10.00      A   
ATOM    835  CA  GLY A  90     -12.151  -3.333  18.762  1.00 10.00      A   
ATOM    836  C   GLY A  90     -11.299  -2.648  17.724  1.00 10.00      A   
ATOM    837  O   GLY A  90     -11.509  -1.475  17.422  1.00 10.00      A   
ATOM    838  N   GLY A  91     -10.351  -3.378  17.160  1.00 10.00      A   
ATOM    839  HN  GLY A  91     -10.243  -4.324  17.420  1.00 10.00      A   
ATOM    840  CA  GLY A  91      -9.475  -2.801  16.164  1.00 10.00      A   
ATOM    841  C   GLY A  91      -8.402  -1.940  16.797  1.00 10.00      A   
ATOM    842  O   GLY A  91      -7.861  -1.032  16.165  1.00 10.00      A   
ATOM    843  N   TYR A  92      -8.106  -2.220  18.059  1.00 10.00      A   
ATOM    844  HN  TYR A  92      -8.577  -2.952  18.506  1.00 10.00      A   
ATOM    845  CA  TYR A  92      -7.096  -1.479  18.789  1.00 10.00      A   
ATOM    846  CB  TYR A  92      -7.291  -1.643  20.298  1.00 10.00      A   
ATOM    847  CG  TYR A  92      -8.399  -0.788  20.877  1.00 10.00      A   
ATOM    848  CD1 TYR A  92      -9.704  -1.260  20.958  1.00 10.00      A   
ATOM    849  CD2 TYR A  92      -8.138   0.493  21.350  1.00 10.00      A   
ATOM    850  CE1 TYR A  92     -10.716  -0.482  21.492  1.00 10.00      A   
ATOM    851  CE2 TYR A  92      -9.143   1.278  21.886  1.00 10.00      A   
ATOM    852  CZ  TYR A  92     -10.432   0.788  21.954  1.00 10.00      A   
ATOM    853  OH  TYR A  92     -11.438   1.565  22.492  1.00 10.00      A   
ATOM    854  HH  TYR A  92     -11.433   2.439  22.077  1.00 10.00      A   
ATOM    855  C   TYR A  92      -5.708  -1.938  18.375  1.00 10.00      A   
ATOM    856  O   TYR A  92      -5.304  -3.070  18.650  1.00 10.00      A   
ATOM    857  N   VAL A  93      -4.986  -1.051  17.709  1.00 10.00      A   
ATOM    858  HN  VAL A  93      -5.370  -0.165  17.528  1.00 10.00      A   
ATOM    859  CA  VAL A  93      -3.642  -1.352  17.232  1.00 10.00      A   
ATOM    860  CB  VAL A  93      -3.280  -0.506  15.986  1.00 10.00      A   
ATOM    861  CG1 VAL A  93      -2.938   0.931  16.360  1.00 10.00      A   
ATOM    862  CG2 VAL A  93      -2.159  -1.151  15.183  1.00 10.00      A   
ATOM    863  C   VAL A  93      -2.597  -1.147  18.330  1.00 10.00      A   
ATOM    864  O   VAL A  93      -1.403  -1.353  18.109  1.00 10.00      A   
ATOM    865  N   TYR A  94      -3.057  -0.760  19.518  1.00 10.00      A   
ATOM    866  HN  TYR A  94      -4.020  -0.627  19.632  1.00 10.00      A   
ATOM    867  CA  TYR A  94      -2.165  -0.523  20.654  1.00 10.00      A   
ATOM    868  CB  TYR A  94      -2.943  -0.135  21.919  1.00 10.00      A   
ATOM    869  CG  TYR A  94      -2.101   0.510  22.998  1.00 10.00      A   
ATOM    870  CD1 TYR A  94      -2.150   1.880  23.210  1.00 10.00      A   
ATOM    871  CD2 TYR A  94      -1.258  -0.246  23.804  1.00 10.00      A   
ATOM    872  CE1 TYR A  94      -1.388   2.481  24.189  1.00 10.00      A   
ATOM    873  CE2 TYR A  94      -0.491   0.348  24.786  1.00 10.00      A   
ATOM    874  CZ  TYR A  94      -0.560   1.711  24.975  1.00 10.00      A   
ATOM    875  OH  TYR A  94       0.199   2.311  25.954  1.00 10.00      A   
ATOM    876  HH  TYR A  94       1.115   2.010  25.881  1.00 10.00      A   
ATOM    877  C   TYR A  94      -1.218  -1.701  20.919  1.00 10.00      A   
ATOM    878  O   TYR A  94      -0.006  -1.515  20.891  1.00 10.00      A   
ATOM    879  N   PRO A  95      -1.738  -2.929  21.174  1.00 10.00      A   
ATOM    880  CA  PRO A  95      -0.890  -4.106  21.432  1.00 10.00      A   
ATOM    881  CB  PRO A  95      -1.891  -5.261  21.522  1.00 10.00      A   
ATOM    882  CG  PRO A  95      -3.168  -4.614  21.925  1.00 10.00      A   
ATOM    883  CD  PRO A  95      -3.173  -3.272  21.250  1.00 10.00      A   
ATOM    884  C   PRO A  95       0.097  -4.360  20.297  1.00 10.00      A   
ATOM    885  O   PRO A  95       1.247  -4.743  20.527  1.00 10.00      A   
ATOM    886  N   TRP A  96      -0.354  -4.124  19.069  1.00 10.00      A   
ATOM    887  HN  TRP A  96      -1.271  -3.801  18.953  1.00 10.00      A   
ATOM    888  CA  TRP A  96       0.484  -4.319  17.894  1.00 10.00      A   
ATOM    889  CB  TRP A  96      -0.327  -4.169  16.604  1.00 10.00      A   
ATOM    890  CG  TRP A  96      -1.157  -5.372  16.269  1.00 10.00      A   
ATOM    891  CD1 TRP A  96      -2.410  -5.659  16.728  1.00 10.00      A   
ATOM    892  CD2 TRP A  96      -0.793  -6.451  15.398  1.00 10.00      A   
ATOM    893  NE1 TRP A  96      -2.848  -6.847  16.198  1.00 10.00      A   
ATOM    894  HE1 TRP A  96      -3.720  -7.268  16.378  1.00 10.00      A   
ATOM    895  CE2 TRP A  96      -1.875  -7.355  15.379  1.00 10.00      A   
ATOM    896  CE3 TRP A  96       0.341  -6.740  14.633  1.00 10.00      A   
ATOM    897  CZ2 TRP A  96      -1.856  -8.526  14.625  1.00 10.00      A   
ATOM    898  CZ3 TRP A  96       0.358  -7.904  13.887  1.00 10.00      A   
ATOM    899  CH2 TRP A  96      -0.733  -8.782  13.888  1.00 10.00      A   
ATOM    900  C   TRP A  96       1.656  -3.349  17.894  1.00 10.00      A   
ATOM    901  O   TRP A  96       2.808  -3.768  17.831  1.00 10.00      A   
ATOM    902  N   ILE A  97       1.355  -2.057  17.988  1.00 10.00      A   
ATOM    903  HN  ILE A  97       0.410  -1.791  18.053  1.00 10.00      A   
ATOM    904  CA  ILE A  97       2.384  -1.023  18.002  1.00 10.00      A   
ATOM    905  CB  ILE A  97       1.757   0.391  18.048  1.00 10.00      A   
ATOM    906  CG1 ILE A  97       0.886   0.637  16.810  1.00 10.00      A   
ATOM    907  CG2 ILE A  97       2.832   1.465  18.171  1.00 10.00      A   
ATOM    908  CD1 ILE A  97       1.630   0.525  15.494  1.00 10.00      A   
ATOM    909  C   ILE A  97       3.309  -1.213  19.202  1.00 10.00      A   
ATOM    910  O   ILE A  97       4.527  -1.078  19.093  1.00 10.00      A   
ATOM    911  N   GLU A  98       2.714  -1.545  20.336  1.00 10.00      A   
ATOM    912  HN  GLU A  98       1.730  -1.641  20.345  1.00 10.00      A   
ATOM    913  CA  GLU A  98       3.453  -1.767  21.574  1.00 10.00      A   
ATOM    914  CB  GLU A  98       2.467  -2.153  22.675  1.00 10.00      A   
ATOM    915  CG  GLU A  98       3.098  -2.618  23.972  1.00 10.00      A   
ATOM    916  CD  GLU A  98       2.106  -3.375  24.824  1.00 10.00      A   
ATOM    917  OE1 GLU A  98       1.202  -2.736  25.391  1.00 10.00      A   
ATOM    918  OE2 GLU A  98       2.219  -4.616  24.925  1.00 10.00      A   
ATOM    919  C   GLU A  98       4.507  -2.863  21.401  1.00 10.00      A   
ATOM    920  O   GLU A  98       5.686  -2.670  21.711  1.00 10.00      A   
ATOM    921  N   ALA A  99       4.074  -4.011  20.901  1.00 10.00      A   
ATOM    922  HN  ALA A  99       3.119  -4.107  20.677  1.00 10.00      A   
ATOM    923  CA  ALA A  99       4.968  -5.139  20.685  1.00 10.00      A   
ATOM    924  CB  ALA A  99       4.157  -6.393  20.393  1.00 10.00      A   
ATOM    925  C   ALA A  99       5.937  -4.853  19.546  1.00 10.00      A   
ATOM    926  O   ALA A  99       7.118  -5.197  19.618  1.00 10.00      A   
ATOM    927  N   MET A 100       5.428  -4.200  18.510  1.00 10.00      A   
ATOM    928  HN  MET A 100       4.476  -3.945  18.534  1.00 10.00      A   
ATOM    929  CA  MET A 100       6.218  -3.857  17.330  1.00 10.00      A   
ATOM    930  CB  MET A 100       5.323  -3.171  16.293  1.00 10.00      A   
ATOM    931  CG  MET A 100       5.859  -3.178  14.872  1.00 10.00      A   
ATOM    932  SD  MET A 100       4.569  -2.843  13.659  1.00 10.00      A   
ATOM    933  CE  MET A 100       3.436  -4.194  13.985  1.00 10.00      A   
ATOM    934  C   MET A 100       7.399  -2.955  17.682  1.00 10.00      A   
ATOM    935  O   MET A 100       8.531  -3.222  17.282  1.00 10.00      A   
ATOM    936  N   SER A 101       7.135  -1.916  18.471  1.00 10.00      A   
ATOM    937  HN  SER A 101       6.218  -1.791  18.800  1.00 10.00      A   
ATOM    938  CA  SER A 101       8.162  -0.956  18.868  1.00 10.00      A   
ATOM    939  CB  SER A 101       7.515   0.282  19.500  1.00 10.00      A   
ATOM    940  OG  SER A 101       6.576  -0.082  20.496  1.00 10.00      A   
ATOM    941  HG  SER A 101       5.745  -0.336  20.073  1.00 10.00      A   
ATOM    942  C   SER A 101       9.196  -1.564  19.816  1.00 10.00      A   
ATOM    943  O   SER A 101      10.188  -0.920  20.166  1.00 10.00      A   
ATOM    944  N   SER A 102       8.976  -2.805  20.221  1.00 10.00      A   
ATOM    945  HN  SER A 102       8.179  -3.282  19.907  1.00 10.00      A   
ATOM    946  CA  SER A 102       9.891  -3.469  21.129  1.00 10.00      A   
ATOM    947  CB  SER A 102       9.102  -4.252  22.175  1.00 10.00      A   
ATOM    948  OG  SER A 102       8.064  -3.452  22.721  1.00 10.00      A   
ATOM    949  HG  SER A 102       7.254  -3.570  22.202  1.00 10.00      A   
ATOM    950  C   SER A 102      10.856  -4.396  20.389  1.00 10.00      A   
ATOM    951  O   SER A 102      11.781  -4.945  20.986  1.00 10.00      A   
ATOM    952  N   SER A 103      10.642  -4.573  19.093  1.00 10.00      A   
ATOM    953  HN  SER A 103       9.904  -4.099  18.658  1.00 10.00      A   
ATOM    954  CA  SER A 103      11.491  -5.456  18.305  1.00 10.00      A   
ATOM    955  CB  SER A 103      10.823  -6.824  18.152  1.00 10.00      A   
ATOM    956  OG  SER A 103      10.344  -7.304  19.402  1.00 10.00      A   
ATOM    957  HG  SER A 103      10.962  -7.048  20.097  1.00 10.00      A   
ATOM    958  C   SER A 103      11.825  -4.866  16.935  1.00 10.00      A   
ATOM    959  O   SER A 103      12.966  -4.953  16.475  1.00 10.00      A   
ATOM    960  N   TYR A 104      10.838  -4.255  16.286  1.00 10.00      A   
ATOM    961  HN  TYR A 104       9.950  -4.188  16.704  1.00 10.00      A   
ATOM    962  CA  TYR A 104      11.041  -3.662  14.970  1.00 10.00      A   
ATOM    963  CB  TYR A 104       9.722  -3.604  14.197  1.00 10.00      A   
ATOM    964  CG  TYR A 104       9.116  -4.952  13.885  1.00 10.00      A   
ATOM    965  CD1 TYR A 104       8.274  -5.587  14.790  1.00 10.00      A   
ATOM    966  CD2 TYR A 104       9.369  -5.583  12.678  1.00 10.00      A   
ATOM    967  CE1 TYR A 104       7.700  -6.809  14.496  1.00 10.00      A   
ATOM    968  CE2 TYR A 104       8.806  -6.805  12.379  1.00 10.00      A   
ATOM    969  CZ  TYR A 104       7.969  -7.415  13.287  1.00 10.00      A   
ATOM    970  OH  TYR A 104       7.394  -8.627  12.985  1.00 10.00      A   
ATOM    971  HH  TYR A 104       8.057  -9.206  12.577  1.00 10.00      A   
ATOM    972  C   TYR A 104      11.645  -2.266  15.085  1.00 10.00      A   
ATOM    973  O   TYR A 104      10.990  -1.267  14.807  1.00 10.00      A   
ATOM    974  N   THR A 105      12.895  -2.205  15.497  1.00 10.00      A   
ATOM    975  HN  THR A 105      13.369  -3.035  15.716  1.00 10.00      A   
ATOM    976  CA  THR A 105      13.587  -0.938  15.657  1.00 10.00      A   
ATOM    977  CB  THR A 105      14.895  -1.143  16.437  1.00 10.00      A   
ATOM    978  OG1 THR A 105      14.898  -2.458  17.023  1.00 10.00      A   
ATOM    979  HG1 THR A 105      14.741  -2.383  17.974  1.00 10.00      A   
ATOM    980  CG2 THR A 105      15.014  -0.102  17.539  1.00 10.00      A   
ATOM    981  C   THR A 105      13.899  -0.284  14.307  1.00 10.00      A   
ATOM    982  O   THR A 105      14.142   0.924  14.236  1.00 10.00      A   
ATOM    983  N   TRP A 106      13.878  -1.075  13.239  1.00 10.00      A   
ATOM    984  HN  TRP A 106      13.654  -2.025  13.350  1.00 10.00      A   
ATOM    985  CA  TRP A 106      14.168  -0.567  11.902  1.00 10.00      A   
ATOM    986  CB  TRP A 106      15.171  -1.476  11.186  1.00 10.00      A   
ATOM    987  CG  TRP A 106      16.600  -1.166  11.522  1.00 10.00      A   
ATOM    988  CD1 TRP A 106      17.335  -1.684  12.548  1.00 10.00      A   
ATOM    989  CD2 TRP A 106      17.465  -0.262  10.827  1.00 10.00      A   
ATOM    990  NE1 TRP A 106      18.604  -1.153  12.534  1.00 10.00      A   
ATOM    991  HE1 TRP A 106      19.321  -1.370  13.170  1.00 10.00      A   
ATOM    992  CE2 TRP A 106      18.708  -0.280  11.485  1.00 10.00      A   
ATOM    993  CE3 TRP A 106      17.307   0.560   9.709  1.00 10.00      A   
ATOM    994  CZ2 TRP A 106      19.788   0.493  11.063  1.00 10.00      A   
ATOM    995  CZ3 TRP A 106      18.379   1.326   9.290  1.00 10.00      A   
ATOM    996  CH2 TRP A 106      19.603   1.288   9.965  1.00 10.00      A   
ATOM    997  C   TRP A 106      12.902  -0.398  11.069  1.00 10.00      A   
ATOM    998  O   TRP A 106      12.948  -0.432   9.840  1.00 10.00      A   
ATOM    999  N   LEU A 107      11.772  -0.211  11.742  1.00 10.00      A   
ATOM   1000  HN  LEU A 107      11.793  -0.195  12.719  1.00 10.00      A   
ATOM   1001  CA  LEU A 107      10.501  -0.026  11.054  1.00 10.00      A   
ATOM   1002  CB  LEU A 107       9.336  -0.107  12.036  1.00 10.00      A   
ATOM   1003  CG  LEU A 107       8.020  -0.629  11.460  1.00 10.00      A   
ATOM   1004  CD1 LEU A 107       8.138  -2.107  11.126  1.00 10.00      A   
ATOM   1005  CD2 LEU A 107       6.880  -0.389  12.434  1.00 10.00      A   
ATOM   1006  C   LEU A 107      10.487   1.313  10.325  1.00 10.00      A   
ATOM   1007  O   LEU A 107      10.941   2.325  10.862  1.00 10.00      A   
ATOM   1008  N   GLU A 108       9.966   1.315   9.102  1.00 10.00      A   
ATOM   1009  HN  GLU A 108       9.607   0.481   8.732  1.00 10.00      A   
ATOM   1010  CA  GLU A 108       9.926   2.525   8.293  1.00 10.00      A   
ATOM   1011  CB  GLU A 108      10.814   2.355   7.053  1.00 10.00      A   
ATOM   1012  CG  GLU A 108      12.271   2.015   7.351  1.00 10.00      A   
ATOM   1013  CD  GLU A 108      13.122   1.927   6.097  1.00 10.00      A   
ATOM   1014  OE1 GLU A 108      12.784   2.589   5.096  1.00 10.00      A   
ATOM   1015  OE2 GLU A 108      14.150   1.212   6.109  1.00 10.00      A   
ATOM   1016  C   GLU A 108       8.503   2.900   7.859  1.00 10.00      A   
ATOM   1017  O   GLU A 108       8.197   4.078   7.670  1.00 10.00      A   
ATOM   1018  N   GLU A 109       7.627   1.914   7.714  1.00 10.00      A   
ATOM   1019  HN  GLU A 109       7.892   0.990   7.919  1.00 10.00      A   
ATOM   1020  CA  GLU A 109       6.266   2.188   7.266  1.00 10.00      A   
ATOM   1021  CB  GLU A 109       6.064   1.684   5.842  1.00 10.00      A   
ATOM   1022  CG  GLU A 109       6.845   2.423   4.774  1.00 10.00      A   
ATOM   1023  CD  GLU A 109       6.546   1.868   3.398  1.00 10.00      A   
ATOM   1024  OE1 GLU A 109       5.630   2.386   2.727  1.00 10.00      A   
ATOM   1025  OE2 GLU A 109       7.200   0.886   2.993  1.00 10.00      A   
ATOM   1026  C   GLU A 109       5.209   1.540   8.150  1.00 10.00      A   
ATOM   1027  O   GLU A 109       5.324   0.370   8.525  1.00 10.00      A   
ATOM   1028  N   ILE A 110       4.183   2.316   8.465  1.00 10.00      A   
ATOM   1029  HN  ILE A 110       4.183   3.247   8.149  1.00 10.00      A   
ATOM   1030  CA  ILE A 110       3.056   1.849   9.257  1.00 10.00      A   
ATOM   1031  CB  ILE A 110       3.050   2.406  10.699  1.00 10.00      A   
ATOM   1032  CG1 ILE A 110       4.224   1.829  11.494  1.00 10.00      A   
ATOM   1033  CG2 ILE A 110       1.729   2.088  11.400  1.00 10.00      A   
ATOM   1034  CD1 ILE A 110       4.313   2.339  12.917  1.00 10.00      A   
ATOM   1035  C   ILE A 110       1.769   2.243   8.543  1.00 10.00      A   
ATOM   1036  O   ILE A 110       1.392   3.417   8.507  1.00 10.00      A   
ATOM   1037  N   ARG A 111       1.127   1.266   7.933  1.00 10.00      A   
ATOM   1038  HN  ARG A 111       1.492   0.352   7.968  1.00 10.00      A   
ATOM   1039  CA  ARG A 111      -0.106   1.509   7.207  1.00 10.00      A   
ATOM   1040  CB  ARG A 111       0.046   1.068   5.750  1.00 10.00      A   
ATOM   1041  CG  ARG A 111       1.261   1.666   5.057  1.00 10.00      A   
ATOM   1042  CD  ARG A 111       1.405   1.156   3.632  1.00 10.00      A   
ATOM   1043  NE  ARG A 111       2.517   1.800   2.934  1.00 10.00      A   
ATOM   1044  HE  ARG A 111       3.399   1.758   3.362  1.00 10.00      A   
ATOM   1045  CZ  ARG A 111       2.418   2.421   1.760  1.00 10.00      A   
ATOM   1046  NH1 ARG A 111       1.251   2.479   1.126  1.00 10.00      A   
ATOM   1047 HH11 ARG A 111       1.178   2.966   0.208  1.00 10.00      A   
ATOM   1048 HH12 ARG A 111       0.401   2.031   1.538  1.00 10.00      A   
ATOM   1049  NH2 ARG A 111       3.494   2.979   1.224  1.00 10.00      A   
ATOM   1050 HH21 ARG A 111       3.434   3.476   0.308  1.00 10.00      A   
ATOM   1051 HH22 ARG A 111       4.420   2.919   1.729  1.00 10.00      A   
ATOM   1052  C   ARG A 111      -1.266   0.784   7.867  1.00 10.00      A   
ATOM   1053  O   ARG A 111      -1.199  -0.424   8.110  1.00 10.00      A   
ATOM   1054  N   LEU A 112      -2.317   1.528   8.167  1.00 10.00      A   
ATOM   1055  HN  LEU A 112      -2.301   2.487   7.949  1.00 10.00      A   
ATOM   1056  CA  LEU A 112      -3.497   0.967   8.806  1.00 10.00      A   
ATOM   1057  CB  LEU A 112      -3.527   1.349  10.290  1.00 10.00      A   
ATOM   1058  CG  LEU A 112      -2.423   0.755  11.167  1.00 10.00      A   
ATOM   1059  CD1 LEU A 112      -2.284   1.540  12.461  1.00 10.00      A   
ATOM   1060  CD2 LEU A 112      -2.704  -0.710  11.457  1.00 10.00      A   
ATOM   1061  C   LEU A 112      -4.770   1.464   8.132  1.00 10.00      A   
ATOM   1062  O   LEU A 112      -4.881   2.639   7.783  1.00 10.00      A   
ATOM   1063  N   LYS A 113      -5.721   0.564   7.944  1.00 10.00      A   
ATOM   1064  HN  LYS A 113      -5.563  -0.365   8.223  1.00 10.00      A   
ATOM   1065  CA  LYS A 113      -6.998   0.917   7.338  1.00 10.00      A   
ATOM   1066  CB  LYS A 113      -7.139   0.340   5.925  1.00 10.00      A   
ATOM   1067  CG  LYS A 113      -8.283   0.957   5.130  1.00 10.00      A   
ATOM   1068  CD  LYS A 113      -8.699   0.086   3.960  1.00 10.00      A   
ATOM   1069  CE  LYS A 113      -9.826   0.735   3.164  1.00 10.00      A   
ATOM   1070  NZ  LYS A 113     -10.479  -0.231   2.245  1.00 10.00      A   
ATOM   1071  HZ1 LYS A 113      -9.770  -0.679   1.632  1.00 10.00      A   
ATOM   1072  HZ2 LYS A 113     -11.190   0.243   1.646  1.00 10.00      A   
ATOM   1073  HZ3 LYS A 113     -10.958  -0.977   2.790  1.00 10.00      A   
ATOM   1074  C   LYS A 113      -8.139   0.434   8.221  1.00 10.00      A   
ATOM   1075  O   LYS A 113      -8.198  -0.747   8.568  1.00 10.00      A   
ATOM   1076  N   ARG A 114      -9.028   1.355   8.589  1.00 10.00      A   
ATOM   1077  HN  ARG A 114      -8.909   2.281   8.275  1.00 10.00      A   
ATOM   1078  CA  ARG A 114     -10.172   1.043   9.440  1.00 10.00      A   
ATOM   1079  CB  ARG A 114     -11.170   0.122   8.715  1.00 10.00      A   
ATOM   1080  CG  ARG A 114     -11.824   0.773   7.502  1.00 10.00      A   
ATOM   1081  CD  ARG A 114     -12.737  -0.179   6.738  1.00 10.00      A   
ATOM   1082  NE  ARG A 114     -13.592   0.560   5.807  1.00 10.00      A   
ATOM   1083  HE  ARG A 114     -14.140   1.286   6.192  1.00 10.00      A   
ATOM   1084  CZ  ARG A 114     -13.688   0.323   4.494  1.00 10.00      A   
ATOM   1085  NH1 ARG A 114     -12.995  -0.656   3.918  1.00 10.00      A   
ATOM   1086 HH11 ARG A 114     -13.081  -0.826   2.881  1.00 10.00      A   
ATOM   1087 HH12 ARG A 114     -12.367  -1.270   4.484  1.00 10.00      A   
ATOM   1088  NH2 ARG A 114     -14.489   1.087   3.754  1.00 10.00      A   
ATOM   1089 HH21 ARG A 114     -15.043   1.864   4.205  1.00 10.00      A   
ATOM   1090 HH22 ARG A 114     -14.568   0.926   2.725  1.00 10.00      A   
ATOM   1091  C   ARG A 114      -9.710   0.452  10.771  1.00 10.00      A   
ATOM   1092  O   ARG A 114     -10.135  -0.634  11.173  1.00 10.00      A   
ATOM   1093  N   MET A 115      -8.829   1.180  11.447  1.00 10.00      A   
ATOM   1094  HN  MET A 115      -8.541   2.043  11.082  1.00 10.00      A   
ATOM   1095  CA  MET A 115      -8.287   0.736  12.722  1.00 10.00      A   
ATOM   1096  CB  MET A 115      -6.838   0.271  12.546  1.00 10.00      A   
ATOM   1097  CG  MET A 115      -6.700  -1.107  11.925  1.00 10.00      A   
ATOM   1098  SD  MET A 115      -7.199  -2.422  13.050  1.00 10.00      A   
ATOM   1099  CE  MET A 115      -5.786  -2.479  14.146  1.00 10.00      A   
ATOM   1100  C   MET A 115      -8.346   1.847  13.760  1.00 10.00      A   
ATOM   1101  O   MET A 115      -8.473   3.024  13.418  1.00 10.00      A   
ATOM   1102  N   VAL A 116      -8.253   1.466  15.029  1.00 10.00      A   
ATOM   1103  HN  VAL A 116      -8.152   0.508  15.236  1.00 10.00      A   
ATOM   1104  CA  VAL A 116      -8.284   2.422  16.124  1.00 10.00      A   
ATOM   1105  CB  VAL A 116      -9.144   1.918  17.304  1.00 10.00      A   
ATOM   1106  CG1 VAL A 116      -9.170   2.943  18.432  1.00 10.00      A   
ATOM   1107  CG2 VAL A 116     -10.558   1.606  16.836  1.00 10.00      A   
ATOM   1108  C   VAL A 116      -6.864   2.710  16.605  1.00 10.00      A   
ATOM   1109  O   VAL A 116      -6.195   1.842  17.175  1.00 10.00      A   
ATOM   1110  N   VAL A 117      -6.410   3.926  16.351  1.00 10.00      A   
ATOM   1111  HN  VAL A 117      -7.002   4.568  15.902  1.00 10.00      A   
ATOM   1112  CA  VAL A 117      -5.074   4.359  16.741  1.00 10.00      A   
ATOM   1113  CB  VAL A 117      -4.265   4.872  15.526  1.00 10.00      A   
ATOM   1114  CG1 VAL A 117      -2.798   5.059  15.890  1.00 10.00      A   
ATOM   1115  CG2 VAL A 117      -4.413   3.941  14.331  1.00 10.00      A   
ATOM   1116  C   VAL A 117      -5.189   5.488  17.753  1.00 10.00      A   
ATOM   1117  O   VAL A 117      -5.746   6.536  17.450  1.00 10.00      A   
ATOM   1118  N   THR A 118      -4.684   5.270  18.951  1.00 10.00      A   
ATOM   1119  HN  THR A 118      -4.263   4.408  19.148  1.00 10.00      A   
ATOM   1120  CA  THR A 118      -4.746   6.281  19.990  1.00 10.00      A   
ATOM   1121  CB  THR A 118      -4.928   5.628  21.370  1.00 10.00      A   
ATOM   1122  OG1 THR A 118      -4.069   4.482  21.476  1.00 10.00      A   
ATOM   1123  HG1 THR A 118      -4.263   4.015  22.300  1.00 10.00      A   
ATOM   1124  CG2 THR A 118      -6.371   5.187  21.553  1.00 10.00      A   
ATOM   1125  C   THR A 118      -3.487   7.141  19.992  1.00 10.00      A   
ATOM   1126  O   THR A 118      -2.488   6.793  19.349  1.00 10.00      A   
ATOM   1127  N   ASP A 119      -3.531   8.250  20.724  1.00 10.00      A   
ATOM   1128  HN  ASP A 119      -4.349   8.457  21.229  1.00 10.00      A   
ATOM   1129  CA  ASP A 119      -2.391   9.162  20.808  1.00 10.00      A   
ATOM   1130  CB  ASP A 119      -2.722  10.398  21.651  1.00 10.00      A   
ATOM   1131  CG  ASP A 119      -3.807  11.265  21.051  1.00 10.00      A   
ATOM   1132  OD1 ASP A 119      -3.602  11.821  19.956  1.00 10.00      A   
ATOM   1133  OD2 ASP A 119      -4.877  11.402  21.680  1.00 10.00      A   
ATOM   1134  C   ASP A 119      -1.192   8.441  21.406  1.00 10.00      A   
ATOM   1135  O   ASP A 119      -0.051   8.670  21.001  1.00 10.00      A   
ATOM   1136  N   ASP A 120      -1.470   7.560  22.368  1.00 10.00      A   
ATOM   1137  HN  ASP A 120      -2.404   7.444  22.646  1.00 10.00      A   
ATOM   1138  CA  ASP A 120      -0.432   6.775  23.029  1.00 10.00      A   
ATOM   1139  CB  ASP A 120      -1.034   5.897  24.133  1.00 10.00      A   
ATOM   1140  CG  ASP A 120      -1.259   6.640  25.435  1.00 10.00      A   
ATOM   1141  OD1 ASP A 120      -0.396   6.550  26.333  1.00 10.00      A   
ATOM   1142  OD2 ASP A 120      -2.306   7.304  25.576  1.00 10.00      A   
ATOM   1143  C   ASP A 120       0.299   5.909  22.011  1.00 10.00      A   
ATOM   1144  O   ASP A 120       1.509   5.706  22.106  1.00 10.00      A   
ATOM   1145  N   CYS A 121      -0.445   5.409  21.029  1.00 10.00      A   
ATOM   1146  HN  CYS A 121      -1.404   5.603  21.011  1.00 10.00      A   
ATOM   1147  CA  CYS A 121       0.130   4.587  19.973  1.00 10.00      A   
ATOM   1148  CB  CYS A 121      -0.971   4.001  19.088  1.00 10.00      A   
ATOM   1149  SG  CYS A 121      -2.108   2.880  19.932  1.00 10.00      A   
ATOM   1150  HG  CYS A 121      -2.850   3.594  20.776  1.00 10.00      A   
ATOM   1151  C   CYS A 121       1.067   5.428  19.121  1.00 10.00      A   
ATOM   1152  O   CYS A 121       2.181   5.012  18.810  1.00 10.00      A   
ATOM   1153  N   LEU A 122       0.615   6.627  18.764  1.00 10.00      A   
ATOM   1154  HN  LEU A 122      -0.285   6.905  19.056  1.00 10.00      A   
ATOM   1155  CA  LEU A 122       1.414   7.537  17.948  1.00 10.00      A   
ATOM   1156  CB  LEU A 122       0.616   8.785  17.573  1.00 10.00      A   
ATOM   1157  CG  LEU A 122      -0.578   8.568  16.641  1.00 10.00      A   
ATOM   1158  CD1 LEU A 122      -1.339   9.867  16.446  1.00 10.00      A   
ATOM   1159  CD2 LEU A 122      -0.121   8.009  15.303  1.00 10.00      A   
ATOM   1160  C   LEU A 122       2.711   7.921  18.655  1.00 10.00      A   
ATOM   1161  O   LEU A 122       3.775   7.960  18.035  1.00 10.00      A   
ATOM   1162  N   GLU A 123       2.618   8.200  19.951  1.00 10.00      A   
ATOM   1163  HN  GLU A 123       1.736   8.179  20.387  1.00 10.00      A   
ATOM   1164  CA  GLU A 123       3.788   8.557  20.735  1.00 10.00      A   
ATOM   1165  CB  GLU A 123       3.395   8.952  22.155  1.00 10.00      A   
ATOM   1166  CG  GLU A 123       2.694  10.295  22.253  1.00 10.00      A   
ATOM   1167  CD  GLU A 123       2.688  10.839  23.665  1.00 10.00      A   
ATOM   1168  OE1 GLU A 123       2.274  10.107  24.588  1.00 10.00      A   
ATOM   1169  OE2 GLU A 123       3.092  12.003  23.862  1.00 10.00      A   
ATOM   1170  C   GLU A 123       4.791   7.407  20.756  1.00 10.00      A   
ATOM   1171  O   GLU A 123       5.998   7.622  20.654  1.00 10.00      A   
ATOM   1172  N   LEU A 124       4.278   6.184  20.871  1.00 10.00      A   
ATOM   1173  HN  LEU A 124       3.305   6.081  20.953  1.00 10.00      A   
ATOM   1174  CA  LEU A 124       5.123   4.993  20.884  1.00 10.00      A   
ATOM   1175  CB  LEU A 124       4.276   3.737  21.105  1.00 10.00      A   
ATOM   1176  CG  LEU A 124       3.827   3.456  22.538  1.00 10.00      A   
ATOM   1177  CD1 LEU A 124       2.820   2.315  22.565  1.00 10.00      A   
ATOM   1178  CD2 LEU A 124       5.026   3.136  23.416  1.00 10.00      A   
ATOM   1179  C   LEU A 124       5.876   4.868  19.568  1.00 10.00      A   
ATOM   1180  O   LEU A 124       7.043   4.472  19.545  1.00 10.00      A   
ATOM   1181  N   ILE A 125       5.196   5.209  18.478  1.00 10.00      A   
ATOM   1182  HN  ILE A 125       4.262   5.499  18.573  1.00 10.00      A   
ATOM   1183  CA  ILE A 125       5.781   5.151  17.143  1.00 10.00      A   
ATOM   1184  CB  ILE A 125       4.727   5.484  16.055  1.00 10.00      A   
ATOM   1185  CG1 ILE A 125       3.614   4.430  16.048  1.00 10.00      A   
ATOM   1186  CG2 ILE A 125       5.377   5.587  14.682  1.00 10.00      A   
ATOM   1187  CD1 ILE A 125       2.414   4.794  15.198  1.00 10.00      A   
ATOM   1188  C   ILE A 125       6.945   6.128  17.024  1.00 10.00      A   
ATOM   1189  O   ILE A 125       8.062   5.742  16.673  1.00 10.00      A   
ATOM   1190  N   ALA A 126       6.678   7.378  17.371  1.00 10.00      A   
ATOM   1191  HN  ALA A 126       5.779   7.597  17.699  1.00 10.00      A   
ATOM   1192  CA  ALA A 126       7.667   8.439  17.284  1.00 10.00      A   
ATOM   1193  CB  ALA A 126       7.023   9.778  17.599  1.00 10.00      A   
ATOM   1194  C   ALA A 126       8.888   8.209  18.178  1.00 10.00      A   
ATOM   1195  O   ALA A 126      10.021   8.438  17.751  1.00 10.00      A   
ATOM   1196  N   LYS A 127       8.663   7.745  19.402  1.00 10.00      A   
ATOM   1197  HN  LYS A 127       7.739   7.538  19.680  1.00 10.00      A   
ATOM   1198  CA  LYS A 127       9.763   7.538  20.343  1.00 10.00      A   
ATOM   1199  CB  LYS A 127       9.258   7.469  21.787  1.00 10.00      A   
ATOM   1200  CG  LYS A 127       8.399   6.251  22.100  1.00 10.00      A   
ATOM   1201  CD  LYS A 127       8.444   5.903  23.579  1.00 10.00      A   
ATOM   1202  CE  LYS A 127       9.726   5.168  23.937  1.00 10.00      A   
ATOM   1203  NZ  LYS A 127       9.629   3.710  23.669  1.00 10.00      A   
ATOM   1204  HZ1 LYS A 127      10.520   3.241  23.938  1.00 10.00      A   
ATOM   1205  HZ2 LYS A 127       9.449   3.536  22.660  1.00 10.00      A   
ATOM   1206  HZ3 LYS A 127       8.853   3.294  24.223  1.00 10.00      A   
ATOM   1207  C   LYS A 127      10.621   6.310  20.032  1.00 10.00      A   
ATOM   1208  O   LYS A 127      11.832   6.323  20.247  1.00 10.00      A   
ATOM   1209  N   SER A 128      10.006   5.263  19.512  1.00 10.00      A   
ATOM   1210  HN  SER A 128       9.048   5.317  19.308  1.00 10.00      A   
ATOM   1211  CA  SER A 128      10.733   4.033  19.236  1.00 10.00      A   
ATOM   1212  CB  SER A 128       9.874   2.819  19.586  1.00 10.00      A   
ATOM   1213  OG  SER A 128       9.061   3.086  20.722  1.00 10.00      A   
ATOM   1214  HG  SER A 128       8.201   3.416  20.425  1.00 10.00      A   
ATOM   1215  C   SER A 128      11.265   3.937  17.807  1.00 10.00      A   
ATOM   1216  O   SER A 128      12.430   3.603  17.602  1.00 10.00      A   
ATOM   1217  N   PHE A 129      10.428   4.241  16.824  1.00 10.00      A   
ATOM   1218  HN  PHE A 129       9.516   4.547  17.036  1.00 10.00      A   
ATOM   1219  CA  PHE A 129      10.842   4.152  15.428  1.00 10.00      A   
ATOM   1220  CB  PHE A 129       9.658   3.803  14.521  1.00 10.00      A   
ATOM   1221  CG  PHE A 129       8.816   2.660  15.010  1.00 10.00      A   
ATOM   1222  CD1 PHE A 129       7.460   2.828  15.219  1.00 10.00      A   
ATOM   1223  CD2 PHE A 129       9.376   1.419  15.260  1.00 10.00      A   
ATOM   1224  CE1 PHE A 129       6.677   1.784  15.666  1.00 10.00      A   
ATOM   1225  CE2 PHE A 129       8.598   0.369  15.707  1.00 10.00      A   
ATOM   1226  CZ  PHE A 129       7.246   0.551  15.909  1.00 10.00      A   
ATOM   1227  C   PHE A 129      11.504   5.440  14.951  1.00 10.00      A   
ATOM   1228  O   PHE A 129      10.829   6.426  14.655  1.00 10.00      A   
ATOM   1229  N   LYS A 130      12.831   5.430  14.877  1.00 10.00      A   
ATOM   1230  HN  LYS A 130      13.319   4.622  15.146  1.00 10.00      A   
ATOM   1231  CA  LYS A 130      13.579   6.596  14.419  1.00 10.00      A   
ATOM   1232  CB  LYS A 130      14.951   6.672  15.092  1.00 10.00      A   
ATOM   1233  CG  LYS A 130      14.947   7.285  16.484  1.00 10.00      A   
ATOM   1234  CD  LYS A 130      14.526   6.277  17.543  1.00 10.00      A   
ATOM   1235  CE  LYS A 130      14.956   6.721  18.931  1.00 10.00      A   
ATOM   1236  NZ  LYS A 130      14.549   5.748  19.972  1.00 10.00      A   
ATOM   1237  HZ1 LYS A 130      15.032   5.962  20.869  1.00 10.00      A   
ATOM   1238  HZ2 LYS A 130      14.799   4.783  19.679  1.00 10.00      A   
ATOM   1239  HZ3 LYS A 130      13.519   5.799  20.127  1.00 10.00      A   
ATOM   1240  C   LYS A 130      13.743   6.576  12.903  1.00 10.00      A   
ATOM   1241  O   LYS A 130      14.006   7.609  12.282  1.00 10.00      A   
ATOM   1242  N   ASN A 131      13.587   5.396  12.313  1.00 10.00      A   
ATOM   1243  HN  ASN A 131      13.384   4.612  12.864  1.00 10.00      A   
ATOM   1244  CA  ASN A 131      13.714   5.231  10.868  1.00 10.00      A   
ATOM   1245  CB  ASN A 131      14.431   3.921  10.532  1.00 10.00      A   
ATOM   1246  CG  ASN A 131      15.937   4.082  10.440  1.00 10.00      A   
ATOM   1247  OD1 ASN A 131      16.624   4.206  11.453  1.00 10.00      A   
ATOM   1248  ND2 ASN A 131      16.460   4.075   9.227  1.00 10.00      A   
ATOM   1249 HD21 ASN A 131      15.854   3.959   8.461  1.00 10.00      A   
ATOM   1250 HD22 ASN A 131      17.433   4.179   9.138  1.00 10.00      A   
ATOM   1251  C   ASN A 131      12.347   5.277  10.198  1.00 10.00      A   
ATOM   1252  O   ASN A 131      12.205   4.918   9.032  1.00 10.00      A   
ATOM   1253  N   PHE A 132      11.353   5.744  10.948  1.00 10.00      A   
ATOM   1254  HN  PHE A 132      11.543   6.024  11.865  1.00 10.00      A   
ATOM   1255  CA  PHE A 132       9.989   5.856  10.449  1.00 10.00      A   
ATOM   1256  CB  PHE A 132       9.056   6.238  11.596  1.00 10.00      A   
ATOM   1257  CG  PHE A 132       7.605   6.078  11.273  1.00 10.00      A   
ATOM   1258  CD1 PHE A 132       7.114   4.860  10.842  1.00 10.00      A   
ATOM   1259  CD2 PHE A 132       6.736   7.145  11.401  1.00 10.00      A   
ATOM   1260  CE1 PHE A 132       5.778   4.707  10.542  1.00 10.00      A   
ATOM   1261  CE2 PHE A 132       5.398   7.001  11.103  1.00 10.00      A   
ATOM   1262  CZ  PHE A 132       4.920   5.779  10.673  1.00 10.00      A   
ATOM   1263  C   PHE A 132       9.913   6.899   9.340  1.00 10.00      A   
ATOM   1264  O   PHE A 132      10.457   7.996   9.478  1.00 10.00      A   
ATOM   1265  N   LYS A 133       9.240   6.557   8.241  1.00 10.00      A   
ATOM   1266  HN  LYS A 133       8.823   5.667   8.187  1.00 10.00      A   
ATOM   1267  CA  LYS A 133       9.130   7.468   7.109  1.00 10.00      A   
ATOM   1268  CB  LYS A 133      10.035   6.999   5.968  1.00 10.00      A   
ATOM   1269  CG  LYS A 133      11.503   6.873   6.339  1.00 10.00      A   
ATOM   1270  CD  LYS A 133      12.265   6.095   5.285  1.00 10.00      A   
ATOM   1271  CE  LYS A 133      13.675   5.772   5.746  1.00 10.00      A   
ATOM   1272  NZ  LYS A 133      14.334   4.796   4.844  1.00 10.00      A   
ATOM   1273  HZ1 LYS A 133      14.350   5.162   3.871  1.00 10.00      A   
ATOM   1274  HZ2 LYS A 133      13.810   3.889   4.854  1.00 10.00      A   
ATOM   1275  HZ3 LYS A 133      15.310   4.624   5.157  1.00 10.00      A   
ATOM   1276  C   LYS A 133       7.703   7.620   6.581  1.00 10.00      A   
ATOM   1277  O   LYS A 133       7.277   8.727   6.253  1.00 10.00      A   
ATOM   1278  N   VAL A 134       6.962   6.525   6.480  1.00 10.00      A   
ATOM   1279  HN  VAL A 134       7.323   5.662   6.773  1.00 10.00      A   
ATOM   1280  CA  VAL A 134       5.609   6.594   5.937  1.00 10.00      A   
ATOM   1281  CB  VAL A 134       5.475   5.756   4.646  1.00 10.00      A   
ATOM   1282  CG1 VAL A 134       4.098   5.938   4.024  1.00 10.00      A   
ATOM   1283  CG2 VAL A 134       6.565   6.125   3.649  1.00 10.00      A   
ATOM   1284  C   VAL A 134       4.534   6.173   6.935  1.00 10.00      A   
ATOM   1285  O   VAL A 134       4.546   5.054   7.454  1.00 10.00      A   
ATOM   1286  N   LEU A 135       3.600   7.082   7.186  1.00 10.00      A   
ATOM   1287  HN  LEU A 135       3.656   7.957   6.737  1.00 10.00      A   
ATOM   1288  CA  LEU A 135       2.486   6.829   8.091  1.00 10.00      A   
ATOM   1289  CB  LEU A 135       2.528   7.780   9.296  1.00 10.00      A   
ATOM   1290  CG  LEU A 135       1.429   7.588  10.352  1.00 10.00      A   
ATOM   1291  CD1 LEU A 135       1.382   6.146  10.832  1.00 10.00      A   
ATOM   1292  CD2 LEU A 135       1.628   8.539  11.524  1.00 10.00      A   
ATOM   1293  C   LEU A 135       1.178   7.001   7.329  1.00 10.00      A   
ATOM   1294  O   LEU A 135       0.834   8.108   6.917  1.00 10.00      A   
ATOM   1295  N   VAL A 136       0.464   5.906   7.116  1.00 10.00      A   
ATOM   1296  HN  VAL A 136       0.781   5.044   7.466  1.00 10.00      A   
ATOM   1297  CA  VAL A 136      -0.793   5.959   6.387  1.00 10.00      A   
ATOM   1298  CB  VAL A 136      -0.738   5.137   5.082  1.00 10.00      A   
ATOM   1299  CG1 VAL A 136      -2.007   5.339   4.265  1.00 10.00      A   
ATOM   1300  CG2 VAL A 136       0.491   5.501   4.263  1.00 10.00      A   
ATOM   1301  C   VAL A 136      -1.946   5.458   7.244  1.00 10.00      A   
ATOM   1302  O   VAL A 136      -2.035   4.268   7.552  1.00 10.00      A   
ATOM   1303  N   LEU A 137      -2.816   6.372   7.633  1.00 10.00      A   
ATOM   1304  HN  LEU A 137      -2.681   7.310   7.361  1.00 10.00      A   
ATOM   1305  CA  LEU A 137      -3.972   6.034   8.438  1.00 10.00      A   
ATOM   1306  CB  LEU A 137      -4.003   6.866   9.724  1.00 10.00      A   
ATOM   1307  CG  LEU A 137      -2.823   6.670  10.682  1.00 10.00      A   
ATOM   1308  CD1 LEU A 137      -2.973   7.541  11.920  1.00 10.00      A   
ATOM   1309  CD2 LEU A 137      -2.668   5.206  11.068  1.00 10.00      A   
ATOM   1310  C   LEU A 137      -5.238   6.264   7.630  1.00 10.00      A   
ATOM   1311  O   LEU A 137      -5.713   7.395   7.505  1.00 10.00      A   
ATOM   1312  N   SER A 138      -5.772   5.192   7.072  1.00 10.00      A   
ATOM   1313  HN  SER A 138      -5.347   4.315   7.217  1.00 10.00      A   
ATOM   1314  CA  SER A 138      -6.972   5.264   6.261  1.00 10.00      A   
ATOM   1315  CB  SER A 138      -6.836   4.337   5.053  1.00 10.00      A   
ATOM   1316  OG  SER A 138      -5.548   4.453   4.468  1.00 10.00      A   
ATOM   1317  HG  SER A 138      -4.979   3.758   4.809  1.00 10.00      A   
ATOM   1318  C   SER A 138      -8.193   4.878   7.081  1.00 10.00      A   
ATOM   1319  O   SER A 138      -8.254   3.777   7.632  1.00 10.00      A   
ATOM   1320  N   SER A 139      -9.141   5.799   7.172  1.00 10.00      A   
ATOM   1321  HN  SER A 139      -9.007   6.661   6.718  1.00 10.00      A   
ATOM   1322  CA  SER A 139     -10.378   5.580   7.913  1.00 10.00      A   
ATOM   1323  CB  SER A 139     -11.257   4.562   7.180  1.00 10.00      A   
ATOM   1324  OG  SER A 139     -11.462   4.951   5.832  1.00 10.00      A   
ATOM   1325  HG  SER A 139     -12.146   5.630   5.799  1.00 10.00      A   
ATOM   1326  C   SER A 139     -10.116   5.146   9.359  1.00 10.00      A   
ATOM   1327  O   SER A 139     -10.723   4.201   9.860  1.00 10.00      A   
ATOM   1328  N   CYS A 140      -9.210   5.841  10.025  1.00 10.00      A   
ATOM   1329  HN  CYS A 140      -8.759   6.597   9.582  1.00 10.00      A   
ATOM   1330  CA  CYS A 140      -8.873   5.523  11.404  1.00 10.00      A   
ATOM   1331  CB  CYS A 140      -7.356   5.492  11.581  1.00 10.00      A   
ATOM   1332  SG  CYS A 140      -6.527   4.271  10.535  1.00 10.00      A   
ATOM   1333  HG  CYS A 140      -7.205   4.186   9.398  1.00 10.00      A   
ATOM   1334  C   CYS A 140      -9.520   6.520  12.361  1.00 10.00      A   
ATOM   1335  O   CYS A 140     -10.033   7.557  11.932  1.00 10.00      A   
ATOM   1336  N   GLU A 141      -9.510   6.196  13.649  1.00 10.00      A   
ATOM   1337  HN  GLU A 141      -9.094   5.350  13.926  1.00 10.00      A   
ATOM   1338  CA  GLU A 141     -10.102   7.058  14.666  1.00 10.00      A   
ATOM   1339  CB  GLU A 141     -11.599   6.761  14.789  1.00 10.00      A   
ATOM   1340  CG  GLU A 141     -11.908   5.339  15.237  1.00 10.00      A   
ATOM   1341  CD  GLU A 141     -13.303   4.897  14.852  1.00 10.00      A   
ATOM   1342  OE1 GLU A 141     -14.227   5.032  15.681  1.00 10.00      A   
ATOM   1343  OE2 GLU A 141     -13.482   4.412  13.713  1.00 10.00      A   
ATOM   1344  C   GLU A 141      -9.430   6.826  16.012  1.00 10.00      A   
ATOM   1345  O   GLU A 141      -8.571   5.949  16.139  1.00 10.00      A   
ATOM   1346  N   GLY A 142      -9.822   7.613  17.010  1.00 10.00      A   
ATOM   1347  HN  GLY A 142     -10.503   8.301  16.843  1.00 10.00      A   
ATOM   1348  CA  GLY A 142      -9.264   7.464  18.338  1.00 10.00      A   
ATOM   1349  C   GLY A 142      -8.285   8.562  18.706  1.00 10.00      A   
ATOM   1350  O   GLY A 142      -8.440   9.220  19.737  1.00 10.00      A   
ATOM   1351  N   PHE A 143      -7.285   8.762  17.861  1.00 10.00      A   
ATOM   1352  HN  PHE A 143      -7.236   8.212  17.050  1.00 10.00      A   
ATOM   1353  CA  PHE A 143      -6.251   9.764  18.097  1.00 10.00      A   
ATOM   1354  CB  PHE A 143      -5.044   9.541  17.174  1.00 10.00      A   
ATOM   1355  CG  PHE A 143      -5.341   9.643  15.700  1.00 10.00      A   
ATOM   1356  CD1 PHE A 143      -4.991  10.777  14.988  1.00 10.00      A   
ATOM   1357  CD2 PHE A 143      -5.960   8.602  15.024  1.00 10.00      A   
ATOM   1358  CE1 PHE A 143      -5.253  10.871  13.635  1.00 10.00      A   
ATOM   1359  CE2 PHE A 143      -6.227   8.690  13.671  1.00 10.00      A   
ATOM   1360  CZ  PHE A 143      -5.873   9.827  12.975  1.00 10.00      A   
ATOM   1361  C   PHE A 143      -6.775  11.189  17.956  1.00 10.00      A   
ATOM   1362  O   PHE A 143      -7.785  11.435  17.289  1.00 10.00      A   
ATOM   1363  N   SER A 144      -6.073  12.121  18.587  1.00 10.00      A   
ATOM   1364  HN  SER A 144      -5.261  11.857  19.081  1.00 10.00      A   
ATOM   1365  CA  SER A 144      -6.440  13.521  18.544  1.00 10.00      A   
ATOM   1366  CB  SER A 144      -6.616  14.070  19.969  1.00 10.00      A   
ATOM   1367  OG  SER A 144      -5.418  13.963  20.719  1.00 10.00      A   
ATOM   1368  HG  SER A 144      -5.162  13.027  20.790  1.00 10.00      A   
ATOM   1369  C   SER A 144      -5.367  14.299  17.794  1.00 10.00      A   
ATOM   1370  O   SER A 144      -4.480  13.708  17.175  1.00 10.00      A   
ATOM   1371  N   THR A 145      -5.442  15.620  17.834  1.00 10.00      A   
ATOM   1372  HN  THR A 145      -6.177  16.050  18.322  1.00 10.00      A   
ATOM   1373  CA  THR A 145      -4.463  16.449  17.154  1.00 10.00      A   
ATOM   1374  CB  THR A 145      -5.021  17.858  16.904  1.00 10.00      A   
ATOM   1375  OG1 THR A 145      -6.374  17.910  17.381  1.00 10.00      A   
ATOM   1376  HG1 THR A 145      -6.915  17.276  16.884  1.00 10.00      A   
ATOM   1377  CG2 THR A 145      -5.014  18.165  15.416  1.00 10.00      A   
ATOM   1378  C   THR A 145      -3.170  16.540  17.962  1.00 10.00      A   
ATOM   1379  O   THR A 145      -2.150  17.019  17.469  1.00 10.00      A   
ATOM   1380  N   ASP A 146      -3.219  16.058  19.201  1.00 10.00      A   
ATOM   1381  HN  ASP A 146      -4.057  15.665  19.528  1.00 10.00      A   
ATOM   1382  CA  ASP A 146      -2.052  16.090  20.078  1.00 10.00      A   
ATOM   1383  CB  ASP A 146      -2.448  15.865  21.538  1.00 10.00      A   
ATOM   1384  CG  ASP A 146      -2.658  17.160  22.295  1.00 10.00      A   
ATOM   1385  OD1 ASP A 146      -1.914  18.133  22.042  1.00 10.00      A   
ATOM   1386  OD2 ASP A 146      -3.564  17.213  23.154  1.00 10.00      A   
ATOM   1387  C   ASP A 146      -1.017  15.067  19.646  1.00 10.00      A   
ATOM   1388  O   ASP A 146       0.175  15.372  19.572  1.00 10.00      A   
ATOM   1389  N   GLY A 147      -1.475  13.856  19.344  1.00 10.00      A   
ATOM   1390  HN  GLY A 147      -2.436  13.662  19.434  1.00 10.00      A   
ATOM   1391  CA  GLY A 147      -0.574  12.814  18.902  1.00 10.00      A   
ATOM   1392  C   GLY A 147       0.077  13.173  17.581  1.00 10.00      A   
ATOM   1393  O   GLY A 147       1.190  12.738  17.285  1.00 10.00      A   
ATOM   1394  N   LEU A 148      -0.621  13.981  16.790  1.00 10.00      A   
ATOM   1395  HN  LEU A 148      -1.505  14.287  17.083  1.00 10.00      A   
ATOM   1396  CA  LEU A 148      -0.113  14.419  15.498  1.00 10.00      A   
ATOM   1397  CB  LEU A 148      -1.196  15.185  14.727  1.00 10.00      A   
ATOM   1398  CG  LEU A 148      -2.535  14.465  14.530  1.00 10.00      A   
ATOM   1399  CD1 LEU A 148      -3.471  15.283  13.650  1.00 10.00      A   
ATOM   1400  CD2 LEU A 148      -2.322  13.078  13.945  1.00 10.00      A   
ATOM   1401  C   LEU A 148       1.121  15.297  15.684  1.00 10.00      A   
ATOM   1402  O   LEU A 148       2.073  15.231  14.900  1.00 10.00      A   
ATOM   1403  N   ALA A 149       1.101  16.109  16.734  1.00 10.00      A   
ATOM   1404  HN  ALA A 149       0.312  16.117  17.317  1.00 10.00      A   
ATOM   1405  CA  ALA A 149       2.213  16.994  17.041  1.00 10.00      A   
ATOM   1406  CB  ALA A 149       1.803  18.007  18.099  1.00 10.00      A   
ATOM   1407  C   ALA A 149       3.410  16.186  17.518  1.00 10.00      A   
ATOM   1408  O   ALA A 149       4.548  16.467  17.141  1.00 10.00      A   
ATOM   1409  N   ALA A 150       3.139  15.171  18.335  1.00 10.00      A   
ATOM   1410  HN  ALA A 150       2.206  15.006  18.596  1.00 10.00      A   
ATOM   1411  CA  ALA A 150       4.186  14.304  18.866  1.00 10.00      A   
ATOM   1412  CB  ALA A 150       3.588  13.238  19.768  1.00 10.00      A   
ATOM   1413  C   ALA A 150       4.982  13.660  17.735  1.00 10.00      A   
ATOM   1414  O   ALA A 150       6.208  13.546  17.808  1.00 10.00      A   
ATOM   1415  N   ILE A 151       4.277  13.244  16.687  1.00 10.00      A   
ATOM   1416  HN  ILE A 151       3.298  13.346  16.697  1.00 10.00      A   
ATOM   1417  CA  ILE A 151       4.919  12.627  15.533  1.00 10.00      A   
ATOM   1418  CB  ILE A 151       3.873  12.104  14.515  1.00 10.00      A   
ATOM   1419  CG1 ILE A 151       3.131  10.887  15.073  1.00 10.00      A   
ATOM   1420  CG2 ILE A 151       4.516  11.768  13.175  1.00 10.00      A   
ATOM   1421  CD1 ILE A 151       4.003   9.660  15.244  1.00 10.00      A   
ATOM   1422  C   ILE A 151       5.847  13.628  14.844  1.00 10.00      A   
ATOM   1423  O   ILE A 151       6.999  13.317  14.541  1.00 10.00      A   
ATOM   1424  N   ALA A 152       5.340  14.835  14.636  1.00 10.00      A   
ATOM   1425  HN  ALA A 152       4.429  15.024  14.944  1.00 10.00      A   
ATOM   1426  CA  ALA A 152       6.097  15.894  13.973  1.00 10.00      A   
ATOM   1427  CB  ALA A 152       5.198  17.095  13.732  1.00 10.00      A   
ATOM   1428  C   ALA A 152       7.328  16.313  14.779  1.00 10.00      A   
ATOM   1429  O   ALA A 152       8.398  16.565  14.220  1.00 10.00      A   
ATOM   1430  N   ALA A 153       7.173  16.362  16.092  1.00 10.00      A   
ATOM   1431  HN  ALA A 153       6.298  16.130  16.477  1.00 10.00      A   
ATOM   1432  CA  ALA A 153       8.253  16.772  16.985  1.00 10.00      A   
ATOM   1433  CB  ALA A 153       7.677  17.321  18.282  1.00 10.00      A   
ATOM   1434  C   ALA A 153       9.261  15.656  17.276  1.00 10.00      A   
ATOM   1435  O   ALA A 153      10.105  15.798  18.163  1.00 10.00      A   
ATOM   1436  N   THR A 154       9.177  14.548  16.548  1.00 10.00      A   
ATOM   1437  HN  THR A 154       8.483  14.474  15.862  1.00 10.00      A   
ATOM   1438  CA  THR A 154      10.102  13.442  16.758  1.00 10.00      A   
ATOM   1439  CB  THR A 154       9.507  12.366  17.685  1.00 10.00      A   
ATOM   1440  OG1 THR A 154       8.673  12.994  18.673  1.00 10.00      A   
ATOM   1441  HG1 THR A 154       7.862  13.315  18.246  1.00 10.00      A   
ATOM   1442  CG2 THR A 154      10.620  11.596  18.385  1.00 10.00      A   
ATOM   1443  C   THR A 154      10.545  12.805  15.442  1.00 10.00      A   
ATOM   1444  O   THR A 154      11.742  12.644  15.199  1.00 10.00      A   
ATOM   1445  N   CYS A 155       9.582  12.456  14.594  1.00 10.00      A   
ATOM   1446  HN  CYS A 155       8.642  12.628  14.828  1.00 10.00      A   
ATOM   1447  CA  CYS A 155       9.887  11.831  13.316  1.00 10.00      A   
ATOM   1448  CB  CYS A 155       8.656  11.126  12.742  1.00 10.00      A   
ATOM   1449  SG  CYS A 155       7.932   9.903  13.856  1.00 10.00      A   
ATOM   1450  HG  CYS A 155       8.926   9.322  14.511  1.00 10.00      A   
ATOM   1451  C   CYS A 155      10.457  12.839  12.323  1.00 10.00      A   
ATOM   1452  O   CYS A 155       9.722  13.579  11.664  1.00 10.00      A   
ATOM   1453  N   ARG A 156      11.777  12.870  12.243  1.00 10.00      A   
ATOM   1454  HN  ARG A 156      12.300  12.267  12.815  1.00 10.00      A   
ATOM   1455  CA  ARG A 156      12.478  13.774  11.340  1.00 10.00      A   
ATOM   1456  CB  ARG A 156      13.810  14.219  11.952  1.00 10.00      A   
ATOM   1457  CG  ARG A 156      14.691  13.070  12.413  1.00 10.00      A   
ATOM   1458  CD  ARG A 156      15.863  13.565  13.242  1.00 10.00      A   
ATOM   1459  NE  ARG A 156      17.084  13.709  12.453  1.00 10.00      A   
ATOM   1460  HE  ARG A 156      17.000  14.108  11.556  1.00 10.00      A   
ATOM   1461  CZ  ARG A 156      18.287  13.322  12.873  1.00 10.00      A   
ATOM   1462  NH1 ARG A 156      18.430  12.763  14.068  1.00 10.00      A   
ATOM   1463 HH11 ARG A 156      19.381  12.462  14.392  1.00 10.00      A   
ATOM   1464 HH12 ARG A 156      17.604  12.617  14.688  1.00 10.00      A   
ATOM   1465  NH2 ARG A 156      19.352  13.475  12.094  1.00 10.00      A   
ATOM   1466 HH21 ARG A 156      19.258  13.895  11.143  1.00 10.00      A   
ATOM   1467 HH22 ARG A 156      20.295  13.169  12.436  1.00 10.00      A   
ATOM   1468  C   ARG A 156      12.711  13.107   9.994  1.00 10.00      A   
ATOM   1469  O   ARG A 156      13.129  13.750   9.033  1.00 10.00      A   
ATOM   1470  N   ASN A 157      12.439  11.812   9.937  1.00 10.00      A   
ATOM   1471  HN  ASN A 157      12.115  11.357  10.744  1.00 10.00      A   
ATOM   1472  CA  ASN A 157      12.615  11.046   8.709  1.00 10.00      A   
ATOM   1473  CB  ASN A 157      13.306   9.708   9.001  1.00 10.00      A   
ATOM   1474  CG  ASN A 157      14.804   9.851   9.193  1.00 10.00      A   
ATOM   1475  OD1 ASN A 157      15.470  10.592   8.468  1.00 10.00      A   
ATOM   1476  ND2 ASN A 157      15.343   9.156  10.184  1.00 10.00      A   
ATOM   1477 HD21 ASN A 157      14.751   8.596  10.733  1.00 10.00      A   
ATOM   1478 HD22 ASN A 157      16.310   9.222  10.331  1.00 10.00      A   
ATOM   1479  C   ASN A 157      11.278  10.821   8.026  1.00 10.00      A   
ATOM   1480  O   ASN A 157      11.190  10.104   7.033  1.00 10.00      A   
ATOM   1481  N   LEU A 158      10.239  11.452   8.563  1.00 10.00      A   
ATOM   1482  HN  LEU A 158      10.385  12.025   9.344  1.00 10.00      A   
ATOM   1483  CA  LEU A 158       8.896  11.330   8.007  1.00 10.00      A   
ATOM   1484  CB  LEU A 158       7.876  12.045   8.900  1.00 10.00      A   
ATOM   1485  CG  LEU A 158       6.400  11.826   8.560  1.00 10.00      A   
ATOM   1486  CD1 LEU A 158       5.989  10.390   8.846  1.00 10.00      A   
ATOM   1487  CD2 LEU A 158       5.528  12.798   9.337  1.00 10.00      A   
ATOM   1488  C   LEU A 158       8.865  11.904   6.594  1.00 10.00      A   
ATOM   1489  O   LEU A 158       9.312  13.032   6.361  1.00 10.00      A   
ATOM   1490  N   LYS A 159       8.358  11.120   5.654  1.00 10.00      A   
ATOM   1491  HN  LYS A 159       8.024  10.228   5.901  1.00 10.00      A   
ATOM   1492  CA  LYS A 159       8.289  11.539   4.267  1.00 10.00      A   
ATOM   1493  CB  LYS A 159       9.093  10.578   3.381  1.00 10.00      A   
ATOM   1494  CG  LYS A 159      10.600  10.623   3.609  1.00 10.00      A   
ATOM   1495  CD  LYS A 159      11.314   9.449   2.946  1.00 10.00      A   
ATOM   1496  CE  LYS A 159      11.263   9.527   1.425  1.00 10.00      A   
ATOM   1497  NZ  LYS A 159      11.919   8.349   0.785  1.00 10.00      A   
ATOM   1498  HZ1 LYS A 159      11.476   7.470   1.123  1.00 10.00      A   
ATOM   1499  HZ2 LYS A 159      12.931   8.324   1.021  1.00 10.00      A   
ATOM   1500  HZ3 LYS A 159      11.814   8.398  -0.251  1.00 10.00      A   
ATOM   1501  C   LYS A 159       6.848  11.635   3.777  1.00 10.00      A   
ATOM   1502  O   LYS A 159       6.480  12.592   3.097  1.00 10.00      A   
ATOM   1503  N   GLU A 160       6.023  10.655   4.126  1.00 10.00      A   
ATOM   1504  HN  GLU A 160       6.346   9.928   4.702  1.00 10.00      A   
ATOM   1505  CA  GLU A 160       4.635  10.654   3.684  1.00 10.00      A   
ATOM   1506  CB  GLU A 160       4.410   9.603   2.592  1.00 10.00      A   
ATOM   1507  CG  GLU A 160       5.174   9.881   1.307  1.00 10.00      A   
ATOM   1508  CD  GLU A 160       4.855   8.893   0.207  1.00 10.00      A   
ATOM   1509  OE1 GLU A 160       4.094   9.253  -0.718  1.00 10.00      A   
ATOM   1510  OE2 GLU A 160       5.370   7.758   0.257  1.00 10.00      A   
ATOM   1511  C   GLU A 160       3.664  10.452   4.840  1.00 10.00      A   
ATOM   1512  O   GLU A 160       3.796   9.510   5.626  1.00 10.00      A   
ATOM   1513  N   LEU A 161       2.700  11.357   4.946  1.00 10.00      A   
ATOM   1514  HN  LEU A 161       2.672  12.103   4.300  1.00 10.00      A   
ATOM   1515  CA  LEU A 161       1.683  11.294   5.984  1.00 10.00      A   
ATOM   1516  CB  LEU A 161       1.883  12.432   6.987  1.00 10.00      A   
ATOM   1517  CG  LEU A 161       0.856  12.537   8.116  1.00 10.00      A   
ATOM   1518  CD1 LEU A 161       0.838  11.267   8.954  1.00 10.00      A   
ATOM   1519  CD2 LEU A 161       1.153  13.748   8.984  1.00 10.00      A   
ATOM   1520  C   LEU A 161       0.299  11.382   5.345  1.00 10.00      A   
ATOM   1521  O   LEU A 161      -0.079  12.426   4.806  1.00 10.00      A   
ATOM   1522  N   ASP A 162      -0.444  10.287   5.393  1.00 10.00      A   
ATOM   1523  HN  ASP A 162      -0.096   9.487   5.849  1.00 10.00      A   
ATOM   1524  CA  ASP A 162      -1.777  10.247   4.799  1.00 10.00      A   
ATOM   1525  CB  ASP A 162      -1.804   9.248   3.636  1.00 10.00      A   
ATOM   1526  CG  ASP A 162      -3.009   9.400   2.717  1.00 10.00      A   
ATOM   1527  OD1 ASP A 162      -3.996  10.057   3.105  1.00 10.00      A   
ATOM   1528  OD2 ASP A 162      -2.973   8.855   1.592  1.00 10.00      A   
ATOM   1529  C   ASP A 162      -2.821   9.870   5.840  1.00 10.00      A   
ATOM   1530  O   ASP A 162      -2.647   8.905   6.585  1.00 10.00      A   
ATOM   1531  N   LEU A 163      -3.894  10.646   5.894  1.00 10.00      A   
ATOM   1532  HN  LEU A 163      -3.957  11.407   5.279  1.00 10.00      A   
ATOM   1533  CA  LEU A 163      -4.983  10.406   6.831  1.00 10.00      A   
ATOM   1534  CB  LEU A 163      -5.048  11.539   7.862  1.00 10.00      A   
ATOM   1535  CG  LEU A 163      -3.766  11.838   8.645  1.00 10.00      A   
ATOM   1536  CD1 LEU A 163      -3.921  13.126   9.436  1.00 10.00      A   
ATOM   1537  CD2 LEU A 163      -3.421  10.683   9.571  1.00 10.00      A   
ATOM   1538  C   LEU A 163      -6.305  10.315   6.067  1.00 10.00      A   
ATOM   1539  O   LEU A 163      -7.351  10.755   6.551  1.00 10.00      A   
ATOM   1540  N   ARG A 164      -6.234   9.746   4.868  1.00 10.00      A   
ATOM   1541  HN  ARG A 164      -5.357   9.432   4.552  1.00 10.00      A   
ATOM   1542  CA  ARG A 164      -7.393   9.587   3.987  1.00 10.00      A   
ATOM   1543  CB  ARG A 164      -7.012   8.768   2.746  1.00 10.00      A   
ATOM   1544  CG  ARG A 164      -6.526   7.363   3.056  1.00 10.00      A   
ATOM   1545  CD  ARG A 164      -5.415   6.931   2.115  1.00 10.00      A   
ATOM   1546  NE  ARG A 164      -5.916   6.518   0.805  1.00 10.00      A   
ATOM   1547  HE  ARG A 164      -6.763   6.018   0.783  1.00 10.00      A   
ATOM   1548  CZ  ARG A 164      -5.289   6.775  -0.346  1.00 10.00      A   
ATOM   1549  NH1 ARG A 164      -4.142   7.448  -0.352  1.00 10.00      A   
ATOM   1550 HH11 ARG A 164      -3.721   7.787   0.555  1.00 10.00      A   
ATOM   1551 HH12 ARG A 164      -3.654   7.644  -1.250  1.00 10.00      A   
ATOM   1552  NH2 ARG A 164      -5.808   6.354  -1.495  1.00 10.00      A   
ATOM   1553 HH21 ARG A 164      -5.318   6.553  -2.391  1.00 10.00      A   
ATOM   1554 HH22 ARG A 164      -6.709   5.822  -1.505  1.00 10.00      A   
ATOM   1555  C   ARG A 164      -8.620   8.975   4.672  1.00 10.00      A   
ATOM   1556  O   ARG A 164      -8.541   7.921   5.306  1.00 10.00      A   
ATOM   1557  N   GLU A 165      -9.747   9.674   4.543  1.00 10.00      A   
ATOM   1558  HN  GLU A 165      -9.713  10.520   4.052  1.00 10.00      A   
ATOM   1559  CA  GLU A 165     -11.039   9.241   5.089  1.00 10.00      A   
ATOM   1560  CB  GLU A 165     -11.607   8.059   4.296  1.00 10.00      A   
ATOM   1561  CG  GLU A 165     -12.129   8.421   2.913  1.00 10.00      A   
ATOM   1562  CD  GLU A 165     -11.031   8.550   1.876  1.00 10.00      A   
ATOM   1563  OE1 GLU A 165     -10.623   7.517   1.304  1.00 10.00      A   
ATOM   1564  OE2 GLU A 165     -10.580   9.688   1.615  1.00 10.00      A   
ATOM   1565  C   GLU A 165     -11.025   8.930   6.590  1.00 10.00      A   
ATOM   1566  O   GLU A 165     -11.892   8.206   7.083  1.00 10.00      A   
ATOM   1567  N   SER A 166     -10.070   9.484   7.319  1.00 10.00      A   
ATOM   1568  HN  SER A 166      -9.402  10.059   6.887  1.00 10.00      A   
ATOM   1569  CA  SER A 166      -9.986   9.244   8.751  1.00 10.00      A   
ATOM   1570  CB  SER A 166      -8.527   9.224   9.208  1.00 10.00      A   
ATOM   1571  OG  SER A 166      -7.906   8.005   8.836  1.00 10.00      A   
ATOM   1572  HG  SER A 166      -7.128   8.188   8.284  1.00 10.00      A   
ATOM   1573  C   SER A 166     -10.782  10.269   9.554  1.00 10.00      A   
ATOM   1574  O   SER A 166     -11.098  11.352   9.059  1.00 10.00      A   
ATOM   1575  N   ASP A 167     -11.106   9.906  10.788  1.00 10.00      A   
ATOM   1576  HN  ASP A 167     -10.824   9.021  11.114  1.00 10.00      A   
ATOM   1577  CA  ASP A 167     -11.847  10.779  11.689  1.00 10.00      A   
ATOM   1578  CB  ASP A 167     -13.109  10.084  12.214  1.00 10.00      A   
ATOM   1579  CG  ASP A 167     -13.954  10.988  13.095  1.00 10.00      A   
ATOM   1580  OD1 ASP A 167     -14.315  12.096  12.646  1.00 10.00      A   
ATOM   1581  OD2 ASP A 167     -14.282  10.589  14.234  1.00 10.00      A   
ATOM   1582  C   ASP A 167     -10.939  11.163  12.846  1.00 10.00      A   
ATOM   1583  O   ASP A 167     -10.646  10.344  13.719  1.00 10.00      A   
ATOM   1584  N   VAL A 168     -10.475  12.399  12.833  1.00 10.00      A   
ATOM   1585  HN  VAL A 168     -10.757  13.008  12.121  1.00 10.00      A   
ATOM   1586  CA  VAL A 168      -9.569  12.882  13.861  1.00 10.00      A   
ATOM   1587  CB  VAL A 168      -8.355  13.606  13.231  1.00 10.00      A   
ATOM   1588  CG1 VAL A 168      -7.233  13.792  14.245  1.00 10.00      A   
ATOM   1589  CG2 VAL A 168      -7.853  12.860  12.003  1.00 10.00      A   
ATOM   1590  C   VAL A 168     -10.275  13.841  14.806  1.00 10.00      A   
ATOM   1591  O   VAL A 168     -11.242  14.501  14.428  1.00 10.00      A   
ATOM   1592  N   ASP A 169      -9.806  13.891  16.041  1.00 10.00      A   
ATOM   1593  HN  ASP A 169      -9.070  13.297  16.298  1.00 10.00      A   
ATOM   1594  CA  ASP A 169     -10.369  14.796  17.028  1.00 10.00      A   
ATOM   1595  CB  ASP A 169      -9.969  14.356  18.437  1.00 10.00      A   
ATOM   1596  CG  ASP A 169     -10.960  14.807  19.491  1.00 10.00      A   
ATOM   1597  OD1 ASP A 169     -10.836  15.944  19.990  1.00 10.00      A   
ATOM   1598  OD2 ASP A 169     -11.867  14.021  19.833  1.00 10.00      A   
ATOM   1599  C   ASP A 169      -9.861  16.206  16.748  1.00 10.00      A   
ATOM   1600  O   ASP A 169      -8.671  16.495  16.920  1.00 10.00      A   
ATOM   1601  N   ASP A 170     -10.756  17.070  16.293  1.00 10.00      A   
ATOM   1602  HN  ASP A 170     -11.689  16.781  16.192  1.00 10.00      A   
ATOM   1603  CA  ASP A 170     -10.396  18.443  15.958  1.00 10.00      A   
ATOM   1604  CB  ASP A 170     -11.443  19.085  15.034  1.00 10.00      A   
ATOM   1605  CG  ASP A 170     -11.275  18.714  13.572  1.00 10.00      A   
ATOM   1606  OD1 ASP A 170     -10.296  19.172  12.945  1.00 10.00      A   
ATOM   1607  OD2 ASP A 170     -12.136  17.980  13.036  1.00 10.00      A   
ATOM   1608  C   ASP A 170     -10.208  19.290  17.208  1.00 10.00      A   
ATOM   1609  O   ASP A 170     -11.159  19.886  17.711  1.00 10.00      A   
ATOM   1610  N   VAL A 171      -8.982  19.325  17.717  1.00 10.00      A   
ATOM   1611  HN  VAL A 171      -8.270  18.808  17.284  1.00 10.00      A   
ATOM   1612  CA  VAL A 171      -8.667  20.110  18.904  1.00 10.00      A   
ATOM   1613  CB  VAL A 171      -7.684  19.366  19.843  1.00 10.00      A   
ATOM   1614  CG1 VAL A 171      -7.413  20.178  21.100  1.00 10.00      A   
ATOM   1615  CG2 VAL A 171      -8.216  17.989  20.211  1.00 10.00      A   
ATOM   1616  C   VAL A 171      -8.065  21.454  18.495  1.00 10.00      A   
ATOM   1617  O   VAL A 171      -8.708  22.498  18.617  1.00 10.00      A   
ATOM   1618  N   SER A 172      -6.839  21.417  17.991  1.00 10.00      A   
ATOM   1619  HN  SER A 172      -6.386  20.552  17.901  1.00 10.00      A   
ATOM   1620  CA  SER A 172      -6.141  22.622  17.560  1.00 10.00      A   
ATOM   1621  CB  SER A 172      -5.389  23.250  18.736  1.00 10.00      A   
ATOM   1622  OG  SER A 172      -6.250  23.495  19.836  1.00 10.00      A   
ATOM   1623  HG  SER A 172      -5.820  23.198  20.644  1.00 10.00      A   
ATOM   1624  C   SER A 172      -5.159  22.292  16.440  1.00 10.00      A   
ATOM   1625  O   SER A 172      -4.544  21.228  16.443  1.00 10.00      A   
ATOM   1626  N   GLY A 173      -5.010  23.208  15.491  1.00 10.00      A   
ATOM   1627  HN  GLY A 173      -5.530  24.040  15.541  1.00 10.00      A   
ATOM   1628  CA  GLY A 173      -4.099  22.995  14.380  1.00 10.00      A   
ATOM   1629  C   GLY A 173      -2.701  23.523  14.661  1.00 10.00      A   
ATOM   1630  O   GLY A 173      -2.005  23.975  13.750  1.00 10.00      A   
ATOM   1631  N   HIS A 174      -2.282  23.448  15.916  1.00 10.00      A   
ATOM   1632  HN  HIS A 174      -2.868  23.048  16.593  1.00 10.00      A   
ATOM   1633  CA  HIS A 174      -0.964  23.932  16.306  1.00 10.00      A   
ATOM   1634  CB  HIS A 174      -0.952  24.375  17.774  1.00 10.00      A   
ATOM   1635  CG  HIS A 174       0.250  25.191  18.150  1.00 10.00      A   
ATOM   1636  ND1 HIS A 174       0.301  26.542  17.905  1.00 10.00      A   
ATOM   1637  CD2 HIS A 174       1.410  24.803  18.742  1.00 10.00      A   
ATOM   1638  CE1 HIS A 174       1.479  26.948  18.350  1.00 10.00      A   
ATOM   1639  NE2 HIS A 174       2.180  25.930  18.863  1.00 10.00      A   
ATOM   1640  HE2 HIS A 174       3.079  25.984  19.255  1.00 10.00      A   
ATOM   1641  C   HIS A 174       0.089  22.857  16.063  1.00 10.00      A   
ATOM   1642  O   HIS A 174       1.287  23.130  16.092  1.00 10.00      A   
ATOM   1643  N   TRP A 175      -0.372  21.640  15.799  1.00 10.00      A   
ATOM   1644  HN  TRP A 175      -1.340  21.493  15.786  1.00 10.00      A   
ATOM   1645  CA  TRP A 175       0.520  20.510  15.548  1.00 10.00      A   
ATOM   1646  CB  TRP A 175      -0.283  19.227  15.296  1.00 10.00      A   
ATOM   1647  CG  TRP A 175      -1.086  19.242  14.031  1.00 10.00      A   
ATOM   1648  CD1 TRP A 175      -2.322  19.788  13.851  1.00 10.00      A   
ATOM   1649  CD2 TRP A 175      -0.712  18.675  12.767  1.00 10.00      A   
ATOM   1650  NE1 TRP A 175      -2.738  19.608  12.556  1.00 10.00      A   
ATOM   1651  HE1 TRP A 175      -3.592  19.915  12.184  1.00 10.00      A   
ATOM   1652  CE2 TRP A 175      -1.769  18.926  11.870  1.00 10.00      A   
ATOM   1653  CE3 TRP A 175       0.415  17.985  12.307  1.00 10.00      A   
ATOM   1654  CZ2 TRP A 175      -1.733  18.512  10.542  1.00 10.00      A   
ATOM   1655  CZ3 TRP A 175       0.448  17.576  10.989  1.00 10.00      A   
ATOM   1656  CH2 TRP A 175      -0.618  17.841  10.120  1.00 10.00      A   
ATOM   1657  C   TRP A 175       1.475  20.784  14.382  1.00 10.00      A   
ATOM   1658  O   TRP A 175       2.577  20.244  14.328  1.00 10.00      A   
ATOM   1659  N   LEU A 176       1.049  21.645  13.467  1.00 10.00      A   
ATOM   1660  HN  LEU A 176       0.167  22.056  13.576  1.00 10.00      A   
ATOM   1661  CA  LEU A 176       1.852  21.989  12.302  1.00 10.00      A   
ATOM   1662  CB  LEU A 176       0.965  22.610  11.223  1.00 10.00      A   
ATOM   1663  CG  LEU A 176       1.517  22.567   9.799  1.00 10.00      A   
ATOM   1664  CD1 LEU A 176       1.422  21.161   9.226  1.00 10.00      A   
ATOM   1665  CD2 LEU A 176       0.790  23.564   8.911  1.00 10.00      A   
ATOM   1666  C   LEU A 176       2.980  22.949  12.674  1.00 10.00      A   
ATOM   1667  O   LEU A 176       3.941  23.116  11.927  1.00 10.00      A   
ATOM   1668  N   SER A 177       2.868  23.568  13.840  1.00 10.00      A   
ATOM   1669  HN  SER A 177       2.094  23.379  14.420  1.00 10.00      A   
ATOM   1670  CA  SER A 177       3.880  24.504  14.293  1.00 10.00      A   
ATOM   1671  CB  SER A 177       3.255  25.567  15.196  1.00 10.00      A   
ATOM   1672  OG  SER A 177       2.146  26.183  14.556  1.00 10.00      A   
ATOM   1673  HG  SER A 177       1.872  25.648  13.800  1.00 10.00      A   
ATOM   1674  C   SER A 177       5.016  23.778  15.012  1.00 10.00      A   
ATOM   1675  O   SER A 177       6.008  24.391  15.401  1.00 10.00      A   
ATOM   1676  N   HIS A 178       4.869  22.465  15.167  1.00 10.00      A   
ATOM   1677  HN  HIS A 178       4.062  22.029  14.824  1.00 10.00      A   
ATOM   1678  CA  HIS A 178       5.887  21.654  15.828  1.00 10.00      A   
ATOM   1679  CB  HIS A 178       5.253  20.488  16.605  1.00 10.00      A   
ATOM   1680  CG  HIS A 178       4.547  20.891  17.872  1.00 10.00      A   
ATOM   1681  ND1 HIS A 178       5.147  20.758  19.106  1.00 10.00      A   
ATOM   1682  CD2 HIS A 178       3.298  21.395  18.039  1.00 10.00      A   
ATOM   1683  CE1 HIS A 178       4.258  21.179  19.990  1.00 10.00      A   
ATOM   1684  NE2 HIS A 178       3.127  21.572  19.392  1.00 10.00      A   
ATOM   1685  HE2 HIS A 178       2.320  21.918  19.836  1.00 10.00      A   
ATOM   1686  C   HIS A 178       6.900  21.134  14.808  1.00 10.00      A   
ATOM   1687  O   HIS A 178       7.860  20.449  15.160  1.00 10.00      A   
ATOM   1688  N   PHE A 179       6.670  21.460  13.540  1.00 10.00      A   
ATOM   1689  HN  PHE A 179       5.888  22.005  13.325  1.00 10.00      A   
ATOM   1690  CA  PHE A 179       7.558  21.043  12.462  1.00 10.00      A   
ATOM   1691  CB  PHE A 179       6.837  21.076  11.109  1.00 10.00      A   
ATOM   1692  CG  PHE A 179       6.017  19.847  10.820  1.00 10.00      A   
ATOM   1693  CD1 PHE A 179       4.640  19.863  10.974  1.00 10.00      A   
ATOM   1694  CD2 PHE A 179       6.623  18.677  10.390  1.00 10.00      A   
ATOM   1695  CE1 PHE A 179       3.885  18.737  10.706  1.00 10.00      A   
ATOM   1696  CE2 PHE A 179       5.873  17.547  10.121  1.00 10.00      A   
ATOM   1697  CZ  PHE A 179       4.502  17.577  10.279  1.00 10.00      A   
ATOM   1698  C   PHE A 179       8.807  21.917  12.419  1.00 10.00      A   
ATOM   1699  O   PHE A 179       8.732  23.123  12.162  1.00 10.00      A   
ATOM   1700  N   PRO A 180       9.973  21.315  12.679  1.00 10.00      A   
ATOM   1701  CA  PRO A 180      11.246  22.032  12.681  1.00 10.00      A   
ATOM   1702  CB  PRO A 180      12.214  21.022  13.305  1.00 10.00      A   
ATOM   1703  CG  PRO A 180      11.628  19.692  12.982  1.00 10.00      A   
ATOM   1704  CD  PRO A 180      10.137  19.883  12.993  1.00 10.00      A   
ATOM   1705  C   PRO A 180      11.703  22.408  11.272  1.00 10.00      A   
ATOM   1706  O   PRO A 180      11.248  21.832  10.280  1.00 10.00      A   
ATOM   1707  N   ASP A 181      12.608  23.378  11.196  1.00 10.00      A   
ATOM   1708  HN  ASP A 181      12.916  23.804  12.021  1.00 10.00      A   
ATOM   1709  CA  ASP A 181      13.140  23.845   9.917  1.00 10.00      A   
ATOM   1710  CB  ASP A 181      13.951  25.131  10.105  1.00 10.00      A   
ATOM   1711  CG  ASP A 181      13.108  26.386  10.021  1.00 10.00      A   
ATOM   1712  OD1 ASP A 181      13.273  27.162   9.053  1.00 10.00      A   
ATOM   1713  OD2 ASP A 181      12.281  26.610  10.926  1.00 10.00      A   
ATOM   1714  C   ASP A 181      14.019  22.784   9.270  1.00 10.00      A   
ATOM   1715  O   ASP A 181      14.276  22.820   8.068  1.00 10.00      A   
ATOM   1716  N   THR A 182      14.471  21.834  10.079  1.00 10.00      A   
ATOM   1717  HN  THR A 182      14.219  21.850  11.024  1.00 10.00      A   
ATOM   1718  CA  THR A 182      15.322  20.759   9.603  1.00 10.00      A   
ATOM   1719  CB  THR A 182      16.054  20.094  10.782  1.00 10.00      A   
ATOM   1720  OG1 THR A 182      15.269  20.263  11.974  1.00 10.00      A   
ATOM   1721  HG1 THR A 182      14.870  19.416  12.211  1.00 10.00      A   
ATOM   1722  CG2 THR A 182      17.422  20.727  10.990  1.00 10.00      A   
ATOM   1723  C   THR A 182      14.505  19.714   8.847  1.00 10.00      A   
ATOM   1724  O   THR A 182      15.062  18.858   8.157  1.00 10.00      A   
ATOM   1725  N   TYR A 183      13.182  19.788   8.991  1.00 10.00      A   
ATOM   1726  HN  TYR A 183      12.804  20.486   9.565  1.00 10.00      A   
ATOM   1727  CA  TYR A 183      12.278  18.864   8.320  1.00 10.00      A   
ATOM   1728  CB  TYR A 183      10.915  18.861   9.016  1.00 10.00      A   
ATOM   1729  CG  TYR A 183       9.957  17.803   8.516  1.00 10.00      A   
ATOM   1730  CD1 TYR A 183       9.900  16.553   9.119  1.00 10.00      A   
ATOM   1731  CD2 TYR A 183       9.106  18.054   7.446  1.00 10.00      A   
ATOM   1732  CE1 TYR A 183       9.022  15.585   8.671  1.00 10.00      A   
ATOM   1733  CE2 TYR A 183       8.226  17.091   6.993  1.00 10.00      A   
ATOM   1734  CZ  TYR A 183       8.188  15.860   7.609  1.00 10.00      A   
ATOM   1735  OH  TYR A 183       7.314  14.901   7.157  1.00 10.00      A   
ATOM   1736  HH  TYR A 183       7.754  14.357   6.493  1.00 10.00      A   
ATOM   1737  C   TYR A 183      12.124  19.255   6.855  1.00 10.00      A   
ATOM   1738  O   TYR A 183      11.410  20.204   6.527  1.00 10.00      A   
ATOM   1739  N   THR A 184      12.797  18.521   5.981  1.00 10.00      A   
ATOM   1740  HN  THR A 184      13.343  17.773   6.308  1.00 10.00      A   
ATOM   1741  CA  THR A 184      12.751  18.795   4.554  1.00 10.00      A   
ATOM   1742  CB  THR A 184      14.058  19.476   4.086  1.00 10.00      A   
ATOM   1743  OG1 THR A 184      15.192  18.824   4.680  1.00 10.00      A   
ATOM   1744  HG1 THR A 184      15.022  17.877   4.743  1.00 10.00      A   
ATOM   1745  CG2 THR A 184      14.075  20.945   4.480  1.00 10.00      A   
ATOM   1746  C   THR A 184      12.543  17.508   3.759  1.00 10.00      A   
ATOM   1747  O   THR A 184      12.948  17.407   2.600  1.00 10.00      A   
ATOM   1748  N   SER A 185      11.901  16.530   4.382  1.00 10.00      A   
ATOM   1749  HN  SER A 185      11.594  16.666   5.303  1.00 10.00      A   
ATOM   1750  CA  SER A 185      11.659  15.248   3.736  1.00 10.00      A   
ATOM   1751  CB  SER A 185      12.170  14.126   4.640  1.00 10.00      A   
ATOM   1752  OG  SER A 185      11.798  14.359   5.990  1.00 10.00      A   
ATOM   1753  HG  SER A 185      11.008  13.836   6.200  1.00 10.00      A   
ATOM   1754  C   SER A 185      10.182  15.027   3.409  1.00 10.00      A   
ATOM   1755  O   SER A 185       9.756  13.895   3.193  1.00 10.00      A   
ATOM   1756  N   LEU A 186       9.404  16.099   3.353  1.00 10.00      A   
ATOM   1757  HN  LEU A 186       9.793  16.989   3.495  1.00 10.00      A   
ATOM   1758  CA  LEU A 186       7.980  15.973   3.065  1.00 10.00      A   
ATOM   1759  CB  LEU A 186       7.204  17.213   3.509  1.00 10.00      A   
ATOM   1760  CG  LEU A 186       5.685  17.156   3.317  1.00 10.00      A   
ATOM   1761  CD1 LEU A 186       5.091  15.962   4.049  1.00 10.00      A   
ATOM   1762  CD2 LEU A 186       5.039  18.447   3.788  1.00 10.00      A   
ATOM   1763  C   LEU A 186       7.719  15.678   1.593  1.00 10.00      A   
ATOM   1764  O   LEU A 186       8.026  16.490   0.722  1.00 10.00      A   
ATOM   1765  N   VAL A 187       7.153  14.507   1.333  1.00 10.00      A   
ATOM   1766  HN  VAL A 187       6.948  13.899   2.082  1.00 10.00      A   
ATOM   1767  CA  VAL A 187       6.831  14.083  -0.025  1.00 10.00      A   
ATOM   1768  CB  VAL A 187       7.325  12.641  -0.298  1.00 10.00      A   
ATOM   1769  CG1 VAL A 187       7.137  12.263  -1.762  1.00 10.00      A   
ATOM   1770  CG2 VAL A 187       8.779  12.481   0.114  1.00 10.00      A   
ATOM   1771  C   VAL A 187       5.323  14.134  -0.254  1.00 10.00      A   
ATOM   1772  O   VAL A 187       4.855  14.679  -1.252  1.00 10.00      A   
ATOM   1773  N   SER A 188       4.565  13.564   0.673  1.00 10.00      A   
ATOM   1774  HN  SER A 188       4.989  13.150   1.454  1.00 10.00      A   
ATOM   1775  CA  SER A 188       3.114  13.542   0.556  1.00 10.00      A   
ATOM   1776  CB  SER A 188       2.643  12.175   0.055  1.00 10.00      A   
ATOM   1777  OG  SER A 188       3.345  11.782  -1.113  1.00 10.00      A   
ATOM   1778  HG  SER A 188       3.655  10.867  -1.002  1.00 10.00      A   
ATOM   1779  C   SER A 188       2.436  13.865   1.884  1.00 10.00      A   
ATOM   1780  O   SER A 188       2.785  13.302   2.921  1.00 10.00      A   
ATOM   1781  N   LEU A 189       1.463  14.770   1.840  1.00 10.00      A   
ATOM   1782  HN  LEU A 189       1.240  15.193   0.979  1.00 10.00      A   
ATOM   1783  CA  LEU A 189       0.721  15.161   3.032  1.00 10.00      A   
ATOM   1784  CB  LEU A 189       1.259  16.481   3.593  1.00 10.00      A   
ATOM   1785  CG  LEU A 189       0.618  16.977   4.894  1.00 10.00      A   
ATOM   1786  CD1 LEU A 189       1.025  16.092   6.061  1.00 10.00      A   
ATOM   1787  CD2 LEU A 189       0.992  18.429   5.158  1.00 10.00      A   
ATOM   1788  C   LEU A 189      -0.765  15.295   2.720  1.00 10.00      A   
ATOM   1789  O   LEU A 189      -1.156  16.052   1.833  1.00 10.00      A   
ATOM   1790  N   ASN A 190      -1.588  14.548   3.443  1.00 10.00      A   
ATOM   1791  HN  ASN A 190      -1.216  13.943   4.125  1.00 10.00      A   
ATOM   1792  CA  ASN A 190      -3.030  14.594   3.246  1.00 10.00      A   
ATOM   1793  CB  ASN A 190      -3.524  13.323   2.560  1.00 10.00      A   
ATOM   1794  CG  ASN A 190      -5.037  13.294   2.423  1.00 10.00      A   
ATOM   1795  OD1 ASN A 190      -5.680  14.331   2.253  1.00 10.00      A   
ATOM   1796  ND2 ASN A 190      -5.615  12.109   2.509  1.00 10.00      A   
ATOM   1797 HD21 ASN A 190      -5.038  11.318   2.666  1.00 10.00      A   
ATOM   1798 HD22 ASN A 190      -6.590  12.057   2.404  1.00 10.00      A   
ATOM   1799  C   ASN A 190      -3.752  14.779   4.573  1.00 10.00      A   
ATOM   1800  O   ASN A 190      -3.867  13.841   5.362  1.00 10.00      A   
ATOM   1801  N   ILE A 191      -4.231  15.993   4.815  1.00 10.00      A   
ATOM   1802  HN  ILE A 191      -4.101  16.702   4.145  1.00 10.00      A   
ATOM   1803  CA  ILE A 191      -4.945  16.308   6.049  1.00 10.00      A   
ATOM   1804  CB  ILE A 191      -4.135  17.262   6.953  1.00 10.00      A   
ATOM   1805  CG1 ILE A 191      -3.655  18.485   6.162  1.00 10.00      A   
ATOM   1806  CG2 ILE A 191      -2.961  16.526   7.582  1.00 10.00      A   
ATOM   1807  CD1 ILE A 191      -3.025  19.561   7.019  1.00 10.00      A   
ATOM   1808  C   ILE A 191      -6.302  16.931   5.752  1.00 10.00      A   
ATOM   1809  O   ILE A 191      -6.799  17.763   6.510  1.00 10.00      A   
ATOM   1810  N   SER A 192      -6.914  16.492   4.660  1.00 10.00      A   
ATOM   1811  HN  SER A 192      -6.483  15.796   4.124  1.00 10.00      A   
ATOM   1812  CA  SER A 192      -8.213  17.005   4.235  1.00 10.00      A   
ATOM   1813  CB  SER A 192      -8.509  16.525   2.812  1.00 10.00      A   
ATOM   1814  OG  SER A 192      -8.211  15.143   2.673  1.00 10.00      A   
ATOM   1815  HG  SER A 192      -7.337  15.036   2.265  1.00 10.00      A   
ATOM   1816  C   SER A 192      -9.335  16.574   5.183  1.00 10.00      A   
ATOM   1817  O   SER A 192     -10.428  17.138   5.163  1.00 10.00      A   
ATOM   1818  N   CYS A 193      -9.050  15.586   6.020  1.00 10.00      A   
ATOM   1819  HN  CYS A 193      -8.156  15.190   6.001  1.00 10.00      A   
ATOM   1820  CA  CYS A 193     -10.028  15.069   6.967  1.00 10.00      A   
ATOM   1821  CB  CYS A 193      -9.590  13.687   7.446  1.00 10.00      A   
ATOM   1822  SG  CYS A 193      -7.804  13.529   7.688  1.00 10.00      A   
ATOM   1823  HG  CYS A 193      -7.440  12.322   7.266  1.00 10.00      A   
ATOM   1824  C   CYS A 193     -10.208  16.002   8.163  1.00 10.00      A   
ATOM   1825  O   CYS A 193     -11.229  15.946   8.855  1.00 10.00      A   
ATOM   1826  N   LEU A 194      -9.220  16.855   8.404  1.00 10.00      A   
ATOM   1827  HN  LEU A 194      -8.442  16.864   7.810  1.00 10.00      A   
ATOM   1828  CA  LEU A 194      -9.269  17.787   9.520  1.00 10.00      A   
ATOM   1829  CB  LEU A 194      -7.872  18.332   9.822  1.00 10.00      A   
ATOM   1830  CG  LEU A 194      -6.856  17.334  10.376  1.00 10.00      A   
ATOM   1831  CD1 LEU A 194      -5.477  17.972  10.450  1.00 10.00      A   
ATOM   1832  CD2 LEU A 194      -7.288  16.832  11.745  1.00 10.00      A   
ATOM   1833  C   LEU A 194     -10.209  18.946   9.224  1.00 10.00      A   
ATOM   1834  O   LEU A 194     -10.306  19.403   8.085  1.00 10.00      A   
ATOM   1835  N   ALA A 195     -10.903  19.421  10.247  1.00 10.00      A   
ATOM   1836  HN  ALA A 195     -10.796  19.010  11.139  1.00 10.00      A   
ATOM   1837  CA  ALA A 195     -11.818  20.539  10.090  1.00 10.00      A   
ATOM   1838  CB  ALA A 195     -13.153  20.242  10.750  1.00 10.00      A   
ATOM   1839  C   ALA A 195     -11.196  21.797  10.675  1.00 10.00      A   
ATOM   1840  O   ALA A 195     -11.552  22.921  10.304  1.00 10.00      A   
ATOM   1841  N   SER A 196     -10.260  21.594  11.593  1.00 10.00      A   
ATOM   1842  HN  SER A 196     -10.032  20.668  11.845  1.00 10.00      A   
ATOM   1843  CA  SER A 196      -9.562  22.691  12.239  1.00 10.00      A   
ATOM   1844  CB  SER A 196      -8.853  22.201  13.510  1.00 10.00      A   
ATOM   1845  OG  SER A 196      -8.318  20.897  13.332  1.00 10.00      A   
ATOM   1846  HG  SER A 196      -9.042  20.250  13.288  1.00 10.00      A   
ATOM   1847  C   SER A 196      -8.573  23.337  11.271  1.00 10.00      A   
ATOM   1848  O   SER A 196      -8.068  22.681  10.356  1.00 10.00      A   
ATOM   1849  N   GLU A 197      -8.323  24.623  11.457  1.00 10.00      A   
ATOM   1850  HN  GLU A 197      -8.761  25.094  12.194  1.00 10.00      A   
ATOM   1851  CA  GLU A 197      -7.405  25.355  10.600  1.00 10.00      A   
ATOM   1852  CB  GLU A 197      -7.842  26.820  10.499  1.00 10.00      A   
ATOM   1853  CG  GLU A 197      -7.031  27.651   9.519  1.00 10.00      A   
ATOM   1854  CD  GLU A 197      -7.301  29.130   9.652  1.00 10.00      A   
ATOM   1855  OE1 GLU A 197      -7.230  29.647  10.785  1.00 10.00      A   
ATOM   1856  OE2 GLU A 197      -7.574  29.786   8.625  1.00 10.00      A   
ATOM   1857  C   GLU A 197      -5.982  25.267  11.137  1.00 10.00      A   
ATOM   1858  O   GLU A 197      -5.740  25.500  12.322  1.00 10.00      A   
ATOM   1859  N   VAL A 198      -5.048  24.918  10.267  1.00 10.00      A   
ATOM   1860  HN  VAL A 198      -5.306  24.739   9.339  1.00 10.00      A   
ATOM   1861  CA  VAL A 198      -3.647  24.807  10.649  1.00 10.00      A   
ATOM   1862  CB  VAL A 198      -2.941  23.619   9.956  1.00 10.00      A   
ATOM   1863  CG1 VAL A 198      -3.548  22.297  10.402  1.00 10.00      A   
ATOM   1864  CG2 VAL A 198      -3.002  23.754   8.441  1.00 10.00      A   
ATOM   1865  C   VAL A 198      -2.904  26.105  10.342  1.00 10.00      A   
ATOM   1866  O   VAL A 198      -3.392  26.942   9.575  1.00 10.00      A   
ATOM   1867  N   SER A 199      -1.734  26.268  10.947  1.00 10.00      A   
ATOM   1868  HN  SER A 199      -1.403  25.565  11.542  1.00 10.00      A   
ATOM   1869  CA  SER A 199      -0.918  27.457  10.756  1.00 10.00      A   
ATOM   1870  CB  SER A 199       0.314  27.343  11.647  1.00 10.00      A   
ATOM   1871  OG  SER A 199       0.151  26.297  12.598  1.00 10.00      A   
ATOM   1872  HG  SER A 199      -0.236  26.657  13.406  1.00 10.00      A   
ATOM   1873  C   SER A 199      -0.494  27.608   9.294  1.00 10.00      A   
ATOM   1874  O   SER A 199       0.341  26.851   8.799  1.00 10.00      A   
ATOM   1875  N   PHE A 200      -1.061  28.599   8.613  1.00 10.00      A   
ATOM   1876  HN  PHE A 200      -1.693  29.192   9.073  1.00 10.00      A   
ATOM   1877  CA  PHE A 200      -0.759  28.836   7.204  1.00 10.00      A   
ATOM   1878  CB  PHE A 200      -1.751  29.828   6.584  1.00 10.00      A   
ATOM   1879  CG  PHE A 200      -1.717  29.846   5.080  1.00 10.00      A   
ATOM   1880  CD1 PHE A 200      -2.393  28.881   4.352  1.00 10.00      A   
ATOM   1881  CD2 PHE A 200      -1.008  30.819   4.396  1.00 10.00      A   
ATOM   1882  CE1 PHE A 200      -2.361  28.886   2.971  1.00 10.00      A   
ATOM   1883  CE2 PHE A 200      -0.972  30.831   3.014  1.00 10.00      A   
ATOM   1884  CZ  PHE A 200      -1.650  29.861   2.301  1.00 10.00      A   
ATOM   1885  C   PHE A 200       0.677  29.320   7.010  1.00 10.00      A   
ATOM   1886  O   PHE A 200       1.343  28.941   6.047  1.00 10.00      A   
ATOM   1887  N   SER A 201       1.151  30.150   7.929  1.00 10.00      A   
ATOM   1888  HN  SER A 201       0.574  30.421   8.672  1.00 10.00      A   
ATOM   1889  CA  SER A 201       2.506  30.672   7.858  1.00 10.00      A   
ATOM   1890  CB  SER A 201       2.736  31.676   8.988  1.00 10.00      A   
ATOM   1891  OG  SER A 201       1.584  32.486   9.177  1.00 10.00      A   
ATOM   1892  HG  SER A 201       1.423  33.010   8.379  1.00 10.00      A   
ATOM   1893  C   SER A 201       3.516  29.527   7.929  1.00 10.00      A   
ATOM   1894  O   SER A 201       4.470  29.472   7.150  1.00 10.00      A   
ATOM   1895  N   ALA A 202       3.278  28.599   8.853  1.00 10.00      A   
ATOM   1896  HN  ALA A 202       2.504  28.703   9.445  1.00 10.00      A   
ATOM   1897  CA  ALA A 202       4.144  27.436   9.014  1.00 10.00      A   
ATOM   1898  CB  ALA A 202       3.800  26.685  10.292  1.00 10.00      A   
ATOM   1899  C   ALA A 202       3.999  26.521   7.805  1.00 10.00      A   
ATOM   1900  O   ALA A 202       4.967  25.911   7.350  1.00 10.00      A   
ATOM   1901  N   LEU A 203       2.777  26.449   7.289  1.00 10.00      A   
ATOM   1902  HN  LEU A 203       2.051  26.959   7.714  1.00 10.00      A   
ATOM   1903  CA  LEU A 203       2.474  25.632   6.123  1.00 10.00      A   
ATOM   1904  CB  LEU A 203       0.984  25.732   5.783  1.00 10.00      A   
ATOM   1905  CG  LEU A 203       0.469  24.823   4.665  1.00 10.00      A   
ATOM   1906  CD1 LEU A 203       0.634  23.357   5.040  1.00 10.00      A   
ATOM   1907  CD2 LEU A 203      -0.987  25.140   4.360  1.00 10.00      A   
ATOM   1908  C   LEU A 203       3.323  26.071   4.937  1.00 10.00      A   
ATOM   1909  O   LEU A 203       3.972  25.247   4.292  1.00 10.00      A   
ATOM   1910  N   GLU A 204       3.336  27.380   4.681  1.00 10.00      A   
ATOM   1911  HN  GLU A 204       2.800  27.981   5.249  1.00 10.00      A   
ATOM   1912  CA  GLU A 204       4.116  27.951   3.583  1.00 10.00      A   
ATOM   1913  CB  GLU A 204       3.992  29.476   3.563  1.00 10.00      A   
ATOM   1914  CG  GLU A 204       2.723  29.995   2.908  1.00 10.00      A   
ATOM   1915  CD  GLU A 204       2.868  31.421   2.417  1.00 10.00      A   
ATOM   1916  OE1 GLU A 204       2.635  32.354   3.211  1.00 10.00      A   
ATOM   1917  OE2 GLU A 204       3.242  31.621   1.238  1.00 10.00      A   
ATOM   1918  C   GLU A 204       5.585  27.563   3.705  1.00 10.00      A   
ATOM   1919  O   GLU A 204       6.230  27.207   2.715  1.00 10.00      A   
ATOM   1920  N   ARG A 205       6.101  27.621   4.927  1.00 10.00      A   
ATOM   1921  HN  ARG A 205       5.529  27.904   5.672  1.00 10.00      A   
ATOM   1922  CA  ARG A 205       7.492  27.271   5.190  1.00 10.00      A   
ATOM   1923  CB  ARG A 205       7.824  27.436   6.680  1.00 10.00      A   
ATOM   1924  CG  ARG A 205       7.511  28.809   7.248  1.00 10.00      A   
ATOM   1925  CD  ARG A 205       7.653  28.825   8.761  1.00 10.00      A   
ATOM   1926  NE  ARG A 205       7.067  30.024   9.357  1.00 10.00      A   
ATOM   1927  HE  ARG A 205       7.046  30.839   8.804  1.00 10.00      A   
ATOM   1928  CZ  ARG A 205       6.572  30.073  10.596  1.00 10.00      A   
ATOM   1929  NH1 ARG A 205       6.599  28.996  11.365  1.00 10.00      A   
ATOM   1930 HH11 ARG A 205       7.008  28.109  11.007  1.00 10.00      A   
ATOM   1931 HH12 ARG A 205       6.211  29.031  12.336  1.00 10.00      A   
ATOM   1932  NH2 ARG A 205       6.044  31.198  11.057  1.00 10.00      A   
ATOM   1933 HH21 ARG A 205       5.657  31.240  12.026  1.00 10.00      A   
ATOM   1934 HH22 ARG A 205       6.014  32.049  10.452  1.00 10.00      A   
ATOM   1935  C   ARG A 205       7.775  25.834   4.763  1.00 10.00      A   
ATOM   1936  O   ARG A 205       8.762  25.561   4.079  1.00 10.00      A   
ATOM   1937  N   LEU A 206       6.886  24.925   5.150  1.00 10.00      A   
ATOM   1938  HN  LEU A 206       6.101  25.217   5.663  1.00 10.00      A   
ATOM   1939  CA  LEU A 206       7.034  23.509   4.825  1.00 10.00      A   
ATOM   1940  CB  LEU A 206       5.997  22.676   5.582  1.00 10.00      A   
ATOM   1941  CG  LEU A 206       6.225  22.530   7.087  1.00 10.00      A   
ATOM   1942  CD1 LEU A 206       4.976  21.999   7.770  1.00 10.00      A   
ATOM   1943  CD2 LEU A 206       7.417  21.625   7.363  1.00 10.00      A   
ATOM   1944  C   LEU A 206       6.915  23.261   3.325  1.00 10.00      A   
ATOM   1945  O   LEU A 206       7.672  22.474   2.756  1.00 10.00      A   
ATOM   1946  N   VAL A 207       5.965  23.934   2.689  1.00 10.00      A   
ATOM   1947  HN  VAL A 207       5.372  24.528   3.206  1.00 10.00      A   
ATOM   1948  CA  VAL A 207       5.754  23.792   1.250  1.00 10.00      A   
ATOM   1949  CB  VAL A 207       4.501  24.575   0.776  1.00 10.00      A   
ATOM   1950  CG1 VAL A 207       4.292  24.421  -0.725  1.00 10.00      A   
ATOM   1951  CG2 VAL A 207       3.262  24.113   1.527  1.00 10.00      A   
ATOM   1952  C   VAL A 207       6.983  24.259   0.458  1.00 10.00      A   
ATOM   1953  O   VAL A 207       7.266  23.754  -0.627  1.00 10.00      A   
ATOM   1954  N   THR A 208       7.726  25.197   1.024  1.00 10.00      A   
ATOM   1955  HN  THR A 208       7.476  25.536   1.909  1.00 10.00      A   
ATOM   1956  CA  THR A 208       8.903  25.739   0.365  1.00 10.00      A   
ATOM   1957  CB  THR A 208       9.158  27.187   0.818  1.00 10.00      A   
ATOM   1958  OG1 THR A 208       7.925  27.915   0.795  1.00 10.00      A   
ATOM   1959  HG1 THR A 208       7.401  27.684   1.578  1.00 10.00      A   
ATOM   1960  CG2 THR A 208      10.157  27.874  -0.098  1.00 10.00      A   
ATOM   1961  C   THR A 208      10.163  24.907   0.613  1.00 10.00      A   
ATOM   1962  O   THR A 208      10.881  24.562  -0.331  1.00 10.00      A   
ATOM   1963  N   ARG A 209      10.424  24.560   1.875  1.00 10.00      A   
ATOM   1964  HN  ARG A 209       9.793  24.812   2.592  1.00 10.00      A   
ATOM   1965  CA  ARG A 209      11.631  23.805   2.207  1.00 10.00      A   
ATOM   1966  CB  ARG A 209      12.064  23.979   3.669  1.00 10.00      A   
ATOM   1967  CG  ARG A 209      11.109  23.419   4.711  1.00 10.00      A   
ATOM   1968  CD  ARG A 209      11.730  23.499   6.099  1.00 10.00      A   
ATOM   1969  NE  ARG A 209      10.751  23.338   7.176  1.00 10.00      A   
ATOM   1970  HE  ARG A 209      10.431  22.425   7.358  1.00 10.00      A   
ATOM   1971  CZ  ARG A 209      10.288  24.349   7.914  1.00 10.00      A   
ATOM   1972  NH1 ARG A 209      10.709  25.587   7.680  1.00 10.00      A   
ATOM   1973 HH11 ARG A 209      11.400  25.774   6.917  1.00 10.00      A   
ATOM   1974 HH12 ARG A 209      10.357  26.381   8.257  1.00 10.00      A   
ATOM   1975  NH2 ARG A 209       9.436  24.114   8.910  1.00 10.00      A   
ATOM   1976 HH21 ARG A 209       9.129  23.141   9.121  1.00 10.00      A   
ATOM   1977 HH22 ARG A 209       9.072  24.905   9.489  1.00 10.00      A   
ATOM   1978  C   ARG A 209      11.588  22.340   1.780  1.00 10.00      A   
ATOM   1979  O   ARG A 209      12.604  21.647   1.830  1.00 10.00      A   
ATOM   1980  N   CYS A 210      10.428  21.871   1.346  1.00 10.00      A   
ATOM   1981  HN  CYS A 210       9.646  22.463   1.317  1.00 10.00      A   
ATOM   1982  CA  CYS A 210      10.295  20.491   0.903  1.00 10.00      A   
ATOM   1983  CB  CYS A 210       9.238  19.751   1.721  1.00 10.00      A   
ATOM   1984  SG  CYS A 210       9.486  19.847   3.509  1.00 10.00      A   
ATOM   1985  HG  CYS A 210       8.406  20.411   4.031  1.00 10.00      A   
ATOM   1986  C   CYS A 210       9.982  20.420  -0.590  1.00 10.00      A   
ATOM   1987  O   CYS A 210       8.819  20.449  -0.991  1.00 10.00      A   
ATOM   1988  N   PRO A 211      11.025  20.327  -1.432  1.00 10.00      A   
ATOM   1989  CA  PRO A 211      10.877  20.256  -2.888  1.00 10.00      A   
ATOM   1990  CB  PRO A 211      12.275  20.625  -3.415  1.00 10.00      A   
ATOM   1991  CG  PRO A 211      13.111  20.931  -2.210  1.00 10.00      A   
ATOM   1992  CD  PRO A 211      12.435  20.289  -1.037  1.00 10.00      A   
ATOM   1993  C   PRO A 211      10.515  18.849  -3.351  1.00 10.00      A   
ATOM   1994  O   PRO A 211      10.311  18.595  -4.541  1.00 10.00      A   
ATOM   1995  N   ASN A 212      10.447  17.931  -2.399  1.00 10.00      A   
ATOM   1996  HN  ASN A 212      10.629  18.193  -1.475  1.00 10.00      A   
ATOM   1997  CA  ASN A 212      10.113  16.545  -2.692  1.00 10.00      A   
ATOM   1998  CB  ASN A 212      10.843  15.600  -1.731  1.00 10.00      A   
ATOM   1999  CG  ASN A 212      11.305  14.322  -2.410  1.00 10.00      A   
ATOM   2000  OD1 ASN A 212      11.533  14.290  -3.619  1.00 10.00      A   
ATOM   2001  ND2 ASN A 212      11.467  13.261  -1.631  1.00 10.00      A   
ATOM   2002 HD21 ASN A 212      11.282  13.360  -0.675  1.00 10.00      A   
ATOM   2003 HD22 ASN A 212      11.764  12.423  -2.044  1.00 10.00      A   
ATOM   2004  C   ASN A 212       8.608  16.337  -2.604  1.00 10.00      A   
ATOM   2005  O   ASN A 212       8.109  15.232  -2.804  1.00 10.00      A   
ATOM   2006  N   LEU A 213       7.893  17.417  -2.309  1.00 10.00      A   
ATOM   2007  HN  LEU A 213       8.357  18.267  -2.161  1.00 10.00      A   
ATOM   2008  CA  LEU A 213       6.442  17.374  -2.191  1.00 10.00      A   
ATOM   2009  CB  LEU A 213       5.920  18.703  -1.639  1.00 10.00      A   
ATOM   2010  CG  LEU A 213       4.420  18.783  -1.349  1.00 10.00      A   
ATOM   2011  CD1 LEU A 213       4.059  17.979  -0.112  1.00 10.00      A   
ATOM   2012  CD2 LEU A 213       3.980  20.232  -1.203  1.00 10.00      A   
ATOM   2013  C   LEU A 213       5.794  17.075  -3.539  1.00 10.00      A   
ATOM   2014  O   LEU A 213       5.801  17.910  -4.446  1.00 10.00      A   
ATOM   2015  N   LYS A 214       5.242  15.876  -3.663  1.00 10.00      A   
ATOM   2016  HN  LYS A 214       5.275  15.255  -2.900  1.00 10.00      A   
ATOM   2017  CA  LYS A 214       4.589  15.449  -4.891  1.00 10.00      A   
ATOM   2018  CB  LYS A 214       5.154  14.105  -5.361  1.00 10.00      A   
ATOM   2019  CG  LYS A 214       6.501  14.202  -6.063  1.00 10.00      A   
ATOM   2020  CD  LYS A 214       6.380  14.976  -7.366  1.00 10.00      A   
ATOM   2021  CE  LYS A 214       7.721  15.139  -8.061  1.00 10.00      A   
ATOM   2022  NZ  LYS A 214       7.604  15.949  -9.305  1.00 10.00      A   
ATOM   2023  HZ1 LYS A 214       7.165  15.386 -10.061  1.00 10.00      A   
ATOM   2024  HZ2 LYS A 214       8.546  16.260  -9.622  1.00 10.00      A   
ATOM   2025  HZ3 LYS A 214       7.016  16.788  -9.132  1.00 10.00      A   
ATOM   2026  C   LYS A 214       3.082  15.345  -4.692  1.00 10.00      A   
ATOM   2027  O   LYS A 214       2.307  15.487  -5.639  1.00 10.00      A   
ATOM   2028  N   SER A 215       2.667  15.116  -3.453  1.00 10.00      A   
ATOM   2029  HN  SER A 215       3.327  15.023  -2.735  1.00 10.00      A   
ATOM   2030  CA  SER A 215       1.250  14.997  -3.140  1.00 10.00      A   
ATOM   2031  CB  SER A 215       0.888  13.531  -2.881  1.00 10.00      A   
ATOM   2032  OG  SER A 215       1.832  12.658  -3.483  1.00 10.00      A   
ATOM   2033  HG  SER A 215       2.488  12.392  -2.821  1.00 10.00      A   
ATOM   2034  C   SER A 215       0.875  15.859  -1.936  1.00 10.00      A   
ATOM   2035  O   SER A 215       1.336  15.619  -0.820  1.00 10.00      A   
ATOM   2036  N   LEU A 216       0.045  16.867  -2.162  1.00 10.00      A   
ATOM   2037  HN  LEU A 216      -0.296  17.020  -3.075  1.00 10.00      A   
ATOM   2038  CA  LEU A 216      -0.383  17.749  -1.086  1.00 10.00      A   
ATOM   2039  CB  LEU A 216       0.348  19.096  -1.143  1.00 10.00      A   
ATOM   2040  CG  LEU A 216      -0.008  20.102  -0.045  1.00 10.00      A   
ATOM   2041  CD1 LEU A 216       0.499  19.631   1.311  1.00 10.00      A   
ATOM   2042  CD2 LEU A 216       0.531  21.482  -0.382  1.00 10.00      A   
ATOM   2043  C   LEU A 216      -1.888  17.965  -1.135  1.00 10.00      A   
ATOM   2044  O   LEU A 216      -2.415  18.513  -2.103  1.00 10.00      A   
ATOM   2045  N   LYS A 217      -2.574  17.519  -0.096  1.00 10.00      A   
ATOM   2046  HN  LYS A 217      -2.095  17.083   0.647  1.00 10.00      A   
ATOM   2047  CA  LYS A 217      -4.017  17.665  -0.015  1.00 10.00      A   
ATOM   2048  CB  LYS A 217      -4.708  16.299  -0.051  1.00 10.00      A   
ATOM   2049  CG  LYS A 217      -4.686  15.644  -1.426  1.00 10.00      A   
ATOM   2050  CD  LYS A 217      -4.421  14.149  -1.338  1.00 10.00      A   
ATOM   2051  CE  LYS A 217      -4.305  13.534  -2.724  1.00 10.00      A   
ATOM   2052  NZ  LYS A 217      -4.005  12.082  -2.675  1.00 10.00      A   
ATOM   2053  HZ1 LYS A 217      -3.743  11.739  -3.631  1.00 10.00      A   
ATOM   2054  HZ2 LYS A 217      -4.836  11.554  -2.346  1.00 10.00      A   
ATOM   2055  HZ3 LYS A 217      -3.216  11.896  -2.026  1.00 10.00      A   
ATOM   2056  C   LYS A 217      -4.411  18.456   1.226  1.00 10.00      A   
ATOM   2057  O   LYS A 217      -4.201  18.013   2.363  1.00 10.00      A   
ATOM   2058  N   LEU A 218      -4.968  19.636   0.993  1.00 10.00      A   
ATOM   2059  HN  LEU A 218      -5.111  19.919   0.060  1.00 10.00      A   
ATOM   2060  CA  LEU A 218      -5.386  20.521   2.068  1.00 10.00      A   
ATOM   2061  CB  LEU A 218      -5.224  21.978   1.640  1.00 10.00      A   
ATOM   2062  CG  LEU A 218      -3.858  22.356   1.059  1.00 10.00      A   
ATOM   2063  CD1 LEU A 218      -3.912  23.742   0.441  1.00 10.00      A   
ATOM   2064  CD2 LEU A 218      -2.777  22.289   2.130  1.00 10.00      A   
ATOM   2065  C   LEU A 218      -6.829  20.251   2.481  1.00 10.00      A   
ATOM   2066  O   LEU A 218      -7.533  19.469   1.837  1.00 10.00      A   
ATOM   2067  N   ASN A 219      -7.265  20.909   3.547  1.00 10.00      A   
ATOM   2068  HN  ASN A 219      -6.661  21.539   4.000  1.00 10.00      A   
ATOM   2069  CA  ASN A 219      -8.617  20.730   4.061  1.00 10.00      A   
ATOM   2070  CB  ASN A 219      -8.598  20.436   5.565  1.00 10.00      A   
ATOM   2071  CG  ASN A 219      -8.200  21.624   6.421  1.00 10.00      A   
ATOM   2072  OD1 ASN A 219      -7.498  22.531   5.972  1.00 10.00      A   
ATOM   2073  ND2 ASN A 219      -8.657  21.623   7.661  1.00 10.00      A   
ATOM   2074 HD21 ASN A 219      -9.224  20.869   7.944  1.00 10.00      A   
ATOM   2075 HD22 ASN A 219      -8.396  22.357   8.262  1.00 10.00      A   
ATOM   2076  C   ASN A 219      -9.519  21.921   3.742  1.00 10.00      A   
ATOM   2077  O   ASN A 219      -9.079  22.896   3.130  1.00 10.00      A   
ATOM   2078  N   ARG A 220     -10.772  21.837   4.186  1.00 10.00      A   
ATOM   2079  HN  ARG A 220     -11.041  21.038   4.693  1.00 10.00      A   
ATOM   2080  CA  ARG A 220     -11.774  22.876   3.947  1.00 10.00      A   
ATOM   2081  CB  ARG A 220     -13.148  22.354   4.390  1.00 10.00      A   
ATOM   2082  CG  ARG A 220     -14.346  23.090   3.811  1.00 10.00      A   
ATOM   2083  CD  ARG A 220     -15.633  22.626   4.475  1.00 10.00      A   
ATOM   2084  NE  ARG A 220     -16.826  22.996   3.712  1.00 10.00      A   
ATOM   2085  HE  ARG A 220     -16.708  23.620   2.956  1.00 10.00      A   
ATOM   2086  CZ  ARG A 220     -18.048  22.545   3.987  1.00 10.00      A   
ATOM   2087  NH1 ARG A 220     -18.248  21.718   5.009  1.00 10.00      A   
ATOM   2088 HH11 ARG A 220     -19.210  21.368   5.221  1.00 10.00      A   
ATOM   2089 HH12 ARG A 220     -17.447  21.412   5.605  1.00 10.00      A   
ATOM   2090  NH2 ARG A 220     -19.074  22.923   3.238  1.00 10.00      A   
ATOM   2091 HH21 ARG A 220     -20.035  22.571   3.444  1.00 10.00      A   
ATOM   2092 HH22 ARG A 220     -18.920  23.577   2.429  1.00 10.00      A   
ATOM   2093  C   ARG A 220     -11.456  24.182   4.682  1.00 10.00      A   
ATOM   2094  O   ARG A 220     -12.101  25.202   4.453  1.00 10.00      A   
ATOM   2095  N   ALA A 221     -10.454  24.153   5.550  1.00 10.00      A   
ATOM   2096  HN  ALA A 221      -9.957  23.320   5.677  1.00 10.00      A   
ATOM   2097  CA  ALA A 221     -10.076  25.338   6.315  1.00 10.00      A   
ATOM   2098  CB  ALA A 221      -9.408  24.944   7.621  1.00 10.00      A   
ATOM   2099  C   ALA A 221      -9.179  26.275   5.513  1.00 10.00      A   
ATOM   2100  O   ALA A 221      -8.888  27.391   5.946  1.00 10.00      A   
ATOM   2101  N   VAL A 222      -8.746  25.827   4.342  1.00 10.00      A   
ATOM   2102  HN  VAL A 222      -9.027  24.941   4.033  1.00 10.00      A   
ATOM   2103  CA  VAL A 222      -7.884  26.636   3.493  1.00 10.00      A   
ATOM   2104  CB  VAL A 222      -6.785  25.791   2.816  1.00 10.00      A   
ATOM   2105  CG1 VAL A 222      -5.814  26.688   2.063  1.00 10.00      A   
ATOM   2106  CG2 VAL A 222      -6.044  24.951   3.846  1.00 10.00      A   
ATOM   2107  C   VAL A 222      -8.710  27.347   2.428  1.00 10.00      A   
ATOM   2108  O   VAL A 222      -9.344  26.701   1.591  1.00 10.00      A   
ATOM   2109  N   PRO A 223      -8.721  28.691   2.454  1.00 10.00      A   
ATOM   2110  CA  PRO A 223      -9.481  29.500   1.495  1.00 10.00      A   
ATOM   2111  CB  PRO A 223      -9.405  30.915   2.078  1.00 10.00      A   
ATOM   2112  CG  PRO A 223      -8.154  30.922   2.882  1.00 10.00      A   
ATOM   2113  CD  PRO A 223      -7.994  29.528   3.426  1.00 10.00      A   
ATOM   2114  C   PRO A 223      -8.889  29.463   0.086  1.00 10.00      A   
ATOM   2115  O   PRO A 223      -7.680  29.280  -0.097  1.00 10.00      A   
ATOM   2116  N   LEU A 224      -9.757  29.652  -0.903  1.00 10.00      A   
ATOM   2117  HN  LEU A 224     -10.696  29.811  -0.678  1.00 10.00      A   
ATOM   2118  CA  LEU A 224      -9.372  29.633  -2.311  1.00 10.00      A   
ATOM   2119  CB  LEU A 224     -10.609  29.854  -3.185  1.00 10.00      A   
ATOM   2120  CG  LEU A 224     -10.386  29.968  -4.695  1.00 10.00      A   
ATOM   2121  CD1 LEU A 224      -9.817  28.678  -5.254  1.00 10.00      A   
ATOM   2122  CD2 LEU A 224     -11.688  30.321  -5.391  1.00 10.00      A   
ATOM   2123  C   LEU A 224      -8.324  30.693  -2.629  1.00 10.00      A   
ATOM   2124  O   LEU A 224      -7.386  30.448  -3.389  1.00 10.00      A   
ATOM   2125  N   GLU A 225      -8.478  31.859  -2.023  1.00 10.00      A   
ATOM   2126  HN  GLU A 225      -9.240  31.982  -1.405  1.00 10.00      A   
ATOM   2127  CA  GLU A 225      -7.566  32.973  -2.243  1.00 10.00      A   
ATOM   2128  CB  GLU A 225      -8.090  34.232  -1.542  1.00 10.00      A   
ATOM   2129  CG  GLU A 225      -9.569  34.508  -1.771  1.00 10.00      A   
ATOM   2130  CD  GLU A 225     -10.436  33.978  -0.647  1.00 10.00      A   
ATOM   2131  OE1 GLU A 225     -10.478  32.744  -0.457  1.00 10.00      A   
ATOM   2132  OE2 GLU A 225     -11.078  34.792   0.050  1.00 10.00      A   
ATOM   2133  C   GLU A 225      -6.143  32.666  -1.766  1.00 10.00      A   
ATOM   2134  O   GLU A 225      -5.194  33.354  -2.146  1.00 10.00      A   
ATOM   2135  N   LYS A 226      -5.994  31.630  -0.947  1.00 10.00      A   
ATOM   2136  HN  LYS A 226      -6.781  31.098  -0.700  1.00 10.00      A   
ATOM   2137  CA  LYS A 226      -4.687  31.261  -0.416  1.00 10.00      A   
ATOM   2138  CB  LYS A 226      -4.786  30.984   1.083  1.00 10.00      A   
ATOM   2139  CG  LYS A 226      -5.075  32.215   1.924  1.00 10.00      A   
ATOM   2140  CD  LYS A 226      -3.867  33.136   1.997  1.00 10.00      A   
ATOM   2141  CE  LYS A 226      -4.111  34.296   2.948  1.00 10.00      A   
ATOM   2142  NZ  LYS A 226      -4.255  33.845   4.356  1.00 10.00      A   
ATOM   2143  HZ1 LYS A 226      -4.913  33.041   4.412  1.00 10.00      A   
ATOM   2144  HZ2 LYS A 226      -4.630  34.621   4.940  1.00 10.00      A   
ATOM   2145  HZ3 LYS A 226      -3.332  33.557   4.736  1.00 10.00      A   
ATOM   2146  C   LYS A 226      -4.091  30.055  -1.136  1.00 10.00      A   
ATOM   2147  O   LYS A 226      -2.940  29.687  -0.896  1.00 10.00      A   
ATOM   2148  N   LEU A 227      -4.864  29.448  -2.026  1.00 10.00      A   
ATOM   2149  HN  LEU A 227      -5.766  29.794  -2.197  1.00 10.00      A   
ATOM   2150  CA  LEU A 227      -4.393  28.280  -2.759  1.00 10.00      A   
ATOM   2151  CB  LEU A 227      -5.541  27.611  -3.521  1.00 10.00      A   
ATOM   2152  CG  LEU A 227      -6.647  26.981  -2.670  1.00 10.00      A   
ATOM   2153  CD1 LEU A 227      -7.688  26.318  -3.559  1.00 10.00      A   
ATOM   2154  CD2 LEU A 227      -6.062  25.974  -1.693  1.00 10.00      A   
ATOM   2155  C   LEU A 227      -3.255  28.640  -3.713  1.00 10.00      A   
ATOM   2156  O   LEU A 227      -2.249  27.928  -3.792  1.00 10.00      A   
ATOM   2157  N   ALA A 228      -3.408  29.761  -4.415  1.00 10.00      A   
ATOM   2158  HN  ALA A 228      -4.223  30.295  -4.287  1.00 10.00      A   
ATOM   2159  CA  ALA A 228      -2.399  30.221  -5.368  1.00 10.00      A   
ATOM   2160  CB  ALA A 228      -2.913  31.437  -6.121  1.00 10.00      A   
ATOM   2161  C   ALA A 228      -1.086  30.551  -4.668  1.00 10.00      A   
ATOM   2162  O   ALA A 228      -0.006  30.383  -5.237  1.00 10.00      A   
ATOM   2163  N   THR A 229      -1.197  31.006  -3.427  1.00 10.00      A   
ATOM   2164  HN  THR A 229      -2.092  31.103  -3.040  1.00 10.00      A   
ATOM   2165  CA  THR A 229      -0.043  31.372  -2.616  1.00 10.00      A   
ATOM   2166  CB  THR A 229      -0.512  31.944  -1.263  1.00 10.00      A   
ATOM   2167  OG1 THR A 229      -1.777  32.594  -1.454  1.00 10.00      A   
ATOM   2168  HG1 THR A 229      -1.692  33.261  -2.145  1.00 10.00      A   
ATOM   2169  CG2 THR A 229       0.491  32.956  -0.728  1.00 10.00      A   
ATOM   2170  C   THR A 229       0.871  30.166  -2.383  1.00 10.00      A   
ATOM   2171  O   THR A 229       2.095  30.305  -2.304  1.00 10.00      A   
ATOM   2172  N   LEU A 230       0.270  28.982  -2.291  1.00 10.00      A   
ATOM   2173  HN  LEU A 230      -0.711  28.936  -2.360  1.00 10.00      A   
ATOM   2174  CA  LEU A 230       1.027  27.753  -2.075  1.00 10.00      A   
ATOM   2175  CB  LEU A 230       0.190  26.737  -1.296  1.00 10.00      A   
ATOM   2176  CG  LEU A 230      -0.176  27.113   0.139  1.00 10.00      A   
ATOM   2177  CD1 LEU A 230      -1.102  26.068   0.734  1.00 10.00      A   
ATOM   2178  CD2 LEU A 230       1.073  27.273   0.994  1.00 10.00      A   
ATOM   2179  C   LEU A 230       1.485  27.146  -3.399  1.00 10.00      A   
ATOM   2180  O   LEU A 230       2.565  26.555  -3.485  1.00 10.00      A   
ATOM   2181  N   LEU A 231       0.670  27.313  -4.433  1.00 10.00      A   
ATOM   2182  HN  LEU A 231      -0.168  27.806  -4.301  1.00 10.00      A   
ATOM   2183  CA  LEU A 231       0.978  26.780  -5.761  1.00 10.00      A   
ATOM   2184  CB  LEU A 231      -0.165  27.066  -6.737  1.00 10.00      A   
ATOM   2185  CG  LEU A 231      -1.482  26.345  -6.448  1.00 10.00      A   
ATOM   2186  CD1 LEU A 231      -2.606  26.910  -7.301  1.00 10.00      A   
ATOM   2187  CD2 LEU A 231      -1.330  24.848  -6.675  1.00 10.00      A   
ATOM   2188  C   LEU A 231       2.290  27.343  -6.306  1.00 10.00      A   
ATOM   2189  O   LEU A 231       3.016  26.665  -7.033  1.00 10.00      A   
ATOM   2190  N   GLN A 232       2.590  28.583  -5.938  1.00 10.00      A   
ATOM   2191  HN  GLN A 232       1.972  29.068  -5.353  1.00 10.00      A   
ATOM   2192  CA  GLN A 232       3.812  29.245  -6.386  1.00 10.00      A   
ATOM   2193  CB  GLN A 232       3.697  30.763  -6.217  1.00 10.00      A   
ATOM   2194  CG  GLN A 232       2.920  31.470  -7.316  1.00 10.00      A   
ATOM   2195  CD  GLN A 232       3.518  31.254  -8.694  1.00 10.00      A   
ATOM   2196  OE1 GLN A 232       4.719  31.020  -8.836  1.00 10.00      A   
ATOM   2197  NE2 GLN A 232       2.687  31.344  -9.720  1.00 10.00      A   
ATOM   2198 HE21 GLN A 232       1.746  31.548  -9.538  1.00 10.00      A   
ATOM   2199 HE22 GLN A 232       3.047  31.201 -10.624  1.00 10.00      A   
ATOM   2200  C   GLN A 232       5.036  28.737  -5.625  1.00 10.00      A   
ATOM   2201  O   GLN A 232       6.175  29.069  -5.965  1.00 10.00      A   
ATOM   2202  N   ARG A 233       4.801  27.932  -4.595  1.00 10.00      A   
ATOM   2203  HN  ARG A 233       3.879  27.693  -4.373  1.00 10.00      A   
ATOM   2204  CA  ARG A 233       5.886  27.391  -3.794  1.00 10.00      A   
ATOM   2205  CB  ARG A 233       5.553  27.456  -2.298  1.00 10.00      A   
ATOM   2206  CG  ARG A 233       5.266  28.866  -1.801  1.00 10.00      A   
ATOM   2207  CD  ARG A 233       5.314  28.948  -0.285  1.00 10.00      A   
ATOM   2208  NE  ARG A 233       5.324  30.330   0.188  1.00 10.00      A   
ATOM   2209  HE  ARG A 233       4.452  30.723   0.460  1.00 10.00      A   
ATOM   2210  CZ  ARG A 233       6.422  31.083   0.292  1.00 10.00      A   
ATOM   2211  NH1 ARG A 233       7.611  30.593  -0.042  1.00 10.00      A   
ATOM   2212 HH11 ARG A 233       8.464  31.189   0.040  1.00 10.00      A   
ATOM   2213 HH12 ARG A 233       7.702  29.609  -0.382  1.00 10.00      A   
ATOM   2214  NH2 ARG A 233       6.327  32.337   0.709  1.00 10.00      A   
ATOM   2215 HH21 ARG A 233       5.397  32.738   0.959  1.00 10.00      A   
ATOM   2216 HH22 ARG A 233       7.180  32.933   0.790  1.00 10.00      A   
ATOM   2217  C   ARG A 233       6.244  25.973  -4.219  1.00 10.00      A   
ATOM   2218  O   ARG A 233       7.420  25.604  -4.246  1.00 10.00      A   
ATOM   2219  N   ALA A 234       5.234  25.181  -4.560  1.00 10.00      A   
ATOM   2220  HN  ALA A 234       4.316  25.529  -4.524  1.00 10.00      A   
ATOM   2221  CA  ALA A 234       5.457  23.804  -4.987  1.00 10.00      A   
ATOM   2222  CB  ALA A 234       4.915  22.820  -3.957  1.00 10.00      A   
ATOM   2223  C   ALA A 234       4.840  23.544  -6.359  1.00 10.00      A   
ATOM   2224  O   ALA A 234       3.707  23.062  -6.461  1.00 10.00      A   
ATOM   2225  N   PRO A 235       5.573  23.873  -7.432  1.00 10.00      A   
ATOM   2226  CA  PRO A 235       5.105  23.672  -8.803  1.00 10.00      A   
ATOM   2227  CB  PRO A 235       5.930  24.691  -9.579  1.00 10.00      A   
ATOM   2228  CG  PRO A 235       7.226  24.756  -8.846  1.00 10.00      A   
ATOM   2229  CD  PRO A 235       6.912  24.497  -7.397  1.00 10.00      A   
ATOM   2230  C   PRO A 235       5.397  22.258  -9.313  1.00 10.00      A   
ATOM   2231  O   PRO A 235       4.989  21.886 -10.412  1.00 10.00      A   
ATOM   2232  N   GLN A 236       6.107  21.472  -8.512  1.00 10.00      A   
ATOM   2233  HN  GLN A 236       6.417  21.823  -7.650  1.00 10.00      A   
ATOM   2234  CA  GLN A 236       6.449  20.105  -8.888  1.00 10.00      A   
ATOM   2235  CB  GLN A 236       7.854  19.735  -8.386  1.00 10.00      A   
ATOM   2236  CG  GLN A 236       7.938  19.357  -6.909  1.00 10.00      A   
ATOM   2237  CD  GLN A 236       7.821  20.548  -5.976  1.00 10.00      A   
ATOM   2238  OE1 GLN A 236       8.208  21.662  -6.319  1.00 10.00      A   
ATOM   2239  NE2 GLN A 236       7.281  20.320  -4.790  1.00 10.00      A   
ATOM   2240 HE21 GLN A 236       6.982  19.404  -4.583  1.00 10.00      A   
ATOM   2241 HE22 GLN A 236       7.206  21.070  -4.163  1.00 10.00      A   
ATOM   2242  C   GLN A 236       5.415  19.119  -8.354  1.00 10.00      A   
ATOM   2243  O   GLN A 236       5.590  17.903  -8.458  1.00 10.00      A   
ATOM   2244  N   LEU A 237       4.341  19.657  -7.792  1.00 10.00      A   
ATOM   2245  HN  LEU A 237       4.263  20.632  -7.766  1.00 10.00      A   
ATOM   2246  CA  LEU A 237       3.270  18.847  -7.220  1.00 10.00      A   
ATOM   2247  CB  LEU A 237       2.298  19.748  -6.458  1.00 10.00      A   
ATOM   2248  CG  LEU A 237       1.441  19.077  -5.387  1.00 10.00      A   
ATOM   2249  CD1 LEU A 237       2.303  18.663  -4.207  1.00 10.00      A   
ATOM   2250  CD2 LEU A 237       0.335  20.015  -4.938  1.00 10.00      A   
ATOM   2251  C   LEU A 237       2.513  18.071  -8.296  1.00 10.00      A   
ATOM   2252  O   LEU A 237       2.259  18.586  -9.382  1.00 10.00      A   
ATOM   2253  N   GLU A 238       2.159  16.829  -7.984  1.00 10.00      A   
ATOM   2254  HN  GLU A 238       2.399  16.470  -7.098  1.00 10.00      A   
ATOM   2255  CA  GLU A 238       1.420  15.978  -8.911  1.00 10.00      A   
ATOM   2256  CB  GLU A 238       2.063  14.589  -9.006  1.00 10.00      A   
ATOM   2257  CG  GLU A 238       3.510  14.587  -9.471  1.00 10.00      A   
ATOM   2258  CD  GLU A 238       4.040  13.184  -9.691  1.00 10.00      A   
ATOM   2259  OE1 GLU A 238       4.321  12.821 -10.855  1.00 10.00      A   
ATOM   2260  OE2 GLU A 238       4.179  12.435  -8.702  1.00 10.00      A   
ATOM   2261  C   GLU A 238      -0.033  15.849  -8.459  1.00 10.00      A   
ATOM   2262  O   GLU A 238      -0.964  16.030  -9.247  1.00 10.00      A   
ATOM   2263  N   GLU A 239      -0.219  15.526  -7.186  1.00 10.00      A   
ATOM   2264  HN  GLU A 239       0.564  15.380  -6.612  1.00 10.00      A   
ATOM   2265  CA  GLU A 239      -1.551  15.387  -6.612  1.00 10.00      A   
ATOM   2266  CB  GLU A 239      -1.644  14.133  -5.739  1.00 10.00      A   
ATOM   2267  CG  GLU A 239      -1.752  12.830  -6.514  1.00 10.00      A   
ATOM   2268  CD  GLU A 239      -2.186  11.670  -5.636  1.00 10.00      A   
ATOM   2269  OE1 GLU A 239      -3.367  11.639  -5.226  1.00 10.00      A   
ATOM   2270  OE2 GLU A 239      -1.350  10.787  -5.344  1.00 10.00      A   
ATOM   2271  C   GLU A 239      -1.885  16.614  -5.777  1.00 10.00      A   
ATOM   2272  O   GLU A 239      -1.289  16.831  -4.718  1.00 10.00      A   
ATOM   2273  N   LEU A 240      -2.827  17.414  -6.256  1.00 10.00      A   
ATOM   2274  HN  LEU A 240      -3.267  17.184  -7.107  1.00 10.00      A   
ATOM   2275  CA  LEU A 240      -3.232  18.622  -5.551  1.00 10.00      A   
ATOM   2276  CB  LEU A 240      -3.194  19.840  -6.482  1.00 10.00      A   
ATOM   2277  CG  LEU A 240      -3.779  21.142  -5.922  1.00 10.00      A   
ATOM   2278  CD1 LEU A 240      -2.932  21.669  -4.775  1.00 10.00      A   
ATOM   2279  CD2 LEU A 240      -3.904  22.189  -7.016  1.00 10.00      A   
ATOM   2280  C   LEU A 240      -4.621  18.482  -4.936  1.00 10.00      A   
ATOM   2281  O   LEU A 240      -5.597  18.182  -5.627  1.00 10.00      A   
ATOM   2282  N   GLY A 241      -4.695  18.692  -3.632  1.00 10.00      A   
ATOM   2283  HN  GLY A 241      -3.874  18.908  -3.133  1.00 10.00      A   
ATOM   2284  CA  GLY A 241      -5.955  18.616  -2.932  1.00 10.00      A   
ATOM   2285  C   GLY A 241      -6.398  19.994  -2.503  1.00 10.00      A   
ATOM   2286  O   GLY A 241      -5.930  20.516  -1.493  1.00 10.00      A   
ATOM   2287  N   THR A 242      -7.282  20.593  -3.284  1.00 10.00      A   
ATOM   2288  HN  THR A 242      -7.625  20.113  -4.071  1.00 10.00      A   
ATOM   2289  CA  THR A 242      -7.774  21.928  -2.997  1.00 10.00      A   
ATOM   2290  CB  THR A 242      -8.506  22.534  -4.214  1.00 10.00      A   
ATOM   2291  OG1 THR A 242      -9.532  21.636  -4.662  1.00 10.00      A   
ATOM   2292  HG1 THR A 242      -9.159  20.754  -4.793  1.00 10.00      A   
ATOM   2293  CG2 THR A 242      -7.530  22.787  -5.354  1.00 10.00      A   
ATOM   2294  C   THR A 242      -8.709  21.923  -1.793  1.00 10.00      A   
ATOM   2295  O   THR A 242      -9.413  20.942  -1.542  1.00 10.00      A   
ATOM   2296  N   GLY A 243      -8.702  23.015  -1.045  1.00 10.00      A   
ATOM   2297  HN  GLY A 243      -8.108  23.758  -1.282  1.00 10.00      A   
ATOM   2298  CA  GLY A 243      -9.563  23.116   0.115  1.00 10.00      A   
ATOM   2299  C   GLY A 243     -10.885  23.775  -0.223  1.00 10.00      A   
ATOM   2300  O   GLY A 243     -11.675  23.233  -1.000  1.00 10.00      A   
ATOM   2301  N   GLY A 244     -11.122  24.952   0.346  1.00 10.00      A   
ATOM   2302  HN  GLY A 244     -10.445  25.348   0.941  1.00 10.00      A   
ATOM   2303  CA  GLY A 244     -12.354  25.670   0.086  1.00 10.00      A   
ATOM   2304  C   GLY A 244     -12.301  26.383  -1.245  1.00 10.00      A   
ATOM   2305  O   GLY A 244     -11.745  27.472  -1.351  1.00 10.00      A   
ATOM   2306  N   TYR A 245     -12.890  25.774  -2.258  1.00 10.00      A   
ATOM   2307  HN  TYR A 245     -13.346  24.919  -2.097  1.00 10.00      A   
ATOM   2308  CA  TYR A 245     -12.899  26.341  -3.601  1.00 10.00      A   
ATOM   2309  CB  TYR A 245     -13.046  25.218  -4.633  1.00 10.00      A   
ATOM   2310  CG  TYR A 245     -12.332  25.471  -5.943  1.00 10.00      A   
ATOM   2311  CD1 TYR A 245     -10.960  25.279  -6.057  1.00 10.00      A   
ATOM   2312  CD2 TYR A 245     -13.028  25.902  -7.062  1.00 10.00      A   
ATOM   2313  CE1 TYR A 245     -10.304  25.511  -7.251  1.00 10.00      A   
ATOM   2314  CE2 TYR A 245     -12.382  26.136  -8.258  1.00 10.00      A   
ATOM   2315  CZ  TYR A 245     -11.021  25.939  -8.347  1.00 10.00      A   
ATOM   2316  OH  TYR A 245     -10.374  26.179  -9.537  1.00 10.00      A   
ATOM   2317  HH  TYR A 245     -10.830  26.884 -10.014  1.00 10.00      A   
ATOM   2318  C   TYR A 245     -14.021  27.378  -3.751  1.00 10.00      A   
ATOM   2319  O   TYR A 245     -14.682  27.464  -4.791  1.00 10.00      A   
ATOM   2320  N   THR A 246     -14.210  28.182  -2.716  1.00 10.00      A   
ATOM   2321  HN  THR A 246     -13.625  28.099  -1.935  1.00 10.00      A   
ATOM   2322  CA  THR A 246     -15.238  29.205  -2.714  1.00 10.00      A   
ATOM   2323  CB  THR A 246     -16.439  28.810  -1.815  1.00 10.00      A   
ATOM   2324  OG1 THR A 246     -17.463  29.813  -1.869  1.00 10.00      A   
ATOM   2325  HG1 THR A 246     -18.188  29.497  -2.423  1.00 10.00      A   
ATOM   2326  CG2 THR A 246     -16.013  28.583  -0.369  1.00 10.00      A   
ATOM   2327  C   THR A 246     -14.651  30.545  -2.274  1.00 10.00      A   
ATOM   2328  O   THR A 246     -13.816  30.600  -1.366  1.00 10.00      A   
ATOM   2329  N   ALA A 247     -15.065  31.611  -2.948  1.00 10.00      A   
ATOM   2330  HN  ALA A 247     -15.707  31.490  -3.680  1.00 10.00      A   
ATOM   2331  CA  ALA A 247     -14.604  32.959  -2.645  1.00 10.00      A   
ATOM   2332  CB  ALA A 247     -13.131  33.113  -3.000  1.00 10.00      A   
ATOM   2333  C   ALA A 247     -15.433  33.959  -3.434  1.00 10.00      A   
ATOM   2334  O   ALA A 247     -16.307  33.564  -4.213  1.00 10.00      A   
ATOM   2335  N   GLU A 248     -15.172  35.243  -3.233  1.00 10.00      A   
ATOM   2336  HN  GLU A 248     -14.475  35.497  -2.592  1.00 10.00      A   
ATOM   2337  CA  GLU A 248     -15.890  36.280  -3.951  1.00 10.00      A   
ATOM   2338  CB  GLU A 248     -15.641  37.647  -3.308  1.00 10.00      A   
ATOM   2339  CG  GLU A 248     -16.517  38.764  -3.859  1.00 10.00      A   
ATOM   2340  CD  GLU A 248     -16.296  40.086  -3.149  1.00 10.00      A   
ATOM   2341  OE1 GLU A 248     -16.663  40.201  -1.959  1.00 10.00      A   
ATOM   2342  OE2 GLU A 248     -15.760  41.017  -3.780  1.00 10.00      A   
ATOM   2343  C   GLU A 248     -15.437  36.280  -5.402  1.00 10.00      A   
ATOM   2344  O   GLU A 248     -14.241  36.319  -5.672  1.00 10.00      A   
ATOM   2345  N   VAL A 249     -16.390  36.216  -6.326  1.00 10.00      A   
ATOM   2346  HN  VAL A 249     -17.330  36.192  -6.040  1.00 10.00      A   
ATOM   2347  CA  VAL A 249     -16.076  36.192  -7.754  1.00 10.00      A   
ATOM   2348  CB  VAL A 249     -17.331  35.971  -8.627  1.00 10.00      A   
ATOM   2349  CG1 VAL A 249     -16.944  35.778 -10.087  1.00 10.00      A   
ATOM   2350  CG2 VAL A 249     -18.129  34.776  -8.126  1.00 10.00      A   
ATOM   2351  C   VAL A 249     -15.358  37.467  -8.196  1.00 10.00      A   
ATOM   2352  O   VAL A 249     -15.987  38.490  -8.477  1.00 10.00      A   
ATOM   2353  N   ARG A 250     -14.039  37.401  -8.231  1.00 10.00      A   
ATOM   2354  HN  ARG A 250     -13.597  36.563  -7.957  1.00 10.00      A   
ATOM   2355  CA  ARG A 250     -13.213  38.527  -8.637  1.00 10.00      A   
ATOM   2356  CB  ARG A 250     -12.464  39.089  -7.432  1.00 10.00      A   
ATOM   2357  CG  ARG A 250     -13.317  39.882  -6.464  1.00 10.00      A   
ATOM   2358  CD  ARG A 250     -12.531  40.224  -5.206  1.00 10.00      A   
ATOM   2359  NE  ARG A 250     -11.260  40.884  -5.512  1.00 10.00      A   
ATOM   2360  HE  ARG A 250     -10.775  40.573  -6.323  1.00 10.00      A   
ATOM   2361  CZ  ARG A 250     -10.722  41.860  -4.777  1.00 10.00      A   
ATOM   2362  NH1 ARG A 250     -11.339  42.300  -3.686  1.00 10.00      A   
ATOM   2363 HH11 ARG A 250     -10.920  43.066  -3.117  1.00 10.00      A   
ATOM   2364 HH12 ARG A 250     -12.246  41.876  -3.395  1.00 10.00      A   
ATOM   2365  NH2 ARG A 250      -9.552  42.376  -5.120  1.00 10.00      A   
ATOM   2366 HH21 ARG A 250      -9.043  42.014  -5.967  1.00 10.00      A   
ATOM   2367 HH22 ARG A 250      -9.129  43.142  -4.553  1.00 10.00      A   
ATOM   2368  C   ARG A 250     -12.202  38.093  -9.695  1.00 10.00      A   
ATOM   2369  O   ARG A 250     -11.508  37.086  -9.526  1.00 10.00      A   
ATOM   2370  N   PRO A 251     -12.114  38.840 -10.802  1.00 10.00      A   
ATOM   2371  CA  PRO A 251     -11.178  38.536 -11.889  1.00 10.00      A   
ATOM   2372  CB  PRO A 251     -11.408  39.669 -12.895  1.00 10.00      A   
ATOM   2373  CG  PRO A 251     -12.771  40.183 -12.580  1.00 10.00      A   
ATOM   2374  CD  PRO A 251     -12.935  40.026 -11.097  1.00 10.00      A   
ATOM   2375  C   PRO A 251      -9.720  38.529 -11.421  1.00 10.00      A   
ATOM   2376  O   PRO A 251      -8.926  37.708 -11.879  1.00 10.00      A   
ATOM   2377  N   ASP A 252      -9.376  39.435 -10.505  1.00 10.00      A   
ATOM   2378  HN  ASP A 252     -10.055  40.057 -10.169  1.00 10.00      A   
ATOM   2379  CA  ASP A 252      -8.011  39.523  -9.981  1.00 10.00      A   
ATOM   2380  CB  ASP A 252      -7.823  40.744  -9.068  1.00 10.00      A   
ATOM   2381  CG  ASP A 252      -8.551  40.639  -7.741  1.00 10.00      A   
ATOM   2382  OD1 ASP A 252      -7.940  40.947  -6.698  1.00 10.00      A   
ATOM   2383  OD2 ASP A 252      -9.738  40.258  -7.731  1.00 10.00      A   
ATOM   2384  C   ASP A 252      -7.607  38.230  -9.272  1.00 10.00      A   
ATOM   2385  O   ASP A 252      -6.507  37.713  -9.482  1.00 10.00      A   
ATOM   2386  N   VAL A 253      -8.506  37.701  -8.448  1.00 10.00      A   
ATOM   2387  HN  VAL A 253      -9.355  38.173  -8.304  1.00 10.00      A   
ATOM   2388  CA  VAL A 253      -8.252  36.454  -7.735  1.00 10.00      A   
ATOM   2389  CB  VAL A 253      -9.370  36.146  -6.717  1.00 10.00      A   
ATOM   2390  CG1 VAL A 253      -9.034  34.908  -5.894  1.00 10.00      A   
ATOM   2391  CG2 VAL A 253      -9.611  37.344  -5.815  1.00 10.00      A   
ATOM   2392  C   VAL A 253      -8.155  35.308  -8.737  1.00 10.00      A   
ATOM   2393  O   VAL A 253      -7.269  34.459  -8.642  1.00 10.00      A   
ATOM   2394  N   TYR A 254      -9.057  35.319  -9.716  1.00 10.00      A   
ATOM   2395  HN  TYR A 254      -9.720  36.042  -9.743  1.00 10.00      A   
ATOM   2396  CA  TYR A 254      -9.092  34.293 -10.750  1.00 10.00      A   
ATOM   2397  CB  TYR A 254     -10.250  34.570 -11.716  1.00 10.00      A   
ATOM   2398  CG  TYR A 254     -10.373  33.581 -12.856  1.00 10.00      A   
ATOM   2399  CD1 TYR A 254     -11.091  32.404 -12.706  1.00 10.00      A   
ATOM   2400  CD2 TYR A 254      -9.777  33.834 -14.086  1.00 10.00      A   
ATOM   2401  CE1 TYR A 254     -11.211  31.505 -13.747  1.00 10.00      A   
ATOM   2402  CE2 TYR A 254      -9.889  32.941 -15.131  1.00 10.00      A   
ATOM   2403  CZ  TYR A 254     -10.607  31.780 -14.956  1.00 10.00      A   
ATOM   2404  OH  TYR A 254     -10.722  30.887 -15.995  1.00 10.00      A   
ATOM   2405  HH  TYR A 254     -11.604  30.962 -16.380  1.00 10.00      A   
ATOM   2406  C   TYR A 254      -7.775  34.246 -11.511  1.00 10.00      A   
ATOM   2407  O   TYR A 254      -7.225  33.171 -11.757  1.00 10.00      A   
ATOM   2408  N   SER A 255      -7.265  35.421 -11.861  1.00 10.00      A   
ATOM   2409  HN  SER A 255      -7.746  36.242 -11.618  1.00 10.00      A   
ATOM   2410  CA  SER A 255      -6.012  35.524 -12.595  1.00 10.00      A   
ATOM   2411  CB  SER A 255      -5.707  36.986 -12.922  1.00 10.00      A   
ATOM   2412  OG  SER A 255      -6.843  37.622 -13.485  1.00 10.00      A   
ATOM   2413  HG  SER A 255      -7.555  37.639 -12.832  1.00 10.00      A   
ATOM   2414  C   SER A 255      -4.868  34.907 -11.800  1.00 10.00      A   
ATOM   2415  O   SER A 255      -4.102  34.104 -12.327  1.00 10.00      A   
ATOM   2416  N   GLY A 256      -4.781  35.271 -10.522  1.00 10.00      A   
ATOM   2417  HN  GLY A 256      -5.439  35.904 -10.160  1.00 10.00      A   
ATOM   2418  CA  GLY A 256      -3.736  34.746  -9.663  1.00 10.00      A   
ATOM   2419  C   GLY A 256      -3.777  33.234  -9.576  1.00 10.00      A   
ATOM   2420  O   GLY A 256      -2.734  32.575  -9.572  1.00 10.00      A   
ATOM   2421  N   LEU A 257      -4.988  32.685  -9.518  1.00 10.00      A   
ATOM   2422  HN  LEU A 257      -5.777  33.271  -9.519  1.00 10.00      A   
ATOM   2423  CA  LEU A 257      -5.182  31.244  -9.441  1.00 10.00      A   
ATOM   2424  CB  LEU A 257      -6.657  30.915  -9.209  1.00 10.00      A   
ATOM   2425  CG  LEU A 257      -7.251  31.370  -7.875  1.00 10.00      A   
ATOM   2426  CD1 LEU A 257      -8.762  31.205  -7.887  1.00 10.00      A   
ATOM   2427  CD2 LEU A 257      -6.636  30.585  -6.727  1.00 10.00      A   
ATOM   2428  C   LEU A 257      -4.689  30.555 -10.710  1.00 10.00      A   
ATOM   2429  O   LEU A 257      -3.824  29.682 -10.653  1.00 10.00      A   
ATOM   2430  N   SER A 258      -5.235  30.964 -11.853  1.00 10.00      A   
ATOM   2431  HN  SER A 258      -5.915  31.672 -11.829  1.00 10.00      A   
ATOM   2432  CA  SER A 258      -4.864  30.384 -13.143  1.00 10.00      A   
ATOM   2433  CB  SER A 258      -5.669  31.035 -14.270  1.00 10.00      A   
ATOM   2434  OG  SER A 258      -7.062  30.927 -14.028  1.00 10.00      A   
ATOM   2435  HG  SER A 258      -7.487  30.525 -14.792  1.00 10.00      A   
ATOM   2436  C   SER A 258      -3.367  30.512 -13.415  1.00 10.00      A   
ATOM   2437  O   SER A 258      -2.736  29.568 -13.889  1.00 10.00      A   
ATOM   2438  N   VAL A 259      -2.800  31.673 -13.091  1.00 10.00      A   
ATOM   2439  HN  VAL A 259      -3.355  32.387 -12.695  1.00 10.00      A   
ATOM   2440  CA  VAL A 259      -1.376  31.917 -13.309  1.00 10.00      A   
ATOM   2441  CB  VAL A 259      -1.004  33.391 -13.023  1.00 10.00      A   
ATOM   2442  CG1 VAL A 259       0.504  33.581 -12.948  1.00 10.00      A   
ATOM   2443  CG2 VAL A 259      -1.587  34.295 -14.096  1.00 10.00      A   
ATOM   2444  C   VAL A 259      -0.508  30.967 -12.478  1.00 10.00      A   
ATOM   2445  O   VAL A 259       0.555  30.536 -12.925  1.00 10.00      A   
ATOM   2446  N   ALA A 260      -0.971  30.632 -11.279  1.00 10.00      A   
ATOM   2447  HN  ALA A 260      -1.831  31.000 -10.971  1.00 10.00      A   
ATOM   2448  CA  ALA A 260      -0.232  29.728 -10.408  1.00 10.00      A   
ATOM   2449  CB  ALA A 260      -0.623  29.947  -8.955  1.00 10.00      A   
ATOM   2450  C   ALA A 260      -0.465  28.275 -10.808  1.00 10.00      A   
ATOM   2451  O   ALA A 260       0.446  27.448 -10.751  1.00 10.00      A   
ATOM   2452  N   LEU A 261      -1.688  27.978 -11.225  1.00 10.00      A   
ATOM   2453  HN  LEU A 261      -2.369  28.687 -11.252  1.00 10.00      A   
ATOM   2454  CA  LEU A 261      -2.061  26.629 -11.636  1.00 10.00      A   
ATOM   2455  CB  LEU A 261      -3.569  26.533 -11.886  1.00 10.00      A   
ATOM   2456  CG  LEU A 261      -4.446  26.425 -10.635  1.00 10.00      A   
ATOM   2457  CD1 LEU A 261      -5.880  26.822 -10.942  1.00 10.00      A   
ATOM   2458  CD2 LEU A 261      -4.386  25.018 -10.059  1.00 10.00      A   
ATOM   2459  C   LEU A 261      -1.284  26.174 -12.868  1.00 10.00      A   
ATOM   2460  O   LEU A 261      -1.024  24.981 -13.039  1.00 10.00      A   
ATOM   2461  N   SER A 262      -0.916  27.120 -13.730  1.00 10.00      A   
ATOM   2462  HN  SER A 262      -1.173  28.055 -13.563  1.00 10.00      A   
ATOM   2463  CA  SER A 262      -0.161  26.794 -14.931  1.00 10.00      A   
ATOM   2464  CB  SER A 262      -0.260  27.929 -15.951  1.00 10.00      A   
ATOM   2465  OG  SER A 262      -0.286  29.187 -15.298  1.00 10.00      A   
ATOM   2466  HG  SER A 262       0.607  29.415 -15.013  1.00 10.00      A   
ATOM   2467  C   SER A 262       1.296  26.489 -14.598  1.00 10.00      A   
ATOM   2468  O   SER A 262       2.043  25.984 -15.435  1.00 10.00      A   
ATOM   2469  N   GLY A 263       1.687  26.780 -13.360  1.00 10.00      A   
ATOM   2470  HN  GLY A 263       1.039  27.162 -12.726  1.00 10.00      A   
ATOM   2471  CA  GLY A 263       3.048  26.532 -12.935  1.00 10.00      A   
ATOM   2472  C   GLY A 263       3.284  25.077 -12.587  1.00 10.00      A   
ATOM   2473  O   GLY A 263       4.373  24.549 -12.796  1.00 10.00      A   
ATOM   2474  N   CYS A 264       2.260  24.424 -12.065  1.00 10.00      A   
ATOM   2475  HN  CYS A 264       1.414  24.893 -11.925  1.00 10.00      A   
ATOM   2476  CA  CYS A 264       2.366  23.025 -11.690  1.00 10.00      A   
ATOM   2477  CB  CYS A 264       1.440  22.709 -10.515  1.00 10.00      A   
ATOM   2478  SG  CYS A 264       1.560  23.871  -9.130  1.00 10.00      A   
ATOM   2479  HG  CYS A 264       2.307  23.312  -8.186  1.00 10.00      A   
ATOM   2480  C   CYS A 264       2.072  22.121 -12.885  1.00 10.00      A   
ATOM   2481  O   CYS A 264       0.949  21.642 -13.065  1.00 10.00      A   
ATOM   2482  N   LYS A 265       3.091  21.902 -13.705  1.00 10.00      A   
ATOM   2483  HN  LYS A 265       3.958  22.327 -13.509  1.00 10.00      A   
ATOM   2484  CA  LYS A 265       2.964  21.062 -14.894  1.00 10.00      A   
ATOM   2485  CB  LYS A 265       4.151  21.280 -15.837  1.00 10.00      A   
ATOM   2486  CG  LYS A 265       4.074  22.533 -16.698  1.00 10.00      A   
ATOM   2487  CD  LYS A 265       4.451  23.780 -15.915  1.00 10.00      A   
ATOM   2488  CE  LYS A 265       4.765  24.944 -16.840  1.00 10.00      A   
ATOM   2489  NZ  LYS A 265       4.784  26.241 -16.117  1.00 10.00      A   
ATOM   2490  HZ1 LYS A 265       5.506  26.229 -15.365  1.00 10.00      A   
ATOM   2491  HZ2 LYS A 265       3.852  26.423 -15.689  1.00 10.00      A   
ATOM   2492  HZ3 LYS A 265       4.998  27.015 -16.778  1.00 10.00      A   
ATOM   2493  C   LYS A 265       2.884  19.587 -14.519  1.00 10.00      A   
ATOM   2494  O   LYS A 265       2.384  18.770 -15.288  1.00 10.00      A   
ATOM   2495  N   GLU A 266       3.371  19.258 -13.332  1.00 10.00      A   
ATOM   2496  HN  GLU A 266       3.744  19.958 -12.760  1.00 10.00      A   
ATOM   2497  CA  GLU A 266       3.378  17.881 -12.855  1.00 10.00      A   
ATOM   2498  CB  GLU A 266       4.428  17.705 -11.757  1.00 10.00      A   
ATOM   2499  CG  GLU A 266       5.838  18.097 -12.170  1.00 10.00      A   
ATOM   2500  CD  GLU A 266       6.321  17.330 -13.382  1.00 10.00      A   
ATOM   2501  OE1 GLU A 266       6.651  17.972 -14.403  1.00 10.00      A   
ATOM   2502  OE2 GLU A 266       6.378  16.089 -13.318  1.00 10.00      A   
ATOM   2503  C   GLU A 266       2.006  17.440 -12.346  1.00 10.00      A   
ATOM   2504  O   GLU A 266       1.792  16.260 -12.070  1.00 10.00      A   
ATOM   2505  N   LEU A 267       1.079  18.387 -12.229  1.00 10.00      A   
ATOM   2506  HN  LEU A 267       1.311  19.308 -12.459  1.00 10.00      A   
ATOM   2507  CA  LEU A 267      -0.268  18.083 -11.751  1.00 10.00      A   
ATOM   2508  CB  LEU A 267      -1.139  19.341 -11.711  1.00 10.00      A   
ATOM   2509  CG  LEU A 267      -0.927  20.274 -10.517  1.00 10.00      A   
ATOM   2510  CD1 LEU A 267      -1.929  21.419 -10.545  1.00 10.00      A   
ATOM   2511  CD2 LEU A 267      -1.018  19.507  -9.208  1.00 10.00      A   
ATOM   2512  C   LEU A 267      -0.940  17.010 -12.599  1.00 10.00      A   
ATOM   2513  O   LEU A 267      -1.063  17.152 -13.816  1.00 10.00      A   
ATOM   2514  N   ARG A 268      -1.340  15.922 -11.953  1.00 10.00      A   
ATOM   2515  HN  ARG A 268      -1.169  15.853 -10.985  1.00 10.00      A   
ATOM   2516  CA  ARG A 268      -2.005  14.822 -12.636  1.00 10.00      A   
ATOM   2517  CB  ARG A 268      -1.113  13.578 -12.656  1.00 10.00      A   
ATOM   2518  CG  ARG A 268       0.148  13.717 -13.488  1.00 10.00      A   
ATOM   2519  CD  ARG A 268      -0.172  13.967 -14.953  1.00 10.00      A   
ATOM   2520  NE  ARG A 268       1.041  14.154 -15.744  1.00 10.00      A   
ATOM   2521  HE  ARG A 268       1.432  13.353 -16.165  1.00 10.00      A   
ATOM   2522  CZ  ARG A 268       1.638  15.330 -15.925  1.00 10.00      A   
ATOM   2523  NH1 ARG A 268       1.132  16.426 -15.378  1.00 10.00      A   
ATOM   2524 HH11 ARG A 268       0.260  16.369 -14.803  1.00 10.00      A   
ATOM   2525 HH12 ARG A 268       1.605  17.351 -15.513  1.00 10.00      A   
ATOM   2526  NH2 ARG A 268       2.751  15.405 -16.640  1.00 10.00      A   
ATOM   2527 HH21 ARG A 268       3.223  16.322 -16.787  1.00 10.00      A   
ATOM   2528 HH22 ARG A 268       3.162  14.539 -17.056  1.00 10.00      A   
ATOM   2529  C   ARG A 268      -3.323  14.485 -11.952  1.00 10.00      A   
ATOM   2530  O   ARG A 268      -4.187  13.828 -12.533  1.00 10.00      A   
ATOM   2531  N   CYS A 269      -3.477  14.942 -10.720  1.00 10.00      A   
ATOM   2532  HN  CYS A 269      -2.760  15.475 -10.308  1.00 10.00      A   
ATOM   2533  CA  CYS A 269      -4.685  14.673  -9.960  1.00 10.00      A   
ATOM   2534  CB  CYS A 269      -4.437  13.536  -8.965  1.00 10.00      A   
ATOM   2535  SG  CYS A 269      -5.866  13.098  -7.946  1.00 10.00      A   
ATOM   2536  HG  CYS A 269      -5.435  12.347  -6.942  1.00 10.00      A   
ATOM   2537  C   CYS A 269      -5.162  15.918  -9.225  1.00 10.00      A   
ATOM   2538  O   CYS A 269      -4.367  16.631  -8.605  1.00 10.00      A   
ATOM   2539  N   LEU A 270      -6.458  16.183  -9.316  1.00 10.00      A   
ATOM   2540  HN  LEU A 270      -7.030  15.582  -9.842  1.00 10.00      A   
ATOM   2541  CA  LEU A 270      -7.060  17.326  -8.649  1.00 10.00      A   
ATOM   2542  CB  LEU A 270      -7.594  18.335  -9.670  1.00 10.00      A   
ATOM   2543  CG  LEU A 270      -6.546  19.165 -10.414  1.00 10.00      A   
ATOM   2544  CD1 LEU A 270      -7.214  20.122 -11.388  1.00 10.00      A   
ATOM   2545  CD2 LEU A 270      -5.671  19.927  -9.431  1.00 10.00      A   
ATOM   2546  C   LEU A 270      -8.187  16.851  -7.743  1.00 10.00      A   
ATOM   2547  O   LEU A 270      -9.154  16.246  -8.207  1.00 10.00      A   
ATOM   2548  N   SER A 271      -8.045  17.098  -6.453  1.00 10.00      A   
ATOM   2549  HN  SER A 271      -7.242  17.575  -6.138  1.00 10.00      A   
ATOM   2550  CA  SER A 271      -9.048  16.688  -5.484  1.00 10.00      A   
ATOM   2551  CB  SER A 271      -8.471  15.594  -4.583  1.00 10.00      A   
ATOM   2552  OG  SER A 271      -7.631  14.720  -5.323  1.00 10.00      A   
ATOM   2553  HG  SER A 271      -7.493  15.080  -6.206  1.00 10.00      A   
ATOM   2554  C   SER A 271      -9.499  17.882  -4.646  1.00 10.00      A   
ATOM   2555  O   SER A 271      -8.942  18.978  -4.769  1.00 10.00      A   
ATOM   2556  N   GLY A 272     -10.500  17.668  -3.803  1.00 10.00      A   
ATOM   2557  HN  GLY A 272     -10.905  16.778  -3.756  1.00 10.00      A   
ATOM   2558  CA  GLY A 272     -11.006  18.729  -2.957  1.00 10.00      A   
ATOM   2559  C   GLY A 272     -12.223  19.400  -3.555  1.00 10.00      A   
ATOM   2560  O   GLY A 272     -13.275  18.774  -3.695  1.00 10.00      A   
ATOM   2561  N   PHE A 273     -12.072  20.676  -3.907  1.00 10.00      A   
ATOM   2562  HN  PHE A 273     -11.200  21.103  -3.763  1.00 10.00      A   
ATOM   2563  CA  PHE A 273     -13.148  21.463  -4.509  1.00 10.00      A   
ATOM   2564  CB  PHE A 273     -13.569  20.885  -5.866  1.00 10.00      A   
ATOM   2565  CG  PHE A 273     -12.478  20.899  -6.898  1.00 10.00      A   
ATOM   2566  CD1 PHE A 273     -11.705  19.771  -7.123  1.00 10.00      A   
ATOM   2567  CD2 PHE A 273     -12.226  22.038  -7.641  1.00 10.00      A   
ATOM   2568  CE1 PHE A 273     -10.701  19.783  -8.071  1.00 10.00      A   
ATOM   2569  CE2 PHE A 273     -11.223  22.058  -8.590  1.00 10.00      A   
ATOM   2570  CZ  PHE A 273     -10.458  20.927  -8.805  1.00 10.00      A   
ATOM   2571  C   PHE A 273     -14.348  21.600  -3.574  1.00 10.00      A   
ATOM   2572  O   PHE A 273     -15.500  21.526  -4.007  1.00 10.00      A   
ATOM   2573  N   TRP A 274     -14.069  21.818  -2.293  1.00 10.00      A   
ATOM   2574  HN  TRP A 274     -13.132  21.883  -2.014  1.00 10.00      A   
ATOM   2575  CA  TRP A 274     -15.121  21.974  -1.296  1.00 10.00      A   
ATOM   2576  CB  TRP A 274     -14.530  21.964   0.116  1.00 10.00      A   
ATOM   2577  CG  TRP A 274     -14.616  20.636   0.796  1.00 10.00      A   
ATOM   2578  CD1 TRP A 274     -15.739  20.048   1.298  1.00 10.00      A   
ATOM   2579  CD2 TRP A 274     -13.537  19.731   1.058  1.00 10.00      A   
ATOM   2580  NE1 TRP A 274     -15.430  18.833   1.853  1.00 10.00      A   
ATOM   2581  HE1 TRP A 274     -16.074  18.220   2.279  1.00 10.00      A   
ATOM   2582  CE2 TRP A 274     -14.084  18.614   1.719  1.00 10.00      A   
ATOM   2583  CE3 TRP A 274     -12.164  19.754   0.794  1.00 10.00      A   
ATOM   2584  CZ2 TRP A 274     -13.307  17.531   2.120  1.00 10.00      A   
ATOM   2585  CZ3 TRP A 274     -11.395  18.679   1.195  1.00 10.00      A   
ATOM   2586  CH2 TRP A 274     -11.968  17.583   1.851  1.00 10.00      A   
ATOM   2587  C   TRP A 274     -15.870  23.277  -1.520  1.00 10.00      A   
ATOM   2588  O   TRP A 274     -15.261  24.351  -1.522  1.00 10.00      A   
ATOM   2589  N   ASP A 275     -17.185  23.170  -1.734  1.00 10.00      A   
ATOM   2590  HN  ASP A 275     -17.590  22.274  -1.749  1.00 10.00      A   
ATOM   2591  CA  ASP A 275     -18.043  24.337  -1.962  1.00 10.00      A   
ATOM   2592  CB  ASP A 275     -18.066  25.268  -0.740  1.00 10.00      A   
ATOM   2593  CG  ASP A 275     -18.474  24.569   0.543  1.00 10.00      A   
ATOM   2594  OD1 ASP A 275     -19.506  23.866   0.549  1.00 10.00      A   
ATOM   2595  OD2 ASP A 275     -17.769  24.726   1.562  1.00 10.00      A   
ATOM   2596  C   ASP A 275     -17.590  25.100  -3.205  1.00 10.00      A   
ATOM   2597  O   ASP A 275     -17.742  26.322  -3.296  1.00 10.00      A   
ATOM   2598  N   ALA A 276     -17.041  24.354  -4.158  1.00 10.00      A   
ATOM   2599  HN  ALA A 276     -16.964  23.387  -4.009  1.00 10.00      A   
ATOM   2600  CA  ALA A 276     -16.533  24.910  -5.407  1.00 10.00      A   
ATOM   2601  CB  ALA A 276     -16.074  23.795  -6.336  1.00 10.00      A   
ATOM   2602  C   ALA A 276     -17.536  25.807  -6.121  1.00 10.00      A   
ATOM   2603  O   ALA A 276     -18.703  25.452  -6.294  1.00 10.00      A   
ATOM   2604  N   VAL A 277     -17.060  26.975  -6.525  1.00 10.00      A   
ATOM   2605  HN  VAL A 277     -16.126  27.203  -6.325  1.00 10.00      A   
ATOM   2606  CA  VAL A 277     -17.878  27.933  -7.246  1.00 10.00      A   
ATOM   2607  CB  VAL A 277     -17.518  29.379  -6.850  1.00 10.00      A   
ATOM   2608  CG1 VAL A 277     -18.459  30.374  -7.515  1.00 10.00      A   
ATOM   2609  CG2 VAL A 277     -17.548  29.539  -5.340  1.00 10.00      A   
ATOM   2610  C   VAL A 277     -17.644  27.756  -8.742  1.00 10.00      A   
ATOM   2611  O   VAL A 277     -16.503  27.793  -9.199  1.00 10.00      A   
ATOM   2612  N   PRO A 278     -18.720  27.560  -9.517  1.00 10.00      A   
ATOM   2613  CA  PRO A 278     -18.635  27.363 -10.975  1.00 10.00      A   
ATOM   2614  CB  PRO A 278     -20.098  27.396 -11.421  1.00 10.00      A   
ATOM   2615  CG  PRO A 278     -20.861  26.958 -10.220  1.00 10.00      A   
ATOM   2616  CD  PRO A 278     -20.112  27.498  -9.034  1.00 10.00      A   
ATOM   2617  C   PRO A 278     -17.844  28.465 -11.686  1.00 10.00      A   
ATOM   2618  O   PRO A 278     -17.176  28.210 -12.687  1.00 10.00      A   
ATOM   2619  N   ALA A 279     -17.899  29.676 -11.139  1.00 10.00      A   
ATOM   2620  HN  ALA A 279     -18.426  29.805 -10.325  1.00 10.00      A   
ATOM   2621  CA  ALA A 279     -17.205  30.821 -11.719  1.00 10.00      A   
ATOM   2622  CB  ALA A 279     -17.702  32.112 -11.086  1.00 10.00      A   
ATOM   2623  C   ALA A 279     -15.688  30.713 -11.576  1.00 10.00      A   
ATOM   2624  O   ALA A 279     -14.943  31.427 -12.247  1.00 10.00      A   
ATOM   2625  N   TYR A 280     -15.231  29.828 -10.699  1.00 10.00      A   
ATOM   2626  HN  TYR A 280     -15.867  29.274 -10.193  1.00 10.00      A   
ATOM   2627  CA  TYR A 280     -13.801  29.656 -10.481  1.00 10.00      A   
ATOM   2628  CB  TYR A 280     -13.445  29.841  -9.006  1.00 10.00      A   
ATOM   2629  CG  TYR A 280     -13.177  31.281  -8.639  1.00 10.00      A   
ATOM   2630  CD1 TYR A 280     -14.008  31.971  -7.764  1.00 10.00      A   
ATOM   2631  CD2 TYR A 280     -12.091  31.957  -9.178  1.00 10.00      A   
ATOM   2632  CE1 TYR A 280     -13.759  33.293  -7.439  1.00 10.00      A   
ATOM   2633  CE2 TYR A 280     -11.834  33.273  -8.856  1.00 10.00      A   
ATOM   2634  CZ  TYR A 280     -12.667  33.937  -7.989  1.00 10.00      A   
ATOM   2635  OH  TYR A 280     -12.410  35.249  -7.676  1.00 10.00      A   
ATOM   2636  HH  TYR A 280     -11.970  35.677  -8.423  1.00 10.00      A   
ATOM   2637  C   TYR A 280     -13.308  28.312 -11.001  1.00 10.00      A   
ATOM   2638  O   TYR A 280     -12.131  27.980 -10.873  1.00 10.00      A   
ATOM   2639  N   LEU A 281     -14.210  27.555 -11.606  1.00 10.00      A   
ATOM   2640  HN  LEU A 281     -15.128  27.886 -11.696  1.00 10.00      A   
ATOM   2641  CA  LEU A 281     -13.870  26.246 -12.154  1.00 10.00      A   
ATOM   2642  CB  LEU A 281     -15.130  25.440 -12.498  1.00 10.00      A   
ATOM   2643  CG  LEU A 281     -15.971  24.963 -11.313  1.00 10.00      A   
ATOM   2644  CD1 LEU A 281     -17.151  24.134 -11.794  1.00 10.00      A   
ATOM   2645  CD2 LEU A 281     -15.119  24.172 -10.331  1.00 10.00      A   
ATOM   2646  C   LEU A 281     -12.931  26.322 -13.369  1.00 10.00      A   
ATOM   2647  O   LEU A 281     -11.978  25.547 -13.451  1.00 10.00      A   
ATOM   2648  N   PRO A 282     -13.179  27.239 -14.339  1.00 10.00      A   
ATOM   2649  CA  PRO A 282     -12.331  27.379 -15.544  1.00 10.00      A   
ATOM   2650  CB  PRO A 282     -12.962  28.558 -16.294  1.00 10.00      A   
ATOM   2651  CG  PRO A 282     -14.370  28.587 -15.821  1.00 10.00      A   
ATOM   2652  CD  PRO A 282     -14.318  28.182 -14.382  1.00 10.00      A   
ATOM   2653  C   PRO A 282     -10.854  27.670 -15.242  1.00 10.00      A   
ATOM   2654  O   PRO A 282     -10.012  27.648 -16.143  1.00 10.00      A   
ATOM   2655  N   ALA A 283     -10.536  27.930 -13.980  1.00 10.00      A   
ATOM   2656  HN  ALA A 283     -11.240  27.925 -13.296  1.00 10.00      A   
ATOM   2657  CA  ALA A 283      -9.163  28.216 -13.587  1.00 10.00      A   
ATOM   2658  CB  ALA A 283      -9.111  28.692 -12.142  1.00 10.00      A   
ATOM   2659  C   ALA A 283      -8.261  26.998 -13.789  1.00 10.00      A   
ATOM   2660  O   ALA A 283      -7.083  27.137 -14.110  1.00 10.00      A   
ATOM   2661  N   VAL A 284      -8.824  25.803 -13.637  1.00 10.00      A   
ATOM   2662  HN  VAL A 284      -9.783  25.745 -13.418  1.00 10.00      A   
ATOM   2663  CA  VAL A 284      -8.052  24.571 -13.787  1.00 10.00      A   
ATOM   2664  CB  VAL A 284      -8.472  23.499 -12.757  1.00 10.00      A   
ATOM   2665  CG1 VAL A 284      -8.213  23.982 -11.339  1.00 10.00      A   
ATOM   2666  CG2 VAL A 284      -9.933  23.113 -12.937  1.00 10.00      A   
ATOM   2667  C   VAL A 284      -8.173  23.985 -15.195  1.00 10.00      A   
ATOM   2668  O   VAL A 284      -7.800  22.832 -15.424  1.00 10.00      A   
ATOM   2669  N   TYR A 285      -8.667  24.786 -16.135  1.00 10.00      A   
ATOM   2670  HN  TYR A 285      -8.915  25.705 -15.892  1.00 10.00      A   
ATOM   2671  CA  TYR A 285      -8.851  24.346 -17.518  1.00 10.00      A   
ATOM   2672  CB  TYR A 285      -9.397  25.486 -18.384  1.00 10.00      A   
ATOM   2673  CG  TYR A 285     -10.905  25.533 -18.485  1.00 10.00      A   
ATOM   2674  CD1 TYR A 285     -11.694  24.507 -17.980  1.00 10.00      A   
ATOM   2675  CD2 TYR A 285     -11.539  26.606 -19.097  1.00 10.00      A   
ATOM   2676  CE1 TYR A 285     -13.071  24.550 -18.080  1.00 10.00      A   
ATOM   2677  CE2 TYR A 285     -12.913  26.658 -19.201  1.00 10.00      A   
ATOM   2678  CZ  TYR A 285     -13.674  25.628 -18.690  1.00 10.00      A   
ATOM   2679  OH  TYR A 285     -15.045  25.678 -18.790  1.00 10.00      A   
ATOM   2680  HH  TYR A 285     -15.293  25.949 -19.680  1.00 10.00      A   
ATOM   2681  C   TYR A 285      -7.565  23.808 -18.137  1.00 10.00      A   
ATOM   2682  O   TYR A 285      -7.570  22.756 -18.777  1.00 10.00      A   
ATOM   2683  N   SER A 286      -6.464  24.525 -17.943  1.00 10.00      A   
ATOM   2684  HN  SER A 286      -6.514  25.355 -17.415  1.00 10.00      A   
ATOM   2685  CA  SER A 286      -5.179  24.121 -18.503  1.00 10.00      A   
ATOM   2686  CB  SER A 286      -4.153  25.240 -18.322  1.00 10.00      A   
ATOM   2687  OG  SER A 286      -4.326  25.884 -17.068  1.00 10.00      A   
ATOM   2688  HG  SER A 286      -4.751  26.741 -17.206  1.00 10.00      A   
ATOM   2689  C   SER A 286      -4.664  22.812 -17.894  1.00 10.00      A   
ATOM   2690  O   SER A 286      -3.941  22.059 -18.543  1.00 10.00      A   
ATOM   2691  N   VAL A 287      -5.051  22.540 -16.652  1.00 10.00      A   
ATOM   2692  HN  VAL A 287      -5.646  23.165 -16.190  1.00 10.00      A   
ATOM   2693  CA  VAL A 287      -4.615  21.330 -15.956  1.00 10.00      A   
ATOM   2694  CB  VAL A 287      -4.755  21.476 -14.423  1.00 10.00      A   
ATOM   2695  CG1 VAL A 287      -4.045  20.339 -13.700  1.00 10.00      A   
ATOM   2696  CG2 VAL A 287      -4.227  22.823 -13.951  1.00 10.00      A   
ATOM   2697  C   VAL A 287      -5.413  20.109 -16.414  1.00 10.00      A   
ATOM   2698  O   VAL A 287      -4.913  18.984 -16.392  1.00 10.00      A   
ATOM   2699  N   CYS A 288      -6.645  20.347 -16.855  1.00 10.00      A   
ATOM   2700  HN  CYS A 288      -6.967  21.272 -16.882  1.00 10.00      A   
ATOM   2701  CA  CYS A 288      -7.541  19.278 -17.300  1.00 10.00      A   
ATOM   2702  CB  CYS A 288      -8.878  19.861 -17.762  1.00 10.00      A   
ATOM   2703  SG  CYS A 288      -9.756  20.826 -16.508  1.00 10.00      A   
ATOM   2704  HG  CYS A 288      -8.860  21.548 -15.848  1.00 10.00      A   
ATOM   2705  C   CYS A 288      -6.938  18.413 -18.407  1.00 10.00      A   
ATOM   2706  O   CYS A 288      -7.150  17.200 -18.442  1.00 10.00      A   
ATOM   2707  N   SER A 289      -6.162  19.033 -19.290  1.00 10.00      A   
ATOM   2708  HN  SER A 289      -6.006  19.997 -19.192  1.00 10.00      A   
ATOM   2709  CA  SER A 289      -5.546  18.323 -20.408  1.00 10.00      A   
ATOM   2710  CB  SER A 289      -4.896  19.315 -21.372  1.00 10.00      A   
ATOM   2711  OG  SER A 289      -5.763  20.411 -21.625  1.00 10.00      A   
ATOM   2712  HG  SER A 289      -6.391  20.163 -22.316  1.00 10.00      A   
ATOM   2713  C   SER A 289      -4.537  17.264 -19.957  1.00 10.00      A   
ATOM   2714  O   SER A 289      -4.125  16.416 -20.745  1.00 10.00      A   
ATOM   2715  N   ARG A 290      -4.143  17.307 -18.695  1.00 10.00      A   
ATOM   2716  HN  ARG A 290      -4.509  17.996 -18.095  1.00 10.00      A   
ATOM   2717  CA  ARG A 290      -3.192  16.339 -18.175  1.00 10.00      A   
ATOM   2718  CB  ARG A 290      -1.827  16.991 -17.920  1.00 10.00      A   
ATOM   2719  CG  ARG A 290      -1.844  18.145 -16.930  1.00 10.00      A   
ATOM   2720  CD  ARG A 290      -0.548  18.939 -16.982  1.00 10.00      A   
ATOM   2721  NE  ARG A 290      -0.504  19.990 -15.965  1.00 10.00      A   
ATOM   2722  HE  ARG A 290      -0.241  19.723 -15.058  1.00 10.00      A   
ATOM   2723  CZ  ARG A 290      -0.790  21.272 -16.204  1.00 10.00      A   
ATOM   2724  NH1 ARG A 290      -1.139  21.659 -17.422  1.00 10.00      A   
ATOM   2725 HH11 ARG A 290      -1.365  22.658 -17.610  1.00 10.00      A   
ATOM   2726 HH12 ARG A 290      -1.183  20.965 -18.201  1.00 10.00      A   
ATOM   2727  NH2 ARG A 290      -0.694  22.173 -15.233  1.00 10.00      A   
ATOM   2728 HH21 ARG A 290      -0.920  23.174 -15.423  1.00 10.00      A   
ATOM   2729 HH22 ARG A 290      -0.386  21.889 -14.275  1.00 10.00      A   
ATOM   2730  C   ARG A 290      -3.735  15.673 -16.920  1.00 10.00      A   
ATOM   2731  O   ARG A 290      -2.993  15.057 -16.154  1.00 10.00      A   
ATOM   2732  N   LEU A 291      -5.044  15.782 -16.729  1.00 10.00      A   
ATOM   2733  HN  LEU A 291      -5.589  16.258 -17.394  1.00 10.00      A   
ATOM   2734  CA  LEU A 291      -5.695  15.200 -15.566  1.00 10.00      A   
ATOM   2735  CB  LEU A 291      -7.018  15.905 -15.259  1.00 10.00      A   
ATOM   2736  CG  LEU A 291      -6.925  17.165 -14.398  1.00 10.00      A   
ATOM   2737  CD1 LEU A 291      -8.307  17.748 -14.145  1.00 10.00      A   
ATOM   2738  CD2 LEU A 291      -6.222  16.859 -13.088  1.00 10.00      A   
ATOM   2739  C   LEU A 291      -5.924  13.707 -15.738  1.00 10.00      A   
ATOM   2740  O   LEU A 291      -6.591  13.272 -16.676  1.00 10.00      A   
ATOM   2741  N   THR A 292      -5.353  12.928 -14.834  1.00 10.00      A   
ATOM   2742  HN  THR A 292      -4.811  13.339 -14.120  1.00 10.00      A   
ATOM   2743  CA  THR A 292      -5.503  11.486 -14.860  1.00 10.00      A   
ATOM   2744  CB  THR A 292      -4.191  10.797 -14.436  1.00 10.00      A   
ATOM   2745  OG1 THR A 292      -3.074  11.547 -14.937  1.00 10.00      A   
ATOM   2746  HG1 THR A 292      -3.397  12.287 -15.466  1.00 10.00      A   
ATOM   2747  CG2 THR A 292      -4.129   9.382 -14.986  1.00 10.00      A   
ATOM   2748  C   THR A 292      -6.614  11.073 -13.901  1.00 10.00      A   
ATOM   2749  O   THR A 292      -7.400  10.163 -14.181  1.00 10.00      A   
ATOM   2750  N   THR A 293      -6.672  11.758 -12.768  1.00 10.00      A   
ATOM   2751  HN  THR A 293      -6.019  12.476 -12.610  1.00 10.00      A   
ATOM   2752  CA  THR A 293      -7.672  11.491 -11.751  1.00 10.00      A   
ATOM   2753  CB  THR A 293      -7.045  10.750 -10.547  1.00 10.00      A   
ATOM   2754  OG1 THR A 293      -6.407   9.549 -11.010  1.00 10.00      A   
ATOM   2755  HG1 THR A 293      -6.558   9.453 -11.954  1.00 10.00      A   
ATOM   2756  CG2 THR A 293      -8.104  10.391  -9.514  1.00 10.00      A   
ATOM   2757  C   THR A 293      -8.303  12.802 -11.285  1.00 10.00      A   
ATOM   2758  O   THR A 293      -7.600  13.741 -10.897  1.00 10.00      A   
ATOM   2759  N   LEU A 294      -9.626  12.875 -11.350  1.00 10.00      A   
ATOM   2760  HN  LEU A 294     -10.138  12.103 -11.677  1.00 10.00      A   
ATOM   2761  CA  LEU A 294     -10.340  14.075 -10.946  1.00 10.00      A   
ATOM   2762  CB  LEU A 294     -10.922  14.776 -12.179  1.00 10.00      A   
ATOM   2763  CG  LEU A 294     -11.675  16.090 -11.950  1.00 10.00      A   
ATOM   2764  CD1 LEU A 294     -10.781  17.117 -11.272  1.00 10.00      A   
ATOM   2765  CD2 LEU A 294     -12.199  16.631 -13.271  1.00 10.00      A   
ATOM   2766  C   LEU A 294     -11.439  13.743  -9.943  1.00 10.00      A   
ATOM   2767  O   LEU A 294     -12.292  12.891 -10.198  1.00 10.00      A   
ATOM   2768  N   ASN A 295     -11.401  14.405  -8.796  1.00 10.00      A   
ATOM   2769  HN  ASN A 295     -10.691  15.066  -8.643  1.00 10.00      A   
ATOM   2770  CA  ASN A 295     -12.396  14.189  -7.759  1.00 10.00      A   
ATOM   2771  CB  ASN A 295     -11.731  13.764  -6.445  1.00 10.00      A   
ATOM   2772  CG  ASN A 295     -12.719  13.219  -5.424  1.00 10.00      A   
ATOM   2773  OD1 ASN A 295     -13.913  13.510  -5.472  1.00 10.00      A   
ATOM   2774  ND2 ASN A 295     -12.225  12.427  -4.486  1.00 10.00      A   
ATOM   2775 HD21 ASN A 295     -11.264  12.232  -4.500  1.00 10.00      A   
ATOM   2776 HD22 ASN A 295     -12.839  12.069  -3.809  1.00 10.00      A   
ATOM   2777  C   ASN A 295     -13.210  15.459  -7.549  1.00 10.00      A   
ATOM   2778  O   ASN A 295     -12.685  16.479  -7.107  1.00 10.00      A   
ATOM   2779  N   LEU A 296     -14.490  15.389  -7.878  1.00 10.00      A   
ATOM   2780  HN  LEU A 296     -14.845  14.539  -8.235  1.00 10.00      A   
ATOM   2781  CA  LEU A 296     -15.392  16.522  -7.729  1.00 10.00      A   
ATOM   2782  CB  LEU A 296     -15.835  17.022  -9.108  1.00 10.00      A   
ATOM   2783  CG  LEU A 296     -14.735  17.575 -10.016  1.00 10.00      A   
ATOM   2784  CD1 LEU A 296     -15.222  17.654 -11.452  1.00 10.00      A   
ATOM   2785  CD2 LEU A 296     -14.281  18.944  -9.534  1.00 10.00      A   
ATOM   2786  C   LEU A 296     -16.613  16.114  -6.913  1.00 10.00      A   
ATOM   2787  O   LEU A 296     -17.693  16.683  -7.059  1.00 10.00      A   
ATOM   2788  N   SER A 297     -16.427  15.130  -6.045  1.00 10.00      A   
ATOM   2789  HN  SER A 297     -15.538  14.722  -5.972  1.00 10.00      A   
ATOM   2790  CA  SER A 297     -17.514  14.627  -5.205  1.00 10.00      A   
ATOM   2791  CB  SER A 297     -17.107  13.315  -4.524  1.00 10.00      A   
ATOM   2792  OG  SER A 297     -16.451  12.452  -5.440  1.00 10.00      A   
ATOM   2793  HG  SER A 297     -15.503  12.645  -5.444  1.00 10.00      A   
ATOM   2794  C   SER A 297     -17.953  15.655  -4.159  1.00 10.00      A   
ATOM   2795  O   SER A 297     -19.006  15.507  -3.539  1.00 10.00      A   
ATOM   2796  N   TYR A 298     -17.144  16.692  -3.963  1.00 10.00      A   
ATOM   2797  HN  TYR A 298     -16.317  16.759  -4.482  1.00 10.00      A   
ATOM   2798  CA  TYR A 298     -17.463  17.730  -2.991  1.00 10.00      A   
ATOM   2799  CB  TYR A 298     -16.271  17.997  -2.069  1.00 10.00      A   
ATOM   2800  CG  TYR A 298     -15.759  16.758  -1.369  1.00 10.00      A   
ATOM   2801  CD1 TYR A 298     -14.437  16.356  -1.505  1.00 10.00      A   
ATOM   2802  CD2 TYR A 298     -16.602  15.981  -0.581  1.00 10.00      A   
ATOM   2803  CE1 TYR A 298     -13.968  15.217  -0.878  1.00 10.00      A   
ATOM   2804  CE2 TYR A 298     -16.140  14.844   0.052  1.00 10.00      A   
ATOM   2805  CZ  TYR A 298     -14.823  14.465  -0.100  1.00 10.00      A   
ATOM   2806  OH  TYR A 298     -14.362  13.328   0.524  1.00 10.00      A   
ATOM   2807  HH  TYR A 298     -14.508  12.568  -0.053  1.00 10.00      A   
ATOM   2808  C   TYR A 298     -17.910  19.016  -3.681  1.00 10.00      A   
ATOM   2809  O   TYR A 298     -18.153  20.034  -3.034  1.00 10.00      A   
ATOM   2810  N   ALA A 299     -18.034  18.958  -5.001  1.00 10.00      A   
ATOM   2811  HN  ALA A 299     -17.851  18.111  -5.461  1.00 10.00      A   
ATOM   2812  CA  ALA A 299     -18.456  20.115  -5.779  1.00 10.00      A   
ATOM   2813  CB  ALA A 299     -17.623  20.236  -7.048  1.00 10.00      A   
ATOM   2814  C   ALA A 299     -19.943  20.019  -6.118  1.00 10.00      A   
ATOM   2815  O   ALA A 299     -20.349  19.201  -6.945  1.00 10.00      A   
ATOM   2816  N   THR A 300     -20.747  20.866  -5.490  1.00 10.00      A   
ATOM   2817  HN  THR A 300     -20.364  21.509  -4.856  1.00 10.00      A   
ATOM   2818  CA  THR A 300     -22.187  20.867  -5.711  1.00 10.00      A   
ATOM   2819  CB  THR A 300     -22.926  21.366  -4.452  1.00 10.00      A   
ATOM   2820  OG1 THR A 300     -21.984  21.537  -3.379  1.00 10.00      A   
ATOM   2821  HG1 THR A 300     -21.640  22.438  -3.404  1.00 10.00      A   
ATOM   2822  CG2 THR A 300     -23.997  20.371  -4.029  1.00 10.00      A   
ATOM   2823  C   THR A 300     -22.575  21.742  -6.904  1.00 10.00      A   
ATOM   2824  O   THR A 300     -23.451  22.602  -6.801  1.00 10.00      A   
ATOM   2825  N   VAL A 301     -21.927  21.509  -8.035  1.00 10.00      A   
ATOM   2826  HN  VAL A 301     -21.256  20.793  -8.059  1.00 10.00      A   
ATOM   2827  CA  VAL A 301     -22.201  22.271  -9.249  1.00 10.00      A   
ATOM   2828  CB  VAL A 301     -20.931  22.477 -10.101  1.00 10.00      A   
ATOM   2829  CG1 VAL A 301     -19.975  23.432  -9.398  1.00 10.00      A   
ATOM   2830  CG2 VAL A 301     -20.250  21.144 -10.382  1.00 10.00      A   
ATOM   2831  C   VAL A 301     -23.285  21.591 -10.081  1.00 10.00      A   
ATOM   2832  O   VAL A 301     -23.944  20.666  -9.605  1.00 10.00      A   
ATOM   2833  N   GLN A 302     -23.483  22.052 -11.314  1.00 10.00      A   
ATOM   2834  HN  GLN A 302     -22.931  22.792 -11.651  1.00 10.00      A   
ATOM   2835  CA  GLN A 302     -24.499  21.470 -12.184  1.00 10.00      A   
ATOM   2836  CB  GLN A 302     -25.415  22.557 -12.758  1.00 10.00      A   
ATOM   2837  CG  GLN A 302     -26.244  23.292 -11.716  1.00 10.00      A   
ATOM   2838  CD  GLN A 302     -27.227  22.388 -10.995  1.00 10.00      A   
ATOM   2839  OE1 GLN A 302     -28.368  22.223 -11.428  1.00 10.00      A   
ATOM   2840  NE2 GLN A 302     -26.793  21.791  -9.894  1.00 10.00      A   
ATOM   2841 HE21 GLN A 302     -25.872  21.960  -9.603  1.00 10.00      A   
ATOM   2842 HE22 GLN A 302     -27.415  21.206  -9.409  1.00 10.00      A   
ATOM   2843  C   GLN A 302     -23.874  20.649 -13.310  1.00 10.00      A   
ATOM   2844  O   GLN A 302     -22.648  20.615 -13.465  1.00 10.00      A   
ATOM   2845  N   SER A 303     -24.727  20.007 -14.100  1.00 10.00      A   
ATOM   2846  HN  SER A 303     -25.690  20.097 -13.929  1.00 10.00      A   
ATOM   2847  CA  SER A 303     -24.285  19.173 -15.212  1.00 10.00      A   
ATOM   2848  CB  SER A 303     -25.492  18.533 -15.912  1.00 10.00      A   
ATOM   2849  OG  SER A 303     -25.090  17.689 -16.978  1.00 10.00      A   
ATOM   2850  HG  SER A 303     -25.026  16.778 -16.658  1.00 10.00      A   
ATOM   2851  C   SER A 303     -23.452  19.971 -16.210  1.00 10.00      A   
ATOM   2852  O   SER A 303     -22.324  19.591 -16.529  1.00 10.00      A   
ATOM   2853  N   TYR A 304     -23.999  21.096 -16.671  1.00 10.00      A   
ATOM   2854  HN  TYR A 304     -24.891  21.356 -16.354  1.00 10.00      A   
ATOM   2855  CA  TYR A 304     -23.312  21.951 -17.636  1.00 10.00      A   
ATOM   2856  CB  TYR A 304     -24.173  23.177 -17.957  1.00 10.00      A   
ATOM   2857  CG  TYR A 304     -23.741  23.950 -19.187  1.00 10.00      A   
ATOM   2858  CD1 TYR A 304     -24.019  23.478 -20.464  1.00 10.00      A   
ATOM   2859  CD2 TYR A 304     -23.062  25.157 -19.069  1.00 10.00      A   
ATOM   2860  CE1 TYR A 304     -23.633  24.186 -21.589  1.00 10.00      A   
ATOM   2861  CE2 TYR A 304     -22.672  25.871 -20.189  1.00 10.00      A   
ATOM   2862  CZ  TYR A 304     -22.960  25.383 -21.445  1.00 10.00      A   
ATOM   2863  OH  TYR A 304     -22.576  26.095 -22.564  1.00 10.00      A   
ATOM   2864  HH  TYR A 304     -21.626  26.268 -22.525  1.00 10.00      A   
ATOM   2865  C   TYR A 304     -21.947  22.383 -17.112  1.00 10.00      A   
ATOM   2866  O   TYR A 304     -21.003  22.548 -17.882  1.00 10.00      A   
ATOM   2867  N   ASP A 305     -21.847  22.549 -15.798  1.00 10.00      A   
ATOM   2868  HN  ASP A 305     -22.634  22.387 -15.235  1.00 10.00      A   
ATOM   2869  CA  ASP A 305     -20.598  22.959 -15.172  1.00 10.00      A   
ATOM   2870  CB  ASP A 305     -20.826  23.378 -13.719  1.00 10.00      A   
ATOM   2871  CG  ASP A 305     -21.627  24.657 -13.592  1.00 10.00      A   
ATOM   2872  OD1 ASP A 305     -21.242  25.672 -14.218  1.00 10.00      A   
ATOM   2873  OD2 ASP A 305     -22.642  24.654 -12.860  1.00 10.00      A   
ATOM   2874  C   ASP A 305     -19.562  21.845 -15.240  1.00 10.00      A   
ATOM   2875  O   ASP A 305     -18.400  22.086 -15.558  1.00 10.00      A   
ATOM   2876  N   LEU A 306     -19.994  20.626 -14.955  1.00 10.00      A   
ATOM   2877  HN  LEU A 306     -20.939  20.496 -14.716  1.00 10.00      A   
ATOM   2878  CA  LEU A 306     -19.104  19.473 -14.982  1.00 10.00      A   
ATOM   2879  CB  LEU A 306     -19.785  18.259 -14.346  1.00 10.00      A   
ATOM   2880  CG  LEU A 306     -20.074  18.355 -12.845  1.00 10.00      A   
ATOM   2881  CD1 LEU A 306     -20.974  17.212 -12.395  1.00 10.00      A   
ATOM   2882  CD2 LEU A 306     -18.777  18.360 -12.049  1.00 10.00      A   
ATOM   2883  C   LEU A 306     -18.669  19.147 -16.408  1.00 10.00      A   
ATOM   2884  O   LEU A 306     -17.514  18.793 -16.647  1.00 10.00      A   
ATOM   2885  N   VAL A 307     -19.601  19.275 -17.349  1.00 10.00      A   
ATOM   2886  HN  VAL A 307     -20.506  19.560 -17.087  1.00 10.00      A   
ATOM   2887  CA  VAL A 307     -19.327  18.996 -18.757  1.00 10.00      A   
ATOM   2888  CB  VAL A 307     -20.597  19.163 -19.629  1.00 10.00      A   
ATOM   2889  CG1 VAL A 307     -20.272  19.052 -21.111  1.00 10.00      A   
ATOM   2890  CG2 VAL A 307     -21.649  18.133 -19.240  1.00 10.00      A   
ATOM   2891  C   VAL A 307     -18.198  19.883 -19.295  1.00 10.00      A   
ATOM   2892  O   VAL A 307     -17.328  19.413 -20.028  1.00 10.00      A   
ATOM   2893  N   LYS A 308     -18.205  21.154 -18.895  1.00 10.00      A   
ATOM   2894  HN  LYS A 308     -18.912  21.458 -18.289  1.00 10.00      A   
ATOM   2895  CA  LYS A 308     -17.190  22.110 -19.333  1.00 10.00      A   
ATOM   2896  CB  LYS A 308     -17.423  23.471 -18.668  1.00 10.00      A   
ATOM   2897  CG  LYS A 308     -18.619  24.244 -19.202  1.00 10.00      A   
ATOM   2898  CD  LYS A 308     -18.802  25.554 -18.451  1.00 10.00      A   
ATOM   2899  CE  LYS A 308     -19.260  25.312 -17.019  1.00 10.00      A   
ATOM   2900  NZ  LYS A 308     -19.679  26.566 -16.332  1.00 10.00      A   
ATOM   2901  HZ1 LYS A 308     -20.197  26.334 -15.453  1.00 10.00      A   
ATOM   2902  HZ2 LYS A 308     -20.299  27.130 -16.951  1.00 10.00      A   
ATOM   2903  HZ3 LYS A 308     -18.846  27.137 -16.086  1.00 10.00      A   
ATOM   2904  C   LYS A 308     -15.786  21.620 -19.002  1.00 10.00      A   
ATOM   2905  O   LYS A 308     -14.868  21.739 -19.812  1.00 10.00      A   
ATOM   2906  N   LEU A 309     -15.635  21.057 -17.811  1.00 10.00      A   
ATOM   2907  HN  LEU A 309     -16.413  20.978 -17.221  1.00 10.00      A   
ATOM   2908  CA  LEU A 309     -14.348  20.557 -17.356  1.00 10.00      A   
ATOM   2909  CB  LEU A 309     -14.370  20.364 -15.837  1.00 10.00      A   
ATOM   2910  CG  LEU A 309     -14.743  21.593 -15.001  1.00 10.00      A   
ATOM   2911  CD1 LEU A 309     -15.059  21.186 -13.570  1.00 10.00      A   
ATOM   2912  CD2 LEU A 309     -13.621  22.617 -15.026  1.00 10.00      A   
ATOM   2913  C   LEU A 309     -13.977  19.241 -18.046  1.00 10.00      A   
ATOM   2914  O   LEU A 309     -12.842  19.050 -18.488  1.00 10.00      A   
ATOM   2915  N   LEU A 310     -14.952  18.348 -18.150  1.00 10.00      A   
ATOM   2916  HN  LEU A 310     -15.844  18.576 -17.806  1.00 10.00      A   
ATOM   2917  CA  LEU A 310     -14.740  17.035 -18.758  1.00 10.00      A   
ATOM   2918  CB  LEU A 310     -15.976  16.155 -18.581  1.00 10.00      A   
ATOM   2919  CG  LEU A 310     -16.331  15.782 -17.141  1.00 10.00      A   
ATOM   2920  CD1 LEU A 310     -17.602  14.949 -17.109  1.00 10.00      A   
ATOM   2921  CD2 LEU A 310     -15.182  15.036 -16.481  1.00 10.00      A   
ATOM   2922  C   LEU A 310     -14.350  17.116 -20.230  1.00 10.00      A   
ATOM   2923  O   LEU A 310     -13.574  16.294 -20.716  1.00 10.00      A   
ATOM   2924  N   CYS A 311     -14.865  18.121 -20.928  1.00 10.00      A   
ATOM   2925  HN  CYS A 311     -15.462  18.760 -20.479  1.00 10.00      A   
ATOM   2926  CA  CYS A 311     -14.570  18.299 -22.349  1.00 10.00      A   
ATOM   2927  CB  CYS A 311     -15.442  19.405 -22.954  1.00 10.00      A   
ATOM   2928  SG  CYS A 311     -17.208  19.039 -22.962  1.00 10.00      A   
ATOM   2929  HG  CYS A 311     -17.615  19.025 -21.698  1.00 10.00      A   
ATOM   2930  C   CYS A 311     -13.093  18.594 -22.600  1.00 10.00      A   
ATOM   2931  O   CYS A 311     -12.595  18.403 -23.714  1.00 10.00      A   
ATOM   2932  N   GLN A 312     -12.390  19.042 -21.566  1.00 10.00      A   
ATOM   2933  HN  GLN A 312     -12.828  19.144 -20.691  1.00 10.00      A   
ATOM   2934  CA  GLN A 312     -10.981  19.375 -21.693  1.00 10.00      A   
ATOM   2935  CB  GLN A 312     -10.725  20.793 -21.168  1.00 10.00      A   
ATOM   2936  CG  GLN A 312     -11.649  21.829 -21.797  1.00 10.00      A   
ATOM   2937  CD  GLN A 312     -11.263  23.265 -21.496  1.00 10.00      A   
ATOM   2938  OE1 GLN A 312     -12.125  24.136 -21.385  1.00 10.00      A   
ATOM   2939  NE2 GLN A 312      -9.974  23.528 -21.383  1.00 10.00      A   
ATOM   2940 HE21 GLN A 312      -9.334  22.791 -21.502  1.00 10.00      A   
ATOM   2941 HE22 GLN A 312      -9.700  24.452 -21.182  1.00 10.00      A   
ATOM   2942  C   GLN A 312     -10.098  18.339 -21.000  1.00 10.00      A   
ATOM   2943  O   GLN A 312      -8.904  18.560 -20.807  1.00 10.00      A   
ATOM   2944  N   CYS A 313     -10.691  17.199 -20.642  1.00 10.00      A   
ATOM   2945  HN  CYS A 313     -11.649  17.078 -20.831  1.00 10.00      A   
ATOM   2946  CA  CYS A 313      -9.953  16.118 -19.985  1.00 10.00      A   
ATOM   2947  CB  CYS A 313     -10.596  15.767 -18.636  1.00 10.00      A   
ATOM   2948  SG  CYS A 313     -10.753  17.141 -17.474  1.00 10.00      A   
ATOM   2949  HG  CYS A 313     -11.513  18.073 -18.041  1.00 10.00      A   
ATOM   2950  C   CYS A 313      -9.915  14.871 -20.881  1.00 10.00      A   
ATOM   2951  O   CYS A 313     -10.747  13.970 -20.747  1.00 10.00      A   
ATOM   2952  N   PRO A 314      -8.956  14.804 -21.823  1.00 10.00      A   
ATOM   2953  CA  PRO A 314      -8.830  13.672 -22.741  1.00 10.00      A   
ATOM   2954  CB  PRO A 314      -8.201  14.335 -23.966  1.00 10.00      A   
ATOM   2955  CG  PRO A 314      -7.314  15.396 -23.398  1.00 10.00      A   
ATOM   2956  CD  PRO A 314      -7.934  15.835 -22.092  1.00 10.00      A   
ATOM   2957  C   PRO A 314      -7.909  12.577 -22.208  1.00 10.00      A   
ATOM   2958  O   PRO A 314      -7.710  11.547 -22.857  1.00 10.00      A   
ATOM   2959  N   LYS A 315      -7.345  12.801 -21.029  1.00 10.00      A   
ATOM   2960  HN  LYS A 315      -7.545  13.637 -20.555  1.00 10.00      A   
ATOM   2961  CA  LYS A 315      -6.438  11.834 -20.420  1.00 10.00      A   
ATOM   2962  CB  LYS A 315      -5.054  12.458 -20.209  1.00 10.00      A   
ATOM   2963  CG  LYS A 315      -4.347  12.874 -21.492  1.00 10.00      A   
ATOM   2964  CD  LYS A 315      -4.088  11.682 -22.401  1.00 10.00      A   
ATOM   2965  CE  LYS A 315      -3.318  12.095 -23.647  1.00 10.00      A   
ATOM   2966  NZ  LYS A 315      -3.197  10.986 -24.630  1.00 10.00      A   
ATOM   2967  HZ1 LYS A 315      -4.124  10.781 -25.059  1.00 10.00      A   
ATOM   2968  HZ2 LYS A 315      -2.851  10.126 -24.161  1.00 10.00      A   
ATOM   2969  HZ3 LYS A 315      -2.529  11.247 -25.383  1.00 10.00      A   
ATOM   2970  C   LYS A 315      -6.983  11.333 -19.092  1.00 10.00      A   
ATOM   2971  O   LYS A 315      -6.266  10.701 -18.314  1.00 10.00      A   
ATOM   2972  N   LEU A 316      -8.256  11.609 -18.849  1.00 10.00      A   
ATOM   2973  HN  LEU A 316      -8.773  12.086 -19.526  1.00 10.00      A   
ATOM   2974  CA  LEU A 316      -8.912  11.212 -17.615  1.00 10.00      A   
ATOM   2975  CB  LEU A 316     -10.247  11.942 -17.478  1.00 10.00      A   
ATOM   2976  CG  LEU A 316     -10.900  11.900 -16.099  1.00 10.00      A   
ATOM   2977  CD1 LEU A 316     -10.060  12.664 -15.088  1.00 10.00      A   
ATOM   2978  CD2 LEU A 316     -12.312  12.458 -16.159  1.00 10.00      A   
ATOM   2979  C   LEU A 316      -9.136   9.707 -17.571  1.00 10.00      A   
ATOM   2980  O   LEU A 316      -9.755   9.139 -18.470  1.00 10.00      A   
ATOM   2981  N   GLN A 317      -8.634   9.070 -16.526  1.00 10.00      A   
ATOM   2982  HN  GLN A 317      -8.153   9.583 -15.835  1.00 10.00      A   
ATOM   2983  CA  GLN A 317      -8.777   7.628 -16.376  1.00 10.00      A   
ATOM   2984  CB  GLN A 317      -7.403   6.957 -16.285  1.00 10.00      A   
ATOM   2985  CG  GLN A 317      -6.560   7.111 -17.541  1.00 10.00      A   
ATOM   2986  CD  GLN A 317      -5.203   6.451 -17.419  1.00 10.00      A   
ATOM   2987  OE1 GLN A 317      -4.635   6.364 -16.329  1.00 10.00      A   
ATOM   2988  NE2 GLN A 317      -4.675   5.980 -18.534  1.00 10.00      A   
ATOM   2989 HE21 GLN A 317      -5.185   6.084 -19.372  1.00 10.00      A   
ATOM   2990 HE22 GLN A 317      -3.803   5.542 -18.485  1.00 10.00      A   
ATOM   2991  C   GLN A 317      -9.615   7.285 -15.152  1.00 10.00      A   
ATOM   2992  O   GLN A 317     -10.168   6.189 -15.053  1.00 10.00      A   
ATOM   2993  N   ARG A 318      -9.707   8.228 -14.224  1.00 10.00      A   
ATOM   2994  HN  ARG A 318      -9.250   9.085 -14.363  1.00 10.00      A   
ATOM   2995  CA  ARG A 318     -10.475   8.026 -13.000  1.00 10.00      A   
ATOM   2996  CB  ARG A 318      -9.530   7.689 -11.843  1.00 10.00      A   
ATOM   2997  CG  ARG A 318     -10.226   7.299 -10.546  1.00 10.00      A   
ATOM   2998  CD  ARG A 318      -9.237   6.732  -9.541  1.00 10.00      A   
ATOM   2999  NE  ARG A 318      -8.529   5.572 -10.078  1.00 10.00      A   
ATOM   3000  HE  ARG A 318      -8.156   5.650 -10.985  1.00 10.00      A   
ATOM   3001  CZ  ARG A 318      -8.368   4.428  -9.420  1.00 10.00      A   
ATOM   3002  NH1 ARG A 318      -8.864   4.278  -8.200  1.00 10.00      A   
ATOM   3003 HH11 ARG A 318      -8.738   3.378  -7.689  1.00 10.00      A   
ATOM   3004 HH12 ARG A 318      -9.384   5.058  -7.750  1.00 10.00      A   
ATOM   3005  NH2 ARG A 318      -7.718   3.427  -9.992  1.00 10.00      A   
ATOM   3006 HH21 ARG A 318      -7.333   3.536 -10.956  1.00 10.00      A   
ATOM   3007 HH22 ARG A 318      -7.587   2.525  -9.481  1.00 10.00      A   
ATOM   3008  C   ARG A 318     -11.291   9.273 -12.676  1.00 10.00      A   
ATOM   3009  O   ARG A 318     -10.747  10.378 -12.613  1.00 10.00      A   
ATOM   3010  N   LEU A 319     -12.589   9.100 -12.468  1.00 10.00      A   
ATOM   3011  HN  LEU A 319     -12.972   8.195 -12.501  1.00 10.00      A   
ATOM   3012  CA  LEU A 319     -13.458  10.230 -12.172  1.00 10.00      A   
ATOM   3013  CB  LEU A 319     -14.243  10.647 -13.419  1.00 10.00      A   
ATOM   3014  CG  LEU A 319     -15.164  11.856 -13.258  1.00 10.00      A   
ATOM   3015  CD1 LEU A 319     -14.352  13.127 -13.072  1.00 10.00      A   
ATOM   3016  CD2 LEU A 319     -16.092  11.976 -14.455  1.00 10.00      A   
ATOM   3017  C   LEU A 319     -14.414   9.950 -11.016  1.00 10.00      A   
ATOM   3018  O   LEU A 319     -15.186   8.985 -11.042  1.00 10.00      A   
ATOM   3019  N   TRP A 320     -14.331  10.792  -9.995  1.00 10.00      A   
ATOM   3020  HN  TRP A 320     -13.663  11.514 -10.030  1.00 10.00      A   
ATOM   3021  CA  TRP A 320     -15.200  10.697  -8.828  1.00 10.00      A   
ATOM   3022  CB  TRP A 320     -14.369  10.628  -7.542  1.00 10.00      A   
ATOM   3023  CG  TRP A 320     -13.764   9.284  -7.250  1.00 10.00      A   
ATOM   3024  CD1 TRP A 320     -13.273   8.384  -8.151  1.00 10.00      A   
ATOM   3025  CD2 TRP A 320     -13.573   8.696  -5.958  1.00 10.00      A   
ATOM   3026  NE1 TRP A 320     -12.800   7.269  -7.503  1.00 10.00      A   
ATOM   3027  HE1 TRP A 320     -12.400   6.475  -7.940  1.00 10.00      A   
ATOM   3028  CE2 TRP A 320     -12.971   7.436  -6.153  1.00 10.00      A   
ATOM   3029  CE3 TRP A 320     -13.856   9.111  -4.653  1.00 10.00      A   
ATOM   3030  CZ2 TRP A 320     -12.643   6.594  -5.094  1.00 10.00      A   
ATOM   3031  CZ3 TRP A 320     -13.531   8.272  -3.604  1.00 10.00      A   
ATOM   3032  CH2 TRP A 320     -12.932   7.027  -3.829  1.00 10.00      A   
ATOM   3033  C   TRP A 320     -16.079  11.939  -8.799  1.00 10.00      A   
ATOM   3034  O   TRP A 320     -15.595  13.035  -8.513  1.00 10.00      A   
ATOM   3035  N   VAL A 321     -17.356  11.788  -9.125  1.00 10.00      A   
ATOM   3036  HN  VAL A 321     -17.700  10.890  -9.328  1.00 10.00      A   
ATOM   3037  CA  VAL A 321     -18.262  12.934  -9.162  1.00 10.00      A   
ATOM   3038  CB  VAL A 321     -18.494  13.433 -10.604  1.00 10.00      A   
ATOM   3039  CG1 VAL A 321     -17.278  14.184 -11.117  1.00 10.00      A   
ATOM   3040  CG2 VAL A 321     -18.854  12.283 -11.534  1.00 10.00      A   
ATOM   3041  C   VAL A 321     -19.616  12.646  -8.524  1.00 10.00      A   
ATOM   3042  O   VAL A 321     -19.873  11.550  -8.032  1.00 10.00      A   
ATOM   3043  N   LEU A 322     -20.476  13.653  -8.543  1.00 10.00      A   
ATOM   3044  HN  LEU A 322     -20.199  14.502  -8.944  1.00 10.00      A   
ATOM   3045  CA  LEU A 322     -21.815  13.535  -7.989  1.00 10.00      A   
ATOM   3046  CB  LEU A 322     -22.225  14.845  -7.312  1.00 10.00      A   
ATOM   3047  CG  LEU A 322     -21.525  15.174  -5.996  1.00 10.00      A   
ATOM   3048  CD1 LEU A 322     -21.952  16.545  -5.499  1.00 10.00      A   
ATOM   3049  CD2 LEU A 322     -21.818  14.109  -4.951  1.00 10.00      A   
ATOM   3050  C   LEU A 322     -22.817  13.192  -9.088  1.00 10.00      A   
ATOM   3051  O   LEU A 322     -22.485  13.228 -10.272  1.00 10.00      A   
ATOM   3052  N   ASP A 323     -24.049  12.890  -8.691  1.00 10.00      A   
ATOM   3053  HN  ASP A 323     -24.259  12.903  -7.730  1.00 10.00      A   
ATOM   3054  CA  ASP A 323     -25.103  12.535  -9.635  1.00 10.00      A   
ATOM   3055  CB  ASP A 323     -26.225  11.729  -8.963  1.00 10.00      A   
ATOM   3056  CG  ASP A 323     -26.963  12.472  -7.862  1.00 10.00      A   
ATOM   3057  OD1 ASP A 323     -26.432  13.480  -7.347  1.00 10.00      A   
ATOM   3058  OD2 ASP A 323     -28.067  12.027  -7.484  1.00 10.00      A   
ATOM   3059  C   ASP A 323     -25.651  13.753 -10.372  1.00 10.00      A   
ATOM   3060  O   ASP A 323     -26.541  13.636 -11.213  1.00 10.00      A   
ATOM   3061  N   TYR A 324     -25.092  14.921 -10.071  1.00 10.00      A   
ATOM   3062  HN  TYR A 324     -24.394  14.949  -9.388  1.00 10.00      A   
ATOM   3063  CA  TYR A 324     -25.504  16.162 -10.722  1.00 10.00      A   
ATOM   3064  CB  TYR A 324     -24.929  17.379  -9.992  1.00 10.00      A   
ATOM   3065  CG  TYR A 324     -25.822  17.934  -8.909  1.00 10.00      A   
ATOM   3066  CD1 TYR A 324     -25.363  18.063  -7.606  1.00 10.00      A   
ATOM   3067  CD2 TYR A 324     -27.122  18.335  -9.189  1.00 10.00      A   
ATOM   3068  CE1 TYR A 324     -26.172  18.574  -6.611  1.00 10.00      A   
ATOM   3069  CE2 TYR A 324     -27.939  18.847  -8.199  1.00 10.00      A   
ATOM   3070  CZ  TYR A 324     -27.459  18.963  -6.912  1.00 10.00      A   
ATOM   3071  OH  TYR A 324     -28.271  19.469  -5.923  1.00 10.00      A   
ATOM   3072  HH  TYR A 324     -27.758  20.055  -5.358  1.00 10.00      A   
ATOM   3073  C   TYR A 324     -25.056  16.180 -12.179  1.00 10.00      A   
ATOM   3074  O   TYR A 324     -25.459  17.047 -12.953  1.00 10.00      A   
ATOM   3075  N   ILE A 325     -24.215  15.213 -12.540  1.00 10.00      A   
ATOM   3076  HN  ILE A 325     -23.932  14.560 -11.866  1.00 10.00      A   
ATOM   3077  CA  ILE A 325     -23.698  15.093 -13.899  1.00 10.00      A   
ATOM   3078  CB  ILE A 325     -22.594  14.005 -13.985  1.00 10.00      A   
ATOM   3079  CG1 ILE A 325     -21.979  13.940 -15.385  1.00 10.00      A   
ATOM   3080  CG2 ILE A 325     -23.115  12.640 -13.549  1.00 10.00      A   
ATOM   3081  CD1 ILE A 325     -21.145  15.149 -15.742  1.00 10.00      A   
ATOM   3082  C   ILE A 325     -24.824  14.784 -14.890  1.00 10.00      A   
ATOM   3083  O   ILE A 325     -24.764  15.181 -16.058  1.00 10.00      A   
ATOM   3084  N   GLU A 326     -25.854  14.090 -14.402  1.00 10.00      A   
ATOM   3085  HN  GLU A 326     -25.834  13.819 -13.459  1.00 10.00      A   
ATOM   3086  CA  GLU A 326     -27.012  13.719 -15.216  1.00 10.00      A   
ATOM   3087  CB  GLU A 326     -27.684  14.954 -15.823  1.00 10.00      A   
ATOM   3088  CG  GLU A 326     -28.295  15.906 -14.809  1.00 10.00      A   
ATOM   3089  CD  GLU A 326     -28.873  17.147 -15.462  1.00 10.00      A   
ATOM   3090  OE1 GLU A 326     -29.297  17.068 -16.632  1.00 10.00      A   
ATOM   3091  OE2 GLU A 326     -28.909  18.207 -14.803  1.00 10.00      A   
ATOM   3092  C   GLU A 326     -26.658  12.713 -16.315  1.00 10.00      A   
ATOM   3093  O   GLU A 326     -25.484  12.392 -16.532  1.00 10.00      A   
ATOM   3094  N   ASP A 327     -27.686  12.229 -17.010  1.00 10.00      A   
ATOM   3095  HN  ASP A 327     -28.595  12.541 -16.798  1.00 10.00      A   
ATOM   3096  CA  ASP A 327     -27.505  11.254 -18.085  1.00 10.00      A   
ATOM   3097  CB  ASP A 327     -28.852  10.715 -18.588  1.00 10.00      A   
ATOM   3098  CG  ASP A 327     -29.501   9.726 -17.643  1.00 10.00      A   
ATOM   3099  OD1 ASP A 327     -28.935   8.640 -17.416  1.00 10.00      A   
ATOM   3100  OD2 ASP A 327     -30.601  10.028 -17.132  1.00 10.00      A   
ATOM   3101  C   ASP A 327     -26.741  11.866 -19.252  1.00 10.00      A   
ATOM   3102  O   ASP A 327     -25.817  11.253 -19.787  1.00 10.00      A   
ATOM   3103  N   ALA A 328     -27.126  13.083 -19.636  1.00 10.00      A   
ATOM   3104  HN  ALA A 328     -27.865  13.524 -19.159  1.00 10.00      A   
ATOM   3105  CA  ALA A 328     -26.483  13.780 -20.748  1.00 10.00      A   
ATOM   3106  CB  ALA A 328     -27.198  15.092 -21.042  1.00 10.00      A   
ATOM   3107  C   ALA A 328     -25.006  14.032 -20.466  1.00 10.00      A   
ATOM   3108  O   ALA A 328     -24.165  13.930 -21.360  1.00 10.00      A   
ATOM   3109  N   GLY A 329     -24.696  14.342 -19.214  1.00 10.00      A   
ATOM   3110  HN  GLY A 329     -25.405  14.386 -18.540  1.00 10.00      A   
ATOM   3111  CA  GLY A 329     -23.323  14.601 -18.836  1.00 10.00      A   
ATOM   3112  C   GLY A 329     -22.443  13.380 -19.016  1.00 10.00      A   
ATOM   3113  O   GLY A 329     -21.319  13.481 -19.516  1.00 10.00      A   
ATOM   3114  N   LEU A 330     -22.963  12.221 -18.622  1.00 10.00      A   
ATOM   3115  HN  LEU A 330     -23.871  12.210 -18.245  1.00 10.00      A   
ATOM   3116  CA  LEU A 330     -22.223  10.967 -18.740  1.00 10.00      A   
ATOM   3117  CB  LEU A 330     -22.899   9.848 -17.940  1.00 10.00      A   
ATOM   3118  CG  LEU A 330     -22.820   9.972 -16.416  1.00 10.00      A   
ATOM   3119  CD1 LEU A 330     -23.544   8.821 -15.739  1.00 10.00      A   
ATOM   3120  CD2 LEU A 330     -21.371  10.038 -15.957  1.00 10.00      A   
ATOM   3121  C   LEU A 330     -22.049  10.563 -20.201  1.00 10.00      A   
ATOM   3122  O   LEU A 330     -21.047   9.950 -20.570  1.00 10.00      A   
ATOM   3123  N   GLU A 331     -23.027  10.919 -21.025  1.00 10.00      A   
ATOM   3124  HN  GLU A 331     -23.804  11.394 -20.664  1.00 10.00      A   
ATOM   3125  CA  GLU A 331     -22.984  10.615 -22.451  1.00 10.00      A   
ATOM   3126  CB  GLU A 331     -24.282  11.055 -23.137  1.00 10.00      A   
ATOM   3127  CG  GLU A 331     -24.426  10.557 -24.568  1.00 10.00      A   
ATOM   3128  CD  GLU A 331     -25.652  11.104 -25.267  1.00 10.00      A   
ATOM   3129  OE1 GLU A 331     -25.492  11.896 -26.218  1.00 10.00      A   
ATOM   3130  OE2 GLU A 331     -26.780  10.737 -24.875  1.00 10.00      A   
ATOM   3131  C   GLU A 331     -21.788  11.304 -23.102  1.00 10.00      A   
ATOM   3132  O   GLU A 331     -21.011  10.668 -23.812  1.00 10.00      A   
ATOM   3133  N   VAL A 332     -21.641  12.603 -22.836  1.00 10.00      A   
ATOM   3134  HN  VAL A 332     -22.298  13.045 -22.257  1.00 10.00      A   
ATOM   3135  CA  VAL A 332     -20.537  13.390 -23.388  1.00 10.00      A   
ATOM   3136  CB  VAL A 332     -20.721  14.894 -23.087  1.00 10.00      A   
ATOM   3137  CG1 VAL A 332     -19.657  15.730 -23.785  1.00 10.00      A   
ATOM   3138  CG2 VAL A 332     -22.111  15.357 -23.488  1.00 10.00      A   
ATOM   3139  C   VAL A 332     -19.200  12.922 -22.807  1.00 10.00      A   
ATOM   3140  O   VAL A 332     -18.166  12.939 -23.487  1.00 10.00      A   
ATOM   3141  N   LEU A 333     -19.235  12.492 -21.550  1.00 10.00      A   
ATOM   3142  HN  LEU A 333     -20.091  12.497 -21.070  1.00 10.00      A   
ATOM   3143  CA  LEU A 333     -18.040  12.011 -20.861  1.00 10.00      A   
ATOM   3144  CB  LEU A 333     -18.380  11.607 -19.421  1.00 10.00      A   
ATOM   3145  CG  LEU A 333     -17.321  10.788 -18.675  1.00 10.00      A   
ATOM   3146  CD1 LEU A 333     -16.141  11.657 -18.275  1.00 10.00      A   
ATOM   3147  CD2 LEU A 333     -17.925  10.102 -17.460  1.00 10.00      A   
ATOM   3148  C   LEU A 333     -17.425  10.826 -21.596  1.00 10.00      A   
ATOM   3149  O   LEU A 333     -16.238  10.836 -21.920  1.00 10.00      A   
ATOM   3150  N   ALA A 334     -18.254   9.826 -21.886  1.00 10.00      A   
ATOM   3151  HN  ALA A 334     -19.200   9.907 -21.634  1.00 10.00      A   
ATOM   3152  CA  ALA A 334     -17.806   8.611 -22.567  1.00 10.00      A   
ATOM   3153  CB  ALA A 334     -18.935   7.595 -22.630  1.00 10.00      A   
ATOM   3154  C   ALA A 334     -17.254   8.890 -23.966  1.00 10.00      A   
ATOM   3155  O   ALA A 334     -16.466   8.108 -24.503  1.00 10.00      A   
ATOM   3156  N   SER A 335     -17.673   9.997 -24.556  1.00 10.00      A   
ATOM   3157  HN  SER A 335     -18.318  10.575 -24.094  1.00 10.00      A   
ATOM   3158  CA  SER A 335     -17.211  10.365 -25.885  1.00 10.00      A   
ATOM   3159  CB  SER A 335     -18.263  11.229 -26.580  1.00 10.00      A   
ATOM   3160  OG  SER A 335     -19.553  10.659 -26.435  1.00 10.00      A   
ATOM   3161  HG  SER A 335     -20.204  11.240 -26.850  1.00 10.00      A   
ATOM   3162  C   SER A 335     -15.862  11.092 -25.834  1.00 10.00      A   
ATOM   3163  O   SER A 335     -15.079  11.036 -26.784  1.00 10.00      A   
ATOM   3164  N   THR A 336     -15.586  11.750 -24.715  1.00 10.00      A   
ATOM   3165  HN  THR A 336     -16.238  11.739 -23.979  1.00 10.00      A   
ATOM   3166  CA  THR A 336     -14.340  12.489 -24.551  1.00 10.00      A   
ATOM   3167  CB  THR A 336     -14.573  13.782 -23.749  1.00 10.00      A   
ATOM   3168  OG1 THR A 336     -15.757  14.432 -24.243  1.00 10.00      A   
ATOM   3169  HG1 THR A 336     -16.538  13.929 -23.968  1.00 10.00      A   
ATOM   3170  CG2 THR A 336     -13.382  14.722 -23.890  1.00 10.00      A   
ATOM   3171  C   THR A 336     -13.264  11.639 -23.873  1.00 10.00      A   
ATOM   3172  O   THR A 336     -12.132  11.555 -24.352  1.00 10.00      A   
ATOM   3173  N   CYS A 337     -13.632  10.982 -22.780  1.00 10.00      A   
ATOM   3174  HN  CYS A 337     -14.563  11.048 -22.464  1.00 10.00      A   
ATOM   3175  CA  CYS A 337     -12.695  10.154 -22.041  1.00 10.00      A   
ATOM   3176  CB  CYS A 337     -12.924  10.305 -20.536  1.00 10.00      A   
ATOM   3177  SG  CYS A 337     -13.092  12.021 -19.983  1.00 10.00      A   
ATOM   3178  HG  CYS A 337     -12.078  12.717 -20.484  1.00 10.00      A   
ATOM   3179  C   CYS A 337     -12.805   8.694 -22.464  1.00 10.00      A   
ATOM   3180  O   CYS A 337     -13.525   7.907 -21.853  1.00 10.00      A   
ATOM   3181  N   LYS A 338     -12.080   8.345 -23.515  1.00 10.00      A   
ATOM   3182  HN  LYS A 338     -11.522   9.024 -23.953  1.00 10.00      A   
ATOM   3183  CA  LYS A 338     -12.085   6.989 -24.038  1.00 10.00      A   
ATOM   3184  CB  LYS A 338     -11.687   6.983 -25.517  1.00 10.00      A   
ATOM   3185  CG  LYS A 338     -12.727   7.598 -26.442  1.00 10.00      A   
ATOM   3186  CD  LYS A 338     -14.013   6.788 -26.449  1.00 10.00      A   
ATOM   3187  CE  LYS A 338     -14.997   7.315 -27.482  1.00 10.00      A   
ATOM   3188  NZ  LYS A 338     -16.270   6.547 -27.479  1.00 10.00      A   
ATOM   3189  HZ1 LYS A 338     -16.940   6.957 -28.159  1.00 10.00      A   
ATOM   3190  HZ2 LYS A 338     -16.700   6.566 -26.533  1.00 10.00      A   
ATOM   3191  HZ3 LYS A 338     -16.089   5.556 -27.745  1.00 10.00      A   
ATOM   3192  C   LYS A 338     -11.157   6.081 -23.244  1.00 10.00      A   
ATOM   3193  O   LYS A 338     -11.250   4.856 -23.328  1.00 10.00      A   
ATOM   3194  N   ASP A 339     -10.257   6.684 -22.479  1.00 10.00      A   
ATOM   3195  HN  ASP A 339     -10.222   7.665 -22.463  1.00 10.00      A   
ATOM   3196  CA  ASP A 339      -9.315   5.921 -21.674  1.00 10.00      A   
ATOM   3197  CB  ASP A 339      -7.898   6.491 -21.779  1.00 10.00      A   
ATOM   3198  CG  ASP A 339      -6.833   5.431 -21.577  1.00 10.00      A   
ATOM   3199  OD1 ASP A 339      -7.048   4.276 -22.007  1.00 10.00      A   
ATOM   3200  OD2 ASP A 339      -5.771   5.745 -20.996  1.00 10.00      A   
ATOM   3201  C   ASP A 339      -9.766   5.849 -20.221  1.00 10.00      A   
ATOM   3202  O   ASP A 339      -8.988   5.483 -19.341  1.00 10.00      A   
ATOM   3203  N   LEU A 340     -11.028   6.195 -19.978  1.00 10.00      A   
ATOM   3204  HN  LEU A 340     -11.595   6.484 -20.722  1.00 10.00      A   
ATOM   3205  CA  LEU A 340     -11.594   6.152 -18.636  1.00 10.00      A   
ATOM   3206  CB  LEU A 340     -13.001   6.756 -18.634  1.00 10.00      A   
ATOM   3207  CG  LEU A 340     -13.630   7.010 -17.266  1.00 10.00      A   
ATOM   3208  CD1 LEU A 340     -12.918   8.147 -16.557  1.00 10.00      A   
ATOM   3209  CD2 LEU A 340     -15.112   7.309 -17.411  1.00 10.00      A   
ATOM   3210  C   LEU A 340     -11.648   4.707 -18.163  1.00 10.00      A   
ATOM   3211  O   LEU A 340     -12.235   3.856 -18.827  1.00 10.00      A   
ATOM   3212  N   ARG A 341     -11.020   4.433 -17.030  1.00 10.00      A   
ATOM   3213  HN  ARG A 341     -10.580   5.161 -16.537  1.00 10.00      A   
ATOM   3214  CA  ARG A 341     -10.977   3.082 -16.487  1.00 10.00      A   
ATOM   3215  CB  ARG A 341      -9.578   2.773 -15.943  1.00 10.00      A   
ATOM   3216  CG  ARG A 341      -8.440   3.296 -16.795  1.00 10.00      A   
ATOM   3217  CD  ARG A 341      -8.271   2.476 -18.061  1.00 10.00      A   
ATOM   3218  NE  ARG A 341      -7.244   3.041 -18.935  1.00 10.00      A   
ATOM   3219  HE  ARG A 341      -7.497   3.829 -19.474  1.00 10.00      A   
ATOM   3220  CZ  ARG A 341      -6.002   2.564 -19.040  1.00 10.00      A   
ATOM   3221  NH1 ARG A 341      -5.623   1.512 -18.320  1.00 10.00      A   
ATOM   3222 HH11 ARG A 341      -4.646   1.142 -18.405  1.00 10.00      A   
ATOM   3223 HH12 ARG A 341      -6.295   1.048 -17.671  1.00 10.00      A   
ATOM   3224  NH2 ARG A 341      -5.140   3.140 -19.869  1.00 10.00      A   
ATOM   3225 HH21 ARG A 341      -5.432   3.975 -20.439  1.00 10.00      A   
ATOM   3226 HH22 ARG A 341      -4.165   2.768 -19.961  1.00 10.00      A   
ATOM   3227  C   ARG A 341     -11.975   2.921 -15.358  1.00 10.00      A   
ATOM   3228  O   ARG A 341     -12.644   1.893 -15.249  1.00 10.00      A   
ATOM   3229  N   GLU A 342     -12.070   3.942 -14.522  1.00 10.00      A   
ATOM   3230  HN  GLU A 342     -11.538   4.751 -14.686  1.00 10.00      A   
ATOM   3231  CA  GLU A 342     -12.958   3.906 -13.379  1.00 10.00      A   
ATOM   3232  CB  GLU A 342     -12.138   3.826 -12.092  1.00 10.00      A   
ATOM   3233  CG  GLU A 342     -12.971   3.576 -10.849  1.00 10.00      A   
ATOM   3234  CD  GLU A 342     -12.209   3.845  -9.570  1.00 10.00      A   
ATOM   3235  OE1 GLU A 342     -11.503   2.934  -9.085  1.00 10.00      A   
ATOM   3236  OE2 GLU A 342     -12.332   4.965  -9.028  1.00 10.00      A   
ATOM   3237  C   GLU A 342     -13.867   5.127 -13.337  1.00 10.00      A   
ATOM   3238  O   GLU A 342     -13.467   6.229 -13.721  1.00 10.00      A   
ATOM   3239  N   LEU A 343     -15.090   4.913 -12.870  1.00 10.00      A   
ATOM   3240  HN  LEU A 343     -15.340   4.000 -12.601  1.00 10.00      A   
ATOM   3241  CA  LEU A 343     -16.075   5.974 -12.744  1.00 10.00      A   
ATOM   3242  CB  LEU A 343     -16.976   6.028 -13.984  1.00 10.00      A   
ATOM   3243  CG  LEU A 343     -18.132   7.033 -13.926  1.00 10.00      A   
ATOM   3244  CD1 LEU A 343     -17.616   8.462 -13.996  1.00 10.00      A   
ATOM   3245  CD2 LEU A 343     -19.142   6.764 -15.027  1.00 10.00      A   
ATOM   3246  C   LEU A 343     -16.925   5.733 -11.502  1.00 10.00      A   
ATOM   3247  O   LEU A 343     -17.654   4.746 -11.423  1.00 10.00      A   
ATOM   3248  N   ARG A 344     -16.822   6.624 -10.528  1.00 10.00      A   
ATOM   3249  HN  ARG A 344     -16.222   7.396 -10.643  1.00 10.00      A   
ATOM   3250  CA  ARG A 344     -17.595   6.497  -9.298  1.00 10.00      A   
ATOM   3251  CB  ARG A 344     -16.676   6.307  -8.085  1.00 10.00      A   
ATOM   3252  CG  ARG A 344     -15.800   5.064  -8.170  1.00 10.00      A   
ATOM   3253  CD  ARG A 344     -15.154   4.713  -6.836  1.00 10.00      A   
ATOM   3254  NE  ARG A 344     -13.931   3.934  -7.036  1.00 10.00      A   
ATOM   3255  HE  ARG A 344     -13.367   4.187  -7.806  1.00 10.00      A   
ATOM   3256  CZ  ARG A 344     -13.518   2.933  -6.256  1.00 10.00      A   
ATOM   3257  NH1 ARG A 344     -14.214   2.563  -5.186  1.00 10.00      A   
ATOM   3258 HH11 ARG A 344     -15.097   3.054  -4.935  1.00 10.00      A   
ATOM   3259 HH12 ARG A 344     -13.874   1.775  -4.587  1.00 10.00      A   
ATOM   3260  NH2 ARG A 344     -12.406   2.277  -6.577  1.00 10.00      A   
ATOM   3261 HH21 ARG A 344     -11.865   2.543  -7.439  1.00 10.00      A   
ATOM   3262 HH22 ARG A 344     -12.069   1.487  -5.976  1.00 10.00      A   
ATOM   3263  C   ARG A 344     -18.503   7.706  -9.114  1.00 10.00      A   
ATOM   3264  O   ARG A 344     -18.027   8.829  -8.933  1.00 10.00      A   
ATOM   3265  N   VAL A 345     -19.807   7.474  -9.186  1.00 10.00      A   
ATOM   3266  HN  VAL A 345     -20.128   6.557  -9.340  1.00 10.00      A   
ATOM   3267  CA  VAL A 345     -20.784   8.544  -9.044  1.00 10.00      A   
ATOM   3268  CB  VAL A 345     -21.816   8.516 -10.192  1.00 10.00      A   
ATOM   3269  CG1 VAL A 345     -22.680   9.768 -10.172  1.00 10.00      A   
ATOM   3270  CG2 VAL A 345     -21.129   8.359 -11.540  1.00 10.00      A   
ATOM   3271  C   VAL A 345     -21.519   8.436  -7.713  1.00 10.00      A   
ATOM   3272  O   VAL A 345     -22.097   7.396  -7.391  1.00 10.00      A   
ATOM   3273  N   PHE A 346     -21.483   9.516  -6.946  1.00 10.00      A   
ATOM   3274  HN  PHE A 346     -20.992  10.306  -7.268  1.00 10.00      A   
ATOM   3275  CA  PHE A 346     -22.139   9.577  -5.647  1.00 10.00      A   
ATOM   3276  CB  PHE A 346     -21.171  10.143  -4.597  1.00 10.00      A   
ATOM   3277  CG  PHE A 346     -19.939   9.307  -4.379  1.00 10.00      A   
ATOM   3278  CD1 PHE A 346     -18.806   9.501  -5.158  1.00 10.00      A   
ATOM   3279  CD2 PHE A 346     -19.910   8.335  -3.395  1.00 10.00      A   
ATOM   3280  CE1 PHE A 346     -17.670   8.739  -4.960  1.00 10.00      A   
ATOM   3281  CE2 PHE A 346     -18.777   7.568  -3.191  1.00 10.00      A   
ATOM   3282  CZ  PHE A 346     -17.656   7.771  -3.976  1.00 10.00      A   
ATOM   3283  C   PHE A 346     -23.389  10.454  -5.731  1.00 10.00      A   
ATOM   3284  O   PHE A 346     -23.401  11.456  -6.441  1.00 10.00      A   
ATOM   3285  N   PRO A 347     -24.455  10.093  -5.003  1.00 10.00      A   
ATOM   3286  CA  PRO A 347     -25.706  10.850  -5.011  1.00 10.00      A   
ATOM   3287  CB  PRO A 347     -26.716   9.857  -4.434  1.00 10.00      A   
ATOM   3288  CG  PRO A 347     -25.913   8.990  -3.526  1.00 10.00      A   
ATOM   3289  CD  PRO A 347     -24.524   8.923  -4.110  1.00 10.00      A   
ATOM   3290  C   PRO A 347     -25.632  12.101  -4.139  1.00 10.00      A   
ATOM   3291  O   PRO A 347     -25.103  12.071  -3.024  1.00 10.00      A   
ATOM   3292  N   SER A 348     -26.156  13.203  -4.657  1.00 10.00      A   
ATOM   3293  HN  SER A 348     -26.540  13.174  -5.567  1.00 10.00      A   
ATOM   3294  CA  SER A 348     -26.158  14.458  -3.925  1.00 10.00      A   
ATOM   3295  CB  SER A 348     -26.523  15.615  -4.854  1.00 10.00      A   
ATOM   3296  OG  SER A 348     -27.545  15.240  -5.766  1.00 10.00      A   
ATOM   3297  HG  SER A 348     -27.171  14.647  -6.445  1.00 10.00      A   
ATOM   3298  C   SER A 348     -27.127  14.387  -2.749  1.00 10.00      A   
ATOM   3299  O   SER A 348     -26.829  14.864  -1.650  1.00 10.00      A   
ATOM   3300  N   GLU A 349     -28.284  13.781  -2.991  1.00 10.00      A   
ATOM   3301  HN  GLU A 349     -28.459  13.435  -3.893  1.00 10.00      A   
ATOM   3302  CA  GLU A 349     -29.307  13.626  -1.962  1.00 10.00      A   
ATOM   3303  CB  GLU A 349     -30.556  14.444  -2.300  1.00 10.00      A   
ATOM   3304  CG  GLU A 349     -30.348  15.948  -2.280  1.00 10.00      A   
ATOM   3305  CD  GLU A 349     -30.058  16.489  -0.895  1.00 10.00      A   
ATOM   3306  OE1 GLU A 349     -29.836  15.688   0.031  1.00 10.00      A   
ATOM   3307  OE2 GLU A 349     -30.041  17.729  -0.729  1.00 10.00      A   
ATOM   3308  C   GLU A 349     -29.683  12.157  -1.793  1.00 10.00      A   
ATOM   3309  O   GLU A 349     -30.668  11.691  -2.366  1.00 10.00      A   
ATOM   3310  N   PRO A 350     -28.900  11.409  -1.000  1.00 10.00      A   
ATOM   3311  CA  PRO A 350     -29.148   9.982  -0.760  1.00 10.00      A   
ATOM   3312  CB  PRO A 350     -27.838   9.502  -0.127  1.00 10.00      A   
ATOM   3313  CG  PRO A 350     -27.280  10.707   0.549  1.00 10.00      A   
ATOM   3314  CD  PRO A 350     -27.704  11.891  -0.282  1.00 10.00      A   
ATOM   3315  C   PRO A 350     -30.321   9.743   0.194  1.00 10.00      A   
ATOM   3316  O   PRO A 350     -30.812   8.621   0.323  1.00 10.00      A   
ATOM   3317  N   PHE A 351     -30.776  10.803   0.848  1.00 10.00      A   
ATOM   3318  HN  PHE A 351     -30.360  11.675   0.689  1.00 10.00      A   
ATOM   3319  CA  PHE A 351     -31.883  10.701   1.793  1.00 10.00      A   
ATOM   3320  CB  PHE A 351     -31.594  11.518   3.056  1.00 10.00      A   
ATOM   3321  CG  PHE A 351     -30.324  11.123   3.755  1.00 10.00      A   
ATOM   3322  CD1 PHE A 351     -29.265  12.014   3.854  1.00 10.00      A   
ATOM   3323  CD2 PHE A 351     -30.188   9.860   4.308  1.00 10.00      A   
ATOM   3324  CE1 PHE A 351     -28.094  11.652   4.491  1.00 10.00      A   
ATOM   3325  CE2 PHE A 351     -29.021   9.491   4.947  1.00 10.00      A   
ATOM   3326  CZ  PHE A 351     -27.973  10.389   5.039  1.00 10.00      A   
ATOM   3327  C   PHE A 351     -33.192  11.152   1.158  1.00 10.00      A   
ATOM   3328  O   PHE A 351     -34.221  11.237   1.825  1.00 10.00      A   
ATOM   3329  N   VAL A 352     -33.144  11.446  -0.131  1.00 10.00      A   
ATOM   3330  HN  VAL A 352     -32.291  11.362  -0.611  1.00 10.00      A   
ATOM   3331  CA  VAL A 352     -34.328  11.886  -0.855  1.00 10.00      A   
ATOM   3332  CB  VAL A 352     -34.110  13.262  -1.520  1.00 10.00      A   
ATOM   3333  CG1 VAL A 352     -35.364  13.703  -2.264  1.00 10.00      A   
ATOM   3334  CG2 VAL A 352     -33.721  14.303  -0.481  1.00 10.00      A   
ATOM   3335  C   VAL A 352     -34.701  10.857  -1.915  1.00 10.00      A   
ATOM   3336  O   VAL A 352     -33.946  10.634  -2.866  1.00 10.00      A   
ATOM   3337  N   MET A 353     -35.859  10.232  -1.742  1.00 10.00      A   
ATOM   3338  HN  MET A 353     -36.415  10.465  -0.970  1.00 10.00      A   
ATOM   3339  CA  MET A 353     -36.335   9.219  -2.674  1.00 10.00      A   
ATOM   3340  CB  MET A 353     -37.587   8.525  -2.123  1.00 10.00      A   
ATOM   3341  CG  MET A 353     -38.134   7.412  -3.006  1.00 10.00      A   
ATOM   3342  SD  MET A 353     -39.374   7.988  -4.183  1.00 10.00      A   
ATOM   3343  CE  MET A 353     -39.664   6.488  -5.119  1.00 10.00      A   
ATOM   3344  C   MET A 353     -36.624   9.826  -4.040  1.00 10.00      A   
ATOM   3345  O   MET A 353     -36.249   9.259  -5.072  1.00 10.00      A   
ATOM   3346  N   GLU A 354     -37.270  10.989  -4.033  1.00 10.00      A   
ATOM   3347  HN  GLU A 354     -37.511  11.395  -3.174  1.00 10.00      A   
ATOM   3348  CA  GLU A 354     -37.621  11.690  -5.264  1.00 10.00      A   
ATOM   3349  CB  GLU A 354     -38.382  12.980  -4.947  1.00 10.00      A   
ATOM   3350  CG  GLU A 354     -39.612  12.793  -4.074  1.00 10.00      A   
ATOM   3351  CD  GLU A 354     -40.657  11.893  -4.697  1.00 10.00      A   
ATOM   3352  OE1 GLU A 354     -40.825  11.927  -5.934  1.00 10.00      A   
ATOM   3353  OE2 GLU A 354     -41.327  11.155  -3.943  1.00 10.00      A   
ATOM   3354  C   GLU A 354     -36.367  12.018  -6.065  1.00 10.00      A   
ATOM   3355  O   GLU A 354     -35.354  12.428  -5.498  1.00 10.00      A   
ATOM   3356  N   PRO A 355     -36.412  11.817  -7.390  1.00 10.00      A   
ATOM   3357  CA  PRO A 355     -35.276  12.091  -8.272  1.00 10.00      A   
ATOM   3358  CB  PRO A 355     -35.757  11.630  -9.653  1.00 10.00      A   
ATOM   3359  CG  PRO A 355     -36.942  10.765  -9.385  1.00 10.00      A   
ATOM   3360  CD  PRO A 355     -37.572  11.301  -8.135  1.00 10.00      A   
ATOM   3361  C   PRO A 355     -34.925  13.574  -8.298  1.00 10.00      A   
ATOM   3362  O   PRO A 355     -35.549  14.362  -9.011  1.00 10.00      A   
ATOM   3363  N   ASN A 356     -33.925  13.950  -7.511  1.00 10.00      A   
ATOM   3364  HN  ASN A 356     -33.476  13.278  -6.954  1.00 10.00      A   
ATOM   3365  CA  ASN A 356     -33.495  15.341  -7.436  1.00 10.00      A   
ATOM   3366  CB  ASN A 356     -32.754  15.627  -6.121  1.00 10.00      A   
ATOM   3367  CG  ASN A 356     -31.320  15.130  -6.101  1.00 10.00      A   
ATOM   3368  OD1 ASN A 356     -31.064  13.937  -5.947  1.00 10.00      A   
ATOM   3369  ND2 ASN A 356     -30.376  16.045  -6.230  1.00 10.00      A   
ATOM   3370 HD21 ASN A 356     -30.650  16.981  -6.334  1.00 10.00      A   
ATOM   3371 HD22 ASN A 356     -29.437  15.751  -6.209  1.00 10.00      A   
ATOM   3372  C   ASN A 356     -32.654  15.737  -8.640  1.00 10.00      A   
ATOM   3373  O   ASN A 356     -32.451  16.921  -8.904  1.00 10.00      A   
ATOM   3374  N   VAL A 357     -32.176  14.746  -9.379  1.00 10.00      A   
ATOM   3375  HN  VAL A 357     -32.381  13.820  -9.132  1.00 10.00      A   
ATOM   3376  CA  VAL A 357     -31.360  15.002 -10.556  1.00 10.00      A   
ATOM   3377  CB  VAL A 357     -29.905  14.532 -10.355  1.00 10.00      A   
ATOM   3378  CG1 VAL A 357     -29.209  15.370  -9.295  1.00 10.00      A   
ATOM   3379  CG2 VAL A 357     -29.865  13.055  -9.989  1.00 10.00      A   
ATOM   3380  C   VAL A 357     -31.935  14.301 -11.777  1.00 10.00      A   
ATOM   3381  O   VAL A 357     -32.844  13.478 -11.662  1.00 10.00      A   
ATOM   3382  N   ALA A 358     -31.389  14.617 -12.941  1.00 10.00      A   
ATOM   3383  HN  ALA A 358     -30.662  15.279 -12.964  1.00 10.00      A   
ATOM   3384  CA  ALA A 358     -31.839  14.015 -14.187  1.00 10.00      A   
ATOM   3385  CB  ALA A 358     -31.911  15.067 -15.288  1.00 10.00      A   
ATOM   3386  C   ALA A 358     -30.913  12.869 -14.589  1.00 10.00      A   
ATOM   3387  O   ALA A 358     -30.523  12.746 -15.749  1.00 10.00      A   
ATOM   3388  N   LEU A 359     -30.557  12.042 -13.616  1.00 10.00      A   
ATOM   3389  HN  LEU A 359     -30.891  12.200 -12.709  1.00 10.00      A   
ATOM   3390  CA  LEU A 359     -29.689  10.900 -13.856  1.00 10.00      A   
ATOM   3391  CB  LEU A 359     -28.443  10.969 -12.964  1.00 10.00      A   
ATOM   3392  CG  LEU A 359     -27.424   9.837 -13.128  1.00 10.00      A   
ATOM   3393  CD1 LEU A 359     -26.912   9.774 -14.556  1.00 10.00      A   
ATOM   3394  CD2 LEU A 359     -26.270   9.999 -12.154  1.00 10.00      A   
ATOM   3395  C   LEU A 359     -30.450   9.609 -13.599  1.00 10.00      A   
ATOM   3396  O   LEU A 359     -30.741   9.264 -12.453  1.00 10.00      A   
ATOM   3397  N   THR A 360     -30.788   8.917 -14.666  1.00 10.00      A   
ATOM   3398  HN  THR A 360     -30.536   9.256 -15.559  1.00 10.00      A   
ATOM   3399  CA  THR A 360     -31.515   7.670 -14.562  1.00 10.00      A   
ATOM   3400  CB  THR A 360     -32.565   7.539 -15.684  1.00 10.00      A   
ATOM   3401  OG1 THR A 360     -31.953   7.807 -16.959  1.00 10.00      A   
ATOM   3402  HG1 THR A 360     -31.474   8.656 -16.918  1.00 10.00      A   
ATOM   3403  CG2 THR A 360     -33.702   8.526 -15.463  1.00 10.00      A   
ATOM   3404  C   THR A 360     -30.559   6.478 -14.575  1.00 10.00      A   
ATOM   3405  O   THR A 360     -29.859   6.221 -13.591  1.00 10.00      A   
ATOM   3406  N   GLU A 361     -30.517   5.772 -15.696  1.00 10.00      A   
ATOM   3407  HN  GLU A 361     -31.092   6.036 -16.447  1.00 10.00      A   
ATOM   3408  CA  GLU A 361     -29.656   4.613 -15.841  1.00 10.00      A   
ATOM   3409  CB  GLU A 361     -30.455   3.319 -15.634  1.00 10.00      A   
ATOM   3410  CG  GLU A 361     -31.398   2.953 -16.774  1.00 10.00      A   
ATOM   3411  CD  GLU A 361     -32.470   3.995 -17.024  1.00 10.00      A   
ATOM   3412  OE1 GLU A 361     -33.397   4.114 -16.201  1.00 10.00      A   
ATOM   3413  OE2 GLU A 361     -32.393   4.695 -18.053  1.00 10.00      A   
ATOM   3414  C   GLU A 361     -28.963   4.603 -17.199  1.00 10.00      A   
ATOM   3415  O   GLU A 361     -28.032   3.825 -17.427  1.00 10.00      A   
ATOM   3416  N   GLN A 362     -29.426   5.466 -18.103  1.00 10.00      A   
ATOM   3417  HN  GLN A 362     -30.173   6.053 -17.864  1.00 10.00      A   
ATOM   3418  CA  GLN A 362     -28.852   5.559 -19.439  1.00 10.00      A   
ATOM   3419  CB  GLN A 362     -29.678   6.490 -20.336  1.00 10.00      A   
ATOM   3420  CG  GLN A 362     -29.140   6.630 -21.756  1.00 10.00      A   
ATOM   3421  CD  GLN A 362     -28.967   5.295 -22.466  1.00 10.00      A   
ATOM   3422  OE1 GLN A 362     -29.742   4.358 -22.263  1.00 10.00      A   
ATOM   3423  NE2 GLN A 362     -27.939   5.193 -23.294  1.00 10.00      A   
ATOM   3424 HE21 GLN A 362     -27.353   5.973 -23.405  1.00 10.00      A   
ATOM   3425 HE22 GLN A 362     -27.802   4.343 -23.764  1.00 10.00      A   
ATOM   3426  C   GLN A 362     -27.405   6.019 -19.365  1.00 10.00      A   
ATOM   3427  O   GLN A 362     -26.576   5.613 -20.179  1.00 10.00      A   
ATOM   3428  N   GLY A 363     -27.111   6.865 -18.386  1.00 10.00      A   
ATOM   3429  HN  GLY A 363     -27.831   7.186 -17.794  1.00 10.00      A   
ATOM   3430  CA  GLY A 363     -25.760   7.351 -18.201  1.00 10.00      A   
ATOM   3431  C   GLY A 363     -24.766   6.210 -18.081  1.00 10.00      A   
ATOM   3432  O   GLY A 363     -23.719   6.219 -18.728  1.00 10.00      A   
ATOM   3433  N   LEU A 364     -25.111   5.209 -17.277  1.00 10.00      A   
ATOM   3434  HN  LEU A 364     -25.968   5.251 -16.802  1.00 10.00      A   
ATOM   3435  CA  LEU A 364     -24.245   4.049 -17.090  1.00 10.00      A   
ATOM   3436  CB  LEU A 364     -24.849   3.082 -16.065  1.00 10.00      A   
ATOM   3437  CG  LEU A 364     -23.897   2.477 -15.021  1.00 10.00      A   
ATOM   3438  CD1 LEU A 364     -24.628   1.445 -14.174  1.00 10.00      A   
ATOM   3439  CD2 LEU A 364     -22.671   1.854 -15.673  1.00 10.00      A   
ATOM   3440  C   LEU A 364     -24.035   3.325 -18.420  1.00 10.00      A   
ATOM   3441  O   LEU A 364     -22.907   3.019 -18.795  1.00 10.00      A   
ATOM   3442  N   VAL A 365     -25.134   3.071 -19.131  1.00 10.00      A   
ATOM   3443  HN  VAL A 365     -26.003   3.355 -18.776  1.00 10.00      A   
ATOM   3444  CA  VAL A 365     -25.086   2.382 -20.422  1.00 10.00      A   
ATOM   3445  CB  VAL A 365     -26.501   2.194 -21.015  1.00 10.00      A   
ATOM   3446  CG1 VAL A 365     -26.455   1.396 -22.309  1.00 10.00      A   
ATOM   3447  CG2 VAL A 365     -27.417   1.523 -20.008  1.00 10.00      A   
ATOM   3448  C   VAL A 365     -24.228   3.157 -21.421  1.00 10.00      A   
ATOM   3449  O   VAL A 365     -23.442   2.574 -22.172  1.00 10.00      A   
ATOM   3450  N   SER A 366     -24.370   4.474 -21.406  1.00 10.00      A   
ATOM   3451  HN  SER A 366     -25.001   4.878 -20.769  1.00 10.00      A   
ATOM   3452  CA  SER A 366     -23.616   5.334 -22.304  1.00 10.00      A   
ATOM   3453  CB  SER A 366     -24.135   6.769 -22.230  1.00 10.00      A   
ATOM   3454  OG  SER A 366     -25.546   6.795 -22.380  1.00 10.00      A   
ATOM   3455  HG  SER A 366     -25.959   6.506 -21.555  1.00 10.00      A   
ATOM   3456  C   SER A 366     -22.122   5.279 -21.992  1.00 10.00      A   
ATOM   3457  O   SER A 366     -21.287   5.373 -22.893  1.00 10.00      A   
ATOM   3458  N   VAL A 367     -21.792   5.100 -20.717  1.00 10.00      A   
ATOM   3459  HN  VAL A 367     -22.504   5.014 -20.045  1.00 10.00      A   
ATOM   3460  CA  VAL A 367     -20.400   5.023 -20.291  1.00 10.00      A   
ATOM   3461  CB  VAL A 367     -20.245   5.226 -18.768  1.00 10.00      A   
ATOM   3462  CG1 VAL A 367     -18.817   4.944 -18.315  1.00 10.00      A   
ATOM   3463  CG2 VAL A 367     -20.646   6.642 -18.387  1.00 10.00      A   
ATOM   3464  C   VAL A 367     -19.774   3.695 -20.711  1.00 10.00      A   
ATOM   3465  O   VAL A 367     -18.656   3.664 -21.217  1.00 10.00      A   
ATOM   3466  N   SER A 368     -20.502   2.598 -20.521  1.00 10.00      A   
ATOM   3467  HN  SER A 368     -21.402   2.672 -20.119  1.00 10.00      A   
ATOM   3468  CA  SER A 368     -19.993   1.283 -20.891  1.00 10.00      A   
ATOM   3469  CB  SER A 368     -20.907   0.180 -20.356  1.00 10.00      A   
ATOM   3470  OG  SER A 368     -22.268   0.558 -20.440  1.00 10.00      A   
ATOM   3471  HG  SER A 368     -22.590   0.405 -21.335  1.00 10.00      A   
ATOM   3472  C   SER A 368     -19.836   1.166 -22.404  1.00 10.00      A   
ATOM   3473  O   SER A 368     -18.925   0.499 -22.895  1.00 10.00      A   
ATOM   3474  N   MET A 369     -20.727   1.827 -23.128  1.00 10.00      A   
ATOM   3475  HN  MET A 369     -21.431   2.334 -22.665  1.00 10.00      A   
ATOM   3476  CA  MET A 369     -20.708   1.814 -24.583  1.00 10.00      A   
ATOM   3477  CB  MET A 369     -22.089   2.197 -25.127  1.00 10.00      A   
ATOM   3478  CG  MET A 369     -22.744   1.137 -25.998  1.00 10.00      A   
ATOM   3479  SD  MET A 369     -24.468   1.522 -26.375  1.00 10.00      A   
ATOM   3480  CE  MET A 369     -24.275   3.045 -27.296  1.00 10.00      A   
ATOM   3481  C   MET A 369     -19.658   2.780 -25.123  1.00 10.00      A   
ATOM   3482  O   MET A 369     -19.029   2.520 -26.152  1.00 10.00      A   
ATOM   3483  N   GLY A 370     -19.470   3.893 -24.426  1.00 10.00      A   
ATOM   3484  HN  GLY A 370     -19.996   4.048 -23.609  1.00 10.00      A   
ATOM   3485  CA  GLY A 370     -18.510   4.886 -24.863  1.00 10.00      A   
ATOM   3486  C   GLY A 370     -17.085   4.592 -24.435  1.00 10.00      A   
ATOM   3487  O   GLY A 370     -16.160   4.703 -25.238  1.00 10.00      A   
ATOM   3488  N   CYS A 371     -16.895   4.223 -23.175  1.00 10.00      A   
ATOM   3489  HN  CYS A 371     -17.670   4.137 -22.574  1.00 10.00      A   
ATOM   3490  CA  CYS A 371     -15.562   3.937 -22.659  1.00 10.00      A   
ATOM   3491  CB  CYS A 371     -15.430   4.430 -21.214  1.00 10.00      A   
ATOM   3492  SG  CYS A 371     -15.922   6.154 -20.968  1.00 10.00      A   
ATOM   3493  HG  CYS A 371     -14.911   6.927 -21.346  1.00 10.00      A   
ATOM   3494  C   CYS A 371     -15.233   2.447 -22.747  1.00 10.00      A   
ATOM   3495  O   CYS A 371     -15.815   1.626 -22.036  1.00 10.00      A   
ATOM   3496  N   PRO A 372     -14.292   2.078 -23.632  1.00 10.00      A   
ATOM   3497  CA  PRO A 372     -13.877   0.685 -23.815  1.00 10.00      A   
ATOM   3498  CB  PRO A 372     -13.213   0.708 -25.191  1.00 10.00      A   
ATOM   3499  CG  PRO A 372     -12.652   2.084 -25.312  1.00 10.00      A   
ATOM   3500  CD  PRO A 372     -13.578   2.993 -24.546  1.00 10.00      A   
ATOM   3501  C   PRO A 372     -12.874   0.229 -22.754  1.00 10.00      A   
ATOM   3502  O   PRO A 372     -12.580  -0.961 -22.632  1.00 10.00      A   
ATOM   3503  N   LYS A 373     -12.370   1.177 -21.978  1.00 10.00      A   
ATOM   3504  HN  LYS A 373     -12.666   2.103 -22.104  1.00 10.00      A   
ATOM   3505  CA  LYS A 373     -11.399   0.877 -20.935  1.00 10.00      A   
ATOM   3506  CB  LYS A 373     -10.309   1.954 -20.897  1.00 10.00      A   
ATOM   3507  CG  LYS A 373      -9.335   1.919 -22.067  1.00 10.00      A   
ATOM   3508  CD  LYS A 373      -8.334   0.778 -21.939  1.00 10.00      A   
ATOM   3509  CE  LYS A 373      -7.318   0.797 -23.073  1.00 10.00      A   
ATOM   3510  NZ  LYS A 373      -6.311   1.884 -22.919  1.00 10.00      A   
ATOM   3511  HZ1 LYS A 373      -5.885   2.112 -23.840  1.00 10.00      A   
ATOM   3512  HZ2 LYS A 373      -5.558   1.582 -22.271  1.00 10.00      A   
ATOM   3513  HZ3 LYS A 373      -6.756   2.747 -22.532  1.00 10.00      A   
ATOM   3514  C   LYS A 373     -12.072   0.783 -19.569  1.00 10.00      A   
ATOM   3515  O   LYS A 373     -11.405   0.579 -18.555  1.00 10.00      A   
ATOM   3516  N   LEU A 374     -13.393   0.935 -19.551  1.00 10.00      A   
ATOM   3517  HN  LEU A 374     -13.870   1.082 -20.395  1.00 10.00      A   
ATOM   3518  CA  LEU A 374     -14.153   0.882 -18.310  1.00 10.00      A   
ATOM   3519  CB  LEU A 374     -15.604   1.313 -18.557  1.00 10.00      A   
ATOM   3520  CG  LEU A 374     -16.257   2.191 -17.485  1.00 10.00      A   
ATOM   3521  CD1 LEU A 374     -16.569   1.388 -16.231  1.00 10.00      A   
ATOM   3522  CD2 LEU A 374     -15.376   3.387 -17.158  1.00 10.00      A   
ATOM   3523  C   LEU A 374     -14.109  -0.515 -17.701  1.00 10.00      A   
ATOM   3524  O   LEU A 374     -14.523  -1.489 -18.333  1.00 10.00      A   
ATOM   3525  N   GLU A 375     -13.589  -0.608 -16.485  1.00 10.00      A   
ATOM   3526  HN  GLU A 375     -13.247   0.202 -16.048  1.00 10.00      A   
ATOM   3527  CA  GLU A 375     -13.502  -1.883 -15.790  1.00 10.00      A   
ATOM   3528  CB  GLU A 375     -12.084  -2.452 -15.868  1.00 10.00      A   
ATOM   3529  CG  GLU A 375     -11.018  -1.582 -15.220  1.00 10.00      A   
ATOM   3530  CD  GLU A 375      -9.888  -2.403 -14.646  1.00 10.00      A   
ATOM   3531  OE1 GLU A 375     -10.167  -3.417 -13.977  1.00 10.00      A   
ATOM   3532  OE2 GLU A 375      -8.713  -2.036 -14.846  1.00 10.00      A   
ATOM   3533  C   GLU A 375     -13.946  -1.753 -14.336  1.00 10.00      A   
ATOM   3534  O   GLU A 375     -14.206  -2.752 -13.663  1.00 10.00      A   
ATOM   3535  N   SER A 376     -14.031  -0.521 -13.856  1.00 10.00      A   
ATOM   3536  HN  SER A 376     -13.816   0.239 -14.440  1.00 10.00      A   
ATOM   3537  CA  SER A 376     -14.447  -0.261 -12.484  1.00 10.00      A   
ATOM   3538  CB  SER A 376     -13.236   0.134 -11.628  1.00 10.00      A   
ATOM   3539  OG  SER A 376     -13.571   0.185 -10.251  1.00 10.00      A   
ATOM   3540  HG  SER A 376     -12.828   0.544  -9.752  1.00 10.00      A   
ATOM   3541  C   SER A 376     -15.493   0.845 -12.474  1.00 10.00      A   
ATOM   3542  O   SER A 376     -15.247   1.940 -12.977  1.00 10.00      A   
ATOM   3543  N   VAL A 377     -16.661   0.567 -11.916  1.00 10.00      A   
ATOM   3544  HN  VAL A 377     -16.814  -0.320 -11.518  1.00 10.00      A   
ATOM   3545  CA  VAL A 377     -17.719   1.561 -11.884  1.00 10.00      A   
ATOM   3546  CB  VAL A 377     -18.622   1.467 -13.142  1.00 10.00      A   
ATOM   3547  CG1 VAL A 377     -19.341   0.128 -13.205  1.00 10.00      A   
ATOM   3548  CG2 VAL A 377     -19.613   2.622 -13.206  1.00 10.00      A   
ATOM   3549  C   VAL A 377     -18.568   1.485 -10.615  1.00 10.00      A   
ATOM   3550  O   VAL A 377     -18.875   0.402 -10.111  1.00 10.00      A   
ATOM   3551  N   LEU A 378     -18.907   2.655 -10.097  1.00 10.00      A   
ATOM   3552  HN  LEU A 378     -18.577   3.472 -10.535  1.00 10.00      A   
ATOM   3553  CA  LEU A 378     -19.750   2.789  -8.917  1.00 10.00      A   
ATOM   3554  CB  LEU A 378     -18.979   3.441  -7.765  1.00 10.00      A   
ATOM   3555  CG  LEU A 378     -19.787   3.759  -6.504  1.00 10.00      A   
ATOM   3556  CD1 LEU A 378     -19.713   2.614  -5.507  1.00 10.00      A   
ATOM   3557  CD2 LEU A 378     -19.318   5.060  -5.874  1.00 10.00      A   
ATOM   3558  C   LEU A 378     -20.931   3.661  -9.310  1.00 10.00      A   
ATOM   3559  O   LEU A 378     -20.746   4.808  -9.723  1.00 10.00      A   
ATOM   3560  N   TYR A 379     -22.134   3.124  -9.197  1.00 10.00      A   
ATOM   3561  HN  TYR A 379     -22.227   2.215  -8.825  1.00 10.00      A   
ATOM   3562  CA  TYR A 379     -23.325   3.855  -9.601  1.00 10.00      A   
ATOM   3563  CB  TYR A 379     -23.905   3.204 -10.859  1.00 10.00      A   
ATOM   3564  CG  TYR A 379     -24.753   4.106 -11.731  1.00 10.00      A   
ATOM   3565  CD1 TYR A 379     -24.195   5.188 -12.398  1.00 10.00      A   
ATOM   3566  CD2 TYR A 379     -26.107   3.856 -11.908  1.00 10.00      A   
ATOM   3567  CE1 TYR A 379     -24.963   5.995 -13.217  1.00 10.00      A   
ATOM   3568  CE2 TYR A 379     -26.883   4.659 -12.721  1.00 10.00      A   
ATOM   3569  CZ  TYR A 379     -26.307   5.724 -13.374  1.00 10.00      A   
ATOM   3570  OH  TYR A 379     -27.077   6.515 -14.194  1.00 10.00      A   
ATOM   3571  HH  TYR A 379     -27.976   6.560 -13.842  1.00 10.00      A   
ATOM   3572  C   TYR A 379     -24.378   3.891  -8.499  1.00 10.00      A   
ATOM   3573  O   TYR A 379     -24.699   2.868  -7.892  1.00 10.00      A   
ATOM   3574  N   PHE A 380     -24.898   5.083  -8.246  1.00 10.00      A   
ATOM   3575  HN  PHE A 380     -24.578   5.859  -8.758  1.00 10.00      A   
ATOM   3576  CA  PHE A 380     -25.930   5.287  -7.238  1.00 10.00      A   
ATOM   3577  CB  PHE A 380     -25.387   6.098  -6.061  1.00 10.00      A   
ATOM   3578  CG  PHE A 380     -24.735   5.273  -4.991  1.00 10.00      A   
ATOM   3579  CD1 PHE A 380     -23.414   4.875  -5.111  1.00 10.00      A   
ATOM   3580  CD2 PHE A 380     -25.443   4.898  -3.859  1.00 10.00      A   
ATOM   3581  CE1 PHE A 380     -22.813   4.118  -4.125  1.00 10.00      A   
ATOM   3582  CE2 PHE A 380     -24.848   4.141  -2.869  1.00 10.00      A   
ATOM   3583  CZ  PHE A 380     -23.531   3.751  -3.002  1.00 10.00      A   
ATOM   3584  C   PHE A 380     -27.112   6.018  -7.860  1.00 10.00      A   
ATOM   3585  O   PHE A 380     -27.077   7.237  -8.056  1.00 10.00      A   
ATOM   3586  N   CYS A 381     -28.151   5.275  -8.180  1.00 10.00      A   
ATOM   3587  HN  CYS A 381     -28.127   4.313  -7.985  1.00 10.00      A   
ATOM   3588  CA  CYS A 381     -29.336   5.854  -8.799  1.00 10.00      A   
ATOM   3589  CB  CYS A 381     -29.427   5.429 -10.264  1.00 10.00      A   
ATOM   3590  SG  CYS A 381     -29.380   3.640 -10.516  1.00 10.00      A   
ATOM   3591  HG  CYS A 381     -30.389   3.320 -11.320  1.00 10.00      A   
ATOM   3592  C   CYS A 381     -30.599   5.450  -8.047  1.00 10.00      A   
ATOM   3593  O   CYS A 381     -30.536   4.765  -7.024  1.00 10.00      A   
ATOM   3594  N   ARG A 382     -31.745   5.868  -8.566  1.00 10.00      A   
ATOM   3595  HN  ARG A 382     -31.728   6.401  -9.389  1.00 10.00      A   
ATOM   3596  CA  ARG A 382     -33.029   5.559  -7.951  1.00 10.00      A   
ATOM   3597  CB  ARG A 382     -33.897   6.808  -7.879  1.00 10.00      A   
ATOM   3598  CG  ARG A 382     -33.530   7.735  -6.740  1.00 10.00      A   
ATOM   3599  CD  ARG A 382     -33.522   9.180  -7.192  1.00 10.00      A   
ATOM   3600  NE  ARG A 382     -33.362  10.085  -6.063  1.00 10.00      A   
ATOM   3601  HE  ARG A 382     -34.011  10.000  -5.323  1.00 10.00      A   
ATOM   3602  CZ  ARG A 382     -32.414  11.013  -5.977  1.00 10.00      A   
ATOM   3603  NH1 ARG A 382     -31.530  11.172  -6.959  1.00 10.00      A   
ATOM   3604 HH11 ARG A 382     -31.573  10.569  -7.809  1.00 10.00      A   
ATOM   3605 HH12 ARG A 382     -30.783  11.901  -6.884  1.00 10.00      A   
ATOM   3606  NH2 ARG A 382     -32.345  11.781  -4.904  1.00 10.00      A   
ATOM   3607 HH21 ARG A 382     -31.605  12.514  -4.835  1.00 10.00      A   
ATOM   3608 HH22 ARG A 382     -33.027  11.655  -4.122  1.00 10.00      A   
ATOM   3609  C   ARG A 382     -33.760   4.458  -8.704  1.00 10.00      A   
ATOM   3610  O   ARG A 382     -34.644   3.802  -8.151  1.00 10.00      A   
ATOM   3611  N   GLN A 383     -33.388   4.248  -9.959  1.00 10.00      A   
ATOM   3612  HN  GLN A 383     -32.667   4.788 -10.347  1.00 10.00      A   
ATOM   3613  CA  GLN A 383     -34.028   3.227 -10.771  1.00 10.00      A   
ATOM   3614  CB  GLN A 383     -35.095   3.852 -11.673  1.00 10.00      A   
ATOM   3615  CG  GLN A 383     -34.526   4.667 -12.825  1.00 10.00      A   
ATOM   3616  CD  GLN A 383     -35.587   5.423 -13.596  1.00 10.00      A   
ATOM   3617  OE1 GLN A 383     -36.589   5.864 -13.030  1.00 10.00      A   
ATOM   3618  NE2 GLN A 383     -35.384   5.574 -14.892  1.00 10.00      A   
ATOM   3619 HE21 GLN A 383     -34.563   5.188 -15.285  1.00 10.00      A   
ATOM   3620 HE22 GLN A 383     -36.056   6.063 -15.411  1.00 10.00      A   
ATOM   3621  C   GLN A 383     -33.008   2.492 -11.623  1.00 10.00      A   
ATOM   3622  O   GLN A 383     -31.919   3.005 -11.890  1.00 10.00      A   
ATOM   3623  N   MET A 384     -33.368   1.287 -12.032  1.00 10.00      A   
ATOM   3624  HN  MET A 384     -34.239   0.930 -11.752  1.00 10.00      A   
ATOM   3625  CA  MET A 384     -32.515   0.467 -12.873  1.00 10.00      A   
ATOM   3626  CB  MET A 384     -31.532  -0.349 -12.025  1.00 10.00      A   
ATOM   3627  CG  MET A 384     -30.531  -1.157 -12.838  1.00 10.00      A   
ATOM   3628  SD  MET A 384     -29.696  -0.177 -14.105  1.00 10.00      A   
ATOM   3629  CE  MET A 384     -28.727   0.946 -13.099  1.00 10.00      A   
ATOM   3630  C   MET A 384     -33.371  -0.446 -13.744  1.00 10.00      A   
ATOM   3631  O   MET A 384     -34.449  -0.875 -13.336  1.00 10.00      A   
ATOM   3632  N   THR A 385     -32.906  -0.717 -14.948  1.00 10.00      A   
ATOM   3633  HN  THR A 385     -32.046  -0.335 -15.225  1.00 10.00      A   
ATOM   3634  CA  THR A 385     -33.635  -1.575 -15.869  1.00 10.00      A   
ATOM   3635  CB  THR A 385     -33.896  -0.859 -17.204  1.00 10.00      A   
ATOM   3636  OG1 THR A 385     -33.316   0.448 -17.160  1.00 10.00      A   
ATOM   3637  HG1 THR A 385     -33.580   0.883 -16.346  1.00 10.00      A   
ATOM   3638  CG2 THR A 385     -35.385  -0.728 -17.448  1.00 10.00      A   
ATOM   3639  C   THR A 385     -32.873  -2.867 -16.134  1.00 10.00      A   
ATOM   3640  O   THR A 385     -31.645  -2.867 -16.231  1.00 10.00      A   
ATOM   3641  N   ASN A 386     -33.603  -3.963 -16.248  1.00 10.00      A   
ATOM   3642  HN  ASN A 386     -34.591  -3.897 -16.156  1.00 10.00      A   
ATOM   3643  CA  ASN A 386     -32.999  -5.266 -16.507  1.00 10.00      A   
ATOM   3644  CB  ASN A 386     -34.078  -6.349 -16.515  1.00 10.00      A   
ATOM   3645  CG  ASN A 386     -34.177  -7.089 -15.198  1.00 10.00      A   
ATOM   3646  OD1 ASN A 386     -33.169  -7.361 -14.546  1.00 10.00      A   
ATOM   3647  ND2 ASN A 386     -35.395  -7.427 -14.801  1.00 10.00      A   
ATOM   3648 HD21 ASN A 386     -36.152  -7.185 -15.375  1.00 10.00      A   
ATOM   3649 HD22 ASN A 386     -35.487  -7.905 -13.948  1.00 10.00      A   
ATOM   3650  C   ASN A 386     -32.271  -5.253 -17.843  1.00 10.00      A   
ATOM   3651  O   ASN A 386     -31.133  -5.714 -17.953  1.00 10.00      A   
ATOM   3652  N   ALA A 387     -32.933  -4.700 -18.851  1.00 10.00      A   
ATOM   3653  HN  ALA A 387     -33.836  -4.352 -18.692  1.00 10.00      A   
ATOM   3654  CA  ALA A 387     -32.363  -4.608 -20.188  1.00 10.00      A   
ATOM   3655  CB  ALA A 387     -33.384  -4.026 -21.153  1.00 10.00      A   
ATOM   3656  C   ALA A 387     -31.086  -3.771 -20.181  1.00 10.00      A   
ATOM   3657  O   ALA A 387     -30.129  -4.072 -20.894  1.00 10.00      A   
ATOM   3658  N   ALA A 388     -31.071  -2.727 -19.358  1.00 10.00      A   
ATOM   3659  HN  ALA A 388     -31.861  -2.541 -18.808  1.00 10.00      A   
ATOM   3660  CA  ALA A 388     -29.908  -1.853 -19.249  1.00 10.00      A   
ATOM   3661  CB  ALA A 388     -30.223  -0.648 -18.375  1.00 10.00      A   
ATOM   3662  C   ALA A 388     -28.723  -2.629 -18.687  1.00 10.00      A   
ATOM   3663  O   ALA A 388     -27.624  -2.579 -19.237  1.00 10.00      A   
ATOM   3664  N   LEU A 389     -28.968  -3.363 -17.602  1.00 10.00      A   
ATOM   3665  HN  LEU A 389     -29.872  -3.358 -17.218  1.00 10.00      A   
ATOM   3666  CA  LEU A 389     -27.933  -4.171 -16.963  1.00 10.00      A   
ATOM   3667  CB  LEU A 389     -28.524  -4.954 -15.792  1.00 10.00      A   
ATOM   3668  CG  LEU A 389     -28.859  -4.145 -14.539  1.00 10.00      A   
ATOM   3669  CD1 LEU A 389     -29.814  -4.918 -13.643  1.00 10.00      A   
ATOM   3670  CD2 LEU A 389     -27.589  -3.787 -13.780  1.00 10.00      A   
ATOM   3671  C   LEU A 389     -27.323  -5.144 -17.964  1.00 10.00      A   
ATOM   3672  O   LEU A 389     -26.103  -5.273 -18.061  1.00 10.00      A   
ATOM   3673  N   ILE A 390     -28.188  -5.818 -18.712  1.00 10.00      A   
ATOM   3674  HN  ILE A 390     -29.151  -5.675 -18.576  1.00 10.00      A   
ATOM   3675  CA  ILE A 390     -27.753  -6.775 -19.719  1.00 10.00      A   
ATOM   3676  CB  ILE A 390     -28.961  -7.479 -20.376  1.00 10.00      A   
ATOM   3677  CG1 ILE A 390     -29.741  -8.272 -19.323  1.00 10.00      A   
ATOM   3678  CG2 ILE A 390     -28.504  -8.400 -21.497  1.00 10.00      A   
ATOM   3679  CD1 ILE A 390     -31.084  -8.779 -19.801  1.00 10.00      A   
ATOM   3680  C   ILE A 390     -26.896  -6.087 -20.780  1.00 10.00      A   
ATOM   3681  O   ILE A 390     -25.886  -6.630 -21.223  1.00 10.00      A   
ATOM   3682  N   THR A 391     -27.291  -4.881 -21.162  1.00 10.00      A   
ATOM   3683  HN  THR A 391     -28.100  -4.496 -20.761  1.00 10.00      A   
ATOM   3684  CA  THR A 391     -26.556  -4.115 -22.157  1.00 10.00      A   
ATOM   3685  CB  THR A 391     -27.292  -2.813 -22.523  1.00 10.00      A   
ATOM   3686  OG1 THR A 391     -28.651  -3.127 -22.855  1.00 10.00      A   
ATOM   3687  HG1 THR A 391     -29.169  -3.233 -22.041  1.00 10.00      A   
ATOM   3688  CG2 THR A 391     -26.633  -2.142 -23.719  1.00 10.00      A   
ATOM   3689  C   THR A 391     -25.140  -3.797 -21.671  1.00 10.00      A   
ATOM   3690  O   THR A 391     -24.169  -4.049 -22.380  1.00 10.00      A   
ATOM   3691  N   ILE A 392     -25.038  -3.282 -20.449  1.00 10.00      A   
ATOM   3692  HN  ILE A 392     -25.854  -3.130 -19.925  1.00 10.00      A   
ATOM   3693  CA  ILE A 392     -23.746  -2.935 -19.861  1.00 10.00      A   
ATOM   3694  CB  ILE A 392     -23.918  -2.401 -18.422  1.00 10.00      A   
ATOM   3695  CG1 ILE A 392     -24.833  -1.178 -18.410  1.00 10.00      A   
ATOM   3696  CG2 ILE A 392     -22.569  -2.064 -17.801  1.00 10.00      A   
ATOM   3697  CD1 ILE A 392     -25.295  -0.785 -17.027  1.00 10.00      A   
ATOM   3698  C   ILE A 392     -22.816  -4.145 -19.830  1.00 10.00      A   
ATOM   3699  O   ILE A 392     -21.638  -4.045 -20.184  1.00 10.00      A   
ATOM   3700  N   ALA A 393     -23.360  -5.288 -19.421  1.00 10.00      A   
ATOM   3701  HN  ALA A 393     -24.309  -5.299 -19.164  1.00 10.00      A   
ATOM   3702  CA  ALA A 393     -22.594  -6.526 -19.336  1.00 10.00      A   
ATOM   3703  CB  ALA A 393     -23.453  -7.646 -18.777  1.00 10.00      A   
ATOM   3704  C   ALA A 393     -22.039  -6.926 -20.695  1.00 10.00      A   
ATOM   3705  O   ALA A 393     -20.874  -7.295 -20.817  1.00 10.00      A   
ATOM   3706  N   ARG A 394     -22.878  -6.840 -21.717  1.00 10.00      A   
ATOM   3707  HN  ARG A 394     -23.795  -6.527 -21.562  1.00 10.00      A   
ATOM   3708  CA  ARG A 394     -22.462  -7.196 -23.067  1.00 10.00      A   
ATOM   3709  CB  ARG A 394     -23.675  -7.445 -23.971  1.00 10.00      A   
ATOM   3710  CG  ARG A 394     -24.653  -8.475 -23.419  1.00 10.00      A   
ATOM   3711  CD  ARG A 394     -25.688  -8.898 -24.451  1.00 10.00      A   
ATOM   3712  NE  ARG A 394     -25.141  -9.822 -25.447  1.00 10.00      A   
ATOM   3713  HE  ARG A 394     -24.561  -9.439 -26.147  1.00 10.00      A   
ATOM   3714  CZ  ARG A 394     -25.377 -11.138 -25.460  1.00 10.00      A   
ATOM   3715  NH1 ARG A 394     -26.146 -11.696 -24.529  1.00 10.00      A   
ATOM   3716 HH11 ARG A 394     -26.577 -11.113 -23.778  1.00 10.00      A   
ATOM   3717 HH12 ARG A 394     -26.324 -12.724 -24.543  1.00 10.00      A   
ATOM   3718  NH2 ARG A 394     -24.849 -11.895 -26.415  1.00 10.00      A   
ATOM   3719 HH21 ARG A 394     -25.031 -12.926 -26.435  1.00 10.00      A   
ATOM   3720 HH22 ARG A 394     -24.254 -11.465 -27.156  1.00 10.00      A   
ATOM   3721  C   ARG A 394     -21.549  -6.120 -23.655  1.00 10.00      A   
ATOM   3722  O   ARG A 394     -20.782  -6.381 -24.583  1.00 10.00      A   
ATOM   3723  N   ASN A 395     -21.646  -4.909 -23.116  1.00 10.00      A   
ATOM   3724  HN  ASN A 395     -22.301  -4.757 -22.401  1.00 10.00      A   
ATOM   3725  CA  ASN A 395     -20.822  -3.797 -23.563  1.00 10.00      A   
ATOM   3726  CB  ASN A 395     -21.371  -2.459 -23.044  1.00 10.00      A   
ATOM   3727  CG  ASN A 395     -22.502  -1.886 -23.878  1.00 10.00      A   
ATOM   3728  OD1 ASN A 395     -23.370  -1.183 -23.360  1.00 10.00      A   
ATOM   3729  ND2 ASN A 395     -22.499  -2.170 -25.172  1.00 10.00      A   
ATOM   3730 HD21 ASN A 395     -21.771  -2.727 -25.524  1.00 10.00      A   
ATOM   3731 HD22 ASN A 395     -23.226  -1.813 -25.726  1.00 10.00      A   
ATOM   3732  C   ASN A 395     -19.392  -3.971 -23.072  1.00 10.00      A   
ATOM   3733  O   ASN A 395     -18.454  -4.008 -23.864  1.00 10.00      A   
ATOM   3734  N   ARG A 396     -19.238  -4.099 -21.759  1.00 10.00      A   
ATOM   3735  HN  ARG A 396     -20.035  -4.105 -21.182  1.00 10.00      A   
ATOM   3736  CA  ARG A 396     -17.921  -4.258 -21.150  1.00 10.00      A   
ATOM   3737  CB  ARG A 396     -17.611  -3.079 -20.223  1.00 10.00      A   
ATOM   3738  CG  ARG A 396     -17.480  -1.739 -20.922  1.00 10.00      A   
ATOM   3739  CD  ARG A 396     -16.067  -1.508 -21.443  1.00 10.00      A   
ATOM   3740  NE  ARG A 396     -15.763  -2.308 -22.635  1.00 10.00      A   
ATOM   3741  HE  ARG A 396     -15.280  -3.155 -22.494  1.00 10.00      A   
ATOM   3742  CZ  ARG A 396     -16.091  -1.948 -23.879  1.00 10.00      A   
ATOM   3743  NH1 ARG A 396     -16.745  -0.813 -24.111  1.00 10.00      A   
ATOM   3744 HH11 ARG A 396     -17.012  -0.181 -23.320  1.00 10.00      A   
ATOM   3745 HH12 ARG A 396     -16.993  -0.543 -25.086  1.00 10.00      A   
ATOM   3746  NH2 ARG A 396     -15.768  -2.733 -24.900  1.00 10.00      A   
ATOM   3747 HH21 ARG A 396     -15.257  -3.629 -24.739  1.00 10.00      A   
ATOM   3748 HH22 ARG A 396     -16.027  -2.455 -25.871  1.00 10.00      A   
ATOM   3749  C   ARG A 396     -17.812  -5.566 -20.363  1.00 10.00      A   
ATOM   3750  O   ARG A 396     -18.058  -5.604 -19.158  1.00 10.00      A   
ATOM   3751  N   PRO A 397     -17.426  -6.657 -21.035  1.00 10.00      A   
ATOM   3752  CA  PRO A 397     -17.269  -7.965 -20.391  1.00 10.00      A   
ATOM   3753  CB  PRO A 397     -17.207  -8.924 -21.582  1.00 10.00      A   
ATOM   3754  CG  PRO A 397     -16.617  -8.111 -22.682  1.00 10.00      A   
ATOM   3755  CD  PRO A 397     -17.118  -6.708 -22.477  1.00 10.00      A   
ATOM   3756  C   PRO A 397     -15.967  -8.033 -19.592  1.00 10.00      A   
ATOM   3757  O   PRO A 397     -15.678  -9.024 -18.925  1.00 10.00      A   
ATOM   3758  N   ASN A 398     -15.190  -6.958 -19.670  1.00 10.00      A   
ATOM   3759  HN  ASN A 398     -15.486  -6.204 -20.220  1.00 10.00      A   
ATOM   3760  CA  ASN A 398     -13.913  -6.860 -18.972  1.00 10.00      A   
ATOM   3761  CB  ASN A 398     -12.902  -6.096 -19.836  1.00 10.00      A   
ATOM   3762  CG  ASN A 398     -13.322  -4.663 -20.114  1.00 10.00      A   
ATOM   3763  OD1 ASN A 398     -14.070  -4.392 -21.061  1.00 10.00      A   
ATOM   3764  ND2 ASN A 398     -12.839  -3.732 -19.301  1.00 10.00      A   
ATOM   3765 HD21 ASN A 398     -12.241  -4.016 -18.576  1.00 10.00      A   
ATOM   3766 HD22 ASN A 398     -13.108  -2.799 -19.450  1.00 10.00      A   
ATOM   3767  C   ASN A 398     -14.088  -6.159 -17.625  1.00 10.00      A   
ATOM   3768  O   ASN A 398     -13.110  -5.783 -16.971  1.00 10.00      A   
ATOM   3769  N   MET A 399     -15.341  -5.977 -17.227  1.00 10.00      A   
ATOM   3770  HN  MET A 399     -16.072  -6.290 -17.801  1.00 10.00      A   
ATOM   3771  CA  MET A 399     -15.663  -5.325 -15.961  1.00 10.00      A   
ATOM   3772  CB  MET A 399     -17.174  -5.117 -15.845  1.00 10.00      A   
ATOM   3773  CG  MET A 399     -17.599  -4.182 -14.723  1.00 10.00      A   
ATOM   3774  SD  MET A 399     -17.201  -2.459 -15.072  1.00 10.00      A   
ATOM   3775  CE  MET A 399     -18.251  -2.149 -16.490  1.00 10.00      A   
ATOM   3776  C   MET A 399     -15.159  -6.157 -14.788  1.00 10.00      A   
ATOM   3777  O   MET A 399     -15.484  -7.339 -14.671  1.00 10.00      A   
ATOM   3778  N   THR A 400     -14.357  -5.543 -13.932  1.00 10.00      A   
ATOM   3779  HN  THR A 400     -14.124  -4.602 -14.081  1.00 10.00      A   
ATOM   3780  CA  THR A 400     -13.808  -6.234 -12.781  1.00 10.00      A   
ATOM   3781  CB  THR A 400     -12.297  -5.959 -12.652  1.00 10.00      A   
ATOM   3782  OG1 THR A 400     -12.075  -4.542 -12.656  1.00 10.00      A   
ATOM   3783  HG1 THR A 400     -11.465  -4.312 -13.381  1.00 10.00      A   
ATOM   3784  CG2 THR A 400     -11.541  -6.583 -13.816  1.00 10.00      A   
ATOM   3785  C   THR A 400     -14.505  -5.805 -11.494  1.00 10.00      A   
ATOM   3786  O   THR A 400     -14.587  -6.578 -10.533  1.00 10.00      A   
ATOM   3787  N   ARG A 401     -15.008  -4.575 -11.480  1.00 10.00      A   
ATOM   3788  HN  ARG A 401     -14.917  -4.011 -12.279  1.00 10.00      A   
ATOM   3789  CA  ARG A 401     -15.679  -4.037 -10.308  1.00 10.00      A   
ATOM   3790  CB  ARG A 401     -14.763  -3.042  -9.596  1.00 10.00      A   
ATOM   3791  CG  ARG A 401     -13.481  -3.661  -9.062  1.00 10.00      A   
ATOM   3792  CD  ARG A 401     -12.306  -2.708  -9.177  1.00 10.00      A   
ATOM   3793  NE  ARG A 401     -11.483  -2.970 -10.355  1.00 10.00      A   
ATOM   3794  HE  ARG A 401     -11.948  -3.240 -11.185  1.00 10.00      A   
ATOM   3795  CZ  ARG A 401     -10.155  -2.890 -10.355  1.00 10.00      A   
ATOM   3796  NH1 ARG A 401      -9.516  -2.570  -9.249  1.00 10.00      A   
ATOM   3797 HH11 ARG A 401      -8.473  -2.500  -9.242  1.00 10.00      A   
ATOM   3798 HH12 ARG A 401     -10.045  -2.393  -8.365  1.00 10.00      A   
ATOM   3799  NH2 ARG A 401      -9.464  -3.132 -11.459  1.00 10.00      A   
ATOM   3800 HH21 ARG A 401      -8.424  -3.062 -11.451  1.00 10.00      A   
ATOM   3801 HH22 ARG A 401      -9.958  -3.393 -12.351  1.00 10.00      A   
ATOM   3802  C   ARG A 401     -16.992  -3.361 -10.680  1.00 10.00      A   
ATOM   3803  O   ARG A 401     -17.004  -2.301 -11.309  1.00 10.00      A   
ATOM   3804  N   PHE A 402     -18.092  -3.976 -10.279  1.00 10.00      A   
ATOM   3805  HN  PHE A 402     -18.014  -4.814  -9.770  1.00 10.00      A   
ATOM   3806  CA  PHE A 402     -19.413  -3.438 -10.558  1.00 10.00      A   
ATOM   3807  CB  PHE A 402     -20.227  -4.421 -11.406  1.00 10.00      A   
ATOM   3808  CG  PHE A 402     -21.414  -3.809 -12.098  1.00 10.00      A   
ATOM   3809  CD1 PHE A 402     -21.245  -3.044 -13.242  1.00 10.00      A   
ATOM   3810  CD2 PHE A 402     -22.695  -4.000 -11.607  1.00 10.00      A   
ATOM   3811  CE1 PHE A 402     -22.331  -2.481 -13.883  1.00 10.00      A   
ATOM   3812  CE2 PHE A 402     -23.785  -3.441 -12.243  1.00 10.00      A   
ATOM   3813  CZ  PHE A 402     -23.604  -2.679 -13.384  1.00 10.00      A   
ATOM   3814  C   PHE A 402     -20.139  -3.121  -9.254  1.00 10.00      A   
ATOM   3815  O   PHE A 402     -20.831  -3.971  -8.692  1.00 10.00      A   
ATOM   3816  N   ARG A 403     -19.960  -1.903  -8.765  1.00 10.00      A   
ATOM   3817  HN  ARG A 403     -19.396  -1.263  -9.258  1.00 10.00      A   
ATOM   3818  CA  ARG A 403     -20.596  -1.478  -7.524  1.00 10.00      A   
ATOM   3819  CB  ARG A 403     -19.616  -0.678  -6.652  1.00 10.00      A   
ATOM   3820  CG  ARG A 403     -18.355  -1.431  -6.246  1.00 10.00      A   
ATOM   3821  CD  ARG A 403     -17.464  -0.585  -5.336  1.00 10.00      A   
ATOM   3822  NE  ARG A 403     -18.003  -0.462  -3.976  1.00 10.00      A   
ATOM   3823  HE  ARG A 403     -18.987  -0.529  -3.874  1.00 10.00      A   
ATOM   3824  CZ  ARG A 403     -17.263  -0.271  -2.872  1.00 10.00      A   
ATOM   3825  NH1 ARG A 403     -15.930  -0.169  -2.946  1.00 10.00      A   
ATOM   3826 HH11 ARG A 403     -15.439  -0.233  -3.864  1.00 10.00      A   
ATOM   3827 HH12 ARG A 403     -15.359  -0.032  -2.072  1.00 10.00      A   
ATOM   3828  NH2 ARG A 403     -17.855  -0.181  -1.685  1.00 10.00      A   
ATOM   3829 HH21 ARG A 403     -17.286  -0.032  -0.824  1.00 10.00      A   
ATOM   3830 HH22 ARG A 403     -18.898  -0.265  -1.608  1.00 10.00      A   
ATOM   3831  C   ARG A 403     -21.845  -0.647  -7.825  1.00 10.00      A   
ATOM   3832  O   ARG A 403     -21.766   0.570  -7.998  1.00 10.00      A   
ATOM   3833  N   LEU A 404     -22.994  -1.308  -7.894  1.00 10.00      A   
ATOM   3834  HN  LEU A 404     -23.000  -2.276  -7.734  1.00 10.00      A   
ATOM   3835  CA  LEU A 404     -24.253  -0.632  -8.188  1.00 10.00      A   
ATOM   3836  CB  LEU A 404     -24.931  -1.278  -9.401  1.00 10.00      A   
ATOM   3837  CG  LEU A 404     -26.359  -0.817  -9.713  1.00 10.00      A   
ATOM   3838  CD1 LEU A 404     -26.376   0.639 -10.147  1.00 10.00      A   
ATOM   3839  CD2 LEU A 404     -26.994  -1.703 -10.775  1.00 10.00      A   
ATOM   3840  C   LEU A 404     -25.196  -0.666  -6.989  1.00 10.00      A   
ATOM   3841  O   LEU A 404     -25.455  -1.726  -6.415  1.00 10.00      A   
ATOM   3842  N   CYS A 405     -25.712   0.494  -6.614  1.00 10.00      A   
ATOM   3843  HN  CYS A 405     -25.462   1.315  -7.097  1.00 10.00      A   
ATOM   3844  CA  CYS A 405     -26.634   0.582  -5.498  1.00 10.00      A   
ATOM   3845  CB  CYS A 405     -25.926   1.039  -4.221  1.00 10.00      A   
ATOM   3846  SG  CYS A 405     -26.969   0.983  -2.745  1.00 10.00      A   
ATOM   3847  HG  CYS A 405     -28.158   1.475  -3.069  1.00 10.00      A   
ATOM   3848  C   CYS A 405     -27.810   1.499  -5.809  1.00 10.00      A   
ATOM   3849  O   CYS A 405     -27.633   2.645  -6.228  1.00 10.00      A   
ATOM   3850  N   ILE A 406     -29.011   0.968  -5.623  1.00 10.00      A   
ATOM   3851  HN  ILE A 406     -29.080   0.035  -5.333  1.00 10.00      A   
ATOM   3852  CA  ILE A 406     -30.229   1.725  -5.845  1.00 10.00      A   
ATOM   3853  CB  ILE A 406     -31.349   0.829  -6.413  1.00 10.00      A   
ATOM   3854  CG1 ILE A 406     -30.900   0.178  -7.725  1.00 10.00      A   
ATOM   3855  CG2 ILE A 406     -32.623   1.633  -6.629  1.00 10.00      A   
ATOM   3856  CD1 ILE A 406     -31.881  -0.838  -8.275  1.00 10.00      A   
ATOM   3857  C   ILE A 406     -30.682   2.326  -4.518  1.00 10.00      A   
ATOM   3858  O   ILE A 406     -30.661   1.650  -3.489  1.00 10.00      A   
ATOM   3859  N   ILE A 407     -31.059   3.598  -4.540  1.00 10.00      A   
ATOM   3860  HN  ILE A 407     -31.020   4.089  -5.392  1.00 10.00      A   
ATOM   3861  CA  ILE A 407     -31.511   4.295  -3.338  1.00 10.00      A   
ATOM   3862  CB  ILE A 407     -31.874   5.768  -3.643  1.00 10.00      A   
ATOM   3863  CG1 ILE A 407     -30.668   6.509  -4.225  1.00 10.00      A   
ATOM   3864  CG2 ILE A 407     -32.386   6.482  -2.395  1.00 10.00      A   
ATOM   3865  CD1 ILE A 407     -29.452   6.518  -3.322  1.00 10.00      A   
ATOM   3866  C   ILE A 407     -32.703   3.593  -2.680  1.00 10.00      A   
ATOM   3867  O   ILE A 407     -32.758   3.463  -1.456  1.00 10.00      A   
ATOM   3868  N   GLU A 408     -33.646   3.134  -3.487  1.00 10.00      A   
ATOM   3869  HN  GLU A 408     -33.542   3.237  -4.454  1.00 10.00      A   
ATOM   3870  CA  GLU A 408     -34.823   2.454  -2.961  1.00 10.00      A   
ATOM   3871  CB  GLU A 408     -36.039   2.712  -3.857  1.00 10.00      A   
ATOM   3872  CG  GLU A 408     -37.377   2.308  -3.249  1.00 10.00      A   
ATOM   3873  CD  GLU A 408     -37.677   3.018  -1.941  1.00 10.00      A   
ATOM   3874  OE1 GLU A 408     -37.621   4.266  -1.907  1.00 10.00      A   
ATOM   3875  OE2 GLU A 408     -37.975   2.332  -0.938  1.00 10.00      A   
ATOM   3876  C   GLU A 408     -34.554   0.956  -2.823  1.00 10.00      A   
ATOM   3877  O   GLU A 408     -34.254   0.278  -3.805  1.00 10.00      A   
ATOM   3878  N   PRO A 409     -34.633   0.428  -1.593  1.00 10.00      A   
ATOM   3879  CA  PRO A 409     -34.400  -0.994  -1.330  1.00 10.00      A   
ATOM   3880  CB  PRO A 409     -34.406  -1.089   0.197  1.00 10.00      A   
ATOM   3881  CG  PRO A 409     -35.176   0.101   0.659  1.00 10.00      A   
ATOM   3882  CD  PRO A 409     -34.957   1.176  -0.366  1.00 10.00      A   
ATOM   3883  C   PRO A 409     -35.500  -1.865  -1.931  1.00 10.00      A   
ATOM   3884  O   PRO A 409     -36.678  -1.510  -1.891  1.00 10.00      A   
ATOM   3885  N   LYS A 410     -35.101  -3.000  -2.498  1.00 10.00      A   
ATOM   3886  HN  LYS A 410     -34.140  -3.220  -2.496  1.00 10.00      A   
ATOM   3887  CA  LYS A 410     -36.038  -3.936  -3.122  1.00 10.00      A   
ATOM   3888  CB  LYS A 410     -37.027  -4.528  -2.108  1.00 10.00      A   
ATOM   3889  CG  LYS A 410     -36.409  -5.539  -1.154  1.00 10.00      A   
ATOM   3890  CD  LYS A 410     -37.479  -6.348  -0.435  1.00 10.00      A   
ATOM   3891  CE  LYS A 410     -36.857  -7.383   0.487  1.00 10.00      A   
ATOM   3892  NZ  LYS A 410     -37.878  -8.249   1.137  1.00 10.00      A   
ATOM   3893  HZ1 LYS A 410     -38.532  -8.630   0.425  1.00 10.00      A   
ATOM   3894  HZ2 LYS A 410     -38.428  -7.709   1.833  1.00 10.00      A   
ATOM   3895  HZ3 LYS A 410     -37.413  -9.044   1.622  1.00 10.00      A   
ATOM   3896  C   LYS A 410     -36.773  -3.311  -4.308  1.00 10.00      A   
ATOM   3897  O   LYS A 410     -37.922  -3.651  -4.586  1.00 10.00      A   
ATOM   3898  N   ALA A 411     -36.112  -2.385  -4.994  1.00 10.00      A   
ATOM   3899  HN  ALA A 411     -35.214  -2.117  -4.700  1.00 10.00      A   
ATOM   3900  CA  ALA A 411     -36.696  -1.740  -6.164  1.00 10.00      A   
ATOM   3901  CB  ALA A 411     -36.139  -0.339  -6.337  1.00 10.00      A   
ATOM   3902  C   ALA A 411     -36.421  -2.579  -7.408  1.00 10.00      A   
ATOM   3903  O   ALA A 411     -35.266  -2.798  -7.773  1.00 10.00      A   
ATOM   3904  N   PRO A 412     -37.476  -3.076  -8.064  1.00 10.00      A   
ATOM   3905  CA  PRO A 412     -37.343  -3.908  -9.254  1.00 10.00      A   
ATOM   3906  CB  PRO A 412     -38.659  -4.688  -9.247  1.00 10.00      A   
ATOM   3907  CG  PRO A 412     -39.648  -3.740  -8.661  1.00 10.00      A   
ATOM   3908  CD  PRO A 412     -38.888  -2.862  -7.698  1.00 10.00      A   
ATOM   3909  C   PRO A 412     -37.245  -3.084 -10.529  1.00 10.00      A   
ATOM   3910  O   PRO A 412     -37.078  -1.861 -10.488  1.00 10.00      A   
ATOM   3911  N   ASP A 413     -37.336  -3.767 -11.661  1.00 10.00      A   
ATOM   3912  HN  ASP A 413     -37.442  -4.742 -11.622  1.00 10.00      A   
ATOM   3913  CA  ASP A 413     -37.292  -3.113 -12.957  1.00 10.00      A   
ATOM   3914  CB  ASP A 413     -37.333  -4.173 -14.059  1.00 10.00      A   
ATOM   3915  CG  ASP A 413     -37.324  -3.587 -15.451  1.00 10.00      A   
ATOM   3916  OD1 ASP A 413     -38.396  -3.172 -15.921  1.00 10.00      A   
ATOM   3917  OD2 ASP A 413     -36.251  -3.561 -16.088  1.00 10.00      A   
ATOM   3918  C   ASP A 413     -38.485  -2.167 -13.066  1.00 10.00      A   
ATOM   3919  O   ASP A 413     -39.623  -2.581 -12.878  1.00 10.00      A   
ATOM   3920  N   TYR A 414     -38.231  -0.899 -13.347  1.00 10.00      A   
ATOM   3921  HN  TYR A 414     -37.306  -0.618 -13.499  1.00 10.00      A   
ATOM   3922  CA  TYR A 414     -39.305   0.091 -13.423  1.00 10.00      A   
ATOM   3923  CB  TYR A 414     -38.768   1.514 -13.227  1.00 10.00      A   
ATOM   3924  CG  TYR A 414     -37.916   2.029 -14.367  1.00 10.00      A   
ATOM   3925  CD1 TYR A 414     -38.450   2.879 -15.328  1.00 10.00      A   
ATOM   3926  CD2 TYR A 414     -36.579   1.669 -14.482  1.00 10.00      A   
ATOM   3927  CE1 TYR A 414     -37.679   3.358 -16.368  1.00 10.00      A   
ATOM   3928  CE2 TYR A 414     -35.803   2.141 -15.519  1.00 10.00      A   
ATOM   3929  CZ  TYR A 414     -36.357   2.985 -16.459  1.00 10.00      A   
ATOM   3930  OH  TYR A 414     -35.580   3.462 -17.486  1.00 10.00      A   
ATOM   3931  HH  TYR A 414     -34.706   3.704 -17.132  1.00 10.00      A   
ATOM   3932  C   TYR A 414     -40.154  -0.006 -14.689  1.00 10.00      A   
ATOM   3933  O   TYR A 414     -41.127   0.732 -14.840  1.00 10.00      A   
ATOM   3934  N   LEU A 415     -39.809  -0.907 -15.593  1.00 10.00      A   
ATOM   3935  HN  LEU A 415     -39.040  -1.503 -15.427  1.00 10.00      A   
ATOM   3936  CA  LEU A 415     -40.568  -1.054 -16.826  1.00 10.00      A   
ATOM   3937  CB  LEU A 415     -39.647  -1.244 -18.035  1.00 10.00      A   
ATOM   3938  CG  LEU A 415     -38.854  -0.015 -18.492  1.00 10.00      A   
ATOM   3939  CD1 LEU A 415     -38.041  -0.340 -19.737  1.00 10.00      A   
ATOM   3940  CD2 LEU A 415     -39.779   1.167 -18.749  1.00 10.00      A   
ATOM   3941  C   LEU A 415     -41.572  -2.197 -16.731  1.00 10.00      A   
ATOM   3942  O   LEU A 415     -42.779  -1.988 -16.893  1.00 10.00      A   
ATOM   3943  N   THR A 416     -41.083  -3.397 -16.452  1.00 10.00      A   
ATOM   3944  HN  THR A 416     -40.107  -3.509 -16.317  1.00 10.00      A   
ATOM   3945  CA  THR A 416     -41.954  -4.563 -16.355  1.00 10.00      A   
ATOM   3946  CB  THR A 416     -41.397  -5.758 -17.149  1.00 10.00      A   
ATOM   3947  OG1 THR A 416     -39.973  -5.819 -17.009  1.00 10.00      A   
ATOM   3948  HG1 THR A 416     -39.699  -6.754 -17.026  1.00 10.00      A   
ATOM   3949  CG2 THR A 416     -41.757  -5.652 -18.623  1.00 10.00      A   
ATOM   3950  C   THR A 416     -42.209  -4.984 -14.909  1.00 10.00      A   
ATOM   3951  O   THR A 416     -42.974  -5.917 -14.658  1.00 10.00      A   
ATOM   3952  N   LEU A 417     -41.565  -4.292 -13.969  1.00 10.00      A   
ATOM   3953  HN  LEU A 417     -40.965  -3.569 -14.245  1.00 10.00      A   
ATOM   3954  CA  LEU A 417     -41.711  -4.576 -12.537  1.00 10.00      A   
ATOM   3955  CB  LEU A 417     -43.135  -4.282 -12.043  1.00 10.00      A   
ATOM   3956  CG  LEU A 417     -43.536  -2.804 -11.959  1.00 10.00      A   
ATOM   3957  CD1 LEU A 417     -44.987  -2.663 -11.515  1.00 10.00      A   
ATOM   3958  CD2 LEU A 417     -42.612  -2.051 -11.012  1.00 10.00      A   
ATOM   3959  C   LEU A 417     -41.289  -6.006 -12.215  1.00 10.00      A   
ATOM   3960  O   LEU A 417     -41.959  -6.725 -11.471  1.00 10.00      A   
ATOM   3961  N   GLU A 418     -40.165  -6.403 -12.787  1.00 10.00      A   
ATOM   3962  HN  GLU A 418     -39.679  -5.773 -13.361  1.00 10.00      A   
ATOM   3963  CA  GLU A 418     -39.626  -7.741 -12.588  1.00 10.00      A   
ATOM   3964  CB  GLU A 418     -39.381  -8.408 -13.944  1.00 10.00      A   
ATOM   3965  CG  GLU A 418     -40.610  -8.460 -14.836  1.00 10.00      A   
ATOM   3966  CD  GLU A 418     -40.329  -9.099 -16.178  1.00 10.00      A   
ATOM   3967  OE1 GLU A 418     -39.675  -8.456 -17.022  1.00 10.00      A   
ATOM   3968  OE2 GLU A 418     -40.769 -10.248 -16.392  1.00 10.00      A   
ATOM   3969  C   GLU A 418     -38.320  -7.682 -11.802  1.00 10.00      A   
ATOM   3970  O   GLU A 418     -37.672  -6.634 -11.751  1.00 10.00      A   
ATOM   3971  N   PRO A 419     -37.927  -8.797 -11.158  1.00 10.00      A   
ATOM   3972  CA  PRO A 419     -36.678  -8.868 -10.389  1.00 10.00      A   
ATOM   3973  CB  PRO A 419     -36.645 -10.314  -9.883  1.00 10.00      A   
ATOM   3974  CG  PRO A 419     -38.060 -10.771  -9.937  1.00 10.00      A   
ATOM   3975  CD  PRO A 419     -38.673 -10.066 -11.109  1.00 10.00      A   
ATOM   3976  C   PRO A 419     -35.470  -8.604 -11.284  1.00 10.00      A   
ATOM   3977  O   PRO A 419     -35.491  -8.919 -12.472  1.00 10.00      A   
ATOM   3978  N   LEU A 420     -34.415  -8.048 -10.710  1.00 10.00      A   
ATOM   3979  HN  LEU A 420     -34.438  -7.857  -9.746  1.00 10.00      A   
ATOM   3980  CA  LEU A 420     -33.212  -7.722 -11.466  1.00 10.00      A   
ATOM   3981  CB  LEU A 420     -32.489  -6.541 -10.820  1.00 10.00      A   
ATOM   3982  CG  LEU A 420     -33.299  -5.253 -10.658  1.00 10.00      A   
ATOM   3983  CD1 LEU A 420     -32.529  -4.252  -9.815  1.00 10.00      A   
ATOM   3984  CD2 LEU A 420     -33.642  -4.658 -12.017  1.00 10.00      A   
ATOM   3985  C   LEU A 420     -32.276  -8.924 -11.581  1.00 10.00      A   
ATOM   3986  O   LEU A 420     -31.137  -8.800 -12.040  1.00 10.00      A   
ATOM   3987  N   ASP A 421     -32.764 -10.079 -11.155  1.00 10.00      A   
ATOM   3988  HN  ASP A 421     -33.666 -10.092 -10.767  1.00 10.00      A   
ATOM   3989  CA  ASP A 421     -32.000 -11.325 -11.201  1.00 10.00      A   
ATOM   3990  CB  ASP A 421     -32.879 -12.500 -10.763  1.00 10.00      A   
ATOM   3991  CG  ASP A 421     -33.296 -12.424  -9.309  1.00 10.00      A   
ATOM   3992  OD1 ASP A 421     -33.027 -13.379  -8.555  1.00 10.00      A   
ATOM   3993  OD2 ASP A 421     -33.909 -11.414  -8.912  1.00 10.00      A   
ATOM   3994  C   ASP A 421     -31.450 -11.605 -12.593  1.00 10.00      A   
ATOM   3995  O   ASP A 421     -30.282 -11.959 -12.751  1.00 10.00      A   
ATOM   3996  N   ILE A 422     -32.294 -11.442 -13.602  1.00 10.00      A   
ATOM   3997  HN  ILE A 422     -33.210 -11.144 -13.415  1.00 10.00      A   
ATOM   3998  CA  ILE A 422     -31.890 -11.691 -14.981  1.00 10.00      A   
ATOM   3999  CB  ILE A 422     -33.098 -11.763 -15.938  1.00 10.00      A   
ATOM   4000  CG1 ILE A 422     -34.068 -10.607 -15.671  1.00 10.00      A   
ATOM   4001  CG2 ILE A 422     -33.801 -13.104 -15.789  1.00 10.00      A   
ATOM   4002  CD1 ILE A 422     -35.247 -10.558 -16.619  1.00 10.00      A   
ATOM   4003  C   ILE A 422     -30.873 -10.667 -15.483  1.00 10.00      A   
ATOM   4004  O   ILE A 422     -29.970 -11.001 -16.253  1.00 10.00      A   
ATOM   4005  N   GLY A 423     -31.011  -9.427 -15.027  1.00 10.00      A   
ATOM   4006  HN  GLY A 423     -31.739  -9.223 -14.401  1.00 10.00      A   
ATOM   4007  CA  GLY A 423     -30.094  -8.379 -15.436  1.00 10.00      A   
ATOM   4008  C   GLY A 423     -28.721  -8.563 -14.818  1.00 10.00      A   
ATOM   4009  O   GLY A 423     -27.705  -8.528 -15.511  1.00 10.00      A   
ATOM   4010  N   PHE A 424     -28.696  -8.774 -13.504  1.00 10.00      A   
ATOM   4011  HN  PHE A 424     -29.544  -8.793 -13.006  1.00 10.00      A   
ATOM   4012  CA  PHE A 424     -27.444  -8.979 -12.785  1.00 10.00      A   
ATOM   4013  CB  PHE A 424     -27.670  -8.954 -11.270  1.00 10.00      A   
ATOM   4014  CG  PHE A 424     -27.665  -7.575 -10.676  1.00 10.00      A   
ATOM   4015  CD1 PHE A 424     -28.855  -6.906 -10.434  1.00 10.00      A   
ATOM   4016  CD2 PHE A 424     -26.473  -6.947 -10.360  1.00 10.00      A   
ATOM   4017  CE1 PHE A 424     -28.858  -5.638  -9.887  1.00 10.00      A   
ATOM   4018  CE2 PHE A 424     -26.466  -5.679  -9.811  1.00 10.00      A   
ATOM   4019  CZ  PHE A 424     -27.662  -5.024  -9.574  1.00 10.00      A   
ATOM   4020  C   PHE A 424     -26.796 -10.291 -13.207  1.00 10.00      A   
ATOM   4021  O   PHE A 424     -25.574 -10.449 -13.136  1.00 10.00      A   
ATOM   4022  N   GLY A 425     -27.625 -11.229 -13.652  1.00 10.00      A   
ATOM   4023  HN  GLY A 425     -28.590 -11.049 -13.665  1.00 10.00      A   
ATOM   4024  CA  GLY A 425     -27.129 -12.511 -14.103  1.00 10.00      A   
ATOM   4025  C   GLY A 425     -26.237 -12.366 -15.319  1.00 10.00      A   
ATOM   4026  O   GLY A 425     -25.285 -13.124 -15.494  1.00 10.00      A   
ATOM   4027  N   ALA A 426     -26.540 -11.382 -16.160  1.00 10.00      A   
ATOM   4028  HN  ALA A 426     -27.321 -10.817 -15.975  1.00 10.00      A   
ATOM   4029  CA  ALA A 426     -25.749 -11.129 -17.357  1.00 10.00      A   
ATOM   4030  CB  ALA A 426     -26.493 -10.198 -18.305  1.00 10.00      A   
ATOM   4031  C   ALA A 426     -24.395 -10.539 -16.977  1.00 10.00      A   
ATOM   4032  O   ALA A 426     -23.388 -10.785 -17.641  1.00 10.00      A   
ATOM   4033  N   ILE A 427     -24.381  -9.772 -15.889  1.00 10.00      A   
ATOM   4034  HN  ILE A 427     -25.222  -9.625 -15.405  1.00 10.00      A   
ATOM   4035  CA  ILE A 427     -23.158  -9.140 -15.399  1.00 10.00      A   
ATOM   4036  CB  ILE A 427     -23.431  -8.251 -14.157  1.00 10.00      A   
ATOM   4037  CG1 ILE A 427     -24.482  -7.180 -14.470  1.00 10.00      A   
ATOM   4038  CG2 ILE A 427     -22.150  -7.604 -13.645  1.00 10.00      A   
ATOM   4039  CD1 ILE A 427     -24.031  -6.148 -15.482  1.00 10.00      A   
ATOM   4040  C   ILE A 427     -22.106 -10.189 -15.045  1.00 10.00      A   
ATOM   4041  O   ILE A 427     -20.975 -10.128 -15.518  1.00 10.00      A   
ATOM   4042  N   VAL A 428     -22.496 -11.172 -14.240  1.00 10.00      A   
ATOM   4043  HN  VAL A 428     -23.425 -11.201 -13.929  1.00 10.00      A   
ATOM   4044  CA  VAL A 428     -21.569 -12.220 -13.825  1.00 10.00      A   
ATOM   4045  CB  VAL A 428     -22.065 -12.997 -12.586  1.00 10.00      A   
ATOM   4046  CG1 VAL A 428     -22.004 -12.122 -11.348  1.00 10.00      A   
ATOM   4047  CG2 VAL A 428     -23.473 -13.530 -12.798  1.00 10.00      A   
ATOM   4048  C   VAL A 428     -21.293 -13.200 -14.956  1.00 10.00      A   
ATOM   4049  O   VAL A 428     -20.297 -13.919 -14.937  1.00 10.00      A   
ATOM   4050  N   GLU A 429     -22.182 -13.225 -15.937  1.00 10.00      A   
ATOM   4051  HN  GLU A 429     -22.951 -12.620 -15.897  1.00 10.00      A   
ATOM   4052  CA  GLU A 429     -22.045 -14.122 -17.074  1.00 10.00      A   
ATOM   4053  CB  GLU A 429     -23.402 -14.332 -17.759  1.00 10.00      A   
ATOM   4054  CG  GLU A 429     -23.515 -15.609 -18.578  1.00 10.00      A   
ATOM   4055  CD  GLU A 429     -23.230 -15.392 -20.050  1.00 10.00      A   
ATOM   4056  OE1 GLU A 429     -24.150 -14.966 -20.779  1.00 10.00      A   
ATOM   4057  OE2 GLU A 429     -22.085 -15.650 -20.487  1.00 10.00      A   
ATOM   4058  C   GLU A 429     -21.020 -13.590 -18.070  1.00 10.00      A   
ATOM   4059  O   GLU A 429     -20.089 -14.300 -18.453  1.00 10.00      A   
ATOM   4060  N   HIS A 430     -21.180 -12.336 -18.471  1.00 10.00      A   
ATOM   4061  HN  HIS A 430     -21.928 -11.806 -18.111  1.00 10.00      A   
ATOM   4062  CA  HIS A 430     -20.279 -11.723 -19.440  1.00 10.00      A   
ATOM   4063  CB  HIS A 430     -20.940 -10.541 -20.147  1.00 10.00      A   
ATOM   4064  CG  HIS A 430     -21.870 -10.952 -21.244  1.00 10.00      A   
ATOM   4065  ND1 HIS A 430     -21.500 -10.864 -22.568  1.00 10.00      A   
ATOM   4066  CD2 HIS A 430     -23.127 -11.457 -21.166  1.00 10.00      A   
ATOM   4067  CE1 HIS A 430     -22.528 -11.317 -23.260  1.00 10.00      A   
ATOM   4068  NE2 HIS A 430     -23.533 -11.686 -22.455  1.00 10.00      A   
ATOM   4069  HE2 HIS A 430     -24.399 -12.060 -22.737  1.00 10.00      A   
ATOM   4070  C   HIS A 430     -18.947 -11.313 -18.826  1.00 10.00      A   
ATOM   4071  O   HIS A 430     -17.889 -11.594 -19.393  1.00 10.00      A   
ATOM   4072  N   CYS A 431     -18.995 -10.658 -17.676  1.00 10.00      A   
ATOM   4073  HN  CYS A 431     -19.869 -10.475 -17.260  1.00 10.00      A   
ATOM   4074  CA  CYS A 431     -17.783 -10.209 -17.007  1.00 10.00      A   
ATOM   4075  CB  CYS A 431     -18.085  -9.029 -16.082  1.00 10.00      A   
ATOM   4076  SG  CYS A 431     -19.187  -7.788 -16.807  1.00 10.00      A   
ATOM   4077  HG  CYS A 431     -18.574  -7.255 -17.856  1.00 10.00      A   
ATOM   4078  C   CYS A 431     -17.123 -11.358 -16.244  1.00 10.00      A   
ATOM   4079  O   CYS A 431     -17.436 -11.613 -15.080  1.00 10.00      A   
ATOM   4080  N   LYS A 432     -16.217 -12.053 -16.922  1.00 10.00      A   
ATOM   4081  HN  LYS A 432     -16.032 -11.802 -17.854  1.00 10.00      A   
ATOM   4082  CA  LYS A 432     -15.502 -13.185 -16.336  1.00 10.00      A   
ATOM   4083  CB  LYS A 432     -14.794 -13.984 -17.434  1.00 10.00      A   
ATOM   4084  CG  LYS A 432     -15.722 -14.727 -18.380  1.00 10.00      A   
ATOM   4085  CD  LYS A 432     -16.146 -16.063 -17.798  1.00 10.00      A   
ATOM   4086  CE  LYS A 432     -16.668 -16.995 -18.878  1.00 10.00      A   
ATOM   4087  NZ  LYS A 432     -15.617 -17.328 -19.877  1.00 10.00      A   
ATOM   4088  HZ1 LYS A 432     -15.388 -16.494 -20.451  1.00 10.00      A   
ATOM   4089  HZ2 LYS A 432     -15.946 -18.084 -20.508  1.00 10.00      A   
ATOM   4090  HZ3 LYS A 432     -14.752 -17.651 -19.396  1.00 10.00      A   
ATOM   4091  C   LYS A 432     -14.475 -12.720 -15.306  1.00 10.00      A   
ATOM   4092  O   LYS A 432     -14.172 -13.435 -14.348  1.00 10.00      A   
ATOM   4093  N   ASP A 433     -13.961 -11.511 -15.501  1.00 10.00      A   
ATOM   4094  HN  ASP A 433     -14.268 -10.982 -16.262  1.00 10.00      A   
ATOM   4095  CA  ASP A 433     -12.958 -10.949 -14.607  1.00 10.00      A   
ATOM   4096  CB  ASP A 433     -11.973 -10.076 -15.391  1.00 10.00      A   
ATOM   4097  CG  ASP A 433     -10.527 -10.493 -15.185  1.00 10.00      A   
ATOM   4098  OD1 ASP A 433      -9.684 -10.191 -16.055  1.00 10.00      A   
ATOM   4099  OD2 ASP A 433     -10.223 -11.126 -14.156  1.00 10.00      A   
ATOM   4100  C   ASP A 433     -13.596 -10.142 -13.480  1.00 10.00      A   
ATOM   4101  O   ASP A 433     -12.932  -9.335 -12.830  1.00 10.00      A   
ATOM   4102  N   LEU A 434     -14.882 -10.363 -13.249  1.00 10.00      A   
ATOM   4103  HN  LEU A 434     -15.362 -11.022 -13.794  1.00 10.00      A   
ATOM   4104  CA  LEU A 434     -15.596  -9.657 -12.194  1.00 10.00      A   
ATOM   4105  CB  LEU A 434     -17.107  -9.834 -12.355  1.00 10.00      A   
ATOM   4106  CG  LEU A 434     -17.985  -9.006 -11.416  1.00 10.00      A   
ATOM   4107  CD1 LEU A 434     -17.902  -7.527 -11.766  1.00 10.00      A   
ATOM   4108  CD2 LEU A 434     -19.421  -9.490 -11.475  1.00 10.00      A   
ATOM   4109  C   LEU A 434     -15.147 -10.160 -10.827  1.00 10.00      A   
ATOM   4110  O   LEU A 434     -15.428 -11.297 -10.450  1.00 10.00      A   
ATOM   4111  N   ARG A 435     -14.440  -9.310 -10.096  1.00 10.00      A   
ATOM   4112  HN  ARG A 435     -14.255  -8.412 -10.453  1.00 10.00      A   
ATOM   4113  CA  ARG A 435     -13.936  -9.670  -8.778  1.00 10.00      A   
ATOM   4114  CB  ARG A 435     -12.467  -9.263  -8.635  1.00 10.00      A   
ATOM   4115  CG  ARG A 435     -11.621  -9.494  -9.878  1.00 10.00      A   
ATOM   4116  CD  ARG A 435     -10.267  -8.814  -9.749  1.00 10.00      A   
ATOM   4117  NE  ARG A 435     -10.304  -7.692  -8.807  1.00 10.00      A   
ATOM   4118  HE  ARG A 435     -10.734  -7.851  -7.941  1.00 10.00      A   
ATOM   4119  CZ  ARG A 435      -9.790  -6.489  -9.048  1.00 10.00      A   
ATOM   4120  NH1 ARG A 435      -9.195  -6.227 -10.206  1.00 10.00      A   
ATOM   4121 HH11 ARG A 435      -9.127  -6.965 -10.941  1.00 10.00      A   
ATOM   4122 HH12 ARG A 435      -8.794  -5.287 -10.384  1.00 10.00      A   
ATOM   4123  NH2 ARG A 435      -9.885  -5.542  -8.130  1.00 10.00      A   
ATOM   4124 HH21 ARG A 435      -9.480  -4.590  -8.297  1.00 10.00      A   
ATOM   4125 HH22 ARG A 435     -10.366  -5.732  -7.217  1.00 10.00      A   
ATOM   4126  C   ARG A 435     -14.762  -9.019  -7.670  1.00 10.00      A   
ATOM   4127  O   ARG A 435     -14.850  -9.539  -6.560  1.00 10.00      A   
ATOM   4128  N   ARG A 436     -15.360  -7.875  -7.962  1.00 10.00      A   
ATOM   4129  HN  ARG A 436     -15.267  -7.495  -8.862  1.00 10.00      A   
ATOM   4130  CA  ARG A 436     -16.170  -7.176  -6.972  1.00 10.00      A   
ATOM   4131  CB  ARG A 436     -15.478  -5.892  -6.504  1.00 10.00      A   
ATOM   4132  CG  ARG A 436     -16.208  -5.178  -5.376  1.00 10.00      A   
ATOM   4133  CD  ARG A 436     -15.352  -4.097  -4.735  1.00 10.00      A   
ATOM   4134  NE  ARG A 436     -15.972  -3.572  -3.518  1.00 10.00      A   
ATOM   4135  HE  ARG A 436     -16.939  -3.379  -3.549  1.00 10.00      A   
ATOM   4136  CZ  ARG A 436     -15.316  -3.347  -2.381  1.00 10.00      A   
ATOM   4137  NH1 ARG A 436     -14.021  -3.605  -2.291  1.00 10.00      A   
ATOM   4138 HH11 ARG A 436     -13.518  -3.421  -1.390  1.00 10.00      A   
ATOM   4139 HH12 ARG A 436     -13.499  -3.981  -3.109  1.00 10.00      A   
ATOM   4140  NH2 ARG A 436     -15.964  -2.867  -1.328  1.00 10.00      A   
ATOM   4141 HH21 ARG A 436     -16.984  -2.664  -1.388  1.00 10.00      A   
ATOM   4142 HH22 ARG A 436     -15.449  -2.682  -0.431  1.00 10.00      A   
ATOM   4143  C   ARG A 436     -17.551  -6.859  -7.531  1.00 10.00      A   
ATOM   4144  O   ARG A 436     -17.675  -6.210  -8.574  1.00 10.00      A   
ATOM   4145  N   LEU A 437     -18.585  -7.313  -6.842  1.00 10.00      A   
ATOM   4146  HN  LEU A 437     -18.434  -7.823  -6.013  1.00 10.00      A   
ATOM   4147  CA  LEU A 437     -19.945  -7.075  -7.291  1.00 10.00      A   
ATOM   4148  CB  LEU A 437     -20.521  -8.339  -7.930  1.00 10.00      A   
ATOM   4149  CG  LEU A 437     -21.970  -8.253  -8.416  1.00 10.00      A   
ATOM   4150  CD1 LEU A 437     -22.089  -7.329  -9.619  1.00 10.00      A   
ATOM   4151  CD2 LEU A 437     -22.511  -9.636  -8.738  1.00 10.00      A   
ATOM   4152  C   LEU A 437     -20.851  -6.611  -6.157  1.00 10.00      A   
ATOM   4153  O   LEU A 437     -20.947  -7.259  -5.113  1.00 10.00      A   
ATOM   4154  N   SER A 438     -21.506  -5.485  -6.378  1.00 10.00      A   
ATOM   4155  HN  SER A 438     -21.366  -5.010  -7.231  1.00 10.00      A   
ATOM   4156  CA  SER A 438     -22.438  -4.928  -5.415  1.00 10.00      A   
ATOM   4157  CB  SER A 438     -22.048  -3.495  -5.061  1.00 10.00      A   
ATOM   4158  OG  SER A 438     -20.691  -3.408  -4.667  1.00 10.00      A   
ATOM   4159  HG  SER A 438     -20.543  -2.552  -4.239  1.00 10.00      A   
ATOM   4160  C   SER A 438     -23.826  -4.948  -6.035  1.00 10.00      A   
ATOM   4161  O   SER A 438     -24.056  -4.326  -7.070  1.00 10.00      A   
ATOM   4162  N   LEU A 439     -24.742  -5.674  -5.415  1.00 10.00      A   
ATOM   4163  HN  LEU A 439     -24.506  -6.140  -4.584  1.00 10.00      A   
ATOM   4164  CA  LEU A 439     -26.095  -5.789  -5.941  1.00 10.00      A   
ATOM   4165  CB  LEU A 439     -26.522  -7.258  -6.010  1.00 10.00      A   
ATOM   4166  CG  LEU A 439     -25.492  -8.252  -6.551  1.00 10.00      A   
ATOM   4167  CD1 LEU A 439     -24.802  -8.975  -5.405  1.00 10.00      A   
ATOM   4168  CD2 LEU A 439     -26.150  -9.248  -7.492  1.00 10.00      A   
ATOM   4169  C   LEU A 439     -27.095  -5.006  -5.108  1.00 10.00      A   
ATOM   4170  O   LEU A 439     -26.881  -4.768  -3.919  1.00 10.00      A   
ATOM   4171  N   SER A 440     -28.188  -4.620  -5.737  1.00 10.00      A   
ATOM   4172  HN  SER A 440     -28.299  -4.840  -6.687  1.00 10.00      A   
ATOM   4173  CA  SER A 440     -29.239  -3.877  -5.067  1.00 10.00      A   
ATOM   4174  CB  SER A 440     -28.831  -2.412  -4.909  1.00 10.00      A   
ATOM   4175  OG  SER A 440     -28.246  -1.915  -6.100  1.00 10.00      A   
ATOM   4176  HG  SER A 440     -27.300  -2.123  -6.109  1.00 10.00      A   
ATOM   4177  C   SER A 440     -30.540  -3.993  -5.851  1.00 10.00      A   
ATOM   4178  O   SER A 440     -30.535  -4.438  -7.000  1.00 10.00      A   
ATOM   4179  N   GLY A 441     -31.645  -3.605  -5.235  1.00 10.00      A   
ATOM   4180  HN  GLY A 441     -31.594  -3.270  -4.313  1.00 10.00      A   
ATOM   4181  CA  GLY A 441     -32.928  -3.683  -5.904  1.00 10.00      A   
ATOM   4182  C   GLY A 441     -33.663  -4.963  -5.567  1.00 10.00      A   
ATOM   4183  O   GLY A 441     -33.315  -5.646  -4.602  1.00 10.00      A   
ATOM   4184  N   LEU A 442     -34.680  -5.292  -6.348  1.00 10.00      A   
ATOM   4185  HN  LEU A 442     -34.914  -4.714  -7.106  1.00 10.00      A   
ATOM   4186  CA  LEU A 442     -35.446  -6.502  -6.106  1.00 10.00      A   
ATOM   4187  CB  LEU A 442     -36.876  -6.379  -6.636  1.00 10.00      A   
ATOM   4188  CG  LEU A 442     -37.821  -7.535  -6.299  1.00 10.00      A   
ATOM   4189  CD1 LEU A 442     -37.989  -7.674  -4.792  1.00 10.00      A   
ATOM   4190  CD2 LEU A 442     -39.168  -7.332  -6.971  1.00 10.00      A   
ATOM   4191  C   LEU A 442     -34.746  -7.705  -6.716  1.00 10.00      A   
ATOM   4192  O   LEU A 442     -34.760  -7.900  -7.935  1.00 10.00      A   
ATOM   4193  N   LEU A 443     -34.115  -8.490  -5.860  1.00 10.00      A   
ATOM   4194  HN  LEU A 443     -34.135  -8.266  -4.906  1.00 10.00      A   
ATOM   4195  CA  LEU A 443     -33.400  -9.676  -6.285  1.00 10.00      A   
ATOM   4196  CB  LEU A 443     -31.899  -9.485  -6.066  1.00 10.00      A   
ATOM   4197  CG  LEU A 443     -31.225  -8.380  -6.876  1.00 10.00      A   
ATOM   4198  CD1 LEU A 443     -29.886  -8.018  -6.258  1.00 10.00      A   
ATOM   4199  CD2 LEU A 443     -31.037  -8.822  -8.316  1.00 10.00      A   
ATOM   4200  C   LEU A 443     -33.866 -10.883  -5.489  1.00 10.00      A   
ATOM   4201  O   LEU A 443     -33.991 -10.818  -4.261  1.00 10.00      A   
ATOM   4202  N   THR A 444     -34.125 -11.977  -6.182  1.00 10.00      A   
ATOM   4203  HN  THR A 444     -34.013 -11.959  -7.163  1.00 10.00      A   
ATOM   4204  CA  THR A 444     -34.570 -13.202  -5.532  1.00 10.00      A   
ATOM   4205  CB  THR A 444     -35.731 -13.877  -6.294  1.00 10.00      A   
ATOM   4206  OG1 THR A 444     -35.359 -14.148  -7.654  1.00 10.00      A   
ATOM   4207  HG1 THR A 444     -34.519 -13.696  -7.861  1.00 10.00      A   
ATOM   4208  CG2 THR A 444     -36.976 -13.001  -6.268  1.00 10.00      A   
ATOM   4209  C   THR A 444     -33.408 -14.183  -5.356  1.00 10.00      A   
ATOM   4210  O   THR A 444     -32.253 -13.775  -5.254  1.00 10.00      A   
ATOM   4211  N   ASP A 445     -33.716 -15.473  -5.312  1.00 10.00      A   
ATOM   4212  HN  ASP A 445     -34.654 -15.744  -5.386  1.00 10.00      A   
ATOM   4213  CA  ASP A 445     -32.686 -16.498  -5.149  1.00 10.00      A   
ATOM   4214  CB  ASP A 445     -33.251 -17.754  -4.478  1.00 10.00      A   
ATOM   4215  CG  ASP A 445     -33.364 -17.639  -2.972  1.00 10.00      A   
ATOM   4216  OD1 ASP A 445     -34.033 -18.502  -2.361  1.00 10.00      A   
ATOM   4217  OD2 ASP A 445     -32.805 -16.687  -2.391  1.00 10.00      A   
ATOM   4218  C   ASP A 445     -32.081 -16.881  -6.492  1.00 10.00      A   
ATOM   4219  O   ASP A 445     -31.075 -17.591  -6.554  1.00 10.00      A   
ATOM   4220  N   LYS A 446     -32.691 -16.401  -7.572  1.00 10.00      A   
ATOM   4221  HN  LYS A 446     -33.470 -15.816  -7.461  1.00 10.00      A   
ATOM   4222  CA  LYS A 446     -32.221 -16.711  -8.914  1.00 10.00      A   
ATOM   4223  CB  LYS A 446     -33.276 -16.370  -9.967  1.00 10.00      A   
ATOM   4224  CG  LYS A 446     -33.149 -17.164 -11.259  1.00 10.00      A   
ATOM   4225  CD  LYS A 446     -33.252 -18.663 -11.005  1.00 10.00      A   
ATOM   4226  CE  LYS A 446     -33.174 -19.458 -12.301  1.00 10.00      A   
ATOM   4227  NZ  LYS A 446     -33.123 -20.924 -12.051  1.00 10.00      A   
ATOM   4228  HZ1 LYS A 446     -33.804 -21.185 -11.312  1.00 10.00      A   
ATOM   4229  HZ2 LYS A 446     -32.167 -21.203 -11.739  1.00 10.00      A   
ATOM   4230  HZ3 LYS A 446     -33.354 -21.449 -12.919  1.00 10.00      A   
ATOM   4231  C   LYS A 446     -30.900 -16.018  -9.225  1.00 10.00      A   
ATOM   4232  O   LYS A 446     -30.000 -16.620  -9.811  1.00 10.00      A   
ATOM   4233  N   VAL A 447     -30.783 -14.756  -8.832  1.00 10.00      A   
ATOM   4234  HN  VAL A 447     -31.548 -14.317  -8.393  1.00 10.00      A   
ATOM   4235  CA  VAL A 447     -29.563 -13.993  -9.060  1.00 10.00      A   
ATOM   4236  CB  VAL A 447     -29.706 -12.511  -8.630  1.00 10.00      A   
ATOM   4237  CG1 VAL A 447     -29.938 -12.378  -7.130  1.00 10.00      A   
ATOM   4238  CG2 VAL A 447     -28.492 -11.704  -9.060  1.00 10.00      A   
ATOM   4239  C   VAL A 447     -28.387 -14.656  -8.350  1.00 10.00      A   
ATOM   4240  O   VAL A 447     -27.286 -14.744  -8.889  1.00 10.00      A   
ATOM   4241  N   PHE A 448     -28.646 -15.176  -7.157  1.00 10.00      A   
ATOM   4242  HN  PHE A 448     -29.555 -15.111  -6.796  1.00 10.00      A   
ATOM   4243  CA  PHE A 448     -27.617 -15.846  -6.382  1.00 10.00      A   
ATOM   4244  CB  PHE A 448     -28.084 -16.068  -4.948  1.00 10.00      A   
ATOM   4245  CG  PHE A 448     -28.307 -14.786  -4.202  1.00 10.00      A   
ATOM   4246  CD1 PHE A 448     -29.567 -14.450  -3.737  1.00 10.00      A   
ATOM   4247  CD2 PHE A 448     -27.257 -13.911  -3.978  1.00 10.00      A   
ATOM   4248  CE1 PHE A 448     -29.776 -13.265  -3.063  1.00 10.00      A   
ATOM   4249  CE2 PHE A 448     -27.459 -12.725  -3.303  1.00 10.00      A   
ATOM   4250  CZ  PHE A 448     -28.722 -12.402  -2.845  1.00 10.00      A   
ATOM   4251  C   PHE A 448     -27.243 -17.162  -7.051  1.00 10.00      A   
ATOM   4252  O   PHE A 448     -26.100 -17.613  -6.972  1.00 10.00      A   
ATOM   4253  N   GLU A 449     -28.219 -17.761  -7.722  1.00 10.00      A   
ATOM   4254  HN  GLU A 449     -29.112 -17.353  -7.729  1.00 10.00      A   
ATOM   4255  CA  GLU A 449     -28.005 -19.003  -8.442  1.00 10.00      A   
ATOM   4256  CB  GLU A 449     -29.342 -19.561  -8.933  1.00 10.00      A   
ATOM   4257  CG  GLU A 449     -29.251 -20.935  -9.569  1.00 10.00      A   
ATOM   4258  CD  GLU A 449     -30.555 -21.353 -10.208  1.00 10.00      A   
ATOM   4259  OE1 GLU A 449     -31.579 -21.421  -9.497  1.00 10.00      A   
ATOM   4260  OE2 GLU A 449     -30.569 -21.609 -11.431  1.00 10.00      A   
ATOM   4261  C   GLU A 449     -27.080 -18.727  -9.622  1.00 10.00      A   
ATOM   4262  O   GLU A 449     -26.217 -19.540  -9.957  1.00 10.00      A   
ATOM   4263  N   TYR A 450     -27.267 -17.566 -10.245  1.00 10.00      A   
ATOM   4264  HN  TYR A 450     -27.991 -16.973  -9.944  1.00 10.00      A   
ATOM   4265  CA  TYR A 450     -26.434 -17.160 -11.365  1.00 10.00      A   
ATOM   4266  CB  TYR A 450     -27.015 -15.923 -12.066  1.00 10.00      A   
ATOM   4267  CG  TYR A 450     -28.297 -16.171 -12.831  1.00 10.00      A   
ATOM   4268  CD1 TYR A 450     -29.399 -15.343 -12.661  1.00 10.00      A   
ATOM   4269  CD2 TYR A 450     -28.404 -17.224 -13.731  1.00 10.00      A   
ATOM   4270  CE1 TYR A 450     -30.569 -15.558 -13.364  1.00 10.00      A   
ATOM   4271  CE2 TYR A 450     -29.570 -17.449 -14.435  1.00 10.00      A   
ATOM   4272  CZ  TYR A 450     -30.651 -16.613 -14.248  1.00 10.00      A   
ATOM   4273  OH  TYR A 450     -31.814 -16.823 -14.958  1.00 10.00      A   
ATOM   4274  HH  TYR A 450     -31.916 -17.768 -15.138  1.00 10.00      A   
ATOM   4275  C   TYR A 450     -25.030 -16.848 -10.864  1.00 10.00      A   
ATOM   4276  O   TYR A 450     -24.039 -17.238 -11.481  1.00 10.00      A   
ATOM   4277  N   ILE A 451     -24.960 -16.144  -9.737  1.00 10.00      A   
ATOM   4278  HN  ILE A 451     -25.796 -15.853  -9.304  1.00 10.00      A   
ATOM   4279  CA  ILE A 451     -23.685 -15.781  -9.128  1.00 10.00      A   
ATOM   4280  CB  ILE A 451     -23.884 -14.917  -7.862  1.00 10.00      A   
ATOM   4281  CG1 ILE A 451     -24.471 -13.553  -8.226  1.00 10.00      A   
ATOM   4282  CG2 ILE A 451     -22.568 -14.743  -7.119  1.00 10.00      A   
ATOM   4283  CD1 ILE A 451     -24.883 -12.728  -7.028  1.00 10.00      A   
ATOM   4284  C   ILE A 451     -22.897 -17.039  -8.764  1.00 10.00      A   
ATOM   4285  O   ILE A 451     -21.738 -17.188  -9.149  1.00 10.00      A   
ATOM   4286  N   GLY A 452     -23.549 -17.960  -8.062  1.00 10.00      A   
ATOM   4287  HN  GLY A 452     -24.485 -17.799  -7.809  1.00 10.00      A   
ATOM   4288  CA  GLY A 452     -22.902 -19.196  -7.655  1.00 10.00      A   
ATOM   4289  C   GLY A 452     -22.774 -20.203  -8.788  1.00 10.00      A   
ATOM   4290  O   GLY A 452     -22.842 -21.417  -8.570  1.00 10.00      A   
ATOM   4291  N   THR A 453     -22.586 -19.696  -9.995  1.00 10.00      A   
ATOM   4292  HN  THR A 453     -22.531 -18.723 -10.091  1.00 10.00      A   
ATOM   4293  CA  THR A 453     -22.438 -20.527 -11.174  1.00 10.00      A   
ATOM   4294  CB  THR A 453     -23.802 -20.839 -11.837  1.00 10.00      A   
ATOM   4295  OG1 THR A 453     -24.683 -21.460 -10.887  1.00 10.00      A   
ATOM   4296  HG1 THR A 453     -25.157 -20.772 -10.390  1.00 10.00      A   
ATOM   4297  CG2 THR A 453     -23.624 -21.768 -13.032  1.00 10.00      A   
ATOM   4298  C   THR A 453     -21.531 -19.837 -12.192  1.00 10.00      A   
ATOM   4299  O   THR A 453     -20.612 -20.450 -12.730  1.00 10.00      A   
ATOM   4300  N   TYR A 454     -21.773 -18.550 -12.429  1.00 10.00      A   
ATOM   4301  HN  TYR A 454     -22.502 -18.097 -11.946  1.00 10.00      A   
ATOM   4302  CA  TYR A 454     -20.988 -17.797 -13.402  1.00 10.00      A   
ATOM   4303  CB  TYR A 454     -21.888 -16.858 -14.205  1.00 10.00      A   
ATOM   4304  CG  TYR A 454     -22.878 -17.570 -15.095  1.00 10.00      A   
ATOM   4305  CD1 TYR A 454     -24.232 -17.562 -14.797  1.00 10.00      A   
ATOM   4306  CD2 TYR A 454     -22.458 -18.246 -16.233  1.00 10.00      A   
ATOM   4307  CE1 TYR A 454     -25.144 -18.209 -15.607  1.00 10.00      A   
ATOM   4308  CE2 TYR A 454     -23.362 -18.897 -17.049  1.00 10.00      A   
ATOM   4309  CZ  TYR A 454     -24.705 -18.875 -16.731  1.00 10.00      A   
ATOM   4310  OH  TYR A 454     -25.616 -19.511 -17.545  1.00 10.00      A   
ATOM   4311  HH  TYR A 454     -25.242 -20.342 -17.865  1.00 10.00      A   
ATOM   4312  C   TYR A 454     -19.852 -17.002 -12.767  1.00 10.00      A   
ATOM   4313  O   TYR A 454     -18.824 -16.771 -13.405  1.00 10.00      A   
ATOM   4314  N   ALA A 455     -20.039 -16.574 -11.526  1.00 10.00      A   
ATOM   4315  HN  ALA A 455     -20.875 -16.788 -11.062  1.00 10.00      A   
ATOM   4316  CA  ALA A 455     -19.022 -15.792 -10.831  1.00 10.00      A   
ATOM   4317  CB  ALA A 455     -19.665 -14.791  -9.885  1.00 10.00      A   
ATOM   4318  C   ALA A 455     -18.048 -16.691 -10.081  1.00 10.00      A   
ATOM   4319  O   ALA A 455     -18.365 -17.213  -9.008  1.00 10.00      A   
ATOM   4320  N   LYS A 456     -16.866 -16.873 -10.654  1.00 10.00      A   
ATOM   4321  HN  LYS A 456     -16.682 -16.434 -11.515  1.00 10.00      A   
ATOM   4322  CA  LYS A 456     -15.836 -17.707 -10.052  1.00 10.00      A   
ATOM   4323  CB  LYS A 456     -15.290 -18.696 -11.082  1.00 10.00      A   
ATOM   4324  CG  LYS A 456     -16.221 -19.859 -11.382  1.00 10.00      A   
ATOM   4325  CD  LYS A 456     -16.433 -20.717 -10.147  1.00 10.00      A   
ATOM   4326  CE  LYS A 456     -17.122 -22.028 -10.486  1.00 10.00      A   
ATOM   4327  NZ  LYS A 456     -17.298 -22.872  -9.279  1.00 10.00      A   
ATOM   4328  HZ1 LYS A 456     -16.422 -22.866  -8.708  1.00 10.00      A   
ATOM   4329  HZ2 LYS A 456     -17.515 -23.848  -9.551  1.00 10.00      A   
ATOM   4330  HZ3 LYS A 456     -18.081 -22.504  -8.696  1.00 10.00      A   
ATOM   4331  C   LYS A 456     -14.699 -16.858  -9.492  1.00 10.00      A   
ATOM   4332  O   LYS A 456     -14.035 -17.242  -8.525  1.00 10.00      A   
ATOM   4333  N   LYS A 457     -14.492 -15.696 -10.096  1.00 10.00      A   
ATOM   4334  HN  LYS A 457     -15.068 -15.442 -10.850  1.00 10.00      A   
ATOM   4335  CA  LYS A 457     -13.431 -14.786  -9.679  1.00 10.00      A   
ATOM   4336  CB  LYS A 457     -12.743 -14.180 -10.905  1.00 10.00      A   
ATOM   4337  CG  LYS A 457     -12.002 -15.183 -11.778  1.00 10.00      A   
ATOM   4338  CD  LYS A 457     -10.789 -15.766 -11.066  1.00 10.00      A   
ATOM   4339  CE  LYS A 457      -9.641 -16.025 -12.033  1.00 10.00      A   
ATOM   4340  NZ  LYS A 457      -9.962 -17.089 -13.024  1.00 10.00      A   
ATOM   4341  HZ1 LYS A 457     -10.305 -17.941 -12.536  1.00 10.00      A   
ATOM   4342  HZ2 LYS A 457      -9.113 -17.338 -13.574  1.00 10.00      A   
ATOM   4343  HZ3 LYS A 457     -10.698 -16.758 -13.677  1.00 10.00      A   
ATOM   4344  C   LYS A 457     -13.963 -13.673  -8.781  1.00 10.00      A   
ATOM   4345  O   LYS A 457     -13.241 -12.731  -8.450  1.00 10.00      A   
ATOM   4346  N   MET A 458     -15.225 -13.781  -8.385  1.00 10.00      A   
ATOM   4347  HN  MET A 458     -15.756 -14.547  -8.680  1.00 10.00      A   
ATOM   4348  CA  MET A 458     -15.839 -12.779  -7.523  1.00 10.00      A   
ATOM   4349  CB  MET A 458     -17.362 -12.867  -7.586  1.00 10.00      A   
ATOM   4350  CG  MET A 458     -18.070 -11.692  -6.930  1.00 10.00      A   
ATOM   4351  SD  MET A 458     -19.798 -12.045  -6.577  1.00 10.00      A   
ATOM   4352  CE  MET A 458     -19.617 -13.423  -5.442  1.00 10.00      A   
ATOM   4353  C   MET A 458     -15.352 -12.930  -6.086  1.00 10.00      A   
ATOM   4354  O   MET A 458     -15.804 -13.808  -5.349  1.00 10.00      A   
ATOM   4355  N   GLU A 459     -14.428 -12.064  -5.705  1.00 10.00      A   
ATOM   4356  HN  GLU A 459     -14.133 -11.379  -6.342  1.00 10.00      A   
ATOM   4357  CA  GLU A 459     -13.841 -12.086  -4.375  1.00 10.00      A   
ATOM   4358  CB  GLU A 459     -12.405 -11.548  -4.426  1.00 10.00      A   
ATOM   4359  CG  GLU A 459     -11.453 -12.391  -5.265  1.00 10.00      A   
ATOM   4360  CD  GLU A 459      -9.999 -12.005  -5.073  1.00 10.00      A   
ATOM   4361  OE1 GLU A 459      -9.458 -12.229  -3.966  1.00 10.00      A   
ATOM   4362  OE2 GLU A 459      -9.383 -11.480  -6.021  1.00 10.00      A   
ATOM   4363  C   GLU A 459     -14.670 -11.296  -3.363  1.00 10.00      A   
ATOM   4364  O   GLU A 459     -14.811 -11.708  -2.211  1.00 10.00      A   
ATOM   4365  N   MET A 460     -15.212 -10.162  -3.788  1.00 10.00      A   
ATOM   4366  HN  MET A 460     -15.092  -9.894  -4.728  1.00 10.00      A   
ATOM   4367  CA  MET A 460     -16.001  -9.317  -2.897  1.00 10.00      A   
ATOM   4368  CB  MET A 460     -15.438  -7.890  -2.859  1.00 10.00      A   
ATOM   4369  CG  MET A 460     -16.265  -6.907  -2.043  1.00 10.00      A   
ATOM   4370  SD  MET A 460     -16.434  -7.395  -0.314  1.00 10.00      A   
ATOM   4371  CE  MET A 460     -17.469  -6.074   0.326  1.00 10.00      A   
ATOM   4372  C   MET A 460     -17.473  -9.305  -3.292  1.00 10.00      A   
ATOM   4373  O   MET A 460     -17.821  -8.998  -4.437  1.00 10.00      A   
ATOM   4374  N   LEU A 461     -18.330  -9.630  -2.338  1.00 10.00      A   
ATOM   4375  HN  LEU A 461     -17.984  -9.850  -1.437  1.00 10.00      A   
ATOM   4376  CA  LEU A 461     -19.768  -9.668  -2.576  1.00 10.00      A   
ATOM   4377  CB  LEU A 461     -20.274 -11.112  -2.557  1.00 10.00      A   
ATOM   4378  CG  LEU A 461     -21.786 -11.302  -2.696  1.00 10.00      A   
ATOM   4379  CD1 LEU A 461     -22.235 -11.030  -4.121  1.00 10.00      A   
ATOM   4380  CD2 LEU A 461     -22.201 -12.694  -2.251  1.00 10.00      A   
ATOM   4381  C   LEU A 461     -20.515  -8.846  -1.534  1.00 10.00      A   
ATOM   4382  O   LEU A 461     -20.308  -9.019  -0.331  1.00 10.00      A   
ATOM   4383  N   SER A 462     -21.373  -7.944  -2.000  1.00 10.00      A   
ATOM   4384  HN  SER A 462     -21.478  -7.841  -2.972  1.00 10.00      A   
ATOM   4385  CA  SER A 462     -22.158  -7.094  -1.112  1.00 10.00      A   
ATOM   4386  CB  SER A 462     -21.828  -5.626  -1.393  1.00 10.00      A   
ATOM   4387  OG  SER A 462     -20.447  -5.476  -1.677  1.00 10.00      A   
ATOM   4388  HG  SER A 462     -20.015  -6.332  -1.589  1.00 10.00      A   
ATOM   4389  C   SER A 462     -23.654  -7.350  -1.315  1.00 10.00      A   
ATOM   4390  O   SER A 462     -24.199  -7.082  -2.390  1.00 10.00      A   
ATOM   4391  N   VAL A 463     -24.313  -7.878  -0.287  1.00 10.00      A   
ATOM   4392  HN  VAL A 463     -23.831  -8.056   0.554  1.00 10.00      A   
ATOM   4393  CA  VAL A 463     -25.739  -8.187  -0.368  1.00 10.00      A   
ATOM   4394  CB  VAL A 463     -25.999  -9.696  -0.179  1.00 10.00      A   
ATOM   4395  CG1 VAL A 463     -27.471 -10.019  -0.373  1.00 10.00      A   
ATOM   4396  CG2 VAL A 463     -25.143 -10.513  -1.134  1.00 10.00      A   
ATOM   4397  C   VAL A 463     -26.545  -7.405   0.670  1.00 10.00      A   
ATOM   4398  O   VAL A 463     -26.165  -7.335   1.842  1.00 10.00      A   
ATOM   4399  N   ALA A 464     -27.656  -6.819   0.230  1.00 10.00      A   
ATOM   4400  HN  ALA A 464     -27.903  -6.919  -0.714  1.00 10.00      A   
ATOM   4401  CA  ALA A 464     -28.526  -6.044   1.104  1.00 10.00      A   
ATOM   4402  CB  ALA A 464     -28.002  -4.624   1.250  1.00 10.00      A   
ATOM   4403  C   ALA A 464     -29.956  -6.024   0.572  1.00 10.00      A   
ATOM   4404  O   ALA A 464     -30.204  -5.579  -0.551  1.00 10.00      A   
ATOM   4405  N   PHE A 465     -30.889  -6.518   1.387  1.00 10.00      A   
ATOM   4406  HN  PHE A 465     -30.611  -6.872   2.262  1.00 10.00      A   
ATOM   4407  CA  PHE A 465     -32.310  -6.559   1.027  1.00 10.00      A   
ATOM   4408  CB  PHE A 465     -32.892  -5.146   0.882  1.00 10.00      A   
ATOM   4409  CG  PHE A 465     -32.979  -4.387   2.175  1.00 10.00      A   
ATOM   4410  CD1 PHE A 465     -31.972  -3.516   2.552  1.00 10.00      A   
ATOM   4411  CD2 PHE A 465     -34.070  -4.546   3.015  1.00 10.00      A   
ATOM   4412  CE1 PHE A 465     -32.050  -2.816   3.741  1.00 10.00      A   
ATOM   4413  CE2 PHE A 465     -34.157  -3.849   4.206  1.00 10.00      A   
ATOM   4414  CZ  PHE A 465     -33.145  -2.983   4.568  1.00 10.00      A   
ATOM   4415  C   PHE A 465     -32.555  -7.379  -0.238  1.00 10.00      A   
ATOM   4416  O   PHE A 465     -33.304  -6.966  -1.125  1.00 10.00      A   
ATOM   4417  N   ALA A 466     -31.925  -8.543  -0.313  1.00 10.00      A   
ATOM   4418  HN  ALA A 466     -31.343  -8.820   0.425  1.00 10.00      A   
ATOM   4419  CA  ALA A 466     -32.074  -9.419  -1.466  1.00 10.00      A   
ATOM   4420  CB  ALA A 466     -30.909  -9.226  -2.426  1.00 10.00      A   
ATOM   4421  C   ALA A 466     -32.164 -10.874  -1.020  1.00 10.00      A   
ATOM   4422  O   ALA A 466     -31.814 -11.205   0.115  1.00 10.00      A   
ATOM   4423  N   GLY A 467     -32.649 -11.734  -1.904  1.00 10.00      A   
ATOM   4424  HN  GLY A 467     -32.945 -11.409  -2.785  1.00 10.00      A   
ATOM   4425  CA  GLY A 467     -32.765 -13.140  -1.582  1.00 10.00      A   
ATOM   4426  C   GLY A 467     -34.190 -13.551  -1.289  1.00 10.00      A   
ATOM   4427  O   GLY A 467     -35.043 -12.705  -1.000  1.00 10.00      A   
ATOM   4428  N   ASP A 468     -34.458 -14.845  -1.373  1.00 10.00      A   
ATOM   4429  HN  ASP A 468     -33.735 -15.474  -1.624  1.00 10.00      A   
ATOM   4430  CA  ASP A 468     -35.790 -15.366  -1.107  1.00 10.00      A   
ATOM   4431  CB  ASP A 468     -36.374 -16.023  -2.356  1.00 10.00      A   
ATOM   4432  CG  ASP A 468     -37.799 -16.482  -2.148  1.00 10.00      A   
ATOM   4433  OD1 ASP A 468     -38.705 -15.623  -2.128  1.00 10.00      A   
ATOM   4434  OD2 ASP A 468     -38.025 -17.698  -2.005  1.00 10.00      A   
ATOM   4435  C   ASP A 468     -35.761 -16.364   0.044  1.00 10.00      A   
ATOM   4436  O   ASP A 468     -36.611 -16.327   0.938  1.00 10.00      A   
ATOM   4437  N   SER A 469     -34.787 -17.260   0.009  1.00 10.00      A   
ATOM   4438  HN  SER A 469     -34.151 -17.249  -0.749  1.00 10.00      A   
ATOM   4439  CA  SER A 469     -34.626 -18.264   1.048  1.00 10.00      A   
ATOM   4440  CB  SER A 469     -35.334 -19.567   0.659  1.00 10.00      A   
ATOM   4441  OG  SER A 469     -34.745 -20.158  -0.491  1.00 10.00      A   
ATOM   4442  HG  SER A 469     -34.528 -19.460  -1.140  1.00 10.00      A   
ATOM   4443  C   SER A 469     -33.143 -18.510   1.297  1.00 10.00      A   
ATOM   4444  O   SER A 469     -32.298 -17.787   0.769  1.00 10.00      A   
ATOM   4445  N   ASP A 470     -32.824 -19.534   2.084  1.00 10.00      A   
ATOM   4446  HN  ASP A 470     -33.538 -20.087   2.457  1.00 10.00      A   
ATOM   4447  CA  ASP A 470     -31.435 -19.861   2.403  1.00 10.00      A   
ATOM   4448  CB  ASP A 470     -31.359 -20.913   3.511  1.00 10.00      A   
ATOM   4449  CG  ASP A 470     -31.143 -20.312   4.885  1.00 10.00      A   
ATOM   4450  OD1 ASP A 470     -29.977 -20.085   5.262  1.00 10.00      A   
ATOM   4451  OD2 ASP A 470     -32.141 -20.085   5.600  1.00 10.00      A   
ATOM   4452  C   ASP A 470     -30.683 -20.351   1.173  1.00 10.00      A   
ATOM   4453  O   ASP A 470     -29.453 -20.423   1.172  1.00 10.00      A   
ATOM   4454  N   LEU A 471     -31.425 -20.679   0.120  1.00 10.00      A   
ATOM   4455  HN  LEU A 471     -32.399 -20.583   0.175  1.00 10.00      A   
ATOM   4456  CA  LEU A 471     -30.830 -21.161  -1.120  1.00 10.00      A   
ATOM   4457  CB  LEU A 471     -31.915 -21.504  -2.147  1.00 10.00      A   
ATOM   4458  CG  LEU A 471     -32.829 -22.680  -1.800  1.00 10.00      A   
ATOM   4459  CD1 LEU A 471     -33.905 -22.858  -2.862  1.00 10.00      A   
ATOM   4460  CD2 LEU A 471     -32.012 -23.953  -1.641  1.00 10.00      A   
ATOM   4461  C   LEU A 471     -29.873 -20.127  -1.704  1.00 10.00      A   
ATOM   4462  O   LEU A 471     -28.798 -20.473  -2.193  1.00 10.00      A   
ATOM   4463  N   GLY A 472     -30.267 -18.858  -1.635  1.00 10.00      A   
ATOM   4464  HN  GLY A 472     -31.136 -18.645  -1.225  1.00 10.00      A   
ATOM   4465  CA  GLY A 472     -29.444 -17.785  -2.166  1.00 10.00      A   
ATOM   4466  C   GLY A 472     -28.043 -17.757  -1.580  1.00 10.00      A   
ATOM   4467  O   GLY A 472     -27.068 -17.536  -2.298  1.00 10.00      A   
ATOM   4468  N   MET A 473     -27.939 -17.989  -0.281  1.00 10.00      A   
ATOM   4469  HN  MET A 473     -28.749 -18.174   0.239  1.00 10.00      A   
ATOM   4470  CA  MET A 473     -26.645 -17.989   0.389  1.00 10.00      A   
ATOM   4471  CB  MET A 473     -26.829 -17.905   1.908  1.00 10.00      A   
ATOM   4472  CG  MET A 473     -25.534 -17.728   2.685  1.00 10.00      A   
ATOM   4473  SD  MET A 473     -25.768 -17.787   4.472  1.00 10.00      A   
ATOM   4474  CE  MET A 473     -24.097 -17.479   5.040  1.00 10.00      A   
ATOM   4475  C   MET A 473     -25.868 -19.250   0.032  1.00 10.00      A   
ATOM   4476  O   MET A 473     -24.676 -19.198  -0.266  1.00 10.00      A   
ATOM   4477  N   HIS A 474     -26.565 -20.378   0.049  1.00 10.00      A   
ATOM   4478  HN  HIS A 474     -27.519 -20.343   0.280  1.00 10.00      A   
ATOM   4479  CA  HIS A 474     -25.962 -21.668  -0.258  1.00 10.00      A   
ATOM   4480  CB  HIS A 474     -27.000 -22.780  -0.085  1.00 10.00      A   
ATOM   4481  CG  HIS A 474     -26.435 -24.167  -0.132  1.00 10.00      A   
ATOM   4482  ND1 HIS A 474     -25.732 -24.686   0.929  1.00 10.00      A   
ATOM   4483  CD2 HIS A 474     -26.502 -25.094  -1.120  1.00 10.00      A   
ATOM   4484  CE1 HIS A 474     -25.387 -25.909   0.569  1.00 10.00      A   
ATOM   4485  NE2 HIS A 474     -25.831 -26.197  -0.658  1.00 10.00      A   
ATOM   4486  HE2 HIS A 474     -25.693 -27.042  -1.144  1.00 10.00      A   
ATOM   4487  C   HIS A 474     -25.390 -21.697  -1.673  1.00 10.00      A   
ATOM   4488  O   HIS A 474     -24.260 -22.140  -1.885  1.00 10.00      A   
ATOM   4489  N   HIS A 475     -26.171 -21.205  -2.632  1.00 10.00      A   
ATOM   4490  HN  HIS A 475     -27.061 -20.849  -2.392  1.00 10.00      A   
ATOM   4491  CA  HIS A 475     -25.753 -21.183  -4.031  1.00 10.00      A   
ATOM   4492  CB  HIS A 475     -26.863 -20.639  -4.930  1.00 10.00      A   
ATOM   4493  CG  HIS A 475     -27.837 -21.681  -5.384  1.00 10.00      A   
ATOM   4494  ND1 HIS A 475     -27.767 -22.316  -6.602  1.00 10.00      A   
ATOM   4495  HD1 HIS A 475     -27.080 -22.176  -7.290  1.00 10.00      A   
ATOM   4496  CD2 HIS A 475     -28.927 -22.194  -4.758  1.00 10.00      A   
ATOM   4497  CE1 HIS A 475     -28.792 -23.173  -6.682  1.00 10.00      A   
ATOM   4498  NE2 HIS A 475     -29.527 -23.138  -5.584  1.00 10.00      A   
ATOM   4499  C   HIS A 475     -24.471 -20.387  -4.245  1.00 10.00      A   
ATOM   4500  O   HIS A 475     -23.607 -20.797  -5.014  1.00 10.00      A   
ATOM   4501  N   VAL A 476     -24.350 -19.253  -3.569  1.00 10.00      A   
ATOM   4502  HN  VAL A 476     -25.069 -18.975  -2.962  1.00 10.00      A   
ATOM   4503  CA  VAL A 476     -23.162 -18.419  -3.709  1.00 10.00      A   
ATOM   4504  CB  VAL A 476     -23.378 -16.996  -3.148  1.00 10.00      A   
ATOM   4505  CG1 VAL A 476     -22.085 -16.196  -3.195  1.00 10.00      A   
ATOM   4506  CG2 VAL A 476     -24.465 -16.278  -3.927  1.00 10.00      A   
ATOM   4507  C   VAL A 476     -21.959 -19.056  -3.021  1.00 10.00      A   
ATOM   4508  O   VAL A 476     -20.883 -19.152  -3.607  1.00 10.00      A   
ATOM   4509  N   LEU A 477     -22.158 -19.506  -1.787  1.00 10.00      A   
ATOM   4510  HN  LEU A 477     -23.051 -19.416  -1.383  1.00 10.00      A   
ATOM   4511  CA  LEU A 477     -21.087 -20.121  -1.006  1.00 10.00      A   
ATOM   4512  CB  LEU A 477     -21.554 -20.440   0.413  1.00 10.00      A   
ATOM   4513  CG  LEU A 477     -21.669 -19.243   1.360  1.00 10.00      A   
ATOM   4514  CD1 LEU A 477     -22.262 -19.669   2.691  1.00 10.00      A   
ATOM   4515  CD2 LEU A 477     -20.312 -18.592   1.568  1.00 10.00      A   
ATOM   4516  C   LEU A 477     -20.497 -21.361  -1.677  1.00 10.00      A   
ATOM   4517  O   LEU A 477     -19.284 -21.484  -1.797  1.00 10.00      A   
ATOM   4518  N   SER A 478     -21.351 -22.272  -2.121  1.00 10.00      A   
ATOM   4519  HN  SER A 478     -22.317 -22.125  -2.005  1.00 10.00      A   
ATOM   4520  CA  SER A 478     -20.884 -23.491  -2.776  1.00 10.00      A   
ATOM   4521  CB  SER A 478     -21.918 -24.605  -2.618  1.00 10.00      A   
ATOM   4522  OG  SER A 478     -22.179 -24.852  -1.248  1.00 10.00      A   
ATOM   4523  HG  SER A 478     -21.794 -24.139  -0.715  1.00 10.00      A   
ATOM   4524  C   SER A 478     -20.577 -23.263  -4.255  1.00 10.00      A   
ATOM   4525  O   SER A 478     -19.886 -24.064  -4.889  1.00 10.00      A   
ATOM   4526  N   GLY A 479     -21.085 -22.167  -4.801  1.00 10.00      A   
ATOM   4527  HN  GLY A 479     -21.622 -21.556  -4.252  1.00 10.00      A   
ATOM   4528  CA  GLY A 479     -20.869 -21.872  -6.201  1.00 10.00      A   
ATOM   4529  C   GLY A 479     -19.559 -21.165  -6.489  1.00 10.00      A   
ATOM   4530  O   GLY A 479     -18.774 -21.621  -7.323  1.00 10.00      A   
ATOM   4531  N   CYS A 480     -19.311 -20.063  -5.800  1.00 10.00      A   
ATOM   4532  HN  CYS A 480     -19.950 -19.767  -5.113  1.00 10.00      A   
ATOM   4533  CA  CYS A 480     -18.100 -19.288  -6.021  1.00 10.00      A   
ATOM   4534  CB  CYS A 480     -18.262 -17.875  -5.471  1.00 10.00      A   
ATOM   4535  SG  CYS A 480     -19.632 -16.955  -6.206  1.00 10.00      A   
ATOM   4536  HG  CYS A 480     -19.439 -16.932  -7.520  1.00 10.00      A   
ATOM   4537  C   CYS A 480     -16.864 -19.963  -5.433  1.00 10.00      A   
ATOM   4538  O   CYS A 480     -16.940 -20.674  -4.426  1.00 10.00      A   
ATOM   4539  N   ASP A 481     -15.723 -19.736  -6.071  1.00 10.00      A   
ATOM   4540  HN  ASP A 481     -15.724 -19.153  -6.858  1.00 10.00      A   
ATOM   4541  CA  ASP A 481     -14.468 -20.327  -5.626  1.00 10.00      A   
ATOM   4542  CB  ASP A 481     -13.696 -20.906  -6.816  1.00 10.00      A   
ATOM   4543  CG  ASP A 481     -14.118 -22.316  -7.180  1.00 10.00      A   
ATOM   4544  OD1 ASP A 481     -15.298 -22.517  -7.547  1.00 10.00      A   
ATOM   4545  OD2 ASP A 481     -13.269 -23.228  -7.119  1.00 10.00      A   
ATOM   4546  C   ASP A 481     -13.601 -19.306  -4.908  1.00 10.00      A   
ATOM   4547  O   ASP A 481     -13.334 -19.431  -3.711  1.00 10.00      A   
ATOM   4548  N   SER A 482     -13.171 -18.289  -5.641  1.00 10.00      A   
ATOM   4549  HN  SER A 482     -13.431 -18.234  -6.584  1.00 10.00      A   
ATOM   4550  CA  SER A 482     -12.311 -17.251  -5.084  1.00 10.00      A   
ATOM   4551  CB  SER A 482     -11.569 -16.529  -6.209  1.00 10.00      A   
ATOM   4552  OG  SER A 482     -11.540 -17.323  -7.386  1.00 10.00      A   
ATOM   4553  HG  SER A 482     -12.348 -17.166  -7.894  1.00 10.00      A   
ATOM   4554  C   SER A 482     -13.089 -16.247  -4.237  1.00 10.00      A   
ATOM   4555  O   SER A 482     -13.292 -15.109  -4.645  1.00 10.00      A   
ATOM   4556  N   LEU A 483     -13.524 -16.676  -3.062  1.00 10.00      A   
ATOM   4557  HN  LEU A 483     -13.349 -17.603  -2.798  1.00 10.00      A   
ATOM   4558  CA  LEU A 483     -14.266 -15.804  -2.160  1.00 10.00      A   
ATOM   4559  CB  LEU A 483     -15.362 -16.583  -1.436  1.00 10.00      A   
ATOM   4560  CG  LEU A 483     -16.552 -17.025  -2.288  1.00 10.00      A   
ATOM   4561  CD1 LEU A 483     -17.521 -17.852  -1.455  1.00 10.00      A   
ATOM   4562  CD2 LEU A 483     -17.257 -15.816  -2.884  1.00 10.00      A   
ATOM   4563  C   LEU A 483     -13.333 -15.143  -1.150  1.00 10.00      A   
ATOM   4564  O   LEU A 483     -12.618 -15.822  -0.416  1.00 10.00      A   
ATOM   4565  N   ARG A 484     -13.347 -13.816  -1.113  1.00 10.00      A   
ATOM   4566  HN  ARG A 484     -13.953 -13.326  -1.712  1.00 10.00      A   
ATOM   4567  CA  ARG A 484     -12.494 -13.064  -0.202  1.00 10.00      A   
ATOM   4568  CB  ARG A 484     -11.751 -11.951  -0.959  1.00 10.00      A   
ATOM   4569  CG  ARG A 484     -10.746 -11.165  -0.129  1.00 10.00      A   
ATOM   4570  CD  ARG A 484      -9.520 -10.796  -0.956  1.00 10.00      A   
ATOM   4571  NE  ARG A 484      -9.392  -9.353  -1.173  1.00 10.00      A   
ATOM   4572  HE  ARG A 484      -9.414  -8.766  -0.374  1.00 10.00      A   
ATOM   4573  CZ  ARG A 484      -9.247  -8.781  -2.374  1.00 10.00      A   
ATOM   4574  NH1 ARG A 484      -9.223  -9.514  -3.480  1.00 10.00      A   
ATOM   4575 HH11 ARG A 484      -9.112  -9.052  -4.413  1.00 10.00      A   
ATOM   4576 HH12 ARG A 484      -9.317 -10.557  -3.429  1.00 10.00      A   
ATOM   4577  NH2 ARG A 484      -9.089  -7.478  -2.458  1.00 10.00      A   
ATOM   4578 HH21 ARG A 484      -8.976  -7.017  -3.387  1.00 10.00      A   
ATOM   4579 HH22 ARG A 484      -9.064  -6.899  -1.581  1.00 10.00      A   
ATOM   4580  C   ARG A 484     -13.297 -12.489   0.962  1.00 10.00      A   
ATOM   4581  O   ARG A 484     -13.115 -12.895   2.111  1.00 10.00      A   
ATOM   4582  N   LYS A 485     -14.196 -11.562   0.659  1.00 10.00      A   
ATOM   4583  HN  LYS A 485     -14.335 -11.318  -0.282  1.00 10.00      A   
ATOM   4584  CA  LYS A 485     -15.014 -10.920   1.684  1.00 10.00      A   
ATOM   4585  CB  LYS A 485     -14.570  -9.467   1.905  1.00 10.00      A   
ATOM   4586  CG  LYS A 485     -13.095  -9.300   2.258  1.00 10.00      A   
ATOM   4587  CD  LYS A 485     -12.770  -7.885   2.722  1.00 10.00      A   
ATOM   4588  CE  LYS A 485     -13.032  -6.849   1.636  1.00 10.00      A   
ATOM   4589  NZ  LYS A 485     -11.896  -5.899   1.480  1.00 10.00      A   
ATOM   4590  HZ1 LYS A 485     -12.186  -5.093   0.894  1.00 10.00      A   
ATOM   4591  HZ2 LYS A 485     -11.086  -6.369   1.023  1.00 10.00      A   
ATOM   4592  HZ3 LYS A 485     -11.588  -5.539   2.407  1.00 10.00      A   
ATOM   4593  C   LYS A 485     -16.489 -10.959   1.294  1.00 10.00      A   
ATOM   4594  O   LYS A 485     -16.844 -10.635   0.163  1.00 10.00      A   
ATOM   4595  N   LEU A 486     -17.341 -11.373   2.223  1.00 10.00      A   
ATOM   4596  HN  LEU A 486     -17.002 -11.630   3.108  1.00 10.00      A   
ATOM   4597  CA  LEU A 486     -18.774 -11.445   1.964  1.00 10.00      A   
ATOM   4598  CB  LEU A 486     -19.247 -12.898   1.867  1.00 10.00      A   
ATOM   4599  CG  LEU A 486     -19.499 -13.442   0.458  1.00 10.00      A   
ATOM   4600  CD1 LEU A 486     -18.193 -13.590  -0.306  1.00 10.00      A   
ATOM   4601  CD2 LEU A 486     -20.236 -14.771   0.521  1.00 10.00      A   
ATOM   4602  C   LEU A 486     -19.554 -10.720   3.054  1.00 10.00      A   
ATOM   4603  O   LEU A 486     -19.466 -11.075   4.233  1.00 10.00      A   
ATOM   4604  N   GLU A 487     -20.303  -9.698   2.656  1.00 10.00      A   
ATOM   4605  HN  GLU A 487     -20.316  -9.453   1.700  1.00 10.00      A   
ATOM   4606  CA  GLU A 487     -21.109  -8.926   3.593  1.00 10.00      A   
ATOM   4607  CB  GLU A 487     -20.620  -7.480   3.685  1.00 10.00      A   
ATOM   4608  CG  GLU A 487     -19.210  -7.333   4.229  1.00 10.00      A   
ATOM   4609  CD  GLU A 487     -18.780  -5.884   4.342  1.00 10.00      A   
ATOM   4610  OE1 GLU A 487     -18.865  -5.158   3.332  1.00 10.00      A   
ATOM   4611  OE2 GLU A 487     -18.351  -5.470   5.446  1.00 10.00      A   
ATOM   4612  C   GLU A 487     -22.576  -8.963   3.197  1.00 10.00      A   
ATOM   4613  O   GLU A 487     -22.949  -8.536   2.100  1.00 10.00      A   
ATOM   4614  N   ILE A 488     -23.397  -9.496   4.084  1.00 10.00      A   
ATOM   4615  HN  ILE A 488     -23.032  -9.830   4.934  1.00 10.00      A   
ATOM   4616  CA  ILE A 488     -24.826  -9.604   3.843  1.00 10.00      A   
ATOM   4617  CB  ILE A 488     -25.260 -11.082   3.736  1.00 10.00      A   
ATOM   4618  CG1 ILE A 488     -24.465 -11.799   2.640  1.00 10.00      A   
ATOM   4619  CG2 ILE A 488     -26.754 -11.187   3.468  1.00 10.00      A   
ATOM   4620  CD1 ILE A 488     -24.707 -13.292   2.582  1.00 10.00      A   
ATOM   4621  C   ILE A 488     -25.602  -8.945   4.977  1.00 10.00      A   
ATOM   4622  O   ILE A 488     -25.389  -9.254   6.150  1.00 10.00      A   
ATOM   4623  N   ARG A 489     -26.500  -8.035   4.631  1.00 10.00      A   
ATOM   4624  HN  ARG A 489     -26.633  -7.825   3.679  1.00 10.00      A   
ATOM   4625  CA  ARG A 489     -27.301  -7.350   5.632  1.00 10.00      A   
ATOM   4626  CB  ARG A 489     -26.810  -5.916   5.858  1.00 10.00      A   
ATOM   4627  CG  ARG A 489     -27.075  -4.969   4.700  1.00 10.00      A   
ATOM   4628  CD  ARG A 489     -27.345  -3.558   5.190  1.00 10.00      A   
ATOM   4629  NE  ARG A 489     -28.480  -3.515   6.109  1.00 10.00      A   
ATOM   4630  HE  ARG A 489     -29.045  -4.317   6.163  1.00 10.00      A   
ATOM   4631  CZ  ARG A 489     -28.785  -2.469   6.875  1.00 10.00      A   
ATOM   4632  NH1 ARG A 489     -28.046  -1.372   6.836  1.00 10.00      A   
ATOM   4633 HH11 ARG A 489     -27.221  -1.319   6.203  1.00 10.00      A   
ATOM   4634 HH12 ARG A 489     -28.290  -0.555   7.446  1.00 10.00      A   
ATOM   4635  NH2 ARG A 489     -29.828  -2.528   7.688  1.00 10.00      A   
ATOM   4636 HH21 ARG A 489     -30.073  -1.712   8.290  1.00 10.00      A   
ATOM   4637 HH22 ARG A 489     -30.417  -3.399   7.733  1.00 10.00      A   
ATOM   4638  C   ARG A 489     -28.781  -7.358   5.267  1.00 10.00      A   
ATOM   4639  O   ARG A 489     -29.144  -7.111   4.115  1.00 10.00      A   
ATOM   4640  N   ASP A 490     -29.621  -7.649   6.261  1.00 10.00      A   
ATOM   4641  HN  ASP A 490     -29.249  -7.843   7.152  1.00 10.00      A   
ATOM   4642  CA  ASP A 490     -31.076  -7.691   6.079  1.00 10.00      A   
ATOM   4643  CB  ASP A 490     -31.654  -6.289   5.854  1.00 10.00      A   
ATOM   4644  CG  ASP A 490     -32.000  -5.577   7.148  1.00 10.00      A   
ATOM   4645  OD1 ASP A 490     -33.143  -5.736   7.627  1.00 10.00      A   
ATOM   4646  OD2 ASP A 490     -31.129  -4.860   7.693  1.00 10.00      A   
ATOM   4647  C   ASP A 490     -31.487  -8.635   4.954  1.00 10.00      A   
ATOM   4648  O   ASP A 490     -31.879  -8.201   3.870  1.00 10.00      A   
ATOM   4649  N   CYS A 491     -31.390  -9.926   5.218  1.00 10.00      A   
ATOM   4650  HN  CYS A 491     -31.084 -10.211   6.102  1.00 10.00      A   
ATOM   4651  CA  CYS A 491     -31.741 -10.937   4.238  1.00 10.00      A   
ATOM   4652  CB  CYS A 491     -30.506 -11.333   3.425  1.00 10.00      A   
ATOM   4653  SG  CYS A 491     -30.031 -10.140   2.153  1.00 10.00      A   
ATOM   4654  HG  CYS A 491     -30.449 -10.618   0.987  1.00 10.00      A   
ATOM   4655  C   CYS A 491     -32.353 -12.155   4.936  1.00 10.00      A   
ATOM   4656  O   CYS A 491     -32.150 -12.357   6.138  1.00 10.00      A   
ATOM   4657  N   PRO A 492     -33.112 -12.985   4.192  1.00 10.00      A   
ATOM   4658  CA  PRO A 492     -33.761 -14.178   4.744  1.00 10.00      A   
ATOM   4659  CB  PRO A 492     -34.842 -14.484   3.706  1.00 10.00      A   
ATOM   4660  CG  PRO A 492     -34.252 -14.019   2.422  1.00 10.00      A   
ATOM   4661  CD  PRO A 492     -33.419 -12.812   2.757  1.00 10.00      A   
ATOM   4662  C   PRO A 492     -32.815 -15.370   4.882  1.00 10.00      A   
ATOM   4663  O   PRO A 492     -33.261 -16.500   5.072  1.00 10.00      A   
ATOM   4664  N   PHE A 493     -31.515 -15.120   4.778  1.00 10.00      A   
ATOM   4665  HN  PHE A 493     -31.217 -14.200   4.628  1.00 10.00      A   
ATOM   4666  CA  PHE A 493     -30.525 -16.184   4.917  1.00 10.00      A   
ATOM   4667  CB  PHE A 493     -29.197 -15.817   4.240  1.00 10.00      A   
ATOM   4668  CG  PHE A 493     -29.323 -15.287   2.839  1.00 10.00      A   
ATOM   4669  CD1 PHE A 493     -28.584 -14.188   2.439  1.00 10.00      A   
ATOM   4670  CD2 PHE A 493     -30.171 -15.885   1.928  1.00 10.00      A   
ATOM   4671  CE1 PHE A 493     -28.689 -13.692   1.155  1.00 10.00      A   
ATOM   4672  CE2 PHE A 493     -30.283 -15.394   0.641  1.00 10.00      A   
ATOM   4673  CZ  PHE A 493     -29.541 -14.296   0.253  1.00 10.00      A   
ATOM   4674  C   PHE A 493     -30.288 -16.439   6.396  1.00 10.00      A   
ATOM   4675  O   PHE A 493     -30.235 -15.492   7.193  1.00 10.00      A   
ATOM   4676  N   GLY A 494     -30.141 -17.695   6.769  1.00 10.00      A   
ATOM   4677  HN  GLY A 494     -30.161 -18.415   6.091  1.00 10.00      A   
ATOM   4678  CA  GLY A 494     -29.936 -18.012   8.160  1.00 10.00      A   
ATOM   4679  C   GLY A 494     -28.854 -19.035   8.395  1.00 10.00      A   
ATOM   4680  O   GLY A 494     -27.783 -18.986   7.788  1.00 10.00      A   
ATOM   4681  N   ASP A 495     -29.152 -19.972   9.275  1.00 10.00      A   
ATOM   4682  HN  ASP A 495     -30.037 -19.961   9.701  1.00 10.00      A   
ATOM   4683  CA  ASP A 495     -28.213 -21.013   9.641  1.00 10.00      A   
ATOM   4684  CB  ASP A 495     -28.400 -21.403  11.103  1.00 10.00      A   
ATOM   4685  CG  ASP A 495     -29.856 -21.464  11.525  1.00 10.00      A   
ATOM   4686  OD1 ASP A 495     -30.377 -20.444  12.036  1.00 10.00      A   
ATOM   4687  OD2 ASP A 495     -30.486 -22.525  11.347  1.00 10.00      A   
ATOM   4688  C   ASP A 495     -28.326 -22.243   8.755  1.00 10.00      A   
ATOM   4689  O   ASP A 495     -27.487 -23.138   8.840  1.00 10.00      A   
ATOM   4690  N   LYS A 496     -29.343 -22.293   7.905  1.00 10.00      A   
ATOM   4691  HN  LYS A 496     -29.975 -21.545   7.863  1.00 10.00      A   
ATOM   4692  CA  LYS A 496     -29.528 -23.441   7.023  1.00 10.00      A   
ATOM   4693  CB  LYS A 496     -30.843 -23.350   6.240  1.00 10.00      A   
ATOM   4694  CG  LYS A 496     -32.075 -23.038   7.076  1.00 10.00      A   
ATOM   4695  CD  LYS A 496     -33.353 -23.283   6.287  1.00 10.00      A   
ATOM   4696  CE  LYS A 496     -34.485 -22.396   6.777  1.00 10.00      A   
ATOM   4697  NZ  LYS A 496     -34.524 -21.100   6.056  1.00 10.00      A   
ATOM   4698  HZ1 LYS A 496     -34.817 -21.247   5.070  1.00 10.00      A   
ATOM   4699  HZ2 LYS A 496     -33.577 -20.656   6.058  1.00 10.00      A   
ATOM   4700  HZ3 LYS A 496     -35.199 -20.455   6.512  1.00 10.00      A   
ATOM   4701  C   LYS A 496     -28.358 -23.560   6.055  1.00 10.00      A   
ATOM   4702  O   LYS A 496     -27.750 -24.627   5.923  1.00 10.00      A   
ATOM   4703  N   ALA A 497     -28.039 -22.456   5.388  1.00 10.00      A   
ATOM   4704  HN  ALA A 497     -28.569 -21.633   5.533  1.00 10.00      A   
ATOM   4705  CA  ALA A 497     -26.936 -22.433   4.437  1.00 10.00      A   
ATOM   4706  CB  ALA A 497     -27.148 -21.336   3.406  1.00 10.00      A   
ATOM   4707  C   ALA A 497     -25.607 -22.239   5.154  1.00 10.00      A   
ATOM   4708  O   ALA A 497     -24.572 -22.754   4.723  1.00 10.00      A   
ATOM   4709  N   LEU A 498     -25.648 -21.503   6.259  1.00 10.00      A   
ATOM   4710  HN  LEU A 498     -26.505 -21.127   6.548  1.00 10.00      A   
ATOM   4711  CA  LEU A 498     -24.454 -21.223   7.046  1.00 10.00      A   
ATOM   4712  CB  LEU A 498     -24.771 -20.246   8.179  1.00 10.00      A   
ATOM   4713  CG  LEU A 498     -23.589 -19.816   9.047  1.00 10.00      A   
ATOM   4714  CD1 LEU A 498     -22.580 -19.029   8.226  1.00 10.00      A   
ATOM   4715  CD2 LEU A 498     -24.072 -18.996  10.230  1.00 10.00      A   
ATOM   4716  C   LEU A 498     -23.827 -22.501   7.602  1.00 10.00      A   
ATOM   4717  O   LEU A 498     -22.625 -22.717   7.471  1.00 10.00      A   
ATOM   4718  N   LEU A 499     -24.643 -23.356   8.200  1.00 10.00      A   
ATOM   4719  HN  LEU A 499     -25.602 -23.146   8.261  1.00 10.00      A   
ATOM   4720  CA  LEU A 499     -24.146 -24.605   8.775  1.00 10.00      A   
ATOM   4721  CB  LEU A 499     -25.179 -25.220   9.723  1.00 10.00      A   
ATOM   4722  CG  LEU A 499     -25.419 -24.467  11.035  1.00 10.00      A   
ATOM   4723  CD1 LEU A 499     -26.577 -25.084  11.805  1.00 10.00      A   
ATOM   4724  CD2 LEU A 499     -24.156 -24.455  11.884  1.00 10.00      A   
ATOM   4725  C   LEU A 499     -23.741 -25.612   7.699  1.00 10.00      A   
ATOM   4726  O   LEU A 499     -22.947 -26.517   7.947  1.00 10.00      A   
ATOM   4727  N   ALA A 500     -24.291 -25.452   6.507  1.00 10.00      A   
ATOM   4728  HN  ALA A 500     -24.923 -24.717   6.368  1.00 10.00      A   
ATOM   4729  CA  ALA A 500     -23.987 -26.348   5.402  1.00 10.00      A   
ATOM   4730  CB  ALA A 500     -25.108 -26.316   4.376  1.00 10.00      A   
ATOM   4731  C   ALA A 500     -22.655 -25.986   4.753  1.00 10.00      A   
ATOM   4732  O   ALA A 500     -22.007 -26.824   4.125  1.00 10.00      A   
ATOM   4733  N   ASN A 501     -22.242 -24.738   4.921  1.00 10.00      A   
ATOM   4734  HN  ASN A 501     -22.791 -24.118   5.448  1.00 10.00      A   
ATOM   4735  CA  ASN A 501     -20.990 -24.262   4.347  1.00 10.00      A   
ATOM   4736  CB  ASN A 501     -21.247 -23.086   3.398  1.00 10.00      A   
ATOM   4737  CG  ASN A 501     -21.990 -23.491   2.138  1.00 10.00      A   
ATOM   4738  OD1 ASN A 501     -21.382 -23.851   1.135  1.00 10.00      A   
ATOM   4739  ND2 ASN A 501     -23.311 -23.424   2.181  1.00 10.00      A   
ATOM   4740 HD21 ASN A 501     -23.729 -23.120   3.015  1.00 10.00      A   
ATOM   4741 HD22 ASN A 501     -23.821 -23.687   1.382  1.00 10.00      A   
ATOM   4742  C   ASN A 501     -20.014 -23.857   5.449  1.00 10.00      A   
ATOM   4743  O   ASN A 501     -19.556 -22.712   5.513  1.00 10.00      A   
ATOM   4744  N   ALA A 502     -19.698 -24.809   6.313  1.00 10.00      A   
ATOM   4745  HN  ALA A 502     -20.084 -25.699   6.194  1.00 10.00      A   
ATOM   4746  CA  ALA A 502     -18.792 -24.574   7.430  1.00 10.00      A   
ATOM   4747  CB  ALA A 502     -18.954 -25.664   8.479  1.00 10.00      A   
ATOM   4748  C   ALA A 502     -17.339 -24.475   6.971  1.00 10.00      A   
ATOM   4749  O   ALA A 502     -16.641 -23.510   7.293  1.00 10.00      A   
ATOM   4750  N   SER A 503     -16.897 -25.461   6.196  1.00 10.00      A   
ATOM   4751  HN  SER A 503     -17.511 -26.184   5.942  1.00 10.00      A   
ATOM   4752  CA  SER A 503     -15.527 -25.495   5.702  1.00 10.00      A   
ATOM   4753  CB  SER A 503     -15.228 -26.854   5.063  1.00 10.00      A   
ATOM   4754  OG  SER A 503     -15.593 -27.917   5.931  1.00 10.00      A   
ATOM   4755  HG  SER A 503     -15.518 -28.757   5.460  1.00 10.00      A   
ATOM   4756  C   SER A 503     -15.259 -24.368   4.704  1.00 10.00      A   
ATOM   4757  O   SER A 503     -14.117 -23.947   4.517  1.00 10.00      A   
ATOM   4758  N   LYS A 504     -16.318 -23.870   4.078  1.00 10.00      A   
ATOM   4759  HN  LYS A 504     -17.205 -24.238   4.276  1.00 10.00      A   
ATOM   4760  CA  LYS A 504     -16.197 -22.802   3.097  1.00 10.00      A   
ATOM   4761  CB  LYS A 504     -17.544 -22.535   2.426  1.00 10.00      A   
ATOM   4762  CG  LYS A 504     -17.445 -21.702   1.160  1.00 10.00      A   
ATOM   4763  CD  LYS A 504     -16.716 -22.464   0.069  1.00 10.00      A   
ATOM   4764  CE  LYS A 504     -16.387 -21.566  -1.112  1.00 10.00      A   
ATOM   4765  NZ  LYS A 504     -16.051 -22.351  -2.329  1.00 10.00      A   
ATOM   4766  HZ1 LYS A 504     -16.745 -23.110  -2.470  1.00 10.00      A   
ATOM   4767  HZ2 LYS A 504     -15.108 -22.777  -2.231  1.00 10.00      A   
ATOM   4768  HZ3 LYS A 504     -16.054 -21.734  -3.170  1.00 10.00      A   
ATOM   4769  C   LYS A 504     -15.653 -21.516   3.718  1.00 10.00      A   
ATOM   4770  O   LYS A 504     -14.906 -20.772   3.073  1.00 10.00      A   
ATOM   4771  N   LEU A 505     -16.007 -21.273   4.976  1.00 10.00      A   
ATOM   4772  HN  LEU A 505     -16.580 -21.917   5.445  1.00 10.00      A   
ATOM   4773  CA  LEU A 505     -15.572 -20.070   5.678  1.00 10.00      A   
ATOM   4774  CB  LEU A 505     -16.354 -19.881   6.977  1.00 10.00      A   
ATOM   4775  CG  LEU A 505     -17.816 -19.448   6.840  1.00 10.00      A   
ATOM   4776  CD1 LEU A 505     -18.374 -19.024   8.191  1.00 10.00      A   
ATOM   4777  CD2 LEU A 505     -17.951 -18.324   5.822  1.00 10.00      A   
ATOM   4778  C   LEU A 505     -14.069 -20.052   5.946  1.00 10.00      A   
ATOM   4779  O   LEU A 505     -13.490 -18.991   6.176  1.00 10.00      A   
ATOM   4780  N   GLU A 506     -13.440 -21.220   5.895  1.00 10.00      A   
ATOM   4781  HN  GLU A 506     -13.955 -22.030   5.696  1.00 10.00      A   
ATOM   4782  CA  GLU A 506     -12.002 -21.329   6.129  1.00 10.00      A   
ATOM   4783  CB  GLU A 506     -11.594 -22.788   6.356  1.00 10.00      A   
ATOM   4784  CG  GLU A 506     -12.185 -23.429   7.603  1.00 10.00      A   
ATOM   4785  CD  GLU A 506     -11.576 -24.786   7.905  1.00 10.00      A   
ATOM   4786  OE1 GLU A 506     -11.268 -25.533   6.950  1.00 10.00      A   
ATOM   4787  OE2 GLU A 506     -11.397 -25.115   9.097  1.00 10.00      A   
ATOM   4788  C   GLU A 506     -11.211 -20.758   4.957  1.00 10.00      A   
ATOM   4789  O   GLU A 506     -10.091 -20.277   5.122  1.00 10.00      A   
ATOM   4790  N   THR A 507     -11.805 -20.816   3.775  1.00 10.00      A   
ATOM   4791  HN  THR A 507     -12.695 -21.219   3.705  1.00 10.00      A   
ATOM   4792  CA  THR A 507     -11.164 -20.317   2.568  1.00 10.00      A   
ATOM   4793  CB  THR A 507     -11.622 -21.130   1.347  1.00 10.00      A   
ATOM   4794  OG1 THR A 507     -12.771 -21.916   1.716  1.00 10.00      A   
ATOM   4795  HG1 THR A 507     -13.545 -21.340   1.782  1.00 10.00      A   
ATOM   4796  CG2 THR A 507     -10.509 -22.060   0.885  1.00 10.00      A   
ATOM   4797  C   THR A 507     -11.460 -18.831   2.348  1.00 10.00      A   
ATOM   4798  O   THR A 507     -10.901 -18.202   1.448  1.00 10.00      A   
ATOM   4799  N   MET A 508     -12.334 -18.275   3.175  1.00 10.00      A   
ATOM   4800  HN  MET A 508     -12.733 -18.821   3.886  1.00 10.00      A   
ATOM   4801  CA  MET A 508     -12.703 -16.872   3.074  1.00 10.00      A   
ATOM   4802  CB  MET A 508     -14.218 -16.723   3.186  1.00 10.00      A   
ATOM   4803  CG  MET A 508     -14.985 -17.362   2.043  1.00 10.00      A   
ATOM   4804  SD  MET A 508     -16.737 -17.567   2.416  1.00 10.00      A   
ATOM   4805  CE  MET A 508     -17.205 -15.879   2.797  1.00 10.00      A   
ATOM   4806  C   MET A 508     -12.031 -16.078   4.183  1.00 10.00      A   
ATOM   4807  O   MET A 508     -11.722 -16.626   5.238  1.00 10.00      A   
ATOM   4808  N   ARG A 509     -11.815 -14.790   3.955  1.00 10.00      A   
ATOM   4809  HN  ARG A 509     -12.106 -14.392   3.103  1.00 10.00      A   
ATOM   4810  CA  ARG A 509     -11.168 -13.951   4.955  1.00 10.00      A   
ATOM   4811  CB  ARG A 509     -10.721 -12.616   4.353  1.00 10.00      A   
ATOM   4812  CG  ARG A 509     -10.168 -11.637   5.381  1.00 10.00      A   
ATOM   4813  CD  ARG A 509     -10.083 -10.223   4.828  1.00 10.00      A   
ATOM   4814  NE  ARG A 509      -9.126 -10.125   3.728  1.00 10.00      A   
ATOM   4815  HE  ARG A 509      -8.700 -10.964   3.431  1.00 10.00      A   
ATOM   4816  CZ  ARG A 509      -8.798  -8.985   3.110  1.00 10.00      A   
ATOM   4817  NH1 ARG A 509      -9.345  -7.833   3.484  1.00 10.00      A   
ATOM   4818 HH11 ARG A 509     -10.035  -7.803   4.267  1.00 10.00      A   
ATOM   4819 HH12 ARG A 509      -9.084  -6.941   2.988  1.00 10.00      A   
ATOM   4820  NH2 ARG A 509      -7.908  -8.997   2.129  1.00 10.00      A   
ATOM   4821 HH21 ARG A 509      -7.652  -8.098   1.646  1.00 10.00      A   
ATOM   4822 HH22 ARG A 509      -7.456  -9.888   1.833  1.00 10.00      A   
ATOM   4823  C   ARG A 509     -12.097 -13.701   6.134  1.00 10.00      A   
ATOM   4824  O   ARG A 509     -11.718 -13.907   7.290  1.00 10.00      A   
ATOM   4825  N   SER A 510     -13.311 -13.268   5.827  1.00 10.00      A   
ATOM   4826  HN  SER A 510     -13.551 -13.144   4.886  1.00 10.00      A   
ATOM   4827  CA  SER A 510     -14.294 -12.973   6.847  1.00 10.00      A   
ATOM   4828  CB  SER A 510     -13.950 -11.633   7.506  1.00 10.00      A   
ATOM   4829  OG  SER A 510     -13.394 -10.725   6.564  1.00 10.00      A   
ATOM   4830  HG  SER A 510     -14.091 -10.151   6.223  1.00 10.00      A   
ATOM   4831  C   SER A 510     -15.700 -12.922   6.250  1.00 10.00      A   
ATOM   4832  O   SER A 510     -15.874 -12.625   5.063  1.00 10.00      A   
ATOM   4833  N   LEU A 511     -16.694 -13.230   7.071  1.00 10.00      A   
ATOM   4834  HN  LEU A 511     -16.488 -13.488   7.997  1.00 10.00      A   
ATOM   4835  CA  LEU A 511     -18.083 -13.203   6.646  1.00 10.00      A   
ATOM   4836  CB  LEU A 511     -18.665 -14.622   6.622  1.00 10.00      A   
ATOM   4837  CG  LEU A 511     -20.173 -14.734   6.369  1.00 10.00      A   
ATOM   4838  CD1 LEU A 511     -20.492 -14.584   4.889  1.00 10.00      A   
ATOM   4839  CD2 LEU A 511     -20.711 -16.049   6.908  1.00 10.00      A   
ATOM   4840  C   LEU A 511     -18.895 -12.332   7.593  1.00 10.00      A   
ATOM   4841  O   LEU A 511     -18.836 -12.506   8.811  1.00 10.00      A   
ATOM   4842  N   TRP A 512     -19.646 -11.396   7.037  1.00 10.00      A   
ATOM   4843  HN  TRP A 512     -19.651 -11.303   6.057  1.00 10.00      A   
ATOM   4844  CA  TRP A 512     -20.469 -10.505   7.842  1.00 10.00      A   
ATOM   4845  CB  TRP A 512     -20.091  -9.038   7.600  1.00 10.00      A   
ATOM   4846  CG  TRP A 512     -21.061  -8.058   8.196  1.00 10.00      A   
ATOM   4847  CD1 TRP A 512     -22.194  -7.571   7.611  1.00 10.00      A   
ATOM   4848  CD2 TRP A 512     -20.987  -7.444   9.489  1.00 10.00      A   
ATOM   4849  NE1 TRP A 512     -22.836  -6.708   8.461  1.00 10.00      A   
ATOM   4850  HE1 TRP A 512     -23.678  -6.236   8.269  1.00 10.00      A   
ATOM   4851  CE2 TRP A 512     -22.114  -6.608   9.618  1.00 10.00      A   
ATOM   4852  CE3 TRP A 512     -20.083  -7.522  10.552  1.00 10.00      A   
ATOM   4853  CZ2 TRP A 512     -22.360  -5.857  10.762  1.00 10.00      A   
ATOM   4854  CZ3 TRP A 512     -20.327  -6.775  11.686  1.00 10.00      A   
ATOM   4855  CH2 TRP A 512     -21.457  -5.954  11.783  1.00 10.00      A   
ATOM   4856  C   TRP A 512     -21.950 -10.715   7.557  1.00 10.00      A   
ATOM   4857  O   TRP A 512     -22.368 -10.767   6.401  1.00 10.00      A   
ATOM   4858  N   MET A 513     -22.732 -10.842   8.622  1.00 10.00      A   
ATOM   4859  HN  MET A 513     -22.324 -10.826   9.516  1.00 10.00      A   
ATOM   4860  CA  MET A 513     -24.177 -11.020   8.510  1.00 10.00      A   
ATOM   4861  CB  MET A 513     -24.567 -12.499   8.623  1.00 10.00      A   
ATOM   4862  CG  MET A 513     -23.957 -13.407   7.567  1.00 10.00      A   
ATOM   4863  SD  MET A 513     -24.623 -15.083   7.622  1.00 10.00      A   
ATOM   4864  CE  MET A 513     -26.216 -14.838   6.843  1.00 10.00      A   
ATOM   4865  C   MET A 513     -24.895 -10.214   9.593  1.00 10.00      A   
ATOM   4866  O   MET A 513     -24.746 -10.487  10.787  1.00 10.00      A   
ATOM   4867  N   SER A 514     -25.653  -9.209   9.185  1.00 10.00      A   
ATOM   4868  HN  SER A 514     -25.726  -9.017   8.222  1.00 10.00      A   
ATOM   4869  CA  SER A 514     -26.380  -8.384  10.134  1.00 10.00      A   
ATOM   4870  CB  SER A 514     -25.867  -6.942  10.106  1.00 10.00      A   
ATOM   4871  OG  SER A 514     -25.735  -6.468   8.775  1.00 10.00      A   
ATOM   4872  HG  SER A 514     -26.564  -6.053   8.505  1.00 10.00      A   
ATOM   4873  C   SER A 514     -27.882  -8.442   9.871  1.00 10.00      A   
ATOM   4874  O   SER A 514     -28.320  -8.424   8.715  1.00 10.00      A   
ATOM   4875  N   SER A 515     -28.660  -8.527  10.949  1.00 10.00      A   
ATOM   4876  HN  SER A 515     -28.237  -8.537  11.840  1.00 10.00      A   
ATOM   4877  CA  SER A 515     -30.115  -8.596  10.863  1.00 10.00      A   
ATOM   4878  CB  SER A 515     -30.694  -7.246  10.436  1.00 10.00      A   
ATOM   4879  OG  SER A 515     -30.200  -6.194  11.256  1.00 10.00      A   
ATOM   4880  HG  SER A 515     -30.823  -5.453  11.227  1.00 10.00      A   
ATOM   4881  C   SER A 515     -30.564  -9.721   9.930  1.00 10.00      A   
ATOM   4882  O   SER A 515     -31.411  -9.533   9.055  1.00 10.00      A   
ATOM   4883  N   CYS A 516     -29.974 -10.890  10.125  1.00 10.00      A   
ATOM   4884  HN  CYS A 516     -29.311 -10.975  10.842  1.00 10.00      A   
ATOM   4885  CA  CYS A 516     -30.285 -12.055   9.319  1.00 10.00      A   
ATOM   4886  CB  CYS A 516     -28.988 -12.670   8.789  1.00 10.00      A   
ATOM   4887  SG  CYS A 516     -27.916 -11.502   7.915  1.00 10.00      A   
ATOM   4888  HG  CYS A 516     -28.226 -10.278   8.323  1.00 10.00      A   
ATOM   4889  C   CYS A 516     -31.062 -13.077  10.144  1.00 10.00      A   
ATOM   4890  O   CYS A 516     -31.313 -12.864  11.328  1.00 10.00      A   
ATOM   4891  N   SER A 517     -31.428 -14.191   9.527  1.00 10.00      A   
ATOM   4892  HN  SER A 517     -31.182 -14.324   8.586  1.00 10.00      A   
ATOM   4893  CA  SER A 517     -32.181 -15.234  10.213  1.00 10.00      A   
ATOM   4894  CB  SER A 517     -33.106 -15.939   9.217  1.00 10.00      A   
ATOM   4895  OG  SER A 517     -33.820 -14.994   8.427  1.00 10.00      A   
ATOM   4896  HG  SER A 517     -33.669 -14.103   8.771  1.00 10.00      A   
ATOM   4897  C   SER A 517     -31.247 -16.241  10.903  1.00 10.00      A   
ATOM   4898  O   SER A 517     -31.584 -17.414  11.057  1.00 10.00      A   
ATOM   4899  N   VAL A 518     -30.077 -15.769  11.327  1.00 10.00      A   
ATOM   4900  HN  VAL A 518     -29.880 -14.816  11.211  1.00 10.00      A   
ATOM   4901  CA  VAL A 518     -29.098 -16.624  11.991  1.00 10.00      A   
ATOM   4902  CB  VAL A 518     -27.663 -16.076  11.833  1.00 10.00      A   
ATOM   4903  CG1 VAL A 518     -26.646 -17.042  12.420  1.00 10.00      A   
ATOM   4904  CG2 VAL A 518     -27.357 -15.784  10.372  1.00 10.00      A   
ATOM   4905  C   VAL A 518     -29.425 -16.751  13.475  1.00 10.00      A   
ATOM   4906  O   VAL A 518     -29.284 -15.793  14.231  1.00 10.00      A   
ATOM   4907  N   SER A 519     -29.866 -17.927  13.881  1.00 10.00      A   
ATOM   4908  HN  SER A 519     -29.961 -18.656  13.229  1.00 10.00      A   
ATOM   4909  CA  SER A 519     -30.213 -18.169  15.269  1.00 10.00      A   
ATOM   4910  CB  SER A 519     -31.069 -19.430  15.382  1.00 10.00      A   
ATOM   4911  OG  SER A 519     -30.466 -20.525  14.709  1.00 10.00      A   
ATOM   4912  HG  SER A 519     -30.590 -20.429  13.747  1.00 10.00      A   
ATOM   4913  C   SER A 519     -28.966 -18.277  16.147  1.00 10.00      A   
ATOM   4914  O   SER A 519     -27.909 -18.723  15.694  1.00 10.00      A   
ATOM   4915  N   PHE A 520     -29.091 -17.860  17.404  1.00 10.00      A   
ATOM   4916  HN  PHE A 520     -29.960 -17.500  17.706  1.00 10.00      A   
ATOM   4917  CA  PHE A 520     -27.973 -17.912  18.346  1.00 10.00      A   
ATOM   4918  CB  PHE A 520     -28.355 -17.257  19.678  1.00 10.00      A   
ATOM   4919  CG  PHE A 520     -27.282 -17.349  20.726  1.00 10.00      A   
ATOM   4920  CD1 PHE A 520     -26.030 -16.798  20.504  1.00 10.00      A   
ATOM   4921  CD2 PHE A 520     -27.524 -17.991  21.929  1.00 10.00      A   
ATOM   4922  CE1 PHE A 520     -25.039 -16.888  21.461  1.00 10.00      A   
ATOM   4923  CE2 PHE A 520     -26.538 -18.083  22.891  1.00 10.00      A   
ATOM   4924  CZ  PHE A 520     -25.295 -17.532  22.655  1.00 10.00      A   
ATOM   4925  C   PHE A 520     -27.508 -19.352  18.573  1.00 10.00      A   
ATOM   4926  O   PHE A 520     -26.317 -19.610  18.754  1.00 10.00      A   
ATOM   4927  N   GLY A 521     -28.456 -20.283  18.557  1.00 10.00      A   
ATOM   4928  HN  GLY A 521     -29.393 -20.013  18.423  1.00 10.00      A   
ATOM   4929  CA  GLY A 521     -28.127 -21.684  18.749  1.00 10.00      A   
ATOM   4930  C   GLY A 521     -27.159 -22.187  17.697  1.00 10.00      A   
ATOM   4931  O   GLY A 521     -26.255 -22.971  17.992  1.00 10.00      A   
ATOM   4932  N   ALA A 522     -27.335 -21.712  16.472  1.00 10.00      A   
ATOM   4933  HN  ALA A 522     -28.068 -21.085  16.301  1.00 10.00      A   
ATOM   4934  CA  ALA A 522     -26.472 -22.098  15.373  1.00 10.00      A   
ATOM   4935  CB  ALA A 522     -27.105 -21.707  14.055  1.00 10.00      A   
ATOM   4936  C   ALA A 522     -25.102 -21.450  15.518  1.00 10.00      A   
ATOM   4937  O   ALA A 522     -24.083 -22.055  15.181  1.00 10.00      A   
ATOM   4938  N   CYS A 523     -25.086 -20.222  16.035  1.00 10.00      A   
ATOM   4939  HN  CYS A 523     -25.936 -19.796  16.282  1.00 10.00      A   
ATOM   4940  CA  CYS A 523     -23.838 -19.493  16.239  1.00 10.00      A   
ATOM   4941  CB  CYS A 523     -24.116 -18.110  16.838  1.00 10.00      A   
ATOM   4942  SG  CYS A 523     -25.255 -17.086  15.872  1.00 10.00      A   
ATOM   4943  HG  CYS A 523     -26.390 -17.762  15.715  1.00 10.00      A   
ATOM   4944  C   CYS A 523     -22.913 -20.290  17.156  1.00 10.00      A   
ATOM   4945  O   CYS A 523     -21.718 -20.431  16.889  1.00 10.00      A   
ATOM   4946  N   LYS A 524     -23.489 -20.834  18.221  1.00 10.00      A   
ATOM   4947  HN  LYS A 524     -24.449 -20.689  18.368  1.00 10.00      A   
ATOM   4948  CA  LYS A 524     -22.734 -21.636  19.174  1.00 10.00      A   
ATOM   4949  CB  LYS A 524     -23.573 -21.935  20.418  1.00 10.00      A   
ATOM   4950  CG  LYS A 524     -23.920 -20.715  21.253  1.00 10.00      A   
ATOM   4951  CD  LYS A 524     -24.371 -21.116  22.650  1.00 10.00      A   
ATOM   4952  CE  LYS A 524     -25.726 -21.809  22.632  1.00 10.00      A   
ATOM   4953  NZ  LYS A 524     -26.034 -22.473  23.928  1.00 10.00      A   
ATOM   4954  HZ1 LYS A 524     -25.446 -23.321  24.049  1.00 10.00      A   
ATOM   4955  HZ2 LYS A 524     -27.040 -22.759  23.955  1.00 10.00      A   
ATOM   4956  HZ3 LYS A 524     -25.853 -21.821  24.721  1.00 10.00      A   
ATOM   4957  C   LYS A 524     -22.305 -22.945  18.526  1.00 10.00      A   
ATOM   4958  O   LYS A 524     -21.150 -23.351  18.631  1.00 10.00      A   
ATOM   4959  N   LEU A 525     -23.250 -23.587  17.842  1.00 10.00      A   
ATOM   4960  HN  LEU A 525     -24.152 -23.194  17.792  1.00 10.00      A   
ATOM   4961  CA  LEU A 525     -22.999 -24.858  17.171  1.00 10.00      A   
ATOM   4962  CB  LEU A 525     -24.269 -25.341  16.467  1.00 10.00      A   
ATOM   4963  CG  LEU A 525     -24.298 -26.811  16.045  1.00 10.00      A   
ATOM   4964  CD1 LEU A 525     -24.343 -27.713  17.268  1.00 10.00      A   
ATOM   4965  CD2 LEU A 525     -25.487 -27.081  15.135  1.00 10.00      A   
ATOM   4966  C   LEU A 525     -21.851 -24.750  16.168  1.00 10.00      A   
ATOM   4967  O   LEU A 525     -21.029 -25.664  16.047  1.00 10.00      A   
ATOM   4968  N   LEU A 526     -21.794 -23.630  15.458  1.00 10.00      A   
ATOM   4969  HN  LEU A 526     -22.479 -22.938  15.598  1.00 10.00      A   
ATOM   4970  CA  LEU A 526     -20.751 -23.406  14.469  1.00 10.00      A   
ATOM   4971  CB  LEU A 526     -21.073 -22.188  13.603  1.00 10.00      A   
ATOM   4972  CG  LEU A 526     -20.265 -22.042  12.310  1.00 10.00      A   
ATOM   4973  CD1 LEU A 526     -20.498 -23.233  11.396  1.00 10.00      A   
ATOM   4974  CD2 LEU A 526     -20.619 -20.746  11.600  1.00 10.00      A   
ATOM   4975  C   LEU A 526     -19.384 -23.245  15.127  1.00 10.00      A   
ATOM   4976  O   LEU A 526     -18.405 -23.850  14.691  1.00 10.00      A   
ATOM   4977  N   GLY A 527     -19.334 -22.452  16.195  1.00 10.00      A   
ATOM   4978  HN  GLY A 527     -20.156 -22.020  16.511  1.00 10.00      A   
ATOM   4979  CA  GLY A 527     -18.082 -22.224  16.900  1.00 10.00      A   
ATOM   4980  C   GLY A 527     -17.548 -23.485  17.550  1.00 10.00      A   
ATOM   4981  O   GLY A 527     -16.346 -23.624  17.767  1.00 10.00      A   
ATOM   4982  N   GLN A 528     -18.448 -24.407  17.871  1.00 10.00      A   
ATOM   4983  HN  GLN A 528     -19.398 -24.226  17.705  1.00 10.00      A   
ATOM   4984  CA  GLN A 528     -18.059 -25.666  18.485  1.00 10.00      A   
ATOM   4985  CB  GLN A 528     -19.243 -26.297  19.222  1.00 10.00      A   
ATOM   4986  CG  GLN A 528     -19.740 -25.483  20.407  1.00 10.00      A   
ATOM   4987  CD  GLN A 528     -18.688 -25.306  21.484  1.00 10.00      A   
ATOM   4988  OE1 GLN A 528     -17.849 -26.177  21.704  1.00 10.00      A   
ATOM   4989  NE2 GLN A 528     -18.731 -24.174  22.167  1.00 10.00      A   
ATOM   4990 HE21 GLN A 528     -19.429 -23.520  21.942  1.00 10.00      A   
ATOM   4991 HE22 GLN A 528     -18.063 -24.032  22.873  1.00 10.00      A   
ATOM   4992  C   GLN A 528     -17.512 -26.633  17.442  1.00 10.00      A   
ATOM   4993  O   GLN A 528     -16.700 -27.504  17.752  1.00 10.00      A   
ATOM   4994  N   LYS A 529     -17.954 -26.466  16.201  1.00 10.00      A   
ATOM   4995  HN  LYS A 529     -18.580 -25.735  16.009  1.00 10.00      A   
ATOM   4996  CA  LYS A 529     -17.516 -27.332  15.118  1.00 10.00      A   
ATOM   4997  CB  LYS A 529     -18.632 -27.508  14.085  1.00 10.00      A   
ATOM   4998  CG  LYS A 529     -18.239 -28.361  12.893  1.00 10.00      A   
ATOM   4999  CD  LYS A 529     -19.443 -28.740  12.049  1.00 10.00      A   
ATOM   5000  CE  LYS A 529     -19.043 -29.679  10.921  1.00 10.00      A   
ATOM   5001  NZ  LYS A 529     -18.394 -30.917  11.425  1.00 10.00      A   
ATOM   5002  HZ1 LYS A 529     -18.173 -31.554  10.632  1.00 10.00      A   
ATOM   5003  HZ2 LYS A 529     -19.028 -31.412  12.082  1.00 10.00      A   
ATOM   5004  HZ3 LYS A 529     -17.507 -30.686  11.921  1.00 10.00      A   
ATOM   5005  C   LYS A 529     -16.251 -26.800  14.452  1.00 10.00      A   
ATOM   5006  O   LYS A 529     -15.368 -27.570  14.074  1.00 10.00      A   
ATOM   5007  N   MET A 530     -16.172 -25.485  14.301  1.00 10.00      A   
ATOM   5008  HN  MET A 530     -16.905 -24.918  14.633  1.00 10.00      A   
ATOM   5009  CA  MET A 530     -15.019 -24.856  13.667  1.00 10.00      A   
ATOM   5010  CB  MET A 530     -15.460 -23.972  12.496  1.00 10.00      A   
ATOM   5011  CG  MET A 530     -16.488 -24.615  11.573  1.00 10.00      A   
ATOM   5012  SD  MET A 530     -15.843 -26.039  10.672  1.00 10.00      A   
ATOM   5013  CE  MET A 530     -14.685 -25.236   9.571  1.00 10.00      A   
ATOM   5014  C   MET A 530     -14.238 -24.031  14.686  1.00 10.00      A   
ATOM   5015  O   MET A 530     -14.549 -22.866  14.921  1.00 10.00      A   
ATOM   5016  N   PRO A 531     -13.202 -24.625  15.300  1.00 10.00      A   
ATOM   5017  CA  PRO A 531     -12.388 -23.943  16.310  1.00 10.00      A   
ATOM   5018  CB  PRO A 531     -11.652 -25.097  16.996  1.00 10.00      A   
ATOM   5019  CG  PRO A 531     -11.524 -26.137  15.936  1.00 10.00      A   
ATOM   5020  CD  PRO A 531     -12.742 -26.005  15.062  1.00 10.00      A   
ATOM   5021  C   PRO A 531     -11.384 -22.972  15.696  1.00 10.00      A   
ATOM   5022  O   PRO A 531     -10.680 -22.255  16.412  1.00 10.00      A   
ATOM   5023  N   LYS A 532     -11.318 -22.949  14.372  1.00 10.00      A   
ATOM   5024  HN  LYS A 532     -11.906 -23.541  13.849  1.00 10.00      A   
ATOM   5025  CA  LYS A 532     -10.399 -22.069  13.676  1.00 10.00      A   
ATOM   5026  CB  LYS A 532      -9.748 -22.799  12.504  1.00 10.00      A   
ATOM   5027  CG  LYS A 532      -8.868 -23.966  12.917  1.00 10.00      A   
ATOM   5028  CD  LYS A 532      -8.093 -24.513  11.731  1.00 10.00      A   
ATOM   5029  CE  LYS A 532      -7.157 -25.637  12.144  1.00 10.00      A   
ATOM   5030  NZ  LYS A 532      -7.871 -26.926  12.340  1.00 10.00      A   
ATOM   5031  HZ1 LYS A 532      -8.326 -27.225  11.453  1.00 10.00      A   
ATOM   5032  HZ2 LYS A 532      -8.601 -26.827  13.072  1.00 10.00      A   
ATOM   5033  HZ3 LYS A 532      -7.199 -27.663  12.637  1.00 10.00      A   
ATOM   5034  C   LYS A 532     -11.096 -20.798  13.205  1.00 10.00      A   
ATOM   5035  O   LYS A 532     -10.483 -19.934  12.578  1.00 10.00      A   
ATOM   5036  N   LEU A 533     -12.374 -20.681  13.525  1.00 10.00      A   
ATOM   5037  HN  LEU A 533     -12.807 -21.393  14.045  1.00 10.00      A   
ATOM   5038  CA  LEU A 533     -13.152 -19.513  13.144  1.00 10.00      A   
ATOM   5039  CB  LEU A 533     -14.191 -19.873  12.079  1.00 10.00      A   
ATOM   5040  CG  LEU A 533     -13.656 -20.120  10.667  1.00 10.00      A   
ATOM   5041  CD1 LEU A 533     -14.016 -21.519  10.190  1.00 10.00      A   
ATOM   5042  CD2 LEU A 533     -14.186 -19.070   9.703  1.00 10.00      A   
ATOM   5043  C   LEU A 533     -13.841 -18.923  14.362  1.00 10.00      A   
ATOM   5044  O   LEU A 533     -14.534 -19.632  15.089  1.00 10.00      A   
ATOM   5045  N   ASN A 534     -13.653 -17.631  14.583  1.00 10.00      A   
ATOM   5046  HN  ASN A 534     -13.107 -17.112  13.954  1.00 10.00      A   
ATOM   5047  CA  ASN A 534     -14.260 -16.959  15.722  1.00 10.00      A   
ATOM   5048  CB  ASN A 534     -13.400 -15.780  16.189  1.00 10.00      A   
ATOM   5049  CG  ASN A 534     -12.267 -16.181  17.114  1.00 10.00      A   
ATOM   5050  OD1 ASN A 534     -12.321 -17.217  17.778  1.00 10.00      A   
ATOM   5051  ND2 ASN A 534     -11.241 -15.346  17.181  1.00 10.00      A   
ATOM   5052 HD21 ASN A 534     -11.275 -14.524  16.644  1.00 10.00      A   
ATOM   5053 HD22 ASN A 534     -10.485 -15.583  17.762  1.00 10.00      A   
ATOM   5054  C   ASN A 534     -15.645 -16.452  15.368  1.00 10.00      A   
ATOM   5055  O   ASN A 534     -15.787 -15.534  14.556  1.00 10.00      A   
ATOM   5056  N   VAL A 535     -16.664 -17.060  15.958  1.00 10.00      A   
ATOM   5057  HN  VAL A 535     -16.488 -17.797  16.582  1.00 10.00      A   
ATOM   5058  CA  VAL A 535     -18.036 -16.648  15.717  1.00 10.00      A   
ATOM   5059  CB  VAL A 535     -19.034 -17.823  15.871  1.00 10.00      A   
ATOM   5060  CG1 VAL A 535     -20.443 -17.397  15.483  1.00 10.00      A   
ATOM   5061  CG2 VAL A 535     -18.592 -19.019  15.040  1.00 10.00      A   
ATOM   5062  C   VAL A 535     -18.379 -15.542  16.708  1.00 10.00      A   
ATOM   5063  O   VAL A 535     -18.883 -15.800  17.802  1.00 10.00      A   
ATOM   5064  N   GLU A 536     -18.062 -14.317  16.334  1.00 10.00      A   
ATOM   5065  HN  GLU A 536     -17.654 -14.178  15.450  1.00 10.00      A   
ATOM   5066  CA  GLU A 536     -18.305 -13.171  17.191  1.00 10.00      A   
ATOM   5067  CB  GLU A 536     -17.310 -12.052  16.897  1.00 10.00      A   
ATOM   5068  CG  GLU A 536     -15.868 -12.393  17.234  1.00 10.00      A   
ATOM   5069  CD  GLU A 536     -14.971 -11.175  17.217  1.00 10.00      A   
ATOM   5070  OE1 GLU A 536     -15.478 -10.064  16.950  1.00 10.00      A   
ATOM   5071  OE2 GLU A 536     -13.758 -11.318  17.469  1.00 10.00      A   
ATOM   5072  C   GLU A 536     -19.732 -12.662  17.064  1.00 10.00      A   
ATOM   5073  O   GLU A 536     -20.156 -12.204  15.998  1.00 10.00      A   
ATOM   5074  N   VAL A 537     -20.464 -12.757  18.158  1.00 10.00      A   
ATOM   5075  HN  VAL A 537     -20.065 -13.144  18.967  1.00 10.00      A   
ATOM   5076  CA  VAL A 537     -21.841 -12.305  18.200  1.00 10.00      A   
ATOM   5077  CB  VAL A 537     -22.693 -13.189  19.136  1.00 10.00      A   
ATOM   5078  CG1 VAL A 537     -24.111 -12.648  19.258  1.00 10.00      A   
ATOM   5079  CG2 VAL A 537     -22.706 -14.632  18.656  1.00 10.00      A   
ATOM   5080  C   VAL A 537     -21.895 -10.868  18.695  1.00 10.00      A   
ATOM   5081  O   VAL A 537     -21.550 -10.588  19.843  1.00 10.00      A   
ATOM   5082  N   ILE A 538     -22.312  -9.967  17.818  1.00 10.00      A   
ATOM   5083  HN  ILE A 538     -22.563 -10.266  16.913  1.00 10.00      A   
ATOM   5084  CA  ILE A 538     -22.433  -8.553  18.153  1.00 10.00      A   
ATOM   5085  CB  ILE A 538     -21.902  -7.656  17.016  1.00 10.00      A   
ATOM   5086  CG1 ILE A 538     -20.677  -8.288  16.359  1.00 10.00      A   
ATOM   5087  CG2 ILE A 538     -21.567  -6.271  17.544  1.00 10.00      A   
ATOM   5088  CD1 ILE A 538     -20.215  -7.564  15.119  1.00 10.00      A   
ATOM   5089  C   ILE A 538     -23.905  -8.233  18.369  1.00 10.00      A   
ATOM   5090  O   ILE A 538     -24.676  -8.143  17.410  1.00 10.00      A   
ATOM   5091  N   ASP A 539     -24.299  -8.062  19.618  1.00 10.00      A   
ATOM   5092  HN  ASP A 539     -23.633  -8.097  20.345  1.00 10.00      A   
ATOM   5093  CA  ASP A 539     -25.694  -7.796  19.935  1.00 10.00      A   
ATOM   5094  CB  ASP A 539     -26.358  -9.105  20.363  1.00 10.00      A   
ATOM   5095  CG  ASP A 539     -27.863  -9.060  20.316  1.00 10.00      A   
ATOM   5096  OD1 ASP A 539     -28.452  -9.517  19.309  1.00 10.00      A   
ATOM   5097  OD2 ASP A 539     -28.464  -8.595  21.298  1.00 10.00      A   
ATOM   5098  C   ASP A 539     -25.818  -6.731  21.027  1.00 10.00      A   
ATOM   5099  O   ASP A 539     -25.021  -6.703  21.965  1.00 10.00      A   
ATOM   5100  N   GLU A 540     -26.798  -5.841  20.881  1.00 10.00      A   
ATOM   5101  HN  GLU A 540     -27.388  -5.902  20.087  1.00 10.00      A   
ATOM   5102  CA  GLU A 540     -27.019  -4.761  21.842  1.00 10.00      A   
ATOM   5103  CB  GLU A 540     -27.306  -3.449  21.108  1.00 10.00      A   
ATOM   5104  CG  GLU A 540     -26.200  -2.993  20.171  1.00 10.00      A   
ATOM   5105  CD  GLU A 540     -26.647  -1.876  19.248  1.00 10.00      A   
ATOM   5106  OE1 GLU A 540     -27.465  -2.138  18.339  1.00 10.00      A   
ATOM   5107  OE2 GLU A 540     -26.184  -0.731  19.419  1.00 10.00      A   
ATOM   5108  C   GLU A 540     -28.170  -5.059  22.799  1.00 10.00      A   
ATOM   5109  O   GLU A 540     -28.468  -4.262  23.690  1.00 10.00      A   
ATOM   5110  N   ARG A 541     -28.814  -6.206  22.634  1.00 10.00      A   
ATOM   5111  HN  ARG A 541     -28.523  -6.832  21.931  1.00 10.00      A   
ATOM   5112  CA  ARG A 541     -29.934  -6.568  23.496  1.00 10.00      A   
ATOM   5113  CB  ARG A 541     -30.859  -7.577  22.812  1.00 10.00      A   
ATOM   5114  CG  ARG A 541     -31.567  -7.046  21.577  1.00 10.00      A   
ATOM   5115  CD  ARG A 541     -31.252  -7.893  20.356  1.00 10.00      A   
ATOM   5116  NE  ARG A 541     -32.346  -8.789  19.990  1.00 10.00      A   
ATOM   5117  HE  ARG A 541     -33.235  -8.593  20.369  1.00 10.00      A   
ATOM   5118  CZ  ARG A 541     -32.204  -9.849  19.192  1.00 10.00      A   
ATOM   5119  NH1 ARG A 541     -31.013 -10.160  18.689  1.00 10.00      A   
ATOM   5120 HH11 ARG A 541     -30.167  -9.577  18.921  1.00 10.00      A   
ATOM   5121 HH12 ARG A 541     -30.911 -10.991  18.067  1.00 10.00      A   
ATOM   5122  NH2 ARG A 541     -33.254 -10.604  18.899  1.00 10.00      A   
ATOM   5123 HH21 ARG A 541     -33.150 -11.429  18.265  1.00 10.00      A   
ATOM   5124 HH22 ARG A 541     -34.191 -10.377  19.296  1.00 10.00      A   
ATOM   5125  C   ARG A 541     -29.439  -7.121  24.828  1.00 10.00      A   
ATOM   5126  O   ARG A 541     -30.217  -7.282  25.774  1.00 10.00      A   
ATOM   5127  N   GLY A 542     -28.147  -7.411  24.895  1.00 10.00      A   
ATOM   5128  HN  GLY A 542     -27.581  -7.270  24.105  1.00 10.00      A   
ATOM   5129  CA  GLY A 542     -27.565  -7.933  26.112  1.00 10.00      A   
ATOM   5130  C   GLY A 542     -27.169  -9.389  25.991  1.00 10.00      A   
ATOM   5131  O   GLY A 542     -26.970  -9.895  24.882  1.00 10.00      A   
ATOM   5132  N   ALA A 543     -27.065 -10.057  27.135  1.00 10.00      A   
ATOM   5133  HN  ALA A 543     -27.250  -9.585  27.973  1.00 10.00      A   
ATOM   5134  CA  ALA A 543     -26.688 -11.463  27.193  1.00 10.00      A   
ATOM   5135  CB  ALA A 543     -26.711 -11.953  28.630  1.00 10.00      A   
ATOM   5136  C   ALA A 543     -27.602 -12.320  26.326  1.00 10.00      A   
ATOM   5137  O   ALA A 543     -28.827 -12.291  26.474  1.00 10.00      A   
ATOM   5138  N   PRO A 544     -27.011 -13.109  25.417  1.00 10.00      A   
ATOM   5139  CA  PRO A 544     -27.765 -13.975  24.509  1.00 10.00      A   
ATOM   5140  CB  PRO A 544     -26.705 -14.505  23.537  1.00 10.00      A   
ATOM   5141  CG  PRO A 544     -25.478 -13.693  23.785  1.00 10.00      A   
ATOM   5142  CD  PRO A 544     -25.563 -13.214  25.201  1.00 10.00      A   
ATOM   5143  C   PRO A 544     -28.419 -15.140  25.237  1.00 10.00      A   
ATOM   5144  O   PRO A 544     -29.394 -15.719  24.756  1.00 10.00      A   
ATOM   5145  N   ASP A 545     -27.883 -15.475  26.405  1.00 10.00      A   
ATOM   5146  HN  ASP A 545     -27.112 -14.963  26.736  1.00 10.00      A   
ATOM   5147  CA  ASP A 545     -28.406 -16.579  27.207  1.00 10.00      A   
ATOM   5148  CB  ASP A 545     -27.429 -16.967  28.317  1.00 10.00      A   
ATOM   5149  CG  ASP A 545     -26.277 -17.822  27.830  1.00 10.00      A   
ATOM   5150  OD1 ASP A 545     -26.382 -19.063  27.898  1.00 10.00      A   
ATOM   5151  OD2 ASP A 545     -25.255 -17.258  27.386  1.00 10.00      A   
ATOM   5152  C   ASP A 545     -29.757 -16.227  27.814  1.00 10.00      A   
ATOM   5153  O   ASP A 545     -30.478 -17.102  28.298  1.00 10.00      A   
ATOM   5154  N   SER A 546     -30.100 -14.943  27.781  1.00 10.00      A   
ATOM   5155  HN  SER A 546     -29.483 -14.292  27.381  1.00 10.00      A   
ATOM   5156  CA  SER A 546     -31.367 -14.473  28.329  1.00 10.00      A   
ATOM   5157  CB  SER A 546     -31.232 -13.025  28.810  1.00 10.00      A   
ATOM   5158  OG  SER A 546     -29.985 -12.824  29.461  1.00 10.00      A   
ATOM   5159  HG  SER A 546     -29.712 -11.906  29.337  1.00 10.00      A   
ATOM   5160  C   SER A 546     -32.493 -14.597  27.303  1.00 10.00      A   
ATOM   5161  O   SER A 546     -33.637 -14.222  27.567  1.00 10.00      A   
ATOM   5162  N   ARG A 547     -32.161 -15.124  26.129  1.00 10.00      A   
ATOM   5163  HN  ARG A 547     -31.234 -15.410  25.975  1.00 10.00      A   
ATOM   5164  CA  ARG A 547     -33.135 -15.307  25.066  1.00 10.00      A   
ATOM   5165  CB  ARG A 547     -32.885 -14.309  23.931  1.00 10.00      A   
ATOM   5166  CG  ARG A 547     -32.753 -12.860  24.361  1.00 10.00      A   
ATOM   5167  CD  ARG A 547     -32.298 -11.996  23.196  1.00 10.00      A
[truncated: 216,683 more chars]
