# Supplementary material for: Flexibility of intrinsically disordered degrons in AUX/IAA proteins reinforces auxin co-receptor assemblies
Source: Nat Commun. 2020 May 8;11:2277. doi: 10.1038/s41467-020-16147-2 (PMC7210949; doi:10.1038/s41467-020-16147-2)
Supplement: Supplementary file 9 — Supplementary Data 6 [file 41467_2020_16147_MOESM9_ESM.gz › haddock_files/IAA12/No_disorder_restraint/cluster4_2.pdb]

REMARK FILENAME="complex_29w.pdb0"
REMARK ===============================================================
REMARK HADDOCK run for complex
REMARK initial structure: complex_29.pdb
REMARK final NOE weights: unambig 50 amb: 50
REMARK ===============================================================
REMARK            total,bonds,angles,improper,dihe,vdw,elec,air,cdih,coup,rdcs,vean,dani,xpcs,rg
REMARK energies: -274.841, 0, 0, 0, 0, -45.9422, -232.007, 3.10894, 0, 0, 0, 0, 0, 0, 0
REMARK ===============================================================
REMARK            bonds,angles,impropers,dihe,air,cdih,coup,rdcs,vean,dani,xpcs
REMARK rms-dev.: 0,0,0,0,5.316304E-02,0,0, 0, 0, 0, 0
REMARK ===============================================================
REMARK               air,cdih,coup,rdcs,vean,dani,xpcs
REMARK               >0.3,>5,>1,>0,>5,>0.2,>0.2
REMARK violations.: 0, 0, 0, 0, 0, 0, 0
REMARK ===============================================================
REMARK                        CVpartition#,violations,rms
REMARK AIRs cross-validation: 1, 0, NaN
REMARK ===============================================================
REMARK NCS energy: 0
REMARK ===============================================================
REMARK Symmetry energy: 0
REMARK ===============================================================
REMARK Desolvation energy: 24.9378
REMARK Internal energy free molecules: -22324.5
REMARK Internal energy complex: -33319.9
REMARK Binding energy: -11248.4
REMARK ===============================================================
REMARK buried surface area: 1582.34
REMARK ===============================================================
REMARK water - chain1: 0 0 0
REMARK water - chain2: 0 0 0
REMARK water - chain3: 0 0 0
REMARK water - chain4: 0 0 0
REMARK water - chain5: 0 0 0
REMARK water - chain6: 0 0 0
REMARK ===============================================================
REMARK water - water: 0 0 0
REMARK ===============================================================
REMARK DATE:14-Feb-2019  04:52:43       created by user: enmr022
REMARK VERSION:1.3U
ATOM      1  N   PHE A   9      23.040 -24.257  -2.768  1.00 10.00      A   
ATOM      2  HN  PHE A   9      22.766 -24.669  -1.917  1.00 10.00      A   
ATOM      3  CA  PHE A   9      22.919 -22.811  -2.922  1.00 10.00      A   
ATOM      4  CB  PHE A   9      21.531 -22.436  -3.453  1.00 10.00      A   
ATOM      5  CG  PHE A   9      21.524 -22.018  -4.897  1.00 10.00      A   
ATOM      6  CD1 PHE A   9      20.599 -21.095  -5.365  1.00 10.00      A   
ATOM      7  CD2 PHE A   9      22.441 -22.547  -5.789  1.00 10.00      A   
ATOM      8  CE1 PHE A   9      20.586 -20.711  -6.693  1.00 10.00      A   
ATOM      9  CE2 PHE A   9      22.435 -22.168  -7.116  1.00 10.00      A   
ATOM     10  CZ  PHE A   9      21.506 -21.249  -7.569  1.00 10.00      A   
ATOM     11  C   PHE A   9      23.182 -22.105  -1.600  1.00 10.00      A   
ATOM     12  O   PHE A   9      22.483 -22.345  -0.616  1.00 10.00      A   
ATOM     13  N   PRO A  10      24.205 -21.244  -1.559  1.00 10.00      A   
ATOM     14  CA  PRO A  10      24.564 -20.494  -0.350  1.00 10.00      A   
ATOM     15  CB  PRO A  10      25.758 -19.644  -0.795  1.00 10.00      A   
ATOM     16  CG  PRO A  10      26.295 -20.340  -1.994  1.00 10.00      A   
ATOM     17  CD  PRO A  10      25.106 -20.942  -2.680  1.00 10.00      A   
ATOM     18  C   PRO A  10      23.432 -19.583   0.123  1.00 10.00      A   
ATOM     19  O   PRO A  10      22.698 -19.011  -0.690  1.00 10.00      A   
ATOM     20  N   GLU A  11      23.319 -19.431   1.439  1.00 10.00      A   
ATOM     21  HN  GLU A  11      23.960 -19.894   2.031  1.00 10.00      A   
ATOM     22  CA  GLU A  11      22.285 -18.596   2.037  1.00 10.00      A   
ATOM     23  CB  GLU A  11      22.270 -18.701   3.570  1.00 10.00      A   
ATOM     24  CG  GLU A  11      23.642 -18.719   4.233  1.00 10.00      A   
ATOM     25  CD  GLU A  11      24.260 -20.105   4.281  1.00 10.00      A   
ATOM     26  OE1 GLU A  11      24.077 -20.813   5.293  1.00 10.00      A   
ATOM     27  OE2 GLU A  11      24.934 -20.489   3.304  1.00 10.00      A   
ATOM     28  C   GLU A  11      22.384 -17.143   1.579  1.00 10.00      A   
ATOM     29  O   GLU A  11      21.366 -16.487   1.365  1.00 10.00      A   
ATOM     30  N   GLU A  12      23.606 -16.650   1.400  1.00 10.00      A   
ATOM     31  HN  GLU A  12      24.390 -17.220   1.572  1.00 10.00      A   
ATOM     32  CA  GLU A  12      23.800 -15.275   0.955  1.00 10.00      A   
ATOM     33  CB  GLU A  12      25.270 -14.847   1.051  1.00 10.00      A   
ATOM     34  CG  GLU A  12      26.245 -15.694   0.249  1.00 10.00      A   
ATOM     35  CD  GLU A  12      27.681 -15.240   0.426  1.00 10.00      A   
ATOM     36  OE1 GLU A  12      28.177 -14.470  -0.422  1.00 10.00      A   
ATOM     37  OE2 GLU A  12      28.318 -15.640   1.421  1.00 10.00      A   
ATOM     38  C   GLU A  12      23.252 -15.090  -0.459  1.00 10.00      A   
ATOM     39  O   GLU A  12      22.673 -14.054  -0.785  1.00 10.00      A   
ATOM     40  N   VAL A  13      23.410 -16.122  -1.281  1.00 10.00      A   
ATOM     41  HN  VAL A  13      23.866 -16.923  -0.955  1.00 10.00      A   
ATOM     42  CA  VAL A  13      22.920 -16.097  -2.649  1.00 10.00      A   
ATOM     43  CB  VAL A  13      23.389 -17.351  -3.418  1.00 10.00      A   
ATOM     44  CG1 VAL A  13      22.685 -17.467  -4.763  1.00 10.00      A   
ATOM     45  CG2 VAL A  13      24.894 -17.325  -3.600  1.00 10.00      A   
ATOM     46  C   VAL A  13      21.400 -16.082  -2.632  1.00 10.00      A   
ATOM     47  O   VAL A  13      20.760 -15.290  -3.325  1.00 10.00      A   
ATOM     48  N   LEU A  14      20.833 -16.955  -1.814  1.00 10.00      A   
ATOM     49  HN  LEU A  14      21.405 -17.554  -1.286  1.00 10.00      A   
ATOM     50  CA  LEU A  14      19.391 -17.057  -1.682  1.00 10.00      A   
ATOM     51  CB  LEU A  14      19.017 -18.199  -0.737  1.00 10.00      A   
ATOM     52  CG  LEU A  14      19.442 -19.597  -1.191  1.00 10.00      A   
ATOM     53  CD1 LEU A  14      19.197 -20.618  -0.092  1.00 10.00      A   
ATOM     54  CD2 LEU A  14      18.708 -19.989  -2.462  1.00 10.00      A   
ATOM     55  C   LEU A  14      18.792 -15.735  -1.210  1.00 10.00      A   
ATOM     56  O   LEU A  14      17.775 -15.289  -1.739  1.00 10.00      A   
ATOM     57  N   GLU A  15      19.435 -15.108  -0.226  1.00 10.00      A   
ATOM     58  HN  GLU A  15      20.241 -15.522   0.160  1.00 10.00      A   
ATOM     59  CA  GLU A  15      18.972 -13.823   0.302  1.00 10.00      A   
ATOM     60  CB  GLU A  15      19.897 -13.349   1.429  1.00 10.00      A   
ATOM     61  CG  GLU A  15      19.451 -12.061   2.105  1.00 10.00      A   
ATOM     62  CD  GLU A  15      20.601 -11.309   2.742  1.00 10.00      A   
ATOM     63  OE1 GLU A  15      20.544 -11.037   3.958  1.00 10.00      A   
ATOM     64  OE2 GLU A  15      21.572 -10.979   2.025  1.00 10.00      A   
ATOM     65  C   GLU A  15      18.937 -12.782  -0.817  1.00 10.00      A   
ATOM     66  O   GLU A  15      18.041 -11.933  -0.873  1.00 10.00      A   
ATOM     67  N   HIS A  16      19.917 -12.868  -1.713  1.00 10.00      A   
ATOM     68  HN  HIS A  16      20.593 -13.572  -1.610  1.00 10.00      A   
ATOM     69  CA  HIS A  16      20.017 -11.952  -2.840  1.00 10.00      A   
ATOM     70  CB  HIS A  16      21.355 -12.136  -3.563  1.00 10.00      A   
ATOM     71  CG  HIS A  16      21.796 -10.940  -4.351  1.00 10.00      A   
ATOM     72  ND1 HIS A  16      22.824 -10.140  -3.918  1.00 10.00      A   
ATOM     73  CD2 HIS A  16      21.322 -10.456  -5.525  1.00 10.00      A   
ATOM     74  CE1 HIS A  16      22.956  -9.193  -4.828  1.00 10.00      A   
ATOM     75  NE2 HIS A  16      22.067  -9.343  -5.817  1.00 10.00      A   
ATOM     76  HE2 HIS A  16      21.960  -8.751  -6.605  1.00 10.00      A   
ATOM     77  C   HIS A  16      18.857 -12.165  -3.809  1.00 10.00      A   
ATOM     78  O   HIS A  16      18.225 -11.209  -4.253  1.00 10.00      A   
ATOM     79  N   VAL A  17      18.570 -13.424  -4.118  1.00 10.00      A   
ATOM     80  HN  VAL A  17      19.112 -14.147  -3.726  1.00 10.00      A   
ATOM     81  CA  VAL A  17      17.480 -13.763  -5.032  1.00 10.00      A   
ATOM     82  CB  VAL A  17      17.419 -15.284  -5.303  1.00 10.00      A   
ATOM     83  CG1 VAL A  17      16.322 -15.612  -6.305  1.00 10.00      A   
ATOM     84  CG2 VAL A  17      18.759 -15.808  -5.795  1.00 10.00      A   
ATOM     85  C   VAL A  17      16.135 -13.310  -4.465  1.00 10.00      A   
ATOM     86  O   VAL A  17      15.272 -12.812  -5.192  1.00 10.00      A   
ATOM     87  N   PHE A  18      15.979 -13.453  -3.158  1.00 10.00      A   
ATOM     88  HN  PHE A  18      16.720 -13.823  -2.628  1.00 10.00      A   
ATOM     89  CA  PHE A  18      14.741 -13.085  -2.480  1.00 10.00      A   
ATOM     90  CB  PHE A  18      14.711 -13.638  -1.050  1.00 10.00      A   
ATOM     91  CG  PHE A  18      14.771 -15.140  -0.966  1.00 10.00      A   
ATOM     92  CD1 PHE A  18      15.137 -15.764   0.213  1.00 10.00      A   
ATOM     93  CD2 PHE A  18      14.462 -15.929  -2.065  1.00 10.00      A   
ATOM     94  CE1 PHE A  18      15.197 -17.143   0.297  1.00 10.00      A   
ATOM     95  CE2 PHE A  18      14.519 -17.307  -1.990  1.00 10.00      A   
ATOM     96  CZ  PHE A  18      14.887 -17.916  -0.806  1.00 10.00      A   
ATOM     97  C   PHE A  18      14.487 -11.575  -2.482  1.00 10.00      A   
ATOM     98  O   PHE A  18      13.409 -11.124  -2.095  1.00 10.00      A   
ATOM     99  N   SER A  19      15.469 -10.793  -2.919  1.00 10.00      A   
ATOM    100  HN  SER A  19      16.315 -11.194  -3.212  1.00 10.00      A   
ATOM    101  CA  SER A  19      15.306  -9.346  -2.974  1.00 10.00      A   
ATOM    102  CB  SER A  19      16.660  -8.632  -3.044  1.00 10.00      A   
ATOM    103  OG  SER A  19      17.270  -8.793  -4.315  1.00 10.00      A   
ATOM    104  HG  SER A  19      17.699  -9.660  -4.355  1.00 10.00      A   
ATOM    105  C   SER A  19      14.445  -8.964  -4.173  1.00 10.00      A   
ATOM    106  O   SER A  19      13.893  -7.867  -4.236  1.00 10.00      A   
ATOM    107  N   PHE A  20      14.326  -9.885  -5.122  1.00 10.00      A   
ATOM    108  HN  PHE A  20      14.786 -10.747  -5.015  1.00 10.00      A   
ATOM    109  CA  PHE A  20      13.533  -9.650  -6.320  1.00 10.00      A   
ATOM    110  CB  PHE A  20      14.227 -10.262  -7.540  1.00 10.00      A   
ATOM    111  CG  PHE A  20      15.664  -9.850  -7.682  1.00 10.00      A   
ATOM    112  CD1 PHE A  20      16.686 -10.694  -7.283  1.00 10.00      A   
ATOM    113  CD2 PHE A  20      15.993  -8.614  -8.211  1.00 10.00      A   
ATOM    114  CE1 PHE A  20      18.007 -10.312  -7.409  1.00 10.00      A   
ATOM    115  CE2 PHE A  20      17.312  -8.227  -8.341  1.00 10.00      A   
ATOM    116  CZ  PHE A  20      18.320  -9.076  -7.940  1.00 10.00      A   
ATOM    117  C   PHE A  20      12.141 -10.244  -6.152  1.00 10.00      A   
ATOM    118  O   PHE A  20      11.364 -10.333  -7.106  1.00 10.00      A   
ATOM    119  N   ILE A  21      11.841 -10.663  -4.927  1.00 10.00      A   
ATOM    120  HN  ILE A  21      12.508 -10.563  -4.217  1.00 10.00      A   
ATOM    121  CA  ILE A  21      10.554 -11.255  -4.598  1.00 10.00      A   
ATOM    122  CB  ILE A  21      10.728 -12.703  -4.079  1.00 10.00      A   
ATOM    123  CG1 ILE A  21      11.494 -13.549  -5.104  1.00 10.00      A   
ATOM    124  CG2 ILE A  21       9.374 -13.332  -3.770  1.00 10.00      A   
ATOM    125  CD1 ILE A  21      11.849 -14.939  -4.621  1.00 10.00      A   
ATOM    126  C   ILE A  21       9.880 -10.411  -3.521  1.00 10.00      A   
ATOM    127  O   ILE A  21      10.192 -10.539  -2.333  1.00 10.00      A   
ATOM    128  N   GLN A  22       8.974  -9.535  -3.935  1.00 10.00      A   
ATOM    129  HN  GLN A  22       8.769  -9.472  -4.896  1.00 10.00      A   
ATOM    130  CA  GLN A  22       8.287  -8.653  -2.995  1.00 10.00      A   
ATOM    131  CB  GLN A  22       8.371  -7.196  -3.462  1.00 10.00      A   
ATOM    132  CG  GLN A  22       9.788  -6.646  -3.582  1.00 10.00      A   
ATOM    133  CD  GLN A  22      10.583  -6.769  -2.295  1.00 10.00      A   
ATOM    134  OE1 GLN A  22      10.030  -6.754  -1.198  1.00 10.00      A   
ATOM    135  NE2 GLN A  22      11.894  -6.888  -2.421  1.00 10.00      A   
ATOM    136 HE21 GLN A  22      12.273  -6.895  -3.328  1.00 10.00      A   
ATOM    137 HE22 GLN A  22      12.429  -6.962  -1.609  1.00 10.00      A   
ATOM    138  C   GLN A  22       6.829  -9.048  -2.768  1.00 10.00      A   
ATOM    139  O   GLN A  22       6.251  -8.724  -1.725  1.00 10.00      A   
ATOM    140  N   LEU A  23       6.232  -9.735  -3.739  1.00 10.00      A   
ATOM    141  HN  LEU A  23       6.742  -9.971  -4.542  1.00 10.00      A   
ATOM    142  CA  LEU A  23       4.834 -10.151  -3.630  1.00 10.00      A   
ATOM    143  CB  LEU A  23       4.316 -10.733  -4.949  1.00 10.00      A   
ATOM    144  CG  LEU A  23       3.586  -9.751  -5.872  1.00 10.00      A   
ATOM    145  CD1 LEU A  23       4.529  -8.668  -6.368  1.00 10.00      A   
ATOM    146  CD2 LEU A  23       2.940 -10.481  -7.038  1.00 10.00      A   
ATOM    147  C   LEU A  23       4.629 -11.140  -2.489  1.00 10.00      A   
ATOM    148  O   LEU A  23       5.355 -12.128  -2.375  1.00 10.00      A   
ATOM    149  N   ASP A  24       3.631 -10.868  -1.653  1.00 10.00      A   
ATOM    150  HN  ASP A  24       3.080 -10.073  -1.811  1.00 10.00      A   
ATOM    151  CA  ASP A  24       3.334 -11.714  -0.501  1.00 10.00      A   
ATOM    152  CB  ASP A  24       2.221 -11.115   0.362  1.00 10.00      A   
ATOM    153  CG  ASP A  24       2.501  -9.684   0.767  1.00 10.00      A   
ATOM    154  OD1 ASP A  24       3.207  -9.476   1.769  1.00 10.00      A   
ATOM    155  OD2 ASP A  24       2.024  -8.761   0.069  1.00 10.00      A   
ATOM    156  C   ASP A  24       2.968 -13.125  -0.918  1.00 10.00      A   
ATOM    157  O   ASP A  24       3.475 -14.089  -0.351  1.00 10.00      A   
ATOM    158  N   LYS A  25       2.095 -13.247  -1.914  1.00 10.00      A   
ATOM    159  HN  LYS A  25       1.722 -12.438  -2.326  1.00 10.00      A   
ATOM    160  CA  LYS A  25       1.674 -14.558  -2.403  1.00 10.00      A   
ATOM    161  CB  LYS A  25       0.634 -14.406  -3.509  1.00 10.00      A   
ATOM    162  CG  LYS A  25      -0.605 -13.632  -3.091  1.00 10.00      A   
ATOM    163  CD  LYS A  25      -1.631 -13.589  -4.213  1.00 10.00      A   
ATOM    164  CE  LYS A  25      -2.820 -12.715  -3.855  1.00 10.00      A   
ATOM    165  NZ  LYS A  25      -3.601 -13.273  -2.718  1.00 10.00      A   
ATOM    166  HZ1 LYS A  25      -4.600 -12.992  -2.801  1.00 10.00      A   
ATOM    167  HZ2 LYS A  25      -3.230 -12.915  -1.816  1.00 10.00      A   
ATOM    168  HZ3 LYS A  25      -3.547 -14.310  -2.713  1.00 10.00      A   
ATOM    169  C   LYS A  25       2.879 -15.348  -2.903  1.00 10.00      A   
ATOM    170  O   LYS A  25       2.972 -16.562  -2.706  1.00 10.00      A   
ATOM    171  N   ASP A  26       3.806 -14.638  -3.541  1.00 10.00      A   
ATOM    172  HN  ASP A  26       3.652 -13.681  -3.682  1.00 10.00      A   
ATOM    173  CA  ASP A  26       5.034 -15.247  -4.046  1.00 10.00      A   
ATOM    174  CB  ASP A  26       5.857 -14.227  -4.841  1.00 10.00      A   
ATOM    175  CG  ASP A  26       5.342 -13.982  -6.241  1.00 10.00      A   
ATOM    176  OD1 ASP A  26       4.109 -14.008  -6.444  1.00 10.00      A   
ATOM    177  OD2 ASP A  26       6.171 -13.735  -7.143  1.00 10.00      A   
ATOM    178  C   ASP A  26       5.871 -15.724  -2.873  1.00 10.00      A   
ATOM    179  O   ASP A  26       6.309 -16.873  -2.828  1.00 10.00      A   
ATOM    180  N   ARG A  27       6.068 -14.818  -1.922  1.00 10.00      A   
ATOM    181  HN  ARG A  27       5.679 -13.923  -2.039  1.00 10.00      A   
ATOM    182  CA  ARG A  27       6.841 -15.088  -0.720  1.00 10.00      A   
ATOM    183  CB  ARG A  27       6.839 -13.854   0.186  1.00 10.00      A   
ATOM    184  CG  ARG A  27       7.877 -12.807  -0.183  1.00 10.00      A   
ATOM    185  CD  ARG A  27       9.272 -13.397  -0.107  1.00 10.00      A   
ATOM    186  NE  ARG A  27      10.324 -12.391  -0.237  1.00 10.00      A   
ATOM    187  HE  ARG A  27      10.381 -11.899  -1.092  1.00 10.00      A   
ATOM    188  CZ  ARG A  27      11.191 -12.106   0.727  1.00 10.00      A   
ATOM    189  NH1 ARG A  27      11.123 -12.740   1.895  1.00 10.00      A   
ATOM    190 HH11 ARG A  27      11.803 -12.523   2.652  1.00 10.00      A   
ATOM    191 HH12 ARG A  27      10.375 -13.465   2.062  1.00 10.00      A   
ATOM    192  NH2 ARG A  27      12.143 -11.205   0.519  1.00 10.00      A   
ATOM    193 HH21 ARG A  27      12.216 -10.724  -0.407  1.00 10.00      A   
ATOM    194 HH22 ARG A  27      12.822 -10.974   1.277  1.00 10.00      A   
ATOM    195  C   ARG A  27       6.301 -16.299   0.036  1.00 10.00      A   
ATOM    196  O   ARG A  27       7.064 -17.169   0.448  1.00 10.00      A   
ATOM    197  N   ASN A  28       4.981 -16.351   0.195  1.00 10.00      A   
ATOM    198  HN  ASN A  28       4.433 -15.619  -0.160  1.00 10.00      A   
ATOM    199  CA  ASN A  28       4.318 -17.454   0.899  1.00 10.00      A   
ATOM    200  CB  ASN A  28       2.799 -17.232   0.974  1.00 10.00      A   
ATOM    201  CG  ASN A  28       2.407 -16.070   1.868  1.00 10.00      A   
ATOM    202  OD1 ASN A  28       3.161 -15.674   2.765  1.00 10.00      A   
ATOM    203  ND2 ASN A  28       1.227 -15.512   1.635  1.00 10.00      A   
ATOM    204 HD21 ASN A  28       0.665 -15.882   0.906  1.00 10.00      A   
ATOM    205 HD22 ASN A  28       0.948 -14.757   2.201  1.00 10.00      A   
ATOM    206  C   ASN A  28       4.615 -18.796   0.240  1.00 10.00      A   
ATOM    207  O   ASN A  28       4.692 -19.829   0.908  1.00 10.00      A   
ATOM    208  N   SER A  29       4.788 -18.777  -1.073  1.00 10.00      A   
ATOM    209  HN  SER A  29       4.735 -17.922  -1.552  1.00 10.00      A   
ATOM    210  CA  SER A  29       5.081 -19.989  -1.814  1.00 10.00      A   
ATOM    211  CB  SER A  29       4.894 -19.749  -3.315  1.00 10.00      A   
ATOM    212  OG  SER A  29       3.617 -19.189  -3.585  1.00 10.00      A   
ATOM    213  HG  SER A  29       3.605 -18.264  -3.306  1.00 10.00      A   
ATOM    214  C   SER A  29       6.505 -20.459  -1.519  1.00 10.00      A   
ATOM    215  O   SER A  29       6.774 -21.658  -1.440  1.00 10.00      A   
ATOM    216  N   VAL A  30       7.404 -19.502  -1.324  1.00 10.00      A   
ATOM    217  HN  VAL A  30       7.118 -18.565  -1.364  1.00 10.00      A   
ATOM    218  CA  VAL A  30       8.803 -19.803  -1.043  1.00 10.00      A   
ATOM    219  CB  VAL A  30       9.690 -18.543  -1.138  1.00 10.00      A   
ATOM    220  CG1 VAL A  30      11.151 -18.892  -0.917  1.00 10.00      A   
ATOM    221  CG2 VAL A  30       9.507 -17.852  -2.483  1.00 10.00      A   
ATOM    222  C   VAL A  30       8.966 -20.449   0.335  1.00 10.00      A   
ATOM    223  O   VAL A  30       9.767 -21.369   0.510  1.00 10.00      A   
ATOM    224  N   SER A  31       8.190 -19.983   1.308  1.00 10.00      A   
ATOM    225  HN  SER A  31       7.563 -19.252   1.120  1.00 10.00      A   
ATOM    226  CA  SER A  31       8.260 -20.523   2.659  1.00 10.00      A   
ATOM    227  CB  SER A  31       7.574 -19.579   3.652  1.00 10.00      A   
ATOM    228  OG  SER A  31       6.902 -18.523   2.984  1.00 10.00      A   
ATOM    229  HG  SER A  31       7.484 -17.742   2.952  1.00 10.00      A   
ATOM    230  C   SER A  31       7.646 -21.919   2.738  1.00 10.00      A   
ATOM    231  O   SER A  31       7.685 -22.566   3.784  1.00 10.00      A   
ATOM    232  N   LEU A  32       7.090 -22.389   1.626  1.00 10.00      A   
ATOM    233  HN  LEU A  32       7.102 -21.838   0.814  1.00 10.00      A   
ATOM    234  CA  LEU A  32       6.462 -23.700   1.585  1.00 10.00      A   
ATOM    235  CB  LEU A  32       5.013 -23.587   1.110  1.00 10.00      A   
ATOM    236  CG  LEU A  32       3.997 -23.098   2.140  1.00 10.00      A   
ATOM    237  CD1 LEU A  32       2.676 -22.788   1.463  1.00 10.00      A   
ATOM    238  CD2 LEU A  32       3.804 -24.137   3.235  1.00 10.00      A   
ATOM    239  C   LEU A  32       7.223 -24.681   0.703  1.00 10.00      A   
ATOM    240  O   LEU A  32       6.756 -25.792   0.463  1.00 10.00      A   
ATOM    241  N   VAL A  33       8.388 -24.284   0.212  1.00 10.00      A   
ATOM    242  HN  VAL A  33       8.721 -23.386   0.422  1.00 10.00      A   
ATOM    243  CA  VAL A  33       9.173 -25.170  -0.637  1.00 10.00      A   
ATOM    244  CB  VAL A  33      10.044 -24.426  -1.677  1.00 10.00      A   
ATOM    245  CG1 VAL A  33       9.180 -23.548  -2.565  1.00 10.00      A   
ATOM    246  CG2 VAL A  33      11.147 -23.614  -1.018  1.00 10.00      A   
ATOM    247  C   VAL A  33      10.009 -26.146   0.186  1.00 10.00      A   
ATOM    248  O   VAL A  33      10.102 -27.327  -0.153  1.00 10.00      A   
ATOM    249  N   CYS A  34      10.587 -25.647   1.275  1.00 10.00      A   
ATOM    250  HN  CYS A  34      10.459 -24.699   1.489  1.00 10.00      A   
ATOM    251  CA  CYS A  34      11.414 -26.451   2.163  1.00 10.00      A   
ATOM    252  CB  CYS A  34      12.728 -26.823   1.471  1.00 10.00      A   
ATOM    253  SG  CYS A  34      13.725 -25.407   0.943  1.00 10.00      A   
ATOM    254  HG  CYS A  34      14.994 -25.796   0.898  1.00 10.00      A   
ATOM    255  C   CYS A  34      11.705 -25.657   3.428  1.00 10.00      A   
ATOM    256  O   CYS A  34      11.562 -24.430   3.435  1.00 10.00      A   
ATOM    257  N   LYS A  35      12.112 -26.344   4.490  1.00 10.00      A   
ATOM    258  HN  LYS A  35      12.222 -27.326   4.419  1.00 10.00      A   
ATOM    259  CA  LYS A  35      12.407 -25.683   5.760  1.00 10.00      A   
ATOM    260  CB  LYS A  35      12.660 -26.721   6.854  1.00 10.00      A   
ATOM    261  CG  LYS A  35      12.672 -26.170   8.273  1.00 10.00      A   
ATOM    262  CD  LYS A  35      11.265 -25.910   8.784  1.00 10.00      A   
ATOM    263  CE  LYS A  35      10.474 -27.201   8.941  1.00 10.00      A   
ATOM    264  NZ  LYS A  35      10.937 -28.010  10.102  1.00 10.00      A   
ATOM    265  HZ1 LYS A  35      11.664 -28.688   9.796  1.00 10.00      A   
ATOM    266  HZ2 LYS A  35      10.133 -28.540  10.515  1.00 10.00      A   
ATOM    267  HZ3 LYS A  35      11.338 -27.393  10.834  1.00 10.00      A   
ATOM    268  C   LYS A  35      13.611 -24.752   5.630  1.00 10.00      A   
ATOM    269  O   LYS A  35      13.678 -23.713   6.288  1.00 10.00      A   
ATOM    270  N   SER A  36      14.546 -25.126   4.768  1.00 10.00      A   
ATOM    271  HN  SER A  36      14.423 -25.958   4.264  1.00 10.00      A   
ATOM    272  CA  SER A  36      15.753 -24.341   4.541  1.00 10.00      A   
ATOM    273  CB  SER A  36      16.644 -25.070   3.537  1.00 10.00      A   
ATOM    274  OG  SER A  36      16.076 -26.326   3.193  1.00 10.00      A   
ATOM    275  HG  SER A  36      16.236 -26.954   3.909  1.00 10.00      A   
ATOM    276  C   SER A  36      15.419 -22.941   4.027  1.00 10.00      A   
ATOM    277  O   SER A  36      15.854 -21.940   4.597  1.00 10.00      A   
ATOM    278  N   TRP A  37      14.621 -22.877   2.966  1.00 10.00      A   
ATOM    279  HN  TRP A  37      14.283 -23.707   2.565  1.00 10.00      A   
ATOM    280  CA  TRP A  37      14.237 -21.598   2.386  1.00 10.00      A   
ATOM    281  CB  TRP A  37      13.674 -21.772   0.972  1.00 10.00      A   
ATOM    282  CG  TRP A  37      14.710 -22.108  -0.065  1.00 10.00      A   
ATOM    283  CD1 TRP A  37      15.940 -22.665   0.148  1.00 10.00      A   
ATOM    284  CD2 TRP A  37      14.603 -21.912  -1.483  1.00 10.00      A   
ATOM    285  NE1 TRP A  37      16.601 -22.829  -1.043  1.00 10.00      A   
ATOM    286  HE1 TRP A  37      17.504 -23.208  -1.147  1.00 10.00      A   
ATOM    287  CE2 TRP A  37      15.804 -22.372  -2.061  1.00 10.00      A   
ATOM    288  CE3 TRP A  37      13.609 -21.392  -2.320  1.00 10.00      A   
ATOM    289  CZ2 TRP A  37      16.036 -22.330  -3.435  1.00 10.00      A   
ATOM    290  CZ3 TRP A  37      13.843 -21.349  -3.682  1.00 10.00      A   
ATOM    291  CH2 TRP A  37      15.047 -21.815  -4.227  1.00 10.00      A   
ATOM    292  C   TRP A  37      13.238 -20.869   3.277  1.00 10.00      A   
ATOM    293  O   TRP A  37      13.240 -19.645   3.342  1.00 10.00      A   
ATOM    294  N   TYR A  38      12.394 -21.632   3.964  1.00 10.00      A   
ATOM    295  HN  TYR A  38      12.439 -22.604   3.852  1.00 10.00      A   
ATOM    296  CA  TYR A  38      11.395 -21.069   4.867  1.00 10.00      A   
ATOM    297  CB  TYR A  38      10.593 -22.203   5.522  1.00 10.00      A   
ATOM    298  CG  TYR A  38       9.829 -21.822   6.778  1.00 10.00      A   
ATOM    299  CD1 TYR A  38      10.314 -22.165   8.037  1.00 10.00      A   
ATOM    300  CD2 TYR A  38       8.625 -21.134   6.708  1.00 10.00      A   
ATOM    301  CE1 TYR A  38       9.620 -21.830   9.185  1.00 10.00      A   
ATOM    302  CE2 TYR A  38       7.925 -20.796   7.851  1.00 10.00      A   
ATOM    303  CZ  TYR A  38       8.426 -21.147   9.087  1.00 10.00      A   
ATOM    304  OH  TYR A  38       7.733 -20.813  10.230  1.00 10.00      A   
ATOM    305  HH  TYR A  38       6.829 -21.155  10.170  1.00 10.00      A   
ATOM    306  C   TYR A  38      12.059 -20.209   5.937  1.00 10.00      A   
ATOM    307  O   TYR A  38      11.602 -19.105   6.236  1.00 10.00      A   
ATOM    308  N   GLU A  39      13.149 -20.719   6.496  1.00 10.00      A   
ATOM    309  HN  GLU A  39      13.467 -21.603   6.206  1.00 10.00      A   
ATOM    310  CA  GLU A  39      13.880 -20.010   7.537  1.00 10.00      A   
ATOM    311  CB  GLU A  39      14.894 -20.932   8.203  1.00 10.00      A   
ATOM    312  CG  GLU A  39      14.260 -22.018   9.052  1.00 10.00      A   
ATOM    313  CD  GLU A  39      13.790 -21.508  10.394  1.00 10.00      A   
ATOM    314  OE1 GLU A  39      12.605 -21.137  10.522  1.00 10.00      A   
ATOM    315  OE2 GLU A  39      14.609 -21.489  11.337  1.00 10.00      A   
ATOM    316  C   GLU A  39      14.566 -18.757   6.999  1.00 10.00      A   
ATOM    317  O   GLU A  39      14.678 -17.754   7.698  1.00 10.00      A   
ATOM    318  N   ILE A  40      15.028 -18.815   5.763  1.00 10.00      A   
ATOM    319  HN  ILE A  40      14.934 -19.648   5.254  1.00 10.00      A   
ATOM    320  CA  ILE A  40      15.688 -17.668   5.152  1.00 10.00      A   
ATOM    321  CB  ILE A  40      16.587 -18.092   3.970  1.00 10.00      A   
ATOM    322  CG1 ILE A  40      17.609 -19.130   4.442  1.00 10.00      A   
ATOM    323  CG2 ILE A  40      17.293 -16.882   3.368  1.00 10.00      A   
ATOM    324  CD1 ILE A  40      18.413 -19.759   3.329  1.00 10.00      A   
ATOM    325  C   ILE A  40      14.660 -16.630   4.693  1.00 10.00      A   
ATOM    326  O   ILE A  40      14.875 -15.428   4.834  1.00 10.00      A   
ATOM    327  N   GLU A  41      13.535 -17.111   4.168  1.00 10.00      A   
ATOM    328  HN  GLU A  41      13.421 -18.088   4.101  1.00 10.00      A   
ATOM    329  CA  GLU A  41      12.466 -16.245   3.680  1.00 10.00      A   
ATOM    330  CB  GLU A  41      11.349 -17.103   3.069  1.00 10.00      A   
ATOM    331  CG  GLU A  41      10.415 -16.363   2.125  1.00 10.00      A   
ATOM    332  CD  GLU A  41       9.274 -15.672   2.839  1.00 10.00      A   
ATOM    333  OE1 GLU A  41       8.382 -16.370   3.365  1.00 10.00      A   
ATOM    334  OE2 GLU A  41       9.260 -14.427   2.870  1.00 10.00      A   
ATOM    335  C   GLU A  41      11.912 -15.377   4.805  1.00 10.00      A   
ATOM    336  O   GLU A  41      11.773 -14.159   4.657  1.00 10.00      A   
ATOM    337  N   ARG A  42      11.638 -16.008   5.943  1.00 10.00      A   
ATOM    338  HN  ARG A  42      11.808 -16.975   6.005  1.00 10.00      A   
ATOM    339  CA  ARG A  42      11.090 -15.304   7.096  1.00 10.00      A   
ATOM    340  CB  ARG A  42      10.680 -16.290   8.195  1.00 10.00      A   
ATOM    341  CG  ARG A  42      11.817 -17.145   8.723  1.00 10.00      A   
ATOM    342  CD  ARG A  42      11.348 -18.096   9.809  1.00 10.00      A   
ATOM    343  NE  ARG A  42      11.223 -17.428  11.102  1.00 10.00      A   
ATOM    344  HE  ARG A  42      10.941 -16.482  11.098  1.00 10.00      A   
ATOM    345  CZ  ARG A  42      11.490 -18.017  12.269  1.00 10.00      A   
ATOM    346  NH1 ARG A  42      11.899 -19.275  12.307  1.00 10.00      A   
ATOM    347 HH11 ARG A  42      12.026 -19.823  11.417  1.00 10.00      A   
ATOM    348 HH12 ARG A  42      12.107 -19.732  13.221  1.00 10.00      A   
ATOM    349  NH2 ARG A  42      11.343 -17.343  13.400  1.00 10.00      A   
ATOM    350 HH21 ARG A  42      11.554 -17.802  14.313  1.00 10.00      A   
ATOM    351 HH22 ARG A  42      11.020 -16.351  13.389  1.00 10.00      A   
ATOM    352  C   ARG A  42      12.057 -14.253   7.641  1.00 10.00      A   
ATOM    353  O   ARG A  42      11.644 -13.298   8.296  1.00 10.00      A   
ATOM    354  N   TRP A  43      13.338 -14.419   7.350  1.00 10.00      A   
ATOM    355  HN  TRP A  43      13.612 -15.188   6.803  1.00 10.00      A   
ATOM    356  CA  TRP A  43      14.345 -13.483   7.821  1.00 10.00      A   
ATOM    357  CB  TRP A  43      15.590 -14.225   8.316  1.00 10.00      A   
ATOM    358  CG  TRP A  43      15.462 -14.736   9.721  1.00 10.00      A   
ATOM    359  CD1 TRP A  43      14.850 -15.887  10.122  1.00 10.00      A   
ATOM    360  CD2 TRP A  43      15.956 -14.111  10.910  1.00 10.00      A   
ATOM    361  NE1 TRP A  43      14.932 -16.018  11.485  1.00 10.00      A   
ATOM    362  HE1 TRP A  43      14.566 -16.764  12.010  1.00 10.00      A   
ATOM    363  CE2 TRP A  43      15.608 -14.940  11.994  1.00 10.00      A   
ATOM    364  CE3 TRP A  43      16.663 -12.931  11.167  1.00 10.00      A   
ATOM    365  CZ2 TRP A  43      15.939 -14.631  13.311  1.00 10.00      A   
ATOM    366  CZ3 TRP A  43      16.989 -12.624  12.473  1.00 10.00      A   
ATOM    367  CH2 TRP A  43      16.628 -13.470  13.528  1.00 10.00      A   
ATOM    368  C   TRP A  43      14.712 -12.449   6.754  1.00 10.00      A   
ATOM    369  O   TRP A  43      15.622 -11.646   6.951  1.00 10.00      A   
ATOM    370  N   CYS A  44      14.002 -12.454   5.630  1.00 10.00      A   
ATOM    371  HN  CYS A  44      13.280 -13.111   5.512  1.00 10.00      A   
ATOM    372  CA  CYS A  44      14.289 -11.501   4.563  1.00 10.00      A   
ATOM    373  CB  CYS A  44      15.088 -12.156   3.435  1.00 10.00      A   
ATOM    374  SG  CYS A  44      14.258 -13.554   2.653  1.00 10.00      A   
ATOM    375  HG  CYS A  44      14.526 -14.635   3.382  1.00 10.00      A   
ATOM    376  C   CYS A  44      13.034 -10.830   4.010  1.00 10.00      A   
ATOM    377  O   CYS A  44      13.098 -10.138   2.994  1.00 10.00      A   
ATOM    378  N   ARG A  45      11.887 -11.056   4.648  1.00 10.00      A   
ATOM    379  HN  ARG A  45      11.876 -11.649   5.429  1.00 10.00      A   
ATOM    380  CA  ARG A  45      10.648 -10.429   4.194  1.00 10.00      A   
ATOM    381  CB  ARG A  45       9.402 -11.216   4.611  1.00 10.00      A   
ATOM    382  CG  ARG A  45       8.209 -10.969   3.697  1.00 10.00      A   
ATOM    383  CD  ARG A  45       6.962 -11.716   4.151  1.00 10.00      A   
ATOM    384  NE  ARG A  45       6.992 -13.137   3.793  1.00 10.00      A   
ATOM    385  HE  ARG A  45       7.882 -13.568   3.707  1.00 10.00      A   
ATOM    386  CZ  ARG A  45       5.904 -13.875   3.563  1.00 10.00      A   
ATOM    387  NH1 ARG A  45       4.690 -13.336   3.643  1.00 10.00      A   
ATOM    388 HH11 ARG A  45       4.573 -12.328   3.889  1.00 10.00      A   
ATOM    389 HH12 ARG A  45       3.844 -13.922   3.455  1.00 10.00      A   
ATOM    390  NH2 ARG A  45       6.024 -15.167   3.282  1.00 10.00      A   
ATOM    391 HH21 ARG A  45       6.980 -15.614   3.238  1.00 10.00      A   
ATOM    392 HH22 ARG A  45       5.175 -15.743   3.100  1.00 10.00      A   
ATOM    393  C   ARG A  45      10.583  -8.995   4.695  1.00 10.00      A   
ATOM    394  O   ARG A  45      10.491  -8.752   5.897  1.00 10.00      A   
ATOM    395  N   ARG A  46      10.633  -8.052   3.765  1.00 10.00      A   
ATOM    396  HN  ARG A  46      10.658  -8.316   2.819  1.00 10.00      A   
ATOM    397  CA  ARG A  46      10.632  -6.636   4.103  1.00 10.00      A   
ATOM    398  CB  ARG A  46      11.288  -5.809   2.990  1.00 10.00      A   
ATOM    399  CG  ARG A  46      12.729  -6.200   2.696  1.00 10.00      A   
ATOM    400  CD  ARG A  46      13.269  -5.475   1.472  1.00 10.00      A   
ATOM    401  NE  ARG A  46      14.614  -5.937   1.118  1.00 10.00      A   
ATOM    402  HE  ARG A  46      15.029  -6.603   1.714  1.00 10.00      A   
ATOM    403  CZ  ARG A  46      15.305  -5.500   0.061  1.00 10.00      A   
ATOM    404  NH1 ARG A  46      14.780  -4.590  -0.754  1.00 10.00      A   
ATOM    405 HH11 ARG A  46      15.320  -4.249  -1.579  1.00 10.00      A   
ATOM    406 HH12 ARG A  46      13.824  -4.208  -0.574  1.00 10.00      A   
ATOM    407  NH2 ARG A  46      16.518  -5.992  -0.189  1.00 10.00      A   
ATOM    408 HH21 ARG A  46      16.936  -6.713   0.439  1.00 10.00      A   
ATOM    409 HH22 ARG A  46      17.060  -5.655  -1.016  1.00 10.00      A   
ATOM    410  C   ARG A  46       9.243  -6.094   4.426  1.00 10.00      A   
ATOM    411  O   ARG A  46       9.120  -5.062   5.087  1.00 10.00      A   
ATOM    412  N   LYS A  47       8.199  -6.772   3.977  1.00 10.00      A   
ATOM    413  HN  LYS A  47       8.337  -7.597   3.462  1.00 10.00      A   
ATOM    414  CA  LYS A  47       6.845  -6.307   4.248  1.00 10.00      A   
ATOM    415  CB  LYS A  47       6.314  -5.444   3.099  1.00 10.00      A   
ATOM    416  CG  LYS A  47       5.754  -6.234   1.928  1.00 10.00      A   
ATOM    417  CD  LYS A  47       5.227  -5.310   0.848  1.00 10.00      A   
ATOM    418  CE  LYS A  47       3.945  -5.858   0.243  1.00 10.00      A   
ATOM    419  NZ  LYS A  47       4.137  -7.218  -0.325  1.00 10.00      A   
ATOM    420  HZ1 LYS A  47       4.319  -7.156  -1.349  1.00 10.00      A   
ATOM    421  HZ2 LYS A  47       3.281  -7.799  -0.167  1.00 10.00      A   
ATOM    422  HZ3 LYS A  47       4.944  -7.686   0.128  1.00 10.00      A   
ATOM    423  C   LYS A  47       5.890  -7.456   4.536  1.00 10.00      A   
ATOM    424  O   LYS A  47       6.107  -8.582   4.094  1.00 10.00      A   
ATOM    425  N   VAL A  48       4.844  -7.156   5.291  1.00 10.00      A   
ATOM    426  HN  VAL A  48       4.742  -6.235   5.619  1.00 10.00      A   
ATOM    427  CA  VAL A  48       3.827  -8.139   5.638  1.00 10.00      A   
ATOM    428  CB  VAL A  48       3.998  -8.704   7.064  1.00 10.00      A   
ATOM    429  CG1 VAL A  48       5.113  -9.736   7.110  1.00 10.00      A   
ATOM    430  CG2 VAL A  48       4.255  -7.589   8.064  1.00 10.00      A   
ATOM    431  C   VAL A  48       2.439  -7.520   5.503  1.00 10.00      A   
ATOM    432  O   VAL A  48       2.225  -6.358   5.869  1.00 10.00      A   
ATOM    433  N   PHE A  49       1.508  -8.287   4.964  1.00 10.00      A   
ATOM    434  HN  PHE A  49       1.745  -9.197   4.685  1.00 10.00      A   
ATOM    435  CA  PHE A  49       0.142  -7.819   4.774  1.00 10.00      A   
ATOM    436  CB  PHE A  49      -0.264  -7.922   3.297  1.00 10.00      A   
ATOM    437  CG  PHE A  49      -1.750  -7.865   3.063  1.00 10.00      A   
ATOM    438  CD1 PHE A  49      -2.469  -6.713   3.338  1.00 10.00      A   
ATOM    439  CD2 PHE A  49      -2.427  -8.969   2.575  1.00 10.00      A   
ATOM    440  CE1 PHE A  49      -3.834  -6.666   3.131  1.00 10.00      A   
ATOM    441  CE2 PHE A  49      -3.791  -8.928   2.366  1.00 10.00      A   
ATOM    442  CZ  PHE A  49      -4.496  -7.774   2.645  1.00 10.00      A   
ATOM    443  C   PHE A  49      -0.831  -8.596   5.651  1.00 10.00      A   
ATOM    444  O   PHE A  49      -0.991  -9.805   5.496  1.00 10.00      A   
ATOM    445  N   ILE A  50      -1.468  -7.894   6.577  1.00 10.00      A   
ATOM    446  HN  ILE A  50      -1.280  -6.934   6.667  1.00 10.00      A   
ATOM    447  CA  ILE A  50      -2.433  -8.509   7.472  1.00 10.00      A   
ATOM    448  CB  ILE A  50      -2.011  -8.381   8.952  1.00 10.00      A   
ATOM    449  CG1 ILE A  50      -0.571  -8.864   9.153  1.00 10.00      A   
ATOM    450  CG2 ILE A  50      -2.961  -9.159   9.852  1.00 10.00      A   
ATOM    451  CD1 ILE A  50      -0.375 -10.348   8.917  1.00 10.00      A   
ATOM    452  C   ILE A  50      -3.810  -7.881   7.274  1.00 10.00      A   
ATOM    453  O   ILE A  50      -4.126  -6.846   7.869  1.00 10.00      A   
ATOM    454  N   GLY A  51      -4.621  -8.502   6.422  1.00 10.00      A   
ATOM    455  HN  GLY A  51      -4.309  -9.322   5.978  1.00 10.00      A   
ATOM    456  CA  GLY A  51      -5.958  -7.993   6.149  1.00 10.00      A   
ATOM    457  C   GLY A  51      -6.874  -8.127   7.347  1.00 10.00      A   
ATOM    458  O   GLY A  51      -7.806  -7.346   7.522  1.00 10.00      A   
ATOM    459  N   ASN A  52      -6.605  -9.125   8.169  1.00 10.00      A   
ATOM    460  HN  ASN A  52      -5.852  -9.717   7.966  1.00 10.00      A   
ATOM    461  CA  ASN A  52      -7.389  -9.371   9.369  1.00 10.00      A   
ATOM    462  CB  ASN A  52      -8.118 -10.717   9.261  1.00 10.00      A   
ATOM    463  CG  ASN A  52      -9.190 -10.900  10.317  1.00 10.00      A   
ATOM    464  OD1 ASN A  52      -9.030 -10.489  11.465  1.00 10.00      A   
ATOM    465  ND2 ASN A  52     -10.303 -11.508   9.934  1.00 10.00      A   
ATOM    466 HD21 ASN A  52     -10.373 -11.806   9.001  1.00 10.00      A   
ATOM    467 HD22 ASN A  52     -11.017 -11.628  10.598  1.00 10.00      A   
ATOM    468  C   ASN A  52      -6.464  -9.351  10.579  1.00 10.00      A   
ATOM    469  O   ASN A  52      -5.819 -10.352  10.893  1.00 10.00      A   
ATOM    470  N   CYS A  53      -6.392  -8.205  11.244  1.00 10.00      A   
ATOM    471  HN  CYS A  53      -6.937  -7.446  10.944  1.00 10.00      A   
ATOM    472  CA  CYS A  53      -5.525  -8.032  12.408  1.00 10.00      A   
ATOM    473  CB  CYS A  53      -5.512  -6.569  12.860  1.00 10.00      A   
ATOM    474  SG  CYS A  53      -7.146  -5.864  13.176  1.00 10.00      A   
ATOM    475  HG  CYS A  53      -7.084  -4.560  12.916  1.00 10.00      A   
ATOM    476  C   CYS A  53      -5.903  -8.945  13.575  1.00 10.00      A   
ATOM    477  O   CYS A  53      -5.136  -9.103  14.525  1.00 10.00      A   
ATOM    478  N   TYR A  54      -7.083  -9.544  13.505  1.00 10.00      A   
ATOM    479  HN  TYR A  54      -7.659  -9.383  12.728  1.00 10.00      A   
ATOM    480  CA  TYR A  54      -7.545 -10.432  14.560  1.00 10.00      A   
ATOM    481  CB  TYR A  54      -8.981 -10.099  14.958  1.00 10.00      A   
ATOM    482  CG  TYR A  54      -9.076  -8.863  15.816  1.00 10.00      A   
ATOM    483  CD1 TYR A  54     -10.052  -7.903  15.592  1.00 10.00      A   
ATOM    484  CD2 TYR A  54      -8.179  -8.659  16.856  1.00 10.00      A   
ATOM    485  CE1 TYR A  54     -10.133  -6.772  16.385  1.00 10.00      A   
ATOM    486  CE2 TYR A  54      -8.250  -7.533  17.651  1.00 10.00      A   
ATOM    487  CZ  TYR A  54      -9.227  -6.593  17.413  1.00 10.00      A   
ATOM    488  OH  TYR A  54      -9.303  -5.472  18.211  1.00 10.00      A   
ATOM    489  HH  TYR A  54      -9.027  -5.705  19.118  1.00 10.00      A   
ATOM    490  C   TYR A  54      -7.400 -11.897  14.176  1.00 10.00      A   
ATOM    491  O   TYR A  54      -7.783 -12.792  14.931  1.00 10.00      A   
ATOM    492  N   ALA A  55      -6.835 -12.138  13.003  1.00 10.00      A   
ATOM    493  HN  ALA A  55      -6.565 -11.383  12.437  1.00 10.00      A   
ATOM    494  CA  ALA A  55      -6.623 -13.493  12.525  1.00 10.00      A   
ATOM    495  CB  ALA A  55      -6.700 -13.545  11.008  1.00 10.00      A   
ATOM    496  C   ALA A  55      -5.283 -14.038  13.006  1.00 10.00      A   
ATOM    497  O   ALA A  55      -5.058 -15.245  12.989  1.00 10.00      A   
ATOM    498  N   VAL A  56      -4.406 -13.149  13.453  1.00 10.00      A   
ATOM    499  HN  VAL A  56      -4.653 -12.199  13.479  1.00 10.00      A   
ATOM    500  CA  VAL A  56      -3.089 -13.553  13.929  1.00 10.00      A   
ATOM    501  CB  VAL A  56      -2.058 -13.609  12.771  1.00 10.00      A   
ATOM    502  CG1 VAL A  56      -1.797 -12.225  12.186  1.00 10.00      A   
ATOM    503  CG2 VAL A  56      -0.761 -14.275  13.211  1.00 10.00      A   
ATOM    504  C   VAL A  56      -2.596 -12.607  15.021  1.00 10.00      A   
ATOM    505  O   VAL A  56      -2.887 -11.410  14.991  1.00 10.00      A   
ATOM    506  N   SER A  57      -1.885 -13.155  15.995  1.00 10.00      A   
ATOM    507  HN  SER A  57      -1.721 -14.121  15.985  1.00 10.00      A   
ATOM    508  CA  SER A  57      -1.343 -12.366  17.088  1.00 10.00      A   
ATOM    509  CB  SER A  57      -1.049 -13.271  18.285  1.00 10.00      A   
ATOM    510  OG  SER A  57      -1.064 -14.640  17.903  1.00 10.00      A   
ATOM    511  HG  SER A  57      -1.281 -15.181  18.676  1.00 10.00      A   
ATOM    512  C   SER A  57      -0.075 -11.635  16.638  1.00 10.00      A   
ATOM    513  O   SER A  57       0.717 -12.179  15.864  1.00 10.00      A   
ATOM    514  N   PRO A  58       0.128 -10.395  17.121  1.00 10.00      A   
ATOM    515  CA  PRO A  58       1.295  -9.577  16.759  1.00 10.00      A   
ATOM    516  CB  PRO A  58       1.181  -8.357  17.678  1.00 10.00      A   
ATOM    517  CG  PRO A  58      -0.258  -8.288  18.050  1.00 10.00      A   
ATOM    518  CD  PRO A  58      -0.766  -9.699  18.062  1.00 10.00      A   
ATOM    519  C   PRO A  58       2.611 -10.297  17.027  1.00 10.00      A   
ATOM    520  O   PRO A  58       3.487 -10.346  16.163  1.00 10.00      A   
ATOM    521  N   ALA A  59       2.729 -10.870  18.220  1.00 10.00      A   
ATOM    522  HN  ALA A  59       1.981 -10.805  18.855  1.00 10.00      A   
ATOM    523  CA  ALA A  59       3.935 -11.583  18.621  1.00 10.00      A   
ATOM    524  CB  ALA A  59       3.774 -12.160  20.015  1.00 10.00      A   
ATOM    525  C   ALA A  59       4.319 -12.678  17.630  1.00 10.00      A   
ATOM    526  O   ALA A  59       5.489 -12.834  17.296  1.00 10.00      A   
ATOM    527  N   THR A  60       3.332 -13.421  17.153  1.00 10.00      A   
ATOM    528  HN  THR A  60       2.414 -13.239  17.439  1.00 10.00      A   
ATOM    529  CA  THR A  60       3.577 -14.500  16.208  1.00 10.00      A   
ATOM    530  CB  THR A  60       2.282 -15.278  15.914  1.00 10.00      A   
ATOM    531  OG1 THR A  60       1.511 -15.373  17.124  1.00 10.00      A   
ATOM    532  HG1 THR A  60       0.595 -15.116  16.944  1.00 10.00      A   
ATOM    533  CG2 THR A  60       2.610 -16.678  15.414  1.00 10.00      A   
ATOM    534  C   THR A  60       4.178 -13.979  14.901  1.00 10.00      A   
ATOM    535  O   THR A  60       5.069 -14.605  14.327  1.00 10.00      A   
ATOM    536  N   VAL A  61       3.703 -12.822  14.450  1.00 10.00      A   
ATOM    537  HN  VAL A  61       3.014 -12.352  14.966  1.00 10.00      A   
ATOM    538  CA  VAL A  61       4.193 -12.226  13.212  1.00 10.00      A   
ATOM    539  CB  VAL A  61       3.343 -11.013  12.774  1.00 10.00      A   
ATOM    540  CG1 VAL A  61       3.803 -10.496  11.418  1.00 10.00      A   
ATOM    541  CG2 VAL A  61       1.869 -11.377  12.735  1.00 10.00      A   
ATOM    542  C   VAL A  61       5.652 -11.800  13.359  1.00 10.00      A   
ATOM    543  O   VAL A  61       6.494 -12.144  12.528  1.00 10.00      A   
ATOM    544  N   ILE A  62       5.943 -11.070  14.430  1.00 10.00      A   
ATOM    545  HN  ILE A  62       5.223 -10.834  15.054  1.00 10.00      A   
ATOM    546  CA  ILE A  62       7.298 -10.592  14.702  1.00 10.00      A   
ATOM    547  CB  ILE A  62       7.335  -9.673  15.939  1.00 10.00      A   
ATOM    548  CG1 ILE A  62       6.204  -8.648  15.879  1.00 10.00      A   
ATOM    549  CG2 ILE A  62       8.682  -8.973  16.040  1.00 10.00      A   
ATOM    550  CD1 ILE A  62       5.918  -7.987  17.207  1.00 10.00      A   
ATOM    551  C   ILE A  62       8.249 -11.761  14.936  1.00 10.00      A   
ATOM    552  O   ILE A  62       9.409 -11.724  14.526  1.00 10.00      A   
ATOM    553  N   ARG A  63       7.747 -12.791  15.607  1.00 10.00      A   
ATOM    554  HN  ARG A  63       6.817 -12.744  15.925  1.00 10.00      A   
ATOM    555  CA  ARG A  63       8.537 -13.977  15.904  1.00 10.00      A   
ATOM    556  CB  ARG A  63       7.724 -14.942  16.768  1.00 10.00      A   
ATOM    557  CG  ARG A  63       8.532 -16.049  17.424  1.00 10.00      A   
ATOM    558  CD  ARG A  63       7.911 -16.460  18.751  1.00 10.00      A   
ATOM    559  NE  ARG A  63       6.510 -16.867  18.617  1.00 10.00      A   
ATOM    560  HE  ARG A  63       6.302 -17.545  17.932  1.00 10.00      A   
ATOM    561  CZ  ARG A  63       5.511 -16.366  19.352  1.00 10.00      A   
ATOM    562  NH1 ARG A  63       5.756 -15.433  20.269  1.00 10.00      A   
ATOM    563 HH11 ARG A  63       4.973 -15.047  20.845  1.00 10.00      A   
ATOM    564 HH12 ARG A  63       6.729 -15.086  20.418  1.00 10.00      A   
ATOM    565  NH2 ARG A  63       4.271 -16.811  19.183  1.00 10.00      A   
ATOM    566 HH21 ARG A  63       4.072 -17.556  18.480  1.00 10.00      A   
ATOM    567 HH22 ARG A  63       3.490 -16.423  19.756  1.00 10.00      A   
ATOM    568  C   ARG A  63       8.986 -14.660  14.617  1.00 10.00      A   
ATOM    569  O   ARG A  63      10.119 -15.132  14.513  1.00 10.00      A   
ATOM    570  N   ARG A  64       8.103 -14.686  13.629  1.00 10.00      A   
ATOM    571  HN  ARG A  64       7.221 -14.276  13.760  1.00 10.00      A   
ATOM    572  CA  ARG A  64       8.418 -15.308  12.361  1.00 10.00      A   
ATOM    573  CB  ARG A  64       7.151 -15.785  11.644  1.00 10.00      A   
ATOM    574  CG  ARG A  64       7.422 -16.573  10.373  1.00 10.00      A   
ATOM    575  CD  ARG A  64       6.146 -17.155   9.793  1.00 10.00      A   
ATOM    576  NE  ARG A  64       6.244 -17.337   8.344  1.00 10.00      A   
ATOM    577  HE  ARG A  64       7.077 -17.050   7.912  1.00 10.00      A   
ATOM    578  CZ  ARG A  64       5.283 -17.866   7.588  1.00 10.00      A   
ATOM    579  NH1 ARG A  64       4.146 -18.279   8.132  1.00 10.00      A   
ATOM    580 HH11 ARG A  64       3.985 -18.189   9.172  1.00 10.00      A   
ATOM    581 HH12 ARG A  64       3.404 -18.700   7.531  1.00 10.00      A   
ATOM    582  NH2 ARG A  64       5.452 -17.965   6.274  1.00 10.00      A   
ATOM    583 HH21 ARG A  64       4.690 -18.375   5.680  1.00 10.00      A   
ATOM    584 HH22 ARG A  64       6.331 -17.634   5.824  1.00 10.00      A   
ATOM    585  C   ARG A  64       9.229 -14.366  11.477  1.00 10.00      A   
ATOM    586  O   ARG A  64      10.250 -14.766  10.916  1.00 10.00      A   
ATOM    587  N   PHE A  65       8.790 -13.112  11.386  1.00 10.00      A   
ATOM    588  HN  PHE A  65       7.988 -12.841  11.895  1.00 10.00      A   
ATOM    589  CA  PHE A  65       9.474 -12.117  10.568  1.00 10.00      A   
ATOM    590  CB  PHE A  65       8.522 -11.540   9.517  1.00 10.00      A   
ATOM    591  CG  PHE A  65       7.840 -12.558   8.652  1.00 10.00      A   
ATOM    592  CD1 PHE A  65       6.515 -12.893   8.870  1.00 10.00      A   
ATOM    593  CD2 PHE A  65       8.518 -13.172   7.614  1.00 10.00      A   
ATOM    594  CE1 PHE A  65       5.879 -13.819   8.070  1.00 10.00      A   
ATOM    595  CE2 PHE A  65       7.889 -14.102   6.812  1.00 10.00      A   
ATOM    596  CZ  PHE A  65       6.566 -14.426   7.040  1.00 10.00      A   
ATOM    597  C   PHE A  65      10.017 -10.978  11.433  1.00 10.00      A   
ATOM    598  O   PHE A  65       9.299 -10.026  11.741  1.00 10.00      A   
ATOM    599  N   PRO A  66      11.295 -11.054  11.831  1.00 10.00      A   
ATOM    600  CA  PRO A  66      11.929 -10.039  12.665  1.00 10.00      A   
ATOM    601  CB  PRO A  66      12.889 -10.880  13.513  1.00 10.00      A   
ATOM    602  CG  PRO A  66      13.178 -12.116  12.708  1.00 10.00      A   
ATOM    603  CD  PRO A  66      12.224 -12.147  11.536  1.00 10.00      A   
ATOM    604  C   PRO A  66      12.715  -8.997  11.858  1.00 10.00      A   
ATOM    605  O   PRO A  66      13.494  -8.225  12.420  1.00 10.00      A   
ATOM    606  N   LYS A  67      12.503  -8.970  10.546  1.00 10.00      A   
ATOM    607  HN  LYS A  67      11.863  -9.600  10.155  1.00 10.00      A   
ATOM    608  CA  LYS A  67      13.207  -8.025   9.678  1.00 10.00      A   
ATOM    609  CB  LYS A  67      14.273  -8.745   8.844  1.00 10.00      A   
ATOM    610  CG  LYS A  67      15.519  -9.136   9.623  1.00 10.00      A   
ATOM    611  CD  LYS A  67      16.721  -9.271   8.699  1.00 10.00      A   
ATOM    612  CE  LYS A  67      17.960  -9.715   9.456  1.00 10.00      A   
ATOM    613  NZ  LYS A  67      19.178  -9.636   8.610  1.00 10.00      A   
ATOM    614  HZ1 LYS A  67      19.072 -10.241   7.771  1.00 10.00      A   
ATOM    615  HZ2 LYS A  67      20.009  -9.952   9.148  1.00 10.00      A   
ATOM    616  HZ3 LYS A  67      19.334  -8.655   8.297  1.00 10.00      A   
ATOM    617  C   LYS A  67      12.255  -7.268   8.758  1.00 10.00      A   
ATOM    618  O   LYS A  67      12.625  -6.877   7.649  1.00 10.00      A   
ATOM    619  N   VAL A  68      11.035  -7.055   9.220  1.00 10.00      A   
ATOM    620  HN  VAL A  68      10.796  -7.386  10.111  1.00 10.00      A   
ATOM    621  CA  VAL A  68      10.038  -6.342   8.430  1.00 10.00      A   
ATOM    622  CB  VAL A  68       8.605  -6.718   8.859  1.00 10.00      A   
ATOM    623  CG1 VAL A  68       7.576  -6.038   7.972  1.00 10.00      A   
ATOM    624  CG2 VAL A  68       8.416  -8.224   8.816  1.00 10.00      A   
ATOM    625  C   VAL A  68      10.229  -4.825   8.542  1.00 10.00      A   
ATOM    626  O   VAL A  68      10.594  -4.310   9.603  1.00 10.00      A   
ATOM    627  N   ARG A  69      10.000  -4.121   7.432  1.00 10.00      A   
ATOM    628  HN  ARG A  69       9.726  -4.597   6.618  1.00 10.00      A   
ATOM    629  CA  ARG A  69      10.136  -2.669   7.386  1.00 10.00      A   
ATOM    630  CB  ARG A  69      11.170  -2.247   6.336  1.00 10.00      A   
ATOM    631  CG  ARG A  69      12.589  -2.718   6.621  1.00 10.00      A   
ATOM    632  CD  ARG A  69      13.581  -2.120   5.633  1.00 10.00      A   
ATOM    633  NE  ARG A  69      14.941  -2.625   5.838  1.00 10.00      A   
ATOM    634  HE  ARG A  69      15.050  -3.599   5.906  1.00 10.00      A   
ATOM    635  CZ  ARG A  69      16.021  -1.848   5.922  1.00 10.00      A   
ATOM    636  NH1 ARG A  69      15.914  -0.531   5.818  1.00 10.00      A   
ATOM    637 HH11 ARG A  69      14.970  -0.083   5.665  1.00 10.00      A   
ATOM    638 HH12 ARG A  69      16.763   0.068   5.891  1.00 10.00      A   
ATOM    639  NH2 ARG A  69      17.221  -2.393   6.115  1.00 10.00      A   
ATOM    640 HH21 ARG A  69      18.069  -1.786   6.178  1.00 10.00      A   
ATOM    641 HH22 ARG A  69      17.324  -3.426   6.204  1.00 10.00      A   
ATOM    642  C   ARG A  69       8.789  -2.000   7.092  1.00 10.00      A   
ATOM    643  O   ARG A  69       8.538  -0.878   7.532  1.00 10.00      A   
ATOM    644  N   SER A  70       7.928  -2.690   6.347  1.00 10.00      A   
ATOM    645  HN  SER A  70       8.189  -3.573   6.008  1.00 10.00      A   
ATOM    646  CA  SER A  70       6.609  -2.161   5.999  1.00 10.00      A   
ATOM    647  CB  SER A  70       6.507  -1.970   4.480  1.00 10.00      A   
ATOM    648  OG  SER A  70       5.382  -1.182   4.131  1.00 10.00      A   
ATOM    649  HG  SER A  70       5.682  -0.378   3.675  1.00 10.00      A   
ATOM    650  C   SER A  70       5.505  -3.100   6.487  1.00 10.00      A   
ATOM    651  O   SER A  70       5.503  -4.289   6.171  1.00 10.00      A   
ATOM    652  N   VAL A  71       4.570  -2.561   7.255  1.00 10.00      A   
ATOM    653  HN  VAL A  71       4.619  -1.603   7.466  1.00 10.00      A   
ATOM    654  CA  VAL A  71       3.470  -3.351   7.794  1.00 10.00      A   
ATOM    655  CB  VAL A  71       3.617  -3.528   9.322  1.00 10.00      A   
ATOM    656  CG1 VAL A  71       2.452  -4.317   9.897  1.00 10.00      A   
ATOM    657  CG2 VAL A  71       4.942  -4.196   9.659  1.00 10.00      A   
ATOM    658  C   VAL A  71       2.119  -2.706   7.493  1.00 10.00      A   
ATOM    659  O   VAL A  71       1.906  -1.527   7.780  1.00 10.00      A   
ATOM    660  N   GLU A  72       1.222  -3.486   6.901  1.00 10.00      A   
ATOM    661  HN  GLU A  72       1.469  -4.410   6.679  1.00 10.00      A   
ATOM    662  CA  GLU A  72      -0.120  -3.023   6.573  1.00 10.00      A   
ATOM    663  CB  GLU A  72      -0.381  -3.173   5.071  1.00 10.00      A   
ATOM    664  CG  GLU A  72      -1.788  -2.794   4.633  1.00 10.00      A   
ATOM    665  CD  GLU A  72      -1.815  -1.563   3.749  1.00 10.00      A   
ATOM    666  OE1 GLU A  72      -0.962  -1.456   2.840  1.00 10.00      A   
ATOM    667  OE2 GLU A  72      -2.680  -0.690   3.962  1.00 10.00      A   
ATOM    668  C   GLU A  72      -1.144  -3.838   7.365  1.00 10.00      A   
ATOM    669  O   GLU A  72      -1.202  -5.063   7.236  1.00 10.00      A   
ATOM    670  N   LEU A  73      -1.945  -3.166   8.179  1.00 10.00      A   
ATOM    671  HN  LEU A  73      -1.876  -2.185   8.227  1.00 10.00      A   
ATOM    672  CA  LEU A  73      -2.938  -3.850   8.990  1.00 10.00      A   
ATOM    673  CB  LEU A  73      -2.570  -3.753  10.472  1.00 10.00      A   
ATOM    674  CG  LEU A  73      -1.144  -4.151  10.847  1.00 10.00      A   
ATOM    675  CD1 LEU A  73      -0.800  -3.654  12.241  1.00 10.00      A   
ATOM    676  CD2 LEU A  73      -0.974  -5.657  10.766  1.00 10.00      A   
ATOM    677  C   LEU A  73      -4.338  -3.282   8.783  1.00 10.00      A   
ATOM    678  O   LEU A  73      -4.547  -2.071   8.850  1.00 10.00      A   
ATOM    679  N   LYS A  74      -5.291  -4.168   8.533  1.00 10.00      A   
ATOM    680  HN  LYS A  74      -5.053  -5.120   8.471  1.00 10.00      A   
ATOM    681  CA  LYS A  74      -6.684  -3.776   8.354  1.00 10.00      A   
ATOM    682  CB  LYS A  74      -7.253  -4.361   7.059  1.00 10.00      A   
ATOM    683  CG  LYS A  74      -6.564  -3.878   5.793  1.00 10.00      A   
ATOM    684  CD  LYS A  74      -7.175  -4.526   4.562  1.00 10.00      A   
ATOM    685  CE  LYS A  74      -6.558  -3.990   3.283  1.00 10.00      A   
ATOM    686  NZ  LYS A  74      -7.216  -4.561   2.083  1.00 10.00      A   
ATOM    687  HZ1 LYS A  74      -8.244  -4.585   2.218  1.00 10.00      A   
ATOM    688  HZ2 LYS A  74      -6.888  -5.533   1.914  1.00 10.00      A   
ATOM    689  HZ3 LYS A  74      -7.004  -3.982   1.246  1.00 10.00      A   
ATOM    690  C   LYS A  74      -7.490  -4.264   9.556  1.00 10.00      A   
ATOM    691  O   LYS A  74      -7.231  -5.352  10.074  1.00 10.00      A   
ATOM    692  N   GLY A  75      -8.455  -3.466  10.002  1.00 10.00      A   
ATOM    693  HN  GLY A  75      -8.628  -2.612   9.545  1.00 10.00      A   
ATOM    694  CA  GLY A  75      -9.244  -3.846  11.159  1.00 10.00      A   
ATOM    695  C   GLY A  75     -10.713  -4.062  10.872  1.00 10.00      A   
ATOM    696  O   GLY A  75     -11.122  -5.168  10.520  1.00 10.00      A   
ATOM    697  N   LYS A  76     -11.499  -3.003  11.034  1.00 10.00      A   
ATOM    698  HN  LYS A  76     -11.091  -2.145  11.290  1.00 10.00      A   
ATOM    699  CA  LYS A  76     -12.942  -3.064  10.821  1.00 10.00      A   
ATOM    700  CB  LYS A  76     -13.619  -1.800  11.367  1.00 10.00      A   
ATOM    701  CG  LYS A  76     -13.528  -1.657  12.880  1.00 10.00      A   
ATOM    702  CD  LYS A  76     -14.271  -0.425  13.372  1.00 10.00      A   
ATOM    703  CE  LYS A  76     -13.481   0.850  13.118  1.00 10.00      A   
ATOM    704  NZ  LYS A  76     -14.305   2.056  13.367  1.00 10.00      A   
ATOM    705  HZ1 LYS A  76     -14.996   1.863  14.116  1.00 10.00      A   
ATOM    706  HZ2 LYS A  76     -14.811   2.330  12.503  1.00 10.00      A   
ATOM    707  HZ3 LYS A  76     -13.703   2.856  13.668  1.00 10.00      A   
ATOM    708  C   LYS A  76     -13.290  -3.274   9.349  1.00 10.00      A   
ATOM    709  O   LYS A  76     -12.566  -2.824   8.463  1.00 10.00      A   
ATOM    710  N   PRO A  77     -14.411  -3.962   9.076  1.00 10.00      A   
ATOM    711  CA  PRO A  77     -14.860  -4.246   7.708  1.00 10.00      A   
ATOM    712  CB  PRO A  77     -15.960  -5.303   7.895  1.00 10.00      A   
ATOM    713  CG  PRO A  77     -15.919  -5.690   9.339  1.00 10.00      A   
ATOM    714  CD  PRO A  77     -15.328  -4.527  10.074  1.00 10.00      A   
ATOM    715  C   PRO A  77     -15.423  -3.012   6.994  1.00 10.00      A   
ATOM    716  O   PRO A  77     -15.565  -1.940   7.588  1.00 10.00      A   
ATOM    717  N   HIS A  78     -15.761  -3.190   5.723  1.00 10.00      A   
ATOM    718  HN  HIS A  78     -15.642  -4.076   5.325  1.00 10.00      A   
ATOM    719  CA  HIS A  78     -16.302  -2.119   4.886  1.00 10.00      A   
ATOM    720  CB  HIS A  78     -16.449  -2.632   3.445  1.00 10.00      A   
ATOM    721  CG  HIS A  78     -17.188  -1.728   2.506  1.00 10.00      A   
ATOM    722  ND1 HIS A  78     -18.321  -2.109   1.819  1.00 10.00      A   
ATOM    723  HD1 HIS A  78     -18.759  -2.999   1.867  1.00 10.00      A   
ATOM    724  CD2 HIS A  78     -16.938  -0.448   2.137  1.00 10.00      A   
ATOM    725  CE1 HIS A  78     -18.712  -1.073   1.067  1.00 10.00      A   
ATOM    726  NE2 HIS A  78     -17.906  -0.036   1.225  1.00 10.00      A   
ATOM    727  C   HIS A  78     -17.633  -1.571   5.424  1.00 10.00      A   
ATOM    728  O   HIS A  78     -17.793  -0.358   5.589  1.00 10.00      A   
ATOM    729  N   PHE A  79     -18.574  -2.461   5.717  1.00 10.00      A   
ATOM    730  HN  PHE A  79     -18.391  -3.415   5.567  1.00 10.00      A   
ATOM    731  CA  PHE A  79     -19.893  -2.060   6.224  1.00 10.00      A   
ATOM    732  CB  PHE A  79     -20.831  -3.262   6.351  1.00 10.00      A   
ATOM    733  CG  PHE A  79     -21.649  -3.539   5.120  1.00 10.00      A   
ATOM    734  CD1 PHE A  79     -21.382  -2.887   3.926  1.00 10.00      A   
ATOM    735  CD2 PHE A  79     -22.686  -4.454   5.157  1.00 10.00      A   
ATOM    736  CE1 PHE A  79     -22.130  -3.146   2.796  1.00 10.00      A   
ATOM    737  CE2 PHE A  79     -23.441  -4.717   4.032  1.00 10.00      A   
ATOM    738  CZ  PHE A  79     -23.163  -4.061   2.850  1.00 10.00      A   
ATOM    739  C   PHE A  79     -19.830  -1.292   7.546  1.00 10.00      A   
ATOM    740  O   PHE A  79     -20.791  -0.616   7.923  1.00 10.00      A   
ATOM    741  N   ALA A  80     -18.706  -1.389   8.245  1.00 10.00      A   
ATOM    742  HN  ALA A  80     -17.974  -1.938   7.896  1.00 10.00      A   
ATOM    743  CA  ALA A  80     -18.533  -0.698   9.515  1.00 10.00      A   
ATOM    744  CB  ALA A  80     -17.254  -1.149  10.200  1.00 10.00      A   
ATOM    745  C   ALA A  80     -18.521   0.813   9.307  1.00 10.00      A   
ATOM    746  O   ALA A  80     -18.912   1.574  10.189  1.00 10.00      A   
ATOM    747  N   ASP A  81     -18.094   1.238   8.118  1.00 10.00      A   
ATOM    748  HN  ASP A  81     -17.815   0.576   7.448  1.00 10.00      A   
ATOM    749  CA  ASP A  81     -18.027   2.659   7.778  1.00 10.00      A   
ATOM    750  CB  ASP A  81     -17.229   2.867   6.487  1.00 10.00      A   
ATOM    751  CG  ASP A  81     -15.874   3.504   6.728  1.00 10.00      A   
ATOM    752  OD1 ASP A  81     -15.788   4.440   7.552  1.00 10.00      A   
ATOM    753  OD2 ASP A  81     -14.888   3.078   6.086  1.00 10.00      A   
ATOM    754  C   ASP A  81     -19.421   3.266   7.637  1.00 10.00      A   
ATOM    755  O   ASP A  81     -19.580   4.490   7.584  1.00 10.00      A   
ATOM    756  N   PHE A  82     -20.433   2.410   7.592  1.00 10.00      A   
ATOM    757  HN  PHE A  82     -20.252   1.448   7.658  1.00 10.00      A   
ATOM    758  CA  PHE A  82     -21.805   2.864   7.452  1.00 10.00      A   
ATOM    759  CB  PHE A  82     -22.558   1.988   6.455  1.00 10.00      A   
ATOM    760  CG  PHE A  82     -21.886   1.902   5.117  1.00 10.00      A   
ATOM    761  CD1 PHE A  82     -21.436   3.046   4.474  1.00 10.00      A   
ATOM    762  CD2 PHE A  82     -21.698   0.675   4.502  1.00 10.00      A   
ATOM    763  CE1 PHE A  82     -20.812   2.967   3.247  1.00 10.00      A   
ATOM    764  CE2 PHE A  82     -21.076   0.588   3.272  1.00 10.00      A   
ATOM    765  CZ  PHE A  82     -20.631   1.736   2.643  1.00 10.00      A   
ATOM    766  C   PHE A  82     -22.517   2.895   8.798  1.00 10.00      A   
ATOM    767  O   PHE A  82     -23.743   2.950   8.856  1.00 10.00      A   
ATOM    768  N   ASN A  83     -21.728   2.847   9.874  1.00 10.00      A   
ATOM    769  HN  ASN A  83     -20.754   2.780   9.747  1.00 10.00      A   
ATOM    770  CA  ASN A  83     -22.253   2.886  11.243  1.00 10.00      A   
ATOM    771  CB  ASN A  83     -23.038   4.180  11.495  1.00 10.00      A   
ATOM    772  CG  ASN A  83     -23.187   4.511  12.967  1.00 10.00      A   
ATOM    773  OD1 ASN A  83     -22.384   4.091  13.801  1.00 10.00      A   
ATOM    774  ND2 ASN A  83     -24.219   5.272  13.301  1.00 10.00      A   
ATOM    775 HD21 ASN A  83     -24.827   5.567  12.590  1.00 10.00      A   
ATOM    776 HD22 ASN A  83     -24.328   5.517  14.245  1.00 10.00      A   
ATOM    777  C   ASN A  83     -23.093   1.650  11.570  1.00 10.00      A   
ATOM    778  O   ASN A  83     -24.027   1.701  12.370  1.00 10.00      A   
ATOM    779  N   LEU A  84     -22.746   0.530  10.954  1.00 10.00      A   
ATOM    780  HN  LEU A  84     -21.996   0.541  10.327  1.00 10.00      A   
ATOM    781  CA  LEU A  84     -23.461  -0.716  11.188  1.00 10.00      A   
ATOM    782  CB  LEU A  84     -23.496  -1.562   9.917  1.00 10.00      A   
ATOM    783  CG  LEU A  84     -24.531  -1.156   8.871  1.00 10.00      A   
ATOM    784  CD1 LEU A  84     -24.340  -1.970   7.604  1.00 10.00      A   
ATOM    785  CD2 LEU A  84     -25.938  -1.343   9.416  1.00 10.00      A   
ATOM    786  C   LEU A  84     -22.815  -1.502  12.323  1.00 10.00      A   
ATOM    787  O   LEU A  84     -23.315  -2.548  12.743  1.00 10.00      A   
ATOM    788  N   VAL A  85     -21.695  -0.994  12.810  1.00 10.00      A   
ATOM    789  HN  VAL A  85     -21.352  -0.156  12.438  1.00 10.00      A   
ATOM    790  CA  VAL A  85     -20.972  -1.631  13.896  1.00 10.00      A   
ATOM    791  CB  VAL A  85     -19.560  -2.071  13.449  1.00 10.00      A   
ATOM    792  CG1 VAL A  85     -18.794  -2.690  14.609  1.00 10.00      A   
ATOM    793  CG2 VAL A  85     -19.641  -3.045  12.285  1.00 10.00      A   
ATOM    794  C   VAL A  85     -20.846  -0.665  15.067  1.00 10.00      A   
ATOM    795  O   VAL A  85     -20.319   0.438  14.905  1.00 10.00      A   
ATOM    796  N   PRO A  86     -21.347  -1.054  16.251  1.00 10.00      A   
ATOM    797  CA  PRO A  86     -21.270  -0.218  17.452  1.00 10.00      A   
ATOM    798  CB  PRO A  86     -21.931  -1.070  18.539  1.00 10.00      A   
ATOM    799  CG  PRO A  86     -22.748  -2.073  17.801  1.00 10.00      A   
ATOM    800  CD  PRO A  86     -22.024  -2.330  16.512  1.00 10.00      A   
ATOM    801  C   PRO A  86     -19.821   0.063  17.822  1.00 10.00      A   
ATOM    802  O   PRO A  86     -18.994  -0.853  17.873  1.00 10.00      A   
ATOM    803  N   ASP A  87     -19.521   1.329  18.068  1.00 10.00      A   
ATOM    804  HN  ASP A  87     -20.233   2.002  18.018  1.00 10.00      A   
ATOM    805  CA  ASP A  87     -18.169   1.745  18.419  1.00 10.00      A   
ATOM    806  CB  ASP A  87     -18.077   3.266  18.548  1.00 10.00      A   
ATOM    807  CG  ASP A  87     -18.048   3.973  17.210  1.00 10.00      A   
ATOM    808  OD1 ASP A  87     -18.867   4.891  17.002  1.00 10.00      A   
ATOM    809  OD2 ASP A  87     -17.202   3.626  16.358  1.00 10.00      A   
ATOM    810  C   ASP A  87     -17.697   1.074  19.701  1.00 10.00      A   
ATOM    811  O   ASP A  87     -18.405   1.067  20.711  1.00 10.00      A   
ATOM    812  N   GLY A  88     -16.502   0.500  19.648  1.00 10.00      A   
ATOM    813  HN  GLY A  88     -15.996   0.531  18.812  1.00 10.00      A   
ATOM    814  CA  GLY A  88     -15.944  -0.175  20.800  1.00 10.00      A   
ATOM    815  C   GLY A  88     -15.785  -1.659  20.560  1.00 10.00      A   
ATOM    816  O   GLY A  88     -15.320  -2.389  21.438  1.00 10.00      A   
ATOM    817  N   TRP A  89     -16.178  -2.099  19.369  1.00 10.00      A   
ATOM    818  HN  TRP A  89     -16.542  -1.454  18.722  1.00 10.00      A   
ATOM    819  CA  TRP A  89     -16.087  -3.504  18.991  1.00 10.00      A   
ATOM    820  CB  TRP A  89     -16.679  -3.724  17.590  1.00 10.00      A   
ATOM    821  CG  TRP A  89     -16.328  -5.045  16.973  1.00 10.00      A   
ATOM    822  CD1 TRP A  89     -16.856  -6.263  17.285  1.00 10.00      A   
ATOM    823  CD2 TRP A  89     -15.368  -5.280  15.933  1.00 10.00      A   
ATOM    824  NE1 TRP A  89     -16.283  -7.242  16.510  1.00 10.00      A   
ATOM    825  HE1 TRP A  89     -16.492  -8.206  16.553  1.00 10.00      A   
ATOM    826  CE2 TRP A  89     -15.367  -6.664  15.671  1.00 10.00      A   
ATOM    827  CE3 TRP A  89     -14.512  -4.454  15.197  1.00 10.00      A   
ATOM    828  CZ2 TRP A  89     -14.541  -7.240  14.706  1.00 10.00      A   
ATOM    829  CZ3 TRP A  89     -13.692  -5.028  14.242  1.00 10.00      A   
ATOM    830  CH2 TRP A  89     -13.715  -6.407  14.003  1.00 10.00      A   
ATOM    831  C   TRP A  89     -14.643  -3.994  19.050  1.00 10.00      A   
ATOM    832  O   TRP A  89     -14.343  -4.996  19.701  1.00 10.00      A   
ATOM    833  N   GLY A  90     -13.754  -3.280  18.378  1.00 10.00      A   
ATOM    834  HN  GLY A  90     -14.047  -2.484  17.883  1.00 10.00      A   
ATOM    835  CA  GLY A  90     -12.362  -3.659  18.363  1.00 10.00      A   
ATOM    836  C   GLY A  90     -11.578  -2.877  17.332  1.00 10.00      A   
ATOM    837  O   GLY A  90     -11.991  -1.787  16.925  1.00 10.00      A   
ATOM    838  N   GLY A  91     -10.456  -3.436  16.904  1.00 10.00      A   
ATOM    839  HN  GLY A  91     -10.186  -4.315  17.260  1.00 10.00      A   
ATOM    840  CA  GLY A  91      -9.619  -2.774  15.932  1.00 10.00      A   
ATOM    841  C   GLY A  91      -8.533  -1.969  16.613  1.00 10.00      A   
ATOM    842  O   GLY A  91      -7.981  -1.035  16.032  1.00 10.00      A   
ATOM    843  N   TYR A  92      -8.231  -2.335  17.853  1.00 10.00      A   
ATOM    844  HN  TYR A  92      -8.698  -3.101  18.253  1.00 10.00      A   
ATOM    845  CA  TYR A  92      -7.213  -1.641  18.631  1.00 10.00      A   
ATOM    846  CB  TYR A  92      -7.353  -1.984  20.114  1.00 10.00      A   
ATOM    847  CG  TYR A  92      -8.706  -1.628  20.691  1.00 10.00      A   
ATOM    848  CD1 TYR A  92      -9.601  -2.617  21.078  1.00 10.00      A   
ATOM    849  CD2 TYR A  92      -9.091  -0.301  20.841  1.00 10.00      A   
ATOM    850  CE1 TYR A  92     -10.842  -2.295  21.598  1.00 10.00      A   
ATOM    851  CE2 TYR A  92     -10.327   0.029  21.361  1.00 10.00      A   
ATOM    852  CZ  TYR A  92     -11.198  -0.970  21.738  1.00 10.00      A   
ATOM    853  OH  TYR A  92     -12.432  -0.641  22.257  1.00 10.00      A   
ATOM    854  HH  TYR A  92     -12.721   0.203  21.883  1.00 10.00      A   
ATOM    855  C   TYR A  92      -5.816  -1.989  18.130  1.00 10.00      A   
ATOM    856  O   TYR A  92      -5.432  -3.159  18.102  1.00 10.00      A   
ATOM    857  N   VAL A  93      -5.058  -0.969  17.744  1.00 10.00      A   
ATOM    858  HN  VAL A  93      -5.413  -0.055  17.816  1.00 10.00      A   
ATOM    859  CA  VAL A  93      -3.710  -1.169  17.227  1.00 10.00      A   
ATOM    860  CB  VAL A  93      -3.381  -0.180  16.081  1.00 10.00      A   
ATOM    861  CG1 VAL A  93      -3.131   1.222  16.615  1.00 10.00      A   
ATOM    862  CG2 VAL A  93      -2.197  -0.667  15.257  1.00 10.00      A   
ATOM    863  C   VAL A  93      -2.663  -1.064  18.338  1.00 10.00      A   
ATOM    864  O   VAL A  93      -1.493  -1.390  18.130  1.00 10.00      A   
ATOM    865  N   TYR A  94      -3.097  -0.632  19.519  1.00 10.00      A   
ATOM    866  HN  TYR A  94      -4.049  -0.400  19.623  1.00 10.00      A   
ATOM    867  CA  TYR A  94      -2.199  -0.486  20.665  1.00 10.00      A   
ATOM    868  CB  TYR A  94      -2.947  -0.043  21.928  1.00 10.00      A   
ATOM    869  CG  TYR A  94      -2.054   0.107  23.136  1.00 10.00      A   
ATOM    870  CD1 TYR A  94      -1.157   1.164  23.238  1.00 10.00      A   
ATOM    871  CD2 TYR A  94      -2.095  -0.819  24.170  1.00 10.00      A   
ATOM    872  CE1 TYR A  94      -0.329   1.294  24.335  1.00 10.00      A   
ATOM    873  CE2 TYR A  94      -1.271  -0.695  25.272  1.00 10.00      A   
ATOM    874  CZ  TYR A  94      -0.391   0.361  25.349  1.00 10.00      A   
ATOM    875  OH  TYR A  94       0.435   0.477  26.444  1.00 10.00      A   
ATOM    876  HH  TYR A  94       1.016  -0.303  26.489  1.00 10.00      A   
ATOM    877  C   TYR A  94      -1.350  -1.743  20.917  1.00 10.00      A   
ATOM    878  O   TYR A  94      -0.122  -1.653  20.950  1.00 10.00      A   
ATOM    879  N   PRO A  95      -1.978  -2.931  21.089  1.00 10.00      A   
ATOM    880  CA  PRO A  95      -1.243  -4.185  21.322  1.00 10.00      A   
ATOM    881  CB  PRO A  95      -2.338  -5.253  21.274  1.00 10.00      A   
ATOM    882  CG  PRO A  95      -3.569  -4.526  21.686  1.00 10.00      A   
ATOM    883  CD  PRO A  95      -3.438  -3.152  21.100  1.00 10.00      A   
ATOM    884  C   PRO A  95      -0.200  -4.452  20.237  1.00 10.00      A   
ATOM    885  O   PRO A  95       0.886  -4.966  20.515  1.00 10.00      A   
ATOM    886  N   TRP A  96      -0.532  -4.094  19.002  1.00 10.00      A   
ATOM    887  HN  TRP A  96      -1.406  -3.679  18.841  1.00 10.00      A   
ATOM    888  CA  TRP A  96       0.378  -4.287  17.885  1.00 10.00      A   
ATOM    889  CB  TRP A  96      -0.337  -4.029  16.556  1.00 10.00      A   
ATOM    890  CG  TRP A  96      -1.216  -5.158  16.109  1.00 10.00      A   
ATOM    891  CD1 TRP A  96      -2.508  -5.389  16.485  1.00 10.00      A   
ATOM    892  CD2 TRP A  96      -0.872  -6.209  15.196  1.00 10.00      A   
ATOM    893  NE1 TRP A  96      -2.988  -6.518  15.866  1.00 10.00      A   
ATOM    894  HE1 TRP A  96      -3.894  -6.893  15.981  1.00 10.00      A   
ATOM    895  CE2 TRP A  96      -2.001  -7.041  15.070  1.00 10.00      A   
ATOM    896  CE3 TRP A  96       0.282  -6.529  14.473  1.00 10.00      A   
ATOM    897  CZ2 TRP A  96      -2.010  -8.169  14.252  1.00 10.00      A   
ATOM    898  CZ3 TRP A  96       0.269  -7.648  13.662  1.00 10.00      A   
ATOM    899  CH2 TRP A  96      -0.868  -8.455  13.559  1.00 10.00      A   
ATOM    900  C   TRP A  96       1.585  -3.364  18.015  1.00 10.00      A   
ATOM    901  O   TRP A  96       2.729  -3.819  18.011  1.00 10.00      A   
ATOM    902  N   ILE A  97       1.320  -2.071  18.165  1.00 10.00      A   
ATOM    903  HN  ILE A  97       0.381  -1.777  18.201  1.00 10.00      A   
ATOM    904  CA  ILE A  97       2.374  -1.070  18.284  1.00 10.00      A   
ATOM    905  CB  ILE A  97       1.788   0.360  18.366  1.00 10.00      A   
ATOM    906  CG1 ILE A  97       0.938   0.674  17.127  1.00 10.00      A   
ATOM    907  CG2 ILE A  97       2.889   1.397  18.542  1.00 10.00      A   
ATOM    908  CD1 ILE A  97       1.677   0.536  15.811  1.00 10.00      A   
ATOM    909  C   ILE A  97       3.266  -1.332  19.498  1.00 10.00      A   
ATOM    910  O   ILE A  97       4.490  -1.277  19.399  1.00 10.00      A   
ATOM    911  N   GLU A  98       2.646  -1.648  20.626  1.00 10.00      A   
ATOM    912  HN  GLU A  98       1.662  -1.701  20.629  1.00 10.00      A   
ATOM    913  CA  GLU A  98       3.373  -1.908  21.868  1.00 10.00      A   
ATOM    914  CB  GLU A  98       2.397  -2.169  23.017  1.00 10.00      A   
ATOM    915  CG  GLU A  98       3.066  -2.334  24.372  1.00 10.00      A   
ATOM    916  CD  GLU A  98       2.085  -2.682  25.471  1.00 10.00      A   
ATOM    917  OE1 GLU A  98       1.798  -1.802  26.309  1.00 10.00      A   
ATOM    918  OE2 GLU A  98       1.597  -3.836  25.504  1.00 10.00      A   
ATOM    919  C   GLU A  98       4.365  -3.069  21.745  1.00 10.00      A   
ATOM    920  O   GLU A  98       5.459  -3.022  22.309  1.00 10.00      A   
ATOM    921  N   ALA A  99       3.988  -4.097  20.999  1.00 10.00      A   
ATOM    922  HN  ALA A  99       3.112  -4.074  20.558  1.00 10.00      A   
ATOM    923  CA  ALA A  99       4.841  -5.266  20.830  1.00 10.00      A   
ATOM    924  CB  ALA A  99       3.996  -6.505  20.581  1.00 10.00      A   
ATOM    925  C   ALA A  99       5.860  -5.085  19.707  1.00 10.00      A   
ATOM    926  O   ALA A  99       7.019  -5.480  19.842  1.00 10.00      A   
ATOM    927  N   MET A 100       5.432  -4.479  18.607  1.00 10.00      A   
ATOM    928  HN  MET A 100       4.504  -4.158  18.566  1.00 10.00      A   
ATOM    929  CA  MET A 100       6.306  -4.281  17.456  1.00 10.00      A   
ATOM    930  CB  MET A 100       5.502  -3.896  16.204  1.00 10.00      A   
ATOM    931  CG  MET A 100       4.544  -4.983  15.732  1.00 10.00      A   
ATOM    932  SD  MET A 100       3.764  -4.622  14.144  1.00 10.00      A   
ATOM    933  CE  MET A 100       2.835  -3.140  14.540  1.00 10.00      A   
ATOM    934  C   MET A 100       7.414  -3.264  17.722  1.00 10.00      A   
ATOM    935  O   MET A 100       8.505  -3.373  17.159  1.00 10.00      A   
ATOM    936  N   SER A 101       7.143  -2.295  18.591  1.00 10.00      A   
ATOM    937  HN  SER A 101       6.267  -2.280  19.035  1.00 10.00      A   
ATOM    938  CA  SER A 101       8.116  -1.252  18.907  1.00 10.00      A   
ATOM    939  CB  SER A 101       7.489  -0.182  19.807  1.00 10.00      A   
ATOM    940  OG  SER A 101       6.646  -0.765  20.784  1.00 10.00      A   
ATOM    941  HG  SER A 101       5.745  -0.825  20.434  1.00 10.00      A   
ATOM    942  C   SER A 101       9.394  -1.804  19.539  1.00 10.00      A   
ATOM    943  O   SER A 101      10.495  -1.358  19.215  1.00 10.00      A   
ATOM    944  N   SER A 102       9.247  -2.789  20.417  1.00 10.00      A   
ATOM    945  HN  SER A 102       8.349  -3.119  20.619  1.00 10.00      A   
ATOM    946  CA  SER A 102      10.381  -3.385  21.107  1.00 10.00      A   
ATOM    947  CB  SER A 102       9.925  -3.940  22.461  1.00 10.00      A   
ATOM    948  OG  SER A 102       8.719  -3.321  22.885  1.00 10.00      A   
ATOM    949  HG  SER A 102       8.224  -3.942  23.435  1.00 10.00      A   
ATOM    950  C   SER A 102      11.042  -4.491  20.282  1.00 10.00      A   
ATOM    951  O   SER A 102      11.754  -5.337  20.821  1.00 10.00      A   
ATOM    952  N   SER A 103      10.810  -4.499  18.976  1.00 10.00      A   
ATOM    953  HN  SER A 103      10.239  -3.806  18.580  1.00 10.00      A   
ATOM    954  CA  SER A 103      11.402  -5.519  18.121  1.00 10.00      A   
ATOM    955  CB  SER A 103      10.450  -6.701  17.943  1.00 10.00      A   
ATOM    956  OG  SER A 103      10.046  -7.202  19.204  1.00 10.00      A   
ATOM    957  HG  SER A 103      10.629  -6.841  19.886  1.00 10.00      A   
ATOM    958  C   SER A 103      11.843  -4.958  16.773  1.00 10.00      A   
ATOM    959  O   SER A 103      12.948  -5.240  16.308  1.00 10.00      A   
ATOM    960  N   TYR A 104      10.987  -4.162  16.147  1.00 10.00      A   
ATOM    961  HN  TYR A 104      10.115  -3.964  16.561  1.00 10.00      A   
ATOM    962  CA  TYR A 104      11.314  -3.572  14.856  1.00 10.00      A   
ATOM    963  CB  TYR A 104      10.055  -3.308  14.028  1.00 10.00      A   
ATOM    964  CG  TYR A 104       9.369  -4.564  13.541  1.00 10.00      A   
ATOM    965  CD1 TYR A 104       8.021  -4.779  13.785  1.00 10.00      A   
ATOM    966  CD2 TYR A 104      10.068  -5.531  12.830  1.00 10.00      A   
ATOM    967  CE1 TYR A 104       7.389  -5.923  13.339  1.00 10.00      A   
ATOM    968  CE2 TYR A 104       9.447  -6.679  12.384  1.00 10.00      A   
ATOM    969  CZ  TYR A 104       8.105  -6.869  12.638  1.00 10.00      A   
ATOM    970  OH  TYR A 104       7.472  -8.005  12.185  1.00 10.00      A   
ATOM    971  HH  TYR A 104       8.096  -8.746  12.176  1.00 10.00      A   
ATOM    972  C   TYR A 104      12.129  -2.294  15.021  1.00 10.00      A   
ATOM    973  O   TYR A 104      11.588  -1.190  15.002  1.00 10.00      A   
ATOM    974  N   THR A 105      13.433  -2.456  15.180  1.00 10.00      A   
ATOM    975  HN  THR A 105      13.808  -3.368  15.201  1.00 10.00      A   
ATOM    976  CA  THR A 105      14.332  -1.328  15.349  1.00 10.00      A   
ATOM    977  CB  THR A 105      15.620  -1.779  16.062  1.00 10.00      A   
ATOM    978  OG1 THR A 105      15.918  -3.134  15.690  1.00 10.00      A   
ATOM    979  HG1 THR A 105      16.839  -3.193  15.401  1.00 10.00      A   
ATOM    980  CG2 THR A 105      15.439  -1.708  17.569  1.00 10.00      A   
ATOM    981  C   THR A 105      14.684  -0.700  14.002  1.00 10.00      A   
ATOM    982  O   THR A 105      15.321   0.351  13.942  1.00 10.00      A   
ATOM    983  N   TRP A 106      14.253  -1.350  12.926  1.00 10.00      A   
ATOM    984  HN  TRP A 106      13.745  -2.176  13.046  1.00 10.00      A   
ATOM    985  CA  TRP A 106      14.515  -0.872  11.579  1.00 10.00      A   
ATOM    986  CB  TRP A 106      15.558  -1.760  10.894  1.00 10.00      A   
ATOM    987  CG  TRP A 106      16.960  -1.545  11.382  1.00 10.00      A   
ATOM    988  CD1 TRP A 106      17.620  -2.260  12.340  1.00 10.00      A   
ATOM    989  CD2 TRP A 106      17.877  -0.545  10.930  1.00 10.00      A   
ATOM    990  NE1 TRP A 106      18.892  -1.764  12.511  1.00 10.00      A   
ATOM    991  HE1 TRP A 106      19.562  -2.106  13.146  1.00 10.00      A   
ATOM    992  CE2 TRP A 106      19.072  -0.710  11.657  1.00 10.00      A   
ATOM    993  CE3 TRP A 106      17.802   0.476   9.982  1.00 10.00      A   
ATOM    994  CZ2 TRP A 106      20.183   0.106  11.461  1.00 10.00      A   
ATOM    995  CZ3 TRP A 106      18.904   1.284   9.790  1.00 10.00      A   
ATOM    996  CH2 TRP A 106      20.079   1.095  10.525  1.00 10.00      A   
ATOM    997  C   TRP A 106      13.231  -0.823  10.752  1.00 10.00      A   
ATOM    998  O   TRP A 106      13.219  -1.206   9.579  1.00 10.00      A   
ATOM    999  N   LEU A 107      12.148  -0.377  11.375  1.00 10.00      A   
ATOM   1000  HN  LEU A 107      12.213  -0.114  12.316  1.00 10.00      A   
ATOM   1001  CA  LEU A 107      10.864  -0.259  10.695  1.00 10.00      A   
ATOM   1002  CB  LEU A 107       9.721  -0.300  11.713  1.00 10.00      A   
ATOM   1003  CG  LEU A 107       8.324  -0.528  11.139  1.00 10.00      A   
ATOM   1004  CD1 LEU A 107       8.145  -1.981  10.725  1.00 10.00      A   
ATOM   1005  CD2 LEU A 107       7.263  -0.111  12.140  1.00 10.00      A   
ATOM   1006  C   LEU A 107      10.830   1.054   9.915  1.00 10.00      A   
ATOM   1007  O   LEU A 107      11.503   2.016  10.295  1.00 10.00      A   
ATOM   1008  N   GLU A 108      10.044   1.109   8.844  1.00 10.00      A   
ATOM   1009  HN  GLU A 108       9.494   0.331   8.605  1.00 10.00      A   
ATOM   1010  CA  GLU A 108       9.973   2.312   8.024  1.00 10.00      A   
ATOM   1011  CB  GLU A 108      10.772   2.133   6.724  1.00 10.00      A   
ATOM   1012  CG  GLU A 108      12.284   2.182   6.898  1.00 10.00      A   
ATOM   1013  CD  GLU A 108      13.040   1.955   5.599  1.00 10.00      A   
ATOM   1014  OE1 GLU A 108      12.842   2.724   4.638  1.00 10.00      A   
ATOM   1015  OE2 GLU A 108      13.859   1.018   5.537  1.00 10.00      A   
ATOM   1016  C   GLU A 108       8.543   2.747   7.696  1.00 10.00      A   
ATOM   1017  O   GLU A 108       8.227   3.937   7.771  1.00 10.00      A   
ATOM   1018  N   GLU A 109       7.674   1.799   7.342  1.00 10.00      A   
ATOM   1019  HN  GLU A 109       7.949   0.853   7.356  1.00 10.00      A   
ATOM   1020  CA  GLU A 109       6.306   2.145   6.955  1.00 10.00      A   
ATOM   1021  CB  GLU A 109       6.057   1.785   5.483  1.00 10.00      A   
ATOM   1022  CG  GLU A 109       7.119   2.285   4.510  1.00 10.00      A   
ATOM   1023  CD  GLU A 109       6.943   1.710   3.119  1.00 10.00      A   
ATOM   1024  OE1 GLU A 109       5.907   1.066   2.862  1.00 10.00      A   
ATOM   1025  OE2 GLU A 109       7.841   1.892   2.274  1.00 10.00      A   
ATOM   1026  C   GLU A 109       5.238   1.485   7.829  1.00 10.00      A   
ATOM   1027  O   GLU A 109       5.293   0.286   8.104  1.00 10.00      A   
ATOM   1028  N   ILE A 110       4.257   2.283   8.238  1.00 10.00      A   
ATOM   1029  HN  ILE A 110       4.283   3.236   7.990  1.00 10.00      A   
ATOM   1030  CA  ILE A 110       3.143   1.808   9.043  1.00 10.00      A   
ATOM   1031  CB  ILE A 110       3.164   2.417  10.463  1.00 10.00      A   
ATOM   1032  CG1 ILE A 110       4.393   1.916  11.230  1.00 10.00      A   
ATOM   1033  CG2 ILE A 110       1.881   2.088  11.220  1.00 10.00      A   
ATOM   1034  CD1 ILE A 110       4.501   2.435  12.648  1.00 10.00      A   
ATOM   1035  C   ILE A 110       1.832   2.176   8.344  1.00 10.00      A   
ATOM   1036  O   ILE A 110       1.510   3.356   8.184  1.00 10.00      A   
ATOM   1037  N   ARG A 111       1.099   1.165   7.905  1.00 10.00      A   
ATOM   1038  HN  ARG A 111       1.415   0.243   8.050  1.00 10.00      A   
ATOM   1039  CA  ARG A 111      -0.164   1.377   7.212  1.00 10.00      A   
ATOM   1040  CB  ARG A 111      -0.082   0.802   5.796  1.00 10.00      A   
ATOM   1041  CG  ARG A 111       1.145   1.260   5.018  1.00 10.00      A   
ATOM   1042  CD  ARG A 111       1.389   0.395   3.792  1.00 10.00      A   
ATOM   1043  NE  ARG A 111       2.615   0.775   3.089  1.00 10.00      A   
ATOM   1044  HE  ARG A 111       3.465   0.656   3.570  1.00 10.00      A   
ATOM   1045  CZ  ARG A 111       2.649   1.256   1.843  1.00 10.00      A   
ATOM   1046  NH1 ARG A 111       1.523   1.421   1.159  1.00 10.00      A   
ATOM   1047 HH11 ARG A 111       1.551   1.799   0.186  1.00 10.00      A   
ATOM   1048 HH12 ARG A 111       0.605   1.173   1.588  1.00 10.00      A   
ATOM   1049  NH2 ARG A 111       3.812   1.566   1.286  1.00 10.00      A   
ATOM   1050 HH21 ARG A 111       3.849   1.944   0.312  1.00 10.00      A   
ATOM   1051 HH22 ARG A 111       4.709   1.433   1.826  1.00 10.00      A   
ATOM   1052  C   ARG A 111      -1.313   0.734   7.980  1.00 10.00      A   
ATOM   1053  O   ARG A 111      -1.214  -0.421   8.408  1.00 10.00      A   
ATOM   1054  N   LEU A 112      -2.387   1.487   8.167  1.00 10.00      A   
ATOM   1055  HN  LEU A 112      -2.395   2.405   7.814  1.00 10.00      A   
ATOM   1056  CA  LEU A 112      -3.555   1.002   8.889  1.00 10.00      A   
ATOM   1057  CB  LEU A 112      -3.528   1.512  10.332  1.00 10.00      A   
ATOM   1058  CG  LEU A 112      -2.430   0.942  11.228  1.00 10.00      A   
ATOM   1059  CD1 LEU A 112      -2.212   1.834  12.438  1.00 10.00      A   
ATOM   1060  CD2 LEU A 112      -2.783  -0.468  11.661  1.00 10.00      A   
ATOM   1061  C   LEU A 112      -4.846   1.455   8.217  1.00 10.00      A   
ATOM   1062  O   LEU A 112      -4.951   2.592   7.754  1.00 10.00      A   
ATOM   1063  N   LYS A 113      -5.827   0.562   8.172  1.00 10.00      A   
ATOM   1064  HN  LYS A 113      -5.678  -0.333   8.551  1.00 10.00      A   
ATOM   1065  CA  LYS A 113      -7.117   0.874   7.576  1.00 10.00      A   
ATOM   1066  CB  LYS A 113      -7.277   0.227   6.198  1.00 10.00      A   
ATOM   1067  CG  LYS A 113      -8.481   0.748   5.428  1.00 10.00      A   
ATOM   1068  CD  LYS A 113      -8.874  -0.189   4.298  1.00 10.00      A   
ATOM   1069  CE  LYS A 113     -10.123   0.307   3.586  1.00 10.00      A   
ATOM   1070  NZ  LYS A 113     -10.727  -0.742   2.726  1.00 10.00      A   
ATOM   1071  HZ1 LYS A 113     -10.998  -1.565   3.302  1.00 10.00      A   
ATOM   1072  HZ2 LYS A 113     -10.043  -1.053   2.009  1.00 10.00      A   
ATOM   1073  HZ3 LYS A 113     -11.580  -0.377   2.247  1.00 10.00      A   
ATOM   1074  C   LYS A 113      -8.252   0.434   8.489  1.00 10.00      A   
ATOM   1075  O   LYS A 113      -8.315  -0.728   8.898  1.00 10.00      A   
ATOM   1076  N   ARG A 114      -9.139   1.377   8.802  1.00 10.00      A   
ATOM   1077  HN  ARG A 114      -9.012   2.281   8.437  1.00 10.00      A   
ATOM   1078  CA  ARG A 114     -10.290   1.124   9.663  1.00 10.00      A   
ATOM   1079  CB  ARG A 114     -11.332   0.249   8.953  1.00 10.00      A   
ATOM   1080  CG  ARG A 114     -12.048   0.967   7.817  1.00 10.00      A   
ATOM   1081  CD  ARG A 114     -12.983   0.052   7.042  1.00 10.00      A   
ATOM   1082  NE  ARG A 114     -13.569   0.738   5.889  1.00 10.00      A   
ATOM   1083  HE  ARG A 114     -13.959   1.641   6.046  1.00 10.00      A   
ATOM   1084  CZ  ARG A 114     -13.610   0.236   4.653  1.00 10.00      A   
ATOM   1085  NH1 ARG A 114     -13.114  -0.965   4.382  1.00 10.00      A   
ATOM   1086 HH11 ARG A 114     -13.159  -1.335   3.396  1.00 10.00      A   
ATOM   1087 HH12 ARG A 114     -12.675  -1.544   5.130  1.00 10.00      A   
ATOM   1088  NH2 ARG A 114     -14.152   0.940   3.674  1.00 10.00      A   
ATOM   1089 HH21 ARG A 114     -14.549   1.888   3.861  1.00 10.00      A   
ATOM   1090 HH22 ARG A 114     -14.171   0.540   2.698  1.00 10.00      A   
ATOM   1091  C   ARG A 114      -9.868   0.545  11.012  1.00 10.00      A   
ATOM   1092  O   ARG A 114     -10.456  -0.417  11.510  1.00 10.00      A   
ATOM   1093  N   MET A 115      -8.842   1.147  11.598  1.00 10.00      A   
ATOM   1094  HN  MET A 115      -8.426   1.915  11.153  1.00 10.00      A   
ATOM   1095  CA  MET A 115      -8.321   0.714  12.888  1.00 10.00      A   
ATOM   1096  CB  MET A 115      -6.860   0.271  12.752  1.00 10.00      A   
ATOM   1097  CG  MET A 115      -6.668  -1.036  12.003  1.00 10.00      A   
ATOM   1098  SD  MET A 115      -6.886  -2.485  13.053  1.00 10.00      A   
ATOM   1099  CE  MET A 115      -5.412  -2.394  14.063  1.00 10.00      A   
ATOM   1100  C   MET A 115      -8.417   1.846  13.903  1.00 10.00      A   
ATOM   1101  O   MET A 115      -8.590   3.008  13.533  1.00 10.00      A   
ATOM   1102  N   VAL A 116      -8.311   1.501  15.176  1.00 10.00      A   
ATOM   1103  HN  VAL A 116      -8.185   0.553  15.406  1.00 10.00      A   
ATOM   1104  CA  VAL A 116      -8.369   2.486  16.245  1.00 10.00      A   
ATOM   1105  CB  VAL A 116      -9.187   1.980  17.454  1.00 10.00      A   
ATOM   1106  CG1 VAL A 116      -9.314   3.066  18.512  1.00 10.00      A   
ATOM   1107  CG2 VAL A 116     -10.561   1.501  17.016  1.00 10.00      A   
ATOM   1108  C   VAL A 116      -6.957   2.829  16.700  1.00 10.00      A   
ATOM   1109  O   VAL A 116      -6.302   2.040  17.385  1.00 10.00      A   
ATOM   1110  N   VAL A 117      -6.488   3.999  16.297  1.00 10.00      A   
ATOM   1111  HN  VAL A 117      -7.065   4.589  15.762  1.00 10.00      A   
ATOM   1112  CA  VAL A 117      -5.155   4.446  16.647  1.00 10.00      A   
ATOM   1113  CB  VAL A 117      -4.386   4.931  15.402  1.00 10.00      A   
ATOM   1114  CG1 VAL A 117      -2.909   5.110  15.713  1.00 10.00      A   
ATOM   1115  CG2 VAL A 117      -4.583   3.964  14.244  1.00 10.00      A   
ATOM   1116  C   VAL A 117      -5.241   5.581  17.657  1.00 10.00      A   
ATOM   1117  O   VAL A 117      -5.663   6.682  17.323  1.00 10.00      A   
ATOM   1118  N   THR A 118      -4.856   5.301  18.893  1.00 10.00      A   
ATOM   1119  HN  THR A 118      -4.527   4.401  19.102  1.00 10.00      A   
ATOM   1120  CA  THR A 118      -4.895   6.296  19.949  1.00 10.00      A   
ATOM   1121  CB  THR A 118      -4.898   5.601  21.322  1.00 10.00      A   
ATOM   1122  OG1 THR A 118      -4.111   4.402  21.246  1.00 10.00      A   
ATOM   1123  HG1 THR A 118      -4.214   3.901  22.069  1.00 10.00      A   
ATOM   1124  CG2 THR A 118      -6.318   5.243  21.735  1.00 10.00      A   
ATOM   1125  C   THR A 118      -3.689   7.232  19.858  1.00 10.00      A   
ATOM   1126  O   THR A 118      -2.684   6.904  19.218  1.00 10.00      A   
ATOM   1127  N   ASP A 119      -3.796   8.396  20.496  1.00 10.00      A   
ATOM   1128  HN  ASP A 119      -4.633   8.606  20.964  1.00 10.00      A   
ATOM   1129  CA  ASP A 119      -2.709   9.380  20.506  1.00 10.00      A   
ATOM   1130  CB  ASP A 119      -3.113  10.634  21.293  1.00 10.00      A   
ATOM   1131  CG  ASP A 119      -4.152  11.489  20.588  1.00 10.00      A   
ATOM   1132  OD1 ASP A 119      -3.771  12.342  19.755  1.00 10.00      A   
ATOM   1133  OD2 ASP A 119      -5.358  11.330  20.876  1.00 10.00      A   
ATOM   1134  C   ASP A 119      -1.462   8.775  21.137  1.00 10.00      A   
ATOM   1135  O   ASP A 119      -0.336   9.085  20.743  1.00 10.00      A   
ATOM   1136  N   ASP A 120      -1.687   7.895  22.111  1.00 10.00      A   
ATOM   1137  HN  ASP A 120      -2.614   7.704  22.367  1.00 10.00      A   
ATOM   1138  CA  ASP A 120      -0.613   7.211  22.820  1.00 10.00      A   
ATOM   1139  CB  ASP A 120      -1.215   6.258  23.855  1.00 10.00      A   
ATOM   1140  CG  ASP A 120      -0.513   6.307  25.198  1.00 10.00      A   
ATOM   1141  OD1 ASP A 120       0.722   6.121  25.241  1.00 10.00      A   
ATOM   1142  OD2 ASP A 120      -1.198   6.519  26.226  1.00 10.00      A   
ATOM   1143  C   ASP A 120       0.244   6.420  21.842  1.00 10.00      A   
ATOM   1144  O   ASP A 120       1.474   6.452  21.906  1.00 10.00      A   
ATOM   1145  N   CYS A 121      -0.421   5.726  20.922  1.00 10.00      A   
ATOM   1146  HN  CYS A 121      -1.400   5.752  20.925  1.00 10.00      A   
ATOM   1147  CA  CYS A 121       0.262   4.929  19.913  1.00 10.00      A   
ATOM   1148  CB  CYS A 121      -0.745   4.133  19.083  1.00 10.00      A   
ATOM   1149  SG  CYS A 121      -1.751   2.977  20.042  1.00 10.00      A   
ATOM   1150  HG  CYS A 121      -2.735   3.665  20.617  1.00 10.00      A   
ATOM   1151  C   CYS A 121       1.109   5.815  19.007  1.00 10.00      A   
ATOM   1152  O   CYS A 121       2.221   5.448  18.629  1.00 10.00      A   
ATOM   1153  N   LEU A 122       0.587   6.990  18.676  1.00 10.00      A   
ATOM   1154  HN  LEU A 122      -0.299   7.237  19.021  1.00 10.00      A   
ATOM   1155  CA  LEU A 122       1.304   7.924  17.821  1.00 10.00      A   
ATOM   1156  CB  LEU A 122       0.439   9.146  17.508  1.00 10.00      A   
ATOM   1157  CG  LEU A 122      -0.815   8.890  16.668  1.00 10.00      A   
ATOM   1158  CD1 LEU A 122      -1.591  10.183  16.462  1.00 10.00      A   
ATOM   1159  CD2 LEU A 122      -0.444   8.265  15.331  1.00 10.00      A   
ATOM   1160  C   LEU A 122       2.610   8.349  18.476  1.00 10.00      A   
ATOM   1161  O   LEU A 122       3.666   8.353  17.838  1.00 10.00      A   
ATOM   1162  N   GLU A 123       2.535   8.701  19.756  1.00 10.00      A   
ATOM   1163  HN  GLU A 123       1.660   8.701  20.205  1.00 10.00      A   
ATOM   1164  CA  GLU A 123       3.719   9.107  20.502  1.00 10.00      A   
ATOM   1165  CB  GLU A 123       3.345   9.527  21.928  1.00 10.00      A   
ATOM   1166  CG  GLU A 123       2.341  10.667  22.006  1.00 10.00      A   
ATOM   1167  CD  GLU A 123       2.283  11.309  23.379  1.00 10.00      A   
ATOM   1168  OE1 GLU A 123       1.393  10.949  24.178  1.00 10.00      A   
ATOM   1169  OE2 GLU A 123       3.124  12.188  23.661  1.00 10.00      A   
ATOM   1170  C   GLU A 123       4.723   7.962  20.543  1.00 10.00      A   
ATOM   1171  O   GLU A 123       5.924   8.163  20.368  1.00 10.00      A   
ATOM   1172  N   LEU A 124       4.211   6.758  20.762  1.00 10.00      A   
ATOM   1173  HN  LEU A 124       3.241   6.675  20.889  1.00 10.00      A   
ATOM   1174  CA  LEU A 124       5.040   5.558  20.827  1.00 10.00      A   
ATOM   1175  CB  LEU A 124       4.178   4.328  21.118  1.00 10.00      A   
ATOM   1176  CG  LEU A 124       4.082   3.889  22.579  1.00 10.00      A   
ATOM   1177  CD1 LEU A 124       2.943   2.899  22.763  1.00 10.00      A   
ATOM   1178  CD2 LEU A 124       5.395   3.282  23.045  1.00 10.00      A   
ATOM   1179  C   LEU A 124       5.809   5.341  19.530  1.00 10.00      A   
ATOM   1180  O   LEU A 124       7.005   5.058  19.552  1.00 10.00      A   
ATOM   1181  N   ILE A 125       5.115   5.481  18.407  1.00 10.00      A   
ATOM   1182  HN  ILE A 125       4.160   5.713  18.462  1.00 10.00      A   
ATOM   1183  CA  ILE A 125       5.723   5.295  17.095  1.00 10.00      A   
ATOM   1184  CB  ILE A 125       4.686   5.484  15.964  1.00 10.00      A   
ATOM   1185  CG1 ILE A 125       3.618   4.384  16.020  1.00 10.00      A   
ATOM   1186  CG2 ILE A 125       5.366   5.499  14.601  1.00 10.00      A   
ATOM   1187  CD1 ILE A 125       2.422   4.642  15.124  1.00 10.00      A   
ATOM   1188  C   ILE A 125       6.892   6.251  16.873  1.00 10.00      A   
ATOM   1189  O   ILE A 125       7.977   5.836  16.464  1.00 10.00      A   
ATOM   1190  N   ALA A 126       6.674   7.517  17.182  1.00 10.00      A   
ATOM   1191  HN  ALA A 126       5.798   7.771  17.546  1.00 10.00      A   
ATOM   1192  CA  ALA A 126       7.690   8.547  16.996  1.00 10.00      A   
ATOM   1193  CB  ALA A 126       7.111   9.909  17.337  1.00 10.00      A   
ATOM   1194  C   ALA A 126       8.963   8.296  17.803  1.00 10.00      A   
ATOM   1195  O   ALA A 126      10.070   8.537  17.321  1.00 10.00      A   
ATOM   1196  N   LYS A 127       8.808   7.807  19.023  1.00 10.00      A   
ATOM   1197  HN  LYS A 127       7.904   7.612  19.348  1.00 10.00      A   
ATOM   1198  CA  LYS A 127       9.959   7.566  19.889  1.00 10.00      A   
ATOM   1199  CB  LYS A 127       9.617   7.829  21.359  1.00 10.00      A   
ATOM   1200  CG  LYS A 127       8.560   6.906  21.946  1.00 10.00      A   
ATOM   1201  CD  LYS A 127       7.654   7.650  22.915  1.00 10.00      A   
ATOM   1202  CE  LYS A 127       8.401   8.094  24.161  1.00 10.00      A   
ATOM   1203  NZ  LYS A 127       8.714   6.957  25.065  1.00 10.00      A   
ATOM   1204  HZ1 LYS A 127       9.079   7.310  25.974  1.00 10.00      A   
ATOM   1205  HZ2 LYS A 127       9.431   6.340  24.635  1.00 10.00      A   
ATOM   1206  HZ3 LYS A 127       7.855   6.399  25.242  1.00 10.00      A   
ATOM   1207  C   LYS A 127      10.580   6.181  19.709  1.00 10.00      A   
ATOM   1208  O   LYS A 127      11.779   6.002  19.923  1.00 10.00      A   
ATOM   1209  N   SER A 128       9.778   5.204  19.319  1.00 10.00      A   
ATOM   1210  HN  SER A 128       8.827   5.394  19.155  1.00 10.00      A   
ATOM   1211  CA  SER A 128      10.282   3.847  19.146  1.00 10.00      A   
ATOM   1212  CB  SER A 128       9.201   2.820  19.491  1.00 10.00      A   
ATOM   1213  OG  SER A 128       8.579   3.133  20.729  1.00 10.00      A   
ATOM   1214  HG  SER A 128       8.014   3.906  20.614  1.00 10.00      A   
ATOM   1215  C   SER A 128      10.830   3.599  17.741  1.00 10.00      A   
ATOM   1216  O   SER A 128      11.796   2.855  17.563  1.00 10.00      A   
ATOM   1217  N   PHE A 129      10.218   4.218  16.745  1.00 10.00      A   
ATOM   1218  HN  PHE A 129       9.468   4.825  16.941  1.00 10.00      A   
ATOM   1219  CA  PHE A 129      10.646   4.039  15.366  1.00 10.00      A   
ATOM   1220  CB  PHE A 129       9.461   3.638  14.478  1.00 10.00      A   
ATOM   1221  CG  PHE A 129       8.695   2.445  14.981  1.00 10.00      A   
ATOM   1222  CD1 PHE A 129       7.358   2.557  15.331  1.00 10.00      A   
ATOM   1223  CD2 PHE A 129       9.313   1.212  15.112  1.00 10.00      A   
ATOM   1224  CE1 PHE A 129       6.651   1.463  15.799  1.00 10.00      A   
ATOM   1225  CE2 PHE A 129       8.614   0.112  15.578  1.00 10.00      A   
ATOM   1226  CZ  PHE A 129       7.280   0.237  15.921  1.00 10.00      A   
ATOM   1227  C   PHE A 129      11.311   5.301  14.834  1.00 10.00      A   
ATOM   1228  O   PHE A 129      10.646   6.208  14.340  1.00 10.00      A   
ATOM   1229  N   LYS A 130      12.632   5.355  14.951  1.00 10.00      A   
ATOM   1230  HN  LYS A 130      13.105   4.602  15.364  1.00 10.00      A   
ATOM   1231  CA  LYS A 130      13.399   6.507  14.491  1.00 10.00      A   
ATOM   1232  CB  LYS A 130      14.826   6.459  15.054  1.00 10.00      A   
ATOM   1233  CG  LYS A 130      14.988   7.091  16.431  1.00 10.00      A   
ATOM   1234  CD  LYS A 130      14.456   6.192  17.533  1.00 10.00      A   
ATOM   1235  CE  LYS A 130      14.912   6.669  18.902  1.00 10.00      A   
ATOM   1236  NZ  LYS A 130      14.493   5.734  19.980  1.00 10.00      A   
ATOM   1237  HZ1 LYS A 130      14.810   4.768  19.760  1.00 10.00      A   
ATOM   1238  HZ2 LYS A 130      13.454   5.729  20.075  1.00 10.00      A   
ATOM   1239  HZ3 LYS A 130      14.909   6.021  20.890  1.00 10.00      A   
ATOM   1240  C   LYS A 130      13.434   6.582  12.963  1.00 10.00      A   
ATOM   1241  O   LYS A 130      13.478   7.666  12.382  1.00 10.00      A   
ATOM   1242  N   ASN A 131      13.397   5.425  12.314  1.00 10.00      A   
ATOM   1243  HN  ASN A 131      13.343   4.593  12.827  1.00 10.00      A   
ATOM   1244  CA  ASN A 131      13.431   5.364  10.857  1.00 10.00      A   
ATOM   1245  CB  ASN A 131      14.159   4.100  10.372  1.00 10.00      A   
ATOM   1246  CG  ASN A 131      15.641   4.109  10.706  1.00 10.00      A   
ATOM   1247  OD1 ASN A 131      16.068   3.561  11.725  1.00 10.00      A   
ATOM   1248  ND2 ASN A 131      16.441   4.722   9.846  1.00 10.00      A   
ATOM   1249 HD21 ASN A 131      16.039   5.140   9.052  1.00 10.00      A   
ATOM   1250 HD22 ASN A 131      17.400   4.746  10.046  1.00 10.00      A   
ATOM   1251  C   ASN A 131      12.024   5.419  10.270  1.00 10.00      A   
ATOM   1252  O   ASN A 131      11.776   4.900   9.184  1.00 10.00      A   
ATOM   1253  N   PHE A 132      11.108   6.060  10.993  1.00 10.00      A   
ATOM   1254  HN  PHE A 132      11.371   6.463  11.847  1.00 10.00      A   
ATOM   1255  CA  PHE A 132       9.728   6.192  10.545  1.00 10.00      A   
ATOM   1256  CB  PHE A 132       8.874   6.788  11.664  1.00 10.00      A   
ATOM   1257  CG  PHE A 132       7.399   6.660  11.437  1.00 10.00      A   
ATOM   1258  CD1 PHE A 132       6.857   5.469  10.980  1.00 10.00      A   
ATOM   1259  CD2 PHE A 132       6.551   7.725  11.687  1.00 10.00      A   
ATOM   1260  CE1 PHE A 132       5.501   5.344  10.775  1.00 10.00      A   
ATOM   1261  CE2 PHE A 132       5.192   7.607  11.483  1.00 10.00      A   
ATOM   1262  CZ  PHE A 132       4.668   6.414  11.026  1.00 10.00      A   
ATOM   1263  C   PHE A 132       9.655   7.074   9.305  1.00 10.00      A   
ATOM   1264  O   PHE A 132      10.115   8.214   9.329  1.00 10.00      A   
ATOM   1265  N   LYS A 133       9.076   6.545   8.229  1.00 10.00      A   
ATOM   1266  HN  LYS A 133       8.723   5.629   8.277  1.00 10.00      A   
ATOM   1267  CA  LYS A 133       8.968   7.283   6.976  1.00 10.00      A   
ATOM   1268  CB  LYS A 133       9.780   6.588   5.884  1.00 10.00      A   
ATOM   1269  CG  LYS A 133      11.281   6.593   6.107  1.00 10.00      A   
ATOM   1270  CD  LYS A 133      11.988   5.882   4.967  1.00 10.00      A   
ATOM   1271  CE  LYS A 133      13.492   5.817   5.176  1.00 10.00      A   
ATOM   1272  NZ  LYS A 133      14.152   5.031   4.100  1.00 10.00      A   
ATOM   1273  HZ1 LYS A 133      13.970   5.468   3.172  1.00 10.00      A   
ATOM   1274  HZ2 LYS A 133      13.774   4.056   4.093  1.00 10.00      A   
ATOM   1275  HZ3 LYS A 133      15.179   4.991   4.255  1.00 10.00      A   
ATOM   1276  C   LYS A 133       7.529   7.440   6.486  1.00 10.00      A   
ATOM   1277  O   LYS A 133       7.121   8.530   6.082  1.00 10.00      A   
ATOM   1278  N   VAL A 134       6.760   6.363   6.503  1.00 10.00      A   
ATOM   1279  HN  VAL A 134       7.113   5.517   6.859  1.00 10.00      A   
ATOM   1280  CA  VAL A 134       5.394   6.424   5.998  1.00 10.00      A   
ATOM   1281  CB  VAL A 134       5.202   5.485   4.784  1.00 10.00      A   
ATOM   1282  CG1 VAL A 134       3.800   5.613   4.206  1.00 10.00      A   
ATOM   1283  CG2 VAL A 134       6.248   5.766   3.716  1.00 10.00      A   
ATOM   1284  C   VAL A 134       4.344   6.107   7.053  1.00 10.00      A   
ATOM   1285  O   VAL A 134       4.392   5.060   7.700  1.00 10.00      A   
ATOM   1286  N   LEU A 135       3.392   7.021   7.210  1.00 10.00      A   
ATOM   1287  HN  LEU A 135       3.430   7.847   6.671  1.00 10.00      A   
ATOM   1288  CA  LEU A 135       2.291   6.848   8.146  1.00 10.00      A   
ATOM   1289  CB  LEU A 135       2.318   7.923   9.241  1.00 10.00      A   
ATOM   1290  CG  LEU A 135       1.208   7.842  10.302  1.00 10.00      A   
ATOM   1291  CD1 LEU A 135       1.151   6.456  10.925  1.00 10.00      A   
ATOM   1292  CD2 LEU A 135       1.402   8.902  11.376  1.00 10.00      A   
ATOM   1293  C   LEU A 135       0.976   6.910   7.382  1.00 10.00      A   
ATOM   1294  O   LEU A 135       0.545   7.984   6.953  1.00 10.00      A   
ATOM   1295  N   VAL A 136       0.360   5.758   7.188  1.00 10.00      A   
ATOM   1296  HN  VAL A 136       0.760   4.932   7.544  1.00 10.00      A   
ATOM   1297  CA  VAL A 136      -0.897   5.682   6.465  1.00 10.00      A   
ATOM   1298  CB  VAL A 136      -0.820   4.648   5.319  1.00 10.00      A   
ATOM   1299  CG1 VAL A 136      -2.179   4.461   4.661  1.00 10.00      A   
ATOM   1300  CG2 VAL A 136       0.210   5.082   4.290  1.00 10.00      A   
ATOM   1301  C   VAL A 136      -2.043   5.319   7.395  1.00 10.00      A   
ATOM   1302  O   VAL A 136      -2.113   4.198   7.905  1.00 10.00      A   
ATOM   1303  N   LEU A 137      -2.930   6.274   7.619  1.00 10.00      A   
ATOM   1304  HN  LEU A 137      -2.806   7.156   7.195  1.00 10.00      A   
ATOM   1305  CA  LEU A 137      -4.088   6.059   8.464  1.00 10.00      A   
ATOM   1306  CB  LEU A 137      -4.060   6.992   9.679  1.00 10.00      A   
ATOM   1307  CG  LEU A 137      -2.908   6.776  10.668  1.00 10.00      A   
ATOM   1308  CD1 LEU A 137      -3.003   7.753  11.829  1.00 10.00      A   
ATOM   1309  CD2 LEU A 137      -2.898   5.345  11.181  1.00 10.00      A   
ATOM   1310  C   LEU A 137      -5.355   6.275   7.646  1.00 10.00      A   
ATOM   1311  O   LEU A 137      -5.833   7.400   7.502  1.00 10.00      A   
ATOM   1312  N   SER A 138      -5.872   5.193   7.088  1.00 10.00      A   
ATOM   1313  HN  SER A 138      -5.434   4.322   7.231  1.00 10.00      A   
ATOM   1314  CA  SER A 138      -7.071   5.252   6.275  1.00 10.00      A   
ATOM   1315  CB  SER A 138      -6.918   4.340   5.053  1.00 10.00      A   
ATOM   1316  OG  SER A 138      -7.967   4.534   4.119  1.00 10.00      A   
ATOM   1317  HG  SER A 138      -8.339   3.679   3.879  1.00 10.00      A   
ATOM   1318  C   SER A 138      -8.289   4.839   7.095  1.00 10.00      A   
ATOM   1319  O   SER A 138      -8.324   3.741   7.657  1.00 10.00      A   
ATOM   1320  N   SER A 139      -9.262   5.741   7.185  1.00 10.00      A   
ATOM   1321  HN  SER A 139      -9.141   6.608   6.738  1.00 10.00      A   
ATOM   1322  CA  SER A 139     -10.501   5.497   7.920  1.00 10.00      A   
ATOM   1323  CB  SER A 139     -11.366   4.469   7.182  1.00 10.00      A   
ATOM   1324  OG  SER A 139     -11.308   4.666   5.773  1.00 10.00      A   
ATOM   1325  HG  SER A 139     -12.080   5.173   5.488  1.00 10.00      A   
ATOM   1326  C   SER A 139     -10.225   5.046   9.357  1.00 10.00      A   
ATOM   1327  O   SER A 139     -10.844   4.102   9.852  1.00 10.00      A   
ATOM   1328  N   CYS A 140      -9.293   5.722  10.018  1.00 10.00      A   
ATOM   1329  HN  CYS A 140      -8.831   6.471   9.573  1.00 10.00      A   
ATOM   1330  CA  CYS A 140      -8.936   5.397  11.387  1.00 10.00      A   
ATOM   1331  CB  CYS A 140      -7.433   5.127  11.479  1.00 10.00      A   
ATOM   1332  SG  CYS A 140      -6.860   3.792  10.399  1.00 10.00      A   
ATOM   1333  HG  CYS A 140      -7.383   3.988   9.193  1.00 10.00      A   
ATOM   1334  C   CYS A 140      -9.335   6.533  12.323  1.00 10.00      A   
ATOM   1335  O   CYS A 140      -9.517   7.668  11.887  1.00 10.00      A   
ATOM   1336  N   GLU A 141      -9.485   6.227  13.602  1.00 10.00      A   
ATOM   1337  HN  GLU A 141      -9.327   5.306  13.897  1.00 10.00      A   
ATOM   1338  CA  GLU A 141      -9.873   7.231  14.580  1.00 10.00      A   
ATOM   1339  CB  GLU A 141     -11.399   7.334  14.685  1.00 10.00      A   
ATOM   1340  CG  GLU A 141     -12.083   6.065  15.169  1.00 10.00      A   
ATOM   1341  CD  GLU A 141     -12.665   5.234  14.045  1.00 10.00      A   
ATOM   1342  OE1 GLU A 141     -13.343   4.234  14.345  1.00 10.00      A   
ATOM   1343  OE2 GLU A 141     -12.466   5.581  12.862  1.00 10.00      A   
ATOM   1344  C   GLU A 141      -9.270   6.921  15.942  1.00 10.00      A   
ATOM   1345  O   GLU A 141      -8.595   5.906  16.109  1.00 10.00      A   
ATOM   1346  N   GLY A 142      -9.521   7.796  16.906  1.00 10.00      A   
ATOM   1347  HN  GLY A 142     -10.075   8.584  16.706  1.00 10.00      A   
ATOM   1348  CA  GLY A 142      -9.003   7.600  18.247  1.00 10.00      A   
ATOM   1349  C   GLY A 142      -7.832   8.507  18.547  1.00 10.00      A   
ATOM   1350  O   GLY A 142      -7.340   8.545  19.679  1.00 10.00      A   
ATOM   1351  N   PHE A 143      -7.392   9.243  17.539  1.00 10.00      A   
ATOM   1352  HN  PHE A 143      -7.836   9.174  16.667  1.00 10.00      A   
ATOM   1353  CA  PHE A 143      -6.267  10.151  17.694  1.00 10.00      A   
ATOM   1354  CB  PHE A 143      -5.109   9.745  16.773  1.00 10.00      A   
ATOM   1355  CG  PHE A 143      -5.436   9.753  15.305  1.00 10.00      A   
ATOM   1356  CD1 PHE A 143      -5.022  10.800  14.497  1.00 10.00      A   
ATOM   1357  CD2 PHE A 143      -6.151   8.714  14.728  1.00 10.00      A   
ATOM   1358  CE1 PHE A 143      -5.313  10.813  13.147  1.00 10.00      A   
ATOM   1359  CE2 PHE A 143      -6.446   8.720  13.378  1.00 10.00      A   
ATOM   1360  CZ  PHE A 143      -6.025   9.771  12.587  1.00 10.00      A   
ATOM   1361  C   PHE A 143      -6.679  11.594  17.444  1.00 10.00      A   
ATOM   1362  O   PHE A 143      -7.677  11.863  16.770  1.00 10.00      A   
ATOM   1363  N   SER A 144      -5.904  12.518  17.986  1.00 10.00      A   
ATOM   1364  HN  SER A 144      -5.115  12.239  18.507  1.00 10.00      A   
ATOM   1365  CA  SER A 144      -6.181  13.929  17.833  1.00 10.00      A   
ATOM   1366  CB  SER A 144      -6.467  14.549  19.203  1.00 10.00      A   
ATOM   1367  OG  SER A 144      -5.320  14.503  20.037  1.00 10.00      A   
ATOM   1368  HG  SER A 144      -4.910  13.621  19.974  1.00 10.00      A   
ATOM   1369  C   SER A 144      -5.006  14.640  17.175  1.00 10.00      A   
ATOM   1370  O   SER A 144      -4.035  14.007  16.756  1.00 10.00      A   
ATOM   1371  N   THR A 145      -5.097  15.957  17.092  1.00 10.00      A   
ATOM   1372  HN  THR A 145      -5.908  16.403  17.425  1.00 10.00      A   
ATOM   1373  CA  THR A 145      -4.040  16.764  16.506  1.00 10.00      A   
ATOM   1374  CB  THR A 145      -4.532  18.204  16.279  1.00 10.00      A   
ATOM   1375  OG1 THR A 145      -5.365  18.596  17.383  1.00 10.00      A   
ATOM   1376  HG1 THR A 145      -4.809  18.757  18.160  1.00 10.00      A   
ATOM   1377  CG2 THR A 145      -5.340  18.294  14.991  1.00 10.00      A   
ATOM   1378  C   THR A 145      -2.815  16.778  17.427  1.00 10.00      A   
ATOM   1379  O   THR A 145      -1.720  17.163  17.021  1.00 10.00      A   
ATOM   1380  N   ASP A 146      -3.009  16.326  18.664  1.00 10.00      A   
ATOM   1381  HN  ASP A 146      -3.897  16.002  18.918  1.00 10.00      A   
ATOM   1382  CA  ASP A 146      -1.934  16.287  19.646  1.00 10.00      A   
ATOM   1383  CB  ASP A 146      -2.492  16.049  21.050  1.00 10.00      A   
ATOM   1384  CG  ASP A 146      -2.003  17.077  22.045  1.00 10.00      A   
ATOM   1385  OD1 ASP A 146      -1.066  16.772  22.810  1.00 10.00      A   
ATOM   1386  OD2 ASP A 146      -2.553  18.198  22.068  1.00 10.00      A   
ATOM   1387  C   ASP A 146      -0.921  15.210  19.287  1.00 10.00      A   
ATOM   1388  O   ASP A 146       0.286  15.462  19.259  1.00 10.00      A   
ATOM   1389  N   GLY A 147      -1.416  14.014  18.992  1.00 10.00      A   
ATOM   1390  HN  GLY A 147      -2.388  13.867  19.032  1.00 10.00      A   
ATOM   1391  CA  GLY A 147      -0.541  12.923  18.623  1.00 10.00      A   
ATOM   1392  C   GLY A 147       0.189  13.216  17.326  1.00 10.00      A   
ATOM   1393  O   GLY A 147       1.298  12.732  17.102  1.00 10.00      A   
ATOM   1394  N   LEU A 148      -0.440  14.014  16.472  1.00 10.00      A   
ATOM   1395  HN  LEU A 148      -1.327  14.355  16.709  1.00 10.00      A   
ATOM   1396  CA  LEU A 148       0.147  14.394  15.194  1.00 10.00      A   
ATOM   1397  CB  LEU A 148      -0.877  15.125  14.322  1.00 10.00      A   
ATOM   1398  CG  LEU A 148      -2.164  14.356  14.007  1.00 10.00      A   
ATOM   1399  CD1 LEU A 148      -3.143  15.231  13.244  1.00 10.00      A   
ATOM   1400  CD2 LEU A 148      -1.862  13.078  13.235  1.00 10.00      A   
ATOM   1401  C   LEU A 148       1.374  15.268  15.416  1.00 10.00      A   
ATOM   1402  O   LEU A 148       2.360  15.171  14.686  1.00 10.00      A   
ATOM   1403  N   ALA A 149       1.309  16.113  16.442  1.00 10.00      A   
ATOM   1404  HN  ALA A 149       0.494  16.140  16.985  1.00 10.00      A   
ATOM   1405  CA  ALA A 149       2.413  17.001  16.784  1.00 10.00      A   
ATOM   1406  CB  ALA A 149       1.980  18.002  17.844  1.00 10.00      A   
ATOM   1407  C   ALA A 149       3.603  16.186  17.274  1.00 10.00      A   
ATOM   1408  O   ALA A 149       4.755  16.523  17.001  1.00 10.00      A   
ATOM   1409  N   ALA A 150       3.309  15.101  17.985  1.00 10.00      A   
ATOM   1410  HN  ALA A 150       2.371  14.893  18.171  1.00 10.00      A   
ATOM   1411  CA  ALA A 150       4.344  14.218  18.501  1.00 10.00      A   
ATOM   1412  CB  ALA A 150       3.731  13.123  19.359  1.00 10.00      A   
ATOM   1413  C   ALA A 150       5.128  13.614  17.345  1.00 10.00      A   
ATOM   1414  O   ALA A 150       6.349  13.517  17.396  1.00 10.00      A   
ATOM   1415  N   ILE A 151       4.415  13.217  16.301  1.00 10.00      A   
ATOM   1416  HN  ILE A 151       3.437  13.313  16.325  1.00 10.00      A   
ATOM   1417  CA  ILE A 151       5.046  12.644  15.119  1.00 10.00      A   
ATOM   1418  CB  ILE A 151       3.977  12.067  14.158  1.00 10.00      A   
ATOM   1419  CG1 ILE A 151       3.262  10.868  14.790  1.00 10.00      A   
ATOM   1420  CG2 ILE A 151       4.571  11.695  12.804  1.00 10.00      A   
ATOM   1421  CD1 ILE A 151       4.123   9.630  14.919  1.00 10.00      A   
ATOM   1422  C   ILE A 151       5.848  13.725  14.393  1.00 10.00      A   
ATOM   1423  O   ILE A 151       6.997  13.516  13.999  1.00 10.00      A   
ATOM   1424  N   ALA A 152       5.232  14.891  14.260  1.00 10.00      A   
ATOM   1425  HN  ALA A 152       4.327  14.988  14.630  1.00 10.00      A   
ATOM   1426  CA  ALA A 152       5.835  16.031  13.583  1.00 10.00      A   
ATOM   1427  CB  ALA A 152       4.856  17.193  13.573  1.00 10.00      A   
ATOM   1428  C   ALA A 152       7.147  16.473  14.221  1.00 10.00      A   
ATOM   1429  O   ALA A 152       8.139  16.696  13.529  1.00 10.00      A   
ATOM   1430  N   ALA A 153       7.156  16.577  15.541  1.00 10.00      A   
ATOM   1431  HN  ALA A 153       6.343  16.349  16.046  1.00 10.00      A   
ATOM   1432  CA  ALA A 153       8.336  17.030  16.265  1.00 10.00      A   
ATOM   1433  CB  ALA A 153       7.920  17.783  17.517  1.00 10.00      A   
ATOM   1434  C   ALA A 153       9.295  15.895  16.620  1.00 10.00      A   
ATOM   1435  O   ALA A 153      10.154  16.057  17.489  1.00 10.00      A   
ATOM   1436  N   THR A 154       9.170  14.749  15.961  1.00 10.00      A   
ATOM   1437  HN  THR A 154       8.482  14.659  15.267  1.00 10.00      A   
ATOM   1438  CA  THR A 154      10.060  13.626  16.257  1.00 10.00      A   
ATOM   1439  CB  THR A 154       9.454  12.650  17.289  1.00 10.00      A   
ATOM   1440  OG1 THR A 154       8.762  13.387  18.308  1.00 10.00      A   
ATOM   1441  HG1 THR A 154       7.863  13.583  17.997  1.00 10.00      A   
ATOM   1442  CG2 THR A 154      10.547  11.811  17.939  1.00 10.00      A   
ATOM   1443  C   THR A 154      10.488  12.858  15.001  1.00 10.00      A   
ATOM   1444  O   THR A 154      11.674  12.563  14.815  1.00 10.00      A   
ATOM   1445  N   CYS A 155       9.532  12.540  14.142  1.00 10.00      A   
ATOM   1446  HN  CYS A 155       8.607  12.814  14.327  1.00 10.00      A   
ATOM   1447  CA  CYS A 155       9.818  11.797  12.924  1.00 10.00      A   
ATOM   1448  CB  CYS A 155       8.572  11.055  12.439  1.00 10.00      A   
ATOM   1449  SG  CYS A 155       7.777  10.070  13.729  1.00 10.00      A   
ATOM   1450  HG  CYS A 155       8.317   8.858  13.706  1.00 10.00      A   
ATOM   1451  C   CYS A 155      10.397  12.693  11.831  1.00 10.00      A   
ATOM   1452  O   CYS A 155       9.710  13.073  10.886  1.00 10.00      A   
ATOM   1453  N   ARG A 156      11.678  13.015  11.967  1.00 10.00      A   
ATOM   1454  HN  ARG A 156      12.166  12.684  12.750  1.00 10.00      A   
ATOM   1455  CA  ARG A 156      12.379  13.861  11.005  1.00 10.00      A   
ATOM   1456  CB  ARG A 156      13.691  14.374  11.610  1.00 10.00      A   
ATOM   1457  CG  ARG A 156      14.651  13.279  12.054  1.00 10.00      A   
ATOM   1458  CD  ARG A 156      15.561  13.755  13.178  1.00 10.00      A   
ATOM   1459  NE  ARG A 156      16.972  13.684  12.808  1.00 10.00      A   
ATOM   1460  HE  ARG A 156      17.191  13.748  11.849  1.00 10.00      A   
ATOM   1461  CZ  ARG A 156      17.970  13.538  13.681  1.00 10.00      A   
ATOM   1462  NH1 ARG A 156      17.717  13.444  14.983  1.00 10.00      A   
ATOM   1463 HH11 ARG A 156      18.507  13.322  15.666  1.00 10.00      A   
ATOM   1464 HH12 ARG A 156      16.738  13.486  15.332  1.00 10.00      A   
ATOM   1465  NH2 ARG A 156      19.223  13.476  13.251  1.00 10.00      A   
ATOM   1466 HH21 ARG A 156      19.431  13.536  12.232  1.00 10.00      A   
ATOM   1467 HH22 ARG A 156      20.014  13.365  13.941  1.00 10.00      A   
ATOM   1468  C   ARG A 156      12.656  13.107   9.709  1.00 10.00      A   
ATOM   1469  O   ARG A 156      13.181  13.666   8.748  1.00 10.00      A   
ATOM   1470  N   ASN A 157      12.284  11.838   9.687  1.00 10.00      A   
ATOM   1471  HN  ASN A 157      11.849  11.459  10.476  1.00 10.00      A   
ATOM   1472  CA  ASN A 157      12.496  10.996   8.521  1.00 10.00      A   
ATOM   1473  CB  ASN A 157      13.173   9.684   8.937  1.00 10.00      A   
ATOM   1474  CG  ASN A 157      14.595   9.890   9.429  1.00 10.00      A   
ATOM   1475  OD1 ASN A 157      15.402  10.548   8.773  1.00 10.00      A   
ATOM   1476  ND2 ASN A 157      14.912   9.341  10.595  1.00 10.00      A   
ATOM   1477 HD21 ASN A 157      14.221   8.830  11.077  1.00 10.00      A   
ATOM   1478 HD22 ASN A 157      15.824   9.472  10.934  1.00 10.00      A   
ATOM   1479  C   ASN A 157      11.177  10.709   7.814  1.00 10.00      A   
ATOM   1480  O   ASN A 157      11.145   9.991   6.814  1.00 10.00      A   
ATOM   1481  N   LEU A 158      10.097  11.293   8.330  1.00 10.00      A   
ATOM   1482  HN  LEU A 158      10.201  11.886   9.100  1.00 10.00      A   
ATOM   1483  CA  LEU A 158       8.766  11.097   7.767  1.00 10.00      A   
ATOM   1484  CB  LEU A 158       7.706  11.729   8.676  1.00 10.00      A   
ATOM   1485  CG  LEU A 158       6.245  11.470   8.299  1.00 10.00      A   
ATOM   1486  CD1 LEU A 158       5.846  10.043   8.645  1.00 10.00      A   
ATOM   1487  CD2 LEU A 158       5.323  12.471   8.979  1.00 10.00      A   
ATOM   1488  C   LEU A 158       8.674  11.677   6.358  1.00 10.00      A   
ATOM   1489  O   LEU A 158       9.136  12.788   6.101  1.00 10.00      A   
ATOM   1490  N   LYS A 159       8.071  10.925   5.453  1.00 10.00      A   
ATOM   1491  HN  LYS A 159       7.711  10.050   5.725  1.00 10.00      A   
ATOM   1492  CA  LYS A 159       7.931  11.351   4.068  1.00 10.00      A   
ATOM   1493  CB  LYS A 159       8.645  10.363   3.144  1.00 10.00      A   
ATOM   1494  CG  LYS A 159      10.098  10.099   3.499  1.00 10.00      A   
ATOM   1495  CD  LYS A 159      10.608   8.829   2.838  1.00 10.00      A   
ATOM   1496  CE  LYS A 159      10.708   8.986   1.328  1.00 10.00      A   
ATOM   1497  NZ  LYS A 159      11.191   7.745   0.672  1.00 10.00      A   
ATOM   1498  HZ1 LYS A 159      10.441   7.026   0.670  1.00 10.00      A   
ATOM   1499  HZ2 LYS A 159      12.017   7.367   1.183  1.00 10.00      A   
ATOM   1500  HZ3 LYS A 159      11.466   7.945  -0.310  1.00 10.00      A   
ATOM   1501  C   LYS A 159       6.469  11.427   3.659  1.00 10.00      A   
ATOM   1502  O   LYS A 159       6.053  12.361   2.973  1.00 10.00      A   
ATOM   1503  N   GLU A 160       5.688  10.443   4.079  1.00 10.00      A   
ATOM   1504  HN  GLU A 160       6.064   9.739   4.653  1.00 10.00      A   
ATOM   1505  CA  GLU A 160       4.281  10.391   3.716  1.00 10.00      A   
ATOM   1506  CB  GLU A 160       4.006   9.187   2.813  1.00 10.00      A   
ATOM   1507  CG  GLU A 160       4.678   9.271   1.451  1.00 10.00      A   
ATOM   1508  CD  GLU A 160       4.767   7.930   0.751  1.00 10.00      A   
ATOM   1509  OE1 GLU A 160       3.723   7.427   0.277  1.00 10.00      A   
ATOM   1510  OE2 GLU A 160       5.887   7.380   0.655  1.00 10.00      A   
ATOM   1511  C   GLU A 160       3.371  10.358   4.933  1.00 10.00      A   
ATOM   1512  O   GLU A 160       3.475   9.474   5.787  1.00 10.00      A   
ATOM   1513  N   LEU A 161       2.487  11.336   4.996  1.00 10.00      A   
ATOM   1514  HN  LEU A 161       2.474  12.014   4.280  1.00 10.00      A   
ATOM   1515  CA  LEU A 161       1.526  11.449   6.078  1.00 10.00      A   
ATOM   1516  CB  LEU A 161       1.818  12.702   6.909  1.00 10.00      A   
ATOM   1517  CG  LEU A 161       0.939  12.928   8.144  1.00 10.00      A   
ATOM   1518  CD1 LEU A 161       0.965  11.709   9.054  1.00 10.00      A   
ATOM   1519  CD2 LEU A 161       1.391  14.170   8.898  1.00 10.00      A   
ATOM   1520  C   LEU A 161       0.121  11.508   5.482  1.00 10.00      A   
ATOM   1521  O   LEU A 161      -0.322  12.557   5.007  1.00 10.00      A   
ATOM   1522  N   ASP A 162      -0.563  10.371   5.487  1.00 10.00      A   
ATOM   1523  HN  ASP A 162      -0.155   9.569   5.885  1.00 10.00      A   
ATOM   1524  CA  ASP A 162      -1.905  10.278   4.921  1.00 10.00      A   
ATOM   1525  CB  ASP A 162      -1.911   9.276   3.762  1.00 10.00      A   
ATOM   1526  CG  ASP A 162      -3.306   8.904   3.297  1.00 10.00      A   
ATOM   1527  OD1 ASP A 162      -4.059   9.805   2.872  1.00 10.00      A   
ATOM   1528  OD2 ASP A 162      -3.653   7.708   3.345  1.00 10.00      A   
ATOM   1529  C   ASP A 162      -2.935   9.872   5.969  1.00 10.00      A   
ATOM   1530  O   ASP A 162      -2.760   8.875   6.669  1.00 10.00      A   
ATOM   1531  N   LEU A 163      -4.004  10.653   6.070  1.00 10.00      A   
ATOM   1532  HN  LEU A 163      -4.078  11.435   5.483  1.00 10.00      A   
ATOM   1533  CA  LEU A 163      -5.072  10.386   7.029  1.00 10.00      A   
ATOM   1534  CB  LEU A 163      -5.089  11.461   8.125  1.00 10.00      A   
ATOM   1535  CG  LEU A 163      -3.755  11.814   8.785  1.00 10.00      A   
ATOM   1536  CD1 LEU A 163      -3.925  13.034   9.674  1.00 10.00      A   
ATOM   1537  CD2 LEU A 163      -3.227  10.641   9.590  1.00 10.00      A   
ATOM   1538  C   LEU A 163      -6.427  10.383   6.321  1.00 10.00      A   
ATOM   1539  O   LEU A 163      -7.424  10.843   6.877  1.00 10.00      A   
ATOM   1540  N   ARG A 164      -6.453   9.871   5.097  1.00 10.00      A   
ATOM   1541  HN  ARG A 164      -5.621   9.514   4.717  1.00 10.00      A   
ATOM   1542  CA  ARG A 164      -7.678   9.823   4.295  1.00 10.00      A   
ATOM   1543  CB  ARG A 164      -7.417   9.175   2.927  1.00 10.00      A   
ATOM   1544  CG  ARG A 164      -7.017   7.709   2.978  1.00 10.00      A   
ATOM   1545  CD  ARG A 164      -6.378   7.270   1.671  1.00 10.00      A   
ATOM   1546  NE  ARG A 164      -6.462   5.823   1.480  1.00 10.00      A   
ATOM   1547  HE  ARG A 164      -7.273   5.480   1.046  1.00 10.00      A   
ATOM   1548  CZ  ARG A 164      -5.514   4.955   1.839  1.00 10.00      A   
ATOM   1549  NH1 ARG A 164      -4.389   5.378   2.402  1.00 10.00      A   
ATOM   1550 HH11 ARG A 164      -4.226   6.405   2.582  1.00 10.00      A   
ATOM   1551 HH12 ARG A 164      -3.658   4.693   2.673  1.00 10.00      A   
ATOM   1552  NH2 ARG A 164      -5.705   3.657   1.645  1.00 10.00      A   
ATOM   1553 HH21 ARG A 164      -4.972   2.968   1.930  1.00 10.00      A   
ATOM   1554 HH22 ARG A 164      -6.589   3.314   1.212  1.00 10.00      A   
ATOM   1555  C   ARG A 164      -8.841   9.133   5.015  1.00 10.00      A   
ATOM   1556  O   ARG A 164      -8.696   8.023   5.533  1.00 10.00      A   
ATOM   1557  N   GLU A 165      -9.982   9.829   5.064  1.00 10.00      A   
ATOM   1558  HN  GLU A 165     -10.000  10.727   4.670  1.00 10.00      A   
ATOM   1559  CA  GLU A 165     -11.207   9.319   5.685  1.00 10.00      A   
ATOM   1560  CB  GLU A 165     -11.755   8.117   4.910  1.00 10.00      A   
ATOM   1561  CG  GLU A 165     -12.890   8.454   3.957  1.00 10.00      A   
ATOM   1562  CD  GLU A 165     -12.545   9.565   2.987  1.00 10.00      A   
ATOM   1563  OE1 GLU A 165     -11.836   9.296   1.993  1.00 10.00      A   
ATOM   1564  OE2 GLU A 165     -12.990  10.712   3.208  1.00 10.00      A   
ATOM   1565  C   GLU A 165     -11.035   8.976   7.162  1.00 10.00      A   
ATOM   1566  O   GLU A 165     -11.772   8.154   7.707  1.00 10.00      A   
ATOM   1567  N   SER A 166     -10.078   9.612   7.819  1.00 10.00      A   
ATOM   1568  HN  SER A 166      -9.521  10.266   7.348  1.00 10.00      A   
ATOM   1569  CA  SER A 166      -9.835   9.345   9.227  1.00 10.00      A   
ATOM   1570  CB  SER A 166      -8.342   9.157   9.489  1.00 10.00      A   
ATOM   1571  OG  SER A 166      -7.906   7.903   8.988  1.00 10.00      A   
ATOM   1572  HG  SER A 166      -7.193   8.042   8.346  1.00 10.00      A   
ATOM   1573  C   SER A 166     -10.425  10.418  10.130  1.00 10.00      A   
ATOM   1574  O   SER A 166     -10.322  11.614   9.847  1.00 10.00      A   
ATOM   1575  N   ASP A 167     -11.049   9.979  11.216  1.00 10.00      A   
ATOM   1576  HN  ASP A 167     -11.091   9.013  11.387  1.00 10.00      A   
ATOM   1577  CA  ASP A 167     -11.651  10.888  12.175  1.00 10.00      A   
ATOM   1578  CB  ASP A 167     -12.799  10.209  12.927  1.00 10.00      A   
ATOM   1579  CG  ASP A 167     -13.378  11.092  14.014  1.00 10.00      A   
ATOM   1580  OD1 ASP A 167     -13.823  12.218  13.700  1.00 10.00      A   
ATOM   1581  OD2 ASP A 167     -13.393  10.665  15.192  1.00 10.00      A   
ATOM   1582  C   ASP A 167     -10.593  11.378  13.148  1.00 10.00      A   
ATOM   1583  O   ASP A 167     -10.218  10.678  14.090  1.00 10.00      A   
ATOM   1584  N   VAL A 168     -10.096  12.575  12.897  1.00 10.00      A   
ATOM   1585  HN  VAL A 168     -10.439  13.083  12.132  1.00 10.00      A   
ATOM   1586  CA  VAL A 168      -9.067  13.166  13.735  1.00 10.00      A   
ATOM   1587  CB  VAL A 168      -7.990  13.885  12.888  1.00 10.00      A   
ATOM   1588  CG1 VAL A 168      -6.769  14.215  13.736  1.00 10.00      A   
ATOM   1589  CG2 VAL A 168      -7.599  13.055  11.675  1.00 10.00      A   
ATOM   1590  C   VAL A 168      -9.693  14.178  14.678  1.00 10.00      A   
ATOM   1591  O   VAL A 168     -10.459  15.041  14.246  1.00 10.00      A   
ATOM   1592  N   ASP A 169      -9.399  14.051  15.962  1.00 10.00      A   
ATOM   1593  HN  ASP A 169      -8.817  13.312  16.254  1.00 10.00      A   
ATOM   1594  CA  ASP A 169      -9.930  14.979  16.952  1.00 10.00      A   
ATOM   1595  CB  ASP A 169      -9.774  14.416  18.366  1.00 10.00      A   
ATOM   1596  CG  ASP A 169     -10.417  15.293  19.420  1.00 10.00      A   
ATOM   1597  OD1 ASP A 169     -11.574  15.709  19.225  1.00 10.00      A   
ATOM   1598  OD2 ASP A 169      -9.774  15.559  20.455  1.00 10.00      A   
ATOM   1599  C   ASP A 169      -9.228  16.326  16.827  1.00 10.00      A   
ATOM   1600  O   ASP A 169      -8.064  16.476  17.217  1.00 10.00      A   
ATOM   1601  N   ASP A 170      -9.929  17.291  16.245  1.00 10.00      A   
ATOM   1602  HN  ASP A 170     -10.841  17.096  15.936  1.00 10.00      A   
ATOM   1603  CA  ASP A 170      -9.383  18.630  16.036  1.00 10.00      A   
ATOM   1604  CB  ASP A 170     -10.257  19.434  15.068  1.00 10.00      A   
ATOM   1605  CG  ASP A 170     -10.209  18.939  13.640  1.00 10.00      A   
ATOM   1606  OD1 ASP A 170      -9.223  19.235  12.932  1.00 10.00      A   
ATOM   1607  OD2 ASP A 170     -11.174  18.279  13.209  1.00 10.00      A   
ATOM   1608  C   ASP A 170      -9.258  19.405  17.340  1.00 10.00      A   
ATOM   1609  O   ASP A 170     -10.209  20.056  17.779  1.00 10.00      A   
ATOM   1610  N   VAL A 171      -8.094  19.331  17.964  1.00 10.00      A   
ATOM   1611  HN  VAL A 171      -7.379  18.774  17.585  1.00 10.00      A   
ATOM   1612  CA  VAL A 171      -7.855  20.058  19.202  1.00 10.00      A   
ATOM   1613  CB  VAL A 171      -6.912  19.293  20.156  1.00 10.00      A   
ATOM   1614  CG1 VAL A 171      -6.772  20.034  21.478  1.00 10.00      A   
ATOM   1615  CG2 VAL A 171      -7.415  17.878  20.391  1.00 10.00      A   
ATOM   1616  C   VAL A 171      -7.243  21.410  18.867  1.00 10.00      A   
ATOM   1617  O   VAL A 171      -7.713  22.450  19.322  1.00 10.00      A   
ATOM   1618  N   SER A 172      -6.210  21.383  18.043  1.00 10.00      A   
ATOM   1619  HN  SER A 172      -5.897  20.518  17.698  1.00 10.00      A   
ATOM   1620  CA  SER A 172      -5.528  22.593  17.627  1.00 10.00      A   
ATOM   1621  CB  SER A 172      -4.618  23.111  18.744  1.00 10.00      A   
ATOM   1622  OG  SER A 172      -4.031  24.356  18.393  1.00 10.00      A   
ATOM   1623  HG  SER A 172      -3.701  24.790  19.193  1.00 10.00      A   
ATOM   1624  C   SER A 172      -4.712  22.327  16.371  1.00 10.00      A   
ATOM   1625  O   SER A 172      -4.024  21.311  16.273  1.00 10.00      A   
ATOM   1626  N   GLY A 173      -4.786  23.242  15.415  1.00 10.00      A   
ATOM   1627  HN  GLY A 173      -5.353  24.033  15.547  1.00 10.00      A   
ATOM   1628  CA  GLY A 173      -4.040  23.086  14.181  1.00 10.00      A   
ATOM   1629  C   GLY A 173      -2.626  23.622  14.302  1.00 10.00      A   
ATOM   1630  O   GLY A 173      -1.949  23.851  13.302  1.00 10.00      A   
ATOM   1631  N   HIS A 174      -2.172  23.805  15.533  1.00 10.00      A   
ATOM   1632  HN  HIS A 174      -2.751  23.582  16.295  1.00 10.00      A   
ATOM   1633  CA  HIS A 174      -0.838  24.325  15.787  1.00 10.00      A   
ATOM   1634  CB  HIS A 174      -0.790  24.995  17.161  1.00 10.00      A   
ATOM   1635  CG  HIS A 174       0.247  26.068  17.281  1.00 10.00      A   
ATOM   1636  ND1 HIS A 174       0.317  27.103  16.377  1.00 10.00      A   
ATOM   1637  CD2 HIS A 174       1.222  26.221  18.211  1.00 10.00      A   
ATOM   1638  CE1 HIS A 174       1.325  27.861  16.772  1.00 10.00      A   
ATOM   1639  NE2 HIS A 174       1.899  27.366  17.874  1.00 10.00      A   
ATOM   1640  HE2 HIS A 174       2.661  27.753  18.355  1.00 10.00      A   
ATOM   1641  C   HIS A 174       0.213  23.221  15.696  1.00 10.00      A   
ATOM   1642  O   HIS A 174       1.408  23.483  15.796  1.00 10.00      A   
ATOM   1643  N   TRP A 175      -0.238  21.988  15.490  1.00 10.00      A   
ATOM   1644  HN  TRP A 175      -1.204  21.841  15.414  1.00 10.00      A   
ATOM   1645  CA  TRP A 175       0.666  20.846  15.384  1.00 10.00      A   
ATOM   1646  CB  TRP A 175      -0.124  19.537  15.267  1.00 10.00      A   
ATOM   1647  CG  TRP A 175      -0.969  19.441  14.033  1.00 10.00      A   
ATOM   1648  CD1 TRP A 175      -2.261  19.853  13.888  1.00 10.00      A   
ATOM   1649  CD2 TRP A 175      -0.582  18.892  12.768  1.00 10.00      A   
ATOM   1650  NE1 TRP A 175      -2.699  19.604  12.613  1.00 10.00      A   
ATOM   1651  HE1 TRP A 175      -3.593  19.812  12.267  1.00 10.00      A   
ATOM   1652  CE2 TRP A 175      -1.685  19.012  11.904  1.00 10.00      A   
ATOM   1653  CE3 TRP A 175       0.597  18.316  12.281  1.00 10.00      A   
ATOM   1654  CZ2 TRP A 175      -1.648  18.578  10.583  1.00 10.00      A   
ATOM   1655  CZ3 TRP A 175       0.632  17.882  10.970  1.00 10.00      A   
ATOM   1656  CH2 TRP A 175      -0.483  18.015  10.137  1.00 10.00      A   
ATOM   1657  C   TRP A 175       1.621  21.002  14.200  1.00 10.00      A   
ATOM   1658  O   TRP A 175       2.737  20.483  14.211  1.00 10.00      A   
ATOM   1659  N   LEU A 176       1.175  21.739  13.191  1.00 10.00      A   
ATOM   1660  HN  LEU A 176       0.282  22.139  13.255  1.00 10.00      A   
ATOM   1661  CA  LEU A 176       1.971  21.968  11.992  1.00 10.00      A   
ATOM   1662  CB  LEU A 176       1.096  22.583  10.899  1.00 10.00      A   
ATOM   1663  CG  LEU A 176       1.650  22.522   9.476  1.00 10.00      A   
ATOM   1664  CD1 LEU A 176       1.286  21.203   8.809  1.00 10.00      A   
ATOM   1665  CD2 LEU A 176       1.150  23.699   8.662  1.00 10.00      A   
ATOM   1666  C   LEU A 176       3.155  22.888  12.290  1.00 10.00      A   
ATOM   1667  O   LEU A 176       4.149  22.904  11.562  1.00 10.00      A   
ATOM   1668  N   SER A 177       3.050  23.643  13.370  1.00 10.00      A   
ATOM   1669  HN  SER A 177       2.243  23.579  13.924  1.00 10.00      A   
ATOM   1670  CA  SER A 177       4.102  24.565  13.763  1.00 10.00      A   
ATOM   1671  CB  SER A 177       3.510  25.679  14.626  1.00 10.00      A   
ATOM   1672  OG  SER A 177       2.214  26.031  14.162  1.00 10.00      A   
ATOM   1673  HG  SER A 177       1.655  26.260  14.914  1.00 10.00      A   
ATOM   1674  C   SER A 177       5.221  23.838  14.508  1.00 10.00      A   
ATOM   1675  O   SER A 177       6.300  24.393  14.716  1.00 10.00      A   
ATOM   1676  N   HIS A 178       4.967  22.582  14.876  1.00 10.00      A   
ATOM   1677  HN  HIS A 178       4.099  22.181  14.654  1.00 10.00      A   
ATOM   1678  CA  HIS A 178       5.954  21.783  15.598  1.00 10.00      A   
ATOM   1679  CB  HIS A 178       5.282  20.682  16.424  1.00 10.00      A   
ATOM   1680  CG  HIS A 178       4.583  21.179  17.657  1.00 10.00      A   
ATOM   1681  ND1 HIS A 178       5.049  20.878  18.921  1.00 10.00      A   
ATOM   1682  CD2 HIS A 178       3.460  21.935  17.765  1.00 10.00      A   
ATOM   1683  CE1 HIS A 178       4.205  21.453  19.762  1.00 10.00      A   
ATOM   1684  NE2 HIS A 178       3.232  22.100  19.107  1.00 10.00      A   
ATOM   1685  HE2 HIS A 178       2.490  22.603  19.513  1.00 10.00      A   
ATOM   1686  C   HIS A 178       6.977  21.181  14.640  1.00 10.00      A   
ATOM   1687  O   HIS A 178       7.952  20.564  15.064  1.00 10.00      A   
ATOM   1688  N   PHE A 179       6.741  21.365  13.343  1.00 10.00      A   
ATOM   1689  HN  PHE A 179       5.941  21.861  13.075  1.00 10.00      A   
ATOM   1690  CA  PHE A 179       7.644  20.859  12.318  1.00 10.00      A   
ATOM   1691  CB  PHE A 179       6.957  20.832  10.948  1.00 10.00      A   
ATOM   1692  CG  PHE A 179       6.158  19.589  10.675  1.00 10.00      A   
ATOM   1693  CD1 PHE A 179       4.774  19.630  10.659  1.00 10.00      A   
ATOM   1694  CD2 PHE A 179       6.792  18.380  10.427  1.00 10.00      A   
ATOM   1695  CE1 PHE A 179       4.037  18.492  10.401  1.00 10.00      A   
ATOM   1696  CE2 PHE A 179       6.061  17.236  10.169  1.00 10.00      A   
ATOM   1697  CZ  PHE A 179       4.681  17.295  10.156  1.00 10.00      A   
ATOM   1698  C   PHE A 179       8.889  21.737  12.244  1.00 10.00      A   
ATOM   1699  O   PHE A 179       8.804  22.913  11.873  1.00 10.00      A   
ATOM   1700  N   PRO A 180      10.056  21.180  12.586  1.00 10.00      A   
ATOM   1701  CA  PRO A 180      11.317  21.925  12.568  1.00 10.00      A   
ATOM   1702  CB  PRO A 180      12.317  20.948  13.188  1.00 10.00      A   
ATOM   1703  CG  PRO A 180      11.728  19.598  12.953  1.00 10.00      A   
ATOM   1704  CD  PRO A 180      10.241  19.779  13.003  1.00 10.00      A   
ATOM   1705  C   PRO A 180      11.743  22.283  11.147  1.00 10.00      A   
ATOM   1706  O   PRO A 180      11.384  21.592  10.193  1.00 10.00      A   
ATOM   1707  N   ASP A 181      12.524  23.356  11.011  1.00 10.00      A   
ATOM   1708  HN  ASP A 181      12.778  23.866  11.808  1.00 10.00      A   
ATOM   1709  CA  ASP A 181      12.999  23.805   9.698  1.00 10.00      A   
ATOM   1710  CB  ASP A 181      13.646  25.190   9.779  1.00 10.00      A   
ATOM   1711  CG  ASP A 181      12.902  26.233   8.974  1.00 10.00      A   
ATOM   1712  OD1 ASP A 181      12.413  25.904   7.874  1.00 10.00      A   
ATOM   1713  OD2 ASP A 181      12.790  27.384   9.447  1.00 10.00      A   
ATOM   1714  C   ASP A 181      13.970  22.810   9.080  1.00 10.00      A   
ATOM   1715  O   ASP A 181      14.358  22.942   7.924  1.00 10.00      A   
ATOM   1716  N   THR A 182      14.367  21.823   9.865  1.00 10.00      A   
ATOM   1717  HN  THR A 182      14.046  21.788  10.789  1.00 10.00      A   
ATOM   1718  CA  THR A 182      15.280  20.794   9.404  1.00 10.00      A   
ATOM   1719  CB  THR A 182      16.099  20.249  10.586  1.00 10.00      A   
ATOM   1720  OG1 THR A 182      15.334  20.402  11.796  1.00 10.00      A   
ATOM   1721  HG1 THR A 182      15.044  19.530  12.102  1.00 10.00      A   
ATOM   1722  CG2 THR A 182      17.412  21.006  10.720  1.00 10.00      A   
ATOM   1723  C   THR A 182      14.508  19.641   8.756  1.00 10.00      A   
ATOM   1724  O   THR A 182      15.101  18.684   8.256  1.00 10.00      A   
ATOM   1725  N   TYR A 183      13.181  19.741   8.767  1.00 10.00      A   
ATOM   1726  HN  TYR A 183      12.763  20.538   9.163  1.00 10.00      A   
ATOM   1727  CA  TYR A 183      12.330  18.712   8.189  1.00 10.00      A   
ATOM   1728  CB  TYR A 183      11.023  18.596   8.982  1.00 10.00      A   
ATOM   1729  CG  TYR A 183      10.067  17.548   8.455  1.00 10.00      A   
ATOM   1730  CD1 TYR A 183      10.195  16.211   8.815  1.00 10.00      A   
ATOM   1731  CD2 TYR A 183       9.030  17.897   7.600  1.00 10.00      A   
ATOM   1732  CE1 TYR A 183       9.320  15.257   8.334  1.00 10.00      A   
ATOM   1733  CE2 TYR A 183       8.152  16.951   7.116  1.00 10.00      A   
ATOM   1734  CZ  TYR A 183       8.299  15.634   7.486  1.00 10.00      A   
ATOM   1735  OH  TYR A 183       7.428  14.689   7.002  1.00 10.00      A   
ATOM   1736  HH  TYR A 183       7.925  14.038   6.484  1.00 10.00      A   
ATOM   1737  C   TYR A 183      12.047  19.028   6.724  1.00 10.00      A   
ATOM   1738  O   TYR A 183      11.295  19.956   6.417  1.00 10.00      A   
ATOM   1739  N   THR A 184      12.664  18.269   5.827  1.00 10.00      A   
ATOM   1740  HN  THR A 184      13.267  17.559   6.138  1.00 10.00      A   
ATOM   1741  CA  THR A 184      12.491  18.476   4.395  1.00 10.00      A   
ATOM   1742  CB  THR A 184      13.757  19.127   3.803  1.00 10.00      A   
ATOM   1743  OG1 THR A 184      14.921  18.421   4.264  1.00 10.00      A   
ATOM   1744  HG1 THR A 184      15.713  18.919   4.020  1.00 10.00      A   
ATOM   1745  CG2 THR A 184      13.861  20.581   4.240  1.00 10.00      A   
ATOM   1746  C   THR A 184      12.227  17.155   3.667  1.00 10.00      A   
ATOM   1747  O   THR A 184      12.279  17.089   2.437  1.00 10.00      A   
ATOM   1748  N   SER A 185      11.919  16.117   4.429  1.00 10.00      A   
ATOM   1749  HN  SER A 185      11.859  16.235   5.401  1.00 10.00      A   
ATOM   1750  CA  SER A 185      11.674  14.793   3.873  1.00 10.00      A   
ATOM   1751  CB  SER A 185      12.046  13.746   4.922  1.00 10.00      A   
ATOM   1752  OG  SER A 185      12.072  14.327   6.221  1.00 10.00      A   
ATOM   1753  HG  SER A 185      12.589  13.767   6.814  1.00 10.00      A   
ATOM   1754  C   SER A 185      10.224  14.599   3.422  1.00 10.00      A   
ATOM   1755  O   SER A 185       9.869  13.539   2.907  1.00 10.00      A   
ATOM   1756  N   LEU A 186       9.401  15.626   3.597  1.00 10.00      A   
ATOM   1757  HN  LEU A 186       9.750  16.456   3.979  1.00 10.00      A   
ATOM   1758  CA  LEU A 186       7.992  15.546   3.225  1.00 10.00      A   
ATOM   1759  CB  LEU A 186       7.221  16.773   3.719  1.00 10.00      A   
ATOM   1760  CG  LEU A 186       5.723  16.799   3.405  1.00 10.00      A   
ATOM   1761  CD1 LEU A 186       5.012  15.620   4.056  1.00 10.00      A   
ATOM   1762  CD2 LEU A 186       5.104  18.113   3.849  1.00 10.00      A   
ATOM   1763  C   LEU A 186       7.791  15.361   1.723  1.00 10.00      A   
ATOM   1764  O   LEU A 186       8.257  16.167   0.915  1.00 10.00      A   
ATOM   1765  N   VAL A 187       7.103  14.283   1.365  1.00 10.00      A   
ATOM   1766  HN  VAL A 187       6.787  13.670   2.063  1.00 10.00      A   
ATOM   1767  CA  VAL A 187       6.811  13.968  -0.024  1.00 10.00      A   
ATOM   1768  CB  VAL A 187       7.349  12.572  -0.407  1.00 10.00      A   
ATOM   1769  CG1 VAL A 187       6.967  12.216  -1.839  1.00 10.00      A   
ATOM   1770  CG2 VAL A 187       8.857  12.515  -0.226  1.00 10.00      A   
ATOM   1771  C   VAL A 187       5.304  14.013  -0.272  1.00 10.00      A   
ATOM   1772  O   VAL A 187       4.841  14.573  -1.267  1.00 10.00      A   
ATOM   1773  N   SER A 188       4.537  13.424   0.637  1.00 10.00      A   
ATOM   1774  HN  SER A 188       4.955  13.005   1.421  1.00 10.00      A   
ATOM   1775  CA  SER A 188       3.085  13.399   0.505  1.00 10.00      A   
ATOM   1776  CB  SER A 188       2.619  12.021   0.030  1.00 10.00      A   
ATOM   1777  OG  SER A 188       3.380  11.584  -1.087  1.00 10.00      A   
ATOM   1778  HG  SER A 188       4.299  11.843  -0.966  1.00 10.00      A   
ATOM   1779  C   SER A 188       2.393  13.781   1.816  1.00 10.00      A   
ATOM   1780  O   SER A 188       2.675  13.208   2.870  1.00 10.00      A   
ATOM   1781  N   LEU A 189       1.489  14.747   1.741  1.00 10.00      A   
ATOM   1782  HN  LEU A 189       1.297  15.161   0.866  1.00 10.00      A   
ATOM   1783  CA  LEU A 189       0.761  15.208   2.915  1.00 10.00      A   
ATOM   1784  CB  LEU A 189       1.295  16.574   3.365  1.00 10.00      A   
ATOM   1785  CG  LEU A 189       0.663  17.175   4.626  1.00 10.00      A   
ATOM   1786  CD1 LEU A 189       1.002  16.343   5.853  1.00 10.00      A   
ATOM   1787  CD2 LEU A 189       1.103  18.621   4.818  1.00 10.00      A   
ATOM   1788  C   LEU A 189      -0.731  15.309   2.614  1.00 10.00      A   
ATOM   1789  O   LEU A 189      -1.147  16.090   1.755  1.00 10.00      A   
ATOM   1790  N   ASN A 190      -1.527  14.512   3.312  1.00 10.00      A   
ATOM   1791  HN  ASN A 190      -1.131  13.894   3.970  1.00 10.00      A   
ATOM   1792  CA  ASN A 190      -2.973  14.518   3.131  1.00 10.00      A   
ATOM   1793  CB  ASN A 190      -3.457  13.191   2.537  1.00 10.00      A   
ATOM   1794  CG  ASN A 190      -4.965  13.140   2.373  1.00 10.00      A   
ATOM   1795  OD1 ASN A 190      -5.624  14.171   2.240  1.00 10.00      A   
ATOM   1796  ND2 ASN A 190      -5.523  11.945   2.376  1.00 10.00      A   
ATOM   1797 HD21 ASN A 190      -4.936  11.151   2.490  1.00 10.00      A   
ATOM   1798 HD22 ASN A 190      -6.494  11.887   2.261  1.00 10.00      A   
ATOM   1799  C   ASN A 190      -3.681  14.793   4.452  1.00 10.00      A   
ATOM   1800  O   ASN A 190      -3.718  13.938   5.338  1.00 10.00      A   
ATOM   1801  N   ILE A 191      -4.234  15.990   4.582  1.00 10.00      A   
ATOM   1802  HN  ILE A 191      -4.168  16.635   3.838  1.00 10.00      A   
ATOM   1803  CA  ILE A 191      -4.935  16.380   5.802  1.00 10.00      A   
ATOM   1804  CB  ILE A 191      -4.122  17.410   6.616  1.00 10.00      A   
ATOM   1805  CG1 ILE A 191      -3.675  18.572   5.722  1.00 10.00      A   
ATOM   1806  CG2 ILE A 191      -2.927  16.745   7.287  1.00 10.00      A   
ATOM   1807  CD1 ILE A 191      -3.052  19.728   6.476  1.00 10.00      A   
ATOM   1808  C   ILE A 191      -6.311  16.962   5.476  1.00 10.00      A   
ATOM   1809  O   ILE A 191      -6.816  17.834   6.187  1.00 10.00      A   
ATOM   1810  N   SER A 192      -6.926  16.452   4.419  1.00 10.00      A   
ATOM   1811  HN  SER A 192      -6.489  15.736   3.910  1.00 10.00      A   
ATOM   1812  CA  SER A 192      -8.236  16.922   3.982  1.00 10.00      A   
ATOM   1813  CB  SER A 192      -8.575  16.313   2.623  1.00 10.00      A   
ATOM   1814  OG  SER A 192      -8.407  14.905   2.645  1.00 10.00      A   
ATOM   1815  HG  SER A 192      -9.274  14.482   2.604  1.00 10.00      A   
ATOM   1816  C   SER A 192      -9.334  16.593   4.993  1.00 10.00      A   
ATOM   1817  O   SER A 192     -10.394  17.221   5.003  1.00 10.00      A   
ATOM   1818  N   CYS A 193      -9.073  15.607   5.840  1.00 10.00      A   
ATOM   1819  HN  CYS A 193      -8.211  15.147   5.780  1.00 10.00      A   
ATOM   1820  CA  CYS A 193     -10.036  15.175   6.848  1.00 10.00      A   
ATOM   1821  CB  CYS A 193      -9.648  13.788   7.357  1.00 10.00      A   
ATOM   1822  SG  CYS A 193      -7.877  13.609   7.680  1.00 10.00      A   
ATOM   1823  HG  CYS A 193      -7.565  12.325   7.539  1.00 10.00      A   
ATOM   1824  C   CYS A 193     -10.117  16.139   8.028  1.00 10.00      A   
ATOM   1825  O   CYS A 193     -11.126  16.176   8.732  1.00 10.00      A   
ATOM   1826  N   LEU A 194      -9.053  16.905   8.247  1.00 10.00      A   
ATOM   1827  HN  LEU A 194      -8.284  16.842   7.639  1.00 10.00      A   
ATOM   1828  CA  LEU A 194      -9.003  17.849   9.362  1.00 10.00      A   
ATOM   1829  CB  LEU A 194      -7.608  18.469   9.479  1.00 10.00      A   
ATOM   1830  CG  LEU A 194      -6.504  17.571  10.036  1.00 10.00      A   
ATOM   1831  CD1 LEU A 194      -5.176  18.305  10.030  1.00 10.00      A   
ATOM   1832  CD2 LEU A 194      -6.848  17.108  11.441  1.00 10.00      A   
ATOM   1833  C   LEU A 194     -10.038  18.957   9.217  1.00 10.00      A   
ATOM   1834  O   LEU A 194     -10.376  19.358   8.103  1.00 10.00      A   
ATOM   1835  N   ALA A 195     -10.552  19.445  10.338  1.00 10.00      A   
ATOM   1836  HN  ALA A 195     -10.274  19.066  11.211  1.00 10.00      A   
ATOM   1837  CA  ALA A 195     -11.528  20.524  10.310  1.00 10.00      A   
ATOM   1838  CB  ALA A 195     -12.749  20.180  11.150  1.00 10.00      A   
ATOM   1839  C   ALA A 195     -10.881  21.812  10.791  1.00 10.00      A   
ATOM   1840  O   ALA A 195     -11.309  22.911  10.432  1.00 10.00      A   
ATOM   1841  N   SER A 196      -9.832  21.659  11.589  1.00 10.00      A   
ATOM   1842  HN  SER A 196      -9.545  20.750  11.834  1.00 10.00      A   
ATOM   1843  CA  SER A 196      -9.100  22.788  12.128  1.00 10.00      A   
ATOM   1844  CB  SER A 196      -8.215  22.331  13.289  1.00 10.00      A   
ATOM   1845  OG  SER A 196      -7.473  21.173  12.938  1.00 10.00      A   
ATOM   1846  HG  SER A 196      -8.047  20.388  12.997  1.00 10.00      A   
ATOM   1847  C   SER A 196      -8.254  23.465  11.053  1.00 10.00      A   
ATOM   1848  O   SER A 196      -8.050  22.922   9.965  1.00 10.00      A   
ATOM   1849  N   GLU A 197      -7.754  24.643  11.364  1.00 10.00      A   
ATOM   1850  HN  GLU A 197      -7.925  25.017  12.254  1.00 10.00      A   
ATOM   1851  CA  GLU A 197      -6.941  25.391  10.426  1.00 10.00      A   
ATOM   1852  CB  GLU A 197      -7.529  26.790  10.226  1.00 10.00      A   
ATOM   1853  CG  GLU A 197      -6.804  27.639   9.194  1.00 10.00      A   
ATOM   1854  CD  GLU A 197      -7.209  29.095   9.261  1.00 10.00      A   
ATOM   1855  OE1 GLU A 197      -8.424  29.380   9.198  1.00 10.00      A   
ATOM   1856  OE2 GLU A 197      -6.314  29.960   9.386  1.00 10.00      A   
ATOM   1857  C   GLU A 197      -5.504  25.490  10.919  1.00 10.00      A   
ATOM   1858  O   GLU A 197      -5.237  26.070  11.975  1.00 10.00      A   
ATOM   1859  N   VAL A 198      -4.587  24.892  10.171  1.00 10.00      A   
ATOM   1860  HN  VAL A 198      -4.869  24.406   9.365  1.00 10.00      A   
ATOM   1861  CA  VAL A 198      -3.172  24.935  10.520  1.00 10.00      A   
ATOM   1862  CB  VAL A 198      -2.376  23.802   9.840  1.00 10.00      A   
ATOM   1863  CG1 VAL A 198      -2.784  22.448  10.397  1.00 10.00      A   
ATOM   1864  CG2 VAL A 198      -2.559  23.836   8.328  1.00 10.00      A   
ATOM   1865  C   VAL A 198      -2.578  26.281  10.114  1.00 10.00      A   
ATOM   1866  O   VAL A 198      -3.104  26.950   9.219  1.00 10.00      A   
ATOM   1867  N   SER A 199      -1.510  26.690  10.788  1.00 10.00      A   
ATOM   1868  HN  SER A 199      -1.162  26.136  11.516  1.00 10.00      A   
ATOM   1869  CA  SER A 199      -0.854  27.957  10.481  1.00 10.00      A   
ATOM   1870  CB  SER A 199       0.361  28.160  11.392  1.00 10.00      A   
ATOM   1871  OG  SER A 199       1.084  29.329  11.043  1.00 10.00      A   
ATOM   1872  HG  SER A 199       0.888  30.025  11.683  1.00 10.00      A   
ATOM   1873  C   SER A 199      -0.429  28.008   9.016  1.00 10.00      A   
ATOM   1874  O   SER A 199       0.374  27.188   8.567  1.00 10.00      A   
ATOM   1875  N   PHE A 200      -0.979  28.965   8.271  1.00 10.00      A   
ATOM   1876  HN  PHE A 200      -1.622  29.588   8.682  1.00 10.00      A   
ATOM   1877  CA  PHE A 200      -0.650  29.110   6.861  1.00 10.00      A   
ATOM   1878  CB  PHE A 200      -1.538  30.164   6.191  1.00 10.00      A   
ATOM   1879  CG  PHE A 200      -1.301  30.292   4.712  1.00 10.00      A   
ATOM   1880  CD1 PHE A 200      -1.604  29.243   3.855  1.00 10.00      A   
ATOM   1881  CD2 PHE A 200      -0.769  31.454   4.179  1.00 10.00      A   
ATOM   1882  CE1 PHE A 200      -1.378  29.354   2.496  1.00 10.00      A   
ATOM   1883  CE2 PHE A 200      -0.541  31.570   2.821  1.00 10.00      A   
ATOM   1884  CZ  PHE A 200      -0.845  30.519   1.979  1.00 10.00      A   
ATOM   1885  C   PHE A 200       0.822  29.459   6.688  1.00 10.00      A   
ATOM   1886  O   PHE A 200       1.478  28.968   5.776  1.00 10.00      A   
ATOM   1887  N   SER A 201       1.337  30.292   7.580  1.00 10.00      A   
ATOM   1888  HN  SER A 201       0.758  30.658   8.287  1.00 10.00      A   
ATOM   1889  CA  SER A 201       2.736  30.695   7.530  1.00 10.00      A   
ATOM   1890  CB  SER A 201       3.013  31.716   8.627  1.00 10.00      A   
ATOM   1891  OG  SER A 201       1.995  32.697   8.647  1.00 10.00      A   
ATOM   1892  HG  SER A 201       2.047  33.219   7.840  1.00 10.00      A   
ATOM   1893  C   SER A 201       3.651  29.480   7.678  1.00 10.00      A   
ATOM   1894  O   SER A 201       4.668  29.366   6.994  1.00 10.00      A   
ATOM   1895  N   ALA A 202       3.261  28.559   8.552  1.00 10.00      A   
ATOM   1896  HN  ALA A 202       2.424  28.694   9.046  1.00 10.00      A   
ATOM   1897  CA  ALA A 202       4.038  27.351   8.782  1.00 10.00      A   
ATOM   1898  CB  ALA A 202       3.605  26.670  10.071  1.00 10.00      A   
ATOM   1899  C   ALA A 202       3.892  26.405   7.601  1.00 10.00      A   
ATOM   1900  O   ALA A 202       4.858  25.762   7.188  1.00 10.00      A   
ATOM   1901  N   LEU A 203       2.681  26.341   7.056  1.00 10.00      A   
ATOM   1902  HN  LEU A 203       1.953  26.879   7.443  1.00 10.00      A   
ATOM   1903  CA  LEU A 203       2.393  25.488   5.912  1.00 10.00      A   
ATOM   1904  CB  LEU A 203       0.895  25.514   5.595  1.00 10.00      A   
ATOM   1905  CG  LEU A 203       0.403  24.539   4.522  1.00 10.00      A   
ATOM   1906  CD1 LEU A 203       0.623  23.098   4.963  1.00 10.00      A   
ATOM   1907  CD2 LEU A 203      -1.067  24.783   4.213  1.00 10.00      A   
ATOM   1908  C   LEU A 203       3.199  25.942   4.701  1.00 10.00      A   
ATOM   1909  O   LEU A 203       3.848  25.132   4.042  1.00 10.00      A   
ATOM   1910  N   GLU A 204       3.170  27.248   4.430  1.00 10.00      A   
ATOM   1911  HN  GLU A 204       2.632  27.843   5.000  1.00 10.00      A   
ATOM   1912  CA  GLU A 204       3.906  27.815   3.310  1.00 10.00      A   
ATOM   1913  CB  GLU A 204       3.702  29.329   3.239  1.00 10.00      A   
ATOM   1914  CG  GLU A 204       3.901  29.912   1.850  1.00 10.00      A   
ATOM   1915  CD  GLU A 204       4.764  31.156   1.856  1.00 10.00      A   
ATOM   1916  OE1 GLU A 204       4.293  32.215   2.322  1.00 10.00      A   
ATOM   1917  OE2 GLU A 204       5.921  31.082   1.391  1.00 10.00      A   
ATOM   1918  C   GLU A 204       5.390  27.493   3.441  1.00 10.00      A   
ATOM   1919  O   GLU A 204       6.042  27.115   2.467  1.00 10.00      A   
ATOM   1920  N   ARG A 205       5.917  27.635   4.653  1.00 10.00      A   
ATOM   1921  HN  ARG A 205       5.348  27.952   5.389  1.00 10.00      A   
ATOM   1922  CA  ARG A 205       7.322  27.346   4.916  1.00 10.00      A   
ATOM   1923  CB  ARG A 205       7.657  27.662   6.371  1.00 10.00      A   
ATOM   1924  CG  ARG A 205       9.137  27.588   6.702  1.00 10.00      A   
ATOM   1925  CD  ARG A 205       9.397  28.065   8.116  1.00 10.00      A   
ATOM   1926  NE  ARG A 205       8.733  29.337   8.381  1.00 10.00      A   
ATOM   1927  HE  ARG A 205       8.838  30.049   7.704  1.00 10.00      A   
ATOM   1928  CZ  ARG A 205       8.000  29.585   9.462  1.00 10.00      A   
ATOM   1929  NH1 ARG A 205       7.840  28.656  10.394  1.00 10.00      A   
ATOM   1930 HH11 ARG A 205       8.287  27.723  10.285  1.00 10.00      A   
ATOM   1931 HH12 ARG A 205       7.264  28.856  11.241  1.00 10.00      A   
ATOM   1932  NH2 ARG A 205       7.420  30.764   9.601  1.00 10.00      A   
ATOM   1933 HH21 ARG A 205       6.838  30.971  10.443  1.00 10.00      A   
ATOM   1934 HH22 ARG A 205       7.543  31.496   8.867  1.00 10.00      A   
ATOM   1935  C   ARG A 205       7.634  25.885   4.617  1.00 10.00      A   
ATOM   1936  O   ARG A 205       8.641  25.568   3.980  1.00 10.00      A   
ATOM   1937  N   LEU A 206       6.754  25.002   5.072  1.00 10.00      A   
ATOM   1938  HN  LEU A 206       5.968  25.324   5.571  1.00 10.00      A   
ATOM   1939  CA  LEU A 206       6.914  23.571   4.863  1.00 10.00      A   
ATOM   1940  CB  LEU A 206       5.797  22.799   5.569  1.00 10.00      A   
ATOM   1941  CG  LEU A 206       6.146  22.195   6.929  1.00 10.00      A   
ATOM   1942  CD1 LEU A 206       4.882  21.893   7.718  1.00 10.00      A   
ATOM   1943  CD2 LEU A 206       6.986  20.939   6.752  1.00 10.00      A   
ATOM   1944  C   LEU A 206       6.928  23.230   3.377  1.00 10.00      A   
ATOM   1945  O   LEU A 206       7.773  22.466   2.914  1.00 10.00      A   
ATOM   1946  N   VAL A 207       5.988  23.802   2.638  1.00 10.00      A   
ATOM   1947  HN  VAL A 207       5.332  24.394   3.075  1.00 10.00      A   
ATOM   1948  CA  VAL A 207       5.881  23.564   1.202  1.00 10.00      A   
ATOM   1949  CB  VAL A 207       4.597  24.209   0.627  1.00 10.00      A   
ATOM   1950  CG1 VAL A 207       4.503  24.002  -0.878  1.00 10.00      A   
ATOM   1951  CG2 VAL A 207       3.358  23.651   1.316  1.00 10.00      A   
ATOM   1952  C   VAL A 207       7.107  24.100   0.456  1.00 10.00      A   
ATOM   1953  O   VAL A 207       7.563  23.508  -0.523  1.00 10.00      A   
ATOM   1954  N   THR A 208       7.647  25.209   0.941  1.00 10.00      A   
ATOM   1955  HN  THR A 208       7.251  25.620   1.737  1.00 10.00      A   
ATOM   1956  CA  THR A 208       8.809  25.837   0.317  1.00 10.00      A   
ATOM   1957  CB  THR A 208       8.969  27.305   0.763  1.00 10.00      A   
ATOM   1958  OG1 THR A 208       7.709  27.975   0.656  1.00 10.00      A   
ATOM   1959  HG1 THR A 208       7.118  27.667   1.357  1.00 10.00      A   
ATOM   1960  CG2 THR A 208       9.989  28.019  -0.113  1.00 10.00      A   
ATOM   1961  C   THR A 208      10.107  25.078   0.599  1.00 10.00      A   
ATOM   1962  O   THR A 208      10.921  24.875  -0.303  1.00 10.00      A   
ATOM   1963  N   ARG A 209      10.300  24.648   1.842  1.00 10.00      A   
ATOM   1964  HN  ARG A 209       9.613  24.817   2.526  1.00 10.00      A   
ATOM   1965  CA  ARG A 209      11.523  23.942   2.210  1.00 10.00      A   
ATOM   1966  CB  ARG A 209      11.816  24.045   3.711  1.00 10.00      A   
ATOM   1967  CG  ARG A 209      10.840  23.305   4.609  1.00 10.00      A   
ATOM   1968  CD  ARG A 209      11.236  23.448   6.069  1.00 10.00      A   
ATOM   1969  NE  ARG A 209      10.278  22.804   6.966  1.00 10.00      A   
ATOM   1970  HE  ARG A 209       9.995  21.889   6.736  1.00 10.00      A   
ATOM   1971  CZ  ARG A 209       9.799  23.370   8.083  1.00 10.00      A   
ATOM   1972  NH1 ARG A 209      10.194  24.583   8.447  1.00 10.00      A   
ATOM   1973 HH11 ARG A 209      10.897  25.108   7.865  1.00 10.00      A   
ATOM   1974 HH12 ARG A 209       9.817  25.019   9.315  1.00 10.00      A   
ATOM   1975  NH2 ARG A 209       8.927  22.712   8.839  1.00 10.00      A   
ATOM   1976 HH21 ARG A 209       8.616  21.754   8.571  1.00 10.00      A   
ATOM   1977 HH22 ARG A 209       8.554  23.149   9.712  1.00 10.00      A   
ATOM   1978  C   ARG A 209      11.560  22.494   1.719  1.00 10.00      A   
ATOM   1979  O   ARG A 209      12.633  21.896   1.632  1.00 10.00      A   
ATOM   1980  N   CYS A 210      10.404  21.936   1.388  1.00 10.00      A   
ATOM   1981  HN  CYS A 210       9.580  22.459   1.457  1.00 10.00      A   
ATOM   1982  CA  CYS A 210      10.339  20.561   0.901  1.00 10.00      A   
ATOM   1983  CB  CYS A 210       9.230  19.782   1.615  1.00 10.00      A   
ATOM   1984  SG  CYS A 210       9.274  19.920   3.416  1.00 10.00      A   
ATOM   1985  HG  CYS A 210       8.626  21.028   3.749  1.00 10.00      A   
ATOM   1986  C   CYS A 210      10.129  20.529  -0.611  1.00 10.00      A   
ATOM   1987  O   CYS A 210       9.014  20.712  -1.096  1.00 10.00      A   
ATOM   1988  N   PRO A 211      11.205  20.290  -1.378  1.00 10.00      A   
ATOM   1989  CA  PRO A 211      11.142  20.244  -2.838  1.00 10.00      A   
ATOM   1990  CB  PRO A 211      12.575  20.598  -3.233  1.00 10.00      A   
ATOM   1991  CG  PRO A 211      13.411  20.017  -2.141  1.00 10.00      A   
ATOM   1992  CD  PRO A 211      12.578  20.059  -0.885  1.00 10.00      A   
ATOM   1993  C   PRO A 211      10.781  18.858  -3.364  1.00 10.00      A   
ATOM   1994  O   PRO A 211      10.807  18.615  -4.571  1.00 10.00      A   
ATOM   1995  N   ASN A 212      10.449  17.950  -2.458  1.00 10.00      A   
ATOM   1996  HN  ASN A 212      10.435  18.201  -1.512  1.00 10.00      A   
ATOM   1997  CA  ASN A 212      10.095  16.589  -2.838  1.00 10.00      A   
ATOM   1998  CB  ASN A 212      10.871  15.567  -1.998  1.00 10.00      A   
ATOM   1999  CG  ASN A 212      11.491  14.460  -2.836  1.00 10.00      A   
ATOM   2000  OD1 ASN A 212      11.128  14.256  -3.995  1.00 10.00      A   
ATOM   2001  ND2 ASN A 212      12.435  13.735  -2.257  1.00 10.00      A   
ATOM   2002 HD21 ASN A 212      12.682  13.946  -1.330  1.00 10.00      A   
ATOM   2003 HD22 ASN A 212      12.844  13.011  -2.774  1.00 10.00      A   
ATOM   2004  C   ASN A 212       8.600  16.365  -2.683  1.00 10.00      A   
ATOM   2005  O   ASN A 212       8.124  15.235  -2.748  1.00 10.00      A   
ATOM   2006  N   LEU A 213       7.860  17.452  -2.477  1.00 10.00      A   
ATOM   2007  HN  LEU A 213       8.296  18.328  -2.442  1.00 10.00      A   
ATOM   2008  CA  LEU A 213       6.416  17.369  -2.313  1.00 10.00      A   
ATOM   2009  CB  LEU A 213       5.855  18.697  -1.794  1.00 10.00      A   
ATOM   2010  CG  LEU A 213       4.373  18.694  -1.409  1.00 10.00      A   
ATOM   2011  CD1 LEU A 213       4.133  17.818  -0.186  1.00 10.00      A   
ATOM   2012  CD2 LEU A 213       3.882  20.112  -1.168  1.00 10.00      A   
ATOM   2013  C   LEU A 213       5.751  16.995  -3.637  1.00 10.00      A   
ATOM   2014  O   LEU A 213       5.743  17.786  -4.579  1.00 10.00      A   
ATOM   2015  N   LYS A 214       5.201  15.790  -3.695  1.00 10.00      A   
ATOM   2016  HN  LYS A 214       5.242  15.213  -2.902  1.00 10.00      A   
ATOM   2017  CA  LYS A 214       4.542  15.297  -4.898  1.00 10.00      A   
ATOM   2018  CB  LYS A 214       5.057  13.896  -5.238  1.00 10.00      A   
ATOM   2019  CG  LYS A 214       6.516  13.845  -5.667  1.00 10.00      A   
ATOM   2020  CD  LYS A 214       6.673  14.188  -7.138  1.00 10.00      A   
ATOM   2021  CE  LYS A 214       7.917  13.540  -7.725  1.00 10.00      A   
ATOM   2022  NZ  LYS A 214       7.819  13.390  -9.202  1.00 10.00      A   
ATOM   2023  HZ1 LYS A 214       8.534  12.716  -9.543  1.00 10.00      A   
ATOM   2024  HZ2 LYS A 214       7.972  14.304  -9.672  1.00 10.00      A   
ATOM   2025  HZ3 LYS A 214       6.871  13.038  -9.465  1.00 10.00      A   
ATOM   2026  C   LYS A 214       3.027  15.249  -4.721  1.00 10.00      A   
ATOM   2027  O   LYS A 214       2.275  15.401  -5.685  1.00 10.00      A   
ATOM   2028  N   SER A 215       2.585  15.032  -3.491  1.00 10.00      A   
ATOM   2029  HN  SER A 215       3.232  14.924  -2.761  1.00 10.00      A   
ATOM   2030  CA  SER A 215       1.164  14.956  -3.198  1.00 10.00      A   
ATOM   2031  CB  SER A 215       0.782  13.507  -2.887  1.00 10.00      A   
ATOM   2032  OG  SER A 215      -0.611  13.292  -3.001  1.00 10.00      A   
ATOM   2033  HG  SER A 215      -0.777  12.667  -3.725  1.00 10.00      A   
ATOM   2034  C   SER A 215       0.808  15.858  -2.021  1.00 10.00      A   
ATOM   2035  O   SER A 215       1.345  15.698  -0.926  1.00 10.00      A   
ATOM   2036  N   LEU A 216      -0.083  16.811  -2.251  1.00 10.00      A   
ATOM   2037  HN  LEU A 216      -0.475  16.898  -3.152  1.00 10.00      A   
ATOM   2038  CA  LEU A 216      -0.503  17.727  -1.201  1.00 10.00      A   
ATOM   2039  CB  LEU A 216       0.190  19.085  -1.358  1.00 10.00      A   
ATOM   2040  CG  LEU A 216      -0.153  20.149  -0.314  1.00 10.00      A   
ATOM   2041  CD1 LEU A 216       0.453  19.797   1.037  1.00 10.00      A   
ATOM   2042  CD2 LEU A 216       0.322  21.517  -0.775  1.00 10.00      A   
ATOM   2043  C   LEU A 216      -2.016  17.908  -1.218  1.00 10.00      A   
ATOM   2044  O   LEU A 216      -2.568  18.501  -2.144  1.00 10.00      A   
ATOM   2045  N   LYS A 217      -2.679  17.394  -0.198  1.00 10.00      A   
ATOM   2046  HN  LYS A 217      -2.180  16.939   0.522  1.00 10.00      A   
ATOM   2047  CA  LYS A 217      -4.125  17.503  -0.093  1.00 10.00      A   
ATOM   2048  CB  LYS A 217      -4.761  16.111  -0.086  1.00 10.00      A   
ATOM   2049  CG  LYS A 217      -4.441  15.282  -1.324  1.00 10.00      A   
ATOM   2050  CD  LYS A 217      -4.781  13.814  -1.114  1.00 10.00      A   
ATOM   2051  CE  LYS A 217      -4.290  12.960  -2.272  1.00 10.00      A   
ATOM   2052  NZ  LYS A 217      -4.497  11.511  -2.018  1.00 10.00      A   
ATOM   2053  HZ1 LYS A 217      -4.214  10.958  -2.854  1.00 10.00      A   
ATOM   2054  HZ2 LYS A 217      -5.497  11.319  -1.810  1.00 10.00      A   
ATOM   2055  HZ3 LYS A 217      -3.925  11.203  -1.206  1.00 10.00      A   
ATOM   2056  C   LYS A 217      -4.489  18.279   1.167  1.00 10.00      A   
ATOM   2057  O   LYS A 217      -4.156  17.861   2.279  1.00 10.00      A   
ATOM   2058  N   LEU A 218      -5.170  19.407   0.990  1.00 10.00      A   
ATOM   2059  HN  LEU A 218      -5.447  19.663   0.080  1.00 10.00      A   
ATOM   2060  CA  LEU A 218      -5.549  20.255   2.111  1.00 10.00      A   
ATOM   2061  CB  LEU A 218      -5.287  21.729   1.776  1.00 10.00      A   
ATOM   2062  CG  LEU A 218      -3.841  22.086   1.422  1.00 10.00      A   
ATOM   2063  CD1 LEU A 218      -3.738  23.543   1.008  1.00 10.00      A   
ATOM   2064  CD2 LEU A 218      -2.910  21.792   2.588  1.00 10.00      A   
ATOM   2065  C   LEU A 218      -7.007  20.048   2.503  1.00 10.00      A   
ATOM   2066  O   LEU A 218      -7.724  19.261   1.882  1.00 10.00      A   
ATOM   2067  N   ASN A 219      -7.436  20.758   3.537  1.00 10.00      A   
ATOM   2068  HN  ASN A 219      -6.816  21.371   3.984  1.00 10.00      A   
ATOM   2069  CA  ASN A 219      -8.802  20.651   4.029  1.00 10.00      A   
ATOM   2070  CB  ASN A 219      -8.813  20.395   5.536  1.00 10.00      A   
ATOM   2071  CG  ASN A 219      -8.454  21.612   6.370  1.00 10.00      A   
ATOM   2072  OD1 ASN A 219      -7.712  22.494   5.935  1.00 10.00      A   
ATOM   2073  ND2 ASN A 219      -8.992  21.668   7.576  1.00 10.00      A   
ATOM   2074 HD21 ASN A 219      -9.577  20.928   7.854  1.00 10.00      A   
ATOM   2075 HD22 ASN A 219      -8.778  22.435   8.149  1.00 10.00      A   
ATOM   2076  C   ASN A 219      -9.636  21.885   3.685  1.00 10.00      A   
ATOM   2077  O   ASN A 219      -9.148  22.820   3.054  1.00 10.00      A   
ATOM   2078  N   ARG A 220     -10.884  21.890   4.147  1.00 10.00      A   
ATOM   2079  HN  ARG A 220     -11.189  21.130   4.690  1.00 10.00      A   
ATOM   2080  CA  ARG A 220     -11.827  22.980   3.882  1.00 10.00      A   
ATOM   2081  CB  ARG A 220     -13.255  22.474   4.137  1.00 10.00      A   
ATOM   2082  CG  ARG A 220     -14.355  23.221   3.393  1.00 10.00      A   
ATOM   2083  CD  ARG A 220     -15.708  22.995   4.054  1.00 10.00      A   
ATOM   2084  NE  ARG A 220     -16.833  23.134   3.124  1.00 10.00      A   
ATOM   2085  HE  ARG A 220     -16.836  23.921   2.524  1.00 10.00      A   
ATOM   2086  CZ  ARG A 220     -17.835  22.263   3.046  1.00 10.00      A   
ATOM   2087  NH1 ARG A 220     -17.848  21.194   3.832  1.00 10.00      A   
ATOM   2088 HH11 ARG A 220     -18.632  20.510   3.773  1.00 10.00      A   
ATOM   2089 HH12 ARG A 220     -17.071  21.029   4.513  1.00 10.00      A   
ATOM   2090  NH2 ARG A 220     -18.830  22.459   2.185  1.00 10.00      A   
ATOM   2091 HH21 ARG A 220     -19.612  21.771   2.129  1.00 10.00      A   
ATOM   2092 HH22 ARG A 220     -18.837  23.307   1.558  1.00 10.00      A   
ATOM   2093  C   ARG A 220     -11.554  24.217   4.749  1.00 10.00      A   
ATOM   2094  O   ARG A 220     -12.409  25.093   4.866  1.00 10.00      A   
ATOM   2095  N   ALA A 221     -10.370  24.302   5.349  1.00 10.00      A   
ATOM   2096  HN  ALA A 221      -9.711  23.585   5.224  1.00 10.00      A   
ATOM   2097  CA  ALA A 221     -10.035  25.446   6.195  1.00 10.00      A   
ATOM   2098  CB  ALA A 221      -9.453  24.985   7.524  1.00 10.00      A   
ATOM   2099  C   ALA A 221      -9.078  26.400   5.492  1.00 10.00      A   
ATOM   2100  O   ALA A 221      -8.782  27.480   6.000  1.00 10.00      A   
ATOM   2101  N   VAL A 222      -8.602  26.005   4.321  1.00 10.00      A   
ATOM   2102  HN  VAL A 222      -8.885  25.144   3.950  1.00 10.00      A   
ATOM   2103  CA  VAL A 222      -7.675  26.838   3.566  1.00 10.00      A   
ATOM   2104  CB  VAL A 222      -6.549  26.009   2.911  1.00 10.00      A   
ATOM   2105  CG1 VAL A 222      -5.442  26.922   2.401  1.00 10.00      A   
ATOM   2106  CG2 VAL A 222      -5.986  24.995   3.894  1.00 10.00      A   
ATOM   2107  C   VAL A 222      -8.416  27.634   2.494  1.00 10.00      A   
ATOM   2108  O   VAL A 222      -9.090  27.054   1.638  1.00 10.00      A   
ATOM   2109  N   PRO A 223      -8.320  28.975   2.553  1.00 10.00      A   
ATOM   2110  CA  PRO A 223      -8.975  29.876   1.592  1.00 10.00      A   
ATOM   2111  CB  PRO A 223      -8.608  31.278   2.096  1.00 10.00      A   
ATOM   2112  CG  PRO A 223      -8.198  31.084   3.514  1.00 10.00      A   
ATOM   2113  CD  PRO A 223      -7.575  29.722   3.577  1.00 10.00      A   
ATOM   2114  C   PRO A 223      -8.456  29.687   0.170  1.00 10.00      A   
ATOM   2115  O   PRO A 223      -7.271  29.423  -0.041  1.00 10.00      A   
ATOM   2116  N   LEU A 224      -9.346  29.859  -0.799  1.00 10.00      A   
ATOM   2117  HN  LEU A 224     -10.263  30.118  -0.560  1.00 10.00      A   
ATOM   2118  CA  LEU A 224      -9.003  29.698  -2.209  1.00 10.00      A   
ATOM   2119  CB  LEU A 224     -10.269  29.827  -3.065  1.00 10.00      A   
ATOM   2120  CG  LEU A 224     -10.082  29.808  -4.583  1.00 10.00      A   
ATOM   2121  CD1 LEU A 224      -9.609  28.444  -5.058  1.00 10.00      A   
ATOM   2122  CD2 LEU A 224     -11.373  30.205  -5.282  1.00 10.00      A   
ATOM   2123  C   LEU A 224      -7.966  30.729  -2.650  1.00 10.00      A   
ATOM   2124  O   LEU A 224      -7.053  30.425  -3.417  1.00 10.00      A   
ATOM   2125  N   GLU A 225      -8.107  31.941  -2.142  1.00 10.00      A   
ATOM   2126  HN  GLU A 225      -8.854  32.112  -1.517  1.00 10.00      A   
ATOM   2127  CA  GLU A 225      -7.204  33.037  -2.481  1.00 10.00      A   
ATOM   2128  CB  GLU A 225      -7.703  34.359  -1.890  1.00 10.00      A   
ATOM   2129  CG  GLU A 225      -9.213  34.509  -1.851  1.00 10.00      A   
ATOM   2130  CD  GLU A 225      -9.825  33.890  -0.613  1.00 10.00      A   
ATOM   2131  OE1 GLU A 225     -10.217  32.706  -0.667  1.00 10.00      A   
ATOM   2132  OE2 GLU A 225      -9.908  34.580   0.422  1.00 10.00      A   
ATOM   2133  C   GLU A 225      -5.779  32.772  -2.001  1.00 10.00      A   
ATOM   2134  O   GLU A 225      -4.827  33.366  -2.502  1.00 10.00      A   
ATOM   2135  N   LYS A 226      -5.629  31.874  -1.037  1.00 10.00      A   
ATOM   2136  HN  LYS A 226      -6.420  31.407  -0.683  1.00 10.00      A   
ATOM   2137  CA  LYS A 226      -4.311  31.561  -0.499  1.00 10.00      A   
ATOM   2138  CB  LYS A 226      -4.368  31.384   1.018  1.00 10.00      A   
ATOM   2139  CG  LYS A 226      -4.491  32.693   1.783  1.00 10.00      A   
ATOM   2140  CD  LYS A 226      -3.296  33.601   1.521  1.00 10.00      A   
ATOM   2141  CE  LYS A 226      -3.441  34.937   2.232  1.00 10.00      A   
ATOM   2142  NZ  LYS A 226      -3.353  34.807   3.709  1.00 10.00      A   
ATOM   2143  HZ1 LYS A 226      -2.429  34.416   3.983  1.00 10.00      A   
ATOM   2144  HZ2 LYS A 226      -4.102  34.178   4.065  1.00 10.00      A   
ATOM   2145  HZ3 LYS A 226      -3.463  35.742   4.156  1.00 10.00      A   
ATOM   2146  C   LYS A 226      -3.694  30.340  -1.168  1.00 10.00      A   
ATOM   2147  O   LYS A 226      -2.509  30.059  -0.994  1.00 10.00      A   
ATOM   2148  N   LEU A 227      -4.494  29.629  -1.947  1.00 10.00      A   
ATOM   2149  HN  LEU A 227      -5.429  29.908  -2.061  1.00 10.00      A   
ATOM   2150  CA  LEU A 227      -4.020  28.436  -2.635  1.00 10.00      A   
ATOM   2151  CB  LEU A 227      -5.189  27.675  -3.262  1.00 10.00      A   
ATOM   2152  CG  LEU A 227      -6.286  27.214  -2.301  1.00 10.00      A   
ATOM   2153  CD1 LEU A 227      -7.326  26.393  -3.042  1.00 10.00      A   
ATOM   2154  CD2 LEU A 227      -5.696  26.415  -1.151  1.00 10.00      A   
ATOM   2155  C   LEU A 227      -2.980  28.783  -3.694  1.00 10.00      A   
ATOM   2156  O   LEU A 227      -2.067  28.000  -3.962  1.00 10.00      A   
ATOM   2157  N   ALA A 228      -3.112  29.969  -4.277  1.00 10.00      A   
ATOM   2158  HN  ALA A 228      -3.848  30.553  -4.002  1.00 10.00      A   
ATOM   2159  CA  ALA A 228      -2.185  30.425  -5.312  1.00 10.00      A   
ATOM   2160  CB  ALA A 228      -2.635  31.759  -5.884  1.00 10.00      A   
ATOM   2161  C   ALA A 228      -0.764  30.531  -4.770  1.00 10.00      A   
ATOM   2162  O   ALA A 228       0.207  30.220  -5.470  1.00 10.00      A   
ATOM   2163  N   THR A 229      -0.652  30.943  -3.512  1.00 10.00      A   
ATOM   2164  HN  THR A 229      -1.462  31.147  -3.000  1.00 10.00      A   
ATOM   2165  CA  THR A 229       0.638  31.089  -2.863  1.00 10.00      A   
ATOM   2166  CB  THR A 229       0.474  31.735  -1.474  1.00 10.00      A   
ATOM   2167  OG1 THR A 229      -0.475  32.801  -1.571  1.00 10.00      A   
ATOM   2168  HG1 THR A 229      -0.264  33.340  -2.343  1.00 10.00      A   
ATOM   2169  CG2 THR A 229       1.797  32.301  -0.986  1.00 10.00      A   
ATOM   2170  C   THR A 229       1.328  29.733  -2.721  1.00 10.00      A   
ATOM   2171  O   THR A 229       2.526  29.604  -2.976  1.00 10.00      A   
ATOM   2172  N   LEU A 230       0.560  28.720  -2.336  1.00 10.00      A   
ATOM   2173  HN  LEU A 230      -0.392  28.880  -2.160  1.00 10.00      A   
ATOM   2174  CA  LEU A 230       1.099  27.377  -2.161  1.00 10.00      A   
ATOM   2175  CB  LEU A 230       0.120  26.500  -1.380  1.00 10.00      A   
ATOM   2176  CG  LEU A 230      -0.154  26.925   0.063  1.00 10.00      A   
ATOM   2177  CD1 LEU A 230      -1.260  26.075   0.660  1.00 10.00      A   
ATOM   2178  CD2 LEU A 230       1.112  26.834   0.906  1.00 10.00      A   
ATOM   2179  C   LEU A 230       1.450  26.738  -3.499  1.00 10.00      A   
ATOM   2180  O   LEU A 230       2.446  26.018  -3.609  1.00 10.00      A   
ATOM   2181  N   LEU A 231       0.638  27.020  -4.512  1.00 10.00      A   
ATOM   2182  HN  LEU A 231      -0.141  27.595  -4.354  1.00 10.00      A   
ATOM   2183  CA  LEU A 231       0.860  26.484  -5.849  1.00 10.00      A   
ATOM   2184  CB  LEU A 231      -0.258  26.930  -6.793  1.00 10.00      A   
ATOM   2185  CG  LEU A 231      -1.610  26.236  -6.617  1.00 10.00      A   
ATOM   2186  CD1 LEU A 231      -2.727  27.073  -7.225  1.00 10.00      A   
ATOM   2187  CD2 LEU A 231      -1.579  24.854  -7.247  1.00 10.00      A   
ATOM   2188  C   LEU A 231       2.218  26.916  -6.398  1.00 10.00      A   
ATOM   2189  O   LEU A 231       2.940  26.121  -6.997  1.00 10.00      A   
ATOM   2190  N   GLN A 232       2.570  28.174  -6.174  1.00 10.00      A   
ATOM   2191  HN  GLN A 232       1.955  28.761  -5.685  1.00 10.00      A   
ATOM   2192  CA  GLN A 232       3.841  28.711  -6.647  1.00 10.00      A   
ATOM   2193  CB  GLN A 232       3.818  30.238  -6.646  1.00 10.00      A   
ATOM   2194  CG  GLN A 232       3.051  30.849  -7.807  1.00 10.00      A   
ATOM   2195  CD  GLN A 232       3.640  30.479  -9.156  1.00 10.00      A   
ATOM   2196  OE1 GLN A 232       4.840  30.228  -9.279  1.00 10.00      A   
ATOM   2197  NE2 GLN A 232       2.809  30.471 -10.184  1.00 10.00      A   
ATOM   2198 HE21 GLN A 232       1.871  30.706 -10.022  1.00 10.00      A   
ATOM   2199 HE22 GLN A 232       3.164  30.218 -11.066  1.00 10.00      A   
ATOM   2200  C   GLN A 232       5.015  28.201  -5.820  1.00 10.00      A   
ATOM   2201  O   GLN A 232       6.171  28.297  -6.238  1.00 10.00      A   
ATOM   2202  N   ARG A 233       4.726  27.658  -4.646  1.00 10.00      A   
ATOM   2203  HN  ARG A 233       3.787  27.605  -4.358  1.00 10.00      A   
ATOM   2204  CA  ARG A 233       5.768  27.137  -3.777  1.00 10.00      A   
ATOM   2205  CB  ARG A 233       5.372  27.254  -2.301  1.00 10.00      A   
ATOM   2206  CG  ARG A 233       5.329  28.682  -1.777  1.00 10.00      A   
ATOM   2207  CD  ARG A 233       6.614  29.429  -2.095  1.00 10.00      A   
ATOM   2208  NE  ARG A 233       7.017  30.303  -1.000  1.00 10.00      A   
ATOM   2209  HE  ARG A 233       6.519  30.222  -0.148  1.00 10.00      A   
ATOM   2210  CZ  ARG A 233       8.013  31.179  -1.070  1.00 10.00      A   
ATOM   2211  NH1 ARG A 233       8.714  31.305  -2.189  1.00 10.00      A   
ATOM   2212 HH11 ARG A 233       9.495  31.992  -2.247  1.00 10.00      A   
ATOM   2213 HH12 ARG A 233       8.485  30.715  -3.020  1.00 10.00      A   
ATOM   2214  NH2 ARG A 233       8.295  31.935  -0.018  1.00 10.00      A   
ATOM   2215 HH21 ARG A 233       7.732  31.841   0.860  1.00 10.00      A   
ATOM   2216 HH22 ARG A 233       9.080  32.622  -0.056  1.00 10.00      A   
ATOM   2217  C   ARG A 233       6.101  25.690  -4.127  1.00 10.00      A   
ATOM   2218  O   ARG A 233       7.158  25.180  -3.750  1.00 10.00      A   
ATOM   2219  N   ALA A 234       5.192  25.033  -4.844  1.00 10.00      A   
ATOM   2220  HN  ALA A 234       4.364  25.492  -5.104  1.00 10.00      A   
ATOM   2221  CA  ALA A 234       5.385  23.644  -5.246  1.00 10.00      A   
ATOM   2222  CB  ALA A 234       4.789  22.706  -4.205  1.00 10.00      A   
ATOM   2223  C   ALA A 234       4.775  23.373  -6.620  1.00 10.00      A   
ATOM   2224  O   ALA A 234       3.696  22.789  -6.722  1.00 10.00      A   
ATOM   2225  N   PRO A 235       5.459  23.784  -7.701  1.00 10.00      A   
ATOM   2226  CA  PRO A 235       4.976  23.590  -9.071  1.00 10.00      A   
ATOM   2227  CB  PRO A 235       5.840  24.551  -9.907  1.00 10.00      A   
ATOM   2228  CG  PRO A 235       6.690  25.304  -8.930  1.00 10.00      A   
ATOM   2229  CD  PRO A 235       6.754  24.475  -7.682  1.00 10.00      A   
ATOM   2230  C   PRO A 235       5.175  22.155  -9.559  1.00 10.00      A   
ATOM   2231  O   PRO A 235       4.653  21.764 -10.604  1.00 10.00      A   
ATOM   2232  N   GLN A 236       5.929  21.374  -8.792  1.00 10.00      A   
ATOM   2233  HN  GLN A 236       6.312  21.748  -7.969  1.00 10.00      A   
ATOM   2234  CA  GLN A 236       6.213  19.979  -9.137  1.00 10.00      A   
ATOM   2235  CB  GLN A 236       7.629  19.580  -8.686  1.00 10.00      A   
ATOM   2236  CG  GLN A 236       7.769  19.241  -7.205  1.00 10.00      A   
ATOM   2237  CD  GLN A 236       7.648  20.448  -6.292  1.00 10.00      A   
ATOM   2238  OE1 GLN A 236       8.016  21.565  -6.659  1.00 10.00      A   
ATOM   2239  NE2 GLN A 236       7.118  20.233  -5.100  1.00 10.00      A   
ATOM   2240 HE21 GLN A 236       6.823  19.319  -4.882  1.00 10.00      A   
ATOM   2241 HE22 GLN A 236       7.048  20.989  -4.479  1.00 10.00      A   
ATOM   2242  C   GLN A 236       5.175  19.028  -8.541  1.00 10.00      A   
ATOM   2243  O   GLN A 236       5.338  17.807  -8.570  1.00 10.00      A   
ATOM   2244  N   LEU A 237       4.106  19.599  -8.011  1.00 10.00      A   
ATOM   2245  HN  LEU A 237       4.023  20.575  -8.041  1.00 10.00      A   
ATOM   2246  CA  LEU A 237       3.045  18.817  -7.399  1.00 10.00      A   
ATOM   2247  CB  LEU A 237       2.069  19.738  -6.664  1.00 10.00      A   
ATOM   2248  CG  LEU A 237       1.300  19.114  -5.500  1.00 10.00      A   
ATOM   2249  CD1 LEU A 237       2.258  18.657  -4.415  1.00 10.00      A   
ATOM   2250  CD2 LEU A 237       0.286  20.095  -4.941  1.00 10.00      A   
ATOM   2251  C   LEU A 237       2.301  17.977  -8.434  1.00 10.00      A   
ATOM   2252  O   LEU A 237       1.796  18.503  -9.426  1.00 10.00      A   
ATOM   2253  N   GLU A 238       2.243  16.673  -8.197  1.00 10.00      A   
ATOM   2254  HN  GLU A 238       2.667  16.315  -7.388  1.00 10.00      A   
ATOM   2255  CA  GLU A 238       1.556  15.756  -9.099  1.00 10.00      A   
ATOM   2256  CB  GLU A 238       2.237  14.380  -9.105  1.00 10.00      A   
ATOM   2257  CG  GLU A 238       3.608  14.354  -9.767  1.00 10.00      A   
ATOM   2258  CD  GLU A 238       4.088  12.946 -10.071  1.00 10.00      A   
ATOM   2259  OE1 GLU A 238       3.287  12.133 -10.580  1.00 10.00      A   
ATOM   2260  OE2 GLU A 238       5.280  12.647  -9.823  1.00 10.00      A   
ATOM   2261  C   GLU A 238       0.093  15.610  -8.696  1.00 10.00      A   
ATOM   2262  O   GLU A 238      -0.802  15.596  -9.544  1.00 10.00      A   
ATOM   2263  N   GLU A 239      -0.148  15.498  -7.398  1.00 10.00      A   
ATOM   2264  HN  GLU A 239       0.607  15.510  -6.769  1.00 10.00      A   
ATOM   2265  CA  GLU A 239      -1.504  15.360  -6.880  1.00 10.00      A   
ATOM   2266  CB  GLU A 239      -1.665  14.041  -6.117  1.00 10.00      A   
ATOM   2267  CG  GLU A 239      -1.162  12.822  -6.872  1.00 10.00      A   
ATOM   2268  CD  GLU A 239      -1.429  11.519  -6.150  1.00 10.00      A   
ATOM   2269  OE1 GLU A 239      -1.171  11.442  -4.929  1.00 10.00      A   
ATOM   2270  OE2 GLU A 239      -1.877  10.554  -6.809  1.00 10.00      A   
ATOM   2271  C   GLU A 239      -1.849  16.534  -5.971  1.00 10.00      A   
ATOM   2272  O   GLU A 239      -1.239  16.713  -4.914  1.00 10.00      A   
ATOM   2273  N   LEU A 240      -2.820  17.333  -6.385  1.00 10.00      A   
ATOM   2274  HN  LEU A 240      -3.271  17.144  -7.241  1.00 10.00      A   
ATOM   2275  CA  LEU A 240      -3.230  18.489  -5.606  1.00 10.00      A   
ATOM   2276  CB  LEU A 240      -3.118  19.768  -6.439  1.00 10.00      A   
ATOM   2277  CG  LEU A 240      -3.786  21.020  -5.864  1.00 10.00      A   
ATOM   2278  CD1 LEU A 240      -3.060  21.499  -4.617  1.00 10.00      A   
ATOM   2279  CD2 LEU A 240      -3.844  22.121  -6.909  1.00 10.00      A   
ATOM   2280  C   LEU A 240      -4.640  18.339  -5.050  1.00 10.00      A   
ATOM   2281  O   LEU A 240      -5.602  18.135  -5.791  1.00 10.00      A   
ATOM   2282  N   GLY A 241      -4.747  18.431  -3.736  1.00 10.00      A   
ATOM   2283  HN  GLY A 241      -3.932  18.571  -3.195  1.00 10.00      A   
ATOM   2284  CA  GLY A 241      -6.030  18.342  -3.081  1.00 10.00      A   
ATOM   2285  C   GLY A 241      -6.455  19.713  -2.610  1.00 10.00      A   
ATOM   2286  O   GLY A 241      -6.144  20.115  -1.492  1.00 10.00      A   
ATOM   2287  N   THR A 242      -7.127  20.443  -3.488  1.00 10.00      A   
ATOM   2288  HN  THR A 242      -7.321  20.061  -4.369  1.00 10.00      A   
ATOM   2289  CA  THR A 242      -7.595  21.789  -3.192  1.00 10.00      A   
ATOM   2290  CB  THR A 242      -8.209  22.427  -4.450  1.00 10.00      A   
ATOM   2291  OG1 THR A 242      -8.539  21.388  -5.381  1.00 10.00      A   
ATOM   2292  HG1 THR A 242      -9.064  20.713  -4.938  1.00 10.00      A   
ATOM   2293  CG2 THR A 242      -7.222  23.381  -5.101  1.00 10.00      A   
ATOM   2294  C   THR A 242      -8.620  21.796  -2.065  1.00 10.00      A   
ATOM   2295  O   THR A 242      -9.610  21.064  -2.105  1.00 10.00      A   
ATOM   2296  N   GLY A 243      -8.371  22.634  -1.067  1.00 10.00      A   
ATOM   2297  HN  GLY A 243      -7.564  23.189  -1.105  1.00 10.00      A   
ATOM   2298  CA  GLY A 243      -9.265  22.738   0.070  1.00 10.00      A   
ATOM   2299  C   GLY A 243     -10.536  23.501  -0.253  1.00 10.00      A   
ATOM   2300  O   GLY A 243     -11.487  22.937  -0.798  1.00 10.00      A   
ATOM   2301  N   GLY A 244     -10.557  24.784   0.076  1.00 10.00      A   
ATOM   2302  HN  GLY A 244      -9.775  25.188   0.512  1.00 10.00      A   
ATOM   2303  CA  GLY A 244     -11.724  25.594  -0.200  1.00 10.00      A   
ATOM   2304  C   GLY A 244     -11.697  26.155  -1.606  1.00 10.00      A   
ATOM   2305  O   GLY A 244     -10.655  26.611  -2.071  1.00 10.00      A   
ATOM   2306  N   TYR A 245     -12.830  26.112  -2.290  1.00 10.00      A   
ATOM   2307  HN  TYR A 245     -13.631  25.720  -1.874  1.00 10.00      A   
ATOM   2308  CA  TYR A 245     -12.915  26.622  -3.650  1.00 10.00      A   
ATOM   2309  CB  TYR A 245     -13.157  25.472  -4.631  1.00 10.00      A   
ATOM   2310  CG  TYR A 245     -12.469  25.643  -5.968  1.00 10.00      A   
ATOM   2311  CD1 TYR A 245     -11.116  25.365  -6.117  1.00 10.00      A   
ATOM   2312  CD2 TYR A 245     -13.174  26.077  -7.082  1.00 10.00      A   
ATOM   2313  CE1 TYR A 245     -10.484  25.518  -7.335  1.00 10.00      A   
ATOM   2314  CE2 TYR A 245     -12.551  26.233  -8.303  1.00 10.00      A   
ATOM   2315  CZ  TYR A 245     -11.209  25.950  -8.427  1.00 10.00      A   
ATOM   2316  OH  TYR A 245     -10.591  26.098  -9.646  1.00 10.00      A   
ATOM   2317  HH  TYR A 245     -10.971  26.854 -10.110  1.00 10.00      A   
ATOM   2318  C   TYR A 245     -14.025  27.660  -3.761  1.00 10.00      A   
ATOM   2319  O   TYR A 245     -14.545  27.923  -4.847  1.00 10.00      A   
ATOM   2320  N   THR A 246     -14.383  28.247  -2.631  1.00 10.00      A   
ATOM   2321  HN  THR A 246     -13.931  27.999  -1.799  1.00 10.00      A   
ATOM   2322  CA  THR A 246     -15.427  29.257  -2.599  1.00 10.00      A   
ATOM   2323  CB  THR A 246     -16.598  28.846  -1.668  1.00 10.00      A   
ATOM   2324  OG1 THR A 246     -17.697  29.757  -1.811  1.00 10.00      A   
ATOM   2325  HG1 THR A 246     -17.517  30.564  -1.309  1.00 10.00      A   
ATOM   2326  CG2 THR A 246     -16.167  28.778  -0.209  1.00 10.00      A   
ATOM   2327  C   THR A 246     -14.858  30.617  -2.194  1.00 10.00      A   
ATOM   2328  O   THR A 246     -14.162  30.738  -1.182  1.00 10.00      A   
ATOM   2329  N   ALA A 247     -15.141  31.632  -3.002  1.00 10.00      A   
ATOM   2330  HN  ALA A 247     -15.696  31.472  -3.796  1.00 10.00      A   
ATOM   2331  CA  ALA A 247     -14.664  32.986  -2.743  1.00 10.00      A   
ATOM   2332  CB  ALA A 247     -13.163  33.085  -2.982  1.00 10.00      A   
ATOM   2333  C   ALA A 247     -15.402  33.971  -3.639  1.00 10.00      A   
ATOM   2334  O   ALA A 247     -16.082  33.563  -4.583  1.00 10.00      A   
ATOM   2335  N   GLU A 248     -15.259  35.259  -3.349  1.00 10.00      A   
ATOM   2336  HN  GLU A 248     -14.693  35.520  -2.593  1.00 10.00      A   
ATOM   2337  CA  GLU A 248     -15.911  36.296  -4.133  1.00 10.00      A   
ATOM   2338  CB  GLU A 248     -15.770  37.651  -3.433  1.00 10.00      A   
ATOM   2339  CG  GLU A 248     -16.811  38.675  -3.852  1.00 10.00      A   
ATOM   2340  CD  GLU A 248     -16.391  40.098  -3.557  1.00 10.00      A   
ATOM   2341  OE1 GLU A 248     -16.074  40.407  -2.389  1.00 10.00      A   
ATOM   2342  OE2 GLU A 248     -16.387  40.924  -4.493  1.00 10.00      A   
ATOM   2343  C   GLU A 248     -15.292  36.362  -5.528  1.00 10.00      A   
ATOM   2344  O   GLU A 248     -14.070  36.293  -5.672  1.00 10.00      A   
ATOM   2345  N   VAL A 249     -16.139  36.495  -6.546  1.00 10.00      A   
ATOM   2346  HN  VAL A 249     -17.100  36.567  -6.359  1.00 10.00      A   
ATOM   2347  CA  VAL A 249     -15.680  36.556  -7.932  1.00 10.00      A   
ATOM   2348  CB  VAL A 249     -16.856  36.480  -8.932  1.00 10.00      A   
ATOM   2349  CG1 VAL A 249     -16.349  36.537 -10.367  1.00 10.00      A   
ATOM   2350  CG2 VAL A 249     -17.666  35.211  -8.703  1.00 10.00      A   
ATOM   2351  C   VAL A 249     -14.852  37.812  -8.191  1.00 10.00      A   
ATOM   2352  O   VAL A 249     -15.385  38.922  -8.264  1.00 10.00      A   
ATOM   2353  N   ARG A 250     -13.546  37.631  -8.306  1.00 10.00      A   
ATOM   2354  HN  ARG A 250     -13.180  36.722  -8.204  1.00 10.00      A   
ATOM   2355  CA  ARG A 250     -12.632  38.731  -8.556  1.00 10.00      A   
ATOM   2356  CB  ARG A 250     -11.916  39.129  -7.268  1.00 10.00      A   
ATOM   2357  CG  ARG A 250     -12.785  39.888  -6.277  1.00 10.00      A   
ATOM   2358  CD  ARG A 250     -12.023  40.180  -4.996  1.00 10.00      A   
ATOM   2359  NE  ARG A 250     -10.713  40.771  -5.259  1.00 10.00      A   
ATOM   2360  HE  ARG A 250     -10.016  40.181  -5.626  1.00 10.00      A   
ATOM   2361  CZ  ARG A 250     -10.421  42.049  -5.053  1.00 10.00      A   
ATOM   2362  NH1 ARG A 250     -11.350  42.877  -4.584  1.00 10.00      A   
ATOM   2363 HH11 ARG A 250     -11.122  43.884  -4.422  1.00 10.00      A   
ATOM   2364 HH12 ARG A 250     -12.314  42.531  -4.379  1.00 10.00      A   
ATOM   2365  NH2 ARG A 250      -9.198  42.499  -5.315  1.00 10.00      A   
ATOM   2366 HH21 ARG A 250      -8.463  41.848  -5.686  1.00 10.00      A   
ATOM   2367 HH22 ARG A 250      -8.961  43.503  -5.151  1.00 10.00      A   
ATOM   2368  C   ARG A 250     -11.609  38.347  -9.622  1.00 10.00      A   
ATOM   2369  O   ARG A 250     -11.010  37.267  -9.556  1.00 10.00      A   
ATOM   2370  N   PRO A 251     -11.399  39.230 -10.613  1.00 10.00      A   
ATOM   2371  CA  PRO A 251     -10.450  39.002 -11.716  1.00 10.00      A   
ATOM   2372  CB  PRO A 251     -10.510  40.307 -12.518  1.00 10.00      A   
ATOM   2373  CG  PRO A 251     -11.833  40.900 -12.177  1.00 10.00      A   
ATOM   2374  CD  PRO A 251     -12.093  40.523 -10.747  1.00 10.00      A   
ATOM   2375  C   PRO A 251      -9.022  38.756 -11.228  1.00 10.00      A   
ATOM   2376  O   PRO A 251      -8.341  37.847 -11.705  1.00 10.00      A   
ATOM   2377  N   ASP A 252      -8.583  39.560 -10.264  1.00 10.00      A   
ATOM   2378  HN  ASP A 252      -9.180  40.250  -9.911  1.00 10.00      A   
ATOM   2379  CA  ASP A 252      -7.238  39.442  -9.711  1.00 10.00      A   
ATOM   2380  CB  ASP A 252      -6.970  40.547  -8.681  1.00 10.00      A   
ATOM   2381  CG  ASP A 252      -7.879  40.478  -7.466  1.00 10.00      A   
ATOM   2382  OD1 ASP A 252      -7.362  40.431  -6.331  1.00 10.00      A   
ATOM   2383  OD2 ASP A 252      -9.116  40.482  -7.639  1.00 10.00      A   
ATOM   2384  C   ASP A 252      -7.009  38.063  -9.101  1.00 10.00      A   
ATOM   2385  O   ASP A 252      -5.970  37.437  -9.323  1.00 10.00      A   
ATOM   2386  N   VAL A 253      -7.993  37.579  -8.358  1.00 10.00      A   
ATOM   2387  HN  VAL A 253      -8.802  38.119  -8.223  1.00 10.00      A   
ATOM   2388  CA  VAL A 253      -7.896  36.270  -7.732  1.00 10.00      A   
ATOM   2389  CB  VAL A 253      -9.037  36.034  -6.719  1.00 10.00      A   
ATOM   2390  CG1 VAL A 253      -8.855  34.706  -6.001  1.00 10.00      A   
ATOM   2391  CG2 VAL A 253      -9.105  37.175  -5.713  1.00 10.00      A   
ATOM   2392  C   VAL A 253      -7.916  35.175  -8.794  1.00 10.00      A   
ATOM   2393  O   VAL A 253      -7.132  34.225  -8.739  1.00 10.00      A   
ATOM   2394  N   TYR A 254      -8.807  35.334  -9.770  1.00 10.00      A   
ATOM   2395  HN  TYR A 254      -9.387  36.127  -9.757  1.00 10.00      A   
ATOM   2396  CA  TYR A 254      -8.950  34.373 -10.857  1.00 10.00      A   
ATOM   2397  CB  TYR A 254     -10.091  34.800 -11.791  1.00 10.00      A   
ATOM   2398  CG  TYR A 254     -10.282  33.903 -12.993  1.00 10.00      A   
ATOM   2399  CD1 TYR A 254     -10.901  32.666 -12.871  1.00 10.00      A   
ATOM   2400  CD2 TYR A 254      -9.836  34.293 -14.250  1.00 10.00      A   
ATOM   2401  CE1 TYR A 254     -11.070  31.840 -13.968  1.00 10.00      A   
ATOM   2402  CE2 TYR A 254     -10.003  33.477 -15.348  1.00 10.00      A   
ATOM   2403  CZ  TYR A 254     -10.618  32.253 -15.204  1.00 10.00      A   
ATOM   2404  OH  TYR A 254     -10.770  31.437 -16.302  1.00 10.00      A   
ATOM   2405  HH  TYR A 254     -11.692  31.450 -16.591  1.00 10.00      A   
ATOM   2406  C   TYR A 254      -7.646  34.227 -11.636  1.00 10.00      A   
ATOM   2407  O   TYR A 254      -7.144  33.118 -11.818  1.00 10.00      A   
ATOM   2408  N   SER A 255      -7.100  35.352 -12.079  1.00 10.00      A   
ATOM   2409  HN  SER A 255      -7.548  36.209 -11.890  1.00 10.00      A   
ATOM   2410  CA  SER A 255      -5.859  35.356 -12.839  1.00 10.00      A   
ATOM   2411  CB  SER A 255      -5.547  36.771 -13.319  1.00 10.00      A   
ATOM   2412  OG  SER A 255      -6.649  37.302 -14.045  1.00 10.00      A   
ATOM   2413  HG  SER A 255      -7.039  38.031 -13.543  1.00 10.00      A   
ATOM   2414  C   SER A 255      -4.704  34.795 -12.015  1.00 10.00      A   
ATOM   2415  O   SER A 255      -3.908  34.000 -12.515  1.00 10.00      A   
ATOM   2416  N   GLY A 256      -4.639  35.195 -10.745  1.00 10.00      A   
ATOM   2417  HN  GLY A 256      -5.321  35.812 -10.400  1.00 10.00      A   
ATOM   2418  CA  GLY A 256      -3.583  34.728  -9.866  1.00 10.00      A   
ATOM   2419  C   GLY A 256      -3.576  33.218  -9.742  1.00 10.00      A   
ATOM   2420  O   GLY A 256      -2.520  32.584  -9.807  1.00 10.00      A   
ATOM   2421  N   LEU A 257      -4.763  32.643  -9.572  1.00 10.00      A   
ATOM   2422  HN  LEU A 257      -5.567  33.208  -9.520  1.00 10.00      A   
ATOM   2423  CA  LEU A 257      -4.903  31.200  -9.451  1.00 10.00      A   
ATOM   2424  CB  LEU A 257      -6.342  30.830  -9.084  1.00 10.00      A   
ATOM   2425  CG  LEU A 257      -6.833  31.291  -7.711  1.00 10.00      A   
ATOM   2426  CD1 LEU A 257      -8.326  31.056  -7.581  1.00 10.00      A   
ATOM   2427  CD2 LEU A 257      -6.081  30.572  -6.602  1.00 10.00      A   
ATOM   2428  C   LEU A 257      -4.508  30.512 -10.753  1.00 10.00      A   
ATOM   2429  O   LEU A 257      -3.768  29.528 -10.747  1.00 10.00      A   
ATOM   2430  N   SER A 258      -4.990  31.056 -11.866  1.00 10.00      A   
ATOM   2431  HN  SER A 258      -5.558  31.856 -11.795  1.00 10.00      A   
ATOM   2432  CA  SER A 258      -4.708  30.506 -13.187  1.00 10.00      A   
ATOM   2433  CB  SER A 258      -5.406  31.336 -14.274  1.00 10.00      A   
ATOM   2434  OG  SER A 258      -5.270  30.742 -15.557  1.00 10.00      A   
ATOM   2435  HG  SER A 258      -4.353  30.458 -15.681  1.00 10.00      A   
ATOM   2436  C   SER A 258      -3.207  30.420 -13.457  1.00 10.00      A   
ATOM   2437  O   SER A 258      -2.711  29.386 -13.906  1.00 10.00      A   
ATOM   2438  N   VAL A 259      -2.484  31.503 -13.169  1.00 10.00      A   
ATOM   2439  HN  VAL A 259      -2.931  32.296 -12.791  1.00 10.00      A   
ATOM   2440  CA  VAL A 259      -1.041  31.539 -13.398  1.00 10.00      A   
ATOM   2441  CB  VAL A 259      -0.453  32.936 -13.107  1.00 10.00      A   
ATOM   2442  CG1 VAL A 259       1.057  32.943 -13.295  1.00 10.00      A   
ATOM   2443  CG2 VAL A 259      -1.098  33.984 -14.002  1.00 10.00      A   
ATOM   2444  C   VAL A 259      -0.333  30.485 -12.551  1.00 10.00      A   
ATOM   2445  O   VAL A 259       0.563  29.783 -13.028  1.00 10.00      A   
ATOM   2446  N   ALA A 260      -0.748  30.367 -11.300  1.00 10.00      A   
ATOM   2447  HN  ALA A 260      -1.461  30.960 -10.974  1.00 10.00      A   
ATOM   2448  CA  ALA A 260      -0.165  29.391 -10.391  1.00 10.00      A   
ATOM   2449  CB  ALA A 260      -0.684  29.609  -8.981  1.00 10.00      A   
ATOM   2450  C   ALA A 260      -0.448  27.963 -10.855  1.00 10.00      A   
ATOM   2451  O   ALA A 260       0.417  27.087 -10.777  1.00 10.00      A   
ATOM   2452  N   LEU A 261      -1.658  27.740 -11.350  1.00 10.00      A   
ATOM   2453  HN  LEU A 261      -2.301  28.482 -11.389  1.00 10.00      A   
ATOM   2454  CA  LEU A 261      -2.061  26.427 -11.830  1.00 10.00      A   
ATOM   2455  CB  LEU A 261      -3.576  26.364 -12.018  1.00 10.00      A   
ATOM   2456  CG  LEU A 261      -4.392  26.308 -10.725  1.00 10.00      A   
ATOM   2457  CD1 LEU A 261      -5.809  26.789 -10.966  1.00 10.00      A   
ATOM   2458  CD2 LEU A 261      -4.397  24.899 -10.154  1.00 10.00      A   
ATOM   2459  C   LEU A 261      -1.329  26.055 -13.116  1.00 10.00      A   
ATOM   2460  O   LEU A 261      -0.950  24.899 -13.309  1.00 10.00      A   
ATOM   2461  N   SER A 262      -1.101  27.036 -13.983  1.00 10.00      A   
ATOM   2462  HN  SER A 262      -1.420  27.947 -13.783  1.00 10.00      A   
ATOM   2463  CA  SER A 262      -0.397  26.785 -15.236  1.00 10.00      A   
ATOM   2464  CB  SER A 262      -0.552  27.961 -16.207  1.00 10.00      A   
ATOM   2465  OG  SER A 262      -0.454  29.205 -15.537  1.00 10.00      A   
ATOM   2466  HG  SER A 262       0.320  29.199 -14.954  1.00 10.00      A   
ATOM   2467  C   SER A 262       1.077  26.468 -14.997  1.00 10.00      A   
ATOM   2468  O   SER A 262       1.766  25.948 -15.877  1.00 10.00      A   
ATOM   2469  N   GLY A 263       1.553  26.783 -13.799  1.00 10.00      A   
ATOM   2470  HN  GLY A 263       0.957  27.200 -13.140  1.00 10.00      A   
ATOM   2471  CA  GLY A 263       2.936  26.530 -13.458  1.00 10.00      A   
ATOM   2472  C   GLY A 263       3.169  25.087 -13.061  1.00 10.00      A   
ATOM   2473  O   GLY A 263       4.290  24.584 -13.145  1.00 10.00      A   
ATOM   2474  N   CYS A 264       2.104  24.412 -12.651  1.00 10.00      A   
ATOM   2475  HN  CYS A 264       1.229  24.858 -12.641  1.00 10.00      A   
ATOM   2476  CA  CYS A 264       2.195  23.021 -12.231  1.00 10.00      A   
ATOM   2477  CB  CYS A 264       1.207  22.746 -11.094  1.00 10.00      A   
ATOM   2478  SG  CYS A 264       1.311  23.923  -9.725  1.00 10.00      A   
ATOM   2479  HG  CYS A 264       1.050  25.136 -10.203  1.00 10.00      A   
ATOM   2480  C   CYS A 264       1.938  22.081 -13.408  1.00 10.00      A   
ATOM   2481  O   CYS A 264       0.818  21.608 -13.616  1.00 10.00      A   
ATOM   2482  N   LYS A 265       2.984  21.823 -14.183  1.00 10.00      A   
ATOM   2483  HN  LYS A 265       3.852  22.230 -13.963  1.00 10.00      A   
ATOM   2484  CA  LYS A 265       2.886  20.949 -15.351  1.00 10.00      A   
ATOM   2485  CB  LYS A 265       4.035  21.221 -16.323  1.00 10.00      A   
ATOM   2486  CG  LYS A 265       3.755  22.306 -17.352  1.00 10.00      A   
ATOM   2487  CD  LYS A 265       4.000  23.694 -16.783  1.00 10.00      A   
ATOM   2488  CE  LYS A 265       4.019  24.745 -17.881  1.00 10.00      A   
ATOM   2489  NZ  LYS A 265       4.054  26.125 -17.328  1.00 10.00      A   
ATOM   2490  HZ1 LYS A 265       4.870  26.241 -16.692  1.00 10.00      A   
ATOM   2491  HZ2 LYS A 265       3.182  26.311 -16.791  1.00 10.00      A   
ATOM   2492  HZ3 LYS A 265       4.129  26.819 -18.101  1.00 10.00      A   
ATOM   2493  C   LYS A 265       2.886  19.475 -14.949  1.00 10.00      A   
ATOM   2494  O   LYS A 265       2.384  18.618 -15.679  1.00 10.00      A   
ATOM   2495  N   GLU A 266       3.434  19.194 -13.775  1.00 10.00      A   
ATOM   2496  HN  GLU A 266       3.801  19.924 -13.237  1.00 10.00      A   
ATOM   2497  CA  GLU A 266       3.515  17.829 -13.265  1.00 10.00      A   
ATOM   2498  CB  GLU A 266       4.608  17.723 -12.197  1.00 10.00      A   
ATOM   2499  CG  GLU A 266       5.987  18.162 -12.665  1.00 10.00      A   
ATOM   2500  CD  GLU A 266       6.469  17.393 -13.878  1.00 10.00      A   
ATOM   2501  OE1 GLU A 266       6.500  17.975 -14.984  1.00 10.00      A   
ATOM   2502  OE2 GLU A 266       6.825  16.205 -13.735  1.00 10.00      A   
ATOM   2503  C   GLU A 266       2.179  17.359 -12.692  1.00 10.00      A   
ATOM   2504  O   GLU A 266       2.032  16.193 -12.333  1.00 10.00      A   
ATOM   2505  N   LEU A 267       1.208  18.267 -12.611  1.00 10.00      A   
ATOM   2506  HN  LEU A 267       1.387  19.183 -12.907  1.00 10.00      A   
ATOM   2507  CA  LEU A 267      -0.112  17.935 -12.078  1.00 10.00      A   
ATOM   2508  CB  LEU A 267      -1.002  19.175 -12.016  1.00 10.00      A   
ATOM   2509  CG  LEU A 267      -1.199  19.802 -10.636  1.00 10.00      A   
ATOM   2510  CD1 LEU A 267      -2.019  21.075 -10.747  1.00 10.00      A   
ATOM   2511  CD2 LEU A 267      -1.873  18.817  -9.695  1.00 10.00      A   
ATOM   2512  C   LEU A 267      -0.794  16.838 -12.891  1.00 10.00      A   
ATOM   2513  O   LEU A 267      -0.902  16.933 -14.117  1.00 10.00      A   
ATOM   2514  N   ARG A 268      -1.234  15.791 -12.200  1.00 10.00      A   
ATOM   2515  HN  ARG A 268      -1.097  15.772 -11.227  1.00 10.00      A   
ATOM   2516  CA  ARG A 268      -1.905  14.665 -12.837  1.00 10.00      A   
ATOM   2517  CB  ARG A 268      -1.010  13.419 -12.808  1.00 10.00      A   
ATOM   2518  CG  ARG A 268       0.265  13.534 -13.623  1.00 10.00      A   
ATOM   2519  CD  ARG A 268      -0.041  13.749 -15.095  1.00 10.00      A   
ATOM   2520  NE  ARG A 268       1.177  13.859 -15.896  1.00 10.00      A   
ATOM   2521  HE  ARG A 268       1.582  13.021 -16.215  1.00 10.00      A   
ATOM   2522  CZ  ARG A 268       1.757  15.015 -16.211  1.00 10.00      A   
ATOM   2523  NH1 ARG A 268       1.231  16.163 -15.793  1.00 10.00      A   
ATOM   2524 HH11 ARG A 268       0.360  16.160 -15.212  1.00 10.00      A   
ATOM   2525 HH12 ARG A 268       1.689  17.075 -16.030  1.00 10.00      A   
ATOM   2526  NH2 ARG A 268       2.865  15.028 -16.939  1.00 10.00      A   
ATOM   2527 HH21 ARG A 268       3.318  15.933 -17.188  1.00 10.00      A   
ATOM   2528 HH22 ARG A 268       3.288  14.130 -17.264  1.00 10.00      A   
ATOM   2529  C   ARG A 268      -3.226  14.342 -12.138  1.00 10.00      A   
ATOM   2530  O   ARG A 268      -4.138  13.783 -12.752  1.00 10.00      A   
ATOM   2531  N   CYS A 269      -3.331  14.697 -10.861  1.00 10.00      A   
ATOM   2532  HN  CYS A 269      -2.586  15.161 -10.425  1.00 10.00      A   
ATOM   2533  CA  CYS A 269      -4.536  14.419 -10.091  1.00 10.00      A   
ATOM   2534  CB  CYS A 269      -4.291  13.240  -9.143  1.00 10.00      A   
ATOM   2535  SG  CYS A 269      -5.686  12.828  -8.071  1.00 10.00      A   
ATOM   2536  HG  CYS A 269      -5.530  11.578  -7.658  1.00 10.00      A   
ATOM   2537  C   CYS A 269      -5.006  15.644  -9.304  1.00 10.00      A   
ATOM   2538  O   CYS A 269      -4.196  16.403  -8.765  1.00 10.00      A   
ATOM   2539  N   LEU A 270      -6.321  15.827  -9.250  1.00 10.00      A   
ATOM   2540  HN  LEU A 270      -6.911  15.181  -9.701  1.00 10.00      A   
ATOM   2541  CA  LEU A 270      -6.923  16.935  -8.527  1.00 10.00      A   
ATOM   2542  CB  LEU A 270      -7.469  17.991  -9.493  1.00 10.00      A   
ATOM   2543  CG  LEU A 270      -6.452  18.974 -10.075  1.00 10.00      A   
ATOM   2544  CD1 LEU A 270      -7.139  19.970 -10.995  1.00 10.00      A   
ATOM   2545  CD2 LEU A 270      -5.710  19.701  -8.964  1.00 10.00      A   
ATOM   2546  C   LEU A 270      -8.049  16.417  -7.640  1.00 10.00      A   
ATOM   2547  O   LEU A 270      -8.836  15.570  -8.059  1.00 10.00      A   
ATOM   2548  N   SER A 271      -8.112  16.899  -6.411  1.00 10.00      A   
ATOM   2549  HN  SER A 271      -7.444  17.559  -6.118  1.00 10.00      A   
ATOM   2550  CA  SER A 271      -9.149  16.479  -5.476  1.00 10.00      A   
ATOM   2551  CB  SER A 271      -8.622  15.366  -4.563  1.00 10.00      A   
ATOM   2552  OG  SER A 271      -8.025  14.323  -5.320  1.00 10.00      A   
ATOM   2553  HG  SER A 271      -8.083  14.538  -6.261  1.00 10.00      A   
ATOM   2554  C   SER A 271      -9.626  17.663  -4.637  1.00 10.00      A   
ATOM   2555  O   SER A 271      -9.040  18.743  -4.693  1.00 10.00      A   
ATOM   2556  N   GLY A 272     -10.694  17.461  -3.871  1.00 10.00      A   
ATOM   2557  HN  GLY A 272     -11.140  16.589  -3.885  1.00 10.00      A   
ATOM   2558  CA  GLY A 272     -11.219  18.522  -3.034  1.00 10.00      A   
ATOM   2559  C   GLY A 272     -12.313  19.305  -3.725  1.00 10.00      A   
ATOM   2560  O   GLY A 272     -13.355  18.746  -4.072  1.00 10.00      A   
ATOM   2561  N   PHE A 273     -12.073  20.595  -3.925  1.00 10.00      A   
ATOM   2562  HN  PHE A 273     -11.222  20.972  -3.609  1.00 10.00      A   
ATOM   2563  CA  PHE A 273     -13.035  21.481  -4.581  1.00 10.00      A   
ATOM   2564  CB  PHE A 273     -13.445  20.966  -5.970  1.00 10.00      A   
ATOM   2565  CG  PHE A 273     -12.360  21.049  -7.008  1.00 10.00      A   
ATOM   2566  CD1 PHE A 273     -11.398  20.060  -7.105  1.00 10.00      A   
ATOM   2567  CD2 PHE A 273     -12.307  22.117  -7.890  1.00 10.00      A   
ATOM   2568  CE1 PHE A 273     -10.403  20.133  -8.059  1.00 10.00      A   
ATOM   2569  CE2 PHE A 273     -11.314  22.196  -8.847  1.00 10.00      A   
ATOM   2570  CZ  PHE A 273     -10.361  21.204  -8.933  1.00 10.00      A   
ATOM   2571  C   PHE A 273     -14.263  21.714  -3.704  1.00 10.00      A   
ATOM   2572  O   PHE A 273     -15.394  21.752  -4.191  1.00 10.00      A   
ATOM   2573  N   TRP A 274     -14.029  21.878  -2.407  1.00 10.00      A   
ATOM   2574  HN  TRP A 274     -13.104  21.855  -2.080  1.00 10.00      A   
ATOM   2575  CA  TRP A 274     -15.109  22.113  -1.461  1.00 10.00      A   
ATOM   2576  CB  TRP A 274     -14.581  22.077  -0.026  1.00 10.00      A   
ATOM   2577  CG  TRP A 274     -14.659  20.735   0.632  1.00 10.00      A   
ATOM   2578  CD1 TRP A 274     -15.790  20.093   1.039  1.00 10.00      A   
ATOM   2579  CD2 TRP A 274     -13.564  19.880   0.981  1.00 10.00      A   
ATOM   2580  NE1 TRP A 274     -15.472  18.892   1.617  1.00 10.00      A   
ATOM   2581  HE1 TRP A 274     -16.117  18.249   1.987  1.00 10.00      A   
ATOM   2582  CE2 TRP A 274     -14.111  18.734   1.593  1.00 10.00      A   
ATOM   2583  CE3 TRP A 274     -12.176  19.968   0.834  1.00 10.00      A   
ATOM   2584  CZ2 TRP A 274     -13.321  17.686   2.056  1.00 10.00      A   
ATOM   2585  CZ3 TRP A 274     -11.394  18.926   1.295  1.00 10.00      A   
ATOM   2586  CH2 TRP A 274     -11.967  17.800   1.898  1.00 10.00      A   
ATOM   2587  C   TRP A 274     -15.753  23.463  -1.726  1.00 10.00      A   
ATOM   2588  O   TRP A 274     -15.074  24.495  -1.703  1.00 10.00      A   
ATOM   2589  N   ASP A 275     -17.058  23.444  -2.002  1.00 10.00      A   
ATOM   2590  HN  ASP A 275     -17.520  22.578  -2.049  1.00 10.00      A   
ATOM   2591  CA  ASP A 275     -17.818  24.664  -2.268  1.00 10.00      A   
ATOM   2592  CB  ASP A 275     -17.723  25.650  -1.093  1.00 10.00      A   
ATOM   2593  CG  ASP A 275     -18.032  25.019   0.252  1.00 10.00      A   
ATOM   2594  OD1 ASP A 275     -19.116  24.419   0.399  1.00 10.00      A   
ATOM   2595  OD2 ASP A 275     -17.194  25.120   1.174  1.00 10.00      A   
ATOM   2596  C   ASP A 275     -17.328  25.318  -3.553  1.00 10.00      A   
ATOM   2597  O   ASP A 275     -17.338  26.542  -3.689  1.00 10.00      A   
ATOM   2598  N   ALA A 276     -16.909  24.477  -4.494  1.00 10.00      A   
ATOM   2599  HN  ALA A 276     -16.944  23.515  -4.314  1.00 10.00      A   
ATOM   2600  CA  ALA A 276     -16.393  24.929  -5.777  1.00 10.00      A   
ATOM   2601  CB  ALA A 276     -16.035  23.742  -6.658  1.00 10.00      A   
ATOM   2602  C   ALA A 276     -17.356  25.849  -6.510  1.00 10.00      A   
ATOM   2603  O   ALA A 276     -18.454  25.445  -6.898  1.00 10.00      A   
ATOM   2604  N   VAL A 277     -16.935  27.089  -6.684  1.00 10.00      A   
ATOM   2605  HN  VAL A 277     -16.066  27.353  -6.313  1.00 10.00      A   
ATOM   2606  CA  VAL A 277     -17.728  28.075  -7.397  1.00 10.00      A   
ATOM   2607  CB  VAL A 277     -17.332  29.511  -6.994  1.00 10.00      A   
ATOM   2608  CG1 VAL A 277     -18.163  30.537  -7.753  1.00 10.00      A   
ATOM   2609  CG2 VAL A 277     -17.482  29.705  -5.492  1.00 10.00      A   
ATOM   2610  C   VAL A 277     -17.508  27.893  -8.897  1.00 10.00      A   
ATOM   2611  O   VAL A 277     -16.371  27.948  -9.369  1.00 10.00      A   
ATOM   2612  N   PRO A 278     -18.590  27.656  -9.658  1.00 10.00      A   
ATOM   2613  CA  PRO A 278     -18.526  27.449 -11.112  1.00 10.00      A   
ATOM   2614  CB  PRO A 278     -19.993  27.495 -11.540  1.00 10.00      A   
ATOM   2615  CG  PRO A 278     -20.745  27.047 -10.337  1.00 10.00      A   
ATOM   2616  CD  PRO A 278     -19.971  27.553  -9.152  1.00 10.00      A   
ATOM   2617  C   PRO A 278     -17.719  28.520 -11.851  1.00 10.00      A   
ATOM   2618  O   PRO A 278     -17.036  28.225 -12.831  1.00 10.00      A   
ATOM   2619  N   ALA A 279     -17.781  29.753 -11.367  1.00 10.00      A   
ATOM   2620  HN  ALA A 279     -18.336  29.929 -10.576  1.00 10.00      A   
ATOM   2621  CA  ALA A 279     -17.061  30.861 -11.992  1.00 10.00      A   
ATOM   2622  CB  ALA A 279     -17.567  32.193 -11.457  1.00 10.00      A   
ATOM   2623  C   ALA A 279     -15.542  30.748 -11.817  1.00 10.00      A   
ATOM   2624  O   ALA A 279     -14.781  31.409 -12.522  1.00 10.00      A   
ATOM   2625  N   TYR A 280     -15.102  29.907 -10.890  1.00 10.00      A   
ATOM   2626  HN  TYR A 280     -15.747  29.383 -10.365  1.00 10.00      A   
ATOM   2627  CA  TYR A 280     -13.676  29.737 -10.645  1.00 10.00      A   
ATOM   2628  CB  TYR A 280     -13.342  29.933  -9.163  1.00 10.00      A   
ATOM   2629  CG  TYR A 280     -13.011  31.367  -8.817  1.00 10.00      A   
ATOM   2630  CD1 TYR A 280     -14.011  32.277  -8.504  1.00 10.00      A   
ATOM   2631  CD2 TYR A 280     -11.697  31.813  -8.817  1.00 10.00      A   
ATOM   2632  CE1 TYR A 280     -13.712  33.593  -8.200  1.00 10.00      A   
ATOM   2633  CE2 TYR A 280     -11.387  33.125  -8.511  1.00 10.00      A   
ATOM   2634  CZ  TYR A 280     -12.397  34.011  -8.205  1.00 10.00      A   
ATOM   2635  OH  TYR A 280     -12.092  35.321  -7.913  1.00 10.00      A   
ATOM   2636  HH  TYR A 280     -11.546  35.685  -8.621  1.00 10.00      A   
ATOM   2637  C   TYR A 280     -13.171  28.393 -11.152  1.00 10.00      A   
ATOM   2638  O   TYR A 280     -11.989  28.075 -11.024  1.00 10.00      A   
ATOM   2639  N   LEU A 281     -14.072  27.608 -11.728  1.00 10.00      A   
ATOM   2640  HN  LEU A 281     -15.002  27.919 -11.794  1.00 10.00      A   
ATOM   2641  CA  LEU A 281     -13.721  26.298 -12.271  1.00 10.00      A   
ATOM   2642  CB  LEU A 281     -14.973  25.505 -12.659  1.00 10.00      A   
ATOM   2643  CG  LEU A 281     -15.891  25.070 -11.512  1.00 10.00      A   
ATOM   2644  CD1 LEU A 281     -17.079  24.291 -12.056  1.00 10.00      A   
ATOM   2645  CD2 LEU A 281     -15.128  24.236 -10.494  1.00 10.00      A   
ATOM   2646  C   LEU A 281     -12.747  26.389 -13.460  1.00 10.00      A   
ATOM   2647  O   LEU A 281     -11.780  25.633 -13.518  1.00 10.00      A   
ATOM   2648  N   PRO A 282     -12.978  27.310 -14.432  1.00 10.00      A   
ATOM   2649  CA  PRO A 282     -12.104  27.469 -15.609  1.00 10.00      A   
ATOM   2650  CB  PRO A 282     -12.704  28.667 -16.344  1.00 10.00      A   
ATOM   2651  CG  PRO A 282     -14.129  28.670 -15.933  1.00 10.00      A   
ATOM   2652  CD  PRO A 282     -14.129  28.233 -14.502  1.00 10.00      A   
ATOM   2653  C   PRO A 282     -10.632  27.740 -15.284  1.00 10.00      A   
ATOM   2654  O   PRO A 282      -9.786  27.726 -16.179  1.00 10.00      A   
ATOM   2655  N   ALA A 283     -10.323  27.970 -14.015  1.00 10.00      A   
ATOM   2656  HN  ALA A 283     -11.034  27.951 -13.338  1.00 10.00      A   
ATOM   2657  CA  ALA A 283      -8.952  28.234 -13.604  1.00 10.00      A   
ATOM   2658  CB  ALA A 283      -8.902  28.650 -12.145  1.00 10.00      A   
ATOM   2659  C   ALA A 283      -8.054  27.022 -13.852  1.00 10.00      A   
ATOM   2660  O   ALA A 283      -6.880  27.166 -14.193  1.00 10.00      A   
ATOM   2661  N   VAL A 284      -8.621  25.825 -13.709  1.00 10.00      A   
ATOM   2662  HN  VAL A 284      -9.572  25.770 -13.470  1.00 10.00      A   
ATOM   2663  CA  VAL A 284      -7.865  24.593 -13.906  1.00 10.00      A   
ATOM   2664  CB  VAL A 284      -8.271  23.503 -12.884  1.00 10.00      A   
ATOM   2665  CG1 VAL A 284      -7.994  23.955 -11.457  1.00 10.00      A   
ATOM   2666  CG2 VAL A 284      -9.734  23.123 -13.046  1.00 10.00      A   
ATOM   2667  C   VAL A 284      -8.042  24.046 -15.325  1.00 10.00      A   
ATOM   2668  O   VAL A 284      -7.645  22.912 -15.616  1.00 10.00      A   
ATOM   2669  N   TYR A 285      -8.600  24.863 -16.217  1.00 10.00      A   
ATOM   2670  HN  TYR A 285      -8.857  25.773 -15.941  1.00 10.00      A   
ATOM   2671  CA  TYR A 285      -8.839  24.441 -17.600  1.00 10.00      A   
ATOM   2672  CB  TYR A 285      -9.773  25.407 -18.327  1.00 10.00      A   
ATOM   2673  CG  TYR A 285     -11.240  25.175 -18.041  1.00 10.00      A   
ATOM   2674  CD1 TYR A 285     -11.648  24.244 -17.091  1.00 10.00      A   
ATOM   2675  CD2 TYR A 285     -12.217  25.889 -18.718  1.00 10.00      A   
ATOM   2676  CE1 TYR A 285     -12.986  24.033 -16.828  1.00 10.00      A   
ATOM   2677  CE2 TYR A 285     -13.557  25.681 -18.461  1.00 10.00      A   
ATOM   2678  CZ  TYR A 285     -13.936  24.754 -17.516  1.00 10.00      A   
ATOM   2679  OH  TYR A 285     -15.270  24.554 -17.257  1.00 10.00      A   
ATOM   2680  HH  TYR A 285     -15.775  24.733 -18.056  1.00 10.00      A   
ATOM   2681  C   TYR A 285      -7.549  24.241 -18.385  1.00 10.00      A   
ATOM   2682  O   TYR A 285      -7.557  23.690 -19.487  1.00 10.00      A   
ATOM   2683  N   SER A 286      -6.442  24.689 -17.821  1.00 10.00      A   
ATOM   2684  HN  SER A 286      -6.492  25.149 -16.956  1.00 10.00      A   
ATOM   2685  CA  SER A 286      -5.154  24.538 -18.466  1.00 10.00      A   
ATOM   2686  CB  SER A 286      -4.332  25.808 -18.264  1.00 10.00      A   
ATOM   2687  OG  SER A 286      -4.611  26.392 -17.000  1.00 10.00      A   
ATOM   2688  HG  SER A 286      -5.080  27.228 -17.127  1.00 10.00      A   
ATOM   2689  C   SER A 286      -4.414  23.323 -17.912  1.00 10.00      A   
ATOM   2690  O   SER A 286      -3.310  22.998 -18.355  1.00 10.00      A   
ATOM   2691  N   VAL A 287      -5.028  22.654 -16.942  1.00 10.00      A   
ATOM   2692  HN  VAL A 287      -5.910  22.959 -16.641  1.00 10.00      A   
ATOM   2693  CA  VAL A 287      -4.430  21.482 -16.309  1.00 10.00      A   
ATOM   2694  CB  VAL A 287      -4.319  21.664 -14.777  1.00 10.00      A   
ATOM   2695  CG1 VAL A 287      -3.549  20.511 -14.150  1.00 10.00      A   
ATOM   2696  CG2 VAL A 287      -3.669  22.994 -14.430  1.00 10.00      A   
ATOM   2697  C   VAL A 287      -5.240  20.218 -16.593  1.00 10.00      A   
ATOM   2698  O   VAL A 287      -4.683  19.123 -16.685  1.00 10.00      A   
ATOM   2699  N   CYS A 288      -6.551  20.378 -16.744  1.00 10.00      A   
ATOM   2700  HN  CYS A 288      -6.933  21.281 -16.671  1.00 10.00      A   
ATOM   2701  CA  CYS A 288      -7.453  19.256 -16.999  1.00 10.00      A   
ATOM   2702  CB  CYS A 288      -8.887  19.757 -17.162  1.00 10.00      A   
ATOM   2703  SG  CYS A 288      -9.077  21.053 -18.405  1.00 10.00      A   
ATOM   2704  HG  CYS A 288      -9.123  20.464 -19.593  1.00 10.00      A   
ATOM   2705  C   CYS A 288      -7.039  18.426 -18.210  1.00 10.00      A   
ATOM   2706  O   CYS A 288      -7.317  17.230 -18.278  1.00 10.00      A   
ATOM   2707  N   SER A 289      -6.357  19.062 -19.154  1.00 10.00      A   
ATOM   2708  HN  SER A 289      -6.157  20.009 -19.033  1.00 10.00      A   
ATOM   2709  CA  SER A 289      -5.906  18.397 -20.364  1.00 10.00      A   
ATOM   2710  CB  SER A 289      -5.231  19.413 -21.283  1.00 10.00      A   
ATOM   2711  OG  SER A 289      -6.009  20.599 -21.367  1.00 10.00      A   
ATOM   2712  HG  SER A 289      -6.842  20.400 -21.822  1.00 10.00      A   
ATOM   2713  C   SER A 289      -4.972  17.219 -20.066  1.00 10.00      A   
ATOM   2714  O   SER A 289      -4.863  16.285 -20.864  1.00 10.00      A   
ATOM   2715  N   ARG A 290      -4.311  17.258 -18.914  1.00 10.00      A   
ATOM   2716  HN  ARG A 290      -4.445  18.020 -18.309  1.00 10.00      A   
ATOM   2717  CA  ARG A 290      -3.400  16.192 -18.523  1.00 10.00      A   
ATOM   2718  CB  ARG A 290      -1.971  16.725 -18.376  1.00 10.00      A   
ATOM   2719  CG  ARG A 290      -1.834  17.873 -17.394  1.00 10.00      A   
ATOM   2720  CD  ARG A 290      -0.512  18.596 -17.569  1.00 10.00      A   
ATOM   2721  NE  ARG A 290      -0.375  19.707 -16.629  1.00 10.00      A   
ATOM   2722  HE  ARG A 290      -0.216  19.479 -15.684  1.00 10.00      A   
ATOM   2723  CZ  ARG A 290      -0.450  20.988 -16.982  1.00 10.00      A   
ATOM   2724  NH1 ARG A 290      -0.665  21.323 -18.249  1.00 10.00      A   
ATOM   2725 HH11 ARG A 290      -0.720  22.326 -18.528  1.00 10.00      A   
ATOM   2726 HH12 ARG A 290      -0.785  20.582 -18.974  1.00 10.00      A   
ATOM   2727  NH2 ARG A 290      -0.317  21.936 -16.067  1.00 10.00      A   
ATOM   2728 HH21 ARG A 290      -0.379  22.942 -16.337  1.00 10.00      A   
ATOM   2729 HH22 ARG A 290      -0.147  21.681 -15.065  1.00 10.00      A   
ATOM   2730  C   ARG A 290      -3.865  15.525 -17.230  1.00 10.00      A   
ATOM   2731  O   ARG A 290      -3.134  14.743 -16.619  1.00 10.00      A   
ATOM   2732  N   LEU A 291      -5.089  15.833 -16.825  1.00 10.00      A   
ATOM   2733  HN  LEU A 291      -5.633  16.444 -17.368  1.00 10.00      A   
ATOM   2734  CA  LEU A 291      -5.653  15.269 -15.608  1.00 10.00      A   
ATOM   2735  CB  LEU A 291      -6.879  16.056 -15.142  1.00 10.00      A   
ATOM   2736  CG  LEU A 291      -6.605  17.325 -14.334  1.00 10.00      A   
ATOM   2737  CD1 LEU A 291      -7.909  17.928 -13.839  1.00 10.00      A   
ATOM   2738  CD2 LEU A 291      -5.660  17.045 -13.174  1.00 10.00      A   
ATOM   2739  C   LEU A 291      -6.017  13.811 -15.806  1.00 10.00      A   
ATOM   2740  O   LEU A 291      -6.894  13.477 -16.603  1.00 10.00      A   
ATOM   2741  N   THR A 292      -5.332  12.952 -15.080  1.00 10.00      A   
ATOM   2742  HN  THR A 292      -4.646  13.289 -14.462  1.00 10.00      A   
ATOM   2743  CA  THR A 292      -5.567  11.527 -15.158  1.00 10.00      A   
ATOM   2744  CB  THR A 292      -4.258  10.769 -14.885  1.00 10.00      A   
ATOM   2745  OG1 THR A 292      -3.154  11.578 -15.318  1.00 10.00      A   
ATOM   2746  HG1 THR A 292      -3.483  12.286 -15.887  1.00 10.00      A   
ATOM   2747  CG2 THR A 292      -4.239   9.445 -15.634  1.00 10.00      A   
ATOM   2748  C   THR A 292      -6.620  11.112 -14.130  1.00 10.00      A   
ATOM   2749  O   THR A 292      -7.391  10.176 -14.349  1.00 10.00      A   
ATOM   2750  N   THR A 293      -6.649  11.825 -13.015  1.00 10.00      A   
ATOM   2751  HN  THR A 293      -6.017  12.569 -12.911  1.00 10.00      A   
ATOM   2752  CA  THR A 293      -7.592  11.548 -11.942  1.00 10.00      A   
ATOM   2753  CB  THR A 293      -6.878  10.862 -10.758  1.00 10.00      A   
ATOM   2754  OG1 THR A 293      -6.090   9.772 -11.257  1.00 10.00      A   
ATOM   2755  HG1 THR A 293      -6.215   9.698 -12.207  1.00 10.00      A   
ATOM   2756  CG2 THR A 293      -7.887  10.326  -9.754  1.00 10.00      A   
ATOM   2757  C   THR A 293      -8.249  12.845 -11.472  1.00 10.00      A   
ATOM   2758  O   THR A 293      -7.570  13.774 -11.037  1.00 10.00      A   
ATOM   2759  N   LEU A 294      -9.567  12.912 -11.591  1.00 10.00      A   
ATOM   2760  HN  LEU A 294     -10.057  12.140 -11.957  1.00 10.00      A   
ATOM   2761  CA  LEU A 294     -10.309  14.096 -11.185  1.00 10.00      A   
ATOM   2762  CB  LEU A 294     -10.963  14.766 -12.398  1.00 10.00      A   
ATOM   2763  CG  LEU A 294     -11.728  16.066 -12.132  1.00 10.00      A   
ATOM   2764  CD1 LEU A 294     -10.820  17.120 -11.513  1.00 10.00      A   
ATOM   2765  CD2 LEU A 294     -12.353  16.587 -13.417  1.00 10.00      A   
ATOM   2766  C   LEU A 294     -11.350  13.755 -10.127  1.00 10.00      A   
ATOM   2767  O   LEU A 294     -12.286  12.992 -10.377  1.00 10.00      A   
ATOM   2768  N   ASN A 295     -11.161  14.305  -8.938  1.00 10.00      A   
ATOM   2769  HN  ASN A 295     -10.377  14.883  -8.799  1.00 10.00      A   
ATOM   2770  CA  ASN A 295     -12.075  14.081  -7.828  1.00 10.00      A   
ATOM   2771  CB  ASN A 295     -11.298  13.699  -6.561  1.00 10.00      A   
ATOM   2772  CG  ASN A 295     -12.168  13.628  -5.319  1.00 10.00      A   
ATOM   2773  OD1 ASN A 295     -12.253  14.584  -4.545  1.00 10.00      A   
ATOM   2774  ND2 ASN A 295     -12.822  12.497  -5.122  1.00 10.00      A   
ATOM   2775 HD21 ASN A 295     -12.708  11.774  -5.774  1.00 10.00      A   
ATOM   2776 HD22 ASN A 295     -13.386  12.421  -4.323  1.00 10.00      A   
ATOM   2777  C   ASN A 295     -12.919  15.327  -7.584  1.00 10.00      A   
ATOM   2778  O   ASN A 295     -12.431  16.326  -7.063  1.00 10.00      A   
ATOM   2779  N   LEU A 296     -14.182  15.263  -7.978  1.00 10.00      A   
ATOM   2780  HN  LEU A 296     -14.514  14.432  -8.386  1.00 10.00      A   
ATOM   2781  CA  LEU A 296     -15.100  16.382  -7.811  1.00 10.00      A   
ATOM   2782  CB  LEU A 296     -15.597  16.872  -9.173  1.00 10.00      A   
ATOM   2783  CG  LEU A 296     -14.565  17.556 -10.072  1.00 10.00      A   
ATOM   2784  CD1 LEU A 296     -15.213  17.996 -11.372  1.00 10.00      A   
ATOM   2785  CD2 LEU A 296     -13.939  18.745  -9.362  1.00 10.00      A   
ATOM   2786  C   LEU A 296     -16.283  15.960  -6.954  1.00 10.00      A   
ATOM   2787  O   LEU A 296     -17.402  16.435  -7.136  1.00 10.00      A   
ATOM   2788  N   SER A 297     -16.023  15.075  -6.005  1.00 10.00      A   
ATOM   2789  HN  SER A 297     -15.102  14.749  -5.894  1.00 10.00      A   
ATOM   2790  CA  SER A 297     -17.064  14.563  -5.125  1.00 10.00      A   
ATOM   2791  CB  SER A 297     -16.556  13.319  -4.402  1.00 10.00      A   
ATOM   2792  OG  SER A 297     -15.771  12.526  -5.279  1.00 10.00      A   
ATOM   2793  HG  SER A 297     -16.086  12.642  -6.182  1.00 10.00      A   
ATOM   2794  C   SER A 297     -17.554  15.620  -4.129  1.00 10.00      A   
ATOM   2795  O   SER A 297     -18.551  15.417  -3.440  1.00 10.00      A   
ATOM   2796  N   TYR A 298     -16.850  16.744  -4.057  1.00 10.00      A   
ATOM   2797  HN  TYR A 298     -16.057  16.848  -4.619  1.00 10.00      A   
ATOM   2798  CA  TYR A 298     -17.229  17.823  -3.152  1.00 10.00      A   
ATOM   2799  CB  TYR A 298     -16.063  18.202  -2.230  1.00 10.00      A   
ATOM   2800  CG  TYR A 298     -15.372  17.028  -1.566  1.00 10.00      A   
ATOM   2801  CD1 TYR A 298     -14.065  16.696  -1.897  1.00 10.00      A   
ATOM   2802  CD2 TYR A 298     -16.020  16.258  -0.609  1.00 10.00      A   
ATOM   2803  CE1 TYR A 298     -13.421  15.634  -1.298  1.00 10.00      A   
ATOM   2804  CE2 TYR A 298     -15.381  15.190  -0.003  1.00 10.00      A   
ATOM   2805  CZ  TYR A 298     -14.083  14.885  -0.353  1.00 10.00      A   
ATOM   2806  OH  TYR A 298     -13.439  13.825   0.243  1.00 10.00      A   
ATOM   2807  HH  TYR A 298     -13.894  13.000   0.015  1.00 10.00      A   
ATOM   2808  C   TYR A 298     -17.674  19.049  -3.939  1.00 10.00      A   
ATOM   2809  O   TYR A 298     -18.063  20.067  -3.360  1.00 10.00      A   
ATOM   2810  N   ALA A 299     -17.636  18.939  -5.261  1.00 10.00      A   
ATOM   2811  HN  ALA A 299     -17.367  18.087  -5.665  1.00 10.00      A   
ATOM   2812  CA  ALA A 299     -18.015  20.046  -6.129  1.00 10.00      A   
ATOM   2813  CB  ALA A 299     -17.142  20.073  -7.375  1.00 10.00      A   
ATOM   2814  C   ALA A 299     -19.488  19.964  -6.506  1.00 10.00      A   
ATOM   2815  O   ALA A 299     -19.863  19.277  -7.462  1.00 10.00      A   
ATOM   2816  N   THR A 300     -20.322  20.655  -5.748  1.00 10.00      A   
ATOM   2817  HN  THR A 300     -19.965  21.178  -4.994  1.00 10.00      A   
ATOM   2818  CA  THR A 300     -21.756  20.662  -5.996  1.00 10.00      A   
ATOM   2819  CB  THR A 300     -22.536  20.937  -4.693  1.00 10.00      A   
ATOM   2820  OG1 THR A 300     -21.836  20.361  -3.578  1.00 10.00      A   
ATOM   2821  HG1 THR A 300     -21.996  20.901  -2.792  1.00 10.00      A   
ATOM   2822  CG2 THR A 300     -23.934  20.340  -4.764  1.00 10.00      A   
ATOM   2823  C   THR A 300     -22.122  21.712  -7.052  1.00 10.00      A   
ATOM   2824  O   THR A 300     -22.797  22.704  -6.759  1.00 10.00      A   
ATOM   2825  N   VAL A 301     -21.655  21.490  -8.278  1.00 10.00      A   
ATOM   2826  HN  VAL A 301     -21.119  20.683  -8.443  1.00 10.00      A   
ATOM   2827  CA  VAL A 301     -21.921  22.404  -9.385  1.00 10.00      A   
ATOM   2828  CB  VAL A 301     -20.656  22.660 -10.235  1.00 10.00      A   
ATOM   2829  CG1 VAL A 301     -19.641  23.474  -9.447  1.00 10.00      A   
ATOM   2830  CG2 VAL A 301     -20.038  21.349 -10.700  1.00 10.00      A   
ATOM   2831  C   VAL A 301     -23.041  21.861 -10.267  1.00 10.00      A   
ATOM   2832  O   VAL A 301     -23.674  20.859  -9.926  1.00 10.00      A   
ATOM   2833  N   GLN A 302     -23.288  22.511 -11.394  1.00 10.00      A   
ATOM   2834  HN  GLN A 302     -22.750  23.300 -11.625  1.00 10.00      A   
ATOM   2835  CA  GLN A 302     -24.335  22.067 -12.303  1.00 10.00      A   
ATOM   2836  CB  GLN A 302     -24.961  23.245 -13.046  1.00 10.00      A   
ATOM   2837  CG  GLN A 302     -25.742  24.203 -12.162  1.00 10.00      A   
ATOM   2838  CD  GLN A 302     -26.718  23.485 -11.257  1.00 10.00      A   
ATOM   2839  OE1 GLN A 302     -27.837  23.174 -11.658  1.00 10.00      A   
ATOM   2840  NE2 GLN A 302     -26.307  23.222 -10.028  1.00 10.00      A   
ATOM   2841 HE21 GLN A 302     -25.402  23.502  -9.768  1.00 10.00      A   
ATOM   2842 HE22 GLN A 302     -26.928  22.762  -9.423  1.00 10.00      A   
ATOM   2843  C   GLN A 302     -23.799  21.049 -13.300  1.00 10.00      A   
ATOM   2844  O   GLN A 302     -22.587  20.917 -13.468  1.00 10.00      A   
ATOM   2845  N   SER A 303     -24.713  20.349 -13.965  1.00 10.00      A   
ATOM   2846  HN  SER A 303     -25.663  20.518 -13.784  1.00 10.00      A   
ATOM   2847  CA  SER A 303     -24.352  19.338 -14.953  1.00 10.00      A   
ATOM   2848  CB  SER A 303     -25.614  18.671 -15.530  1.00 10.00      A   
ATOM   2849  OG  SER A 303     -25.296  17.712 -16.532  1.00 10.00      A   
ATOM   2850  HG  SER A 303     -25.016  16.884 -16.112  1.00 10.00      A   
ATOM   2851  C   SER A 303     -23.515  19.951 -16.072  1.00 10.00      A   
ATOM   2852  O   SER A 303     -22.467  19.417 -16.436  1.00 10.00      A   
ATOM   2853  N   TYR A 304     -23.968  21.088 -16.589  1.00 10.00      A   
ATOM   2854  HN  TYR A 304     -24.802  21.472 -16.241  1.00 10.00      A   
ATOM   2855  CA  TYR A 304     -23.267  21.774 -17.666  1.00 10.00      A   
ATOM   2856  CB  TYR A 304     -24.036  23.031 -18.080  1.00 10.00      A   
ATOM   2857  CG  TYR A 304     -23.755  23.501 -19.486  1.00 10.00      A   
ATOM   2858  CD1 TYR A 304     -24.491  23.012 -20.556  1.00 10.00      A   
ATOM   2859  CD2 TYR A 304     -22.764  24.438 -19.744  1.00 10.00      A   
ATOM   2860  CE1 TYR A 304     -24.252  23.440 -21.844  1.00 10.00      A   
ATOM   2861  CE2 TYR A 304     -22.517  24.871 -21.030  1.00 10.00      A   
ATOM   2862  CZ  TYR A 304     -23.263  24.370 -22.077  1.00 10.00      A   
ATOM   2863  OH  TYR A 304     -23.022  24.805 -23.361  1.00 10.00      A   
ATOM   2864  HH  TYR A 304     -22.071  24.796 -23.533  1.00 10.00      A   
ATOM   2865  C   TYR A 304     -21.844  22.139 -17.252  1.00 10.00      A   
ATOM   2866  O   TYR A 304     -20.924  22.102 -18.068  1.00 10.00      A   
ATOM   2867  N   ASP A 305     -21.670  22.477 -15.979  1.00 10.00      A   
ATOM   2868  HN  ASP A 305     -22.439  22.471 -15.376  1.00 10.00      A   
ATOM   2869  CA  ASP A 305     -20.360  22.851 -15.453  1.00 10.00      A   
ATOM   2870  CB  ASP A 305     -20.466  23.347 -14.012  1.00 10.00      A   
ATOM   2871  CG  ASP A 305     -21.037  24.743 -13.914  1.00 10.00      A   
ATOM   2872  OD1 ASP A 305     -20.417  25.686 -14.456  1.00 10.00      A   
ATOM   2873  OD2 ASP A 305     -22.112  24.902 -13.303  1.00 10.00      A   
ATOM   2874  C   ASP A 305     -19.393  21.684 -15.515  1.00 10.00      A   
ATOM   2875  O   ASP A 305     -18.236  21.839 -15.908  1.00 10.00      A   
ATOM   2876  N   LEU A 306     -19.873  20.515 -15.130  1.00 10.00      A   
ATOM   2877  HN  LEU A 306     -20.805  20.455 -14.824  1.00 10.00      A   
ATOM   2878  CA  LEU A 306     -19.053  19.317 -15.150  1.00 10.00      A   
ATOM   2879  CB  LEU A 306     -19.785  18.173 -14.453  1.00 10.00      A   
ATOM   2880  CG  LEU A 306     -20.056  18.367 -12.960  1.00 10.00      A   
ATOM   2881  CD1 LEU A 306     -21.360  17.698 -12.557  1.00 10.00      A   
ATOM   2882  CD2 LEU A 306     -18.899  17.826 -12.133  1.00 10.00      A   
ATOM   2883  C   LEU A 306     -18.708  18.934 -16.586  1.00 10.00      A   
ATOM   2884  O   LEU A 306     -17.584  18.531 -16.876  1.00 10.00      A   
ATOM   2885  N   VAL A 307     -19.681  19.093 -17.478  1.00 10.00      A   
ATOM   2886  HN  VAL A 307     -20.550  19.434 -17.172  1.00 10.00      A   
ATOM   2887  CA  VAL A 307     -19.503  18.773 -18.893  1.00 10.00      A   
ATOM   2888  CB  VAL A 307     -20.804  19.009 -19.696  1.00 10.00      A   
ATOM   2889  CG1 VAL A 307     -20.567  18.840 -21.191  1.00 10.00      A   
ATOM   2890  CG2 VAL A 307     -21.899  18.067 -19.225  1.00 10.00      A   
ATOM   2891  C   VAL A 307     -18.365  19.591 -19.506  1.00 10.00      A   
ATOM   2892  O   VAL A 307     -17.532  19.056 -20.239  1.00 10.00      A   
ATOM   2893  N   LYS A 308     -18.332  20.883 -19.184  1.00 10.00      A   
ATOM   2894  HN  LYS A 308     -19.020  21.241 -18.582  1.00 10.00      A   
ATOM   2895  CA  LYS A 308     -17.302  21.783 -19.698  1.00 10.00      A   
ATOM   2896  CB  LYS A 308     -17.504  23.198 -19.152  1.00 10.00      A   
ATOM   2897  CG  LYS A 308     -18.811  23.855 -19.561  1.00 10.00      A   
ATOM   2898  CD  LYS A 308     -18.968  25.221 -18.908  1.00 10.00      A   
ATOM   2899  CE  LYS A 308     -18.944  25.117 -17.389  1.00 10.00      A   
ATOM   2900  NZ  LYS A 308     -19.127  26.434 -16.723  1.00 10.00      A   
ATOM   2901  HZ1 LYS A 308     -19.487  26.297 -15.751  1.00 10.00      A   
ATOM   2902  HZ2 LYS A 308     -19.808  27.012 -17.251  1.00 10.00      A   
ATOM   2903  HZ3 LYS A 308     -18.219  26.947 -16.675  1.00 10.00      A   
ATOM   2904  C   LYS A 308     -15.913  21.282 -19.329  1.00 10.00      A   
ATOM   2905  O   LYS A 308     -15.003  21.273 -20.158  1.00 10.00      A   
ATOM   2906  N   LEU A 309     -15.768  20.851 -18.084  1.00 10.00      A   
ATOM   2907  HN  LEU A 309     -16.540  20.879 -17.476  1.00 10.00      A   
ATOM   2908  CA  LEU A 309     -14.496  20.339 -17.593  1.00 10.00      A   
ATOM   2909  CB  LEU A 309     -14.541  20.170 -16.072  1.00 10.00      A   
ATOM   2910  CG  LEU A 309     -13.509  20.972 -15.271  1.00 10.00      A   
ATOM   2911  CD1 LEU A 309     -13.887  21.031 -13.796  1.00 10.00      A   
ATOM   2912  CD2 LEU A 309     -12.118  20.387 -15.447  1.00 10.00      A   
ATOM   2913  C   LEU A 309     -14.156  19.006 -18.254  1.00 10.00      A   
ATOM   2914  O   LEU A 309     -13.013  18.772 -18.647  1.00 10.00      A   
ATOM   2915  N   LEU A 310     -15.160  18.147 -18.388  1.00 10.00      A   
ATOM   2916  HN  LEU A 310     -16.054  18.403 -18.064  1.00 10.00      A   
ATOM   2917  CA  LEU A 310     -14.977  16.828 -18.995  1.00 10.00      A   
ATOM   2918  CB  LEU A 310     -16.265  16.009 -18.906  1.00 10.00      A   
ATOM   2919  CG  LEU A 310     -16.657  15.537 -17.508  1.00 10.00      A   
ATOM   2920  CD1 LEU A 310     -17.974  14.782 -17.544  1.00 10.00      A   
ATOM   2921  CD2 LEU A 310     -15.557  14.679 -16.909  1.00 10.00      A   
ATOM   2922  C   LEU A 310     -14.511  16.923 -20.446  1.00 10.00      A   
ATOM   2923  O   LEU A 310     -13.649  16.158 -20.881  1.00 10.00      A   
ATOM   2924  N   CYS A 311     -15.071  17.872 -21.187  1.00 10.00      A   
ATOM   2925  HN  CYS A 311     -15.757  18.451 -20.782  1.00 10.00      A   
ATOM   2926  CA  CYS A 311     -14.712  18.068 -22.591  1.00 10.00      A   
ATOM   2927  CB  CYS A 311     -15.643  19.092 -23.249  1.00 10.00      A   
ATOM   2928  SG  CYS A 311     -17.317  18.482 -23.565  1.00 10.00      A   
ATOM   2929  HG  CYS A 311     -17.351  17.997 -24.798  1.00 10.00      A   
ATOM   2930  C   CYS A 311     -13.252  18.494 -22.748  1.00 10.00      A   
ATOM   2931  O   CYS A 311     -12.705  18.482 -23.851  1.00 10.00      A   
ATOM   2932  N   GLN A 312     -12.625  18.865 -21.640  1.00 10.00      A   
ATOM   2933  HN  GLN A 312     -13.111  18.844 -20.785  1.00 10.00      A   
ATOM   2934  CA  GLN A 312     -11.236  19.296 -21.659  1.00 10.00      A   
ATOM   2935  CB  GLN A 312     -11.104  20.709 -21.091  1.00 10.00      A   
ATOM   2936  CG  GLN A 312     -11.908  21.749 -21.854  1.00 10.00      A   
ATOM   2937  CD  GLN A 312     -11.685  23.162 -21.357  1.00 10.00      A   
ATOM   2938  OE1 GLN A 312     -12.594  23.992 -21.388  1.00 10.00      A   
ATOM   2939  NE2 GLN A 312     -10.478  23.448 -20.900  1.00 10.00      A   
ATOM   2940 HE21 GLN A 312      -9.800  22.738 -20.903  1.00 10.00      A   
ATOM   2941 HE22 GLN A 312     -10.305  24.359 -20.584  1.00 10.00      A   
ATOM   2942  C   GLN A 312     -10.333  18.314 -20.914  1.00 10.00      A   
ATOM   2943  O   GLN A 312      -9.198  18.642 -20.569  1.00 10.00      A   
ATOM   2944  N   CYS A 313     -10.848  17.111 -20.669  1.00 10.00      A   
ATOM   2945  HN  CYS A 313     -11.769  16.922 -20.955  1.00 10.00      A   
ATOM   2946  CA  CYS A 313     -10.091  16.061 -19.984  1.00 10.00      A   
ATOM   2947  CB  CYS A 313     -10.746  15.682 -18.652  1.00 10.00      A   
ATOM   2948  SG  CYS A 313     -10.917  17.041 -17.474  1.00 10.00      A   
ATOM   2949  HG  CYS A 313     -11.776  17.916 -17.981  1.00 10.00      A   
ATOM   2950  C   CYS A 313      -9.972  14.821 -20.879  1.00 10.00      A   
ATOM   2951  O   CYS A 313     -10.727  13.857 -20.733  1.00 10.00      A   
ATOM   2952  N   PRO A 314      -9.021  14.833 -21.825  1.00 10.00      A   
ATOM   2953  CA  PRO A 314      -8.813  13.720 -22.751  1.00 10.00      A   
ATOM   2954  CB  PRO A 314      -8.126  14.399 -23.934  1.00 10.00      A   
ATOM   2955  CG  PRO A 314      -7.339  15.510 -23.322  1.00 10.00      A   
ATOM   2956  CD  PRO A 314      -8.077  15.939 -22.078  1.00 10.00      A   
ATOM   2957  C   PRO A 314      -7.921  12.620 -22.174  1.00 10.00      A   
ATOM   2958  O   PRO A 314      -7.825  11.529 -22.739  1.00 10.00      A   
ATOM   2959  N   LYS A 315      -7.270  12.899 -21.051  1.00 10.00      A   
ATOM   2960  HN  LYS A 315      -7.385  13.779 -20.632  1.00 10.00      A   
ATOM   2961  CA  LYS A 315      -6.390  11.917 -20.427  1.00 10.00      A   
ATOM   2962  CB  LYS A 315      -4.981  12.487 -20.224  1.00 10.00      A   
ATOM   2963  CG  LYS A 315      -4.092  12.419 -21.458  1.00 10.00      A   
ATOM   2964  CD  LYS A 315      -2.697  12.952 -21.166  1.00 10.00      A   
ATOM   2965  CE  LYS A 315      -1.732  12.635 -22.297  1.00 10.00      A   
ATOM   2966  NZ  LYS A 315      -2.115  13.322 -23.558  1.00 10.00      A   
ATOM   2967  HZ1 LYS A 315      -1.992  14.347 -23.459  1.00 10.00      A   
ATOM   2968  HZ2 LYS A 315      -3.112  13.128 -23.792  1.00 10.00      A   
ATOM   2969  HZ3 LYS A 315      -1.522  12.986 -24.340  1.00 10.00      A   
ATOM   2970  C   LYS A 315      -6.958  11.424 -19.101  1.00 10.00      A   
ATOM   2971  O   LYS A 315      -6.239  10.860 -18.276  1.00 10.00      A   
ATOM   2972  N   LEU A 316      -8.251  11.632 -18.912  1.00 10.00      A   
ATOM   2973  HN  LEU A 316      -8.767  12.074 -19.615  1.00 10.00      A   
ATOM   2974  CA  LEU A 316      -8.927  11.222 -17.689  1.00 10.00      A   
ATOM   2975  CB  LEU A 316     -10.276  11.932 -17.577  1.00 10.00      A   
ATOM   2976  CG  LEU A 316     -11.011  11.777 -16.247  1.00 10.00      A   
ATOM   2977  CD1 LEU A 316     -10.214  12.417 -15.121  1.00 10.00      A   
ATOM   2978  CD2 LEU A 316     -12.397  12.389 -16.339  1.00 10.00      A   
ATOM   2979  C   LEU A 316      -9.124   9.710 -17.644  1.00 10.00      A   
ATOM   2980  O   LEU A 316      -9.717   9.126 -18.553  1.00 10.00      A   
ATOM   2981  N   GLN A 317      -8.612   9.082 -16.592  1.00 10.00      A   
ATOM   2982  HN  GLN A 317      -8.133   9.606 -15.909  1.00 10.00      A   
ATOM   2983  CA  GLN A 317      -8.730   7.638 -16.423  1.00 10.00      A   
ATOM   2984  CB  GLN A 317      -7.346   6.992 -16.293  1.00 10.00      A   
ATOM   2985  CG  GLN A 317      -6.529   7.004 -17.575  1.00 10.00      A   
ATOM   2986  CD  GLN A 317      -5.218   6.257 -17.438  1.00 10.00      A   
ATOM   2987  OE1 GLN A 317      -4.629   6.202 -16.360  1.00 10.00      A   
ATOM   2988  NE2 GLN A 317      -4.753   5.672 -18.527  1.00 10.00      A   
ATOM   2989 HE21 GLN A 317      -5.274   5.755 -19.362  1.00 10.00      A   
ATOM   2990 HE22 GLN A 317      -3.909   5.175 -18.460  1.00 10.00      A   
ATOM   2991  C   GLN A 317      -9.581   7.298 -15.200  1.00 10.00      A   
ATOM   2992  O   GLN A 317     -10.193   6.233 -15.138  1.00 10.00      A   
ATOM   2993  N   ARG A 318      -9.603   8.195 -14.221  1.00 10.00      A   
ATOM   2994  HN  ARG A 318      -9.081   9.019 -14.311  1.00 10.00      A   
ATOM   2995  CA  ARG A 318     -10.383   7.984 -13.008  1.00 10.00      A   
ATOM   2996  CB  ARG A 318      -9.468   7.618 -11.834  1.00 10.00      A   
ATOM   2997  CG  ARG A 318     -10.204   7.057 -10.628  1.00 10.00      A   
ATOM   2998  CD  ARG A 318      -9.239   6.535  -9.576  1.00 10.00      A   
ATOM   2999  NE  ARG A 318      -9.806   5.401  -8.851  1.00 10.00      A   
ATOM   3000  HE  ARG A 318     -10.558   4.930  -9.277  1.00 10.00      A   
ATOM   3001  CZ  ARG A 318      -9.405   4.989  -7.653  1.00 10.00      A   
ATOM   3002  NH1 ARG A 318      -8.432   5.623  -7.011  1.00 10.00      A   
ATOM   3003 HH11 ARG A 318      -8.124   5.296  -6.071  1.00 10.00      A   
ATOM   3004 HH12 ARG A 318      -7.975   6.453  -7.441  1.00 10.00      A   
ATOM   3005  NH2 ARG A 318      -9.973   3.921  -7.107  1.00 10.00      A   
ATOM   3006 HH21 ARG A 318     -10.729   3.410  -7.623  1.00 10.00      A   
ATOM   3007 HH22 ARG A 318      -9.672   3.583  -6.166  1.00 10.00      A   
ATOM   3008  C   ARG A 318     -11.197   9.231 -12.681  1.00 10.00      A   
ATOM   3009  O   ARG A 318     -10.638  10.313 -12.487  1.00 10.00      A   
ATOM   3010  N   LEU A 319     -12.515   9.080 -12.630  1.00 10.00      A   
ATOM   3011  HN  LEU A 319     -12.904   8.190 -12.785  1.00 10.00      A   
ATOM   3012  CA  LEU A 319     -13.399  10.202 -12.341  1.00 10.00      A   
ATOM   3013  CB  LEU A 319     -14.210  10.586 -13.581  1.00 10.00      A   
ATOM   3014  CG  LEU A 319     -15.136  11.796 -13.426  1.00 10.00      A   
ATOM   3015  CD1 LEU A 319     -14.329  13.076 -13.268  1.00 10.00      A   
ATOM   3016  CD2 LEU A 319     -16.088  11.895 -14.605  1.00 10.00      A   
ATOM   3017  C   LEU A 319     -14.341   9.898 -11.181  1.00 10.00      A   
ATOM   3018  O   LEU A 319     -15.080   8.910 -11.200  1.00 10.00      A   
ATOM   3019  N   TRP A 320     -14.293  10.749 -10.170  1.00 10.00      A   
ATOM   3020  HN  TRP A 320     -13.658  11.496 -10.213  1.00 10.00      A   
ATOM   3021  CA  TRP A 320     -15.144  10.618  -8.996  1.00 10.00      A   
ATOM   3022  CB  TRP A 320     -14.288  10.462  -7.732  1.00 10.00      A   
ATOM   3023  CG  TRP A 320     -13.694   9.097  -7.529  1.00 10.00      A   
ATOM   3024  CD1 TRP A 320     -13.432   8.154  -8.481  1.00 10.00      A   
ATOM   3025  CD2 TRP A 320     -13.272   8.530  -6.283  1.00 10.00      A   
ATOM   3026  NE1 TRP A 320     -12.887   7.035  -7.903  1.00 10.00      A   
ATOM   3027  HE1 TRP A 320     -12.617   6.210  -8.382  1.00 10.00      A   
ATOM   3028  CE2 TRP A 320     -12.776   7.241  -6.555  1.00 10.00      A   
ATOM   3029  CE3 TRP A 320     -13.271   8.989  -4.962  1.00 10.00      A   
ATOM   3030  CZ2 TRP A 320     -12.283   6.404  -5.557  1.00 10.00      A   
ATOM   3031  CZ3 TRP A 320     -12.778   8.157  -3.973  1.00 10.00      A   
ATOM   3032  CH2 TRP A 320     -12.290   6.880  -4.274  1.00 10.00      A   
ATOM   3033  C   TRP A 320     -16.007  11.871  -8.871  1.00 10.00      A   
ATOM   3034  O   TRP A 320     -15.584  12.866  -8.277  1.00 10.00      A   
ATOM   3035  N   VAL A 321     -17.205  11.833  -9.437  1.00 10.00      A   
ATOM   3036  HN  VAL A 321     -17.504  11.006  -9.877  1.00 10.00      A   
ATOM   3037  CA  VAL A 321     -18.100  12.989  -9.403  1.00 10.00      A   
ATOM   3038  CB  VAL A 321     -18.431  13.502 -10.821  1.00 10.00      A   
ATOM   3039  CG1 VAL A 321     -17.243  14.241 -11.419  1.00 10.00      A   
ATOM   3040  CG2 VAL A 321     -18.866  12.353 -11.724  1.00 10.00      A   
ATOM   3041  C   VAL A 321     -19.408  12.690  -8.682  1.00 10.00      A   
ATOM   3042  O   VAL A 321     -19.636  11.579  -8.204  1.00 10.00      A   
ATOM   3043  N   LEU A 322     -20.262  13.704  -8.610  1.00 10.00      A   
ATOM   3044  HN  LEU A 322     -20.011  14.567  -9.004  1.00 10.00      A   
ATOM   3045  CA  LEU A 322     -21.558  13.578  -7.965  1.00 10.00      A   
ATOM   3046  CB  LEU A 322     -21.907  14.863  -7.203  1.00 10.00      A   
ATOM   3047  CG  LEU A 322     -21.059  15.171  -5.964  1.00 10.00      A   
ATOM   3048  CD1 LEU A 322     -21.355  16.574  -5.451  1.00 10.00      A   
ATOM   3049  CD2 LEU A 322     -21.308  14.139  -4.874  1.00 10.00      A   
ATOM   3050  C   LEU A 322     -22.641  13.262  -8.991  1.00 10.00      A   
ATOM   3051  O   LEU A 322     -22.399  13.298 -10.198  1.00 10.00      A   
ATOM   3052  N   ASP A 323     -23.834  12.966  -8.498  1.00 10.00      A   
ATOM   3053  HN  ASP A 323     -23.956  12.955  -7.521  1.00 10.00      A   
ATOM   3054  CA  ASP A 323     -24.974  12.635  -9.344  1.00 10.00      A   
ATOM   3055  CB  ASP A 323     -26.118  12.052  -8.508  1.00 10.00      A   
ATOM   3056  CG  ASP A 323     -26.689  13.035  -7.503  1.00 10.00      A   
ATOM   3057  OD1 ASP A 323     -25.904  13.754  -6.852  1.00 10.00      A   
ATOM   3058  OD2 ASP A 323     -27.923  13.072  -7.340  1.00 10.00      A   
ATOM   3059  C   ASP A 323     -25.457  13.836 -10.154  1.00 10.00      A   
ATOM   3060  O   ASP A 323     -26.255  13.686 -11.079  1.00 10.00      A   
ATOM   3061  N   TYR A 324     -24.952  15.022  -9.823  1.00 10.00      A   
ATOM   3062  HN  TYR A 324     -24.317  15.077  -9.076  1.00 10.00      A   
ATOM   3063  CA  TYR A 324     -25.329  16.246 -10.531  1.00 10.00      A   
ATOM   3064  CB  TYR A 324     -24.779  17.487  -9.819  1.00 10.00      A   
ATOM   3065  CG  TYR A 324     -25.749  18.109  -8.838  1.00 10.00      A   
ATOM   3066  CD1 TYR A 324     -25.834  17.652  -7.532  1.00 10.00      A   
ATOM   3067  CD2 TYR A 324     -26.582  19.153  -9.223  1.00 10.00      A   
ATOM   3068  CE1 TYR A 324     -26.720  18.215  -6.636  1.00 10.00      A   
ATOM   3069  CE2 TYR A 324     -27.474  19.722  -8.332  1.00 10.00      A   
ATOM   3070  CZ  TYR A 324     -27.538  19.246  -7.039  1.00 10.00      A   
ATOM   3071  OH  TYR A 324     -28.423  19.804  -6.142  1.00 10.00      A   
ATOM   3072  HH  TYR A 324     -28.008  19.848  -5.271  1.00 10.00      A   
ATOM   3073  C   TYR A 324     -24.871  16.222 -11.992  1.00 10.00      A   
ATOM   3074  O   TYR A 324     -25.267  17.075 -12.787  1.00 10.00      A   
ATOM   3075  N   ILE A 325     -24.044  15.238 -12.337  1.00 10.00      A   
ATOM   3076  HN  ILE A 325     -23.770  14.591 -11.653  1.00 10.00      A   
ATOM   3077  CA  ILE A 325     -23.534  15.091 -13.699  1.00 10.00      A   
ATOM   3078  CB  ILE A 325     -22.432  14.005 -13.784  1.00 10.00      A   
ATOM   3079  CG1 ILE A 325     -21.874  13.885 -15.206  1.00 10.00      A   
ATOM   3080  CG2 ILE A 325     -22.944  12.659 -13.287  1.00 10.00      A   
ATOM   3081  CD1 ILE A 325     -21.107  15.103 -15.668  1.00 10.00      A   
ATOM   3082  C   ILE A 325     -24.672  14.771 -14.676  1.00 10.00      A   
ATOM   3083  O   ILE A 325     -24.643  15.191 -15.833  1.00 10.00      A   
ATOM   3084  N   GLU A 326     -25.680  14.050 -14.181  1.00 10.00      A   
ATOM   3085  HN  GLU A 326     -25.638  13.769 -13.241  1.00 10.00      A   
ATOM   3086  CA  GLU A 326     -26.847  13.666 -14.977  1.00 10.00      A   
ATOM   3087  CB  GLU A 326     -27.603  14.891 -15.495  1.00 10.00      A   
ATOM   3088  CG  GLU A 326     -28.011  15.860 -14.398  1.00 10.00      A   
ATOM   3089  CD  GLU A 326     -29.075  16.841 -14.839  1.00 10.00      A   
ATOM   3090  OE1 GLU A 326     -29.129  17.172 -16.041  1.00 10.00      A   
ATOM   3091  OE2 GLU A 326     -29.864  17.281 -13.980  1.00 10.00      A   
ATOM   3092  C   GLU A 326     -26.506  12.695 -16.113  1.00 10.00      A   
ATOM   3093  O   GLU A 326     -25.335  12.431 -16.397  1.00 10.00      A   
ATOM   3094  N   ASP A 327     -27.548  12.164 -16.754  1.00 10.00      A   
ATOM   3095  HN  ASP A 327     -28.457  12.424 -16.483  1.00 10.00      A   
ATOM   3096  CA  ASP A 327     -27.381  11.208 -17.848  1.00 10.00      A   
ATOM   3097  CB  ASP A 327     -28.737  10.682 -18.345  1.00 10.00      A   
ATOM   3098  CG  ASP A 327     -29.410   9.726 -17.382  1.00 10.00      A   
ATOM   3099  OD1 ASP A 327     -28.895   8.610 -17.179  1.00 10.00      A   
ATOM   3100  OD2 ASP A 327     -30.476  10.083 -16.833  1.00 10.00      A   
ATOM   3101  C   ASP A 327     -26.623  11.823 -19.012  1.00 10.00      A   
ATOM   3102  O   ASP A 327     -25.674  11.231 -19.526  1.00 10.00      A   
ATOM   3103  N   ALA A 328     -27.046  13.015 -19.418  1.00 10.00      A   
ATOM   3104  HN  ALA A 328     -27.813  13.431 -18.962  1.00 10.00      A   
ATOM   3105  CA  ALA A 328     -26.416  13.720 -20.531  1.00 10.00      A   
ATOM   3106  CB  ALA A 328     -27.134  15.032 -20.804  1.00 10.00      A   
ATOM   3107  C   ALA A 328     -24.933  13.964 -20.276  1.00 10.00      A   
ATOM   3108  O   ALA A 328     -24.104  13.770 -21.169  1.00 10.00      A   
ATOM   3109  N   GLY A 329     -24.608  14.378 -19.056  1.00 10.00      A   
ATOM   3110  HN  GLY A 329     -25.314  14.504 -18.390  1.00 10.00      A   
ATOM   3111  CA  GLY A 329     -23.230  14.643 -18.700  1.00 10.00      A   
ATOM   3112  C   GLY A 329     -22.356  13.418 -18.855  1.00 10.00      A   
ATOM   3113  O   GLY A 329     -21.240  13.502 -19.365  1.00 10.00      A   
ATOM   3114  N   LEU A 330     -22.871  12.272 -18.424  1.00 10.00      A   
ATOM   3115  HN  LEU A 330     -23.769  12.270 -18.025  1.00 10.00      A   
ATOM   3116  CA  LEU A 330     -22.136  11.021 -18.521  1.00 10.00      A   
ATOM   3117  CB  LEU A 330     -22.861   9.913 -17.749  1.00 10.00      A   
ATOM   3118  CG  LEU A 330     -22.807  10.018 -16.222  1.00 10.00      A   
ATOM   3119  CD1 LEU A 330     -23.617   8.904 -15.580  1.00 10.00      A   
ATOM   3120  CD2 LEU A 330     -21.369   9.988 -15.725  1.00 10.00      A   
ATOM   3121  C   LEU A 330     -21.938  10.619 -19.980  1.00 10.00      A   
ATOM   3122  O   LEU A 330     -20.911  10.048 -20.348  1.00 10.00      A   
ATOM   3123  N   GLU A 331     -22.922  10.928 -20.810  1.00 10.00      A   
ATOM   3124  HN  GLU A 331     -23.723  11.377 -20.458  1.00 10.00      A   
ATOM   3125  CA  GLU A 331     -22.850  10.607 -22.228  1.00 10.00      A   
ATOM   3126  CB  GLU A 331     -24.176  10.910 -22.910  1.00 10.00      A   
ATOM   3127  CG  GLU A 331     -24.217  10.506 -24.370  1.00 10.00      A   
ATOM   3128  CD  GLU A 331     -25.627  10.285 -24.858  1.00 10.00      A   
ATOM   3129  OE1 GLU A 331     -26.237  11.243 -25.376  1.00 10.00      A   
ATOM   3130  OE2 GLU A 331     -26.130   9.149 -24.727  1.00 10.00      A   
ATOM   3131  C   GLU A 331     -21.713  11.370 -22.902  1.00 10.00      A   
ATOM   3132  O   GLU A 331     -20.947  10.799 -23.685  1.00 10.00      A   
ATOM   3133  N   VAL A 332     -21.603  12.657 -22.583  1.00 10.00      A   
ATOM   3134  HN  VAL A 332     -22.257  13.051 -21.963  1.00 10.00      A   
ATOM   3135  CA  VAL A 332     -20.553  13.503 -23.145  1.00 10.00      A   
ATOM   3136  CB  VAL A 332     -20.765  14.993 -22.788  1.00 10.00      A   
ATOM   3137  CG1 VAL A 332     -19.755  15.870 -23.513  1.00 10.00      A   
ATOM   3138  CG2 VAL A 332     -22.185  15.427 -23.127  1.00 10.00      A   
ATOM   3139  C   VAL A 332     -19.186  13.048 -22.644  1.00 10.00      A   
ATOM   3140  O   VAL A 332     -18.183  13.137 -23.359  1.00 10.00      A   
ATOM   3141  N   LEU A 333     -19.162  12.553 -21.414  1.00 10.00      A   
ATOM   3142  HN  LEU A 333     -19.999  12.524 -20.898  1.00 10.00      A   
ATOM   3143  CA  LEU A 333     -17.937  12.060 -20.798  1.00 10.00      A   
ATOM   3144  CB  LEU A 333     -18.229  11.606 -19.361  1.00 10.00      A   
ATOM   3145  CG  LEU A 333     -17.254  10.603 -18.731  1.00 10.00      A   
ATOM   3146  CD1 LEU A 333     -15.952  11.280 -18.331  1.00 10.00      A   
ATOM   3147  CD2 LEU A 333     -17.894   9.918 -17.532  1.00 10.00      A   
ATOM   3148  C   LEU A 333     -17.374  10.902 -21.610  1.00 10.00      A   
ATOM   3149  O   LEU A 333     -16.188  10.883 -21.945  1.00 10.00      A   
ATOM   3150  N   ALA A 334     -18.245   9.957 -21.952  1.00 10.00      A   
ATOM   3151  HN  ALA A 334     -19.181  10.049 -21.669  1.00 10.00      A   
ATOM   3152  CA  ALA A 334     -17.859   8.781 -22.719  1.00 10.00      A   
ATOM   3153  CB  ALA A 334     -19.006   7.787 -22.751  1.00 10.00      A   
ATOM   3154  C   ALA A 334     -17.429   9.140 -24.140  1.00 10.00      A   
ATOM   3155  O   ALA A 334     -16.838   8.322 -24.845  1.00 10.00      A   
ATOM   3156  N   SER A 335     -17.722  10.364 -24.553  1.00 10.00      A   
ATOM   3157  HN  SER A 335     -18.177  10.981 -23.941  1.00 10.00      A   
ATOM   3158  CA  SER A 335     -17.362  10.816 -25.889  1.00 10.00      A   
ATOM   3159  CB  SER A 335     -18.399  11.813 -26.405  1.00 10.00      A   
ATOM   3160  OG  SER A 335     -19.719  11.355 -26.155  1.00 10.00      A   
ATOM   3161  HG  SER A 335     -19.714  10.750 -25.403  1.00 10.00      A   
ATOM   3162  C   SER A 335     -15.977  11.457 -25.887  1.00 10.00      A   
ATOM   3163  O   SER A 335     -15.311  11.535 -26.921  1.00 10.00      A   
ATOM   3164  N   THR A 336     -15.543  11.902 -24.716  1.00 10.00      A   
ATOM   3165  HN  THR A 336     -16.112  11.796 -23.923  1.00 10.00      A   
ATOM   3166  CA  THR A 336     -14.244  12.542 -24.581  1.00 10.00      A   
ATOM   3167  CB  THR A 336     -14.329  13.817 -23.718  1.00 10.00      A   
ATOM   3168  OG1 THR A 336     -15.450  14.610 -24.142  1.00 10.00      A   
ATOM   3169  HG1 THR A 336     -16.272  14.173 -23.880  1.00 10.00      A   
ATOM   3170  CG2 THR A 336     -13.053  14.637 -23.861  1.00 10.00      A   
ATOM   3171  C   THR A 336     -13.207  11.594 -23.982  1.00 10.00      A   
ATOM   3172  O   THR A 336     -12.205  11.272 -24.626  1.00 10.00      A   
ATOM   3173  N   CYS A 337     -13.457  11.140 -22.763  1.00 10.00      A   
ATOM   3174  HN  CYS A 337     -14.289  11.407 -22.310  1.00 10.00      A   
ATOM   3175  CA  CYS A 337     -12.543  10.248 -22.074  1.00 10.00      A   
ATOM   3176  CB  CYS A 337     -12.752  10.367 -20.567  1.00 10.00      A   
ATOM   3177  SG  CYS A 337     -13.051  12.063 -20.022  1.00 10.00      A   
ATOM   3178  HG  CYS A 337     -11.988  12.790 -20.346  1.00 10.00      A   
ATOM   3179  C   CYS A 337     -12.729   8.805 -22.533  1.00 10.00      A   
ATOM   3180  O   CYS A 337     -13.536   8.059 -21.977  1.00 10.00      A   
ATOM   3181  N   LYS A 338     -11.987   8.422 -23.563  1.00 10.00      A   
ATOM   3182  HN  LYS A 338     -11.381   9.066 -23.984  1.00 10.00      A   
ATOM   3183  CA  LYS A 338     -12.064   7.072 -24.098  1.00 10.00      A   
ATOM   3184  CB  LYS A 338     -11.727   7.066 -25.590  1.00 10.00      A   
ATOM   3185  CG  LYS A 338     -12.795   7.685 -26.474  1.00 10.00      A   
ATOM   3186  CD  LYS A 338     -14.089   6.895 -26.400  1.00 10.00      A   
ATOM   3187  CE  LYS A 338     -15.080   7.346 -27.457  1.00 10.00      A   
ATOM   3188  NZ  LYS A 338     -16.317   6.528 -27.426  1.00 10.00      A   
ATOM   3189  HZ1 LYS A 338     -16.816   6.598 -28.336  1.00 10.00      A   
ATOM   3190  HZ2 LYS A 338     -16.949   6.863 -26.673  1.00 10.00      A   
ATOM   3191  HZ3 LYS A 338     -16.079   5.532 -27.247  1.00 10.00      A   
ATOM   3192  C   LYS A 338     -11.120   6.140 -23.353  1.00 10.00      A   
ATOM   3193  O   LYS A 338     -11.094   4.932 -23.600  1.00 10.00      A   
ATOM   3194  N   ASP A 339     -10.347   6.699 -22.438  1.00 10.00      A   
ATOM   3195  HN  ASP A 339     -10.415   7.663 -22.274  1.00 10.00      A   
ATOM   3196  CA  ASP A 339      -9.398   5.905 -21.673  1.00 10.00      A   
ATOM   3197  CB  ASP A 339      -7.981   6.463 -21.805  1.00 10.00      A   
ATOM   3198  CG  ASP A 339      -6.927   5.378 -21.705  1.00 10.00      A   
ATOM   3199  OD1 ASP A 339      -7.103   4.312 -22.332  1.00 10.00      A   
ATOM   3200  OD2 ASP A 339      -5.916   5.581 -20.997  1.00 10.00      A   
ATOM   3201  C   ASP A 339      -9.812   5.801 -20.211  1.00 10.00      A   
ATOM   3202  O   ASP A 339      -9.009   5.439 -19.351  1.00 10.00      A   
ATOM   3203  N   LEU A 340     -11.076   6.109 -19.943  1.00 10.00      A   
ATOM   3204  HN  LEU A 340     -11.663   6.376 -20.678  1.00 10.00      A   
ATOM   3205  CA  LEU A 340     -11.614   6.050 -18.589  1.00 10.00      A   
ATOM   3206  CB  LEU A 340     -13.032   6.621 -18.554  1.00 10.00      A   
ATOM   3207  CG  LEU A 340     -13.639   6.849 -17.169  1.00 10.00      A   
ATOM   3208  CD1 LEU A 340     -12.963   8.019 -16.471  1.00 10.00      A   
ATOM   3209  CD2 LEU A 340     -15.135   7.085 -17.279  1.00 10.00      A   
ATOM   3210  C   LEU A 340     -11.616   4.611 -18.088  1.00 10.00      A   
ATOM   3211  O   LEU A 340     -12.173   3.725 -18.735  1.00 10.00      A   
ATOM   3212  N   ARG A 341     -10.981   4.383 -16.946  1.00 10.00      A   
ATOM   3213  HN  ARG A 341     -10.567   5.138 -16.469  1.00 10.00      A   
ATOM   3214  CA  ARG A 341     -10.888   3.048 -16.371  1.00 10.00      A   
ATOM   3215  CB  ARG A 341      -9.484   2.815 -15.807  1.00 10.00      A   
ATOM   3216  CG  ARG A 341      -8.353   3.271 -16.712  1.00 10.00      A   
ATOM   3217  CD  ARG A 341      -8.264   2.420 -17.965  1.00 10.00      A   
ATOM   3218  NE  ARG A 341      -7.327   2.984 -18.933  1.00 10.00      A   
ATOM   3219  HE  ARG A 341      -7.530   3.885 -19.281  1.00 10.00      A   
ATOM   3220  CZ  ARG A 341      -6.230   2.364 -19.358  1.00 10.00      A   
ATOM   3221  NH1 ARG A 341      -5.929   1.152 -18.902  1.00 10.00      A   
ATOM   3222 HH11 ARG A 341      -5.065   0.666 -19.234  1.00 10.00      A   
ATOM   3223 HH12 ARG A 341      -6.553   0.677 -18.212  1.00 10.00      A   
ATOM   3224  NH2 ARG A 341      -5.440   2.951 -20.249  1.00 10.00      A   
ATOM   3225 HH21 ARG A 341      -5.681   3.906 -20.623  1.00 10.00      A   
ATOM   3226 HH22 ARG A 341      -4.575   2.474 -20.582  1.00 10.00      A   
ATOM   3227  C   ARG A 341     -11.897   2.865 -15.250  1.00 10.00      A   
ATOM   3228  O   ARG A 341     -12.577   1.840 -15.164  1.00 10.00      A   
ATOM   3229  N   GLU A 342     -11.991   3.869 -14.392  1.00 10.00      A   
ATOM   3230  HN  GLU A 342     -11.446   4.671 -14.532  1.00 10.00      A   
ATOM   3231  CA  GLU A 342     -12.892   3.816 -13.257  1.00 10.00      A   
ATOM   3232  CB  GLU A 342     -12.096   3.671 -11.964  1.00 10.00      A   
ATOM   3233  CG  GLU A 342     -12.917   3.164 -10.796  1.00 10.00      A   
ATOM   3234  CD  GLU A 342     -12.312   3.519  -9.463  1.00 10.00      A   
ATOM   3235  OE1 GLU A 342     -11.695   2.644  -8.824  1.00 10.00      A   
ATOM   3236  OE2 GLU A 342     -12.448   4.680  -9.042  1.00 10.00      A   
ATOM   3237  C   GLU A 342     -13.768   5.057 -13.182  1.00 10.00      A   
ATOM   3238  O   GLU A 342     -13.310   6.176 -13.439  1.00 10.00      A   
ATOM   3239  N   LEU A 343     -15.024   4.849 -12.825  1.00 10.00      A   
ATOM   3240  HN  LEU A 343     -15.318   3.928 -12.635  1.00 10.00      A   
ATOM   3241  CA  LEU A 343     -15.984   5.932 -12.700  1.00 10.00      A   
ATOM   3242  CB  LEU A 343     -16.865   6.018 -13.951  1.00 10.00      A   
ATOM   3243  CG  LEU A 343     -17.997   7.047 -13.904  1.00 10.00      A   
ATOM   3244  CD1 LEU A 343     -17.439   8.462 -13.888  1.00 10.00      A   
ATOM   3245  CD2 LEU A 343     -18.947   6.853 -15.074  1.00 10.00      A   
ATOM   3246  C   LEU A 343     -16.858   5.716 -11.471  1.00 10.00      A   
ATOM   3247  O   LEU A 343     -17.585   4.725 -11.383  1.00 10.00      A   
ATOM   3248  N   ARG A 344     -16.765   6.625 -10.512  1.00 10.00      A   
ATOM   3249  HN  ARG A 344     -16.146   7.385 -10.625  1.00 10.00      A   
ATOM   3250  CA  ARG A 344     -17.562   6.530  -9.298  1.00 10.00      A   
ATOM   3251  CB  ARG A 344     -16.679   6.320  -8.061  1.00 10.00      A   
ATOM   3252  CG  ARG A 344     -15.862   5.039  -8.110  1.00 10.00      A   
ATOM   3253  CD  ARG A 344     -15.241   4.687  -6.764  1.00 10.00      A   
ATOM   3254  NE  ARG A 344     -14.129   3.755  -6.936  1.00 10.00      A   
ATOM   3255  HE  ARG A 344     -13.645   3.806  -7.796  1.00 10.00      A   
ATOM   3256  CZ  ARG A 344     -13.721   2.857  -6.038  1.00 10.00      A   
ATOM   3257  NH1 ARG A 344     -14.315   2.741  -4.852  1.00 10.00      A   
ATOM   3258 HH11 ARG A 344     -15.118   3.357  -4.602  1.00 10.00      A   
ATOM   3259 HH12 ARG A 344     -13.972   2.029  -4.160  1.00 10.00      A   
ATOM   3260  NH2 ARG A 344     -12.717   2.053  -6.347  1.00 10.00      A   
ATOM   3261 HH21 ARG A 344     -12.258   2.125  -7.289  1.00 10.00      A   
ATOM   3262 HH22 ARG A 344     -12.381   1.333  -5.664  1.00 10.00      A   
ATOM   3263  C   ARG A 344     -18.435   7.763  -9.135  1.00 10.00      A   
ATOM   3264  O   ARG A 344     -17.936   8.885  -9.037  1.00 10.00      A   
ATOM   3265  N   VAL A 345     -19.740   7.551  -9.143  1.00 10.00      A   
ATOM   3266  HN  VAL A 345     -20.076   6.633  -9.255  1.00 10.00      A   
ATOM   3267  CA  VAL A 345     -20.695   8.632  -8.991  1.00 10.00      A   
ATOM   3268  CB  VAL A 345     -21.788   8.561 -10.078  1.00 10.00      A   
ATOM   3269  CG1 VAL A 345     -22.644   9.819 -10.062  1.00 10.00      A   
ATOM   3270  CG2 VAL A 345     -21.165   8.356 -11.451  1.00 10.00      A   
ATOM   3271  C   VAL A 345     -21.345   8.556  -7.614  1.00 10.00      A   
ATOM   3272  O   VAL A 345     -21.870   7.512  -7.224  1.00 10.00      A   
ATOM   3273  N   PHE A 346     -21.295   9.661  -6.884  1.00 10.00      A   
ATOM   3274  HN  PHE A 346     -20.860  10.460  -7.257  1.00 10.00      A   
ATOM   3275  CA  PHE A 346     -21.868   9.729  -5.545  1.00 10.00      A   
ATOM   3276  CB  PHE A 346     -20.846  10.302  -4.555  1.00 10.00      A   
ATOM   3277  CG  PHE A 346     -19.548   9.542  -4.515  1.00 10.00      A   
ATOM   3278  CD1 PHE A 346     -18.450   9.980  -5.241  1.00 10.00      A   
ATOM   3279  CD2 PHE A 346     -19.427   8.391  -3.758  1.00 10.00      A   
ATOM   3280  CE1 PHE A 346     -17.256   9.283  -5.212  1.00 10.00      A   
ATOM   3281  CE2 PHE A 346     -18.236   7.689  -3.722  1.00 10.00      A   
ATOM   3282  CZ  PHE A 346     -17.149   8.135  -4.450  1.00 10.00      A   
ATOM   3283  C   PHE A 346     -23.144  10.569  -5.541  1.00 10.00      A   
ATOM   3284  O   PHE A 346     -23.186  11.651  -6.127  1.00 10.00      A   
ATOM   3285  N   PRO A 347     -24.204  10.075  -4.890  1.00 10.00      A   
ATOM   3286  CA  PRO A 347     -25.487  10.780  -4.814  1.00 10.00      A   
ATOM   3287  CB  PRO A 347     -26.453   9.682  -4.372  1.00 10.00      A   
ATOM   3288  CG  PRO A 347     -25.611   8.746  -3.573  1.00 10.00      A   
ATOM   3289  CD  PRO A 347     -24.236   8.783  -4.182  1.00 10.00      A   
ATOM   3290  C   PRO A 347     -25.458  11.905  -3.781  1.00 10.00      A   
ATOM   3291  O   PRO A 347     -25.272  11.659  -2.591  1.00 10.00      A   
ATOM   3292  N   SER A 348     -25.634  13.138  -4.243  1.00 10.00      A   
ATOM   3293  HN  SER A 348     -25.761  13.275  -5.213  1.00 10.00      A   
ATOM   3294  CA  SER A 348     -25.630  14.297  -3.360  1.00 10.00      A   
ATOM   3295  CB  SER A 348     -25.701  15.577  -4.191  1.00 10.00      A   
ATOM   3296  OG  SER A 348     -26.743  15.498  -5.148  1.00 10.00      A   
ATOM   3297  HG  SER A 348     -26.462  14.924  -5.883  1.00 10.00      A   
ATOM   3298  C   SER A 348     -26.802  14.238  -2.384  1.00 10.00      A   
ATOM   3299  O   SER A 348     -26.665  14.564  -1.204  1.00 10.00      A   
ATOM   3300  N   GLU A 349     -27.951  13.810  -2.889  1.00 10.00      A   
ATOM   3301  HN  GLU A 349     -27.985  13.570  -3.838  1.00 10.00      A   
ATOM   3302  CA  GLU A 349     -29.157  13.690  -2.080  1.00 10.00      A   
ATOM   3303  CB  GLU A 349     -30.303  14.474  -2.722  1.00 10.00      A   
ATOM   3304  CG  GLU A 349     -29.999  15.943  -2.960  1.00 10.00      A   
ATOM   3305  CD  GLU A 349     -29.897  16.731  -1.672  1.00 10.00      A   
ATOM   3306  OE1 GLU A 349     -30.810  16.624  -0.831  1.00 10.00      A   
ATOM   3307  OE2 GLU A 349     -28.906  17.473  -1.497  1.00 10.00      A   
ATOM   3308  C   GLU A 349     -29.557  12.222  -1.937  1.00 10.00      A   
ATOM   3309  O   GLU A 349     -30.438  11.739  -2.655  1.00 10.00      A   
ATOM   3310  N   PRO A 350     -28.912  11.486  -1.011  1.00 10.00      A   
ATOM   3311  CA  PRO A 350     -29.194  10.069  -0.785  1.00 10.00      A   
ATOM   3312  CB  PRO A 350     -27.943   9.560  -0.048  1.00 10.00      A   
ATOM   3313  CG  PRO A 350     -27.018  10.731   0.072  1.00 10.00      A   
ATOM   3314  CD  PRO A 350     -27.855  11.963  -0.114  1.00 10.00      A   
ATOM   3315  C   PRO A 350     -30.423   9.871   0.090  1.00 10.00      A   
ATOM   3316  O   PRO A 350     -30.979   8.781   0.163  1.00 10.00      A   
ATOM   3317  N   PHE A 351     -30.844  10.936   0.754  1.00 10.00      A   
ATOM   3318  HN  PHE A 351     -30.360  11.781   0.652  1.00 10.00      A   
ATOM   3319  CA  PHE A 351     -32.008  10.878   1.624  1.00 10.00      A   
ATOM   3320  CB  PHE A 351     -31.719  11.580   2.955  1.00 10.00      A   
ATOM   3321  CG  PHE A 351     -30.808  10.802   3.868  1.00 10.00      A   
ATOM   3322  CD1 PHE A 351     -29.437  11.010   3.843  1.00 10.00      A   
ATOM   3323  CD2 PHE A 351     -31.325   9.861   4.745  1.00 10.00      A   
ATOM   3324  CE1 PHE A 351     -28.598  10.296   4.674  1.00 10.00      A   
ATOM   3325  CE2 PHE A 351     -30.490   9.144   5.578  1.00 10.00      A   
ATOM   3326  CZ  PHE A 351     -29.127   9.362   5.541  1.00 10.00      A   
ATOM   3327  C   PHE A 351     -33.222  11.496   0.942  1.00 10.00      A   
ATOM   3328  O   PHE A 351     -34.159  11.951   1.597  1.00 10.00      A   
ATOM   3329  N   VAL A 352     -33.193  11.517  -0.383  1.00 10.00      A   
ATOM   3330  HN  VAL A 352     -32.418  11.140  -0.850  1.00 10.00      A   
ATOM   3331  CA  VAL A 352     -34.286  12.071  -1.161  1.00 10.00      A   
ATOM   3332  CB  VAL A 352     -33.863  13.374  -1.874  1.00 10.00      A   
ATOM   3333  CG1 VAL A 352     -34.997  13.913  -2.731  1.00 10.00      A   
ATOM   3334  CG2 VAL A 352     -33.427  14.415  -0.856  1.00 10.00      A   
ATOM   3335  C   VAL A 352     -34.762  11.049  -2.185  1.00 10.00      A   
ATOM   3336  O   VAL A 352     -34.010  10.669  -3.088  1.00 10.00      A   
ATOM   3337  N   MET A 353     -36.000  10.597  -2.026  1.00 10.00      A   
ATOM   3338  HN  MET A 353     -36.540  10.933  -1.274  1.00 10.00      A   
ATOM   3339  CA  MET A 353     -36.584   9.612  -2.926  1.00 10.00      A   
ATOM   3340  CB  MET A 353     -37.833   9.001  -2.292  1.00 10.00      A   
ATOM   3341  CG  MET A 353     -38.396   7.813  -3.045  1.00 10.00      A   
ATOM   3342  SD  MET A 353     -39.798   7.059  -2.201  1.00 10.00      A   
ATOM   3343  CE  MET A 353     -40.149   5.693  -3.308  1.00 10.00      A   
ATOM   3344  C   MET A 353     -36.926  10.237  -4.275  1.00 10.00      A   
ATOM   3345  O   MET A 353     -36.939   9.556  -5.302  1.00 10.00      A   
ATOM   3346  N   GLU A 354     -37.201  11.532  -4.267  1.00 10.00      A   
ATOM   3347  HN  GLU A 354     -37.171  12.019  -3.418  1.00 10.00      A   
ATOM   3348  CA  GLU A 354     -37.541  12.252  -5.485  1.00 10.00      A   
ATOM   3349  CB  GLU A 354     -38.234  13.573  -5.145  1.00 10.00      A   
ATOM   3350  CG  GLU A 354     -39.624  13.406  -4.554  1.00 10.00      A   
ATOM   3351  CD  GLU A 354     -40.588  12.750  -5.517  1.00 10.00      A   
ATOM   3352  OE1 GLU A 354     -40.927  13.374  -6.544  1.00 10.00      A   
ATOM   3353  OE2 GLU A 354     -41.020  11.612  -5.249  1.00 10.00      A   
ATOM   3354  C   GLU A 354     -36.290  12.514  -6.318  1.00 10.00      A   
ATOM   3355  O   GLU A 354     -35.205  12.707  -5.773  1.00 10.00      A   
ATOM   3356  N   PRO A 355     -36.420  12.496  -7.652  1.00 10.00      A   
ATOM   3357  CA  PRO A 355     -35.298  12.739  -8.560  1.00 10.00      A   
ATOM   3358  CB  PRO A 355     -35.889  12.469  -9.953  1.00 10.00      A   
ATOM   3359  CG  PRO A 355     -37.160  11.729  -9.705  1.00 10.00      A   
ATOM   3360  CD  PRO A 355     -37.667  12.222  -8.386  1.00 10.00      A   
ATOM   3361  C   PRO A 355     -34.793  14.178  -8.461  1.00 10.00      A   
ATOM   3362  O   PRO A 355     -35.423  15.110  -8.967  1.00 10.00      A   
ATOM   3363  N   ASN A 356     -33.663  14.346  -7.790  1.00 10.00      A   
ATOM   3364  HN  ASN A 356     -33.223  13.563  -7.395  1.00 10.00      A   
ATOM   3365  CA  ASN A 356     -33.057  15.661  -7.620  1.00 10.00      A   
ATOM   3366  CB  ASN A 356     -31.932  15.625  -6.571  1.00 10.00      A   
ATOM   3367  CG  ASN A 356     -30.794  14.676  -6.926  1.00 10.00      A   
ATOM   3368  OD1 ASN A 356     -30.999  13.654  -7.584  1.00 10.00      A   
ATOM   3369  ND2 ASN A 356     -29.591  14.990  -6.479  1.00 10.00      A   
ATOM   3370 HD21 ASN A 356     -29.486  15.805  -5.945  1.00 10.00      A   
ATOM   3371 HD22 ASN A 356     -28.839  14.388  -6.713  1.00 10.00      A   
ATOM   3372  C   ASN A 356     -32.530  16.184  -8.950  1.00 10.00      A   
ATOM   3373  O   ASN A 356     -32.699  17.359  -9.280  1.00 10.00      A   
ATOM   3374  N   VAL A 357     -31.910  15.297  -9.716  1.00 10.00      A   
ATOM   3375  HN  VAL A 357     -31.826  14.371  -9.401  1.00 10.00      A   
ATOM   3376  CA  VAL A 357     -31.353  15.654 -11.011  1.00 10.00      A   
ATOM   3377  CB  VAL A 357     -29.807  15.691 -10.974  1.00 10.00      A   
ATOM   3378  CG1 VAL A 357     -29.305  16.859 -10.136  1.00 10.00      A   
ATOM   3379  CG2 VAL A 357     -29.258  14.379 -10.437  1.00 10.00      A   
ATOM   3380  C   VAL A 357     -31.800  14.653 -12.069  1.00 10.00      A   
ATOM   3381  O   VAL A 357     -32.452  13.654 -11.754  1.00 10.00      A   
ATOM   3382  N   ALA A 358     -31.430  14.912 -13.315  1.00 10.00      A   
ATOM   3383  HN  ALA A 358     -30.895  15.719 -13.498  1.00 10.00      A   
ATOM   3384  CA  ALA A 358     -31.795  14.040 -14.418  1.00 10.00      A   
ATOM   3385  CB  ALA A 358     -31.983  14.843 -15.693  1.00 10.00      A   
ATOM   3386  C   ALA A 358     -30.770  12.932 -14.615  1.00 10.00      A   
ATOM   3387  O   ALA A 358     -30.078  12.879 -15.633  1.00 10.00      A   
ATOM   3388  N   LEU A 359     -30.669  12.059 -13.630  1.00 10.00      A   
ATOM   3389  HN  LEU A 359     -31.237  12.166 -12.836  1.00 10.00      A   
ATOM   3390  CA  LEU A 359     -29.746  10.942 -13.689  1.00 10.00      A   
ATOM   3391  CB  LEU A 359     -28.571  11.154 -12.729  1.00 10.00      A   
ATOM   3392  CG  LEU A 359     -27.442  10.119 -12.797  1.00 10.00      A   
ATOM   3393  CD1 LEU A 359     -27.024   9.852 -14.235  1.00 10.00      A   
ATOM   3394  CD2 LEU A 359     -26.250  10.565 -11.969  1.00 10.00      A   
ATOM   3395  C   LEU A 359     -30.489   9.647 -13.385  1.00 10.00      A   
ATOM   3396  O   LEU A 359     -30.709   9.292 -12.225  1.00 10.00      A   
ATOM   3397  N   THR A 360     -30.887   8.962 -14.442  1.00 10.00      A   
ATOM   3398  HN  THR A 360     -30.661   9.297 -15.342  1.00 10.00      A   
ATOM   3399  CA  THR A 360     -31.631   7.722 -14.317  1.00 10.00      A   
ATOM   3400  CB  THR A 360     -32.714   7.615 -15.408  1.00 10.00      A   
ATOM   3401  OG1 THR A 360     -32.162   8.003 -16.677  1.00 10.00      A   
ATOM   3402  HG1 THR A 360     -31.630   8.810 -16.569  1.00 10.00      A   
ATOM   3403  CG2 THR A 360     -33.891   8.521 -15.080  1.00 10.00      A   
ATOM   3404  C   THR A 360     -30.708   6.506 -14.365  1.00 10.00      A   
ATOM   3405  O   THR A 360     -30.206   6.050 -13.332  1.00 10.00      A   
ATOM   3406  N   GLU A 361     -30.486   5.988 -15.563  1.00 10.00      A   
ATOM   3407  HN  GLU A 361     -30.925   6.392 -16.342  1.00 10.00      A   
ATOM   3408  CA  GLU A 361     -29.629   4.831 -15.751  1.00 10.00      A   
ATOM   3409  CB  GLU A 361     -30.394   3.526 -15.484  1.00 10.00      A   
ATOM   3410  CG  GLU A 361     -31.294   3.050 -16.619  1.00 10.00      A   
ATOM   3411  CD  GLU A 361     -32.356   4.057 -17.003  1.00 10.00      A   
ATOM   3412  OE1 GLU A 361     -32.217   4.686 -18.068  1.00 10.00      A   
ATOM   3413  OE2 GLU A 361     -33.332   4.226 -16.244  1.00 10.00      A   
ATOM   3414  C   GLU A 361     -28.998   4.823 -17.141  1.00 10.00      A   
ATOM   3415  O   GLU A 361     -28.130   3.995 -17.429  1.00 10.00      A   
ATOM   3416  N   GLN A 362     -29.418   5.758 -17.996  1.00 10.00      A   
ATOM   3417  HN  GLN A 362     -30.092   6.406 -17.708  1.00 10.00      A   
ATOM   3418  CA  GLN A 362     -28.887   5.843 -19.349  1.00 10.00      A   
ATOM   3419  CB  GLN A 362     -29.678   6.839 -20.200  1.00 10.00      A   
ATOM   3420  CG  GLN A 362     -29.111   7.033 -21.598  1.00 10.00      A   
ATOM   3421  CD  GLN A 362     -29.016   5.733 -22.379  1.00 10.00      A   
ATOM   3422  OE1 GLN A 362     -29.900   4.879 -22.304  1.00 10.00      A   
ATOM   3423  NE2 GLN A 362     -27.931   5.562 -23.115  1.00 10.00      A   
ATOM   3424 HE21 GLN A 362     -27.248   6.275 -23.113  1.00 10.00      A   
ATOM   3425 HE22 GLN A 362     -27.845   4.736 -23.634  1.00 10.00      A   
ATOM   3426  C   GLN A 362     -27.413   6.214 -19.320  1.00 10.00      A   
ATOM   3427  O   GLN A 362     -26.629   5.732 -20.139  1.00 10.00      A   
ATOM   3428  N   GLY A 363     -27.051   7.068 -18.368  1.00 10.00      A   
ATOM   3429  HN  GLY A 363     -27.745   7.447 -17.771  1.00 10.00      A   
ATOM   3430  CA  GLY A 363     -25.673   7.482 -18.217  1.00 10.00      A   
ATOM   3431  C   GLY A 363     -24.724   6.300 -18.160  1.00 10.00      A   
ATOM   3432  O   GLY A 363     -23.701   6.290 -18.838  1.00 10.00      A   
ATOM   3433  N   LEU A 364     -25.080   5.280 -17.382  1.00 10.00      A   
ATOM   3434  HN  LEU A 364     -25.927   5.321 -16.892  1.00 10.00      A   
ATOM   3435  CA  LEU A 364     -24.241   4.096 -17.259  1.00 10.00      A   
ATOM   3436  CB  LEU A 364     -24.776   3.144 -16.188  1.00 10.00      A   
ATOM   3437  CG  LEU A 364     -24.334   3.425 -14.753  1.00 10.00      A   
ATOM   3438  CD1 LEU A 364     -24.501   2.183 -13.895  1.00 10.00      A   
ATOM   3439  CD2 LEU A 364     -22.895   3.916 -14.716  1.00 10.00      A   
ATOM   3440  C   LEU A 364     -24.114   3.368 -18.590  1.00 10.00      A   
ATOM   3441  O   LEU A 364     -23.041   2.876 -18.933  1.00 10.00      A   
ATOM   3442  N   VAL A 365     -25.209   3.311 -19.340  1.00 10.00      A   
ATOM   3443  HN  VAL A 365     -26.035   3.740 -19.020  1.00 10.00      A   
ATOM   3444  CA  VAL A 365     -25.214   2.641 -20.638  1.00 10.00      A   
ATOM   3445  CB  VAL A 365     -26.648   2.486 -21.191  1.00 10.00      A   
ATOM   3446  CG1 VAL A 365     -26.653   1.636 -22.456  1.00 10.00      A   
ATOM   3447  CG2 VAL A 365     -27.568   1.883 -20.136  1.00 10.00      A   
ATOM   3448  C   VAL A 365     -24.358   3.416 -21.636  1.00 10.00      A   
ATOM   3449  O   VAL A 365     -23.565   2.836 -22.375  1.00 10.00      A   
ATOM   3450  N   SER A 366     -24.513   4.736 -21.635  1.00 10.00      A   
ATOM   3451  HN  SER A 366     -25.169   5.141 -21.025  1.00 10.00      A   
ATOM   3452  CA  SER A 366     -23.753   5.598 -22.529  1.00 10.00      A   
ATOM   3453  CB  SER A 366     -24.252   7.044 -22.437  1.00 10.00      A   
ATOM   3454  OG  SER A 366     -25.610   7.155 -22.845  1.00 10.00      A   
ATOM   3455  HG  SER A 366     -25.709   7.914 -23.445  1.00 10.00      A   
ATOM   3456  C   SER A 366     -22.254   5.527 -22.233  1.00 10.00      A   
ATOM   3457  O   SER A 366     -21.440   5.454 -23.151  1.00 10.00      A   
ATOM   3458  N   VAL A 367     -21.892   5.528 -20.951  1.00 10.00      A   
ATOM   3459  HN  VAL A 367     -22.586   5.580 -20.255  1.00 10.00      A   
ATOM   3460  CA  VAL A 367     -20.484   5.473 -20.558  1.00 10.00      A   
ATOM   3461  CB  VAL A 367     -20.251   5.861 -19.080  1.00 10.00      A   
ATOM   3462  CG1 VAL A 367     -18.764   5.912 -18.775  1.00 10.00      A   
ATOM   3463  CG2 VAL A 367     -20.873   7.210 -18.780  1.00 10.00      A   
ATOM   3464  C   VAL A 367     -19.861   4.106 -20.844  1.00 10.00      A   
ATOM   3465  O   VAL A 367     -18.738   4.023 -21.335  1.00 10.00      A   
ATOM   3466  N   SER A 368     -20.594   3.034 -20.559  1.00 10.00      A   
ATOM   3467  HN  SER A 368     -21.496   3.149 -20.187  1.00 10.00      A   
ATOM   3468  CA  SER A 368     -20.077   1.686 -20.795  1.00 10.00      A   
ATOM   3469  CB  SER A 368     -20.973   0.623 -20.149  1.00 10.00      A   
ATOM   3470  OG  SER A 368     -22.336   0.841 -20.466  1.00 10.00      A   
ATOM   3471  HG  SER A 368     -22.714   1.475 -19.839  1.00 10.00      A   
ATOM   3472  C   SER A 368     -19.885   1.418 -22.289  1.00 10.00      A   
ATOM   3473  O   SER A 368     -19.011   0.643 -22.689  1.00 10.00      A   
ATOM   3474  N   MET A 369     -20.706   2.064 -23.106  1.00 10.00      A   
ATOM   3475  HN  MET A 369     -21.396   2.649 -22.724  1.00 10.00      A   
ATOM   3476  CA  MET A 369     -20.620   1.918 -24.551  1.00 10.00      A   
ATOM   3477  CB  MET A 369     -21.977   2.179 -25.207  1.00 10.00      A   
ATOM   3478  CG  MET A 369     -22.845   0.941 -25.349  1.00 10.00      A   
ATOM   3479  SD  MET A 369     -24.438   1.289 -26.119  1.00 10.00      A   
ATOM   3480  CE  MET A 369     -24.991  -0.368 -26.516  1.00 10.00      A   
ATOM   3481  C   MET A 369     -19.577   2.870 -25.120  1.00 10.00      A   
ATOM   3482  O   MET A 369     -18.973   2.597 -26.158  1.00 10.00      A   
ATOM   3483  N   GLY A 370     -19.365   3.979 -24.426  1.00 10.00      A   
ATOM   3484  HN  GLY A 370     -19.877   4.137 -23.599  1.00 10.00      A   
ATOM   3485  CA  GLY A 370     -18.403   4.961 -24.870  1.00 10.00      A   
ATOM   3486  C   GLY A 370     -16.983   4.619 -24.473  1.00 10.00      A   
ATOM   3487  O   GLY A 370     -16.099   4.551 -25.328  1.00 10.00      A   
ATOM   3488  N   CYS A 371     -16.762   4.390 -23.187  1.00 10.00      A   
ATOM   3489  HN  CYS A 371     -17.517   4.428 -22.553  1.00 10.00      A   
ATOM   3490  CA  CYS A 371     -15.436   4.067 -22.680  1.00 10.00      A   
ATOM   3491  CB  CYS A 371     -15.272   4.611 -21.263  1.00 10.00      A   
ATOM   3492  SG  CYS A 371     -15.840   6.313 -21.063  1.00 10.00      A   
ATOM   3493  HG  CYS A 371     -14.872   7.121 -21.481  1.00 10.00      A   
ATOM   3494  C   CYS A 371     -15.186   2.562 -22.703  1.00 10.00      A   
ATOM   3495  O   CYS A 371     -15.825   1.804 -21.973  1.00 10.00      A   
ATOM   3496  N   PRO A 372     -14.248   2.108 -23.549  1.00 10.00      A   
ATOM   3497  CA  PRO A 372     -13.905   0.694 -23.688  1.00 10.00      A   
ATOM   3498  CB  PRO A 372     -13.276   0.606 -25.093  1.00 10.00      A   
ATOM   3499  CG  PRO A 372     -13.226   2.007 -25.623  1.00 10.00      A   
ATOM   3500  CD  PRO A 372     -13.451   2.933 -24.459  1.00 10.00      A   
ATOM   3501  C   PRO A 372     -12.901   0.226 -22.636  1.00 10.00      A   
ATOM   3502  O   PRO A 372     -12.618  -0.966 -22.524  1.00 10.00      A   
ATOM   3503  N   LYS A 373     -12.361   1.166 -21.869  1.00 10.00      A   
ATOM   3504  HN  LYS A 373     -12.625   2.099 -22.002  1.00 10.00      A   
ATOM   3505  CA  LYS A 373     -11.382   0.844 -20.839  1.00 10.00      A   
ATOM   3506  CB  LYS A 373     -10.297   1.922 -20.793  1.00 10.00      A   
ATOM   3507  CG  LYS A 373      -9.457   2.023 -22.055  1.00 10.00      A   
ATOM   3508  CD  LYS A 373      -8.511   0.840 -22.183  1.00 10.00      A   
ATOM   3509  CE  LYS A 373      -7.677   0.927 -23.452  1.00 10.00      A   
ATOM   3510  NZ  LYS A 373      -6.553   1.893 -23.322  1.00 10.00      A   
ATOM   3511  HZ1 LYS A 373      -5.815   1.500 -22.704  1.00 10.00      A   
ATOM   3512  HZ2 LYS A 373      -6.891   2.793 -22.911  1.00 10.00      A   
ATOM   3513  HZ3 LYS A 373      -6.139   2.086 -24.257  1.00 10.00      A   
ATOM   3514  C   LYS A 373     -12.040   0.709 -19.467  1.00 10.00      A   
ATOM   3515  O   LYS A 373     -11.366   0.436 -18.471  1.00 10.00      A   
ATOM   3516  N   LEU A 374     -13.355   0.890 -19.428  1.00 10.00      A   
ATOM   3517  HN  LEU A 374     -13.830   1.081 -20.262  1.00 10.00      A   
ATOM   3518  CA  LEU A 374     -14.113   0.806 -18.184  1.00 10.00      A   
ATOM   3519  CB  LEU A 374     -15.555   1.256 -18.407  1.00 10.00      A   
ATOM   3520  CG  LEU A 374     -15.884   2.706 -18.061  1.00 10.00      A   
ATOM   3521  CD1 LEU A 374     -17.389   2.914 -18.071  1.00 10.00      A   
ATOM   3522  CD2 LEU A 374     -15.302   3.087 -16.709  1.00 10.00      A   
ATOM   3523  C   LEU A 374     -14.113  -0.606 -17.611  1.00 10.00      A   
ATOM   3524  O   LEU A 374     -14.458  -1.569 -18.303  1.00 10.00      A   
ATOM   3525  N   GLU A 375     -13.703  -0.720 -16.355  1.00 10.00      A   
ATOM   3526  HN  GLU A 375     -13.392   0.084 -15.880  1.00 10.00      A   
ATOM   3527  CA  GLU A 375     -13.673  -2.012 -15.677  1.00 10.00      A   
ATOM   3528  CB  GLU A 375     -12.295  -2.664 -15.793  1.00 10.00      A   
ATOM   3529  CG  GLU A 375     -11.197  -1.955 -15.020  1.00 10.00      A   
ATOM   3530  CD  GLU A 375      -9.933  -2.780 -14.948  1.00 10.00      A   
ATOM   3531  OE1 GLU A 375      -9.970  -3.882 -14.357  1.00 10.00      A   
ATOM   3532  OE2 GLU A 375      -8.898  -2.335 -15.482  1.00 10.00      A   
ATOM   3533  C   GLU A 375     -14.085  -1.881 -14.212  1.00 10.00      A   
ATOM   3534  O   GLU A 375     -14.287  -2.880 -13.520  1.00 10.00      A   
ATOM   3535  N   SER A 376     -14.203  -0.648 -13.746  1.00 10.00      A   
ATOM   3536  HN  SER A 376     -14.015   0.110 -14.337  1.00 10.00      A   
ATOM   3537  CA  SER A 376     -14.598  -0.388 -12.374  1.00 10.00      A   
ATOM   3538  CB  SER A 376     -13.363  -0.060 -11.537  1.00 10.00      A   
ATOM   3539  OG  SER A 376     -13.371  -0.764 -10.310  1.00 10.00      A   
ATOM   3540  HG  SER A 376     -12.537  -0.614  -9.852  1.00 10.00      A   
ATOM   3541  C   SER A 376     -15.589   0.771 -12.338  1.00 10.00      A   
ATOM   3542  O   SER A 376     -15.235   1.906 -12.661  1.00 10.00      A   
ATOM   3543  N   VAL A 377     -16.830   0.484 -11.958  1.00 10.00      A   
ATOM   3544  HN  VAL A 377     -17.057  -0.440 -11.699  1.00 10.00      A   
ATOM   3545  CA  VAL A 377     -17.863   1.514 -11.909  1.00 10.00      A   
ATOM   3546  CB  VAL A 377     -18.832   1.407 -13.113  1.00 10.00      A   
ATOM   3547  CG1 VAL A 377     -19.838   2.549 -13.106  1.00 10.00      A   
ATOM   3548  CG2 VAL A 377     -18.071   1.382 -14.428  1.00 10.00      A   
ATOM   3549  C   VAL A 377     -18.675   1.451 -10.620  1.00 10.00      A   
ATOM   3550  O   VAL A 377     -19.076   0.377 -10.175  1.00 10.00      A   
ATOM   3551  N   LEU A 378     -18.895   2.616 -10.032  1.00 10.00      A   
ATOM   3552  HN  LEU A 378     -18.507   3.426 -10.434  1.00 10.00      A   
ATOM   3553  CA  LEU A 378     -19.687   2.753  -8.819  1.00 10.00      A   
ATOM   3554  CB  LEU A 378     -18.798   3.182  -7.646  1.00 10.00      A   
ATOM   3555  CG  LEU A 378     -19.488   3.382  -6.294  1.00 10.00      A   
ATOM   3556  CD1 LEU A 378     -18.599   2.868  -5.178  1.00 10.00      A   
ATOM   3557  CD2 LEU A 378     -19.807   4.851  -6.071  1.00 10.00      A   
ATOM   3558  C   LEU A 378     -20.765   3.796  -9.084  1.00 10.00      A   
ATOM   3559  O   LEU A 378     -20.452   4.912  -9.498  1.00 10.00      A   
ATOM   3560  N   TYR A 379     -22.026   3.449  -8.855  1.00 10.00      A   
ATOM   3561  HN  TYR A 379     -22.232   2.555  -8.493  1.00 10.00      A   
ATOM   3562  CA  TYR A 379     -23.108   4.385  -9.124  1.00 10.00      A   
ATOM   3563  CB  TYR A 379     -23.449   4.355 -10.621  1.00 10.00      A   
ATOM   3564  CG  TYR A 379     -24.687   5.126 -11.019  1.00 10.00      A   
ATOM   3565  CD1 TYR A 379     -24.772   6.496 -10.826  1.00 10.00      A   
ATOM   3566  CD2 TYR A 379     -25.771   4.477 -11.595  1.00 10.00      A   
ATOM   3567  CE1 TYR A 379     -25.903   7.197 -11.188  1.00 10.00      A   
ATOM   3568  CE2 TYR A 379     -26.904   5.170 -11.964  1.00 10.00      A   
ATOM   3569  CZ  TYR A 379     -26.964   6.530 -11.757  1.00 10.00      A   
ATOM   3570  OH  TYR A 379     -28.093   7.223 -12.118  1.00 10.00      A   
ATOM   3571  HH  TYR A 379     -28.756   6.606 -12.454  1.00 10.00      A   
ATOM   3572  C   TYR A 379     -24.351   4.116  -8.279  1.00 10.00      A   
ATOM   3573  O   TYR A 379     -24.764   2.967  -8.096  1.00 10.00      A   
ATOM   3574  N   PHE A 380     -24.938   5.195  -7.766  1.00 10.00      A   
ATOM   3575  HN  PHE A 380     -24.545   6.079  -7.940  1.00 10.00      A   
ATOM   3576  CA  PHE A 380     -26.143   5.117  -6.960  1.00 10.00      A   
ATOM   3577  CB  PHE A 380     -25.951   5.841  -5.626  1.00 10.00      A   
ATOM   3578  CG  PHE A 380     -25.097   5.109  -4.628  1.00 10.00      A   
ATOM   3579  CD1 PHE A 380     -23.761   4.847  -4.890  1.00 10.00      A   
ATOM   3580  CD2 PHE A 380     -25.630   4.697  -3.418  1.00 10.00      A   
ATOM   3581  CE1 PHE A 380     -22.973   4.187  -3.968  1.00 10.00      A   
ATOM   3582  CE2 PHE A 380     -24.847   4.035  -2.491  1.00 10.00      A   
ATOM   3583  CZ  PHE A 380     -23.517   3.780  -2.767  1.00 10.00      A   
ATOM   3584  C   PHE A 380     -27.305   5.746  -7.721  1.00 10.00      A   
ATOM   3585  O   PHE A 380     -27.232   6.903  -8.138  1.00 10.00      A   
ATOM   3586  N   CYS A 381     -28.367   4.992  -7.914  1.00 10.00      A   
ATOM   3587  HN  CYS A 381     -28.380   4.075  -7.560  1.00 10.00      A   
ATOM   3588  CA  CYS A 381     -29.523   5.497  -8.643  1.00 10.00      A   
ATOM   3589  CB  CYS A 381     -29.596   4.851 -10.028  1.00 10.00      A   
ATOM   3590  SG  CYS A 381     -29.578   3.044 -10.016  1.00 10.00      A   
ATOM   3591  HG  CYS A 381     -30.595   2.628 -10.761  1.00 10.00      A   
ATOM   3592  C   CYS A 381     -30.820   5.255  -7.884  1.00 10.00      A   
ATOM   3593  O   CYS A 381     -30.838   4.561  -6.872  1.00 10.00      A   
ATOM   3594  N   ARG A 382     -31.909   5.833  -8.379  1.00 10.00      A   
ATOM   3595  HN  ARG A 382     -31.830   6.395  -9.182  1.00 10.00      A   
ATOM   3596  CA  ARG A 382     -33.217   5.664  -7.751  1.00 10.00      A   
ATOM   3597  CB  ARG A 382     -33.915   7.010  -7.557  1.00 10.00      A   
ATOM   3598  CG  ARG A 382     -33.243   7.899  -6.527  1.00 10.00      A   
ATOM   3599  CD  ARG A 382     -33.907   9.261  -6.448  1.00 10.00      A   
ATOM   3600  NE  ARG A 382     -33.120  10.197  -5.650  1.00 10.00      A   
ATOM   3601  HE  ARG A 382     -33.290  10.214  -4.679  1.00 10.00      A   
ATOM   3602  CZ  ARG A 382     -32.213  11.026  -6.161  1.00 10.00      A   
ATOM   3603  NH1 ARG A 382     -31.987  11.039  -7.465  1.00 10.00      A   
ATOM   3604 HH11 ARG A 382     -32.519  10.398  -8.098  1.00 10.00      A   
ATOM   3605 HH12 ARG A 382     -31.274  11.686  -7.864  1.00 10.00      A   
ATOM   3606  NH2 ARG A 382     -31.527  11.840  -5.367  1.00 10.00      A   
ATOM   3607 HH21 ARG A 382     -30.816  12.485  -5.777  1.00 10.00      A   
ATOM   3608 HH22 ARG A 382     -31.691  11.836  -4.338  1.00 10.00      A   
ATOM   3609  C   ARG A 382     -34.093   4.708  -8.558  1.00 10.00      A   
ATOM   3610  O   ARG A 382     -35.200   4.363  -8.144  1.00 10.00      A   
ATOM   3611  N   GLN A 383     -33.583   4.287  -9.709  1.00 10.00      A   
ATOM   3612  HN  GLN A 383     -32.697   4.605  -9.978  1.00 10.00      A   
ATOM   3613  CA  GLN A 383     -34.291   3.364 -10.578  1.00 10.00      A   
ATOM   3614  CB  GLN A 383     -35.280   4.105 -11.491  1.00 10.00      A   
ATOM   3615  CG  GLN A 383     -34.651   4.799 -12.692  1.00 10.00      A   
ATOM   3616  CD  GLN A 383     -35.686   5.431 -13.603  1.00 10.00      A   
ATOM   3617  OE1 GLN A 383     -36.731   5.892 -13.148  1.00 10.00      A   
ATOM   3618  NE2 GLN A 383     -35.409   5.450 -14.899  1.00 10.00      A   
ATOM   3619 HE21 GLN A 383     -34.557   5.055 -15.202  1.00 10.00      A   
ATOM   3620 HE22 GLN A 383     -36.063   5.859 -15.506  1.00 10.00      A   
ATOM   3621  C   GLN A 383     -33.292   2.572 -11.409  1.00 10.00      A   
ATOM   3622  O   GLN A 383     -32.177   3.037 -11.655  1.00 10.00      A   
ATOM   3623  N   MET A 384     -33.684   1.377 -11.823  1.00 10.00      A   
ATOM   3624  HN  MET A 384     -34.576   1.050 -11.569  1.00 10.00      A   
ATOM   3625  CA  MET A 384     -32.829   0.527 -12.635  1.00 10.00      A   
ATOM   3626  CB  MET A 384     -31.833  -0.241 -11.760  1.00 10.00      A   
ATOM   3627  CG  MET A 384     -30.812  -1.055 -12.546  1.00 10.00      A   
ATOM   3628  SD  MET A 384     -30.047  -0.113 -13.886  1.00 10.00      A   
ATOM   3629  CE  MET A 384     -29.081   1.081 -12.963  1.00 10.00      A   
ATOM   3630  C   MET A 384     -33.674  -0.439 -13.455  1.00 10.00      A   
ATOM   3631  O   MET A 384     -34.738  -0.871 -13.010  1.00 10.00      A   
ATOM   3632  N   THR A 385     -33.209  -0.748 -14.656  1.00 10.00      A   
ATOM   3633  HN  THR A 385     -32.363  -0.358 -14.958  1.00 10.00      A   
ATOM   3634  CA  THR A 385     -33.909  -1.656 -15.543  1.00 10.00      A   
ATOM   3635  CB  THR A 385     -34.286  -0.947 -16.857  1.00 10.00      A   
ATOM   3636  OG1 THR A 385     -33.422   0.183 -17.056  1.00 10.00      A   
ATOM   3637  HG1 THR A 385     -33.740   0.925 -16.528  1.00 10.00      A   
ATOM   3638  CG2 THR A 385     -35.730  -0.473 -16.815  1.00 10.00      A   
ATOM   3639  C   THR A 385     -33.031  -2.862 -15.858  1.00 10.00      A   
ATOM   3640  O   THR A 385     -31.802  -2.749 -15.910  1.00 10.00      A   
ATOM   3641  N   ASN A 386     -33.661  -4.012 -16.069  1.00 10.00      A   
ATOM   3642  HN  ASN A 386     -34.647  -4.032 -16.021  1.00 10.00      A   
ATOM   3643  CA  ASN A 386     -32.934  -5.243 -16.371  1.00 10.00      A   
ATOM   3644  CB  ASN A 386     -33.873  -6.452 -16.382  1.00 10.00      A   
ATOM   3645  CG  ASN A 386     -34.209  -6.953 -14.994  1.00 10.00      A   
ATOM   3646  OD1 ASN A 386     -33.426  -7.677 -14.375  1.00 10.00      A   
ATOM   3647  ND2 ASN A 386     -35.378  -6.582 -14.496  1.00 10.00      A   
ATOM   3648 HD21 ASN A 386     -35.957  -6.003 -15.041  1.00 10.00      A   
ATOM   3649 HD22 ASN A 386     -35.623  -6.910 -13.601  1.00 10.00      A   
ATOM   3650  C   ASN A 386     -32.211  -5.146 -17.706  1.00 10.00      A   
ATOM   3651  O   ASN A 386     -31.045  -5.526 -17.818  1.00 10.00      A   
ATOM   3652  N   ALA A 387     -32.904  -4.619 -18.708  1.00 10.00      A   
ATOM   3653  HN  ALA A 387     -33.824  -4.319 -18.545  1.00 10.00      A   
ATOM   3654  CA  ALA A 387     -32.337  -4.475 -20.045  1.00 10.00      A   
ATOM   3655  CB  ALA A 387     -33.358  -3.877 -20.996  1.00 10.00      A   
ATOM   3656  C   ALA A 387     -31.068  -3.632 -20.024  1.00 10.00      A   
ATOM   3657  O   ALA A 387     -30.105  -3.931 -20.732  1.00 10.00      A   
ATOM   3658  N   ALA A 388     -31.070  -2.589 -19.202  1.00 10.00      A   
ATOM   3659  HN  ALA A 388     -31.865  -2.410 -18.657  1.00 10.00      A   
ATOM   3660  CA  ALA A 388     -29.917  -1.709 -19.089  1.00 10.00      A   
ATOM   3661  CB  ALA A 388     -30.229  -0.535 -18.172  1.00 10.00      A   
ATOM   3662  C   ALA A 388     -28.704  -2.481 -18.587  1.00 10.00      A   
ATOM   3663  O   ALA A 388     -27.631  -2.419 -19.185  1.00 10.00      A   
ATOM   3664  N   LEU A 389     -28.898  -3.240 -17.511  1.00 10.00      A   
ATOM   3665  HN  LEU A 389     -29.793  -3.275 -17.106  1.00 10.00      A   
ATOM   3666  CA  LEU A 389     -27.821  -4.033 -16.919  1.00 10.00      A   
ATOM   3667  CB  LEU A 389     -28.318  -4.761 -15.669  1.00 10.00      A   
ATOM   3668  CG  LEU A 389     -28.629  -3.882 -14.455  1.00 10.00      A   
ATOM   3669  CD1 LEU A 389     -29.355  -4.688 -13.390  1.00 10.00      A   
ATOM   3670  CD2 LEU A 389     -27.350  -3.281 -13.891  1.00 10.00      A   
ATOM   3671  C   LEU A 389     -27.267  -5.033 -17.922  1.00 10.00      A   
ATOM   3672  O   LEU A 389     -26.051  -5.191 -18.053  1.00 10.00      A   
ATOM   3673  N   ILE A 390     -28.169  -5.696 -18.636  1.00 10.00      A   
ATOM   3674  HN  ILE A 390     -29.125  -5.528 -18.473  1.00 10.00      A   
ATOM   3675  CA  ILE A 390     -27.775  -6.677 -19.643  1.00 10.00      A   
ATOM   3676  CB  ILE A 390     -28.996  -7.358 -20.299  1.00 10.00      A   
ATOM   3677  CG1 ILE A 390     -29.844  -8.060 -19.238  1.00 10.00      A   
ATOM   3678  CG2 ILE A 390     -28.546  -8.359 -21.354  1.00 10.00      A   
ATOM   3679  CD1 ILE A 390     -31.174  -8.568 -19.755  1.00 10.00      A   
ATOM   3680  C   ILE A 390     -26.916  -6.023 -20.721  1.00 10.00      A   
ATOM   3681  O   ILE A 390     -25.843  -6.523 -21.060  1.00 10.00      A   
ATOM   3682  N   THR A 391     -27.386  -4.888 -21.234  1.00 10.00      A   
ATOM   3683  HN  THR A 391     -28.245  -4.537 -20.906  1.00 10.00      A   
ATOM   3684  CA  THR A 391     -26.672  -4.150 -22.270  1.00 10.00      A   
ATOM   3685  CB  THR A 391     -27.458  -2.899 -22.704  1.00 10.00      A   
ATOM   3686  OG1 THR A 391     -28.822  -3.264 -22.961  1.00 10.00      A   
ATOM   3687  HG1 THR A 391     -29.330  -3.229 -22.139  1.00 10.00      A   
ATOM   3688  CG2 THR A 391     -26.857  -2.300 -23.970  1.00 10.00      A   
ATOM   3689  C   THR A 391     -25.268  -3.747 -21.811  1.00 10.00      A   
ATOM   3690  O   THR A 391     -24.304  -3.859 -22.570  1.00 10.00      A   
ATOM   3691  N   ILE A 392     -25.158  -3.296 -20.563  1.00 10.00      A   
ATOM   3692  HN  ILE A 392     -25.967  -3.234 -20.000  1.00 10.00      A   
ATOM   3693  CA  ILE A 392     -23.868  -2.889 -20.008  1.00 10.00      A   
ATOM   3694  CB  ILE A 392     -24.011  -2.341 -18.565  1.00 10.00      A   
ATOM   3695  CG1 ILE A 392     -24.856  -1.061 -18.558  1.00 10.00      A   
ATOM   3696  CG2 ILE A 392     -22.643  -2.080 -17.948  1.00 10.00      A   
ATOM   3697  CD1 ILE A 392     -25.238  -0.580 -17.174  1.00 10.00      A   
ATOM   3698  C   ILE A 392     -22.885  -4.060 -20.014  1.00 10.00      A   
ATOM   3699  O   ILE A 392     -21.766  -3.943 -20.520  1.00 10.00      A   
ATOM   3700  N   ALA A 393     -23.323  -5.195 -19.474  1.00 10.00      A   
ATOM   3701  HN  ALA A 393     -24.234  -5.226 -19.103  1.00 10.00      A   
ATOM   3702  CA  ALA A 393     -22.490  -6.391 -19.403  1.00 10.00      A   
ATOM   3703  CB  ALA A 393     -23.192  -7.473 -18.600  1.00 10.00      A   
ATOM   3704  C   ALA A 393     -22.142  -6.916 -20.790  1.00 10.00      A   
ATOM   3705  O   ALA A 393     -21.049  -7.441 -21.010  1.00 10.00      A   
ATOM   3706  N   ARG A 394     -23.074  -6.776 -21.724  1.00 10.00      A   
ATOM   3707  HN  ARG A 394     -23.930  -6.353 -21.487  1.00 10.00      A   
ATOM   3708  CA  ARG A 394     -22.863  -7.246 -23.089  1.00 10.00      A   
ATOM   3709  CB  ARG A 394     -24.175  -7.322 -23.869  1.00 10.00      A   
ATOM   3710  CG  ARG A 394     -25.094  -8.445 -23.420  1.00 10.00      A   
ATOM   3711  CD  ARG A 394     -25.892  -9.011 -24.580  1.00 10.00      A   
ATOM   3712  NE  ARG A 394     -25.026  -9.636 -25.577  1.00 10.00      A   
ATOM   3713  HE  ARG A 394     -24.217  -9.138 -25.843  1.00 10.00      A   
ATOM   3714  CZ  ARG A 394     -25.252 -10.821 -26.133  1.00 10.00      A   
ATOM   3715  NH1 ARG A 394     -26.327 -11.535 -25.793  1.00 10.00      A   
ATOM   3716 HH11 ARG A 394     -26.999 -11.170 -25.080  1.00 10.00      A   
ATOM   3717 HH12 ARG A 394     -26.501 -12.463 -26.240  1.00 10.00      A   
ATOM   3718  NH2 ARG A 394     -24.400 -11.298 -27.034  1.00 10.00      A   
ATOM   3719 HH21 ARG A 394     -24.564 -12.226 -27.473  1.00 10.00      A   
ATOM   3720 HH22 ARG A 394     -23.558 -10.741 -27.304  1.00 10.00      A   
ATOM   3721  C   ARG A 394     -21.841  -6.403 -23.840  1.00 10.00      A   
ATOM   3722  O   ARG A 394     -21.301  -6.834 -24.860  1.00 10.00      A   
ATOM   3723  N   ASN A 395     -21.576  -5.202 -23.347  1.00 10.00      A   
ATOM   3724  HN  ASN A 395     -22.053  -4.889 -22.545  1.00 10.00      A   
ATOM   3725  CA  ASN A 395     -20.604  -4.329 -23.993  1.00 10.00      A   
ATOM   3726  CB  ASN A 395     -21.162  -2.920 -24.198  1.00 10.00      A   
ATOM   3727  CG  ASN A 395     -20.402  -2.154 -25.269  1.00 10.00      A   
ATOM   3728  OD1 ASN A 395     -20.464  -2.493 -26.450  1.00 10.00      A   
ATOM   3729  ND2 ASN A 395     -19.687  -1.113 -24.875  1.00 10.00      A   
ATOM   3730 HD21 ASN A 395     -19.678  -0.883 -23.917  1.00 10.00      A   
ATOM   3731 HD22 ASN A 395     -19.198  -0.605 -25.559  1.00 10.00      A   
ATOM   3732  C   ASN A 395     -19.300  -4.270 -23.208  1.00 10.00      A   
ATOM   3733  O   ASN A 395     -18.220  -4.142 -23.789  1.00 10.00      A   
ATOM   3734  N   ARG A 396     -19.399  -4.381 -21.890  1.00 10.00      A   
ATOM   3735  HN  ARG A 396     -20.285  -4.504 -21.483  1.00 10.00      A   
ATOM   3736  CA  ARG A 396     -18.227  -4.334 -21.028  1.00 10.00      A   
ATOM   3737  CB  ARG A 396     -18.321  -3.150 -20.057  1.00 10.00      A   
ATOM   3738  CG  ARG A 396     -18.257  -1.780 -20.713  1.00 10.00      A   
ATOM   3739  CD  ARG A 396     -16.831  -1.253 -20.773  1.00 10.00      A   
ATOM   3740  NE  ARG A 396     -15.967  -2.096 -21.595  1.00 10.00      A   
ATOM   3741  HE  ARG A 396     -15.413  -2.767 -21.129  1.00 10.00      A   
ATOM   3742  CZ  ARG A 396     -15.886  -2.007 -22.922  1.00 10.00      A   
ATOM   3743  NH1 ARG A 396     -16.624  -1.114 -23.574  1.00 10.00      A   
ATOM   3744 HH11 ARG A 396     -17.270  -0.482 -23.050  1.00 10.00      A   
ATOM   3745 HH12 ARG A 396     -16.563  -1.037 -24.612  1.00 10.00      A   
ATOM   3746  NH2 ARG A 396     -15.061  -2.802 -23.589  1.00 10.00      A   
ATOM   3747 HH21 ARG A 396     -14.472  -3.500 -23.078  1.00 10.00      A   
ATOM   3748 HH22 ARG A 396     -14.992  -2.737 -24.628  1.00 10.00      A   
ATOM   3749  C   ARG A 396     -18.069  -5.632 -20.242  1.00 10.00      A   
ATOM   3750  O   ARG A 396     -18.405  -5.689 -19.059  1.00 10.00      A   
ATOM   3751  N   PRO A 397     -17.553  -6.697 -20.882  1.00 10.00      A   
ATOM   3752  CA  PRO A 397     -17.353  -7.988 -20.221  1.00 10.00      A   
ATOM   3753  CB  PRO A 397     -17.269  -8.958 -21.397  1.00 10.00      A   
ATOM   3754  CG  PRO A 397     -16.663  -8.153 -22.496  1.00 10.00      A   
ATOM   3755  CD  PRO A 397     -17.131  -6.734 -22.298  1.00 10.00      A   
ATOM   3756  C   PRO A 397     -16.043  -8.009 -19.443  1.00 10.00      A   
ATOM   3757  O   PRO A 397     -15.729  -8.970 -18.742  1.00 10.00      A   
ATOM   3758  N   ASN A 398     -15.288  -6.931 -19.572  1.00 10.00      A   
ATOM   3759  HN  ASN A 398     -15.609  -6.195 -20.138  1.00 10.00      A   
ATOM   3760  CA  ASN A 398     -14.000  -6.798 -18.903  1.00 10.00      A   
ATOM   3761  CB  ASN A 398     -13.012  -6.039 -19.799  1.00 10.00      A   
ATOM   3762  CG  ASN A 398     -13.409  -4.590 -20.019  1.00 10.00      A   
ATOM   3763  OD1 ASN A 398     -14.382  -4.299 -20.719  1.00 10.00      A   
ATOM   3764  ND2 ASN A 398     -12.656  -3.669 -19.438  1.00 10.00      A   
ATOM   3765 HD21 ASN A 398     -11.887  -3.968 -18.905  1.00 10.00      A   
ATOM   3766 HD22 ASN A 398     -12.907  -2.726 -19.553  1.00 10.00      A   
ATOM   3767  C   ASN A 398     -14.151  -6.092 -17.560  1.00 10.00      A   
ATOM   3768  O   ASN A 398     -13.162  -5.734 -16.917  1.00 10.00      A   
ATOM   3769  N   MET A 399     -15.398  -5.898 -17.145  1.00 10.00      A   
ATOM   3770  HN  MET A 399     -16.140  -6.205 -17.706  1.00 10.00      A   
ATOM   3771  CA  MET A 399     -15.695  -5.245 -15.877  1.00 10.00      A   
ATOM   3772  CB  MET A 399     -17.189  -4.928 -15.778  1.00 10.00      A   
ATOM   3773  CG  MET A 399     -17.529  -3.852 -14.759  1.00 10.00      A   
ATOM   3774  SD  MET A 399     -17.344  -2.183 -15.420  1.00 10.00      A   
ATOM   3775  CE  MET A 399     -18.743  -2.102 -16.532  1.00 10.00      A   
ATOM   3776  C   MET A 399     -15.270  -6.136 -14.713  1.00 10.00      A   
ATOM   3777  O   MET A 399     -15.765  -7.253 -14.553  1.00 10.00      A   
ATOM   3778  N   THR A 400     -14.345  -5.637 -13.910  1.00 10.00      A   
ATOM   3779  HN  THR A 400     -13.988  -4.739 -14.088  1.00 10.00      A   
ATOM   3780  CA  THR A 400     -13.840  -6.380 -12.773  1.00 10.00      A   
ATOM   3781  CB  THR A 400     -12.326  -6.145 -12.593  1.00 10.00      A   
ATOM   3782  OG1 THR A 400     -12.020  -4.767 -12.857  1.00 10.00      A   
ATOM   3783  HG1 THR A 400     -11.443  -4.709 -13.637  1.00 10.00      A   
ATOM   3784  CG2 THR A 400     -11.534  -7.019 -13.553  1.00 10.00      A   
ATOM   3785  C   THR A 400     -14.576  -5.998 -11.493  1.00 10.00      A   
ATOM   3786  O   THR A 400     -14.741  -6.818 -10.593  1.00 10.00      A   
ATOM   3787  N   ARG A 401     -15.030  -4.752 -11.417  1.00 10.00      A   
ATOM   3788  HN  ARG A 401     -14.892  -4.138 -12.178  1.00 10.00      A   
ATOM   3789  CA  ARG A 401     -15.740  -4.272 -10.240  1.00 10.00      A   
ATOM   3790  CB  ARG A 401     -14.805  -3.449  -9.354  1.00 10.00      A   
ATOM   3791  CG  ARG A 401     -13.724  -4.266  -8.667  1.00 10.00      A   
ATOM   3792  CD  ARG A 401     -12.374  -3.567  -8.716  1.00 10.00      A   
ATOM   3793  NE  ARG A 401     -11.792  -3.579 -10.062  1.00 10.00      A   
ATOM   3794  HE  ARG A 401     -12.311  -4.005 -10.776  1.00 10.00      A   
ATOM   3795  CZ  ARG A 401     -10.615  -3.039 -10.362  1.00 10.00      A   
ATOM   3796  NH1 ARG A 401      -9.898  -2.441  -9.426  1.00 10.00      A   
ATOM   3797 HH11 ARG A 401      -8.975  -2.016  -9.653  1.00 10.00      A   
ATOM   3798 HH12 ARG A 401     -10.257  -2.395  -8.439  1.00 10.00      A   
ATOM   3799  NH2 ARG A 401     -10.151  -3.109 -11.605  1.00 10.00      A   
ATOM   3800 HH21 ARG A 401      -9.226  -2.692 -11.845  1.00 10.00      A   
ATOM   3801 HH22 ARG A 401     -10.714  -3.585 -12.349  1.00 10.00      A   
ATOM   3802  C   ARG A 401     -16.958  -3.444 -10.635  1.00 10.00      A   
ATOM   3803  O   ARG A 401     -16.838  -2.447 -11.347  1.00 10.00      A   
ATOM   3804  N   PHE A 402     -18.127  -3.872 -10.181  1.00 10.00      A   
ATOM   3805  HN  PHE A 402     -18.158  -4.683  -9.621  1.00 10.00      A   
ATOM   3806  CA  PHE A 402     -19.370  -3.173 -10.480  1.00 10.00      A   
ATOM   3807  CB  PHE A 402     -20.208  -3.968 -11.487  1.00 10.00      A   
ATOM   3808  CG  PHE A 402     -21.224  -3.143 -12.226  1.00 10.00      A   
ATOM   3809  CD1 PHE A 402     -20.826  -2.107 -13.057  1.00 10.00      A   
ATOM   3810  CD2 PHE A 402     -22.578  -3.404 -12.094  1.00 10.00      A   
ATOM   3811  CE1 PHE A 402     -21.755  -1.346 -13.741  1.00 10.00      A   
ATOM   3812  CE2 PHE A 402     -23.513  -2.648 -12.775  1.00 10.00      A   
ATOM   3813  CZ  PHE A 402     -23.101  -1.618 -13.598  1.00 10.00      A   
ATOM   3814  C   PHE A 402     -20.153  -2.921  -9.195  1.00 10.00      A   
ATOM   3815  O   PHE A 402     -20.870  -3.795  -8.707  1.00 10.00      A   
ATOM   3816  N   ARG A 403     -20.007  -1.724  -8.650  1.00 10.00      A   
ATOM   3817  HN  ARG A 403     -19.452  -1.054  -9.109  1.00 10.00      A   
ATOM   3818  CA  ARG A 403     -20.679  -1.355  -7.413  1.00 10.00      A   
ATOM   3819  CB  ARG A 403     -19.714  -0.629  -6.468  1.00 10.00      A   
ATOM   3820  CG  ARG A 403     -18.520  -1.470  -6.035  1.00 10.00      A   
ATOM   3821  CD  ARG A 403     -17.441  -0.619  -5.386  1.00 10.00      A   
ATOM   3822  NE  ARG A 403     -17.621  -0.492  -3.940  1.00 10.00      A   
ATOM   3823  HE  ARG A 403     -18.541  -0.588  -3.582  1.00 10.00      A   
ATOM   3824  CZ  ARG A 403     -16.619  -0.272  -3.083  1.00 10.00      A   
ATOM   3825  NH1 ARG A 403     -15.373  -0.158  -3.525  1.00 10.00      A   
ATOM   3826 HH11 ARG A 403     -15.166  -0.242  -4.544  1.00 10.00      A   
ATOM   3827 HH12 ARG A 403     -14.589   0.018  -2.851  1.00 10.00      A   
ATOM   3828  NH2 ARG A 403     -16.864  -0.168  -1.785  1.00 10.00      A   
ATOM   3829 HH21 ARG A 403     -16.073  -0.008  -1.110  1.00 10.00      A   
ATOM   3830 HH22 ARG A 403     -17.841  -0.252  -1.428  1.00 10.00      A   
ATOM   3831  C   ARG A 403     -21.901  -0.495  -7.699  1.00 10.00      A   
ATOM   3832  O   ARG A 403     -21.800   0.724  -7.825  1.00 10.00      A   
ATOM   3833  N   LEU A 404     -23.052  -1.138  -7.819  1.00 10.00      A   
ATOM   3834  HN  LEU A 404     -23.068  -2.113  -7.714  1.00 10.00      A   
ATOM   3835  CA  LEU A 404     -24.296  -0.430  -8.090  1.00 10.00      A   
ATOM   3836  CB  LEU A 404     -25.022  -1.052  -9.290  1.00 10.00      A   
ATOM   3837  CG  LEU A 404     -26.278  -0.323  -9.776  1.00 10.00      A   
ATOM   3838  CD1 LEU A 404     -25.966   0.531 -10.992  1.00 10.00      A   
ATOM   3839  CD2 LEU A 404     -27.396  -1.310 -10.076  1.00 10.00      A   
ATOM   3840  C   LEU A 404     -25.199  -0.465  -6.866  1.00 10.00      A   
ATOM   3841  O   LEU A 404     -25.246  -1.468  -6.148  1.00 10.00      A   
ATOM   3842  N   CYS A 405     -25.905   0.628  -6.621  1.00 10.00      A   
ATOM   3843  HN  CYS A 405     -25.813   1.407  -7.214  1.00 10.00      A   
ATOM   3844  CA  CYS A 405     -26.804   0.701  -5.486  1.00 10.00      A   
ATOM   3845  CB  CYS A 405     -26.073   1.231  -4.252  1.00 10.00      A   
ATOM   3846  SG  CYS A 405     -27.019   1.079  -2.719  1.00 10.00      A   
ATOM   3847  HG  CYS A 405     -28.274   1.408  -2.991  1.00 10.00      A   
ATOM   3848  C   CYS A 405     -28.019   1.566  -5.788  1.00 10.00      A   
ATOM   3849  O   CYS A 405     -27.895   2.665  -6.322  1.00 10.00      A   
ATOM   3850  N   ILE A 406     -29.191   1.045  -5.477  1.00 10.00      A   
ATOM   3851  HN  ILE A 406     -29.226   0.141  -5.103  1.00 10.00      A   
ATOM   3852  CA  ILE A 406     -30.431   1.776  -5.675  1.00 10.00      A   
ATOM   3853  CB  ILE A 406     -31.550   0.864  -6.221  1.00 10.00      A   
ATOM   3854  CG1 ILE A 406     -31.062   0.110  -7.460  1.00 10.00      A   
ATOM   3855  CG2 ILE A 406     -32.801   1.677  -6.541  1.00 10.00      A   
ATOM   3856  CD1 ILE A 406     -32.074  -0.865  -8.019  1.00 10.00      A   
ATOM   3857  C   ILE A 406     -30.856   2.364  -4.339  1.00 10.00      A   
ATOM   3858  O   ILE A 406     -30.737   1.702  -3.311  1.00 10.00      A   
ATOM   3859  N   ILE A 407     -31.314   3.607  -4.351  1.00 10.00      A   
ATOM   3860  HN  ILE A 407     -31.356   4.091  -5.207  1.00 10.00      A   
ATOM   3861  CA  ILE A 407     -31.743   4.286  -3.131  1.00 10.00      A   
ATOM   3862  CB  ILE A 407     -32.053   5.779  -3.389  1.00 10.00      A   
ATOM   3863  CG1 ILE A 407     -30.874   6.454  -4.101  1.00 10.00      A   
ATOM   3864  CG2 ILE A 407     -32.381   6.506  -2.089  1.00 10.00      A   
ATOM   3865  CD1 ILE A 407     -29.553   6.332  -3.367  1.00 10.00      A   
ATOM   3866  C   ILE A 407     -32.954   3.597  -2.496  1.00 10.00      A   
ATOM   3867  O   ILE A 407     -33.081   3.548  -1.271  1.00 10.00      A   
ATOM   3868  N   GLU A 408     -33.834   3.057  -3.324  1.00 10.00      A   
ATOM   3869  HN  GLU A 408     -33.681   3.110  -4.286  1.00 10.00      A   
ATOM   3870  CA  GLU A 408     -35.017   2.374  -2.826  1.00 10.00      A   
ATOM   3871  CB  GLU A 408     -36.212   2.640  -3.744  1.00 10.00      A   
ATOM   3872  CG  GLU A 408     -37.565   2.360  -3.104  1.00 10.00      A   
ATOM   3873  CD  GLU A 408     -37.748   3.079  -1.778  1.00 10.00      A   
ATOM   3874  OE1 GLU A 408     -37.340   4.254  -1.664  1.00 10.00      A   
ATOM   3875  OE2 GLU A 408     -38.296   2.468  -0.836  1.00 10.00      A   
ATOM   3876  C   GLU A 408     -34.761   0.871  -2.709  1.00 10.00      A   
ATOM   3877  O   GLU A 408     -34.468   0.210  -3.706  1.00 10.00      A   
ATOM   3878  N   PRO A 409     -34.856   0.321  -1.484  1.00 10.00      A   
ATOM   3879  CA  PRO A 409     -34.641  -1.107  -1.236  1.00 10.00      A   
ATOM   3880  CB  PRO A 409     -34.653  -1.227   0.296  1.00 10.00      A   
ATOM   3881  CG  PRO A 409     -34.563   0.170   0.808  1.00 10.00      A   
ATOM   3882  CD  PRO A 409     -35.178   1.040  -0.245  1.00 10.00      A   
ATOM   3883  C   PRO A 409     -35.765  -1.947  -1.833  1.00 10.00      A   
ATOM   3884  O   PRO A 409     -36.933  -1.555  -1.793  1.00 10.00      A   
ATOM   3885  N   LYS A 410     -35.396  -3.095  -2.394  1.00 10.00      A   
ATOM   3886  HN  LYS A 410     -34.446  -3.333  -2.397  1.00 10.00      A   
ATOM   3887  CA  LYS A 410     -36.354  -4.010  -3.010  1.00 10.00      A   
ATOM   3888  CB  LYS A 410     -37.373  -4.541  -1.990  1.00 10.00      A   
ATOM   3889  CG  LYS A 410     -36.788  -5.491  -0.960  1.00 10.00      A   
ATOM   3890  CD  LYS A 410     -37.848  -5.989   0.009  1.00 10.00      A   
ATOM   3891  CE  LYS A 410     -37.240  -6.922   1.042  1.00 10.00      A   
ATOM   3892  NZ  LYS A 410     -38.173  -7.215   2.164  1.00 10.00      A   
ATOM   3893  HZ1 LYS A 410     -38.882  -7.920   1.873  1.00 10.00      A   
ATOM   3894  HZ2 LYS A 410     -38.665  -6.352   2.459  1.00 10.00      A   
ATOM   3895  HZ3 LYS A 410     -37.647  -7.587   2.980  1.00 10.00      A   
ATOM   3896  C   LYS A 410     -37.060  -3.374  -4.205  1.00 10.00      A   
ATOM   3897  O   LYS A 410     -38.204  -3.706  -4.512  1.00 10.00      A   
ATOM   3898  N   ALA A 411     -36.372  -2.464  -4.879  1.00 10.00      A   
ATOM   3899  HN  ALA A 411     -35.466  -2.232  -4.586  1.00 10.00      A   
ATOM   3900  CA  ALA A 411     -36.937  -1.798  -6.048  1.00 10.00      A   
ATOM   3901  CB  ALA A 411     -36.335  -0.414  -6.231  1.00 10.00      A   
ATOM   3902  C   ALA A 411     -36.711  -2.645  -7.292  1.00 10.00      A   
ATOM   3903  O   ALA A 411     -35.570  -2.965  -7.632  1.00 10.00      A   
ATOM   3904  N   PRO A 412     -37.790  -3.054  -7.961  1.00 10.00      A   
ATOM   3905  CA  PRO A 412     -37.702  -3.869  -9.165  1.00 10.00      A   
ATOM   3906  CB  PRO A 412     -39.045  -4.596  -9.152  1.00 10.00      A   
ATOM   3907  CG  PRO A 412     -39.993  -3.623  -8.536  1.00 10.00      A   
ATOM   3908  CD  PRO A 412     -39.189  -2.762  -7.595  1.00 10.00      A   
ATOM   3909  C   PRO A 412     -37.588  -3.013 -10.421  1.00 10.00      A   
ATOM   3910  O   PRO A 412     -37.391  -1.799 -10.343  1.00 10.00      A   
ATOM   3911  N   ASP A 413     -37.701  -3.654 -11.575  1.00 10.00      A   
ATOM   3912  HN  ASP A 413     -37.833  -4.629 -11.570  1.00 10.00      A   
ATOM   3913  CA  ASP A 413     -37.640  -2.956 -12.851  1.00 10.00      A   
ATOM   3914  CB  ASP A 413     -37.738  -3.970 -13.990  1.00 10.00      A   
ATOM   3915  CG  ASP A 413     -37.438  -3.375 -15.346  1.00 10.00      A   
ATOM   3916  OD1 ASP A 413     -38.299  -2.651 -15.881  1.00 10.00      A   
ATOM   3917  OD2 ASP A 413     -36.354  -3.659 -15.895  1.00 10.00      A   
ATOM   3918  C   ASP A 413     -38.800  -1.968 -12.924  1.00 10.00      A   
ATOM   3919  O   ASP A 413     -39.947  -2.334 -12.676  1.00 10.00      A   
ATOM   3920  N   TYR A 414     -38.510  -0.721 -13.257  1.00 10.00      A   
ATOM   3921  HN  TYR A 414     -37.583  -0.483 -13.471  1.00 10.00      A   
ATOM   3922  CA  TYR A 414     -39.548   0.303 -13.311  1.00 10.00      A   
ATOM   3923  CB  TYR A 414     -38.967   1.706 -13.058  1.00 10.00      A   
ATOM   3924  CG  TYR A 414     -38.757   2.566 -14.289  1.00 10.00      A   
ATOM   3925  CD1 TYR A 414     -39.596   3.642 -14.550  1.00 10.00      A   
ATOM   3926  CD2 TYR A 414     -37.722   2.314 -15.179  1.00 10.00      A   
ATOM   3927  CE1 TYR A 414     -39.413   4.441 -15.661  1.00 10.00      A   
ATOM   3928  CE2 TYR A 414     -37.531   3.108 -16.294  1.00 10.00      A   
ATOM   3929  CZ  TYR A 414     -38.381   4.171 -16.530  1.00 10.00      A   
ATOM   3930  OH  TYR A 414     -38.196   4.966 -17.640  1.00 10.00      A   
ATOM   3931  HH  TYR A 414     -37.981   4.408 -18.396  1.00 10.00      A   
ATOM   3932  C   TYR A 414     -40.400   0.243 -14.584  1.00 10.00      A   
ATOM   3933  O   TYR A 414     -41.408   0.949 -14.691  1.00 10.00      A   
ATOM   3934  N   LEU A 415     -40.018  -0.607 -15.532  1.00 10.00      A   
ATOM   3935  HN  LEU A 415     -39.220  -1.169 -15.389  1.00 10.00      A   
ATOM   3936  CA  LEU A 415     -40.759  -0.734 -16.782  1.00 10.00      A   
ATOM   3937  CB  LEU A 415     -39.823  -0.611 -17.989  1.00 10.00      A   
ATOM   3938  CG  LEU A 415     -39.253   0.782 -18.268  1.00 10.00      A   
ATOM   3939  CD1 LEU A 415     -38.241   0.725 -19.401  1.00 10.00      A   
ATOM   3940  CD2 LEU A 415     -40.368   1.764 -18.596  1.00 10.00      A   
ATOM   3941  C   LEU A 415     -41.533  -2.048 -16.854  1.00 10.00      A   
ATOM   3942  O   LEU A 415     -42.714  -2.062 -17.203  1.00 10.00      A   
ATOM   3943  N   THR A 416     -40.868  -3.149 -16.529  1.00 10.00      A   
ATOM   3944  HN  THR A 416     -39.922  -3.078 -16.256  1.00 10.00      A   
ATOM   3945  CA  THR A 416     -41.501  -4.461 -16.577  1.00 10.00      A   
ATOM   3946  CB  THR A 416     -40.539  -5.529 -17.134  1.00 10.00      A   
ATOM   3947  OG1 THR A 416     -39.282  -5.432 -16.458  1.00 10.00      A   
ATOM   3948  HG1 THR A 416     -38.732  -4.768 -16.891  1.00 10.00      A   
ATOM   3949  CG2 THR A 416     -40.319  -5.324 -18.625  1.00 10.00      A   
ATOM   3950  C   THR A 416     -42.006  -4.895 -15.204  1.00 10.00      A   
ATOM   3951  O   THR A 416     -42.813  -5.819 -15.097  1.00 10.00      A   
ATOM   3952  N   LEU A 417     -41.522  -4.218 -14.158  1.00 10.00      A   
ATOM   3953  HN  LEU A 417     -40.887  -3.486 -14.320  1.00 10.00      A   
ATOM   3954  CA  LEU A 417     -41.907  -4.518 -12.777  1.00 10.00      A   
ATOM   3955  CB  LEU A 417     -43.420  -4.392 -12.574  1.00 10.00      A   
ATOM   3956  CG  LEU A 417     -44.059  -3.094 -13.070  1.00 10.00      A   
ATOM   3957  CD1 LEU A 417     -45.574  -3.213 -13.066  1.00 10.00      A   
ATOM   3958  CD2 LEU A 417     -43.610  -1.912 -12.225  1.00 10.00      A   
ATOM   3959  C   LEU A 417     -41.395  -5.886 -12.332  1.00 10.00      A   
ATOM   3960  O   LEU A 417     -41.902  -6.473 -11.374  1.00 10.00      A   
ATOM   3961  N   GLU A 418     -40.377  -6.378 -13.023  1.00 10.00      A   
ATOM   3962  HN  GLU A 418     -40.015  -5.858 -13.768  1.00 10.00      A   
ATOM   3963  CA  GLU A 418     -39.780  -7.668 -12.710  1.00 10.00      A   
ATOM   3964  CB  GLU A 418     -39.408  -8.397 -14.004  1.00 10.00      A   
ATOM   3965  CG  GLU A 418     -40.597  -8.824 -14.847  1.00 10.00      A   
ATOM   3966  CD  GLU A 418     -40.175  -9.605 -16.073  1.00 10.00      A   
ATOM   3967  OE1 GLU A 418     -40.163  -9.029 -17.182  1.00 10.00      A   
ATOM   3968  OE2 GLU A 418     -39.845 -10.800 -15.935  1.00 10.00      A   
ATOM   3969  C   GLU A 418     -38.529  -7.485 -11.856  1.00 10.00      A   
ATOM   3970  O   GLU A 418     -37.953  -6.395 -11.819  1.00 10.00      A   
ATOM   3971  N   PRO A 419     -38.102  -8.542 -11.142  1.00 10.00      A   
ATOM   3972  CA  PRO A 419     -36.897  -8.497 -10.304  1.00 10.00      A   
ATOM   3973  CB  PRO A 419     -36.856  -9.880  -9.645  1.00 10.00      A   
ATOM   3974  CG  PRO A 419     -38.235 -10.424  -9.795  1.00 10.00      A   
ATOM   3975  CD  PRO A 419     -38.765  -9.853 -11.074  1.00 10.00      A   
ATOM   3976  C   PRO A 419     -35.641  -8.274 -11.147  1.00 10.00      A   
ATOM   3977  O   PRO A 419     -35.656  -8.465 -12.362  1.00 10.00      A   
ATOM   3978  N   LEU A 420     -34.552  -7.889 -10.502  1.00 10.00      A   
ATOM   3979  HN  LEU A 420     -34.583  -7.792  -9.521  1.00 10.00      A   
ATOM   3980  CA  LEU A 420     -33.304  -7.621 -11.208  1.00 10.00      A   
ATOM   3981  CB  LEU A 420     -32.564  -6.447 -10.563  1.00 10.00      A   
ATOM   3982  CG  LEU A 420     -33.283  -5.094 -10.600  1.00 10.00      A   
ATOM   3983  CD1 LEU A 420     -32.471  -4.037  -9.866  1.00 10.00      A   
ATOM   3984  CD2 LEU A 420     -33.552  -4.661 -12.036  1.00 10.00      A   
ATOM   3985  C   LEU A 420     -32.406  -8.853 -11.276  1.00 10.00      A   
ATOM   3986  O   LEU A 420     -31.234  -8.757 -11.650  1.00 10.00      A   
ATOM   3987  N   ASP A 421     -32.966 -10.009 -10.934  1.00 10.00      A   
ATOM   3988  HN  ASP A 421     -33.906 -10.015 -10.648  1.00 10.00      A   
ATOM   3989  CA  ASP A 421     -32.223 -11.272 -10.950  1.00 10.00      A   
ATOM   3990  CB  ASP A 421     -33.140 -12.449 -10.610  1.00 10.00      A   
ATOM   3991  CG  ASP A 421     -33.612 -12.459  -9.172  1.00 10.00      A   
ATOM   3992  OD1 ASP A 421     -33.154 -13.318  -8.392  1.00 10.00      A   
ATOM   3993  OD2 ASP A 421     -34.465 -11.627  -8.818  1.00 10.00      A   
ATOM   3994  C   ASP A 421     -31.581 -11.526 -12.310  1.00 10.00      A   
ATOM   3995  O   ASP A 421     -30.432 -11.963 -12.398  1.00 10.00      A   
ATOM   3996  N   ILE A 422     -32.328 -11.246 -13.369  1.00 10.00      A   
ATOM   3997  HN  ILE A 422     -33.229 -10.879 -13.232  1.00 10.00      A   
ATOM   3998  CA  ILE A 422     -31.837 -11.454 -14.728  1.00 10.00      A   
ATOM   3999  CB  ILE A 422     -32.972 -11.468 -15.774  1.00 10.00      A   
ATOM   4000  CG1 ILE A 422     -34.164 -10.623 -15.310  1.00 10.00      A   
ATOM   4001  CG2 ILE A 422     -33.406 -12.894 -16.068  1.00 10.00      A   
ATOM   4002  CD1 ILE A 422     -35.252 -10.458 -16.353  1.00 10.00      A   
ATOM   4003  C   ILE A 422     -30.785 -10.417 -15.116  1.00 10.00      A   
ATOM   4004  O   ILE A 422     -29.787 -10.749 -15.752  1.00 10.00      A   
ATOM   4005  N   GLY A 423     -31.004  -9.166 -14.719  1.00 10.00      A   
ATOM   4006  HN  GLY A 423     -31.814  -8.959 -14.204  1.00 10.00      A   
ATOM   4007  CA  GLY A 423     -30.062  -8.109 -15.038  1.00 10.00      A   
ATOM   4008  C   GLY A 423     -28.689  -8.372 -14.455  1.00 10.00      A   
ATOM   4009  O   GLY A 423     -27.687  -8.343 -15.168  1.00 10.00      A   
ATOM   4010  N   PHE A 424     -28.644  -8.651 -13.159  1.00 10.00      A   
ATOM   4011  HN  PHE A 424     -29.480  -8.671 -12.642  1.00 10.00      A   
ATOM   4012  CA  PHE A 424     -27.380  -8.930 -12.485  1.00 10.00      A   
ATOM   4013  CB  PHE A 424     -27.532  -8.862 -10.965  1.00 10.00      A   
ATOM   4014  CG  PHE A 424     -27.528  -7.460 -10.426  1.00 10.00      A   
ATOM   4015  CD1 PHE A 424     -28.697  -6.879  -9.964  1.00 10.00      A   
ATOM   4016  CD2 PHE A 424     -26.356  -6.722 -10.381  1.00 10.00      A   
ATOM   4017  CE1 PHE A 424     -28.702  -5.591  -9.468  1.00 10.00      A   
ATOM   4018  CE2 PHE A 424     -26.353  -5.431  -9.886  1.00 10.00      A   
ATOM   4019  CZ  PHE A 424     -27.528  -4.866  -9.430  1.00 10.00      A   
ATOM   4020  C   PHE A 424     -26.822 -10.282 -12.918  1.00 10.00      A   
ATOM   4021  O   PHE A 424     -25.608 -10.499 -12.904  1.00 10.00      A   
ATOM   4022  N   GLY A 425     -27.718 -11.179 -13.317  1.00 10.00      A   
ATOM   4023  HN  GLY A 425     -28.672 -10.945 -13.297  1.00 10.00      A   
ATOM   4024  CA  GLY A 425     -27.308 -12.495 -13.772  1.00 10.00      A   
ATOM   4025  C   GLY A 425     -26.484 -12.414 -15.038  1.00 10.00      A   
ATOM   4026  O   GLY A 425     -25.592 -13.230 -15.263  1.00 10.00      A   
ATOM   4027  N   ALA A 426     -26.783 -11.419 -15.863  1.00 10.00      A   
ATOM   4028  HN  ALA A 426     -27.520 -10.809 -15.633  1.00 10.00      A   
ATOM   4029  CA  ALA A 426     -26.057 -11.211 -17.105  1.00 10.00      A   
ATOM   4030  CB  ALA A 426     -26.836 -10.271 -18.012  1.00 10.00      A   
ATOM   4031  C   ALA A 426     -24.669 -10.650 -16.814  1.00 10.00      A   
ATOM   4032  O   ALA A 426     -23.701 -10.951 -17.515  1.00 10.00      A   
ATOM   4033  N   ILE A 427     -24.579  -9.844 -15.759  1.00 10.00      A   
ATOM   4034  HN  ILE A 427     -25.390  -9.650 -15.237  1.00 10.00      A   
ATOM   4035  CA  ILE A 427     -23.311  -9.236 -15.364  1.00 10.00      A   
ATOM   4036  CB  ILE A 427     -23.474  -8.268 -14.169  1.00 10.00      A   
ATOM   4037  CG1 ILE A 427     -24.626  -7.283 -14.403  1.00 10.00      A   
ATOM   4038  CG2 ILE A 427     -22.172  -7.522 -13.904  1.00 10.00      A   
ATOM   4039  CD1 ILE A 427     -24.338  -6.223 -15.446  1.00 10.00      A   
ATOM   4040  C   ILE A 427     -22.285 -10.306 -14.990  1.00 10.00      A   
ATOM   4041  O   ILE A 427     -21.166 -10.316 -15.505  1.00 10.00      A   
ATOM   4042  N   VAL A 428     -22.684 -11.217 -14.112  1.00 10.00      A   
ATOM   4043  HN  VAL A 428     -23.598 -11.172 -13.760  1.00 10.00      A   
ATOM   4044  CA  VAL A 428     -21.797 -12.282 -13.655  1.00 10.00      A   
ATOM   4045  CB  VAL A 428     -22.341 -12.998 -12.400  1.00 10.00      A   
ATOM   4046  CG1 VAL A 428     -22.421 -12.035 -11.229  1.00 10.00      A   
ATOM   4047  CG2 VAL A 428     -23.699 -13.623 -12.671  1.00 10.00      A   
ATOM   4048  C   VAL A 428     -21.503 -13.302 -14.751  1.00 10.00      A   
ATOM   4049  O   VAL A 428     -20.515 -14.032 -14.677  1.00 10.00      A   
ATOM   4050  N   GLU A 429     -22.354 -13.348 -15.768  1.00 10.00      A   
ATOM   4051  HN  GLU A 429     -23.124 -12.741 -15.782  1.00 10.00      A   
ATOM   4052  CA  GLU A 429     -22.164 -14.289 -16.863  1.00 10.00      A   
ATOM   4053  CB  GLU A 429     -23.484 -14.570 -17.582  1.00 10.00      A   
ATOM   4054  CG  GLU A 429     -23.432 -15.771 -18.513  1.00 10.00      A   
ATOM   4055  CD  GLU A 429     -24.424 -15.668 -19.650  1.00 10.00      A   
ATOM   4056  OE1 GLU A 429     -25.288 -16.560 -19.776  1.00 10.00      A   
ATOM   4057  OE2 GLU A 429     -24.341 -14.698 -20.430  1.00 10.00      A   
ATOM   4058  C   GLU A 429     -21.127 -13.774 -17.858  1.00 10.00      A   
ATOM   4059  O   GLU A 429     -20.194 -14.492 -18.221  1.00 10.00      A   
ATOM   4060  N   HIS A 430     -21.289 -12.525 -18.284  1.00 10.00      A   
ATOM   4061  HN  HIS A 430     -22.044 -11.998 -17.944  1.00 10.00      A   
ATOM   4062  CA  HIS A 430     -20.379 -11.919 -19.253  1.00 10.00      A   
ATOM   4063  CB  HIS A 430     -21.015 -10.699 -19.928  1.00 10.00      A   
ATOM   4064  CG  HIS A 430     -22.011 -11.054 -20.983  1.00 10.00      A   
ATOM   4065  ND1 HIS A 430     -21.642 -11.193 -22.302  1.00 10.00      A   
ATOM   4066  CD2 HIS A 430     -23.340 -11.284 -20.866  1.00 10.00      A   
ATOM   4067  CE1 HIS A 430     -22.748 -11.501 -22.956  1.00 10.00      A   
ATOM   4068  NE2 HIS A 430     -23.796 -11.566 -22.126  1.00 10.00      A   
ATOM   4069  HE2 HIS A 430     -24.723 -11.783 -22.372  1.00 10.00      A   
ATOM   4070  C   HIS A 430     -19.027 -11.556 -18.650  1.00 10.00      A   
ATOM   4071  O   HIS A 430     -17.987 -11.793 -19.265  1.00 10.00      A   
ATOM   4072  N   CYS A 431     -19.039 -10.988 -17.450  1.00 10.00      A   
ATOM   4073  HN  CYS A 431     -19.894 -10.841 -16.995  1.00 10.00      A   
ATOM   4074  CA  CYS A 431     -17.802 -10.595 -16.786  1.00 10.00      A   
ATOM   4075  CB  CYS A 431     -18.051  -9.469 -15.778  1.00 10.00      A   
ATOM   4076  SG  CYS A 431     -19.171  -8.179 -16.369  1.00 10.00      A   
ATOM   4077  HG  CYS A 431     -20.408  -8.560 -16.075  1.00 10.00      A   
ATOM   4078  C   CYS A 431     -17.134 -11.791 -16.115  1.00 10.00      A   
ATOM   4079  O   CYS A 431     -17.519 -12.207 -15.019  1.00 10.00      A   
ATOM   4080  N   LYS A 432     -16.135 -12.345 -16.787  1.00 10.00      A   
ATOM   4081  HN  LYS A 432     -15.881 -11.973 -17.658  1.00 10.00      A   
ATOM   4082  CA  LYS A 432     -15.409 -13.496 -16.271  1.00 10.00      A   
ATOM   4083  CB  LYS A 432     -14.656 -14.201 -17.401  1.00 10.00      A   
ATOM   4084  CG  LYS A 432     -15.513 -14.531 -18.613  1.00 10.00      A   
ATOM   4085  CD  LYS A 432     -16.457 -15.688 -18.332  1.00 10.00      A   
ATOM   4086  CE  LYS A 432     -17.488 -15.841 -19.439  1.00 10.00      A   
ATOM   4087  NZ  LYS A 432     -16.870 -16.251 -20.730  1.00 10.00      A   
ATOM   4088  HZ1 LYS A 432     -17.599 -16.318 -21.468  1.00 10.00      A   
ATOM   4089  HZ2 LYS A 432     -16.410 -17.179 -20.628  1.00 10.00      A   
ATOM   4090  HZ3 LYS A 432     -16.157 -15.555 -21.027  1.00 10.00      A   
ATOM   4091  C   LYS A 432     -14.435 -13.084 -15.172  1.00 10.00      A   
ATOM   4092  O   LYS A 432     -14.168 -13.853 -14.252  1.00 10.00      A   
ATOM   4093  N   ASP A 433     -13.931 -11.856 -15.261  1.00 10.00      A   
ATOM   4094  HN  ASP A 433     -14.211 -11.279 -15.998  1.00 10.00      A   
ATOM   4095  CA  ASP A 433     -12.972 -11.346 -14.283  1.00 10.00      A   
ATOM   4096  CB  ASP A 433     -11.860 -10.552 -14.979  1.00 10.00      A   
ATOM   4097  CG  ASP A 433     -10.874 -11.444 -15.707  1.00 10.00      A   
ATOM   4098  OD1 ASP A 433     -10.634 -11.217 -16.913  1.00 10.00      A   
ATOM   4099  OD2 ASP A 433     -10.341 -12.385 -15.085  1.00 10.00      A   
ATOM   4100  C   ASP A 433     -13.645 -10.497 -13.208  1.00 10.00      A   
ATOM   4101  O   ASP A 433     -12.983  -9.730 -12.506  1.00 10.00      A   
ATOM   4102  N   LEU A 434     -14.958 -10.643 -13.077  1.00 10.00      A   
ATOM   4103  HN  LEU A 434     -15.429 -11.278 -13.656  1.00 10.00      A   
ATOM   4104  CA  LEU A 434     -15.712  -9.893 -12.083  1.00 10.00      A   
ATOM   4105  CB  LEU A 434     -17.213 -10.088 -12.298  1.00 10.00      A   
ATOM   4106  CG  LEU A 434     -18.138  -9.279 -11.388  1.00 10.00      A   
ATOM   4107  CD1 LEU A 434     -18.026  -7.792 -11.691  1.00 10.00      A   
ATOM   4108  CD2 LEU A 434     -19.574  -9.750 -11.537  1.00 10.00      A   
ATOM   4109  C   LEU A 434     -15.326 -10.348 -10.683  1.00 10.00      A   
ATOM   4110  O   LEU A 434     -15.593 -11.484 -10.307  1.00 10.00      A   
ATOM   4111  N   ARG A 435     -14.699  -9.458  -9.919  1.00 10.00      A   
ATOM   4112  HN  ARG A 435     -14.538  -8.554 -10.269  1.00 10.00      A   
ATOM   4113  CA  ARG A 435     -14.263  -9.786  -8.570  1.00 10.00      A   
ATOM   4114  CB  ARG A 435     -12.838  -9.298  -8.317  1.00 10.00      A   
ATOM   4115  CG  ARG A 435     -11.779  -9.870  -9.238  1.00 10.00      A   
ATOM   4116  CD  ARG A 435     -10.393  -9.531  -8.715  1.00 10.00      A   
ATOM   4117  NE  ARG A 435     -10.326  -8.167  -8.175  1.00 10.00      A   
ATOM   4118  HE  ARG A 435     -10.947  -7.937  -7.447  1.00 10.00      A   
ATOM   4119  CZ  ARG A 435      -9.483  -7.234  -8.609  1.00 10.00      A   
ATOM   4120  NH1 ARG A 435      -8.637  -7.510  -9.591  1.00 10.00      A   
ATOM   4121 HH11 ARG A 435      -8.630  -8.457 -10.028  1.00 10.00      A   
ATOM   4122 HH12 ARG A 435      -7.974  -6.780  -9.933  1.00 10.00      A   
ATOM   4123  NH2 ARG A 435      -9.484  -6.027  -8.057  1.00 10.00      A   
ATOM   4124 HH21 ARG A 435      -8.821  -5.292  -8.394  1.00 10.00      A   
ATOM   4125 HH22 ARG A 435     -10.145  -5.802  -7.278  1.00 10.00      A   
ATOM   4126  C   ARG A 435     -15.170  -9.171  -7.512  1.00 10.00      A   
ATOM   4127  O   ARG A 435     -15.449  -9.795  -6.491  1.00 10.00      A   
ATOM   4128  N   ARG A 436     -15.627  -7.951  -7.748  1.00 10.00      A   
ATOM   4129  HN  ARG A 436     -15.409  -7.506  -8.595  1.00 10.00      A   
ATOM   4130  CA  ARG A 436     -16.468  -7.265  -6.775  1.00 10.00      A   
ATOM   4131  CB  ARG A 436     -15.669  -6.151  -6.099  1.00 10.00      A   
ATOM   4132  CG  ARG A 436     -16.320  -5.576  -4.854  1.00 10.00      A   
ATOM   4133  CD  ARG A 436     -15.374  -4.635  -4.132  1.00 10.00      A   
ATOM   4134  NE  ARG A 436     -15.956  -4.127  -2.899  1.00 10.00      A   
ATOM   4135  HE  ARG A 436     -16.861  -4.433  -2.666  1.00 10.00      A   
ATOM   4136  CZ  ARG A 436     -15.353  -3.264  -2.088  1.00 10.00      A   
ATOM   4137  NH1 ARG A 436     -14.148  -2.806  -2.379  1.00 10.00      A   
ATOM   4138 HH11 ARG A 436     -13.688  -2.125  -1.730  1.00 10.00      A   
ATOM   4139 HH12 ARG A 436     -13.661  -3.106  -3.248  1.00 10.00      A   
ATOM   4140  NH2 ARG A 436     -15.958  -2.851  -0.986  1.00 10.00      A   
ATOM   4141 HH21 ARG A 436     -16.915  -3.193  -0.751  1.00 10.00      A   
ATOM   4142 HH22 ARG A 436     -15.471  -2.171  -0.346  1.00 10.00      A   
ATOM   4143  C   ARG A 436     -17.735  -6.697  -7.409  1.00 10.00      A   
ATOM   4144  O   ARG A 436     -17.686  -6.056  -8.461  1.00 10.00      A   
ATOM   4145  N   LEU A 437     -18.861  -6.935  -6.755  1.00 10.00      A   
ATOM   4146  HN  LEU A 437     -18.831  -7.453  -5.922  1.00 10.00      A   
ATOM   4147  CA  LEU A 437     -20.144  -6.445  -7.229  1.00 10.00      A   
ATOM   4148  CB  LEU A 437     -20.778  -7.451  -8.200  1.00 10.00      A   
ATOM   4149  CG  LEU A 437     -22.082  -7.015  -8.878  1.00 10.00      A   
ATOM   4150  CD1 LEU A 437     -22.074  -7.385 -10.351  1.00 10.00      A   
ATOM   4151  CD2 LEU A 437     -23.280  -7.643  -8.187  1.00 10.00      A   
ATOM   4152  C   LEU A 437     -21.067  -6.175  -6.046  1.00 10.00      A   
ATOM   4153  O   LEU A 437     -20.959  -6.821  -5.002  1.00 10.00      A   
ATOM   4154  N   SER A 438     -21.948  -5.203  -6.200  1.00 10.00      A   
ATOM   4155  HN  SER A 438     -21.957  -4.693  -7.036  1.00 10.00      A   
ATOM   4156  CA  SER A 438     -22.896  -4.859  -5.154  1.00 10.00      A   
ATOM   4157  CB  SER A 438     -22.707  -3.398  -4.750  1.00 10.00      A   
ATOM   4158  OG  SER A 438     -21.337  -3.029  -4.825  1.00 10.00      A   
ATOM   4159  HG  SER A 438     -21.030  -2.726  -3.954  1.00 10.00      A   
ATOM   4160  C   SER A 438     -24.321  -5.101  -5.647  1.00 10.00      A   
ATOM   4161  O   SER A 438     -24.679  -4.692  -6.750  1.00 10.00      A   
ATOM   4162  N   LEU A 439     -25.129  -5.773  -4.837  1.00 10.00      A   
ATOM   4163  HN  LEU A 439     -24.796  -6.075  -3.962  1.00 10.00      A   
ATOM   4164  CA  LEU A 439     -26.501  -6.076  -5.215  1.00 10.00      A   
ATOM   4165  CB  LEU A 439     -26.844  -7.515  -4.834  1.00 10.00      A   
ATOM   4166  CG  LEU A 439     -26.216  -8.611  -5.695  1.00 10.00      A   
ATOM   4167  CD1 LEU A 439     -26.470  -9.974  -5.077  1.00 10.00      A   
ATOM   4168  CD2 LEU A 439     -26.775  -8.563  -7.110  1.00 10.00      A   
ATOM   4169  C   LEU A 439     -27.491  -5.125  -4.560  1.00 10.00      A   
ATOM   4170  O   LEU A 439     -27.399  -4.847  -3.365  1.00 10.00      A   
ATOM   4171  N   SER A 440     -28.443  -4.638  -5.344  1.00 10.00      A   
ATOM   4172  HN  SER A 440     -28.463  -4.893  -6.292  1.00 10.00      A   
ATOM   4173  CA  SER A 440     -29.463  -3.730  -4.844  1.00 10.00      A   
ATOM   4174  CB  SER A 440     -28.967  -2.282  -4.901  1.00 10.00      A   
ATOM   4175  OG  SER A 440     -28.233  -2.025  -6.090  1.00 10.00      A   
ATOM   4176  HG  SER A 440     -27.319  -2.317  -5.977  1.00 10.00      A   
ATOM   4177  C   SER A 440     -30.760  -3.885  -5.633  1.00 10.00      A   
ATOM   4178  O   SER A 440     -30.742  -4.289  -6.796  1.00 10.00      A   
ATOM   4179  N   GLY A 441     -31.882  -3.571  -4.995  1.00 10.00      A   
ATOM   4180  HN  GLY A 441     -31.837  -3.273  -4.063  1.00 10.00      A   
ATOM   4181  CA  GLY A 441     -33.168  -3.675  -5.658  1.00 10.00      A   
ATOM   4182  C   GLY A 441     -33.902  -4.952  -5.300  1.00 10.00      A   
ATOM   4183  O   GLY A 441     -33.576  -5.604  -4.303  1.00 10.00      A   
ATOM   4184  N   LEU A 442     -34.905  -5.304  -6.100  1.00 10.00      A   
ATOM   4185  HN  LEU A 442     -35.129  -4.733  -6.871  1.00 10.00      A   
ATOM   4186  CA  LEU A 442     -35.674  -6.518  -5.864  1.00 10.00      A   
ATOM   4187  CB  LEU A 442     -37.083  -6.402  -6.458  1.00 10.00      A   
ATOM   4188  CG  LEU A 442     -38.040  -7.558  -6.147  1.00 10.00      A   
ATOM   4189  CD1 LEU A 442     -38.467  -7.529  -4.685  1.00 10.00      A   
ATOM   4190  CD2 LEU A 442     -39.254  -7.516  -7.059  1.00 10.00      A   
ATOM   4191  C   LEU A 442     -34.947  -7.709  -6.468  1.00 10.00      A   
ATOM   4192  O   LEU A 442     -34.827  -7.816  -7.690  1.00 10.00      A   
ATOM   4193  N   LEU A 443     -34.460  -8.591  -5.610  1.00 10.00      A   
ATOM   4194  HN  LEU A 443     -34.612  -8.459  -4.650  1.00 10.00      A   
ATOM   4195  CA  LEU A 443     -33.723  -9.764  -6.054  1.00 10.00      A   
ATOM   4196  CB  LEU A 443     -32.223  -9.549  -5.838  1.00 10.00      A   
ATOM   4197  CG  LEU A 443     -31.590  -8.371  -6.578  1.00 10.00      A   
ATOM   4198  CD1 LEU A 443     -30.409  -7.826  -5.792  1.00 10.00      A   
ATOM   4199  CD2 LEU A 443     -31.154  -8.796  -7.969  1.00 10.00      A   
ATOM   4200  C   LEU A 443     -34.169 -10.996  -5.281  1.00 10.00      A   
ATOM   4201  O   LEU A 443     -34.339 -10.941  -4.060  1.00 10.00      A   
ATOM   4202  N   THR A 444     -34.376 -12.093  -5.988  1.00 10.00      A   
ATOM   4203  HN  THR A 444     -34.241 -12.069  -6.968  1.00 10.00      A   
ATOM   4204  CA  THR A 444     -34.787 -13.335  -5.358  1.00 10.00      A   
ATOM   4205  CB  THR A 444     -35.860 -14.067  -6.195  1.00 10.00      A   
ATOM   4206  OG1 THR A 444     -35.310 -14.484  -7.452  1.00 10.00      A   
ATOM   4207  HG1 THR A 444     -34.595 -13.874  -7.714  1.00 10.00      A   
ATOM   4208  CG2 THR A 444     -37.061 -13.164  -6.442  1.00 10.00      A   
ATOM   4209  C   THR A 444     -33.570 -14.240  -5.173  1.00 10.00      A   
ATOM   4210  O   THR A 444     -32.436 -13.761  -5.161  1.00 10.00      A   
ATOM   4211  N   ASP A 445     -33.800 -15.535  -5.034  1.00 10.00      A   
ATOM   4212  HN  ASP A 445     -34.725 -15.862  -5.037  1.00 10.00      A   
ATOM   4213  CA  ASP A 445     -32.703 -16.485  -4.866  1.00 10.00      A   
ATOM   4214  CB  ASP A 445     -33.180 -17.743  -4.133  1.00 10.00      A   
ATOM   4215  CG  ASP A 445     -33.336 -17.556  -2.636  1.00 10.00      A   
ATOM   4216  OD1 ASP A 445     -33.835 -18.488  -1.967  1.00 10.00      A   
ATOM   4217  OD2 ASP A 445     -32.961 -16.487  -2.118  1.00 10.00      A   
ATOM   4218  C   ASP A 445     -32.131 -16.883  -6.224  1.00 10.00      A   
ATOM   4219  O   ASP A 445     -31.076 -17.519  -6.310  1.00 10.00      A   
ATOM   4220  N   LYS A 446     -32.827 -16.487  -7.286  1.00 10.00      A   
ATOM   4221  HN  LYS A 446     -33.634 -15.944  -7.152  1.00 10.00      A   
ATOM   4222  CA  LYS A 446     -32.414 -16.820  -8.641  1.00 10.00      A   
ATOM   4223  CB  LYS A 446     -33.512 -16.478  -9.649  1.00 10.00      A   
ATOM   4224  CG  LYS A 446     -33.345 -17.152 -11.001  1.00 10.00      A   
ATOM   4225  CD  LYS A 446     -33.273 -18.664 -10.864  1.00 10.00      A   
ATOM   4226  CE  LYS A 446     -32.942 -19.319 -12.194  1.00 10.00      A   
ATOM   4227  NZ  LYS A 446     -32.735 -20.786 -12.065  1.00 10.00      A   
ATOM   4228  HZ1 LYS A 446     -32.064 -20.987 -11.290  1.00 10.00      A   
ATOM   4229  HZ2 LYS A 446     -32.349 -21.171 -12.953  1.00 10.00      A   
ATOM   4230  HZ3 LYS A 446     -33.638 -21.259 -11.857  1.00 10.00      A   
ATOM   4231  C   LYS A 446     -31.098 -16.147  -9.019  1.00 10.00      A   
ATOM   4232  O   LYS A 446     -30.206 -16.792  -9.575  1.00 10.00      A   
ATOM   4233  N   VAL A 447     -30.980 -14.860  -8.713  1.00 10.00      A   
ATOM   4234  HN  VAL A 447     -31.743 -14.392  -8.288  1.00 10.00      A   
ATOM   4235  CA  VAL A 447     -29.764 -14.114  -9.018  1.00 10.00      A   
ATOM   4236  CB  VAL A 447     -29.889 -12.609  -8.671  1.00 10.00      A   
ATOM   4237  CG1 VAL A 447     -30.114 -12.396  -7.178  1.00 10.00      A   
ATOM   4238  CG2 VAL A 447     -28.667 -11.840  -9.152  1.00 10.00      A   
ATOM   4239  C   VAL A 447     -28.558 -14.726  -8.309  1.00 10.00      A   
ATOM   4240  O   VAL A 447     -27.466 -14.793  -8.868  1.00 10.00      A   
ATOM   4241  N   PHE A 448     -28.775 -15.211  -7.094  1.00 10.00      A   
ATOM   4242  HN  PHE A 448     -29.677 -15.157  -6.716  1.00 10.00      A   
ATOM   4243  CA  PHE A 448     -27.713 -15.822  -6.310  1.00 10.00      A   
ATOM   4244  CB  PHE A 448     -28.177 -16.086  -4.881  1.00 10.00      A   
ATOM   4245  CG  PHE A 448     -28.476 -14.830  -4.114  1.00 10.00      A   
ATOM   4246  CD1 PHE A 448     -29.758 -14.560  -3.671  1.00 10.00      A   
ATOM   4247  CD2 PHE A 448     -27.475 -13.914  -3.846  1.00 10.00      A   
ATOM   4248  CE1 PHE A 448     -30.033 -13.398  -2.973  1.00 10.00      A   
ATOM   4249  CE2 PHE A 448     -27.741 -12.751  -3.147  1.00 10.00      A   
ATOM   4250  CZ  PHE A 448     -29.022 -12.494  -2.711  1.00 10.00      A   
ATOM   4251  C   PHE A 448     -27.225 -17.103  -6.972  1.00 10.00      A   
ATOM   4252  O   PHE A 448     -26.039 -17.431  -6.915  1.00 10.00      A   
ATOM   4253  N   GLU A 449     -28.148 -17.819  -7.607  1.00 10.00      A   
ATOM   4254  HN  GLU A 449     -29.082 -17.514  -7.597  1.00 10.00      A   
ATOM   4255  CA  GLU A 449     -27.807 -19.048  -8.312  1.00 10.00      A   
ATOM   4256  CB  GLU A 449     -29.069 -19.734  -8.842  1.00 10.00      A   
ATOM   4257  CG  GLU A 449     -28.806 -21.071  -9.516  1.00 10.00      A   
ATOM   4258  CD  GLU A 449     -29.954 -21.526 -10.389  1.00 10.00      A   
ATOM   4259  OE1 GLU A 449     -31.125 -21.329  -9.995  1.00 10.00      A   
ATOM   4260  OE2 GLU A 449     -29.697 -22.089 -11.472  1.00 10.00      A   
ATOM   4261  C   GLU A 449     -26.876 -18.710  -9.471  1.00 10.00      A   
ATOM   4262  O   GLU A 449     -25.894 -19.410  -9.729  1.00 10.00      A   
ATOM   4263  N   TYR A 450     -27.194 -17.618 -10.161  1.00 10.00      A   
ATOM   4264  HN  TYR A 450     -27.996 -17.112  -9.909  1.00 10.00      A   
ATOM   4265  CA  TYR A 450     -26.385 -17.159 -11.279  1.00 10.00      A   
ATOM   4266  CB  TYR A 450     -27.050 -15.974 -11.982  1.00 10.00      A   
ATOM   4267  CG  TYR A 450     -28.318 -16.315 -12.725  1.00 10.00      A   
ATOM   4268  CD1 TYR A 450     -29.467 -15.552 -12.558  1.00 10.00      A   
ATOM   4269  CD2 TYR A 450     -28.368 -17.392 -13.601  1.00 10.00      A   
ATOM   4270  CE1 TYR A 450     -30.629 -15.851 -13.242  1.00 10.00      A   
ATOM   4271  CE2 TYR A 450     -29.525 -17.697 -14.287  1.00 10.00      A   
ATOM   4272  CZ  TYR A 450     -30.652 -16.923 -14.104  1.00 10.00      A   
ATOM   4273  OH  TYR A 450     -31.804 -17.224 -14.786  1.00 10.00      A   
ATOM   4274  HH  TYR A 450     -31.880 -18.183 -14.872  1.00 10.00      A   
ATOM   4275  C   TYR A 450     -25.003 -16.750 -10.783  1.00 10.00      A   
ATOM   4276  O   TYR A 450     -23.985 -17.083 -11.393  1.00 10.00      A   
ATOM   4277  N   ILE A 451     -24.977 -16.039  -9.662  1.00 10.00      A   
ATOM   4278  HN  ILE A 451     -25.827 -15.802  -9.228  1.00 10.00      A   
ATOM   4279  CA  ILE A 451     -23.726 -15.581  -9.067  1.00 10.00      A   
ATOM   4280  CB  ILE A 451     -23.970 -14.732  -7.798  1.00 10.00      A   
ATOM   4281  CG1 ILE A 451     -24.775 -13.479  -8.145  1.00 10.00      A   
ATOM   4282  CG2 ILE A 451     -22.649 -14.348  -7.140  1.00 10.00      A   
ATOM   4283  CD1 ILE A 451     -25.280 -12.719  -6.940  1.00 10.00      A   
ATOM   4284  C   ILE A 451     -22.808 -16.747  -8.721  1.00 10.00      A   
ATOM   4285  O   ILE A 451     -21.657 -16.779  -9.140  1.00 10.00      A   
ATOM   4286  N   GLY A 452     -23.324 -17.710  -7.979  1.00 10.00      A   
ATOM   4287  HN  GLY A 452     -24.265 -17.654  -7.700  1.00 10.00      A   
ATOM   4288  CA  GLY A 452     -22.518 -18.847  -7.576  1.00 10.00      A   
ATOM   4289  C   GLY A 452     -22.077 -19.721  -8.737  1.00 10.00      A   
ATOM   4290  O   GLY A 452     -20.988 -20.289  -8.716  1.00 10.00      A   
ATOM   4291  N   THR A 453     -22.904 -19.802  -9.764  1.00 10.00      A   
ATOM   4292  HN  THR A 453     -23.738 -19.288  -9.748  1.00 10.00      A   
ATOM   4293  CA  THR A 453     -22.603 -20.643 -10.917  1.00 10.00      A   
ATOM   4294  CB  THR A 453     -23.908 -21.163 -11.557  1.00 10.00      A   
ATOM   4295  OG1 THR A 453     -24.755 -21.685 -10.524  1.00 10.00      A   
ATOM   4296  HG1 THR A 453     -25.360 -20.990 -10.220  1.00 10.00      A   
ATOM   4297  CG2 THR A 453     -23.624 -22.266 -12.561  1.00 10.00      A   
ATOM   4298  C   THR A 453     -21.727 -19.952 -11.973  1.00 10.00      A   
ATOM   4299  O   THR A 453     -21.032 -20.623 -12.746  1.00 10.00      A   
ATOM   4300  N   TYR A 454     -21.732 -18.622 -12.004  1.00 10.00      A   
ATOM   4301  HN  TYR A 454     -22.269 -18.123 -11.349  1.00 10.00      A   
ATOM   4302  CA  TYR A 454     -20.952 -17.896 -13.006  1.00 10.00      A   
ATOM   4303  CB  TYR A 454     -21.858 -17.041 -13.902  1.00 10.00      A   
ATOM   4304  CG  TYR A 454     -22.909 -17.836 -14.644  1.00 10.00      A   
ATOM   4305  CD1 TYR A 454     -24.250 -17.486 -14.575  1.00 10.00      A   
ATOM   4306  CD2 TYR A 454     -22.561 -18.947 -15.403  1.00 10.00      A   
ATOM   4307  CE1 TYR A 454     -25.215 -18.217 -15.240  1.00 10.00      A   
ATOM   4308  CE2 TYR A 454     -23.519 -19.685 -16.072  1.00 10.00      A   
ATOM   4309  CZ  TYR A 454     -24.846 -19.315 -15.989  1.00 10.00      A   
ATOM   4310  OH  TYR A 454     -25.805 -20.051 -16.648  1.00 10.00      A   
ATOM   4311  HH  TYR A 454     -26.357 -19.459 -17.177  1.00 10.00      A   
ATOM   4312  C   TYR A 454     -19.819 -17.054 -12.417  1.00 10.00      A   
ATOM   4313  O   TYR A 454     -18.731 -16.982 -12.990  1.00 10.00      A   
ATOM   4314  N   ALA A 455     -20.061 -16.428 -11.276  1.00 10.00      A   
ATOM   4315  HN  ALA A 455     -20.927 -16.547 -10.835  1.00 10.00      A   
ATOM   4316  CA  ALA A 455     -19.050 -15.583 -10.646  1.00 10.00      A   
ATOM   4317  CB  ALA A 455     -19.687 -14.490  -9.798  1.00 10.00      A   
ATOM   4318  C   ALA A 455     -18.052 -16.400  -9.832  1.00 10.00      A   
ATOM   4319  O   ALA A 455     -18.209 -16.586  -8.622  1.00 10.00      A   
ATOM   4320  N   LYS A 456     -17.033 -16.897 -10.510  1.00 10.00      A   
ATOM   4321  HN  LYS A 456     -16.978 -16.728 -11.477  1.00 10.00      A   
ATOM   4322  CA  LYS A 456     -15.995 -17.688  -9.868  1.00 10.00      A   
ATOM   4323  CB  LYS A 456     -15.479 -18.772 -10.817  1.00 10.00      A   
ATOM   4324  CG  LYS A 456     -16.406 -19.968 -10.954  1.00 10.00      A   
ATOM   4325  CD  LYS A 456     -16.494 -20.743  -9.653  1.00 10.00      A   
ATOM   4326  CE  LYS A 456     -17.303 -22.015  -9.820  1.00 10.00      A   
ATOM   4327  NZ  LYS A 456     -17.335 -22.813  -8.567  1.00 10.00      A   
ATOM   4328  HZ1 LYS A 456     -17.757 -23.743  -8.746  1.00 10.00      A   
ATOM   4329  HZ2 LYS A 456     -17.906 -22.325  -7.842  1.00 10.00      A   
ATOM   4330  HZ3 LYS A 456     -16.364 -22.945  -8.196  1.00 10.00      A   
ATOM   4331  C   LYS A 456     -14.847 -16.792  -9.420  1.00 10.00      A   
ATOM   4332  O   LYS A 456     -14.171 -17.078  -8.430  1.00 10.00      A   
ATOM   4333  N   LYS A 457     -14.645 -15.703 -10.155  1.00 10.00      A   
ATOM   4334  HN  LYS A 457     -15.225 -15.538 -10.930  1.00 10.00      A   
ATOM   4335  CA  LYS A 457     -13.585 -14.748  -9.858  1.00 10.00      A   
ATOM   4336  CB  LYS A 457     -13.210 -13.997 -11.135  1.00 10.00      A   
ATOM   4337  CG  LYS A 457     -11.911 -14.450 -11.774  1.00 10.00      A   
ATOM   4338  CD  LYS A 457     -10.708 -13.845 -11.071  1.00 10.00      A   
ATOM   4339  CE  LYS A 457      -9.425 -14.119 -11.841  1.00 10.00      A   
ATOM   4340  NZ  LYS A 457      -9.145 -15.575 -11.959  1.00 10.00      A   
ATOM   4341  HZ1 LYS A 457      -9.014 -15.992 -11.016  1.00 10.00      A   
ATOM   4342  HZ2 LYS A 457      -8.284 -15.732 -12.519  1.00 10.00      A   
ATOM   4343  HZ3 LYS A 457      -9.937 -16.058 -12.429  1.00 10.00      A   
ATOM   4344  C   LYS A 457     -14.034 -13.747  -8.799  1.00 10.00      A   
ATOM   4345  O   LYS A 457     -13.243 -12.930  -8.324  1.00 10.00      A   
ATOM   4346  N   MET A 458     -15.309 -13.816  -8.438  1.00 10.00      A   
ATOM   4347  HN  MET A 458     -15.884 -14.497  -8.844  1.00 10.00      A   
ATOM   4348  CA  MET A 458     -15.869 -12.914  -7.443  1.00 10.00      A   
ATOM   4349  CB  MET A 458     -17.387 -13.051  -7.369  1.00 10.00      A   
ATOM   4350  CG  MET A 458     -18.092 -11.822  -6.819  1.00 10.00      A   
ATOM   4351  SD  MET A 458     -19.794 -12.159  -6.336  1.00 10.00      A   
ATOM   4352  CE  MET A 458     -19.525 -13.311  -4.992  1.00 10.00      A   
ATOM   4353  C   MET A 458     -15.249 -13.172  -6.077  1.00 10.00      A   
ATOM   4354  O   MET A 458     -15.374 -14.265  -5.519  1.00 10.00      A   
ATOM   4355  N   GLU A 459     -14.575 -12.164  -5.555  1.00 10.00      A   
ATOM   4356  HN  GLU A 459     -14.522 -11.321  -6.054  1.00 10.00      A   
ATOM   4357  CA  GLU A 459     -13.913 -12.265  -4.268  1.00 10.00      A   
ATOM   4358  CB  GLU A 459     -12.475 -11.747  -4.378  1.00 10.00      A   
ATOM   4359  CG  GLU A 459     -11.659 -12.433  -5.464  1.00 10.00      A   
ATOM   4360  CD  GLU A 459     -10.181 -12.116  -5.393  1.00 10.00      A   
ATOM   4361  OE1 GLU A 459      -9.657 -11.926  -4.277  1.00 10.00      A   
ATOM   4362  OE2 GLU A 459      -9.526 -12.075  -6.455  1.00 10.00      A   
ATOM   4363  C   GLU A 459     -14.669 -11.504  -3.190  1.00 10.00      A   
ATOM   4364  O   GLU A 459     -14.598 -11.847  -2.006  1.00 10.00      A   
ATOM   4365  N   MET A 460     -15.416 -10.488  -3.599  1.00 10.00      A   
ATOM   4366  HN  MET A 460     -15.474 -10.282  -4.560  1.00 10.00      A   
ATOM   4367  CA  MET A 460     -16.169  -9.683  -2.650  1.00 10.00      A   
ATOM   4368  CB  MET A 460     -15.414  -8.398  -2.296  1.00 10.00      A   
ATOM   4369  CG  MET A 460     -16.052  -7.603  -1.166  1.00 10.00      A   
ATOM   4370  SD  MET A 460     -14.893  -6.490  -0.349  1.00 10.00      A   
ATOM   4371  CE  MET A 460     -15.954  -5.728   0.879  1.00 10.00      A   
ATOM   4372  C   MET A 460     -17.565  -9.363  -3.168  1.00 10.00      A   
ATOM   4373  O   MET A 460     -17.739  -8.955  -4.321  1.00 10.00      A   
ATOM   4374  N   LEU A 461     -18.558  -9.558  -2.311  1.00 10.00      A   
ATOM   4375  HN  LEU A 461     -18.353  -9.888  -1.406  1.00 10.00      A   
ATOM   4376  CA  LEU A 461     -19.943  -9.294  -2.670  1.00 10.00      A   
ATOM   4377  CB  LEU A 461     -20.635 -10.584  -3.127  1.00 10.00      A   
ATOM   4378  CG  LEU A 461     -22.121 -10.486  -3.493  1.00 10.00      A   
ATOM   4379  CD1 LEU A 461     -22.316  -9.683  -4.768  1.00 10.00      A   
ATOM   4380  CD2 LEU A 461     -22.730 -11.870  -3.634  1.00 10.00      A   
ATOM   4381  C   LEU A 461     -20.695  -8.688  -1.491  1.00 10.00      A   
ATOM   4382  O   LEU A 461     -20.626  -9.197  -0.371  1.00 10.00      A   
ATOM   4383  N   SER A 462     -21.405  -7.600  -1.748  1.00 10.00      A   
ATOM   4384  HN  SER A 462     -21.407  -7.235  -2.660  1.00 10.00      A   
ATOM   4385  CA  SER A 462     -22.183  -6.928  -0.714  1.00 10.00      A   
ATOM   4386  CB  SER A 462     -21.673  -5.499  -0.509  1.00 10.00      A   
ATOM   4387  OG  SER A 462     -20.256  -5.476  -0.440  1.00 10.00      A   
ATOM   4388  HG  SER A 462     -19.979  -5.248   0.465  1.00 10.00      A   
ATOM   4389  C   SER A 462     -23.661  -6.927  -1.102  1.00 10.00      A   
ATOM   4390  O   SER A 462     -24.031  -6.432  -2.173  1.00 10.00      A   
ATOM   4391  N   VAL A 463     -24.495  -7.515  -0.249  1.00 10.00      A   
ATOM   4392  HN  VAL A 463     -24.136  -7.897   0.587  1.00 10.00      A   
ATOM   4393  CA  VAL A 463     -25.928  -7.605  -0.511  1.00 10.00      A   
ATOM   4394  CB  VAL A 463     -26.362  -9.074  -0.725  1.00 10.00      A   
ATOM   4395  CG1 VAL A 463     -27.775  -9.151  -1.282  1.00 10.00      A   
ATOM   4396  CG2 VAL A 463     -25.386  -9.807  -1.634  1.00 10.00      A   
ATOM   4397  C   VAL A 463     -26.740  -7.020   0.641  1.00 10.00      A   
ATOM   4398  O   VAL A 463     -26.387  -7.190   1.812  1.00 10.00      A   
ATOM   4399  N   ALA A 464     -27.822  -6.329   0.299  1.00 10.00      A   
ATOM   4400  HN  ALA A 464     -28.040  -6.221  -0.652  1.00 10.00      A   
ATOM   4401  CA  ALA A 464     -28.699  -5.730   1.293  1.00 10.00      A   
ATOM   4402  CB  ALA A 464     -28.234  -4.325   1.640  1.00 10.00      A   
ATOM   4403  C   ALA A 464     -30.135  -5.695   0.793  1.00 10.00      A   
ATOM   4404  O   ALA A 464     -30.397  -5.256  -0.329  1.00 10.00      A   
ATOM   4405  N   PHE A 465     -31.057  -6.168   1.630  1.00 10.00      A   
ATOM   4406  HN  PHE A 465     -30.767  -6.528   2.498  1.00 10.00      A   
ATOM   4407  CA  PHE A 465     -32.486  -6.182   1.301  1.00 10.00      A   
ATOM   4408  CB  PHE A 465     -33.045  -4.757   1.145  1.00 10.00      A   
ATOM   4409  CG  PHE A 465     -32.903  -3.893   2.367  1.00 10.00      A   
ATOM   4410  CD1 PHE A 465     -31.767  -3.126   2.562  1.00 10.00      A   
ATOM   4411  CD2 PHE A 465     -33.906  -3.848   3.322  1.00 10.00      A   
ATOM   4412  CE1 PHE A 465     -31.631  -2.334   3.682  1.00 10.00      A   
ATOM   4413  CE2 PHE A 465     -33.778  -3.057   4.444  1.00 10.00      A   
ATOM   4414  CZ  PHE A 465     -32.638  -2.299   4.626  1.00 10.00      A   
ATOM   4415  C   PHE A 465     -32.767  -7.012   0.049  1.00 10.00      A   
ATOM   4416  O   PHE A 465     -33.457  -6.563  -0.868  1.00 10.00      A   
ATOM   4417  N   ALA A 466     -32.238  -8.227   0.019  1.00 10.00      A   
ATOM   4418  HN  ALA A 466     -31.710  -8.535   0.784  1.00 10.00      A   
ATOM   4419  CA  ALA A 466     -32.432  -9.115  -1.123  1.00 10.00      A   
ATOM   4420  CB  ALA A 466     -31.364  -8.865  -2.180  1.00 10.00      A   
ATOM   4421  C   ALA A 466     -32.412 -10.575  -0.692  1.00 10.00      A   
ATOM   4422  O   ALA A 466     -31.931 -10.904   0.392  1.00 10.00      A   
ATOM   4423  N   GLY A 467     -32.933 -11.442  -1.551  1.00 10.00      A   
ATOM   4424  HN  GLY A 467     -33.313 -11.115  -2.396  1.00 10.00      A   
ATOM   4425  CA  GLY A 467     -32.961 -12.861  -1.254  1.00 10.00      A   
ATOM   4426  C   GLY A 467     -34.353 -13.349  -0.919  1.00 10.00      A   
ATOM   4427  O   GLY A 467     -35.230 -12.553  -0.574  1.00 10.00      A   
ATOM   4428  N   ASP A 468     -34.564 -14.649  -1.025  1.00 10.00      A   
ATOM   4429  HN  ASP A 468     -33.823 -15.242  -1.315  1.00 10.00      A   
ATOM   4430  CA  ASP A 468     -35.865 -15.228  -0.728  1.00 10.00      A   
ATOM   4431  CB  ASP A 468     -36.442 -15.911  -1.972  1.00 10.00      A   
ATOM   4432  CG  ASP A 468     -37.947 -16.108  -1.905  1.00 10.00      A   
ATOM   4433  OD1 ASP A 468     -38.501 -16.211  -0.789  1.00 10.00      A   
ATOM   4434  OD2 ASP A 468     -38.589 -16.157  -2.975  1.00 10.00      A   
ATOM   4435  C   ASP A 468     -35.762 -16.225   0.416  1.00 10.00      A   
ATOM   4436  O   ASP A 468     -36.490 -16.125   1.405  1.00 10.00      A   
ATOM   4437  N   SER A 469     -34.852 -17.180   0.288  1.00 10.00      A   
ATOM   4438  HN  SER A 469     -34.284 -17.208  -0.518  1.00 10.00      A   
ATOM   4439  CA  SER A 469     -34.676 -18.189   1.314  1.00 10.00      A   
ATOM   4440  CB  SER A 469     -35.569 -19.398   1.012  1.00 10.00      A   
ATOM   4441  OG  SER A 469     -35.366 -19.871  -0.311  1.00 10.00      A   
ATOM   4442  HG  SER A 469     -34.884 -19.200  -0.829  1.00 10.00      A   
ATOM   4443  C   SER A 469     -33.212 -18.614   1.448  1.00 10.00      A   
ATOM   4444  O   SER A 469     -32.325 -18.019   0.836  1.00 10.00      A   
ATOM   4445  N   ASP A 470     -32.981 -19.660   2.238  1.00 10.00      A   
ATOM   4446  HN  ASP A 470     -33.740 -20.094   2.679  1.00 10.00      A   
ATOM   4447  CA  ASP A 470     -31.634 -20.183   2.488  1.00 10.00      A   
ATOM   4448  CB  ASP A 470     -31.699 -21.410   3.406  1.00 10.00      A   
ATOM   4449  CG  ASP A 470     -31.885 -21.046   4.865  1.00 10.00      A   
ATOM   4450  OD1 ASP A 470     -30.883 -21.004   5.604  1.00 10.00      A   
ATOM   4451  OD2 ASP A 470     -33.043 -20.809   5.283  1.00 10.00      A   
ATOM   4452  C   ASP A 470     -30.887 -20.538   1.202  1.00 10.00      A   
ATOM   4453  O   ASP A 470     -29.661 -20.413   1.137  1.00 10.00      A   
ATOM   4454  N   LEU A 471     -31.626 -20.976   0.188  1.00 10.00      A   
ATOM   4455  HN  LEU A 471     -32.597 -21.050   0.306  1.00 10.00      A   
ATOM   4456  CA  LEU A 471     -31.033 -21.354  -1.092  1.00 10.00      A   
ATOM   4457  CB  LEU A 471     -32.108 -21.778  -2.092  1.00 10.00      A   
ATOM   4458  CG  LEU A 471     -32.706 -23.173  -1.885  1.00 10.00      A   
ATOM   4459  CD1 LEU A 471     -33.764 -23.459  -2.935  1.00 10.00      A   
ATOM   4460  CD2 LEU A 471     -31.623 -24.244  -1.912  1.00 10.00      A   
ATOM   4461  C   LEU A 471     -30.158 -20.244  -1.672  1.00 10.00      A   
ATOM   4462  O   LEU A 471     -29.075 -20.514  -2.188  1.00 10.00      A   
ATOM   4463  N   GLY A 472     -30.621 -19.004  -1.547  1.00 10.00      A   
ATOM   4464  HN  GLY A 472     -31.490 -18.862  -1.103  1.00 10.00      A   
ATOM   4465  CA  GLY A 472     -29.879 -17.860  -2.058  1.00 10.00      A   
ATOM   4466  C   GLY A 472     -28.496 -17.733  -1.448  1.00 10.00      A   
ATOM   4467  O   GLY A 472     -27.525 -17.442  -2.143  1.00 10.00      A   
ATOM   4468  N   MET A 473     -28.398 -17.963  -0.148  1.00 10.00      A   
ATOM   4469  HN  MET A 473     -29.206 -18.193   0.363  1.00 10.00      A   
ATOM   4470  CA  MET A 473     -27.114 -17.877   0.538  1.00 10.00      A   
ATOM   4471  CB  MET A 473     -27.306 -17.792   2.051  1.00 10.00      A   
ATOM   4472  CG  MET A 473     -26.016 -17.559   2.820  1.00 10.00      A   
ATOM   4473  SD  MET A 473     -26.258 -17.582   4.606  1.00 10.00      A   
ATOM   4474  CE  MET A 473     -24.589 -17.246   5.166  1.00 10.00      A   
ATOM   4475  C   MET A 473     -26.239 -19.075   0.184  1.00 10.00      A   
ATOM   4476  O   MET A 473     -25.038 -18.936  -0.063  1.00 10.00      A   
ATOM   4477  N   HIS A 474     -26.857 -20.245   0.149  1.00 10.00      A   
ATOM   4478  HN  HIS A 474     -27.821 -20.281   0.346  1.00 10.00      A   
ATOM   4479  CA  HIS A 474     -26.158 -21.479  -0.172  1.00 10.00      A   
ATOM   4480  CB  HIS A 474     -27.114 -22.673  -0.044  1.00 10.00      A   
ATOM   4481  CG  HIS A 474     -26.434 -24.009   0.006  1.00 10.00      A   
ATOM   4482  ND1 HIS A 474     -26.354 -24.733   1.174  1.00 10.00      A   
ATOM   4483  CD2 HIS A 474     -25.822 -24.702  -0.989  1.00 10.00      A   
ATOM   4484  CE1 HIS A 474     -25.702 -25.840   0.866  1.00 10.00      A   
ATOM   4485  NE2 HIS A 474     -25.361 -25.862  -0.427  1.00 10.00      A   
ATOM   4486  HE2 HIS A 474     -24.873 -26.577  -0.891  1.00 10.00      A   
ATOM   4487  C   HIS A 474     -25.572 -21.418  -1.584  1.00 10.00      A   
ATOM   4488  O   HIS A 474     -24.423 -21.804  -1.801  1.00 10.00      A   
ATOM   4489  N   HIS A 475     -26.367 -20.911  -2.526  1.00 10.00      A   
ATOM   4490  HN  HIS A 475     -27.268 -20.605  -2.271  1.00 10.00      A   
ATOM   4491  CA  HIS A 475     -25.960 -20.800  -3.925  1.00 10.00      A   
ATOM   4492  CB  HIS A 475     -27.077 -20.179  -4.774  1.00 10.00      A   
ATOM   4493  CG  HIS A 475     -28.084 -21.168  -5.283  1.00 10.00      A   
ATOM   4494  ND1 HIS A 475     -27.754 -22.325  -5.952  1.00 10.00      A   
ATOM   4495  HD1 HIS A 475     -26.843 -22.629  -6.165  1.00 10.00      A   
ATOM   4496  CD2 HIS A 475     -29.439 -21.151  -5.218  1.00 10.00      A   
ATOM   4497  CE1 HIS A 475     -28.890 -22.960  -6.268  1.00 10.00      A   
ATOM   4498  NE2 HIS A 475     -29.945 -22.289  -5.843  1.00 10.00      A   
ATOM   4499  C   HIS A 475     -24.665 -20.013  -4.104  1.00 10.00      A   
ATOM   4500  O   HIS A 475     -23.858 -20.332  -4.972  1.00 10.00      A   
ATOM   4501  N   VAL A 476     -24.471 -18.994  -3.282  1.00 10.00      A   
ATOM   4502  HN  VAL A 476     -25.147 -18.793  -2.603  1.00 10.00      A   
ATOM   4503  CA  VAL A 476     -23.275 -18.166  -3.371  1.00 10.00      A   
ATOM   4504  CB  VAL A 476     -23.501 -16.774  -2.741  1.00 10.00      A   
ATOM   4505  CG1 VAL A 476     -22.242 -15.922  -2.840  1.00 10.00      A   
ATOM   4506  CG2 VAL A 476     -24.674 -16.074  -3.410  1.00 10.00      A   
ATOM   4507  C   VAL A 476     -22.080 -18.844  -2.704  1.00 10.00      A   
ATOM   4508  O   VAL A 476     -21.018 -18.989  -3.311  1.00 10.00      A   
ATOM   4509  N   LEU A 477     -22.274 -19.279  -1.467  1.00 10.00      A   
ATOM   4510  HN  LEU A 477     -23.157 -19.164  -1.053  1.00 10.00      A   
ATOM   4511  CA  LEU A 477     -21.215 -19.922  -0.699  1.00 10.00      A   
ATOM   4512  CB  LEU A 477     -21.688 -20.226   0.721  1.00 10.00      A   
ATOM   4513  CG  LEU A 477     -22.184 -19.028   1.535  1.00 10.00      A   
ATOM   4514  CD1 LEU A 477     -22.771 -19.486   2.860  1.00 10.00      A   
ATOM   4515  CD2 LEU A 477     -21.059 -18.030   1.764  1.00 10.00      A   
ATOM   4516  C   LEU A 477     -20.675 -21.182  -1.375  1.00 10.00      A   
ATOM   4517  O   LEU A 477     -19.461 -21.366  -1.469  1.00 10.00      A   
ATOM   4518  N   SER A 478     -21.567 -22.035  -1.857  1.00 10.00      A   
ATOM   4519  HN  SER A 478     -22.525 -21.834  -1.767  1.00 10.00      A   
ATOM   4520  CA  SER A 478     -21.158 -23.269  -2.520  1.00 10.00      A   
ATOM   4521  CB  SER A 478     -22.205 -24.368  -2.307  1.00 10.00      A   
ATOM   4522  OG  SER A 478     -22.204 -24.829  -0.964  1.00 10.00      A   
ATOM   4523  HG  SER A 478     -22.048 -24.083  -0.365  1.00 10.00      A   
ATOM   4524  C   SER A 478     -20.921 -23.046  -4.015  1.00 10.00      A   
ATOM   4525  O   SER A 478     -20.675 -23.991  -4.767  1.00 10.00      A   
ATOM   4526  N   GLY A 479     -20.980 -21.793  -4.441  1.00 10.00      A   
ATOM   4527  HN  GLY A 479     -21.164 -21.072  -3.801  1.00 10.00      A   
ATOM   4528  CA  GLY A 479     -20.781 -21.484  -5.838  1.00 10.00      A   
ATOM   4529  C   GLY A 479     -19.486 -20.741  -6.107  1.00 10.00      A   
ATOM   4530  O   GLY A 479     -18.615 -21.239  -6.818  1.00 10.00      A   
ATOM   4531  N   CYS A 480     -19.347 -19.560  -5.524  1.00 10.00      A   
ATOM   4532  HN  CYS A 480     -20.060 -19.232  -4.932  1.00 10.00      A   
ATOM   4533  CA  CYS A 480     -18.160 -18.742  -5.721  1.00 10.00      A   
ATOM   4534  CB  CYS A 480     -18.365 -17.366  -5.101  1.00 10.00      A   
ATOM   4535  SG  CYS A 480     -19.875 -16.550  -5.663  1.00 10.00      A   
ATOM   4536  HG  CYS A 480     -19.858 -16.531  -6.992  1.00 10.00      A   
ATOM   4537  C   CYS A 480     -16.912 -19.414  -5.157  1.00 10.00      A   
ATOM   4538  O   CYS A 480     -16.878 -19.817  -3.990  1.00 10.00      A   
ATOM   4539  N   ASP A 481     -15.894 -19.541  -6.000  1.00 10.00      A   
ATOM   4540  HN  ASP A 481     -15.988 -19.207  -6.913  1.00 10.00      A   
ATOM   4541  CA  ASP A 481     -14.646 -20.182  -5.607  1.00 10.00      A   
ATOM   4542  CB  ASP A 481     -13.976 -20.832  -6.820  1.00 10.00      A   
ATOM   4543  CG  ASP A 481     -14.014 -22.346  -6.767  1.00 10.00      A   
ATOM   4544  OD1 ASP A 481     -15.013 -22.935  -7.235  1.00 10.00      A   
ATOM   4545  OD2 ASP A 481     -13.052 -22.953  -6.251  1.00 10.00      A   
ATOM   4546  C   ASP A 481     -13.680 -19.208  -4.944  1.00 10.00      A   
ATOM   4547  O   ASP A 481     -12.976 -19.566  -4.001  1.00 10.00      A   
ATOM   4548  N   SER A 482     -13.659 -17.975  -5.420  1.00 10.00      A   
ATOM   4549  HN  SER A 482     -14.257 -17.727  -6.154  1.00 10.00      A   
ATOM   4550  CA  SER A 482     -12.756 -16.973  -4.875  1.00 10.00      A   
ATOM   4551  CB  SER A 482     -12.226 -16.077  -5.997  1.00 10.00      A   
ATOM   4552  OG  SER A 482     -11.745 -16.853  -7.084  1.00 10.00      A   
ATOM   4553  HG  SER A 482     -12.487 -17.104  -7.651  1.00 10.00      A   
ATOM   4554  C   SER A 482     -13.415 -16.130  -3.787  1.00 10.00      A   
ATOM   4555  O   SER A 482     -13.002 -15.000  -3.543  1.00 10.00      A   
ATOM   4556  N   LEU A 483     -14.422 -16.687  -3.123  1.00 10.00      A   
ATOM   4557  HN  LEU A 483     -14.692 -17.603  -3.343  1.00 10.00      A   
ATOM   4558  CA  LEU A 483     -15.126 -15.968  -2.066  1.00 10.00      A   
ATOM   4559  CB  LEU A 483     -16.313 -16.783  -1.550  1.00 10.00      A   
ATOM   4560  CG  LEU A 483     -17.695 -16.139  -1.698  1.00 10.00      A   
ATOM   4561  CD1 LEU A 483     -18.771 -17.052  -1.134  1.00 10.00      A   
ATOM   4562  CD2 LEU A 483     -17.740 -14.772  -1.027  1.00 10.00      A   
ATOM   4563  C   LEU A 483     -14.190 -15.617  -0.914  1.00 10.00      A   
ATOM   4564  O   LEU A 483     -13.706 -16.498  -0.204  1.00 10.00      A   
ATOM   4565  N   ARG A 484     -13.943 -14.327  -0.737  1.00 10.00      A   
ATOM   4566  HN  ARG A 484     -14.363 -13.674  -1.338  1.00 10.00      A   
ATOM   4567  CA  ARG A 484     -13.065 -13.849   0.320  1.00 10.00      A   
ATOM   4568  CB  ARG A 484     -11.899 -13.045  -0.260  1.00 10.00      A   
ATOM   4569  CG  ARG A 484     -10.811 -13.887  -0.907  1.00 10.00      A   
ATOM   4570  CD  ARG A 484      -9.678 -13.015  -1.431  1.00 10.00      A   
ATOM   4571  NE  ARG A 484      -9.402 -11.886  -0.542  1.00 10.00      A   
ATOM   4572  HE  ARG A 484      -9.175 -12.097   0.390  1.00 10.00      A   
ATOM   4573  CZ  ARG A 484      -9.443 -10.608  -0.916  1.00 10.00      A   
ATOM   4574  NH1 ARG A 484      -9.735 -10.275  -2.168  1.00 10.00      A   
ATOM   4575 HH11 ARG A 484      -9.770  -9.270  -2.441  1.00 10.00      A   
ATOM   4576 HH12 ARG A 484      -9.923 -11.017  -2.890  1.00 10.00      A   
ATOM   4577  NH2 ARG A 484      -9.195  -9.651  -0.032  1.00 10.00      A   
ATOM   4578 HH21 ARG A 484      -9.233  -8.642  -0.319  1.00 10.00      A   
ATOM   4579 HH22 ARG A 484      -8.962  -9.890   0.951  1.00 10.00      A   
ATOM   4580  C   ARG A 484     -13.825 -13.003   1.335  1.00 10.00      A   
ATOM   4581  O   ARG A 484     -13.788 -13.280   2.535  1.00 10.00      A   
ATOM   4582  N   LYS A 485     -14.508 -11.972   0.850  1.00 10.00      A   
ATOM   4583  HN  LYS A 485     -14.513 -11.813  -0.122  1.00 10.00      A   
ATOM   4584  CA  LYS A 485     -15.273 -11.080   1.717  1.00 10.00      A   
ATOM   4585  CB  LYS A 485     -14.673  -9.668   1.738  1.00 10.00      A   
ATOM   4586  CG  LYS A 485     -13.538  -9.486   2.736  1.00 10.00      A   
ATOM   4587  CD  LYS A 485     -13.026  -8.050   2.761  1.00 10.00      A   
ATOM   4588  CE  LYS A 485     -12.128  -7.754   1.570  1.00 10.00      A   
ATOM   4589  NZ  LYS A 485     -11.580  -6.371   1.603  1.00 10.00      A   
ATOM   4590  HZ1 LYS A 485     -12.344  -5.677   1.488  1.00 10.00      A   
ATOM   4591  HZ2 LYS A 485     -10.892  -6.245   0.832  1.00 10.00      A   
ATOM   4592  HZ3 LYS A 485     -11.096  -6.191   2.507  1.00 10.00      A   
ATOM   4593  C   LYS A 485     -16.735 -11.030   1.296  1.00 10.00      A   
ATOM   4594  O   LYS A 485     -17.054 -10.750   0.137  1.00 10.00      A   
ATOM   4595  N   LEU A 486     -17.618 -11.312   2.237  1.00 10.00      A   
ATOM   4596  HN  LEU A 486     -17.302 -11.530   3.138  1.00 10.00      A   
ATOM   4597  CA  LEU A 486     -19.047 -11.302   1.968  1.00 10.00      A   
ATOM   4598  CB  LEU A 486     -19.590 -12.734   1.904  1.00 10.00      A   
ATOM   4599  CG  LEU A 486     -21.058 -12.887   1.500  1.00 10.00      A   
ATOM   4600  CD1 LEU A 486     -21.290 -12.351   0.098  1.00 10.00      A   
ATOM   4601  CD2 LEU A 486     -21.484 -14.341   1.593  1.00 10.00      A   
ATOM   4602  C   LEU A 486     -19.790 -10.486   3.022  1.00 10.00      A   
ATOM   4603  O   LEU A 486     -19.697 -10.762   4.220  1.00 10.00      A   
ATOM   4604  N   GLU A 487     -20.515  -9.474   2.567  1.00 10.00      A   
ATOM   4605  HN  GLU A 487     -20.548  -9.307   1.600  1.00 10.00      A   
ATOM   4606  CA  GLU A 487     -21.274  -8.609   3.454  1.00 10.00      A   
ATOM   4607  CB  GLU A 487     -20.906  -7.144   3.212  1.00 10.00      A   
ATOM   4608  CG  GLU A 487     -19.413  -6.886   3.115  1.00 10.00      A   
ATOM   4609  CD  GLU A 487     -19.088  -5.408   3.075  1.00 10.00      A   
ATOM   4610  OE1 GLU A 487     -19.241  -4.790   1.999  1.00 10.00      A   
ATOM   4611  OE2 GLU A 487     -18.683  -4.861   4.123  1.00 10.00      A   
ATOM   4612  C   GLU A 487     -22.764  -8.805   3.217  1.00 10.00      A   
ATOM   4613  O   GLU A 487     -23.271  -8.494   2.137  1.00 10.00      A   
ATOM   4614  N   ILE A 488     -23.456  -9.335   4.218  1.00 10.00      A   
ATOM   4615  HN  ILE A 488     -22.988  -9.586   5.050  1.00 10.00      A   
ATOM   4616  CA  ILE A 488     -24.889  -9.573   4.113  1.00 10.00      A   
ATOM   4617  CB  ILE A 488     -25.217 -11.081   4.218  1.00 10.00      A   
ATOM   4618  CG1 ILE A 488     -24.392 -11.892   3.214  1.00 10.00      A   
ATOM   4619  CG2 ILE A 488     -26.704 -11.324   3.996  1.00 10.00      A   
ATOM   4620  CD1 ILE A 488     -24.569 -13.393   3.340  1.00 10.00      A   
ATOM   4621  C   ILE A 488     -25.653  -8.824   5.205  1.00 10.00      A   
ATOM   4622  O   ILE A 488     -25.411  -9.023   6.398  1.00 10.00      A   
ATOM   4623  N   ARG A 489     -26.566  -7.954   4.804  1.00 10.00      A   
ATOM   4624  HN  ARG A 489     -26.715  -7.813   3.840  1.00 10.00      A   
ATOM   4625  CA  ARG A 489     -27.366  -7.210   5.763  1.00 10.00      A   
ATOM   4626  CB  ARG A 489     -26.808  -5.805   6.016  1.00 10.00      A   
ATOM   4627  CG  ARG A 489     -26.946  -4.840   4.850  1.00 10.00      A   
ATOM   4628  CD  ARG A 489     -27.110  -3.405   5.330  1.00 10.00      A   
ATOM   4629  NE  ARG A 489     -28.352  -3.206   6.079  1.00 10.00      A   
ATOM   4630  HE  ARG A 489     -28.983  -3.965   6.117  1.00 10.00      A   
ATOM   4631  CZ  ARG A 489     -28.680  -2.071   6.699  1.00 10.00      A   
ATOM   4632  NH1 ARG A 489     -27.869  -1.017   6.666  1.00 10.00      A   
ATOM   4633 HH11 ARG A 489     -26.961  -1.065   6.146  1.00 10.00      A   
ATOM   4634 HH12 ARG A 489     -28.137  -0.133   7.161  1.00 10.00      A   
ATOM   4635  NH2 ARG A 489     -29.832  -1.987   7.349  1.00 10.00      A   
ATOM   4636 HH21 ARG A 489     -30.094  -1.108   7.841  1.00 10.00      A   
ATOM   4637 HH22 ARG A 489     -30.487  -2.814   7.370  1.00 10.00      A   
ATOM   4638  C   ARG A 489     -28.820  -7.152   5.316  1.00 10.00      A   
ATOM   4639  O   ARG A 489     -29.109  -6.904   4.142  1.00 10.00      A   
ATOM   4640  N   ASP A 490     -29.727  -7.402   6.257  1.00 10.00      A   
ATOM   4641  HN  ASP A 490     -29.420  -7.608   7.168  1.00 10.00      A   
ATOM   4642  CA  ASP A 490     -31.162  -7.387   5.979  1.00 10.00      A   
ATOM   4643  CB  ASP A 490     -31.647  -5.988   5.597  1.00 10.00      A   
ATOM   4644  CG  ASP A 490     -31.925  -5.134   6.810  1.00 10.00      A   
ATOM   4645  OD1 ASP A 490     -33.027  -5.255   7.383  1.00 10.00      A   
ATOM   4646  OD2 ASP A 490     -31.034  -4.354   7.212  1.00 10.00      A   
ATOM   4647  C   ASP A 490     -31.542  -8.407   4.914  1.00 10.00      A   
ATOM   4648  O   ASP A 490     -32.065  -8.063   3.850  1.00 10.00      A   
ATOM   4649  N   CYS A 491     -31.271  -9.667   5.206  1.00 10.00      A   
ATOM   4650  HN  CYS A 491     -30.852  -9.878   6.065  1.00 10.00      A   
ATOM   4651  CA  CYS A 491     -31.573 -10.746   4.284  1.00 10.00      A   
ATOM   4652  CB  CYS A 491     -30.332 -11.084   3.455  1.00 10.00      A   
ATOM   4653  SG  CYS A 491     -29.850  -9.822   2.249  1.00 10.00      A   
ATOM   4654  HG  CYS A 491     -30.217 -10.251   1.047  1.00 10.00      A   
ATOM   4655  C   CYS A 491     -32.045 -11.982   5.042  1.00 10.00      A   
ATOM   4656  O   CYS A 491     -31.563 -12.261   6.144  1.00 10.00      A   
ATOM   4657  N   PRO A 492     -32.990 -12.741   4.460  1.00 10.00      A   
ATOM   4658  CA  PRO A 492     -33.530 -13.959   5.082  1.00 10.00      A   
ATOM   4659  CB  PRO A 492     -34.803 -14.219   4.272  1.00 10.00      A   
ATOM   4660  CG  PRO A 492     -34.506 -13.661   2.926  1.00 10.00      A   
ATOM   4661  CD  PRO A 492     -33.620 -12.467   3.151  1.00 10.00      A   
ATOM   4662  C   PRO A 492     -32.569 -15.143   4.953  1.00 10.00      A   
ATOM   4663  O   PRO A 492     -32.973 -16.252   4.599  1.00 10.00      A   
ATOM   4664  N   PHE A 493     -31.303 -14.904   5.265  1.00 10.00      A   
ATOM   4665  HN  PHE A 493     -31.054 -14.011   5.586  1.00 10.00      A   
ATOM   4666  CA  PHE A 493     -30.277 -15.933   5.176  1.00 10.00      A   
ATOM   4667  CB  PHE A 493     -29.136 -15.470   4.264  1.00 10.00      A   
ATOM   4668  CG  PHE A 493     -29.568 -15.059   2.886  1.00 10.00      A   
ATOM   4669  CD1 PHE A 493     -29.020 -13.943   2.280  1.00 10.00      A   
ATOM   4670  CD2 PHE A 493     -30.518 -15.788   2.196  1.00 10.00      A   
ATOM   4671  CE1 PHE A 493     -29.408 -13.561   1.012  1.00 10.00      A   
ATOM   4672  CE2 PHE A 493     -30.912 -15.412   0.928  1.00 10.00      A   
ATOM   4673  CZ  PHE A 493     -30.356 -14.297   0.335  1.00 10.00      A   
ATOM   4674  C   PHE A 493     -29.726 -16.250   6.559  1.00 10.00      A   
ATOM   4675  O   PHE A 493     -29.895 -15.469   7.499  1.00 10.00      A   
ATOM   4676  N   GLY A 494     -29.058 -17.389   6.675  1.00 10.00      A   
ATOM   4677  HN  GLY A 494     -28.956 -17.970   5.891  1.00 10.00      A   
ATOM   4678  CA  GLY A 494     -28.487 -17.791   7.941  1.00 10.00      A   
ATOM   4679  C   GLY A 494     -29.105 -19.072   8.455  1.00 10.00      A   
ATOM   4680  O   GLY A 494     -30.045 -19.589   7.852  1.00 10.00      A   
ATOM   4681  N   ASP A 495     -28.569 -19.583   9.560  1.00 10.00      A   
ATOM   4682  HN  ASP A 495     -27.811 -19.117   9.972  1.00 10.00      A   
ATOM   4683  CA  ASP A 495     -29.060 -20.818  10.188  1.00 10.00      A   
ATOM   4684  CB  ASP A 495     -30.573 -20.743  10.483  1.00 10.00      A   
ATOM   4685  CG  ASP A 495     -31.073 -21.791  11.471  1.00 10.00      A   
ATOM   4686  OD1 ASP A 495     -31.873 -21.430  12.368  1.00 10.00      A   
ATOM   4687  OD2 ASP A 495     -30.699 -22.973  11.347  1.00 10.00      A   
ATOM   4688  C   ASP A 495     -28.717 -22.063   9.362  1.00 10.00      A   
ATOM   4689  O   ASP A 495     -27.686 -22.698   9.584  1.00 10.00      A   
ATOM   4690  N   LYS A 496     -29.555 -22.383   8.381  1.00 10.00      A   
ATOM   4691  HN  LYS A 496     -30.321 -21.796   8.193  1.00 10.00      A   
ATOM   4692  CA  LYS A 496     -29.347 -23.567   7.555  1.00 10.00      A   
ATOM   4693  CB  LYS A 496     -30.642 -23.978   6.844  1.00 10.00      A   
ATOM   4694  CG  LYS A 496     -31.919 -23.726   7.629  1.00 10.00      A   
ATOM   4695  CD  LYS A 496     -33.140 -24.099   6.805  1.00 10.00      A   
ATOM   4696  CE  LYS A 496     -34.408 -23.497   7.379  1.00 10.00      A   
ATOM   4697  NZ  LYS A 496     -34.425 -22.015   7.248  1.00 10.00      A   
ATOM   4698  HZ1 LYS A 496     -35.404 -21.670   7.228  1.00 10.00      A   
ATOM   4699  HZ2 LYS A 496     -33.947 -21.719   6.365  1.00 10.00      A   
ATOM   4700  HZ3 LYS A 496     -33.932 -21.579   8.055  1.00 10.00      A   
ATOM   4701  C   LYS A 496     -28.247 -23.348   6.525  1.00 10.00      A   
ATOM   4702  O   LYS A 496     -27.257 -24.084   6.495  1.00 10.00      A   
ATOM   4703  N   ALA A 497     -28.422 -22.327   5.694  1.00 10.00      A   
ATOM   4704  HN  ALA A 497     -29.238 -21.772   5.781  1.00 10.00      A   
ATOM   4705  CA  ALA A 497     -27.461 -22.007   4.645  1.00 10.00      A   
ATOM   4706  CB  ALA A 497     -27.949 -20.823   3.831  1.00 10.00      A   
ATOM   4707  C   ALA A 497     -26.067 -21.730   5.200  1.00 10.00      A   
ATOM   4708  O   ALA A 497     -25.066 -21.925   4.510  1.00 10.00      A   
ATOM   4709  N   LEU A 498     -26.003 -21.289   6.450  1.00 10.00      A   
ATOM   4710  HN  LEU A 498     -26.826 -21.173   6.961  1.00 10.00      A   
ATOM   4711  CA  LEU A 498     -24.730 -20.985   7.080  1.00 10.00      A   
ATOM   4712  CB  LEU A 498     -24.925 -20.023   8.257  1.00 10.00      A   
ATOM   4713  CG  LEU A 498     -23.651 -19.466   8.903  1.00 10.00      A   
ATOM   4714  CD1 LEU A 498     -22.640 -19.040   7.847  1.00 10.00      A   
ATOM   4715  CD2 LEU A 498     -23.992 -18.301   9.820  1.00 10.00      A   
ATOM   4716  C   LEU A 498     -24.023 -22.261   7.523  1.00 10.00      A   
ATOM   4717  O   LEU A 498     -22.871 -22.495   7.162  1.00 10.00      A   
ATOM   4718  N   LEU A 499     -24.730 -23.104   8.275  1.00 10.00      A   
ATOM   4719  HN  LEU A 499     -25.660 -22.880   8.506  1.00 10.00      A   
ATOM   4720  CA  LEU A 499     -24.159 -24.353   8.773  1.00 10.00      A   
ATOM   4721  CB  LEU A 499     -25.128 -25.041   9.732  1.00 10.00      A   
ATOM   4722  CG  LEU A 499     -25.337 -24.363  11.087  1.00 10.00      A   
ATOM   4723  CD1 LEU A 499     -26.406 -25.095  11.882  1.00 10.00      A   
ATOM   4724  CD2 LEU A 499     -24.032 -24.309  11.866  1.00 10.00      A   
ATOM   4725  C   LEU A 499     -23.775 -25.303   7.642  1.00 10.00      A   
ATOM   4726  O   LEU A 499     -22.808 -26.055   7.749  1.00 10.00      A   
ATOM   4727  N   ALA A 500     -24.521 -25.252   6.551  1.00 10.00      A   
ATOM   4728  HN  ALA A 500     -25.273 -24.620   6.513  1.00 10.00      A   
ATOM   4729  CA  ALA A 500     -24.258 -26.119   5.408  1.00 10.00      A   
ATOM   4730  CB  ALA A 500     -25.491 -26.211   4.525  1.00 10.00      A   
ATOM   4731  C   ALA A 500     -23.047 -25.657   4.594  1.00 10.00      A   
ATOM   4732  O   ALA A 500     -22.664 -26.310   3.619  1.00 10.00      A   
ATOM   4733  N   ASN A 501     -22.443 -24.545   4.998  1.00 10.00      A   
ATOM   4734  HN  ASN A 501     -22.777 -24.078   5.795  1.00 10.00      A   
ATOM   4735  CA  ASN A 501     -21.292 -23.999   4.288  1.00 10.00      A   
ATOM   4736  CB  ASN A 501     -21.709 -22.775   3.470  1.00 10.00      A   
ATOM   4737  CG  ASN A 501     -22.505 -23.137   2.234  1.00 10.00      A   
ATOM   4738  OD1 ASN A 501     -21.940 -23.419   1.181  1.00 10.00      A   
ATOM   4739  ND2 ASN A 501     -23.822 -23.116   2.353  1.00 10.00      A   
ATOM   4740 HD21 ASN A 501     -24.203 -22.863   3.225  1.00 10.00      A   
ATOM   4741 HD22 ASN A 501     -24.365 -23.356   1.573  1.00 10.00      A   
ATOM   4742  C   ASN A 501     -20.171 -23.623   5.251  1.00 10.00      A   
ATOM   4743  O   ASN A 501     -19.389 -22.710   4.989  1.00 10.00      A   
ATOM   4744  N   ALA A 502     -20.079 -24.355   6.352  1.00 10.00      A   
ATOM   4745  HN  ALA A 502     -20.707 -25.100   6.486  1.00 10.00      A   
ATOM   4746  CA  ALA A 502     -19.062 -24.091   7.364  1.00 10.00      A   
ATOM   4747  CB  ALA A 502     -19.344 -24.895   8.625  1.00 10.00      A   
ATOM   4748  C   ALA A 502     -17.657 -24.386   6.839  1.00 10.00      A   
ATOM   4749  O   ALA A 502     -16.691 -23.729   7.225  1.00 10.00      A   
ATOM   4750  N   SER A 503     -17.554 -25.368   5.955  1.00 10.00      A   
ATOM   4751  HN  SER A 503     -18.363 -25.856   5.692  1.00 10.00      A   
ATOM   4752  CA  SER A 503     -16.278 -25.764   5.375  1.00 10.00      A   
ATOM   4753  CB  SER A 503     -16.468 -27.063   4.591  1.00 10.00      A   
ATOM   4754  OG  SER A 503     -17.410 -27.906   5.239  1.00 10.00      A   
ATOM   4755  HG  SER A 503     -16.937 -28.543   5.792  1.00 10.00      A   
ATOM   4756  C   SER A 503     -15.712 -24.677   4.453  1.00 10.00      A   
ATOM   4757  O   SER A 503     -14.496 -24.529   4.317  1.00 10.00      A   
ATOM   4758  N   LYS A 504     -16.595 -23.904   3.843  1.00 10.00      A   
ATOM   4759  HN  LYS A 504     -17.553 -24.044   4.015  1.00 10.00      A   
ATOM   4760  CA  LYS A 504     -16.178 -22.845   2.929  1.00 10.00      A   
ATOM   4761  CB  LYS A 504     -17.306 -22.516   1.947  1.00 10.00      A   
ATOM   4762  CG  LYS A 504     -16.868 -21.745   0.712  1.00 10.00      A   
ATOM   4763  CD  LYS A 504     -15.904 -22.557  -0.139  1.00 10.00      A   
ATOM   4764  CE  LYS A 504     -15.705 -21.917  -1.501  1.00 10.00      A   
ATOM   4765  NZ  LYS A 504     -16.917 -22.039  -2.353  1.00 10.00      A   
ATOM   4766  HZ1 LYS A 504     -17.002 -23.009  -2.721  1.00 10.00      A   
ATOM   4767  HZ2 LYS A 504     -16.858 -21.379  -3.156  1.00 10.00      A   
ATOM   4768  HZ3 LYS A 504     -17.773 -21.816  -1.799  1.00 10.00      A   
ATOM   4769  C   LYS A 504     -15.741 -21.592   3.691  1.00 10.00      A   
ATOM   4770  O   LYS A 504     -15.053 -20.726   3.142  1.00 10.00      A   
ATOM   4771  N   LEU A 505     -16.116 -21.519   4.962  1.00 10.00      A   
ATOM   4772  HN  LEU A 505     -16.635 -22.254   5.347  1.00 10.00      A   
ATOM   4773  CA  LEU A 505     -15.784 -20.371   5.799  1.00 10.00      A   
ATOM   4774  CB  LEU A 505     -16.527 -20.437   7.134  1.00 10.00      A   
ATOM   4775  CG  LEU A 505     -18.040 -20.210   7.074  1.00 10.00      A   
ATOM   4776  CD1 LEU A 505     -18.659 -20.391   8.451  1.00 10.00      A   
ATOM   4777  CD2 LEU A 505     -18.358 -18.826   6.520  1.00 10.00      A   
ATOM   4778  C   LEU A 505     -14.280 -20.226   6.028  1.00 10.00      A   
ATOM   4779  O   LEU A 505     -13.784 -19.117   6.217  1.00 10.00      A   
ATOM   4780  N   GLU A 506     -13.557 -21.342   5.998  1.00 10.00      A   
ATOM   4781  HN  GLU A 506     -14.008 -22.196   5.839  1.00 10.00      A   
ATOM   4782  CA  GLU A 506     -12.106 -21.322   6.206  1.00 10.00      A   
ATOM   4783  CB  GLU A 506     -11.572 -22.734   6.461  1.00 10.00      A   
ATOM   4784  CG  GLU A 506     -12.087 -23.376   7.738  1.00 10.00      A   
ATOM   4785  CD  GLU A 506     -11.305 -24.618   8.121  1.00 10.00      A   
ATOM   4786  OE1 GLU A 506     -11.294 -25.589   7.333  1.00 10.00      A   
ATOM   4787  OE2 GLU A 506     -10.700 -24.634   9.213  1.00 10.00      A   
ATOM   4788  C   GLU A 506     -11.373 -20.692   5.019  1.00 10.00      A   
ATOM   4789  O   GLU A 506     -10.239 -20.225   5.149  1.00 10.00      A   
ATOM   4790  N   THR A 507     -12.026 -20.682   3.865  1.00 10.00      A   
ATOM   4791  HN  THR A 507     -12.922 -21.072   3.821  1.00 10.00      A   
ATOM   4792  CA  THR A 507     -11.444 -20.119   2.654  1.00 10.00      A   
ATOM   4793  CB  THR A 507     -12.038 -20.796   1.406  1.00 10.00      A   
ATOM   4794  OG1 THR A 507     -13.006 -21.776   1.813  1.00 10.00      A   
ATOM   4795  HG1 THR A 507     -13.839 -21.331   2.029  1.00 10.00      A   
ATOM   4796  CG2 THR A 507     -10.948 -21.478   0.600  1.00 10.00      A   
ATOM   4797  C   THR A 507     -11.686 -18.610   2.571  1.00 10.00      A   
ATOM   4798  O   THR A 507     -10.970 -17.890   1.870  1.00 10.00      A   
ATOM   4799  N   MET A 508     -12.696 -18.143   3.293  1.00 10.00      A   
ATOM   4800  HN  MET A 508     -13.215 -18.766   3.842  1.00 10.00      A   
ATOM   4801  CA  MET A 508     -13.047 -16.730   3.311  1.00 10.00      A   
ATOM   4802  CB  MET A 508     -14.548 -16.562   3.564  1.00 10.00      A   
ATOM   4803  CG  MET A 508     -15.435 -17.172   2.490  1.00 10.00      A   
ATOM   4804  SD  MET A 508     -17.189 -17.091   2.901  1.00 10.00      A   
ATOM   4805  CE  MET A 508     -17.390 -15.333   3.170  1.00 10.00      A   
ATOM   4806  C   MET A 508     -12.264 -16.005   4.398  1.00 10.00      A   
ATOM   4807  O   MET A 508     -11.843 -16.621   5.374  1.00 10.00      A   
ATOM   4808  N   ARG A 509     -12.065 -14.705   4.224  1.00 10.00      A   
ATOM   4809  HN  ARG A 509     -12.423 -14.266   3.420  1.00 10.00      A   
ATOM   4810  CA  ARG A 509     -11.337 -13.912   5.203  1.00 10.00      A   
ATOM   4811  CB  ARG A 509     -10.787 -12.624   4.576  1.00 10.00      A   
ATOM   4812  CG  ARG A 509      -9.999 -11.749   5.545  1.00 10.00      A   
ATOM   4813  CD  ARG A 509      -9.820 -10.331   5.018  1.00 10.00      A   
ATOM   4814  NE  ARG A 509      -8.806 -10.254   3.966  1.00 10.00      A   
ATOM   4815  HE  ARG A 509      -8.297 -11.078   3.774  1.00 10.00      A   
ATOM   4816  CZ  ARG A 509      -8.530  -9.145   3.269  1.00 10.00      A   
ATOM   4817  NH1 ARG A 509      -9.183  -8.014   3.507  1.00 10.00      A   
ATOM   4818 HH11 ARG A 509      -9.923  -7.980   4.242  1.00 10.00      A   
ATOM   4819 HH12 ARG A 509      -8.954  -7.143   2.958  1.00 10.00      A   
ATOM   4820  NH2 ARG A 509      -7.594  -9.172   2.327  1.00 10.00      A   
ATOM   4821 HH21 ARG A 509      -7.383  -8.299   1.772  1.00 10.00      A   
ATOM   4822 HH22 ARG A 509      -7.065 -10.053   2.131  1.00 10.00      A   
ATOM   4823  C   ARG A 509     -12.250 -13.579   6.375  1.00 10.00      A   
ATOM   4824  O   ARG A 509     -11.842 -13.673   7.532  1.00 10.00      A   
ATOM   4825  N   SER A 510     -13.489 -13.212   6.059  1.00 10.00      A   
ATOM   4826  HN  SER A 510     -13.749 -13.164   5.116  1.00 10.00      A   
ATOM   4827  CA  SER A 510     -14.467 -12.864   7.075  1.00 10.00      A   
ATOM   4828  CB  SER A 510     -14.108 -11.514   7.701  1.00 10.00      A   
ATOM   4829  OG  SER A 510     -13.581 -10.622   6.730  1.00 10.00      A   
ATOM   4830  HG  SER A 510     -13.192  -9.860   7.179  1.00 10.00      A   
ATOM   4831  C   SER A 510     -15.878 -12.816   6.485  1.00 10.00      A   
ATOM   4832  O   SER A 510     -16.060 -12.534   5.297  1.00 10.00      A   
ATOM   4833  N   LEU A 511     -16.869 -13.108   7.316  1.00 10.00      A   
ATOM   4834  HN  LEU A 511     -16.659 -13.345   8.249  1.00 10.00      A   
ATOM   4835  CA  LEU A 511     -18.258 -13.088   6.895  1.00 10.00      A   
ATOM   4836  CB  LEU A 511     -18.842 -14.500   6.937  1.00 10.00      A   
ATOM   4837  CG  LEU A 511     -20.345 -14.619   6.668  1.00 10.00      A   
ATOM   4838  CD1 LEU A 511     -20.680 -14.187   5.247  1.00 10.00      A   
ATOM   4839  CD2 LEU A 511     -20.823 -16.036   6.930  1.00 10.00      A   
ATOM   4840  C   LEU A 511     -19.061 -12.163   7.801  1.00 10.00      A   
ATOM   4841  O   LEU A 511     -19.064 -12.327   9.025  1.00 10.00      A   
ATOM   4842  N   TRP A 512     -19.727 -11.191   7.199  1.00 10.00      A   
ATOM   4843  HN  TRP A 512     -19.683 -11.115   6.220  1.00 10.00      A   
ATOM   4844  CA  TRP A 512     -20.533 -10.238   7.948  1.00 10.00      A   
ATOM   4845  CB  TRP A 512     -20.127  -8.803   7.593  1.00 10.00      A   
ATOM   4846  CG  TRP A 512     -21.073  -7.759   8.106  1.00 10.00      A   
ATOM   4847  CD1 TRP A 512     -22.027  -7.091   7.390  1.00 10.00      A   
ATOM   4848  CD2 TRP A 512     -21.157  -7.262   9.444  1.00 10.00      A   
ATOM   4849  NE1 TRP A 512     -22.698  -6.215   8.202  1.00 10.00      A   
ATOM   4850  HE1 TRP A 512     -23.430  -5.625   7.922  1.00 10.00      A   
ATOM   4851  CE2 TRP A 512     -22.184  -6.299   9.468  1.00 10.00      A   
ATOM   4852  CE3 TRP A 512     -20.465  -7.541  10.627  1.00 10.00      A   
ATOM   4853  CZ2 TRP A 512     -22.534  -5.610  10.624  1.00 10.00      A   
ATOM   4854  CZ3 TRP A 512     -20.815  -6.857  11.774  1.00 10.00      A   
ATOM   4855  CH2 TRP A 512     -21.840  -5.904  11.765  1.00 10.00      A   
ATOM   4856  C   TRP A 512     -22.017 -10.448   7.676  1.00 10.00      A   
ATOM   4857  O   TRP A 512     -22.448 -10.457   6.523  1.00 10.00      A   
ATOM   4858  N   MET A 513     -22.788 -10.612   8.745  1.00 10.00      A   
ATOM   4859  HN  MET A 513     -22.371 -10.604   9.637  1.00 10.00      A   
ATOM   4860  CA  MET A 513     -24.232 -10.806   8.645  1.00 10.00      A   
ATOM   4861  CB  MET A 513     -24.603 -12.282   8.815  1.00 10.00      A   
ATOM   4862  CG  MET A 513     -23.995 -13.209   7.772  1.00 10.00      A   
ATOM   4863  SD  MET A 513     -24.703 -14.868   7.822  1.00 10.00      A   
ATOM   4864  CE  MET A 513     -26.342 -14.543   7.171  1.00 10.00      A   
ATOM   4865  C   MET A 513     -24.946  -9.967   9.700  1.00 10.00      A   
ATOM   4866  O   MET A 513     -24.588  -9.996  10.880  1.00 10.00      A   
ATOM   4867  N   SER A 514     -25.940  -9.203   9.276  1.00 10.00      A   
ATOM   4868  HN  SER A 514     -26.174  -9.208   8.321  1.00 10.00      A   
ATOM   4869  CA  SER A 514     -26.692  -8.358  10.193  1.00 10.00      A   
ATOM   4870  CB  SER A 514     -26.184  -6.916  10.118  1.00 10.00      A   
ATOM   4871  OG  SER A 514     -25.535  -6.674   8.883  1.00 10.00      A   
ATOM   4872  HG  SER A 514     -25.044  -7.461   8.622  1.00 10.00      A   
ATOM   4873  C   SER A 514     -28.192  -8.412   9.907  1.00 10.00      A   
ATOM   4874  O   SER A 514     -28.614  -8.383   8.746  1.00 10.00      A   
ATOM   4875  N   SER A 515     -28.983  -8.496  10.975  1.00 10.00      A   
ATOM   4876  HN  SER A 515     -28.568  -8.510  11.869  1.00 10.00      A   
ATOM   4877  CA  SER A 515     -30.441  -8.556  10.880  1.00 10.00      A   
ATOM   4878  CB  SER A 515     -31.008  -7.215  10.407  1.00 10.00      A   
ATOM   4879  OG  SER A 515     -30.607  -6.168  11.279  1.00 10.00      A   
ATOM   4880  HG  SER A 515     -31.322  -5.979  11.900  1.00 10.00      A   
ATOM   4881  C   SER A 515     -30.901  -9.706   9.986  1.00 10.00      A   
ATOM   4882  O   SER A 515     -31.912  -9.610   9.292  1.00 10.00      A   
ATOM   4883  N   CYS A 516     -30.156 -10.802  10.025  1.00 10.00      A   
ATOM   4884  HN  CYS A 516     -29.383 -10.834  10.630  1.00 10.00      A   
ATOM   4885  CA  CYS A 516     -30.470 -11.967   9.223  1.00 10.00      A   
ATOM   4886  CB  CYS A 516     -29.200 -12.503   8.563  1.00 10.00      A   
ATOM   4887  SG  CYS A 516     -28.273 -11.263   7.626  1.00 10.00      A   
ATOM   4888  HG  CYS A 516     -28.564 -10.066   8.127  1.00 10.00      A   
ATOM   4889  C   CYS A 516     -31.130 -13.040  10.085  1.00 10.00      A   
ATOM   4890  O   CYS A 516     -31.313 -12.855  11.292  1.00 10.00      A   
ATOM   4891  N   SER A 517     -31.480 -14.161   9.472  1.00 10.00      A   
ATOM   4892  HN  SER A 517     -31.289 -14.262   8.513  1.00 10.00      A   
ATOM   4893  CA  SER A 517     -32.132 -15.257  10.180  1.00 10.00      A   
ATOM   4894  CB  SER A 517     -32.976 -16.076   9.199  1.00 10.00      A   
ATOM   4895  OG  SER A 517     -33.778 -15.230   8.386  1.00 10.00      A   
ATOM   4896  HG  SER A 517     -33.932 -14.398   8.846  1.00 10.00      A   
ATOM   4897  C   SER A 517     -31.108 -16.155  10.880  1.00 10.00      A   
ATOM   4898  O   SER A 517     -31.223 -17.383  10.866  1.00 10.00      A   
ATOM   4899  N   VAL A 518     -30.113 -15.537  11.506  1.00 10.00      A   
ATOM   4900  HN  VAL A 518     -30.088 -14.553  11.514  1.00 10.00      A   
ATOM   4901  CA  VAL A 518     -29.076 -16.282  12.203  1.00 10.00      A   
ATOM   4902  CB  VAL A 518     -27.729 -15.533  12.170  1.00 10.00      A   
ATOM   4903  CG1 VAL A 518     -26.610 -16.432  12.675  1.00 10.00      A   
ATOM   4904  CG2 VAL A 518     -27.427 -15.030  10.767  1.00 10.00      A   
ATOM   4905  C   VAL A 518     -29.485 -16.513  13.653  1.00 10.00      A   
ATOM   4906  O   VAL A 518     -29.498 -15.582  14.458  1.00 10.00      A   
ATOM   4907  N   SER A 519     -29.822 -17.749  13.976  1.00 10.00      A   
ATOM   4908  HN  SER A 519     -29.780 -18.451  13.293  1.00 10.00      A   
ATOM   4909  CA  SER A 519     -30.245 -18.108  15.321  1.00 10.00      A   
ATOM   4910  CB  SER A 519     -30.924 -19.473  15.269  1.00 10.00      A   
ATOM   4911  OG  SER A 519     -30.407 -20.224  14.183  1.00 10.00      A   
ATOM   4912  HG  SER A 519     -31.139 -20.592  13.665  1.00 10.00      A   
ATOM   4913  C   SER A 519     -29.058 -18.148  16.286  1.00 10.00      A   
ATOM   4914  O   SER A 519     -27.908 -18.310  15.868  1.00 10.00      A   
ATOM   4915  N   PHE A 520     -29.342 -18.006  17.576  1.00 10.00      A   
ATOM   4916  HN  PHE A 520     -30.276 -17.896  17.849  1.00 10.00      A   
ATOM   4917  CA  PHE A 520     -28.311 -18.030  18.605  1.00 10.00      A   
ATOM   4918  CB  PHE A 520     -28.919 -17.614  19.955  1.00 10.00      A   
ATOM   4919  CG  PHE A 520     -28.009 -17.783  21.144  1.00 10.00      A   
ATOM   4920  CD1 PHE A 520     -26.765 -17.173  21.176  1.00 10.00      A   
ATOM   4921  CD2 PHE A 520     -28.402 -18.548  22.232  1.00 10.00      A   
ATOM   4922  CE1 PHE A 520     -25.930 -17.323  22.267  1.00 10.00      A   
ATOM   4923  CE2 PHE A 520     -27.571 -18.702  23.327  1.00 10.00      A   
ATOM   4924  CZ  PHE A 520     -26.332 -18.088  23.343  1.00 10.00      A   
ATOM   4925  C   PHE A 520     -27.697 -19.422  18.697  1.00 10.00      A   
ATOM   4926  O   PHE A 520     -26.487 -19.574  18.888  1.00 10.00      A   
ATOM   4927  N   GLY A 521     -28.537 -20.435  18.535  1.00 10.00      A   
ATOM   4928  HN  GLY A 521     -29.487 -20.248  18.372  1.00 10.00      A   
ATOM   4929  CA  GLY A 521     -28.072 -21.806  18.592  1.00 10.00      A   
ATOM   4930  C   GLY A 521     -27.125 -22.131  17.455  1.00 10.00      A   
ATOM   4931  O   GLY A 521     -26.141 -22.851  17.639  1.00 10.00      A   
ATOM   4932  N   ALA A 522     -27.422 -21.584  16.279  1.00 10.00      A   
ATOM   4933  HN  ALA A 522     -28.222 -21.026  16.206  1.00 10.00      A   
ATOM   4934  CA  ALA A 522     -26.601 -21.800  15.094  1.00 10.00      A   
ATOM   4935  CB  ALA A 522     -27.230 -21.137  13.879  1.00 10.00      A   
ATOM   4936  C   ALA A 522     -25.186 -21.280  15.314  1.00 10.00      A   
ATOM   4937  O   ALA A 522     -24.215 -21.903  14.887  1.00 10.00      A   
ATOM   4938  N   CYS A 523     -25.079 -20.145  15.992  1.00 10.00      A   
ATOM   4939  HN  CYS A 523     -25.893 -19.698  16.303  1.00 10.00      A   
ATOM   4940  CA  CYS A 523     -23.785 -19.546  16.282  1.00 10.00      A   
ATOM   4941  CB  CYS A 523     -23.957 -18.156  16.903  1.00 10.00      A   
ATOM   4942  SG  CYS A 523     -24.744 -16.943  15.814  1.00 10.00      A   
ATOM   4943  HG  CYS A 523     -24.910 -15.818  16.499  1.00 10.00      A   
ATOM   4944  C   CYS A 523     -22.975 -20.448  17.208  1.00 10.00      A   
ATOM   4945  O   CYS A 523     -21.768 -20.616  17.027  1.00 10.00      A   
ATOM   4946  N   LYS A 524     -23.649 -21.036  18.194  1.00 10.00      A   
ATOM   4947  HN  LYS A 524     -24.614 -20.868  18.286  1.00 10.00      A   
ATOM   4948  CA  LYS A 524     -22.986 -21.929  19.136  1.00 10.00      A   
ATOM   4949  CB  LYS A 524     -23.928 -22.313  20.279  1.00 10.00      A   
ATOM   4950  CG  LYS A 524     -24.390 -21.150  21.140  1.00 10.00      A   
ATOM   4951  CD  LYS A 524     -25.030 -21.645  22.428  1.00 10.00      A   
ATOM   4952  CE  LYS A 524     -26.199 -22.582  22.153  1.00 10.00      A   
ATOM   4953  NZ  LYS A 524     -26.698 -23.224  23.397  1.00 10.00      A   
ATOM   4954  HZ1 LYS A 524     -26.039 -23.960  23.715  1.00 10.00      A   
ATOM   4955  HZ2 LYS A 524     -27.636 -23.659  23.231  1.00 10.00      A   
ATOM   4956  HZ3 LYS A 524     -26.793 -22.513  24.150  1.00 10.00      A   
ATOM   4957  C   LYS A 524     -22.510 -23.190  18.426  1.00 10.00      A   
ATOM   4958  O   LYS A 524     -21.351 -23.587  18.558  1.00 10.00      A   
ATOM   4959  N   LEU A 525     -23.411 -23.803  17.663  1.00 10.00      A   
ATOM   4960  HN  LEU A 525     -24.319 -23.425  17.596  1.00 10.00      A   
ATOM   4961  CA  LEU A 525     -23.101 -25.025  16.929  1.00 10.00      A   
ATOM   4962  CB  LEU A 525     -24.337 -25.529  16.180  1.00 10.00      A   
ATOM   4963  CG  LEU A 525     -24.311 -26.996  15.745  1.00 10.00      A   
ATOM   4964  CD1 LEU A 525     -24.426 -27.912  16.955  1.00 10.00      A   
ATOM   4965  CD2 LEU A 525     -25.427 -27.279  14.755  1.00 10.00      A   
ATOM   4966  C   LEU A 525     -21.948 -24.811  15.955  1.00 10.00      A   
ATOM   4967  O   LEU A 525     -21.098 -25.684  15.787  1.00 10.00      A   
ATOM   4968  N   LEU A 526     -21.928 -23.646  15.320  1.00 10.00      A   
ATOM   4969  HN  LEU A 526     -22.645 -22.998  15.491  1.00 10.00      A   
ATOM   4970  CA  LEU A 526     -20.885 -23.305  14.363  1.00 10.00      A   
ATOM   4971  CB  LEU A 526     -21.236 -21.996  13.651  1.00 10.00      A   
ATOM   4972  CG  LEU A 526     -20.359 -21.612  12.456  1.00 10.00      A   
ATOM   4973  CD1 LEU A 526     -20.602 -22.551  11.286  1.00 10.00      A   
ATOM   4974  CD2 LEU A 526     -20.609 -20.169  12.045  1.00 10.00      A   
ATOM   4975  C   LEU A 526     -19.531 -23.175  15.056  1.00 10.00      A   
ATOM   4976  O   LEU A 526     -18.557 -23.817  14.656  1.00 10.00      A   
ATOM   4977  N   GLY A 527     -19.488 -22.366  16.110  1.00 10.00      A   
ATOM   4978  HN  GLY A 527     -20.306 -21.901  16.393  1.00 10.00      A   
ATOM   4979  CA  GLY A 527     -18.253 -22.153  16.846  1.00 10.00      A   
ATOM   4980  C   GLY A 527     -17.718 -23.419  17.484  1.00 10.00      A   
ATOM   4981  O   GLY A 527     -16.513 -23.564  17.675  1.00 10.00      A   
ATOM   4982  N   GLN A 528     -18.610 -24.337  17.824  1.00 10.00      A   
ATOM   4983  HN  GLN A 528     -19.565 -24.160  17.673  1.00 10.00      A   
ATOM   4984  CA  GLN A 528     -18.201 -25.594  18.434  1.00 10.00      A   
ATOM   4985  CB  GLN A 528     -19.340 -26.201  19.250  1.00 10.00      A   
ATOM   4986  CG  GLN A 528     -19.541 -25.546  20.607  1.00 10.00      A   
ATOM   4987  CD  GLN A 528     -18.338 -25.707  21.516  1.00 10.00      A   
ATOM   4988  OE1 GLN A 528     -17.609 -26.697  21.442  1.00 10.00      A   
ATOM   4989  NE2 GLN A 528     -18.128 -24.742  22.388  1.00 10.00      A   
ATOM   4990 HE21 GLN A 528     -18.754 -23.987  22.407  1.00 10.00      A   
ATOM   4991 HE22 GLN A 528     -17.348 -24.808  22.978  1.00 10.00      A   
ATOM   4992  C   GLN A 528     -17.707 -26.580  17.384  1.00 10.00      A   
ATOM   4993  O   GLN A 528     -17.070 -27.585  17.706  1.00 10.00      A   
ATOM   4994  N   LYS A 529     -17.998 -26.291  16.125  1.00 10.00      A   
ATOM   4995  HN  LYS A 529     -18.504 -25.473  15.925  1.00 10.00      A   
ATOM   4996  CA  LYS A 529     -17.577 -27.158  15.034  1.00 10.00      A   
ATOM   4997  CB  LYS A 529     -18.662 -27.268  13.961  1.00 10.00      A   
ATOM   4998  CG  LYS A 529     -18.288 -28.191  12.815  1.00 10.00      A   
ATOM   4999  CD  LYS A 529     -19.423 -28.366  11.828  1.00 10.00      A   
ATOM   5000  CE  LYS A 529     -19.022 -29.330  10.723  1.00 10.00      A   
ATOM   5001  NZ  LYS A 529     -18.697 -30.681  11.250  1.00 10.00      A   
ATOM   5002  HZ1 LYS A 529     -19.547 -31.127  11.662  1.00 10.00      A   
ATOM   5003  HZ2 LYS A 529     -17.969 -30.612  11.982  1.00 10.00      A   
ATOM   5004  HZ3 LYS A 529     -18.340 -31.290  10.486  1.00 10.00      A   
ATOM   5005  C   LYS A 529     -16.265 -26.671  14.425  1.00 10.00      A   
ATOM   5006  O   LYS A 529     -15.379 -27.471  14.125  1.00 10.00      A   
ATOM   5007  N   MET A 530     -16.142 -25.362  14.241  1.00 10.00      A   
ATOM   5008  HN  MET A 530     -16.883 -24.766  14.497  1.00 10.00      A   
ATOM   5009  CA  MET A 530     -14.934 -24.781  13.667  1.00 10.00      A   
ATOM   5010  CB  MET A 530     -15.272 -23.979  12.407  1.00 10.00      A   
ATOM   5011  CG  MET A 530     -15.960 -24.789  11.318  1.00 10.00      A   
ATOM   5012  SD  MET A 530     -14.944 -26.149  10.701  1.00 10.00      A   
ATOM   5013  CE  MET A 530     -16.075 -26.911   9.538  1.00 10.00      A   
ATOM   5014  C   MET A 530     -14.235 -23.889  14.687  1.00 10.00      A   
ATOM   5015  O   MET A 530     -14.540 -22.704  14.797  1.00 10.00      A   
ATOM   5016  N   PRO A 531     -13.285 -24.450  15.451  1.00 10.00      A   
ATOM   5017  CA  PRO A 531     -12.551 -23.713  16.488  1.00 10.00      A   
ATOM   5018  CB  PRO A 531     -11.844 -24.819  17.292  1.00 10.00      A   
ATOM   5019  CG  PRO A 531     -12.432 -26.103  16.801  1.00 10.00      A   
ATOM   5020  CD  PRO A 531     -12.852 -25.849  15.385  1.00 10.00      A   
ATOM   5021  C   PRO A 531     -11.524 -22.738  15.921  1.00 10.00      A   
ATOM   5022  O   PRO A 531     -11.033 -21.859  16.633  1.00 10.00      A   
ATOM   5023  N   LYS A 532     -11.210 -22.881  14.637  1.00 10.00      A   
ATOM   5024  HN  LYS A 532     -11.651 -23.586  14.112  1.00 10.00      A   
ATOM   5025  CA  LYS A 532     -10.232 -22.013  13.990  1.00 10.00      A   
ATOM   5026  CB  LYS A 532      -9.523 -22.745  12.850  1.00 10.00      A   
ATOM   5027  CG  LYS A 532      -8.742 -23.972  13.291  1.00 10.00      A   
ATOM   5028  CD  LYS A 532      -7.984 -24.587  12.128  1.00 10.00      A   
ATOM   5029  CE  LYS A 532      -7.193 -25.815  12.557  1.00 10.00      A   
ATOM   5030  NZ  LYS A 532      -8.074 -26.964  12.904  1.00 10.00      A   
ATOM   5031  HZ1 LYS A 532      -8.622 -26.751  13.763  1.00 10.00      A   
ATOM   5032  HZ2 LYS A 532      -7.501 -27.817  13.073  1.00 10.00      A   
ATOM   5033  HZ3 LYS A 532      -8.732 -27.158  12.122  1.00 10.00      A   
ATOM   5034  C   LYS A 532     -10.882 -20.731  13.484  1.00 10.00      A   
ATOM   5035  O   LYS A 532     -10.255 -19.933  12.788  1.00 10.00      A   
ATOM   5036  N   LEU A 533     -12.144 -20.543  13.831  1.00 10.00      A   
ATOM   5037  HN  LEU A 533     -12.593 -21.220  14.382  1.00 10.00      A   
ATOM   5038  CA  LEU A 533     -12.885 -19.361  13.427  1.00 10.00      A   
ATOM   5039  CB  LEU A 533     -13.893 -19.695  12.324  1.00 10.00      A   
ATOM   5040  CG  LEU A 533     -13.316 -19.944  10.930  1.00 10.00      A   
ATOM   5041  CD1 LEU A 533     -13.019 -21.420  10.717  1.00 10.00      A   
ATOM   5042  CD2 LEU A 533     -14.261 -19.423   9.861  1.00 10.00      A   
ATOM   5043  C   LEU A 533     -13.608 -18.764  14.621  1.00 10.00      A   
ATOM   5044  O   LEU A 533     -14.214 -19.486  15.412  1.00 10.00      A   
ATOM   5045  N   ASN A 534     -13.538 -17.452  14.753  1.00 10.00      A   
ATOM   5046  HN  ASN A 534     -13.049 -16.927  14.081  1.00 10.00      A   
ATOM   5047  CA  ASN A 534     -14.191 -16.771  15.862  1.00 10.00      A   
ATOM   5048  CB  ASN A 534     -13.355 -15.587  16.366  1.00 10.00      A   
ATOM   5049  CG  ASN A 534     -12.137 -15.996  17.177  1.00 10.00      A   
ATOM   5050  OD1 ASN A 534     -12.081 -17.091  17.745  1.00 10.00      A   
ATOM   5051  ND2 ASN A 534     -11.160 -15.102  17.256  1.00 10.00      A   
ATOM   5052 HD21 ASN A 534     -11.282 -14.240  16.797  1.00 10.00      A   
ATOM   5053 HD22 ASN A 534     -10.346 -15.342  17.758  1.00 10.00      A   
ATOM   5054  C   ASN A 534     -15.572 -16.283  15.451  1.00 10.00      A   
ATOM   5055  O   ASN A 534     -15.700 -15.472  14.532  1.00 10.00      A   
ATOM   5056  N   VAL A 535     -16.599 -16.802  16.110  1.00 10.00      A   
ATOM   5057  HN  VAL A 535     -16.427 -17.462  16.812  1.00 10.00      A   
ATOM   5058  CA  VAL A 535     -17.971 -16.402  15.836  1.00 10.00      A   
ATOM   5059  CB  VAL A 535     -18.968 -17.580  15.952  1.00 10.00      A   
ATOM   5060  CG1 VAL A 535     -20.355 -17.155  15.494  1.00 10.00      A   
ATOM   5061  CG2 VAL A 535     -18.490 -18.767  15.135  1.00 10.00      A   
ATOM   5062  C   VAL A 535     -18.359 -15.315  16.825  1.00 10.00      A   
ATOM   5063  O   VAL A 535     -18.905 -15.598  17.891  1.00 10.00      A   
ATOM   5064  N   GLU A 536     -18.044 -14.076  16.478  1.00 10.00      A   
ATOM   5065  HN  GLU A 536     -17.597 -13.913  15.614  1.00 10.00      A   
ATOM   5066  CA  GLU A 536     -18.341 -12.949  17.340  1.00 10.00      A   
ATOM   5067  CB  GLU A 536     -17.339 -11.819  17.113  1.00 10.00      A   
ATOM   5068  CG  GLU A 536     -15.922 -12.173  17.532  1.00 10.00      A   
ATOM   5069  CD  GLU A 536     -14.996 -10.978  17.520  1.00 10.00      A   
ATOM   5070  OE1 GLU A 536     -15.491  -9.832  17.468  1.00 10.00      A   
ATOM   5071  OE2 GLU A 536     -13.763 -11.179  17.568  1.00 10.00      A   
ATOM   5072  C   GLU A 536     -19.765 -12.448  17.153  1.00 10.00      A   
ATOM   5073  O   GLU A 536     -20.195 -12.133  16.043  1.00 10.00      A   
ATOM   5074  N   VAL A 537     -20.491 -12.391  18.250  1.00 10.00      A   
ATOM   5075  HN  VAL A 537     -20.088 -12.680  19.101  1.00 10.00      A   
ATOM   5076  CA  VAL A 537     -21.861 -11.921  18.242  1.00 10.00      A   
ATOM   5077  CB  VAL A 537     -22.757 -12.792  19.148  1.00 10.00      A   
ATOM   5078  CG1 VAL A 537     -24.163 -12.221  19.236  1.00 10.00      A   
ATOM   5079  CG2 VAL A 537     -22.793 -14.226  18.641  1.00 10.00      A   
ATOM   5080  C   VAL A 537     -21.914 -10.472  18.710  1.00 10.00      A   
ATOM   5081  O   VAL A 537     -21.586 -10.170  19.857  1.00 10.00      A   
ATOM   5082  N   ILE A 538     -22.319  -9.584  17.816  1.00 10.00      A   
ATOM   5083  HN  ILE A 538     -22.580  -9.896  16.920  1.00 10.00      A   
ATOM   5084  CA  ILE A 538     -22.418  -8.167  18.127  1.00 10.00      A   
ATOM   5085  CB  ILE A 538     -21.825  -7.294  17.002  1.00 10.00      A   
ATOM   5086  CG1 ILE A 538     -20.477  -7.858  16.534  1.00 10.00      A   
ATOM   5087  CG2 ILE A 538     -21.670  -5.856  17.477  1.00 10.00      A   
ATOM   5088  CD1 ILE A 538     -19.932  -7.190  15.290  1.00 10.00      A   
ATOM   5089  C   ILE A 538     -23.883  -7.793  18.336  1.00 10.00      A   
ATOM   5090  O   ILE A 538     -24.596  -7.441  17.388  1.00 10.00      A   
ATOM   5091  N   ASP A 539     -24.323  -7.867  19.580  1.00 10.00      A   
ATOM   5092  HN  ASP A 539     -23.695  -8.107  20.300  1.00 10.00      A   
ATOM   5093  CA  ASP A 539     -25.706  -7.577  19.917  1.00 10.00      A   
ATOM   5094  CB  ASP A 539     -26.430  -8.891  20.218  1.00 10.00      A   
ATOM   5095  CG  ASP A 539     -27.930  -8.737  20.281  1.00 10.00      A   
ATOM   5096  OD1 ASP A 539     -28.600  -8.946  19.245  1.00 10.00      A   
ATOM   5097  OD2 ASP A 539     -28.447  -8.439  21.376  1.00 10.00      A   
ATOM   5098  C   ASP A 539     -25.777  -6.633  21.114  1.00 10.00      A   
ATOM   5099  O   ASP A 539     -25.038  -6.796  22.088  1.00 10.00      A   
ATOM   5100  N   GLU A 540     -26.667  -5.650  21.046  1.00 10.00      A   
ATOM   5101  HN  GLU A 540     -27.244  -5.572  20.244  1.00 10.00      A   
ATOM   5102  CA  GLU A 540     -26.800  -4.669  22.120  1.00 10.00      A   
ATOM   5103  CB  GLU A 540     -26.905  -3.260  21.538  1.00 10.00      A   
ATOM   5104  CG  GLU A 540     -26.073  -3.034  20.287  1.00 10.00      A   
ATOM   5105  CD  GLU A 540     -26.395  -1.719  19.611  1.00 10.00      A   
ATOM   5106  OE1 GLU A 540     -27.377  -1.666  18.842  1.00 10.00      A   
ATOM   5107  OE2 GLU A 540     -25.670  -0.732  19.849  1.00 10.00      A   
ATOM   5108  C   GLU A 540     -28.005  -4.935  23.022  1.00 10.00      A   
ATOM   5109  O   GLU A 540     -28.390  -4.072  23.813  1.00 10.00      A   
ATOM   5110  N   ARG A 541     -28.600  -6.118  22.921  1.00 10.00      A   
ATOM   5111  HN  ARG A 541     -28.252  -6.789  22.285  1.00 10.00      A   
ATOM   5112  CA  ARG A 541     -29.762  -6.446  23.747  1.00 10.00      A   
ATOM   5113  CB  ARG A 541     -30.811  -7.236  22.952  1.00 10.00      A   
ATOM   5114  CG  ARG A 541     -31.359  -6.507  21.735  1.00 10.00      A   
ATOM   5115  CD  ARG A 541     -31.244  -7.363  20.483  1.00 10.00      A   
ATOM   5116  NE  ARG A 541     -32.283  -8.389  20.408  1.00 10.00      A   
ATOM   5117  HE  ARG A 541     -33.097  -8.247  20.948  1.00 10.00      A   
ATOM   5118  CZ  ARG A 541     -32.185  -9.502  19.676  1.00 10.00      A   
ATOM   5119  NH1 ARG A 541     -31.098  -9.744  18.967  1.00 10.00      A   
ATOM   5120 HH11 ARG A 541     -30.289  -9.067  18.978  1.00 10.00      A   
ATOM   5121 HH12 ARG A 541     -31.034 -10.614  18.398  1.00 10.00      A   
ATOM   5122  NH2 ARG A 541     -33.177 -10.380  19.665  1.00 10.00      A   
ATOM   5123 HH21 ARG A 541     -33.103 -11.250  19.090  1.00 10.00      A   
ATOM   5124 HH22 ARG A 541     -34.037 -10.208  20.232  1.00 10.00      A   
ATOM   5125  C   ARG A 541     -29.355  -7.209  25.008  1.00 10.00      A   
ATOM   5126  O   ARG A 541     -30.191  -7.813  25.675  1.00 10.00      A   
ATOM   5127  N   GLY A 542     -28.069  -7.174  25.336  1.00 10.00      A   
ATOM   5128  HN  GLY A 542     -27.438  -6.688  24.762  1.00 10.00      A   
ATOM   5129  CA  GLY A 542     -27.587  -7.862  26.523  1.00 10.00      A   
ATOM   5130  C   GLY A 542     -27.131  -9.268  26.209  1.00 10.00      A   
ATOM   5131  O   GLY A 542     -26.981  -9.617  25.042  1.00 10.00      A   
ATOM   5132  N   ALA A 543     -26.916 -10.078  27.244  1.00 10.00      A   
ATOM   5133  HN  ALA A 543     -27.059  -9.741  28.156  1.00 10.00      A   
ATOM   5134  CA  ALA A 543     -26.473 -11.458  27.058  1.00 10.00      A   
ATOM   5135  CB  ALA A 543     -26.210 -12.120  28.400  1.00 10.00      A   
ATOM   5136  C   ALA A 543     -27.493 -12.260  26.256  1.00 10.00      A   
ATOM   5137  O   ALA A 543     -28.636 -12.424  26.679  1.00 10.00      A   
ATOM   5138  N   PRO A 544     -27.085 -12.789  25.092  1.00 10.00      A   
ATOM   5139  CA  PRO A 544     -27.975 -13.563  24.215  1.00 10.00      A   
ATOM   5140  CB  PRO A 544     -27.115 -13.843  22.979  1.00 10.00      A   
ATOM   5141  CG  PRO A 544     -25.709 -13.717  23.452  1.00 10.00      A   
ATOM   5142  CD  PRO A 544     -25.725 -12.676  24.535  1.00 10.00      A   
ATOM   5143  C   PRO A 544     -28.432 -14.871  24.851  1.00 10.00      A   
ATOM   5144  O   PRO A 544     -29.439 -15.452  24.446  1.00 10.00      A   
ATOM   5145  N   ASP A 545     -27.699 -15.309  25.869  1.00 10.00      A   
ATOM   5146  HN  ASP A 545     -26.924 -14.782  26.150  1.00 10.00      A   
ATOM   5147  CA  ASP A 545     -28.009 -16.553  26.576  1.00 10.00      A   
ATOM   5148  CB  ASP A 545     -26.797 -17.005  27.393  1.00 10.00      A   
ATOM   5149  CG  ASP A 545     -26.922 -18.420  27.922  1.00 10.00      A   
ATOM   5150  OD1 ASP A 545     -27.504 -19.275  27.229  1.00 10.00      A   
ATOM   5151  OD2 ASP A 545     -26.421 -18.685  29.036  1.00 10.00      A   
ATOM   5152  C   ASP A 545     -29.235 -16.390  27.478  1.00 10.00      A   
ATOM   5153  O   ASP A 545     -29.707 -17.350  28.089  1.00 10.00      A   
ATOM   5154  N   SER A 546     -29.750 -15.173  27.564  1.00 10.00      A   
ATOM   5155  HN  SER A 546     -29.326 -14.434  27.074  1.00 10.00      A   
ATOM   5156  CA  SER A 546     -30.932 -14.908  28.376  1.00 10.00      A   
ATOM   5157  CB  SER A 546     -30.920 -13.465  28.880  1.00 10.00      A   
ATOM   5158  OG  SER A 546     -31.026 -12.556  27.801  1.00 10.00      A   
ATOM   5159  HG  SER A 546     -30.146 -12.227  27.573  1.00 10.00      A   
ATOM   5160  C   SER A 546     -32.197 -15.183  27.562  1.00 10.00      A   
ATOM   5161  O   SER A 546     -33.281 -15.385  28.113  1.00 10.00      A   
ATOM   5162  N   ARG A 547     -32.041 -15.219  26.241  1.00 10.00      A   
ATOM   5163  HN  ARG A 547     -31.143 -15.094  25.862  1.00 10.00      A   
ATOM   5164  CA  ARG A 547     -33.155 -15.468  25.337  1.00 10.00      A   
ATOM   5165  CB  ARG A 547     -33.175 -14.413  24.232  1.00 10.00      A   
ATOM   5166  CG  ARG A 547     -33.124 -12.980  24.727  1.00 10.00      A   
ATOM   5167  CD  ARG A 547     -32.959 -12.018  23.562  1.00 10.00      A
[truncated: 216,683 more chars]
