# Supplementary material for: Flexibility of intrinsically disordered degrons in AUX/IAA proteins reinforces auxin co-receptor assemblies
Source: Nat Commun. 2020 May 8;11:2277. doi: 10.1038/s41467-020-16147-2 (PMC7210949; doi:10.1038/s41467-020-16147-2)
Supplement: Supplementary file 9 — Supplementary Data 6 [file 41467_2020_16147_MOESM9_ESM.gz › haddock_files/IAA12/No_disorder_restraint/cluster4_3.pdb]

REMARK FILENAME="complex_108w.pdb0"
REMARK ===============================================================
REMARK HADDOCK run for complex
REMARK initial structure: complex_108.pdb
REMARK final NOE weights: unambig 50 amb: 50
REMARK ===============================================================
REMARK            total,bonds,angles,improper,dihe,vdw,elec,air,cdih,coup,rdcs,vean,dani,xpcs,rg
REMARK energies: -360.342, 0, 0, 0, 0, -25.7555, -337.049, 2.4618, 0, 0, 0, 0, 0, 0, 0
REMARK ===============================================================
REMARK            bonds,angles,impropers,dihe,air,cdih,coup,rdcs,vean,dani,xpcs
REMARK rms-dev.: 0,0,0,0,4.730748E-02,0,0, 0, 0, 0, 0
REMARK ===============================================================
REMARK               air,cdih,coup,rdcs,vean,dani,xpcs
REMARK               >0.3,>5,>1,>0,>5,>0.2,>0.2
REMARK violations.: 0, 0, 0, 0, 0, 0, 0
REMARK ===============================================================
REMARK                        CVpartition#,violations,rms
REMARK AIRs cross-validation: 2, 0, NaN
REMARK ===============================================================
REMARK NCS energy: 0
REMARK ===============================================================
REMARK Symmetry energy: 0
REMARK ===============================================================
REMARK Desolvation energy: 28.6905
REMARK Internal energy free molecules: -22410.9
REMARK Internal energy complex: -33350.9
REMARK Binding energy: -11274
REMARK ===============================================================
REMARK buried surface area: 1335.03
REMARK ===============================================================
REMARK water - chain1: 0 0 0
REMARK water - chain2: 0 0 0
REMARK water - chain3: 0 0 0
REMARK water - chain4: 0 0 0
REMARK water - chain5: 0 0 0
REMARK water - chain6: 0 0 0
REMARK ===============================================================
REMARK water - water: 0 0 0
REMARK ===============================================================
REMARK DATE:14-Feb-2019  05:51:29       created by user: enmr049
REMARK VERSION:1.3U
ATOM      1  N   PHE A   9     -22.380  23.809  -2.983  1.00 10.00      A   
ATOM      2  HN  PHE A   9     -22.124  24.150  -2.094  1.00 10.00      A   
ATOM      3  CA  PHE A   9     -22.948  22.467  -3.095  1.00 10.00      A   
ATOM      4  CB  PHE A   9     -21.999  21.549  -3.870  1.00 10.00      A   
ATOM      5  CG  PHE A   9     -22.044  21.749  -5.356  1.00 10.00      A   
ATOM      6  CD1 PHE A   9     -20.928  22.196  -6.041  1.00 10.00      A   
ATOM      7  CD2 PHE A   9     -23.201  21.490  -6.067  1.00 10.00      A   
ATOM      8  CE1 PHE A   9     -20.964  22.380  -7.407  1.00 10.00      A   
ATOM      9  CE2 PHE A   9     -23.244  21.672  -7.434  1.00 10.00      A   
ATOM     10  CZ  PHE A   9     -22.123  22.116  -8.103  1.00 10.00      A   
ATOM     11  C   PHE A   9     -23.241  21.869  -1.722  1.00 10.00      A   
ATOM     12  O   PHE A   9     -22.536  22.155  -0.751  1.00 10.00      A   
ATOM     13  N   PRO A  10     -24.302  21.046  -1.624  1.00 10.00      A   
ATOM     14  CA  PRO A  10     -24.690  20.388  -0.369  1.00 10.00      A   
ATOM     15  CB  PRO A  10     -25.921  19.561  -0.761  1.00 10.00      A   
ATOM     16  CG  PRO A  10     -26.439  20.220  -1.992  1.00 10.00      A   
ATOM     17  CD  PRO A  10     -25.225  20.713  -2.722  1.00 10.00      A   
ATOM     18  C   PRO A  10     -23.582  19.470   0.154  1.00 10.00      A   
ATOM     19  O   PRO A  10     -22.729  19.007  -0.614  1.00 10.00      A   
ATOM     20  N   GLU A  11     -23.617  19.201   1.455  1.00 10.00      A   
ATOM     21  HN  GLU A  11     -24.341  19.582   1.996  1.00 10.00      A   
ATOM     22  CA  GLU A  11     -22.623  18.359   2.111  1.00 10.00      A   
ATOM     23  CB  GLU A  11     -22.950  18.208   3.602  1.00 10.00      A   
ATOM     24  CG  GLU A  11     -23.509  19.465   4.257  1.00 10.00      A   
ATOM     25  CD  GLU A  11     -22.501  20.597   4.330  1.00 10.00      A   
ATOM     26  OE1 GLU A  11     -21.426  20.408   4.939  1.00 10.00      A   
ATOM     27  OE2 GLU A  11     -22.787  21.689   3.787  1.00 10.00      A   
ATOM     28  C   GLU A  11     -22.537  16.981   1.461  1.00 10.00      A   
ATOM     29  O   GLU A  11     -21.445  16.496   1.152  1.00 10.00      A   
ATOM     30  N   GLU A  12     -23.696  16.365   1.250  1.00 10.00      A   
ATOM     31  HN  GLU A  12     -24.528  16.816   1.515  1.00 10.00      A   
ATOM     32  CA  GLU A  12     -23.774  15.036   0.647  1.00 10.00      A   
ATOM     33  CB  GLU A  12     -25.225  14.549   0.593  1.00 10.00      A   
ATOM     34  CG  GLU A  12     -26.207  15.563   0.025  1.00 10.00      A   
ATOM     35  CD  GLU A  12     -27.647  15.113   0.147  1.00 10.00      A   
ATOM     36  OE1 GLU A  12     -27.941  14.273   1.023  1.00 10.00      A   
ATOM     37  OE2 GLU A  12     -28.498  15.612  -0.621  1.00 10.00      A   
ATOM     38  C   GLU A  12     -23.130  14.995  -0.740  1.00 10.00      A   
ATOM     39  O   GLU A  12     -22.413  14.049  -1.073  1.00 10.00      A   
ATOM     40  N   VAL A  13     -23.375  16.035  -1.536  1.00 10.00      A   
ATOM     41  HN  VAL A  13     -23.937  16.762  -1.204  1.00 10.00      A   
ATOM     42  CA  VAL A  13     -22.824  16.121  -2.885  1.00 10.00      A   
ATOM     43  CB  VAL A  13     -23.317  17.386  -3.623  1.00 10.00      A   
ATOM     44  CG1 VAL A  13     -22.575  17.568  -4.938  1.00 10.00      A   
ATOM     45  CG2 VAL A  13     -24.812  17.307  -3.873  1.00 10.00      A   
ATOM     46  C   VAL A  13     -21.301  16.135  -2.837  1.00 10.00      A   
ATOM     47  O   VAL A  13     -20.640  15.357  -3.524  1.00 10.00      A   
ATOM     48  N   LEU A  14     -20.751  17.013  -2.003  1.00 10.00      A   
ATOM     49  HN  LEU A  14     -21.335  17.594  -1.467  1.00 10.00      A   
ATOM     50  CA  LEU A  14     -19.306  17.135  -1.866  1.00 10.00      A   
ATOM     51  CB  LEU A  14     -18.935  18.310  -0.962  1.00 10.00      A   
ATOM     52  CG  LEU A  14     -19.242  19.702  -1.523  1.00 10.00      A   
ATOM     53  CD1 LEU A  14     -18.974  20.775  -0.482  1.00 10.00      A   
ATOM     54  CD2 LEU A  14     -18.441  19.968  -2.790  1.00 10.00      A   
ATOM     55  C   LEU A  14     -18.682  15.836  -1.363  1.00 10.00      A   
ATOM     56  O   LEU A  14     -17.632  15.415  -1.847  1.00 10.00      A   
ATOM     57  N   GLU A  15     -19.349  15.191  -0.412  1.00 10.00      A   
ATOM     58  HN  GLU A  15     -20.191  15.571  -0.073  1.00 10.00      A   
ATOM     59  CA  GLU A  15     -18.861  13.937   0.142  1.00 10.00      A   
ATOM     60  CB  GLU A  15     -19.732  13.493   1.315  1.00 10.00      A   
ATOM     61  CG  GLU A  15     -19.039  12.528   2.262  1.00 10.00      A   
ATOM     62  CD  GLU A  15     -20.017  11.739   3.101  1.00 10.00      A   
ATOM     63  OE1 GLU A  15     -20.611  10.773   2.579  1.00 10.00      A   
ATOM     64  OE2 GLU A  15     -20.211  12.084   4.285  1.00 10.00      A   
ATOM     65  C   GLU A  15     -18.819  12.853  -0.937  1.00 10.00      A   
ATOM     66  O   GLU A  15     -17.958  11.971  -0.916  1.00 10.00      A   
ATOM     67  N   HIS A  16     -19.742  12.933  -1.890  1.00 10.00      A   
ATOM     68  HN  HIS A  16     -20.405  13.661  -1.859  1.00 10.00      A   
ATOM     69  CA  HIS A  16     -19.797  11.969  -2.981  1.00 10.00      A   
ATOM     70  CB  HIS A  16     -21.141  12.054  -3.716  1.00 10.00      A   
ATOM     71  CG  HIS A  16     -21.546  10.781  -4.402  1.00 10.00      A   
ATOM     72  ND1 HIS A  16     -22.436   9.910  -3.817  1.00 10.00      A   
ATOM     73  CD2 HIS A  16     -21.160  10.284  -5.606  1.00 10.00      A   
ATOM     74  CE1 HIS A  16     -22.570   8.906  -4.668  1.00 10.00      A   
ATOM     75  NE2 HIS A  16     -21.822   9.089  -5.762  1.00 10.00      A   
ATOM     76  HE2 HIS A  16     -21.759   8.481  -6.539  1.00 10.00      A   
ATOM     77  C   HIS A  16     -18.646  12.215  -3.952  1.00 10.00      A   
ATOM     78  O   HIS A  16     -18.025  11.276  -4.445  1.00 10.00      A   
ATOM     79  N   VAL A  17     -18.355  13.484  -4.211  1.00 10.00      A   
ATOM     80  HN  VAL A  17     -18.885  14.192  -3.787  1.00 10.00      A   
ATOM     81  CA  VAL A  17     -17.275  13.854  -5.117  1.00 10.00      A   
ATOM     82  CB  VAL A  17     -17.278  15.370  -5.406  1.00 10.00      A   
ATOM     83  CG1 VAL A  17     -16.164  15.745  -6.373  1.00 10.00      A   
ATOM     84  CG2 VAL A  17     -18.625  15.809  -5.952  1.00 10.00      A   
ATOM     85  C   VAL A  17     -15.918  13.454  -4.539  1.00 10.00      A   
ATOM     86  O   VAL A  17     -15.059  12.923  -5.246  1.00 10.00      A   
ATOM     87  N   PHE A  18     -15.739  13.683  -3.239  1.00 10.00      A   
ATOM     88  HN  PHE A  18     -16.470  14.086  -2.720  1.00 10.00      A   
ATOM     89  CA  PHE A  18     -14.482  13.363  -2.565  1.00 10.00      A   
ATOM     90  CB  PHE A  18     -14.467  13.902  -1.128  1.00 10.00      A   
ATOM     91  CG  PHE A  18     -14.585  15.401  -1.022  1.00 10.00      A   
ATOM     92  CD1 PHE A  18     -15.042  15.989   0.145  1.00 10.00      A   
ATOM     93  CD2 PHE A  18     -14.248  16.220  -2.087  1.00 10.00      A   
ATOM     94  CE1 PHE A  18     -15.160  17.361   0.248  1.00 10.00      A   
ATOM     95  CE2 PHE A  18     -14.364  17.594  -1.990  1.00 10.00      A   
ATOM     96  CZ  PHE A  18     -14.821  18.166  -0.820  1.00 10.00      A   
ATOM     97  C   PHE A  18     -14.178  11.865  -2.570  1.00 10.00      A   
ATOM     98  O   PHE A  18     -13.034  11.461  -2.364  1.00 10.00      A   
ATOM     99  N   SER A  19     -15.193  11.039  -2.818  1.00 10.00      A   
ATOM    100  HN  SER A  19     -16.087  11.410  -2.989  1.00 10.00      A   
ATOM    101  CA  SER A  19     -15.001   9.591  -2.842  1.00 10.00      A   
ATOM    102  CB  SER A  19     -16.346   8.860  -2.854  1.00 10.00      A   
ATOM    103  OG  SER A  19     -16.940   8.893  -4.139  1.00 10.00      A   
ATOM    104  HG  SER A  19     -17.456   9.706  -4.235  1.00 10.00      A   
ATOM    105  C   SER A  19     -14.147   9.164  -4.037  1.00 10.00      A   
ATOM    106  O   SER A  19     -13.486   8.122  -4.009  1.00 10.00      A   
ATOM    107  N   PHE A  20     -14.140   9.991  -5.073  1.00 10.00      A   
ATOM    108  HN  PHE A  20     -14.660  10.824  -5.021  1.00 10.00      A   
ATOM    109  CA  PHE A  20     -13.375   9.702  -6.281  1.00 10.00      A   
ATOM    110  CB  PHE A  20     -14.066  10.294  -7.509  1.00 10.00      A   
ATOM    111  CG  PHE A  20     -15.492   9.858  -7.676  1.00 10.00      A   
ATOM    112  CD1 PHE A  20     -16.528  10.756  -7.487  1.00 10.00      A   
ATOM    113  CD2 PHE A  20     -15.797   8.549  -8.015  1.00 10.00      A   
ATOM    114  CE1 PHE A  20     -17.842  10.356  -7.634  1.00 10.00      A   
ATOM    115  CE2 PHE A  20     -17.110   8.143  -8.166  1.00 10.00      A   
ATOM    116  CZ  PHE A  20     -18.135   9.049  -7.976  1.00 10.00      A   
ATOM    117  C   PHE A  20     -11.948  10.234  -6.169  1.00 10.00      A   
ATOM    118  O   PHE A  20     -11.179  10.201  -7.134  1.00 10.00      A   
ATOM    119  N   ILE A  21     -11.601  10.737  -4.990  1.00 10.00      A   
ATOM    120  HN  ILE A  21     -12.263  10.758  -4.265  1.00 10.00      A   
ATOM    121  CA  ILE A  21     -10.265  11.261  -4.739  1.00 10.00      A   
ATOM    122  CB  ILE A  21     -10.291  12.771  -4.399  1.00 10.00      A   
ATOM    123  CG1 ILE A  21     -11.109  13.547  -5.439  1.00 10.00      A   
ATOM    124  CG2 ILE A  21      -8.874  13.323  -4.320  1.00 10.00      A   
ATOM    125  CD1 ILE A  21     -11.383  14.990  -5.058  1.00 10.00      A   
ATOM    126  C   ILE A  21      -9.621  10.495  -3.588  1.00 10.00      A   
ATOM    127  O   ILE A  21      -9.801  10.841  -2.419  1.00 10.00      A   
ATOM    128  N   GLN A  22      -8.900   9.431  -3.920  1.00 10.00      A   
ATOM    129  HN  GLN A  22      -8.816   9.181  -4.865  1.00 10.00      A   
ATOM    130  CA  GLN A  22      -8.240   8.615  -2.910  1.00 10.00      A   
ATOM    131  CB  GLN A  22      -8.514   7.127  -3.143  1.00 10.00      A   
ATOM    132  CG  GLN A  22      -9.981   6.750  -3.008  1.00 10.00      A   
ATOM    133  CD  GLN A  22     -10.581   7.196  -1.684  1.00 10.00      A   
ATOM    134  OE1 GLN A  22      -9.907   7.222  -0.654  1.00 10.00      A   
ATOM    135  NE2 GLN A  22     -11.849   7.556  -1.702  1.00 10.00      A   
ATOM    136 HE21 GLN A  22     -12.332   7.520  -2.557  1.00 10.00      A   
ATOM    137 HE22 GLN A  22     -12.262   7.848  -0.860  1.00 10.00      A   
ATOM    138  C   GLN A  22      -6.743   8.899  -2.857  1.00 10.00      A   
ATOM    139  O   GLN A  22      -6.077   8.579  -1.868  1.00 10.00      A   
ATOM    140  N   LEU A  23      -6.213   9.500  -3.921  1.00 10.00      A   
ATOM    141  HN  LEU A  23      -6.787   9.715  -4.683  1.00 10.00      A   
ATOM    142  CA  LEU A  23      -4.795   9.837  -3.975  1.00 10.00      A   
ATOM    143  CB  LEU A  23      -4.395  10.307  -5.375  1.00 10.00      A   
ATOM    144  CG  LEU A  23      -2.900  10.255  -5.704  1.00 10.00      A   
ATOM    145  CD1 LEU A  23      -2.434   8.817  -5.867  1.00 10.00      A   
ATOM    146  CD2 LEU A  23      -2.589  11.068  -6.950  1.00 10.00      A   
ATOM    147  C   LEU A  23      -4.481  10.911  -2.939  1.00 10.00      A   
ATOM    148  O   LEU A  23      -5.072  11.993  -2.954  1.00 10.00      A   
ATOM    149  N   ASP A  24      -3.560  10.599  -2.041  1.00 10.00      A   
ATOM    150  HN  ASP A  24      -3.121   9.722  -2.101  1.00 10.00      A   
ATOM    151  CA  ASP A  24      -3.169  11.510  -0.967  1.00 10.00      A   
ATOM    152  CB  ASP A  24      -2.085  10.872  -0.098  1.00 10.00      A   
ATOM    153  CG  ASP A  24      -2.287   9.380   0.084  1.00 10.00      A   
ATOM    154  OD1 ASP A  24      -2.971   8.981   1.048  1.00 10.00      A   
ATOM    155  OD2 ASP A  24      -1.775   8.598  -0.749  1.00 10.00      A   
ATOM    156  C   ASP A  24      -2.678  12.841  -1.519  1.00 10.00      A   
ATOM    157  O   ASP A  24      -3.020  13.904  -0.996  1.00 10.00      A   
ATOM    158  N   LYS A  25      -1.888  12.776  -2.586  1.00 10.00      A   
ATOM    159  HN  LYS A  25      -1.646  11.891  -2.945  1.00 10.00      A   
ATOM    160  CA  LYS A  25      -1.352  13.976  -3.226  1.00 10.00      A   
ATOM    161  CB  LYS A  25      -0.554  13.606  -4.476  1.00 10.00      A   
ATOM    162  CG  LYS A  25       0.951  13.639  -4.278  1.00 10.00      A   
ATOM    163  CD  LYS A  25       1.458  15.068  -4.179  1.00 10.00      A   
ATOM    164  CE  LYS A  25       2.959  15.139  -4.403  1.00 10.00      A   
ATOM    165  NZ  LYS A  25       3.722  14.763  -3.186  1.00 10.00      A   
ATOM    166  HZ1 LYS A  25       4.740  14.879  -3.352  1.00 10.00      A   
ATOM    167  HZ2 LYS A  25       3.537  13.771  -2.938  1.00 10.00      A   
ATOM    168  HZ3 LYS A  25       3.443  15.374  -2.382  1.00 10.00      A   
ATOM    169  C   LYS A  25      -2.456  14.974  -3.580  1.00 10.00      A   
ATOM    170  O   LYS A  25      -2.288  16.184  -3.420  1.00 10.00      A   
ATOM    171  N   ASP A  26      -3.586  14.466  -4.049  1.00 10.00      A   
ATOM    172  HN  ASP A  26      -3.671  13.495  -4.146  1.00 10.00      A   
ATOM    173  CA  ASP A  26      -4.708  15.323  -4.415  1.00 10.00      A   
ATOM    174  CB  ASP A  26      -5.574  14.660  -5.487  1.00 10.00      A   
ATOM    175  CG  ASP A  26      -4.934  14.685  -6.860  1.00 10.00      A   
ATOM    176  OD1 ASP A  26      -4.250  15.675  -7.190  1.00 10.00      A   
ATOM    177  OD2 ASP A  26      -5.115  13.709  -7.616  1.00 10.00      A   
ATOM    178  C   ASP A  26      -5.550  15.643  -3.191  1.00 10.00      A   
ATOM    179  O   ASP A  26      -6.051  16.757  -3.043  1.00 10.00      A   
ATOM    180  N   ARG A  27      -5.686  14.655  -2.313  1.00 10.00      A   
ATOM    181  HN  ARG A  27      -5.254  13.791  -2.503  1.00 10.00      A   
ATOM    182  CA  ARG A  27      -6.457  14.801  -1.082  1.00 10.00      A   
ATOM    183  CB  ARG A  27      -6.416  13.499  -0.271  1.00 10.00      A   
ATOM    184  CG  ARG A  27      -7.605  12.576  -0.497  1.00 10.00      A   
ATOM    185  CD  ARG A  27      -8.873  13.174   0.084  1.00 10.00      A   
ATOM    186  NE  ARG A  27     -10.050  12.348  -0.179  1.00 10.00      A   
ATOM    187  HE  ARG A  27     -10.067  11.841  -1.029  1.00 10.00      A   
ATOM    188  CZ  ARG A  27     -11.080  12.233   0.658  1.00 10.00      A   
ATOM    189  NH1 ARG A  27     -11.079  12.877   1.822  1.00 10.00      A   
ATOM    190 HH11 ARG A  27     -11.887  12.790   2.474  1.00 10.00      A   
ATOM    191 HH12 ARG A  27     -10.257  13.481   2.098  1.00 10.00      A   
ATOM    192  NH2 ARG A  27     -12.123  11.483   0.326  1.00 10.00      A   
ATOM    193 HH21 ARG A  27     -12.145  10.984  -0.592  1.00 10.00      A   
ATOM    194 HH22 ARG A  27     -12.928  11.388   0.983  1.00 10.00      A   
ATOM    195  C   ARG A  27      -5.926  15.953  -0.239  1.00 10.00      A   
ATOM    196  O   ARG A  27      -6.695  16.725   0.329  1.00 10.00      A   
ATOM    197  N   ASN A  28      -4.605  16.070  -0.179  1.00 10.00      A   
ATOM    198  HN  ASN A  28      -4.046  15.418  -0.663  1.00 10.00      A   
ATOM    199  CA  ASN A  28      -3.957  17.127   0.594  1.00 10.00      A   
ATOM    200  CB  ASN A  28      -2.447  16.890   0.697  1.00 10.00      A   
ATOM    201  CG  ASN A  28      -2.094  15.679   1.537  1.00 10.00      A   
ATOM    202  OD1 ASN A  28      -2.876  15.238   2.383  1.00 10.00      A   
ATOM    203  ND2 ASN A  28      -0.910  15.134   1.317  1.00 10.00      A   
ATOM    204 HD21 ASN A  28      -0.325  15.538   0.628  1.00 10.00      A   
ATOM    205 HD22 ASN A  28      -0.657  14.352   1.855  1.00 10.00      A   
ATOM    206  C   ASN A  28      -4.227  18.509   0.007  1.00 10.00      A   
ATOM    207  O   ASN A  28      -4.104  19.520   0.693  1.00 10.00      A   
ATOM    208  N   SER A  29      -4.595  18.552  -1.265  1.00 10.00      A   
ATOM    209  HN  SER A  29      -4.685  17.717  -1.771  1.00 10.00      A   
ATOM    210  CA  SER A  29      -4.878  19.815  -1.926  1.00 10.00      A   
ATOM    211  CB  SER A  29      -4.576  19.706  -3.423  1.00 10.00      A   
ATOM    212  OG  SER A  29      -3.285  19.153  -3.630  1.00 10.00      A   
ATOM    213  HG  SER A  29      -3.364  18.210  -3.820  1.00 10.00      A   
ATOM    214  C   SER A  29      -6.328  20.243  -1.697  1.00 10.00      A   
ATOM    215  O   SER A  29      -6.633  21.434  -1.647  1.00 10.00      A   
ATOM    216  N   VAL A  30      -7.209  19.264  -1.523  1.00 10.00      A   
ATOM    217  HN  VAL A  30      -6.896  18.334  -1.521  1.00 10.00      A   
ATOM    218  CA  VAL A  30      -8.628  19.533  -1.313  1.00 10.00      A   
ATOM    219  CB  VAL A  30      -9.452  18.225  -1.337  1.00 10.00      A   
ATOM    220  CG1 VAL A  30     -10.935  18.507  -1.154  1.00 10.00      A   
ATOM    221  CG2 VAL A  30      -9.211  17.466  -2.634  1.00 10.00      A   
ATOM    222  C   VAL A  30      -8.859  20.260   0.012  1.00 10.00      A   
ATOM    223  O   VAL A  30      -9.707  21.145   0.113  1.00 10.00      A   
ATOM    224  N   SER A  31      -8.078  19.900   1.017  1.00 10.00      A   
ATOM    225  HN  SER A  31      -7.405  19.202   0.877  1.00 10.00      A   
ATOM    226  CA  SER A  31      -8.197  20.501   2.335  1.00 10.00      A   
ATOM    227  CB  SER A  31      -7.634  19.537   3.381  1.00 10.00      A   
ATOM    228  OG  SER A  31      -6.836  18.527   2.774  1.00 10.00      A   
ATOM    229  HG  SER A  31      -7.340  17.694   2.746  1.00 10.00      A   
ATOM    230  C   SER A  31      -7.486  21.858   2.419  1.00 10.00      A   
ATOM    231  O   SER A  31      -7.488  22.505   3.464  1.00 10.00      A   
ATOM    232  N   LEU A  32      -6.900  22.298   1.314  1.00 10.00      A   
ATOM    233  HN  LEU A  32      -6.940  21.755   0.497  1.00 10.00      A   
ATOM    234  CA  LEU A  32      -6.183  23.563   1.291  1.00 10.00      A   
ATOM    235  CB  LEU A  32      -4.746  23.350   0.809  1.00 10.00      A   
ATOM    236  CG  LEU A  32      -3.723  23.010   1.893  1.00 10.00      A   
ATOM    237  CD1 LEU A  32      -2.403  22.577   1.272  1.00 10.00      A   
ATOM    238  CD2 LEU A  32      -3.523  24.199   2.816  1.00 10.00      A   
ATOM    239  C   LEU A  32      -6.878  24.613   0.433  1.00 10.00      A   
ATOM    240  O   LEU A  32      -6.312  25.673   0.170  1.00 10.00      A   
ATOM    241  N   VAL A  33      -8.100  24.332  -0.003  1.00 10.00      A   
ATOM    242  HN  VAL A  33      -8.513  23.474   0.234  1.00 10.00      A   
ATOM    243  CA  VAL A  33      -8.832  25.283  -0.833  1.00 10.00      A   
ATOM    244  CB  VAL A  33      -9.681  24.609  -1.934  1.00 10.00      A   
ATOM    245  CG1 VAL A  33      -8.792  23.810  -2.871  1.00 10.00      A   
ATOM    246  CG2 VAL A  33     -10.764  23.719  -1.342  1.00 10.00      A   
ATOM    247  C   VAL A  33      -9.685  26.238   0.002  1.00 10.00      A   
ATOM    248  O   VAL A  33      -9.733  27.438  -0.273  1.00 10.00      A   
ATOM    249  N   CYS A  34     -10.348  25.698   1.020  1.00 10.00      A   
ATOM    250  HN  CYS A  34     -10.257  24.737   1.190  1.00 10.00      A   
ATOM    251  CA  CYS A  34     -11.199  26.490   1.901  1.00 10.00      A   
ATOM    252  CB  CYS A  34     -12.490  26.913   1.190  1.00 10.00      A   
ATOM    253  SG  CYS A  34     -13.395  25.559   0.411  1.00 10.00      A   
ATOM    254  HG  CYS A  34     -12.674  25.134  -0.618  1.00 10.00      A   
ATOM    255  C   CYS A  34     -11.520  25.719   3.177  1.00 10.00      A   
ATOM    256  O   CYS A  34     -11.399  24.491   3.219  1.00 10.00      A   
ATOM    257  N   LYS A  35     -11.930  26.448   4.205  1.00 10.00      A   
ATOM    258  HN  LYS A  35     -12.009  27.434   4.087  1.00 10.00      A   
ATOM    259  CA  LYS A  35     -12.263  25.868   5.502  1.00 10.00      A   
ATOM    260  CB  LYS A  35     -12.574  26.991   6.492  1.00 10.00      A   
ATOM    261  CG  LYS A  35     -12.363  26.634   7.953  1.00 10.00      A   
ATOM    262  CD  LYS A  35     -12.572  27.854   8.836  1.00 10.00      A   
ATOM    263  CE  LYS A  35     -12.263  27.561  10.296  1.00 10.00      A   
ATOM    264  NZ  LYS A  35     -10.835  27.222  10.507  1.00 10.00      A   
ATOM    265  HZ1 LYS A  35     -10.582  27.340  11.509  1.00 10.00      A   
ATOM    266  HZ2 LYS A  35     -10.223  27.844   9.933  1.00 10.00      A   
ATOM    267  HZ3 LYS A  35     -10.659  26.236  10.232  1.00 10.00      A   
ATOM    268  C   LYS A  35     -13.448  24.903   5.411  1.00 10.00      A   
ATOM    269  O   LYS A  35     -13.502  23.896   6.121  1.00 10.00      A   
ATOM    270  N   SER A  36     -14.386  25.210   4.526  1.00 10.00      A   
ATOM    271  HN  SER A  36     -14.277  26.016   3.974  1.00 10.00      A   
ATOM    272  CA  SER A  36     -15.575  24.386   4.340  1.00 10.00      A   
ATOM    273  CB  SER A  36     -16.517  25.080   3.359  1.00 10.00      A   
ATOM    274  OG  SER A  36     -16.090  26.416   3.123  1.00 10.00      A   
ATOM    275  HG  SER A  36     -16.308  26.667   2.214  1.00 10.00      A   
ATOM    276  C   SER A  36     -15.210  22.989   3.836  1.00 10.00      A   
ATOM    277  O   SER A  36     -15.622  21.980   4.411  1.00 10.00      A   
ATOM    278  N   TRP A  37     -14.409  22.936   2.779  1.00 10.00      A   
ATOM    279  HN  TRP A  37     -14.085  23.771   2.382  1.00 10.00      A   
ATOM    280  CA  TRP A  37     -13.992  21.663   2.203  1.00 10.00      A   
ATOM    281  CB  TRP A  37     -13.325  21.865   0.840  1.00 10.00      A   
ATOM    282  CG  TRP A  37     -14.284  22.221  -0.261  1.00 10.00      A   
ATOM    283  CD1 TRP A  37     -15.472  22.885  -0.138  1.00 10.00      A   
ATOM    284  CD2 TRP A  37     -14.130  21.935  -1.655  1.00 10.00      A   
ATOM    285  NE1 TRP A  37     -16.064  23.033  -1.368  1.00 10.00      A   
ATOM    286  HE1 TRP A  37     -16.926  23.481  -1.540  1.00 10.00      A   
ATOM    287  CE2 TRP A  37     -15.261  22.457  -2.317  1.00 10.00      A   
ATOM    288  CE3 TRP A  37     -13.147  21.288  -2.409  1.00 10.00      A   
ATOM    289  CZ2 TRP A  37     -15.432  22.351  -3.696  1.00 10.00      A   
ATOM    290  CZ3 TRP A  37     -13.319  21.187  -3.776  1.00 10.00      A   
ATOM    291  CH2 TRP A  37     -14.451  21.715  -4.407  1.00 10.00      A   
ATOM    292  C   TRP A  37     -13.060  20.925   3.155  1.00 10.00      A   
ATOM    293  O   TRP A  37     -13.063  19.697   3.211  1.00 10.00      A   
ATOM    294  N   TYR A  38     -12.282  21.694   3.916  1.00 10.00      A   
ATOM    295  HN  TYR A  38     -12.336  22.670   3.810  1.00 10.00      A   
ATOM    296  CA  TYR A  38     -11.342  21.141   4.890  1.00 10.00      A   
ATOM    297  CB  TYR A  38     -10.621  22.281   5.625  1.00 10.00      A   
ATOM    298  CG  TYR A  38      -9.580  21.844   6.638  1.00 10.00      A   
ATOM    299  CD1 TYR A  38      -9.665  22.236   7.970  1.00 10.00      A   
ATOM    300  CD2 TYR A  38      -8.502  21.056   6.260  1.00 10.00      A   
ATOM    301  CE1 TYR A  38      -8.703  21.856   8.891  1.00 10.00      A   
ATOM    302  CE2 TYR A  38      -7.541  20.667   7.173  1.00 10.00      A   
ATOM    303  CZ  TYR A  38      -7.643  21.069   8.486  1.00 10.00      A   
ATOM    304  OH  TYR A  38      -6.674  20.695   9.396  1.00 10.00      A   
ATOM    305  HH  TYR A  38      -5.804  20.970   9.070  1.00 10.00      A   
ATOM    306  C   TYR A  38     -12.071  20.249   5.893  1.00 10.00      A   
ATOM    307  O   TYR A  38     -11.597  19.162   6.237  1.00 10.00      A   
ATOM    308  N   GLU A  39     -13.233  20.710   6.337  1.00 10.00      A   
ATOM    309  HN  GLU A  39     -13.559  21.576   6.008  1.00 10.00      A   
ATOM    310  CA  GLU A  39     -14.040  19.978   7.302  1.00 10.00      A   
ATOM    311  CB  GLU A  39     -15.146  20.875   7.857  1.00 10.00      A   
ATOM    312  CG  GLU A  39     -14.726  21.701   9.059  1.00 10.00      A   
ATOM    313  CD  GLU A  39     -14.385  20.839  10.256  1.00 10.00      A   
ATOM    314  OE1 GLU A  39     -13.184  20.703  10.574  1.00 10.00      A   
ATOM    315  OE2 GLU A  39     -15.320  20.288  10.874  1.00 10.00      A   
ATOM    316  C   GLU A  39     -14.643  18.707   6.705  1.00 10.00      A   
ATOM    317  O   GLU A  39     -14.598  17.645   7.316  1.00 10.00      A   
ATOM    318  N   ILE A  40     -15.194  18.808   5.507  1.00 10.00      A   
ATOM    319  HN  ILE A  40     -15.186  19.672   5.044  1.00 10.00      A   
ATOM    320  CA  ILE A  40     -15.807  17.651   4.865  1.00 10.00      A   
ATOM    321  CB  ILE A  40     -16.675  18.056   3.657  1.00 10.00      A   
ATOM    322  CG1 ILE A  40     -17.651  19.159   4.072  1.00 10.00      A   
ATOM    323  CG2 ILE A  40     -17.436  16.851   3.115  1.00 10.00      A   
ATOM    324  CD1 ILE A  40     -18.456  19.735   2.928  1.00 10.00      A   
ATOM    325  C   ILE A  40     -14.756  16.620   4.445  1.00 10.00      A   
ATOM    326  O   ILE A  40     -14.971  15.414   4.565  1.00 10.00      A   
ATOM    327  N   GLU A  41     -13.608  17.105   3.987  1.00 10.00      A   
ATOM    328  HN  GLU A  41     -13.486  18.080   3.938  1.00 10.00      A   
ATOM    329  CA  GLU A  41     -12.522  16.236   3.548  1.00 10.00      A   
ATOM    330  CB  GLU A  41     -11.395  17.069   2.930  1.00 10.00      A   
ATOM    331  CG  GLU A  41     -10.451  16.292   2.021  1.00 10.00      A   
ATOM    332  CD  GLU A  41      -9.281  15.669   2.762  1.00 10.00      A   
ATOM    333  OE1 GLU A  41      -8.404  16.416   3.242  1.00 10.00      A   
ATOM    334  OE2 GLU A  41      -9.227  14.428   2.858  1.00 10.00      A   
ATOM    335  C   GLU A  41     -11.990  15.370   4.690  1.00 10.00      A   
ATOM    336  O   GLU A  41     -11.810  14.162   4.532  1.00 10.00      A   
ATOM    337  N   ARG A  42     -11.772  15.988   5.845  1.00 10.00      A   
ATOM    338  HN  ARG A  42     -11.971  16.947   5.914  1.00 10.00      A   
ATOM    339  CA  ARG A  42     -11.241  15.282   7.011  1.00 10.00      A   
ATOM    340  CB  ARG A  42     -10.872  16.260   8.133  1.00 10.00      A   
ATOM    341  CG  ARG A  42     -12.046  17.047   8.690  1.00 10.00      A   
ATOM    342  CD  ARG A  42     -11.637  17.942   9.847  1.00 10.00      A   
ATOM    343  NE  ARG A  42     -11.517  17.204  11.104  1.00 10.00      A   
ATOM    344  HE  ARG A  42     -11.105  16.305  11.065  1.00 10.00      A   
ATOM    345  CZ  ARG A  42     -11.936  17.672  12.286  1.00 10.00      A   
ATOM    346  NH1 ARG A  42     -12.507  18.868  12.379  1.00 10.00      A   
ATOM    347 HH11 ARG A  42     -12.644  19.467  11.522  1.00 10.00      A   
ATOM    348 HH12 ARG A  42     -12.825  19.226  13.306  1.00 10.00      A   
ATOM    349  NH2 ARG A  42     -11.790  16.938  13.381  1.00 10.00      A   
ATOM    350 HH21 ARG A  42     -12.117  17.303  14.303  1.00 10.00      A   
ATOM    351 HH22 ARG A  42     -11.345  15.992  13.330  1.00 10.00      A   
ATOM    352  C   ARG A  42     -12.189  14.198   7.532  1.00 10.00      A   
ATOM    353  O   ARG A  42     -11.764  13.270   8.217  1.00 10.00      A   
ATOM    354  N   TRP A  43     -13.466  14.313   7.200  1.00 10.00      A   
ATOM    355  HN  TRP A  43     -13.752  15.070   6.646  1.00 10.00      A   
ATOM    356  CA  TRP A  43     -14.457  13.344   7.649  1.00 10.00      A   
ATOM    357  CB  TRP A  43     -15.762  14.047   8.043  1.00 10.00      A   
ATOM    358  CG  TRP A  43     -15.721  14.698   9.396  1.00 10.00      A   
ATOM    359  CD1 TRP A  43     -15.279  15.956   9.691  1.00 10.00      A   
ATOM    360  CD2 TRP A  43     -16.150  14.127  10.637  1.00 10.00      A   
ATOM    361  NE1 TRP A  43     -15.397  16.199  11.036  1.00 10.00      A   
ATOM    362  HE1 TRP A  43     -15.142  17.032  11.491  1.00 10.00      A   
ATOM    363  CE2 TRP A  43     -15.931  15.092  11.639  1.00 10.00      A   
ATOM    364  CE3 TRP A  43     -16.698  12.895  10.998  1.00 10.00      A   
ATOM    365  CZ2 TRP A  43     -16.239  14.861  12.977  1.00 10.00      A   
ATOM    366  CZ3 TRP A  43     -17.005  12.669  12.327  1.00 10.00      A   
ATOM    367  CH2 TRP A  43     -16.774  13.647  13.299  1.00 10.00      A   
ATOM    368  C   TRP A  43     -14.730  12.270   6.597  1.00 10.00      A   
ATOM    369  O   TRP A  43     -15.640  11.455   6.759  1.00 10.00      A   
ATOM    370  N   CYS A  44     -13.939  12.243   5.530  1.00 10.00      A   
ATOM    371  HN  CYS A  44     -13.215  12.902   5.441  1.00 10.00      A   
ATOM    372  CA  CYS A  44     -14.152  11.253   4.483  1.00 10.00      A   
ATOM    373  CB  CYS A  44     -15.045  11.830   3.378  1.00 10.00      A   
ATOM    374  SG  CYS A  44     -14.384  13.309   2.578  1.00 10.00      A   
ATOM    375  HG  CYS A  44     -14.725  14.355   3.326  1.00 10.00      A   
ATOM    376  C   CYS A  44     -12.857  10.687   3.891  1.00 10.00      A   
ATOM    377  O   CYS A  44     -12.848  10.221   2.752  1.00 10.00      A   
ATOM    378  N   ARG A  45     -11.761  10.728   4.640  1.00 10.00      A   
ATOM    379  HN  ARG A  45     -11.801  11.116   5.540  1.00 10.00      A   
ATOM    380  CA  ARG A  45     -10.500  10.183   4.138  1.00 10.00      A   
ATOM    381  CB  ARG A  45      -9.296  11.047   4.516  1.00 10.00      A   
ATOM    382  CG  ARG A  45      -8.094  10.832   3.606  1.00 10.00      A   
ATOM    383  CD  ARG A  45      -6.885  11.633   4.054  1.00 10.00      A   
ATOM    384  NE  ARG A  45      -6.971  13.040   3.671  1.00 10.00      A   
ATOM    385  HE  ARG A  45      -7.873  13.451   3.644  1.00 10.00      A   
ATOM    386  CZ  ARG A  45      -5.920  13.789   3.341  1.00 10.00      A   
ATOM    387  NH1 ARG A  45      -4.700  13.272   3.333  1.00 10.00      A   
ATOM    388 HH11 ARG A  45      -4.548  12.270   3.579  1.00 10.00      A   
ATOM    389 HH12 ARG A  45      -3.881  13.866   3.069  1.00 10.00      A   
ATOM    390  NH2 ARG A  45      -6.097  15.065   3.038  1.00 10.00      A   
ATOM    391 HH21 ARG A  45      -7.064  15.482   3.057  1.00 10.00      A   
ATOM    392 HH22 ARG A  45      -5.284  15.661   2.786  1.00 10.00      A   
ATOM    393  C   ARG A  45     -10.329   8.738   4.603  1.00 10.00      A   
ATOM    394  O   ARG A  45     -10.070   8.478   5.779  1.00 10.00      A   
ATOM    395  N   ARG A  46     -10.464   7.809   3.664  1.00 10.00      A   
ATOM    396  HN  ARG A  46     -10.615   8.092   2.735  1.00 10.00      A   
ATOM    397  CA  ARG A  46     -10.375   6.383   3.961  1.00 10.00      A   
ATOM    398  CB  ARG A  46     -10.934   5.563   2.796  1.00 10.00      A   
ATOM    399  CG  ARG A  46     -12.373   5.873   2.431  1.00 10.00      A   
ATOM    400  CD  ARG A  46     -12.823   5.030   1.250  1.00 10.00      A   
ATOM    401  NE  ARG A  46     -14.122   5.448   0.734  1.00 10.00      A   
ATOM    402  HE  ARG A  46     -14.779   5.791   1.383  1.00 10.00      A   
ATOM    403  CZ  ARG A  46     -14.461   5.395  -0.553  1.00 10.00      A   
ATOM    404  NH1 ARG A  46     -13.591   4.936  -1.446  1.00 10.00      A   
ATOM    405 HH11 ARG A  46     -13.851   4.889  -2.456  1.00 10.00      A   
ATOM    406 HH12 ARG A  46     -12.642   4.620  -1.146  1.00 10.00      A   
ATOM    407  NH2 ARG A  46     -15.661   5.795  -0.942  1.00 10.00      A   
ATOM    408 HH21 ARG A  46     -16.350   6.158  -0.243  1.00 10.00      A   
ATOM    409 HH22 ARG A  46     -15.927   5.747  -1.946  1.00 10.00      A   
ATOM    410  C   ARG A  46      -8.953   5.918   4.245  1.00 10.00      A   
ATOM    411  O   ARG A  46      -8.744   4.986   5.025  1.00 10.00      A   
ATOM    412  N   LYS A  47      -7.971   6.547   3.620  1.00 10.00      A   
ATOM    413  HN  LYS A  47      -8.173   7.309   3.033  1.00 10.00      A   
ATOM    414  CA  LYS A  47      -6.589   6.129   3.807  1.00 10.00      A   
ATOM    415  CB  LYS A  47      -6.071   5.430   2.545  1.00 10.00      A   
ATOM    416  CG  LYS A  47      -6.400   6.161   1.249  1.00 10.00      A   
ATOM    417  CD  LYS A  47      -5.955   5.371   0.030  1.00 10.00      A   
ATOM    418  CE  LYS A  47      -4.458   5.495  -0.196  1.00 10.00      A   
ATOM    419  NZ  LYS A  47      -4.050   6.899  -0.460  1.00 10.00      A   
ATOM    420  HZ1 LYS A  47      -3.079   6.928  -0.840  1.00 10.00      A   
ATOM    421  HZ2 LYS A  47      -4.077   7.452   0.417  1.00 10.00      A   
ATOM    422  HZ3 LYS A  47      -4.691   7.338  -1.154  1.00 10.00      A   
ATOM    423  C   LYS A  47      -5.668   7.277   4.196  1.00 10.00      A   
ATOM    424  O   LYS A  47      -5.767   8.383   3.657  1.00 10.00      A   
ATOM    425  N   VAL A  48      -4.785   7.006   5.148  1.00 10.00      A   
ATOM    426  HN  VAL A  48      -4.787   6.115   5.560  1.00 10.00      A   
ATOM    427  CA  VAL A  48      -3.808   7.981   5.607  1.00 10.00      A   
ATOM    428  CB  VAL A  48      -4.196   8.620   6.964  1.00 10.00      A   
ATOM    429  CG1 VAL A  48      -5.347   9.600   6.796  1.00 10.00      A   
ATOM    430  CG2 VAL A  48      -4.543   7.562   7.999  1.00 10.00      A   
ATOM    431  C   VAL A  48      -2.441   7.315   5.735  1.00 10.00      A   
ATOM    432  O   VAL A  48      -2.310   6.268   6.374  1.00 10.00      A   
ATOM    433  N   PHE A  49      -1.431   7.897   5.105  1.00 10.00      A   
ATOM    434  HN  PHE A  49      -1.585   8.715   4.593  1.00 10.00      A   
ATOM    435  CA  PHE A  49      -0.091   7.340   5.169  1.00 10.00      A   
ATOM    436  CB  PHE A  49       0.395   6.869   3.789  1.00 10.00      A   
ATOM    437  CG  PHE A  49       1.039   7.922   2.935  1.00 10.00      A   
ATOM    438  CD1 PHE A  49       2.407   7.901   2.718  1.00 10.00      A   
ATOM    439  CD2 PHE A  49       0.286   8.920   2.348  1.00 10.00      A   
ATOM    440  CE1 PHE A  49       3.013   8.857   1.932  1.00 10.00      A   
ATOM    441  CE2 PHE A  49       0.884   9.883   1.560  1.00 10.00      A   
ATOM    442  CZ  PHE A  49       2.252   9.850   1.351  1.00 10.00      A   
ATOM    443  C   PHE A  49       0.877   8.330   5.801  1.00 10.00      A   
ATOM    444  O   PHE A  49       0.855   9.523   5.493  1.00 10.00      A   
ATOM    445  N   ILE A  50       1.695   7.837   6.714  1.00 10.00      A   
ATOM    446  HN  ILE A  50       1.633   6.883   6.952  1.00 10.00      A   
ATOM    447  CA  ILE A  50       2.670   8.671   7.391  1.00 10.00      A   
ATOM    448  CB  ILE A  50       2.420   8.711   8.916  1.00 10.00      A   
ATOM    449  CG1 ILE A  50       0.949   9.013   9.234  1.00 10.00      A   
ATOM    450  CG2 ILE A  50       3.324   9.735   9.581  1.00 10.00      A   
ATOM    451  CD1 ILE A  50       0.490  10.398   8.825  1.00 10.00      A   
ATOM    452  C   ILE A  50       4.081   8.150   7.117  1.00 10.00      A   
ATOM    453  O   ILE A  50       4.428   7.031   7.509  1.00 10.00      A   
ATOM    454  N   GLY A  51       4.879   8.961   6.426  1.00 10.00      A   
ATOM    455  HN  GLY A  51       4.538   9.834   6.140  1.00 10.00      A   
ATOM    456  CA  GLY A  51       6.240   8.577   6.088  1.00 10.00      A   
ATOM    457  C   GLY A  51       7.113   8.339   7.307  1.00 10.00      A   
ATOM    458  O   GLY A  51       8.010   7.501   7.276  1.00 10.00      A   
ATOM    459  N   ASN A  52       6.865   9.085   8.374  1.00 10.00      A   
ATOM    460  HN  ASN A  52       6.142   9.748   8.337  1.00 10.00      A   
ATOM    461  CA  ASN A  52       7.633   8.939   9.607  1.00 10.00      A   
ATOM    462  CB  ASN A  52       8.644  10.079   9.751  1.00 10.00      A   
ATOM    463  CG  ASN A  52       9.616   9.858  10.890  1.00 10.00      A   
ATOM    464  OD1 ASN A  52       9.345  10.231  12.029  1.00 10.00      A   
ATOM    465  ND2 ASN A  52      10.758   9.261  10.594  1.00 10.00      A   
ATOM    466 HD21 ASN A  52      10.915   8.993   9.661  1.00 10.00      A   
ATOM    467 HD22 ASN A  52      11.402   9.101  11.318  1.00 10.00      A   
ATOM    468  C   ASN A  52       6.689   8.907  10.803  1.00 10.00      A   
ATOM    469  O   ASN A  52       5.993   9.882  11.077  1.00 10.00      A   
ATOM    470  N   CYS A  53       6.669   7.787  11.515  1.00 10.00      A   
ATOM    471  HN  CYS A  53       7.259   7.043  11.250  1.00 10.00      A   
ATOM    472  CA  CYS A  53       5.789   7.615  12.669  1.00 10.00      A   
ATOM    473  CB  CYS A  53       5.880   6.184  13.206  1.00 10.00      A   
ATOM    474  SG  CYS A  53       7.559   5.624  13.573  1.00 10.00      A   
ATOM    475  HG  CYS A  53       7.758   4.503  12.894  1.00 10.00      A   
ATOM    476  C   CYS A  53       6.040   8.617  13.797  1.00 10.00      A   
ATOM    477  O   CYS A  53       5.231   8.731  14.715  1.00 10.00      A   
ATOM    478  N   TYR A  54       7.147   9.344  13.741  1.00 10.00      A   
ATOM    479  HN  TYR A  54       7.768   9.227  12.989  1.00 10.00      A   
ATOM    480  CA  TYR A  54       7.455  10.314  14.777  1.00 10.00      A   
ATOM    481  CB  TYR A  54       8.830  10.049  15.386  1.00 10.00      A   
ATOM    482  CG  TYR A  54       8.894   8.761  16.172  1.00 10.00      A   
ATOM    483  CD1 TYR A  54       9.820   7.776  15.856  1.00 10.00      A   
ATOM    484  CD2 TYR A  54       8.023   8.528  17.227  1.00 10.00      A   
ATOM    485  CE1 TYR A  54       9.876   6.592  16.568  1.00 10.00      A   
ATOM    486  CE2 TYR A  54       8.072   7.351  17.947  1.00 10.00      A   
ATOM    487  CZ  TYR A  54       8.999   6.384  17.615  1.00 10.00      A   
ATOM    488  OH  TYR A  54       9.050   5.208  18.335  1.00 10.00      A   
ATOM    489  HH  TYR A  54       9.441   5.389  19.212  1.00 10.00      A   
ATOM    490  C   TYR A  54       7.342  11.738  14.259  1.00 10.00      A   
ATOM    491  O   TYR A  54       7.664  12.697  14.962  1.00 10.00      A   
ATOM    492  N   ALA A  55       6.874  11.872  13.027  1.00 10.00      A   
ATOM    493  HN  ALA A  55       6.643  11.067  12.509  1.00 10.00      A   
ATOM    494  CA  ALA A  55       6.703  13.182  12.422  1.00 10.00      A   
ATOM    495  CB  ALA A  55       6.746  13.087  10.905  1.00 10.00      A   
ATOM    496  C   ALA A  55       5.393  13.809  12.886  1.00 10.00      A   
ATOM    497  O   ALA A  55       5.208  15.021  12.804  1.00 10.00      A   
ATOM    498  N   VAL A  56       4.498  12.972  13.388  1.00 10.00      A   
ATOM    499  HN  VAL A  56       4.719  12.020  13.446  1.00 10.00      A   
ATOM    500  CA  VAL A  56       3.202  13.421  13.869  1.00 10.00      A   
ATOM    501  CB  VAL A  56       2.153  13.438  12.727  1.00 10.00      A   
ATOM    502  CG1 VAL A  56       1.822  12.027  12.258  1.00 10.00      A   
ATOM    503  CG2 VAL A  56       0.893  14.196  13.129  1.00 10.00      A   
ATOM    504  C   VAL A  56       2.726  12.526  15.017  1.00 10.00      A   
ATOM    505  O   VAL A  56       3.126  11.363  15.119  1.00 10.00      A   
ATOM    506  N   SER A  57       1.913  13.088  15.896  1.00 10.00      A   
ATOM    507  HN  SER A  57       1.669  14.028  15.787  1.00 10.00      A   
ATOM    508  CA  SER A  57       1.377  12.359  17.030  1.00 10.00      A   
ATOM    509  CB  SER A  57       1.142  13.330  18.190  1.00 10.00      A   
ATOM    510  OG  SER A  57       1.180  14.675  17.732  1.00 10.00      A   
ATOM    511  HG  SER A  57       0.309  14.916  17.376  1.00 10.00      A   
ATOM    512  C   SER A  57       0.081  11.640  16.648  1.00 10.00      A   
ATOM    513  O   SER A  57      -0.700  12.139  15.825  1.00 10.00      A   
ATOM    514  N   PRO A  58      -0.159  10.454  17.235  1.00 10.00      A   
ATOM    515  CA  PRO A  58      -1.354   9.648  16.953  1.00 10.00      A   
ATOM    516  CB  PRO A  58      -1.229   8.463  17.917  1.00 10.00      A   
ATOM    517  CG  PRO A  58       0.226   8.381  18.226  1.00 10.00      A   
ATOM    518  CD  PRO A  58       0.729   9.795  18.216  1.00 10.00      A   
ATOM    519  C   PRO A  58      -2.652  10.405  17.219  1.00 10.00      A   
ATOM    520  O   PRO A  58      -3.566  10.399  16.392  1.00 10.00      A   
ATOM    521  N   ALA A  59      -2.715  11.080  18.365  1.00 10.00      A   
ATOM    522  HN  ALA A  59      -1.938  11.070  18.964  1.00 10.00      A   
ATOM    523  CA  ALA A  59      -3.902  11.833  18.758  1.00 10.00      A   
ATOM    524  CB  ALA A  59      -3.717  12.441  20.140  1.00 10.00      A   
ATOM    525  C   ALA A  59      -4.266  12.908  17.738  1.00 10.00      A   
ATOM    526  O   ALA A  59      -5.446  13.176  17.503  1.00 10.00      A   
ATOM    527  N   THR A  60      -3.256  13.504  17.118  1.00 10.00      A   
ATOM    528  HN  THR A  60      -2.338  13.235  17.331  1.00 10.00      A   
ATOM    529  CA  THR A  60      -3.477  14.545  16.127  1.00 10.00      A   
ATOM    530  CB  THR A  60      -2.139  15.170  15.699  1.00 10.00      A   
ATOM    531  OG1 THR A  60      -1.254  15.173  16.826  1.00 10.00      A   
ATOM    532  HG1 THR A  60      -1.726  15.517  17.597  1.00 10.00      A   
ATOM    533  CG2 THR A  60      -2.347  16.601  15.225  1.00 10.00      A   
ATOM    534  C   THR A  60      -4.198  13.987  14.901  1.00 10.00      A   
ATOM    535  O   THR A  60      -5.198  14.549  14.445  1.00 10.00      A   
ATOM    536  N   VAL A  61      -3.705  12.862  14.393  1.00 10.00      A   
ATOM    537  HN  VAL A  61      -2.930  12.442  14.824  1.00 10.00      A   
ATOM    538  CA  VAL A  61      -4.289  12.230  13.218  1.00 10.00      A   
ATOM    539  CB  VAL A  61      -3.442  11.031  12.740  1.00 10.00      A   
ATOM    540  CG1 VAL A  61      -3.987  10.469  11.435  1.00 10.00      A   
ATOM    541  CG2 VAL A  61      -1.981  11.426  12.587  1.00 10.00      A   
ATOM    542  C   VAL A  61      -5.711  11.757  13.502  1.00 10.00      A   
ATOM    543  O   VAL A  61      -6.619  11.973  12.698  1.00 10.00      A   
ATOM    544  N   ILE A  62      -5.896  11.130  14.661  1.00 10.00      A   
ATOM    545  HN  ILE A  62      -5.129  11.008  15.265  1.00 10.00      A   
ATOM    546  CA  ILE A  62      -7.198  10.611  15.067  1.00 10.00      A   
ATOM    547  CB  ILE A  62      -7.119   9.908  16.438  1.00 10.00      A   
ATOM    548  CG1 ILE A  62      -6.285   8.630  16.326  1.00 10.00      A   
ATOM    549  CG2 ILE A  62      -8.509   9.595  16.977  1.00 10.00      A   
ATOM    550  CD1 ILE A  62      -6.041   7.939  17.648  1.00 10.00      A   
ATOM    551  C   ILE A  62      -8.257  11.707  15.114  1.00 10.00      A   
ATOM    552  O   ILE A  62      -9.381  11.517  14.648  1.00 10.00      A   
ATOM    553  N   ARG A  63      -7.894  12.855  15.674  1.00 10.00      A   
ATOM    554  HN  ARG A  63      -6.983  12.949  16.027  1.00 10.00      A   
ATOM    555  CA  ARG A  63      -8.821  13.970  15.780  1.00 10.00      A   
ATOM    556  CB  ARG A  63      -8.269  15.065  16.696  1.00 10.00      A   
ATOM    557  CG  ARG A  63      -9.156  16.299  16.795  1.00 10.00      A   
ATOM    558  CD  ARG A  63      -8.908  17.065  18.083  1.00 10.00      A   
ATOM    559  NE  ARG A  63      -7.504  17.446  18.248  1.00 10.00      A   
ATOM    560  HE  ARG A  63      -7.098  17.989  17.541  1.00 10.00      A   
ATOM    561  CZ  ARG A  63      -6.759  17.102  19.294  1.00 10.00      A   
ATOM    562  NH1 ARG A  63      -7.277  16.368  20.264  1.00 10.00      A   
ATOM    563 HH11 ARG A  63      -6.693  16.099  21.084  1.00 10.00      A   
ATOM    564 HH12 ARG A  63      -8.272  16.054  20.213  1.00 10.00      A   
ATOM    565  NH2 ARG A  63      -5.498  17.497  19.369  1.00 10.00      A   
ATOM    566 HH21 ARG A  63      -5.085  18.078  18.608  1.00 10.00      A   
ATOM    567 HH22 ARG A  63      -4.912  17.229  20.192  1.00 10.00      A   
ATOM    568  C   ARG A  63      -9.167  14.536  14.407  1.00 10.00      A   
ATOM    569  O   ARG A  63     -10.323  14.850  14.134  1.00 10.00      A   
ATOM    570  N   ARG A  64      -8.173  14.657  13.539  1.00 10.00      A   
ATOM    571  HN  ARG A  64      -7.273  14.368  13.792  1.00 10.00      A   
ATOM    572  CA  ARG A  64      -8.409  15.197  12.209  1.00 10.00      A   
ATOM    573  CB  ARG A  64      -7.105  15.573  11.501  1.00 10.00      A   
ATOM    574  CG  ARG A  64      -7.324  16.275  10.170  1.00 10.00      A   
ATOM    575  CD  ARG A  64      -6.023  16.759   9.561  1.00 10.00      A   
ATOM    576  NE  ARG A  64      -6.211  17.163   8.168  1.00 10.00      A   
ATOM    577  HE  ARG A  64      -7.081  16.955   7.753  1.00 10.00      A   
ATOM    578  CZ  ARG A  64      -5.293  17.794   7.441  1.00 10.00      A   
ATOM    579  NH1 ARG A  64      -4.114  18.115   7.958  1.00 10.00      A   
ATOM    580 HH11 ARG A  64      -3.881  17.875   8.957  1.00 10.00      A   
ATOM    581 HH12 ARG A  64      -3.406  18.617   7.374  1.00 10.00      A   
ATOM    582  NH2 ARG A  64      -5.552  18.097   6.179  1.00 10.00      A   
ATOM    583 HH21 ARG A  64      -4.833  18.585   5.603  1.00 10.00      A   
ATOM    584 HH22 ARG A  64      -6.472  17.845   5.758  1.00 10.00      A   
ATOM    585  C   ARG A  64      -9.234  14.241  11.354  1.00 10.00      A   
ATOM    586  O   ARG A  64     -10.246  14.638  10.777  1.00 10.00      A   
ATOM    587  N   PHE A  65      -8.813  12.987  11.284  1.00 10.00      A   
ATOM    588  HN  PHE A  65      -8.018  12.715  11.799  1.00 10.00      A   
ATOM    589  CA  PHE A  65      -9.517  11.991  10.484  1.00 10.00      A   
ATOM    590  CB  PHE A  65      -8.577  11.376   9.442  1.00 10.00      A   
ATOM    591  CG  PHE A  65      -7.935  12.372   8.522  1.00 10.00      A   
ATOM    592  CD1 PHE A  65      -6.579  12.640   8.607  1.00 10.00      A   
ATOM    593  CD2 PHE A  65      -8.685  13.037   7.569  1.00 10.00      A   
ATOM    594  CE1 PHE A  65      -5.987  13.554   7.757  1.00 10.00      A   
ATOM    595  CE2 PHE A  65      -8.102  13.954   6.718  1.00 10.00      A   
ATOM    596  CZ  PHE A  65      -6.750  14.214   6.810  1.00 10.00      A   
ATOM    597  C   PHE A  65     -10.085  10.890  11.377  1.00 10.00      A   
ATOM    598  O   PHE A  65      -9.385   9.939  11.721  1.00 10.00      A   
ATOM    599  N   PRO A  66     -11.364  11.004  11.769  1.00 10.00      A   
ATOM    600  CA  PRO A  66     -12.018  10.022  12.632  1.00 10.00      A   
ATOM    601  CB  PRO A  66     -13.054  10.878  13.357  1.00 10.00      A   
ATOM    602  CG  PRO A  66     -13.441  11.928  12.367  1.00 10.00      A   
ATOM    603  CD  PRO A  66     -12.270  12.116  11.430  1.00 10.00      A   
ATOM    604  C   PRO A  66     -12.715   8.903  11.853  1.00 10.00      A   
ATOM    605  O   PRO A  66     -13.355   8.031  12.446  1.00 10.00      A   
ATOM    606  N   LYS A  67     -12.597   8.933  10.534  1.00 10.00      A   
ATOM    607  HN  LYS A  67     -12.072   9.650  10.121  1.00 10.00      A   
ATOM    608  CA  LYS A  67     -13.216   7.924   9.680  1.00 10.00      A   
ATOM    609  CB  LYS A  67     -14.401   8.519   8.910  1.00 10.00      A   
ATOM    610  CG  LYS A  67     -15.628   8.800   9.765  1.00 10.00      A   
ATOM    611  CD  LYS A  67     -16.800   9.274   8.919  1.00 10.00      A   
ATOM    612  CE  LYS A  67     -18.055   9.452   9.757  1.00 10.00      A   
ATOM    613  NZ  LYS A  67     -19.234   9.814   8.928  1.00 10.00      A   
ATOM    614  HZ1 LYS A  67     -19.055  10.703   8.420  1.00 10.00      A   
ATOM    615  HZ2 LYS A  67     -20.071   9.940   9.534  1.00 10.00      A   
ATOM    616  HZ3 LYS A  67     -19.431   9.064   8.235  1.00 10.00      A   
ATOM    617  C   LYS A  67     -12.191   7.331   8.714  1.00 10.00      A   
ATOM    618  O   LYS A  67     -12.292   7.502   7.499  1.00 10.00      A   
ATOM    619  N   VAL A  68     -11.200   6.644   9.264  1.00 10.00      A   
ATOM    620  HN  VAL A  68     -11.176   6.537  10.236  1.00 10.00      A   
ATOM    621  CA  VAL A  68     -10.147   6.034   8.462  1.00 10.00      A   
ATOM    622  CB  VAL A  68      -8.748   6.372   9.028  1.00 10.00      A   
ATOM    623  CG1 VAL A  68      -7.647   5.697   8.226  1.00 10.00      A   
ATOM    624  CG2 VAL A  68      -8.538   7.877   9.046  1.00 10.00      A   
ATOM    625  C   VAL A  68     -10.325   4.521   8.392  1.00 10.00      A   
ATOM    626  O   VAL A  68     -10.752   3.895   9.363  1.00 10.00      A   
ATOM    627  N   ARG A  69     -10.005   3.949   7.237  1.00 10.00      A   
ATOM    628  HN  ARG A  69      -9.679   4.515   6.500  1.00 10.00      A   
ATOM    629  CA  ARG A  69     -10.120   2.515   7.024  1.00 10.00      A   
ATOM    630  CB  ARG A  69     -10.918   2.238   5.746  1.00 10.00      A   
ATOM    631  CG  ARG A  69     -12.308   2.852   5.723  1.00 10.00      A   
ATOM    632  CD  ARG A  69     -13.270   2.098   6.628  1.00 10.00      A   
ATOM    633  NE  ARG A  69     -14.651   2.519   6.412  1.00 10.00      A   
ATOM    634  HE  ARG A  69     -14.924   3.379   6.805  1.00 10.00      A   
ATOM    635  CZ  ARG A  69     -15.549   1.808   5.730  1.00 10.00      A   
ATOM    636  NH1 ARG A  69     -15.217   0.631   5.202  1.00 10.00      A   
ATOM    637 HH11 ARG A  69     -14.242   0.248   5.317  1.00 10.00      A   
ATOM    638 HH12 ARG A  69     -15.923   0.079   4.670  1.00 10.00      A   
ATOM    639  NH2 ARG A  69     -16.783   2.278   5.581  1.00 10.00      A   
ATOM    640 HH21 ARG A  69     -17.496   1.731   5.043  1.00 10.00      A   
ATOM    641 HH22 ARG A  69     -17.047   3.196   5.999  1.00 10.00      A   
ATOM    642  C   ARG A  69      -8.738   1.873   6.900  1.00 10.00      A   
ATOM    643  O   ARG A  69      -8.500   0.784   7.422  1.00 10.00      A   
ATOM    644  N   SER A  70      -7.833   2.553   6.204  1.00 10.00      A   
ATOM    645  HN  SER A  70      -8.073   3.429   5.827  1.00 10.00      A   
ATOM    646  CA  SER A  70      -6.487   2.041   5.992  1.00 10.00      A   
ATOM    647  CB  SER A  70      -6.249   1.794   4.499  1.00 10.00      A   
ATOM    648  OG  SER A  70      -4.948   1.285   4.266  1.00 10.00      A   
ATOM    649  HG  SER A  70      -4.350   2.019   4.078  1.00 10.00      A   
ATOM    650  C   SER A  70      -5.430   2.996   6.536  1.00 10.00      A   
ATOM    651  O   SER A  70      -5.470   4.195   6.269  1.00 10.00      A   
ATOM    652  N   VAL A  71      -4.490   2.455   7.302  1.00 10.00      A   
ATOM    653  HN  VAL A  71      -4.523   1.491   7.487  1.00 10.00      A   
ATOM    654  CA  VAL A  71      -3.412   3.252   7.875  1.00 10.00      A   
ATOM    655  CB  VAL A  71      -3.472   3.272   9.418  1.00 10.00      A   
ATOM    656  CG1 VAL A  71      -2.413   4.203   9.986  1.00 10.00      A   
ATOM    657  CG2 VAL A  71      -4.856   3.678   9.902  1.00 10.00      A   
ATOM    658  C   VAL A  71      -2.051   2.707   7.433  1.00 10.00      A   
ATOM    659  O   VAL A  71      -1.828   1.494   7.434  1.00 10.00      A   
ATOM    660  N   GLU A  72      -1.158   3.605   7.044  1.00 10.00      A   
ATOM    661  HN  GLU A  72      -1.407   4.557   7.050  1.00 10.00      A   
ATOM    662  CA  GLU A  72       0.181   3.232   6.610  1.00 10.00      A   
ATOM    663  CB  GLU A  72       0.365   3.599   5.132  1.00 10.00      A   
ATOM    664  CG  GLU A  72       1.679   3.142   4.524  1.00 10.00      A   
ATOM    665  CD  GLU A  72       1.493   1.970   3.587  1.00 10.00      A   
ATOM    666  OE1 GLU A  72       0.592   2.030   2.722  1.00 10.00      A   
ATOM    667  OE2 GLU A  72       2.247   0.986   3.711  1.00 10.00      A   
ATOM    668  C   GLU A  72       1.211   3.972   7.461  1.00 10.00      A   
ATOM    669  O   GLU A  72       1.219   5.203   7.495  1.00 10.00      A   
ATOM    670  N   LEU A  73       2.069   3.230   8.152  1.00 10.00      A   
ATOM    671  HN  LEU A  73       2.024   2.248   8.090  1.00 10.00      A   
ATOM    672  CA  LEU A  73       3.076   3.846   9.008  1.00 10.00      A   
ATOM    673  CB  LEU A  73       2.686   3.687  10.481  1.00 10.00      A   
ATOM    674  CG  LEU A  73       1.405   4.391  10.929  1.00 10.00      A   
ATOM    675  CD1 LEU A  73       0.896   3.799  12.236  1.00 10.00      A   
ATOM    676  CD2 LEU A  73       1.644   5.884  11.077  1.00 10.00      A   
ATOM    677  C   LEU A  73       4.471   3.263   8.796  1.00 10.00      A   
ATOM    678  O   LEU A  73       4.651   2.044   8.764  1.00 10.00      A   
ATOM    679  N   LYS A  74       5.454   4.145   8.664  1.00 10.00      A   
ATOM    680  HN  LYS A  74       5.240   5.101   8.677  1.00 10.00      A   
ATOM    681  CA  LYS A  74       6.847   3.737   8.499  1.00 10.00      A   
ATOM    682  CB  LYS A  74       7.442   4.334   7.222  1.00 10.00      A   
ATOM    683  CG  LYS A  74       6.598   4.112   5.976  1.00 10.00      A   
ATOM    684  CD  LYS A  74       7.365   4.479   4.715  1.00 10.00      A   
ATOM    685  CE  LYS A  74       6.450   4.547   3.502  1.00 10.00      A   
ATOM    686  NZ  LYS A  74       7.214   4.542   2.226  1.00 10.00      A   
ATOM    687  HZ1 LYS A  74       7.995   5.230   2.268  1.00 10.00      A   
ATOM    688  HZ2 LYS A  74       6.593   4.793   1.433  1.00 10.00      A   
ATOM    689  HZ3 LYS A  74       7.617   3.599   2.051  1.00 10.00      A   
ATOM    690  C   LYS A  74       7.641   4.187   9.724  1.00 10.00      A   
ATOM    691  O   LYS A  74       7.374   5.257  10.275  1.00 10.00      A   
ATOM    692  N   GLY A  75       8.602   3.382  10.158  1.00 10.00      A   
ATOM    693  HN  GLY A  75       8.794   2.545   9.677  1.00 10.00      A   
ATOM    694  CA  GLY A  75       9.368   3.737  11.341  1.00 10.00      A   
ATOM    695  C   GLY A  75      10.838   3.984  11.089  1.00 10.00      A   
ATOM    696  O   GLY A  75      11.235   5.079  10.696  1.00 10.00      A   
ATOM    697  N   LYS A  76      11.641   2.959  11.326  1.00 10.00      A   
ATOM    698  HN  LYS A  76      11.246   2.108  11.622  1.00 10.00      A   
ATOM    699  CA  LYS A  76      13.087   3.044  11.155  1.00 10.00      A   
ATOM    700  CB  LYS A  76      13.739   1.713  11.553  1.00 10.00      A   
ATOM    701  CG  LYS A  76      13.453   1.273  12.982  1.00 10.00      A   
ATOM    702  CD  LYS A  76      14.185  -0.017  13.323  1.00 10.00      A   
ATOM    703  CE  LYS A  76      13.740  -0.566  14.670  1.00 10.00      A   
ATOM    704  NZ  LYS A  76      14.471  -1.809  15.029  1.00 10.00      A   
ATOM    705  HZ1 LYS A  76      15.497  -1.637  15.023  1.00 10.00      A   
ATOM    706  HZ2 LYS A  76      14.253  -2.565  14.347  1.00 10.00      A   
ATOM    707  HZ3 LYS A  76      14.194  -2.131  15.978  1.00 10.00      A   
ATOM    708  C   LYS A  76      13.477   3.410   9.718  1.00 10.00      A   
ATOM    709  O   LYS A  76      12.752   3.098   8.774  1.00 10.00      A   
ATOM    710  N   PRO A  77      14.627   4.088   9.541  1.00 10.00      A   
ATOM    711  CA  PRO A  77      15.117   4.478   8.211  1.00 10.00      A   
ATOM    712  CB  PRO A  77      16.306   5.391   8.522  1.00 10.00      A   
ATOM    713  CG  PRO A  77      16.758   4.974   9.879  1.00 10.00      A   
ATOM    714  CD  PRO A  77      15.523   4.540  10.617  1.00 10.00      A   
ATOM    715  C   PRO A  77      15.588   3.268   7.406  1.00 10.00      A   
ATOM    716  O   PRO A  77      15.790   2.185   7.958  1.00 10.00      A   
ATOM    717  N   HIS A  78      15.768   3.470   6.109  1.00 10.00      A   
ATOM    718  HN  HIS A  78      15.602   4.366   5.745  1.00 10.00      A   
ATOM    719  CA  HIS A  78      16.211   2.415   5.200  1.00 10.00      A   
ATOM    720  CB  HIS A  78      16.251   2.960   3.760  1.00 10.00      A   
ATOM    721  CG  HIS A  78      17.131   2.222   2.796  1.00 10.00      A   
ATOM    722  ND1 HIS A  78      18.293   2.746   2.271  1.00 10.00      A   
ATOM    723  HD1 HIS A  78      18.676   3.638   2.482  1.00 10.00      A   
ATOM    724  CD2 HIS A  78      16.993   0.993   2.240  1.00 10.00      A   
ATOM    725  CE1 HIS A  78      18.809   1.844   1.428  1.00 10.00      A   
ATOM    726  NE2 HIS A  78      18.059   0.759   1.374  1.00 10.00      A   
ATOM    727  C   HIS A  78      17.563   1.844   5.635  1.00 10.00      A   
ATOM    728  O   HIS A  78      17.760   0.630   5.632  1.00 10.00      A   
ATOM    729  N   PHE A  79      18.482   2.719   6.031  1.00 10.00      A   
ATOM    730  HN  PHE A  79      18.274   3.685   5.988  1.00 10.00      A   
ATOM    731  CA  PHE A  79      19.811   2.294   6.477  1.00 10.00      A   
ATOM    732  CB  PHE A  79      20.715   3.499   6.745  1.00 10.00      A   
ATOM    733  CG  PHE A  79      21.664   3.822   5.622  1.00 10.00      A   
ATOM    734  CD1 PHE A  79      21.326   3.563   4.305  1.00 10.00      A   
ATOM    735  CD2 PHE A  79      22.898   4.394   5.885  1.00 10.00      A   
ATOM    736  CE1 PHE A  79      22.200   3.868   3.276  1.00 10.00      A   
ATOM    737  CE2 PHE A  79      23.776   4.700   4.864  1.00 10.00      A   
ATOM    738  CZ  PHE A  79      23.427   4.437   3.558  1.00 10.00      A   
ATOM    739  C   PHE A  79      19.768   1.374   7.703  1.00 10.00      A   
ATOM    740  O   PHE A  79      20.758   0.713   8.028  1.00 10.00      A   
ATOM    741  N   ALA A  80      18.623   1.319   8.380  1.00 10.00      A   
ATOM    742  HN  ALA A  80      17.856   1.848   8.070  1.00 10.00      A   
ATOM    743  CA  ALA A  80      18.477   0.472   9.560  1.00 10.00      A   
ATOM    744  CB  ALA A  80      17.231   0.842  10.344  1.00 10.00      A   
ATOM    745  C   ALA A  80      18.444  -0.998   9.170  1.00 10.00      A   
ATOM    746  O   ALA A  80      18.776  -1.872   9.973  1.00 10.00      A   
ATOM    747  N   ASP A  81      18.063  -1.260   7.925  1.00 10.00      A   
ATOM    748  HN  ASP A  81      17.821  -0.512   7.332  1.00 10.00      A   
ATOM    749  CA  ASP A  81      17.986  -2.628   7.408  1.00 10.00      A   
ATOM    750  CB  ASP A  81      17.294  -2.650   6.041  1.00 10.00      A   
ATOM    751  CG  ASP A  81      15.808  -2.939   6.124  1.00 10.00      A   
ATOM    752  OD1 ASP A  81      15.012  -1.978   6.199  1.00 10.00      A   
ATOM    753  OD2 ASP A  81      15.431  -4.131   6.098  1.00 10.00      A   
ATOM    754  C   ASP A  81      19.376  -3.252   7.291  1.00 10.00      A   
ATOM    755  O   ASP A  81      19.518  -4.462   7.124  1.00 10.00      A   
ATOM    756  N   PHE A  82      20.405  -2.414   7.380  1.00 10.00      A   
ATOM    757  HN  PHE A  82      20.227  -1.463   7.513  1.00 10.00      A   
ATOM    758  CA  PHE A  82      21.787  -2.874   7.282  1.00 10.00      A   
ATOM    759  CB  PHE A  82      22.604  -1.940   6.383  1.00 10.00      A   
ATOM    760  CG  PHE A  82      21.937  -1.629   5.071  1.00 10.00      A   
ATOM    761  CD1 PHE A  82      21.392  -2.642   4.295  1.00 10.00      A   
ATOM    762  CD2 PHE A  82      21.849  -0.324   4.618  1.00 10.00      A   
ATOM    763  CE1 PHE A  82      20.772  -2.360   3.091  1.00 10.00      A   
ATOM    764  CE2 PHE A  82      21.233  -0.036   3.414  1.00 10.00      A   
ATOM    765  CZ  PHE A  82      20.694  -1.055   2.651  1.00 10.00      A   
ATOM    766  C   PHE A  82      22.427  -2.985   8.663  1.00 10.00      A   
ATOM    767  O   PHE A  82      23.637  -3.182   8.783  1.00 10.00      A   
ATOM    768  N   ASN A  83      21.595  -2.846   9.699  1.00 10.00      A   
ATOM    769  HN  ASN A  83      20.647  -2.671   9.518  1.00 10.00      A   
ATOM    770  CA  ASN A  83      22.037  -2.940  11.094  1.00 10.00      A   
ATOM    771  CB  ASN A  83      22.656  -4.309  11.399  1.00 10.00      A   
ATOM    772  CG  ASN A  83      21.788  -5.164  12.303  1.00 10.00      A   
ATOM    773  OD1 ASN A  83      21.080  -4.655  13.171  1.00 10.00      A   
ATOM    774  ND2 ASN A  83      21.839  -6.474  12.108  1.00 10.00      A   
ATOM    775 HD21 ASN A  83      22.428  -6.815  11.404  1.00 10.00      A   
ATOM    776 HD22 ASN A  83      21.279  -7.051  12.674  1.00 10.00      A   
ATOM    777  C   ASN A  83      22.995  -1.814  11.476  1.00 10.00      A   
ATOM    778  O   ASN A  83      23.906  -2.005  12.284  1.00 10.00      A   
ATOM    779  N   LEU A  84      22.779  -0.635  10.901  1.00 10.00      A   
ATOM    780  HN  LEU A  84      22.045  -0.543  10.259  1.00 10.00      A   
ATOM    781  CA  LEU A  84      23.616   0.521  11.193  1.00 10.00      A   
ATOM    782  CB  LEU A  84      23.777   1.387   9.943  1.00 10.00      A   
ATOM    783  CG  LEU A  84      24.582   0.770   8.796  1.00 10.00      A   
ATOM    784  CD1 LEU A  84      24.585   1.695   7.590  1.00 10.00      A   
ATOM    785  CD2 LEU A  84      26.005   0.474   9.243  1.00 10.00      A   
ATOM    786  C   LEU A  84      23.019   1.348  12.328  1.00 10.00      A   
ATOM    787  O   LEU A  84      23.632   2.301  12.817  1.00 10.00      A   
ATOM    788  N   VAL A  85      21.819   0.973  12.742  1.00 10.00      A   
ATOM    789  HN  VAL A  85      21.393   0.199  12.323  1.00 10.00      A   
ATOM    790  CA  VAL A  85      21.123   1.664  13.818  1.00 10.00      A   
ATOM    791  CB  VAL A  85      19.709   2.113  13.379  1.00 10.00      A   
ATOM    792  CG1 VAL A  85      19.072   3.004  14.437  1.00 10.00      A   
ATOM    793  CG2 VAL A  85      19.765   2.834  12.039  1.00 10.00      A   
ATOM    794  C   VAL A  85      21.005   0.739  15.022  1.00 10.00      A   
ATOM    795  O   VAL A  85      20.491  -0.374  14.898  1.00 10.00      A   
ATOM    796  N   PRO A  86      21.507   1.178  16.193  1.00 10.00      A   
ATOM    797  CA  PRO A  86      21.463   0.390  17.432  1.00 10.00      A   
ATOM    798  CB  PRO A  86      21.865   1.400  18.507  1.00 10.00      A   
ATOM    799  CG  PRO A  86      22.724   2.381  17.790  1.00 10.00      A   
ATOM    800  CD  PRO A  86      22.169   2.480  16.396  1.00 10.00      A   
ATOM    801  C   PRO A  86      20.070  -0.169  17.715  1.00 10.00      A   
ATOM    802  O   PRO A  86      19.061   0.520  17.539  1.00 10.00      A   
ATOM    803  N   ASP A  87      20.029  -1.428  18.135  1.00 10.00      A   
ATOM    804  HN  ASP A  87      20.873  -1.914  18.250  1.00 10.00      A   
ATOM    805  CA  ASP A  87      18.777  -2.108  18.441  1.00 10.00      A   
ATOM    806  CB  ASP A  87      19.039  -3.575  18.798  1.00 10.00      A   
ATOM    807  CG  ASP A  87      19.788  -4.315  17.708  1.00 10.00      A   
ATOM    808  OD1 ASP A  87      21.033  -4.203  17.657  1.00 10.00      A   
ATOM    809  OD2 ASP A  87      19.141  -5.011  16.896  1.00 10.00      A   
ATOM    810  C   ASP A  87      18.057  -1.414  19.585  1.00 10.00      A   
ATOM    811  O   ASP A  87      18.662  -1.106  20.614  1.00 10.00      A   
ATOM    812  N   GLY A  88      16.772  -1.156  19.394  1.00 10.00      A   
ATOM    813  HN  GLY A  88      16.346  -1.420  18.548  1.00 10.00      A   
ATOM    814  CA  GLY A  88      15.991  -0.494  20.418  1.00 10.00      A   
ATOM    815  C   GLY A  88      15.948   1.007  20.220  1.00 10.00      A   
ATOM    816  O   GLY A  88      15.694   1.752  21.163  1.00 10.00      A   
ATOM    817  N   TRP A  89      16.203   1.450  18.990  1.00 10.00      A   
ATOM    818  HN  TRP A  89      16.405   0.801  18.281  1.00 10.00      A   
ATOM    819  CA  TRP A  89      16.197   2.875  18.670  1.00 10.00      A   
ATOM    820  CB  TRP A  89      16.730   3.107  17.248  1.00 10.00      A   
ATOM    821  CG  TRP A  89      16.545   4.509  16.741  1.00 10.00      A   
ATOM    822  CD1 TRP A  89      17.286   5.607  17.072  1.00 10.00      A   
ATOM    823  CD2 TRP A  89      15.554   4.962  15.809  1.00 10.00      A   
ATOM    824  NE1 TRP A  89      16.813   6.715  16.412  1.00 10.00      A   
ATOM    825  HE1 TRP A  89      17.177   7.625  16.488  1.00 10.00      A   
ATOM    826  CE2 TRP A  89      15.753   6.345  15.626  1.00 10.00      A   
ATOM    827  CE3 TRP A  89      14.520   4.331  15.110  1.00 10.00      A   
ATOM    828  CZ2 TRP A  89      14.953   7.108  14.779  1.00 10.00      A   
ATOM    829  CZ3 TRP A  89      13.729   5.090  14.268  1.00 10.00      A   
ATOM    830  CH2 TRP A  89      13.951   6.462  14.107  1.00 10.00      A   
ATOM    831  C   TRP A  89      14.800   3.475  18.815  1.00 10.00      A   
ATOM    832  O   TRP A  89      14.631   4.554  19.386  1.00 10.00      A   
ATOM    833  N   GLY A  90      13.808   2.775  18.287  1.00 10.00      A   
ATOM    834  HN  GLY A  90      14.005   1.922  17.848  1.00 10.00      A   
ATOM    835  CA  GLY A  90      12.443   3.250  18.355  1.00 10.00      A   
ATOM    836  C   GLY A  90      11.576   2.641  17.271  1.00 10.00      A   
ATOM    837  O   GLY A  90      11.893   1.571  16.745  1.00 10.00      A   
ATOM    838  N   GLY A  91      10.491   3.325  16.932  1.00 10.00      A   
ATOM    839  HN  GLY A  91      10.295   4.176  17.388  1.00 10.00      A   
ATOM    840  CA  GLY A  91       9.583   2.835  15.917  1.00 10.00      A   
ATOM    841  C   GLY A  91       8.520   1.943  16.518  1.00 10.00      A   
ATOM    842  O   GLY A  91       8.139   0.937  15.930  1.00 10.00      A   
ATOM    843  N   TYR A  92       8.044   2.311  17.698  1.00 10.00      A   
ATOM    844  HN  TYR A  92       8.371   3.139  18.109  1.00 10.00      A   
ATOM    845  CA  TYR A  92       7.031   1.526  18.391  1.00 10.00      A   
ATOM    846  CB  TYR A  92       7.126   1.743  19.903  1.00 10.00      A   
ATOM    847  CG  TYR A  92       8.510   1.497  20.458  1.00 10.00      A   
ATOM    848  CD1 TYR A  92       9.323   2.556  20.839  1.00 10.00      A   
ATOM    849  CD2 TYR A  92       9.003   0.209  20.597  1.00 10.00      A   
ATOM    850  CE1 TYR A  92      10.590   2.341  21.342  1.00 10.00      A   
ATOM    851  CE2 TYR A  92      10.269  -0.017  21.103  1.00 10.00      A   
ATOM    852  CZ  TYR A  92      11.058   1.051  21.471  1.00 10.00      A   
ATOM    853  OH  TYR A  92      12.320   0.828  21.975  1.00 10.00      A   
ATOM    854  HH  TYR A  92      12.797   0.234  21.382  1.00 10.00      A   
ATOM    855  C   TYR A  92       5.636   1.873  17.891  1.00 10.00      A   
ATOM    856  O   TYR A  92       5.285   3.047  17.773  1.00 10.00      A   
ATOM    857  N   VAL A  93       4.845   0.851  17.597  1.00 10.00      A   
ATOM    858  HN  VAL A  93       5.177  -0.067  17.718  1.00 10.00      A   
ATOM    859  CA  VAL A  93       3.491   1.057  17.105  1.00 10.00      A   
ATOM    860  CB  VAL A  93       3.127   0.052  15.988  1.00 10.00      A   
ATOM    861  CG1 VAL A  93       2.856  -1.338  16.552  1.00 10.00      A   
ATOM    862  CG2 VAL A  93       1.950   0.551  15.164  1.00 10.00      A   
ATOM    863  C   VAL A  93       2.476   0.971  18.242  1.00 10.00      A   
ATOM    864  O   VAL A  93       1.296   1.274  18.063  1.00 10.00      A   
ATOM    865  N   TYR A  94       2.949   0.560  19.414  1.00 10.00      A   
ATOM    866  HN  TYR A  94       3.899   0.322  19.488  1.00 10.00      A   
ATOM    867  CA  TYR A  94       2.094   0.430  20.590  1.00 10.00      A   
ATOM    868  CB  TYR A  94       2.893   0.007  21.827  1.00 10.00      A   
ATOM    869  CG  TYR A  94       2.038  -0.508  22.964  1.00 10.00      A   
ATOM    870  CD1 TYR A  94       1.057  -1.467  22.742  1.00 10.00      A   
ATOM    871  CD2 TYR A  94       2.211  -0.036  24.257  1.00 10.00      A   
ATOM    872  CE1 TYR A  94       0.272  -1.939  23.777  1.00 10.00      A   
ATOM    873  CE2 TYR A  94       1.431  -0.502  25.298  1.00 10.00      A   
ATOM    874  CZ  TYR A  94       0.463  -1.453  25.052  1.00 10.00      A   
ATOM    875  OH  TYR A  94      -0.315  -1.925  26.085  1.00 10.00      A   
ATOM    876  HH  TYR A  94      -0.426  -2.879  25.990  1.00 10.00      A   
ATOM    877  C   TYR A  94       1.251   1.687  20.860  1.00 10.00      A   
ATOM    878  O   TYR A  94       0.029   1.584  20.970  1.00 10.00      A   
ATOM    879  N   PRO A  95       1.875   2.892  20.960  1.00 10.00      A   
ATOM    880  CA  PRO A  95       1.140   4.143  21.204  1.00 10.00      A   
ATOM    881  CB  PRO A  95       2.215   5.228  21.075  1.00 10.00      A   
ATOM    882  CG  PRO A  95       3.489   4.533  21.396  1.00 10.00      A   
ATOM    883  CD  PRO A  95       3.334   3.130  20.881  1.00 10.00      A   
ATOM    884  C   PRO A  95       0.031   4.380  20.176  1.00 10.00      A   
ATOM    885  O   PRO A  95      -1.053   4.853  20.517  1.00 10.00      A   
ATOM    886  N   TRP A  96       0.306   4.035  18.921  1.00 10.00      A   
ATOM    887  HN  TRP A  96       1.185   3.651  18.716  1.00 10.00      A   
ATOM    888  CA  TRP A  96      -0.668   4.208  17.847  1.00 10.00      A   
ATOM    889  CB  TRP A  96      -0.028   3.932  16.481  1.00 10.00      A   
ATOM    890  CG  TRP A  96       1.006   4.937  16.077  1.00 10.00      A   
ATOM    891  CD1 TRP A  96       2.337   4.910  16.371  1.00 10.00      A   
ATOM    892  CD2 TRP A  96       0.791   6.120  15.298  1.00 10.00      A   
ATOM    893  NE1 TRP A  96       2.965   6.000  15.826  1.00 10.00      A   
ATOM    894  HE1 TRP A  96       3.927   6.203  15.899  1.00 10.00      A   
ATOM    895  CE2 TRP A  96       2.037   6.760  15.162  1.00 10.00      A   
ATOM    896  CE3 TRP A  96      -0.333   6.698  14.705  1.00 10.00      A   
ATOM    897  CZ2 TRP A  96       2.189   7.950  14.458  1.00 10.00      A   
ATOM    898  CZ3 TRP A  96      -0.178   7.878  14.005  1.00 10.00      A   
ATOM    899  CH2 TRP A  96       1.074   8.491  13.886  1.00 10.00      A   
ATOM    900  C   TRP A  96      -1.867   3.291  18.054  1.00 10.00      A   
ATOM    901  O   TRP A  96      -3.012   3.742  18.058  1.00 10.00      A   
ATOM    902  N   ILE A  97      -1.593   2.007  18.258  1.00 10.00      A   
ATOM    903  HN  ILE A  97      -0.655   1.715  18.265  1.00 10.00      A   
ATOM    904  CA  ILE A  97      -2.640   1.016  18.470  1.00 10.00      A   
ATOM    905  CB  ILE A  97      -2.064  -0.417  18.519  1.00 10.00      A   
ATOM    906  CG1 ILE A  97      -1.402  -0.766  17.182  1.00 10.00      A   
ATOM    907  CG2 ILE A  97      -3.140  -1.439  18.867  1.00 10.00      A   
ATOM    908  CD1 ILE A  97      -2.321  -0.622  15.986  1.00 10.00      A   
ATOM    909  C   ILE A  97      -3.427   1.312  19.741  1.00 10.00      A   
ATOM    910  O   ILE A  97      -4.645   1.157  19.773  1.00 10.00      A   
ATOM    911  N   GLU A  98      -2.726   1.770  20.769  1.00 10.00      A   
ATOM    912  HN  GLU A  98      -1.755   1.888  20.665  1.00 10.00      A   
ATOM    913  CA  GLU A  98      -3.344   2.102  22.050  1.00 10.00      A   
ATOM    914  CB  GLU A  98      -2.257   2.491  23.058  1.00 10.00      A   
ATOM    915  CG  GLU A  98      -2.763   2.829  24.450  1.00 10.00      A   
ATOM    916  CD  GLU A  98      -1.635   3.145  25.412  1.00 10.00      A   
ATOM    917  OE1 GLU A  98      -1.546   2.483  26.468  1.00 10.00      A   
ATOM    918  OE2 GLU A  98      -0.828   4.055  25.121  1.00 10.00      A   
ATOM    919  C   GLU A  98      -4.369   3.229  21.893  1.00 10.00      A   
ATOM    920  O   GLU A  98      -5.371   3.285  22.609  1.00 10.00      A   
ATOM    921  N   ALA A  99      -4.125   4.112  20.938  1.00 10.00      A   
ATOM    922  HN  ALA A  99      -3.313   4.015  20.390  1.00 10.00      A   
ATOM    923  CA  ALA A  99      -5.024   5.230  20.691  1.00 10.00      A   
ATOM    924  CB  ALA A  99      -4.239   6.438  20.207  1.00 10.00      A   
ATOM    925  C   ALA A  99      -6.112   4.860  19.684  1.00 10.00      A   
ATOM    926  O   ALA A  99      -7.284   5.205  19.863  1.00 10.00      A   
ATOM    927  N   MET A 100      -5.722   4.141  18.639  1.00 10.00      A   
ATOM    928  HN  MET A 100      -4.775   3.881  18.567  1.00 10.00      A   
ATOM    929  CA  MET A 100      -6.647   3.738  17.584  1.00 10.00      A   
ATOM    930  CB  MET A 100      -5.898   3.130  16.397  1.00 10.00      A   
ATOM    931  CG  MET A 100      -5.020   4.115  15.646  1.00 10.00      A   
ATOM    932  SD  MET A 100      -4.302   3.403  14.155  1.00 10.00      A   
ATOM    933  CE  MET A 100      -3.200   4.721  13.641  1.00 10.00      A   
ATOM    934  C   MET A 100      -7.720   2.774  18.068  1.00 10.00      A   
ATOM    935  O   MET A 100      -8.858   2.842  17.616  1.00 10.00      A   
ATOM    936  N   SER A 101      -7.360   1.899  18.991  1.00 10.00      A   
ATOM    937  HN  SER A 101      -6.440   1.917  19.330  1.00 10.00      A   
ATOM    938  CA  SER A 101      -8.290   0.903  19.518  1.00 10.00      A   
ATOM    939  CB  SER A 101      -7.592   0.020  20.551  1.00 10.00      A   
ATOM    940  OG  SER A 101      -6.709   0.786  21.356  1.00 10.00      A   
ATOM    941  HG  SER A 101      -5.858   0.872  20.903  1.00 10.00      A   
ATOM    942  C   SER A 101      -9.562   1.521  20.106  1.00 10.00      A   
ATOM    943  O   SER A 101     -10.644   0.944  20.014  1.00 10.00      A   
ATOM    944  N   SER A 102      -9.434   2.698  20.698  1.00 10.00      A   
ATOM    945  HN  SER A 102      -8.552   3.123  20.737  1.00 10.00      A   
ATOM    946  CA  SER A 102     -10.575   3.370  21.299  1.00 10.00      A   
ATOM    947  CB  SER A 102     -10.215   3.808  22.717  1.00 10.00      A   
ATOM    948  OG  SER A 102      -9.478   2.792  23.385  1.00 10.00      A   
ATOM    949  HG  SER A 102      -9.578   1.960  22.905  1.00 10.00      A   
ATOM    950  C   SER A 102     -11.014   4.575  20.468  1.00 10.00      A   
ATOM    951  O   SER A 102     -11.658   5.494  20.981  1.00 10.00      A   
ATOM    952  N   SER A 103     -10.683   4.564  19.181  1.00 10.00      A   
ATOM    953  HN  SER A 103     -10.188   3.798  18.816  1.00 10.00      A   
ATOM    954  CA  SER A 103     -11.043   5.669  18.305  1.00 10.00      A   
ATOM    955  CB  SER A 103      -9.856   6.623  18.143  1.00 10.00      A   
ATOM    956  OG  SER A 103      -9.378   7.057  19.407  1.00 10.00      A   
ATOM    957  HG  SER A 103      -8.607   6.530  19.655  1.00 10.00      A   
ATOM    958  C   SER A 103     -11.550   5.193  16.943  1.00 10.00      A   
ATOM    959  O   SER A 103     -12.515   5.745  16.405  1.00 10.00      A   
ATOM    960  N   TYR A 104     -10.905   4.172  16.389  1.00 10.00      A   
ATOM    961  HN  TYR A 104     -10.152   3.758  16.867  1.00 10.00      A   
ATOM    962  CA  TYR A 104     -11.295   3.631  15.094  1.00 10.00      A   
ATOM    963  CB  TYR A 104     -10.071   3.442  14.193  1.00 10.00      A   
ATOM    964  CG  TYR A 104      -9.386   4.727  13.787  1.00 10.00      A   
ATOM    965  CD1 TYR A 104      -8.170   5.089  14.346  1.00 10.00      A   
ATOM    966  CD2 TYR A 104      -9.949   5.574  12.840  1.00 10.00      A   
ATOM    967  CE1 TYR A 104      -7.530   6.253  13.978  1.00 10.00      A   
ATOM    968  CE2 TYR A 104      -9.315   6.743  12.467  1.00 10.00      A   
ATOM    969  CZ  TYR A 104      -8.106   7.078  13.040  1.00 10.00      A   
ATOM    970  OH  TYR A 104      -7.464   8.235  12.664  1.00 10.00      A   
ATOM    971  HH  TYR A 104      -8.123   8.916  12.444  1.00 10.00      A   
ATOM    972  C   TYR A 104     -12.004   2.297  15.274  1.00 10.00      A   
ATOM    973  O   TYR A 104     -11.417   1.334  15.756  1.00 10.00      A   
ATOM    974  N   THR A 105     -13.266   2.247  14.895  1.00 10.00      A   
ATOM    975  HN  THR A 105     -13.696   3.054  14.543  1.00 10.00      A   
ATOM    976  CA  THR A 105     -14.045   1.028  15.015  1.00 10.00      A   
ATOM    977  CB  THR A 105     -15.398   1.321  15.693  1.00 10.00      A   
ATOM    978  OG1 THR A 105     -15.841   2.639  15.322  1.00 10.00      A   
ATOM    979  HG1 THR A 105     -16.797   2.628  15.200  1.00 10.00      A   
ATOM    980  CG2 THR A 105     -15.262   1.246  17.206  1.00 10.00      A   
ATOM    981  C   THR A 105     -14.289   0.400  13.647  1.00 10.00      A   
ATOM    982  O   THR A 105     -14.874  -0.679  13.547  1.00 10.00      A   
ATOM    983  N   TRP A 106     -13.830   1.073  12.592  1.00 10.00      A   
ATOM    984  HN  TRP A 106     -13.359   1.923  12.730  1.00 10.00      A   
ATOM    985  CA  TRP A 106     -14.017   0.583  11.231  1.00 10.00      A   
ATOM    986  CB  TRP A 106     -14.937   1.529  10.450  1.00 10.00      A   
ATOM    987  CG  TRP A 106     -16.358   1.524  10.931  1.00 10.00      A   
ATOM    988  CD1 TRP A 106     -16.917   2.346  11.871  1.00 10.00      A   
ATOM    989  CD2 TRP A 106     -17.403   0.649  10.496  1.00 10.00      A   
ATOM    990  NE1 TRP A 106     -18.245   2.030  12.046  1.00 10.00      A   
ATOM    991  HE1 TRP A 106     -18.870   2.478  12.666  1.00 10.00      A   
ATOM    992  CE2 TRP A 106     -18.564   0.993  11.215  1.00 10.00      A   
ATOM    993  CE3 TRP A 106     -17.467  -0.393   9.567  1.00 10.00      A   
ATOM    994  CZ2 TRP A 106     -19.774   0.330  11.035  1.00 10.00      A   
ATOM    995  CZ3 TRP A 106     -18.669  -1.050   9.390  1.00 10.00      A   
ATOM    996  CH2 TRP A 106     -19.805  -0.686  10.120  1.00 10.00      A   
ATOM    997  C   TRP A 106     -12.686   0.411  10.501  1.00 10.00      A   
ATOM    998  O   TRP A 106     -12.627   0.487   9.274  1.00 10.00      A   
ATOM    999  N   LEU A 107     -11.621   0.177  11.259  1.00 10.00      A   
ATOM   1000  HN  LEU A 107     -11.727   0.126  12.229  1.00 10.00      A   
ATOM   1001  CA  LEU A 107     -10.299  -0.017  10.672  1.00 10.00      A   
ATOM   1002  CB  LEU A 107      -9.209   0.078  11.745  1.00 10.00      A   
ATOM   1003  CG  LEU A 107      -7.874   0.659  11.285  1.00 10.00      A   
ATOM   1004  CD1 LEU A 107      -8.065   2.076  10.772  1.00 10.00      A   
ATOM   1005  CD2 LEU A 107      -6.862   0.636  12.416  1.00 10.00      A   
ATOM   1006  C   LEU A 107     -10.242  -1.363   9.957  1.00 10.00      A   
ATOM   1007  O   LEU A 107     -10.600  -2.390  10.536  1.00 10.00      A   
ATOM   1008  N   GLU A 108      -9.797  -1.356   8.703  1.00 10.00      A   
ATOM   1009  HN  GLU A 108      -9.506  -0.509   8.300  1.00 10.00      A   
ATOM   1010  CA  GLU A 108      -9.735  -2.580   7.912  1.00 10.00      A   
ATOM   1011  CB  GLU A 108     -10.625  -2.450   6.670  1.00 10.00      A   
ATOM   1012  CG  GLU A 108     -12.061  -2.038   6.958  1.00 10.00      A   
ATOM   1013  CD  GLU A 108     -12.859  -1.795   5.693  1.00 10.00      A   
ATOM   1014  OE1 GLU A 108     -13.511  -2.739   5.198  1.00 10.00      A   
ATOM   1015  OE2 GLU A 108     -12.849  -0.654   5.190  1.00 10.00      A   
ATOM   1016  C   GLU A 108      -8.312  -2.944   7.488  1.00 10.00      A   
ATOM   1017  O   GLU A 108      -7.971  -4.126   7.393  1.00 10.00      A   
ATOM   1018  N   GLU A 109      -7.480  -1.941   7.230  1.00 10.00      A   
ATOM   1019  HN  GLU A 109      -7.784  -1.014   7.343  1.00 10.00      A   
ATOM   1020  CA  GLU A 109      -6.113  -2.198   6.786  1.00 10.00      A   
ATOM   1021  CB  GLU A 109      -5.934  -1.749   5.336  1.00 10.00      A   
ATOM   1022  CG  GLU A 109      -6.533  -2.683   4.299  1.00 10.00      A   
ATOM   1023  CD  GLU A 109      -6.042  -2.381   2.897  1.00 10.00      A   
ATOM   1024  OE1 GLU A 109      -4.821  -2.504   2.646  1.00 10.00      A   
ATOM   1025  OE2 GLU A 109      -6.871  -2.016   2.040  1.00 10.00      A   
ATOM   1026  C   GLU A 109      -5.065  -1.520   7.660  1.00 10.00      A   
ATOM   1027  O   GLU A 109      -5.219  -0.361   8.058  1.00 10.00      A   
ATOM   1028  N   ILE A 110      -3.992  -2.256   7.936  1.00 10.00      A   
ATOM   1029  HN  ILE A 110      -3.943  -3.173   7.581  1.00 10.00      A   
ATOM   1030  CA  ILE A 110      -2.882  -1.758   8.743  1.00 10.00      A   
ATOM   1031  CB  ILE A 110      -2.949  -2.271  10.203  1.00 10.00      A   
ATOM   1032  CG1 ILE A 110      -4.191  -1.721  10.918  1.00 10.00      A   
ATOM   1033  CG2 ILE A 110      -1.684  -1.886  10.963  1.00 10.00      A   
ATOM   1034  CD1 ILE A 110      -4.386  -2.260  12.320  1.00 10.00      A   
ATOM   1035  C   ILE A 110      -1.547  -2.184   8.117  1.00 10.00      A   
ATOM   1036  O   ILE A 110      -1.252  -3.376   8.009  1.00 10.00      A   
ATOM   1037  N   ARG A 111      -0.753  -1.211   7.691  1.00 10.00      A   
ATOM   1038  HN  ARG A 111      -1.046  -0.278   7.779  1.00 10.00      A   
ATOM   1039  CA  ARG A 111       0.545  -1.495   7.086  1.00 10.00      A   
ATOM   1040  CB  ARG A 111       0.584  -1.012   5.635  1.00 10.00      A   
ATOM   1041  CG  ARG A 111      -0.191  -1.899   4.681  1.00 10.00      A   
ATOM   1042  CD  ARG A 111      -0.450  -1.215   3.349  1.00 10.00      A   
ATOM   1043  NE  ARG A 111      -1.627  -1.779   2.683  1.00 10.00      A   
ATOM   1044  HE  ARG A 111      -2.497  -1.649   3.127  1.00 10.00      A   
ATOM   1045  CZ  ARG A 111      -1.595  -2.453   1.535  1.00 10.00      A   
ATOM   1046  NH1 ARG A 111      -0.441  -2.652   0.905  1.00 10.00      A   
ATOM   1047 HH11 ARG A 111      -0.416  -3.181   0.006  1.00 10.00      A   
ATOM   1048 HH12 ARG A 111       0.444  -2.278   1.308  1.00 10.00      A   
ATOM   1049  NH2 ARG A 111      -2.718  -2.943   1.030  1.00 10.00      A   
ATOM   1050 HH21 ARG A 111      -2.707  -3.472   0.133  1.00 10.00      A   
ATOM   1051 HH22 ARG A 111      -3.630  -2.804   1.544  1.00 10.00      A   
ATOM   1052  C   ARG A 111       1.670  -0.858   7.887  1.00 10.00      A   
ATOM   1053  O   ARG A 111       1.584   0.313   8.265  1.00 10.00      A   
ATOM   1054  N   LEU A 112       2.713  -1.632   8.154  1.00 10.00      A   
ATOM   1055  HN  LEU A 112       2.717  -2.564   7.830  1.00 10.00      A   
ATOM   1056  CA  LEU A 112       3.850  -1.145   8.915  1.00 10.00      A   
ATOM   1057  CB  LEU A 112       3.808  -1.698  10.338  1.00 10.00      A   
ATOM   1058  CG  LEU A 112       2.674  -1.200  11.228  1.00 10.00      A   
ATOM   1059  CD1 LEU A 112       2.675  -1.957  12.541  1.00 10.00      A   
ATOM   1060  CD2 LEU A 112       2.811   0.292  11.478  1.00 10.00      A   
ATOM   1061  C   LEU A 112       5.163  -1.550   8.262  1.00 10.00      A   
ATOM   1062  O   LEU A 112       5.343  -2.709   7.871  1.00 10.00      A   
ATOM   1063  N   LYS A 113       6.079  -0.595   8.157  1.00 10.00      A   
ATOM   1064  HN  LYS A 113       5.874   0.306   8.492  1.00 10.00      A   
ATOM   1065  CA  LYS A 113       7.382  -0.846   7.567  1.00 10.00      A   
ATOM   1066  CB  LYS A 113       7.523  -0.116   6.232  1.00 10.00      A   
ATOM   1067  CG  LYS A 113       8.666  -0.631   5.372  1.00 10.00      A   
ATOM   1068  CD  LYS A 113       8.734   0.104   4.045  1.00 10.00      A   
ATOM   1069  CE  LYS A 113       9.823  -0.469   3.156  1.00 10.00      A   
ATOM   1070  NZ  LYS A 113      10.013   0.329   1.920  1.00 10.00      A   
ATOM   1071  HZ1 LYS A 113      10.033   1.343   2.148  1.00 10.00      A   
ATOM   1072  HZ2 LYS A 113       9.240   0.148   1.246  1.00 10.00      A   
ATOM   1073  HZ3 LYS A 113      10.914   0.073   1.470  1.00 10.00      A   
ATOM   1074  C   LYS A 113       8.475  -0.406   8.534  1.00 10.00      A   
ATOM   1075  O   LYS A 113       8.542   0.770   8.905  1.00 10.00      A   
ATOM   1076  N   ARG A 114       9.304  -1.363   8.953  1.00 10.00      A   
ATOM   1077  HN  ARG A 114       9.170  -2.278   8.619  1.00 10.00      A   
ATOM   1078  CA  ARG A 114      10.398  -1.110   9.892  1.00 10.00      A   
ATOM   1079  CB  ARG A 114      11.440  -0.154   9.299  1.00 10.00      A   
ATOM   1080  CG  ARG A 114      12.075  -0.646   8.007  1.00 10.00      A   
ATOM   1081  CD  ARG A 114      12.850   0.465   7.317  1.00 10.00      A   
ATOM   1082  NE  ARG A 114      13.336   0.062   5.999  1.00 10.00      A   
ATOM   1083  HE  ARG A 114      13.924  -0.744   5.961  1.00 10.00      A   
ATOM   1084  CZ  ARG A 114      13.047   0.709   4.869  1.00 10.00      A   
ATOM   1085  NH1 ARG A 114      12.276   1.791   4.899  1.00 10.00      A   
ATOM   1086 HH11 ARG A 114      12.048   2.307   4.009  1.00 10.00      A   
ATOM   1087 HH12 ARG A 114      11.895   2.135   5.800  1.00 10.00      A   
ATOM   1088  NH2 ARG A 114      13.509   0.261   3.711  1.00 10.00      A   
ATOM   1089 HH21 ARG A 114      14.094  -0.598   3.674  1.00 10.00      A   
ATOM   1090 HH22 ARG A 114      13.280   0.769   2.820  1.00 10.00      A   
ATOM   1091  C   ARG A 114       9.859  -0.578  11.219  1.00 10.00      A   
ATOM   1092  O   ARG A 114      10.336   0.430  11.744  1.00 10.00      A   
ATOM   1093  N   MET A 115       8.855  -1.261  11.750  1.00 10.00      A   
ATOM   1094  HN  MET A 115       8.531  -2.067  11.297  1.00 10.00      A   
ATOM   1095  CA  MET A 115       8.233  -0.857  13.002  1.00 10.00      A   
ATOM   1096  CB  MET A 115       6.783  -0.427  12.755  1.00 10.00      A   
ATOM   1097  CG  MET A 115       6.629   0.893  12.011  1.00 10.00      A   
ATOM   1098  SD  MET A 115       6.869   2.328  13.079  1.00 10.00      A   
ATOM   1099  CE  MET A 115       5.354   2.285  14.034  1.00 10.00      A   
ATOM   1100  C   MET A 115       8.263  -1.996  14.011  1.00 10.00      A   
ATOM   1101  O   MET A 115       8.281  -3.168  13.636  1.00 10.00      A   
ATOM   1102  N   VAL A 116       8.271  -1.647  15.286  1.00 10.00      A   
ATOM   1103  HN  VAL A 116       8.260  -0.689  15.524  1.00 10.00      A   
ATOM   1104  CA  VAL A 116       8.289  -2.634  16.351  1.00 10.00      A   
ATOM   1105  CB  VAL A 116       9.026  -2.105  17.602  1.00 10.00      A   
ATOM   1106  CG1 VAL A 116       9.109  -3.183  18.672  1.00 10.00      A   
ATOM   1107  CG2 VAL A 116      10.415  -1.605  17.237  1.00 10.00      A   
ATOM   1108  C   VAL A 116       6.861  -3.000  16.726  1.00 10.00      A   
ATOM   1109  O   VAL A 116       6.118  -2.171  17.248  1.00 10.00      A   
ATOM   1110  N   VAL A 117       6.484  -4.239  16.448  1.00 10.00      A   
ATOM   1111  HN  VAL A 117       7.135  -4.861  16.053  1.00 10.00      A   
ATOM   1112  CA  VAL A 117       5.146  -4.718  16.739  1.00 10.00      A   
ATOM   1113  CB  VAL A 117       4.436  -5.195  15.454  1.00 10.00      A   
ATOM   1114  CG1 VAL A 117       2.941  -5.362  15.689  1.00 10.00      A   
ATOM   1115  CG2 VAL A 117       4.709  -4.256  14.289  1.00 10.00      A   
ATOM   1116  C   VAL A 117       5.227  -5.897  17.691  1.00 10.00      A   
ATOM   1117  O   VAL A 117       5.607  -6.993  17.294  1.00 10.00      A   
ATOM   1118  N   THR A 118       4.894  -5.668  18.945  1.00 10.00      A   
ATOM   1119  HN  THR A 118       4.632  -4.764  19.219  1.00 10.00      A   
ATOM   1120  CA  THR A 118       4.925  -6.724  19.938  1.00 10.00      A   
ATOM   1121  CB  THR A 118       5.093  -6.130  21.344  1.00 10.00      A   
ATOM   1122  OG1 THR A 118       5.335  -4.715  21.232  1.00 10.00      A   
ATOM   1123  HG1 THR A 118       5.308  -4.315  22.110  1.00 10.00      A   
ATOM   1124  CG2 THR A 118       6.262  -6.793  22.055  1.00 10.00      A   
ATOM   1125  C   THR A 118       3.642  -7.552  19.892  1.00 10.00      A   
ATOM   1126  O   THR A 118       2.642  -7.130  19.300  1.00 10.00      A   
ATOM   1127  N   ASP A 119       3.669  -8.725  20.525  1.00 10.00      A   
ATOM   1128  HN  ASP A 119       4.492  -9.000  20.982  1.00 10.00      A   
ATOM   1129  CA  ASP A 119       2.506  -9.609  20.558  1.00 10.00      A   
ATOM   1130  CB  ASP A 119       2.800 -10.884  21.362  1.00 10.00      A   
ATOM   1131  CG  ASP A 119       3.908 -11.734  20.774  1.00 10.00      A   
ATOM   1132  OD1 ASP A 119       3.709 -12.320  19.694  1.00 10.00      A   
ATOM   1133  OD2 ASP A 119       4.986 -11.828  21.403  1.00 10.00      A   
ATOM   1134  C   ASP A 119       1.322  -8.888  21.184  1.00 10.00      A   
ATOM   1135  O   ASP A 119       0.186  -9.031  20.733  1.00 10.00      A   
ATOM   1136  N   ASP A 120       1.609  -8.102  22.221  1.00 10.00      A   
ATOM   1137  HN  ASP A 120       2.539  -8.049  22.526  1.00 10.00      A   
ATOM   1138  CA  ASP A 120       0.588  -7.337  22.939  1.00 10.00      A   
ATOM   1139  CB  ASP A 120       1.232  -6.505  24.053  1.00 10.00      A   
ATOM   1140  CG  ASP A 120       0.261  -6.148  25.158  1.00 10.00      A   
ATOM   1141  OD1 ASP A 120      -0.401  -5.092  25.070  1.00 10.00      A   
ATOM   1142  OD2 ASP A 120       0.156  -6.925  26.127  1.00 10.00      A   
ATOM   1143  C   ASP A 120      -0.195  -6.423  21.998  1.00 10.00      A   
ATOM   1144  O   ASP A 120      -1.421  -6.320  22.087  1.00 10.00      A   
ATOM   1145  N   CYS A 121       0.522  -5.779  21.080  1.00 10.00      A   
ATOM   1146  HN  CYS A 121       1.488  -5.926  21.044  1.00 10.00      A   
ATOM   1147  CA  CYS A 121      -0.088  -4.874  20.118  1.00 10.00      A   
ATOM   1148  CB  CYS A 121       0.995  -4.191  19.283  1.00 10.00      A   
ATOM   1149  SG  CYS A 121       2.425  -3.639  20.243  1.00 10.00      A   
ATOM   1150  HG  CYS A 121       2.021  -2.684  21.069  1.00 10.00      A   
ATOM   1151  C   CYS A 121      -1.043  -5.634  19.209  1.00 10.00      A   
ATOM   1152  O   CYS A 121      -2.145  -5.170  18.934  1.00 10.00      A   
ATOM   1153  N   LEU A 122      -0.617  -6.811  18.764  1.00 10.00      A   
ATOM   1154  HN  LEU A 122       0.274  -7.132  19.033  1.00 10.00      A   
ATOM   1155  CA  LEU A 122      -1.438  -7.640  17.891  1.00 10.00      A   
ATOM   1156  CB  LEU A 122      -0.664  -8.880  17.447  1.00 10.00      A   
ATOM   1157  CG  LEU A 122       0.574  -8.631  16.583  1.00 10.00      A   
ATOM   1158  CD1 LEU A 122       1.321  -9.932  16.335  1.00 10.00      A   
ATOM   1159  CD2 LEU A 122       0.188  -7.978  15.266  1.00 10.00      A   
ATOM   1160  C   LEU A 122      -2.726  -8.053  18.599  1.00 10.00      A   
ATOM   1161  O   LEU A 122      -3.808  -8.023  18.009  1.00 10.00      A   
ATOM   1162  N   GLU A 123      -2.602  -8.426  19.871  1.00 10.00      A   
ATOM   1163  HN  GLU A 123      -1.710  -8.436  20.283  1.00 10.00      A   
ATOM   1164  CA  GLU A 123      -3.753  -8.834  20.663  1.00 10.00      A   
ATOM   1165  CB  GLU A 123      -3.320  -9.269  22.061  1.00 10.00      A   
ATOM   1166  CG  GLU A 123      -2.364 -10.448  22.074  1.00 10.00      A   
ATOM   1167  CD  GLU A 123      -2.369 -11.171  23.405  1.00 10.00      A   
ATOM   1168  OE1 GLU A 123      -1.710 -10.697  24.357  1.00 10.00      A   
ATOM   1169  OE2 GLU A 123      -3.038 -12.218  23.511  1.00 10.00      A   
ATOM   1170  C   GLU A 123      -4.776  -7.707  20.750  1.00 10.00      A   
ATOM   1171  O   GLU A 123      -5.980  -7.940  20.639  1.00 10.00      A   
ATOM   1172  N   LEU A 124      -4.286  -6.481  20.923  1.00 10.00      A   
ATOM   1173  HN  LEU A 124      -3.316  -6.359  20.992  1.00 10.00      A   
ATOM   1174  CA  LEU A 124      -5.160  -5.317  21.009  1.00 10.00      A   
ATOM   1175  CB  LEU A 124      -4.375  -4.069  21.417  1.00 10.00      A   
ATOM   1176  CG  LEU A 124      -3.993  -3.964  22.895  1.00 10.00      A   
ATOM   1177  CD1 LEU A 124      -3.275  -2.652  23.161  1.00 10.00      A   
ATOM   1178  CD2 LEU A 124      -5.226  -4.088  23.781  1.00 10.00      A   
ATOM   1179  C   LEU A 124      -5.871  -5.082  19.684  1.00 10.00      A   
ATOM   1180  O   LEU A 124      -7.020  -4.644  19.653  1.00 10.00      A   
ATOM   1181  N   ILE A 125      -5.183  -5.391  18.597  1.00 10.00      A   
ATOM   1182  HN  ILE A 125      -4.269  -5.738  18.696  1.00 10.00      A   
ATOM   1183  CA  ILE A 125      -5.738  -5.231  17.261  1.00 10.00      A   
ATOM   1184  CB  ILE A 125      -4.660  -5.455  16.173  1.00 10.00      A   
ATOM   1185  CG1 ILE A 125      -3.597  -4.354  16.228  1.00 10.00      A   
ATOM   1186  CG2 ILE A 125      -5.293  -5.518  14.790  1.00 10.00      A   
ATOM   1187  CD1 ILE A 125      -2.387  -4.626  15.358  1.00 10.00      A   
ATOM   1188  C   ILE A 125      -6.893  -6.206  17.033  1.00 10.00      A   
ATOM   1189  O   ILE A 125      -7.994  -5.802  16.652  1.00 10.00      A   
ATOM   1190  N   ALA A 126      -6.638  -7.481  17.296  1.00 10.00      A   
ATOM   1191  HN  ALA A 126      -5.742  -7.727  17.623  1.00 10.00      A   
ATOM   1192  CA  ALA A 126      -7.635  -8.534  17.103  1.00 10.00      A   
ATOM   1193  CB  ALA A 126      -7.011  -9.901  17.328  1.00 10.00      A   
ATOM   1194  C   ALA A 126      -8.870  -8.364  17.982  1.00 10.00      A   
ATOM   1195  O   ALA A 126      -9.969  -8.765  17.600  1.00 10.00      A   
ATOM   1196  N   LYS A 127      -8.702  -7.762  19.149  1.00 10.00      A   
ATOM   1197  HN  LYS A 127      -7.811  -7.441  19.404  1.00 10.00      A   
ATOM   1198  CA  LYS A 127      -9.822  -7.580  20.063  1.00 10.00      A   
ATOM   1199  CB  LYS A 127      -9.375  -7.752  21.516  1.00 10.00      A   
ATOM   1200  CG  LYS A 127      -8.584  -6.581  22.079  1.00 10.00      A   
ATOM   1201  CD  LYS A 127      -8.040  -6.904  23.459  1.00 10.00      A   
ATOM   1202  CE  LYS A 127      -9.160  -7.160  24.456  1.00 10.00      A   
ATOM   1203  NZ  LYS A 127      -9.852  -5.905  24.845  1.00 10.00      A   
ATOM   1204  HZ1 LYS A 127      -9.177  -5.244  25.279  1.00 10.00      A   
ATOM   1205  HZ2 LYS A 127     -10.606  -6.109  25.531  1.00 10.00      A   
ATOM   1206  HZ3 LYS A 127     -10.273  -5.450  24.013  1.00 10.00      A   
ATOM   1207  C   LYS A 127     -10.532  -6.241  19.875  1.00 10.00      A   
ATOM   1208  O   LYS A 127     -11.507  -5.951  20.569  1.00 10.00      A   
ATOM   1209  N   SER A 128     -10.056  -5.430  18.941  1.00 10.00      A   
ATOM   1210  HN  SER A 128      -9.283  -5.712  18.405  1.00 10.00      A   
ATOM   1211  CA  SER A 128     -10.668  -4.127  18.700  1.00 10.00      A   
ATOM   1212  CB  SER A 128      -9.679  -2.994  18.985  1.00 10.00      A   
ATOM   1213  OG  SER A 128      -9.086  -3.140  20.265  1.00 10.00      A   
ATOM   1214  HG  SER A 128      -8.309  -3.713  20.189  1.00 10.00      A   
ATOM   1215  C   SER A 128     -11.217  -4.000  17.283  1.00 10.00      A   
ATOM   1216  O   SER A 128     -12.383  -3.655  17.085  1.00 10.00      A   
ATOM   1217  N   PHE A 129     -10.381  -4.296  16.299  1.00 10.00      A   
ATOM   1218  HN  PHE A 129      -9.475  -4.604  16.512  1.00 10.00      A   
ATOM   1219  CA  PHE A 129     -10.777  -4.183  14.911  1.00 10.00      A   
ATOM   1220  CB  PHE A 129      -9.593  -3.719  14.060  1.00 10.00      A   
ATOM   1221  CG  PHE A 129      -8.796  -2.616  14.705  1.00 10.00      A   
ATOM   1222  CD1 PHE A 129      -7.445  -2.783  14.976  1.00 10.00      A   
ATOM   1223  CD2 PHE A 129      -9.398  -1.417  15.052  1.00 10.00      A   
ATOM   1224  CE1 PHE A 129      -6.710  -1.779  15.578  1.00 10.00      A   
ATOM   1225  CE2 PHE A 129      -8.668  -0.409  15.653  1.00 10.00      A   
ATOM   1226  CZ  PHE A 129      -7.323  -0.590  15.916  1.00 10.00      A   
ATOM   1227  C   PHE A 129     -11.353  -5.492  14.388  1.00 10.00      A   
ATOM   1228  O   PHE A 129     -10.621  -6.438  14.099  1.00 10.00      A   
ATOM   1229  N   LYS A 130     -12.672  -5.539  14.285  1.00 10.00      A   
ATOM   1230  HN  LYS A 130     -13.199  -4.756  14.556  1.00 10.00      A   
ATOM   1231  CA  LYS A 130     -13.362  -6.720  13.790  1.00 10.00      A   
ATOM   1232  CB  LYS A 130     -14.741  -6.843  14.440  1.00 10.00      A   
ATOM   1233  CG  LYS A 130     -14.699  -6.937  15.956  1.00 10.00      A   
ATOM   1234  CD  LYS A 130     -16.097  -6.924  16.543  1.00 10.00      A   
ATOM   1235  CE  LYS A 130     -16.067  -7.078  18.055  1.00 10.00      A   
ATOM   1236  NZ  LYS A 130     -17.435  -7.091  18.636  1.00 10.00      A   
ATOM   1237  HZ1 LYS A 130     -17.849  -6.136  18.599  1.00 10.00      A   
ATOM   1238  HZ2 LYS A 130     -17.405  -7.406  19.628  1.00 10.00      A   
ATOM   1239  HZ3 LYS A 130     -18.049  -7.743  18.094  1.00 10.00      A   
ATOM   1240  C   LYS A 130     -13.493  -6.648  12.277  1.00 10.00      A   
ATOM   1241  O   LYS A 130     -13.653  -7.663  11.600  1.00 10.00      A   
ATOM   1242  N   ASN A 131     -13.409  -5.429  11.758  1.00 10.00      A   
ATOM   1243  HN  ASN A 131     -13.289  -4.666  12.361  1.00 10.00      A   
ATOM   1244  CA  ASN A 131     -13.491  -5.187  10.320  1.00 10.00      A   
ATOM   1245  CB  ASN A 131     -14.047  -3.785  10.040  1.00 10.00      A   
ATOM   1246  CG  ASN A 131     -15.542  -3.688  10.264  1.00 10.00      A   
ATOM   1247  OD1 ASN A 131     -16.025  -3.788  11.394  1.00 10.00      A   
ATOM   1248  ND2 ASN A 131     -16.289  -3.478   9.193  1.00 10.00      A   
ATOM   1249 HD21 ASN A 131     -15.840  -3.394   8.323  1.00 10.00      A   
ATOM   1250 HD22 ASN A 131     -17.258  -3.416   9.311  1.00 10.00      A   
ATOM   1251  C   ASN A 131     -12.111  -5.325   9.696  1.00 10.00      A   
ATOM   1252  O   ASN A 131     -11.918  -5.039   8.515  1.00 10.00      A   
ATOM   1253  N   PHE A 132     -11.158  -5.763  10.516  1.00 10.00      A   
ATOM   1254  HN  PHE A 132     -11.396  -5.965  11.444  1.00 10.00      A   
ATOM   1255  CA  PHE A 132      -9.780  -5.960  10.091  1.00 10.00      A   
ATOM   1256  CB  PHE A 132      -8.960  -6.456  11.278  1.00 10.00      A   
ATOM   1257  CG  PHE A 132      -7.482  -6.345  11.092  1.00 10.00      A   
ATOM   1258  CD1 PHE A 132      -6.918  -5.180  10.601  1.00 10.00      A   
ATOM   1259  CD2 PHE A 132      -6.655  -7.402  11.418  1.00 10.00      A   
ATOM   1260  CE1 PHE A 132      -5.554  -5.074  10.438  1.00 10.00      A   
ATOM   1261  CE2 PHE A 132      -5.291  -7.305  11.257  1.00 10.00      A   
ATOM   1262  CZ  PHE A 132      -4.741  -6.138  10.767  1.00 10.00      A   
ATOM   1263  C   PHE A 132      -9.720  -6.976   8.956  1.00 10.00      A   
ATOM   1264  O   PHE A 132     -10.240  -8.084   9.085  1.00 10.00      A   
ATOM   1265  N   LYS A 133      -9.081  -6.601   7.855  1.00 10.00      A   
ATOM   1266  HN  LYS A 133      -8.662  -5.713   7.821  1.00 10.00      A   
ATOM   1267  CA  LYS A 133      -8.988  -7.473   6.695  1.00 10.00      A   
ATOM   1268  CB  LYS A 133      -9.866  -6.929   5.567  1.00 10.00      A   
ATOM   1269  CG  LYS A 133     -11.352  -6.970   5.877  1.00 10.00      A   
ATOM   1270  CD  LYS A 133     -12.148  -6.134   4.896  1.00 10.00      A   
ATOM   1271  CE  LYS A 133     -13.619  -6.101   5.272  1.00 10.00      A   
ATOM   1272  NZ  LYS A 133     -14.376  -5.119   4.452  1.00 10.00      A   
ATOM   1273  HZ1 LYS A 133     -14.273  -5.333   3.438  1.00 10.00      A   
ATOM   1274  HZ2 LYS A 133     -14.015  -4.155   4.629  1.00 10.00      A   
ATOM   1275  HZ3 LYS A 133     -15.386  -5.147   4.702  1.00 10.00      A   
ATOM   1276  C   LYS A 133      -7.557  -7.649   6.200  1.00 10.00      A   
ATOM   1277  O   LYS A 133      -7.134  -8.763   5.902  1.00 10.00      A   
ATOM   1278  N   VAL A 134      -6.806  -6.566   6.115  1.00 10.00      A   
ATOM   1279  HN  VAL A 134      -7.161  -5.700   6.416  1.00 10.00      A   
ATOM   1280  CA  VAL A 134      -5.439  -6.649   5.609  1.00 10.00      A   
ATOM   1281  CB  VAL A 134      -5.258  -5.868   4.283  1.00 10.00      A   
ATOM   1282  CG1 VAL A 134      -3.873  -6.103   3.696  1.00 10.00      A   
ATOM   1283  CG2 VAL A 134      -6.338  -6.241   3.275  1.00 10.00      A   
ATOM   1284  C   VAL A 134      -4.403  -6.177   6.625  1.00 10.00      A   
ATOM   1285  O   VAL A 134      -4.538  -5.109   7.225  1.00 10.00      A   
ATOM   1286  N   LEU A 135      -3.372  -6.993   6.811  1.00 10.00      A   
ATOM   1287  HN  LEU A 135      -3.347  -7.844   6.318  1.00 10.00      A   
ATOM   1288  CA  LEU A 135      -2.281  -6.680   7.720  1.00 10.00      A   
ATOM   1289  CB  LEU A 135      -2.373  -7.520   9.001  1.00 10.00      A   
ATOM   1290  CG  LEU A 135      -1.279  -7.282  10.051  1.00 10.00      A   
ATOM   1291  CD1 LEU A 135      -1.205  -5.811  10.432  1.00 10.00      A   
ATOM   1292  CD2 LEU A 135      -1.505  -8.146  11.282  1.00 10.00      A   
ATOM   1293  C   LEU A 135      -0.952  -6.943   7.022  1.00 10.00      A   
ATOM   1294  O   LEU A 135      -0.626  -8.087   6.697  1.00 10.00      A   
ATOM   1295  N   VAL A 136      -0.193  -5.886   6.779  1.00 10.00      A   
ATOM   1296  HN  VAL A 136      -0.503  -4.994   7.060  1.00 10.00      A   
ATOM   1297  CA  VAL A 136       1.096  -6.019   6.114  1.00 10.00      A   
ATOM   1298  CB  VAL A 136       1.153  -5.225   4.788  1.00 10.00      A   
ATOM   1299  CG1 VAL A 136       2.477  -5.460   4.072  1.00 10.00      A   
ATOM   1300  CG2 VAL A 136      -0.016  -5.596   3.886  1.00 10.00      A   
ATOM   1301  C   VAL A 136       2.225  -5.564   7.033  1.00 10.00      A   
ATOM   1302  O   VAL A 136       2.290  -4.394   7.419  1.00 10.00      A   
ATOM   1303  N   LEU A 137       3.106  -6.491   7.382  1.00 10.00      A   
ATOM   1304  HN  LEU A 137       3.004  -7.405   7.036  1.00 10.00      A   
ATOM   1305  CA  LEU A 137       4.231  -6.192   8.248  1.00 10.00      A   
ATOM   1306  CB  LEU A 137       4.183  -7.064   9.507  1.00 10.00      A   
ATOM   1307  CG  LEU A 137       2.955  -6.882  10.406  1.00 10.00      A   
ATOM   1308  CD1 LEU A 137       3.016  -7.821  11.600  1.00 10.00      A   
ATOM   1309  CD2 LEU A 137       2.829  -5.437  10.866  1.00 10.00      A   
ATOM   1310  C   LEU A 137       5.542  -6.400   7.499  1.00 10.00      A   
ATOM   1311  O   LEU A 137       5.942  -7.531   7.218  1.00 10.00      A   
ATOM   1312  N   SER A 138       6.201  -5.302   7.161  1.00 10.00      A   
ATOM   1313  HN  SER A 138       5.832  -4.424   7.413  1.00 10.00      A   
ATOM   1314  CA  SER A 138       7.461  -5.357   6.434  1.00 10.00      A   
ATOM   1315  CB  SER A 138       7.349  -4.508   5.170  1.00 10.00      A   
ATOM   1316  OG  SER A 138       6.022  -4.553   4.681  1.00 10.00      A   
ATOM   1317  HG  SER A 138       5.457  -4.963   5.347  1.00 10.00      A   
ATOM   1318  C   SER A 138       8.607  -4.860   7.306  1.00 10.00      A   
ATOM   1319  O   SER A 138       8.531  -3.769   7.876  1.00 10.00      A   
ATOM   1320  N   SER A 139       9.645  -5.682   7.426  1.00 10.00      A   
ATOM   1321  HN  SER A 139       9.618  -6.543   6.957  1.00 10.00      A   
ATOM   1322  CA  SER A 139      10.829  -5.352   8.223  1.00 10.00      A   
ATOM   1323  CB  SER A 139      11.623  -4.217   7.568  1.00 10.00      A   
ATOM   1324  OG  SER A 139      11.807  -4.460   6.182  1.00 10.00      A   
ATOM   1325  HG  SER A 139      12.740  -4.344   5.958  1.00 10.00      A   
ATOM   1326  C   SER A 139      10.465  -5.007   9.671  1.00 10.00      A   
ATOM   1327  O   SER A 139      11.092  -4.155  10.306  1.00 10.00      A   
ATOM   1328  N   CYS A 140       9.455  -5.683  10.189  1.00 10.00      A   
ATOM   1329  HN  CYS A 140       9.005  -6.369   9.642  1.00 10.00      A   
ATOM   1330  CA  CYS A 140       9.006  -5.452  11.549  1.00 10.00      A   
ATOM   1331  CB  CYS A 140       7.490  -5.630  11.640  1.00 10.00      A   
ATOM   1332  SG  CYS A 140       6.562  -4.509  10.567  1.00 10.00      A   
ATOM   1333  HG  CYS A 140       7.321  -4.227   9.517  1.00 10.00      A   
ATOM   1334  C   CYS A 140       9.732  -6.386  12.514  1.00 10.00      A   
ATOM   1335  O   CYS A 140      10.557  -7.199  12.092  1.00 10.00      A   
ATOM   1336  N   GLU A 141       9.435  -6.259  13.800  1.00 10.00      A   
ATOM   1337  HN  GLU A 141       8.774  -5.584  14.074  1.00 10.00      A   
ATOM   1338  CA  GLU A 141      10.068  -7.083  14.823  1.00 10.00      A   
ATOM   1339  CB  GLU A 141      11.503  -6.595  15.043  1.00 10.00      A   
ATOM   1340  CG  GLU A 141      11.581  -5.128  15.438  1.00 10.00      A   
ATOM   1341  CD  GLU A 141      12.971  -4.555  15.330  1.00 10.00      A   
ATOM   1342  OE1 GLU A 141      13.567  -4.231  16.380  1.00 10.00      A   
ATOM   1343  OE2 GLU A 141      13.467  -4.402  14.192  1.00 10.00      A   
ATOM   1344  C   GLU A 141       9.309  -6.943  16.134  1.00 10.00      A   
ATOM   1345  O   GLU A 141       8.500  -6.029  16.281  1.00 10.00      A   
ATOM   1346  N   GLY A 142       9.558  -7.850  17.070  1.00 10.00      A   
ATOM   1347  HN  GLY A 142      10.183  -8.579  16.878  1.00 10.00      A   
ATOM   1348  CA  GLY A 142       8.914  -7.772  18.367  1.00 10.00      A   
ATOM   1349  C   GLY A 142       7.778  -8.757  18.567  1.00 10.00      A   
ATOM   1350  O   GLY A 142       7.323  -8.955  19.694  1.00 10.00      A   
ATOM   1351  N   PHE A 143       7.318  -9.389  17.502  1.00 10.00      A   
ATOM   1352  HN  PHE A 143       7.724  -9.229  16.624  1.00 10.00      A   
ATOM   1353  CA  PHE A 143       6.213 -10.330  17.628  1.00 10.00      A   
ATOM   1354  CB  PHE A 143       5.043  -9.995  16.689  1.00 10.00      A   
ATOM   1355  CG  PHE A 143       5.399  -9.865  15.234  1.00 10.00      A   
ATOM   1356  CD1 PHE A 143       4.976 -10.815  14.324  1.00 10.00      A   
ATOM   1357  CD2 PHE A 143       6.142  -8.789  14.775  1.00 10.00      A   
ATOM   1358  CE1 PHE A 143       5.285 -10.695  12.983  1.00 10.00      A   
ATOM   1359  CE2 PHE A 143       6.459  -8.664  13.437  1.00 10.00      A   
ATOM   1360  CZ  PHE A 143       6.028  -9.619  12.539  1.00 10.00      A   
ATOM   1361  C   PHE A 143       6.657 -11.783  17.511  1.00 10.00      A   
ATOM   1362  O   PHE A 143       7.673 -12.091  16.883  1.00 10.00      A   
ATOM   1363  N   SER A 144       5.896 -12.667  18.137  1.00 10.00      A   
ATOM   1364  HN  SER A 144       5.090 -12.357  18.619  1.00 10.00      A   
ATOM   1365  CA  SER A 144       6.195 -14.085  18.125  1.00 10.00      A   
ATOM   1366  CB  SER A 144       6.386 -14.581  19.562  1.00 10.00      A   
ATOM   1367  OG  SER A 144       6.795 -13.523  20.421  1.00 10.00      A   
ATOM   1368  HG  SER A 144       6.045 -12.917  20.568  1.00 10.00      A   
ATOM   1369  C   SER A 144       5.057 -14.844  17.450  1.00 10.00      A   
ATOM   1370  O   SER A 144       4.069 -14.244  17.017  1.00 10.00      A   
ATOM   1371  N   THR A 145       5.188 -16.160  17.365  1.00 10.00      A   
ATOM   1372  HN  THR A 145       5.999 -16.590  17.714  1.00 10.00      A   
ATOM   1373  CA  THR A 145       4.167 -16.987  16.745  1.00 10.00      A   
ATOM   1374  CB  THR A 145       4.676 -18.424  16.550  1.00 10.00      A   
ATOM   1375  OG1 THR A 145       5.590 -18.743  17.608  1.00 10.00      A   
ATOM   1376  HG1 THR A 145       5.090 -19.049  18.378  1.00 10.00      A   
ATOM   1377  CG2 THR A 145       5.391 -18.561  15.213  1.00 10.00      A   
ATOM   1378  C   THR A 145       2.879 -17.000  17.576  1.00 10.00      A   
ATOM   1379  O   THR A 145       1.796 -17.263  17.054  1.00 10.00      A   
ATOM   1380  N   ASP A 146       3.006 -16.713  18.870  1.00 10.00      A   
ATOM   1381  HN  ASP A 146       3.898 -16.526  19.229  1.00 10.00      A   
ATOM   1382  CA  ASP A 146       1.858 -16.683  19.775  1.00 10.00      A   
ATOM   1383  CB  ASP A 146       2.305 -16.549  21.234  1.00 10.00      A   
ATOM   1384  CG  ASP A 146       2.807 -17.855  21.815  1.00 10.00      A   
ATOM   1385  OD1 ASP A 146       2.033 -18.543  22.519  1.00 10.00      A   
ATOM   1386  OD2 ASP A 146       3.979 -18.205  21.568  1.00 10.00      A   
ATOM   1387  C   ASP A 146       0.909 -15.551  19.402  1.00 10.00      A   
ATOM   1388  O   ASP A 146      -0.311 -15.735  19.353  1.00 10.00      A   
ATOM   1389  N   GLY A 147       1.479 -14.382  19.119  1.00 10.00      A   
ATOM   1390  HN  GLY A 147       2.455 -14.293  19.178  1.00 10.00      A   
ATOM   1391  CA  GLY A 147       0.677 -13.239  18.731  1.00 10.00      A   
ATOM   1392  C   GLY A 147      -0.046 -13.496  17.428  1.00 10.00      A   
ATOM   1393  O   GLY A 147      -1.181 -13.060  17.241  1.00 10.00      A   
ATOM   1394  N   LEU A 148       0.611 -14.219  16.529  1.00 10.00      A   
ATOM   1395  HN  LEU A 148       1.519 -14.528  16.737  1.00 10.00      A   
ATOM   1396  CA  LEU A 148       0.027 -14.552  15.233  1.00 10.00      A   
ATOM   1397  CB  LEU A 148       1.071 -15.220  14.329  1.00 10.00      A   
ATOM   1398  CG  LEU A 148       2.374 -14.449  14.110  1.00 10.00      A   
ATOM   1399  CD1 LEU A 148       3.391 -15.305  13.371  1.00 10.00      A   
ATOM   1400  CD2 LEU A 148       2.110 -13.156  13.362  1.00 10.00      A   
ATOM   1401  C   LEU A 148      -1.174 -15.479  15.416  1.00 10.00      A   
ATOM   1402  O   LEU A 148      -2.179 -15.360  14.713  1.00 10.00      A   
ATOM   1403  N   ALA A 149      -1.062 -16.389  16.384  1.00 10.00      A   
ATOM   1404  HN  ALA A 149      -0.240 -16.413  16.918  1.00 10.00      A   
ATOM   1405  CA  ALA A 149      -2.120 -17.341  16.678  1.00 10.00      A   
ATOM   1406  CB  ALA A 149      -1.653 -18.348  17.718  1.00 10.00      A   
ATOM   1407  C   ALA A 149      -3.371 -16.617  17.161  1.00 10.00      A   
ATOM   1408  O   ALA A 149      -4.476 -16.892  16.696  1.00 10.00      A   
ATOM   1409  N   ALA A 150      -3.188 -15.678  18.086  1.00 10.00      A   
ATOM   1410  HN  ALA A 150      -2.281 -15.504  18.422  1.00 10.00      A   
ATOM   1411  CA  ALA A 150      -4.306 -14.907  18.622  1.00 10.00      A   
ATOM   1412  CB  ALA A 150      -3.833 -13.980  19.732  1.00 10.00      A   
ATOM   1413  C   ALA A 150      -5.006 -14.121  17.511  1.00 10.00      A   
ATOM   1414  O   ALA A 150      -6.224 -13.942  17.535  1.00 10.00      A   
ATOM   1415  N   ILE A 151      -4.225 -13.665  16.539  1.00 10.00      A   
ATOM   1416  HN  ILE A 151      -3.260 -13.832  16.588  1.00 10.00      A   
ATOM   1417  CA  ILE A 151      -4.762 -12.921  15.404  1.00 10.00      A   
ATOM   1418  CB  ILE A 151      -3.628 -12.316  14.532  1.00 10.00      A   
ATOM   1419  CG1 ILE A 151      -3.043 -11.059  15.184  1.00 10.00      A   
ATOM   1420  CG2 ILE A 151      -4.106 -12.015  13.115  1.00 10.00      A   
ATOM   1421  CD1 ILE A 151      -3.991  -9.879  15.215  1.00 10.00      A   
ATOM   1422  C   ILE A 151      -5.619 -13.846  14.541  1.00 10.00      A   
ATOM   1423  O   ILE A 151      -6.772 -13.539  14.236  1.00 10.00      A   
ATOM   1424  N   ALA A 152      -5.053 -14.995  14.196  1.00 10.00      A   
ATOM   1425  HN  ALA A 152      -4.145 -15.190  14.520  1.00 10.00      A   
ATOM   1426  CA  ALA A 152      -5.726 -15.977  13.354  1.00 10.00      A   
ATOM   1427  CB  ALA A 152      -4.765 -17.098  13.004  1.00 10.00      A   
ATOM   1428  C   ALA A 152      -6.983 -16.549  14.002  1.00 10.00      A   
ATOM   1429  O   ALA A 152      -7.982 -16.786  13.327  1.00 10.00      A   
ATOM   1430  N   ALA A 153      -6.935 -16.761  15.303  1.00 10.00      A   
ATOM   1431  HN  ALA A 153      -6.112 -16.543  15.795  1.00 10.00      A   
ATOM   1432  CA  ALA A 153      -8.065 -17.331  16.026  1.00 10.00      A   
ATOM   1433  CB  ALA A 153      -7.595 -17.963  17.327  1.00 10.00      A   
ATOM   1434  C   ALA A 153      -9.183 -16.322  16.290  1.00 10.00      A   
ATOM   1435  O   ALA A 153     -10.285 -16.707  16.680  1.00 10.00      A   
ATOM   1436  N   THR A 154      -8.914 -15.040  16.075  1.00 10.00      A   
ATOM   1437  HN  THR A 154      -8.028 -14.779  15.746  1.00 10.00      A   
ATOM   1438  CA  THR A 154      -9.925 -14.019  16.326  1.00 10.00      A   
ATOM   1439  CB  THR A 154      -9.426 -12.964  17.335  1.00 10.00      A   
ATOM   1440  OG1 THR A 154      -8.693 -13.623  18.382  1.00 10.00      A   
ATOM   1441  HG1 THR A 154      -7.778 -13.762  18.091  1.00 10.00      A   
ATOM   1442  CG2 THR A 154     -10.598 -12.214  17.949  1.00 10.00      A   
ATOM   1443  C   THR A 154     -10.417 -13.333  15.047  1.00 10.00      A   
ATOM   1444  O   THR A 154     -11.610 -13.056  14.904  1.00 10.00      A   
ATOM   1445  N   CYS A 155      -9.506 -13.079  14.118  1.00 10.00      A   
ATOM   1446  HN  CYS A 155      -8.575 -13.358  14.268  1.00 10.00      A   
ATOM   1447  CA  CYS A 155      -9.852 -12.410  12.869  1.00 10.00      A   
ATOM   1448  CB  CYS A 155      -8.593 -11.984  12.114  1.00 10.00      A   
ATOM   1449  SG  CYS A 155      -7.603 -10.737  12.968  1.00 10.00      A   
ATOM   1450  HG  CYS A 155      -6.702 -11.374  13.704  1.00 10.00      A   
ATOM   1451  C   CYS A 155     -10.736 -13.277  11.980  1.00 10.00      A   
ATOM   1452  O   CYS A 155     -10.262 -14.215  11.340  1.00 10.00      A   
ATOM   1453  N   ARG A 156     -12.019 -12.947  11.946  1.00 10.00      A   
ATOM   1454  HN  ARG A 156     -12.327 -12.187  12.489  1.00 10.00      A   
ATOM   1455  CA  ARG A 156     -12.986 -13.682  11.139  1.00 10.00      A   
ATOM   1456  CB  ARG A 156     -14.340 -13.761  11.864  1.00 10.00      A   
ATOM   1457  CG  ARG A 156     -14.981 -12.408  12.156  1.00 10.00      A   
ATOM   1458  CD  ARG A 156     -16.358 -12.556  12.784  1.00 10.00      A   
ATOM   1459  NE  ARG A 156     -17.355 -13.032  11.825  1.00 10.00      A   
ATOM   1460  HE  ARG A 156     -17.045 -13.634  11.113  1.00 10.00      A   
ATOM   1461  CZ  ARG A 156     -18.645 -12.698  11.862  1.00 10.00      A   
ATOM   1462  NH1 ARG A 156     -19.105 -11.889  12.809  1.00 10.00      A   
ATOM   1463 HH11 ARG A 156     -20.124 -11.631  12.832  1.00 10.00      A   
ATOM   1464 HH12 ARG A 156     -18.460 -11.503  13.533  1.00 10.00      A   
ATOM   1465  NH2 ARG A 156     -19.475 -13.167  10.944  1.00 10.00      A   
ATOM   1466 HH21 ARG A 156     -19.123 -13.790  10.188  1.00 10.00      A   
ATOM   1467 HH22 ARG A 156     -20.496 -12.913  10.977  1.00 10.00      A   
ATOM   1468  C   ARG A 156     -13.165 -13.028   9.771  1.00 10.00      A   
ATOM   1469  O   ARG A 156     -13.723 -13.628   8.853  1.00 10.00      A   
ATOM   1470  N   ASN A 157     -12.675 -11.802   9.636  1.00 10.00      A   
ATOM   1471  HN  ASN A 157     -12.212 -11.384  10.394  1.00 10.00      A   
ATOM   1472  CA  ASN A 157     -12.808 -11.060   8.387  1.00 10.00      A   
ATOM   1473  CB  ASN A 157     -13.521  -9.729   8.636  1.00 10.00      A   
ATOM   1474  CG  ASN A 157     -14.980  -9.903   9.006  1.00 10.00      A   
ATOM   1475  OD1 ASN A 157     -15.691 -10.719   8.416  1.00 10.00      A   
ATOM   1476  ND2 ASN A 157     -15.431  -9.147   9.996  1.00 10.00      A   
ATOM   1477 HD21 ASN A 157     -14.802  -8.526  10.432  1.00 10.00      A   
ATOM   1478 HD22 ASN A 157     -16.375  -9.236  10.258  1.00 10.00      A   
ATOM   1479  C   ASN A 157     -11.459 -10.814   7.729  1.00 10.00      A   
ATOM   1480  O   ASN A 157     -11.361 -10.053   6.767  1.00 10.00      A   
ATOM   1481  N   LEU A 158     -10.420 -11.464   8.250  1.00 10.00      A   
ATOM   1482  HN  LEU A 158     -10.565 -12.055   9.016  1.00 10.00      A   
ATOM   1483  CA  LEU A 158      -9.075 -11.318   7.707  1.00 10.00      A   
ATOM   1484  CB  LEU A 158      -8.062 -12.076   8.566  1.00 10.00      A   
ATOM   1485  CG  LEU A 158      -6.587 -11.805   8.269  1.00 10.00      A   
ATOM   1486  CD1 LEU A 158      -6.189 -10.413   8.737  1.00 10.00      A   
ATOM   1487  CD2 LEU A 158      -5.710 -12.863   8.917  1.00 10.00      A   
ATOM   1488  C   LEU A 158      -9.030 -11.824   6.270  1.00 10.00      A   
ATOM   1489  O   LEU A 158      -9.668 -12.824   5.934  1.00 10.00      A   
ATOM   1490  N   LYS A 159      -8.284 -11.132   5.425  1.00 10.00      A   
ATOM   1491  HN  LYS A 159      -7.789 -10.347   5.754  1.00 10.00      A   
ATOM   1492  CA  LYS A 159      -8.176 -11.504   4.025  1.00 10.00      A   
ATOM   1493  CB  LYS A 159      -8.916 -10.490   3.142  1.00 10.00      A   
ATOM   1494  CG  LYS A 159     -10.424 -10.465   3.332  1.00 10.00      A   
ATOM   1495  CD  LYS A 159     -11.060  -9.335   2.538  1.00 10.00      A   
ATOM   1496  CE  LYS A 159     -11.045  -9.622   1.045  1.00 10.00      A   
ATOM   1497  NZ  LYS A 159     -11.413  -8.423   0.245  1.00 10.00      A   
ATOM   1498  HZ1 LYS A 159     -10.738  -7.652   0.425  1.00 10.00      A   
ATOM   1499  HZ2 LYS A 159     -12.368  -8.099   0.498  1.00 10.00      A   
ATOM   1500  HZ3 LYS A 159     -11.397  -8.650  -0.770  1.00 10.00      A   
ATOM   1501  C   LYS A 159      -6.722 -11.602   3.582  1.00 10.00      A   
ATOM   1502  O   LYS A 159      -6.312 -12.593   2.973  1.00 10.00      A   
ATOM   1503  N   GLU A 160      -5.939 -10.579   3.894  1.00 10.00      A   
ATOM   1504  HN  GLU A 160      -6.303  -9.831   4.417  1.00 10.00      A   
ATOM   1505  CA  GLU A 160      -4.538 -10.552   3.491  1.00 10.00      A   
ATOM   1506  CB  GLU A 160      -4.295  -9.432   2.473  1.00 10.00      A   
ATOM   1507  CG  GLU A 160      -4.999  -9.617   1.138  1.00 10.00      A   
ATOM   1508  CD  GLU A 160      -4.879  -8.400   0.243  1.00 10.00      A   
ATOM   1509  OE1 GLU A 160      -5.892  -7.689   0.065  1.00 10.00      A   
ATOM   1510  OE2 GLU A 160      -3.779  -8.157  -0.301  1.00 10.00      A   
ATOM   1511  C   GLU A 160      -3.597 -10.381   4.677  1.00 10.00      A   
ATOM   1512  O   GLU A 160      -3.738  -9.450   5.469  1.00 10.00      A   
ATOM   1513  N   LEU A 161      -2.627 -11.282   4.780  1.00 10.00      A   
ATOM   1514  HN  LEU A 161      -2.569 -11.999   4.109  1.00 10.00      A   
ATOM   1515  CA  LEU A 161      -1.634 -11.241   5.842  1.00 10.00      A   
ATOM   1516  CB  LEU A 161      -1.908 -12.336   6.882  1.00 10.00      A   
ATOM   1517  CG  LEU A 161      -0.996 -12.338   8.113  1.00 10.00      A   
ATOM   1518  CD1 LEU A 161      -1.149 -11.044   8.895  1.00 10.00      A   
ATOM   1519  CD2 LEU A 161      -1.293 -13.538   8.999  1.00 10.00      A   
ATOM   1520  C   LEU A 161      -0.248 -11.416   5.227  1.00 10.00      A   
ATOM   1521  O   LEU A 161       0.164 -12.531   4.905  1.00 10.00      A   
ATOM   1522  N   ASP A 162       0.460 -10.311   5.042  1.00 10.00      A   
ATOM   1523  HN  ASP A 162       0.090  -9.450   5.336  1.00 10.00      A   
ATOM   1524  CA  ASP A 162       1.789 -10.349   4.437  1.00 10.00      A   
ATOM   1525  CB  ASP A 162       1.882  -9.397   3.233  1.00 10.00      A   
ATOM   1526  CG  ASP A 162       3.157  -9.575   2.413  1.00 10.00      A   
ATOM   1527  OD1 ASP A 162       4.069 -10.301   2.851  1.00 10.00      A   
ATOM   1528  OD2 ASP A 162       3.247  -8.990   1.311  1.00 10.00      A   
ATOM   1529  C   ASP A 162       2.873 -10.020   5.453  1.00 10.00      A   
ATOM   1530  O   ASP A 162       3.009  -8.872   5.891  1.00 10.00      A   
ATOM   1531  N   LEU A 163       3.614 -11.045   5.847  1.00 10.00      A   
ATOM   1532  HN  LEU A 163       3.423 -11.937   5.486  1.00 10.00      A   
ATOM   1533  CA  LEU A 163       4.713 -10.891   6.783  1.00 10.00      A   
ATOM   1534  CB  LEU A 163       4.601 -11.921   7.912  1.00 10.00      A   
ATOM   1535  CG  LEU A 163       3.217 -12.079   8.550  1.00 10.00      A   
ATOM   1536  CD1 LEU A 163       3.187 -13.283   9.481  1.00 10.00      A   
ATOM   1537  CD2 LEU A 163       2.815 -10.813   9.294  1.00 10.00      A   
ATOM   1538  C   LEU A 163       6.005 -11.107   6.008  1.00 10.00      A   
ATOM   1539  O   LEU A 163       6.470 -12.239   5.848  1.00 10.00      A   
ATOM   1540  N   ARG A 164       6.571 -10.026   5.500  1.00 10.00      A   
ATOM   1541  HN  ARG A 164       6.170  -9.148   5.668  1.00 10.00      A   
ATOM   1542  CA  ARG A 164       7.779 -10.119   4.702  1.00 10.00      A   
ATOM   1543  CB  ARG A 164       7.512  -9.676   3.260  1.00 10.00      A   
ATOM   1544  CG  ARG A 164       7.072  -8.227   3.108  1.00 10.00      A   
ATOM   1545  CD  ARG A 164       6.583  -7.946   1.695  1.00 10.00      A   
ATOM   1546  NE  ARG A 164       6.521  -6.513   1.410  1.00 10.00      A   
ATOM   1547  HE  ARG A 164       7.377  -6.023   1.382  1.00 10.00      A   
ATOM   1548  CZ  ARG A 164       5.395  -5.840   1.175  1.00 10.00      A   
ATOM   1549  NH1 ARG A 164       4.217  -6.464   1.182  1.00 10.00      A   
ATOM   1550 HH11 ARG A 164       4.157  -7.496   1.371  1.00 10.00      A   
ATOM   1551 HH12 ARG A 164       3.338  -5.928   1.000  1.00 10.00      A   
ATOM   1552  NH2 ARG A 164       5.452  -4.536   0.930  1.00 10.00      A   
ATOM   1553 HH21 ARG A 164       4.579  -3.992   0.749  1.00 10.00      A   
ATOM   1554 HH22 ARG A 164       6.375  -4.047   0.919  1.00 10.00      A   
ATOM   1555  C   ARG A 164       8.948  -9.351   5.294  1.00 10.00      A   
ATOM   1556  O   ARG A 164       8.799  -8.223   5.773  1.00 10.00      A   
ATOM   1557  N   GLU A 165      10.108 -10.000   5.278  1.00 10.00      A   
ATOM   1558  HN  GLU A 165      10.131 -10.912   4.904  1.00 10.00      A   
ATOM   1559  CA  GLU A 165      11.350  -9.415   5.772  1.00 10.00      A   
ATOM   1560  CB  GLU A 165      11.807  -8.268   4.868  1.00 10.00      A   
ATOM   1561  CG  GLU A 165      12.820  -8.683   3.815  1.00 10.00      A   
ATOM   1562  CD  GLU A 165      12.450  -9.983   3.128  1.00 10.00      A   
ATOM   1563  OE1 GLU A 165      11.636  -9.955   2.181  1.00 10.00      A   
ATOM   1564  OE2 GLU A 165      12.978 -11.040   3.533  1.00 10.00      A   
ATOM   1565  C   GLU A 165      11.283  -8.970   7.231  1.00 10.00      A   
ATOM   1566  O   GLU A 165      12.078  -8.141   7.663  1.00 10.00      A   
ATOM   1567  N   SER A 166      10.353  -9.525   7.988  1.00 10.00      A   
ATOM   1568  HN  SER A 166       9.741 -10.181   7.594  1.00 10.00      A   
ATOM   1569  CA  SER A 166      10.214  -9.170   9.394  1.00 10.00      A   
ATOM   1570  CB  SER A 166       8.747  -8.904   9.740  1.00 10.00      A   
ATOM   1571  OG  SER A 166       8.221  -7.845   8.953  1.00 10.00      A   
ATOM   1572  HG  SER A 166       7.531  -8.190   8.371  1.00 10.00      A   
ATOM   1573  C   SER A 166      10.806 -10.245  10.306  1.00 10.00      A   
ATOM   1574  O   SER A 166      10.796 -11.434   9.972  1.00 10.00      A   
ATOM   1575  N   ASP A 167      11.327  -9.818  11.449  1.00 10.00      A   
ATOM   1576  HN  ASP A 167      11.292  -8.859  11.663  1.00 10.00      A   
ATOM   1577  CA  ASP A 167      11.925 -10.732  12.414  1.00 10.00      A   
ATOM   1578  CB  ASP A 167      12.953  -9.997  13.279  1.00 10.00      A   
ATOM   1579  CG  ASP A 167      13.890 -10.937  14.012  1.00 10.00      A   
ATOM   1580  OD1 ASP A 167      14.916 -11.333  13.422  1.00 10.00      A   
ATOM   1581  OD2 ASP A 167      13.618 -11.267  15.188  1.00 10.00      A   
ATOM   1582  C   ASP A 167      10.837 -11.331  13.293  1.00 10.00      A   
ATOM   1583  O   ASP A 167      10.114 -10.607  13.984  1.00 10.00      A   
ATOM   1584  N   VAL A 168      10.709 -12.646  13.252  1.00 10.00      A   
ATOM   1585  HN  VAL A 168      11.312 -13.169  12.684  1.00 10.00      A   
ATOM   1586  CA  VAL A 168       9.694 -13.336  14.033  1.00 10.00      A   
ATOM   1587  CB  VAL A 168       8.690 -14.086  13.136  1.00 10.00      A   
ATOM   1588  CG1 VAL A 168       7.529 -13.182  12.778  1.00 10.00      A   
ATOM   1589  CG2 VAL A 168       9.365 -14.622  11.880  1.00 10.00      A   
ATOM   1590  C   VAL A 168      10.298 -14.337  14.994  1.00 10.00      A   
ATOM   1591  O   VAL A 168      11.294 -14.990  14.684  1.00 10.00      A   
ATOM   1592  N   ASP A 169       9.693 -14.446  16.165  1.00 10.00      A   
ATOM   1593  HN  ASP A 169       8.924 -13.865  16.364  1.00 10.00      A   
ATOM   1594  CA  ASP A 169      10.149 -15.397  17.166  1.00 10.00      A   
ATOM   1595  CB  ASP A 169       9.944 -14.852  18.581  1.00 10.00      A   
ATOM   1596  CG  ASP A 169      10.550 -15.749  19.648  1.00 10.00      A   
ATOM   1597  OD1 ASP A 169      11.470 -16.534  19.327  1.00 10.00      A   
ATOM   1598  OD2 ASP A 169      10.123 -15.660  20.817  1.00 10.00      A   
ATOM   1599  C   ASP A 169       9.404 -16.713  16.989  1.00 10.00      A   
ATOM   1600  O   ASP A 169       8.261 -16.859  17.432  1.00 10.00      A   
ATOM   1601  N   ASP A 170      10.048 -17.651  16.307  1.00 10.00      A   
ATOM   1602  HN  ASP A 170      10.952 -17.459  15.974  1.00 10.00      A   
ATOM   1603  CA  ASP A 170       9.459 -18.959  16.039  1.00 10.00      A   
ATOM   1604  CB  ASP A 170      10.263 -19.712  14.975  1.00 10.00      A   
ATOM   1605  CG  ASP A 170      10.275 -19.038  13.619  1.00 10.00      A   
ATOM   1606  OD1 ASP A 170       9.392 -19.341  12.788  1.00 10.00      A   
ATOM   1607  OD2 ASP A 170      11.184 -18.223  13.370  1.00 10.00      A   
ATOM   1608  C   ASP A 170       9.394 -19.803  17.304  1.00 10.00      A   
ATOM   1609  O   ASP A 170      10.366 -20.467  17.669  1.00 10.00      A   
ATOM   1610  N   VAL A 171       8.251 -19.768  17.969  1.00 10.00      A   
ATOM   1611  HN  VAL A 171       7.520 -19.206  17.631  1.00 10.00      A   
ATOM   1612  CA  VAL A 171       8.048 -20.534  19.192  1.00 10.00      A   
ATOM   1613  CB  VAL A 171       7.205 -19.743  20.224  1.00 10.00      A   
ATOM   1614  CG1 VAL A 171       7.032 -20.532  21.516  1.00 10.00      A   
ATOM   1615  CG2 VAL A 171       7.831 -18.385  20.504  1.00 10.00      A   
ATOM   1616  C   VAL A 171       7.343 -21.847  18.865  1.00 10.00      A   
ATOM   1617  O   VAL A 171       7.753 -22.919  19.311  1.00 10.00      A   
ATOM   1618  N   SER A 172       6.292 -21.752  18.068  1.00 10.00      A   
ATOM   1619  HN  SER A 172       6.026 -20.872  17.734  1.00 10.00      A   
ATOM   1620  CA  SER A 172       5.519 -22.912  17.675  1.00 10.00      A   
ATOM   1621  CB  SER A 172       4.526 -23.279  18.784  1.00 10.00      A   
ATOM   1622  OG  SER A 172       3.723 -24.392  18.421  1.00 10.00      A   
ATOM   1623  HG  SER A 172       2.792 -24.139  18.481  1.00 10.00      A   
ATOM   1624  C   SER A 172       4.784 -22.621  16.371  1.00 10.00      A   
ATOM   1625  O   SER A 172       4.124 -21.590  16.236  1.00 10.00      A   
ATOM   1626  N   GLY A 173       4.902 -23.532  15.412  1.00 10.00      A   
ATOM   1627  HN  GLY A 173       5.431 -24.342  15.583  1.00 10.00      A   
ATOM   1628  CA  GLY A 173       4.252 -23.356  14.126  1.00 10.00      A   
ATOM   1629  C   GLY A 173       2.833 -23.884  14.125  1.00 10.00      A   
ATOM   1630  O   GLY A 173       2.250 -24.134  13.069  1.00 10.00      A   
ATOM   1631  N   HIS A 174       2.272 -24.045  15.313  1.00 10.00      A   
ATOM   1632  HN  HIS A 174       2.786 -23.820  16.116  1.00 10.00      A   
ATOM   1633  CA  HIS A 174       0.916 -24.552  15.461  1.00 10.00      A   
ATOM   1634  CB  HIS A 174       0.783 -25.343  16.766  1.00 10.00      A   
ATOM   1635  CG  HIS A 174      -0.367 -26.302  16.784  1.00 10.00      A   
ATOM   1636  ND1 HIS A 174      -0.374 -27.427  15.996  1.00 10.00      A   
ATOM   1637  CD2 HIS A 174      -1.509 -26.264  17.516  1.00 10.00      A   
ATOM   1638  CE1 HIS A 174      -1.507 -28.050  16.265  1.00 10.00      A   
ATOM   1639  NE2 HIS A 174      -2.223 -27.383  17.174  1.00 10.00      A   
ATOM   1640  HE2 HIS A 174      -3.098 -27.648  17.537  1.00 10.00      A   
ATOM   1641  C   HIS A 174      -0.100 -23.415  15.415  1.00 10.00      A   
ATOM   1642  O   HIS A 174      -1.308 -23.646  15.465  1.00 10.00      A   
ATOM   1643  N   TRP A 175       0.399 -22.187  15.297  1.00 10.00      A   
ATOM   1644  HN  TRP A 175       1.370 -22.073  15.260  1.00 10.00      A   
ATOM   1645  CA  TRP A 175      -0.458 -21.006  15.232  1.00 10.00      A   
ATOM   1646  CB  TRP A 175       0.388 -19.727  15.179  1.00 10.00      A   
ATOM   1647  CG  TRP A 175       1.194 -19.572  13.922  1.00 10.00      A   
ATOM   1648  CD1 TRP A 175       2.434 -20.086  13.672  1.00 10.00      A   
ATOM   1649  CD2 TRP A 175       0.818 -18.845  12.744  1.00 10.00      A   
ATOM   1650  NE1 TRP A 175       2.851 -19.731  12.413  1.00 10.00      A   
ATOM   1651  HE1 TRP A 175       3.710 -19.981  12.003  1.00 10.00      A   
ATOM   1652  CE2 TRP A 175       1.876 -18.968  11.822  1.00 10.00      A   
ATOM   1653  CE3 TRP A 175      -0.310 -18.105  12.379  1.00 10.00      A   
ATOM   1654  CZ2 TRP A 175       1.837 -18.377  10.561  1.00 10.00      A   
ATOM   1655  CZ3 TRP A 175      -0.346 -17.520  11.127  1.00 10.00      A   
ATOM   1656  CH2 TRP A 175       0.721 -17.661  10.233  1.00 10.00      A   
ATOM   1657  C   TRP A 175      -1.402 -21.069  14.030  1.00 10.00      A   
ATOM   1658  O   TRP A 175      -2.501 -20.517  14.054  1.00 10.00      A   
ATOM   1659  N   LEU A 176      -0.966 -21.764  12.986  1.00 10.00      A   
ATOM   1660  HN  LEU A 176      -0.087 -22.188  13.035  1.00 10.00      A   
ATOM   1661  CA  LEU A 176      -1.755 -21.909  11.771  1.00 10.00      A   
ATOM   1662  CB  LEU A 176      -0.888 -22.497  10.655  1.00 10.00      A   
ATOM   1663  CG  LEU A 176      -1.363 -22.254   9.221  1.00 10.00      A   
ATOM   1664  CD1 LEU A 176      -1.161 -20.797   8.828  1.00 10.00      A   
ATOM   1665  CD2 LEU A 176      -0.631 -23.172   8.259  1.00 10.00      A   
ATOM   1666  C   LEU A 176      -2.969 -22.802  12.014  1.00 10.00      A   
ATOM   1667  O   LEU A 176      -3.974 -22.710  11.315  1.00 10.00      A   
ATOM   1668  N   SER A 177      -2.881 -23.644  13.030  1.00 10.00      A   
ATOM   1669  HN  SER A 177      -2.068 -23.651  13.582  1.00 10.00      A   
ATOM   1670  CA  SER A 177      -3.963 -24.555  13.358  1.00 10.00      A   
ATOM   1671  CB  SER A 177      -3.403 -25.761  14.108  1.00 10.00      A   
ATOM   1672  OG  SER A 177      -2.074 -26.039  13.684  1.00 10.00      A   
ATOM   1673  HG  SER A 177      -1.562 -26.365  14.434  1.00 10.00      A   
ATOM   1674  C   SER A 177      -5.033 -23.857  14.197  1.00 10.00      A   
ATOM   1675  O   SER A 177      -6.060 -24.450  14.531  1.00 10.00      A   
ATOM   1676  N   HIS A 178      -4.793 -22.592  14.532  1.00 10.00      A   
ATOM   1677  HN  HIS A 178      -3.957 -22.166  14.239  1.00 10.00      A   
ATOM   1678  CA  HIS A 178      -5.743 -21.823  15.332  1.00 10.00      A   
ATOM   1679  CB  HIS A 178      -5.035 -20.728  16.133  1.00 10.00      A   
ATOM   1680  CG  HIS A 178      -4.324 -21.227  17.353  1.00 10.00      A   
ATOM   1681  ND1 HIS A 178      -4.852 -21.055  18.613  1.00 10.00      A   
ATOM   1682  CD2 HIS A 178      -3.134 -21.867  17.453  1.00 10.00      A   
ATOM   1683  CE1 HIS A 178      -3.977 -21.589  19.445  1.00 10.00      A   
ATOM   1684  NE2 HIS A 178      -2.927 -22.091  18.790  1.00 10.00      A   
ATOM   1685  HE2 HIS A 178      -2.150 -22.539  19.191  1.00 10.00      A   
ATOM   1686  C   HIS A 178      -6.834 -21.211  14.461  1.00 10.00      A   
ATOM   1687  O   HIS A 178      -7.866 -20.767  14.967  1.00 10.00      A   
ATOM   1688  N   PHE A 179      -6.597 -21.198  13.152  1.00 10.00      A   
ATOM   1689  HN  PHE A 179      -5.761 -21.582  12.821  1.00 10.00      A   
ATOM   1690  CA  PHE A 179      -7.549 -20.644  12.192  1.00 10.00      A   
ATOM   1691  CB  PHE A 179      -7.009 -20.770  10.762  1.00 10.00      A   
ATOM   1692  CG  PHE A 179      -6.127 -19.636  10.315  1.00 10.00      A   
ATOM   1693  CD1 PHE A 179      -4.748 -19.750  10.368  1.00 10.00      A   
ATOM   1694  CD2 PHE A 179      -6.677 -18.460   9.835  1.00 10.00      A   
ATOM   1695  CE1 PHE A 179      -3.935 -18.712   9.952  1.00 10.00      A   
ATOM   1696  CE2 PHE A 179      -5.871 -17.416   9.420  1.00 10.00      A   
ATOM   1697  CZ  PHE A 179      -4.496 -17.543   9.479  1.00 10.00      A   
ATOM   1698  C   PHE A 179      -8.881 -21.375  12.281  1.00 10.00      A   
ATOM   1699  O   PHE A 179      -8.929 -22.602  12.188  1.00 10.00      A   
ATOM   1700  N   PRO A 180      -9.978 -20.633  12.472  1.00 10.00      A   
ATOM   1701  CA  PRO A 180     -11.320 -21.214  12.567  1.00 10.00      A   
ATOM   1702  CB  PRO A 180     -12.221 -20.009  12.868  1.00 10.00      A   
ATOM   1703  CG  PRO A 180     -11.440 -18.821  12.426  1.00 10.00      A   
ATOM   1704  CD  PRO A 180      -9.995 -19.172  12.627  1.00 10.00      A   
ATOM   1705  C   PRO A 180     -11.746 -21.895  11.264  1.00 10.00      A   
ATOM   1706  O   PRO A 180     -11.436 -21.423  10.167  1.00 10.00      A   
ATOM   1707  N   ASP A 181     -12.479 -22.995  11.393  1.00 10.00      A   
ATOM   1708  HN  ASP A 181     -12.720 -23.300  12.298  1.00 10.00      A   
ATOM   1709  CA  ASP A 181     -12.949 -23.755  10.234  1.00 10.00      A   
ATOM   1710  CB  ASP A 181     -13.555 -25.100  10.659  1.00 10.00      A   
ATOM   1711  CG  ASP A 181     -12.654 -26.287  10.365  1.00 10.00      A   
ATOM   1712  OD1 ASP A 181     -12.519 -26.668   9.180  1.00 10.00      A   
ATOM   1713  OD2 ASP A 181     -12.089 -26.859  11.322  1.00 10.00      A   
ATOM   1714  C   ASP A 181     -13.964 -22.956   9.425  1.00 10.00      A   
ATOM   1715  O   ASP A 181     -14.241 -23.271   8.269  1.00 10.00      A   
ATOM   1716  N   THR A 182     -14.513 -21.919  10.040  1.00 10.00      A   
ATOM   1717  HN  THR A 182     -14.265 -21.726  10.967  1.00 10.00      A   
ATOM   1718  CA  THR A 182     -15.490 -21.065   9.386  1.00 10.00      A   
ATOM   1719  CB  THR A 182     -16.422 -20.432  10.432  1.00 10.00      A   
ATOM   1720  OG1 THR A 182     -15.675 -20.200  11.640  1.00 10.00      A   
ATOM   1721  HG1 THR A 182     -16.279 -20.188  12.399  1.00 10.00      A   
ATOM   1722  CG2 THR A 182     -17.589 -21.360  10.733  1.00 10.00      A   
ATOM   1723  C   THR A 182     -14.804 -19.964   8.577  1.00 10.00      A   
ATOM   1724  O   THR A 182     -15.446 -19.251   7.800  1.00 10.00      A   
ATOM   1725  N   TYR A 183     -13.494 -19.841   8.760  1.00 10.00      A   
ATOM   1726  HN  TYR A 183     -13.039 -20.457   9.374  1.00 10.00      A   
ATOM   1727  CA  TYR A 183     -12.707 -18.835   8.067  1.00 10.00      A   
ATOM   1728  CB  TYR A 183     -11.393 -18.600   8.816  1.00 10.00      A   
ATOM   1729  CG  TYR A 183     -10.464 -17.617   8.150  1.00 10.00      A   
ATOM   1730  CD1 TYR A 183     -10.694 -16.253   8.236  1.00 10.00      A   
ATOM   1731  CD2 TYR A 183      -9.351 -18.052   7.444  1.00 10.00      A   
ATOM   1732  CE1 TYR A 183      -9.844 -15.348   7.636  1.00 10.00      A   
ATOM   1733  CE2 TYR A 183      -8.494 -17.153   6.840  1.00 10.00      A   
ATOM   1734  CZ  TYR A 183      -8.744 -15.801   6.939  1.00 10.00      A   
ATOM   1735  OH  TYR A 183      -7.891 -14.903   6.338  1.00 10.00      A   
ATOM   1736  HH  TYR A 183      -8.370 -14.087   6.141  1.00 10.00      A   
ATOM   1737  C   TYR A 183     -12.433 -19.261   6.629  1.00 10.00      A   
ATOM   1738  O   TYR A 183     -11.717 -20.237   6.385  1.00 10.00      A   
ATOM   1739  N   THR A 184     -13.021 -18.538   5.685  1.00 10.00      A   
ATOM   1740  HN  THR A 184     -13.608 -17.799   5.945  1.00 10.00      A   
ATOM   1741  CA  THR A 184     -12.844 -18.829   4.269  1.00 10.00      A   
ATOM   1742  CB  THR A 184     -14.101 -19.518   3.698  1.00 10.00      A   
ATOM   1743  OG1 THR A 184     -15.271 -18.781   4.088  1.00 10.00      A   
ATOM   1744  HG1 THR A 184     -16.030 -19.380   4.115  1.00 10.00      A   
ATOM   1745  CG2 THR A 184     -14.222 -20.944   4.218  1.00 10.00      A   
ATOM   1746  C   THR A 184     -12.582 -17.547   3.479  1.00 10.00      A   
ATOM   1747  O   THR A 184     -12.790 -17.500   2.267  1.00 10.00      A   
ATOM   1748  N   SER A 185     -12.105 -16.514   4.166  1.00 10.00      A   
ATOM   1749  HN  SER A 185     -11.925 -16.616   5.122  1.00 10.00      A   
ATOM   1750  CA  SER A 185     -11.845 -15.230   3.528  1.00 10.00      A   
ATOM   1751  CB  SER A 185     -12.387 -14.099   4.405  1.00 10.00      A   
ATOM   1752  OG  SER A 185     -12.110 -14.352   5.770  1.00 10.00      A   
ATOM   1753  HG  SER A 185     -11.317 -13.865   6.025  1.00 10.00      A   
ATOM   1754  C   SER A 185     -10.362 -15.012   3.236  1.00 10.00      A   
ATOM   1755  O   SER A 185      -9.946 -13.892   2.944  1.00 10.00      A   
ATOM   1756  N   LEU A 186      -9.568 -16.076   3.311  1.00 10.00      A   
ATOM   1757  HN  LEU A 186      -9.952 -16.946   3.544  1.00 10.00      A   
ATOM   1758  CA  LEU A 186      -8.135 -15.972   3.047  1.00 10.00      A   
ATOM   1759  CB  LEU A 186      -7.394 -17.253   3.457  1.00 10.00      A   
ATOM   1760  CG  LEU A 186      -5.869 -17.234   3.296  1.00 10.00      A   
ATOM   1761  CD1 LEU A 186      -5.244 -16.180   4.199  1.00 10.00      A   
ATOM   1762  CD2 LEU A 186      -5.282 -18.606   3.588  1.00 10.00      A   
ATOM   1763  C   LEU A 186      -7.881 -15.652   1.577  1.00 10.00      A   
ATOM   1764  O   LEU A 186      -8.234 -16.430   0.692  1.00 10.00      A   
ATOM   1765  N   VAL A 187      -7.285 -14.494   1.326  1.00 10.00      A   
ATOM   1766  HN  VAL A 187      -7.049 -13.907   2.076  1.00 10.00      A   
ATOM   1767  CA  VAL A 187      -6.985 -14.056  -0.029  1.00 10.00      A   
ATOM   1768  CB  VAL A 187      -7.503 -12.623  -0.277  1.00 10.00      A   
ATOM   1769  CG1 VAL A 187      -7.146 -12.141  -1.677  1.00 10.00      A   
ATOM   1770  CG2 VAL A 187      -9.003 -12.554  -0.055  1.00 10.00      A   
ATOM   1771  C   VAL A 187      -5.484 -14.104  -0.302  1.00 10.00      A   
ATOM   1772  O   VAL A 187      -5.052 -14.512  -1.385  1.00 10.00      A   
ATOM   1773  N   SER A 188      -4.687 -13.677   0.669  1.00 10.00      A   
ATOM   1774  HN  SER A 188      -5.079 -13.354   1.511  1.00 10.00      A   
ATOM   1775  CA  SER A 188      -3.240 -13.680   0.514  1.00 10.00      A   
ATOM   1776  CB  SER A 188      -2.761 -12.373  -0.125  1.00 10.00      A   
ATOM   1777  OG  SER A 188      -3.433 -12.134  -1.351  1.00 10.00      A   
ATOM   1778  HG  SER A 188      -4.017 -12.878  -1.543  1.00 10.00      A   
ATOM   1779  C   SER A 188      -2.536 -13.919   1.842  1.00 10.00      A   
ATOM   1780  O   SER A 188      -2.879 -13.314   2.858  1.00 10.00      A   
ATOM   1781  N   LEU A 189      -1.556 -14.807   1.823  1.00 10.00      A   
ATOM   1782  HN  LEU A 189      -1.333 -15.258   0.976  1.00 10.00      A   
ATOM   1783  CA  LEU A 189      -0.798 -15.133   3.018  1.00 10.00      A   
ATOM   1784  CB  LEU A 189      -1.397 -16.366   3.706  1.00 10.00      A   
ATOM   1785  CG  LEU A 189      -0.731 -16.822   5.008  1.00 10.00      A   
ATOM   1786  CD1 LEU A 189      -0.647 -15.681   6.005  1.00 10.00      A   
ATOM   1787  CD2 LEU A 189      -1.490 -17.995   5.612  1.00 10.00      A   
ATOM   1788  C   LEU A 189       0.668 -15.373   2.678  1.00 10.00      A   
ATOM   1789  O   LEU A 189       0.988 -16.185   1.808  1.00 10.00      A   
ATOM   1790  N   ASN A 190       1.547 -14.654   3.358  1.00 10.00      A   
ATOM   1791  HN  ASN A 190       1.222 -14.015   4.030  1.00 10.00      A   
ATOM   1792  CA  ASN A 190       2.980 -14.786   3.147  1.00 10.00      A   
ATOM   1793  CB  ASN A 190       3.561 -13.509   2.536  1.00 10.00      A   
ATOM   1794  CG  ASN A 190       5.075 -13.542   2.423  1.00 10.00      A   
ATOM   1795  OD1 ASN A 190       5.682 -14.605   2.269  1.00 10.00      A   
ATOM   1796  ND2 ASN A 190       5.695 -12.381   2.506  1.00 10.00      A   
ATOM   1797 HD21 ASN A 190       5.143 -11.564   2.635  1.00 10.00      A   
ATOM   1798 HD22 ASN A 190       6.669 -12.369   2.426  1.00 10.00      A   
ATOM   1799  C   ASN A 190       3.679 -15.101   4.464  1.00 10.00      A   
ATOM   1800  O   ASN A 190       3.633 -14.308   5.407  1.00 10.00      A   
ATOM   1801  N   ILE A 191       4.329 -16.256   4.524  1.00 10.00      A   
ATOM   1802  HN  ILE A 191       4.345 -16.844   3.731  1.00 10.00      A   
ATOM   1803  CA  ILE A 191       5.025 -16.674   5.736  1.00 10.00      A   
ATOM   1804  CB  ILE A 191       4.303 -17.859   6.420  1.00 10.00      A   
ATOM   1805  CG1 ILE A 191       4.066 -18.997   5.422  1.00 10.00      A   
ATOM   1806  CG2 ILE A 191       2.990 -17.407   7.047  1.00 10.00      A   
ATOM   1807  CD1 ILE A 191       3.661 -20.302   6.069  1.00 10.00      A   
ATOM   1808  C   ILE A 191       6.467 -17.081   5.434  1.00 10.00      A   
ATOM   1809  O   ILE A 191       7.048 -17.894   6.149  1.00 10.00      A   
ATOM   1810  N   SER A 192       7.047 -16.491   4.396  1.00 10.00      A   
ATOM   1811  HN  SER A 192       6.539 -15.822   3.883  1.00 10.00      A   
ATOM   1812  CA  SER A 192       8.421 -16.810   3.985  1.00 10.00      A   
ATOM   1813  CB  SER A 192       8.732 -16.145   2.639  1.00 10.00      A   
ATOM   1814  OG  SER A 192       8.292 -14.796   2.628  1.00 10.00      A   
ATOM   1815  HG  SER A 192       7.402 -14.754   2.246  1.00 10.00      A   
ATOM   1816  C   SER A 192       9.469 -16.408   5.032  1.00 10.00      A   
ATOM   1817  O   SER A 192      10.629 -16.822   4.959  1.00 10.00      A   
ATOM   1818  N   CYS A 193       9.057 -15.604   6.002  1.00 10.00      A   
ATOM   1819  HN  CYS A 193       8.122 -15.312   6.013  1.00 10.00      A   
ATOM   1820  CA  CYS A 193       9.960 -15.135   7.045  1.00 10.00      A   
ATOM   1821  CB  CYS A 193       9.468 -13.788   7.571  1.00 10.00      A   
ATOM   1822  SG  CYS A 193       7.712 -13.776   7.997  1.00 10.00      A   
ATOM   1823  HG  CYS A 193       7.061 -13.156   7.018  1.00 10.00      A   
ATOM   1824  C   CYS A 193      10.066 -16.122   8.204  1.00 10.00      A   
ATOM   1825  O   CYS A 193      11.011 -16.062   8.990  1.00 10.00      A   
ATOM   1826  N   LEU A 194       9.104 -17.029   8.302  1.00 10.00      A   
ATOM   1827  HN  LEU A 194       8.398 -17.057   7.620  1.00 10.00      A   
ATOM   1828  CA  LEU A 194       9.084 -18.002   9.384  1.00 10.00      A   
ATOM   1829  CB  LEU A 194       7.709 -18.665   9.482  1.00 10.00      A   
ATOM   1830  CG  LEU A 194       6.556 -17.774   9.940  1.00 10.00      A   
ATOM   1831  CD1 LEU A 194       5.254 -18.550   9.900  1.00 10.00      A   
ATOM   1832  CD2 LEU A 194       6.809 -17.240  11.342  1.00 10.00      A   
ATOM   1833  C   LEU A 194      10.156 -19.069   9.209  1.00 10.00      A   
ATOM   1834  O   LEU A 194      10.534 -19.416   8.085  1.00 10.00      A   
ATOM   1835  N   ALA A 195      10.644 -19.583  10.325  1.00 10.00      A   
ATOM   1836  HN  ALA A 195      10.306 -19.253  11.194  1.00 10.00      A   
ATOM   1837  CA  ALA A 195      11.652 -20.628  10.315  1.00 10.00      A   
ATOM   1838  CB  ALA A 195      12.856 -20.225  11.152  1.00 10.00      A   
ATOM   1839  C   ALA A 195      11.045 -21.920  10.842  1.00 10.00      A   
ATOM   1840  O   ALA A 195      11.526 -23.016  10.541  1.00 10.00      A   
ATOM   1841  N   SER A 196       9.975 -21.777  11.617  1.00 10.00      A   
ATOM   1842  HN  SER A 196       9.641 -20.870  11.808  1.00 10.00      A   
ATOM   1843  CA  SER A 196       9.279 -22.915  12.196  1.00 10.00      A   
ATOM   1844  CB  SER A 196       8.345 -22.448  13.316  1.00 10.00      A   
ATOM   1845  OG  SER A 196       7.616 -21.294  12.925  1.00 10.00      A   
ATOM   1846  HG  SER A 196       8.211 -20.526  12.915  1.00 10.00      A   
ATOM   1847  C   SER A 196       8.483 -23.668  11.136  1.00 10.00      A   
ATOM   1848  O   SER A 196       8.282 -23.169  10.024  1.00 10.00      A   
ATOM   1849  N   GLU A 197       8.033 -24.866  11.484  1.00 10.00      A   
ATOM   1850  HN  GLU A 197       8.221 -25.201  12.387  1.00 10.00      A   
ATOM   1851  CA  GLU A 197       7.260 -25.691  10.572  1.00 10.00      A   
ATOM   1852  CB  GLU A 197       7.793 -27.126  10.560  1.00 10.00      A   
ATOM   1853  CG  GLU A 197       7.104 -28.031   9.547  1.00 10.00      A   
ATOM   1854  CD  GLU A 197       7.372 -29.498   9.796  1.00 10.00      A   
ATOM   1855  OE1 GLU A 197       7.533 -29.886  10.974  1.00 10.00      A   
ATOM   1856  OE2 GLU A 197       7.413 -30.275   8.819  1.00 10.00      A   
ATOM   1857  C   GLU A 197       5.788 -25.684  10.969  1.00 10.00      A   
ATOM   1858  O   GLU A 197       5.417 -26.212  12.020  1.00 10.00      A   
ATOM   1859  N   VAL A 198       4.962 -25.083  10.127  1.00 10.00      A   
ATOM   1860  HN  VAL A 198       5.320 -24.695   9.304  1.00 10.00      A   
ATOM   1861  CA  VAL A 198       3.531 -25.005  10.383  1.00 10.00      A   
ATOM   1862  CB  VAL A 198       2.867 -23.860   9.588  1.00 10.00      A   
ATOM   1863  CG1 VAL A 198       3.288 -22.513  10.152  1.00 10.00      A   
ATOM   1864  CG2 VAL A 198       3.219 -23.953   8.106  1.00 10.00      A   
ATOM   1865  C   VAL A 198       2.853 -26.325  10.041  1.00 10.00      A   
ATOM   1866  O   VAL A 198       3.340 -27.078   9.196  1.00 10.00      A   
ATOM   1867  N   SER A 199       1.741 -26.605  10.713  1.00 10.00      A   
ATOM   1868  HN  SER A 199       1.420 -25.970  11.390  1.00 10.00      A   
ATOM   1869  CA  SER A 199       0.989 -27.831  10.481  1.00 10.00      A   
ATOM   1870  CB  SER A 199      -0.166 -27.942  11.485  1.00 10.00      A   
ATOM   1871  OG  SER A 199      -0.891 -29.149  11.311  1.00 10.00      A   
ATOM   1872  HG  SER A 199      -0.334 -29.894  11.574  1.00 10.00      A   
ATOM   1873  C   SER A 199       0.448 -27.866   9.052  1.00 10.00      A   
ATOM   1874  O   SER A 199      -0.384 -27.034   8.671  1.00 10.00      A   
ATOM   1875  N   PHE A 200       0.923 -28.830   8.267  1.00 10.00      A   
ATOM   1876  HN  PHE A 200       1.584 -29.461   8.631  1.00 10.00      A   
ATOM   1877  CA  PHE A 200       0.489 -28.976   6.884  1.00 10.00      A   
ATOM   1878  CB  PHE A 200       1.333 -30.021   6.154  1.00 10.00      A   
ATOM   1879  CG  PHE A 200       1.060 -30.101   4.676  1.00 10.00      A   
ATOM   1880  CD1 PHE A 200       1.687 -29.233   3.793  1.00 10.00      A   
ATOM   1881  CD2 PHE A 200       0.180 -31.042   4.170  1.00 10.00      A   
ATOM   1882  CE1 PHE A 200       1.438 -29.304   2.435  1.00 10.00      A   
ATOM   1883  CE2 PHE A 200      -0.073 -31.118   2.815  1.00 10.00      A   
ATOM   1884  CZ  PHE A 200       0.557 -30.248   1.946  1.00 10.00      A   
ATOM   1885  C   PHE A 200      -0.987 -29.345   6.823  1.00 10.00      A   
ATOM   1886  O   PHE A 200      -1.694 -28.957   5.894  1.00 10.00      A   
ATOM   1887  N   SER A 201      -1.447 -30.083   7.827  1.00 10.00      A   
ATOM   1888  HN  SER A 201      -0.830 -30.360   8.541  1.00 10.00      A   
ATOM   1889  CA  SER A 201      -2.843 -30.492   7.897  1.00 10.00      A   
ATOM   1890  CB  SER A 201      -3.062 -31.381   9.118  1.00 10.00      A   
ATOM   1891  OG  SER A 201      -1.877 -32.092   9.439  1.00 10.00      A   
ATOM   1892  HG  SER A 201      -1.541 -32.528   8.647  1.00 10.00      A   
ATOM   1893  C   SER A 201      -3.744 -29.260   7.968  1.00 10.00      A   
ATOM   1894  O   SER A 201      -4.799 -29.206   7.335  1.00 10.00      A   
ATOM   1895  N   ALA A 202      -3.305 -28.266   8.735  1.00 10.00      A   
ATOM   1896  HN  ALA A 202      -2.456 -28.372   9.217  1.00 10.00      A   
ATOM   1897  CA  ALA A 202      -4.047 -27.023   8.870  1.00 10.00      A   
ATOM   1898  CB  ALA A 202      -3.551 -26.233  10.071  1.00 10.00      A   
ATOM   1899  C   ALA A 202      -3.892 -26.203   7.600  1.00 10.00      A   
ATOM   1900  O   ALA A 202      -4.860 -25.638   7.092  1.00 10.00      A   
ATOM   1901  N   LEU A 203      -2.664 -26.166   7.087  1.00 10.00      A   
ATOM   1902  HN  LEU A 203      -1.938 -26.642   7.555  1.00 10.00      A   
ATOM   1903  CA  LEU A 203      -2.348 -25.439   5.865  1.00 10.00      A   
ATOM   1904  CB  LEU A 203      -0.859 -25.624   5.533  1.00 10.00      A   
ATOM   1905  CG  LEU A 203      -0.381 -25.145   4.160  1.00 10.00      A   
ATOM   1906  CD1 LEU A 203      -0.637 -23.658   3.985  1.00 10.00      A   
ATOM   1907  CD2 LEU A 203       1.096 -25.459   3.974  1.00 10.00      A   
ATOM   1908  C   LEU A 203      -3.222 -25.921   4.708  1.00 10.00      A   
ATOM   1909  O   LEU A 203      -3.846 -25.122   4.008  1.00 10.00      A   
ATOM   1910  N   GLU A 204      -3.278 -27.233   4.527  1.00 10.00      A   
ATOM   1911  HN  GLU A 204      -2.760 -27.823   5.122  1.00 10.00      A   
ATOM   1912  CA  GLU A 204      -4.077 -27.820   3.463  1.00 10.00      A   
ATOM   1913  CB  GLU A 204      -3.853 -29.329   3.394  1.00 10.00      A   
ATOM   1914  CG  GLU A 204      -4.532 -29.996   2.212  1.00 10.00      A   
ATOM   1915  CD  GLU A 204      -4.415 -31.503   2.242  1.00 10.00      A   
ATOM   1916  OE1 GLU A 204      -4.816 -32.110   3.255  1.00 10.00      A   
ATOM   1917  OE2 GLU A 204      -3.951 -32.088   1.244  1.00 10.00      A   
ATOM   1918  C   GLU A 204      -5.556 -27.510   3.663  1.00 10.00      A   
ATOM   1919  O   GLU A 204      -6.249 -27.124   2.722  1.00 10.00      A   
ATOM   1920  N   ARG A 205      -6.030 -27.663   4.898  1.00 10.00      A   
ATOM   1921  HN  ARG A 205      -5.424 -27.963   5.607  1.00 10.00      A   
ATOM   1922  CA  ARG A 205      -7.427 -27.393   5.223  1.00 10.00      A   
ATOM   1923  CB  ARG A 205      -7.714 -27.699   6.698  1.00 10.00      A   
ATOM   1924  CG  ARG A 205      -7.944 -29.173   6.999  1.00 10.00      A   
ATOM   1925  CD  ARG A 205      -8.468 -29.382   8.414  1.00 10.00      A   
ATOM   1926  NE  ARG A 205      -7.443 -29.139   9.436  1.00 10.00      A   
ATOM   1927  HE  ARG A 205      -6.503 -29.166   9.144  1.00 10.00      A   
ATOM   1928  CZ  ARG A 205      -7.717 -28.879  10.720  1.00 10.00      A   
ATOM   1929  NH1 ARG A 205      -8.980 -28.818  11.142  1.00 10.00      A   
ATOM   1930 HH11 ARG A 205      -9.769 -28.968  10.470  1.00 10.00      A   
ATOM   1931 HH12 ARG A 205      -9.191 -28.623  12.147  1.00 10.00      A   
ATOM   1932  NH2 ARG A 205      -6.725 -28.693  11.589  1.00 10.00      A   
ATOM   1933 HH21 ARG A 205      -6.942 -28.486  12.589  1.00 10.00      A   
ATOM   1934 HH22 ARG A 205      -5.730 -28.754  11.280  1.00 10.00      A   
ATOM   1935  C   ARG A 205      -7.791 -25.944   4.907  1.00 10.00      A   
ATOM   1936  O   ARG A 205      -8.891 -25.662   4.437  1.00 10.00      A   
ATOM   1937  N   LEU A 206      -6.857 -25.037   5.157  1.00 10.00      A   
ATOM   1938  HN  LEU A 206      -5.998 -25.328   5.535  1.00 10.00      A   
ATOM   1939  CA  LEU A 206      -7.065 -23.621   4.902  1.00 10.00      A   
ATOM   1940  CB  LEU A 206      -5.918 -22.812   5.499  1.00 10.00      A   
ATOM   1941  CG  LEU A 206      -6.131 -22.284   6.913  1.00 10.00      A   
ATOM   1942  CD1 LEU A 206      -4.790 -22.020   7.579  1.00 10.00      A   
ATOM   1943  CD2 LEU A 206      -6.962 -21.012   6.871  1.00 10.00      A   
ATOM   1944  C   LEU A 206      -7.177 -23.329   3.410  1.00 10.00      A   
ATOM   1945  O   LEU A 206      -8.158 -22.738   2.958  1.00 10.00      A   
ATOM   1946  N   VAL A 207      -6.174 -23.762   2.656  1.00 10.00      A   
ATOM   1947  HN  VAL A 207      -5.434 -24.249   3.088  1.00 10.00      A   
ATOM   1948  CA  VAL A 207      -6.128 -23.537   1.211  1.00 10.00      A   
ATOM   1949  CB  VAL A 207      -4.805 -24.069   0.611  1.00 10.00      A   
ATOM   1950  CG1 VAL A 207      -4.753 -23.856  -0.893  1.00 10.00      A   
ATOM   1951  CG2 VAL A 207      -3.612 -23.404   1.282  1.00 10.00      A   
ATOM   1952  C   VAL A 207      -7.318 -24.173   0.482  1.00 10.00      A   
ATOM   1953  O   VAL A 207      -7.925 -23.557  -0.392  1.00 10.00      A   
ATOM   1954  N   THR A 208      -7.662 -25.391   0.864  1.00 10.00      A   
ATOM   1955  HN  THR A 208      -7.166 -25.821   1.595  1.00 10.00      A   
ATOM   1956  CA  THR A 208      -8.757 -26.116   0.229  1.00 10.00      A   
ATOM   1957  CB  THR A 208      -8.758 -27.593   0.672  1.00 10.00      A   
ATOM   1958  OG1 THR A 208      -7.422 -28.100   0.599  1.00 10.00      A   
ATOM   1959  HG1 THR A 208      -6.937 -27.844   1.394  1.00 10.00      A   
ATOM   1960  CG2 THR A 208      -9.639 -28.434  -0.235  1.00 10.00      A   
ATOM   1961  C   THR A 208     -10.130 -25.482   0.504  1.00 10.00      A   
ATOM   1962  O   THR A 208     -11.119 -25.810  -0.159  1.00 10.00      A   
ATOM   1963  N   ARG A 209     -10.198 -24.571   1.466  1.00 10.00      A   
ATOM   1964  HN  ARG A 209      -9.387 -24.324   1.960  1.00 10.00      A   
ATOM   1965  CA  ARG A 209     -11.466 -23.931   1.794  1.00 10.00      A   
ATOM   1966  CB  ARG A 209     -11.857 -24.173   3.260  1.00 10.00      A   
ATOM   1967  CG  ARG A 209     -11.085 -23.351   4.284  1.00 10.00      A   
ATOM   1968  CD  ARG A 209     -11.397 -23.812   5.701  1.00 10.00      A   
ATOM   1969  NE  ARG A 209     -10.769 -22.967   6.716  1.00 10.00      A   
ATOM   1970  HE  ARG A 209     -10.973 -22.003   6.689  1.00 10.00      A   
ATOM   1971  CZ  ARG A 209      -9.954 -23.432   7.668  1.00 10.00      A   
ATOM   1972  NH1 ARG A 209      -9.670 -24.728   7.733  1.00 10.00      A   
ATOM   1973 HH11 ARG A 209     -10.087 -25.394   7.045  1.00 10.00      A   
ATOM   1974 HH12 ARG A 209      -9.030 -25.086   8.476  1.00 10.00      A   
ATOM   1975  NH2 ARG A 209      -9.434 -22.605   8.566  1.00 10.00      A   
ATOM   1976 HH21 ARG A 209      -9.659 -21.587   8.540  1.00 10.00      A   
ATOM   1977 HH22 ARG A 209      -8.799 -22.974   9.308  1.00 10.00      A   
ATOM   1978  C   ARG A 209     -11.475 -22.441   1.453  1.00 10.00      A   
ATOM   1979  O   ARG A 209     -12.467 -21.751   1.694  1.00 10.00      A   
ATOM   1980  N   CYS A 210     -10.387 -21.949   0.870  1.00 10.00      A   
ATOM   1981  HN  CYS A 210      -9.631 -22.545   0.671  1.00 10.00      A   
ATOM   1982  CA  CYS A 210     -10.297 -20.537   0.513  1.00 10.00      A   
ATOM   1983  CB  CYS A 210      -9.230 -19.832   1.354  1.00 10.00      A   
ATOM   1984  SG  CYS A 210      -9.442 -20.030   3.139  1.00 10.00      A   
ATOM   1985  HG  CYS A 210      -8.894 -21.191   3.478  1.00 10.00      A   
ATOM   1986  C   CYS A 210     -10.034 -20.323  -0.978  1.00 10.00      A   
ATOM   1987  O   CYS A 210      -8.885 -20.240  -1.414  1.00 10.00      A   
ATOM   1988  N   PRO A 211     -11.102 -20.224  -1.788  1.00 10.00      A   
ATOM   1989  CA  PRO A 211     -10.977 -20.000  -3.231  1.00 10.00      A   
ATOM   1990  CB  PRO A 211     -12.383 -20.302  -3.752  1.00 10.00      A   
ATOM   1991  CG  PRO A 211     -13.281 -19.993  -2.604  1.00 10.00      A   
ATOM   1992  CD  PRO A 211     -12.510 -20.341  -1.362  1.00 10.00      A   
ATOM   1993  C   PRO A 211     -10.597 -18.548  -3.526  1.00 10.00      A   
ATOM   1994  O   PRO A 211     -10.192 -18.201  -4.640  1.00 10.00      A   
ATOM   1995  N   ASN A 212     -10.721 -17.707  -2.507  1.00 10.00      A   
ATOM   1996  HN  ASN A 212     -11.049 -18.050  -1.648  1.00 10.00      A   
ATOM   1997  CA  ASN A 212     -10.393 -16.295  -2.617  1.00 10.00      A   
ATOM   1998  CB  ASN A 212     -11.036 -15.511  -1.466  1.00 10.00      A   
ATOM   1999  CG  ASN A 212     -12.542 -15.377  -1.611  1.00 10.00      A   
ATOM   2000  OD1 ASN A 212     -13.298 -16.273  -1.232  1.00 10.00      A   
ATOM   2001  ND2 ASN A 212     -12.990 -14.254  -2.154  1.00 10.00      A   
ATOM   2002 HD21 ASN A 212     -12.333 -13.574  -2.426  1.00 10.00      A   
ATOM   2003 HD22 ASN A 212     -13.960 -14.150  -2.263  1.00 10.00      A   
ATOM   2004  C   ASN A 212      -8.881 -16.105  -2.601  1.00 10.00      A   
ATOM   2005  O   ASN A 212      -8.372 -15.053  -2.994  1.00 10.00      A   
ATOM   2006  N   LEU A 213      -8.174 -17.141  -2.152  1.00 10.00      A   
ATOM   2007  HN  LEU A 213      -8.650 -17.947  -1.867  1.00 10.00      A   
ATOM   2008  CA  LEU A 213      -6.720 -17.119  -2.071  1.00 10.00      A   
ATOM   2009  CB  LEU A 213      -6.209 -18.354  -1.325  1.00 10.00      A   
ATOM   2010  CG  LEU A 213      -4.693 -18.479  -1.167  1.00 10.00      A   
ATOM   2011  CD1 LEU A 213      -4.176 -17.510  -0.119  1.00 10.00      A   
ATOM   2012  CD2 LEU A 213      -4.300 -19.906  -0.823  1.00 10.00      A   
ATOM   2013  C   LEU A 213      -6.103 -17.057  -3.459  1.00 10.00      A   
ATOM   2014  O   LEU A 213      -6.234 -17.991  -4.254  1.00 10.00      A   
ATOM   2015  N   LYS A 214      -5.441 -15.946  -3.742  1.00 10.00      A   
ATOM   2016  HN  LYS A 214      -5.383 -15.239  -3.060  1.00 10.00      A   
ATOM   2017  CA  LYS A 214      -4.802 -15.742  -5.032  1.00 10.00      A   
ATOM   2018  CB  LYS A 214      -5.398 -14.525  -5.747  1.00 10.00      A   
ATOM   2019  CG  LYS A 214      -6.901 -14.591  -5.988  1.00 10.00      A   
ATOM   2020  CD  LYS A 214      -7.279 -15.793  -6.837  1.00 10.00      A   
ATOM   2021  CE  LYS A 214      -8.678 -15.653  -7.413  1.00 10.00      A   
ATOM   2022  NZ  LYS A 214      -9.733 -15.718  -6.366  1.00 10.00      A   
ATOM   2023  HZ1 LYS A 214     -10.672 -15.777  -6.810  1.00 10.00      A   
ATOM   2024  HZ2 LYS A 214      -9.703 -14.865  -5.771  1.00 10.00      A   
ATOM   2025  HZ3 LYS A 214      -9.593 -16.555  -5.764  1.00 10.00      A   
ATOM   2026  C   LYS A 214      -3.293 -15.573  -4.873  1.00 10.00      A   
ATOM   2027  O   LYS A 214      -2.545 -15.653  -5.845  1.00 10.00      A   
ATOM   2028  N   SER A 215      -2.846 -15.363  -3.644  1.00 10.00      A   
ATOM   2029  HN  SER A 215      -3.479 -15.340  -2.898  1.00 10.00      A   
ATOM   2030  CA  SER A 215      -1.428 -15.181  -3.377  1.00 10.00      A   
ATOM   2031  CB  SER A 215      -1.113 -13.695  -3.182  1.00 10.00      A   
ATOM   2032  OG  SER A 215       0.280 -13.468  -3.051  1.00 10.00      A   
ATOM   2033  HG  SER A 215       0.569 -12.843  -3.736  1.00 10.00      A   
ATOM   2034  C   SER A 215      -1.005 -15.985  -2.153  1.00 10.00      A   
ATOM   2035  O   SER A 215      -1.420 -15.686  -1.029  1.00 10.00      A   
ATOM   2036  N   LEU A 216      -0.178 -17.000  -2.373  1.00 10.00      A   
ATOM   2037  HN  LEU A 216       0.139 -17.172  -3.291  1.00 10.00      A   
ATOM   2038  CA  LEU A 216       0.295 -17.850  -1.291  1.00 10.00      A   
ATOM   2039  CB  LEU A 216      -0.362 -19.237  -1.350  1.00 10.00      A   
ATOM   2040  CG  LEU A 216      -0.024 -20.192  -0.197  1.00 10.00      A   
ATOM   2041  CD1 LEU A 216      -0.672 -19.729   1.099  1.00 10.00      A   
ATOM   2042  CD2 LEU A 216      -0.430 -21.621  -0.532  1.00 10.00      A   
ATOM   2043  C   LEU A 216       1.809 -17.987  -1.333  1.00 10.00      A   
ATOM   2044  O   LEU A 216       2.370 -18.534  -2.283  1.00 10.00      A   
ATOM   2045  N   LYS A 217       2.460 -17.477  -0.305  1.00 10.00      A   
ATOM   2046  HN  LYS A 217       1.948 -17.049   0.416  1.00 10.00      A   
ATOM   2047  CA  LYS A 217       3.910 -17.539  -0.200  1.00 10.00      A   
ATOM   2048  CB  LYS A 217       4.508 -16.130  -0.223  1.00 10.00      A   
ATOM   2049  CG  LYS A 217       4.331 -15.408  -1.551  1.00 10.00      A   
ATOM   2050  CD  LYS A 217       4.059 -13.924  -1.351  1.00 10.00      A   
ATOM   2051  CE  LYS A 217       3.638 -13.267  -2.657  1.00 10.00      A   
ATOM   2052  NZ  LYS A 217       3.172 -11.867  -2.467  1.00 10.00      A   
ATOM   2053  HZ1 LYS A 217       3.978 -11.242  -2.270  1.00 10.00      A   
ATOM   2054  HZ2 LYS A 217       2.506 -11.812  -1.670  1.00 10.00      A   
ATOM   2055  HZ3 LYS A 217       2.689 -11.535  -3.332  1.00 10.00      A   
ATOM   2056  C   LYS A 217       4.302 -18.280   1.071  1.00 10.00      A   
ATOM   2057  O   LYS A 217       4.030 -17.817   2.183  1.00 10.00      A   
ATOM   2058  N   LEU A 218       4.933 -19.435   0.903  1.00 10.00      A   
ATOM   2059  HN  LEU A 218       5.148 -19.732  -0.006  1.00 10.00      A   
ATOM   2060  CA  LEU A 218       5.333 -20.267   2.025  1.00 10.00      A   
ATOM   2061  CB  LEU A 218       5.058 -21.735   1.700  1.00 10.00      A   
ATOM   2062  CG  LEU A 218       3.636 -22.055   1.228  1.00 10.00      A   
ATOM   2063  CD1 LEU A 218       3.576 -23.439   0.606  1.00 10.00      A   
ATOM   2064  CD2 LEU A 218       2.645 -21.938   2.375  1.00 10.00      A   
ATOM   2065  C   LEU A 218       6.798 -20.066   2.401  1.00 10.00      A   
ATOM   2066  O   LEU A 218       7.493 -19.233   1.818  1.00 10.00      A   
ATOM   2067  N   ASN A 219       7.255 -20.833   3.383  1.00 10.00      A   
ATOM   2068  HN  ASN A 219       6.657 -21.490   3.796  1.00 10.00      A   
ATOM   2069  CA  ASN A 219       8.630 -20.737   3.854  1.00 10.00      A   
ATOM   2070  CB  ASN A 219       8.681 -20.386   5.345  1.00 10.00      A   
ATOM   2071  CG  ASN A 219       8.215 -21.507   6.255  1.00 10.00      A   
ATOM   2072  OD1 ASN A 219       7.350 -22.306   5.893  1.00 10.00      A   
ATOM   2073  ND2 ASN A 219       8.787 -21.571   7.447  1.00 10.00      A   
ATOM   2074 HD21 ASN A 219       9.468 -20.898   7.671  1.00 10.00      A   
ATOM   2075 HD22 ASN A 219       8.504 -22.281   8.064  1.00 10.00      A   
ATOM   2076  C   ASN A 219       9.412 -22.014   3.575  1.00 10.00      A   
ATOM   2077  O   ASN A 219       8.878 -22.968   3.007  1.00 10.00      A   
ATOM   2078  N   ARG A 220      10.668 -22.033   4.014  1.00 10.00      A   
ATOM   2079  HN  ARG A 220      11.011 -21.251   4.497  1.00 10.00      A   
ATOM   2080  CA  ARG A 220      11.564 -23.171   3.804  1.00 10.00      A   
ATOM   2081  CB  ARG A 220      12.980 -22.800   4.258  1.00 10.00      A   
ATOM   2082  CG  ARG A 220      14.095 -23.588   3.587  1.00 10.00      A   
ATOM   2083  CD  ARG A 220      15.428 -23.333   4.276  1.00 10.00      A   
ATOM   2084  NE  ARG A 220      16.554 -23.327   3.340  1.00 10.00      A   
ATOM   2085  HE  ARG A 220      16.675 -24.119   2.770  1.00 10.00      A   
ATOM   2086  CZ  ARG A 220      17.417 -22.315   3.222  1.00 10.00      A   
ATOM   2087  NH1 ARG A 220      17.284 -21.226   3.978  1.00 10.00      A   
ATOM   2088 HH11 ARG A 220      17.960 -20.439   3.886  1.00 10.00      A   
ATOM   2089 HH12 ARG A 220      16.502 -21.153   4.665  1.00 10.00      A   
ATOM   2090  NH2 ARG A 220      18.408 -22.394   2.347  1.00 10.00      A   
ATOM   2091 HH21 ARG A 220      19.091 -21.608   2.246  1.00 10.00      A   
ATOM   2092 HH22 ARG A 220      18.515 -23.253   1.747  1.00 10.00      A   
ATOM   2093  C   ARG A 220      11.100 -24.434   4.533  1.00 10.00      A   
ATOM   2094  O   ARG A 220      11.639 -25.513   4.304  1.00 10.00      A   
ATOM   2095  N   ALA A 221      10.114 -24.300   5.410  1.00 10.00      A   
ATOM   2096  HN  ALA A 221       9.724 -23.412   5.556  1.00 10.00      A   
ATOM   2097  CA  ALA A 221       9.597 -25.438   6.164  1.00 10.00      A   
ATOM   2098  CB  ALA A 221       8.766 -24.959   7.340  1.00 10.00      A   
ATOM   2099  C   ALA A 221       8.779 -26.373   5.277  1.00 10.00      A   
ATOM   2100  O   ALA A 221       8.661 -27.568   5.562  1.00 10.00      A   
ATOM   2101  N   VAL A 222       8.223 -25.827   4.202  1.00 10.00      A   
ATOM   2102  HN  VAL A 222       8.364 -24.868   4.020  1.00 10.00      A   
ATOM   2103  CA  VAL A 222       7.422 -26.615   3.275  1.00 10.00      A   
ATOM   2104  CB  VAL A 222       6.325 -25.762   2.602  1.00 10.00      A   
ATOM   2105  CG1 VAL A 222       5.409 -26.635   1.755  1.00 10.00      A   
ATOM   2106  CG2 VAL A 222       5.524 -25.012   3.653  1.00 10.00      A   
ATOM   2107  C   VAL A 222       8.310 -27.236   2.201  1.00 10.00      A   
ATOM   2108  O   VAL A 222       8.963 -26.524   1.435  1.00 10.00      A   
ATOM   2109  N   PRO A 223       8.351 -28.571   2.143  1.00 10.00      A   
ATOM   2110  CA  PRO A 223       9.164 -29.295   1.165  1.00 10.00      A   
ATOM   2111  CB  PRO A 223       9.192 -30.721   1.713  1.00 10.00      A   
ATOM   2112  CG  PRO A 223       7.919 -30.850   2.478  1.00 10.00      A   
ATOM   2113  CD  PRO A 223       7.610 -29.484   3.033  1.00 10.00      A   
ATOM   2114  C   PRO A 223       8.554 -29.267  -0.235  1.00 10.00      A   
ATOM   2115  O   PRO A 223       7.346 -29.087  -0.399  1.00 10.00      A   
ATOM   2116  N   LEU A 224       9.408 -29.463  -1.231  1.00 10.00      A   
ATOM   2117  HN  LEU A 224      10.354 -29.613  -1.014  1.00 10.00      A   
ATOM   2118  CA  LEU A 224       9.010 -29.456  -2.633  1.00 10.00      A   
ATOM   2119  CB  LEU A 224      10.244 -29.729  -3.499  1.00 10.00      A   
ATOM   2120  CG  LEU A 224      10.019 -29.838  -5.007  1.00 10.00      A   
ATOM   2121  CD1 LEU A 224       9.592 -28.497  -5.585  1.00 10.00      A   
ATOM   2122  CD2 LEU A 224      11.283 -30.341  -5.689  1.00 10.00      A   
ATOM   2123  C   LEU A 224       7.919 -30.483  -2.931  1.00 10.00      A   
ATOM   2124  O   LEU A 224       6.973 -30.205  -3.669  1.00 10.00      A   
ATOM   2125  N   GLU A 225       8.035 -31.658  -2.336  1.00 10.00      A   
ATOM   2126  HN  GLU A 225       8.797 -31.817  -1.727  1.00 10.00      A   
ATOM   2127  CA  GLU A 225       7.071 -32.727  -2.561  1.00 10.00      A   
ATOM   2128  CB  GLU A 225       7.568 -34.045  -1.963  1.00 10.00      A   
ATOM   2129  CG  GLU A 225       9.061 -34.283  -2.124  1.00 10.00      A   
ATOM   2130  CD  GLU A 225       9.851 -33.834  -0.912  1.00 10.00      A   
ATOM   2131  OE1 GLU A 225      10.151 -32.625  -0.805  1.00 10.00      A   
ATOM   2132  OE2 GLU A 225      10.163 -34.689  -0.056  1.00 10.00      A   
ATOM   2133  C   GLU A 225       5.677 -32.389  -2.024  1.00 10.00      A   
ATOM   2134  O   GLU A 225       4.684 -32.961  -2.467  1.00 10.00      A   
ATOM   2135  N   LYS A 226       5.595 -31.454  -1.087  1.00 10.00      A   
ATOM   2136  HN  LYS A 226       6.410 -30.997  -0.787  1.00 10.00      A   
ATOM   2137  CA  LYS A 226       4.309 -31.079  -0.508  1.00 10.00      A   
ATOM   2138  CB  LYS A 226       4.452 -30.776   0.984  1.00 10.00      A   
ATOM   2139  CG  LYS A 226       4.681 -32.007   1.846  1.00 10.00      A   
ATOM   2140  CD  LYS A 226       3.410 -32.829   1.984  1.00 10.00      A   
ATOM   2141  CE  LYS A 226       3.666 -34.143   2.705  1.00 10.00      A   
ATOM   2142  NZ  LYS A 226       4.273 -33.938   4.045  1.00 10.00      A   
ATOM   2143  HZ1 LYS A 226       5.280 -33.692   3.952  1.00 10.00      A   
ATOM   2144  HZ2 LYS A 226       4.193 -34.807   4.610  1.00 10.00      A   
ATOM   2145  HZ3 LYS A 226       3.785 -33.169   4.549  1.00 10.00      A   
ATOM   2146  C   LYS A 226       3.676 -29.900  -1.240  1.00 10.00      A   
ATOM   2147  O   LYS A 226       2.509 -29.569  -1.016  1.00 10.00      A   
ATOM   2148  N   LEU A 227       4.440 -29.275  -2.124  1.00 10.00      A   
ATOM   2149  HN  LEU A 227       5.359 -29.589  -2.274  1.00 10.00      A   
ATOM   2150  CA  LEU A 227       3.943 -28.133  -2.882  1.00 10.00      A   
ATOM   2151  CB  LEU A 227       5.100 -27.394  -3.561  1.00 10.00      A   
ATOM   2152  CG  LEU A 227       6.087 -26.686  -2.629  1.00 10.00      A   
ATOM   2153  CD1 LEU A 227       7.365 -26.336  -3.375  1.00 10.00      A   
ATOM   2154  CD2 LEU A 227       5.456 -25.436  -2.034  1.00 10.00      A   
ATOM   2155  C   LEU A 227       2.915 -28.579  -3.914  1.00 10.00      A   
ATOM   2156  O   LEU A 227       1.928 -27.887  -4.168  1.00 10.00      A   
ATOM   2157  N   ALA A 228       3.147 -29.753  -4.491  1.00 10.00      A   
ATOM   2158  HN  ALA A 228       3.949 -30.253  -4.236  1.00 10.00      A   
ATOM   2159  CA  ALA A 228       2.250 -30.309  -5.501  1.00 10.00      A   
ATOM   2160  CB  ALA A 228       2.808 -31.614  -6.049  1.00 10.00      A   
ATOM   2161  C   ALA A 228       0.844 -30.518  -4.945  1.00 10.00      A   
ATOM   2162  O   ALA A 228      -0.149 -30.332  -5.653  1.00 10.00      A   
ATOM   2163  N   THR A 229       0.765 -30.896  -3.676  1.00 10.00      A   
ATOM   2164  HN  THR A 229       1.591 -31.030  -3.162  1.00 10.00      A   
ATOM   2165  CA  THR A 229      -0.510 -31.129  -3.023  1.00 10.00      A   
ATOM   2166  CB  THR A 229      -0.289 -31.749  -1.633  1.00 10.00      A   
ATOM   2167  OG1 THR A 229       0.893 -32.564  -1.670  1.00 10.00      A   
ATOM   2168  HG1 THR A 229       0.668 -33.466  -1.419  1.00 10.00      A   
ATOM   2169  CG2 THR A 229      -1.479 -32.609  -1.238  1.00 10.00      A   
ATOM   2170  C   THR A 229      -1.290 -29.824  -2.880  1.00 10.00      A   
ATOM   2171  O   THR A 229      -2.485 -29.769  -3.168  1.00 10.00      A   
ATOM   2172  N   LEU A 230      -0.591 -28.766  -2.481  1.00 10.00      A   
ATOM   2173  HN  LEU A 230       0.372 -28.865  -2.312  1.00 10.00      A   
ATOM   2174  CA  LEU A 230      -1.211 -27.460  -2.287  1.00 10.00      A   
ATOM   2175  CB  LEU A 230      -0.267 -26.524  -1.533  1.00 10.00      A   
ATOM   2176  CG  LEU A 230       0.082 -26.942  -0.102  1.00 10.00      A   
ATOM   2177  CD1 LEU A 230       1.245 -26.119   0.426  1.00 10.00      A   
ATOM   2178  CD2 LEU A 230      -1.129 -26.810   0.810  1.00 10.00      A   
ATOM   2179  C   LEU A 230      -1.650 -26.839  -3.609  1.00 10.00      A   
ATOM   2180  O   LEU A 230      -2.687 -26.182  -3.677  1.00 10.00      A   
ATOM   2181  N   LEU A 231      -0.870 -27.067  -4.661  1.00 10.00      A   
ATOM   2182  HN  LEU A 231      -0.055 -27.604  -4.546  1.00 10.00      A   
ATOM   2183  CA  LEU A 231      -1.185 -26.532  -5.981  1.00 10.00      A   
ATOM   2184  CB  LEU A 231      -0.063 -26.856  -6.968  1.00 10.00      A   
ATOM   2185  CG  LEU A 231       1.248 -26.087  -6.781  1.00 10.00      A   
ATOM   2186  CD1 LEU A 231       2.359 -26.710  -7.616  1.00 10.00      A   
ATOM   2187  CD2 LEU A 231       1.060 -24.623  -7.151  1.00 10.00      A   
ATOM   2188  C   LEU A 231      -2.516 -27.074  -6.494  1.00 10.00      A   
ATOM   2189  O   LEU A 231      -3.256 -26.383  -7.191  1.00 10.00      A   
ATOM   2190  N   GLN A 232      -2.824 -28.313  -6.126  1.00 10.00      A   
ATOM   2191  HN  GLN A 232      -2.202 -28.812  -5.554  1.00 10.00      A   
ATOM   2192  CA  GLN A 232      -4.065 -28.947  -6.547  1.00 10.00      A   
ATOM   2193  CB  GLN A 232      -3.930 -30.471  -6.514  1.00 10.00      A   
ATOM   2194  CG  GLN A 232      -3.079 -31.045  -7.639  1.00 10.00      A   
ATOM   2195  CD  GLN A 232      -3.713 -30.860  -9.005  1.00 10.00      A   
ATOM   2196  OE1 GLN A 232      -4.938 -30.828  -9.137  1.00 10.00      A   
ATOM   2197  NE2 GLN A 232      -2.888 -30.744 -10.031  1.00 10.00      A   
ATOM   2198 HE21 GLN A 232      -1.923 -30.785  -9.857  1.00 10.00      A   
ATOM   2199 HE22 GLN A 232      -3.273 -30.616 -10.926  1.00 10.00      A   
ATOM   2200  C   GLN A 232      -5.233 -28.497  -5.673  1.00 10.00      A   
ATOM   2201  O   GLN A 232      -6.392 -28.798  -5.961  1.00 10.00      A   
ATOM   2202  N   ARG A 233      -4.927 -27.777  -4.601  1.00 10.00      A   
ATOM   2203  HN  ARG A 233      -3.983 -27.565  -4.412  1.00 10.00      A   
ATOM   2204  CA  ARG A 233      -5.963 -27.286  -3.704  1.00 10.00      A   
ATOM   2205  CB  ARG A 233      -5.479 -27.301  -2.251  1.00 10.00      A   
ATOM   2206  CG  ARG A 233      -4.995 -28.655  -1.749  1.00 10.00      A   
ATOM   2207  CD  ARG A 233      -6.088 -29.710  -1.787  1.00 10.00      A   
ATOM   2208  NE  ARG A 233      -5.730 -30.883  -0.987  1.00 10.00      A   
ATOM   2209  HE  ARG A 233      -4.844 -30.880  -0.551  1.00 10.00      A   
ATOM   2210  CZ  ARG A 233      -6.522 -31.941  -0.815  1.00 10.00      A   
ATOM   2211  NH1 ARG A 233      -7.717 -31.981  -1.394  1.00 10.00      A   
ATOM   2212 HH11 ARG A 233      -8.339 -32.807  -1.261  1.00 10.00      A   
ATOM   2213 HH12 ARG A 233      -8.040 -31.181  -1.985  1.00 10.00      A   
ATOM   2214  NH2 ARG A 233      -6.120 -32.946  -0.045  1.00 10.00      A   
ATOM   2215 HH21 ARG A 233      -5.181 -32.899   0.429  1.00 10.00      A   
ATOM   2216 HH22 ARG A 233      -6.731 -33.782   0.099  1.00 10.00      A   
ATOM   2217  C   ARG A 233      -6.372 -25.871  -4.098  1.00 10.00      A   
ATOM   2218  O   ARG A 233      -7.489 -25.432  -3.827  1.00 10.00      A   
ATOM   2219  N   ALA A 234      -5.456 -25.160  -4.743  1.00 10.00      A   
ATOM   2220  HN  ALA A 234      -4.578 -25.564  -4.929  1.00 10.00      A   
ATOM   2221  CA  ALA A 234      -5.720 -23.795  -5.181  1.00 10.00      A   
ATOM   2222  CB  ALA A 234      -5.137 -22.793  -4.195  1.00 10.00      A   
ATOM   2223  C   ALA A 234      -5.161 -23.556  -6.582  1.00 10.00      A   
ATOM   2224  O   ALA A 234      -4.095 -22.959  -6.746  1.00 10.00      A   
ATOM   2225  N   PRO A 235      -5.879 -24.016  -7.617  1.00 10.00      A   
ATOM   2226  CA  PRO A 235      -5.446 -23.852  -9.008  1.00 10.00      A   
ATOM   2227  CB  PRO A 235      -6.351 -24.819  -9.772  1.00 10.00      A   
ATOM   2228  CG  PRO A 235      -7.591 -24.904  -8.949  1.00 10.00      A   
ATOM   2229  CD  PRO A 235      -7.164 -24.738  -7.517  1.00 10.00      A   
ATOM   2230  C   PRO A 235      -5.652 -22.421  -9.505  1.00 10.00      A   
ATOM   2231  O   PRO A 235      -5.224 -22.063 -10.600  1.00 10.00      A   
ATOM   2232  N   GLN A 236      -6.315 -21.606  -8.694  1.00 10.00      A   
ATOM   2233  HN  GLN A 236      -6.639 -21.953  -7.834  1.00 10.00      A   
ATOM   2234  CA  GLN A 236      -6.583 -20.216  -9.053  1.00 10.00      A   
ATOM   2235  CB  GLN A 236      -7.981 -19.789  -8.585  1.00 10.00      A   
ATOM   2236  CG  GLN A 236      -8.102 -19.502  -7.093  1.00 10.00      A   
ATOM   2237  CD  GLN A 236      -8.183 -20.755  -6.246  1.00 10.00      A   
ATOM   2238  OE1 GLN A 236      -8.641 -21.803  -6.702  1.00 10.00      A   
ATOM   2239  NE2 GLN A 236      -7.736 -20.653  -5.003  1.00 10.00      A   
ATOM   2240 HE21 GLN A 236      -7.377 -19.786  -4.708  1.00 10.00      A   
ATOM   2241 HE22 GLN A 236      -7.798 -21.441  -4.422  1.00 10.00      A   
ATOM   2242  C   GLN A 236      -5.514 -19.273  -8.500  1.00 10.00      A   
ATOM   2243  O   GLN A 236      -5.676 -18.051  -8.521  1.00 10.00      A   
ATOM   2244  N   LEU A 237      -4.420 -19.846  -8.023  1.00 10.00      A   
ATOM   2245  HN  LEU A 237      -4.343 -20.822  -8.053  1.00 10.00      A   
ATOM   2246  CA  LEU A 237      -3.327 -19.068  -7.456  1.00 10.00      A   
ATOM   2247  CB  LEU A 237      -2.344 -19.997  -6.743  1.00 10.00      A   
ATOM   2248  CG  LEU A 237      -1.594 -19.398  -5.557  1.00 10.00      A   
ATOM   2249  CD1 LEU A 237      -2.558 -19.062  -4.429  1.00 10.00      A   
ATOM   2250  CD2 LEU A 237      -0.515 -20.351  -5.077  1.00 10.00      A   
ATOM   2251  C   LEU A 237      -2.599 -18.241  -8.518  1.00 10.00      A   
ATOM   2252  O   LEU A 237      -2.337 -18.722  -9.624  1.00 10.00      A   
ATOM   2253  N   GLU A 238      -2.288 -16.993  -8.171  1.00 10.00      A   
ATOM   2254  HN  GLU A 238      -2.543 -16.670  -7.277  1.00 10.00      A   
ATOM   2255  CA  GLU A 238      -1.583 -16.086  -9.067  1.00 10.00      A   
ATOM   2256  CB  GLU A 238      -2.258 -14.712  -9.085  1.00 10.00      A   
ATOM   2257  CG  GLU A 238      -3.773 -14.749  -9.202  1.00 10.00      A   
ATOM   2258  CD  GLU A 238      -4.384 -13.365  -9.165  1.00 10.00      A   
ATOM   2259  OE1 GLU A 238      -3.979 -12.556  -8.303  1.00 10.00      A   
ATOM   2260  OE2 GLU A 238      -5.275 -13.079  -9.994  1.00 10.00      A   
ATOM   2261  C   GLU A 238      -0.128 -15.934  -8.629  1.00 10.00      A   
ATOM   2262  O   GLU A 238       0.793 -16.032  -9.441  1.00 10.00      A   
ATOM   2263  N   GLU A 239       0.069 -15.682  -7.341  1.00 10.00      A   
ATOM   2264  HN  GLU A 239      -0.708 -15.597  -6.748  1.00 10.00      A   
ATOM   2265  CA  GLU A 239       1.405 -15.534  -6.780  1.00 10.00      A   
ATOM   2266  CB  GLU A 239       1.505 -14.277  -5.907  1.00 10.00      A   
ATOM   2267  CG  GLU A 239       1.283 -12.960  -6.645  1.00 10.00      A   
ATOM   2268  CD  GLU A 239       1.784 -11.762  -5.856  1.00 10.00      A   
ATOM   2269  OE1 GLU A 239       1.474 -11.660  -4.648  1.00 10.00      A   
ATOM   2270  OE2 GLU A 239       2.498 -10.914  -6.438  1.00 10.00      A   
ATOM   2271  C   GLU A 239       1.749 -16.768  -5.952  1.00 10.00      A   
ATOM   2272  O   GLU A 239       1.054 -17.087  -4.983  1.00 10.00      A   
ATOM   2273  N   LEU A 240       2.807 -17.467  -6.338  1.00 10.00      A   
ATOM   2274  HN  LEU A 240       3.323 -17.165  -7.119  1.00 10.00      A   
ATOM   2275  CA  LEU A 240       3.225 -18.667  -5.629  1.00 10.00      A   
ATOM   2276  CB  LEU A 240       3.134 -19.898  -6.536  1.00 10.00      A   
ATOM   2277  CG  LEU A 240       3.759 -21.190  -5.996  1.00 10.00      A   
ATOM   2278  CD1 LEU A 240       2.933 -21.760  -4.850  1.00 10.00      A   
ATOM   2279  CD2 LEU A 240       3.914 -22.212  -7.110  1.00 10.00      A   
ATOM   2280  C   LEU A 240       4.631 -18.534  -5.058  1.00 10.00      A   
ATOM   2281  O   LEU A 240       5.595 -18.257  -5.782  1.00 10.00      A   
ATOM   2282  N   GLY A 241       4.732 -18.729  -3.757  1.00 10.00      A   
ATOM   2283  HN  GLY A 241       3.918 -18.925  -3.241  1.00 10.00      A   
ATOM   2284  CA  GLY A 241       6.007 -18.664  -3.082  1.00 10.00      A   
ATOM   2285  C   GLY A 241       6.431 -20.042  -2.627  1.00 10.00      A   
ATOM   2286  O   GLY A 241       5.911 -20.555  -1.637  1.00 10.00      A   
ATOM   2287  N   THR A 242       7.351 -20.649  -3.355  1.00 10.00      A   
ATOM   2288  HN  THR A 242       7.739 -20.185  -4.128  1.00 10.00      A   
ATOM   2289  CA  THR A 242       7.822 -21.982  -3.029  1.00 10.00      A   
ATOM   2290  CB  THR A 242       8.448 -22.660  -4.265  1.00 10.00      A   
ATOM   2291  OG1 THR A 242       9.259 -21.710  -4.966  1.00 10.00      A   
ATOM   2292  HG1 THR A 242       8.825 -21.467  -5.792  1.00 10.00      A   
ATOM   2293  CG2 THR A 242       7.370 -23.187  -5.204  1.00 10.00      A   
ATOM   2294  C   THR A 242       8.840 -21.945  -1.891  1.00 10.00      A   
ATOM   2295  O   THR A 242       9.668 -21.033  -1.812  1.00 10.00      A   
ATOM   2296  N   GLY A 243       8.768 -22.936  -1.013  1.00 10.00      A   
ATOM   2297  HN  GLY A 243       8.085 -23.628  -1.124  1.00 10.00      A   
ATOM   2298  CA  GLY A 243       9.688 -23.003   0.104  1.00 10.00      A   
ATOM   2299  C   GLY A 243      10.939 -23.793  -0.226  1.00 10.00      A   
ATOM   2300  O   GLY A 243      11.801 -23.324  -0.969  1.00 10.00      A   
ATOM   2301  N   GLY A 244      11.034 -25.000   0.313  1.00 10.00      A   
ATOM   2302  HN  GLY A 244      10.298 -25.339   0.872  1.00 10.00      A   
ATOM   2303  CA  GLY A 244      12.194 -25.831   0.064  1.00 10.00      A   
ATOM   2304  C   GLY A 244      12.143 -26.467  -1.305  1.00 10.00      A   
ATOM   2305  O   GLY A 244      11.446 -27.454  -1.508  1.00 10.00      A   
ATOM   2306  N   TYR A 245      12.891 -25.911  -2.244  1.00 10.00      A   
ATOM   2307  HN  TYR A 245      13.454 -25.136  -2.015  1.00 10.00      A   
ATOM   2308  CA  TYR A 245      12.911 -26.420  -3.604  1.00 10.00      A   
ATOM   2309  CB  TYR A 245      13.115 -25.267  -4.587  1.00 10.00      A   
ATOM   2310  CG  TYR A 245      12.381 -25.436  -5.898  1.00 10.00      A   
ATOM   2311  CD1 TYR A 245      11.018 -25.194  -5.984  1.00 10.00      A   
ATOM   2312  CD2 TYR A 245      13.052 -25.831  -7.048  1.00 10.00      A   
ATOM   2313  CE1 TYR A 245      10.342 -25.341  -7.177  1.00 10.00      A   
ATOM   2314  CE2 TYR A 245      12.384 -25.979  -8.247  1.00 10.00      A   
ATOM   2315  CZ  TYR A 245      11.029 -25.732  -8.306  1.00 10.00      A   
ATOM   2316  OH  TYR A 245      10.358 -25.878  -9.499  1.00 10.00      A   
ATOM   2317  HH  TYR A 245      10.812 -26.539 -10.041  1.00 10.00      A   
ATOM   2318  C   TYR A 245      14.009 -27.470  -3.781  1.00 10.00      A   
ATOM   2319  O   TYR A 245      14.583 -27.612  -4.862  1.00 10.00      A   
ATOM   2320  N   THR A 246      14.290 -28.207  -2.717  1.00 10.00      A   
ATOM   2321  HN  THR A 246      13.797 -28.055  -1.887  1.00 10.00      A   
ATOM   2322  CA  THR A 246      15.307 -29.243  -2.750  1.00 10.00      A   
ATOM   2323  CB  THR A 246      16.498 -28.897  -1.822  1.00 10.00      A   
ATOM   2324  OG1 THR A 246      17.515 -29.902  -1.915  1.00 10.00      A   
ATOM   2325  HG1 THR A 246      18.199 -29.726  -1.257  1.00 10.00      A   
ATOM   2326  CG2 THR A 246      16.049 -28.750  -0.372  1.00 10.00      A   
ATOM   2327  C   THR A 246      14.702 -30.597  -2.368  1.00 10.00      A   
ATOM   2328  O   THR A 246      13.923 -30.694  -1.414  1.00 10.00      A   
ATOM   2329  N   ALA A 247      15.042 -31.629  -3.134  1.00 10.00      A   
ATOM   2330  HN  ALA A 247      15.655 -31.482  -3.885  1.00 10.00      A   
ATOM   2331  CA  ALA A 247      14.545 -32.977  -2.892  1.00 10.00      A   
ATOM   2332  CB  ALA A 247      13.063 -33.073  -3.238  1.00 10.00      A   
ATOM   2333  C   ALA A 247      15.328 -33.971  -3.735  1.00 10.00      A   
ATOM   2334  O   ALA A 247      16.154 -33.573  -4.558  1.00 10.00      A   
ATOM   2335  N   GLU A 248      15.061 -35.255  -3.529  1.00 10.00      A   
ATOM   2336  HN  GLU A 248      14.391 -35.498  -2.855  1.00 10.00      A   
ATOM   2337  CA  GLU A 248      15.733 -36.311  -4.275  1.00 10.00      A   
ATOM   2338  CB  GLU A 248      15.492 -37.665  -3.602  1.00 10.00      A   
ATOM   2339  CG  GLU A 248      16.417 -38.777  -4.069  1.00 10.00      A   
ATOM   2340  CD  GLU A 248      16.451 -39.946  -3.109  1.00 10.00      A   
ATOM   2341  OE1 GLU A 248      16.976 -39.790  -1.983  1.00 10.00      A   
ATOM   2342  OE2 GLU A 248      15.955 -41.033  -3.473  1.00 10.00      A   
ATOM   2343  C   GLU A 248      15.229 -36.333  -5.713  1.00 10.00      A   
ATOM   2344  O   GLU A 248      14.031 -36.204  -5.958  1.00 10.00      A   
ATOM   2345  N   VAL A 249      16.149 -36.487  -6.654  1.00 10.00      A   
ATOM   2346  HN  VAL A 249      17.087 -36.593  -6.390  1.00 10.00      A   
ATOM   2347  CA  VAL A 249      15.808 -36.511  -8.070  1.00 10.00      A   
ATOM   2348  CB  VAL A 249      17.066 -36.440  -8.963  1.00 10.00      A   
ATOM   2349  CG1 VAL A 249      16.683 -36.267 -10.426  1.00 10.00      A   
ATOM   2350  CG2 VAL A 249      17.980 -35.310  -8.513  1.00 10.00      A   
ATOM   2351  C   VAL A 249      14.995 -37.753  -8.427  1.00 10.00      A   
ATOM   2352  O   VAL A 249      15.548 -38.831  -8.669  1.00 10.00      A   
ATOM   2353  N   ARG A 250      13.683 -37.602  -8.426  1.00 10.00      A   
ATOM   2354  HN  ARG A 250      13.300 -36.730  -8.167  1.00 10.00      A   
ATOM   2355  CA  ARG A 250      12.787 -38.692  -8.764  1.00 10.00      A   
ATOM   2356  CB  ARG A 250      12.040 -39.173  -7.523  1.00 10.00      A   
ATOM   2357  CG  ARG A 250      12.871 -40.040  -6.597  1.00 10.00      A   
ATOM   2358  CD  ARG A 250      12.035 -40.583  -5.451  1.00 10.00      A   
ATOM   2359  NE  ARG A 250      10.886 -41.362  -5.919  1.00 10.00      A   
ATOM   2360  HE  ARG A 250      10.250 -40.911  -6.535  1.00 10.00      A   
ATOM   2361  CZ  ARG A 250      10.659 -42.631  -5.585  1.00 10.00      A   
ATOM   2362  NH1 ARG A 250      11.507 -43.280  -4.794  1.00 10.00      A   
ATOM   2363 HH11 ARG A 250      11.325 -44.275  -4.531  1.00 10.00      A   
ATOM   2364 HH12 ARG A 250      12.360 -42.800  -4.435  1.00 10.00      A   
ATOM   2365  NH2 ARG A 250       9.570 -43.241  -6.021  1.00 10.00      A   
ATOM   2366 HH21 ARG A 250       8.886 -42.725  -6.623  1.00 10.00      A   
ATOM   2367 HH22 ARG A 250       9.386 -44.236  -5.764  1.00 10.00      A   
ATOM   2368  C   ARG A 250      11.799 -38.255  -9.839  1.00 10.00      A   
ATOM   2369  O   ARG A 250      11.120 -37.232  -9.692  1.00 10.00      A   
ATOM   2370  N   PRO A 251      11.712 -39.024 -10.937  1.00 10.00      A   
ATOM   2371  CA  PRO A 251      10.808 -38.727 -12.054  1.00 10.00      A   
ATOM   2372  CB  PRO A 251      11.027 -39.886 -13.032  1.00 10.00      A   
ATOM   2373  CG  PRO A 251      12.344 -40.470 -12.654  1.00 10.00      A   
ATOM   2374  CD  PRO A 251      12.498 -40.247 -11.176  1.00 10.00      A   
ATOM   2375  C   PRO A 251       9.347 -38.688 -11.615  1.00 10.00      A   
ATOM   2376  O   PRO A 251       8.575 -37.844 -12.068  1.00 10.00      A   
ATOM   2377  N   ASP A 252       8.980 -39.583 -10.710  1.00 10.00      A   
ATOM   2378  HN  ASP A 252       9.650 -40.206 -10.354  1.00 10.00      A   
ATOM   2379  CA  ASP A 252       7.611 -39.657 -10.213  1.00 10.00      A   
ATOM   2380  CB  ASP A 252       7.377 -40.935  -9.396  1.00 10.00      A   
ATOM   2381  CG  ASP A 252       8.137 -40.987  -8.081  1.00 10.00      A   
ATOM   2382  OD1 ASP A 252       7.641 -41.632  -7.132  1.00 10.00      A   
ATOM   2383  OD2 ASP A 252       9.236 -40.409  -7.993  1.00 10.00      A   
ATOM   2384  C   ASP A 252       7.232 -38.402  -9.426  1.00 10.00      A   
ATOM   2385  O   ASP A 252       6.087 -37.942  -9.476  1.00 10.00      A   
ATOM   2386  N   VAL A 253       8.197 -37.841  -8.712  1.00 10.00      A   
ATOM   2387  HN  VAL A 253       9.080 -38.266  -8.691  1.00 10.00      A   
ATOM   2388  CA  VAL A 253       7.965 -36.625  -7.940  1.00 10.00      A   
ATOM   2389  CB  VAL A 253       9.092 -36.369  -6.913  1.00 10.00      A   
ATOM   2390  CG1 VAL A 253       8.836 -35.081  -6.146  1.00 10.00      A   
ATOM   2391  CG2 VAL A 253       9.220 -37.537  -5.948  1.00 10.00      A   
ATOM   2392  C   VAL A 253       7.858 -35.432  -8.887  1.00 10.00      A   
ATOM   2393  O   VAL A 253       6.975 -34.580  -8.743  1.00 10.00      A   
ATOM   2394  N   TYR A 254       8.745 -35.405  -9.876  1.00 10.00      A   
ATOM   2395  HN  TYR A 254       9.405 -36.129  -9.936  1.00 10.00      A   
ATOM   2396  CA  TYR A 254       8.769 -34.334 -10.870  1.00 10.00      A   
ATOM   2397  CB  TYR A 254       9.939 -34.530 -11.847  1.00 10.00      A   
ATOM   2398  CG  TYR A 254       9.972 -33.541 -12.999  1.00 10.00      A   
ATOM   2399  CD1 TYR A 254      10.523 -32.273 -12.843  1.00 10.00      A   
ATOM   2400  CD2 TYR A 254       9.450 -33.876 -14.243  1.00 10.00      A   
ATOM   2401  CE1 TYR A 254      10.545 -31.372 -13.889  1.00 10.00      A   
ATOM   2402  CE2 TYR A 254       9.471 -32.981 -15.294  1.00 10.00      A   
ATOM   2403  CZ  TYR A 254      10.019 -31.731 -15.113  1.00 10.00      A   
ATOM   2404  OH  TYR A 254      10.029 -30.835 -16.154  1.00 10.00      A   
ATOM   2405  HH  TYR A 254      10.726 -31.074 -16.775  1.00 10.00      A   
ATOM   2406  C   TYR A 254       7.453 -34.273 -11.637  1.00 10.00      A   
ATOM   2407  O   TYR A 254       6.888 -33.196 -11.833  1.00 10.00      A   
ATOM   2408  N   SER A 255       6.974 -35.439 -12.063  1.00 10.00      A   
ATOM   2409  HN  SER A 255       7.482 -36.257 -11.876  1.00 10.00      A   
ATOM   2410  CA  SER A 255       5.729 -35.541 -12.812  1.00 10.00      A   
ATOM   2411  CB  SER A 255       5.435 -37.003 -13.161  1.00 10.00      A   
ATOM   2412  OG  SER A 255       6.538 -37.591 -13.835  1.00 10.00      A   
ATOM   2413  HG  SER A 255       7.210 -37.844 -13.190  1.00 10.00      A   
ATOM   2414  C   SER A 255       4.563 -34.916 -12.050  1.00 10.00      A   
ATOM   2415  O   SER A 255       3.788 -34.145 -12.620  1.00 10.00      A   
ATOM   2416  N   GLY A 256       4.464 -35.223 -10.756  1.00 10.00      A   
ATOM   2417  HN  GLY A 256       5.127 -35.820 -10.351  1.00 10.00      A   
ATOM   2418  CA  GLY A 256       3.390 -34.683  -9.941  1.00 10.00      A   
ATOM   2419  C   GLY A 256       3.424 -33.173  -9.896  1.00 10.00      A   
ATOM   2420  O   GLY A 256       2.397 -32.513 -10.061  1.00 10.00      A   
ATOM   2421  N   LEU A 257       4.618 -32.626  -9.702  1.00 10.00      A   
ATOM   2422  HN  LEU A 257       5.397 -33.212  -9.590  1.00 10.00      A   
ATOM   2423  CA  LEU A 257       4.804 -31.186  -9.645  1.00 10.00      A   
ATOM   2424  CB  LEU A 257       6.249 -30.858  -9.261  1.00 10.00      A   
ATOM   2425  CG  LEU A 257       6.674 -31.252  -7.846  1.00 10.00      A   
ATOM   2426  CD1 LEU A 257       8.187 -31.353  -7.759  1.00 10.00      A   
ATOM   2427  CD2 LEU A 257       6.148 -30.244  -6.836  1.00 10.00      A   
ATOM   2428  C   LEU A 257       4.459 -30.542 -10.983  1.00 10.00      A   
ATOM   2429  O   LEU A 257       3.806 -29.500 -11.027  1.00 10.00      A   
ATOM   2430  N   SER A 258       4.890 -31.183 -12.065  1.00 10.00      A   
ATOM   2431  HN  SER A 258       5.401 -32.015 -11.952  1.00 10.00      A   
ATOM   2432  CA  SER A 258       4.642 -30.689 -13.411  1.00 10.00      A   
ATOM   2433  CB  SER A 258       5.285 -31.631 -14.434  1.00 10.00      A   
ATOM   2434  OG  SER A 258       5.139 -31.141 -15.755  1.00 10.00      A   
ATOM   2435  HG  SER A 258       5.765 -30.418 -15.897  1.00 10.00      A   
ATOM   2436  C   SER A 258       3.146 -30.556 -13.688  1.00 10.00      A   
ATOM   2437  O   SER A 258       2.685 -29.512 -14.156  1.00 10.00      A   
ATOM   2438  N   VAL A 259       2.388 -31.603 -13.376  1.00 10.00      A   
ATOM   2439  HN  VAL A 259       2.810 -32.399 -12.979  1.00 10.00      A   
ATOM   2440  CA  VAL A 259       0.943 -31.600 -13.603  1.00 10.00      A   
ATOM   2441  CB  VAL A 259       0.325 -32.998 -13.383  1.00 10.00      A   
ATOM   2442  CG1 VAL A 259      -1.172 -32.976 -13.666  1.00 10.00      A   
ATOM   2443  CG2 VAL A 259       1.015 -34.024 -14.270  1.00 10.00      A   
ATOM   2444  C   VAL A 259       0.245 -30.577 -12.707  1.00 10.00      A   
ATOM   2445  O   VAL A 259      -0.729 -29.938 -13.110  1.00 10.00      A   
ATOM   2446  N   ALA A 260       0.759 -30.413 -11.496  1.00 10.00      A   
ATOM   2447  HN  ALA A 260       1.538 -30.949 -11.231  1.00 10.00      A   
ATOM   2448  CA  ALA A 260       0.190 -29.466 -10.546  1.00 10.00      A   
ATOM   2449  CB  ALA A 260       0.734 -29.721  -9.149  1.00 10.00      A   
ATOM   2450  C   ALA A 260       0.447 -28.025 -10.973  1.00 10.00      A   
ATOM   2451  O   ALA A 260      -0.462 -27.197 -10.968  1.00 10.00      A   
ATOM   2452  N   LEU A 261       1.684 -27.741 -11.368  1.00 10.00      A   
ATOM   2453  HN  LEU A 261       2.361 -28.458 -11.370  1.00 10.00      A   
ATOM   2454  CA  LEU A 261       2.075 -26.398 -11.791  1.00 10.00      A   
ATOM   2455  CB  LEU A 261       3.582 -26.327 -12.024  1.00 10.00      A   
ATOM   2456  CG  LEU A 261       4.453 -26.205 -10.775  1.00 10.00      A   
ATOM   2457  CD1 LEU A 261       5.877 -26.643 -11.075  1.00 10.00      A   
ATOM   2458  CD2 LEU A 261       4.426 -24.781 -10.246  1.00 10.00      A   
ATOM   2459  C   LEU A 261       1.328 -25.946 -13.042  1.00 10.00      A   
ATOM   2460  O   LEU A 261       1.006 -24.765 -13.193  1.00 10.00      A   
ATOM   2461  N   SER A 262       1.045 -26.888 -13.934  1.00 10.00      A   
ATOM   2462  HN  SER A 262       1.320 -27.814 -13.760  1.00 10.00      A   
ATOM   2463  CA  SER A 262       0.338 -26.576 -15.167  1.00 10.00      A   
ATOM   2464  CB  SER A 262       0.555 -27.678 -16.207  1.00 10.00      A   
ATOM   2465  OG  SER A 262       0.505 -28.959 -15.605  1.00 10.00      A   
ATOM   2466  HG  SER A 262       1.388 -29.192 -15.287  1.00 10.00      A   
ATOM   2467  C   SER A 262      -1.151 -26.358 -14.909  1.00 10.00      A   
ATOM   2468  O   SER A 262      -1.887 -25.903 -15.785  1.00 10.00      A   
ATOM   2469  N   GLY A 263      -1.588 -26.692 -13.703  1.00 10.00      A   
ATOM   2470  HN  GLY A 263      -0.954 -27.057 -13.048  1.00 10.00      A   
ATOM   2471  CA  GLY A 263      -2.981 -26.524 -13.341  1.00 10.00      A   
ATOM   2472  C   GLY A 263      -3.342 -25.065 -13.147  1.00 10.00      A   
ATOM   2473  O   GLY A 263      -4.428 -24.625 -13.535  1.00 10.00      A   
ATOM   2474  N   CYS A 264      -2.427 -24.319 -12.550  1.00 10.00      A   
ATOM   2475  HN  CYS A 264      -1.592 -24.736 -12.260  1.00 10.00      A   
ATOM   2476  CA  CYS A 264      -2.628 -22.904 -12.302  1.00 10.00      A   
ATOM   2477  CB  CYS A 264      -1.818 -22.460 -11.086  1.00 10.00      A   
ATOM   2478  SG  CYS A 264      -1.972 -23.557  -9.658  1.00 10.00      A   
ATOM   2479  HG  CYS A 264      -2.285 -22.815  -8.605  1.00 10.00      A   
ATOM   2480  C   CYS A 264      -2.262 -22.069 -13.526  1.00 10.00      A   
ATOM   2481  O   CYS A 264      -1.084 -21.841 -13.821  1.00 10.00      A   
ATOM   2482  N   LYS A 265      -3.280 -21.616 -14.237  1.00 10.00      A   
ATOM   2483  HN  LYS A 265      -4.195 -21.832 -13.952  1.00 10.00      A   
ATOM   2484  CA  LYS A 265      -3.081 -20.802 -15.427  1.00 10.00      A   
ATOM   2485  CB  LYS A 265      -4.175 -21.081 -16.465  1.00 10.00      A   
ATOM   2486  CG  LYS A 265      -3.844 -22.193 -17.450  1.00 10.00      A   
ATOM   2487  CD  LYS A 265      -4.107 -23.566 -16.851  1.00 10.00      A   
ATOM   2488  CE  LYS A 265      -4.030 -24.659 -17.906  1.00 10.00      A   
ATOM   2489  NZ  LYS A 265      -4.108 -26.015 -17.301  1.00 10.00      A   
ATOM   2490  HZ1 LYS A 265      -5.018 -26.139 -16.812  1.00 10.00      A   
ATOM   2491  HZ2 LYS A 265      -3.335 -26.144 -16.613  1.00 10.00      A   
ATOM   2492  HZ3 LYS A 265      -4.023 -26.743 -18.037  1.00 10.00      A   
ATOM   2493  C   LYS A 265      -3.068 -19.320 -15.067  1.00 10.00      A   
ATOM   2494  O   LYS A 265      -2.810 -18.466 -15.914  1.00 10.00      A   
ATOM   2495  N   GLU A 266      -3.337 -19.025 -13.803  1.00 10.00      A   
ATOM   2496  HN  GLU A 266      -3.533 -19.751 -13.173  1.00 10.00      A   
ATOM   2497  CA  GLU A 266      -3.364 -17.648 -13.331  1.00 10.00      A   
ATOM   2498  CB  GLU A 266      -4.551 -17.420 -12.395  1.00 10.00      A   
ATOM   2499  CG  GLU A 266      -5.900 -17.453 -13.096  1.00 10.00      A   
ATOM   2500  CD  GLU A 266      -5.967 -16.498 -14.270  1.00 10.00      A   
ATOM   2501  OE1 GLU A 266      -6.499 -16.887 -15.330  1.00 10.00      A   
ATOM   2502  OE2 GLU A 266      -5.480 -15.354 -14.143  1.00 10.00      A   
ATOM   2503  C   GLU A 266      -2.059 -17.245 -12.656  1.00 10.00      A   
ATOM   2504  O   GLU A 266      -1.944 -16.141 -12.131  1.00 10.00      A   
ATOM   2505  N   LEU A 267      -1.070 -18.134 -12.684  1.00 10.00      A   
ATOM   2506  HN  LEU A 267      -1.211 -18.993 -13.131  1.00 10.00      A   
ATOM   2507  CA  LEU A 267       0.222 -17.854 -12.066  1.00 10.00      A   
ATOM   2508  CB  LEU A 267       1.089 -19.114 -12.034  1.00 10.00      A   
ATOM   2509  CG  LEU A 267       0.785 -20.112 -10.916  1.00 10.00      A   
ATOM   2510  CD1 LEU A 267       1.650 -21.356 -11.055  1.00 10.00      A   
ATOM   2511  CD2 LEU A 267       0.988 -19.468  -9.555  1.00 10.00      A   
ATOM   2512  C   LEU A 267       0.952 -16.733 -12.799  1.00 10.00      A   
ATOM   2513  O   LEU A 267       1.305 -16.870 -13.969  1.00 10.00      A   
ATOM   2514  N   ARG A 268       1.163 -15.621 -12.105  1.00 10.00      A   
ATOM   2515  HN  ARG A 268       0.851 -15.576 -11.174  1.00 10.00      A   
ATOM   2516  CA  ARG A 268       1.841 -14.467 -12.685  1.00 10.00      A   
ATOM   2517  CB  ARG A 268       0.934 -13.226 -12.648  1.00 10.00      A   
ATOM   2518  CG  ARG A 268      -0.525 -13.479 -12.991  1.00 10.00      A   
ATOM   2519  CD  ARG A 268      -0.719 -13.722 -14.475  1.00 10.00      A   
ATOM   2520  NE  ARG A 268      -2.037 -14.285 -14.754  1.00 10.00      A   
ATOM   2521  HE  ARG A 268      -2.666 -14.352 -13.997  1.00 10.00      A   
ATOM   2522  CZ  ARG A 268      -2.429 -14.702 -15.953  1.00 10.00      A   
ATOM   2523  NH1 ARG A 268      -1.609 -14.610 -16.991  1.00 10.00      A   
ATOM   2524 HH11 ARG A 268      -0.654 -14.211 -16.870  1.00 10.00      A   
ATOM   2525 HH12 ARG A 268      -1.919 -14.931 -17.934  1.00 10.00      A   
ATOM   2526  NH2 ARG A 268      -3.640 -15.213 -16.110  1.00 10.00      A   
ATOM   2527 HH21 ARG A 268      -3.954 -15.551 -17.046  1.00 10.00      A   
ATOM   2528 HH22 ARG A 268      -4.298 -15.283 -15.289  1.00 10.00      A   
ATOM   2529  C   ARG A 268       3.132 -14.149 -11.939  1.00 10.00      A   
ATOM   2530  O   ARG A 268       4.017 -13.484 -12.478  1.00 10.00      A   
ATOM   2531  N   CYS A 269       3.245 -14.624 -10.705  1.00 10.00      A   
ATOM   2532  HN  CYS A 269       2.531 -15.186 -10.332  1.00 10.00      A   
ATOM   2533  CA  CYS A 269       4.419 -14.342  -9.894  1.00 10.00      A   
ATOM   2534  CB  CYS A 269       4.078 -13.248  -8.874  1.00 10.00      A   
ATOM   2535  SG  CYS A 269       5.397 -12.823  -7.713  1.00 10.00      A   
ATOM   2536  HG  CYS A 269       4.940 -11.866  -6.915  1.00 10.00      A   
ATOM   2537  C   CYS A 269       4.924 -15.586  -9.177  1.00 10.00      A   
ATOM   2538  O   CYS A 269       4.151 -16.319  -8.559  1.00 10.00      A   
ATOM   2539  N   LEU A 270       6.223 -15.816  -9.275  1.00 10.00      A   
ATOM   2540  HN  LEU A 270       6.774 -15.197  -9.805  1.00 10.00      A   
ATOM   2541  CA  LEU A 270       6.864 -16.948  -8.621  1.00 10.00      A   
ATOM   2542  CB  LEU A 270       7.379 -17.966  -9.645  1.00 10.00      A   
ATOM   2543  CG  LEU A 270       6.323 -18.792 -10.388  1.00 10.00      A   
ATOM   2544  CD1 LEU A 270       6.992 -19.803 -11.308  1.00 10.00      A   
ATOM   2545  CD2 LEU A 270       5.391 -19.492  -9.410  1.00 10.00      A   
ATOM   2546  C   LEU A 270       8.021 -16.456  -7.761  1.00 10.00      A   
ATOM   2547  O   LEU A 270       8.908 -15.754  -8.246  1.00 10.00      A   
ATOM   2548  N   SER A 271       8.001 -16.807  -6.488  1.00 10.00      A   
ATOM   2549  HN  SER A 271       7.261 -17.360  -6.154  1.00 10.00      A   
ATOM   2550  CA  SER A 271       9.048 -16.396  -5.564  1.00 10.00      A   
ATOM   2551  CB  SER A 271       8.548 -15.233  -4.704  1.00 10.00      A   
ATOM   2552  OG  SER A 271       7.952 -14.230  -5.513  1.00 10.00      A   
ATOM   2553  HG  SER A 271       8.097 -14.444  -6.444  1.00 10.00      A   
ATOM   2554  C   SER A 271       9.478 -17.567  -4.686  1.00 10.00      A   
ATOM   2555  O   SER A 271       8.835 -18.617  -4.693  1.00 10.00      A   
ATOM   2556  N   GLY A 272      10.567 -17.390  -3.948  1.00 10.00      A   
ATOM   2557  HN  GLY A 272      11.047 -16.540  -3.997  1.00 10.00      A   
ATOM   2558  CA  GLY A 272      11.058 -18.444  -3.080  1.00 10.00      A   
ATOM   2559  C   GLY A 272      12.192 -19.220  -3.719  1.00 10.00      A   
ATOM   2560  O   GLY A 272      13.266 -18.665  -3.954  1.00 10.00      A   
ATOM   2561  N   PHE A 273      11.942 -20.497  -4.005  1.00 10.00      A   
ATOM   2562  HN  PHE A 273      11.054 -20.864  -3.790  1.00 10.00      A   
ATOM   2563  CA  PHE A 273      12.932 -21.374  -4.631  1.00 10.00      A   
ATOM   2564  CB  PHE A 273      13.343 -20.852  -6.016  1.00 10.00      A   
ATOM   2565  CG  PHE A 273      12.253 -20.909  -7.050  1.00 10.00      A   
ATOM   2566  CD1 PHE A 273      11.384 -19.842  -7.219  1.00 10.00      A   
ATOM   2567  CD2 PHE A 273      12.103 -22.023  -7.860  1.00 10.00      A   
ATOM   2568  CE1 PHE A 273      10.386 -19.881  -8.172  1.00 10.00      A   
ATOM   2569  CE2 PHE A 273      11.104 -22.070  -8.816  1.00 10.00      A   
ATOM   2570  CZ  PHE A 273      10.245 -20.998  -8.972  1.00 10.00      A   
ATOM   2571  C   PHE A 273      14.159 -21.581  -3.740  1.00 10.00      A   
ATOM   2572  O   PHE A 273      15.294 -21.597  -4.222  1.00 10.00      A   
ATOM   2573  N   TRP A 274      13.922 -21.762  -2.442  1.00 10.00      A   
ATOM   2574  HN  TRP A 274      12.993 -21.769  -2.120  1.00 10.00      A   
ATOM   2575  CA  TRP A 274      15.009 -21.972  -1.488  1.00 10.00      A   
ATOM   2576  CB  TRP A 274      14.473 -22.008  -0.054  1.00 10.00      A   
ATOM   2577  CG  TRP A 274      14.620 -20.719   0.691  1.00 10.00      A   
ATOM   2578  CD1 TRP A 274      15.780 -20.162   1.137  1.00 10.00      A   
ATOM   2579  CD2 TRP A 274      13.569 -19.833   1.092  1.00 10.00      A   
ATOM   2580  NE1 TRP A 274      15.521 -18.987   1.795  1.00 10.00      A   
ATOM   2581  HE1 TRP A 274      16.195 -18.405   2.207  1.00 10.00      A   
ATOM   2582  CE2 TRP A 274      14.169 -18.758   1.778  1.00 10.00      A   
ATOM   2583  CE3 TRP A 274      12.181 -19.845   0.934  1.00 10.00      A   
ATOM   2584  CZ2 TRP A 274      13.426 -17.707   2.308  1.00 10.00      A   
ATOM   2585  CZ3 TRP A 274      11.447 -18.800   1.459  1.00 10.00      A   
ATOM   2586  CH2 TRP A 274      12.070 -17.746   2.136  1.00 10.00      A   
ATOM   2587  C   TRP A 274      15.744 -23.273  -1.787  1.00 10.00      A   
ATOM   2588  O   TRP A 274      15.154 -24.352  -1.721  1.00 10.00      A   
ATOM   2589  N   ASP A 275      17.034 -23.158  -2.111  1.00 10.00      A   
ATOM   2590  HN  ASP A 275      17.430 -22.262  -2.151  1.00 10.00      A   
ATOM   2591  CA  ASP A 275      17.872 -24.319  -2.424  1.00 10.00      A   
ATOM   2592  CB  ASP A 275      17.982 -25.276  -1.233  1.00 10.00      A   
ATOM   2593  CG  ASP A 275      19.083 -24.895  -0.270  1.00 10.00      A   
ATOM   2594  OD1 ASP A 275      20.271 -24.982  -0.651  1.00 10.00      A   
ATOM   2595  OD2 ASP A 275      18.774 -24.515   0.875  1.00 10.00      A   
ATOM   2596  C   ASP A 275      17.340 -25.057  -3.643  1.00 10.00      A   
ATOM   2597  O   ASP A 275      17.402 -26.288  -3.718  1.00 10.00      A   
ATOM   2598  N   ALA A 276      16.834 -24.282  -4.597  1.00 10.00      A   
ATOM   2599  HN  ALA A 276      16.847 -23.309  -4.467  1.00 10.00      A   
ATOM   2600  CA  ALA A 276      16.260 -24.813  -5.826  1.00 10.00      A   
ATOM   2601  CB  ALA A 276      15.849 -23.675  -6.750  1.00 10.00      A   
ATOM   2602  C   ALA A 276      17.199 -25.764  -6.551  1.00 10.00      A   
ATOM   2603  O   ALA A 276      18.272 -25.365  -6.999  1.00 10.00      A   
ATOM   2604  N   VAL A 277      16.791 -27.017  -6.648  1.00 10.00      A   
ATOM   2605  HN  VAL A 277      15.938 -27.276  -6.226  1.00 10.00      A   
ATOM   2606  CA  VAL A 277      17.577 -28.028  -7.344  1.00 10.00      A   
ATOM   2607  CB  VAL A 277      17.170 -29.457  -6.910  1.00 10.00      A   
ATOM   2608  CG1 VAL A 277      17.881 -30.512  -7.747  1.00 10.00      A   
ATOM   2609  CG2 VAL A 277      17.473 -29.666  -5.433  1.00 10.00      A   
ATOM   2610  C   VAL A 277      17.396 -27.865  -8.852  1.00 10.00      A   
ATOM   2611  O   VAL A 277      16.268 -27.857  -9.349  1.00 10.00      A   
ATOM   2612  N   PRO A 278      18.509 -27.730  -9.597  1.00 10.00      A   
ATOM   2613  CA  PRO A 278      18.495 -27.551 -11.061  1.00 10.00      A   
ATOM   2614  CB  PRO A 278      19.972 -27.660 -11.447  1.00 10.00      A   
ATOM   2615  CG  PRO A 278      20.704 -27.237 -10.224  1.00 10.00      A   
ATOM   2616  CD  PRO A 278      19.887 -27.731  -9.064  1.00 10.00      A   
ATOM   2617  C   PRO A 278      17.677 -28.615 -11.797  1.00 10.00      A   
ATOM   2618  O   PRO A 278      17.138 -28.365 -12.878  1.00 10.00      A   
ATOM   2619  N   ALA A 279      17.566 -29.793 -11.196  1.00 10.00      A   
ATOM   2620  HN  ALA A 279      17.989 -29.921 -10.323  1.00 10.00      A   
ATOM   2621  CA  ALA A 279      16.825 -30.900 -11.796  1.00 10.00      A   
ATOM   2622  CB  ALA A 279      17.240 -32.218 -11.159  1.00 10.00      A   
ATOM   2623  C   ALA A 279      15.312 -30.700 -11.694  1.00 10.00      A   
ATOM   2624  O   ALA A 279      14.538 -31.402 -12.344  1.00 10.00      A   
ATOM   2625  N   TYR A 280      14.888 -29.742 -10.879  1.00 10.00      A   
ATOM   2626  HN  TYR A 280      15.544 -29.209 -10.376  1.00 10.00      A   
ATOM   2627  CA  TYR A 280      13.468 -29.476 -10.706  1.00 10.00      A   
ATOM   2628  CB  TYR A 280      13.052 -29.697  -9.252  1.00 10.00      A   
ATOM   2629  CG  TYR A 280      12.825 -31.155  -8.923  1.00 10.00      A   
ATOM   2630  CD1 TYR A 280      13.833 -31.934  -8.366  1.00 10.00      A   
ATOM   2631  CD2 TYR A 280      11.604 -31.757  -9.186  1.00 10.00      A   
ATOM   2632  CE1 TYR A 280      13.626 -33.271  -8.082  1.00 10.00      A   
ATOM   2633  CE2 TYR A 280      11.387 -33.092  -8.902  1.00 10.00      A   
ATOM   2634  CZ  TYR A 280      12.401 -33.845  -8.352  1.00 10.00      A   
ATOM   2635  OH  TYR A 280      12.191 -35.177  -8.070  1.00 10.00      A   
ATOM   2636  HH  TYR A 280      11.658 -35.574  -8.766  1.00 10.00      A   
ATOM   2637  C   TYR A 280      13.078 -28.089 -11.202  1.00 10.00      A   
ATOM   2638  O   TYR A 280      11.958 -27.631 -10.982  1.00 10.00      A   
ATOM   2639  N   LEU A 281      14.005 -27.427 -11.879  1.00 10.00      A   
ATOM   2640  HN  LEU A 281      14.884 -27.846 -12.016  1.00 10.00      A   
ATOM   2641  CA  LEU A 281      13.756 -26.095 -12.420  1.00 10.00      A   
ATOM   2642  CB  LEU A 281      15.068 -25.385 -12.775  1.00 10.00      A   
ATOM   2643  CG  LEU A 281      15.957 -24.970 -11.603  1.00 10.00      A   
ATOM   2644  CD1 LEU A 281      17.234 -24.322 -12.119  1.00 10.00      A   
ATOM   2645  CD2 LEU A 281      15.213 -24.022 -10.673  1.00 10.00      A   
ATOM   2646  C   LEU A 281      12.807 -26.112 -13.627  1.00 10.00      A   
ATOM   2647  O   LEU A 281      11.859 -25.328 -13.673  1.00 10.00      A   
ATOM   2648  N   PRO A 282      13.020 -27.008 -14.624  1.00 10.00      A   
ATOM   2649  CA  PRO A 282      12.162 -27.081 -15.820  1.00 10.00      A   
ATOM   2650  CB  PRO A 282      12.774 -28.217 -16.647  1.00 10.00      A   
ATOM   2651  CG  PRO A 282      14.172 -28.331 -16.155  1.00 10.00      A   
ATOM   2652  CD  PRO A 282      14.118 -27.996 -14.695  1.00 10.00      A   
ATOM   2653  C   PRO A 282      10.694 -27.396 -15.518  1.00 10.00      A   
ATOM   2654  O   PRO A 282       9.868 -27.429 -16.430  1.00 10.00      A   
ATOM   2655  N   ALA A 283      10.370 -27.637 -14.252  1.00 10.00      A   
ATOM   2656  HN  ALA A 283      11.070 -27.604 -13.568  1.00 10.00      A   
ATOM   2657  CA  ALA A 283       8.999 -27.946 -13.855  1.00 10.00      A   
ATOM   2658  CB  ALA A 283       8.954 -28.388 -12.401  1.00 10.00      A   
ATOM   2659  C   ALA A 283       8.087 -26.741 -14.072  1.00 10.00      A   
ATOM   2660  O   ALA A 283       6.891 -26.886 -14.316  1.00 10.00      A   
ATOM   2661  N   VAL A 284       8.665 -25.547 -13.997  1.00 10.00      A   
ATOM   2662  HN  VAL A 284       9.628 -25.494 -13.815  1.00 10.00      A   
ATOM   2663  CA  VAL A 284       7.903 -24.319 -14.183  1.00 10.00      A   
ATOM   2664  CB  VAL A 284       8.371 -23.183 -13.242  1.00 10.00      A   
ATOM   2665  CG1 VAL A 284       8.071 -23.530 -11.791  1.00 10.00      A   
ATOM   2666  CG2 VAL A 284       9.851 -22.885 -13.427  1.00 10.00      A   
ATOM   2667  C   VAL A 284       7.941 -23.847 -15.636  1.00 10.00      A   
ATOM   2668  O   VAL A 284       7.638 -22.689 -15.931  1.00 10.00      A   
ATOM   2669  N   TYR A 285       8.288 -24.755 -16.549  1.00 10.00      A   
ATOM   2670  HN  TYR A 285       8.499 -25.670 -16.255  1.00 10.00      A   
ATOM   2671  CA  TYR A 285       8.365 -24.430 -17.976  1.00 10.00      A   
ATOM   2672  CB  TYR A 285       8.975 -25.589 -18.776  1.00 10.00      A   
ATOM   2673  CG  TYR A 285      10.471 -25.499 -18.993  1.00 10.00      A   
ATOM   2674  CD1 TYR A 285      11.241 -24.534 -18.354  1.00 10.00      A   
ATOM   2675  CD2 TYR A 285      11.113 -26.387 -19.845  1.00 10.00      A   
ATOM   2676  CE1 TYR A 285      12.606 -24.459 -18.556  1.00 10.00      A   
ATOM   2677  CE2 TYR A 285      12.476 -26.321 -20.055  1.00 10.00      A   
ATOM   2678  CZ  TYR A 285      13.220 -25.355 -19.409  1.00 10.00      A   
ATOM   2679  OH  TYR A 285      14.583 -25.287 -19.612  1.00 10.00      A   
ATOM   2680  HH  TYR A 285      14.762 -25.159 -20.554  1.00 10.00      A   
ATOM   2681  C   TYR A 285       6.996 -24.073 -18.553  1.00 10.00      A   
ATOM   2682  O   TYR A 285       6.899 -23.432 -19.596  1.00 10.00      A   
ATOM   2683  N   SER A 286       5.937 -24.492 -17.876  1.00 10.00      A   
ATOM   2684  HN  SER A 286       6.067 -25.009 -17.054  1.00 10.00      A   
ATOM   2685  CA  SER A 286       4.586 -24.207 -18.334  1.00 10.00      A   
ATOM   2686  CB  SER A 286       3.683 -25.412 -18.062  1.00 10.00      A   
ATOM   2687  OG  SER A 286       4.255 -26.601 -18.587  1.00 10.00      A   
ATOM   2688  HG  SER A 286       5.033 -26.381 -19.111  1.00 10.00      A   
ATOM   2689  C   SER A 286       4.010 -22.967 -17.653  1.00 10.00      A   
ATOM   2690  O   SER A 286       2.872 -22.586 -17.906  1.00 10.00      A   
ATOM   2691  N   VAL A 287       4.805 -22.327 -16.806  1.00 10.00      A   
ATOM   2692  HN  VAL A 287       5.721 -22.652 -16.669  1.00 10.00      A   
ATOM   2693  CA  VAL A 287       4.345 -21.147 -16.078  1.00 10.00      A   
ATOM   2694  CB  VAL A 287       4.605 -21.298 -14.564  1.00 10.00      A   
ATOM   2695  CG1 VAL A 287       4.026 -20.122 -13.792  1.00 10.00      A   
ATOM   2696  CG2 VAL A 287       4.031 -22.612 -14.052  1.00 10.00      A   
ATOM   2697  C   VAL A 287       5.008 -19.864 -16.582  1.00 10.00      A   
ATOM   2698  O   VAL A 287       4.398 -18.791 -16.566  1.00 10.00      A   
ATOM   2699  N   CYS A 288       6.240 -19.988 -17.065  1.00 10.00      A   
ATOM   2700  HN  CYS A 288       6.647 -20.878 -17.108  1.00 10.00      A   
ATOM   2701  CA  CYS A 288       7.006 -18.837 -17.544  1.00 10.00      A   
ATOM   2702  CB  CYS A 288       8.431 -19.251 -17.906  1.00 10.00      A   
ATOM   2703  SG  CYS A 288       8.633 -21.018 -18.218  1.00 10.00      A   
ATOM   2704  HG  CYS A 288       8.745 -21.630 -17.044  1.00 10.00      A   
ATOM   2705  C   CYS A 288       6.339 -18.092 -18.701  1.00 10.00      A   
ATOM   2706  O   CYS A 288       6.644 -16.926 -18.950  1.00 10.00      A   
ATOM   2707  N   SER A 289       5.406 -18.748 -19.382  1.00 10.00      A   
ATOM   2708  HN  SER A 289       5.182 -19.666 -19.125  1.00 10.00      A   
ATOM   2709  CA  SER A 289       4.705 -18.142 -20.506  1.00 10.00      A   
ATOM   2710  CB  SER A 289       3.859 -19.200 -21.217  1.00 10.00      A   
ATOM   2711  OG  SER A 289       4.470 -20.479 -21.120  1.00 10.00      A   
ATOM   2712  HG  SER A 289       5.408 -20.402 -21.344  1.00 10.00      A   
ATOM   2713  C   SER A 289       3.820 -16.971 -20.061  1.00 10.00      A   
ATOM   2714  O   SER A 289       3.440 -16.128 -20.871  1.00 10.00      A   
ATOM   2715  N   ARG A 290       3.492 -16.916 -18.775  1.00 10.00      A   
ATOM   2716  HN  ARG A 290       3.821 -17.610 -18.160  1.00 10.00      A   
ATOM   2717  CA  ARG A 290       2.651 -15.844 -18.254  1.00 10.00      A   
ATOM   2718  CB  ARG A 290       1.248 -16.380 -17.959  1.00 10.00      A   
ATOM   2719  CG  ARG A 290       1.242 -17.630 -17.090  1.00 10.00      A   
ATOM   2720  CD  ARG A 290      -0.030 -18.438 -17.270  1.00 10.00      A   
ATOM   2721  NE  ARG A 290       0.019 -19.706 -16.537  1.00 10.00      A   
ATOM   2722  HE  ARG A 290      -0.118 -19.666 -15.565  1.00 10.00      A   
ATOM   2723  CZ  ARG A 290       0.237 -20.893 -17.105  1.00 10.00      A   
ATOM   2724  NH1 ARG A 290       0.434 -20.981 -18.418  1.00 10.00      A   
ATOM   2725 HH11 ARG A 290       0.608 -21.912 -18.859  1.00 10.00      A   
ATOM   2726 HH12 ARG A 290       0.420 -20.125 -19.011  1.00 10.00      A   
ATOM   2727  NH2 ARG A 290       0.240 -21.997 -16.360  1.00 10.00      A   
ATOM   2728 HH21 ARG A 290       0.409 -22.931 -16.804  1.00 10.00      A   
ATOM   2729 HH22 ARG A 290       0.072 -21.939 -15.326  1.00 10.00      A   
ATOM   2730  C   ARG A 290       3.267 -15.228 -17.003  1.00 10.00      A   
ATOM   2731  O   ARG A 290       2.604 -14.504 -16.261  1.00 10.00      A   
ATOM   2732  N   LEU A 291       4.541 -15.515 -16.777  1.00 10.00      A   
ATOM   2733  HN  LEU A 291       5.020 -16.084 -17.411  1.00 10.00      A   
ATOM   2734  CA  LEU A 291       5.246 -14.998 -15.618  1.00 10.00      A   
ATOM   2735  CB  LEU A 291       6.523 -15.798 -15.359  1.00 10.00      A   
ATOM   2736  CG  LEU A 291       6.386 -17.002 -14.428  1.00 10.00      A   
ATOM   2737  CD1 LEU A 291       7.740 -17.658 -14.193  1.00 10.00      A   
ATOM   2738  CD2 LEU A 291       5.754 -16.588 -13.110  1.00 10.00      A   
ATOM   2739  C   LEU A 291       5.596 -13.531 -15.797  1.00 10.00      A   
ATOM   2740  O   LEU A 291       6.202 -13.148 -16.795  1.00 10.00      A   
ATOM   2741  N   THR A 292       5.200 -12.718 -14.833  1.00 10.00      A   
ATOM   2742  HN  THR A 292       4.694 -13.088 -14.070  1.00 10.00      A   
ATOM   2743  CA  THR A 292       5.488 -11.295 -14.870  1.00 10.00      A   
ATOM   2744  CB  THR A 292       4.215 -10.471 -14.606  1.00 10.00      A   
ATOM   2745  OG1 THR A 292       3.064 -11.296 -14.843  1.00 10.00      A   
ATOM   2746  HG1 THR A 292       3.339 -12.104 -15.294  1.00 10.00      A   
ATOM   2747  CG2 THR A 292       4.159  -9.266 -15.529  1.00 10.00      A   
ATOM   2748  C   THR A 292       6.540 -10.950 -13.820  1.00 10.00      A   
ATOM   2749  O   THR A 292       7.385 -10.075 -14.029  1.00 10.00      A   
ATOM   2750  N   THR A 293       6.487 -11.661 -12.701  1.00 10.00      A   
ATOM   2751  HN  THR A 293       5.803 -12.355 -12.609  1.00 10.00      A   
ATOM   2752  CA  THR A 293       7.420 -11.448 -11.607  1.00 10.00      A   
ATOM   2753  CB  THR A 293       6.677 -10.939 -10.359  1.00 10.00      A   
ATOM   2754  OG1 THR A 293       5.585 -10.096 -10.761  1.00 10.00      A   
ATOM   2755  HG1 THR A 293       5.628  -9.265 -10.277  1.00 10.00      A   
ATOM   2756  CG2 THR A 293       7.617 -10.153  -9.461  1.00 10.00      A   
ATOM   2757  C   THR A 293       8.126 -12.756 -11.267  1.00 10.00      A   
ATOM   2758  O   THR A 293       7.478 -13.771 -11.012  1.00 10.00      A   
ATOM   2759  N   LEU A 294       9.446 -12.735 -11.277  1.00 10.00      A   
ATOM   2760  HN  LEU A 294       9.914 -11.898 -11.489  1.00 10.00      A   
ATOM   2761  CA  LEU A 294      10.223 -13.926 -10.978  1.00 10.00      A   
ATOM   2762  CB  LEU A 294      10.830 -14.507 -12.259  1.00 10.00      A   
ATOM   2763  CG  LEU A 294      11.558 -15.849 -12.126  1.00 10.00      A   
ATOM   2764  CD1 LEU A 294      10.628 -16.918 -11.570  1.00 10.00      A   
ATOM   2765  CD2 LEU A 294      12.144 -16.276 -13.465  1.00 10.00      A   
ATOM   2766  C   LEU A 294      11.311 -13.631  -9.955  1.00 10.00      A   
ATOM   2767  O   LEU A 294      12.190 -12.798 -10.185  1.00 10.00      A   
ATOM   2768  N   ASN A 295      11.230 -14.302  -8.819  1.00 10.00      A   
ATOM   2769  HN  ASN A 295      10.486 -14.938  -8.689  1.00 10.00      A   
ATOM   2770  CA  ASN A 295      12.206 -14.134  -7.755  1.00 10.00      A   
ATOM   2771  CB  ASN A 295      11.499 -13.820  -6.431  1.00 10.00      A   
ATOM   2772  CG  ASN A 295      12.447 -13.526  -5.277  1.00 10.00      A   
ATOM   2773  OD1 ASN A 295      13.528 -14.105  -5.162  1.00 10.00      A   
ATOM   2774  ND2 ASN A 295      12.033 -12.621  -4.403  1.00 10.00      A   
ATOM   2775 HD21 ASN A 295      11.155 -12.205  -4.549  1.00 10.00      A   
ATOM   2776 HD22 ASN A 295      12.620 -12.398  -3.649  1.00 10.00      A   
ATOM   2777  C   ASN A 295      13.041 -15.399  -7.627  1.00 10.00      A   
ATOM   2778  O   ASN A 295      12.521 -16.464  -7.300  1.00 10.00      A   
ATOM   2779  N   LEU A 296      14.331 -15.276  -7.905  1.00 10.00      A   
ATOM   2780  HN  LEU A 296      14.681 -14.393  -8.163  1.00 10.00      A   
ATOM   2781  CA  LEU A 296      15.249 -16.402  -7.824  1.00 10.00      A   
ATOM   2782  CB  LEU A 296      15.694 -16.829  -9.226  1.00 10.00      A   
ATOM   2783  CG  LEU A 296      14.605 -17.391 -10.138  1.00 10.00      A   
ATOM   2784  CD1 LEU A 296      15.128 -17.553 -11.555  1.00 10.00      A   
ATOM   2785  CD2 LEU A 296      14.087 -18.716  -9.603  1.00 10.00      A   
ATOM   2786  C   LEU A 296      16.462 -16.026  -6.980  1.00 10.00      A   
ATOM   2787  O   LEU A 296      17.569 -16.522  -7.190  1.00 10.00      A   
ATOM   2788  N   SER A 297      16.240 -15.160  -6.001  1.00 10.00      A   
ATOM   2789  HN  SER A 297      15.325 -14.822  -5.855  1.00 10.00      A   
ATOM   2790  CA  SER A 297      17.313 -14.704  -5.128  1.00 10.00      A   
ATOM   2791  CB  SER A 297      16.903 -13.411  -4.427  1.00 10.00      A   
ATOM   2792  OG  SER A 297      16.071 -12.624  -5.265  1.00 10.00      A   
ATOM   2793  HG  SER A 297      16.259 -12.831  -6.189  1.00 10.00      A   
ATOM   2794  C   SER A 297      17.685 -15.765  -4.095  1.00 10.00      A   
ATOM   2795  O   SER A 297      18.622 -15.588  -3.322  1.00 10.00      A   
ATOM   2796  N   TYR A 298      16.938 -16.859  -4.073  1.00 10.00      A   
ATOM   2797  HN  TYR A 298      16.187 -16.941  -4.700  1.00 10.00      A   
ATOM   2798  CA  TYR A 298      17.208 -17.937  -3.134  1.00 10.00      A   
ATOM   2799  CB  TYR A 298      16.020 -18.145  -2.199  1.00 10.00      A   
ATOM   2800  CG  TYR A 298      15.857 -17.039  -1.184  1.00 10.00      A   
ATOM   2801  CD1 TYR A 298      14.715 -16.248  -1.161  1.00 10.00      A   
ATOM   2802  CD2 TYR A 298      16.848 -16.786  -0.244  1.00 10.00      A   
ATOM   2803  CE1 TYR A 298      14.563 -15.238  -0.229  1.00 10.00      A   
ATOM   2804  CE2 TYR A 298      16.706 -15.779   0.690  1.00 10.00      A   
ATOM   2805  CZ  TYR A 298      15.564 -15.008   0.696  1.00 10.00      A   
ATOM   2806  OH  TYR A 298      15.422 -14.007   1.633  1.00 10.00      A   
ATOM   2807  HH  TYR A 298      14.484 -13.885   1.835  1.00 10.00      A   
ATOM   2808  C   TYR A 298      17.553 -19.225  -3.868  1.00 10.00      A   
ATOM   2809  O   TYR A 298      17.758 -20.274  -3.251  1.00 10.00      A   
ATOM   2810  N   ALA A 299      17.648 -19.127  -5.188  1.00 10.00      A   
ATOM   2811  HN  ALA A 299      17.524 -18.251  -5.613  1.00 10.00      A   
ATOM   2812  CA  ALA A 299      17.966 -20.276  -6.023  1.00 10.00      A   
ATOM   2813  CB  ALA A 299      17.114 -20.267  -7.280  1.00 10.00      A   
ATOM   2814  C   ALA A 299      19.442 -20.275  -6.383  1.00 10.00      A   
ATOM   2815  O   ALA A 299      19.887 -19.492  -7.222  1.00 10.00      A   
ATOM   2816  N   THR A 300      20.201 -21.136  -5.735  1.00 10.00      A   
ATOM   2817  HN  THR A 300      19.798 -21.713  -5.052  1.00 10.00      A   
ATOM   2818  CA  THR A 300      21.626 -21.237  -5.989  1.00 10.00      A   
ATOM   2819  CB  THR A 300      22.360 -21.800  -4.764  1.00 10.00      A   
ATOM   2820  OG1 THR A 300      21.420 -22.484  -3.923  1.00 10.00      A   
ATOM   2821  HG1 THR A 300      21.251 -23.362  -4.291  1.00 10.00      A   
ATOM   2822  CG2 THR A 300      23.005 -20.674  -3.975  1.00 10.00      A   
ATOM   2823  C   THR A 300      21.924 -22.099  -7.215  1.00 10.00      A   
ATOM   2824  O   THR A 300      22.361 -23.243  -7.093  1.00 10.00      A   
ATOM   2825  N   VAL A 301      21.692 -21.544  -8.399  1.00 10.00      A   
ATOM   2826  HN  VAL A 301      21.367 -20.619  -8.440  1.00 10.00      A   
ATOM   2827  CA  VAL A 301      21.933 -22.266  -9.641  1.00 10.00      A   
ATOM   2828  CB  VAL A 301      20.629 -22.543 -10.419  1.00 10.00      A   
ATOM   2829  CG1 VAL A 301      19.779 -23.565  -9.678  1.00 10.00      A   
ATOM   2830  CG2 VAL A 301      19.845 -21.256 -10.635  1.00 10.00      A   
ATOM   2831  C   VAL A 301      22.919 -21.508 -10.518  1.00 10.00      A   
ATOM   2832  O   VAL A 301      23.148 -20.318 -10.311  1.00 10.00      A   
ATOM   2833  N   GLN A 302      23.503 -22.200 -11.486  1.00 10.00      A   
ATOM   2834  HN  GLN A 302      23.269 -23.147 -11.606  1.00 10.00      A   
ATOM   2835  CA  GLN A 302      24.480 -21.593 -12.384  1.00 10.00      A   
ATOM   2836  CB  GLN A 302      25.392 -22.668 -12.978  1.00 10.00      A   
ATOM   2837  CG  GLN A 302      26.013 -23.600 -11.947  1.00 10.00      A   
ATOM   2838  CD  GLN A 302      27.096 -22.934 -11.123  1.00 10.00      A   
ATOM   2839  OE1 GLN A 302      27.832 -22.080 -11.618  1.00 10.00      A   
ATOM   2840  NE2 GLN A 302      27.199 -23.318  -9.856  1.00 10.00      A   
ATOM   2841 HE21 GLN A 302      26.578 -24.003  -9.529  1.00 10.00      A   
ATOM   2842 HE22 GLN A 302      27.893 -22.905  -9.301  1.00 10.00      A   
ATOM   2843  C   GLN A 302      23.803 -20.791 -13.500  1.00 10.00      A   
ATOM   2844  O   GLN A 302      22.592 -20.888 -13.701  1.00 10.00      A   
ATOM   2845  N   SER A 303      24.600 -20.021 -14.236  1.00 10.00      A   
ATOM   2846  HN  SER A 303      25.560 -20.012 -14.043  1.00 10.00      A   
ATOM   2847  CA  SER A 303      24.096 -19.185 -15.320  1.00 10.00      A   
ATOM   2848  CB  SER A 303      25.246 -18.396 -15.957  1.00 10.00      A   
ATOM   2849  OG  SER A 303      24.777 -17.532 -16.979  1.00 10.00      A   
ATOM   2850  HG  SER A 303      24.744 -16.626 -16.637  1.00 10.00      A   
ATOM   2851  C   SER A 303      23.358 -19.987 -16.391  1.00 10.00      A   
ATOM   2852  O   SER A 303      22.257 -19.613 -16.797  1.00 10.00      A   
ATOM   2853  N   TYR A 304      23.965 -21.082 -16.843  1.00 10.00      A   
ATOM   2854  HN  TYR A 304      24.839 -21.332 -16.472  1.00 10.00      A   
ATOM   2855  CA  TYR A 304      23.371 -21.921 -17.879  1.00 10.00      A   
ATOM   2856  CB  TYR A 304      24.265 -23.130 -18.167  1.00 10.00      A   
ATOM   2857  CG  TYR A 304      23.921 -23.873 -19.439  1.00 10.00      A   
ATOM   2858  CD1 TYR A 304      24.433 -23.464 -20.664  1.00 10.00      A   
ATOM   2859  CD2 TYR A 304      23.093 -24.986 -19.413  1.00 10.00      A   
ATOM   2860  CE1 TYR A 304      24.125 -24.143 -21.826  1.00 10.00      A   
ATOM   2861  CE2 TYR A 304      22.780 -25.671 -20.571  1.00 10.00      A   
ATOM   2862  CZ  TYR A 304      23.299 -25.246 -21.775  1.00 10.00      A   
ATOM   2863  OH  TYR A 304      22.991 -25.927 -22.934  1.00 10.00      A   
ATOM   2864  HH  TYR A 304      22.055 -25.799 -23.142  1.00 10.00      A   
ATOM   2865  C   TYR A 304      21.961 -22.372 -17.495  1.00 10.00      A   
ATOM   2866  O   TYR A 304      21.039 -22.306 -18.308  1.00 10.00      A   
ATOM   2867  N   ASP A 305      21.798 -22.803 -16.245  1.00 10.00      A   
ATOM   2868  HN  ASP A 305      22.572 -22.809 -15.639  1.00 10.00      A   
ATOM   2869  CA  ASP A 305      20.502 -23.264 -15.751  1.00 10.00      A   
ATOM   2870  CB  ASP A 305      20.629 -23.955 -14.387  1.00 10.00      A   
ATOM   2871  CG  ASP A 305      20.860 -25.452 -14.503  1.00 10.00      A   
ATOM   2872  OD1 ASP A 305      19.903 -26.186 -14.836  1.00 10.00      A   
ATOM   2873  OD2 ASP A 305      22.003 -25.906 -14.270  1.00 10.00      A   
ATOM   2874  C   ASP A 305      19.498 -22.121 -15.681  1.00 10.00      A   
ATOM   2875  O   ASP A 305      18.306 -22.317 -15.912  1.00 10.00      A   
ATOM   2876  N   LEU A 306      19.987 -20.928 -15.366  1.00 10.00      A   
ATOM   2877  HN  LEU A 306      20.949 -20.839 -15.177  1.00 10.00      A   
ATOM   2878  CA  LEU A 306      19.135 -19.747 -15.282  1.00 10.00      A   
ATOM   2879  CB  LEU A 306      19.886 -18.583 -14.636  1.00 10.00      A   
ATOM   2880  CG  LEU A 306      20.023 -18.629 -13.113  1.00 10.00      A   
ATOM   2881  CD1 LEU A 306      21.153 -17.723 -12.646  1.00 10.00      A   
ATOM   2882  CD2 LEU A 306      18.714 -18.234 -12.447  1.00 10.00      A   
ATOM   2883  C   LEU A 306      18.645 -19.337 -16.664  1.00 10.00      A   
ATOM   2884  O   LEU A 306      17.453 -19.107 -16.868  1.00 10.00      A   
ATOM   2885  N   VAL A 307      19.576 -19.271 -17.614  1.00 10.00      A   
ATOM   2886  HN  VAL A 307      20.509 -19.484 -17.378  1.00 10.00      A   
ATOM   2887  CA  VAL A 307      19.266 -18.885 -18.988  1.00 10.00      A   
ATOM   2888  CB  VAL A 307      20.527 -18.918 -19.882  1.00 10.00      A   
ATOM   2889  CG1 VAL A 307      20.176 -18.627 -21.333  1.00 10.00      A   
ATOM   2890  CG2 VAL A 307      21.553 -17.912 -19.380  1.00 10.00      A   
ATOM   2891  C   VAL A 307      18.171 -19.760 -19.597  1.00 10.00      A   
ATOM   2892  O   VAL A 307      17.263 -19.253 -20.260  1.00 10.00      A   
ATOM   2893  N   LYS A 308      18.246 -21.064 -19.340  1.00 10.00      A   
ATOM   2894  HN  LYS A 308      18.981 -21.400 -18.779  1.00 10.00      A   
ATOM   2895  CA  LYS A 308      17.265 -22.011 -19.868  1.00 10.00      A   
ATOM   2896  CB  LYS A 308      17.560 -23.434 -19.388  1.00 10.00      A   
ATOM   2897  CG  LYS A 308      18.792 -24.066 -20.016  1.00 10.00      A   
ATOM   2898  CD  LYS A 308      19.027 -25.471 -19.479  1.00 10.00      A   
ATOM   2899  CE  LYS A 308      19.190 -25.460 -17.968  1.00 10.00      A   
ATOM   2900  NZ  LYS A 308      19.454 -26.814 -17.417  1.00 10.00      A   
ATOM   2901  HZ1 LYS A 308      19.607 -26.754 -16.385  1.00 10.00      A   
ATOM   2902  HZ2 LYS A 308      20.309 -27.219 -17.854  1.00 10.00      A   
ATOM   2903  HZ3 LYS A 308      18.649 -27.445 -17.604  1.00 10.00      A   
ATOM   2904  C   LYS A 308      15.837 -21.619 -19.487  1.00 10.00      A   
ATOM   2905  O   LYS A 308      14.915 -21.739 -20.296  1.00 10.00      A   
ATOM   2906  N   LEU A 309      15.663 -21.142 -18.261  1.00 10.00      A   
ATOM   2907  HN  LEU A 309      16.440 -21.047 -17.666  1.00 10.00      A   
ATOM   2908  CA  LEU A 309      14.347 -20.743 -17.784  1.00 10.00      A   
ATOM   2909  CB  LEU A 309      14.283 -20.829 -16.256  1.00 10.00      A   
ATOM   2910  CG  LEU A 309      12.955 -20.430 -15.608  1.00 10.00      A   
ATOM   2911  CD1 LEU A 309      11.840 -21.368 -16.047  1.00 10.00      A   
ATOM   2912  CD2 LEU A 309      13.083 -20.420 -14.093  1.00 10.00      A   
ATOM   2913  C   LEU A 309      14.005 -19.332 -18.250  1.00 10.00      A   
ATOM   2914  O   LEU A 309      12.885 -19.062 -18.688  1.00 10.00      A   
ATOM   2915  N   LEU A 310      14.988 -18.445 -18.183  1.00 10.00      A   
ATOM   2916  HN  LEU A 310      15.867 -18.733 -17.849  1.00 10.00      A   
ATOM   2917  CA  LEU A 310      14.801 -17.054 -18.579  1.00 10.00      A   
ATOM   2918  CB  LEU A 310      16.050 -16.227 -18.268  1.00 10.00      A   
ATOM   2919  CG  LEU A 310      16.453 -16.139 -16.794  1.00 10.00      A   
ATOM   2920  CD1 LEU A 310      17.588 -15.144 -16.612  1.00 10.00      A   
ATOM   2921  CD2 LEU A 310      15.264 -15.762 -15.926  1.00 10.00      A   
ATOM   2922  C   LEU A 310      14.408 -16.912 -20.053  1.00 10.00      A   
ATOM   2923  O   LEU A 310      13.685 -15.985 -20.422  1.00 10.00      A   
ATOM   2924  N   CYS A 311      14.869 -17.837 -20.888  1.00 10.00      A   
ATOM   2925  HN  CYS A 311      15.447 -18.553 -20.542  1.00 10.00      A   
ATOM   2926  CA  CYS A 311      14.551 -17.808 -22.313  1.00 10.00      A   
ATOM   2927  CB  CYS A 311      15.434 -18.789 -23.088  1.00 10.00      A   
ATOM   2928  SG  CYS A 311      17.192 -18.372 -23.080  1.00 10.00      A   
ATOM   2929  HG  CYS A 311      17.585 -18.305 -21.812  1.00 10.00      A   
ATOM   2930  C   CYS A 311      13.077 -18.124 -22.568  1.00 10.00      A   
ATOM   2931  O   CYS A 311      12.563 -17.889 -23.657  1.00 10.00      A   
ATOM   2932  N   GLN A 312      12.398 -18.656 -21.562  1.00 10.00      A   
ATOM   2933  HN  GLN A 312      12.853 -18.818 -20.704  1.00 10.00      A   
ATOM   2934  CA  GLN A 312      10.990 -18.997 -21.697  1.00 10.00      A   
ATOM   2935  CB  GLN A 312      10.709 -20.390 -21.132  1.00 10.00      A   
ATOM   2936  CG  GLN A 312      11.155 -21.524 -22.042  1.00 10.00      A   
ATOM   2937  CD  GLN A 312      10.398 -22.814 -21.797  1.00 10.00      A   
ATOM   2938  OE1 GLN A 312      10.936 -23.905 -21.979  1.00 10.00      A   
ATOM   2939  NE2 GLN A 312       9.140 -22.699 -21.393  1.00 10.00      A   
ATOM   2940 HE21 GLN A 312       8.776 -21.798 -21.268  1.00 10.00      A   
ATOM   2941 HE22 GLN A 312       8.621 -23.517 -21.247  1.00 10.00      A   
ATOM   2942  C   GLN A 312      10.090 -17.952 -21.042  1.00 10.00      A   
ATOM   2943  O   GLN A 312       8.885 -18.160 -20.901  1.00 10.00      A   
ATOM   2944  N   CYS A 313      10.679 -16.824 -20.656  1.00 10.00      A   
ATOM   2945  HN  CYS A 313      11.642 -16.710 -20.803  1.00 10.00      A   
ATOM   2946  CA  CYS A 313       9.928 -15.745 -20.022  1.00 10.00      A   
ATOM   2947  CB  CYS A 313      10.494 -15.447 -18.634  1.00 10.00      A   
ATOM   2948  SG  CYS A 313      10.781 -16.908 -17.611  1.00 10.00      A   
ATOM   2949  HG  CYS A 313      11.670 -17.673 -18.231  1.00 10.00      A   
ATOM   2950  C   CYS A 313       9.964 -14.483 -20.889  1.00 10.00      A   
ATOM   2951  O   CYS A 313      10.826 -13.620 -20.712  1.00 10.00      A   
ATOM   2952  N   PRO A 314       9.038 -14.371 -21.856  1.00 10.00      A   
ATOM   2953  CA  PRO A 314       8.967 -13.225 -22.757  1.00 10.00      A   
ATOM   2954  CB  PRO A 314       8.391 -13.857 -24.021  1.00 10.00      A   
ATOM   2955  CG  PRO A 314       7.492 -14.946 -23.531  1.00 10.00      A   
ATOM   2956  CD  PRO A 314       7.999 -15.370 -22.172  1.00 10.00      A   
ATOM   2957  C   PRO A 314       8.048 -12.109 -22.252  1.00 10.00      A   
ATOM   2958  O   PRO A 314       7.959 -11.043 -22.863  1.00 10.00      A   
ATOM   2959  N   LYS A 315       7.374 -12.349 -21.136  1.00 10.00      A   
ATOM   2960  HN  LYS A 315       7.493 -13.210 -20.680  1.00 10.00      A   
ATOM   2961  CA  LYS A 315       6.465 -11.362 -20.565  1.00 10.00      A   
ATOM   2962  CB  LYS A 315       5.051 -11.944 -20.428  1.00 10.00      A   
ATOM   2963  CG  LYS A 315       4.213 -11.909 -21.699  1.00 10.00      A   
ATOM   2964  CD  LYS A 315       4.389 -13.175 -22.522  1.00 10.00      A   
ATOM   2965  CE  LYS A 315       3.384 -13.239 -23.658  1.00 10.00      A   
ATOM   2966  NZ  LYS A 315       3.517 -12.083 -24.583  1.00 10.00      A   
ATOM   2967  HZ1 LYS A 315       4.362 -12.194 -25.180  1.00 10.00      A   
ATOM   2968  HZ2 LYS A 315       3.603 -11.197 -24.045  1.00 10.00      A   
ATOM   2969  HZ3 LYS A 315       2.680 -12.021 -25.195  1.00 10.00      A   
ATOM   2970  C   LYS A 315       6.959 -10.902 -19.198  1.00 10.00      A   
ATOM   2971  O   LYS A 315       6.252 -10.201 -18.472  1.00 10.00      A   
ATOM   2972  N   LEU A 316       8.172 -11.303 -18.859  1.00 10.00      A   
ATOM   2973  HN  LEU A 316       8.684 -11.851 -19.487  1.00 10.00      A   
ATOM   2974  CA  LEU A 316       8.769 -10.952 -17.580  1.00 10.00      A   
ATOM   2975  CB  LEU A 316      10.086 -11.707 -17.396  1.00 10.00      A   
ATOM   2976  CG  LEU A 316      10.710 -11.641 -16.005  1.00 10.00      A   
ATOM   2977  CD1 LEU A 316       9.823 -12.330 -14.982  1.00 10.00      A   
ATOM   2978  CD2 LEU A 316      12.101 -12.250 -16.009  1.00 10.00      A   
ATOM   2979  C   LEU A 316       8.999  -9.447 -17.467  1.00 10.00      A   
ATOM   2980  O   LEU A 316       9.585  -8.831 -18.360  1.00 10.00      A   
ATOM   2981  N   GLN A 317       8.528  -8.859 -16.371  1.00 10.00      A   
ATOM   2982  HN  GLN A 317       8.056  -9.401 -15.700  1.00 10.00      A   
ATOM   2983  CA  GLN A 317       8.689  -7.429 -16.145  1.00 10.00      A   
ATOM   2984  CB  GLN A 317       7.329  -6.757 -15.944  1.00 10.00      A   
ATOM   2985  CG  GLN A 317       6.428  -6.794 -17.167  1.00 10.00      A   
ATOM   2986  CD  GLN A 317       5.228  -5.876 -17.035  1.00 10.00      A   
ATOM   2987  OE1 GLN A 317       4.763  -5.593 -15.927  1.00 10.00      A   
ATOM   2988  NE2 GLN A 317       4.713  -5.406 -18.163  1.00 10.00      A   
ATOM   2989 HE21 GLN A 317       5.143  -5.666 -19.015  1.00 10.00      A   
ATOM   2990 HE22 GLN A 317       3.925  -4.825 -18.106  1.00 10.00      A   
ATOM   2991  C   GLN A 317       9.586  -7.153 -14.941  1.00 10.00      A   
ATOM   2992  O   GLN A 317      10.397  -6.225 -14.952  1.00 10.00      A   
ATOM   2993  N   ARG A 318       9.429  -7.946 -13.896  1.00 10.00      A   
ATOM   2994  HN  ARG A 318       8.766  -8.671 -13.934  1.00 10.00      A   
ATOM   2995  CA  ARG A 318      10.226  -7.776 -12.691  1.00 10.00      A   
ATOM   2996  CB  ARG A 318       9.340  -7.386 -11.506  1.00 10.00      A   
ATOM   2997  CG  ARG A 318      10.116  -6.985 -10.262  1.00 10.00      A   
ATOM   2998  CD  ARG A 318       9.230  -6.266  -9.257  1.00 10.00      A   
ATOM   2999  NE  ARG A 318       9.869  -5.052  -8.750  1.00 10.00      A   
ATOM   3000  HE  ARG A 318      10.745  -4.806  -9.142  1.00 10.00      A   
ATOM   3001  CZ  ARG A 318       9.370  -4.280  -7.786  1.00 10.00      A   
ATOM   3002  NH1 ARG A 318       8.219  -4.593  -7.193  1.00 10.00      A   
ATOM   3003 HH11 ARG A 318       7.840  -3.982  -6.435  1.00 10.00      A   
ATOM   3004 HH12 ARG A 318       7.696  -5.448  -7.475  1.00 10.00      A   
ATOM   3005  NH2 ARG A 318      10.015  -3.172  -7.430  1.00 10.00      A   
ATOM   3006 HH21 ARG A 318      10.915  -2.908  -7.908  1.00 10.00      A   
ATOM   3007 HH22 ARG A 318       9.633  -2.559  -6.674  1.00 10.00      A   
ATOM   3008  C   ARG A 318      11.008  -9.046 -12.383  1.00 10.00      A   
ATOM   3009  O   ARG A 318      10.427 -10.097 -12.099  1.00 10.00      A   
ATOM   3010  N   LEU A 319      12.329  -8.948 -12.447  1.00 10.00      A   
ATOM   3011  HN  LEU A 319      12.740  -8.081 -12.671  1.00 10.00      A   
ATOM   3012  CA  LEU A 319      13.185 -10.095 -12.187  1.00 10.00      A   
ATOM   3013  CB  LEU A 319      13.945 -10.499 -13.453  1.00 10.00      A   
ATOM   3014  CG  LEU A 319      14.884 -11.703 -13.319  1.00 10.00      A   
ATOM   3015  CD1 LEU A 319      14.097 -12.961 -12.984  1.00 10.00      A   
ATOM   3016  CD2 LEU A 319      15.701 -11.901 -14.588  1.00 10.00      A   
ATOM   3017  C   LEU A 319      14.170  -9.827 -11.052  1.00 10.00      A   
ATOM   3018  O   LEU A 319      14.950  -8.871 -11.099  1.00 10.00      A   
ATOM   3019  N   TRP A 320      14.121 -10.674 -10.031  1.00 10.00      A   
ATOM   3020  HN  TRP A 320      13.462 -11.406 -10.047  1.00 10.00      A   
ATOM   3021  CA  TRP A 320      15.016 -10.558  -8.888  1.00 10.00      A   
ATOM   3022  CB  TRP A 320      14.219 -10.399  -7.587  1.00 10.00      A   
ATOM   3023  CG  TRP A 320      13.505  -9.081  -7.448  1.00 10.00      A   
ATOM   3024  CD1 TRP A 320      13.467  -8.059  -8.352  1.00 10.00      A   
ATOM   3025  CD2 TRP A 320      12.722  -8.648  -6.328  1.00 10.00      A   
ATOM   3026  NE1 TRP A 320      12.716  -7.017  -7.865  1.00 10.00      A   
ATOM   3027  HE1 TRP A 320      12.546  -6.163  -8.335  1.00 10.00      A   
ATOM   3028  CE2 TRP A 320      12.246  -7.355  -6.625  1.00 10.00      A   
ATOM   3029  CE3 TRP A 320      12.376  -9.229  -5.104  1.00 10.00      A   
ATOM   3030  CZ2 TRP A 320      11.445  -6.635  -5.743  1.00 10.00      A   
ATOM   3031  CZ3 TRP A 320      11.581  -8.512  -4.231  1.00 10.00      A   
ATOM   3032  CH2 TRP A 320      11.124  -7.229  -4.554  1.00 10.00      A   
ATOM   3033  C   TRP A 320      15.904 -11.797  -8.817  1.00 10.00      A   
ATOM   3034  O   TRP A 320      15.549 -12.796  -8.190  1.00 10.00      A   
ATOM   3035  N   VAL A 321      17.050 -11.734  -9.475  1.00 10.00      A   
ATOM   3036  HN  VAL A 321      17.289 -10.904  -9.936  1.00 10.00      A   
ATOM   3037  CA  VAL A 321      17.976 -12.862  -9.511  1.00 10.00      A   
ATOM   3038  CB  VAL A 321      18.310 -13.293 -10.955  1.00 10.00      A   
ATOM   3039  CG1 VAL A 321      17.161 -14.082 -11.559  1.00 10.00      A   
ATOM   3040  CG2 VAL A 321      18.657 -12.088 -11.822  1.00 10.00      A   
ATOM   3041  C   VAL A 321      19.271 -12.577  -8.765  1.00 10.00      A   
ATOM   3042  O   VAL A 321      19.416 -11.552  -8.102  1.00 10.00      A   
ATOM   3043  N   LEU A 322      20.214 -13.498  -8.888  1.00 10.00      A   
ATOM   3044  HN  LEU A 322      20.041 -14.287  -9.447  1.00 10.00      A   
ATOM   3045  CA  LEU A 322      21.503 -13.367  -8.232  1.00 10.00      A   
ATOM   3046  CB  LEU A 322      21.864 -14.668  -7.511  1.00 10.00      A   
ATOM   3047  CG  LEU A 322      20.948 -15.079  -6.357  1.00 10.00      A   
ATOM   3048  CD1 LEU A 322      21.278 -16.487  -5.896  1.00 10.00      A   
ATOM   3049  CD2 LEU A 322      21.068 -14.101  -5.201  1.00 10.00      A   
ATOM   3050  C   LEU A 322      22.588 -13.018  -9.244  1.00 10.00      A   
ATOM   3051  O   LEU A 322      22.338 -13.003 -10.451  1.00 10.00      A   
ATOM   3052  N   ASP A 323      23.792 -12.757  -8.746  1.00 10.00      A   
ATOM   3053  HN  ASP A 323      23.921 -12.791  -7.772  1.00 10.00      A   
ATOM   3054  CA  ASP A 323      24.934 -12.415  -9.594  1.00 10.00      A   
ATOM   3055  CB  ASP A 323      26.081 -11.800  -8.775  1.00 10.00      A   
ATOM   3056  CG  ASP A 323      26.635 -12.710  -7.688  1.00 10.00      A   
ATOM   3057  OD1 ASP A 323      25.950 -13.678  -7.297  1.00 10.00      A   
ATOM   3058  OD2 ASP A 323      27.748 -12.435  -7.189  1.00 10.00      A   
ATOM   3059  C   ASP A 323      25.416 -13.624 -10.388  1.00 10.00      A   
ATOM   3060  O   ASP A 323      26.231 -13.501 -11.304  1.00 10.00      A   
ATOM   3061  N   TYR A 324      24.878 -14.787 -10.041  1.00 10.00      A   
ATOM   3062  HN  TYR A 324      24.242 -14.803  -9.298  1.00 10.00      A   
ATOM   3063  CA  TYR A 324      25.213 -16.039 -10.709  1.00 10.00      A   
ATOM   3064  CB  TYR A 324      24.548 -17.211  -9.985  1.00 10.00      A   
ATOM   3065  CG  TYR A 324      25.486 -18.037  -9.134  1.00 10.00      A   
ATOM   3066  CD1 TYR A 324      25.831 -17.632  -7.853  1.00 10.00      A   
ATOM   3067  CD2 TYR A 324      26.023 -19.225  -9.612  1.00 10.00      A   
ATOM   3068  CE1 TYR A 324      26.682 -18.388  -7.070  1.00 10.00      A   
ATOM   3069  CE2 TYR A 324      26.874 -19.987  -8.837  1.00 10.00      A   
ATOM   3070  CZ  TYR A 324      27.201 -19.563  -7.568  1.00 10.00      A   
ATOM   3071  OH  TYR A 324      28.045 -20.320  -6.788  1.00 10.00      A   
ATOM   3072  HH  TYR A 324      27.684 -20.379  -5.894  1.00 10.00      A   
ATOM   3073  C   TYR A 324      24.767 -16.030 -12.170  1.00 10.00      A   
ATOM   3074  O   TYR A 324      25.155 -16.900 -12.947  1.00 10.00      A   
ATOM   3075  N   ILE A 325      23.946 -15.045 -12.534  1.00 10.00      A   
ATOM   3076  HN  ILE A 325      23.668 -14.384 -11.863  1.00 10.00      A   
ATOM   3077  CA  ILE A 325      23.451 -14.924 -13.902  1.00 10.00      A   
ATOM   3078  CB  ILE A 325      22.322 -13.869 -14.012  1.00 10.00      A   
ATOM   3079  CG1 ILE A 325      21.686 -13.880 -15.405  1.00 10.00      A   
ATOM   3080  CG2 ILE A 325      22.819 -12.474 -13.655  1.00 10.00      A   
ATOM   3081  CD1 ILE A 325      21.061 -15.204 -15.782  1.00 10.00      A   
ATOM   3082  C   ILE A 325      24.587 -14.601 -14.879  1.00 10.00      A   
ATOM   3083  O   ILE A 325      24.553 -15.011 -16.045  1.00 10.00      A   
ATOM   3084  N   GLU A 326      25.602 -13.888 -14.380  1.00 10.00      A   
ATOM   3085  HN  GLU A 326      25.565 -13.615 -13.439  1.00 10.00      A   
ATOM   3086  CA  GLU A 326      26.768 -13.502 -15.173  1.00 10.00      A   
ATOM   3087  CB  GLU A 326      27.540 -14.732 -15.660  1.00 10.00      A   
ATOM   3088  CG  GLU A 326      27.862 -15.722 -14.552  1.00 10.00      A   
ATOM   3089  CD  GLU A 326      28.833 -16.798 -14.984  1.00 10.00      A   
ATOM   3090  OE1 GLU A 326      28.500 -17.580 -15.900  1.00 10.00      A   
ATOM   3091  OE2 GLU A 326      29.932 -16.873 -14.402  1.00 10.00      A   
ATOM   3092  C   GLU A 326      26.400 -12.568 -16.329  1.00 10.00      A   
ATOM   3093  O   GLU A 326      25.219 -12.343 -16.616  1.00 10.00      A   
ATOM   3094  N   ASP A 327      27.417 -12.012 -16.981  1.00 10.00      A   
ATOM   3095  HN  ASP A 327      28.338 -12.220 -16.697  1.00 10.00      A   
ATOM   3096  CA  ASP A 327      27.206 -11.097 -18.105  1.00 10.00      A   
ATOM   3097  CB  ASP A 327      28.544 -10.537 -18.611  1.00 10.00      A   
ATOM   3098  CG  ASP A 327      29.194  -9.556 -17.651  1.00 10.00      A   
ATOM   3099  OD1 ASP A 327      28.608  -8.491 -17.380  1.00 10.00      A   
ATOM   3100  OD2 ASP A 327      30.311  -9.842 -17.172  1.00 10.00      A   
ATOM   3101  C   ASP A 327      26.484 -11.802 -19.250  1.00 10.00      A   
ATOM   3102  O   ASP A 327      25.638 -11.214 -19.931  1.00 10.00      A   
ATOM   3103  N   ALA A 328      26.819 -13.071 -19.440  1.00 10.00      A   
ATOM   3104  HN  ALA A 328      27.487 -13.477 -18.849  1.00 10.00      A   
ATOM   3105  CA  ALA A 328      26.228 -13.881 -20.496  1.00 10.00      A   
ATOM   3106  CB  ALA A 328      26.882 -15.249 -20.526  1.00 10.00      A   
ATOM   3107  C   ALA A 328      24.722 -14.020 -20.313  1.00 10.00      A   
ATOM   3108  O   ALA A 328      23.955 -13.831 -21.256  1.00 10.00      A   
ATOM   3109  N   GLY A 329      24.304 -14.332 -19.093  1.00 10.00      A   
ATOM   3110  HN  GLY A 329      24.961 -14.452 -18.371  1.00 10.00      A   
ATOM   3111  CA  GLY A 329      22.893 -14.498 -18.813  1.00 10.00      A   
ATOM   3112  C   GLY A 329      22.099 -13.235 -19.057  1.00 10.00      A   
ATOM   3113  O   GLY A 329      20.977 -13.289 -19.561  1.00 10.00      A   
ATOM   3114  N   LEU A 330      22.687 -12.095 -18.714  1.00 10.00      A   
ATOM   3115  HN  LEU A 330      23.587 -12.119 -18.323  1.00 10.00      A   
ATOM   3116  CA  LEU A 330      22.025 -10.810 -18.899  1.00 10.00      A   
ATOM   3117  CB  LEU A 330      22.746  -9.700 -18.134  1.00 10.00      A   
ATOM   3118  CG  LEU A 330      22.680  -9.784 -16.606  1.00 10.00      A   
ATOM   3119  CD1 LEU A 330      23.391  -8.598 -15.974  1.00 10.00      A   
ATOM   3120  CD2 LEU A 330      21.236  -9.861 -16.132  1.00 10.00      A   
ATOM   3121  C   LEU A 330      21.901 -10.457 -20.375  1.00 10.00      A   
ATOM   3122  O   LEU A 330      20.928  -9.829 -20.790  1.00 10.00      A   
ATOM   3123  N   GLU A 331      22.887 -10.871 -21.163  1.00 10.00      A   
ATOM   3124  HN  GLU A 331      23.642 -11.363 -20.770  1.00 10.00      A   
ATOM   3125  CA  GLU A 331      22.870 -10.611 -22.597  1.00 10.00      A   
ATOM   3126  CB  GLU A 331      24.186 -11.048 -23.250  1.00 10.00      A   
ATOM   3127  CG  GLU A 331      24.250 -10.793 -24.749  1.00 10.00      A   
ATOM   3128  CD  GLU A 331      25.582 -11.175 -25.358  1.00 10.00      A   
ATOM   3129  OE1 GLU A 331      25.950 -12.368 -25.305  1.00 10.00      A   
ATOM   3130  OE2 GLU A 331      26.271 -10.285 -25.900  1.00 10.00      A   
ATOM   3131  C   GLU A 331      21.683 -11.326 -23.240  1.00 10.00      A   
ATOM   3132  O   GLU A 331      20.939 -10.735 -24.023  1.00 10.00      A   
ATOM   3133  N   VAL A 332      21.494 -12.591 -22.877  1.00 10.00      A   
ATOM   3134  HN  VAL A 332      22.114 -13.003 -22.235  1.00 10.00      A   
ATOM   3135  CA  VAL A 332      20.395 -13.385 -23.409  1.00 10.00      A   
ATOM   3136  CB  VAL A 332      20.542 -14.869 -23.021  1.00 10.00      A   
ATOM   3137  CG1 VAL A 332      19.489 -15.716 -23.719  1.00 10.00      A   
ATOM   3138  CG2 VAL A 332      21.941 -15.367 -23.348  1.00 10.00      A   
ATOM   3139  C   VAL A 332      19.059 -12.860 -22.886  1.00 10.00      A   
ATOM   3140  O   VAL A 332      18.047 -12.870 -23.596  1.00 10.00      A   
ATOM   3141  N   LEU A 333      19.074 -12.391 -21.644  1.00 10.00      A   
ATOM   3142  HN  LEU A 333      19.917 -12.410 -21.142  1.00 10.00      A   
ATOM   3143  CA  LEU A 333      17.881 -11.852 -21.001  1.00 10.00      A   
ATOM   3144  CB  LEU A 333      18.201 -11.439 -19.560  1.00 10.00      A   
ATOM   3145  CG  LEU A 333      17.029 -10.954 -18.707  1.00 10.00      A   
ATOM   3146  CD1 LEU A 333      16.112 -12.110 -18.358  1.00 10.00      A   
ATOM   3147  CD2 LEU A 333      17.530 -10.268 -17.447  1.00 10.00      A   
ATOM   3148  C   LEU A 333      17.340 -10.657 -21.779  1.00 10.00      A   
ATOM   3149  O   LEU A 333      16.140 -10.567 -22.040  1.00 10.00      A   
ATOM   3150  N   ALA A 334      18.240  -9.762 -22.167  1.00 10.00      A   
ATOM   3151  HN  ALA A 334      19.184  -9.909 -21.938  1.00 10.00      A   
ATOM   3152  CA  ALA A 334      17.876  -8.563 -22.917  1.00 10.00      A   
ATOM   3153  CB  ALA A 334      19.095  -7.668 -23.090  1.00 10.00      A   
ATOM   3154  C   ALA A 334      17.272  -8.913 -24.278  1.00 10.00      A   
ATOM   3155  O   ALA A 334      16.434  -8.180 -24.811  1.00 10.00      A   
ATOM   3156  N   SER A 335      17.698 -10.042 -24.833  1.00 10.00      A   
ATOM   3157  HN  SER A 335      18.364 -10.583 -24.364  1.00 10.00      A   
ATOM   3158  CA  SER A 335      17.208 -10.494 -26.123  1.00 10.00      A   
ATOM   3159  CB  SER A 335      18.233 -11.432 -26.772  1.00 10.00      A   
ATOM   3160  OG  SER A 335      19.551 -10.917 -26.650  1.00 10.00      A   
ATOM   3161  HG  SER A 335      19.621 -10.094 -27.151  1.00 10.00      A   
ATOM   3162  C   SER A 335      15.859 -11.205 -25.977  1.00 10.00      A   
ATOM   3163  O   SER A 335      15.120 -11.368 -26.950  1.00 10.00      A   
ATOM   3164  N   THR A 336      15.526 -11.600 -24.757  1.00 10.00      A   
ATOM   3165  HN  THR A 336      16.127 -11.405 -24.007  1.00 10.00      A   
ATOM   3166  CA  THR A 336      14.279 -12.303 -24.509  1.00 10.00      A   
ATOM   3167  CB  THR A 336      14.506 -13.531 -23.607  1.00 10.00      A   
ATOM   3168  OG1 THR A 336      15.651 -14.260 -24.078  1.00 10.00      A   
ATOM   3169  HG1 THR A 336      16.449 -13.736 -23.931  1.00 10.00      A   
ATOM   3170  CG2 THR A 336      13.288 -14.443 -23.630  1.00 10.00      A   
ATOM   3171  C   THR A 336      13.219 -11.394 -23.887  1.00 10.00      A   
ATOM   3172  O   THR A 336      12.149 -11.190 -24.463  1.00 10.00      A   
ATOM   3173  N   CYS A 337      13.526 -10.845 -22.719  1.00 10.00      A   
ATOM   3174  HN  CYS A 337      14.411 -11.016 -22.325  1.00 10.00      A   
ATOM   3175  CA  CYS A 337      12.599  -9.980 -22.010  1.00 10.00      A   
ATOM   3176  CB  CYS A 337      12.849 -10.049 -20.505  1.00 10.00      A   
ATOM   3177  SG  CYS A 337      12.959 -11.732 -19.858  1.00 10.00      A   
ATOM   3178  HG  CYS A 337      11.950 -12.435 -20.362  1.00 10.00      A   
ATOM   3179  C   CYS A 337      12.695  -8.540 -22.493  1.00 10.00      A   
ATOM   3180  O   CYS A 337      13.445  -7.734 -21.948  1.00 10.00      A   
ATOM   3181  N   LYS A 338      11.932  -8.228 -23.524  1.00 10.00      A   
ATOM   3182  HN  LYS A 338      11.367  -8.922 -23.929  1.00 10.00      A   
ATOM   3183  CA  LYS A 338      11.915  -6.888 -24.082  1.00 10.00      A   
ATOM   3184  CB  LYS A 338      11.455  -6.929 -25.542  1.00 10.00      A   
ATOM   3185  CG  LYS A 338      12.293  -7.833 -26.432  1.00 10.00      A   
ATOM   3186  CD  LYS A 338      13.684  -7.264 -26.647  1.00 10.00      A   
ATOM   3187  CE  LYS A 338      14.520  -8.175 -27.527  1.00 10.00      A   
ATOM   3188  NZ  LYS A 338      15.809  -7.544 -27.896  1.00 10.00      A   
ATOM   3189  HZ1 LYS A 338      16.376  -8.197 -28.474  1.00 10.00      A   
ATOM   3190  HZ2 LYS A 338      16.345  -7.300 -27.039  1.00 10.00      A   
ATOM   3191  HZ3 LYS A 338      15.640  -6.673 -28.444  1.00 10.00      A   
ATOM   3192  C   LYS A 338      10.988  -5.991 -23.271  1.00 10.00      A   
ATOM   3193  O   LYS A 338      10.957  -4.778 -23.462  1.00 10.00      A   
ATOM   3194  N   ASP A 339      10.245  -6.598 -22.353  1.00 10.00      A   
ATOM   3195  HN  ASP A 339      10.332  -7.566 -22.229  1.00 10.00      A   
ATOM   3196  CA  ASP A 339       9.306  -5.859 -21.520  1.00 10.00      A   
ATOM   3197  CB  ASP A 339       7.928  -6.524 -21.566  1.00 10.00      A   
ATOM   3198  CG  ASP A 339       6.813  -5.565 -21.207  1.00 10.00      A   
ATOM   3199  OD1 ASP A 339       6.910  -4.374 -21.568  1.00 10.00      A   
ATOM   3200  OD2 ASP A 339       5.831  -5.997 -20.567  1.00 10.00      A   
ATOM   3201  C   ASP A 339       9.797  -5.758 -20.076  1.00 10.00      A   
ATOM   3202  O   ASP A 339       9.042  -5.384 -19.175  1.00 10.00      A   
ATOM   3203  N   LEU A 340      11.070  -6.077 -19.864  1.00 10.00      A   
ATOM   3204  HN  LEU A 340      11.629  -6.342 -20.624  1.00 10.00      A   
ATOM   3205  CA  LEU A 340      11.663  -6.018 -18.529  1.00 10.00      A   
ATOM   3206  CB  LEU A 340      13.100  -6.551 -18.553  1.00 10.00      A   
ATOM   3207  CG  LEU A 340      13.745  -6.833 -17.191  1.00 10.00      A   
ATOM   3208  CD1 LEU A 340      13.032  -7.976 -16.483  1.00 10.00      A   
ATOM   3209  CD2 LEU A 340      15.224  -7.139 -17.353  1.00 10.00      A   
ATOM   3210  C   LEU A 340      11.641  -4.583 -18.010  1.00 10.00      A   
ATOM   3211  O   LEU A 340      12.187  -3.686 -18.645  1.00 10.00      A   
ATOM   3212  N   ARG A 341      11.008  -4.375 -16.861  1.00 10.00      A   
ATOM   3213  HN  ARG A 341      10.618  -5.141 -16.385  1.00 10.00      A   
ATOM   3214  CA  ARG A 341      10.891  -3.044 -16.275  1.00 10.00      A   
ATOM   3215  CB  ARG A 341       9.479  -2.838 -15.709  1.00 10.00      A   
ATOM   3216  CG  ARG A 341       8.358  -3.270 -16.643  1.00 10.00      A   
ATOM   3217  CD  ARG A 341       8.185  -2.296 -17.797  1.00 10.00      A   
ATOM   3218  NE  ARG A 341       7.297  -2.825 -18.832  1.00 10.00      A   
ATOM   3219  HE  ARG A 341       7.632  -3.588 -19.363  1.00 10.00      A   
ATOM   3220  CZ  ARG A 341       6.076  -2.345 -19.094  1.00 10.00      A   
ATOM   3221  NH1 ARG A 341       5.588  -1.323 -18.395  1.00 10.00      A   
ATOM   3222 HH11 ARG A 341       4.631  -0.951 -18.599  1.00 10.00      A   
ATOM   3223 HH12 ARG A 341       6.155  -0.886 -17.638  1.00 10.00      A   
ATOM   3224  NH2 ARG A 341       5.354  -2.881 -20.068  1.00 10.00      A   
ATOM   3225 HH21 ARG A 341       5.745  -3.679 -20.635  1.00 10.00      A   
ATOM   3226 HH22 ARG A 341       4.395  -2.520 -20.279  1.00 10.00      A   
ATOM   3227  C   ARG A 341      11.920  -2.822 -15.169  1.00 10.00      A   
ATOM   3228  O   ARG A 341      12.613  -1.803 -15.145  1.00 10.00      A   
ATOM   3229  N   GLU A 342      12.014  -3.778 -14.255  1.00 10.00      A   
ATOM   3230  HN  GLU A 342      11.451  -4.577 -14.335  1.00 10.00      A   
ATOM   3231  CA  GLU A 342      12.949  -3.676 -13.145  1.00 10.00      A   
ATOM   3232  CB  GLU A 342      12.219  -3.336 -11.842  1.00 10.00      A   
ATOM   3233  CG  GLU A 342      13.159  -2.959 -10.704  1.00 10.00      A   
ATOM   3234  CD  GLU A 342      12.639  -3.345  -9.337  1.00 10.00      A   
ATOM   3235  OE1 GLU A 342      12.397  -2.444  -8.509  1.00 10.00      A   
ATOM   3236  OE2 GLU A 342      12.479  -4.552  -9.076  1.00 10.00      A   
ATOM   3237  C   GLU A 342      13.750  -4.962 -12.971  1.00 10.00      A   
ATOM   3238  O   GLU A 342      13.211  -6.067 -13.091  1.00 10.00      A   
ATOM   3239  N   LEU A 343      15.033  -4.808 -12.684  1.00 10.00      A   
ATOM   3240  HN  LEU A 343      15.400  -3.897 -12.607  1.00 10.00      A   
ATOM   3241  CA  LEU A 343      15.918  -5.942 -12.485  1.00 10.00      A   
ATOM   3242  CB  LEU A 343      16.805  -6.124 -13.721  1.00 10.00      A   
ATOM   3243  CG  LEU A 343      17.880  -7.214 -13.641  1.00 10.00      A   
ATOM   3244  CD1 LEU A 343      17.247  -8.593 -13.553  1.00 10.00      A   
ATOM   3245  CD2 LEU A 343      18.814  -7.133 -14.839  1.00 10.00      A   
ATOM   3246  C   LEU A 343      16.786  -5.736 -11.248  1.00 10.00      A   
ATOM   3247  O   LEU A 343      17.561  -4.782 -11.173  1.00 10.00      A   
ATOM   3248  N   ARG A 344      16.643  -6.620 -10.274  1.00 10.00      A   
ATOM   3249  HN  ARG A 344      15.997  -7.359 -10.382  1.00 10.00      A   
ATOM   3250  CA  ARG A 344      17.428  -6.532  -9.050  1.00 10.00      A   
ATOM   3251  CB  ARG A 344      16.524  -6.438  -7.816  1.00 10.00      A   
ATOM   3252  CG  ARG A 344      15.657  -5.185  -7.773  1.00 10.00      A   
ATOM   3253  CD  ARG A 344      14.998  -5.000  -6.411  1.00 10.00      A   
ATOM   3254  NE  ARG A 344      13.911  -4.014  -6.455  1.00 10.00      A   
ATOM   3255  HE  ARG A 344      13.513  -3.821  -7.339  1.00 10.00      A   
ATOM   3256  CZ  ARG A 344      13.424  -3.377  -5.385  1.00 10.00      A   
ATOM   3257  NH1 ARG A 344      13.920  -3.614  -4.176  1.00 10.00      A   
ATOM   3258 HH11 ARG A 344      14.693  -4.301  -4.049  1.00 10.00      A   
ATOM   3259 HH12 ARG A 344      13.539  -3.110  -3.342  1.00 10.00      A   
ATOM   3260  NH2 ARG A 344      12.450  -2.486  -5.534  1.00 10.00      A   
ATOM   3261 HH21 ARG A 344      12.070  -2.278  -6.482  1.00 10.00      A   
ATOM   3262 HH22 ARG A 344      12.053  -1.992  -4.698  1.00 10.00      A   
ATOM   3263  C   ARG A 344      18.371  -7.726  -8.948  1.00 10.00      A   
ATOM   3264  O   ARG A 344      17.926  -8.863  -8.813  1.00 10.00      A   
ATOM   3265  N   VAL A 345      19.667  -7.461  -9.038  1.00 10.00      A   
ATOM   3266  HN  VAL A 345      19.961  -6.525  -9.142  1.00 10.00      A   
ATOM   3267  CA  VAL A 345      20.673  -8.511  -8.970  1.00 10.00      A   
ATOM   3268  CB  VAL A 345      21.744  -8.329 -10.071  1.00 10.00      A   
ATOM   3269  CG1 VAL A 345      22.795  -9.424  -9.990  1.00 10.00      A   
ATOM   3270  CG2 VAL A 345      21.100  -8.311 -11.450  1.00 10.00      A   
ATOM   3271  C   VAL A 345      21.352  -8.522  -7.607  1.00 10.00      A   
ATOM   3272  O   VAL A 345      21.977  -7.541  -7.208  1.00 10.00      A   
ATOM   3273  N   PHE A 346      21.220  -9.629  -6.893  1.00 10.00      A   
ATOM   3274  HN  PHE A 346      20.689 -10.377  -7.256  1.00 10.00      A   
ATOM   3275  CA  PHE A 346      21.829  -9.763  -5.576  1.00 10.00      A   
ATOM   3276  CB  PHE A 346      20.826 -10.373  -4.592  1.00 10.00      A   
ATOM   3277  CG  PHE A 346      19.489  -9.688  -4.571  1.00 10.00      A   
ATOM   3278  CD1 PHE A 346      18.439 -10.164  -5.341  1.00 10.00      A   
ATOM   3279  CD2 PHE A 346      19.283  -8.570  -3.782  1.00 10.00      A   
ATOM   3280  CE1 PHE A 346      17.210  -9.537  -5.325  1.00 10.00      A   
ATOM   3281  CE2 PHE A 346      18.057  -7.938  -3.761  1.00 10.00      A   
ATOM   3282  CZ  PHE A 346      17.017  -8.421  -4.534  1.00 10.00      A   
ATOM   3283  C   PHE A 346      23.080 -10.637  -5.647  1.00 10.00      A   
ATOM   3284  O   PHE A 346      23.058 -11.699  -6.262  1.00 10.00      A   
ATOM   3285  N   PRO A 347      24.187 -10.209  -5.014  1.00 10.00      A   
ATOM   3286  CA  PRO A 347      25.436 -10.973  -5.021  1.00 10.00      A   
ATOM   3287  CB  PRO A 347      26.476  -9.959  -4.543  1.00 10.00      A   
ATOM   3288  CG  PRO A 347      25.711  -8.996  -3.702  1.00 10.00      A   
ATOM   3289  CD  PRO A 347      24.305  -8.957  -4.244  1.00 10.00      A   
ATOM   3290  C   PRO A 347      25.387 -12.173  -4.077  1.00 10.00      A   
ATOM   3291  O   PRO A 347      25.011 -12.047  -2.907  1.00 10.00      A   
ATOM   3292  N   SER A 348      25.761 -13.333  -4.599  1.00 10.00      A   
ATOM   3293  HN  SER A 348      26.029 -13.365  -5.547  1.00 10.00      A   
ATOM   3294  CA  SER A 348      25.771 -14.561  -3.823  1.00 10.00      A   
ATOM   3295  CB  SER A 348      26.105 -15.743  -4.730  1.00 10.00      A   
ATOM   3296  OG  SER A 348      27.101 -15.382  -5.676  1.00 10.00      A   
ATOM   3297  HG  SER A 348      26.703 -14.824  -6.370  1.00 10.00      A   
ATOM   3298  C   SER A 348      26.771 -14.476  -2.674  1.00 10.00      A   
ATOM   3299  O   SER A 348      26.423 -14.720  -1.520  1.00 10.00      A   
ATOM   3300  N   GLU A 349      28.007 -14.128  -2.995  1.00 10.00      A   
ATOM   3301  HN  GLU A 349      28.222 -13.949  -3.934  1.00 10.00      A   
ATOM   3302  CA  GLU A 349      29.050 -14.008  -1.987  1.00 10.00      A   
ATOM   3303  CB  GLU A 349      30.207 -14.967  -2.293  1.00 10.00      A   
ATOM   3304  CG  GLU A 349      29.807 -16.434  -2.421  1.00 10.00      A   
ATOM   3305  CD  GLU A 349      29.034 -16.952  -1.219  1.00 10.00      A   
ATOM   3306  OE1 GLU A 349      29.357 -16.560  -0.077  1.00 10.00      A   
ATOM   3307  OE2 GLU A 349      28.097 -17.761  -1.412  1.00 10.00      A   
ATOM   3308  C   GLU A 349      29.553 -12.564  -1.911  1.00 10.00      A   
ATOM   3309  O   GLU A 349      30.507 -12.197  -2.596  1.00 10.00      A   
ATOM   3310  N   PRO A 350      28.903 -11.721  -1.088  1.00 10.00      A   
ATOM   3311  CA  PRO A 350      29.271 -10.307  -0.937  1.00 10.00      A   
ATOM   3312  CB  PRO A 350      28.017  -9.701  -0.305  1.00 10.00      A   
ATOM   3313  CG  PRO A 350      27.426 -10.811   0.495  1.00 10.00      A   
ATOM   3314  CD  PRO A 350      27.747 -12.082  -0.243  1.00 10.00      A   
ATOM   3315  C   PRO A 350      30.475 -10.094  -0.021  1.00 10.00      A   
ATOM   3316  O   PRO A 350      31.112  -9.037  -0.048  1.00 10.00      A   
ATOM   3317  N   PHE A 351      30.782 -11.094   0.794  1.00 10.00      A   
ATOM   3318  HN  PHE A 351      30.242 -11.915   0.775  1.00 10.00      A   
ATOM   3319  CA  PHE A 351      31.911 -11.006   1.711  1.00 10.00      A   
ATOM   3320  CB  PHE A 351      31.690 -11.898   2.939  1.00 10.00      A   
ATOM   3321  CG  PHE A 351      30.639 -11.385   3.883  1.00 10.00      A   
ATOM   3322  CD1 PHE A 351      29.320 -11.794   3.762  1.00 10.00      A   
ATOM   3323  CD2 PHE A 351      30.966 -10.493   4.889  1.00 10.00      A   
ATOM   3324  CE1 PHE A 351      28.350 -11.324   4.625  1.00 10.00      A   
ATOM   3325  CE2 PHE A 351      30.001 -10.020   5.757  1.00 10.00      A   
ATOM   3326  CZ  PHE A 351      28.691 -10.437   5.624  1.00 10.00      A   
ATOM   3327  C   PHE A 351      33.196 -11.386   0.994  1.00 10.00      A   
ATOM   3328  O   PHE A 351      34.298 -11.116   1.470  1.00 10.00      A   
ATOM   3329  N   VAL A 352      33.041 -12.004  -0.166  1.00 10.00      A   
ATOM   3330  HN  VAL A 352      32.136 -12.172  -0.499  1.00 10.00      A   
ATOM   3331  CA  VAL A 352      34.175 -12.427  -0.966  1.00 10.00      A   
ATOM   3332  CB  VAL A 352      33.898 -13.767  -1.678  1.00 10.00      A   
ATOM   3333  CG1 VAL A 352      35.144 -14.265  -2.391  1.00 10.00      A   
ATOM   3334  CG2 VAL A 352      33.411 -14.809  -0.678  1.00 10.00      A   
ATOM   3335  C   VAL A 352      34.517 -11.359  -1.996  1.00 10.00      A   
ATOM   3336  O   VAL A 352      33.697 -11.021  -2.851  1.00 10.00      A   
ATOM   3337  N   MET A 353      35.721 -10.822  -1.896  1.00 10.00      A   
ATOM   3338  HN  MET A 353      36.322 -11.133  -1.186  1.00 10.00      A   
ATOM   3339  CA  MET A 353      36.182  -9.787  -2.810  1.00 10.00      A   
ATOM   3340  CB  MET A 353      37.441  -9.112  -2.260  1.00 10.00      A   
ATOM   3341  CG  MET A 353      38.037  -8.054  -3.173  1.00 10.00      A   
ATOM   3342  SD  MET A 353      39.430  -7.193  -2.420  1.00 10.00      A   
ATOM   3343  CE  MET A 353      39.981  -6.186  -3.791  1.00 10.00      A   
ATOM   3344  C   MET A 353      36.437 -10.370  -4.194  1.00 10.00      A   
ATOM   3345  O   MET A 353      36.185  -9.717  -5.212  1.00 10.00      A   
ATOM   3346  N   GLU A 354      36.931 -11.604  -4.220  1.00 10.00      A   
ATOM   3347  HN  GLU A 354      37.114 -12.061  -3.372  1.00 10.00      A   
ATOM   3348  CA  GLU A 354      37.210 -12.295  -5.470  1.00 10.00      A   
ATOM   3349  CB  GLU A 354      38.065 -13.537  -5.214  1.00 10.00      A   
ATOM   3350  CG  GLU A 354      39.440 -13.231  -4.644  1.00 10.00      A   
ATOM   3351  CD  GLU A 354      40.289 -12.416  -5.595  1.00 10.00      A   
ATOM   3352  OE1 GLU A 354      40.924 -13.012  -6.492  1.00 10.00      A   
ATOM   3353  OE2 GLU A 354      40.338 -11.178  -5.447  1.00 10.00      A   
ATOM   3354  C   GLU A 354      35.911 -12.685  -6.171  1.00 10.00      A   
ATOM   3355  O   GLU A 354      35.093 -13.423  -5.615  1.00 10.00      A   
ATOM   3356  N   PRO A 355      35.703 -12.186  -7.400  1.00 10.00      A   
ATOM   3357  CA  PRO A 355      34.497 -12.478  -8.180  1.00 10.00      A   
ATOM   3358  CB  PRO A 355      34.717 -11.721  -9.494  1.00 10.00      A   
ATOM   3359  CG  PRO A 355      35.753 -10.694  -9.180  1.00 10.00      A   
ATOM   3360  CD  PRO A 355      36.631 -11.304  -8.127  1.00 10.00      A   
ATOM   3361  C   PRO A 355      34.330 -13.974  -8.442  1.00 10.00      A   
ATOM   3362  O   PRO A 355      35.138 -14.592  -9.143  1.00 10.00      A   
ATOM   3363  N   ASN A 356      33.289 -14.550  -7.857  1.00 10.00      A   
ATOM   3364  HN  ASN A 356      32.698 -14.005  -7.292  1.00 10.00      A   
ATOM   3365  CA  ASN A 356      33.001 -15.973  -8.014  1.00 10.00      A   
ATOM   3366  CB  ASN A 356      32.260 -16.509  -6.782  1.00 10.00      A   
ATOM   3367  CG  ASN A 356      30.899 -15.867  -6.587  1.00 10.00      A   
ATOM   3368  OD1 ASN A 356      30.799 -14.717  -6.160  1.00 10.00      A   
ATOM   3369  ND2 ASN A 356      29.839 -16.606  -6.891  1.00 10.00      A   
ATOM   3370 HD21 ASN A 356      29.990 -17.515  -7.227  1.00 10.00      A   
ATOM   3371 HD22 ASN A 356      28.946 -16.214  -6.754  1.00 10.00      A   
ATOM   3372  C   ASN A 356      32.182 -16.229  -9.275  1.00 10.00      A   
ATOM   3373  O   ASN A 356      32.030 -17.371  -9.707  1.00 10.00      A   
ATOM   3374  N   VAL A 357      31.657 -15.163  -9.858  1.00 10.00      A   
ATOM   3375  HN  VAL A 357      31.817 -14.280  -9.470  1.00 10.00      A   
ATOM   3376  CA  VAL A 357      30.855 -15.263 -11.066  1.00 10.00      A   
ATOM   3377  CB  VAL A 357      29.373 -14.941 -10.784  1.00 10.00      A   
ATOM   3378  CG1 VAL A 357      28.717 -16.070 -10.009  1.00 10.00      A   
ATOM   3379  CG2 VAL A 357      29.248 -13.628 -10.025  1.00 10.00      A   
ATOM   3380  C   VAL A 357      31.373 -14.296 -12.119  1.00 10.00      A   
ATOM   3381  O   VAL A 357      31.924 -13.248 -11.784  1.00 10.00      A   
ATOM   3382  N   ALA A 358      31.199 -14.646 -13.385  1.00 10.00      A   
ATOM   3383  HN  ALA A 358      30.755 -15.506 -13.594  1.00 10.00      A   
ATOM   3384  CA  ALA A 358      31.643 -13.794 -14.478  1.00 10.00      A   
ATOM   3385  CB  ALA A 358      31.924 -14.616 -15.727  1.00 10.00      A   
ATOM   3386  C   ALA A 358      30.612 -12.702 -14.760  1.00 10.00      A   
ATOM   3387  O   ALA A 358      29.996 -12.660 -15.828  1.00 10.00      A   
ATOM   3388  N   LEU A 359      30.416 -11.835 -13.780  1.00 10.00      A   
ATOM   3389  HN  LEU A 359      30.925 -11.939 -12.946  1.00 10.00      A   
ATOM   3390  CA  LEU A 359      29.473 -10.738 -13.905  1.00 10.00      A   
ATOM   3391  CB  LEU A 359      28.306 -10.914 -12.925  1.00 10.00      A   
ATOM   3392  CG  LEU A 359      27.252  -9.802 -12.931  1.00 10.00      A   
ATOM   3393  CD1 LEU A 359      26.168 -10.081 -13.961  1.00 10.00      A   
ATOM   3394  CD2 LEU A 359      26.653  -9.617 -11.546  1.00 10.00      A   
ATOM   3395  C   LEU A 359      30.170  -9.411 -13.651  1.00 10.00      A   
ATOM   3396  O   LEU A 359      30.368  -9.011 -12.501  1.00 10.00      A   
ATOM   3397  N   THR A 360      30.564  -8.751 -14.722  1.00 10.00      A   
ATOM   3398  HN  THR A 360      30.390  -9.137 -15.613  1.00 10.00      A   
ATOM   3399  CA  THR A 360      31.233  -7.468 -14.624  1.00 10.00      A   
ATOM   3400  CB  THR A 360      32.232  -7.279 -15.780  1.00 10.00      A   
ATOM   3401  OG1 THR A 360      31.568  -7.487 -17.038  1.00 10.00      A   
ATOM   3402  HG1 THR A 360      31.050  -8.309 -17.004  1.00 10.00      A   
ATOM   3403  CG2 THR A 360      33.378  -8.268 -15.648  1.00 10.00      A   
ATOM   3404  C   THR A 360      30.202  -6.344 -14.638  1.00 10.00      A   
ATOM   3405  O   THR A 360      29.358  -6.260 -13.744  1.00 10.00      A   
ATOM   3406  N   GLU A 361      30.266  -5.493 -15.649  1.00 10.00      A   
ATOM   3407  HN  GLU A 361      30.972  -5.605 -16.324  1.00 10.00      A   
ATOM   3408  CA  GLU A 361      29.322  -4.399 -15.786  1.00 10.00      A   
ATOM   3409  CB  GLU A 361      29.962  -3.056 -15.413  1.00 10.00      A   
ATOM   3410  CG  GLU A 361      30.991  -2.531 -16.406  1.00 10.00      A   
ATOM   3411  CD  GLU A 361      32.305  -3.287 -16.368  1.00 10.00      A   
ATOM   3412  OE1 GLU A 361      32.794  -3.685 -17.449  1.00 10.00      A   
ATOM   3413  OE2 GLU A 361      32.856  -3.478 -15.266  1.00 10.00      A   
ATOM   3414  C   GLU A 361      28.762  -4.371 -17.201  1.00 10.00      A   
ATOM   3415  O   GLU A 361      27.883  -3.572 -17.525  1.00 10.00      A   
ATOM   3416  N   GLN A 362      29.262  -5.278 -18.035  1.00 10.00      A   
ATOM   3417  HN  GLN A 362      29.938  -5.911 -17.703  1.00 10.00      A   
ATOM   3418  CA  GLN A 362      28.821  -5.373 -19.419  1.00 10.00      A   
ATOM   3419  CB  GLN A 362      29.722  -6.318 -20.218  1.00 10.00      A   
ATOM   3420  CG  GLN A 362      29.706  -6.057 -21.713  1.00 10.00      A   
ATOM   3421  CD  GLN A 362      30.270  -4.694 -22.064  1.00 10.00      A   
ATOM   3422  OE1 GLN A 362      31.185  -4.201 -21.401  1.00 10.00      A   
ATOM   3423  NE2 GLN A 362      29.716  -4.064 -23.092  1.00 10.00      A   
ATOM   3424 HE21 GLN A 362      28.976  -4.506 -23.566  1.00 10.00      A   
ATOM   3425 HE22 GLN A 362      30.067  -3.180 -23.339  1.00 10.00      A   
ATOM   3426  C   GLN A 362      27.371  -5.838 -19.477  1.00 10.00      A   
ATOM   3427  O   GLN A 362      26.591  -5.385 -20.319  1.00 10.00      A   
ATOM   3428  N   GLY A 363      27.018  -6.751 -18.576  1.00 10.00      A   
ATOM   3429  HN  GLY A 363      27.703  -7.118 -17.961  1.00 10.00      A   
ATOM   3430  CA  GLY A 363      25.662  -7.251 -18.510  1.00 10.00      A   
ATOM   3431  C   GLY A 363      24.669  -6.129 -18.292  1.00 10.00      A   
ATOM   3432  O   GLY A 363      23.608  -6.104 -18.917  1.00 10.00      A   
ATOM   3433  N   LEU A 364      25.025  -5.186 -17.418  1.00 10.00      A   
ATOM   3434  HN  LEU A 364      25.881  -5.267 -16.949  1.00 10.00      A   
ATOM   3435  CA  LEU A 364      24.168  -4.040 -17.139  1.00 10.00      A   
ATOM   3436  CB  LEU A 364      24.827  -3.114 -16.105  1.00 10.00      A   
ATOM   3437  CG  LEU A 364      23.909  -2.491 -15.042  1.00 10.00      A   
ATOM   3438  CD1 LEU A 364      24.670  -1.486 -14.188  1.00 10.00      A   
ATOM   3439  CD2 LEU A 364      22.680  -1.847 -15.669  1.00 10.00      A   
ATOM   3440  C   LEU A 364      23.921  -3.270 -18.430  1.00 10.00      A   
ATOM   3441  O   LEU A 364      22.781  -2.957 -18.770  1.00 10.00      A   
ATOM   3442  N   VAL A 365      25.006  -2.989 -19.151  1.00 10.00      A   
ATOM   3443  HN  VAL A 365      25.884  -3.273 -18.817  1.00 10.00      A   
ATOM   3444  CA  VAL A 365      24.929  -2.266 -20.419  1.00 10.00      A   
ATOM   3445  CB  VAL A 365      26.331  -2.057 -21.045  1.00 10.00      A   
ATOM   3446  CG1 VAL A 365      26.251  -1.182 -22.290  1.00 10.00      A   
ATOM   3447  CG2 VAL A 365      27.303  -1.461 -20.033  1.00 10.00      A   
ATOM   3448  C   VAL A 365      24.039  -3.026 -21.404  1.00 10.00      A   
ATOM   3449  O   VAL A 365      23.237  -2.430 -22.126  1.00 10.00      A   
ATOM   3450  N   SER A 366      24.169  -4.349 -21.397  1.00 10.00      A   
ATOM   3451  HN  SER A 366      24.819  -4.757 -20.783  1.00 10.00      A   
ATOM   3452  CA  SER A 366      23.384  -5.208 -22.272  1.00 10.00      A   
ATOM   3453  CB  SER A 366      23.823  -6.667 -22.116  1.00 10.00      A   
ATOM   3454  OG  SER A 366      25.231  -6.791 -22.256  1.00 10.00      A   
ATOM   3455  HG  SER A 366      25.668  -6.211 -21.619  1.00 10.00      A   
ATOM   3456  C   SER A 366      21.895  -5.073 -21.974  1.00 10.00      A   
ATOM   3457  O   SER A 366      21.078  -4.985 -22.888  1.00 10.00      A   
ATOM   3458  N   VAL A 367      21.559  -5.021 -20.688  1.00 10.00      A   
ATOM   3459  HN  VAL A 367      22.268  -5.070 -20.008  1.00 10.00      A   
ATOM   3460  CA  VAL A 367      20.175  -4.892 -20.254  1.00 10.00      A   
ATOM   3461  CB  VAL A 367      20.038  -5.048 -18.721  1.00 10.00      A   
ATOM   3462  CG1 VAL A 367      18.602  -4.817 -18.274  1.00 10.00      A   
ATOM   3463  CG2 VAL A 367      20.509  -6.427 -18.280  1.00 10.00      A   
ATOM   3464  C   VAL A 367      19.588  -3.553 -20.692  1.00 10.00      A   
ATOM   3465  O   VAL A 367      18.468  -3.498 -21.196  1.00 10.00      A   
ATOM   3466  N   SER A 368      20.351  -2.480 -20.522  1.00 10.00      A   
ATOM   3467  HN  SER A 368      21.248  -2.579 -20.127  1.00 10.00      A   
ATOM   3468  CA  SER A 368      19.884  -1.154 -20.901  1.00 10.00      A   
ATOM   3469  CB  SER A 368      20.857  -0.075 -20.423  1.00 10.00      A   
ATOM   3470  OG  SER A 368      22.171  -0.587 -20.303  1.00 10.00      A   
ATOM   3471  HG  SER A 368      22.444  -0.980 -21.140  1.00 10.00      A   
ATOM   3472  C   SER A 368      19.650  -1.043 -22.407  1.00 10.00      A   
ATOM   3473  O   SER A 368      18.761  -0.314 -22.856  1.00 10.00      A   
ATOM   3474  N   MET A 369      20.444  -1.779 -23.178  1.00 10.00      A   
ATOM   3475  HN  MET A 369      21.125  -2.346 -22.757  1.00 10.00      A   
ATOM   3476  CA  MET A 369      20.335  -1.767 -24.630  1.00 10.00      A   
ATOM   3477  CB  MET A 369      21.654  -2.215 -25.268  1.00 10.00      A   
ATOM   3478  CG  MET A 369      22.796  -1.220 -25.152  1.00 10.00      A   
ATOM   3479  SD  MET A 369      24.343  -1.871 -25.814  1.00 10.00      A   
ATOM   3480  CE  MET A 369      23.867  -2.219 -27.505  1.00 10.00      A   
ATOM   3481  C   MET A 369      19.216  -2.685 -25.111  1.00 10.00      A   
ATOM   3482  O   MET A 369      18.413  -2.312 -25.971  1.00 10.00      A   
ATOM   3483  N   GLY A 370      19.169  -3.887 -24.546  1.00 10.00      A   
ATOM   3484  HN  GLY A 370      19.824  -4.117 -23.848  1.00 10.00      A   
ATOM   3485  CA  GLY A 370      18.176  -4.864 -24.939  1.00 10.00      A   
ATOM   3486  C   GLY A 370      16.782  -4.558 -24.446  1.00 10.00      A   
ATOM   3487  O   GLY A 370      15.821  -4.655 -25.209  1.00 10.00      A   
ATOM   3488  N   CYS A 371      16.663  -4.191 -23.182  1.00 10.00      A   
ATOM   3489  HN  CYS A 371      17.472  -4.114 -22.620  1.00 10.00      A   
ATOM   3490  CA  CYS A 371      15.364  -3.890 -22.601  1.00 10.00      A   
ATOM   3491  CB  CYS A 371      15.299  -4.399 -21.161  1.00 10.00      A   
ATOM   3492  SG  CYS A 371      15.878  -6.098 -20.963  1.00 10.00      A   
ATOM   3493  HG  CYS A 371      14.905  -6.905 -21.368  1.00 10.00      A   
ATOM   3494  C   CYS A 371      15.064  -2.398 -22.646  1.00 10.00      A   
ATOM   3495  O   CYS A 371      15.663  -1.614 -21.908  1.00 10.00      A   
ATOM   3496  N   PRO A 372      14.126  -1.985 -23.512  1.00 10.00      A   
ATOM   3497  CA  PRO A 372      13.741  -0.580 -23.650  1.00 10.00      A   
ATOM   3498  CB  PRO A 372      13.080  -0.549 -25.027  1.00 10.00      A   
ATOM   3499  CG  PRO A 372      12.473  -1.902 -25.177  1.00 10.00      A   
ATOM   3500  CD  PRO A 372      13.375  -2.857 -24.440  1.00 10.00      A   
ATOM   3501  C   PRO A 372      12.744  -0.150 -22.575  1.00 10.00      A   
ATOM   3502  O   PRO A 372      12.441   1.034 -22.427  1.00 10.00      A   
ATOM   3503  N   LYS A 373      12.248  -1.116 -21.819  1.00 10.00      A   
ATOM   3504  HN  LYS A 373      12.543  -2.039 -21.971  1.00 10.00      A   
ATOM   3505  CA  LYS A 373      11.283  -0.841 -20.763  1.00 10.00      A   
ATOM   3506  CB  LYS A 373      10.202  -1.929 -20.728  1.00 10.00      A   
ATOM   3507  CG  LYS A 373       9.455  -2.142 -22.037  1.00 10.00      A   
ATOM   3508  CD  LYS A 373       8.569  -0.956 -22.377  1.00 10.00      A   
ATOM   3509  CE  LYS A 373       7.604  -1.299 -23.500  1.00 10.00      A   
ATOM   3510  NZ  LYS A 373       6.489  -2.168 -23.034  1.00 10.00      A   
ATOM   3511  HZ1 LYS A 373       5.911  -1.664 -22.331  1.00 10.00      A   
ATOM   3512  HZ2 LYS A 373       6.862  -3.040 -22.597  1.00 10.00      A   
ATOM   3513  HZ3 LYS A 373       5.881  -2.434 -23.836  1.00 10.00      A   
ATOM   3514  C   LYS A 373      11.971  -0.763 -19.402  1.00 10.00      A   
ATOM   3515  O   LYS A 373      11.317  -0.559 -18.378  1.00 10.00      A   
ATOM   3516  N   LEU A 374      13.293  -0.929 -19.401  1.00 10.00      A   
ATOM   3517  HN  LEU A 374      13.755  -1.067 -20.250  1.00 10.00      A   
ATOM   3518  CA  LEU A 374      14.073  -0.896 -18.170  1.00 10.00      A   
ATOM   3519  CB  LEU A 374      15.510  -1.359 -18.444  1.00 10.00      A   
ATOM   3520  CG  LEU A 374      16.218  -2.120 -17.318  1.00 10.00      A   
ATOM   3521  CD1 LEU A 374      16.617  -1.182 -16.188  1.00 10.00      A   
ATOM   3522  CD2 LEU A 374      15.345  -3.252 -16.799  1.00 10.00      A   
ATOM   3523  C   LEU A 374      14.075   0.505 -17.574  1.00 10.00      A   
ATOM   3524  O   LEU A 374      14.608   1.440 -18.172  1.00 10.00      A   
ATOM   3525  N   GLU A 375      13.466   0.644 -16.404  1.00 10.00      A   
ATOM   3526  HN  GLU A 375      13.048  -0.141 -15.987  1.00 10.00      A   
ATOM   3527  CA  GLU A 375      13.397   1.931 -15.731  1.00 10.00      A   
ATOM   3528  CB  GLU A 375      11.946   2.412 -15.621  1.00 10.00      A   
ATOM   3529  CG  GLU A 375      11.058   1.543 -14.743  1.00 10.00      A   
ATOM   3530  CD  GLU A 375       9.756   2.230 -14.391  1.00 10.00      A   
ATOM   3531  OE1 GLU A 375       9.786   3.199 -13.604  1.00 10.00      A   
ATOM   3532  OE2 GLU A 375       8.695   1.810 -14.902  1.00 10.00      A   
ATOM   3533  C   GLU A 375      14.041   1.877 -14.348  1.00 10.00      A   
ATOM   3534  O   GLU A 375      14.393   2.906 -13.779  1.00 10.00      A   
ATOM   3535  N   SER A 376      14.183   0.680 -13.800  1.00 10.00      A   
ATOM   3536  HN  SER A 376      13.883  -0.115 -14.290  1.00 10.00      A   
ATOM   3537  CA  SER A 376      14.781   0.519 -12.483  1.00 10.00      A   
ATOM   3538  CB  SER A 376      13.690   0.364 -11.426  1.00 10.00      A   
ATOM   3539  OG  SER A 376      12.721   1.392 -11.545  1.00 10.00      A   
ATOM   3540  HG  SER A 376      12.959   1.973 -12.279  1.00 10.00      A   
ATOM   3541  C   SER A 376      15.716  -0.682 -12.455  1.00 10.00      A   
ATOM   3542  O   SER A 376      15.387  -1.748 -12.977  1.00 10.00      A   
ATOM   3543  N   VAL A 377      16.876  -0.514 -11.842  1.00 10.00      A   
ATOM   3544  HN  VAL A 377      17.088   0.355 -11.429  1.00 10.00      A   
ATOM   3545  CA  VAL A 377      17.843  -1.593 -11.765  1.00 10.00      A   
ATOM   3546  CB  VAL A 377      18.748  -1.643 -13.025  1.00 10.00      A   
ATOM   3547  CG1 VAL A 377      19.559  -0.364 -13.181  1.00 10.00      A   
ATOM   3548  CG2 VAL A 377      19.651  -2.870 -13.023  1.00 10.00      A   
ATOM   3549  C   VAL A 377      18.698  -1.518 -10.501  1.00 10.00      A   
ATOM   3550  O   VAL A 377      19.124  -0.442 -10.076  1.00 10.00      A   
ATOM   3551  N   LEU A 378      18.900  -2.677  -9.891  1.00 10.00      A   
ATOM   3552  HN  LEU A 378      18.473  -3.485 -10.263  1.00 10.00      A   
ATOM   3553  CA  LEU A 378      19.736  -2.813  -8.706  1.00 10.00      A   
ATOM   3554  CB  LEU A 378      18.955  -3.457  -7.556  1.00 10.00      A   
ATOM   3555  CG  LEU A 378      19.769  -3.810  -6.306  1.00 10.00      A   
ATOM   3556  CD1 LEU A 378      20.120  -2.555  -5.520  1.00 10.00      A   
ATOM   3557  CD2 LEU A 378      19.012  -4.799  -5.437  1.00 10.00      A   
ATOM   3558  C   LEU A 378      20.908  -3.699  -9.104  1.00 10.00      A   
ATOM   3559  O   LEU A 378      20.730  -4.889  -9.364  1.00 10.00      A   
ATOM   3560  N   TYR A 379      22.094  -3.123  -9.164  1.00 10.00      A   
ATOM   3561  HN  TYR A 379      22.187  -2.179  -8.892  1.00 10.00      A   
ATOM   3562  CA  TYR A 379      23.264  -3.864  -9.600  1.00 10.00      A   
ATOM   3563  CB  TYR A 379      23.793  -3.246 -10.895  1.00 10.00      A   
ATOM   3564  CG  TYR A 379      24.573  -4.191 -11.780  1.00 10.00      A   
ATOM   3565  CD1 TYR A 379      23.947  -5.256 -12.417  1.00 10.00      A   
ATOM   3566  CD2 TYR A 379      25.931  -4.003 -12.000  1.00 10.00      A   
ATOM   3567  CE1 TYR A 379      24.655  -6.107 -13.247  1.00 10.00      A   
ATOM   3568  CE2 TYR A 379      26.644  -4.850 -12.822  1.00 10.00      A   
ATOM   3569  CZ  TYR A 379      26.003  -5.898 -13.444  1.00 10.00      A   
ATOM   3570  OH  TYR A 379      26.714  -6.732 -14.272  1.00 10.00      A   
ATOM   3571  HH  TYR A 379      27.646  -6.728 -14.006  1.00 10.00      A   
ATOM   3572  C   TYR A 379      24.372  -3.909  -8.556  1.00 10.00      A   
ATOM   3573  O   TYR A 379      24.717  -2.897  -7.943  1.00 10.00      A   
ATOM   3574  N   PHE A 380      24.921  -5.100  -8.376  1.00 10.00      A   
ATOM   3575  HN  PHE A 380      24.571  -5.859  -8.887  1.00 10.00      A   
ATOM   3576  CA  PHE A 380      26.020  -5.332  -7.450  1.00 10.00      A   
ATOM   3577  CB  PHE A 380      25.588  -6.265  -6.315  1.00 10.00      A   
ATOM   3578  CG  PHE A 380      24.901  -5.576  -5.170  1.00 10.00      A   
ATOM   3579  CD1 PHE A 380      23.547  -5.293  -5.223  1.00 10.00      A   
ATOM   3580  CD2 PHE A 380      25.612  -5.216  -4.037  1.00 10.00      A   
ATOM   3581  CE1 PHE A 380      22.912  -4.663  -4.171  1.00 10.00      A   
ATOM   3582  CE2 PHE A 380      24.984  -4.586  -2.979  1.00 10.00      A   
ATOM   3583  CZ  PHE A 380      23.631  -4.309  -3.046  1.00 10.00      A   
ATOM   3584  C   PHE A 380      27.182  -5.954  -8.218  1.00 10.00      A   
ATOM   3585  O   PHE A 380      27.062  -7.061  -8.747  1.00 10.00      A   
ATOM   3586  N   CYS A 381      28.294  -5.249  -8.300  1.00 10.00      A   
ATOM   3587  HN  CYS A 381      28.349  -4.371  -7.857  1.00 10.00      A   
ATOM   3588  CA  CYS A 381      29.441  -5.754  -9.039  1.00 10.00      A   
ATOM   3589  CB  CYS A 381      29.518  -5.068 -10.403  1.00 10.00      A   
ATOM   3590  SG  CYS A 381      29.262  -3.279 -10.344  1.00 10.00      A   
ATOM   3591  HG  CYS A 381      30.328  -2.702 -10.889  1.00 10.00      A   
ATOM   3592  C   CYS A 381      30.742  -5.564  -8.271  1.00 10.00      A   
ATOM   3593  O   CYS A 381      30.774  -4.879  -7.246  1.00 10.00      A   
ATOM   3594  N   ARG A 382      31.813  -6.184  -8.764  1.00 10.00      A   
ATOM   3595  HN  ARG A 382      31.720  -6.731  -9.576  1.00 10.00      A   
ATOM   3596  CA  ARG A 382      33.125  -6.081  -8.133  1.00 10.00      A   
ATOM   3597  CB  ARG A 382      33.814  -7.452  -8.092  1.00 10.00      A   
ATOM   3598  CG  ARG A 382      33.358  -8.361  -6.959  1.00 10.00      A   
ATOM   3599  CD  ARG A 382      32.047  -9.053  -7.292  1.00 10.00      A   
ATOM   3600  NE  ARG A 382      31.675 -10.046  -6.284  1.00 10.00      A   
ATOM   3601  HE  ARG A 382      32.257 -10.121  -5.490  1.00 10.00      A   
ATOM   3602  CZ  ARG A 382      30.611 -10.849  -6.387  1.00 10.00      A   
ATOM   3603  NH1 ARG A 382      29.811 -10.781  -7.445  1.00 10.00      A   
ATOM   3604 HH11 ARG A 382      30.005 -10.101  -8.213  1.00 10.00      A   
ATOM   3605 HH12 ARG A 382      28.969 -11.419  -7.512  1.00 10.00      A   
ATOM   3606  NH2 ARG A 382      30.336 -11.721  -5.427  1.00 10.00      A   
ATOM   3607 HH21 ARG A 382      29.507 -12.348  -5.516  1.00 10.00      A   
ATOM   3608 HH22 ARG A 382      30.945 -11.787  -4.579  1.00 10.00      A   
ATOM   3609  C   ARG A 382      34.005  -5.087  -8.884  1.00 10.00      A   
ATOM   3610  O   ARG A 382      35.174  -4.898  -8.544  1.00 10.00      A   
ATOM   3611  N   GLN A 383      33.429  -4.454  -9.902  1.00 10.00      A   
ATOM   3612  HN  GLN A 383      32.487  -4.633 -10.097  1.00 10.00      A   
ATOM   3613  CA  GLN A 383      34.141  -3.483 -10.725  1.00 10.00      A   
ATOM   3614  CB  GLN A 383      35.005  -4.193 -11.773  1.00 10.00      A   
ATOM   3615  CG  GLN A 383      34.282  -5.294 -12.532  1.00 10.00      A   
ATOM   3616  CD  GLN A 383      35.080  -5.804 -13.712  1.00 10.00      A   
ATOM   3617  OE1 GLN A 383      35.940  -6.672 -13.569  1.00 10.00      A   
ATOM   3618  NE2 GLN A 383      34.792  -5.281 -14.890  1.00 10.00      A   
ATOM   3619 HE21 GLN A 383      34.079  -4.591 -14.935  1.00 10.00      A   
ATOM   3620 HE22 GLN A 383      35.287  -5.599 -15.673  1.00 10.00      A   
ATOM   3621  C   GLN A 383      33.147  -2.566 -11.424  1.00 10.00      A   
ATOM   3622  O   GLN A 383      31.943  -2.827 -11.409  1.00 10.00      A   
ATOM   3623  N   MET A 384      33.647  -1.490 -12.020  1.00 10.00      A   
ATOM   3624  HN  MET A 384      34.616  -1.322 -11.975  1.00 10.00      A   
ATOM   3625  CA  MET A 384      32.803  -0.544 -12.732  1.00 10.00      A   
ATOM   3626  CB  MET A 384      31.995   0.306 -11.744  1.00 10.00      A   
ATOM   3627  CG  MET A 384      31.052   1.310 -12.393  1.00 10.00      A   
ATOM   3628  SD  MET A 384      30.063   0.592 -13.723  1.00 10.00      A   
ATOM   3629  CE  MET A 384      29.140  -0.656 -12.828  1.00 10.00      A   
ATOM   3630  C   MET A 384      33.644   0.350 -13.636  1.00 10.00      A   
ATOM   3631  O   MET A 384      34.802   0.650 -13.325  1.00 10.00      A   
ATOM   3632  N   THR A 385      33.064   0.757 -14.758  1.00 10.00      A   
ATOM   3633  HN  THR A 385      32.141   0.479 -14.947  1.00 10.00      A   
ATOM   3634  CA  THR A 385      33.747   1.622 -15.707  1.00 10.00      A   
ATOM   3635  CB  THR A 385      33.983   0.918 -17.053  1.00 10.00      A   
ATOM   3636  OG1 THR A 385      33.333  -0.359 -17.057  1.00 10.00      A   
ATOM   3637  HG1 THR A 385      33.523  -0.819 -16.233  1.00 10.00      A   
ATOM   3638  CG2 THR A 385      35.467   0.739 -17.320  1.00 10.00      A   
ATOM   3639  C   THR A 385      32.940   2.895 -15.950  1.00 10.00      A   
ATOM   3640  O   THR A 385      31.706   2.867 -15.982  1.00 10.00      A   
ATOM   3641  N   ASN A 386      33.646   4.003 -16.112  1.00 10.00      A   
ATOM   3642  HN  ASN A 386      34.632   3.948 -16.056  1.00 10.00      A   
ATOM   3643  CA  ASN A 386      33.025   5.297 -16.359  1.00 10.00      A   
ATOM   3644  CB  ASN A 386      34.087   6.400 -16.376  1.00 10.00      A   
ATOM   3645  CG  ASN A 386      34.234   7.097 -15.038  1.00 10.00      A   
ATOM   3646  OD1 ASN A 386      33.254   7.311 -14.325  1.00 10.00      A   
ATOM   3647  ND2 ASN A 386      35.457   7.468 -14.697  1.00 10.00      A   
ATOM   3648 HD21 ASN A 386      36.191   7.277 -15.319  1.00 10.00      A   
ATOM   3649 HD22 ASN A 386      35.583   7.919 -13.831  1.00 10.00      A   
ATOM   3650  C   ASN A 386      32.264   5.289 -17.677  1.00 10.00      A   
ATOM   3651  O   ASN A 386      31.114   5.735 -17.745  1.00 10.00      A   
ATOM   3652  N   ALA A 387      32.906   4.763 -18.718  1.00 10.00      A   
ATOM   3653  HN  ALA A 387      33.817   4.416 -18.593  1.00 10.00      A   
ATOM   3654  CA  ALA A 387      32.295   4.693 -20.042  1.00 10.00      A   
ATOM   3655  CB  ALA A 387      33.260   4.081 -21.044  1.00 10.00      A   
ATOM   3656  C   ALA A 387      30.992   3.904 -20.003  1.00 10.00      A   
ATOM   3657  O   ALA A 387      30.003   4.285 -20.636  1.00 10.00      A   
ATOM   3658  N   ALA A 388      30.995   2.811 -19.252  1.00 10.00      A   
ATOM   3659  HN  ALA A 388      31.819   2.562 -18.783  1.00 10.00      A   
ATOM   3660  CA  ALA A 388      29.816   1.965 -19.116  1.00 10.00      A   
ATOM   3661  CB  ALA A 388      30.117   0.765 -18.230  1.00 10.00      A   
ATOM   3662  C   ALA A 388      28.638   2.759 -18.565  1.00 10.00      A   
ATOM   3663  O   ALA A 388      27.546   2.740 -19.136  1.00 10.00      A   
ATOM   3664  N   LEU A 389      28.879   3.473 -17.468  1.00 10.00      A   
ATOM   3665  HN  LEU A 389      29.780   3.454 -17.078  1.00 10.00      A   
ATOM   3666  CA  LEU A 389      27.850   4.282 -16.828  1.00 10.00      A   
ATOM   3667  CB  LEU A 389      28.418   4.989 -15.595  1.00 10.00      A   
ATOM   3668  CG  LEU A 389      28.795   4.091 -14.417  1.00 10.00      A   
ATOM   3669  CD1 LEU A 389      29.575   4.875 -13.371  1.00 10.00      A   
ATOM   3670  CD2 LEU A 389      27.550   3.469 -13.802  1.00 10.00      A   
ATOM   3671  C   LEU A 389      27.274   5.307 -17.800  1.00 10.00      A   
ATOM   3672  O   LEU A 389      26.056   5.457 -17.908  1.00 10.00      A   
ATOM   3673  N   ILE A 390      28.156   6.001 -18.512  1.00 10.00      A   
ATOM   3674  HN  ILE A 390      29.116   5.831 -18.384  1.00 10.00      A   
ATOM   3675  CA  ILE A 390      27.737   7.010 -19.478  1.00 10.00      A   
ATOM   3676  CB  ILE A 390      28.954   7.711 -20.119  1.00 10.00      A   
ATOM   3677  CG1 ILE A 390      29.793   8.404 -19.039  1.00 10.00      A   
ATOM   3678  CG2 ILE A 390      28.509   8.711 -21.179  1.00 10.00      A   
ATOM   3679  CD1 ILE A 390      31.127   8.918 -19.530  1.00 10.00      A   
ATOM   3680  C   ILE A 390      26.871   6.379 -20.567  1.00 10.00      A   
ATOM   3681  O   ILE A 390      25.835   6.930 -20.947  1.00 10.00      A   
ATOM   3682  N   THR A 391      27.292   5.214 -21.049  1.00 10.00      A   
ATOM   3683  HN  THR A 391      28.119   4.821 -20.696  1.00 10.00      A   
ATOM   3684  CA  THR A 391      26.557   4.506 -22.087  1.00 10.00      A   
ATOM   3685  CB  THR A 391      27.317   3.247 -22.554  1.00 10.00      A   
ATOM   3686  OG1 THR A 391      28.674   3.599 -22.865  1.00 10.00      A   
ATOM   3687  HG1 THR A 391      29.145   3.818 -22.045  1.00 10.00      A   
ATOM   3688  CG2 THR A 391      26.668   2.653 -23.794  1.00 10.00      A   
ATOM   3689  C   THR A 391      25.156   4.120 -21.603  1.00 10.00      A   
ATOM   3690  O   THR A 391      24.167   4.365 -22.290  1.00 10.00      A   
ATOM   3691  N   ILE A 392      25.080   3.539 -20.408  1.00 10.00      A   
ATOM   3692  HN  ILE A 392      25.906   3.379 -19.900  1.00 10.00      A   
ATOM   3693  CA  ILE A 392      23.803   3.121 -19.831  1.00 10.00      A   
ATOM   3694  CB  ILE A 392      23.993   2.476 -18.439  1.00 10.00      A   
ATOM   3695  CG1 ILE A 392      24.839   1.207 -18.553  1.00 10.00      A   
ATOM   3696  CG2 ILE A 392      22.648   2.165 -17.788  1.00 10.00      A   
ATOM   3697  CD1 ILE A 392      25.359   0.705 -17.224  1.00 10.00      A   
ATOM   3698  C   ILE A 392      22.829   4.297 -19.728  1.00 10.00      A   
ATOM   3699  O   ILE A 392      21.653   4.174 -20.080  1.00 10.00      A   
ATOM   3700  N   ALA A 393      23.330   5.435 -19.260  1.00 10.00      A   
ATOM   3701  HN  ALA A 393      24.276   5.465 -18.995  1.00 10.00      A   
ATOM   3702  CA  ALA A 393      22.515   6.637 -19.111  1.00 10.00      A   
ATOM   3703  CB  ALA A 393      23.315   7.734 -18.430  1.00 10.00      A   
ATOM   3704  C   ALA A 393      21.994   7.125 -20.460  1.00 10.00      A   
ATOM   3705  O   ALA A 393      20.854   7.579 -20.572  1.00 10.00      A   
ATOM   3706  N   ARG A 394      22.837   7.030 -21.480  1.00 10.00      A   
ATOM   3707  HN  ARG A 394      23.737   6.669 -21.324  1.00 10.00      A   
ATOM   3708  CA  ARG A 394      22.464   7.453 -22.822  1.00 10.00      A   
ATOM   3709  CB  ARG A 394      23.711   7.643 -23.693  1.00 10.00      A   
ATOM   3710  CG  ARG A 394      24.657   8.723 -23.191  1.00 10.00      A   
ATOM   3711  CD  ARG A 394      25.777   8.992 -24.182  1.00 10.00      A   
ATOM   3712  NE  ARG A 394      25.288   9.631 -25.401  1.00 10.00      A   
ATOM   3713  HE  ARG A 394      24.472   9.256 -25.810  1.00 10.00      A   
ATOM   3714  CZ  ARG A 394      25.869  10.683 -25.981  1.00 10.00      A   
ATOM   3715  NH1 ARG A 394      26.963  11.223 -25.457  1.00 10.00      A   
ATOM   3716 HH11 ARG A 394      27.380  10.831 -24.587  1.00 10.00      A   
ATOM   3717 HH12 ARG A 394      27.409  12.049 -25.913  1.00 10.00      A   
ATOM   3718  NH2 ARG A 394      25.352  11.196 -27.092  1.00 10.00      A   
ATOM   3719 HH21 ARG A 394      25.804  12.019 -27.548  1.00 10.00      A   
ATOM   3720 HH22 ARG A 394      24.489  10.782 -27.513  1.00 10.00      A   
ATOM   3721  C   ARG A 394      21.511   6.447 -23.458  1.00 10.00      A   
ATOM   3722  O   ARG A 394      20.688   6.799 -24.304  1.00 10.00      A   
ATOM   3723  N   ASN A 395      21.624   5.194 -23.033  1.00 10.00      A   
ATOM   3724  HN  ASN A 395      22.309   4.979 -22.362  1.00 10.00      A   
ATOM   3725  CA  ASN A 395      20.778   4.127 -23.549  1.00 10.00      A   
ATOM   3726  CB  ASN A 395      21.389   2.751 -23.260  1.00 10.00      A   
ATOM   3727  CG  ASN A 395      22.533   2.375 -24.186  1.00 10.00      A   
ATOM   3728  OD1 ASN A 395      23.452   1.660 -23.789  1.00 10.00      A   
ATOM   3729  ND2 ASN A 395      22.485   2.835 -25.427  1.00 10.00      A   
ATOM   3730 HD21 ASN A 395      21.721   3.390 -25.691  1.00 10.00      A   
ATOM   3731 HD22 ASN A 395      23.219   2.600 -26.032  1.00 10.00      A   
ATOM   3732  C   ASN A 395      19.378   4.197 -22.955  1.00 10.00      A   
ATOM   3733  O   ASN A 395      18.385   4.115 -23.679  1.00 10.00      A   
ATOM   3734  N   ARG A 396      19.300   4.345 -21.635  1.00 10.00      A   
ATOM   3735  HN  ARG A 396      20.128   4.413 -21.103  1.00 10.00      A   
ATOM   3736  CA  ARG A 396      18.014   4.412 -20.956  1.00 10.00      A   
ATOM   3737  CB  ARG A 396      17.847   3.233 -19.993  1.00 10.00      A   
ATOM   3738  CG  ARG A 396      17.873   1.871 -20.664  1.00 10.00      A   
ATOM   3739  CD  ARG A 396      16.473   1.343 -20.933  1.00 10.00      A   
ATOM   3740  NE  ARG A 396      15.720   2.190 -21.856  1.00 10.00      A   
ATOM   3741  HE  ARG A 396      15.113   2.857 -21.455  1.00 10.00      A   
ATOM   3742  CZ  ARG A 396      15.798   2.106 -23.185  1.00 10.00      A   
ATOM   3743  NH1 ARG A 396      16.602   1.214 -23.762  1.00 10.00      A   
ATOM   3744 HH11 ARG A 396      17.182   0.564 -23.179  1.00 10.00      A   
ATOM   3745 HH12 ARG A 396      16.662   1.157 -24.806  1.00 10.00      A   
ATOM   3746  NH2 ARG A 396      15.047   2.903 -23.938  1.00 10.00      A   
ATOM   3747 HH21 ARG A 396      14.397   3.592 -23.493  1.00 10.00      A   
ATOM   3748 HH22 ARG A 396      15.096   2.838 -24.980  1.00 10.00      A   
ATOM   3749  C   ARG A 396      17.838   5.730 -20.209  1.00 10.00      A   
ATOM   3750  O   ARG A 396      18.211   5.849 -19.041  1.00 10.00      A   
ATOM   3751  N   PRO A 397      17.258   6.737 -20.873  1.00 10.00      A   
ATOM   3752  CA  PRO A 397      17.016   8.043 -20.259  1.00 10.00      A   
ATOM   3753  CB  PRO A 397      16.764   8.946 -21.467  1.00 10.00      A   
ATOM   3754  CG  PRO A 397      16.172   8.040 -22.492  1.00 10.00      A   
ATOM   3755  CD  PRO A 397      16.799   6.689 -22.276  1.00 10.00      A   
ATOM   3756  C   PRO A 397      15.778   7.995 -19.368  1.00 10.00      A   
ATOM   3757  O   PRO A 397      15.490   8.934 -18.630  1.00 10.00      A   
ATOM   3758  N   ASN A 398      15.068   6.873 -19.432  1.00 10.00      A   
ATOM   3759  HN  ASN A 398      15.373   6.153 -20.025  1.00 10.00      A   
ATOM   3760  CA  ASN A 398      13.847   6.675 -18.657  1.00 10.00      A   
ATOM   3761  CB  ASN A 398      12.833   5.864 -19.473  1.00 10.00      A   
ATOM   3762  CG  ASN A 398      13.268   4.424 -19.698  1.00 10.00      A   
ATOM   3763  OD1 ASN A 398      14.171   4.154 -20.494  1.00 10.00      A   
ATOM   3764  ND2 ASN A 398      12.619   3.490 -19.020  1.00 10.00      A   
ATOM   3765 HD21 ASN A 398      11.895   3.771 -18.418  1.00 10.00      A   
ATOM   3766 HD22 ASN A 398      12.898   2.555 -19.134  1.00 10.00      A   
ATOM   3767  C   ASN A 398      14.127   5.984 -17.321  1.00 10.00      A   
ATOM   3768  O   ASN A 398      13.209   5.471 -16.677  1.00 10.00      A   
ATOM   3769  N   MET A 399      15.393   5.966 -16.916  1.00 10.00      A   
ATOM   3770  HN  MET A 399      16.079   6.374 -17.482  1.00 10.00      A   
ATOM   3771  CA  MET A 399      15.787   5.349 -15.654  1.00 10.00      A   
ATOM   3772  CB  MET A 399      17.312   5.221 -15.565  1.00 10.00      A   
ATOM   3773  CG  MET A 399      17.807   4.311 -14.449  1.00 10.00      A   
ATOM   3774  SD  MET A 399      17.585   2.557 -14.816  1.00 10.00      A   
ATOM   3775  CE  MET A 399      18.639   2.373 -16.255  1.00 10.00      A   
ATOM   3776  C   MET A 399      15.249   6.160 -14.477  1.00 10.00      A   
ATOM   3777  O   MET A 399      15.647   7.305 -14.262  1.00 10.00      A   
ATOM   3778  N   THR A 400      14.338   5.560 -13.731  1.00 10.00      A   
ATOM   3779  HN  THR A 400      14.059   4.644 -13.961  1.00 10.00      A   
ATOM   3780  CA  THR A 400      13.729   6.210 -12.586  1.00 10.00      A   
ATOM   3781  CB  THR A 400      12.236   5.830 -12.484  1.00 10.00      A   
ATOM   3782  OG1 THR A 400      12.084   4.421 -12.734  1.00 10.00      A   
ATOM   3783  HG1 THR A 400      11.203   4.247 -13.108  1.00 10.00      A   
ATOM   3784  CG2 THR A 400      11.416   6.612 -13.503  1.00 10.00      A   
ATOM   3785  C   THR A 400      14.439   5.828 -11.288  1.00 10.00      A   
ATOM   3786  O   THR A 400      14.439   6.590 -10.315  1.00 10.00      A   
ATOM   3787  N   ARG A 401      15.052   4.650 -11.275  1.00 10.00      A   
ATOM   3788  HN  ARG A 401      15.045   4.097 -12.088  1.00 10.00      A   
ATOM   3789  CA  ARG A 401      15.748   4.171 -10.089  1.00 10.00      A   
ATOM   3790  CB  ARG A 401      14.846   3.243  -9.268  1.00 10.00      A   
ATOM   3791  CG  ARG A 401      13.710   3.960  -8.553  1.00 10.00      A   
ATOM   3792  CD  ARG A 401      12.699   2.979  -7.984  1.00 10.00      A   
ATOM   3793  NE  ARG A 401      12.034   2.207  -9.034  1.00 10.00      A   
ATOM   3794  HE  ARG A 401      12.572   1.952  -9.819  1.00 10.00      A   
ATOM   3795  CZ  ARG A 401      10.759   1.837  -8.988  1.00 10.00      A   
ATOM   3796  NH1 ARG A 401      10.012   2.168  -7.950  1.00 10.00      A   
ATOM   3797 HH11 ARG A 401       9.013   1.884  -7.900  1.00 10.00      A   
ATOM   3798 HH12 ARG A 401      10.416   2.727  -7.163  1.00 10.00      A   
ATOM   3799  NH2 ARG A 401      10.231   1.146  -9.990  1.00 10.00      A   
ATOM   3800 HH21 ARG A 401       9.233   0.853  -9.957  1.00 10.00      A   
ATOM   3801 HH22 ARG A 401      10.818   0.897 -10.817  1.00 10.00      A   
ATOM   3802  C   ARG A 401      17.047   3.466 -10.449  1.00 10.00      A   
ATOM   3803  O   ARG A 401      17.039   2.325 -10.919  1.00 10.00      A   
ATOM   3804  N   PHE A 402      18.160   4.146 -10.221  1.00 10.00      A   
ATOM   3805  HN  PHE A 402      18.101   5.045  -9.823  1.00 10.00      A   
ATOM   3806  CA  PHE A 402      19.471   3.588 -10.514  1.00 10.00      A   
ATOM   3807  CB  PHE A 402      20.305   4.568 -11.346  1.00 10.00      A   
ATOM   3808  CG  PHE A 402      21.569   3.979 -11.906  1.00 10.00      A   
ATOM   3809  CD1 PHE A 402      21.516   2.939 -12.823  1.00 10.00      A   
ATOM   3810  CD2 PHE A 402      22.807   4.464 -11.519  1.00 10.00      A   
ATOM   3811  CE1 PHE A 402      22.672   2.394 -13.342  1.00 10.00      A   
ATOM   3812  CE2 PHE A 402      23.969   3.924 -12.034  1.00 10.00      A   
ATOM   3813  CZ  PHE A 402      23.902   2.886 -12.948  1.00 10.00      A   
ATOM   3814  C   PHE A 402      20.188   3.249  -9.217  1.00 10.00      A   
ATOM   3815  O   PHE A 402      20.721   4.128  -8.539  1.00 10.00      A   
ATOM   3816  N   ARG A 403      20.181   1.978  -8.862  1.00 10.00      A   
ATOM   3817  HN  ARG A 403      19.740   1.317  -9.440  1.00 10.00      A   
ATOM   3818  CA  ARG A 403      20.823   1.532  -7.637  1.00 10.00      A   
ATOM   3819  CB  ARG A 403      19.833   0.760  -6.768  1.00 10.00      A   
ATOM   3820  CG  ARG A 403      18.531   1.497  -6.515  1.00 10.00      A   
ATOM   3821  CD  ARG A 403      17.464   0.567  -5.966  1.00 10.00      A   
ATOM   3822  NE  ARG A 403      17.621   0.327  -4.534  1.00 10.00      A   
ATOM   3823  HE  ARG A 403      18.521   0.478  -4.143  1.00 10.00      A   
ATOM   3824  CZ  ARG A 403      16.635  -0.069  -3.733  1.00 10.00      A   
ATOM   3825  NH1 ARG A 403      15.415  -0.275  -4.221  1.00 10.00      A   
ATOM   3826 HH11 ARG A 403      15.217  -0.124  -5.234  1.00 10.00      A   
ATOM   3827 HH12 ARG A 403      14.647  -0.588  -3.588  1.00 10.00      A   
ATOM   3828  NH2 ARG A 403      16.869  -0.271  -2.440  1.00 10.00      A   
ATOM   3829 HH21 ARG A 403      16.096  -0.575  -1.806  1.00 10.00      A   
ATOM   3830 HH22 ARG A 403      17.834  -0.122  -2.048  1.00 10.00      A   
ATOM   3831  C   ARG A 403      22.034   0.669  -7.950  1.00 10.00      A   
ATOM   3832  O   ARG A 403      21.903  -0.498  -8.321  1.00 10.00      A   
ATOM   3833  N   LEU A 404      23.212   1.249  -7.811  1.00 10.00      A   
ATOM   3834  HN  LEU A 404      23.259   2.181  -7.512  1.00 10.00      A   
ATOM   3835  CA  LEU A 404      24.444   0.529  -8.079  1.00 10.00      A   
ATOM   3836  CB  LEU A 404      25.226   1.210  -9.204  1.00 10.00      A   
ATOM   3837  CG  LEU A 404      26.594   0.612  -9.538  1.00 10.00      A   
ATOM   3838  CD1 LEU A 404      26.440  -0.758 -10.179  1.00 10.00      A   
ATOM   3839  CD2 LEU A 404      27.375   1.546 -10.447  1.00 10.00      A   
ATOM   3840  C   LEU A 404      25.298   0.446  -6.823  1.00 10.00      A   
ATOM   3841  O   LEU A 404      25.389   1.410  -6.058  1.00 10.00      A   
ATOM   3842  N   CYS A 405      25.908  -0.707  -6.602  1.00 10.00      A   
ATOM   3843  HN  CYS A 405      25.772  -1.455  -7.229  1.00 10.00      A   
ATOM   3844  CA  CYS A 405      26.761  -0.902  -5.447  1.00 10.00      A   
ATOM   3845  CB  CYS A 405      25.972  -1.493  -4.281  1.00 10.00      A   
ATOM   3846  SG  CYS A 405      26.758  -1.270  -2.668  1.00 10.00      A   
ATOM   3847  HG  CYS A 405      27.925  -1.896  -2.692  1.00 10.00      A   
ATOM   3848  C   CYS A 405      27.947  -1.789  -5.793  1.00 10.00      A   
ATOM   3849  O   CYS A 405      27.790  -2.866  -6.368  1.00 10.00      A   
ATOM   3850  N   ILE A 406      29.134  -1.314  -5.456  1.00 10.00      A   
ATOM   3851  HN  ILE A 406      29.190  -0.443  -5.018  1.00 10.00      A   
ATOM   3852  CA  ILE A 406      30.356  -2.052  -5.710  1.00 10.00      A   
ATOM   3853  CB  ILE A 406      31.460  -1.136  -6.289  1.00 10.00      A   
ATOM   3854  CG1 ILE A 406      30.917  -0.329  -7.475  1.00 10.00      A   
ATOM   3855  CG2 ILE A 406      32.672  -1.955  -6.718  1.00 10.00      A   
ATOM   3856  CD1 ILE A 406      31.876   0.720  -8.003  1.00 10.00      A   
ATOM   3857  C   ILE A 406      30.841  -2.677  -4.409  1.00 10.00      A   
ATOM   3858  O   ILE A 406      30.707  -2.076  -3.343  1.00 10.00      A   
ATOM   3859  N   ILE A 407      31.376  -3.889  -4.500  1.00 10.00      A   
ATOM   3860  HN  ILE A 407      31.426  -4.319  -5.381  1.00 10.00      A   
ATOM   3861  CA  ILE A 407      31.880  -4.603  -3.330  1.00 10.00      A   
ATOM   3862  CB  ILE A 407      32.382  -6.016  -3.700  1.00 10.00      A   
ATOM   3863  CG1 ILE A 407      31.267  -6.825  -4.370  1.00 10.00      A   
ATOM   3864  CG2 ILE A 407      32.915  -6.752  -2.477  1.00 10.00      A   
ATOM   3865  CD1 ILE A 407      30.021  -6.991  -3.524  1.00 10.00      A   
ATOM   3866  C   ILE A 407      32.996  -3.822  -2.635  1.00 10.00      A   
ATOM   3867  O   ILE A 407      32.978  -3.660  -1.417  1.00 10.00      A   
ATOM   3868  N   GLU A 408      33.962  -3.340  -3.408  1.00 10.00      A   
ATOM   3869  HN  GLU A 408      33.931  -3.500  -4.372  1.00 10.00      A   
ATOM   3870  CA  GLU A 408      35.069  -2.574  -2.852  1.00 10.00      A   
ATOM   3871  CB  GLU A 408      36.306  -2.696  -3.751  1.00 10.00      A   
ATOM   3872  CG  GLU A 408      37.480  -1.819  -3.340  1.00 10.00      A   
ATOM   3873  CD  GLU A 408      38.272  -2.384  -2.177  1.00 10.00      A   
ATOM   3874  OE1 GLU A 408      39.037  -3.347  -2.387  1.00 10.00      A   
ATOM   3875  OE2 GLU A 408      38.155  -1.850  -1.053  1.00 10.00      A   
ATOM   3876  C   GLU A 408      34.675  -1.107  -2.692  1.00 10.00      A   
ATOM   3877  O   GLU A 408      34.307  -0.448  -3.666  1.00 10.00      A   
ATOM   3878  N   PRO A 409      34.731  -0.581  -1.459  1.00 10.00      A   
ATOM   3879  CA  PRO A 409      34.392   0.814  -1.177  1.00 10.00      A   
ATOM   3880  CB  PRO A 409      34.452   0.910   0.356  1.00 10.00      A   
ATOM   3881  CG  PRO A 409      34.483  -0.499   0.844  1.00 10.00      A   
ATOM   3882  CD  PRO A 409      35.131  -1.303  -0.245  1.00 10.00      A   
ATOM   3883  C   PRO A 409      35.417   1.762  -1.785  1.00 10.00      A   
ATOM   3884  O   PRO A 409      36.622   1.536  -1.676  1.00 10.00      A   
ATOM   3885  N   LYS A 410      34.928   2.821  -2.422  1.00 10.00      A   
ATOM   3886  HN  LYS A 410      33.955   2.940  -2.465  1.00 10.00      A   
ATOM   3887  CA  LYS A 410      35.788   3.820  -3.053  1.00 10.00      A   
ATOM   3888  CB  LYS A 410      36.692   4.509  -2.026  1.00 10.00      A   
ATOM   3889  CG  LYS A 410      35.926   5.292  -0.976  1.00 10.00      A   
ATOM   3890  CD  LYS A 410      36.842   5.844   0.099  1.00 10.00      A   
ATOM   3891  CE  LYS A 410      36.047   6.586   1.159  1.00 10.00      A   
ATOM   3892  NZ  LYS A 410      36.863   6.863   2.369  1.00 10.00      A   
ATOM   3893  HZ1 LYS A 410      37.671   7.471   2.128  1.00 10.00      A   
ATOM   3894  HZ2 LYS A 410      37.222   5.973   2.769  1.00 10.00      A   
ATOM   3895  HZ3 LYS A 410      36.286   7.343   3.090  1.00 10.00      A   
ATOM   3896  C   LYS A 410      36.600   3.225  -4.202  1.00 10.00      A   
ATOM   3897  O   LYS A 410      37.746   3.618  -4.443  1.00 10.00      A   
ATOM   3898  N   ALA A 411      36.002   2.267  -4.901  1.00 10.00      A   
ATOM   3899  HN  ALA A 411      35.105   1.971  -4.637  1.00 10.00      A   
ATOM   3900  CA  ALA A 411      36.650   1.631  -6.036  1.00 10.00      A   
ATOM   3901  CB  ALA A 411      36.057   0.253  -6.276  1.00 10.00      A   
ATOM   3902  C   ALA A 411      36.509   2.497  -7.284  1.00 10.00      A   
ATOM   3903  O   ALA A 411      35.399   2.866  -7.670  1.00 10.00      A   
ATOM   3904  N   PRO A 412      37.632   2.871  -7.906  1.00 10.00      A   
ATOM   3905  CA  PRO A 412      37.628   3.692  -9.111  1.00 10.00      A   
ATOM   3906  CB  PRO A 412      39.011   4.342  -9.065  1.00 10.00      A   
ATOM   3907  CG  PRO A 412      39.882   3.320  -8.414  1.00 10.00      A   
ATOM   3908  CD  PRO A 412      39.002   2.542  -7.469  1.00 10.00      A   
ATOM   3909  C   PRO A 412      37.499   2.843 -10.372  1.00 10.00      A   
ATOM   3910  O   PRO A 412      37.409   1.612 -10.302  1.00 10.00      A   
ATOM   3911  N   ASP A 413      37.485   3.514 -11.519  1.00 10.00      A   
ATOM   3912  HN  ASP A 413      37.539   4.495 -11.496  1.00 10.00      A   
ATOM   3913  CA  ASP A 413      37.391   2.849 -12.811  1.00 10.00      A   
ATOM   3914  CB  ASP A 413      37.479   3.906 -13.915  1.00 10.00      A   
ATOM   3915  CG  ASP A 413      37.307   3.346 -15.307  1.00 10.00      A   
ATOM   3916  OD1 ASP A 413      38.281   2.796 -15.847  1.00 10.00      A   
ATOM   3917  OD2 ASP A 413      36.212   3.484 -15.880  1.00 10.00      A   
ATOM   3918  C   ASP A 413      38.534   1.842 -12.936  1.00 10.00      A   
ATOM   3919  O   ASP A 413      39.674   2.163 -12.626  1.00 10.00      A   
ATOM   3920  N   TYR A 414      38.233   0.627 -13.379  1.00 10.00      A   
ATOM   3921  HN  TYR A 414      37.307   0.423 -13.633  1.00 10.00      A   
ATOM   3922  CA  TYR A 414      39.257  -0.415 -13.487  1.00 10.00      A   
ATOM   3923  CB  TYR A 414      38.654  -1.827 -13.407  1.00 10.00      A   
ATOM   3924  CG  TYR A 414      37.826  -2.247 -14.605  1.00 10.00      A   
ATOM   3925  CD1 TYR A 414      38.387  -2.988 -15.640  1.00 10.00      A   
ATOM   3926  CD2 TYR A 414      36.485  -1.911 -14.696  1.00 10.00      A   
ATOM   3927  CE1 TYR A 414      37.632  -3.378 -16.732  1.00 10.00      A   
ATOM   3928  CE2 TYR A 414      35.724  -2.298 -15.781  1.00 10.00      A   
ATOM   3929  CZ  TYR A 414      36.301  -3.029 -16.798  1.00 10.00      A   
ATOM   3930  OH  TYR A 414      35.542  -3.413 -17.879  1.00 10.00      A   
ATOM   3931  HH  TYR A 414      34.602  -3.352 -17.646  1.00 10.00      A   
ATOM   3932  C   TYR A 414      40.172  -0.270 -14.704  1.00 10.00      A   
ATOM   3933  O   TYR A 414      41.219  -0.911 -14.772  1.00 10.00      A   
ATOM   3934  N   LEU A 415      39.797   0.571 -15.655  1.00 10.00      A   
ATOM   3935  HN  LEU A 415      38.967   1.092 -15.547  1.00 10.00      A   
ATOM   3936  CA  LEU A 415      40.607   0.756 -16.852  1.00 10.00      A   
ATOM   3937  CB  LEU A 415      39.726   0.776 -18.105  1.00 10.00      A   
ATOM   3938  CG  LEU A 415      39.170  -0.575 -18.560  1.00 10.00      A   
ATOM   3939  CD1 LEU A 415      38.192  -0.395 -19.712  1.00 10.00      A   
ATOM   3940  CD2 LEU A 415      40.301  -1.515 -18.954  1.00 10.00      A   
ATOM   3941  C   LEU A 415      41.449   2.023 -16.777  1.00 10.00      A   
ATOM   3942  O   LEU A 415      42.643   2.005 -17.062  1.00 10.00      A   
ATOM   3943  N   THR A 416      40.826   3.122 -16.389  1.00 10.00      A   
ATOM   3944  HN  THR A 416      39.867   3.076 -16.162  1.00 10.00      A   
ATOM   3945  CA  THR A 416      41.521   4.398 -16.299  1.00 10.00      A   
ATOM   3946  CB  THR A 416      40.631   5.552 -16.795  1.00 10.00      A   
ATOM   3947  OG1 THR A 416      39.316   5.428 -16.229  1.00 10.00      A   
ATOM   3948  HG1 THR A 416      38.982   4.532 -16.379  1.00 10.00      A   
ATOM   3949  CG2 THR A 416      40.530   5.531 -18.312  1.00 10.00      A   
ATOM   3950  C   THR A 416      41.995   4.695 -14.879  1.00 10.00      A   
ATOM   3951  O   THR A 416      42.851   5.558 -14.669  1.00 10.00      A   
ATOM   3952  N   LEU A 417      41.435   3.968 -13.914  1.00 10.00      A   
ATOM   3953  HN  LEU A 417      40.778   3.286 -14.160  1.00 10.00      A   
ATOM   3954  CA  LEU A 417      41.768   4.143 -12.500  1.00 10.00      A   
ATOM   3955  CB  LEU A 417      43.243   3.838 -12.233  1.00 10.00      A   
ATOM   3956  CG  LEU A 417      43.726   2.437 -12.612  1.00 10.00      A   
ATOM   3957  CD1 LEU A 417      45.202   2.284 -12.294  1.00 10.00      A   
ATOM   3958  CD2 LEU A 417      42.913   1.375 -11.889  1.00 10.00      A   
ATOM   3959  C   LEU A 417      41.397   5.541 -12.010  1.00 10.00      A   
ATOM   3960  O   LEU A 417      42.076   6.126 -11.165  1.00 10.00      A   
ATOM   3961  N   GLU A 418      40.306   6.065 -12.543  1.00 10.00      A   
ATOM   3962  HN  GLU A 418      39.798   5.541 -13.193  1.00 10.00      A   
ATOM   3963  CA  GLU A 418      39.829   7.390 -12.181  1.00 10.00      A   
ATOM   3964  CB  GLU A 418      39.730   8.269 -13.428  1.00 10.00      A   
ATOM   3965  CG  GLU A 418      41.061   8.487 -14.119  1.00 10.00      A   
ATOM   3966  CD  GLU A 418      41.129   9.800 -14.859  1.00 10.00      A   
ATOM   3967  OE1 GLU A 418      40.800  10.847 -14.259  1.00 10.00      A   
ATOM   3968  OE2 GLU A 418      41.534   9.796 -16.040  1.00 10.00      A   
ATOM   3969  C   GLU A 418      38.481   7.300 -11.483  1.00 10.00      A   
ATOM   3970  O   GLU A 418      37.797   6.281 -11.577  1.00 10.00      A   
ATOM   3971  N   PRO A 419      38.093   8.353 -10.747  1.00 10.00      A   
ATOM   3972  CA  PRO A 419      36.811   8.392 -10.036  1.00 10.00      A   
ATOM   3973  CB  PRO A 419      36.811   9.771  -9.375  1.00 10.00      A   
ATOM   3974  CG  PRO A 419      38.245  10.160  -9.303  1.00 10.00      A   
ATOM   3975  CD  PRO A 419      38.877   9.582 -10.531  1.00 10.00      A   
ATOM   3976  C   PRO A 419      35.627   8.265 -10.995  1.00 10.00      A   
ATOM   3977  O   PRO A 419      35.740   8.586 -12.180  1.00 10.00      A   
ATOM   3978  N   LEU A 420      34.488   7.831 -10.471  1.00 10.00      A   
ATOM   3979  HN  LEU A 420      34.444   7.653  -9.503  1.00 10.00      A   
ATOM   3980  CA  LEU A 420      33.292   7.634 -11.284  1.00 10.00      A   
ATOM   3981  CB  LEU A 420      32.488   6.437 -10.763  1.00 10.00      A   
ATOM   3982  CG  LEU A 420      33.230   5.101 -10.693  1.00 10.00      A   
ATOM   3983  CD1 LEU A 420      32.391   4.067  -9.962  1.00 10.00      A   
ATOM   3984  CD2 LEU A 420      33.597   4.608 -12.086  1.00 10.00      A   
ATOM   3985  C   LEU A 420      32.415   8.882 -11.320  1.00 10.00      A   
ATOM   3986  O   LEU A 420      31.228   8.808 -11.658  1.00 10.00      A   
ATOM   3987  N   ASP A 421      33.007  10.023 -10.973  1.00 10.00      A   
ATOM   3988  HN  ASP A 421      33.952  10.006 -10.709  1.00 10.00      A   
ATOM   3989  CA  ASP A 421      32.291  11.297 -10.956  1.00 10.00      A   
ATOM   3990  CB  ASP A 421      33.232  12.446 -10.579  1.00 10.00      A   
ATOM   3991  CG  ASP A 421      33.674  12.418  -9.129  1.00 10.00      A   
ATOM   3992  OD1 ASP A 421      33.105  13.161  -8.303  1.00 10.00      A   
ATOM   3993  OD2 ASP A 421      34.614  11.673  -8.811  1.00 10.00      A   
ATOM   3994  C   ASP A 421      31.645  11.593 -12.304  1.00 10.00      A   
ATOM   3995  O   ASP A 421      30.479  11.975 -12.377  1.00 10.00      A   
ATOM   3996  N   ILE A 422      32.407  11.403 -13.373  1.00 10.00      A   
ATOM   3997  HN  ILE A 422      33.324  11.086 -13.252  1.00 10.00      A   
ATOM   3998  CA  ILE A 422      31.905  11.660 -14.719  1.00 10.00      A   
ATOM   3999  CB  ILE A 422      33.038  11.777 -15.761  1.00 10.00      A   
ATOM   4000  CG1 ILE A 422      33.941  10.542 -15.729  1.00 10.00      A   
ATOM   4001  CG2 ILE A 422      33.847  13.044 -15.522  1.00 10.00      A   
ATOM   4002  CD1 ILE A 422      34.840  10.406 -16.939  1.00 10.00      A   
ATOM   4003  C   ILE A 422      30.891  10.607 -15.171  1.00 10.00      A   
ATOM   4004  O   ILE A 422      29.964  10.915 -15.920  1.00 10.00      A   
ATOM   4005  N   GLY A 423      31.062   9.375 -14.707  1.00 10.00      A   
ATOM   4006  HN  GLY A 423      31.809   9.189 -14.101  1.00 10.00      A   
ATOM   4007  CA  GLY A 423      30.155   8.305 -15.080  1.00 10.00      A   
ATOM   4008  C   GLY A 423      28.790   8.496 -14.464  1.00 10.00      A   
ATOM   4009  O   GLY A 423      27.774   8.471 -15.161  1.00 10.00      A   
ATOM   4010  N   PHE A 424      28.769   8.713 -13.155  1.00 10.00      A   
ATOM   4011  HN  PHE A 424      29.620   8.730 -12.658  1.00 10.00      A   
ATOM   4012  CA  PHE A 424      27.522   8.927 -12.437  1.00 10.00      A   
ATOM   4013  CB  PHE A 424      27.737   8.849 -10.925  1.00 10.00      A   
ATOM   4014  CG  PHE A 424      27.613   7.463 -10.364  1.00 10.00      A   
ATOM   4015  CD1 PHE A 424      28.743   6.741 -10.021  1.00 10.00      A   
ATOM   4016  CD2 PHE A 424      26.369   6.881 -10.181  1.00 10.00      A   
ATOM   4017  CE1 PHE A 424      28.640   5.465  -9.504  1.00 10.00      A   
ATOM   4018  CE2 PHE A 424      26.258   5.604  -9.664  1.00 10.00      A   
ATOM   4019  CZ  PHE A 424      27.395   4.896  -9.325  1.00 10.00      A   
ATOM   4020  C   PHE A 424      26.913  10.268 -12.819  1.00 10.00      A   
ATOM   4021  O   PHE A 424      25.693  10.446 -12.768  1.00 10.00      A   
ATOM   4022  N   GLY A 425      27.770  11.204 -13.213  1.00 10.00      A   
ATOM   4023  HN  GLY A 425      28.730  11.000 -13.225  1.00 10.00      A   
ATOM   4024  CA  GLY A 425      27.310  12.517 -13.614  1.00 10.00      A   
ATOM   4025  C   GLY A 425      26.424  12.446 -14.838  1.00 10.00      A   
ATOM   4026  O   GLY A 425      25.444  13.179 -14.949  1.00 10.00      A   
ATOM   4027  N   ALA A 426      26.757  11.540 -15.749  1.00 10.00      A   
ATOM   4028  HN  ALA A 426      27.548  10.979 -15.598  1.00 10.00      A   
ATOM   4029  CA  ALA A 426      25.982  11.365 -16.969  1.00 10.00      A   
ATOM   4030  CB  ALA A 426      26.743  10.489 -17.955  1.00 10.00      A   
ATOM   4031  C   ALA A 426      24.616  10.758 -16.656  1.00 10.00      A   
ATOM   4032  O   ALA A 426      23.634  11.012 -17.358  1.00 10.00      A   
ATOM   4033  N   ILE A 427      24.566   9.960 -15.592  1.00 10.00      A   
ATOM   4034  HN  ILE A 427      25.386   9.803 -15.081  1.00 10.00      A   
ATOM   4035  CA  ILE A 427      23.328   9.313 -15.169  1.00 10.00      A   
ATOM   4036  CB  ILE A 427      23.537   8.410 -13.932  1.00 10.00      A   
ATOM   4037  CG1 ILE A 427      24.625   7.358 -14.185  1.00 10.00      A   
ATOM   4038  CG2 ILE A 427      22.228   7.746 -13.527  1.00 10.00      A   
ATOM   4039  CD1 ILE A 427      24.255   6.309 -15.210  1.00 10.00      A   
ATOM   4040  C   ILE A 427      22.266  10.355 -14.848  1.00 10.00      A   
ATOM   4041  O   ILE A 427      21.201  10.377 -15.460  1.00 10.00      A   
ATOM   4042  N   VAL A 428      22.581  11.246 -13.916  1.00 10.00      A   
ATOM   4043  HN  VAL A 428      23.467  11.205 -13.496  1.00 10.00      A   
ATOM   4044  CA  VAL A 428      21.645  12.288 -13.510  1.00 10.00      A   
ATOM   4045  CB  VAL A 428      22.077  13.001 -12.212  1.00 10.00      A   
ATOM   4046  CG1 VAL A 428      22.009  12.051 -11.029  1.00 10.00      A   
ATOM   4047  CG2 VAL A 428      23.472  13.592 -12.348  1.00 10.00      A   
ATOM   4048  C   VAL A 428      21.424  13.322 -14.611  1.00 10.00      A   
ATOM   4049  O   VAL A 428      20.434  14.049 -14.598  1.00 10.00      A   
ATOM   4050  N   GLU A 429      22.349  13.385 -15.559  1.00 10.00      A   
ATOM   4051  HN  GLU A 429      23.120  12.779 -15.515  1.00 10.00      A   
ATOM   4052  CA  GLU A 429      22.252  14.334 -16.662  1.00 10.00      A   
ATOM   4053  CB  GLU A 429      23.630  14.553 -17.290  1.00 10.00      A   
ATOM   4054  CG  GLU A 429      23.765  15.864 -18.046  1.00 10.00      A   
ATOM   4055  CD  GLU A 429      25.100  15.999 -18.746  1.00 10.00      A   
ATOM   4056  OE1 GLU A 429      26.123  16.210 -18.062  1.00 10.00      A   
ATOM   4057  OE2 GLU A 429      25.137  15.906 -19.993  1.00 10.00      A   
ATOM   4058  C   GLU A 429      21.268  13.841 -17.724  1.00 10.00      A   
ATOM   4059  O   GLU A 429      20.601  14.640 -18.387  1.00 10.00      A   
ATOM   4060  N   HIS A 430      21.179  12.523 -17.876  1.00 10.00      A   
ATOM   4061  HN  HIS A 430      21.732  11.938 -17.310  1.00 10.00      A   
ATOM   4062  CA  HIS A 430      20.288  11.923 -18.869  1.00 10.00      A   
ATOM   4063  CB  HIS A 430      20.971  10.756 -19.585  1.00 10.00      A   
ATOM   4064  CG  HIS A 430      21.990  11.179 -20.601  1.00 10.00      A   
ATOM   4065  ND1 HIS A 430      21.645  11.392 -21.914  1.00 10.00      A   
ATOM   4066  CD2 HIS A 430      23.316  11.419 -20.443  1.00 10.00      A   
ATOM   4067  CE1 HIS A 430      22.759  11.756 -22.526  1.00 10.00      A   
ATOM   4068  NE2 HIS A 430      23.792  11.787 -21.677  1.00 10.00      A   
ATOM   4069  HE2 HIS A 430      24.719  12.045 -21.888  1.00 10.00      A   
ATOM   4070  C   HIS A 430      18.956  11.479 -18.268  1.00 10.00      A   
ATOM   4071  O   HIS A 430      17.896  11.697 -18.859  1.00 10.00      A   
ATOM   4072  N   CYS A 431      19.011  10.860 -17.099  1.00 10.00      A   
ATOM   4073  HN  CYS A 431      19.884  10.718 -16.669  1.00 10.00      A   
ATOM   4074  CA  CYS A 431      17.811  10.387 -16.424  1.00 10.00      A   
ATOM   4075  CB  CYS A 431      18.159   9.242 -15.472  1.00 10.00      A   
ATOM   4076  SG  CYS A 431      19.236   7.977 -16.197  1.00 10.00      A   
ATOM   4077  HG  CYS A 431      18.786   7.694 -17.412  1.00 10.00      A   
ATOM   4078  C   CYS A 431      17.121  11.533 -15.678  1.00 10.00      A   
ATOM   4079  O   CYS A 431      17.436  11.825 -14.523  1.00 10.00      A   
ATOM   4080  N   LYS A 432      16.183  12.181 -16.360  1.00 10.00      A   
ATOM   4081  HN  LYS A 432      15.977  11.889 -17.272  1.00 10.00      A   
ATOM   4082  CA  LYS A 432      15.448  13.311 -15.800  1.00 10.00      A   
ATOM   4083  CB  LYS A 432      14.724  14.070 -16.917  1.00 10.00      A   
ATOM   4084  CG  LYS A 432      15.627  14.575 -18.030  1.00 10.00      A   
ATOM   4085  CD  LYS A 432      16.397  15.812 -17.600  1.00 10.00      A   
ATOM   4086  CE  LYS A 432      16.865  16.615 -18.801  1.00 10.00      A   
ATOM   4087  NZ  LYS A 432      15.735  17.289 -19.490  1.00 10.00      A   
ATOM   4088  HZ1 LYS A 432      16.024  17.587 -20.443  1.00 10.00      A   
ATOM   4089  HZ2 LYS A 432      15.436  18.129 -18.954  1.00 10.00      A   
ATOM   4090  HZ3 LYS A 432      14.926  16.641 -19.574  1.00 10.00      A   
ATOM   4091  C   LYS A 432      14.439  12.876 -14.735  1.00 10.00      A   
ATOM   4092  O   LYS A 432      14.135  13.631 -13.811  1.00 10.00      A   
ATOM   4093  N   ASP A 433      13.917  11.663 -14.862  1.00 10.00      A   
ATOM   4094  HN  ASP A 433      14.191  11.100 -15.615  1.00 10.00      A   
ATOM   4095  CA  ASP A 433      12.935  11.153 -13.905  1.00 10.00      A   
ATOM   4096  CB  ASP A 433      11.794  10.414 -14.612  1.00 10.00      A   
ATOM   4097  CG  ASP A 433      10.442  11.045 -14.336  1.00 10.00      A   
ATOM   4098  OD1 ASP A 433       9.978  11.846 -15.175  1.00 10.00      A   
ATOM   4099  OD2 ASP A 433       9.835  10.750 -13.285  1.00 10.00      A   
ATOM   4100  C   ASP A 433      13.577  10.260 -12.855  1.00 10.00      A   
ATOM   4101  O   ASP A 433      12.904   9.442 -12.227  1.00 10.00      A   
ATOM   4102  N   LEU A 434      14.879  10.417 -12.665  1.00 10.00      A   
ATOM   4103  HN  LEU A 434      15.367  11.079 -13.200  1.00 10.00      A   
ATOM   4104  CA  LEU A 434      15.603   9.627 -11.682  1.00 10.00      A   
ATOM   4105  CB  LEU A 434      17.109   9.816 -11.866  1.00 10.00      A   
ATOM   4106  CG  LEU A 434      18.016   8.847 -11.109  1.00 10.00      A   
ATOM   4107  CD1 LEU A 434      17.826   7.428 -11.620  1.00 10.00      A   
ATOM   4108  CD2 LEU A 434      19.470   9.273 -11.236  1.00 10.00      A   
ATOM   4109  C   LEU A 434      15.195  10.033 -10.270  1.00 10.00      A   
ATOM   4110  O   LEU A 434      15.637  11.060  -9.759  1.00 10.00      A   
ATOM   4111  N   ARG A 435      14.343   9.227  -9.648  1.00 10.00      A   
ATOM   4112  HN  ARG A 435      14.029   8.417 -10.110  1.00 10.00      A   
ATOM   4113  CA  ARG A 435      13.861   9.508  -8.301  1.00 10.00      A   
ATOM   4114  CB  ARG A 435      12.489   8.863  -8.065  1.00 10.00      A   
ATOM   4115  CG  ARG A 435      11.459   9.091  -9.157  1.00 10.00      A   
ATOM   4116  CD  ARG A 435      10.053   8.744  -8.671  1.00 10.00      A   
ATOM   4117  NE  ARG A 435       9.973   7.421  -8.034  1.00 10.00      A   
ATOM   4118  HE  ARG A 435      10.321   7.341  -7.118  1.00 10.00      A   
ATOM   4119  CZ  ARG A 435       9.439   6.344  -8.616  1.00 10.00      A   
ATOM   4120  NH1 ARG A 435       8.942   6.432  -9.847  1.00 10.00      A   
ATOM   4121 HH11 ARG A 435       8.965   7.342 -10.360  1.00 10.00      A   
ATOM   4122 HH12 ARG A 435       8.524   5.590 -10.308  1.00 10.00      A   
ATOM   4123  NH2 ARG A 435       9.374   5.186  -7.965  1.00 10.00      A   
ATOM   4124 HH21 ARG A 435       8.956   4.351  -8.427  1.00 10.00      A   
ATOM   4125 HH22 ARG A 435       9.734   5.097  -6.982  1.00 10.00      A   
ATOM   4126  C   ARG A 435      14.820   8.968  -7.253  1.00 10.00      A   
ATOM   4127  O   ARG A 435      15.114   9.634  -6.265  1.00 10.00      A   
ATOM   4128  N   ARG A 436      15.312   7.764  -7.480  1.00 10.00      A   
ATOM   4129  HN  ARG A 436      15.082   7.304  -8.316  1.00 10.00      A   
ATOM   4130  CA  ARG A 436      16.207   7.117  -6.531  1.00 10.00      A   
ATOM   4131  CB  ARG A 436      15.573   5.811  -6.054  1.00 10.00      A   
ATOM   4132  CG  ARG A 436      16.154   5.242  -4.773  1.00 10.00      A   
ATOM   4133  CD  ARG A 436      15.333   4.057  -4.302  1.00 10.00      A   
ATOM   4134  NE  ARG A 436      15.794   3.521  -3.024  1.00 10.00      A   
ATOM   4135  HE  ARG A 436      16.671   3.821  -2.694  1.00 10.00      A   
ATOM   4136  CZ  ARG A 436      15.090   2.657  -2.291  1.00 10.00      A   
ATOM   4137  NH1 ARG A 436      13.900   2.240  -2.710  1.00 10.00      A   
ATOM   4138 HH11 ARG A 436      13.356   1.555  -2.129  1.00 10.00      A   
ATOM   4139 HH12 ARG A 436      13.501   2.589  -3.605  1.00 10.00      A   
ATOM   4140  NH2 ARG A 436      15.564   2.204  -1.139  1.00 10.00      A   
ATOM   4141 HH21 ARG A 436      16.491   2.512  -0.787  1.00 10.00      A   
ATOM   4142 HH22 ARG A 436      14.988   1.530  -0.573  1.00 10.00      A   
ATOM   4143  C   ARG A 436      17.569   6.837  -7.152  1.00 10.00      A   
ATOM   4144  O   ARG A 436      17.657   6.274  -8.245  1.00 10.00      A   
ATOM   4145  N   LEU A 437      18.620   7.231  -6.451  1.00 10.00      A   
ATOM   4146  HN  LEU A 437      18.483   7.687  -5.591  1.00 10.00      A   
ATOM   4147  CA  LEU A 437      19.974   7.017  -6.925  1.00 10.00      A   
ATOM   4148  CB  LEU A 437      20.551   8.315  -7.497  1.00 10.00      A   
ATOM   4149  CG  LEU A 437      22.001   8.256  -7.986  1.00 10.00      A   
ATOM   4150  CD1 LEU A 437      22.129   7.360  -9.207  1.00 10.00      A   
ATOM   4151  CD2 LEU A 437      22.522   9.654  -8.284  1.00 10.00      A   
ATOM   4152  C   LEU A 437      20.866   6.498  -5.806  1.00 10.00      A   
ATOM   4153  O   LEU A 437      20.912   7.070  -4.713  1.00 10.00      A   
ATOM   4154  N   SER A 438      21.552   5.402  -6.075  1.00 10.00      A   
ATOM   4155  HN  SER A 438      21.441   4.969  -6.951  1.00 10.00      A   
ATOM   4156  CA  SER A 438      22.464   4.814  -5.111  1.00 10.00      A   
ATOM   4157  CB  SER A 438      22.094   3.356  -4.848  1.00 10.00      A   
ATOM   4158  OG  SER A 438      20.720   3.234  -4.525  1.00 10.00      A   
ATOM   4159  HG  SER A 438      20.568   2.384  -4.084  1.00 10.00      A   
ATOM   4160  C   SER A 438      23.887   4.921  -5.643  1.00 10.00      A   
ATOM   4161  O   SER A 438      24.211   4.343  -6.683  1.00 10.00      A   
ATOM   4162  N   LEU A 439      24.726   5.665  -4.934  1.00 10.00      A   
ATOM   4163  HN  LEU A 439      24.415   6.069  -4.093  1.00 10.00      A   
ATOM   4164  CA  LEU A 439      26.104   5.880  -5.351  1.00 10.00      A   
ATOM   4165  CB  LEU A 439      26.577   7.270  -4.912  1.00 10.00      A   
ATOM   4166  CG  LEU A 439      25.827   8.470  -5.498  1.00 10.00      A   
ATOM   4167  CD1 LEU A 439      26.303   9.760  -4.850  1.00 10.00      A   
ATOM   4168  CD2 LEU A 439      26.005   8.536  -7.007  1.00 10.00      A   
ATOM   4169  C   LEU A 439      27.050   4.818  -4.795  1.00 10.00      A   
ATOM   4170  O   LEU A 439      26.791   4.227  -3.742  1.00 10.00      A   
ATOM   4171  N   SER A 440      28.149   4.595  -5.506  1.00 10.00      A   
ATOM   4172  HN  SER A 440      28.286   5.095  -6.337  1.00 10.00      A   
ATOM   4173  CA  SER A 440      29.161   3.633  -5.100  1.00 10.00      A   
ATOM   4174  CB  SER A 440      28.657   2.202  -5.285  1.00 10.00      A   
ATOM   4175  OG  SER A 440      27.963   2.056  -6.512  1.00 10.00      A   
ATOM   4176  HG  SER A 440      27.009   2.067  -6.343  1.00 10.00      A   
ATOM   4177  C   SER A 440      30.443   3.860  -5.894  1.00 10.00      A   
ATOM   4178  O   SER A 440      30.401   4.400  -6.999  1.00 10.00      A   
ATOM   4179  N   GLY A 441      31.580   3.485  -5.318  1.00 10.00      A   
ATOM   4180  HN  GLY A 441      31.563   3.110  -4.411  1.00 10.00      A   
ATOM   4181  CA  GLY A 441      32.843   3.663  -6.005  1.00 10.00      A   
ATOM   4182  C   GLY A 441      33.536   4.940  -5.590  1.00 10.00      A   
ATOM   4183  O   GLY A 441      33.075   5.634  -4.684  1.00 10.00      A   
ATOM   4184  N   LEU A 442      34.660   5.236  -6.227  1.00 10.00      A   
ATOM   4185  HN  LEU A 442      34.985   4.632  -6.929  1.00 10.00      A   
ATOM   4186  CA  LEU A 442      35.414   6.442  -5.915  1.00 10.00      A   
ATOM   4187  CB  LEU A 442      36.839   6.349  -6.471  1.00 10.00      A   
ATOM   4188  CG  LEU A 442      37.774   7.513  -6.128  1.00 10.00      A   
ATOM   4189  CD1 LEU A 442      37.985   7.611  -4.625  1.00 10.00      A   
ATOM   4190  CD2 LEU A 442      39.103   7.368  -6.853  1.00 10.00      A   
ATOM   4191  C   LEU A 442      34.705   7.660  -6.488  1.00 10.00      A   
ATOM   4192  O   LEU A 442      34.599   7.811  -7.707  1.00 10.00      A   
ATOM   4193  N   LEU A 443      34.207   8.513  -5.605  1.00 10.00      A   
ATOM   4194  HN  LEU A 443      34.321   8.329  -4.648  1.00 10.00      A   
ATOM   4195  CA  LEU A 443      33.492   9.709  -6.011  1.00 10.00      A   
ATOM   4196  CB  LEU A 443      31.987   9.495  -5.823  1.00 10.00      A   
ATOM   4197  CG  LEU A 443      31.367   8.317  -6.577  1.00 10.00      A   
ATOM   4198  CD1 LEU A 443      30.039   7.921  -5.953  1.00 10.00      A   
ATOM   4199  CD2 LEU A 443      31.183   8.667  -8.043  1.00 10.00      A   
ATOM   4200  C   LEU A 443      33.929  10.905  -5.177  1.00 10.00      A   
ATOM   4201  O   LEU A 443      33.998  10.821  -3.949  1.00 10.00      A   
ATOM   4202  N   THR A 444      34.236  12.005  -5.841  1.00 10.00      A   
ATOM   4203  HN  THR A 444      34.185  12.003  -6.825  1.00 10.00      A   
ATOM   4204  CA  THR A 444      34.636  13.220  -5.155  1.00 10.00      A   
ATOM   4205  CB  THR A 444      35.782  13.935  -5.899  1.00 10.00      A   
ATOM   4206  OG1 THR A 444      35.377  14.250  -7.240  1.00 10.00      A   
ATOM   4207  HG1 THR A 444      34.625  13.684  -7.497  1.00 10.00      A   
ATOM   4208  CG2 THR A 444      37.027  13.058  -5.941  1.00 10.00      A   
ATOM   4209  C   THR A 444      33.433  14.150  -5.039  1.00 10.00      A   
ATOM   4210  O   THR A 444      32.289  13.701  -5.116  1.00 10.00      A   
ATOM   4211  N   ASP A 445      33.679  15.439  -4.871  1.00 10.00      A   
ATOM   4212  HN  ASP A 445      34.607  15.752  -4.823  1.00 10.00      A   
ATOM   4213  CA  ASP A 445      32.592  16.403  -4.757  1.00 10.00      A   
ATOM   4214  CB  ASP A 445      33.036  17.655  -3.997  1.00 10.00      A   
ATOM   4215  CG  ASP A 445      33.214  17.428  -2.507  1.00 10.00      A   
ATOM   4216  OD1 ASP A 445      33.768  18.325  -1.838  1.00 10.00      A   
ATOM   4217  OD2 ASP A 445      32.811  16.365  -1.998  1.00 10.00      A   
ATOM   4218  C   ASP A 445      32.077  16.791  -6.138  1.00 10.00      A   
ATOM   4219  O   ASP A 445      31.083  17.507  -6.266  1.00 10.00      A   
ATOM   4220  N   LYS A 446      32.760  16.312  -7.171  1.00 10.00      A   
ATOM   4221  HN  LYS A 446      33.543  15.747  -7.001  1.00 10.00      A   
ATOM   4222  CA  LYS A 446      32.375  16.607  -8.546  1.00 10.00      A   
ATOM   4223  CB  LYS A 446      33.471  16.193  -9.528  1.00 10.00      A   
ATOM   4224  CG  LYS A 446      33.336  16.812 -10.910  1.00 10.00      A   
ATOM   4225  CD  LYS A 446      33.377  18.331 -10.844  1.00 10.00      A   
ATOM   4226  CE  LYS A 446      33.354  18.946 -12.233  1.00 10.00      A   
ATOM   4227  NZ  LYS A 446      33.260  20.429 -12.184  1.00 10.00      A   
ATOM   4228  HZ1 LYS A 446      34.045  20.822 -11.629  1.00 10.00      A   
ATOM   4229  HZ2 LYS A 446      32.360  20.717 -11.741  1.00 10.00      A   
ATOM   4230  HZ3 LYS A 446      33.298  20.825 -13.146  1.00 10.00      A   
ATOM   4231  C   LYS A 446      31.051  15.938  -8.903  1.00 10.00      A   
ATOM   4232  O   LYS A 446      30.171  16.568  -9.487  1.00 10.00      A   
ATOM   4233  N   VAL A 447      30.912  14.665  -8.547  1.00 10.00      A   
ATOM   4234  HN  VAL A 447      31.666  14.202  -8.108  1.00 10.00      A   
ATOM   4235  CA  VAL A 447      29.687  13.926  -8.821  1.00 10.00      A   
ATOM   4236  CB  VAL A 447      29.799  12.430  -8.434  1.00 10.00      A   
ATOM   4237  CG1 VAL A 447      30.006  12.244  -6.939  1.00 10.00      A   
ATOM   4238  CG2 VAL A 447      28.586  11.649  -8.913  1.00 10.00      A   
ATOM   4239  C   VAL A 447      28.498  14.580  -8.117  1.00 10.00      A   
ATOM   4240  O   VAL A 447      27.418  14.712  -8.692  1.00 10.00      A   
ATOM   4241  N   PHE A 448      28.718  15.033  -6.889  1.00 10.00      A   
ATOM   4242  HN  PHE A 448      29.609  14.926  -6.491  1.00 10.00      A   
ATOM   4243  CA  PHE A 448      27.671  15.689  -6.120  1.00 10.00      A   
ATOM   4244  CB  PHE A 448      28.127  15.903  -4.678  1.00 10.00      A   
ATOM   4245  CG  PHE A 448      28.351  14.622  -3.924  1.00 10.00      A   
ATOM   4246  CD1 PHE A 448      29.630  14.204  -3.602  1.00 10.00      A   
ATOM   4247  CD2 PHE A 448      27.280  13.833  -3.543  1.00 10.00      A   
ATOM   4248  CE1 PHE A 448      29.839  13.024  -2.914  1.00 10.00      A   
ATOM   4249  CE2 PHE A 448      27.480  12.653  -2.855  1.00 10.00      A   
ATOM   4250  CZ  PHE A 448      28.762  12.247  -2.540  1.00 10.00      A   
ATOM   4251  C   PHE A 448      27.299  17.013  -6.775  1.00 10.00      A   
ATOM   4252  O   PHE A 448      26.146  17.447  -6.729  1.00 10.00      A   
ATOM   4253  N   GLU A 449      28.289  17.635  -7.400  1.00 10.00      A   
ATOM   4254  HN  GLU A 449      29.187  17.236  -7.382  1.00 10.00      A   
ATOM   4255  CA  GLU A 449      28.091  18.888  -8.107  1.00 10.00      A   
ATOM   4256  CB  GLU A 449      29.439  19.400  -8.611  1.00 10.00      A   
ATOM   4257  CG  GLU A 449      29.377  20.720  -9.346  1.00 10.00      A   
ATOM   4258  CD  GLU A 449      30.680  21.035 -10.045  1.00 10.00      A   
ATOM   4259  OE1 GLU A 449      31.676  21.329  -9.349  1.00 10.00      A   
ATOM   4260  OE2 GLU A 449      30.719  20.983 -11.292  1.00 10.00      A   
ATOM   4261  C   GLU A 449      27.144  18.655  -9.282  1.00 10.00      A   
ATOM   4262  O   GLU A 449      26.250  19.457  -9.542  1.00 10.00      A   
ATOM   4263  N   TYR A 450      27.347  17.536  -9.980  1.00 10.00      A   
ATOM   4264  HN  TYR A 450      28.090  16.948  -9.728  1.00 10.00      A   
ATOM   4265  CA  TYR A 450      26.500  17.165 -11.108  1.00 10.00      A   
ATOM   4266  CB  TYR A 450      27.039  15.902 -11.786  1.00 10.00      A   
ATOM   4267  CG  TYR A 450      28.345  16.066 -12.532  1.00 10.00      A   
ATOM   4268  CD1 TYR A 450      29.423  15.229 -12.268  1.00 10.00      A   
ATOM   4269  CD2 TYR A 450      28.494  17.037 -13.513  1.00 10.00      A   
ATOM   4270  CE1 TYR A 450      30.612  15.352 -12.959  1.00 10.00      A   
ATOM   4271  CE2 TYR A 450      29.683  17.169 -14.207  1.00 10.00      A   
ATOM   4272  CZ  TYR A 450      30.736  16.324 -13.926  1.00 10.00      A   
ATOM   4273  OH  TYR A 450      31.912  16.441 -14.628  1.00 10.00      A   
ATOM   4274  HH  TYR A 450      32.056  17.367 -14.861  1.00 10.00      A   
ATOM   4275  C   TYR A 450      25.088  16.882 -10.608  1.00 10.00      A   
ATOM   4276  O   TYR A 450      24.099  17.341 -11.187  1.00 10.00      A   
ATOM   4277  N   ILE A 451      25.014  16.117  -9.521  1.00 10.00      A   
ATOM   4278  HN  ILE A 451      25.847  15.787  -9.118  1.00 10.00      A   
ATOM   4279  CA  ILE A 451      23.743  15.751  -8.908  1.00 10.00      A   
ATOM   4280  CB  ILE A 451      23.957  14.843  -7.674  1.00 10.00      A   
ATOM   4281  CG1 ILE A 451      24.591  13.513  -8.095  1.00 10.00      A   
ATOM   4282  CG2 ILE A 451      22.643  14.596  -6.942  1.00 10.00      A   
ATOM   4283  CD1 ILE A 451      25.073  12.668  -6.936  1.00 10.00      A   
ATOM   4284  C   ILE A 451      22.959  16.993  -8.507  1.00 10.00      A   
ATOM   4285  O   ILE A 451      21.801  17.155  -8.890  1.00 10.00      A   
ATOM   4286  N   GLY A 452      23.611  17.893  -7.777  1.00 10.00      A   
ATOM   4287  HN  GLY A 452      24.550  17.722  -7.527  1.00 10.00      A   
ATOM   4288  CA  GLY A 452      22.958  19.115  -7.334  1.00 10.00      A   
ATOM   4289  C   GLY A 452      22.773  20.144  -8.438  1.00 10.00      A   
ATOM   4290  O   GLY A 452      22.678  21.341  -8.174  1.00 10.00      A   
ATOM   4291  N   THR A 453      22.733  19.689  -9.676  1.00 10.00      A   
ATOM   4292  HN  THR A 453      22.843  18.729  -9.830  1.00 10.00      A   
ATOM   4293  CA  THR A 453      22.547  20.574 -10.810  1.00 10.00      A   
ATOM   4294  CB  THR A 453      23.892  20.898 -11.490  1.00 10.00      A   
ATOM   4295  OG1 THR A 453      24.794  21.437 -10.517  1.00 10.00      A   
ATOM   4296  HG1 THR A 453      25.373  20.730 -10.189  1.00 10.00      A   
ATOM   4297  CG2 THR A 453      23.710  21.907 -12.615  1.00 10.00      A   
ATOM   4298  C   THR A 453      21.583  19.964 -11.826  1.00 10.00      A   
ATOM   4299  O   THR A 453      20.690  20.643 -12.335  1.00 10.00      A   
ATOM   4300  N   TYR A 454      21.753  18.679 -12.103  1.00 10.00      A   
ATOM   4301  HN  TYR A 454      22.475  18.179 -11.660  1.00 10.00      A   
ATOM   4302  CA  TYR A 454      20.903  17.997 -13.071  1.00 10.00      A   
ATOM   4303  CB  TYR A 454      21.744  17.123 -14.003  1.00 10.00      A   
ATOM   4304  CG  TYR A 454      22.763  17.899 -14.808  1.00 10.00      A   
ATOM   4305  CD1 TYR A 454      24.126  17.693 -14.622  1.00 10.00      A   
ATOM   4306  CD2 TYR A 454      22.364  18.842 -15.745  1.00 10.00      A   
ATOM   4307  CE1 TYR A 454      25.061  18.405 -15.350  1.00 10.00      A   
ATOM   4308  CE2 TYR A 454      23.293  19.557 -16.478  1.00 10.00      A   
ATOM   4309  CZ  TYR A 454      24.638  19.334 -16.277  1.00 10.00      A   
ATOM   4310  OH  TYR A 454      25.567  20.046 -17.002  1.00 10.00      A   
ATOM   4311  HH  TYR A 454      25.445  20.990 -16.835  1.00 10.00      A   
ATOM   4312  C   TYR A 454      19.805  17.170 -12.408  1.00 10.00      A   
ATOM   4313  O   TYR A 454      18.738  16.967 -12.991  1.00 10.00      A   
ATOM   4314  N   ALA A 455      20.056  16.706 -11.192  1.00 10.00      A   
ATOM   4315  HN  ALA A 455      20.906  16.924 -10.756  1.00 10.00      A   
ATOM   4316  CA  ALA A 455      19.075  15.891 -10.480  1.00 10.00      A   
ATOM   4317  CB  ALA A 455      19.752  14.884  -9.560  1.00 10.00      A   
ATOM   4318  C   ALA A 455      18.084  16.762  -9.717  1.00 10.00      A   
ATOM   4319  O   ALA A 455      18.291  17.105  -8.552  1.00 10.00      A   
ATOM   4320  N   LYS A 456      17.013  17.141 -10.393  1.00 10.00      A   
ATOM   4321  HN  LYS A 456      16.912  16.849 -11.328  1.00 10.00      A   
ATOM   4322  CA  LYS A 456      15.985  17.974  -9.790  1.00 10.00      A   
ATOM   4323  CB  LYS A 456      15.489  19.027 -10.786  1.00 10.00      A   
ATOM   4324  CG  LYS A 456      16.562  20.002 -11.247  1.00 10.00      A   
ATOM   4325  CD  LYS A 456      16.973  20.942 -10.126  1.00 10.00      A   
ATOM   4326  CE  LYS A 456      18.199  21.757 -10.507  1.00 10.00      A   
ATOM   4327  NZ  LYS A 456      18.519  22.778  -9.479  1.00 10.00      A   
ATOM   4328  HZ1 LYS A 456      17.792  23.523  -9.480  1.00 10.00      A   
ATOM   4329  HZ2 LYS A 456      19.440  23.213  -9.676  1.00 10.00      A   
ATOM   4330  HZ3 LYS A 456      18.549  22.341  -8.534  1.00 10.00      A   
ATOM   4331  C   LYS A 456      14.823  17.117  -9.303  1.00 10.00      A   
ATOM   4332  O   LYS A 456      14.165  17.447  -8.313  1.00 10.00      A   
ATOM   4333  N   LYS A 457      14.589  16.004  -9.995  1.00 10.00      A   
ATOM   4334  HN  LYS A 457      15.160  15.794 -10.767  1.00 10.00      A   
ATOM   4335  CA  LYS A 457      13.510  15.088  -9.645  1.00 10.00      A   
ATOM   4336  CB  LYS A 457      12.870  14.496 -10.900  1.00 10.00      A   
ATOM   4337  CG  LYS A 457      11.786  15.366 -11.508  1.00 10.00      A   
ATOM   4338  CD  LYS A 457      10.557  15.414 -10.616  1.00 10.00      A   
ATOM   4339  CE  LYS A 457       9.428  16.186 -11.276  1.00 10.00      A   
ATOM   4340  NZ  LYS A 457       9.781  17.614 -11.490  1.00 10.00      A   
ATOM   4341  HZ1 LYS A 457       9.926  18.087 -10.577  1.00 10.00      A   
ATOM   4342  HZ2 LYS A 457       9.016  18.103 -11.997  1.00 10.00      A   
ATOM   4343  HZ3 LYS A 457      10.654  17.692 -12.047  1.00 10.00      A   
ATOM   4344  C   LYS A 457      14.001  13.971  -8.732  1.00 10.00      A   
ATOM   4345  O   LYS A 457      13.278  13.009  -8.473  1.00 10.00      A   
ATOM   4346  N   MET A 458      15.231  14.097  -8.256  1.00 10.00      A   
ATOM   4347  HN  MET A 458      15.765  14.877  -8.506  1.00 10.00      A   
ATOM   4348  CA  MET A 458      15.794  13.098  -7.360  1.00 10.00      A   
ATOM   4349  CB  MET A 458      17.311  13.227  -7.270  1.00 10.00      A   
ATOM   4350  CG  MET A 458      18.012  11.957  -6.808  1.00 10.00      A   
ATOM   4351  SD  MET A 458      19.759  12.222  -6.461  1.00 10.00      A   
ATOM   4352  CE  MET A 458      19.636  13.373  -5.096  1.00 10.00      A   
ATOM   4353  C   MET A 458      15.167  13.248  -5.980  1.00 10.00      A   
ATOM   4354  O   MET A 458      15.323  14.281  -5.326  1.00 10.00      A   
ATOM   4355  N   GLU A 459      14.465  12.213  -5.546  1.00 10.00      A   
ATOM   4356  HN  GLU A 459      14.405  11.409  -6.105  1.00 10.00      A   
ATOM   4357  CA  GLU A 459      13.779  12.238  -4.265  1.00 10.00      A   
ATOM   4358  CB  GLU A 459      12.352  11.703  -4.418  1.00 10.00      A   
ATOM   4359  CG  GLU A 459      11.614  12.271  -5.626  1.00 10.00      A   
ATOM   4360  CD  GLU A 459      10.115  12.044  -5.585  1.00 10.00      A   
ATOM   4361  OE1 GLU A 459       9.438  12.678  -4.744  1.00 10.00      A   
ATOM   4362  OE2 GLU A 459       9.603  11.234  -6.389  1.00 10.00      A   
ATOM   4363  C   GLU A 459      14.543  11.490  -3.172  1.00 10.00      A   
ATOM   4364  O   GLU A 459      14.356  11.757  -1.982  1.00 10.00      A   
ATOM   4365  N   MET A 460      15.410  10.567  -3.564  1.00 10.00      A   
ATOM   4366  HN  MET A 460      15.534  10.396  -4.525  1.00 10.00      A   
ATOM   4367  CA  MET A 460      16.187   9.803  -2.595  1.00 10.00      A   
ATOM   4368  CB  MET A 460      15.491   8.489  -2.242  1.00 10.00      A   
ATOM   4369  CG  MET A 460      16.208   7.685  -1.171  1.00 10.00      A   
ATOM   4370  SD  MET A 460      15.339   6.169  -0.749  1.00 10.00      A   
ATOM   4371  CE  MET A 460      16.349   5.564   0.600  1.00 10.00      A   
ATOM   4372  C   MET A 460      17.597   9.525  -3.097  1.00 10.00      A   
ATOM   4373  O   MET A 460      17.789   9.107  -4.241  1.00 10.00      A   
ATOM   4374  N   LEU A 461      18.574   9.753  -2.227  1.00 10.00      A   
ATOM   4375  HN  LEU A 461      18.346  10.082  -1.328  1.00 10.00      A   
ATOM   4376  CA  LEU A 461      19.975   9.523  -2.560  1.00 10.00      A   
ATOM   4377  CB  LEU A 461      20.677  10.843  -2.899  1.00 10.00      A   
ATOM   4378  CG  LEU A 461      22.178  10.765  -3.201  1.00 10.00      A   
ATOM   4379  CD1 LEU A 461      22.435  10.022  -4.501  1.00 10.00      A   
ATOM   4380  CD2 LEU A 461      22.791  12.156  -3.248  1.00 10.00      A   
ATOM   4381  C   LEU A 461      20.694   8.839  -1.401  1.00 10.00      A   
ATOM   4382  O   LEU A 461      20.665   9.324  -0.265  1.00 10.00      A   
ATOM   4383  N   SER A 462      21.317   7.706  -1.688  1.00 10.00      A   
ATOM   4384  HN  SER A 462      21.279   7.359  -2.607  1.00 10.00      A   
ATOM   4385  CA  SER A 462      22.057   6.960  -0.680  1.00 10.00      A   
ATOM   4386  CB  SER A 462      21.566   5.511  -0.620  1.00 10.00      A   
ATOM   4387  OG  SER A 462      20.161   5.465  -0.416  1.00 10.00      A   
ATOM   4388  HG  SER A 462      19.972   5.491   0.530  1.00 10.00      A   
ATOM   4389  C   SER A 462      23.548   7.019  -0.988  1.00 10.00      A   
ATOM   4390  O   SER A 462      23.994   6.557  -2.042  1.00 10.00      A   
ATOM   4391  N   VAL A 463      24.308   7.612  -0.076  1.00 10.00      A   
ATOM   4392  HN  VAL A 463      23.890   7.953   0.751  1.00 10.00      A   
ATOM   4393  CA  VAL A 463      25.744   7.760  -0.255  1.00 10.00      A   
ATOM   4394  CB  VAL A 463      26.169   9.244  -0.209  1.00 10.00      A   
ATOM   4395  CG1 VAL A 463      27.628   9.403  -0.607  1.00 10.00      A   
ATOM   4396  CG2 VAL A 463      25.272  10.089  -1.103  1.00 10.00      A   
ATOM   4397  C   VAL A 463      26.520   6.986   0.808  1.00 10.00      A   
ATOM   4398  O   VAL A 463      26.176   7.004   1.990  1.00 10.00      A   
ATOM   4399  N   ALA A 464      27.571   6.318   0.373  1.00 10.00      A   
ATOM   4400  HN  ALA A 464      27.800   6.363  -0.577  1.00 10.00      A   
ATOM   4401  CA  ALA A 464      28.413   5.538   1.260  1.00 10.00      A   
ATOM   4402  CB  ALA A 464      27.889   4.114   1.372  1.00 10.00      A   
ATOM   4403  C   ALA A 464      29.846   5.535   0.746  1.00 10.00      A   
ATOM   4404  O   ALA A 464      30.109   5.046  -0.355  1.00 10.00      A   
ATOM   4405  N   PHE A 465      30.760   6.092   1.542  1.00 10.00      A   
ATOM   4406  HN  PHE A 465      30.468   6.477   2.401  1.00 10.00      A   
ATOM   4407  CA  PHE A 465      32.182   6.156   1.180  1.00 10.00      A   
ATOM   4408  CB  PHE A 465      32.771   4.749   0.955  1.00 10.00      A   
ATOM   4409  CG  PHE A 465      32.786   3.864   2.169  1.00 10.00      A   
ATOM   4410  CD1 PHE A 465      31.671   3.121   2.515  1.00 10.00      A   
ATOM   4411  CD2 PHE A 465      33.921   3.766   2.955  1.00 10.00      A   
ATOM   4412  CE1 PHE A 465      31.683   2.302   3.624  1.00 10.00      A   
ATOM   4413  CE2 PHE A 465      33.940   2.950   4.068  1.00 10.00      A   
ATOM   4414  CZ  PHE A 465      32.819   2.218   4.402  1.00 10.00      A   
ATOM   4415  C   PHE A 465      32.399   7.013  -0.066  1.00 10.00      A   
ATOM   4416  O   PHE A 465      32.937   6.537  -1.069  1.00 10.00      A   
ATOM   4417  N   ALA A 466      31.980   8.269  -0.005  1.00 10.00      A   
ATOM   4418  HN  ALA A 466      31.574   8.603   0.823  1.00 10.00      A   
ATOM   4419  CA  ALA A 466      32.130   9.174  -1.138  1.00 10.00      A   
ATOM   4420  CB  ALA A 466      31.019   8.955  -2.155  1.00 10.00      A   
ATOM   4421  C   ALA A 466      32.155  10.625  -0.681  1.00 10.00      A   
ATOM   4422  O   ALA A 466      31.635  10.961   0.388  1.00 10.00      A   
ATOM   4423  N   GLY A 467      32.760  11.476  -1.496  1.00 10.00      A   
ATOM   4424  HN  GLY A 467      33.160  11.141  -2.335  1.00 10.00      A   
ATOM   4425  CA  GLY A 467      32.851  12.883  -1.176  1.00 10.00      A   
ATOM   4426  C   GLY A 467      34.271  13.301  -0.861  1.00 10.00      A   
ATOM   4427  O   GLY A 467      35.100  12.469  -0.481  1.00 10.00      A   
ATOM   4428  N   ASP A 468      34.562  14.582  -1.024  1.00 10.00      A   
ATOM   4429  HN  ASP A 468      33.857  15.202  -1.345  1.00 10.00      A   
ATOM   4430  CA  ASP A 468      35.898  15.098  -0.741  1.00 10.00      A   
ATOM   4431  CB  ASP A 468      36.511  15.772  -1.969  1.00 10.00      A   
ATOM   4432  CG  ASP A 468      38.005  16.002  -1.817  1.00 10.00      A   
ATOM   4433  OD1 ASP A 468      38.734  15.028  -1.518  1.00 10.00      A   
ATOM   4434  OD2 ASP A 468      38.466  17.147  -2.014  1.00 10.00      A   
ATOM   4435  C   ASP A 468      35.851  16.071   0.428  1.00 10.00      A   
ATOM   4436  O   ASP A 468      36.678  16.010   1.336  1.00 10.00      A   
ATOM   4437  N   SER A 469      34.871  16.959   0.406  1.00 10.00      A   
ATOM   4438  HN  SER A 469      34.242  16.965  -0.354  1.00 10.00      A   
ATOM   4439  CA  SER A 469      34.701  17.933   1.469  1.00 10.00      A   
ATOM   4440  CB  SER A 469      35.460  19.223   1.145  1.00 10.00      A   
ATOM   4441  OG  SER A 469      35.062  19.758  -0.106  1.00 10.00      A   
ATOM   4442  HG  SER A 469      34.631  19.062  -0.635  1.00 10.00      A   
ATOM   4443  C   SER A 469      33.216  18.210   1.699  1.00 10.00      A   
ATOM   4444  O   SER A 469      32.361  17.508   1.159  1.00 10.00      A   
ATOM   4445  N   ASP A 470      32.911  19.238   2.485  1.00 10.00      A   
ATOM   4446  HN  ASP A 470      33.636  19.768   2.883  1.00 10.00      A   
ATOM   4447  CA  ASP A 470      31.527  19.601   2.784  1.00 10.00      A   
ATOM   4448  CB  ASP A 470      31.471  20.708   3.843  1.00 10.00      A   
ATOM   4449  CG  ASP A 470      32.152  20.341   5.145  1.00 10.00      A   
ATOM   4450  OD1 ASP A 470      31.449  20.049   6.131  1.00 10.00      A   
ATOM   4451  OD2 ASP A 470      33.401  20.358   5.191  1.00 10.00      A   
ATOM   4452  C   ASP A 470      30.793  20.066   1.531  1.00 10.00      A   
ATOM   4453  O   ASP A 470      29.562  20.066   1.490  1.00 10.00      A   
ATOM   4454  N   LEU A 471      31.556  20.446   0.509  1.00 10.00      A   
ATOM   4455  HN  LEU A 471      32.531  20.392   0.598  1.00 10.00      A   
ATOM   4456  CA  LEU A 471      30.992  20.927  -0.745  1.00 10.00      A   
ATOM   4457  CB  LEU A 471      32.102  21.286  -1.734  1.00 10.00      A   
ATOM   4458  CG  LEU A 471      32.925  22.532  -1.396  1.00 10.00      A   
ATOM   4459  CD1 LEU A 471      34.028  22.740  -2.420  1.00 10.00      A   
ATOM   4460  CD2 LEU A 471      32.031  23.760  -1.317  1.00 10.00      A   
ATOM   4461  C   LEU A 471      30.031  19.921  -1.367  1.00 10.00      A   
ATOM   4462  O   LEU A 471      28.981  20.304  -1.881  1.00 10.00      A   
ATOM   4463  N   GLY A 472      30.387  18.640  -1.302  1.00 10.00      A   
ATOM   4464  HN  GLY A 472      31.239  18.398  -0.876  1.00 10.00      A   
ATOM   4465  CA  GLY A 472      29.543  17.598  -1.862  1.00 10.00      A   
ATOM   4466  C   GLY A 472      28.138  17.620  -1.297  1.00 10.00      A   
ATOM   4467  O   GLY A 472      27.157  17.614  -2.044  1.00 10.00      A   
ATOM   4468  N   MET A 473      28.046  17.660   0.024  1.00 10.00      A   
ATOM   4469  HN  MET A 473      28.869  17.674   0.555  1.00 10.00      A   
ATOM   4470  CA  MET A 473      26.755  17.692   0.704  1.00 10.00      A   
ATOM   4471  CB  MET A 473      26.958  17.585   2.219  1.00 10.00      A   
ATOM   4472  CG  MET A 473      25.676  17.659   3.031  1.00 10.00      A   
ATOM   4473  SD  MET A 473      25.948  17.326   4.780  1.00 10.00      A   
ATOM   4474  CE  MET A 473      24.278  17.423   5.414  1.00 10.00      A   
ATOM   4475  C   MET A 473      26.005  18.976   0.366  1.00 10.00      A   
ATOM   4476  O   MET A 473      24.801  18.959   0.107  1.00 10.00      A   
ATOM   4477  N   HIS A 474      26.740  20.081   0.344  1.00 10.00      A   
ATOM   4478  HN  HIS A 474      27.701  20.016   0.528  1.00 10.00      A   
ATOM   4479  CA  HIS A 474      26.166  21.386   0.042  1.00 10.00      A   
ATOM   4480  CB  HIS A 474      27.229  22.481   0.205  1.00 10.00      A   
ATOM   4481  CG  HIS A 474      26.742  23.863  -0.108  1.00 10.00      A   
ATOM   4482  ND1 HIS A 474      25.899  24.537   0.742  1.00 10.00      A   
ATOM   4483  CD2 HIS A 474      27.009  24.643  -1.186  1.00 10.00      A   
ATOM   4484  CE1 HIS A 474      25.670  25.705   0.170  1.00 10.00      A   
ATOM   4485  NE2 HIS A 474      26.321  25.812  -0.996  1.00 10.00      A   
ATOM   4486  HE2 HIS A 474      26.303  26.582  -1.606  1.00 10.00      A   
ATOM   4487  C   HIS A 474      25.578  21.424  -1.368  1.00 10.00      A   
ATOM   4488  O   HIS A 474      24.445  21.857  -1.560  1.00 10.00      A   
ATOM   4489  N   HIS A 475      26.346  20.948  -2.342  1.00 10.00      A   
ATOM   4490  HN  HIS A 475      27.232  20.586  -2.116  1.00 10.00      A   
ATOM   4491  CA  HIS A 475      25.914  20.940  -3.740  1.00 10.00      A   
ATOM   4492  CB  HIS A 475      27.000  20.354  -4.650  1.00 10.00      A   
ATOM   4493  CG  HIS A 475      28.012  21.358  -5.119  1.00 10.00      A   
ATOM   4494  ND1 HIS A 475      27.832  22.169  -6.215  1.00 10.00      A   
ATOM   4495  HD1 HIS A 475      27.037  22.196  -6.791  1.00 10.00      A   
ATOM   4496  CD2 HIS A 475      29.240  21.667  -4.626  1.00 10.00      A   
ATOM   4497  CE1 HIS A 475      28.924  22.932  -6.352  1.00 10.00      A   
ATOM   4498  NE2 HIS A 475      29.812  22.665  -5.411  1.00 10.00      A   
ATOM   4499  C   HIS A 475      24.601  20.186  -3.932  1.00 10.00      A   
ATOM   4500  O   HIS A 475      23.719  20.635  -4.669  1.00 10.00      A   
ATOM   4501  N   VAL A 476      24.472  19.050  -3.257  1.00 10.00      A   
ATOM   4502  HN  VAL A 476      25.202  18.752  -2.673  1.00 10.00      A   
ATOM   4503  CA  VAL A 476      23.268  18.239  -3.362  1.00 10.00      A   
ATOM   4504  CB  VAL A 476      23.476  16.833  -2.765  1.00 10.00      A   
ATOM   4505  CG1 VAL A 476      22.195  16.018  -2.833  1.00 10.00      A   
ATOM   4506  CG2 VAL A 476      24.596  16.113  -3.493  1.00 10.00      A   
ATOM   4507  C   VAL A 476      22.073  18.917  -2.695  1.00 10.00      A   
ATOM   4508  O   VAL A 476      21.014  19.064  -3.308  1.00 10.00      A   
ATOM   4509  N   LEU A 477      22.253  19.345  -1.450  1.00 10.00      A   
ATOM   4510  HN  LEU A 477      23.133  19.224  -1.027  1.00 10.00      A   
ATOM   4511  CA  LEU A 477      21.185  19.994  -0.692  1.00 10.00      A   
ATOM   4512  CB  LEU A 477      21.609  20.193   0.763  1.00 10.00      A   
ATOM   4513  CG  LEU A 477      21.703  18.928   1.618  1.00 10.00      A   
ATOM   4514  CD1 LEU A 477      22.301  19.251   2.976  1.00 10.00      A   
ATOM   4515  CD2 LEU A 477      20.334  18.288   1.780  1.00 10.00      A   
ATOM   4516  C   LEU A 477      20.760  21.328  -1.305  1.00 10.00      A   
ATOM   4517  O   LEU A 477      19.592  21.713  -1.231  1.00 10.00      A   
ATOM   4518  N   SER A 478      21.706  22.023  -1.916  1.00 10.00      A   
ATOM   4519  HN  SER A 478      22.624  21.669  -1.941  1.00 10.00      A   
ATOM   4520  CA  SER A 478      21.433  23.307  -2.541  1.00 10.00      A   
ATOM   4521  CB  SER A 478      22.584  24.278  -2.253  1.00 10.00      A   
ATOM   4522  OG  SER A 478      22.152  25.626  -2.285  1.00 10.00      A   
ATOM   4523  HG  SER A 478      21.694  25.831  -1.462  1.00 10.00      A   
ATOM   4524  C   SER A 478      21.240  23.142  -4.050  1.00 10.00      A   
ATOM   4525  O   SER A 478      21.414  24.088  -4.819  1.00 10.00      A   
ATOM   4526  N   GLY A 479      20.866  21.938  -4.467  1.00 10.00      A   
ATOM   4527  HN  GLY A 479      20.730  21.222  -3.810  1.00 10.00      A   
ATOM   4528  CA  GLY A 479      20.662  21.678  -5.882  1.00 10.00      A   
ATOM   4529  C   GLY A 479      19.429  20.842  -6.170  1.00 10.00      A   
ATOM   4530  O   GLY A 479      18.623  21.195  -7.038  1.00 10.00      A   
ATOM   4531  N   CYS A 480      19.288  19.733  -5.451  1.00 10.00      A   
ATOM   4532  HN  CYS A 480      19.962  19.512  -4.775  1.00 10.00      A   
ATOM   4533  CA  CYS A 480      18.154  18.838  -5.630  1.00 10.00      A   
ATOM   4534  CB  CYS A 480      18.463  17.465  -5.030  1.00 10.00      A   
ATOM   4535  SG  CYS A 480      20.050  16.776  -5.558  1.00 10.00      A   
ATOM   4536  HG  CYS A 480      20.992  17.261  -4.762  1.00 10.00      A   
ATOM   4537  C   CYS A 480      16.901  19.438  -5.003  1.00 10.00      A   
ATOM   4538  O   CYS A 480      16.862  19.724  -3.802  1.00 10.00      A   
ATOM   4539  N   ASP A 481      15.882  19.638  -5.821  1.00 10.00      A   
ATOM   4540  HN  ASP A 481      15.969  19.382  -6.765  1.00 10.00      A   
ATOM   4541  CA  ASP A 481      14.636  20.230  -5.352  1.00 10.00      A   
ATOM   4542  CB  ASP A 481      13.851  20.847  -6.510  1.00 10.00      A   
ATOM   4543  CG  ASP A 481      12.655  21.643  -6.030  1.00 10.00      A   
ATOM   4544  OD1 ASP A 481      11.570  21.048  -5.851  1.00 10.00      A   
ATOM   4545  OD2 ASP A 481      12.796  22.868  -5.822  1.00 10.00      A   
ATOM   4546  C   ASP A 481      13.763  19.235  -4.596  1.00 10.00      A   
ATOM   4547  O   ASP A 481      13.409  19.468  -3.439  1.00 10.00      A   
ATOM   4548  N   SER A 482      13.433  18.123  -5.243  1.00 10.00      A   
ATOM   4549  HN  SER A 482      13.762  17.988  -6.158  1.00 10.00      A   
ATOM   4550  CA  SER A 482      12.573  17.102  -4.647  1.00 10.00      A   
ATOM   4551  CB  SER A 482      11.877  16.310  -5.751  1.00 10.00      A   
ATOM   4552  OG  SER A 482      11.314  17.191  -6.711  1.00 10.00      A   
ATOM   4553  HG  SER A 482      10.563  17.647  -6.318  1.00 10.00      A   
ATOM   4554  C   SER A 482      13.310  16.162  -3.694  1.00 10.00      A   
ATOM   4555  O   SER A 482      12.915  15.012  -3.523  1.00 10.00      A   
ATOM   4556  N   LEU A 483      14.361  16.664  -3.056  1.00 10.00      A   
ATOM   4557  HN  LEU A 483      14.613  17.594  -3.216  1.00 10.00      A   
ATOM   4558  CA  LEU A 483      15.138  15.868  -2.118  1.00 10.00      A   
ATOM   4559  CB  LEU A 483      16.422  16.613  -1.725  1.00 10.00      A   
ATOM   4560  CG  LEU A 483      17.723  15.800  -1.721  1.00 10.00      A   
ATOM   4561  CD1 LEU A 483      18.896  16.676  -1.307  1.00 10.00      A   
ATOM   4562  CD2 LEU A 483      17.611  14.588  -0.808  1.00 10.00      A   
ATOM   4563  C   LEU A 483      14.302  15.556  -0.877  1.00 10.00      A   
ATOM   4564  O   LEU A 483      13.962  16.453  -0.103  1.00 10.00      A   
ATOM   4565  N   ARG A 484      13.957  14.285  -0.715  1.00 10.00      A   
ATOM   4566  HN  ARG A 484      14.238  13.625  -1.388  1.00 10.00      A   
ATOM   4567  CA  ARG A 484      13.156  13.843   0.416  1.00 10.00      A   
ATOM   4568  CB  ARG A 484      11.958  13.035  -0.083  1.00 10.00      A   
ATOM   4569  CG  ARG A 484      10.893  13.868  -0.783  1.00 10.00      A   
ATOM   4570  CD  ARG A 484       9.970  12.994  -1.613  1.00 10.00      A   
ATOM   4571  NE  ARG A 484       9.837  11.660  -1.033  1.00 10.00      A   
ATOM   4572  HE  ARG A 484       9.977  11.582  -0.066  1.00 10.00      A   
ATOM   4573  CZ  ARG A 484       9.534  10.564  -1.733  1.00 10.00      A   
ATOM   4574  NH1 ARG A 484       9.317  10.629  -3.037  1.00 10.00      A   
ATOM   4575 HH11 ARG A 484       9.095   9.763  -3.569  1.00 10.00      A   
ATOM   4576 HH12 ARG A 484       9.367  11.548  -3.544  1.00 10.00      A   
ATOM   4577  NH2 ARG A 484       9.467   9.392  -1.128  1.00 10.00      A   
ATOM   4578 HH21 ARG A 484       9.228   8.534  -1.677  1.00 10.00      A   
ATOM   4579 HH22 ARG A 484       9.648   9.301  -0.111  1.00 10.00      A   
ATOM   4580  C   ARG A 484      13.969  13.011   1.410  1.00 10.00      A   
ATOM   4581  O   ARG A 484      14.049  13.349   2.591  1.00 10.00      A   
ATOM   4582  N   LYS A 485      14.566  11.926   0.928  1.00 10.00      A   
ATOM   4583  HN  LYS A 485      14.500  11.728  -0.032  1.00 10.00      A   
ATOM   4584  CA  LYS A 485      15.349  11.040   1.781  1.00 10.00      A   
ATOM   4585  CB  LYS A 485      14.817   9.605   1.711  1.00 10.00      A   
ATOM   4586  CG  LYS A 485      13.445   9.418   2.343  1.00 10.00      A   
ATOM   4587  CD  LYS A 485      13.071   7.943   2.460  1.00 10.00      A   
ATOM   4588  CE  LYS A 485      12.671   7.355   1.114  1.00 10.00      A   
ATOM   4589  NZ  LYS A 485      11.843   6.127   1.252  1.00 10.00      A   
ATOM   4590  HZ1 LYS A 485      12.050   5.469   0.477  1.00 10.00      A   
ATOM   4591  HZ2 LYS A 485      10.826   6.369   1.219  1.00 10.00      A   
ATOM   4592  HZ3 LYS A 485      12.040   5.652   2.156  1.00 10.00      A   
ATOM   4593  C   LYS A 485      16.825  11.076   1.410  1.00 10.00      A   
ATOM   4594  O   LYS A 485      17.192  10.850   0.255  1.00 10.00      A   
ATOM   4595  N   LEU A 486      17.660  11.368   2.394  1.00 10.00      A   
ATOM   4596  HN  LEU A 486      17.298  11.547   3.291  1.00 10.00      A   
ATOM   4597  CA  LEU A 486      19.101  11.431   2.189  1.00 10.00      A   
ATOM   4598  CB  LEU A 486      19.573  12.888   2.139  1.00 10.00      A   
ATOM   4599  CG  LEU A 486      21.082  13.117   1.999  1.00 10.00      A   
ATOM   4600  CD1 LEU A 486      21.591  12.591   0.666  1.00 10.00      A   
ATOM   4601  CD2 LEU A 486      21.409  14.592   2.150  1.00 10.00      A   
ATOM   4602  C   LEU A 486      19.839  10.667   3.287  1.00 10.00      A   
ATOM   4603  O   LEU A 486      19.750  11.012   4.469  1.00 10.00      A   
ATOM   4604  N   GLU A 487      20.558   9.625   2.891  1.00 10.00      A   
ATOM   4605  HN  GLU A 487      20.586   9.400   1.936  1.00 10.00      A   
ATOM   4606  CA  GLU A 487      21.318   8.806   3.829  1.00 10.00      A   
ATOM   4607  CB  GLU A 487      20.771   7.376   3.862  1.00 10.00      A   
ATOM   4608  CG  GLU A 487      19.292   7.273   4.197  1.00 10.00      A   
ATOM   4609  CD  GLU A 487      18.768   5.857   4.074  1.00 10.00      A   
ATOM   4610  OE1 GLU A 487      18.881   5.272   2.975  1.00 10.00      A   
ATOM   4611  OE2 GLU A 487      18.231   5.327   5.073  1.00 10.00      A   
ATOM   4612  C   GLU A 487      22.787   8.779   3.428  1.00 10.00      A   
ATOM   4613  O   GLU A 487      23.129   8.351   2.325  1.00 10.00      A   
ATOM   4614  N   ILE A 488      23.655   9.242   4.317  1.00 10.00      A   
ATOM   4615  HN  ILE A 488      23.329   9.568   5.183  1.00 10.00      A   
ATOM   4616  CA  ILE A 488      25.083   9.269   4.042  1.00 10.00      A   
ATOM   4617  CB  ILE A 488      25.614  10.705   3.831  1.00 10.00      A   
ATOM   4618  CG1 ILE A 488      25.175  11.627   4.971  1.00 10.00      A   
ATOM   4619  CG2 ILE A 488      25.152  11.253   2.490  1.00 10.00      A   
ATOM   4620  CD1 ILE A 488      25.973  12.907   5.060  1.00 10.00      A   
ATOM   4621  C   ILE A 488      25.869   8.593   5.156  1.00 10.00      A   
ATOM   4622  O   ILE A 488      25.635   8.841   6.343  1.00 10.00      A   
ATOM   4623  N   ARG A 489      26.784   7.719   4.776  1.00 10.00      A   
ATOM   4624  HN  ARG A 489      26.905   7.531   3.814  1.00 10.00      A   
ATOM   4625  CA  ARG A 489      27.610   7.025   5.747  1.00 10.00      A   
ATOM   4626  CB  ARG A 489      27.124   5.589   5.971  1.00 10.00      A   
ATOM   4627  CG  ARG A 489      27.406   4.645   4.813  1.00 10.00      A   
ATOM   4628  CD  ARG A 489      27.749   3.246   5.300  1.00 10.00      A   
ATOM   4629  NE  ARG A 489      28.978   3.218   6.094  1.00 10.00      A   
ATOM   4630  HE  ARG A 489      29.560   4.009   6.051  1.00 10.00      A   
ATOM   4631  CZ  ARG A 489      29.346   2.191   6.862  1.00 10.00      A   
ATOM   4632  NH1 ARG A 489      28.575   1.108   6.931  1.00 10.00      A   
ATOM   4633 HH11 ARG A 489      27.684   1.061   6.386  1.00 10.00      A   
ATOM   4634 HH12 ARG A 489      28.855   0.292   7.528  1.00 10.00      A   
ATOM   4635  NH2 ARG A 489      30.475   2.257   7.559  1.00 10.00      A   
ATOM   4636 HH21 ARG A 489      30.769   1.458   8.165  1.00 10.00      A   
ATOM   4637 HH22 ARG A 489      31.087   3.118   7.502  1.00 10.00      A   
ATOM   4638  C   ARG A 489      29.071   7.028   5.314  1.00 10.00      A   
ATOM   4639  O   ARG A 489      29.373   6.881   4.126  1.00 10.00      A   
ATOM   4640  N   ASP A 490      29.964   7.213   6.284  1.00 10.00      A   
ATOM   4641  HN  ASP A 490      29.643   7.359   7.202  1.00 10.00      A   
ATOM   4642  CA  ASP A 490      31.406   7.228   6.032  1.00 10.00      A   
ATOM   4643  CB  ASP A 490      31.896   5.868   5.524  1.00 10.00      A   
ATOM   4644  CG  ASP A 490      32.685   5.108   6.567  1.00 10.00      A   
ATOM   4645  OD1 ASP A 490      33.922   5.271   6.619  1.00 10.00      A   
ATOM   4646  OD2 ASP A 490      32.066   4.345   7.339  1.00 10.00      A   
ATOM   4647  C   ASP A 490      31.787   8.328   5.050  1.00 10.00      A   
ATOM   4648  O   ASP A 490      32.542   8.098   4.106  1.00 10.00      A   
ATOM   4649  N   CYS A 491      31.269   9.523   5.283  1.00 10.00      A   
ATOM   4650  HN  CYS A 491      30.694   9.651   6.067  1.00 10.00      A   
ATOM   4651  CA  CYS A 491      31.541  10.654   4.412  1.00 10.00      A   
ATOM   4652  CB  CYS A 491      30.236  11.158   3.793  1.00 10.00      A   
ATOM   4653  SG  CYS A 491      29.562  10.075   2.514  1.00 10.00      A   
ATOM   4654  HG  CYS A 491      30.090  10.448   1.354  1.00 10.00      A   
ATOM   4655  C   CYS A 491      32.245  11.781   5.162  1.00 10.00      A   
ATOM   4656  O   CYS A 491      32.059  11.944   6.370  1.00 10.00      A   
ATOM   4657  N   PRO A 492      33.075  12.572   4.454  1.00 10.00      A   
ATOM   4658  CA  PRO A 492      33.805  13.699   5.053  1.00 10.00      A   
ATOM   4659  CB  PRO A 492      34.866  14.017   4.001  1.00 10.00      A   
ATOM   4660  CG  PRO A 492      34.228  13.627   2.715  1.00 10.00      A   
ATOM   4661  CD  PRO A 492      33.395  12.413   3.020  1.00 10.00      A   
ATOM   4662  C   PRO A 492      32.909  14.919   5.264  1.00 10.00      A   
ATOM   4663  O   PRO A 492      33.374  15.977   5.693  1.00 10.00      A   
ATOM   4664  N   PHE A 493      31.627  14.764   4.957  1.00 10.00      A   
ATOM   4665  HN  PHE A 493      31.320  13.895   4.628  1.00 10.00      A   
ATOM   4666  CA  PHE A 493      30.664  15.844   5.110  1.00 10.00      A   
ATOM   4667  CB  PHE A 493      29.313  15.438   4.518  1.00 10.00      A   
ATOM   4668  CG  PHE A 493      29.371  14.956   3.092  1.00 10.00      A   
ATOM   4669  CD1 PHE A 493      28.513  13.962   2.649  1.00 10.00      A   
ATOM   4670  CD2 PHE A 493      30.276  15.495   2.197  1.00 10.00      A   
ATOM   4671  CE1 PHE A 493      28.557  13.518   1.343  1.00 10.00      A   
ATOM   4672  CE2 PHE A 493      30.325  15.054   0.890  1.00 10.00      A   
ATOM   4673  CZ  PHE A 493      29.465  14.065   0.464  1.00 10.00      A   
ATOM   4674  C   PHE A 493      30.493  16.187   6.579  1.00 10.00      A   
ATOM   4675  O   PHE A 493      30.296  15.299   7.411  1.00 10.00      A   
ATOM   4676  N   GLY A 494      30.588  17.464   6.896  1.00 10.00      A   
ATOM   4677  HN  GLY A 494      30.762  18.129   6.194  1.00 10.00      A   
ATOM   4678  CA  GLY A 494      30.445  17.890   8.264  1.00 10.00      A   
ATOM   4679  C   GLY A 494      29.306  18.863   8.459  1.00 10.00      A   
ATOM   4680  O   GLY A 494      28.437  19.012   7.595  1.00 10.00      A   
ATOM   4681  N   ASP A 495      29.328  19.538   9.594  1.00 10.00      A   
ATOM   4682  HN  ASP A 495      30.065  19.379  10.223  1.00 10.00      A   
ATOM   4683  CA  ASP A 495      28.302  20.504   9.955  1.00 10.00      A   
ATOM   4684  CB  ASP A 495      28.433  20.866  11.432  1.00 10.00      A   
ATOM   4685  CG  ASP A 495      29.877  21.023  11.861  1.00 10.00      A   
ATOM   4686  OD1 ASP A 495      30.446  20.046  12.397  1.00 10.00      A   
ATOM   4687  OD2 ASP A 495      30.460  22.106  11.641  1.00 10.00      A   
ATOM   4688  C   ASP A 495      28.368  21.773   9.114  1.00 10.00      A   
ATOM   4689  O   ASP A 495      27.391  22.518   9.041  1.00 10.00      A   
ATOM   4690  N   LYS A 496      29.504  22.011   8.467  1.00 10.00      A   
ATOM   4691  HN  LYS A 496      30.239  21.367   8.540  1.00 10.00      A   
ATOM   4692  CA  LYS A 496      29.685  23.207   7.647  1.00 10.00      A   
ATOM   4693  CB  LYS A 496      31.083  23.230   7.027  1.00 10.00      A   
ATOM   4694  CG  LYS A 496      32.212  23.089   8.036  1.00 10.00      A   
ATOM   4695  CD  LYS A 496      33.566  23.032   7.347  1.00 10.00      A   
ATOM   4696  CE  LYS A 496      34.469  21.983   7.979  1.00 10.00      A   
ATOM   4697  NZ  LYS A 496      33.922  20.613   7.822  1.00 10.00      A   
ATOM   4698  HZ1 LYS A 496      34.632  19.908   8.108  1.00 10.00      A   
ATOM   4699  HZ2 LYS A 496      33.663  20.442   6.823  1.00 10.00      A   
ATOM   4700  HZ3 LYS A 496      33.075  20.495   8.410  1.00 10.00      A   
ATOM   4701  C   LYS A 496      28.620  23.311   6.557  1.00 10.00      A   
ATOM   4702  O   LYS A 496      28.018  24.368   6.358  1.00 10.00      A   
ATOM   4703  N   ALA A 497      28.386  22.213   5.853  1.00 10.00      A   
ATOM   4704  HN  ALA A 497      28.898  21.397   6.051  1.00 10.00      A   
ATOM   4705  CA  ALA A 497      27.388  22.198   4.791  1.00 10.00      A   
ATOM   4706  CB  ALA A 497      27.701  21.105   3.786  1.00 10.00      A   
ATOM   4707  C   ALA A 497      25.996  21.996   5.371  1.00 10.00      A   
ATOM   4708  O   ALA A 497      25.001  22.469   4.819  1.00 10.00      A   
ATOM   4709  N   LEU A 498      25.943  21.296   6.494  1.00 10.00      A   
ATOM   4710  HN  LEU A 498      26.777  20.953   6.876  1.00 10.00      A   
ATOM   4711  CA  LEU A 498      24.687  21.016   7.173  1.00 10.00      A   
ATOM   4712  CB  LEU A 498      24.947  20.106   8.378  1.00 10.00      A   
ATOM   4713  CG  LEU A 498      23.790  19.917   9.356  1.00 10.00      A   
ATOM   4714  CD1 LEU A 498      22.807  18.878   8.839  1.00 10.00      A   
ATOM   4715  CD2 LEU A 498      24.315  19.535  10.728  1.00 10.00      A   
ATOM   4716  C   LEU A 498      24.005  22.305   7.629  1.00 10.00      A   
ATOM   4717  O   LEU A 498      22.846  22.559   7.295  1.00 10.00      A   
ATOM   4718  N   LEU A 499      24.739  23.125   8.369  1.00 10.00      A   
ATOM   4719  HN  LEU A 499      25.670  22.881   8.575  1.00 10.00      A   
ATOM   4720  CA  LEU A 499      24.204  24.377   8.889  1.00 10.00      A   
ATOM   4721  CB  LEU A 499      25.203  25.040   9.845  1.00 10.00      A   
ATOM   4722  CG  LEU A 499      25.670  24.204  11.043  1.00 10.00      A   
ATOM   4723  CD1 LEU A 499      26.726  24.953  11.843  1.00 10.00      A   
ATOM   4724  CD2 LEU A 499      24.494  23.817  11.926  1.00 10.00      A   
ATOM   4725  C   LEU A 499      23.817  25.340   7.771  1.00 10.00      A   
ATOM   4726  O   LEU A 499      22.851  26.095   7.901  1.00 10.00      A   
ATOM   4727  N   ALA A 500      24.560  25.298   6.670  1.00 10.00      A   
ATOM   4728  HN  ALA A 500      25.309  24.660   6.620  1.00 10.00      A   
ATOM   4729  CA  ALA A 500      24.302  26.177   5.535  1.00 10.00      A   
ATOM   4730  CB  ALA A 500      25.520  26.237   4.623  1.00 10.00      A   
ATOM   4731  C   ALA A 500      23.062  25.754   4.747  1.00 10.00      A   
ATOM   4732  O   ALA A 500      22.593  26.486   3.876  1.00 10.00      A   
ATOM   4733  N   ASN A 501      22.533  24.574   5.053  1.00 10.00      A   
ATOM   4734  HN  ASN A 501      22.949  24.035   5.759  1.00 10.00      A   
ATOM   4735  CA  ASN A 501      21.348  24.060   4.363  1.00 10.00      A   
ATOM   4736  CB  ASN A 501      21.718  22.887   3.447  1.00 10.00      A   
ATOM   4737  CG  ASN A 501      22.527  23.321   2.237  1.00 10.00      A   
ATOM   4738  OD1 ASN A 501      21.968  23.683   1.201  1.00 10.00      A   
ATOM   4739  ND2 ASN A 501      23.846  23.287   2.363  1.00 10.00      A   
ATOM   4740 HD21 ASN A 501      24.225  22.986   3.224  1.00 10.00      A   
ATOM   4741 HD22 ASN A 501      24.395  23.569   1.596  1.00 10.00      A   
ATOM   4742  C   ASN A 501      20.273  23.627   5.352  1.00 10.00      A   
ATOM   4743  O   ASN A 501      19.526  22.677   5.106  1.00 10.00      A   
ATOM   4744  N   ALA A 502      20.182  24.348   6.463  1.00 10.00      A   
ATOM   4745  HN  ALA A 502      20.789  25.111   6.587  1.00 10.00      A   
ATOM   4746  CA  ALA A 502      19.205  24.042   7.504  1.00 10.00      A   
ATOM   4747  CB  ALA A 502      19.467  24.879   8.745  1.00 10.00      A   
ATOM   4748  C   ALA A 502      17.767  24.235   7.018  1.00 10.00      A   
ATOM   4749  O   ALA A 502      16.878  23.468   7.378  1.00 10.00      A   
ATOM   4750  N   SER A 503      17.552  25.245   6.179  1.00 10.00      A   
ATOM   4751  HN  SER A 503      18.307  25.810   5.903  1.00 10.00      A   
ATOM   4752  CA  SER A 503      16.218  25.541   5.658  1.00 10.00      A   
ATOM   4753  CB  SER A 503      16.228  26.870   4.902  1.00 10.00      A   
ATOM   4754  OG  SER A 503      16.921  27.865   5.638  1.00 10.00      A   
ATOM   4755  HG  SER A 503      17.769  28.044   5.213  1.00 10.00      A   
ATOM   4756  C   SER A 503      15.689  24.419   4.760  1.00 10.00      A   
ATOM   4757  O   SER A 503      14.477  24.203   4.664  1.00 10.00      A   
ATOM   4758  N   LYS A 504      16.598  23.692   4.117  1.00 10.00      A   
ATOM   4759  HN  LYS A 504      17.550  23.889   4.251  1.00 10.00      A   
ATOM   4760  CA  LYS A 504      16.211  22.605   3.225  1.00 10.00      A   
ATOM   4761  CB  LYS A 504      17.375  22.212   2.302  1.00 10.00      A   
ATOM   4762  CG  LYS A 504      16.995  21.254   1.180  1.00 10.00      A   
ATOM   4763  CD  LYS A 504      15.854  21.809   0.342  1.00 10.00      A   
ATOM   4764  CE  LYS A 504      15.374  20.802  -0.692  1.00 10.00      A   
ATOM   4765  NZ  LYS A 504      14.083  21.219  -1.303  1.00 10.00      A   
ATOM   4766  HZ1 LYS A 504      13.304  21.072  -0.631  1.00 10.00      A   
ATOM   4767  HZ2 LYS A 504      13.890  20.661  -2.162  1.00 10.00      A   
ATOM   4768  HZ3 LYS A 504      14.117  22.227  -1.558  1.00 10.00      A   
ATOM   4769  C   LYS A 504      15.708  21.395   4.011  1.00 10.00      A   
ATOM   4770  O   LYS A 504      14.915  20.597   3.504  1.00 10.00      A   
ATOM   4771  N   LEU A 505      16.140  21.292   5.262  1.00 10.00      A   
ATOM   4772  HN  LEU A 505      16.736  21.985   5.619  1.00 10.00      A   
ATOM   4773  CA  LEU A 505      15.754  20.181   6.127  1.00 10.00      A   
ATOM   4774  CB  LEU A 505      16.509  20.247   7.454  1.00 10.00      A   
ATOM   4775  CG  LEU A 505      18.031  20.132   7.375  1.00 10.00      A   
ATOM   4776  CD1 LEU A 505      18.645  20.275   8.759  1.00 10.00      A   
ATOM   4777  CD2 LEU A 505      18.429  18.805   6.748  1.00 10.00      A   
ATOM   4778  C   LEU A 505      14.248  20.143   6.380  1.00 10.00      A   
ATOM   4779  O   LEU A 505      13.667  19.070   6.541  1.00 10.00      A   
ATOM   4780  N   GLU A 506      13.616  21.311   6.401  1.00 10.00      A   
ATOM   4781  HN  GLU A 506      14.128  22.136   6.264  1.00 10.00      A   
ATOM   4782  CA  GLU A 506      12.179  21.397   6.636  1.00 10.00      A   
ATOM   4783  CB  GLU A 506      11.739  22.852   6.829  1.00 10.00      A   
ATOM   4784  CG  GLU A 506      12.246  23.490   8.114  1.00 10.00      A   
ATOM   4785  CD  GLU A 506      11.424  24.695   8.527  1.00 10.00      A   
ATOM   4786  OE1 GLU A 506      11.121  25.543   7.662  1.00 10.00      A   
ATOM   4787  OE2 GLU A 506      11.073  24.800   9.722  1.00 10.00      A   
ATOM   4788  C   GLU A 506      11.383  20.740   5.507  1.00 10.00      A   
ATOM   4789  O   GLU A 506      10.323  20.158   5.736  1.00 10.00      A   
ATOM   4790  N   THR A 507      11.901  20.829   4.290  1.00 10.00      A   
ATOM   4791  HN  THR A 507      12.751  21.301   4.164  1.00 10.00      A   
ATOM   4792  CA  THR A 507      11.231  20.248   3.134  1.00 10.00      A   
ATOM   4793  CB  THR A 507      11.598  21.007   1.851  1.00 10.00      A   
ATOM   4794  OG1 THR A 507      12.899  21.595   2.004  1.00 10.00      A   
ATOM   4795  HG1 THR A 507      13.513  20.925   2.334  1.00 10.00      A   
ATOM   4796  CG2 THR A 507      10.581  22.102   1.578  1.00 10.00      A   
ATOM   4797  C   THR A 507      11.573  18.770   2.970  1.00 10.00      A   
ATOM   4798  O   THR A 507      10.877  18.032   2.270  1.00 10.00      A   
ATOM   4799  N   MET A 508      12.637  18.337   3.632  1.00 10.00      A   
ATOM   4800  HN  MET A 508      13.132  18.960   4.210  1.00 10.00      A   
ATOM   4801  CA  MET A 508      13.069  16.946   3.548  1.00 10.00      A   
ATOM   4802  CB  MET A 508      14.565  16.825   3.848  1.00 10.00      A   
ATOM   4803  CG  MET A 508      15.469  17.356   2.749  1.00 10.00      A   
ATOM   4804  SD  MET A 508      17.193  17.454   3.261  1.00 10.00      A   
ATOM   4805  CE  MET A 508      17.508  15.747   3.700  1.00 10.00      A   
ATOM   4806  C   MET A 508      12.275  16.083   4.518  1.00 10.00      A   
ATOM   4807  O   MET A 508      11.656  16.599   5.447  1.00 10.00      A   
ATOM   4808  N   ARG A 509      12.296  14.776   4.303  1.00 10.00      A   
ATOM   4809  HN  ARG A 509      12.819  14.421   3.550  1.00 10.00      A   
ATOM   4810  CA  ARG A 509      11.579  13.855   5.173  1.00 10.00      A   
ATOM   4811  CB  ARG A 509      11.145  12.592   4.417  1.00 10.00      A   
ATOM   4812  CG  ARG A 509      10.430  11.569   5.293  1.00 10.00      A   
ATOM   4813  CD  ARG A 509      10.339  10.205   4.619  1.00 10.00      A   
ATOM   4814  NE  ARG A 509       9.463  10.221   3.444  1.00 10.00      A   
ATOM   4815  HE  ARG A 509       9.056  11.088   3.199  1.00 10.00      A   
ATOM   4816  CZ  ARG A 509       9.195   9.148   2.690  1.00 10.00      A   
ATOM   4817  NH1 ARG A 509       9.730   7.962   2.975  1.00 10.00      A   
ATOM   4818 HH11 ARG A 509      10.365   7.851   3.793  1.00 10.00      A   
ATOM   4819 HH12 ARG A 509       9.516   7.126   2.366  1.00 10.00      A   
ATOM   4820  NH2 ARG A 509       8.368   9.251   1.663  1.00 10.00      A   
ATOM   4821 HH21 ARG A 509       8.163   8.411   1.075  1.00 10.00      A   
ATOM   4822 HH22 ARG A 509       7.917  10.163   1.430  1.00 10.00      A   
ATOM   4823  C   ARG A 509      12.456  13.476   6.356  1.00 10.00      A   
ATOM   4824  O   ARG A 509      12.051  13.615   7.508  1.00 10.00      A   
ATOM   4825  N   SER A 510      13.664  13.014   6.059  1.00 10.00      A   
ATOM   4826  HN  SER A 510      13.934  12.938   5.120  1.00 10.00      A   
ATOM   4827  CA  SER A 510      14.599  12.610   7.090  1.00 10.00      A   
ATOM   4828  CB  SER A 510      14.238  11.210   7.595  1.00 10.00      A   
ATOM   4829  OG  SER A 510      13.617  10.446   6.573  1.00 10.00      A   
ATOM   4830  HG  SER A 510      13.332   9.603   6.937  1.00 10.00      A   
ATOM   4831  C   SER A 510      16.033  12.630   6.569  1.00 10.00      A   
ATOM   4832  O   SER A 510      16.290  12.329   5.399  1.00 10.00      A   
ATOM   4833  N   LEU A 511      16.956  13.015   7.436  1.00 10.00      A   
ATOM   4834  HN  LEU A 511      16.677  13.282   8.343  1.00 10.00      A   
ATOM   4835  CA  LEU A 511      18.365  13.065   7.090  1.00 10.00      A   
ATOM   4836  CB  LEU A 511      18.900  14.496   7.203  1.00 10.00      A   
ATOM   4837  CG  LEU A 511      20.418  14.666   7.084  1.00 10.00      A   
ATOM   4838  CD1 LEU A 511      20.912  14.209   5.720  1.00 10.00      A   
ATOM   4839  CD2 LEU A 511      20.822  16.107   7.350  1.00 10.00      A   
ATOM   4840  C   LEU A 511      19.155  12.142   8.010  1.00 10.00      A   
ATOM   4841  O   LEU A 511      19.172  12.336   9.229  1.00 10.00      A   
ATOM   4842  N   TRP A 512      19.798  11.139   7.427  1.00 10.00      A   
ATOM   4843  HN  TRP A 512      19.745  11.037   6.447  1.00 10.00      A   
ATOM   4844  CA  TRP A 512      20.584  10.187   8.198  1.00 10.00      A   
ATOM   4845  CB  TRP A 512      20.124   8.750   7.912  1.00 10.00      A   
ATOM   4846  CG  TRP A 512      21.032   7.699   8.478  1.00 10.00      A   
ATOM   4847  CD1 TRP A 512      22.005   7.017   7.812  1.00 10.00      A   
ATOM   4848  CD2 TRP A 512      21.050   7.208   9.824  1.00 10.00      A   
ATOM   4849  NE1 TRP A 512      22.638   6.144   8.661  1.00 10.00      A   
ATOM   4850  HE1 TRP A 512      23.378   5.547   8.417  1.00 10.00      A   
ATOM   4851  CE2 TRP A 512      22.068   6.238   9.900  1.00 10.00      A   
ATOM   4852  CE3 TRP A 512      20.311   7.499  10.970  1.00 10.00      A   
ATOM   4853  CZ2 TRP A 512      22.363   5.555  11.075  1.00 10.00      A   
ATOM   4854  CZ3 TRP A 512      20.602   6.819  12.134  1.00 10.00      A   
ATOM   4855  CH2 TRP A 512      21.619   5.859  12.180  1.00 10.00      A   
ATOM   4856  C   TRP A 512      22.072  10.343   7.904  1.00 10.00      A   
ATOM   4857  O   TRP A 512      22.500  10.285   6.750  1.00 10.00      A   
ATOM   4858  N   MET A 513      22.855  10.557   8.948  1.00 10.00      A   
ATOM   4859  HN  MET A 513      22.457  10.617   9.848  1.00 10.00      A   
ATOM   4860  CA  MET A 513      24.295  10.708   8.799  1.00 10.00      A   
ATOM   4861  CB  MET A 513      24.720  12.157   9.066  1.00 10.00      A   
ATOM   4862  CG  MET A 513      23.962  13.197   8.258  1.00 10.00      A   
ATOM   4863  SD  MET A 513      24.414  14.888   8.696  1.00 10.00      A   
ATOM   4864  CE  MET A 513      26.047  15.010   7.966  1.00 10.00      A   
ATOM   4865  C   MET A 513      25.013   9.784   9.767  1.00 10.00      A   
ATOM   4866  O   MET A 513      24.765   9.824  10.976  1.00 10.00      A   
ATOM   4867  N   SER A 514      25.885   8.941   9.236  1.00 10.00      A   
ATOM   4868  HN  SER A 514      26.027   8.944   8.262  1.00 10.00      A   
ATOM   4869  CA  SER A 514      26.642   8.009  10.063  1.00 10.00      A   
ATOM   4870  CB  SER A 514      26.110   6.587   9.882  1.00 10.00      A   
ATOM   4871  OG  SER A 514      25.457   6.458   8.632  1.00 10.00      A   
ATOM   4872  HG  SER A 514      25.035   7.295   8.407  1.00 10.00      A   
ATOM   4873  C   SER A 514      28.131   8.069   9.735  1.00 10.00      A   
ATOM   4874  O   SER A 514      28.513   8.072   8.560  1.00 10.00      A   
ATOM   4875  N   SER A 515      28.961   8.128  10.777  1.00 10.00      A   
ATOM   4876  HN  SER A 515      28.584   8.128  11.687  1.00 10.00      A   
ATOM   4877  CA  SER A 515      30.411   8.196  10.614  1.00 10.00      A   
ATOM   4878  CB  SER A 515      30.963   6.895  10.021  1.00 10.00      A   
ATOM   4879  OG  SER A 515      30.673   5.777  10.850  1.00 10.00      A   
ATOM   4880  HG  SER A 515      31.281   5.060  10.631  1.00 10.00      A   
ATOM   4881  C   SER A 515      30.808   9.395   9.752  1.00 10.00      A   
ATOM   4882  O   SER A 515      31.568   9.267   8.792  1.00 10.00      A   
ATOM   4883  N   CYS A 516      30.275  10.559  10.094  1.00 10.00      A   
ATOM   4884  HN  CYS A 516      29.670  10.601  10.871  1.00 10.00      A   
ATOM   4885  CA  CYS A 516      30.573  11.777   9.358  1.00 10.00      A   
ATOM   4886  CB  CYS A 516      29.303  12.327   8.705  1.00 10.00      A   
ATOM   4887  SG  CYS A 516      28.470  11.147   7.615  1.00 10.00      A   
ATOM   4888  HG  CYS A 516      28.693   9.925   8.087  1.00 10.00      A   
ATOM   4889  C   CYS A 516      31.219  12.811  10.278  1.00 10.00      A   
ATOM   4890  O   CYS A 516      31.307  12.601  11.490  1.00 10.00      A   
ATOM   4891  N   SER A 517      31.645  13.929   9.708  1.00 10.00      A   
ATOM   4892  HN  SER A 517      31.514  14.056   8.742  1.00 10.00      A   
ATOM   4893  CA  SER A 517      32.299  14.981  10.473  1.00 10.00      A   
ATOM   4894  CB  SER A 517      33.214  15.782   9.549  1.00 10.00      A   
ATOM   4895  OG  SER A 517      33.701  14.965   8.494  1.00 10.00      A   
ATOM   4896  HG  SER A 517      33.985  15.527   7.760  1.00 10.00      A   
ATOM   4897  C   SER A 517      31.286  15.905  11.150  1.00 10.00      A   
ATOM   4898  O   SER A 517      31.428  17.127  11.130  1.00 10.00      A   
ATOM   4899  N   VAL A 518      30.272  15.316  11.760  1.00 10.00      A   
ATOM   4900  HN  VAL A 518      30.226  14.336  11.769  1.00 10.00      A   
ATOM   4901  CA  VAL A 518      29.239  16.082  12.440  1.00 10.00      A   
ATOM   4902  CB  VAL A 518      27.877  15.357  12.400  1.00 10.00      A   
ATOM   4903  CG1 VAL A 518      26.745  16.326  12.709  1.00 10.00      A   
ATOM   4904  CG2 VAL A 518      27.658  14.683  11.056  1.00 10.00      A   
ATOM   4905  C   VAL A 518      29.634  16.304  13.891  1.00 10.00      A   
ATOM   4906  O   VAL A 518      29.574  15.382  14.705  1.00 10.00      A   
ATOM   4907  N   SER A 519      30.057  17.518  14.210  1.00 10.00      A   
ATOM   4908  HN  SER A 519      30.090  18.215  13.519  1.00 10.00      A   
ATOM   4909  CA  SER A 519      30.461  17.840  15.564  1.00 10.00      A   
ATOM   4910  CB  SER A 519      31.301  19.119  15.589  1.00 10.00      A   
ATOM   4911  OG  SER A 519      30.625  20.201  14.969  1.00 10.00      A   
ATOM   4912  HG  SER A 519      30.604  20.067  14.002  1.00 10.00      A   
ATOM   4913  C   SER A 519      29.248  17.960  16.482  1.00 10.00      A   
ATOM   4914  O   SER A 519      28.202  18.480  16.084  1.00 10.00      A   
ATOM   4915  N   PHE A 520      29.395  17.460  17.705  1.00 10.00      A   
ATOM   4916  HN  PHE A 520      30.253  17.046  17.948  1.00 10.00      A   
ATOM   4917  CA  PHE A 520      28.323  17.497  18.699  1.00 10.00      A   
ATOM   4918  CB  PHE A 520      28.799  16.848  20.004  1.00 10.00      A   
ATOM   4919  CG  PHE A 520      27.857  17.006  21.162  1.00 10.00      A   
ATOM   4920  CD1 PHE A 520      26.567  16.507  21.102  1.00 10.00      A   
ATOM   4921  CD2 PHE A 520      28.262  17.656  22.315  1.00 10.00      A   
ATOM   4922  CE1 PHE A 520      25.700  16.654  22.167  1.00 10.00      A   
ATOM   4923  CE2 PHE A 520      27.401  17.807  23.385  1.00 10.00      A   
ATOM   4924  CZ  PHE A 520      26.118  17.305  23.311  1.00 10.00      A   
ATOM   4925  C   PHE A 520      27.841  18.928  18.954  1.00 10.00      A   
ATOM   4926  O   PHE A 520      26.651  19.163  19.199  1.00 10.00      A   
ATOM   4927  N   GLY A 521      28.770  19.877  18.889  1.00 10.00      A   
ATOM   4928  HN  GLY A 521      29.702  19.625  18.697  1.00 10.00      A   
ATOM   4929  CA  GLY A 521      28.436  21.271  19.107  1.00 10.00      A   
ATOM   4930  C   GLY A 521      27.428  21.785  18.098  1.00 10.00      A   
ATOM   4931  O   GLY A 521      26.505  22.531  18.452  1.00 10.00      A   
ATOM   4932  N   ALA A 522      27.587  21.367  16.851  1.00 10.00      A   
ATOM   4933  HN  ALA A 522      28.321  20.749  16.639  1.00 10.00      A   
ATOM   4934  CA  ALA A 522      26.694  21.789  15.789  1.00 10.00      A   
ATOM   4935  CB  ALA A 522      27.292  21.469  14.436  1.00 10.00      A   
ATOM   4936  C   ALA A 522      25.335  21.132  15.942  1.00 10.00      A   
ATOM   4937  O   ALA A 522      24.309  21.744  15.650  1.00 10.00      A   
ATOM   4938  N   CYS A 523      25.330  19.884  16.403  1.00 10.00      A   
ATOM   4939  HN  CYS A 523      26.186  19.439  16.593  1.00 10.00      A   
ATOM   4940  CA  CYS A 523      24.089  19.152  16.613  1.00 10.00      A   
ATOM   4941  CB  CYS A 523      24.372  17.751  17.161  1.00 10.00      A   
ATOM   4942  SG  CYS A 523      25.441  16.742  16.111  1.00 10.00      A   
ATOM   4943  HG  CYS A 523      25.007  16.867  14.862  1.00 10.00      A   
ATOM   4944  C   CYS A 523      23.182  19.919  17.569  1.00 10.00      A   
ATOM   4945  O   CYS A 523      21.978  20.041  17.339  1.00 10.00      A   
ATOM   4946  N   LYS A 524      23.777  20.448  18.634  1.00 10.00      A   
ATOM   4947  HN  LYS A 524      24.742  20.307  18.759  1.00 10.00      A   
ATOM   4948  CA  LYS A 524      23.035  21.224  19.621  1.00 10.00      A   
ATOM   4949  CB  LYS A 524      23.891  21.486  20.865  1.00 10.00      A   
ATOM   4950  CG  LYS A 524      24.246  20.242  21.663  1.00 10.00      A   
ATOM   4951  CD  LYS A 524      24.633  20.591  23.095  1.00 10.00      A   
ATOM   4952  CE  LYS A 524      25.975  21.305  23.154  1.00 10.00      A   
ATOM   4953  NZ  LYS A 524      26.398  21.586  24.552  1.00 10.00      A   
ATOM   4954  HZ1 LYS A 524      25.693  22.185  25.025  1.00 10.00      A   
ATOM   4955  HZ2 LYS A 524      27.313  22.081  24.557  1.00 10.00      A   
ATOM   4956  HZ3 LYS A 524      26.496  20.697  25.085  1.00 10.00      A   
ATOM   4957  C   LYS A 524      22.577  22.552  19.023  1.00 10.00      A   
ATOM   4958  O   LYS A 524      21.429  22.965  19.201  1.00 10.00      A   
ATOM   4959  N   LEU A 525      23.478  23.199  18.293  1.00 10.00      A   
ATOM   4960  HN  LEU A 525      24.364  22.798  18.165  1.00 10.00      A   
ATOM   4961  CA  LEU A 525      23.190  24.483  17.665  1.00 10.00      A   
ATOM   4962  CB  LEU A 525      24.450  25.028  16.987  1.00 10.00      A   
ATOM   4963  CG  LEU A 525      24.431  26.512  16.616  1.00 10.00      A   
ATOM   4964  CD1 LEU A 525      24.584  27.380  17.855  1.00 10.00      A   
ATOM   4965  CD2 LEU A 525      25.510  26.828  15.591  1.00 10.00      A   
ATOM   4966  C   LEU A 525      22.050  24.363  16.650  1.00 10.00      A   
ATOM   4967  O   LEU A 525      21.182  25.234  16.564  1.00 10.00      A   
ATOM   4968  N   LEU A 526      22.058  23.281  15.881  1.00 10.00      A   
ATOM   4969  HN  LEU A 526      22.787  22.627  15.982  1.00 10.00      A   
ATOM   4970  CA  LEU A 526      21.029  23.045  14.877  1.00 10.00      A   
ATOM   4971  CB  LEU A 526      21.451  21.913  13.938  1.00 10.00      A   
ATOM   4972  CG  LEU A 526      20.575  21.708  12.700  1.00 10.00      A   
ATOM   4973  CD1 LEU A 526      20.762  22.850  11.711  1.00 10.00      A   
ATOM   4974  CD2 LEU A 526      20.878  20.372  12.046  1.00 10.00      A   
ATOM   4975  C   LEU A 526      19.692  22.708  15.530  1.00 10.00      A   
ATOM   4976  O   LEU A 526      18.629  23.076  15.023  1.00 10.00      A   
ATOM   4977  N   GLY A 527      19.754  22.020  16.665  1.00 10.00      A   
ATOM   4978  HN  GLY A 527      20.634  21.756  17.018  1.00 10.00      A   
ATOM   4979  CA  GLY A 527      18.548  21.637  17.380  1.00 10.00      A   
ATOM   4980  C   GLY A 527      17.799  22.828  17.947  1.00 10.00      A   
ATOM   4981  O   GLY A 527      16.595  22.750  18.205  1.00 10.00      A   
ATOM   4982  N   GLN A 528      18.508  23.928  18.147  1.00 10.00      A   
ATOM   4983  HN  GLN A 528      19.470  23.920  17.947  1.00 10.00      A   
ATOM   4984  CA  GLN A 528      17.897  25.140  18.673  1.00 10.00      A   
ATOM   4985  CB  GLN A 528      18.895  25.921  19.533  1.00 10.00      A   
ATOM   4986  CG  GLN A 528      19.111  25.330  20.917  1.00 10.00      A   
ATOM   4987  CD  GLN A 528      17.856  25.367  21.771  1.00 10.00      A   
ATOM   4988  OE1 GLN A 528      17.034  26.277  21.655  1.00 10.00      A   
ATOM   4989  NE2 GLN A 528      17.698  24.371  22.629  1.00 10.00      A   
ATOM   4990 HE21 GLN A 528      18.390  23.678  22.663  1.00 10.00      A   
ATOM   4991 HE22 GLN A 528      16.899  24.370  23.199  1.00 10.00      A   
ATOM   4992  C   GLN A 528      17.382  26.020  17.543  1.00 10.00      A   
ATOM   4993  O   GLN A 528      16.329  26.642  17.658  1.00 10.00      A   
ATOM   4994  N   LYS A 529      18.123  26.055  16.446  1.00 10.00      A   
ATOM   4995  HN  LYS A 529      18.949  25.529  16.410  1.00 10.00      A   
ATOM   4996  CA  LYS A 529      17.746  26.866  15.299  1.00 10.00      A   
ATOM   4997  CB  LYS A 529      18.903  26.962  14.310  1.00 10.00      A   
ATOM   4998  CG  LYS A 529      18.666  27.952  13.183  1.00 10.00      A   
ATOM   4999  CD  LYS A 529      19.806  27.929  12.184  1.00 10.00      A   
ATOM   5000  CE  LYS A 529      19.580  28.932  11.068  1.00 10.00      A   
ATOM   5001  NZ  LYS A 529      19.613  30.335  11.562  1.00 10.00      A   
ATOM   5002  HZ1 LYS A 529      20.545  30.550  11.968  1.00 10.00      A   
ATOM   5003  HZ2 LYS A 529      18.886  30.477  12.294  1.00 10.00      A   
ATOM   5004  HZ3 LYS A 529      19.433  30.993  10.775  1.00 10.00      A   
ATOM   5005  C   LYS A 529      16.506  26.312  14.605  1.00 10.00      A   
ATOM   5006  O   LYS A 529      15.642  27.071  14.161  1.00 10.00      A   
ATOM   5007  N   MET A 530      16.417  24.992  14.516  1.00 10.00      A   
ATOM   5008  HN  MET A 530      17.133  24.433  14.893  1.00 10.00      A   
ATOM   5009  CA  MET A 530      15.273  24.354  13.873  1.00 10.00      A   
ATOM   5010  CB  MET A 530      15.714  23.478  12.693  1.00 10.00      A   
ATOM   5011  CG  MET A 530      16.847  24.048  11.855  1.00 10.00      A   
ATOM   5012  SD  MET A 530      16.423  25.605  11.051  1.00 10.00      A   
ATOM   5013  CE  MET A 530      15.167  25.059   9.900  1.00 10.00      A   
ATOM   5014  C   MET A 530      14.499  23.514  14.882  1.00 10.00      A   
ATOM   5015  O   MET A 530      14.743  22.316  15.017  1.00 10.00      A   
ATOM   5016  N   PRO A 531      13.555  24.131  15.609  1.00 10.00      A   
ATOM   5017  CA  PRO A 531      12.747  23.440  16.620  1.00 10.00      A   
ATOM   5018  CB  PRO A 531      12.039  24.582  17.368  1.00 10.00      A   
ATOM   5019  CG  PRO A 531      12.697  25.840  16.897  1.00 10.00      A   
ATOM   5020  CD  PRO A 531      13.201  25.551  15.517  1.00 10.00      A   
ATOM   5021  C   PRO A 531      11.715  22.505  15.998  1.00 10.00      A   
ATOM   5022  O   PRO A 531      11.215  21.589  16.652  1.00 10.00      A   
ATOM   5023  N   LYS A 532      11.400  22.730  14.728  1.00 10.00      A   
ATOM   5024  HN  LYS A 532      11.828  23.473  14.250  1.00 10.00      A   
ATOM   5025  CA  LYS A 532      10.427  21.903  14.031  1.00 10.00      A   
ATOM   5026  CB  LYS A 532       9.857  22.630  12.813  1.00 10.00      A   
ATOM   5027  CG  LYS A 532       9.145  23.935  13.126  1.00 10.00      A   
ATOM   5028  CD  LYS A 532       8.327  24.405  11.931  1.00 10.00      A   
ATOM   5029  CE  LYS A 532       8.363  25.917  11.780  1.00 10.00      A   
ATOM   5030  NZ  LYS A 532       9.732  26.411  11.483  1.00 10.00      A   
ATOM   5031  HZ1 LYS A 532      10.195  25.793  10.776  1.00 10.00      A   
ATOM   5032  HZ2 LYS A 532      10.304  26.415  12.349  1.00 10.00      A   
ATOM   5033  HZ3 LYS A 532       9.689  27.381  11.100  1.00 10.00      A   
ATOM   5034  C   LYS A 532      11.035  20.573  13.603  1.00 10.00      A   
ATOM   5035  O   LYS A 532      10.346  19.713  13.058  1.00 10.00      A   
ATOM   5036  N   LEU A 533      12.325  20.407  13.854  1.00 10.00      A   
ATOM   5037  HN  LEU A 533      12.820  21.116  14.314  1.00 10.00      A   
ATOM   5038  CA  LEU A 533      13.019  19.184  13.494  1.00 10.00      A   
ATOM   5039  CB  LEU A 533      14.048  19.435  12.391  1.00 10.00      A   
ATOM   5040  CG  LEU A 533      13.495  19.649  10.982  1.00 10.00      A   
ATOM   5041  CD1 LEU A 533      13.313  21.132  10.690  1.00 10.00      A   
ATOM   5042  CD2 LEU A 533      14.408  19.003   9.954  1.00 10.00      A   
ATOM   5043  C   LEU A 533      13.695  18.576  14.713  1.00 10.00      A   
ATOM   5044  O   LEU A 533      14.186  19.294  15.585  1.00 10.00      A   
ATOM   5045  N   ASN A 534      13.704  17.255  14.775  1.00 10.00      A   
ATOM   5046  HN  ASN A 534      13.296  16.738  14.046  1.00 10.00      A   
ATOM   5047  CA  ASN A 534      14.319  16.551  15.887  1.00 10.00      A   
ATOM   5048  CB  ASN A 534      13.469  15.354  16.334  1.00 10.00      A   
ATOM   5049  CG  ASN A 534      12.249  15.750  17.145  1.00 10.00      A   
ATOM   5050  OD1 ASN A 534      12.157  16.865  17.662  1.00 10.00      A   
ATOM   5051  ND2 ASN A 534      11.299  14.837  17.265  1.00 10.00      A   
ATOM   5052 HD21 ASN A 534      11.435  13.961  16.831  1.00 10.00      A   
ATOM   5053 HD22 ASN A 534      10.493  15.074  17.775  1.00 10.00      A   
ATOM   5054  C   ASN A 534      15.702  16.066  15.503  1.00 10.00      A   
ATOM   5055  O   ASN A 534      15.848  15.247  14.594  1.00 10.00      A   
ATOM   5056  N   VAL A 535      16.714  16.583  16.181  1.00 10.00      A   
ATOM   5057  HN  VAL A 535      16.533  17.243  16.884  1.00 10.00      A   
ATOM   5058  CA  VAL A 535      18.084  16.174  15.920  1.00 10.00      A   
ATOM   5059  CB  VAL A 535      19.077  17.351  16.041  1.00 10.00      A   
ATOM   5060  CG1 VAL A 535      20.465  16.933  15.584  1.00 10.00      A   
ATOM   5061  CG2 VAL A 535      18.595  18.544  15.235  1.00 10.00      A   
ATOM   5062  C   VAL A 535      18.461  15.078  16.907  1.00 10.00      A   
ATOM   5063  O   VAL A 535      19.098  15.335  17.931  1.00 10.00      A   
ATOM   5064  N   GLU A 536      18.028  13.864  16.614  1.00 10.00      A   
ATOM   5065  HN  GLU A 536      17.521  13.723  15.782  1.00 10.00      A   
ATOM   5066  CA  GLU A 536      18.294  12.730  17.481  1.00 10.00      A   
ATOM   5067  CB  GLU A 536      17.258  11.622  17.272  1.00 10.00      A   
ATOM   5068  CG  GLU A 536      15.823  12.051  17.554  1.00 10.00      A   
ATOM   5069  CD  GLU A 536      14.866  10.875  17.611  1.00 10.00      A   
ATOM   5070  OE1 GLU A 536      15.336   9.723  17.553  1.00 10.00      A   
ATOM   5071  OE2 GLU A 536      13.638  11.099  17.734  1.00 10.00      A   
ATOM   5072  C   GLU A 536      19.713  12.198  17.290  1.00 10.00      A   
ATOM   5073  O   GLU A 536      20.034  11.578  16.271  1.00 10.00      A   
ATOM   5074  N   VAL A 537      20.561  12.459  18.271  1.00 10.00      A   
ATOM   5075  HN  VAL A 537      20.247  12.969  19.052  1.00 10.00      A   
ATOM   5076  CA  VAL A 537      21.940  12.010  18.235  1.00 10.00      A   
ATOM   5077  CB  VAL A 537      22.852  12.949  19.051  1.00 10.00      A   
ATOM   5078  CG1 VAL A 537      24.268  12.396  19.132  1.00 10.00      A   
ATOM   5079  CG2 VAL A 537      22.857  14.345  18.448  1.00 10.00      A   
ATOM   5080  C   VAL A 537      22.037  10.603  18.806  1.00 10.00      A   
ATOM   5081  O   VAL A 537      21.605  10.357  19.932  1.00 10.00      A   
ATOM   5082  N   ILE A 538      22.597   9.689  18.030  1.00 10.00      A   
ATOM   5083  HN  ILE A 538      22.940   9.954  17.145  1.00 10.00      A   
ATOM   5084  CA  ILE A 538      22.743   8.306  18.457  1.00 10.00      A   
ATOM   5085  CB  ILE A 538      22.188   7.324  17.403  1.00 10.00      A   
ATOM   5086  CG1 ILE A 538      20.818   7.790  16.899  1.00 10.00      A   
ATOM   5087  CG2 ILE A 538      22.084   5.926  17.994  1.00 10.00      A   
ATOM   5088  CD1 ILE A 538      20.329   7.040  15.676  1.00 10.00      A   
ATOM   5089  C   ILE A 538      24.211   7.986  18.727  1.00 10.00      A   
ATOM   5090  O   ILE A 538      25.018   7.886  17.796  1.00 10.00      A   
ATOM   5091  N   ASP A 539      24.551   7.831  19.997  1.00 10.00      A   
ATOM   5092  HN  ASP A 539      23.860   7.908  20.692  1.00 10.00      A   
ATOM   5093  CA  ASP A 539      25.920   7.533  20.395  1.00 10.00      A   
ATOM   5094  CB  ASP A 539      26.621   8.812  20.850  1.00 10.00      A   
ATOM   5095  CG  ASP A 539      28.131   8.707  20.811  1.00 10.00      A   
ATOM   5096  OD1 ASP A 539      28.744   9.235  19.853  1.00 10.00      A   
ATOM   5097  OD2 ASP A 539      28.717   8.123  21.746  1.00 10.00      A   
ATOM   5098  C   ASP A 539      25.925   6.501  21.515  1.00 10.00      A   
ATOM   5099  O   ASP A 539      25.181   6.625  22.493  1.00 10.00      A   
ATOM   5100  N   GLU A 540      26.756   5.482  21.372  1.00 10.00      A   
ATOM   5101  HN  GLU A 540      27.333   5.438  20.574  1.00 10.00      A   
ATOM   5102  CA  GLU A 540      26.840   4.425  22.363  1.00 10.00      A   
ATOM   5103  CB  GLU A 540      26.816   3.060  21.677  1.00 10.00      A   
ATOM   5104  CG  GLU A 540      25.599   2.831  20.800  1.00 10.00      A   
ATOM   5105  CD  GLU A 540      25.711   1.563  19.988  1.00 10.00      A   
ATOM   5106  OE1 GLU A 540      26.434   1.568  18.969  1.00 10.00      A   
ATOM   5107  OE2 GLU A 540      25.081   0.556  20.365  1.00 10.00      A   
ATOM   5108  C   GLU A 540      28.098   4.549  23.209  1.00 10.00      A   
ATOM   5109  O   GLU A 540      28.273   3.817  24.184  1.00 10.00      A   
ATOM   5110  N   ARG A 541      28.964   5.488  22.851  1.00 10.00      A   
ATOM   5111  HN  ARG A 541      28.747   6.083  22.095  1.00 10.00      A   
ATOM   5112  CA  ARG A 541      30.214   5.682  23.579  1.00 10.00      A   
ATOM   5113  CB  ARG A 541      31.205   6.507  22.760  1.00 10.00      A   
ATOM   5114  CG  ARG A 541      31.457   5.975  21.363  1.00 10.00      A   
ATOM   5115  CD  ARG A 541      31.292   7.075  20.331  1.00 10.00      A   
ATOM   5116  NE  ARG A 541      32.517   7.842  20.128  1.00 10.00      A   
ATOM   5117  HE  ARG A 541      33.360   7.426  20.415  1.00 10.00      A   
ATOM   5118  CZ  ARG A 541      32.556   9.052  19.576  1.00 10.00      A   
ATOM   5119  NH1 ARG A 541      31.439   9.644  19.167  1.00 10.00      A   
ATOM   5120 HH11 ARG A 541      30.512   9.162  19.291  1.00 10.00      A   
ATOM   5121 HH12 ARG A 541      31.476  10.589  18.728  1.00 10.00      A   
ATOM   5122  NH2 ARG A 541      33.722   9.673  19.441  1.00 10.00      A   
ATOM   5123 HH21 ARG A 541      33.769  10.619  19.006  1.00 10.00      A   
ATOM   5124 HH22 ARG A 541      34.601   9.213  19.772  1.00 10.00      A   
ATOM   5125  C   ARG A 541      29.952   6.355  24.921  1.00 10.00      A   
ATOM   5126  O   ARG A 541      30.783   6.304  25.831  1.00 10.00      A   
ATOM   5127  N   GLY A 542      28.793   6.988  25.028  1.00 10.00      A   
ATOM   5128  HN  GLY A 542      28.186   7.007  24.257  1.00 10.00      A   
ATOM   5129  CA  GLY A 542      28.416   7.663  26.249  1.00 10.00      A   
ATOM   5130  C   GLY A 542      27.790   9.008  25.967  1.00 10.00      A   
ATOM   5131  O   GLY A 542      27.599   9.371  24.807  1.00 10.00      A   
ATOM   5132  N   ALA A 543      27.463   9.741  27.024  1.00 10.00      A   
ATOM   5133  HN  ALA A 543      27.632   9.386  27.918  1.00 10.00      A   
ATOM   5134  CA  ALA A 543      26.866  11.060  26.887  1.00 10.00      A   
ATOM   5135  CB  ALA A 543      26.505  11.622  28.251  1.00 10.00      A   
ATOM   5136  C   ALA A 543      27.825  11.998  26.167  1.00 10.00      A   
ATOM   5137  O   ALA A 543      28.921  12.281  26.663  1.00 10.00      A   
ATOM   5138  N   PRO A 544      27.427  12.500  24.989  1.00 10.00      A   
ATOM   5139  CA  PRO A 544      28.257  13.401  24.185  1.00 10.00      A   
ATOM   5140  CB  PRO A 544      27.403  13.676  22.940  1.00 10.00      A   
ATOM   5141  CG  PRO A 544      26.403  12.572  22.911  1.00 10.00      A   
ATOM   5142  CD  PRO A 544      26.132  12.227  24.346  1.00 10.00      A   
ATOM   5143  C   PRO A 544      28.564  14.701  24.916  1.00 10.00      A   
ATOM   5144  O   PRO A 544      29.527  15.391  24.594  1.00 10.00      A   
ATOM   5145  N   ASP A 545      27.744  15.015  25.912  1.00 10.00      A   
ATOM   5146  HN  ASP A 545      27.001  14.407  26.117  1.00 10.00      A   
ATOM   5147  CA  ASP A 545      27.908  16.224  26.713  1.00 10.00      A   
ATOM   5148  CB  ASP A 545      26.753  16.335  27.714  1.00 10.00      A   
ATOM   5149  CG  ASP A 545      26.472  17.754  28.176  1.00 10.00      A   
ATOM   5150  OD1 ASP A 545      27.396  18.591  28.196  1.00 10.00      A   
ATOM   5151  OD2 ASP A 545      25.307  18.038  28.524  1.00 10.00      A   
ATOM   5152  C   ASP A 545      29.230  16.181  27.472  1.00 10.00      A   
ATOM   5153  O   ASP A 545      29.869  17.208  27.693  1.00 10.00      A   
ATOM   5154  N   SER A 546      29.648  14.977  27.851  1.00 10.00      A   
ATOM   5155  HN  SER A 546      29.114  14.188  27.618  1.00 10.00      A   
ATOM   5156  CA  SER A 546      30.886  14.799  28.591  1.00 10.00      A   
ATOM   5157  CB  SER A 546      30.908  13.422  29.252  1.00 10.00      A   
ATOM   5158  OG  SER A 546      29.694  13.163  29.939  1.00 10.00      A   
ATOM   5159  HG  SER A 546      29.880  12.600  30.701  1.00 10.00      A   
ATOM   5160  C   SER A 546      32.101  14.960  27.683  1.00 10.00      A   
ATOM   5161  O   SER A 546      33.216  15.185  28.157  1.00 10.00      A   
ATOM   5162  N   ARG A 547      31.883  14.866  26.378  1.00 10.00      A   
ATOM   5163  HN  ARG A 547      30.963  14.739  26.051  1.00 10.00      A   
ATOM   5164  CA  ARG A 547      32.970  14.988  25.417  1.00 10.00      A   
ATOM   5165  CB  ARG A 547      32.833  13.924  24.325  1.00 10.00      A   
ATOM   5166  CG  ARG A 547      32.632  12.517  24.856  1.00 10.00      A   
ATOM   5167  CD  ARG A 547      32.642  11.493  23.736  1.00 10.00      A
[truncated: 216,683 more chars]
