# Supplementary material for: Flexibility of intrinsically disordered degrons in AUX/IAA proteins reinforces auxin co-receptor assemblies
Source: Nat Commun. 2020 May 8;11:2277. doi: 10.1038/s41467-020-16147-2 (PMC7210949; doi:10.1038/s41467-020-16147-2)
Supplement: Supplementary file 9 — Supplementary Data 6 [file 41467_2020_16147_MOESM9_ESM.gz › haddock_files/IAA12/No_disorder_restraint/cluster4_4.pdb]

REMARK FILENAME="complex_22w.pdb0"
REMARK ===============================================================
REMARK HADDOCK run for complex
REMARK initial structure: complex_22.pdb
REMARK final NOE weights: unambig 50 amb: 50
REMARK ===============================================================
REMARK            total,bonds,angles,improper,dihe,vdw,elec,air,cdih,coup,rdcs,vean,dani,xpcs,rg
REMARK energies: -284.639, 0, 0, 0, 0, -50.5784, -236.904, 2.84408, 0, 0, 0, 0, 0, 0, 0
REMARK ===============================================================
REMARK            bonds,angles,impropers,dihe,air,cdih,coup,rdcs,vean,dani,xpcs
REMARK rms-dev.: 0,0,0,0,5.084812E-02,0,0, 0, 0, 0, 0
REMARK ===============================================================
REMARK               air,cdih,coup,rdcs,vean,dani,xpcs
REMARK               >0.3,>5,>1,>0,>5,>0.2,>0.2
REMARK violations.: 0, 0, 0, 0, 0, 0, 0
REMARK ===============================================================
REMARK                        CVpartition#,violations,rms
REMARK AIRs cross-validation: 1, 0, NaN
REMARK ===============================================================
REMARK NCS energy: 0
REMARK ===============================================================
REMARK Symmetry energy: 0
REMARK ===============================================================
REMARK Desolvation energy: 34.9085
REMARK Internal energy free molecules: -22199.7
REMARK Internal energy complex: -33217.9
REMARK Binding energy: -11270.8
REMARK ===============================================================
REMARK buried surface area: 1551.13
REMARK ===============================================================
REMARK water - chain1: 0 0 0
REMARK water - chain2: 0 0 0
REMARK water - chain3: 0 0 0
REMARK water - chain4: 0 0 0
REMARK water - chain5: 0 0 0
REMARK water - chain6: 0 0 0
REMARK ===============================================================
REMARK water - water: 0 0 0
REMARK ===============================================================
REMARK DATE:14-Feb-2019  05:56:39       created by user: enmr009
REMARK VERSION:1.3U
ATOM      1  N   PHE A   9      22.602 -24.030  -2.265  1.00 10.00      A   
ATOM      2  HN  PHE A   9      21.788 -24.175  -1.731  1.00 10.00      A   
ATOM      3  CA  PHE A   9      23.081 -22.667  -2.467  1.00 10.00      A   
ATOM      4  CB  PHE A   9      22.184 -21.919  -3.460  1.00 10.00      A   
ATOM      5  CG  PHE A   9      22.235 -22.469  -4.855  1.00 10.00      A   
ATOM      6  CD1 PHE A   9      21.228 -23.303  -5.320  1.00 10.00      A   
ATOM      7  CD2 PHE A   9      23.286 -22.158  -5.699  1.00 10.00      A   
ATOM      8  CE1 PHE A   9      21.273 -23.813  -6.602  1.00 10.00      A   
ATOM      9  CE2 PHE A   9      23.337 -22.665  -6.982  1.00 10.00      A   
ATOM     10  CZ  PHE A   9      22.329 -23.494  -7.432  1.00 10.00      A   
ATOM     11  C   PHE A   9      23.139 -21.905  -1.147  1.00 10.00      A   
ATOM     12  O   PHE A   9      22.238 -22.030  -0.314  1.00 10.00      A   
ATOM     13  N   PRO A  10      24.212 -21.125  -0.935  1.00 10.00      A   
ATOM     14  CA  PRO A  10      24.393 -20.324   0.286  1.00 10.00      A   
ATOM     15  CB  PRO A  10      25.698 -19.558   0.029  1.00 10.00      A   
ATOM     16  CG  PRO A  10      26.415 -20.364  -1.001  1.00 10.00      A   
ATOM     17  CD  PRO A  10      25.351 -20.981  -1.862  1.00 10.00      A   
ATOM     18  C   PRO A  10      23.237 -19.345   0.521  1.00 10.00      A   
ATOM     19  O   PRO A  10      22.618 -18.852  -0.428  1.00 10.00      A   
ATOM     20  N   GLU A  11      22.968 -19.054   1.789  1.00 10.00      A   
ATOM     21  HN  GLU A  11      23.523 -19.462   2.496  1.00 10.00      A   
ATOM     22  CA  GLU A  11      21.888 -18.152   2.178  1.00 10.00      A   
ATOM     23  CB  GLU A  11      21.764 -18.046   3.705  1.00 10.00      A   
ATOM     24  CG  GLU A  11      23.073 -17.771   4.431  1.00 10.00      A   
ATOM     25  CD  GLU A  11      23.784 -19.037   4.856  1.00 10.00      A   
ATOM     26  OE1 GLU A  11      23.838 -19.311   6.068  1.00 10.00      A   
ATOM     27  OE2 GLU A  11      24.283 -19.773   3.977  1.00 10.00      A   
ATOM     28  C   GLU A  11      22.036 -16.769   1.552  1.00 10.00      A   
ATOM     29  O   GLU A  11      21.055 -16.183   1.106  1.00 10.00      A   
ATOM     30  N   GLU A  12      23.270 -16.271   1.494  1.00 10.00      A   
ATOM     31  HN  GLU A  12      24.013 -16.803   1.846  1.00 10.00      A   
ATOM     32  CA  GLU A  12      23.547 -14.953   0.926  1.00 10.00      A   
ATOM     33  CB  GLU A  12      25.031 -14.597   1.063  1.00 10.00      A   
ATOM     34  CG  GLU A  12      25.984 -15.757   0.820  1.00 10.00      A   
ATOM     35  CD  GLU A  12      27.438 -15.324   0.819  1.00 10.00      A   
ATOM     36  OE1 GLU A  12      27.813 -14.468   1.643  1.00 10.00      A   
ATOM     37  OE2 GLU A  12      28.211 -15.844  -0.006  1.00 10.00      A   
ATOM     38  C   GLU A  12      23.099 -14.850  -0.529  1.00 10.00      A   
ATOM     39  O   GLU A  12      22.711 -13.775  -0.999  1.00 10.00      A   
ATOM     40  N   VAL A  13      23.138 -15.971  -1.240  1.00 10.00      A   
ATOM     41  HN  VAL A  13      23.440 -16.799  -0.812  1.00 10.00      A   
ATOM     42  CA  VAL A  13      22.727 -15.996  -2.638  1.00 10.00      A   
ATOM     43  CB  VAL A  13      23.382 -17.153  -3.417  1.00 10.00      A   
ATOM     44  CG1 VAL A  13      23.304 -16.889  -4.912  1.00 10.00      A   
ATOM     45  CG2 VAL A  13      24.825 -17.349  -2.988  1.00 10.00      A   
ATOM     46  C   VAL A  13      21.207 -16.112  -2.733  1.00 10.00      A   
ATOM     47  O   VAL A  13      20.581 -15.472  -3.573  1.00 10.00      A   
ATOM     48  N   LEU A  14      20.621 -16.916  -1.846  1.00 10.00      A   
ATOM     49  HN  LEU A  14      21.177 -17.392  -1.193  1.00 10.00      A   
ATOM     50  CA  LEU A  14      19.169 -17.109  -1.818  1.00 10.00      A   
ATOM     51  CB  LEU A  14      18.792 -18.269  -0.890  1.00 10.00      A   
ATOM     52  CG  LEU A  14      19.151 -19.669  -1.405  1.00 10.00      A   
ATOM     53  CD1 LEU A  14      18.756 -20.742  -0.403  1.00 10.00      A   
ATOM     54  CD2 LEU A  14      18.509 -19.935  -2.761  1.00 10.00      A   
ATOM     55  C   LEU A  14      18.463 -15.817  -1.415  1.00 10.00      A   
ATOM     56  O   LEU A  14      17.426 -15.464  -1.979  1.00 10.00      A   
ATOM     57  N   GLU A  15      19.043 -15.104  -0.449  1.00 10.00      A   
ATOM     58  HN  GLU A  15      19.855 -15.453  -0.017  1.00 10.00      A   
ATOM     59  CA  GLU A  15      18.491 -13.833   0.009  1.00 10.00      A   
ATOM     60  CB  GLU A  15      19.308 -13.268   1.180  1.00 10.00      A   
ATOM     61  CG  GLU A  15      19.013 -13.917   2.525  1.00 10.00      A   
ATOM     62  CD  GLU A  15      19.708 -13.222   3.680  1.00 10.00      A   
ATOM     63  OE1 GLU A  15      20.884 -13.540   3.951  1.00 10.00      A   
ATOM     64  OE2 GLU A  15      19.080 -12.355   4.327  1.00 10.00      A   
ATOM     65  C   GLU A  15      18.454 -12.828  -1.139  1.00 10.00      A   
ATOM     66  O   GLU A  15      17.562 -11.984  -1.217  1.00 10.00      A   
ATOM     67  N   HIS A  16      19.416 -12.944  -2.042  1.00 10.00      A   
ATOM     68  HN  HIS A  16      20.083 -13.651  -1.941  1.00 10.00      A   
ATOM     69  CA  HIS A  16      19.494 -12.052  -3.189  1.00 10.00      A   
ATOM     70  CB  HIS A  16      20.834 -12.220  -3.909  1.00 10.00      A   
ATOM     71  CG  HIS A  16      21.315 -10.987  -4.611  1.00 10.00      A   
ATOM     72  ND1 HIS A  16      22.505 -10.387  -4.276  1.00 10.00      A   
ATOM     73  CD2 HIS A  16      20.738 -10.292  -5.618  1.00 10.00      A   
ATOM     74  CE1 HIS A  16      22.627  -9.347  -5.082  1.00 10.00      A   
ATOM     75  NE2 HIS A  16      21.581  -9.253  -5.910  1.00 10.00      A   
ATOM     76  HE2 HIS A  16      21.442  -8.566  -6.610  1.00 10.00      A   
ATOM     77  C   HIS A  16      18.328 -12.326  -4.136  1.00 10.00      A   
ATOM     78  O   HIS A  16      17.796 -11.415  -4.769  1.00 10.00      A   
ATOM     79  N   VAL A  17      17.926 -13.586  -4.216  1.00 10.00      A   
ATOM     80  HN  VAL A  17      18.391 -14.270  -3.689  1.00 10.00      A   
ATOM     81  CA  VAL A  17      16.811 -13.981  -5.069  1.00 10.00      A   
ATOM     82  CB  VAL A  17      16.747 -15.518  -5.231  1.00 10.00      A   
ATOM     83  CG1 VAL A  17      15.615 -15.921  -6.167  1.00 10.00      A   
ATOM     84  CG2 VAL A  17      18.076 -16.065  -5.729  1.00 10.00      A   
ATOM     85  C   VAL A  17      15.504 -13.494  -4.450  1.00 10.00      A   
ATOM     86  O   VAL A  17      14.609 -13.003  -5.139  1.00 10.00      A   
ATOM     87  N   PHE A  18      15.432 -13.598  -3.130  1.00 10.00      A   
ATOM     88  HN  PHE A  18      16.203 -13.959  -2.642  1.00 10.00      A   
ATOM     89  CA  PHE A  18      14.250 -13.196  -2.381  1.00 10.00      A   
ATOM     90  CB  PHE A  18      14.331 -13.693  -0.935  1.00 10.00      A   
ATOM     91  CG  PHE A  18      14.354 -15.193  -0.805  1.00 10.00      A   
ATOM     92  CD1 PHE A  18      15.056 -15.805   0.226  1.00 10.00      A   
ATOM     93  CD2 PHE A  18      13.681 -15.990  -1.716  1.00 10.00      A   
ATOM     94  CE1 PHE A  18      15.084 -17.182   0.344  1.00 10.00      A   
ATOM     95  CE2 PHE A  18      13.705 -17.365  -1.603  1.00 10.00      A   
ATOM     96  CZ  PHE A  18      14.408 -17.962  -0.573  1.00 10.00      A   
ATOM     97  C   PHE A  18      14.031 -11.684  -2.419  1.00 10.00      A   
ATOM     98  O   PHE A  18      12.938 -11.200  -2.111  1.00 10.00      A   
ATOM     99  N   SER A  19      15.063 -10.938  -2.807  1.00 10.00      A   
ATOM    100  HN  SER A  19      15.913 -11.372  -3.028  1.00 10.00      A   
ATOM    101  CA  SER A  19      14.957  -9.486  -2.893  1.00 10.00      A   
ATOM    102  CB  SER A  19      16.334  -8.828  -3.049  1.00 10.00      A   
ATOM    103  OG  SER A  19      16.857  -8.993  -4.354  1.00 10.00      A   
ATOM    104  HG  SER A  19      17.272  -9.862  -4.426  1.00 10.00      A   
ATOM    105  C   SER A  19      14.029  -9.088  -4.039  1.00 10.00      A   
ATOM    106  O   SER A  19      13.391  -8.033  -4.002  1.00 10.00      A   
ATOM    107  N   PHE A  20      13.936  -9.955  -5.041  1.00 10.00      A   
ATOM    108  HN  PHE A  20      14.452 -10.791  -4.997  1.00 10.00      A   
ATOM    109  CA  PHE A  20      13.087  -9.704  -6.200  1.00 10.00      A   
ATOM    110  CB  PHE A  20      13.729 -10.257  -7.474  1.00 10.00      A   
ATOM    111  CG  PHE A  20      15.071  -9.654  -7.782  1.00 10.00      A   
ATOM    112  CD1 PHE A  20      16.232 -10.390  -7.611  1.00 10.00      A   
ATOM    113  CD2 PHE A  20      15.171  -8.348  -8.236  1.00 10.00      A   
ATOM    114  CE1 PHE A  20      17.467  -9.835  -7.890  1.00 10.00      A   
ATOM    115  CE2 PHE A  20      16.403  -7.786  -8.518  1.00 10.00      A   
ATOM    116  CZ  PHE A  20      17.553  -8.532  -8.345  1.00 10.00      A   
ATOM    117  C   PHE A  20      11.701 -10.299  -5.988  1.00 10.00      A   
ATOM    118  O   PHE A  20      10.831 -10.230  -6.860  1.00 10.00      A   
ATOM    119  N   ILE A  21      11.506 -10.883  -4.816  1.00 10.00      A   
ATOM    120  HN  ILE A  21      12.238 -10.895  -4.162  1.00 10.00      A   
ATOM    121  CA  ILE A  21      10.237 -11.485  -4.456  1.00 10.00      A   
ATOM    122  CB  ILE A  21      10.409 -12.973  -4.064  1.00 10.00      A   
ATOM    123  CG1 ILE A  21      11.104 -13.742  -5.192  1.00 10.00      A   
ATOM    124  CG2 ILE A  21       9.062 -13.605  -3.732  1.00 10.00      A   
ATOM    125  CD1 ILE A  21      11.498 -15.156  -4.820  1.00 10.00      A   
ATOM    126  C   ILE A  21       9.633 -10.710  -3.292  1.00 10.00      A   
ATOM    127  O   ILE A  21       9.904 -11.005  -2.129  1.00 10.00      A   
ATOM    128  N   GLN A  22       8.854  -9.685  -3.611  1.00 10.00      A   
ATOM    129  HN  GLN A  22       8.717  -9.465  -4.554  1.00 10.00      A   
ATOM    130  CA  GLN A  22       8.216  -8.862  -2.586  1.00 10.00      A   
ATOM    131  CB  GLN A  22       8.558  -7.383  -2.783  1.00 10.00      A   
ATOM    132  CG  GLN A  22      10.048  -7.064  -2.750  1.00 10.00      A   
ATOM    133  CD  GLN A  22      10.724  -7.462  -1.448  1.00 10.00      A   
ATOM    134  OE1 GLN A  22      10.111  -7.469  -0.380  1.00 10.00      A   
ATOM    135  NE2 GLN A  22      12.004  -7.792  -1.532  1.00 10.00      A   
ATOM    136 HE21 GLN A  22      12.432  -7.762  -2.418  1.00 10.00      A   
ATOM    137 HE22 GLN A  22      12.472  -8.053  -0.712  1.00 10.00      A   
ATOM    138  C   GLN A  22       6.702  -9.055  -2.582  1.00 10.00      A   
ATOM    139  O   GLN A  22       5.991  -8.478  -1.756  1.00 10.00      A   
ATOM    140  N   LEU A  23       6.214  -9.871  -3.507  1.00 10.00      A   
ATOM    141  HN  LEU A  23       6.828 -10.307  -4.130  1.00 10.00      A   
ATOM    142  CA  LEU A  23       4.787 -10.143  -3.607  1.00 10.00      A   
ATOM    143  CB  LEU A  23       4.439 -10.723  -4.978  1.00 10.00      A   
ATOM    144  CG  LEU A  23       2.978 -10.587  -5.408  1.00 10.00      A   
ATOM    145  CD1 LEU A  23       2.564  -9.124  -5.432  1.00 10.00      A   
ATOM    146  CD2 LEU A  23       2.749 -11.234  -6.766  1.00 10.00      A   
ATOM    147  C   LEU A  23       4.353 -11.090  -2.489  1.00 10.00      A   
ATOM    148  O   LEU A  23       5.014 -12.098  -2.237  1.00 10.00      A   
ATOM    149  N   ASP A  24       3.250 -10.750  -1.826  1.00 10.00      A   
ATOM    150  HN  ASP A  24       2.774  -9.935  -2.090  1.00 10.00      A   
ATOM    151  CA  ASP A  24       2.719 -11.537  -0.714  1.00 10.00      A   
ATOM    152  CB  ASP A  24       1.414 -10.914  -0.198  1.00 10.00      A   
ATOM    153  CG  ASP A  24       1.511  -9.414   0.005  1.00 10.00      A   
ATOM    154  OD1 ASP A  24       1.763  -8.978   1.143  1.00 10.00      A   
ATOM    155  OD2 ASP A  24       1.333  -8.657  -0.976  1.00 10.00      A   
ATOM    156  C   ASP A  24       2.479 -12.994  -1.095  1.00 10.00      A   
ATOM    157  O   ASP A  24       3.077 -13.906  -0.515  1.00 10.00      A   
ATOM    158  N   LYS A  25       1.617 -13.210  -2.081  1.00 10.00      A   
ATOM    159  HN  LYS A  25       1.186 -12.441  -2.518  1.00 10.00      A   
ATOM    160  CA  LYS A  25       1.288 -14.560  -2.528  1.00 10.00      A   
ATOM    161  CB  LYS A  25       0.244 -14.531  -3.646  1.00 10.00      A   
ATOM    162  CG  LYS A  25      -0.978 -13.679  -3.347  1.00 10.00      A   
ATOM    163  CD  LYS A  25      -2.057 -13.872  -4.399  1.00 10.00      A   
ATOM    164  CE  LYS A  25      -2.982 -12.667  -4.470  1.00 10.00      A   
ATOM    165  NZ  LYS A  25      -3.845 -12.544  -3.265  1.00 10.00      A   
ATOM    166  HZ1 LYS A  25      -3.997 -11.543  -3.037  1.00 10.00      A   
ATOM    167  HZ2 LYS A  25      -3.394 -13.011  -2.444  1.00 10.00      A   
ATOM    168  HZ3 LYS A  25      -4.770 -12.989  -3.435  1.00 10.00      A   
ATOM    169  C   LYS A  25       2.535 -15.326  -2.970  1.00 10.00      A   
ATOM    170  O   LYS A  25       2.676 -16.517  -2.685  1.00 10.00      A   
ATOM    171  N   ASP A  26       3.446 -14.634  -3.644  1.00 10.00      A   
ATOM    172  HN  ASP A  26       3.282 -13.688  -3.832  1.00 10.00      A   
ATOM    173  CA  ASP A  26       4.685 -15.251  -4.116  1.00 10.00      A   
ATOM    174  CB  ASP A  26       5.467 -14.285  -5.014  1.00 10.00      A   
ATOM    175  CG  ASP A  26       5.029 -14.305  -6.468  1.00 10.00      A   
ATOM    176  OD1 ASP A  26       3.971 -14.887  -6.778  1.00 10.00      A   
ATOM    177  OD2 ASP A  26       5.737 -13.714  -7.310  1.00 10.00      A   
ATOM    178  C   ASP A  26       5.554 -15.677  -2.936  1.00 10.00      A   
ATOM    179  O   ASP A  26       6.064 -16.796  -2.898  1.00 10.00      A   
ATOM    180  N   ARG A  27       5.706 -14.777  -1.969  1.00 10.00      A   
ATOM    181  HN  ARG A  27       5.267 -13.904  -2.062  1.00 10.00      A   
ATOM    182  CA  ARG A  27       6.505 -15.036  -0.777  1.00 10.00      A   
ATOM    183  CB  ARG A  27       6.561 -13.787   0.107  1.00 10.00      A   
ATOM    184  CG  ARG A  27       7.739 -12.871  -0.183  1.00 10.00      A   
ATOM    185  CD  ARG A  27       9.051 -13.549   0.171  1.00 10.00      A   
ATOM    186  NE  ARG A  27      10.199 -12.667  -0.012  1.00 10.00      A   
ATOM    187  HE  ARG A  27      10.261 -12.183  -0.870  1.00 10.00      A   
ATOM    188  CZ  ARG A  27      11.141 -12.475   0.905  1.00 10.00      A   
ATOM    189  NH1 ARG A  27      11.070 -13.100   2.076  1.00 10.00      A   
ATOM    190 HH11 ARG A  27      11.810 -12.953   2.796  1.00 10.00      A   
ATOM    191 HH12 ARG A  27      10.267 -13.749   2.286  1.00 10.00      A   
ATOM    192  NH2 ARG A  27      12.161 -11.664   0.643  1.00 10.00      A   
ATOM    193 HH21 ARG A  27      12.228 -11.183  -0.284  1.00 10.00      A   
ATOM    194 HH22 ARG A  27      12.903 -11.503   1.359  1.00 10.00      A   
ATOM    195  C   ARG A  27       5.945 -16.207   0.020  1.00 10.00      A   
ATOM    196  O   ARG A  27       6.689 -17.077   0.477  1.00 10.00      A   
ATOM    197  N   ASN A  28       4.629 -16.232   0.168  1.00 10.00      A   
ATOM    198  HN  ASN A  28       4.091 -15.511  -0.231  1.00 10.00      A   
ATOM    199  CA  ASN A  28       3.958 -17.295   0.907  1.00 10.00      A   
ATOM    200  CB  ASN A  28       2.449 -17.051   0.965  1.00 10.00      A   
ATOM    201  CG  ASN A  28       2.074 -15.914   1.896  1.00 10.00      A   
ATOM    202  OD1 ASN A  28       2.774 -15.638   2.875  1.00 10.00      A   
ATOM    203  ND2 ASN A  28       0.968 -15.246   1.602  1.00 10.00      A   
ATOM    204 HD21 ASN A  28       0.455 -15.517   0.808  1.00 10.00      A   
ATOM    205 HD22 ASN A  28       0.698 -14.505   2.194  1.00 10.00      A   
ATOM    206  C   ASN A  28       4.255 -18.659   0.297  1.00 10.00      A   
ATOM    207  O   ASN A  28       4.517 -19.629   1.011  1.00 10.00      A   
ATOM    208  N   SER A  29       4.243 -18.725  -1.024  1.00 10.00      A   
ATOM    209  HN  SER A  29       4.047 -17.914  -1.541  1.00 10.00      A   
ATOM    210  CA  SER A  29       4.512 -19.969  -1.731  1.00 10.00      A   
ATOM    211  CB  SER A  29       4.240 -19.790  -3.223  1.00 10.00      A   
ATOM    212  OG  SER A  29       2.933 -19.277  -3.428  1.00 10.00      A   
ATOM    213  HG  SER A  29       2.946 -18.316  -3.320  1.00 10.00      A   
ATOM    214  C   SER A  29       5.942 -20.459  -1.491  1.00 10.00      A   
ATOM    215  O   SER A  29       6.201 -21.666  -1.467  1.00 10.00      A   
ATOM    216  N   VAL A  30       6.858 -19.521  -1.271  1.00 10.00      A   
ATOM    217  HN  VAL A  30       6.584 -18.580  -1.254  1.00 10.00      A   
ATOM    218  CA  VAL A  30       8.258 -19.853  -1.035  1.00 10.00      A   
ATOM    219  CB  VAL A  30       9.160 -18.599  -1.109  1.00 10.00      A   
ATOM    220  CG1 VAL A  30      10.603 -18.943  -0.770  1.00 10.00      A   
ATOM    221  CG2 VAL A  30       9.077 -17.964  -2.489  1.00 10.00      A   
ATOM    222  C   VAL A  30       8.436 -20.527   0.324  1.00 10.00      A   
ATOM    223  O   VAL A  30       9.202 -21.475   0.462  1.00 10.00      A   
ATOM    224  N   SER A  31       7.705 -20.049   1.321  1.00 10.00      A   
ATOM    225  HN  SER A  31       7.105 -19.291   1.153  1.00 10.00      A   
ATOM    226  CA  SER A  31       7.796 -20.601   2.674  1.00 10.00      A   
ATOM    227  CB  SER A  31       7.184 -19.631   3.687  1.00 10.00      A   
ATOM    228  OG  SER A  31       5.862 -19.261   3.320  1.00 10.00      A   
ATOM    229  HG  SER A  31       5.656 -19.626   2.449  1.00 10.00      A   
ATOM    230  C   SER A  31       7.154 -21.990   2.804  1.00 10.00      A   
ATOM    231  O   SER A  31       7.044 -22.530   3.905  1.00 10.00      A   
ATOM    232  N   LEU A  32       6.751 -22.574   1.682  1.00 10.00      A   
ATOM    233  HN  LEU A  32       6.888 -22.117   0.828  1.00 10.00      A   
ATOM    234  CA  LEU A  32       6.112 -23.883   1.696  1.00 10.00      A   
ATOM    235  CB  LEU A  32       4.674 -23.769   1.188  1.00 10.00      A   
ATOM    236  CG  LEU A  32       3.726 -22.890   2.006  1.00 10.00      A   
ATOM    237  CD1 LEU A  32       2.520 -22.490   1.174  1.00 10.00      A   
ATOM    238  CD2 LEU A  32       3.283 -23.614   3.265  1.00 10.00      A   
ATOM    239  C   LEU A  32       6.878 -24.905   0.856  1.00 10.00      A   
ATOM    240  O   LEU A  32       6.391 -26.018   0.629  1.00 10.00      A   
ATOM    241  N   VAL A  33       8.068 -24.540   0.393  1.00 10.00      A   
ATOM    242  HN  VAL A  33       8.421 -23.649   0.603  1.00 10.00      A   
ATOM    243  CA  VAL A  33       8.856 -25.457  -0.425  1.00 10.00      A   
ATOM    244  CB  VAL A  33       9.741 -24.739  -1.472  1.00 10.00      A   
ATOM    245  CG1 VAL A  33       8.881 -23.937  -2.437  1.00 10.00      A   
ATOM    246  CG2 VAL A  33      10.774 -23.844  -0.806  1.00 10.00      A   
ATOM    247  C   VAL A  33       9.683 -26.422   0.423  1.00 10.00      A   
ATOM    248  O   VAL A  33       9.749 -27.613   0.119  1.00 10.00      A   
ATOM    249  N   CYS A  34      10.300 -25.899   1.480  1.00 10.00      A   
ATOM    250  HN  CYS A  34      10.209 -24.939   1.658  1.00 10.00      A   
ATOM    251  CA  CYS A  34      11.112 -26.700   2.387  1.00 10.00      A   
ATOM    252  CB  CYS A  34      12.376 -27.222   1.693  1.00 10.00      A   
ATOM    253  SG  CYS A  34      13.425 -25.939   0.972  1.00 10.00      A   
ATOM    254  HG  CYS A  34      14.162 -26.504   0.024  1.00 10.00      A   
ATOM    255  C   CYS A  34      11.477 -25.871   3.612  1.00 10.00      A   
ATOM    256  O   CYS A  34      11.404 -24.637   3.573  1.00 10.00      A   
ATOM    257  N   LYS A  35      11.864 -26.539   4.694  1.00 10.00      A   
ATOM    258  HN  LYS A  35      11.899 -27.531   4.663  1.00 10.00      A   
ATOM    259  CA  LYS A  35      12.223 -25.858   5.931  1.00 10.00      A   
ATOM    260  CB  LYS A  35      12.476 -26.871   7.049  1.00 10.00      A   
ATOM    261  CG  LYS A  35      12.515 -26.275   8.450  1.00 10.00      A   
ATOM    262  CD  LYS A  35      11.215 -25.563   8.790  1.00 10.00      A   
ATOM    263  CE  LYS A  35      11.024 -25.417  10.291  1.00 10.00      A   
ATOM    264  NZ  LYS A  35      12.017 -24.497  10.909  1.00 10.00      A   
ATOM    265  HZ1 LYS A  35      11.687 -24.197  11.850  1.00 10.00      A   
ATOM    266  HZ2 LYS A  35      12.144 -23.647  10.316  1.00 10.00      A   
ATOM    267  HZ3 LYS A  35      12.937 -24.974  11.013  1.00 10.00      A   
ATOM    268  C   LYS A  35      13.431 -24.939   5.751  1.00 10.00      A   
ATOM    269  O   LYS A  35      13.488 -23.864   6.346  1.00 10.00      A   
ATOM    270  N   SER A  36      14.377 -25.354   4.915  1.00 10.00      A   
ATOM    271  HN  SER A  36      14.263 -26.208   4.445  1.00 10.00      A   
ATOM    272  CA  SER A  36      15.580 -24.567   4.672  1.00 10.00      A   
ATOM    273  CB  SER A  36      16.509 -25.314   3.715  1.00 10.00      A   
ATOM    274  OG  SER A  36      16.386 -26.714   3.903  1.00 10.00      A   
ATOM    275  HG  SER A  36      16.416 -26.912   4.847  1.00 10.00      A   
ATOM    276  C   SER A  36      15.240 -23.183   4.119  1.00 10.00      A   
ATOM    277  O   SER A  36      15.738 -22.168   4.609  1.00 10.00      A   
ATOM    278  N   TRP A  37      14.377 -23.146   3.107  1.00 10.00      A   
ATOM    279  HN  TRP A  37      13.997 -23.983   2.768  1.00 10.00      A   
ATOM    280  CA  TRP A  37      13.975 -21.882   2.497  1.00 10.00      A   
ATOM    281  CB  TRP A  37      13.263 -22.122   1.165  1.00 10.00      A   
ATOM    282  CG  TRP A  37      14.183 -22.457   0.027  1.00 10.00      A   
ATOM    283  CD1 TRP A  37      15.287 -23.262   0.068  1.00 10.00      A   
ATOM    284  CD2 TRP A  37      14.069 -22.005  -1.327  1.00 10.00      A   
ATOM    285  NE1 TRP A  37      15.866 -23.334  -1.177  1.00 10.00      A   
ATOM    286  HE1 TRP A  37      16.674 -23.852  -1.406  1.00 10.00      A   
ATOM    287  CE2 TRP A  37      15.137 -22.571  -2.049  1.00 10.00      A   
ATOM    288  CE3 TRP A  37      13.167 -21.176  -1.999  1.00 10.00      A   
ATOM    289  CZ2 TRP A  37      15.326 -22.335  -3.408  1.00 10.00      A   
ATOM    290  CZ3 TRP A  37      13.356 -20.943  -3.349  1.00 10.00      A   
ATOM    291  CH2 TRP A  37      14.427 -21.521  -4.038  1.00 10.00      A   
ATOM    292  C   TRP A  37      13.072 -21.095   3.439  1.00 10.00      A   
ATOM    293  O   TRP A  37      13.086 -19.867   3.444  1.00 10.00      A   
ATOM    294  N   TYR A  38      12.300 -21.815   4.246  1.00 10.00      A   
ATOM    295  HN  TYR A  38      12.343 -22.794   4.191  1.00 10.00      A   
ATOM    296  CA  TYR A  38      11.388 -21.198   5.204  1.00 10.00      A   
ATOM    297  CB  TYR A  38      10.583 -22.287   5.929  1.00 10.00      A   
ATOM    298  CG  TYR A  38       9.487 -21.784   6.846  1.00 10.00      A   
ATOM    299  CD1 TYR A  38       9.210 -22.432   8.043  1.00 10.00      A   
ATOM    300  CD2 TYR A  38       8.717 -20.676   6.514  1.00 10.00      A   
ATOM    301  CE1 TYR A  38       8.203 -21.994   8.881  1.00 10.00      A   
ATOM    302  CE2 TYR A  38       7.710 -20.227   7.350  1.00 10.00      A   
ATOM    303  CZ  TYR A  38       7.455 -20.891   8.531  1.00 10.00      A   
ATOM    304  OH  TYR A  38       6.444 -20.458   9.363  1.00 10.00      A   
ATOM    305  HH  TYR A  38       5.708 -20.130   8.833  1.00 10.00      A   
ATOM    306  C   TYR A  38      12.156 -20.339   6.211  1.00 10.00      A   
ATOM    307  O   TYR A  38      11.730 -19.235   6.554  1.00 10.00      A   
ATOM    308  N   GLU A  39      13.288 -20.857   6.668  1.00 10.00      A   
ATOM    309  HN  GLU A  39      13.562 -21.746   6.355  1.00 10.00      A   
ATOM    310  CA  GLU A  39      14.129 -20.156   7.634  1.00 10.00      A   
ATOM    311  CB  GLU A  39      15.269 -21.059   8.111  1.00 10.00      A   
ATOM    312  CG  GLU A  39      14.804 -22.360   8.737  1.00 10.00      A   
ATOM    313  CD  GLU A  39      13.842 -22.148   9.886  1.00 10.00      A   
ATOM    314  OE1 GLU A  39      12.616 -22.225   9.664  1.00 10.00      A   
ATOM    315  OE2 GLU A  39      14.306 -21.924  11.023  1.00 10.00      A   
ATOM    316  C   GLU A  39      14.694 -18.866   7.048  1.00 10.00      A   
ATOM    317  O   GLU A  39      14.842 -17.866   7.751  1.00 10.00      A   
ATOM    318  N   ILE A  40      14.992 -18.884   5.758  1.00 10.00      A   
ATOM    319  HN  ILE A  40      14.834 -19.701   5.239  1.00 10.00      A   
ATOM    320  CA  ILE A  40      15.541 -17.716   5.095  1.00 10.00      A   
ATOM    321  CB  ILE A  40      16.328 -18.107   3.831  1.00 10.00      A   
ATOM    322  CG1 ILE A  40      17.299 -19.251   4.148  1.00 10.00      A   
ATOM    323  CG2 ILE A  40      17.089 -16.905   3.295  1.00 10.00      A   
ATOM    324  CD1 ILE A  40      17.963 -19.847   2.925  1.00 10.00      A   
ATOM    325  C   ILE A  40      14.439 -16.720   4.739  1.00 10.00      A   
ATOM    326  O   ILE A  40      14.588 -15.519   4.954  1.00 10.00      A   
ATOM    327  N   GLU A  41      13.328 -17.232   4.215  1.00 10.00      A   
ATOM    328  HN  GLU A  41      13.275 -18.203   4.079  1.00 10.00      A   
ATOM    329  CA  GLU A  41      12.189 -16.402   3.824  1.00 10.00      A   
ATOM    330  CB  GLU A  41      11.052 -17.291   3.295  1.00 10.00      A   
ATOM    331  CG  GLU A  41      10.047 -16.585   2.392  1.00 10.00      A   
ATOM    332  CD  GLU A  41       9.006 -15.790   3.157  1.00 10.00      A   
ATOM    333  OE1 GLU A  41       8.140 -16.406   3.813  1.00 10.00      A   
ATOM    334  OE2 GLU A  41       9.044 -14.544   3.095  1.00 10.00      A   
ATOM    335  C   GLU A  41      11.698 -15.569   5.006  1.00 10.00      A   
ATOM    336  O   GLU A  41      11.499 -14.356   4.894  1.00 10.00      A   
ATOM    337  N   ARG A  42      11.550 -16.224   6.148  1.00 10.00      A   
ATOM    338  HN  ARG A  42      11.762 -17.184   6.172  1.00 10.00      A   
ATOM    339  CA  ARG A  42      11.072 -15.572   7.360  1.00 10.00      A   
ATOM    340  CB  ARG A  42      10.824 -16.614   8.458  1.00 10.00      A   
ATOM    341  CG  ARG A  42      12.090 -17.167   9.092  1.00 10.00      A   
ATOM    342  CD  ARG A  42      11.855 -18.526   9.726  1.00 10.00      A   
ATOM    343  NE  ARG A  42      10.916 -18.467  10.840  1.00 10.00      A   
ATOM    344  HE  ARG A  42      10.616 -17.579  11.133  1.00 10.00      A   
ATOM    345  CZ  ARG A  42      10.463 -19.542  11.479  1.00 10.00      A   
ATOM    346  NH1 ARG A  42      10.864 -20.758  11.121  1.00 10.00      A   
ATOM    347 HH11 ARG A  42      11.545 -20.892  10.330  1.00 10.00      A   
ATOM    348 HH12 ARG A  42      10.507 -21.595  11.631  1.00 10.00      A   
ATOM    349  NH2 ARG A  42       9.605 -19.406  12.484  1.00 10.00      A   
ATOM    350 HH21 ARG A  42       9.250 -20.250  12.985  1.00 10.00      A   
ATOM    351 HH22 ARG A  42       9.275 -18.460  12.779  1.00 10.00      A   
ATOM    352  C   ARG A  42      12.034 -14.490   7.858  1.00 10.00      A   
ATOM    353  O   ARG A  42      11.662 -13.648   8.671  1.00 10.00      A   
ATOM    354  N   TRP A  43      13.260 -14.502   7.356  1.00 10.00      A   
ATOM    355  HN  TRP A  43      13.497 -15.173   6.676  1.00 10.00      A   
ATOM    356  CA  TRP A  43      14.260 -13.532   7.783  1.00 10.00      A   
ATOM    357  CB  TRP A  43      15.559 -14.239   8.169  1.00 10.00      A   
ATOM    358  CG  TRP A  43      15.635 -14.607   9.621  1.00 10.00      A   
ATOM    359  CD1 TRP A  43      15.013 -15.651  10.245  1.00 10.00      A   
ATOM    360  CD2 TRP A  43      16.386 -13.928  10.632  1.00 10.00      A   
ATOM    361  NE1 TRP A  43      15.330 -15.661  11.583  1.00 10.00      A   
ATOM    362  HE1 TRP A  43      15.009 -16.318  12.245  1.00 10.00      A   
ATOM    363  CE2 TRP A  43      16.174 -14.614  11.844  1.00 10.00      A   
ATOM    364  CE3 TRP A  43      17.217 -12.807  10.628  1.00 10.00      A   
ATOM    365  CZ2 TRP A  43      16.765 -14.213  13.040  1.00 10.00      A   
ATOM    366  CZ3 TRP A  43      17.803 -12.412  11.813  1.00 10.00      A   
ATOM    367  CH2 TRP A  43      17.576 -13.113  13.002  1.00 10.00      A   
ATOM    368  C   TRP A  43      14.533 -12.454   6.737  1.00 10.00      A   
ATOM    369  O   TRP A  43      15.446 -11.647   6.905  1.00 10.00      A   
ATOM    370  N   CYS A  44      13.753 -12.421   5.663  1.00 10.00      A   
ATOM    371  HN  CYS A  44      13.034 -13.082   5.561  1.00 10.00      A   
ATOM    372  CA  CYS A  44      13.975 -11.417   4.626  1.00 10.00      A   
ATOM    373  CB  CYS A  44      14.823 -11.992   3.489  1.00 10.00      A   
ATOM    374  SG  CYS A  44      14.175 -13.526   2.790  1.00 10.00      A   
ATOM    375  HG  CYS A  44      14.472 -14.511   3.633  1.00 10.00      A   
ATOM    376  C   CYS A  44      12.686 -10.813   4.079  1.00 10.00      A   
ATOM    377  O   CYS A  44      12.694 -10.176   3.024  1.00 10.00      A   
ATOM    378  N   ARG A  45      11.577 -11.005   4.778  1.00 10.00      A   
ATOM    379  HN  ARG A  45      11.613 -11.509   5.617  1.00 10.00      A   
ATOM    380  CA  ARG A  45      10.305 -10.451   4.323  1.00 10.00      A   
ATOM    381  CB  ARG A  45       9.118 -11.303   4.778  1.00 10.00      A   
ATOM    382  CG  ARG A  45       7.881 -11.131   3.907  1.00 10.00      A   
ATOM    383  CD  ARG A  45       6.694 -11.920   4.439  1.00 10.00      A   
ATOM    384  NE  ARG A  45       6.724 -13.332   4.044  1.00 10.00      A   
ATOM    385  HE  ARG A  45       7.611 -13.772   3.983  1.00 10.00      A   
ATOM    386  CZ  ARG A  45       5.637 -14.045   3.745  1.00 10.00      A   
ATOM    387  NH1 ARG A  45       4.436 -13.483   3.781  1.00 10.00      A   
ATOM    388 HH11 ARG A  45       4.334 -12.479   4.040  1.00 10.00      A   
ATOM    389 HH12 ARG A  45       3.585 -14.045   3.546  1.00 10.00      A   
ATOM    390  NH2 ARG A  45       5.748 -15.331   3.446  1.00 10.00      A   
ATOM    391 HH21 ARG A  45       6.695 -15.795   3.449  1.00 10.00      A   
ATOM    392 HH22 ARG A  45       4.898 -15.888   3.208  1.00 10.00      A   
ATOM    393  C   ARG A  45      10.170  -9.009   4.805  1.00 10.00      A   
ATOM    394  O   ARG A  45       9.962  -8.757   5.991  1.00 10.00      A   
ATOM    395  N   ARG A  46      10.311  -8.069   3.875  1.00 10.00      A   
ATOM    396  HN  ARG A  46      10.472  -8.341   2.947  1.00 10.00      A   
ATOM    397  CA  ARG A  46      10.248  -6.643   4.192  1.00 10.00      A   
ATOM    398  CB  ARG A  46      10.934  -5.813   3.103  1.00 10.00      A   
ATOM    399  CG  ARG A  46      12.437  -6.018   3.012  1.00 10.00      A   
ATOM    400  CD  ARG A  46      13.043  -5.103   1.962  1.00 10.00      A   
ATOM    401  NE  ARG A  46      14.485  -5.291   1.829  1.00 10.00      A   
ATOM    402  HE  ARG A  46      15.003  -5.418   2.658  1.00 10.00      A   
ATOM    403  CZ  ARG A  46      15.131  -5.290   0.664  1.00 10.00      A   
ATOM    404  NH1 ARG A  46      14.464  -5.107  -0.468  1.00 10.00      A   
ATOM    405 HH11 ARG A  46      14.972  -5.112  -1.380  1.00 10.00      A   
ATOM    406 HH12 ARG A  46      13.434  -4.959  -0.451  1.00 10.00      A   
ATOM    407  NH2 ARG A  46      16.443  -5.461   0.633  1.00 10.00      A   
ATOM    408 HH21 ARG A  46      16.974  -5.596   1.518  1.00 10.00      A   
ATOM    409 HH22 ARG A  46      16.952  -5.464  -0.279  1.00 10.00      A   
ATOM    410  C   ARG A  46       8.828  -6.124   4.422  1.00 10.00      A   
ATOM    411  O   ARG A  46       8.618  -5.255   5.268  1.00 10.00      A   
ATOM    412  N   LYS A  47       7.856  -6.640   3.678  1.00 10.00      A   
ATOM    413  HN  LYS A  47       8.063  -7.345   3.026  1.00 10.00      A   
ATOM    414  CA  LYS A  47       6.477  -6.173   3.821  1.00 10.00      A   
ATOM    415  CB  LYS A  47       5.989  -5.540   2.512  1.00 10.00      A   
ATOM    416  CG  LYS A  47       4.692  -4.753   2.639  1.00 10.00      A   
ATOM    417  CD  LYS A  47       3.852  -4.839   1.374  1.00 10.00      A   
ATOM    418  CE  LYS A  47       3.257  -6.228   1.203  1.00 10.00      A   
ATOM    419  NZ  LYS A  47       2.250  -6.279   0.110  1.00 10.00      A   
ATOM    420  HZ1 LYS A  47       2.678  -5.987  -0.788  1.00 10.00      A   
ATOM    421  HZ2 LYS A  47       1.454  -5.643   0.323  1.00 10.00      A   
ATOM    422  HZ3 LYS A  47       1.882  -7.253   0.006  1.00 10.00      A   
ATOM    423  C   LYS A  47       5.529  -7.290   4.243  1.00 10.00      A   
ATOM    424  O   LYS A  47       5.633  -8.420   3.762  1.00 10.00      A   
ATOM    425  N   VAL A  48       4.611  -6.957   5.145  1.00 10.00      A   
ATOM    426  HN  VAL A  48       4.592  -6.034   5.490  1.00 10.00      A   
ATOM    427  CA  VAL A  48       3.617  -7.902   5.633  1.00 10.00      A   
ATOM    428  CB  VAL A  48       3.836  -8.300   7.113  1.00 10.00      A   
ATOM    429  CG1 VAL A  48       5.052  -9.201   7.256  1.00 10.00      A   
ATOM    430  CG2 VAL A  48       3.961  -7.078   8.012  1.00 10.00      A   
ATOM    431  C   VAL A  48       2.225  -7.305   5.460  1.00 10.00      A   
ATOM    432  O   VAL A  48       2.003  -6.125   5.755  1.00 10.00      A   
ATOM    433  N   PHE A  49       1.299  -8.110   4.965  1.00 10.00      A   
ATOM    434  HN  PHE A  49       1.533  -9.038   4.750  1.00 10.00      A   
ATOM    435  CA  PHE A  49      -0.064  -7.654   4.741  1.00 10.00      A   
ATOM    436  CB  PHE A  49      -0.402  -7.718   3.247  1.00 10.00      A   
ATOM    437  CG  PHE A  49      -1.553  -6.844   2.840  1.00 10.00      A   
ATOM    438  CD1 PHE A  49      -1.333  -5.704   2.091  1.00 10.00      A   
ATOM    439  CD2 PHE A  49      -2.852  -7.158   3.208  1.00 10.00      A   
ATOM    440  CE1 PHE A  49      -2.382  -4.891   1.714  1.00 10.00      A   
ATOM    441  CE2 PHE A  49      -3.906  -6.350   2.835  1.00 10.00      A   
ATOM    442  CZ  PHE A  49      -3.671  -5.213   2.086  1.00 10.00      A   
ATOM    443  C   PHE A  49      -1.048  -8.506   5.529  1.00 10.00      A   
ATOM    444  O   PHE A  49      -1.186  -9.703   5.281  1.00 10.00      A   
ATOM    445  N   ILE A  50      -1.725  -7.891   6.485  1.00 10.00      A   
ATOM    446  HN  ILE A  50      -1.571  -6.931   6.647  1.00 10.00      A   
ATOM    447  CA  ILE A  50      -2.698  -8.604   7.300  1.00 10.00      A   
ATOM    448  CB  ILE A  50      -2.372  -8.504   8.807  1.00 10.00      A   
ATOM    449  CG1 ILE A  50      -0.865  -8.649   9.059  1.00 10.00      A   
ATOM    450  CG2 ILE A  50      -3.144  -9.558   9.585  1.00 10.00      A   
ATOM    451  CD1 ILE A  50      -0.309 -10.025   8.757  1.00 10.00      A   
ATOM    452  C   ILE A  50      -4.096  -8.042   7.052  1.00 10.00      A   
ATOM    453  O   ILE A  50      -4.420  -6.943   7.505  1.00 10.00      A   
ATOM    454  N   GLY A  51      -4.920  -8.799   6.331  1.00 10.00      A   
ATOM    455  HN  GLY A  51      -4.610  -9.671   6.002  1.00 10.00      A   
ATOM    456  CA  GLY A  51      -6.271  -8.354   6.020  1.00 10.00      A   
ATOM    457  C   GLY A  51      -7.197  -8.356   7.224  1.00 10.00      A   
ATOM    458  O   GLY A  51      -8.291  -7.792   7.176  1.00 10.00      A   
ATOM    459  N   ASN A  52      -6.770  -9.006   8.293  1.00 10.00      A   
ATOM    460  HN  ASN A  52      -5.899  -9.450   8.262  1.00 10.00      A   
ATOM    461  CA  ASN A  52      -7.552  -9.078   9.516  1.00 10.00      A   
ATOM    462  CB  ASN A  52      -8.443 -10.326   9.514  1.00 10.00      A   
ATOM    463  CG  ASN A  52      -9.475 -10.325  10.626  1.00 10.00      A   
ATOM    464  OD1 ASN A  52      -9.173 -10.001  11.773  1.00 10.00      A   
ATOM    465  ND2 ASN A  52     -10.703 -10.680  10.293  1.00 10.00      A   
ATOM    466 HD21 ASN A  52     -10.882 -10.923   9.361  1.00 10.00      A   
ATOM    467 HD22 ASN A  52     -11.392 -10.680  10.994  1.00 10.00      A   
ATOM    468  C   ASN A  52      -6.614  -9.086  10.718  1.00 10.00      A   
ATOM    469  O   ASN A  52      -5.883 -10.051  10.934  1.00 10.00      A   
ATOM    470  N   CYS A  53      -6.642  -8.011  11.497  1.00 10.00      A   
ATOM    471  HN  CYS A  53      -7.266  -7.282  11.282  1.00 10.00      A   
ATOM    472  CA  CYS A  53      -5.775  -7.876  12.668  1.00 10.00      A   
ATOM    473  CB  CYS A  53      -5.845  -6.452  13.225  1.00 10.00      A   
ATOM    474  SG  CYS A  53      -7.509  -5.749  13.274  1.00 10.00      A   
ATOM    475  HG  CYS A  53      -7.756  -5.220  12.080  1.00 10.00      A   
ATOM    476  C   CYS A  53      -6.087  -8.885  13.769  1.00 10.00      A   
ATOM    477  O   CYS A  53      -5.271  -9.111  14.658  1.00 10.00      A   
ATOM    478  N   TYR A  54      -7.258  -9.494  13.720  1.00 10.00      A   
ATOM    479  HN  TYR A  54      -7.883  -9.291  12.985  1.00 10.00      A   
ATOM    480  CA  TYR A  54      -7.637 -10.463  14.734  1.00 10.00      A   
ATOM    481  CB  TYR A  54      -9.050 -10.198  15.244  1.00 10.00      A   
ATOM    482  CG  TYR A  54      -9.166  -8.898  16.007  1.00 10.00      A   
ATOM    483  CD1 TYR A  54     -10.204  -8.010  15.762  1.00 10.00      A   
ATOM    484  CD2 TYR A  54      -8.226  -8.561  16.972  1.00 10.00      A   
ATOM    485  CE1 TYR A  54     -10.305  -6.824  16.465  1.00 10.00      A   
ATOM    486  CE2 TYR A  54      -8.318  -7.381  17.676  1.00 10.00      A   
ATOM    487  CZ  TYR A  54      -9.358  -6.517  17.420  1.00 10.00      A   
ATOM    488  OH  TYR A  54      -9.456  -5.346  18.131  1.00 10.00      A   
ATOM    489  HH  TYR A  54      -9.754  -5.554  19.039  1.00 10.00      A   
ATOM    490  C   TYR A  54      -7.480 -11.891  14.232  1.00 10.00      A   
ATOM    491  O   TYR A  54      -7.794 -12.850  14.943  1.00 10.00      A   
ATOM    492  N   ALA A  55      -6.979 -12.029  13.008  1.00 10.00      A   
ATOM    493  HN  ALA A  55      -6.745 -11.225  12.494  1.00 10.00      A   
ATOM    494  CA  ALA A  55      -6.769 -13.341  12.412  1.00 10.00      A   
ATOM    495  CB  ALA A  55      -6.732 -13.239  10.895  1.00 10.00      A   
ATOM    496  C   ALA A  55      -5.477 -13.957  12.933  1.00 10.00      A   
ATOM    497  O   ALA A  55      -5.272 -15.169  12.847  1.00 10.00      A   
ATOM    498  N   VAL A  56      -4.616 -13.116  13.486  1.00 10.00      A   
ATOM    499  HN  VAL A  56      -4.845 -12.163  13.539  1.00 10.00      A   
ATOM    500  CA  VAL A  56      -3.343 -13.564  14.024  1.00 10.00      A   
ATOM    501  CB  VAL A  56      -2.259 -13.615  12.918  1.00 10.00      A   
ATOM    502  CG1 VAL A  56      -1.879 -12.221  12.441  1.00 10.00      A   
ATOM    503  CG2 VAL A  56      -1.031 -14.395  13.369  1.00 10.00      A   
ATOM    504  C   VAL A  56      -2.895 -12.639  15.154  1.00 10.00      A   
ATOM    505  O   VAL A  56      -3.315 -11.483  15.219  1.00 10.00      A   
ATOM    506  N   SER A  57      -2.071 -13.159  16.053  1.00 10.00      A   
ATOM    507  HN  SER A  57      -1.799 -14.095  15.971  1.00 10.00      A   
ATOM    508  CA  SER A  57      -1.562 -12.375  17.164  1.00 10.00      A   
ATOM    509  CB  SER A  57      -1.282 -13.294  18.356  1.00 10.00      A   
ATOM    510  OG  SER A  57      -1.323 -14.659  17.959  1.00 10.00      A   
ATOM    511  HG  SER A  57      -0.484 -14.892  17.528  1.00 10.00      A   
ATOM    512  C   SER A  57      -0.295 -11.630  16.745  1.00 10.00      A   
ATOM    513  O   SER A  57       0.486 -12.134  15.936  1.00 10.00      A   
ATOM    514  N   PRO A  58      -0.078 -10.422  17.288  1.00 10.00      A   
ATOM    515  CA  PRO A  58       1.093  -9.595  16.965  1.00 10.00      A   
ATOM    516  CB  PRO A  58       0.989  -8.426  17.949  1.00 10.00      A   
ATOM    517  CG  PRO A  58      -0.453  -8.356  18.315  1.00 10.00      A   
ATOM    518  CD  PRO A  58      -0.966  -9.765  18.265  1.00 10.00      A   
ATOM    519  C   PRO A  58       2.416 -10.333  17.169  1.00 10.00      A   
ATOM    520  O   PRO A  58       3.285 -10.320  16.294  1.00 10.00      A   
ATOM    521  N   ALA A  59       2.557 -10.988  18.318  1.00 10.00      A   
ATOM    522  HN  ALA A  59       1.823 -10.962  18.974  1.00 10.00      A   
ATOM    523  CA  ALA A  59       3.775 -11.726  18.647  1.00 10.00      A   
ATOM    524  CB  ALA A  59       3.680 -12.311  20.047  1.00 10.00      A   
ATOM    525  C   ALA A  59       4.088 -12.819  17.623  1.00 10.00      A   
ATOM    526  O   ALA A  59       5.254 -13.099  17.343  1.00 10.00      A   
ATOM    527  N   THR A  60       3.049 -13.422  17.056  1.00 10.00      A   
ATOM    528  HN  THR A  60       2.141 -13.150  17.306  1.00 10.00      A   
ATOM    529  CA  THR A  60       3.222 -14.480  16.069  1.00 10.00      A   
ATOM    530  CB  THR A  60       1.865 -15.085  15.669  1.00 10.00      A   
ATOM    531  OG1 THR A  60       1.036 -15.190  16.838  1.00 10.00      A   
ATOM    532  HG1 THR A  60       1.362 -15.912  17.395  1.00 10.00      A   
ATOM    533  CG2 THR A  60       2.054 -16.469  15.059  1.00 10.00      A   
ATOM    534  C   THR A  60       3.939 -13.960  14.825  1.00 10.00      A   
ATOM    535  O   THR A  60       4.783 -14.648  14.247  1.00 10.00      A   
ATOM    536  N   VAL A  61       3.619 -12.730  14.438  1.00 10.00      A   
ATOM    537  HN  VAL A  61       2.960 -12.219  14.960  1.00 10.00      A   
ATOM    538  CA  VAL A  61       4.231 -12.114  13.266  1.00 10.00      A   
ATOM    539  CB  VAL A  61       3.474 -10.837  12.847  1.00 10.00      A   
ATOM    540  CG1 VAL A  61       4.044 -10.278  11.554  1.00 10.00      A   
ATOM    541  CG2 VAL A  61       1.988 -11.123  12.696  1.00 10.00      A   
ATOM    542  C   VAL A  61       5.691 -11.771  13.554  1.00 10.00      A   
ATOM    543  O   VAL A  61       6.580 -12.061  12.750  1.00 10.00      A   
ATOM    544  N   ILE A  62       5.924 -11.192  14.725  1.00 10.00      A   
ATOM    545  HN  ILE A  62       5.166 -11.015  15.321  1.00 10.00      A   
ATOM    546  CA  ILE A  62       7.261 -10.801  15.159  1.00 10.00      A   
ATOM    547  CB  ILE A  62       7.208 -10.087  16.529  1.00 10.00      A   
ATOM    548  CG1 ILE A  62       6.287  -8.865  16.460  1.00 10.00      A   
ATOM    549  CG2 ILE A  62       8.606  -9.684  16.985  1.00 10.00      A   
ATOM    550  CD1 ILE A  62       5.817  -8.369  17.810  1.00 10.00      A   
ATOM    551  C   ILE A  62       8.180 -12.012  15.277  1.00 10.00      A   
ATOM    552  O   ILE A  62       9.349 -11.963  14.895  1.00 10.00      A   
ATOM    553  N   ARG A  63       7.643 -13.096  15.810  1.00 10.00      A   
ATOM    554  HN  ARG A  63       6.702 -13.072  16.099  1.00 10.00      A   
ATOM    555  CA  ARG A  63       8.413 -14.316  15.995  1.00 10.00      A   
ATOM    556  CB  ARG A  63       7.635 -15.308  16.860  1.00 10.00      A   
ATOM    557  CG  ARG A  63       8.512 -16.261  17.653  1.00 10.00      A   
ATOM    558  CD  ARG A  63       7.804 -16.743  18.908  1.00 10.00      A   
ATOM    559  NE  ARG A  63       6.597 -17.515  18.605  1.00 10.00      A   
ATOM    560  HE  ARG A  63       6.271 -17.492  17.679  1.00 10.00      A   
ATOM    561  CZ  ARG A  63       5.931 -18.241  19.503  1.00 10.00      A   
ATOM    562  NH1 ARG A  63       6.344 -18.294  20.766  1.00 10.00      A   
ATOM    563 HH11 ARG A  63       5.821 -18.860  21.466  1.00 10.00      A   
ATOM    564 HH12 ARG A  63       7.199 -17.769  21.061  1.00 10.00      A   
ATOM    565  NH2 ARG A  63       4.848 -18.924  19.138  1.00 10.00      A   
ATOM    566 HH21 ARG A  63       4.520 -18.897  18.145  1.00 10.00      A   
ATOM    567 HH22 ARG A  63       4.322 -19.496  19.838  1.00 10.00      A   
ATOM    568  C   ARG A  63       8.798 -14.948  14.661  1.00 10.00      A   
ATOM    569  O   ARG A  63       9.881 -15.513  14.524  1.00 10.00      A   
ATOM    570  N   ARG A  64       7.912 -14.848  13.676  1.00 10.00      A   
ATOM    571  HN  ARG A  64       7.062 -14.383  13.836  1.00 10.00      A   
ATOM    572  CA  ARG A  64       8.186 -15.415  12.364  1.00 10.00      A   
ATOM    573  CB  ARG A  64       6.900 -15.761  11.607  1.00 10.00      A   
ATOM    574  CG  ARG A  64       7.146 -16.442  10.268  1.00 10.00      A   
ATOM    575  CD  ARG A  64       5.858 -16.971   9.664  1.00 10.00      A   
ATOM    576  NE  ARG A  64       5.999 -17.250   8.233  1.00 10.00      A   
ATOM    577  HE  ARG A  64       6.856 -17.013   7.814  1.00 10.00      A   
ATOM    578  CZ  ARG A  64       5.040 -17.794   7.481  1.00 10.00      A   
ATOM    579  NH1 ARG A  64       3.871 -18.139   8.016  1.00 10.00      A   
ATOM    580 HH11 ARG A  64       3.695 -17.984   9.047  1.00 10.00      A   
ATOM    581 HH12 ARG A  64       3.119 -18.558   7.423  1.00 10.00      A   
ATOM    582  NH2 ARG A  64       5.243 -17.992   6.183  1.00 10.00      A   
ATOM    583 HH21 ARG A  64       4.490 -18.423   5.596  1.00 10.00      A   
ATOM    584 HH22 ARG A  64       6.146 -17.717   5.743  1.00 10.00      A   
ATOM    585  C   ARG A  64       9.070 -14.493  11.532  1.00 10.00      A   
ATOM    586  O   ARG A  64      10.085 -14.926  10.991  1.00 10.00      A   
ATOM    587  N   PHE A  65       8.689 -13.222  11.443  1.00 10.00      A   
ATOM    588  HN  PHE A  65       7.883 -12.927  11.923  1.00 10.00      A   
ATOM    589  CA  PHE A  65       9.447 -12.243  10.667  1.00 10.00      A   
ATOM    590  CB  PHE A  65       8.577 -11.605   9.574  1.00 10.00      A   
ATOM    591  CG  PHE A  65       7.814 -12.576   8.716  1.00 10.00      A   
ATOM    592  CD1 PHE A  65       6.428 -12.562   8.699  1.00 10.00      A   
ATOM    593  CD2 PHE A  65       8.477 -13.490   7.921  1.00 10.00      A   
ATOM    594  CE1 PHE A  65       5.723 -13.444   7.903  1.00 10.00      A   
ATOM    595  CE2 PHE A  65       7.778 -14.377   7.126  1.00 10.00      A   
ATOM    596  CZ  PHE A  65       6.399 -14.353   7.116  1.00 10.00      A   
ATOM    597  C   PHE A  65      10.002 -11.146  11.573  1.00 10.00      A   
ATOM    598  O   PHE A  65       9.274 -10.239  11.974  1.00 10.00      A   
ATOM    599  N   PRO A  66      11.298 -11.213  11.904  1.00 10.00      A   
ATOM    600  CA  PRO A  66      11.946 -10.229  12.762  1.00 10.00      A   
ATOM    601  CB  PRO A  66      12.973 -11.093  13.489  1.00 10.00      A   
ATOM    602  CG  PRO A  66      13.373 -12.133  12.489  1.00 10.00      A   
ATOM    603  CD  PRO A  66      12.236 -12.271  11.502  1.00 10.00      A   
ATOM    604  C   PRO A  66      12.653  -9.127  11.969  1.00 10.00      A   
ATOM    605  O   PRO A  66      13.434  -8.353  12.530  1.00 10.00      A   
ATOM    606  N   LYS A  67      12.374  -9.049  10.668  1.00 10.00      A   
ATOM    607  HN  LYS A  67      11.724  -9.670  10.279  1.00 10.00      A   
ATOM    608  CA  LYS A  67      13.003  -8.045   9.815  1.00 10.00      A   
ATOM    609  CB  LYS A  67      14.160  -8.647   9.006  1.00 10.00      A   
ATOM    610  CG  LYS A  67      15.431  -8.886   9.808  1.00 10.00      A   
ATOM    611  CD  LYS A  67      16.649  -8.997   8.905  1.00 10.00      A   
ATOM    612  CE  LYS A  67      17.912  -9.230   9.718  1.00 10.00      A   
ATOM    613  NZ  LYS A  67      19.140  -9.195   8.875  1.00 10.00      A   
ATOM    614  HZ1 LYS A  67      19.089  -9.924   8.132  1.00 10.00      A   
ATOM    615  HZ2 LYS A  67      19.980  -9.376   9.461  1.00 10.00      A   
ATOM    616  HZ3 LYS A  67      19.245  -8.262   8.426  1.00 10.00      A   
ATOM    617  C   LYS A  67      11.999  -7.368   8.885  1.00 10.00      A   
ATOM    618  O   LYS A  67      12.277  -7.162   7.702  1.00 10.00      A   
ATOM    619  N   VAL A  68      10.838  -7.016   9.421  1.00 10.00      A   
ATOM    620  HN  VAL A  68      10.668  -7.205  10.369  1.00 10.00      A   
ATOM    621  CA  VAL A  68       9.807  -6.353   8.628  1.00 10.00      A   
ATOM    622  CB  VAL A  68       8.392  -6.720   9.119  1.00 10.00      A   
ATOM    623  CG1 VAL A  68       7.327  -6.012   8.298  1.00 10.00      A   
ATOM    624  CG2 VAL A  68       8.187  -8.223   9.068  1.00 10.00      A   
ATOM    625  C   VAL A  68       9.986  -4.838   8.679  1.00 10.00      A   
ATOM    626  O   VAL A  68      10.313  -4.283   9.730  1.00 10.00      A   
ATOM    627  N   ARG A  69       9.777  -4.178   7.548  1.00 10.00      A   
ATOM    628  HN  ARG A  69       9.517  -4.679   6.743  1.00 10.00      A   
ATOM    629  CA  ARG A  69       9.919  -2.731   7.465  1.00 10.00      A   
ATOM    630  CB  ARG A  69      10.941  -2.347   6.393  1.00 10.00      A   
ATOM    631  CG  ARG A  69      12.332  -2.919   6.610  1.00 10.00      A   
ATOM    632  CD  ARG A  69      13.341  -2.256   5.689  1.00 10.00      A   
ATOM    633  NE  ARG A  69      14.656  -2.890   5.755  1.00 10.00      A   
ATOM    634  HE  ARG A  69      14.679  -3.873   5.798  1.00 10.00      A   
ATOM    635  CZ  ARG A  69      15.808  -2.220   5.765  1.00 10.00      A   
ATOM    636  NH1 ARG A  69      15.811  -0.893   5.725  1.00 10.00      A   
ATOM    637 HH11 ARG A  69      14.901  -0.358   5.692  1.00 10.00      A   
ATOM    638 HH12 ARG A  69      16.712  -0.371   5.725  1.00 10.00      A   
ATOM    639  NH2 ARG A  69      16.959  -2.878   5.805  1.00 10.00      A   
ATOM    640 HH21 ARG A  69      17.863  -2.356   5.812  1.00 10.00      A   
ATOM    641 HH22 ARG A  69      16.967  -3.920   5.826  1.00 10.00      A   
ATOM    642  C   ARG A  69       8.585  -2.050   7.170  1.00 10.00      A   
ATOM    643  O   ARG A  69       8.367  -0.906   7.565  1.00 10.00      A   
ATOM    644  N   SER A  70       7.695  -2.752   6.477  1.00 10.00      A   
ATOM    645  HN  SER A  70       7.911  -3.669   6.198  1.00 10.00      A   
ATOM    646  CA  SER A  70       6.394  -2.194   6.126  1.00 10.00      A   
ATOM    647  CB  SER A  70       6.295  -2.000   4.608  1.00 10.00      A   
ATOM    648  OG  SER A  70       5.308  -1.039   4.266  1.00 10.00      A   
ATOM    649  HG  SER A  70       5.719  -0.328   3.744  1.00 10.00      A   
ATOM    650  C   SER A  70       5.267  -3.098   6.617  1.00 10.00      A   
ATOM    651  O   SER A  70       5.178  -4.266   6.226  1.00 10.00      A   
ATOM    652  N   VAL A  71       4.419  -2.557   7.482  1.00 10.00      A   
ATOM    653  HN  VAL A  71       4.554  -1.624   7.760  1.00 10.00      A   
ATOM    654  CA  VAL A  71       3.294  -3.304   8.033  1.00 10.00      A   
ATOM    655  CB  VAL A  71       3.304  -3.278   9.578  1.00 10.00      A   
ATOM    656  CG1 VAL A  71       2.096  -4.011  10.146  1.00 10.00      A   
ATOM    657  CG2 VAL A  71       4.595  -3.874  10.121  1.00 10.00      A   
ATOM    658  C   VAL A  71       1.968  -2.729   7.540  1.00 10.00      A   
ATOM    659  O   VAL A  71       1.699  -1.539   7.712  1.00 10.00      A   
ATOM    660  N   GLU A  72       1.155  -3.577   6.923  1.00 10.00      A   
ATOM    661  HN  GLU A  72       1.439  -4.513   6.809  1.00 10.00      A   
ATOM    662  CA  GLU A  72      -0.149  -3.173   6.411  1.00 10.00      A   
ATOM    663  CB  GLU A  72      -0.217  -3.415   4.900  1.00 10.00      A   
ATOM    664  CG  GLU A  72      -0.991  -2.354   4.133  1.00 10.00      A   
ATOM    665  CD  GLU A  72      -0.433  -2.096   2.743  1.00 10.00      A   
ATOM    666  OE1 GLU A  72       0.677  -2.578   2.431  1.00 10.00      A   
ATOM    667  OE2 GLU A  72      -1.097  -1.389   1.955  1.00 10.00      A   
ATOM    668  C   GLU A  72      -1.242  -3.963   7.132  1.00 10.00      A   
ATOM    669  O   GLU A  72      -1.367  -5.176   6.948  1.00 10.00      A   
ATOM    670  N   LEU A  73      -2.027  -3.278   7.957  1.00 10.00      A   
ATOM    671  HN  LEU A  73      -1.900  -2.306   8.044  1.00 10.00      A   
ATOM    672  CA  LEU A  73      -3.081  -3.930   8.728  1.00 10.00      A   
ATOM    673  CB  LEU A  73      -2.765  -3.829  10.224  1.00 10.00      A   
ATOM    674  CG  LEU A  73      -1.888  -4.925  10.827  1.00 10.00      A   
ATOM    675  CD1 LEU A  73      -1.164  -4.397  12.056  1.00 10.00      A   
ATOM    676  CD2 LEU A  73      -2.737  -6.128  11.198  1.00 10.00      A   
ATOM    677  C   LEU A  73      -4.459  -3.324   8.476  1.00 10.00      A   
ATOM    678  O   LEU A  73      -4.596  -2.117   8.267  1.00 10.00      A   
ATOM    679  N   LYS A  74      -5.475  -4.177   8.509  1.00 10.00      A   
ATOM    680  HN  LYS A  74      -5.291  -5.127   8.665  1.00 10.00      A   
ATOM    681  CA  LYS A  74      -6.859  -3.751   8.325  1.00 10.00      A   
ATOM    682  CB  LYS A  74      -7.494  -4.461   7.128  1.00 10.00      A   
ATOM    683  CG  LYS A  74      -6.810  -4.196   5.798  1.00 10.00      A   
ATOM    684  CD  LYS A  74      -7.599  -4.803   4.655  1.00 10.00      A   
ATOM    685  CE  LYS A  74      -6.922  -4.563   3.320  1.00 10.00      A   
ATOM    686  NZ  LYS A  74      -7.863  -4.726   2.185  1.00 10.00      A   
ATOM    687  HZ1 LYS A  74      -7.397  -5.200   1.391  1.00 10.00      A   
ATOM    688  HZ2 LYS A  74      -8.194  -3.796   1.867  1.00 10.00      A   
ATOM    689  HZ3 LYS A  74      -8.692  -5.293   2.480  1.00 10.00      A   
ATOM    690  C   LYS A  74      -7.648  -4.072   9.591  1.00 10.00      A   
ATOM    691  O   LYS A  74      -7.315  -5.023  10.304  1.00 10.00      A   
ATOM    692  N   GLY A  75      -8.680  -3.288   9.875  1.00 10.00      A   
ATOM    693  HN  GLY A  75      -8.908  -2.544   9.271  1.00 10.00      A   
ATOM    694  CA  GLY A  75      -9.470  -3.522  11.073  1.00 10.00      A   
ATOM    695  C   GLY A  75     -10.944  -3.709  10.794  1.00 10.00      A   
ATOM    696  O   GLY A  75     -11.402  -4.827  10.558  1.00 10.00      A   
ATOM    697  N   LYS A  76     -11.683  -2.612  10.822  1.00 10.00      A   
ATOM    698  HN  LYS A  76     -11.243  -1.752  11.003  1.00 10.00      A   
ATOM    699  CA  LYS A  76     -13.127  -2.634  10.584  1.00 10.00      A   
ATOM    700  CB  LYS A  76     -13.726  -1.253  10.860  1.00 10.00      A   
ATOM    701  CG  LYS A  76     -13.916  -0.916  12.327  1.00 10.00      A   
ATOM    702  CD  LYS A  76     -14.517   0.472  12.481  1.00 10.00      A   
ATOM    703  CE  LYS A  76     -14.774   0.817  13.938  1.00 10.00      A   
ATOM    704  NZ  LYS A  76     -15.451   2.130  14.084  1.00 10.00      A   
ATOM    705  HZ1 LYS A  76     -16.260   2.187  13.438  1.00 10.00      A   
ATOM    706  HZ2 LYS A  76     -14.788   2.909  13.861  1.00 10.00      A   
ATOM    707  HZ3 LYS A  76     -15.792   2.251  15.057  1.00 10.00      A   
ATOM    708  C   LYS A  76     -13.454  -3.049   9.151  1.00 10.00      A   
ATOM    709  O   LYS A  76     -12.692  -2.763   8.230  1.00 10.00      A   
ATOM    710  N   PRO A  77     -14.583  -3.749   8.949  1.00 10.00      A   
ATOM    711  CA  PRO A  77     -15.023  -4.189   7.621  1.00 10.00      A   
ATOM    712  CB  PRO A  77     -16.127  -5.215   7.924  1.00 10.00      A   
ATOM    713  CG  PRO A  77     -16.037  -5.470   9.391  1.00 10.00      A   
ATOM    714  CD  PRO A  77     -15.507  -4.204   9.992  1.00 10.00      A   
ATOM    715  C   PRO A  77     -15.595  -3.029   6.804  1.00 10.00      A   
ATOM    716  O   PRO A  77     -15.667  -1.895   7.280  1.00 10.00      A   
ATOM    717  N   HIS A  78     -16.032  -3.325   5.587  1.00 10.00      A   
ATOM    718  HN  HIS A  78     -15.995  -4.259   5.279  1.00 10.00      A   
ATOM    719  CA  HIS A  78     -16.581  -2.309   4.697  1.00 10.00      A   
ATOM    720  CB  HIS A  78     -16.786  -2.896   3.294  1.00 10.00      A   
ATOM    721  CG  HIS A  78     -17.453  -1.978   2.312  1.00 10.00      A   
ATOM    722  ND1 HIS A  78     -18.574  -2.321   1.591  1.00 10.00      A   
ATOM    723  HD1 HIS A  78     -19.046  -3.191   1.628  1.00 10.00      A   
ATOM    724  CD2 HIS A  78     -17.138  -0.715   1.935  1.00 10.00      A   
ATOM    725  CE1 HIS A  78     -18.905  -1.278   0.818  1.00 10.00      A   
ATOM    726  NE2 HIS A  78     -18.062  -0.274   0.990  1.00 10.00      A   
ATOM    727  C   HIS A  78     -17.886  -1.728   5.241  1.00 10.00      A   
ATOM    728  O   HIS A  78     -18.076  -0.510   5.249  1.00 10.00      A   
ATOM    729  N   PHE A  79     -18.765  -2.596   5.734  1.00 10.00      A   
ATOM    730  HN  PHE A  79     -18.541  -3.551   5.735  1.00 10.00      A   
ATOM    731  CA  PHE A  79     -20.059  -2.163   6.264  1.00 10.00      A   
ATOM    732  CB  PHE A  79     -21.004  -3.354   6.465  1.00 10.00      A   
ATOM    733  CG  PHE A  79     -21.846  -3.686   5.257  1.00 10.00      A   
ATOM    734  CD1 PHE A  79     -21.672  -3.014   4.060  1.00 10.00      A   
ATOM    735  CD2 PHE A  79     -22.817  -4.674   5.328  1.00 10.00      A   
ATOM    736  CE1 PHE A  79     -22.446  -3.321   2.957  1.00 10.00      A   
ATOM    737  CE2 PHE A  79     -23.593  -4.986   4.229  1.00 10.00      A   
ATOM    738  CZ  PHE A  79     -23.409  -4.308   3.043  1.00 10.00      A   
ATOM    739  C   PHE A  79     -19.932  -1.346   7.552  1.00 10.00      A   
ATOM    740  O   PHE A  79     -20.925  -0.838   8.081  1.00 10.00      A   
ATOM    741  N   ALA A  80     -18.712  -1.202   8.047  1.00 10.00      A   
ATOM    742  HN  ALA A  80     -17.952  -1.607   7.574  1.00 10.00      A   
ATOM    743  CA  ALA A  80     -18.474  -0.448   9.269  1.00 10.00      A   
ATOM    744  CB  ALA A  80     -17.128  -0.808   9.867  1.00 10.00      A   
ATOM    745  C   ALA A  80     -18.561   1.052   9.014  1.00 10.00      A   
ATOM    746  O   ALA A  80     -18.948   1.821   9.897  1.00 10.00      A   
ATOM    747  N   ASP A  81     -18.235   1.462   7.791  1.00 10.00      A   
ATOM    748  HN  ASP A  81     -17.969   0.795   7.115  1.00 10.00      A   
ATOM    749  CA  ASP A  81     -18.267   2.881   7.425  1.00 10.00      A   
ATOM    750  CB  ASP A  81     -17.485   3.134   6.131  1.00 10.00      A   
ATOM    751  CG  ASP A  81     -16.016   3.435   6.367  1.00 10.00      A   
ATOM    752  OD1 ASP A  81     -15.701   4.254   7.263  1.00 10.00      A   
ATOM    753  OD2 ASP A  81     -15.167   2.869   5.646  1.00 10.00      A   
ATOM    754  C   ASP A  81     -19.701   3.390   7.276  1.00 10.00      A   
ATOM    755  O   ASP A  81     -19.933   4.580   7.064  1.00 10.00      A   
ATOM    756  N   PHE A  82     -20.662   2.482   7.397  1.00 10.00      A   
ATOM    757  HN  PHE A  82     -20.418   1.555   7.589  1.00 10.00      A   
ATOM    758  CA  PHE A  82     -22.070   2.832   7.265  1.00 10.00      A   
ATOM    759  CB  PHE A  82     -22.779   1.857   6.321  1.00 10.00      A   
ATOM    760  CG  PHE A  82     -22.139   1.780   4.963  1.00 10.00      A   
ATOM    761  CD1 PHE A  82     -21.859   2.933   4.249  1.00 10.00      A   
ATOM    762  CD2 PHE A  82     -21.805   0.556   4.407  1.00 10.00      A   
ATOM    763  CE1 PHE A  82     -21.257   2.866   3.007  1.00 10.00      A   
ATOM    764  CE2 PHE A  82     -21.206   0.482   3.165  1.00 10.00      A   
ATOM    765  CZ  PHE A  82     -20.930   1.639   2.464  1.00 10.00      A   
ATOM    766  C   PHE A  82     -22.757   2.876   8.625  1.00 10.00      A   
ATOM    767  O   PHE A  82     -23.986   2.897   8.711  1.00 10.00      A   
ATOM    768  N   ASN A  83     -21.943   2.874   9.685  1.00 10.00      A   
ATOM    769  HN  ASN A  83     -20.973   2.832   9.537  1.00 10.00      A   
ATOM    770  CA  ASN A  83     -22.437   2.936  11.064  1.00 10.00      A   
ATOM    771  CB  ASN A  83     -23.254   4.208  11.311  1.00 10.00      A   
ATOM    772  CG  ASN A  83     -22.413   5.469  11.272  1.00 10.00      A   
ATOM    773  OD1 ASN A  83     -21.253   5.473  11.683  1.00 10.00      A   
ATOM    774  ND2 ASN A  83     -22.996   6.550  10.772  1.00 10.00      A   
ATOM    775 HD21 ASN A  83     -23.921   6.471  10.453  1.00 10.00      A   
ATOM    776 HD22 ASN A  83     -22.480   7.382  10.731  1.00 10.00      A   
ATOM    777  C   ASN A  83     -23.244   1.699  11.459  1.00 10.00      A   
ATOM    778  O   ASN A  83     -24.091   1.755  12.353  1.00 10.00      A   
ATOM    779  N   LEU A  84     -22.965   0.579  10.808  1.00 10.00      A   
ATOM    780  HN  LEU A  84     -22.279   0.590  10.111  1.00 10.00      A   
ATOM    781  CA  LEU A  84     -23.664  -0.666  11.104  1.00 10.00      A   
ATOM    782  CB  LEU A  84     -23.707  -1.565   9.866  1.00 10.00      A   
ATOM    783  CG  LEU A  84     -24.575  -1.067   8.709  1.00 10.00      A   
ATOM    784  CD1 LEU A  84     -24.576  -2.070   7.567  1.00 10.00      A   
ATOM    785  CD2 LEU A  84     -25.993  -0.803   9.187  1.00 10.00      A   
ATOM    786  C   LEU A  84     -23.012  -1.393  12.277  1.00 10.00      A   
ATOM    787  O   LEU A  84     -23.598  -2.300  12.876  1.00 10.00      A   
ATOM    788  N   VAL A  85     -21.800  -0.974  12.606  1.00 10.00      A   
ATOM    789  HN  VAL A  85     -21.402  -0.236  12.103  1.00 10.00      A   
ATOM    790  CA  VAL A  85     -21.046  -1.562  13.702  1.00 10.00      A   
ATOM    791  CB  VAL A  85     -19.614  -1.945  13.260  1.00 10.00      A   
ATOM    792  CG1 VAL A  85     -18.895  -2.715  14.359  1.00 10.00      A   
ATOM    793  CG2 VAL A  85     -19.648  -2.765  11.979  1.00 10.00      A   
ATOM    794  C   VAL A  85     -20.974  -0.572  14.861  1.00 10.00      A   
ATOM    795  O   VAL A  85     -20.500   0.557  14.694  1.00 10.00      A   
ATOM    796  N   PRO A  86     -21.472  -0.971  16.041  1.00 10.00      A   
ATOM    797  CA  PRO A  86     -21.472  -0.121  17.237  1.00 10.00      A   
ATOM    798  CB  PRO A  86     -22.074  -1.018  18.322  1.00 10.00      A   
ATOM    799  CG  PRO A  86     -22.837  -2.057  17.581  1.00 10.00      A   
ATOM    800  CD  PRO A  86     -22.081  -2.285  16.304  1.00 10.00      A   
ATOM    801  C   PRO A  86     -20.063   0.301  17.643  1.00 10.00      A   
ATOM    802  O   PRO A  86     -19.084  -0.406  17.377  1.00 10.00      A   
ATOM    803  N   ASP A  87     -19.974   1.449  18.295  1.00 10.00      A   
ATOM    804  HN  ASP A  87     -20.795   1.947  18.495  1.00 10.00      A   
ATOM    805  CA  ASP A  87     -18.696   1.987  18.736  1.00 10.00      A   
ATOM    806  CB  ASP A  87     -18.840   3.456  19.134  1.00 10.00      A   
ATOM    807  CG  ASP A  87     -18.998   4.366  17.939  1.00 10.00      A   
ATOM    808  OD1 ASP A  87     -20.137   4.793  17.660  1.00 10.00      A   
ATOM    809  OD2 ASP A  87     -17.981   4.655  17.271  1.00 10.00      A   
ATOM    810  C   ASP A  87     -18.125   1.188  19.895  1.00 10.00      A   
ATOM    811  O   ASP A  87     -18.818   0.920  20.876  1.00 10.00      A   
ATOM    812  N   GLY A  88     -16.865   0.799  19.770  1.00 10.00      A   
ATOM    813  HN  GLY A  88     -16.373   1.025  18.953  1.00 10.00      A   
ATOM    814  CA  GLY A  88     -16.214   0.037  20.812  1.00 10.00      A   
ATOM    815  C   GLY A  88     -16.057  -1.419  20.434  1.00 10.00      A   
ATOM    816  O   GLY A  88     -15.621  -2.227  21.250  1.00 10.00      A   
ATOM    817  N   TRP A  89     -16.407  -1.752  19.191  1.00 10.00      A   
ATOM    818  HN  TRP A  89     -16.752  -1.055  18.590  1.00 10.00      A   
ATOM    819  CA  TRP A  89     -16.306  -3.129  18.705  1.00 10.00      A   
ATOM    820  CB  TRP A  89     -16.851  -3.265  17.275  1.00 10.00      A   
ATOM    821  CG  TRP A  89     -16.543  -4.595  16.645  1.00 10.00      A   
ATOM    822  CD1 TRP A  89     -17.064  -5.810  16.989  1.00 10.00      A   
ATOM    823  CD2 TRP A  89     -15.638  -4.841  15.561  1.00 10.00      A   
ATOM    824  NE1 TRP A  89     -16.528  -6.799  16.197  1.00 10.00      A   
ATOM    825  HE1 TRP A  89     -16.736  -7.767  16.258  1.00 10.00      A   
ATOM    826  CE2 TRP A  89     -15.652  -6.228  15.309  1.00 10.00      A   
ATOM    827  CE3 TRP A  89     -14.815  -4.023  14.783  1.00 10.00      A   
ATOM    828  CZ2 TRP A  89     -14.873  -6.812  14.314  1.00 10.00      A   
ATOM    829  CZ3 TRP A  89     -14.045  -4.604  13.795  1.00 10.00      A   
ATOM    830  CH2 TRP A  89     -14.079  -5.984  13.567  1.00 10.00      A   
ATOM    831  C   TRP A  89     -14.876  -3.660  18.779  1.00 10.00      A   
ATOM    832  O   TRP A  89     -14.619  -4.685  19.408  1.00 10.00      A   
ATOM    833  N   GLY A  90     -13.953  -2.972  18.126  1.00 10.00      A   
ATOM    834  HN  GLY A  90     -14.208  -2.171  17.622  1.00 10.00      A   
ATOM    835  CA  GLY A  90     -12.577  -3.406  18.138  1.00 10.00      A   
ATOM    836  C   GLY A  90     -11.759  -2.741  17.059  1.00 10.00      A   
ATOM    837  O   GLY A  90     -12.147  -1.698  16.526  1.00 10.00      A   
ATOM    838  N   GLY A  91     -10.638  -3.356  16.727  1.00 10.00      A   
ATOM    839  HN  GLY A  91     -10.397  -4.197  17.183  1.00 10.00      A   
ATOM    840  CA  GLY A  91      -9.756  -2.813  15.719  1.00 10.00      A   
ATOM    841  C   GLY A  91      -8.693  -1.946  16.353  1.00 10.00      A   
ATOM    842  O   GLY A  91      -8.226  -0.980  15.754  1.00 10.00      A   
ATOM    843  N   TYR A  92      -8.319  -2.288  17.578  1.00 10.00      A   
ATOM    844  HN  TYR A  92      -8.716  -3.084  17.998  1.00 10.00      A   
ATOM    845  CA  TYR A  92      -7.312  -1.529  18.302  1.00 10.00      A   
ATOM    846  CB  TYR A  92      -7.439  -1.770  19.810  1.00 10.00      A   
ATOM    847  CG  TYR A  92      -8.861  -1.732  20.321  1.00 10.00      A   
ATOM    848  CD1 TYR A  92      -9.441  -2.857  20.889  1.00 10.00      A   
ATOM    849  CD2 TYR A  92      -9.627  -0.576  20.229  1.00 10.00      A   
ATOM    850  CE1 TYR A  92     -10.742  -2.835  21.352  1.00 10.00      A   
ATOM    851  CE2 TYR A  92     -10.928  -0.544  20.690  1.00 10.00      A   
ATOM    852  CZ  TYR A  92     -11.481  -1.677  21.251  1.00 10.00      A   
ATOM    853  OH  TYR A  92     -12.777  -1.654  21.709  1.00 10.00      A   
ATOM    854  HH  TYR A  92     -13.367  -1.410  20.987  1.00 10.00      A   
ATOM    855  C   TYR A  92      -5.921  -1.915  17.827  1.00 10.00      A   
ATOM    856  O   TYR A  92      -5.612  -3.097  17.682  1.00 10.00      A   
ATOM    857  N   VAL A  93      -5.084  -0.922  17.581  1.00 10.00      A   
ATOM    858  HN  VAL A  93      -5.382   0.005  17.712  1.00 10.00      A   
ATOM    859  CA  VAL A  93      -3.727  -1.178  17.116  1.00 10.00      A   
ATOM    860  CB  VAL A  93      -3.335  -0.229  15.959  1.00 10.00      A   
ATOM    861  CG1 VAL A  93      -3.040   1.174  16.470  1.00 10.00      A   
ATOM    862  CG2 VAL A  93      -2.166  -0.787  15.161  1.00 10.00      A   
ATOM    863  C   VAL A  93      -2.719  -1.061  18.260  1.00 10.00      A   
ATOM    864  O   VAL A  93      -1.548  -1.399  18.097  1.00 10.00      A   
ATOM    865  N   TYR A  94      -3.188  -0.600  19.418  1.00 10.00      A   
ATOM    866  HN  TYR A  94      -4.136  -0.359  19.486  1.00 10.00      A   
ATOM    867  CA  TYR A  94      -2.323  -0.437  20.588  1.00 10.00      A   
ATOM    868  CB  TYR A  94      -3.092   0.042  21.828  1.00 10.00      A   
ATOM    869  CG  TYR A  94      -2.224   0.117  23.064  1.00 10.00      A   
ATOM    870  CD1 TYR A  94      -1.295   1.137  23.225  1.00 10.00      A   
ATOM    871  CD2 TYR A  94      -2.319  -0.847  24.061  1.00 10.00      A   
ATOM    872  CE1 TYR A  94      -0.486   1.195  24.342  1.00 10.00      A   
ATOM    873  CE2 TYR A  94      -1.517  -0.793  25.182  1.00 10.00      A   
ATOM    874  CZ  TYR A  94      -0.603   0.228  25.316  1.00 10.00      A   
ATOM    875  OH  TYR A  94       0.201   0.278  26.429  1.00 10.00      A   
ATOM    876  HH  TYR A  94       0.852  -0.449  26.385  1.00 10.00      A   
ATOM    877  C   TYR A  94      -1.476  -1.679  20.897  1.00 10.00      A   
ATOM    878  O   TYR A  94      -0.256  -1.570  20.988  1.00 10.00      A   
ATOM    879  N   PRO A  95      -2.094  -2.875  21.066  1.00 10.00      A   
ATOM    880  CA  PRO A  95      -1.342  -4.107  21.355  1.00 10.00      A   
ATOM    881  CB  PRO A  95      -2.416  -5.196  21.321  1.00 10.00      A   
ATOM    882  CG  PRO A  95      -3.675  -4.478  21.656  1.00 10.00      A   
ATOM    883  CD  PRO A  95      -3.548  -3.128  21.014  1.00 10.00      A   
ATOM    884  C   PRO A  95      -0.276  -4.374  20.295  1.00 10.00      A   
ATOM    885  O   PRO A  95       0.824  -4.840  20.601  1.00 10.00      A   
ATOM    886  N   TRP A  96      -0.600  -4.049  19.051  1.00 10.00      A   
ATOM    887  HN  TRP A  96      -1.482  -3.663  18.875  1.00 10.00      A   
ATOM    888  CA  TRP A  96       0.328  -4.237  17.943  1.00 10.00      A   
ATOM    889  CB  TRP A  96      -0.383  -4.026  16.601  1.00 10.00      A   
ATOM    890  CG  TRP A  96      -1.320  -5.132  16.224  1.00 10.00      A   
ATOM    891  CD1 TRP A  96      -2.626  -5.268  16.601  1.00 10.00      A   
ATOM    892  CD2 TRP A  96      -1.023  -6.259  15.394  1.00 10.00      A   
ATOM    893  NE1 TRP A  96      -3.159  -6.411  16.055  1.00 10.00      A   
ATOM    894  HE1 TRP A  96      -4.081  -6.727  16.179  1.00 10.00      A   
ATOM    895  CE2 TRP A  96      -2.195  -7.038  15.312  1.00 10.00      A   
ATOM    896  CE3 TRP A  96       0.119  -6.687  14.711  1.00 10.00      A   
ATOM    897  CZ2 TRP A  96      -2.254  -8.219  14.577  1.00 10.00      A   
ATOM    898  CZ3 TRP A  96       0.057  -7.857  13.981  1.00 10.00      A   
ATOM    899  CH2 TRP A  96      -1.122  -8.610  13.919  1.00 10.00      A   
ATOM    900  C   TRP A  96       1.497  -3.266  18.068  1.00 10.00      A   
ATOM    901  O   TRP A  96       2.659  -3.666  18.002  1.00 10.00      A   
ATOM    902  N   ILE A  97       1.172  -1.997  18.275  1.00 10.00      A   
ATOM    903  HN  ILE A  97       0.220  -1.757  18.338  1.00 10.00      A   
ATOM    904  CA  ILE A  97       2.173  -0.948  18.410  1.00 10.00      A   
ATOM    905  CB  ILE A  97       1.507   0.433  18.610  1.00 10.00      A   
ATOM    906  CG1 ILE A  97       0.614   0.783  17.414  1.00 10.00      A   
ATOM    907  CG2 ILE A  97       2.548   1.520  18.835  1.00 10.00      A   
ATOM    908  CD1 ILE A  97       1.345   0.845  16.089  1.00 10.00      A   
ATOM    909  C   ILE A  97       3.120  -1.231  19.573  1.00 10.00      A   
ATOM    910  O   ILE A  97       4.338  -1.135  19.422  1.00 10.00      A   
ATOM    911  N   GLU A  98       2.549  -1.610  20.711  1.00 10.00      A   
ATOM    912  HN  GLU A  98       1.568  -1.702  20.743  1.00 10.00      A   
ATOM    913  CA  GLU A  98       3.328  -1.898  21.913  1.00 10.00      A   
ATOM    914  CB  GLU A  98       2.403  -2.139  23.111  1.00 10.00      A   
ATOM    915  CG  GLU A  98       3.129  -2.411  24.420  1.00 10.00      A   
ATOM    916  CD  GLU A  98       2.179  -2.720  25.562  1.00 10.00      A   
ATOM    917  OE1 GLU A  98       1.844  -1.791  26.326  1.00 10.00      A   
ATOM    918  OE2 GLU A  98       1.767  -3.894  25.708  1.00 10.00      A   
ATOM    919  C   GLU A  98       4.264  -3.090  21.715  1.00 10.00      A   
ATOM    920  O   GLU A  98       5.420  -3.066  22.146  1.00 10.00      A   
ATOM    921  N   ALA A  99       3.769  -4.128  21.056  1.00 10.00      A   
ATOM    922  HN  ALA A  99       2.843  -4.092  20.727  1.00 10.00      A   
ATOM    923  CA  ALA A  99       4.567  -5.322  20.816  1.00 10.00      A   
ATOM    924  CB  ALA A  99       3.676  -6.493  20.424  1.00 10.00      A   
ATOM    925  C   ALA A  99       5.636  -5.076  19.755  1.00 10.00      A   
ATOM    926  O   ALA A  99       6.680  -5.726  19.753  1.00 10.00      A   
ATOM    927  N   MET A 100       5.385  -4.115  18.873  1.00 10.00      A   
ATOM    928  HN  MET A 100       4.551  -3.602  18.945  1.00 10.00      A   
ATOM    929  CA  MET A 100       6.320  -3.801  17.800  1.00 10.00      A   
ATOM    930  CB  MET A 100       5.580  -3.265  16.571  1.00 10.00      A   
ATOM    931  CG  MET A 100       4.880  -4.351  15.769  1.00 10.00      A   
ATOM    932  SD  MET A 100       4.284  -3.789  14.163  1.00 10.00      A   
ATOM    933  CE  MET A 100       2.639  -3.227  14.599  1.00 10.00      A   
ATOM    934  C   MET A 100       7.423  -2.843  18.237  1.00 10.00      A   
ATOM    935  O   MET A 100       8.489  -2.811  17.622  1.00 10.00      A   
ATOM    936  N   SER A 101       7.179  -2.095  19.311  1.00 10.00      A   
ATOM    937  HN  SER A 101       6.318  -2.196  19.777  1.00 10.00      A   
ATOM    938  CA  SER A 101       8.152  -1.121  19.819  1.00 10.00      A   
ATOM    939  CB  SER A 101       7.710  -0.555  21.167  1.00 10.00      A   
ATOM    940  OG  SER A 101       6.319  -0.306  21.186  1.00 10.00      A   
ATOM    941  HG  SER A 101       6.063   0.111  20.355  1.00 10.00      A   
ATOM    942  C   SER A 101       9.557  -1.702  19.952  1.00 10.00      A   
ATOM    943  O   SER A 101      10.476  -1.274  19.257  1.00 10.00      A   
ATOM    944  N   SER A 102       9.711  -2.682  20.836  1.00 10.00      A   
ATOM    945  HN  SER A 102       8.936  -2.987  21.355  1.00 10.00      A   
ATOM    946  CA  SER A 102      11.004  -3.305  21.081  1.00 10.00      A   
ATOM    947  CB  SER A 102      11.070  -3.725  22.547  1.00 10.00      A   
ATOM    948  OG  SER A 102       9.765  -3.941  23.065  1.00 10.00      A   
ATOM    949  HG  SER A 102       9.723  -4.817  23.469  1.00 10.00      A   
ATOM    950  C   SER A 102      11.252  -4.516  20.184  1.00 10.00      A   
ATOM    951  O   SER A 102      12.127  -5.338  20.466  1.00 10.00      A   
ATOM    952  N   SER A 103      10.502  -4.619  19.096  1.00 10.00      A   
ATOM    953  HN  SER A 103       9.837  -3.925  18.899  1.00 10.00      A   
ATOM    954  CA  SER A 103      10.658  -5.744  18.191  1.00 10.00      A   
ATOM    955  CB  SER A 103       9.353  -6.532  18.079  1.00 10.00      A   
ATOM    956  OG  SER A 103       8.959  -7.033  19.349  1.00 10.00      A   
ATOM    957  HG  SER A 103       8.129  -6.611  19.618  1.00 10.00      A   
ATOM    958  C   SER A 103      11.161  -5.318  16.813  1.00 10.00      A   
ATOM    959  O   SER A 103      12.185  -5.814  16.344  1.00 10.00      A   
ATOM    960  N   TYR A 104      10.459  -4.392  16.173  1.00 10.00      A   
ATOM    961  HN  TYR A 104       9.678  -3.990  16.608  1.00 10.00      A   
ATOM    962  CA  TYR A 104      10.846  -3.933  14.847  1.00 10.00      A   
ATOM    963  CB  TYR A 104       9.624  -3.760  13.940  1.00 10.00      A   
ATOM    964  CG  TYR A 104       8.938  -5.065  13.601  1.00 10.00      A   
ATOM    965  CD1 TYR A 104       7.688  -5.372  14.118  1.00 10.00      A   
ATOM    966  CD2 TYR A 104       9.549  -5.998  12.772  1.00 10.00      A   
ATOM    967  CE1 TYR A 104       7.065  -6.571  13.823  1.00 10.00      A   
ATOM    968  CE2 TYR A 104       8.933  -7.196  12.469  1.00 10.00      A   
ATOM    969  CZ  TYR A 104       7.691  -7.480  12.996  1.00 10.00      A   
ATOM    970  OH  TYR A 104       7.076  -8.676  12.699  1.00 10.00      A   
ATOM    971  HH  TYR A 104       7.747  -9.339  12.471  1.00 10.00      A   
ATOM    972  C   TYR A 104      11.658  -2.651  14.917  1.00 10.00      A   
ATOM    973  O   TYR A 104      11.109  -1.553  14.986  1.00 10.00      A   
ATOM    974  N   THR A 105      12.969  -2.808  14.906  1.00 10.00      A   
ATOM    975  HN  THR A 105      13.342  -3.714  14.873  1.00 10.00      A   
ATOM    976  CA  THR A 105      13.886  -1.681  14.969  1.00 10.00      A   
ATOM    977  CB  THR A 105      15.254  -2.157  15.487  1.00 10.00      A   
ATOM    978  OG1 THR A 105      15.307  -3.594  15.411  1.00 10.00      A   
ATOM    979  HG1 THR A 105      15.733  -3.941  16.207  1.00 10.00      A   
ATOM    980  CG2 THR A 105      15.444  -1.725  16.932  1.00 10.00      A   
ATOM    981  C   THR A 105      14.052  -1.023  13.600  1.00 10.00      A   
ATOM    982  O   THR A 105      14.482   0.125  13.497  1.00 10.00      A   
ATOM    983  N   TRP A 106      13.684  -1.747  12.556  1.00 10.00      A   
ATOM    984  HN  TRP A 106      13.311  -2.644  12.703  1.00 10.00      A   
ATOM    985  CA  TRP A 106      13.801  -1.237  11.196  1.00 10.00      A   
ATOM    986  CB  TRP A 106      14.646  -2.178  10.334  1.00 10.00      A   
ATOM    987  CG  TRP A 106      16.116  -2.047  10.580  1.00 10.00      A   
ATOM    988  CD1 TRP A 106      16.914  -2.913  11.271  1.00 10.00      A   
ATOM    989  CD2 TRP A 106      16.969  -0.984  10.136  1.00 10.00      A   
ATOM    990  NE1 TRP A 106      18.208  -2.453  11.286  1.00 10.00      A   
ATOM    991  HE1 TRP A 106      18.967  -2.899  11.723  1.00 10.00      A   
ATOM    992  CE2 TRP A 106      18.267  -1.271  10.597  1.00 10.00      A   
ATOM    993  CE3 TRP A 106      16.761   0.184   9.391  1.00 10.00      A   
ATOM    994  CZ2 TRP A 106      19.353  -0.436  10.340  1.00 10.00      A   
ATOM    995  CZ3 TRP A 106      17.839   1.011   9.139  1.00 10.00      A   
ATOM    996  CH2 TRP A 106      19.119   0.698   9.611  1.00 10.00      A   
ATOM    997  C   TRP A 106      12.437  -1.013  10.561  1.00 10.00      A   
ATOM    998  O   TRP A 106      12.254  -1.242   9.367  1.00 10.00      A   
ATOM    999  N   LEU A 107      11.478  -0.571  11.362  1.00 10.00      A   
ATOM   1000  HN  LEU A 107      11.673  -0.416  12.308  1.00 10.00      A   
ATOM   1001  CA  LEU A 107      10.142  -0.302  10.857  1.00 10.00      A   
ATOM   1002  CB  LEU A 107       9.103  -0.428  11.972  1.00 10.00      A   
ATOM   1003  CG  LEU A 107       7.698  -0.837  11.527  1.00 10.00      A   
ATOM   1004  CD1 LEU A 107       7.738  -2.175  10.808  1.00 10.00      A   
ATOM   1005  CD2 LEU A 107       6.753  -0.896  12.714  1.00 10.00      A   
ATOM   1006  C   LEU A 107      10.108   1.091  10.239  1.00 10.00      A   
ATOM   1007  O   LEU A 107      10.275   2.096  10.932  1.00 10.00      A   
ATOM   1008  N   GLU A 108       9.903   1.144   8.935  1.00 10.00      A   
ATOM   1009  HN  GLU A 108       9.756   0.311   8.439  1.00 10.00      A   
ATOM   1010  CA  GLU A 108       9.884   2.412   8.219  1.00 10.00      A   
ATOM   1011  CB  GLU A 108      10.726   2.309   6.942  1.00 10.00      A   
ATOM   1012  CG  GLU A 108      12.174   1.883   7.142  1.00 10.00      A   
ATOM   1013  CD  GLU A 108      12.897   1.679   5.822  1.00 10.00      A   
ATOM   1014  OE1 GLU A 108      12.603   2.418   4.854  1.00 10.00      A   
ATOM   1015  OE2 GLU A 108      13.762   0.787   5.743  1.00 10.00      A   
ATOM   1016  C   GLU A 108       8.466   2.833   7.837  1.00 10.00      A   
ATOM   1017  O   GLU A 108       8.147   4.025   7.813  1.00 10.00      A   
ATOM   1018  N   GLU A 109       7.614   1.863   7.541  1.00 10.00      A   
ATOM   1019  HN  GLU A 109       7.896   0.926   7.624  1.00 10.00      A   
ATOM   1020  CA  GLU A 109       6.258   2.166   7.110  1.00 10.00      A   
ATOM   1021  CB  GLU A 109       6.086   1.796   5.637  1.00 10.00      A   
ATOM   1022  CG  GLU A 109       7.141   2.397   4.721  1.00 10.00      A   
ATOM   1023  CD  GLU A 109       7.260   1.667   3.400  1.00 10.00      A   
ATOM   1024  OE1 GLU A 109       6.267   1.048   2.966  1.00 10.00      A   
ATOM   1025  OE2 GLU A 109       8.344   1.710   2.785  1.00 10.00      A   
ATOM   1026  C   GLU A 109       5.186   1.475   7.945  1.00 10.00      A   
ATOM   1027  O   GLU A 109       5.270   0.278   8.235  1.00 10.00      A   
ATOM   1028  N   ILE A 110       4.176   2.251   8.317  1.00 10.00      A   
ATOM   1029  HN  ILE A 110       4.191   3.203   8.062  1.00 10.00      A   
ATOM   1030  CA  ILE A 110       3.048   1.758   9.092  1.00 10.00      A   
ATOM   1031  CB  ILE A 110       3.040   2.352  10.519  1.00 10.00      A   
ATOM   1032  CG1 ILE A 110       4.271   1.870  11.292  1.00 10.00      A   
ATOM   1033  CG2 ILE A 110       1.760   1.984  11.260  1.00 10.00      A   
ATOM   1034  CD1 ILE A 110       4.379   2.426  12.691  1.00 10.00      A   
ATOM   1035  C   ILE A 110       1.759   2.132   8.367  1.00 10.00      A   
ATOM   1036  O   ILE A 110       1.445   3.314   8.203  1.00 10.00      A   
ATOM   1037  N   ARG A 111       1.028   1.130   7.907  1.00 10.00      A   
ATOM   1038  HN  ARG A 111       1.323   0.201   8.059  1.00 10.00      A   
ATOM   1039  CA  ARG A 111      -0.208   1.363   7.184  1.00 10.00      A   
ATOM   1040  CB  ARG A 111      -0.074   0.841   5.750  1.00 10.00      A   
ATOM   1041  CG  ARG A 111       1.217   1.283   5.074  1.00 10.00      A   
ATOM   1042  CD  ARG A 111       1.517   0.479   3.822  1.00 10.00      A   
ATOM   1043  NE  ARG A 111       2.802   0.859   3.234  1.00 10.00      A   
ATOM   1044  HE  ARG A 111       3.610   0.433   3.607  1.00 10.00      A   
ATOM   1045  CZ  ARG A 111       2.937   1.728   2.230  1.00 10.00      A   
ATOM   1046  NH1 ARG A 111       1.867   2.303   1.690  1.00 10.00      A   
ATOM   1047 HH11 ARG A 111       1.977   2.981   0.909  1.00 10.00      A   
ATOM   1048 HH12 ARG A 111       0.911   2.071   2.040  1.00 10.00      A   
ATOM   1049  NH2 ARG A 111       4.143   2.026   1.770  1.00 10.00      A   
ATOM   1050 HH21 ARG A 111       4.258   2.709   0.989  1.00 10.00      A   
ATOM   1051 HH22 ARG A 111       4.993   1.574   2.194  1.00 10.00      A   
ATOM   1052  C   ARG A 111      -1.373   0.696   7.901  1.00 10.00      A   
ATOM   1053  O   ARG A 111      -1.312  -0.492   8.227  1.00 10.00      A   
ATOM   1054  N   LEU A 112      -2.421   1.465   8.162  1.00 10.00      A   
ATOM   1055  HN  LEU A 112      -2.404   2.410   7.889  1.00 10.00      A   
ATOM   1056  CA  LEU A 112      -3.596   0.953   8.851  1.00 10.00      A   
ATOM   1057  CB  LEU A 112      -3.563   1.367  10.325  1.00 10.00      A   
ATOM   1058  CG  LEU A 112      -2.376   0.861  11.142  1.00 10.00      A   
ATOM   1059  CD1 LEU A 112      -2.198   1.701  12.394  1.00 10.00      A   
ATOM   1060  CD2 LEU A 112      -2.563  -0.604  11.500  1.00 10.00      A   
ATOM   1061  C   LEU A 112      -4.878   1.468   8.214  1.00 10.00      A   
ATOM   1062  O   LEU A 112      -5.014   2.660   7.945  1.00 10.00      A   
ATOM   1063  N   LYS A 113      -5.815   0.563   7.974  1.00 10.00      A   
ATOM   1064  HN  LYS A 113      -5.641  -0.380   8.198  1.00 10.00      A   
ATOM   1065  CA  LYS A 113      -7.093   0.930   7.386  1.00 10.00      A   
ATOM   1066  CB  LYS A 113      -7.293   0.276   6.015  1.00 10.00      A   
ATOM   1067  CG  LYS A 113      -8.469   0.852   5.235  1.00 10.00      A   
ATOM   1068  CD  LYS A 113      -8.886  -0.048   4.081  1.00 10.00      A   
ATOM   1069  CE  LYS A 113     -10.077   0.537   3.330  1.00 10.00      A   
ATOM   1070  NZ  LYS A 113     -10.667  -0.422   2.356  1.00 10.00      A   
ATOM   1071  HZ1 LYS A 113     -10.989  -1.281   2.845  1.00 10.00      A   
ATOM   1072  HZ2 LYS A 113      -9.961  -0.696   1.641  1.00 10.00      A   
ATOM   1073  HZ3 LYS A 113     -11.483   0.013   1.873  1.00 10.00      A   
ATOM   1074  C   LYS A 113      -8.236   0.548   8.321  1.00 10.00      A   
ATOM   1075  O   LYS A 113      -8.370  -0.618   8.697  1.00 10.00      A   
ATOM   1076  N   ARG A 114      -9.043   1.541   8.697  1.00 10.00      A   
ATOM   1077  HN  ARG A 114      -8.861   2.449   8.358  1.00 10.00      A   
ATOM   1078  CA  ARG A 114     -10.186   1.338   9.588  1.00 10.00      A   
ATOM   1079  CB  ARG A 114     -11.256   0.458   8.930  1.00 10.00      A   
ATOM   1080  CG  ARG A 114     -11.918   1.078   7.709  1.00 10.00      A   
ATOM   1081  CD  ARG A 114     -12.999   0.171   7.137  1.00 10.00      A   
ATOM   1082  NE  ARG A 114     -13.541   0.694   5.881  1.00 10.00      A   
ATOM   1083  HE  ARG A 114     -14.005   1.571   5.922  1.00 10.00      A   
ATOM   1084  CZ  ARG A 114     -13.463   0.067   4.706  1.00 10.00      A   
ATOM   1085  NH1 ARG A 114     -12.879  -1.130   4.615  1.00 10.00      A   
ATOM   1086 HH11 ARG A 114     -12.813  -1.619   3.684  1.00 10.00      A   
ATOM   1087 HH12 ARG A 114     -12.490  -1.595   5.462  1.00 10.00      A   
ATOM   1088  NH2 ARG A 114     -13.979   0.638   3.624  1.00 10.00      A   
ATOM   1089 HH21 ARG A 114     -14.450   1.566   3.701  1.00 10.00      A   
ATOM   1090 HH22 ARG A 114     -13.911   0.164   2.685  1.00 10.00      A   
ATOM   1091  C   ARG A 114      -9.754   0.761  10.935  1.00 10.00      A   
ATOM   1092  O   ARG A 114     -10.305  -0.239  11.408  1.00 10.00      A   
ATOM   1093  N   MET A 115      -8.769   1.403  11.547  1.00 10.00      A   
ATOM   1094  HN  MET A 115      -8.393   2.207  11.132  1.00 10.00      A   
ATOM   1095  CA  MET A 115      -8.246   0.962  12.832  1.00 10.00      A   
ATOM   1096  CB  MET A 115      -6.780   0.541  12.696  1.00 10.00      A   
ATOM   1097  CG  MET A 115      -6.567  -0.727  11.886  1.00 10.00      A   
ATOM   1098  SD  MET A 115      -6.966  -2.222  12.810  1.00 10.00      A   
ATOM   1099  CE  MET A 115      -5.539  -2.363  13.879  1.00 10.00      A   
ATOM   1100  C   MET A 115      -8.375   2.056  13.882  1.00 10.00      A   
ATOM   1101  O   MET A 115      -8.464   3.237  13.553  1.00 10.00      A   
ATOM   1102  N   VAL A 116      -8.401   1.649  15.145  1.00 10.00      A   
ATOM   1103  HN  VAL A 116      -8.353   0.685  15.335  1.00 10.00      A   
ATOM   1104  CA  VAL A 116      -8.508   2.586  16.253  1.00 10.00      A   
ATOM   1105  CB  VAL A 116      -9.383   2.032  17.401  1.00 10.00      A   
ATOM   1106  CG1 VAL A 116      -9.565   3.075  18.496  1.00 10.00      A   
ATOM   1107  CG2 VAL A 116     -10.732   1.568  16.874  1.00 10.00      A   
ATOM   1108  C   VAL A 116      -7.120   2.920  16.785  1.00 10.00      A   
ATOM   1109  O   VAL A 116      -6.576   2.222  17.647  1.00 10.00      A   
ATOM   1110  N   VAL A 117      -6.543   3.971  16.245  1.00 10.00      A   
ATOM   1111  HN  VAL A 117      -7.025   4.477  15.552  1.00 10.00      A   
ATOM   1112  CA  VAL A 117      -5.219   4.411  16.653  1.00 10.00      A   
ATOM   1113  CB  VAL A 117      -4.356   4.812  15.434  1.00 10.00      A   
ATOM   1114  CG1 VAL A 117      -2.896   4.967  15.832  1.00 10.00      A   
ATOM   1115  CG2 VAL A 117      -4.504   3.803  14.304  1.00 10.00      A   
ATOM   1116  C   VAL A 117      -5.343   5.605  17.596  1.00 10.00      A   
ATOM   1117  O   VAL A 117      -5.845   6.657  17.209  1.00 10.00      A   
ATOM   1118  N   THR A 118      -4.914   5.436  18.837  1.00 10.00      A   
ATOM   1119  HN  THR A 118      -4.542   4.569  19.105  1.00 10.00      A   
ATOM   1120  CA  THR A 118      -4.982   6.514  19.813  1.00 10.00      A   
ATOM   1121  CB  THR A 118      -5.173   5.955  21.238  1.00 10.00      A   
ATOM   1122  OG1 THR A 118      -4.268   4.861  21.449  1.00 10.00      A   
ATOM   1123  HG1 THR A 118      -4.393   4.516  22.345  1.00 10.00      A   
ATOM   1124  CG2 THR A 118      -6.600   5.470  21.436  1.00 10.00      A   
ATOM   1125  C   THR A 118      -3.707   7.353  19.768  1.00 10.00      A   
ATOM   1126  O   THR A 118      -2.702   6.935  19.179  1.00 10.00      A   
ATOM   1127  N   ASP A 119      -3.747   8.526  20.400  1.00 10.00      A   
ATOM   1128  HN  ASP A 119      -4.574   8.797  20.850  1.00 10.00      A   
ATOM   1129  CA  ASP A 119      -2.592   9.421  20.440  1.00 10.00      A   
ATOM   1130  CB  ASP A 119      -2.925  10.728  21.173  1.00 10.00      A   
ATOM   1131  CG  ASP A 119      -4.093  11.484  20.565  1.00 10.00      A   
ATOM   1132  OD1 ASP A 119      -3.876  12.298  19.643  1.00 10.00      A   
ATOM   1133  OD2 ASP A 119      -5.240  11.271  21.014  1.00 10.00      A   
ATOM   1134  C   ASP A 119      -1.426   8.724  21.132  1.00 10.00      A   
ATOM   1135  O   ASP A 119      -0.262   8.948  20.793  1.00 10.00      A   
ATOM   1136  N   ASP A 120      -1.761   7.862  22.090  1.00 10.00      A   
ATOM   1137  HN  ASP A 120      -2.712   7.744  22.307  1.00 10.00      A   
ATOM   1138  CA  ASP A 120      -0.770   7.098  22.843  1.00 10.00      A   
ATOM   1139  CB  ASP A 120      -1.464   6.187  23.861  1.00 10.00      A   
ATOM   1140  CG  ASP A 120      -2.306   6.947  24.860  1.00 10.00      A   
ATOM   1141  OD1 ASP A 120      -1.770   7.332  25.919  1.00 10.00      A   
ATOM   1142  OD2 ASP A 120      -3.506   7.157  24.594  1.00 10.00      A   
ATOM   1143  C   ASP A 120       0.065   6.238  21.907  1.00 10.00      A   
ATOM   1144  O   ASP A 120       1.285   6.144  22.052  1.00 10.00      A   
ATOM   1145  N   CYS A 121      -0.607   5.617  20.942  1.00 10.00      A   
ATOM   1146  HN  CYS A 121      -1.575   5.749  20.877  1.00 10.00      A   
ATOM   1147  CA  CYS A 121       0.055   4.759  19.972  1.00 10.00      A   
ATOM   1148  CB  CYS A 121      -0.988   4.029  19.119  1.00 10.00      A   
ATOM   1149  SG  CYS A 121      -2.263   3.160  20.064  1.00 10.00      A   
ATOM   1150  HG  CYS A 121      -2.975   4.067  20.729  1.00 10.00      A   
ATOM   1151  C   CYS A 121       0.976   5.585  19.082  1.00 10.00      A   
ATOM   1152  O   CYS A 121       2.084   5.160  18.752  1.00 10.00      A   
ATOM   1153  N   LEU A 122       0.519   6.779  18.725  1.00 10.00      A   
ATOM   1154  HN  LEU A 122      -0.363   7.068  19.045  1.00 10.00      A   
ATOM   1155  CA  LEU A 122       1.293   7.676  17.879  1.00 10.00      A   
ATOM   1156  CB  LEU A 122       0.480   8.927  17.535  1.00 10.00      A   
ATOM   1157  CG  LEU A 122      -0.792   8.688  16.720  1.00 10.00      A   
ATOM   1158  CD1 LEU A 122      -1.655   9.938  16.693  1.00 10.00      A   
ATOM   1159  CD2 LEU A 122      -0.448   8.244  15.307  1.00 10.00      A   
ATOM   1160  C   LEU A 122       2.605   8.056  18.551  1.00 10.00      A   
ATOM   1161  O   LEU A 122       3.664   8.012  17.922  1.00 10.00      A   
ATOM   1162  N   GLU A 123       2.537   8.405  19.835  1.00 10.00      A   
ATOM   1163  HN  GLU A 123       1.661   8.421  20.283  1.00 10.00      A   
ATOM   1164  CA  GLU A 123       3.731   8.777  20.587  1.00 10.00      A   
ATOM   1165  CB  GLU A 123       3.370   9.249  21.998  1.00 10.00      A   
ATOM   1166  CG  GLU A 123       2.516  10.505  22.038  1.00 10.00      A   
ATOM   1167  CD  GLU A 123       2.602  11.218  23.370  1.00 10.00      A   
ATOM   1168  OE1 GLU A 123       2.063  10.693  24.366  1.00 10.00      A   
ATOM   1169  OE2 GLU A 123       3.219  12.303  23.426  1.00 10.00      A   
ATOM   1170  C   GLU A 123       4.710   7.609  20.657  1.00 10.00      A   
ATOM   1171  O   GLU A 123       5.924   7.791  20.528  1.00 10.00      A   
ATOM   1172  N   LEU A 124       4.168   6.409  20.859  1.00 10.00      A   
ATOM   1173  HN  LEU A 124       3.195   6.339  20.968  1.00 10.00      A   
ATOM   1174  CA  LEU A 124       4.978   5.198  20.933  1.00 10.00      A   
ATOM   1175  CB  LEU A 124       4.110   3.984  21.267  1.00 10.00      A   
ATOM   1176  CG  LEU A 124       3.870   3.706  22.749  1.00 10.00      A   
ATOM   1177  CD1 LEU A 124       2.815   2.627  22.914  1.00 10.00      A   
ATOM   1178  CD2 LEU A 124       5.165   3.293  23.432  1.00 10.00      A   
ATOM   1179  C   LEU A 124       5.720   4.957  19.623  1.00 10.00      A   
ATOM   1180  O   LEU A 124       6.882   4.553  19.623  1.00 10.00      A   
ATOM   1181  N   ILE A 125       5.042   5.212  18.511  1.00 10.00      A   
ATOM   1182  HN  ILE A 125       4.119   5.537  18.580  1.00 10.00      A   
ATOM   1183  CA  ILE A 125       5.630   5.031  17.191  1.00 10.00      A   
ATOM   1184  CB  ILE A 125       4.588   5.282  16.079  1.00 10.00      A   
ATOM   1185  CG1 ILE A 125       3.491   4.215  16.118  1.00 10.00      A   
ATOM   1186  CG2 ILE A 125       5.254   5.314  14.711  1.00 10.00      A   
ATOM   1187  CD1 ILE A 125       2.292   4.540  15.253  1.00 10.00      A   
ATOM   1188  C   ILE A 125       6.815   5.975  16.995  1.00 10.00      A   
ATOM   1189  O   ILE A 125       7.903   5.552  16.607  1.00 10.00      A   
ATOM   1190  N   ALA A 126       6.603   7.245  17.314  1.00 10.00      A   
ATOM   1191  HN  ALA A 126       5.726   7.506  17.667  1.00 10.00      A   
ATOM   1192  CA  ALA A 126       7.634   8.268  17.150  1.00 10.00      A   
ATOM   1193  CB  ALA A 126       7.052   9.649  17.413  1.00 10.00      A   
ATOM   1194  C   ALA A 126       8.859   8.031  18.031  1.00 10.00      A   
ATOM   1195  O   ALA A 126       9.994   8.152  17.570  1.00 10.00      A   
ATOM   1196  N   LYS A 127       8.634   7.683  19.291  1.00 10.00      A   
ATOM   1197  HN  LYS A 127       7.707   7.576  19.604  1.00 10.00      A   
ATOM   1198  CA  LYS A 127       9.736   7.463  20.221  1.00 10.00      A   
ATOM   1199  CB  LYS A 127       9.258   7.540  21.674  1.00 10.00      A   
ATOM   1200  CG  LYS A 127       8.356   6.391  22.098  1.00 10.00      A   
ATOM   1201  CD  LYS A 127       7.730   6.641  23.462  1.00 10.00      A   
ATOM   1202  CE  LYS A 127       8.771   6.624  24.571  1.00 10.00      A   
ATOM   1203  NZ  LYS A 127       8.148   6.732  25.913  1.00 10.00      A   
ATOM   1204  HZ1 LYS A 127       8.887   6.789  26.645  1.00 10.00      A   
ATOM   1205  HZ2 LYS A 127       7.555   5.897  26.098  1.00 10.00      A   
ATOM   1206  HZ3 LYS A 127       7.553   7.580  25.969  1.00 10.00      A   
ATOM   1207  C   LYS A 127      10.487   6.156  19.959  1.00 10.00      A   
ATOM   1208  O   LYS A 127      11.662   6.029  20.309  1.00 10.00      A   
ATOM   1209  N   SER A 128       9.827   5.194  19.331  1.00 10.00      A   
ATOM   1210  HN  SER A 128       8.901   5.347  19.047  1.00 10.00      A   
ATOM   1211  CA  SER A 128      10.456   3.909  19.058  1.00 10.00      A   
ATOM   1212  CB  SER A 128       9.460   2.767  19.247  1.00 10.00      A   
ATOM   1213  OG  SER A 128       8.860   2.828  20.532  1.00 10.00      A   
ATOM   1214  HG  SER A 128       8.015   3.294  20.466  1.00 10.00      A   
ATOM   1215  C   SER A 128      11.089   3.847  17.670  1.00 10.00      A   
ATOM   1216  O   SER A 128      12.284   3.583  17.544  1.00 10.00      A   
ATOM   1217  N   PHE A 129      10.304   4.123  16.638  1.00 10.00      A   
ATOM   1218  HN  PHE A 129       9.377   4.402  16.799  1.00 10.00      A   
ATOM   1219  CA  PHE A 129      10.792   4.059  15.271  1.00 10.00      A   
ATOM   1220  CB  PHE A 129       9.689   3.571  14.331  1.00 10.00      A   
ATOM   1221  CG  PHE A 129       8.869   2.450  14.906  1.00 10.00      A   
ATOM   1222  CD1 PHE A 129       7.508   2.605  15.101  1.00 10.00      A   
ATOM   1223  CD2 PHE A 129       9.459   1.246  15.260  1.00 10.00      A   
ATOM   1224  CE1 PHE A 129       6.747   1.587  15.637  1.00 10.00      A   
ATOM   1225  CE2 PHE A 129       8.703   0.220  15.795  1.00 10.00      A   
ATOM   1226  CZ  PHE A 129       7.346   0.391  15.985  1.00 10.00      A   
ATOM   1227  C   PHE A 129      11.346   5.399  14.808  1.00 10.00      A   
ATOM   1228  O   PHE A 129      10.602   6.290  14.398  1.00 10.00      A   
ATOM   1229  N   LYS A 130      12.664   5.527  14.873  1.00 10.00      A   
ATOM   1230  HN  LYS A 130      13.199   4.775  15.203  1.00 10.00      A   
ATOM   1231  CA  LYS A 130      13.341   6.748  14.466  1.00 10.00      A   
ATOM   1232  CB  LYS A 130      14.739   6.829  15.091  1.00 10.00      A   
ATOM   1233  CG  LYS A 130      14.760   7.157  16.576  1.00 10.00      A   
ATOM   1234  CD  LYS A 130      14.494   5.930  17.432  1.00 10.00      A   
ATOM   1235  CE  LYS A 130      14.700   6.234  18.907  1.00 10.00      A   
ATOM   1236  NZ  LYS A 130      14.277   5.104  19.776  1.00 10.00      A   
ATOM   1237  HZ1 LYS A 130      14.812   5.120  20.667  1.00 10.00      A   
ATOM   1238  HZ2 LYS A 130      14.452   4.195  19.300  1.00 10.00      A   
ATOM   1239  HZ3 LYS A 130      13.262   5.183  19.995  1.00 10.00      A   
ATOM   1240  C   LYS A 130      13.452   6.814  12.951  1.00 10.00      A   
ATOM   1241  O   LYS A 130      13.622   7.889  12.374  1.00 10.00      A   
ATOM   1242  N   ASN A 131      13.344   5.655  12.311  1.00 10.00      A   
ATOM   1243  HN  ASN A 131      13.203   4.835  12.832  1.00 10.00      A   
ATOM   1244  CA  ASN A 131      13.430   5.566  10.858  1.00 10.00      A   
ATOM   1245  CB  ASN A 131      14.223   4.328  10.430  1.00 10.00      A   
ATOM   1246  CG  ASN A 131      15.680   4.635  10.128  1.00 10.00      A   
ATOM   1247  OD1 ASN A 131      16.348   5.363  10.868  1.00 10.00      A   
ATOM   1248  ND2 ASN A 131      16.181   4.088   9.031  1.00 10.00      A   
ATOM   1249 HD21 ASN A 131      15.596   3.526   8.485  1.00 10.00      A   
ATOM   1250 HD22 ASN A 131      17.117   4.268   8.808  1.00 10.00      A   
ATOM   1251  C   ASN A 131      12.047   5.557  10.217  1.00 10.00      A   
ATOM   1252  O   ASN A 131      11.870   5.063   9.103  1.00 10.00      A   
ATOM   1253  N   PHE A 132      11.072   6.107  10.932  1.00 10.00      A   
ATOM   1254  HN  PHE A 132      11.284   6.480  11.811  1.00 10.00      A   
ATOM   1255  CA  PHE A 132       9.700   6.182  10.446  1.00 10.00      A   
ATOM   1256  CB  PHE A 132       8.786   6.697  11.558  1.00 10.00      A   
ATOM   1257  CG  PHE A 132       7.323   6.470  11.307  1.00 10.00      A   
ATOM   1258  CD1 PHE A 132       6.893   5.364  10.598  1.00 10.00      A   
ATOM   1259  CD2 PHE A 132       6.380   7.361  11.790  1.00 10.00      A   
ATOM   1260  CE1 PHE A 132       5.551   5.147  10.371  1.00 10.00      A   
ATOM   1261  CE2 PHE A 132       5.034   7.152  11.566  1.00 10.00      A   
ATOM   1262  CZ  PHE A 132       4.623   6.043  10.856  1.00 10.00      A   
ATOM   1263  C   PHE A 132       9.635   7.110   9.236  1.00 10.00      A   
ATOM   1264  O   PHE A 132      10.020   8.276   9.323  1.00 10.00      A   
ATOM   1265  N   LYS A 133       9.151   6.586   8.114  1.00 10.00      A   
ATOM   1266  HN  LYS A 133       8.843   5.652   8.114  1.00 10.00      A   
ATOM   1267  CA  LYS A 133       9.071   7.362   6.882  1.00 10.00      A   
ATOM   1268  CB  LYS A 133       9.972   6.745   5.805  1.00 10.00      A   
ATOM   1269  CG  LYS A 133      11.436   6.617   6.193  1.00 10.00      A   
ATOM   1270  CD  LYS A 133      12.211   5.828   5.152  1.00 10.00      A   
ATOM   1271  CE  LYS A 133      13.621   5.509   5.625  1.00 10.00      A   
ATOM   1272  NZ  LYS A 133      14.296   4.539   4.721  1.00 10.00      A   
ATOM   1273  HZ1 LYS A 133      14.367   4.933   3.762  1.00 10.00      A   
ATOM   1274  HZ2 LYS A 133      13.747   3.648   4.676  1.00 10.00      A   
ATOM   1275  HZ3 LYS A 133      15.253   4.326   5.069  1.00 10.00      A   
ATOM   1276  C   LYS A 133       7.651   7.480   6.339  1.00 10.00      A   
ATOM   1277  O   LYS A 133       7.241   8.555   5.908  1.00 10.00      A   
ATOM   1278  N   VAL A 134       6.897   6.390   6.347  1.00 10.00      A   
ATOM   1279  HN  VAL A 134       7.246   5.556   6.732  1.00 10.00      A   
ATOM   1280  CA  VAL A 134       5.545   6.416   5.799  1.00 10.00      A   
ATOM   1281  CB  VAL A 134       5.426   5.506   4.555  1.00 10.00      A   
ATOM   1282  CG1 VAL A 134       4.025   5.564   3.966  1.00 10.00      A   
ATOM   1283  CG2 VAL A 134       6.468   5.877   3.509  1.00 10.00      A   
ATOM   1284  C   VAL A 134       4.478   6.022   6.812  1.00 10.00      A   
ATOM   1285  O   VAL A 134       4.519   4.932   7.384  1.00 10.00      A   
ATOM   1286  N   LEU A 135       3.521   6.920   7.018  1.00 10.00      A   
ATOM   1287  HN  LEU A 135       3.559   7.774   6.534  1.00 10.00      A   
ATOM   1288  CA  LEU A 135       2.414   6.684   7.928  1.00 10.00      A   
ATOM   1289  CB  LEU A 135       2.417   7.695   9.080  1.00 10.00      A   
ATOM   1290  CG  LEU A 135       1.265   7.570  10.087  1.00 10.00      A   
ATOM   1291  CD1 LEU A 135       1.160   6.148  10.623  1.00 10.00      A   
ATOM   1292  CD2 LEU A 135       1.423   8.569  11.226  1.00 10.00      A   
ATOM   1293  C   LEU A 135       1.103   6.780   7.159  1.00 10.00      A   
ATOM   1294  O   LEU A 135       0.736   7.848   6.660  1.00 10.00      A   
ATOM   1295  N   VAL A 136       0.412   5.663   7.045  1.00 10.00      A   
ATOM   1296  HN  VAL A 136       0.757   4.841   7.459  1.00 10.00      A   
ATOM   1297  CA  VAL A 136      -0.851   5.625   6.331  1.00 10.00      A   
ATOM   1298  CB  VAL A 136      -0.818   4.635   5.143  1.00 10.00      A   
ATOM   1299  CG1 VAL A 136      -2.147   4.640   4.396  1.00 10.00      A   
ATOM   1300  CG2 VAL A 136       0.325   4.973   4.196  1.00 10.00      A   
ATOM   1301  C   VAL A 136      -1.994   5.259   7.267  1.00 10.00      A   
ATOM   1302  O   VAL A 136      -2.109   4.115   7.704  1.00 10.00      A   
ATOM   1303  N   LEU A 137      -2.818   6.237   7.588  1.00 10.00      A   
ATOM   1304  HN  LEU A 137      -2.659   7.138   7.221  1.00 10.00      A   
ATOM   1305  CA  LEU A 137      -3.964   6.021   8.454  1.00 10.00      A   
ATOM   1306  CB  LEU A 137      -3.885   6.902   9.706  1.00 10.00      A   
ATOM   1307  CG  LEU A 137      -2.738   6.608  10.675  1.00 10.00      A   
ATOM   1308  CD1 LEU A 137      -2.800   7.545  11.869  1.00 10.00      A   
ATOM   1309  CD2 LEU A 137      -2.783   5.163  11.134  1.00 10.00      A   
ATOM   1310  C   LEU A 137      -5.233   6.324   7.677  1.00 10.00      A   
ATOM   1311  O   LEU A 137      -5.665   7.472   7.598  1.00 10.00      A   
ATOM   1312  N   SER A 138      -5.816   5.296   7.082  1.00 10.00      A   
ATOM   1313  HN  SER A 138      -5.425   4.395   7.180  1.00 10.00      A   
ATOM   1314  CA  SER A 138      -7.023   5.463   6.291  1.00 10.00      A   
ATOM   1315  CB  SER A 138      -6.902   4.652   5.001  1.00 10.00      A   
ATOM   1316  OG  SER A 138      -5.609   4.791   4.431  1.00 10.00      A   
ATOM   1317  HG  SER A 138      -5.331   5.710   4.487  1.00 10.00      A   
ATOM   1318  C   SER A 138      -8.255   5.031   7.071  1.00 10.00      A   
ATOM   1319  O   SER A 138      -8.301   3.920   7.597  1.00 10.00      A   
ATOM   1320  N   SER A 139      -9.237   5.919   7.148  1.00 10.00      A   
ATOM   1321  HN  SER A 139      -9.118   6.794   6.711  1.00 10.00      A   
ATOM   1322  CA  SER A 139     -10.494   5.646   7.847  1.00 10.00      A   
ATOM   1323  CB  SER A 139     -11.313   4.607   7.077  1.00 10.00      A   
ATOM   1324  OG  SER A 139     -11.373   4.930   5.693  1.00 10.00      A   
ATOM   1325  HG  SER A 139     -12.120   5.524   5.540  1.00 10.00      A   
ATOM   1326  C   SER A 139     -10.269   5.215   9.301  1.00 10.00      A   
ATOM   1327  O   SER A 139     -10.957   4.332   9.820  1.00 10.00      A   
ATOM   1328  N   CYS A 140      -9.311   5.854   9.955  1.00 10.00      A   
ATOM   1329  HN  CYS A 140      -8.814   6.573   9.499  1.00 10.00      A   
ATOM   1330  CA  CYS A 140      -8.994   5.543  11.342  1.00 10.00      A   
ATOM   1331  CB  CYS A 140      -7.478   5.555  11.552  1.00 10.00      A   
ATOM   1332  SG  CYS A 140      -6.590   4.346  10.537  1.00 10.00      A   
ATOM   1333  HG  CYS A 140      -7.168   4.308   9.341  1.00 10.00      A   
ATOM   1334  C   CYS A 140      -9.689   6.527  12.283  1.00 10.00      A   
ATOM   1335  O   CYS A 140     -10.178   7.569  11.845  1.00 10.00      A   
ATOM   1336  N   GLU A 141      -9.734   6.197  13.566  1.00 10.00      A   
ATOM   1337  HN  GLU A 141      -9.306   5.364  13.863  1.00 10.00      A   
ATOM   1338  CA  GLU A 141     -10.389   7.051  14.550  1.00 10.00      A   
ATOM   1339  CB  GLU A 141     -11.889   6.732  14.599  1.00 10.00      A   
ATOM   1340  CG  GLU A 141     -12.193   5.260  14.851  1.00 10.00      A   
ATOM   1341  CD  GLU A 141     -13.650   4.907  14.626  1.00 10.00      A   
ATOM   1342  OE1 GLU A 141     -14.482   5.220  15.504  1.00 10.00      A   
ATOM   1343  OE2 GLU A 141     -13.971   4.304  13.576  1.00 10.00      A   
ATOM   1344  C   GLU A 141      -9.775   6.849  15.931  1.00 10.00      A   
ATOM   1345  O   GLU A 141      -9.060   5.871  16.162  1.00 10.00      A   
ATOM   1346  N   GLY A 142     -10.042   7.784  16.836  1.00 10.00      A   
ATOM   1347  HN  GLY A 142     -10.597   8.553  16.586  1.00 10.00      A   
ATOM   1348  CA  GLY A 142      -9.529   7.679  18.188  1.00 10.00      A   
ATOM   1349  C   GLY A 142      -8.273   8.494  18.436  1.00 10.00      A   
ATOM   1350  O   GLY A 142      -7.632   8.344  19.476  1.00 10.00      A   
ATOM   1351  N   PHE A 143      -7.919   9.363  17.499  1.00 10.00      A   
ATOM   1352  HN  PHE A 143      -8.478   9.466  16.703  1.00 10.00      A   
ATOM   1353  CA  PHE A 143      -6.721  10.182  17.646  1.00 10.00      A   
ATOM   1354  CB  PHE A 143      -5.581   9.719  16.724  1.00 10.00      A   
ATOM   1355  CG  PHE A 143      -5.819   9.871  15.243  1.00 10.00      A   
ATOM   1356  CD1 PHE A 143      -4.823  10.381  14.428  1.00 10.00      A   
ATOM   1357  CD2 PHE A 143      -7.019   9.491  14.660  1.00 10.00      A   
ATOM   1358  CE1 PHE A 143      -5.015  10.508  13.067  1.00 10.00      A   
ATOM   1359  CE2 PHE A 143      -7.220   9.618  13.298  1.00 10.00      A   
ATOM   1360  CZ  PHE A 143      -6.215  10.127  12.502  1.00 10.00      A   
ATOM   1361  C   PHE A 143      -7.020  11.662  17.464  1.00 10.00      A   
ATOM   1362  O   PHE A 143      -7.983  12.034  16.792  1.00 10.00      A   
ATOM   1363  N   SER A 144      -6.201  12.500  18.079  1.00 10.00      A   
ATOM   1364  HN  SER A 144      -5.451  12.141  18.608  1.00 10.00      A   
ATOM   1365  CA  SER A 144      -6.377  13.935  17.994  1.00 10.00      A   
ATOM   1366  CB  SER A 144      -6.608  14.517  19.391  1.00 10.00      A   
ATOM   1367  OG  SER A 144      -5.455  14.381  20.208  1.00 10.00      A   
ATOM   1368  HG  SER A 144      -5.016  13.529  20.020  1.00 10.00      A   
ATOM   1369  C   SER A 144      -5.169  14.597  17.342  1.00 10.00      A   
ATOM   1370  O   SER A 144      -4.257  13.923  16.855  1.00 10.00      A   
ATOM   1371  N   THR A 145      -5.167  15.920  17.342  1.00 10.00      A   
ATOM   1372  HN  THR A 145      -5.924  16.400  17.738  1.00 10.00      A   
ATOM   1373  CA  THR A 145      -4.079  16.683  16.762  1.00 10.00      A   
ATOM   1374  CB  THR A 145      -4.489  18.153  16.550  1.00 10.00      A   
ATOM   1375  OG1 THR A 145      -5.170  18.634  17.718  1.00 10.00      A   
ATOM   1376  HG1 THR A 145      -4.529  19.071  18.299  1.00 10.00      A   
ATOM   1377  CG2 THR A 145      -5.414  18.282  15.349  1.00 10.00      A   
ATOM   1378  C   THR A 145      -2.835  16.624  17.646  1.00 10.00      A   
ATOM   1379  O   THR A 145      -1.737  16.969  17.211  1.00 10.00      A   
ATOM   1380  N   ASP A 146      -3.013  16.166  18.885  1.00 10.00      A   
ATOM   1381  HN  ASP A 146      -3.907  15.877  19.165  1.00 10.00      A   
ATOM   1382  CA  ASP A 146      -1.908  16.070  19.833  1.00 10.00      A   
ATOM   1383  CB  ASP A 146      -2.425  15.777  21.243  1.00 10.00      A   
ATOM   1384  CG  ASP A 146      -1.611  16.462  22.327  1.00 10.00      A   
ATOM   1385  OD1 ASP A 146      -0.466  16.883  22.056  1.00 10.00      A   
ATOM   1386  OD2 ASP A 146      -2.121  16.597  23.457  1.00 10.00      A   
ATOM   1387  C   ASP A 146      -0.910  15.003  19.399  1.00 10.00      A   
ATOM   1388  O   ASP A 146       0.295  15.254  19.329  1.00 10.00      A   
ATOM   1389  N   GLY A 147      -1.417  13.813  19.096  1.00 10.00      A   
ATOM   1390  HN  GLY A 147      -2.385  13.662  19.186  1.00 10.00      A   
ATOM   1391  CA  GLY A 147      -0.557  12.731  18.654  1.00 10.00      A   
ATOM   1392  C   GLY A 147       0.156  13.065  17.357  1.00 10.00      A   
ATOM   1393  O   GLY A 147       1.280  12.621  17.124  1.00 10.00      A   
ATOM   1394  N   LEU A 148      -0.496  13.865  16.517  1.00 10.00      A   
ATOM   1395  HN  LEU A 148      -1.392  14.183  16.759  1.00 10.00      A   
ATOM   1396  CA  LEU A 148       0.081  14.274  15.243  1.00 10.00      A   
ATOM   1397  CB  LEU A 148      -0.948  15.045  14.415  1.00 10.00      A   
ATOM   1398  CG  LEU A 148      -2.332  14.401  14.265  1.00 10.00      A   
ATOM   1399  CD1 LEU A 148      -3.222  15.250  13.367  1.00 10.00      A   
ATOM   1400  CD2 LEU A 148      -2.219  12.982  13.726  1.00 10.00      A   
ATOM   1401  C   LEU A 148       1.317  15.139  15.478  1.00 10.00      A   
ATOM   1402  O   LEU A 148       2.330  14.999  14.791  1.00 10.00      A   
ATOM   1403  N   ALA A 149       1.228  16.019  16.472  1.00 10.00      A   
ATOM   1404  HN  ALA A 149       0.390  16.078  16.979  1.00 10.00      A   
ATOM   1405  CA  ALA A 149       2.330  16.905  16.824  1.00 10.00      A   
ATOM   1406  CB  ALA A 149       1.879  17.927  17.856  1.00 10.00      A   
ATOM   1407  C   ALA A 149       3.512  16.104  17.355  1.00 10.00      A   
ATOM   1408  O   ALA A 149       4.668  16.473  17.153  1.00 10.00      A   
ATOM   1409  N   ALA A 150       3.211  15.002  18.033  1.00 10.00      A   
ATOM   1410  HN  ALA A 150       2.269  14.761  18.158  1.00 10.00      A   
ATOM   1411  CA  ALA A 150       4.245  14.143  18.589  1.00 10.00      A   
ATOM   1412  CB  ALA A 150       3.629  13.055  19.458  1.00 10.00      A   
ATOM   1413  C   ALA A 150       5.082  13.533  17.471  1.00 10.00      A   
ATOM   1414  O   ALA A 150       6.308  13.492  17.553  1.00 10.00      A   
ATOM   1415  N   ILE A 151       4.408  13.078  16.420  1.00 10.00      A   
ATOM   1416  HN  ILE A 151       3.428  13.148  16.418  1.00 10.00      A   
ATOM   1417  CA  ILE A 151       5.083  12.482  15.269  1.00 10.00      A   
ATOM   1418  CB  ILE A 151       4.063  11.885  14.268  1.00 10.00      A   
ATOM   1419  CG1 ILE A 151       3.330  10.688  14.884  1.00 10.00      A   
ATOM   1420  CG2 ILE A 151       4.737  11.496  12.957  1.00 10.00      A   
ATOM   1421  CD1 ILE A 151       4.184   9.448  15.038  1.00 10.00      A   
ATOM   1422  C   ILE A 151       5.927  13.541  14.559  1.00 10.00      A   
ATOM   1423  O   ILE A 151       7.096  13.315  14.244  1.00 10.00      A   
ATOM   1424  N   ALA A 152       5.327  14.708  14.355  1.00 10.00      A   
ATOM   1425  HN  ALA A 152       4.402  14.820  14.662  1.00 10.00      A   
ATOM   1426  CA  ALA A 152       5.984  15.824  13.682  1.00 10.00      A   
ATOM   1427  CB  ALA A 152       5.019  16.994  13.571  1.00 10.00      A   
ATOM   1428  C   ALA A 152       7.259  16.270  14.395  1.00 10.00      A   
ATOM   1429  O   ALA A 152       8.278  16.543  13.756  1.00 10.00      A   
ATOM   1430  N   ALA A 153       7.203  16.326  15.717  1.00 10.00      A   
ATOM   1431  HN  ALA A 153       6.370  16.071  16.171  1.00 10.00      A   
ATOM   1432  CA  ALA A 153       8.338  16.766  16.517  1.00 10.00      A   
ATOM   1433  CB  ALA A 153       7.846  17.458  17.781  1.00 10.00      A   
ATOM   1434  C   ALA A 153       9.307  15.635  16.868  1.00 10.00      A   
ATOM   1435  O   ALA A 153      10.177  15.803  17.725  1.00 10.00      A   
ATOM   1436  N   THR A 154       9.177  14.483  16.215  1.00 10.00      A   
ATOM   1437  HN  THR A 154       8.471  14.382  15.541  1.00 10.00      A   
ATOM   1438  CA  THR A 154      10.070  13.368  16.504  1.00 10.00      A   
ATOM   1439  CB  THR A 154       9.417  12.339  17.451  1.00 10.00      A   
ATOM   1440  OG1 THR A 154       8.717  13.024  18.502  1.00 10.00      A   
ATOM   1441  HG1 THR A 154       7.890  13.388  18.150  1.00 10.00      A   
ATOM   1442  CG2 THR A 154      10.477  11.442  18.071  1.00 10.00      A   
ATOM   1443  C   THR A 154      10.591  12.666  15.243  1.00 10.00      A   
ATOM   1444  O   THR A 154      11.800  12.450  15.096  1.00 10.00      A   
ATOM   1445  N   CYS A 155       9.685  12.321  14.335  1.00 10.00      A   
ATOM   1446  HN  CYS A 155       8.739  12.544  14.489  1.00 10.00      A   
ATOM   1447  CA  CYS A 155      10.056  11.626  13.106  1.00 10.00      A   
ATOM   1448  CB  CYS A 155       8.858  10.852  12.546  1.00 10.00      A   
ATOM   1449  SG  CYS A 155       8.059   9.762  13.749  1.00 10.00      A   
ATOM   1450  HG  CYS A 155       8.757   8.635  13.810  1.00 10.00      A   
ATOM   1451  C   CYS A 155      10.631  12.579  12.061  1.00 10.00      A   
ATOM   1452  O   CYS A 155       9.900  13.147  11.252  1.00 10.00      A   
ATOM   1453  N   ARG A 156      11.948  12.744  12.084  1.00 10.00      A   
ATOM   1454  HN  ARG A 156      12.475  12.272  12.763  1.00 10.00      A   
ATOM   1455  CA  ARG A 156      12.626  13.630  11.144  1.00 10.00      A   
ATOM   1456  CB  ARG A 156      13.959  14.125  11.724  1.00 10.00      A   
ATOM   1457  CG  ARG A 156      14.943  13.015  12.059  1.00 10.00      A   
ATOM   1458  CD  ARG A 156      16.043  13.496  12.995  1.00 10.00      A   
ATOM   1459  NE  ARG A 156      17.333  13.635  12.313  1.00 10.00      A   
ATOM   1460  HE  ARG A 156      17.344  14.145  11.470  1.00 10.00      A   
ATOM   1461  CZ  ARG A 156      18.478  13.114  12.763  1.00 10.00      A   
ATOM   1462  NH1 ARG A 156      18.500  12.418  13.894  1.00 10.00      A   
ATOM   1463 HH11 ARG A 156      19.403  12.012  14.242  1.00 10.00      A   
ATOM   1464 HH12 ARG A 156      17.622  12.271  14.443  1.00 10.00      A   
ATOM   1465  NH2 ARG A 156      19.612  13.300  12.095  1.00 10.00      A   
ATOM   1466 HH21 ARG A 156      19.618  13.859  11.214  1.00 10.00      A   
ATOM   1467 HH22 ARG A 156      20.504  12.885  12.453  1.00 10.00      A   
ATOM   1468  C   ARG A 156      12.834  12.960   9.786  1.00 10.00      A   
ATOM   1469  O   ARG A 156      13.203  13.614   8.813  1.00 10.00      A   
ATOM   1470  N   ASN A 157      12.594  11.653   9.728  1.00 10.00      A   
ATOM   1471  HN  ASN A 157      12.308  11.186  10.540  1.00 10.00      A   
ATOM   1472  CA  ASN A 157      12.752  10.896   8.489  1.00 10.00      A   
ATOM   1473  CB  ASN A 157      13.455   9.559   8.761  1.00 10.00      A   
ATOM   1474  CG  ASN A 157      14.838   9.474   8.136  1.00 10.00      A   
ATOM   1475  OD1 ASN A 157      14.989   9.085   6.976  1.00 10.00      A   
ATOM   1476  ND2 ASN A 157      15.862   9.813   8.908  1.00 10.00      A   
ATOM   1477 HD21 ASN A 157      15.674  10.096   9.830  1.00 10.00      A   
ATOM   1478 HD22 ASN A 157      16.768   9.773   8.526  1.00 10.00      A   
ATOM   1479  C   ASN A 157      11.401  10.649   7.818  1.00 10.00      A   
ATOM   1480  O   ASN A 157      11.308   9.905   6.841  1.00 10.00      A   
ATOM   1481  N   LEU A 158      10.360  11.288   8.348  1.00 10.00      A   
ATOM   1482  HN  LEU A 158      10.503  11.871   9.120  1.00 10.00      A   
ATOM   1483  CA  LEU A 158       9.011  11.143   7.814  1.00 10.00      A   
ATOM   1484  CB  LEU A 158       7.988  11.797   8.746  1.00 10.00      A   
ATOM   1485  CG  LEU A 158       6.520  11.428   8.514  1.00 10.00      A   
ATOM   1486  CD1 LEU A 158       6.261   9.979   8.899  1.00 10.00      A   
ATOM   1487  CD2 LEU A 158       5.606  12.361   9.292  1.00 10.00      A   
ATOM   1488  C   LEU A 158       8.916  11.742   6.415  1.00 10.00      A   
ATOM   1489  O   LEU A 158       9.385  12.857   6.167  1.00 10.00      A   
ATOM   1490  N   LYS A 159       8.304  10.997   5.507  1.00 10.00      A   
ATOM   1491  HN  LYS A 159       7.936  10.124   5.775  1.00 10.00      A   
ATOM   1492  CA  LYS A 159       8.159  11.431   4.128  1.00 10.00      A   
ATOM   1493  CB  LYS A 159       8.932  10.489   3.199  1.00 10.00      A   
ATOM   1494  CG  LYS A 159      10.432  10.434   3.452  1.00 10.00      A   
ATOM   1495  CD  LYS A 159      11.055   9.202   2.821  1.00 10.00      A   
ATOM   1496  CE  LYS A 159      11.024   9.270   1.303  1.00 10.00      A   
ATOM   1497  NZ  LYS A 159      11.641   8.064   0.694  1.00 10.00      A   
ATOM   1498  HZ1 LYS A 159      11.024   7.237   0.829  1.00 10.00      A   
ATOM   1499  HZ2 LYS A 159      12.559   7.871   1.141  1.00 10.00      A   
ATOM   1500  HZ3 LYS A 159      11.792   8.211  -0.324  1.00 10.00      A   
ATOM   1501  C   LYS A 159       6.696  11.468   3.703  1.00 10.00      A   
ATOM   1502  O   LYS A 159       6.226  12.468   3.158  1.00 10.00      A   
ATOM   1503  N   GLU A 160       5.975  10.382   3.957  1.00 10.00      A   
ATOM   1504  HN  GLU A 160       6.391   9.627   4.428  1.00 10.00      A   
ATOM   1505  CA  GLU A 160       4.571  10.290   3.572  1.00 10.00      A   
ATOM   1506  CB  GLU A 160       4.337   9.069   2.684  1.00 10.00      A   
ATOM   1507  CG  GLU A 160       5.091   9.117   1.367  1.00 10.00      A   
ATOM   1508  CD  GLU A 160       4.774   7.943   0.466  1.00 10.00      A   
ATOM   1509  OE1 GLU A 160       5.676   7.114   0.223  1.00 10.00      A   
ATOM   1510  OE2 GLU A 160       3.623   7.843  -0.004  1.00 10.00      A   
ATOM   1511  C   GLU A 160       3.653  10.239   4.785  1.00 10.00      A   
ATOM   1512  O   GLU A 160       3.838   9.416   5.684  1.00 10.00      A   
ATOM   1513  N   LEU A 161       2.665  11.125   4.794  1.00 10.00      A   
ATOM   1514  HN  LEU A 161       2.586  11.755   4.042  1.00 10.00      A   
ATOM   1515  CA  LEU A 161       1.695  11.211   5.874  1.00 10.00      A   
ATOM   1516  CB  LEU A 161       1.995  12.446   6.738  1.00 10.00      A   
ATOM   1517  CG  LEU A 161       1.188  12.604   8.030  1.00 10.00      A   
ATOM   1518  CD1 LEU A 161       1.385  11.404   8.944  1.00 10.00      A   
ATOM   1519  CD2 LEU A 161       1.577  13.889   8.744  1.00 10.00      A   
ATOM   1520  C   LEU A 161       0.281  11.294   5.294  1.00 10.00      A   
ATOM   1521  O   LEU A 161      -0.174  12.364   4.881  1.00 10.00      A   
ATOM   1522  N   ASP A 162      -0.401  10.160   5.251  1.00 10.00      A   
ATOM   1523  HN  ASP A 162       0.011   9.338   5.608  1.00 10.00      A   
ATOM   1524  CA  ASP A 162      -1.757  10.098   4.710  1.00 10.00      A   
ATOM   1525  CB  ASP A 162      -1.822   9.093   3.552  1.00 10.00      A   
ATOM   1526  CG  ASP A 162      -3.210   8.937   2.952  1.00 10.00      A   
ATOM   1527  OD1 ASP A 162      -4.068   9.819   3.172  1.00 10.00      A   
ATOM   1528  OD2 ASP A 162      -3.445   7.930   2.243  1.00 10.00      A   
ATOM   1529  C   ASP A 162      -2.750   9.716   5.798  1.00 10.00      A   
ATOM   1530  O   ASP A 162      -2.611   8.674   6.437  1.00 10.00      A   
ATOM   1531  N   LEU A 163      -3.740  10.573   6.018  1.00 10.00      A   
ATOM   1532  HN  LEU A 163      -3.785  11.393   5.483  1.00 10.00      A   
ATOM   1533  CA  LEU A 163      -4.763  10.329   7.027  1.00 10.00      A   
ATOM   1534  CB  LEU A 163      -4.662  11.373   8.144  1.00 10.00      A   
ATOM   1535  CG  LEU A 163      -3.267  11.661   8.704  1.00 10.00      A   
ATOM   1536  CD1 LEU A 163      -3.303  12.881   9.609  1.00 10.00      A   
ATOM   1537  CD2 LEU A 163      -2.721  10.455   9.454  1.00 10.00      A   
ATOM   1538  C   LEU A 163      -6.149  10.405   6.391  1.00 10.00      A   
ATOM   1539  O   LEU A 163      -7.106  10.863   7.017  1.00 10.00      A   
ATOM   1540  N   ARG A 164      -6.241   9.947   5.150  1.00 10.00      A   
ATOM   1541  HN  ARG A 164      -5.434   9.580   4.723  1.00 10.00      A   
ATOM   1542  CA  ARG A 164      -7.493   9.975   4.392  1.00 10.00      A   
ATOM   1543  CB  ARG A 164      -7.313   9.366   2.994  1.00 10.00      A   
ATOM   1544  CG  ARG A 164      -7.050   7.873   2.975  1.00 10.00      A   
ATOM   1545  CD  ARG A 164      -6.594   7.426   1.601  1.00 10.00      A   
ATOM   1546  NE  ARG A 164      -6.825   6.000   1.370  1.00 10.00      A   
ATOM   1547  HE  ARG A 164      -7.761   5.693   1.359  1.00 10.00      A   
ATOM   1548  CZ  ARG A 164      -5.852   5.108   1.191  1.00 10.00      A   
ATOM   1549  NH1 ARG A 164      -4.577   5.485   1.234  1.00 10.00      A   
ATOM   1550 HH11 ARG A 164      -4.324   6.487   1.415  1.00 10.00      A   
ATOM   1551 HH12 ARG A 164      -3.822   4.781   1.093  1.00 10.00      A   
ATOM   1552  NH2 ARG A 164      -6.153   3.837   0.959  1.00 10.00      A   
ATOM   1553 HH21 ARG A 164      -5.393   3.136   0.817  1.00 10.00      A   
ATOM   1554 HH22 ARG A 164      -7.151   3.529   0.917  1.00 10.00      A   
ATOM   1555  C   ARG A 164      -8.675   9.332   5.118  1.00 10.00      A   
ATOM   1556  O   ARG A 164      -8.564   8.234   5.672  1.00 10.00      A   
ATOM   1557  N   GLU A 165      -9.797  10.052   5.109  1.00 10.00      A   
ATOM   1558  HN  GLU A 165      -9.784  10.922   4.658  1.00 10.00      A   
ATOM   1559  CA  GLU A 165     -11.050   9.605   5.721  1.00 10.00      A   
ATOM   1560  CB  GLU A 165     -11.689   8.466   4.919  1.00 10.00      A   
ATOM   1561  CG  GLU A 165     -12.192   8.873   3.542  1.00 10.00      A   
ATOM   1562  CD  GLU A 165     -11.083   8.964   2.513  1.00 10.00      A   
ATOM   1563  OE1 GLU A 165     -10.693   7.915   1.963  1.00 10.00      A   
ATOM   1564  OE2 GLU A 165     -10.599  10.087   2.247  1.00 10.00      A   
ATOM   1565  C   GLU A 165     -10.908   9.215   7.190  1.00 10.00      A   
ATOM   1566  O   GLU A 165     -11.686   8.416   7.704  1.00 10.00      A   
ATOM   1567  N   SER A 166      -9.925   9.778   7.867  1.00 10.00      A   
ATOM   1568  HN  SER A 166      -9.319  10.403   7.414  1.00 10.00      A   
ATOM   1569  CA  SER A 166      -9.721   9.471   9.272  1.00 10.00      A   
ATOM   1570  CB  SER A 166      -8.239   9.267   9.579  1.00 10.00      A   
ATOM   1571  OG  SER A 166      -7.788   8.029   9.060  1.00 10.00      A   
ATOM   1572  HG  SER A 166      -7.037   8.182   8.470  1.00 10.00      A   
ATOM   1573  C   SER A 166     -10.327  10.535  10.176  1.00 10.00      A   
ATOM   1574  O   SER A 166     -10.195  11.732   9.914  1.00 10.00      A   
ATOM   1575  N   ASP A 167     -11.000  10.085  11.224  1.00 10.00      A   
ATOM   1576  HN  ASP A 167     -11.064   9.110  11.366  1.00 10.00      A   
ATOM   1577  CA  ASP A 167     -11.631  10.981  12.183  1.00 10.00      A   
ATOM   1578  CB  ASP A 167     -12.801  10.283  12.887  1.00 10.00      A   
ATOM   1579  CG  ASP A 167     -13.382  11.100  14.023  1.00 10.00      A   
ATOM   1580  OD1 ASP A 167     -14.008  12.144  13.749  1.00 10.00      A   
ATOM   1581  OD2 ASP A 167     -13.230  10.694  15.196  1.00 10.00      A   
ATOM   1582  C   ASP A 167     -10.607  11.468  13.202  1.00 10.00      A   
ATOM   1583  O   ASP A 167     -10.191  10.724  14.092  1.00 10.00      A   
ATOM   1584  N   VAL A 168     -10.183  12.708  13.045  1.00 10.00      A   
ATOM   1585  HN  VAL A 168     -10.541  13.246  12.307  1.00 10.00      A   
ATOM   1586  CA  VAL A 168      -9.205  13.296  13.939  1.00 10.00      A   
ATOM   1587  CB  VAL A 168      -8.049  13.956  13.159  1.00 10.00      A   
ATOM   1588  CG1 VAL A 168      -6.815  14.092  14.037  1.00 10.00      A   
ATOM   1589  CG2 VAL A 168      -7.731  13.185  11.885  1.00 10.00      A   
ATOM   1590  C   VAL A 168      -9.862  14.352  14.813  1.00 10.00      A   
ATOM   1591  O   VAL A 168     -10.584  15.219  14.314  1.00 10.00      A   
ATOM   1592  N   ASP A 169      -9.633  14.261  16.114  1.00 10.00      A   
ATOM   1593  HN  ASP A 169      -9.087  13.517  16.457  1.00 10.00      A   
ATOM   1594  CA  ASP A 169     -10.182  15.228  17.049  1.00 10.00      A   
ATOM   1595  CB  ASP A 169     -10.019  14.743  18.493  1.00 10.00      A   
ATOM   1596  CG  ASP A 169     -11.067  13.729  18.914  1.00 10.00      A   
ATOM   1597  OD1 ASP A 169     -12.059  14.122  19.566  1.00 10.00      A   
ATOM   1598  OD2 ASP A 169     -10.895  12.530  18.611  1.00 10.00      A   
ATOM   1599  C   ASP A 169      -9.469  16.563  16.868  1.00 10.00      A   
ATOM   1600  O   ASP A 169      -8.298  16.705  17.235  1.00 10.00      A   
ATOM   1601  N   ASP A 170     -10.165  17.526  16.277  1.00 10.00      A   
ATOM   1602  HN  ASP A 170     -11.085  17.339  15.990  1.00 10.00      A   
ATOM   1603  CA  ASP A 170      -9.599  18.851  16.034  1.00 10.00      A   
ATOM   1604  CB  ASP A 170     -10.439  19.648  15.029  1.00 10.00      A   
ATOM   1605  CG  ASP A 170     -10.465  19.055  13.631  1.00 10.00      A   
ATOM   1606  OD1 ASP A 170      -9.492  19.249  12.873  1.00 10.00      A   
ATOM   1607  OD2 ASP A 170     -11.480  18.419  13.271  1.00 10.00      A   
ATOM   1608  C   ASP A 170      -9.481  19.641  17.328  1.00 10.00      A   
ATOM   1609  O   ASP A 170     -10.329  20.484  17.632  1.00 10.00      A   
ATOM   1610  N   VAL A 171      -8.443  19.352  18.095  1.00 10.00      A   
ATOM   1611  HN  VAL A 171      -7.827  18.638  17.814  1.00 10.00      A   
ATOM   1612  CA  VAL A 171      -8.208  20.044  19.352  1.00 10.00      A   
ATOM   1613  CB  VAL A 171      -7.326  19.208  20.303  1.00 10.00      A   
ATOM   1614  CG1 VAL A 171      -7.158  19.912  21.641  1.00 10.00      A   
ATOM   1615  CG2 VAL A 171      -7.920  17.822  20.500  1.00 10.00      A   
ATOM   1616  C   VAL A 171      -7.536  21.385  19.091  1.00 10.00      A   
ATOM   1617  O   VAL A 171      -7.915  22.407  19.661  1.00 10.00      A   
ATOM   1618  N   SER A 172      -6.541  21.368  18.220  1.00 10.00      A   
ATOM   1619  HN  SER A 172      -6.283  20.517  17.804  1.00 10.00      A   
ATOM   1620  CA  SER A 172      -5.807  22.571  17.868  1.00 10.00      A   
ATOM   1621  CB  SER A 172      -4.900  22.994  19.029  1.00 10.00      A   
ATOM   1622  OG  SER A 172      -4.219  24.203  18.749  1.00 10.00      A   
ATOM   1623  HG  SER A 172      -3.376  24.206  19.219  1.00 10.00      A   
ATOM   1624  C   SER A 172      -4.978  22.331  16.611  1.00 10.00      A   
ATOM   1625  O   SER A 172      -4.238  21.349  16.521  1.00 10.00      A   
ATOM   1626  N   GLY A 173      -5.095  23.230  15.645  1.00 10.00      A   
ATOM   1627  HN  GLY A 173      -5.680  24.006  15.780  1.00 10.00      A   
ATOM   1628  CA  GLY A 173      -4.351  23.094  14.407  1.00 10.00      A   
ATOM   1629  C   GLY A 173      -2.975  23.713  14.515  1.00 10.00      A   
ATOM   1630  O   GLY A 173      -2.489  24.345  13.580  1.00 10.00      A   
ATOM   1631  N   HIS A 174      -2.351  23.536  15.672  1.00 10.00      A   
ATOM   1632  HN  HIS A 174      -2.804  23.034  16.382  1.00 10.00      A   
ATOM   1633  CA  HIS A 174      -1.026  24.077  15.926  1.00 10.00      A   
ATOM   1634  CB  HIS A 174      -0.991  24.762  17.295  1.00 10.00      A   
ATOM   1635  CG  HIS A 174       0.030  25.851  17.415  1.00 10.00      A   
ATOM   1636  ND1 HIS A 174      -0.228  27.124  16.961  1.00 10.00      A   
ATOM   1637  CD2 HIS A 174       1.276  25.813  17.950  1.00 10.00      A   
ATOM   1638  CE1 HIS A 174       0.857  27.827  17.228  1.00 10.00      A   
ATOM   1639  NE2 HIS A 174       1.789  27.077  17.824  1.00 10.00      A   
ATOM   1640  HE2 HIS A 174       2.678  27.372  18.118  1.00 10.00      A   
ATOM   1641  C   HIS A 174       0.028  22.982  15.858  1.00 10.00      A   
ATOM   1642  O   HIS A 174       1.215  23.240  16.037  1.00 10.00      A   
ATOM   1643  N   TRP A 175      -0.415  21.761  15.584  1.00 10.00      A   
ATOM   1644  HN  TRP A 175      -1.373  21.627  15.436  1.00 10.00      A   
ATOM   1645  CA  TRP A 175       0.481  20.611  15.499  1.00 10.00      A   
ATOM   1646  CB  TRP A 175      -0.332  19.326  15.304  1.00 10.00      A   
ATOM   1647  CG  TRP A 175      -1.150  19.313  14.046  1.00 10.00      A   
ATOM   1648  CD1 TRP A 175      -2.405  19.823  13.879  1.00 10.00      A   
ATOM   1649  CD2 TRP A 175      -0.771  18.761  12.779  1.00 10.00      A   
ATOM   1650  NE1 TRP A 175      -2.828  19.631  12.588  1.00 10.00      A   
ATOM   1651  HE1 TRP A 175      -3.696  19.912  12.223  1.00 10.00      A   
ATOM   1652  CE2 TRP A 175      -1.842  18.977  11.892  1.00 10.00      A   
ATOM   1653  CE3 TRP A 175       0.372  18.106  12.308  1.00 10.00      A   
ATOM   1654  CZ2 TRP A 175      -1.804  18.563  10.561  1.00 10.00      A   
ATOM   1655  CZ3 TRP A 175       0.407  17.697  10.988  1.00 10.00      A   
ATOM   1656  CH2 TRP A 175      -0.673  17.926  10.130  1.00 10.00      A   
ATOM   1657  C   TRP A 175       1.495  20.766  14.364  1.00 10.00      A   
ATOM   1658  O   TRP A 175       2.591  20.211  14.413  1.00 10.00      A   
ATOM   1659  N   LEU A 176       1.122  21.545  13.357  1.00 10.00      A   
ATOM   1660  HN  LEU A 176       0.247  21.985  13.394  1.00 10.00      A   
ATOM   1661  CA  LEU A 176       1.974  21.769  12.199  1.00 10.00      A   
ATOM   1662  CB  LEU A 176       1.152  22.378  11.065  1.00 10.00      A   
ATOM   1663  CG  LEU A 176       1.798  22.378   9.682  1.00 10.00      A   
ATOM   1664  CD1 LEU A 176       1.668  21.010   9.027  1.00 10.00      A   
ATOM   1665  CD2 LEU A 176       1.176  23.454   8.808  1.00 10.00      A   
ATOM   1666  C   LEU A 176       3.157  22.675  12.537  1.00 10.00      A   
ATOM   1667  O   LEU A 176       4.209  22.601  11.902  1.00 10.00      A   
ATOM   1668  N   SER A 177       2.988  23.510  13.553  1.00 10.00      A   
ATOM   1669  HN  SER A 177       2.135  23.508  14.038  1.00 10.00      A   
ATOM   1670  CA  SER A 177       4.036  24.433  13.971  1.00 10.00      A   
ATOM   1671  CB  SER A 177       3.455  25.505  14.891  1.00 10.00      A   
ATOM   1672  OG  SER A 177       2.165  25.908  14.457  1.00 10.00      A   
ATOM   1673  HG  SER A 177       1.747  26.429  15.154  1.00 10.00      A   
ATOM   1674  C   SER A 177       5.170  23.699  14.681  1.00 10.00      A   
ATOM   1675  O   SER A 177       6.239  24.262  14.907  1.00 10.00      A   
ATOM   1676  N   HIS A 178       4.933  22.434  15.010  1.00 10.00      A   
ATOM   1677  HN  HIS A 178       4.066  22.037  14.782  1.00 10.00      A   
ATOM   1678  CA  HIS A 178       5.928  21.616  15.697  1.00 10.00      A   
ATOM   1679  CB  HIS A 178       5.261  20.458  16.444  1.00 10.00      A   
ATOM   1680  CG  HIS A 178       4.463  20.887  17.637  1.00 10.00      A   
ATOM   1681  ND1 HIS A 178       4.748  20.418  18.896  1.00 10.00      A   
ATOM   1682  CD2 HIS A 178       3.407  21.733  17.709  1.00 10.00      A   
ATOM   1683  CE1 HIS A 178       3.867  20.984  19.703  1.00 10.00      A   
ATOM   1684  NE2 HIS A 178       3.040  21.787  19.029  1.00 10.00      A   
ATOM   1685  HE2 HIS A 178       2.313  22.322  19.407  1.00 10.00      A   
ATOM   1686  C   HIS A 178       6.976  21.088  14.729  1.00 10.00      A   
ATOM   1687  O   HIS A 178       7.985  20.520  15.142  1.00 10.00      A   
ATOM   1688  N   PHE A 179       6.724  21.277  13.436  1.00 10.00      A   
ATOM   1689  HN  PHE A 179       5.898  21.732  13.173  1.00 10.00      A   
ATOM   1690  CA  PHE A 179       7.652  20.834  12.407  1.00 10.00      A   
ATOM   1691  CB  PHE A 179       6.981  20.816  11.031  1.00 10.00      A   
ATOM   1692  CG  PHE A 179       6.287  19.527  10.699  1.00 10.00      A   
ATOM   1693  CD1 PHE A 179       4.909  19.483  10.574  1.00 10.00      A   
ATOM   1694  CD2 PHE A 179       7.012  18.363  10.503  1.00 10.00      A   
ATOM   1695  CE1 PHE A 179       4.263  18.304  10.258  1.00 10.00      A   
ATOM   1696  CE2 PHE A 179       6.373  17.180  10.188  1.00 10.00      A   
ATOM   1697  CZ  PHE A 179       4.996  17.150  10.065  1.00 10.00      A   
ATOM   1698  C   PHE A 179       8.876  21.739  12.375  1.00 10.00      A   
ATOM   1699  O   PHE A 179       8.769  22.931  12.075  1.00 10.00      A   
ATOM   1700  N   PRO A 180      10.056  21.187  12.689  1.00 10.00      A   
ATOM   1701  CA  PRO A 180      11.303  21.950  12.700  1.00 10.00      A   
ATOM   1702  CB  PRO A 180      12.272  21.019  13.427  1.00 10.00      A   
ATOM   1703  CG  PRO A 180      11.762  19.652  13.131  1.00 10.00      A   
ATOM   1704  CD  PRO A 180      10.265  19.772  13.055  1.00 10.00      A   
ATOM   1705  C   PRO A 180      11.808  22.237  11.291  1.00 10.00      A   
ATOM   1706  O   PRO A 180      11.502  21.503  10.348  1.00 10.00      A   
ATOM   1707  N   ASP A 181      12.597  23.296  11.151  1.00 10.00      A   
ATOM   1708  HN  ASP A 181      12.804  23.844  11.936  1.00 10.00      A   
ATOM   1709  CA  ASP A 181      13.146  23.683   9.855  1.00 10.00      A   
ATOM   1710  CB  ASP A 181      13.859  25.035   9.936  1.00 10.00      A   
ATOM   1711  CG  ASP A 181      12.953  26.157  10.399  1.00 10.00      A   
ATOM   1712  OD1 ASP A 181      12.329  26.829   9.543  1.00 10.00      A   
ATOM   1713  OD2 ASP A 181      12.864  26.373  11.622  1.00 10.00      A   
ATOM   1714  C   ASP A 181      14.095  22.618   9.312  1.00 10.00      A   
ATOM   1715  O   ASP A 181      14.459  22.639   8.139  1.00 10.00      A   
ATOM   1716  N   THR A 182      14.494  21.694  10.176  1.00 10.00      A   
ATOM   1717  HN  THR A 182      14.188  21.748  11.105  1.00 10.00      A   
ATOM   1718  CA  THR A 182      15.386  20.609   9.799  1.00 10.00      A   
ATOM   1719  CB  THR A 182      16.018  19.993  11.060  1.00 10.00      A   
ATOM   1720  OG1 THR A 182      15.285  20.432  12.220  1.00 10.00      A   
ATOM   1721  HG1 THR A 182      15.257  19.719  12.867  1.00 10.00      A   
ATOM   1722  CG2 THR A 182      17.468  20.432  11.194  1.00 10.00      A   
ATOM   1723  C   THR A 182      14.627  19.525   9.025  1.00 10.00      A   
ATOM   1724  O   THR A 182      15.230  18.672   8.370  1.00 10.00      A   
ATOM   1725  N   TYR A 183      13.301  19.578   9.109  1.00 10.00      A   
ATOM   1726  HN  TYR A 183      12.889  20.293   9.640  1.00 10.00      A   
ATOM   1727  CA  TYR A 183      12.441  18.624   8.426  1.00 10.00      A   
ATOM   1728  CB  TYR A 183      11.101  18.505   9.157  1.00 10.00      A   
ATOM   1729  CG  TYR A 183      10.150  17.485   8.572  1.00 10.00      A   
ATOM   1730  CD1 TYR A 183      10.128  16.177   9.037  1.00 10.00      A   
ATOM   1731  CD2 TYR A 183       9.262  17.834   7.560  1.00 10.00      A   
ATOM   1732  CE1 TYR A 183       9.250  15.247   8.510  1.00 10.00      A   
ATOM   1733  CE2 TYR A 183       8.385  16.912   7.028  1.00 10.00      A   
ATOM   1734  CZ  TYR A 183       8.381  15.621   7.506  1.00 10.00      A   
ATOM   1735  OH  TYR A 183       7.504  14.701   6.982  1.00 10.00      A   
ATOM   1736  HH  TYR A 183       7.987  14.099   6.403  1.00 10.00      A   
ATOM   1737  C   TYR A 183      12.216  19.065   6.985  1.00 10.00      A   
ATOM   1738  O   TYR A 183      11.490  20.028   6.722  1.00 10.00      A   
ATOM   1739  N   THR A 184      12.856  18.367   6.060  1.00 10.00      A   
ATOM   1740  HN  THR A 184      13.442  17.632   6.342  1.00 10.00      A   
ATOM   1741  CA  THR A 184      12.747  18.677   4.638  1.00 10.00      A   
ATOM   1742  CB  THR A 184      14.027  19.389   4.151  1.00 10.00      A   
ATOM   1743  OG1 THR A 184      15.175  18.765   4.746  1.00 10.00      A   
ATOM   1744  HG1 THR A 184      15.921  19.375   4.711  1.00 10.00      A   
ATOM   1745  CG2 THR A 184      14.006  20.858   4.539  1.00 10.00      A   
ATOM   1746  C   THR A 184      12.559  17.401   3.818  1.00 10.00      A   
ATOM   1747  O   THR A 184      12.903  17.349   2.638  1.00 10.00      A   
ATOM   1748  N   SER A 185      11.990  16.383   4.447  1.00 10.00      A   
ATOM   1749  HN  SER A 185      11.706  16.494   5.378  1.00 10.00      A   
ATOM   1750  CA  SER A 185      11.782  15.096   3.797  1.00 10.00      A   
ATOM   1751  CB  SER A 185      12.242  13.991   4.746  1.00 10.00      A   
ATOM   1752  OG  SER A 185      11.850  14.289   6.078  1.00 10.00      A   
ATOM   1753  HG  SER A 185      11.098  13.732   6.319  1.00 10.00      A   
ATOM   1754  C   SER A 185      10.321  14.861   3.405  1.00 10.00      A   
ATOM   1755  O   SER A 185       9.941  13.742   3.060  1.00 10.00      A   
ATOM   1756  N   LEU A 186       9.510  15.913   3.441  1.00 10.00      A   
ATOM   1757  HN  LEU A 186       9.874  16.788   3.680  1.00 10.00      A   
ATOM   1758  CA  LEU A 186       8.094  15.798   3.101  1.00 10.00      A   
ATOM   1759  CB  LEU A 186       7.344  17.080   3.467  1.00 10.00      A   
ATOM   1760  CG  LEU A 186       5.859  17.128   3.115  1.00 10.00      A   
ATOM   1761  CD1 LEU A 186       5.091  16.045   3.854  1.00 10.00      A   
ATOM   1762  CD2 LEU A 186       5.286  18.500   3.420  1.00 10.00      A   
ATOM   1763  C   LEU A 186       7.891  15.465   1.623  1.00 10.00      A   
ATOM   1764  O   LEU A 186       8.361  16.190   0.744  1.00 10.00      A   
ATOM   1765  N   VAL A 187       7.191  14.366   1.365  1.00 10.00      A   
ATOM   1766  HN  VAL A 187       6.852  13.830   2.119  1.00 10.00      A   
ATOM   1767  CA  VAL A 187       6.910  13.927   0.000  1.00 10.00      A   
ATOM   1768  CB  VAL A 187       7.513  12.530  -0.290  1.00 10.00      A   
ATOM   1769  CG1 VAL A 187       7.171  12.070  -1.701  1.00 10.00      A   
ATOM   1770  CG2 VAL A 187       9.023  12.544  -0.088  1.00 10.00      A   
ATOM   1771  C   VAL A 187       5.401  13.895  -0.254  1.00 10.00      A   
ATOM   1772  O   VAL A 187       4.919  14.433  -1.252  1.00 10.00      A   
ATOM   1773  N   SER A 188       4.656  13.281   0.655  1.00 10.00      A   
ATOM   1774  HN  SER A 188       5.086  12.887   1.443  1.00 10.00      A   
ATOM   1775  CA  SER A 188       3.209  13.185   0.514  1.00 10.00      A   
ATOM   1776  CB  SER A 188       2.801  11.769   0.108  1.00 10.00      A   
ATOM   1777  OG  SER A 188       3.446  11.377  -1.090  1.00 10.00      A   
ATOM   1778  HG  SER A 188       3.228  10.459  -1.282  1.00 10.00      A   
ATOM   1779  C   SER A 188       2.515  13.571   1.807  1.00 10.00      A   
ATOM   1780  O   SER A 188       2.802  13.009   2.861  1.00 10.00      A   
ATOM   1781  N   LEU A 189       1.607  14.526   1.721  1.00 10.00      A   
ATOM   1782  HN  LEU A 189       1.426  14.936   0.843  1.00 10.00      A   
ATOM   1783  CA  LEU A 189       0.866  14.990   2.884  1.00 10.00      A   
ATOM   1784  CB  LEU A 189       1.417  16.337   3.375  1.00 10.00      A   
ATOM   1785  CG  LEU A 189       0.708  16.960   4.583  1.00 10.00      A   
ATOM   1786  CD1 LEU A 189       0.964  16.151   5.846  1.00 10.00      A   
ATOM   1787  CD2 LEU A 189       1.133  18.406   4.773  1.00 10.00      A   
ATOM   1788  C   LEU A 189      -0.620  15.125   2.567  1.00 10.00      A   
ATOM   1789  O   LEU A 189      -1.007  15.838   1.638  1.00 10.00      A   
ATOM   1790  N   ASN A 190      -1.444  14.424   3.335  1.00 10.00      A   
ATOM   1791  HN  ASN A 190      -1.068  13.846   4.041  1.00 10.00      A   
ATOM   1792  CA  ASN A 190      -2.886  14.478   3.161  1.00 10.00      A   
ATOM   1793  CB  ASN A 190      -3.431  13.180   2.560  1.00 10.00      A   
ATOM   1794  CG  ASN A 190      -4.948  13.181   2.494  1.00 10.00      A   
ATOM   1795  OD1 ASN A 190      -5.579  14.231   2.342  1.00 10.00      A   
ATOM   1796  ND2 ASN A 190      -5.546  12.011   2.619  1.00 10.00      A   
ATOM   1797 HD21 ASN A 190      -4.981  11.206   2.752  1.00 10.00      A   
ATOM   1798 HD22 ASN A 190      -6.526  11.985   2.579  1.00 10.00      A   
ATOM   1799  C   ASN A 190      -3.563  14.757   4.494  1.00 10.00      A   
ATOM   1800  O   ASN A 190      -3.617  13.888   5.367  1.00 10.00      A   
ATOM   1801  N   ILE A 191      -4.076  15.969   4.646  1.00 10.00      A   
ATOM   1802  HN  ILE A 191      -4.014  16.614   3.901  1.00 10.00      A   
ATOM   1803  CA  ILE A 191      -4.744  16.369   5.879  1.00 10.00      A   
ATOM   1804  CB  ILE A 191      -3.874  17.323   6.723  1.00 10.00      A   
ATOM   1805  CG1 ILE A 191      -3.208  18.376   5.830  1.00 10.00      A   
ATOM   1806  CG2 ILE A 191      -2.833  16.542   7.512  1.00 10.00      A   
ATOM   1807  CD1 ILE A 191      -2.396  19.405   6.586  1.00 10.00      A   
ATOM   1808  C   ILE A 191      -6.085  17.032   5.583  1.00 10.00      A   
ATOM   1809  O   ILE A 191      -6.529  17.917   6.315  1.00 10.00      A   
ATOM   1810  N   SER A 192      -6.737  16.574   4.519  1.00 10.00      A   
ATOM   1811  HN  SER A 192      -6.341  15.845   3.995  1.00 10.00      A   
ATOM   1812  CA  SER A 192      -8.028  17.120   4.108  1.00 10.00      A   
ATOM   1813  CB  SER A 192      -8.366  16.666   2.683  1.00 10.00      A   
ATOM   1814  OG  SER A 192      -8.053  15.293   2.491  1.00 10.00      A   
ATOM   1815  HG  SER A 192      -7.146  15.208   2.167  1.00 10.00      A   
ATOM   1816  C   SER A 192      -9.144  16.718   5.070  1.00 10.00      A   
ATOM   1817  O   SER A 192     -10.219  17.320   5.079  1.00 10.00      A   
ATOM   1818  N   CYS A 193      -8.869  15.715   5.894  1.00 10.00      A   
ATOM   1819  HN  CYS A 193      -7.982  15.301   5.856  1.00 10.00      A   
ATOM   1820  CA  CYS A 193      -9.839  15.207   6.856  1.00 10.00      A   
ATOM   1821  CB  CYS A 193      -9.390  13.833   7.337  1.00 10.00      A   
ATOM   1822  SG  CYS A 193      -7.602  13.706   7.565  1.00 10.00      A   
ATOM   1823  HG  CYS A 193      -7.268  12.426   7.451  1.00 10.00      A   
ATOM   1824  C   CYS A 193     -10.008  16.138   8.054  1.00 10.00      A   
ATOM   1825  O   CYS A 193     -11.027  16.092   8.745  1.00 10.00      A   
ATOM   1826  N   LEU A 194      -9.010  16.980   8.293  1.00 10.00      A   
ATOM   1827  HN  LEU A 194      -8.235  16.987   7.692  1.00 10.00      A   
ATOM   1828  CA  LEU A 194      -9.045  17.910   9.415  1.00 10.00      A   
ATOM   1829  CB  LEU A 194      -7.649  18.481   9.676  1.00 10.00      A   
ATOM   1830  CG  LEU A 194      -6.612  17.510  10.236  1.00 10.00      A   
ATOM   1831  CD1 LEU A 194      -5.232  18.142  10.208  1.00 10.00      A   
ATOM   1832  CD2 LEU A 194      -6.982  17.099  11.652  1.00 10.00      A   
ATOM   1833  C   LEU A 194     -10.013  19.049   9.151  1.00 10.00      A   
ATOM   1834  O   LEU A 194     -10.173  19.489   8.009  1.00 10.00      A   
ATOM   1835  N   ALA A 195     -10.649  19.527  10.205  1.00 10.00      A   
ATOM   1836  HN  ALA A 195     -10.472  19.135  11.095  1.00 10.00      A   
ATOM   1837  CA  ALA A 195     -11.589  20.627  10.085  1.00 10.00      A   
ATOM   1838  CB  ALA A 195     -12.910  20.286  10.748  1.00 10.00      A   
ATOM   1839  C   ALA A 195     -10.987  21.882  10.693  1.00 10.00      A   
ATOM   1840  O   ALA A 195     -11.495  22.988  10.502  1.00 10.00      A   
ATOM   1841  N   SER A 196      -9.897  21.699  11.426  1.00 10.00      A   
ATOM   1842  HN  SER A 196      -9.554  20.791  11.553  1.00 10.00      A   
ATOM   1843  CA  SER A 196      -9.199  22.805  12.056  1.00 10.00      A   
ATOM   1844  CB  SER A 196      -8.335  22.293  13.213  1.00 10.00      A   
ATOM   1845  OG  SER A 196      -7.656  21.099  12.854  1.00 10.00      A   
ATOM   1846  HG  SER A 196      -8.276  20.349  12.899  1.00 10.00      A   
ATOM   1847  C   SER A 196      -8.336  23.536  11.034  1.00 10.00      A   
ATOM   1848  O   SER A 196      -8.114  23.038   9.929  1.00 10.00      A   
ATOM   1849  N   GLU A 197      -7.862  24.714  11.399  1.00 10.00      A   
ATOM   1850  HN  GLU A 197      -8.069  25.058  12.296  1.00 10.00      A   
ATOM   1851  CA  GLU A 197      -7.024  25.503  10.511  1.00 10.00      A   
ATOM   1852  CB  GLU A 197      -7.545  26.940  10.405  1.00 10.00      A   
ATOM   1853  CG  GLU A 197      -6.928  27.728   9.260  1.00 10.00      A   
ATOM   1854  CD  GLU A 197      -7.161  29.218   9.384  1.00 10.00      A   
ATOM   1855  OE1 GLU A 197      -8.166  29.719   8.837  1.00 10.00      A   
ATOM   1856  OE2 GLU A 197      -6.333  29.900  10.023  1.00 10.00      A   
ATOM   1857  C   GLU A 197      -5.580  25.502  10.995  1.00 10.00      A   
ATOM   1858  O   GLU A 197      -5.291  25.935  12.112  1.00 10.00      A   
ATOM   1859  N   VAL A 198      -4.681  25.002  10.159  1.00 10.00      A   
ATOM   1860  HN  VAL A 198      -4.976  24.659   9.287  1.00 10.00      A   
ATOM   1861  CA  VAL A 198      -3.265  24.964  10.500  1.00 10.00      A   
ATOM   1862  CB  VAL A 198      -2.510  23.856   9.731  1.00 10.00      A   
ATOM   1863  CG1 VAL A 198      -3.045  22.482  10.113  1.00 10.00      A   
ATOM   1864  CG2 VAL A 198      -2.599  24.074   8.223  1.00 10.00      A   
ATOM   1865  C   VAL A 198      -2.621  26.315  10.212  1.00 10.00      A   
ATOM   1866  O   VAL A 198      -3.188  27.139   9.486  1.00 10.00      A   
ATOM   1867  N   SER A 199      -1.443  26.543  10.780  1.00 10.00      A   
ATOM   1868  HN  SER A 199      -1.040  25.851  11.351  1.00 10.00      A   
ATOM   1869  CA  SER A 199      -0.727  27.796  10.570  1.00 10.00      A   
ATOM   1870  CB  SER A 199       0.500  27.874  11.486  1.00 10.00      A   
ATOM   1871  OG  SER A 199       1.242  29.066  11.258  1.00 10.00      A   
ATOM   1872  HG  SER A 199       0.681  29.832  11.444  1.00 10.00      A   
ATOM   1873  C   SER A 199      -0.294  27.925   9.116  1.00 10.00      A   
ATOM   1874  O   SER A 199       0.481  27.104   8.616  1.00 10.00      A   
ATOM   1875  N   PHE A 200      -0.800  28.942   8.436  1.00 10.00      A   
ATOM   1876  HN  PHE A 200      -1.426  29.554   8.883  1.00 10.00      A   
ATOM   1877  CA  PHE A 200      -0.452  29.170   7.045  1.00 10.00      A   
ATOM   1878  CB  PHE A 200      -1.341  30.250   6.433  1.00 10.00      A   
ATOM   1879  CG  PHE A 200      -1.220  30.339   4.940  1.00 10.00      A   
ATOM   1880  CD1 PHE A 200      -1.825  29.394   4.125  1.00 10.00      A   
ATOM   1881  CD2 PHE A 200      -0.499  31.361   4.355  1.00 10.00      A   
ATOM   1882  CE1 PHE A 200      -1.712  29.468   2.751  1.00 10.00      A   
ATOM   1883  CE2 PHE A 200      -0.380  31.442   2.982  1.00 10.00      A   
ATOM   1884  CZ  PHE A 200      -0.987  30.494   2.178  1.00 10.00      A   
ATOM   1885  C   PHE A 200       1.019  29.550   6.928  1.00 10.00      A   
ATOM   1886  O   PHE A 200       1.680  29.232   5.941  1.00 10.00      A   
ATOM   1887  N   SER A 201       1.523  30.212   7.953  1.00 10.00      A   
ATOM   1888  HN  SER A 201       0.939  30.435   8.710  1.00 10.00      A   
ATOM   1889  CA  SER A 201       2.914  30.624   7.988  1.00 10.00      A   
ATOM   1890  CB  SER A 201       3.152  31.553   9.180  1.00 10.00      A   
ATOM   1891  OG  SER A 201       2.105  32.504   9.285  1.00 10.00      A   
ATOM   1892  HG  SER A 201       2.058  32.829  10.193  1.00 10.00      A   
ATOM   1893  C   SER A 201       3.822  29.400   8.065  1.00 10.00      A   
ATOM   1894  O   SER A 201       4.818  29.310   7.347  1.00 10.00      A   
ATOM   1895  N   ALA A 202       3.456  28.449   8.919  1.00 10.00      A   
ATOM   1896  HN  ALA A 202       2.648  28.575   9.465  1.00 10.00      A   
ATOM   1897  CA  ALA A 202       4.233  27.227   9.067  1.00 10.00      A   
ATOM   1898  CB  ALA A 202       3.808  26.470  10.317  1.00 10.00      A   
ATOM   1899  C   ALA A 202       4.085  26.354   7.825  1.00 10.00      A   
ATOM   1900  O   ALA A 202       5.055  25.762   7.352  1.00 10.00      A   
ATOM   1901  N   LEU A 203       2.861  26.291   7.305  1.00 10.00      A   
ATOM   1902  HN  LEU A 203       2.130  26.777   7.749  1.00 10.00      A   
ATOM   1903  CA  LEU A 203       2.563  25.509   6.112  1.00 10.00      A   
ATOM   1904  CB  LEU A 203       1.071  25.618   5.777  1.00 10.00      A   
ATOM   1905  CG  LEU A 203       0.558  24.736   4.634  1.00 10.00      A   
ATOM   1906  CD1 LEU A 203       0.608  23.265   5.021  1.00 10.00      A   
ATOM   1907  CD2 LEU A 203      -0.855  25.141   4.246  1.00 10.00      A   
ATOM   1908  C   LEU A 203       3.398  25.994   4.937  1.00 10.00      A   
ATOM   1909  O   LEU A 203       4.012  25.198   4.228  1.00 10.00      A   
ATOM   1910  N   GLU A 204       3.429  27.310   4.752  1.00 10.00      A   
ATOM   1911  HN  GLU A 204       2.920  27.889   5.361  1.00 10.00      A   
ATOM   1912  CA  GLU A 204       4.190  27.915   3.673  1.00 10.00      A   
ATOM   1913  CB  GLU A 204       4.020  29.437   3.693  1.00 10.00      A   
ATOM   1914  CG  GLU A 204       4.753  30.167   2.581  1.00 10.00      A   
ATOM   1915  CD  GLU A 204       4.650  31.672   2.710  1.00 10.00      A   
ATOM   1916  OE1 GLU A 204       4.721  32.181   3.849  1.00 10.00      A   
ATOM   1917  OE2 GLU A 204       4.508  32.356   1.673  1.00 10.00      A   
ATOM   1918  C   GLU A 204       5.664  27.540   3.791  1.00 10.00      A   
ATOM   1919  O   GLU A 204       6.288  27.131   2.812  1.00 10.00      A   
ATOM   1920  N   ARG A 205       6.205  27.659   5.001  1.00 10.00      A   
ATOM   1921  HN  ARG A 205       5.648  27.985   5.742  1.00 10.00      A   
ATOM   1922  CA  ARG A 205       7.602  27.327   5.259  1.00 10.00      A   
ATOM   1923  CB  ARG A 205       7.936  27.551   6.736  1.00 10.00      A   
ATOM   1924  CG  ARG A 205       8.839  28.745   7.004  1.00 10.00      A   
ATOM   1925  CD  ARG A 205       9.560  28.603   8.338  1.00 10.00      A   
ATOM   1926  NE  ARG A 205       8.649  28.713   9.480  1.00 10.00      A   
ATOM   1927  HE  ARG A 205       7.795  29.185   9.333  1.00 10.00      A   
ATOM   1928  CZ  ARG A 205       8.910  28.231  10.694  1.00 10.00      A   
ATOM   1929  NH1 ARG A 205      10.056  27.598  10.940  1.00 10.00      A   
ATOM   1930 HH11 ARG A 205      10.770  27.473  10.181  1.00 10.00      A   
ATOM   1931 HH12 ARG A 205      10.254  27.222  11.889  1.00 10.00      A   
ATOM   1932  NH2 ARG A 205       8.030  28.390  11.673  1.00 10.00      A   
ATOM   1933 HH21 ARG A 205       8.230  28.018  12.629  1.00 10.00      A   
ATOM   1934 HH22 ARG A 205       7.131  28.896  11.493  1.00 10.00      A   
ATOM   1935  C   ARG A 205       7.899  25.876   4.883  1.00 10.00      A   
ATOM   1936  O   ARG A 205       8.889  25.588   4.205  1.00 10.00      A   
ATOM   1937  N   LEU A 206       7.021  24.973   5.307  1.00 10.00      A   
ATOM   1938  HN  LEU A 206       6.237  25.274   5.821  1.00 10.00      A   
ATOM   1939  CA  LEU A 206       7.178  23.551   5.036  1.00 10.00      A   
ATOM   1940  CB  LEU A 206       6.088  22.747   5.740  1.00 10.00      A   
ATOM   1941  CG  LEU A 206       6.363  22.385   7.199  1.00 10.00      A   
ATOM   1942  CD1 LEU A 206       5.072  22.365   7.999  1.00 10.00      A   
ATOM   1943  CD2 LEU A 206       7.074  21.043   7.291  1.00 10.00      A   
ATOM   1944  C   LEU A 206       7.179  23.242   3.544  1.00 10.00      A   
ATOM   1945  O   LEU A 206       8.104  22.599   3.045  1.00 10.00      A   
ATOM   1946  N   VAL A 207       6.151  23.709   2.837  1.00 10.00      A   
ATOM   1947  HN  VAL A 207       5.448  24.221   3.299  1.00 10.00      A   
ATOM   1948  CA  VAL A 207       6.030  23.478   1.399  1.00 10.00      A   
ATOM   1949  CB  VAL A 207       4.728  24.097   0.833  1.00 10.00      A   
ATOM   1950  CG1 VAL A 207       4.604  23.840  -0.661  1.00 10.00      A   
ATOM   1951  CG2 VAL A 207       3.515  23.548   1.565  1.00 10.00      A   
ATOM   1952  C   VAL A 207       7.236  24.037   0.636  1.00 10.00      A   
ATOM   1953  O   VAL A 207       7.682  23.459  -0.354  1.00 10.00      A   
ATOM   1954  N   THR A 208       7.778  25.142   1.126  1.00 10.00      A   
ATOM   1955  HN  THR A 208       7.403  25.536   1.940  1.00 10.00      A   
ATOM   1956  CA  THR A 208       8.921  25.784   0.483  1.00 10.00      A   
ATOM   1957  CB  THR A 208       9.129  27.216   1.011  1.00 10.00      A   
ATOM   1958  OG1 THR A 208       7.887  27.929   0.943  1.00 10.00      A   
ATOM   1959  HG1 THR A 208       7.259  27.549   1.577  1.00 10.00      A   
ATOM   1960  CG2 THR A 208      10.173  27.953   0.182  1.00 10.00      A   
ATOM   1961  C   THR A 208      10.220  24.989   0.646  1.00 10.00      A   
ATOM   1962  O   THR A 208      10.998  24.864  -0.299  1.00 10.00      A   
ATOM   1963  N   ARG A 209      10.452  24.437   1.828  1.00 10.00      A   
ATOM   1964  HN  ARG A 209       9.787  24.531   2.547  1.00 10.00      A   
ATOM   1965  CA  ARG A 209      11.686  23.701   2.076  1.00 10.00      A   
ATOM   1966  CB  ARG A 209      12.152  23.840   3.525  1.00 10.00      A   
ATOM   1967  CG  ARG A 209      11.238  23.212   4.562  1.00 10.00      A   
ATOM   1968  CD  ARG A 209      11.775  23.471   5.960  1.00 10.00      A   
ATOM   1969  NE  ARG A 209      10.972  22.836   7.001  1.00 10.00      A   
ATOM   1970  HE  ARG A 209      11.022  21.853   7.068  1.00 10.00      A   
ATOM   1971  CZ  ARG A 209      10.195  23.502   7.856  1.00 10.00      A   
ATOM   1972  NH1 ARG A 209      10.106  24.827   7.785  1.00 10.00      A   
ATOM   1973 HH11 ARG A 209      10.644  25.355   7.060  1.00 10.00      A   
ATOM   1974 HH12 ARG A 209       9.499  25.347   8.460  1.00 10.00      A   
ATOM   1975  NH2 ARG A 209       9.519  22.845   8.789  1.00 10.00      A   
ATOM   1976 HH21 ARG A 209       9.595  21.808   8.861  1.00 10.00      A   
ATOM   1977 HH22 ARG A 209       8.909  23.364   9.457  1.00 10.00      A   
ATOM   1978  C   ARG A 209      11.645  22.238   1.637  1.00 10.00      A   
ATOM   1979  O   ARG A 209      12.644  21.527   1.745  1.00 10.00      A   
ATOM   1980  N   CYS A 210      10.508  21.786   1.137  1.00 10.00      A   
ATOM   1981  HN  CYS A 210       9.738  22.388   1.064  1.00 10.00      A   
ATOM   1982  CA  CYS A 210      10.381  20.407   0.688  1.00 10.00      A   
ATOM   1983  CB  CYS A 210       9.205  19.720   1.387  1.00 10.00      A   
ATOM   1984  SG  CYS A 210       9.241  19.869   3.190  1.00 10.00      A   
ATOM   1985  HG  CYS A 210       8.765  21.070   3.504  1.00 10.00      A   
ATOM   1986  C   CYS A 210      10.233  20.332  -0.834  1.00 10.00      A   
ATOM   1987  O   CYS A 210       9.132  20.456  -1.367  1.00 10.00      A   
ATOM   1988  N   PRO A 211      11.351  20.119  -1.550  1.00 10.00      A   
ATOM   1989  CA  PRO A 211      11.357  20.034  -3.011  1.00 10.00      A   
ATOM   1990  CB  PRO A 211      12.833  20.265  -3.382  1.00 10.00      A   
ATOM   1991  CG  PRO A 211      13.558  20.503  -2.092  1.00 10.00      A   
ATOM   1992  CD  PRO A 211      12.697  19.943  -1.001  1.00 10.00      A   
ATOM   1993  C   PRO A 211      10.905  18.660  -3.499  1.00 10.00      A   
ATOM   1994  O   PRO A 211      10.693  18.449  -4.693  1.00 10.00      A   
ATOM   1995  N   ASN A 212      10.761  17.724  -2.568  1.00 10.00      A   
ATOM   1996  HN  ASN A 212      10.939  17.949  -1.630  1.00 10.00      A   
ATOM   1997  CA  ASN A 212      10.338  16.371  -2.910  1.00 10.00      A   
ATOM   1998  CB  ASN A 212      11.160  15.323  -2.154  1.00 10.00      A   
ATOM   1999  CG  ASN A 212      12.514  15.068  -2.792  1.00 10.00      A   
ATOM   2000  OD1 ASN A 212      12.684  15.218  -4.005  1.00 10.00      A   
ATOM   2001  ND2 ASN A 212      13.484  14.670  -1.982  1.00 10.00      A   
ATOM   2002 HD21 ASN A 212      13.274  14.563  -1.028  1.00 10.00      A   
ATOM   2003 HD22 ASN A 212      14.372  14.499  -2.368  1.00 10.00      A   
ATOM   2004  C   ASN A 212       8.849  16.179  -2.661  1.00 10.00      A   
ATOM   2005  O   ASN A 212       8.314  15.082  -2.820  1.00 10.00      A   
ATOM   2006  N   LEU A 213       8.183  17.262  -2.279  1.00 10.00      A   
ATOM   2007  HN  LEU A 213       8.668  18.108  -2.171  1.00 10.00      A   
ATOM   2008  CA  LEU A 213       6.751  17.229  -2.022  1.00 10.00      A   
ATOM   2009  CB  LEU A 213       6.305  18.526  -1.337  1.00 10.00      A   
ATOM   2010  CG  LEU A 213       4.812  18.656  -1.029  1.00 10.00      A   
ATOM   2011  CD1 LEU A 213       4.353  17.561  -0.079  1.00 10.00      A   
ATOM   2012  CD2 LEU A 213       4.502  20.030  -0.458  1.00 10.00      A   
ATOM   2013  C   LEU A 213       5.999  17.030  -3.333  1.00 10.00      A   
ATOM   2014  O   LEU A 213       6.033  17.892  -4.214  1.00 10.00      A   
ATOM   2015  N   LYS A 214       5.340  15.887  -3.461  1.00 10.00      A   
ATOM   2016  HN  LYS A 214       5.353  15.244  -2.714  1.00 10.00      A   
ATOM   2017  CA  LYS A 214       4.598  15.563  -4.671  1.00 10.00      A   
ATOM   2018  CB  LYS A 214       5.079  14.237  -5.278  1.00 10.00      A   
ATOM   2019  CG  LYS A 214       6.537  14.235  -5.725  1.00 10.00      A   
ATOM   2020  CD  LYS A 214       6.904  15.518  -6.458  1.00 10.00      A   
ATOM   2021  CE  LYS A 214       8.072  15.306  -7.408  1.00 10.00      A   
ATOM   2022  NZ  LYS A 214       7.615  14.849  -8.745  1.00 10.00      A   
ATOM   2023  HZ1 LYS A 214       8.426  14.569  -9.331  1.00 10.00      A   
ATOM   2024  HZ2 LYS A 214       7.108  15.615  -9.228  1.00 10.00      A   
ATOM   2025  HZ3 LYS A 214       6.973  14.026  -8.646  1.00 10.00      A   
ATOM   2026  C   LYS A 214       3.093  15.521  -4.431  1.00 10.00      A   
ATOM   2027  O   LYS A 214       2.314  15.834  -5.327  1.00 10.00      A   
ATOM   2028  N   SER A 215       2.687  15.142  -3.230  1.00 10.00      A   
ATOM   2029  HN  SER A 215       3.350  14.923  -2.543  1.00 10.00      A   
ATOM   2030  CA  SER A 215       1.274  15.067  -2.902  1.00 10.00      A   
ATOM   2031  CB  SER A 215       0.876  13.635  -2.535  1.00 10.00      A   
ATOM   2032  OG  SER A 215      -0.536  13.480  -2.512  1.00 10.00      A   
ATOM   2033  HG  SER A 215      -0.792  12.776  -3.133  1.00 10.00      A   
ATOM   2034  C   SER A 215       0.937  16.019  -1.766  1.00 10.00      A   
ATOM   2035  O   SER A 215       1.428  15.864  -0.650  1.00 10.00      A   
ATOM   2036  N   LEU A 216       0.113  17.012  -2.061  1.00 10.00      A   
ATOM   2037  HN  LEU A 216      -0.234  17.091  -2.982  1.00 10.00      A   
ATOM   2038  CA  LEU A 216      -0.295  17.989  -1.061  1.00 10.00      A   
ATOM   2039  CB  LEU A 216       0.389  19.344  -1.303  1.00 10.00      A   
ATOM   2040  CG  LEU A 216       0.172  20.421  -0.232  1.00 10.00      A   
ATOM   2041  CD1 LEU A 216       0.774  19.993   1.098  1.00 10.00      A   
ATOM   2042  CD2 LEU A 216       0.752  21.752  -0.681  1.00 10.00      A   
ATOM   2043  C   LEU A 216      -1.810  18.149  -1.054  1.00 10.00      A   
ATOM   2044  O   LEU A 216      -2.371  18.898  -1.856  1.00 10.00      A   
ATOM   2045  N   LYS A 217      -2.468  17.427  -0.162  1.00 10.00      A   
ATOM   2046  HN  LYS A 217      -1.963  16.837   0.444  1.00 10.00      A   
ATOM   2047  CA  LYS A 217      -3.915  17.494  -0.044  1.00 10.00      A   
ATOM   2048  CB  LYS A 217      -4.539  16.095  -0.024  1.00 10.00      A   
ATOM   2049  CG  LYS A 217      -4.213  15.248  -1.248  1.00 10.00      A   
ATOM   2050  CD  LYS A 217      -5.063  13.985  -1.292  1.00 10.00      A   
ATOM   2051  CE  LYS A 217      -4.738  13.137  -2.512  1.00 10.00      A   
ATOM   2052  NZ  LYS A 217      -3.464  12.387  -2.344  1.00 10.00      A   
ATOM   2053  HZ1 LYS A 217      -3.123  12.036  -3.268  1.00 10.00      A   
ATOM   2054  HZ2 LYS A 217      -3.605  11.572  -1.712  1.00 10.00      A   
ATOM   2055  HZ3 LYS A 217      -2.734  13.004  -1.934  1.00 10.00      A   
ATOM   2056  C   LYS A 217      -4.306  18.294   1.194  1.00 10.00      A   
ATOM   2057  O   LYS A 217      -4.183  17.821   2.327  1.00 10.00      A   
ATOM   2058  N   LEU A 218      -4.761  19.513   0.963  1.00 10.00      A   
ATOM   2059  HN  LEU A 218      -4.851  19.820   0.034  1.00 10.00      A   
ATOM   2060  CA  LEU A 218      -5.151  20.405   2.039  1.00 10.00      A   
ATOM   2061  CB  LEU A 218      -4.879  21.856   1.645  1.00 10.00      A   
ATOM   2062  CG  LEU A 218      -3.440  22.174   1.230  1.00 10.00      A   
ATOM   2063  CD1 LEU A 218      -3.331  23.597   0.704  1.00 10.00      A   
ATOM   2064  CD2 LEU A 218      -2.484  21.956   2.393  1.00 10.00      A   
ATOM   2065  C   LEU A 218      -6.612  20.224   2.409  1.00 10.00      A   
ATOM   2066  O   LEU A 218      -7.349  19.504   1.742  1.00 10.00      A   
ATOM   2067  N   ASN A 219      -7.025  20.895   3.471  1.00 10.00      A   
ATOM   2068  HN  ASN A 219      -6.389  21.469   3.948  1.00 10.00      A   
ATOM   2069  CA  ASN A 219      -8.395  20.799   3.948  1.00 10.00      A   
ATOM   2070  CB  ASN A 219      -8.431  20.508   5.455  1.00 10.00      A   
ATOM   2071  CG  ASN A 219      -8.074  21.701   6.324  1.00 10.00      A   
ATOM   2072  OD1 ASN A 219      -7.334  22.595   5.913  1.00 10.00      A   
ATOM   2073  ND2 ASN A 219      -8.604  21.717   7.538  1.00 10.00      A   
ATOM   2074 HD21 ASN A 219      -9.195  20.971   7.795  1.00 10.00      A   
ATOM   2075 HD22 ASN A 219      -8.377  22.462   8.144  1.00 10.00      A   
ATOM   2076  C   ASN A 219      -9.227  22.033   3.604  1.00 10.00      A   
ATOM   2077  O   ASN A 219      -8.715  23.025   3.086  1.00 10.00      A   
ATOM   2078  N   ARG A 220     -10.516  21.954   3.926  1.00 10.00      A   
ATOM   2079  HN  ARG A 220     -10.835  21.137   4.355  1.00 10.00      A   
ATOM   2080  CA  ARG A 220     -11.485  23.021   3.659  1.00 10.00      A   
ATOM   2081  CB  ARG A 220     -12.882  22.557   4.093  1.00 10.00      A   
ATOM   2082  CG  ARG A 220     -14.038  23.357   3.514  1.00 10.00      A   
ATOM   2083  CD  ARG A 220     -15.348  22.953   4.167  1.00 10.00      A   
ATOM   2084  NE  ARG A 220     -16.515  23.248   3.336  1.00 10.00      A   
ATOM   2085  HE  ARG A 220     -16.407  23.919   2.612  1.00 10.00      A   
ATOM   2086  CZ  ARG A 220     -17.699  22.660   3.485  1.00 10.00      A   
ATOM   2087  NH1 ARG A 220     -17.879  21.747   4.435  1.00 10.00      A   
ATOM   2088 HH11 ARG A 220     -18.808  21.288   4.552  1.00 10.00      A   
ATOM   2089 HH12 ARG A 220     -17.093  21.481   5.065  1.00 10.00      A   
ATOM   2090  NH2 ARG A 220     -18.707  22.986   2.685  1.00 10.00      A   
ATOM   2091 HH21 ARG A 220     -19.637  22.531   2.794  1.00 10.00      A   
ATOM   2092 HH22 ARG A 220     -18.569  23.709   1.928  1.00 10.00      A   
ATOM   2093  C   ARG A 220     -11.136  24.340   4.360  1.00 10.00      A   
ATOM   2094  O   ARG A 220     -11.666  25.391   4.012  1.00 10.00      A   
ATOM   2095  N   ALA A 221     -10.244  24.287   5.337  1.00 10.00      A   
ATOM   2096  HN  ALA A 221      -9.833  23.428   5.561  1.00 10.00      A   
ATOM   2097  CA  ALA A 221      -9.853  25.483   6.079  1.00 10.00      A   
ATOM   2098  CB  ALA A 221      -9.159  25.109   7.376  1.00 10.00      A   
ATOM   2099  C   ALA A 221      -8.978  26.421   5.247  1.00 10.00      A   
ATOM   2100  O   ALA A 221      -8.880  27.610   5.545  1.00 10.00      A   
ATOM   2101  N   VAL A 222      -8.357  25.888   4.197  1.00 10.00      A   
ATOM   2102  HN  VAL A 222      -8.489  24.937   3.994  1.00 10.00      A   
ATOM   2103  CA  VAL A 222      -7.494  26.688   3.333  1.00 10.00      A   
ATOM   2104  CB  VAL A 222      -6.457  25.817   2.594  1.00 10.00      A   
ATOM   2105  CG1 VAL A 222      -5.510  26.684   1.775  1.00 10.00      A   
ATOM   2106  CG2 VAL A 222      -5.675  24.970   3.585  1.00 10.00      A   
ATOM   2107  C   VAL A 222      -8.321  27.475   2.314  1.00 10.00      A   
ATOM   2108  O   VAL A 222      -9.004  26.884   1.472  1.00 10.00      A   
ATOM   2109  N   PRO A 223      -8.270  28.817   2.388  1.00 10.00      A   
ATOM   2110  CA  PRO A 223      -9.015  29.697   1.476  1.00 10.00      A   
ATOM   2111  CB  PRO A 223      -8.786  31.094   2.059  1.00 10.00      A   
ATOM   2112  CG  PRO A 223      -7.518  30.980   2.829  1.00 10.00      A   
ATOM   2113  CD  PRO A 223      -7.487  29.583   3.375  1.00 10.00      A   
ATOM   2114  C   PRO A 223      -8.490  29.625   0.045  1.00 10.00      A   
ATOM   2115  O   PRO A 223      -7.319  29.317  -0.185  1.00 10.00      A   
ATOM   2116  N   LEU A 224      -9.361  29.926  -0.911  1.00 10.00      A   
ATOM   2117  HN  LEU A 224     -10.268  30.193  -0.658  1.00 10.00      A   
ATOM   2118  CA  LEU A 224      -9.006  29.887  -2.325  1.00 10.00      A   
ATOM   2119  CB  LEU A 224     -10.263  30.043  -3.186  1.00 10.00      A   
ATOM   2120  CG  LEU A 224     -10.082  29.908  -4.700  1.00 10.00      A   
ATOM   2121  CD1 LEU A 224      -9.580  28.520  -5.066  1.00 10.00      A   
ATOM   2122  CD2 LEU A 224     -11.379  30.228  -5.430  1.00 10.00      A   
ATOM   2123  C   LEU A 224      -8.000  30.977  -2.673  1.00 10.00      A   
ATOM   2124  O   LEU A 224      -7.147  30.800  -3.544  1.00 10.00      A   
ATOM   2125  N   GLU A 225      -8.096  32.099  -1.969  1.00 10.00      A   
ATOM   2126  HN  GLU A 225      -8.807  32.175  -1.285  1.00 10.00      A   
ATOM   2127  CA  GLU A 225      -7.208  33.236  -2.194  1.00 10.00      A   
ATOM   2128  CB  GLU A 225      -7.742  34.495  -1.499  1.00 10.00      A   
ATOM   2129  CG  GLU A 225      -9.251  34.659  -1.561  1.00 10.00      A   
ATOM   2130  CD  GLU A 225      -9.952  33.998  -0.392  1.00 10.00      A   
ATOM   2131  OE1 GLU A 225     -10.241  32.787  -0.472  1.00 10.00      A   
ATOM   2132  OE2 GLU A 225     -10.214  34.687   0.614  1.00 10.00      A   
ATOM   2133  C   GLU A 225      -5.784  32.955  -1.726  1.00 10.00      A   
ATOM   2134  O   GLU A 225      -4.881  33.763  -1.946  1.00 10.00      A   
ATOM   2135  N   LYS A 226      -5.580  31.817  -1.084  1.00 10.00      A   
ATOM   2136  HN  LYS A 226      -6.333  31.199  -0.951  1.00 10.00      A   
ATOM   2137  CA  LYS A 226      -4.261  31.452  -0.585  1.00 10.00      A   
ATOM   2138  CB  LYS A 226      -4.256  31.414   0.945  1.00 10.00      A   
ATOM   2139  CG  LYS A 226      -4.271  32.790   1.593  1.00 10.00      A   
ATOM   2140  CD  LYS A 226      -3.019  33.577   1.238  1.00 10.00      A   
ATOM   2141  CE  LYS A 226      -3.163  35.049   1.590  1.00 10.00      A   
ATOM   2142  NZ  LYS A 226      -3.292  35.269   3.056  1.00 10.00      A   
ATOM   2143  HZ1 LYS A 226      -4.115  34.749   3.426  1.00 10.00      A   
ATOM   2144  HZ2 LYS A 226      -3.422  36.282   3.255  1.00 10.00      A   
ATOM   2145  HZ3 LYS A 226      -2.437  34.936   3.548  1.00 10.00      A   
ATOM   2146  C   LYS A 226      -3.805  30.113  -1.161  1.00 10.00      A   
ATOM   2147  O   LYS A 226      -2.981  29.415  -0.571  1.00 10.00      A   
ATOM   2148  N   LEU A 227      -4.333  29.768  -2.322  1.00 10.00      A   
ATOM   2149  HN  LEU A 227      -4.981  30.367  -2.752  1.00 10.00      A   
ATOM   2150  CA  LEU A 227      -3.981  28.515  -2.976  1.00 10.00      A   
ATOM   2151  CB  LEU A 227      -5.182  27.964  -3.745  1.00 10.00      A   
ATOM   2152  CG  LEU A 227      -5.621  26.543  -3.390  1.00 10.00      A   
ATOM   2153  CD1 LEU A 227      -6.822  26.137  -4.224  1.00 10.00      A   
ATOM   2154  CD2 LEU A 227      -4.477  25.558  -3.580  1.00 10.00      A   
ATOM   2155  C   LEU A 227      -2.797  28.704  -3.921  1.00 10.00      A   
ATOM   2156  O   LEU A 227      -1.844  27.921  -3.908  1.00 10.00      A   
ATOM   2157  N   ALA A 228      -2.853  29.761  -4.726  1.00 10.00      A   
ATOM   2158  HN  ALA A 228      -3.624  30.366  -4.664  1.00 10.00      A   
ATOM   2159  CA  ALA A 228      -1.795  30.052  -5.690  1.00 10.00      A   
ATOM   2160  CB  ALA A 228      -2.175  31.233  -6.568  1.00 10.00      A   
ATOM   2161  C   ALA A 228      -0.468  30.304  -4.989  1.00 10.00      A   
ATOM   2162  O   ALA A 228       0.600  30.007  -5.529  1.00 10.00      A   
ATOM   2163  N   THR A 229      -0.548  30.833  -3.777  1.00 10.00      A   
ATOM   2164  HN  THR A 229      -1.433  31.036  -3.401  1.00 10.00      A   
ATOM   2165  CA  THR A 229       0.629  31.125  -2.979  1.00 10.00      A   
ATOM   2166  CB  THR A 229       0.200  31.764  -1.648  1.00 10.00      A   
ATOM   2167  OG1 THR A 229      -1.185  32.136  -1.747  1.00 10.00      A   
ATOM   2168  HG1 THR A 229      -1.257  32.960  -2.246  1.00 10.00      A   
ATOM   2169  CG2 THR A 229       1.023  33.010  -1.368  1.00 10.00      A   
ATOM   2170  C   THR A 229       1.415  29.843  -2.699  1.00 10.00      A   
ATOM   2171  O   THR A 229       2.647  29.825  -2.756  1.00 10.00      A   
ATOM   2172  N   LEU A 230       0.686  28.762  -2.427  1.00 10.00      A   
ATOM   2173  HN  LEU A 230      -0.294  28.838  -2.423  1.00 10.00      A   
ATOM   2174  CA  LEU A 230       1.301  27.468  -2.145  1.00 10.00      A   
ATOM   2175  CB  LEU A 230       0.358  26.591  -1.316  1.00 10.00      A   
ATOM   2176  CG  LEU A 230       0.073  27.079   0.105  1.00 10.00      A   
ATOM   2177  CD1 LEU A 230      -1.235  26.500   0.612  1.00 10.00      A   
ATOM   2178  CD2 LEU A 230       1.221  26.716   1.037  1.00 10.00      A   
ATOM   2179  C   LEU A 230       1.701  26.764  -3.438  1.00 10.00      A   
ATOM   2180  O   LEU A 230       2.698  26.038  -3.483  1.00 10.00      A   
ATOM   2181  N   LEU A 231       0.929  27.002  -4.493  1.00 10.00      A   
ATOM   2182  HN  LEU A 231       0.148  27.588  -4.389  1.00 10.00      A   
ATOM   2183  CA  LEU A 231       1.197  26.407  -5.795  1.00 10.00      A   
ATOM   2184  CB  LEU A 231       0.083  26.760  -6.783  1.00 10.00      A   
ATOM   2185  CG  LEU A 231      -1.243  26.020  -6.600  1.00 10.00      A   
ATOM   2186  CD1 LEU A 231      -2.341  26.676  -7.426  1.00 10.00      A   
ATOM   2187  CD2 LEU A 231      -1.087  24.558  -6.988  1.00 10.00      A   
ATOM   2188  C   LEU A 231       2.548  26.866  -6.333  1.00 10.00      A   
ATOM   2189  O   LEU A 231       3.260  26.103  -6.984  1.00 10.00      A   
ATOM   2190  N   GLN A 232       2.897  28.115  -6.040  1.00 10.00      A   
ATOM   2191  HN  GLN A 232       2.276  28.674  -5.525  1.00 10.00      A   
ATOM   2192  CA  GLN A 232       4.164  28.687  -6.480  1.00 10.00      A   
ATOM   2193  CB  GLN A 232       4.153  30.207  -6.294  1.00 10.00      A   
ATOM   2194  CG  GLN A 232       3.185  30.936  -7.212  1.00 10.00      A   
ATOM   2195  CD  GLN A 232       3.706  31.072  -8.628  1.00 10.00      A   
ATOM   2196  OE1 GLN A 232       4.496  30.250  -9.096  1.00 10.00      A   
ATOM   2197  NE2 GLN A 232       3.256  32.106  -9.320  1.00 10.00      A   
ATOM   2198 HE21 GLN A 232       2.626  32.718  -8.882  1.00 10.00      A   
ATOM   2199 HE22 GLN A 232       3.573  32.222 -10.242  1.00 10.00      A   
ATOM   2200  C   GLN A 232       5.338  28.084  -5.714  1.00 10.00      A   
ATOM   2201  O   GLN A 232       6.462  28.042  -6.214  1.00 10.00      A   
ATOM   2202  N   ARG A 233       5.066  27.618  -4.500  1.00 10.00      A   
ATOM   2203  HN  ARG A 233       4.145  27.667  -4.169  1.00 10.00      A   
ATOM   2204  CA  ARG A 233       6.098  27.023  -3.657  1.00 10.00      A   
ATOM   2205  CB  ARG A 233       5.669  27.012  -2.187  1.00 10.00      A   
ATOM   2206  CG  ARG A 233       5.375  28.383  -1.601  1.00 10.00      A   
ATOM   2207  CD  ARG A 233       6.611  29.269  -1.580  1.00 10.00      A   
ATOM   2208  NE  ARG A 233       6.414  30.434  -0.720  1.00 10.00      A   
ATOM   2209  HE  ARG A 233       5.488  30.677  -0.506  1.00 10.00      A   
ATOM   2210  CZ  ARG A 233       7.399  31.181  -0.228  1.00 10.00      A   
ATOM   2211  NH1 ARG A 233       8.660  30.897  -0.516  1.00 10.00      A   
ATOM   2212 HH11 ARG A 233       9.430  31.482  -0.121  1.00 10.00      A   
ATOM   2213 HH12 ARG A 233       8.890  30.092  -1.136  1.00 10.00      A   
ATOM   2214  NH2 ARG A 233       7.125  32.203   0.570  1.00 10.00      A   
ATOM   2215 HH21 ARG A 233       6.131  32.424   0.824  1.00 10.00      A   
ATOM   2216 HH22 ARG A 233       7.898  32.796   0.948  1.00 10.00      A   
ATOM   2217  C   ARG A 233       6.438  25.610  -4.114  1.00 10.00      A   
ATOM   2218  O   ARG A 233       7.595  25.193  -4.065  1.00 10.00      A   
ATOM   2219  N   ALA A 234       5.432  24.879  -4.575  1.00 10.00      A   
ATOM   2220  HN  ALA A 234       4.532  25.268  -4.613  1.00 10.00      A   
ATOM   2221  CA  ALA A 234       5.638  23.515  -5.036  1.00 10.00      A   
ATOM   2222  CB  ALA A 234       5.063  22.518  -4.042  1.00 10.00      A   
ATOM   2223  C   ALA A 234       5.046  23.293  -6.424  1.00 10.00      A   
ATOM   2224  O   ALA A 234       3.946  22.755  -6.561  1.00 10.00      A   
ATOM   2225  N   PRO A 235       5.761  23.719  -7.478  1.00 10.00      A   
ATOM   2226  CA  PRO A 235       5.307  23.543  -8.858  1.00 10.00      A   
ATOM   2227  CB  PRO A 235       6.141  24.566  -9.627  1.00 10.00      A   
ATOM   2228  CG  PRO A 235       7.411  24.655  -8.856  1.00 10.00      A   
ATOM   2229  CD  PRO A 235       7.056  24.423  -7.410  1.00 10.00      A   
ATOM   2230  C   PRO A 235       5.607  22.131  -9.360  1.00 10.00      A   
ATOM   2231  O   PRO A 235       5.198  21.743 -10.457  1.00 10.00      A   
ATOM   2232  N   GLN A 236       6.324  21.365  -8.544  1.00 10.00      A   
ATOM   2233  HN  GLN A 236       6.631  21.737  -7.686  1.00 10.00      A   
ATOM   2234  CA  GLN A 236       6.678  19.996  -8.890  1.00 10.00      A   
ATOM   2235  CB  GLN A 236       8.087  19.646  -8.382  1.00 10.00      A   
ATOM   2236  CG  GLN A 236       8.176  19.287  -6.901  1.00 10.00      A   
ATOM   2237  CD  GLN A 236       7.995  20.475  -5.972  1.00 10.00      A   
ATOM   2238  OE1 GLN A 236       8.305  21.612  -6.323  1.00 10.00      A   
ATOM   2239  NE2 GLN A 236       7.490  20.215  -4.780  1.00 10.00      A   
ATOM   2240 HE21 GLN A 236       7.254  19.282  -4.565  1.00 10.00      A   
ATOM   2241 HE22 GLN A 236       7.371  20.958  -4.153  1.00 10.00      A   
ATOM   2242  C   GLN A 236       5.642  19.020  -8.338  1.00 10.00      A   
ATOM   2243  O   GLN A 236       5.809  17.801  -8.417  1.00 10.00      A   
ATOM   2244  N   LEU A 237       4.571  19.576  -7.782  1.00 10.00      A   
ATOM   2245  HN  LEU A 237       4.501  20.553  -7.768  1.00 10.00      A   
ATOM   2246  CA  LEU A 237       3.494  18.786  -7.201  1.00 10.00      A   
ATOM   2247  CB  LEU A 237       2.467  19.713  -6.547  1.00 10.00      A   
ATOM   2248  CG  LEU A 237       1.811  19.203  -5.266  1.00 10.00      A   
ATOM   2249  CD1 LEU A 237       2.806  19.210  -4.116  1.00 10.00      A   
ATOM   2250  CD2 LEU A 237       0.594  20.043  -4.926  1.00 10.00      A   
ATOM   2251  C   LEU A 237       2.809  17.925  -8.261  1.00 10.00      A   
ATOM   2252  O   LEU A 237       2.576  18.377  -9.382  1.00 10.00      A   
ATOM   2253  N   GLU A 238       2.490  16.688  -7.895  1.00 10.00      A   
ATOM   2254  HN  GLU A 238       2.699  16.393  -6.980  1.00 10.00      A   
ATOM   2255  CA  GLU A 238       1.827  15.756  -8.800  1.00 10.00      A   
ATOM   2256  CB  GLU A 238       2.515  14.389  -8.757  1.00 10.00      A   
ATOM   2257  CG  GLU A 238       3.904  14.371  -9.372  1.00 10.00      A   
ATOM   2258  CD  GLU A 238       4.594  13.033  -9.211  1.00 10.00      A   
ATOM   2259  OE1 GLU A 238       4.039  12.011  -9.670  1.00 10.00      A   
ATOM   2260  OE2 GLU A 238       5.699  12.995  -8.634  1.00 10.00      A   
ATOM   2261  C   GLU A 238       0.357  15.613  -8.425  1.00 10.00      A   
ATOM   2262  O   GLU A 238      -0.521  15.576  -9.292  1.00 10.00      A   
ATOM   2263  N   GLU A 239       0.097  15.533  -7.125  1.00 10.00      A   
ATOM   2264  HN  GLU A 239       0.844  15.564  -6.485  1.00 10.00      A   
ATOM   2265  CA  GLU A 239      -1.260  15.406  -6.614  1.00 10.00      A   
ATOM   2266  CB  GLU A 239      -1.364  14.208  -5.674  1.00 10.00      A   
ATOM   2267  CG  GLU A 239      -1.150  12.867  -6.356  1.00 10.00      A   
ATOM   2268  CD  GLU A 239      -1.136  11.710  -5.379  1.00 10.00      A   
ATOM   2269  OE1 GLU A 239      -1.723  11.837  -4.286  1.00 10.00      A   
ATOM   2270  OE2 GLU A 239      -0.532  10.663  -5.697  1.00 10.00      A   
ATOM   2271  C   GLU A 239      -1.653  16.682  -5.885  1.00 10.00      A   
ATOM   2272  O   GLU A 239      -1.097  17.005  -4.834  1.00 10.00      A   
ATOM   2273  N   LEU A 240      -2.607  17.407  -6.447  1.00 10.00      A   
ATOM   2274  HN  LEU A 240      -3.029  17.086  -7.276  1.00 10.00      A   
ATOM   2275  CA  LEU A 240      -3.054  18.661  -5.860  1.00 10.00      A   
ATOM   2276  CB  LEU A 240      -3.145  19.756  -6.932  1.00 10.00      A   
ATOM   2277  CG  LEU A 240      -3.623  21.136  -6.463  1.00 10.00      A   
ATOM   2278  CD1 LEU A 240      -2.654  21.726  -5.453  1.00 10.00      A   
ATOM   2279  CD2 LEU A 240      -3.798  22.075  -7.646  1.00 10.00      A   
ATOM   2280  C   LEU A 240      -4.390  18.516  -5.140  1.00 10.00      A   
ATOM   2281  O   LEU A 240      -5.433  18.317  -5.769  1.00 10.00      A   
ATOM   2282  N   GLY A 241      -4.344  18.614  -3.822  1.00 10.00      A   
ATOM   2283  HN  GLY A 241      -3.478  18.755  -3.379  1.00 10.00      A   
ATOM   2284  CA  GLY A 241      -5.542  18.530  -3.024  1.00 10.00      A   
ATOM   2285  C   GLY A 241      -5.928  19.906  -2.534  1.00 10.00      A   
ATOM   2286  O   GLY A 241      -5.357  20.412  -1.570  1.00 10.00      A   
ATOM   2287  N   THR A 242      -6.874  20.521  -3.219  1.00 10.00      A   
ATOM   2288  HN  THR A 242      -7.296  20.056  -3.973  1.00 10.00      A   
ATOM   2289  CA  THR A 242      -7.325  21.857  -2.870  1.00 10.00      A   
ATOM   2290  CB  THR A 242      -7.984  22.556  -4.079  1.00 10.00      A   
ATOM   2291  OG1 THR A 242      -9.105  21.786  -4.542  1.00 10.00      A   
ATOM   2292  HG1 THR A 242      -8.809  20.906  -4.808  1.00 10.00      A   
ATOM   2293  CG2 THR A 242      -6.985  22.711  -5.218  1.00 10.00      A   
ATOM   2294  C   THR A 242      -8.301  21.818  -1.702  1.00 10.00      A   
ATOM   2295  O   THR A 242      -8.886  20.776  -1.407  1.00 10.00      A   
ATOM   2296  N   GLY A 243      -8.467  22.954  -1.042  1.00 10.00      A   
ATOM   2297  HN  GLY A 243      -7.981  23.758  -1.331  1.00 10.00      A   
ATOM   2298  CA  GLY A 243      -9.375  23.027   0.081  1.00 10.00      A   
ATOM   2299  C   GLY A 243     -10.639  23.767  -0.287  1.00 10.00      A   
ATOM   2300  O   GLY A 243     -11.445  23.272  -1.078  1.00 10.00      A   
ATOM   2301  N   GLY A 244     -10.803  24.958   0.269  1.00 10.00      A   
ATOM   2302  HN  GLY A 244     -10.115  25.305   0.878  1.00 10.00      A   
ATOM   2303  CA  GLY A 244     -11.969  25.758  -0.024  1.00 10.00      A   
ATOM   2304  C   GLY A 244     -11.853  26.423  -1.378  1.00 10.00      A   
ATOM   2305  O   GLY A 244     -11.002  27.287  -1.578  1.00 10.00      A   
ATOM   2306  N   TYR A 245     -12.697  26.012  -2.310  1.00 10.00      A   
ATOM   2307  HN  TYR A 245     -13.357  25.313  -2.086  1.00 10.00      A   
ATOM   2308  CA  TYR A 245     -12.689  26.569  -3.655  1.00 10.00      A   
ATOM   2309  CB  TYR A 245     -12.932  25.460  -4.682  1.00 10.00      A   
ATOM   2310  CG  TYR A 245     -12.193  25.646  -5.990  1.00 10.00      A   
ATOM   2311  CD1 TYR A 245     -10.841  25.347  -6.096  1.00 10.00      A   
ATOM   2312  CD2 TYR A 245     -12.851  26.117  -7.118  1.00 10.00      A   
ATOM   2313  CE1 TYR A 245     -10.165  25.514  -7.291  1.00 10.00      A   
ATOM   2314  CE2 TYR A 245     -12.185  26.286  -8.315  1.00 10.00      A   
ATOM   2315  CZ  TYR A 245     -10.843  25.984  -8.398  1.00 10.00      A   
ATOM   2316  OH  TYR A 245     -10.180  26.142  -9.595  1.00 10.00      A   
ATOM   2317  HH  TYR A 245     -10.619  26.824 -10.121  1.00 10.00      A   
ATOM   2318  C   TYR A 245     -13.752  27.660  -3.769  1.00 10.00      A   
ATOM   2319  O   TYR A 245     -14.256  27.963  -4.854  1.00 10.00      A   
ATOM   2320  N   THR A 246     -14.076  28.248  -2.629  1.00 10.00      A   
ATOM   2321  HN  THR A 246     -13.627  27.965  -1.809  1.00 10.00      A   
ATOM   2322  CA  THR A 246     -15.062  29.302  -2.555  1.00 10.00      A   
ATOM   2323  CB  THR A 246     -16.148  28.989  -1.495  1.00 10.00      A   
ATOM   2324  OG1 THR A 246     -17.066  30.088  -1.390  1.00 10.00      A   
ATOM   2325  HG1 THR A 246     -16.725  30.733  -0.753  1.00 10.00      A   
ATOM   2326  CG2 THR A 246     -15.530  28.706  -0.131  1.00 10.00      A   
ATOM   2327  C   THR A 246     -14.387  30.638  -2.246  1.00 10.00      A   
ATOM   2328  O   THR A 246     -13.557  30.734  -1.335  1.00 10.00      A   
ATOM   2329  N   ALA A 247     -14.728  31.654  -3.022  1.00 10.00      A   
ATOM   2330  HN  ALA A 247     -15.377  31.507  -3.741  1.00 10.00      A   
ATOM   2331  CA  ALA A 247     -14.178  32.989  -2.844  1.00 10.00      A   
ATOM   2332  CB  ALA A 247     -12.727  33.039  -3.301  1.00 10.00      A   
ATOM   2333  C   ALA A 247     -15.001  33.990  -3.633  1.00 10.00      A   
ATOM   2334  O   ALA A 247     -15.946  33.611  -4.332  1.00 10.00      A   
ATOM   2335  N   GLU A 248     -14.645  35.262  -3.514  1.00 10.00      A   
ATOM   2336  HN  GLU A 248     -13.887  35.495  -2.942  1.00 10.00      A   
ATOM   2337  CA  GLU A 248     -15.338  36.319  -4.225  1.00 10.00      A   
ATOM   2338  CB  GLU A 248     -15.085  37.659  -3.526  1.00 10.00      A   
ATOM   2339  CG  GLU A 248     -16.106  38.738  -3.848  1.00 10.00      A   
ATOM   2340  CD  GLU A 248     -15.792  40.055  -3.170  1.00 10.00      A   
ATOM   2341  OE1 GLU A 248     -15.952  40.151  -1.935  1.00 10.00      A   
ATOM   2342  OE2 GLU A 248     -15.384  41.002  -3.869  1.00 10.00      A   
ATOM   2343  C   GLU A 248     -14.823  36.366  -5.658  1.00 10.00      A   
ATOM   2344  O   GLU A 248     -13.622  36.237  -5.883  1.00 10.00      A   
ATOM   2345  N   VAL A 249     -15.727  36.534  -6.618  1.00 10.00      A   
ATOM   2346  HN  VAL A 249     -16.673  36.627  -6.370  1.00 10.00      A   
ATOM   2347  CA  VAL A 249     -15.351  36.584  -8.029  1.00 10.00      A   
ATOM   2348  CB  VAL A 249     -16.574  36.500  -8.969  1.00 10.00      A   
ATOM   2349  CG1 VAL A 249     -16.126  36.335 -10.416  1.00 10.00      A   
ATOM   2350  CG2 VAL A 249     -17.485  35.358  -8.558  1.00 10.00      A   
ATOM   2351  C   VAL A 249     -14.536  37.838  -8.347  1.00 10.00      A   
ATOM   2352  O   VAL A 249     -15.085  38.904  -8.643  1.00 10.00      A   
ATOM   2353  N   ARG A 250     -13.223  37.701  -8.264  1.00 10.00      A   
ATOM   2354  HN  ARG A 250     -12.855  36.826  -7.996  1.00 10.00      A   
ATOM   2355  CA  ARG A 250     -12.311  38.803  -8.536  1.00 10.00      A   
ATOM   2356  CB  ARG A 250     -11.677  39.313  -7.237  1.00 10.00      A   
ATOM   2357  CG  ARG A 250     -12.696  39.717  -6.176  1.00 10.00      A   
ATOM   2358  CD  ARG A 250     -12.032  40.148  -4.879  1.00 10.00      A   
ATOM   2359  NE  ARG A 250     -11.427  41.476  -4.981  1.00 10.00      A   
ATOM   2360  HE  ARG A 250     -10.504  41.524  -5.322  1.00 10.00      A   
ATOM   2361  CZ  ARG A 250     -12.041  42.611  -4.641  1.00 10.00      A   
ATOM   2362  NH1 ARG A 250     -13.285  42.599  -4.178  1.00 10.00      A   
ATOM   2363 HH11 ARG A 250     -13.751  43.494  -3.914  1.00 10.00      A   
ATOM   2364 HH12 ARG A 250     -13.808  41.695  -4.074  1.00 10.00      A   
ATOM   2365  NH2 ARG A 250     -11.411  43.767  -4.756  1.00 10.00      A   
ATOM   2366 HH21 ARG A 250     -10.431  43.796  -5.110  1.00 10.00      A   
ATOM   2367 HH22 ARG A 250     -11.891  44.655  -4.492  1.00 10.00      A   
ATOM   2368  C   ARG A 250     -11.246  38.384  -9.552  1.00 10.00      A   
ATOM   2369  O   ARG A 250     -10.579  37.355  -9.380  1.00 10.00      A   
ATOM   2370  N   PRO A 251     -11.089  39.170 -10.633  1.00 10.00      A   
ATOM   2371  CA  PRO A 251     -10.123  38.895 -11.713  1.00 10.00      A   
ATOM   2372  CB  PRO A 251     -10.209  40.140 -12.603  1.00 10.00      A   
ATOM   2373  CG  PRO A 251     -11.562  40.705 -12.334  1.00 10.00      A   
ATOM   2374  CD  PRO A 251     -11.863  40.399 -10.895  1.00 10.00      A   
ATOM   2375  C   PRO A 251      -8.689  38.696 -11.224  1.00 10.00      A   
ATOM   2376  O   PRO A 251      -7.963  37.841 -11.739  1.00 10.00      A   
ATOM   2377  N   ASP A 252      -8.280  39.475 -10.229  1.00 10.00      A   
ATOM   2378  HN  ASP A 252      -8.901  40.127  -9.843  1.00 10.00      A   
ATOM   2379  CA  ASP A 252      -6.923  39.374  -9.695  1.00 10.00      A   
ATOM   2380  CB  ASP A 252      -6.582  40.536  -8.750  1.00 10.00      A   
ATOM   2381  CG  ASP A 252      -7.321  40.499  -7.431  1.00 10.00      A   
ATOM   2382  OD1 ASP A 252      -6.696  40.176  -6.400  1.00 10.00      A   
ATOM   2383  OD2 ASP A 252      -8.529  40.808  -7.418  1.00 10.00      A   
ATOM   2384  C   ASP A 252      -6.679  38.022  -9.034  1.00 10.00      A   
ATOM   2385  O   ASP A 252      -5.633  37.402  -9.240  1.00 10.00      A   
ATOM   2386  N   VAL A 253      -7.654  37.555  -8.260  1.00 10.00      A   
ATOM   2387  HN  VAL A 253      -8.463  38.095  -8.126  1.00 10.00      A   
ATOM   2388  CA  VAL A 253      -7.536  36.265  -7.595  1.00 10.00      A   
ATOM   2389  CB  VAL A 253      -8.729  35.995  -6.657  1.00 10.00      A   
ATOM   2390  CG1 VAL A 253      -8.470  34.768  -5.796  1.00 10.00      A   
ATOM   2391  CG2 VAL A 253      -9.017  37.207  -5.788  1.00 10.00      A   
ATOM   2392  C   VAL A 253      -7.478  35.163  -8.644  1.00 10.00      A   
ATOM   2393  O   VAL A 253      -6.647  34.256  -8.565  1.00 10.00      A   
ATOM   2394  N   TYR A 254      -8.349  35.282  -9.645  1.00 10.00      A   
ATOM   2395  HN  TYR A 254      -8.959  36.052  -9.650  1.00 10.00      A   
ATOM   2396  CA  TYR A 254      -8.426  34.314 -10.732  1.00 10.00      A   
ATOM   2397  CB  TYR A 254      -9.563  34.686 -11.692  1.00 10.00      A   
ATOM   2398  CG  TYR A 254      -9.747  33.727 -12.852  1.00 10.00      A   
ATOM   2399  CD1 TYR A 254     -10.496  32.566 -12.709  1.00 10.00      A   
ATOM   2400  CD2 TYR A 254      -9.170  33.986 -14.091  1.00 10.00      A   
ATOM   2401  CE1 TYR A 254     -10.669  31.693 -13.767  1.00 10.00      A   
ATOM   2402  CE2 TYR A 254      -9.337  33.116 -15.153  1.00 10.00      A   
ATOM   2403  CZ  TYR A 254     -10.086  31.973 -14.984  1.00 10.00      A   
ATOM   2404  OH  TYR A 254     -10.254  31.106 -16.037  1.00 10.00      A   
ATOM   2405  HH  TYR A 254     -11.162  31.173 -16.361  1.00 10.00      A   
ATOM   2406  C   TYR A 254      -7.104  34.224 -11.487  1.00 10.00      A   
ATOM   2407  O   TYR A 254      -6.609  33.126 -11.756  1.00 10.00      A   
ATOM   2408  N   SER A 255      -6.540  35.379 -11.823  1.00 10.00      A   
ATOM   2409  HN  SER A 255      -6.987  36.219 -11.578  1.00 10.00      A   
ATOM   2410  CA  SER A 255      -5.281  35.435 -12.549  1.00 10.00      A   
ATOM   2411  CB  SER A 255      -4.884  36.888 -12.796  1.00 10.00      A   
ATOM   2412  OG  SER A 255      -5.897  37.569 -13.516  1.00 10.00      A   
ATOM   2413  HG  SER A 255      -6.586  37.860 -12.901  1.00 10.00      A   
ATOM   2414  C   SER A 255      -4.170  34.706 -11.804  1.00 10.00      A   
ATOM   2415  O   SER A 255      -3.493  33.849 -12.374  1.00 10.00      A   
ATOM   2416  N   GLY A 256      -4.003  35.038 -10.526  1.00 10.00      A   
ATOM   2417  HN  GLY A 256      -4.585  35.719 -10.129  1.00 10.00      A   
ATOM   2418  CA  GLY A 256      -2.974  34.411  -9.717  1.00 10.00      A   
ATOM   2419  C   GLY A 256      -3.114  32.901  -9.672  1.00 10.00      A   
ATOM   2420  O   GLY A 256      -2.125  32.173  -9.796  1.00 10.00      A   
ATOM   2421  N   LEU A 257      -4.347  32.430  -9.510  1.00 10.00      A   
ATOM   2422  HN  LEU A 257      -5.093  33.061  -9.427  1.00 10.00      A   
ATOM   2423  CA  LEU A 257      -4.622  31.000  -9.450  1.00 10.00      A   
ATOM   2424  CB  LEU A 257      -6.094  30.747  -9.122  1.00 10.00      A   
ATOM   2425  CG  LEU A 257      -6.554  31.148  -7.719  1.00 10.00      A   
ATOM   2426  CD1 LEU A 257      -8.069  31.068  -7.606  1.00 10.00      A   
ATOM   2427  CD2 LEU A 257      -5.888  30.272  -6.669  1.00 10.00      A   
ATOM   2428  C   LEU A 257      -4.263  30.323 -10.763  1.00 10.00      A   
ATOM   2429  O   LEU A 257      -3.552  29.321 -10.782  1.00 10.00      A   
ATOM   2430  N   SER A 258      -4.739  30.894 -11.860  1.00 10.00      A   
ATOM   2431  HN  SER A 258      -5.280  31.713 -11.781  1.00 10.00      A   
ATOM   2432  CA  SER A 258      -4.483  30.345 -13.179  1.00 10.00      A   
ATOM   2433  CB  SER A 258      -5.237  31.154 -14.239  1.00 10.00      A   
ATOM   2434  OG  SER A 258      -5.337  30.442 -15.458  1.00 10.00      A   
ATOM   2435  HG  SER A 258      -5.798  29.611 -15.302  1.00 10.00      A   
ATOM   2436  C   SER A 258      -2.986  30.291 -13.488  1.00 10.00      A   
ATOM   2437  O   SER A 258      -2.482  29.262 -13.933  1.00 10.00      A   
ATOM   2438  N   VAL A 259      -2.279  31.389 -13.226  1.00 10.00      A   
ATOM   2439  HN  VAL A 259      -2.732  32.170 -12.839  1.00 10.00      A   
ATOM   2440  CA  VAL A 259      -0.842  31.460 -13.489  1.00 10.00      A   
ATOM   2441  CB  VAL A 259      -0.276  32.867 -13.196  1.00 10.00      A   
ATOM   2442  CG1 VAL A 259       1.241  32.883 -13.316  1.00 10.00      A   
ATOM   2443  CG2 VAL A 259      -0.894  33.887 -14.137  1.00 10.00      A   
ATOM   2444  C   VAL A 259      -0.076  30.404 -12.687  1.00 10.00      A   
ATOM   2445  O   VAL A 259       0.794  29.715 -13.225  1.00 10.00      A   
ATOM   2446  N   ALA A 260      -0.420  30.263 -11.414  1.00 10.00      A   
ATOM   2447  HN  ALA A 260      -1.133  30.825 -11.042  1.00 10.00      A   
ATOM   2448  CA  ALA A 260       0.245  29.292 -10.552  1.00 10.00      A   
ATOM   2449  CB  ALA A 260      -0.132  29.518  -9.098  1.00 10.00      A   
ATOM   2450  C   ALA A 260      -0.071  27.860 -10.980  1.00 10.00      A   
ATOM   2451  O   ALA A 260       0.789  26.980 -10.927  1.00 10.00      A   
ATOM   2452  N   LEU A 261      -1.303  27.638 -11.420  1.00 10.00      A   
ATOM   2453  HN  LEU A 261      -1.946  28.381 -11.440  1.00 10.00      A   
ATOM   2454  CA  LEU A 261      -1.735  26.316 -11.861  1.00 10.00      A   
ATOM   2455  CB  LEU A 261      -3.242  26.295 -12.124  1.00 10.00      A   
ATOM   2456  CG  LEU A 261      -4.130  26.135 -10.888  1.00 10.00      A   
ATOM   2457  CD1 LEU A 261      -5.547  26.595 -11.186  1.00 10.00      A   
ATOM   2458  CD2 LEU A 261      -4.126  24.690 -10.416  1.00 10.00      A   
ATOM   2459  C   LEU A 261      -0.968  25.861 -13.095  1.00 10.00      A   
ATOM   2460  O   LEU A 261      -0.691  24.673 -13.263  1.00 10.00      A   
ATOM   2461  N   SER A 262      -0.622  26.809 -13.958  1.00 10.00      A   
ATOM   2462  HN  SER A 262      -0.889  27.740 -13.786  1.00 10.00      A   
ATOM   2463  CA  SER A 262       0.129  26.493 -15.165  1.00 10.00      A   
ATOM   2464  CB  SER A 262       0.032  27.630 -16.184  1.00 10.00      A   
ATOM   2465  OG  SER A 262      -0.290  28.861 -15.558  1.00 10.00      A   
ATOM   2466  HG  SER A 262       0.371  29.060 -14.879  1.00 10.00      A   
ATOM   2467  C   SER A 262       1.589  26.185 -14.832  1.00 10.00      A   
ATOM   2468  O   SER A 262       2.327  25.651 -15.659  1.00 10.00      A   
ATOM   2469  N   GLY A 263       1.989  26.508 -13.608  1.00 10.00      A   
ATOM   2470  HN  GLY A 263       1.350  26.917 -12.987  1.00 10.00      A   
ATOM   2471  CA  GLY A 263       3.347  26.261 -13.177  1.00 10.00      A   
ATOM   2472  C   GLY A 263       3.576  24.805 -12.824  1.00 10.00      A   
ATOM   2473  O   GLY A 263       4.661  24.263 -13.050  1.00 10.00      A   
ATOM   2474  N   CYS A 264       2.552  24.163 -12.283  1.00 10.00      A   
ATOM   2475  HN  CYS A 264       1.703  24.638 -12.147  1.00 10.00      A   
ATOM   2476  CA  CYS A 264       2.652  22.766 -11.897  1.00 10.00      A   
ATOM   2477  CB  CYS A 264       1.691  22.452 -10.750  1.00 10.00      A   
ATOM   2478  SG  CYS A 264       1.735  23.647  -9.394  1.00 10.00      A   
ATOM   2479  HG  CYS A 264       2.003  22.990  -8.274  1.00 10.00      A   
ATOM   2480  C   CYS A 264       2.387  21.851 -13.090  1.00 10.00      A   
ATOM   2481  O   CYS A 264       1.241  21.487 -13.378  1.00 10.00      A   
ATOM   2482  N   LYS A 265       3.457  21.497 -13.791  1.00 10.00      A   
ATOM   2483  HN  LYS A 265       4.337  21.835 -13.515  1.00 10.00      A   
ATOM   2484  CA  LYS A 265       3.367  20.632 -14.965  1.00 10.00      A   
ATOM   2485  CB  LYS A 265       4.574  20.848 -15.885  1.00 10.00      A   
ATOM   2486  CG  LYS A 265       4.371  21.887 -16.981  1.00 10.00      A   
ATOM   2487  CD  LYS A 265       4.546  23.308 -16.464  1.00 10.00      A   
ATOM   2488  CE  LYS A 265       4.689  24.294 -17.616  1.00 10.00      A   
ATOM   2489  NZ  LYS A 265       4.645  25.709 -17.157  1.00 10.00      A   
ATOM   2490  HZ1 LYS A 265       5.289  25.845 -16.356  1.00 10.00      A   
ATOM   2491  HZ2 LYS A 265       3.679  25.961 -16.856  1.00 10.00      A   
ATOM   2492  HZ3 LYS A 265       4.931  26.347 -17.928  1.00 10.00      A   
ATOM   2493  C   LYS A 265       3.284  19.161 -14.569  1.00 10.00      A   
ATOM   2494  O   LYS A 265       2.881  18.314 -15.368  1.00 10.00      A   
ATOM   2495  N   GLU A 266       3.646  18.865 -13.327  1.00 10.00      A   
ATOM   2496  HN  GLU A 266       3.935  19.588 -12.730  1.00 10.00      A   
ATOM   2497  CA  GLU A 266       3.632  17.493 -12.825  1.00 10.00      A   
ATOM   2498  CB  GLU A 266       4.658  17.332 -11.699  1.00 10.00      A   
ATOM   2499  CG  GLU A 266       6.076  17.733 -12.074  1.00 10.00      A   
ATOM   2500  CD  GLU A 266       6.674  16.839 -13.142  1.00 10.00      A   
ATOM   2501  OE1 GLU A 266       7.105  17.365 -14.189  1.00 10.00      A   
ATOM   2502  OE2 GLU A 266       6.725  15.611 -12.939  1.00 10.00      A   
ATOM   2503  C   GLU A 266       2.248  17.085 -12.324  1.00 10.00      A   
ATOM   2504  O   GLU A 266       2.032  15.931 -11.961  1.00 10.00      A   
ATOM   2505  N   LEU A 267       1.314  18.032 -12.312  1.00 10.00      A   
ATOM   2506  HN  LEU A 267       1.546  18.932 -12.619  1.00 10.00      A   
ATOM   2507  CA  LEU A 267      -0.044  17.764 -11.841  1.00 10.00      A   
ATOM   2508  CB  LEU A 267      -0.893  19.036 -11.830  1.00 10.00      A   
ATOM   2509  CG  LEU A 267      -0.650  20.002 -10.669  1.00 10.00      A   
ATOM   2510  CD1 LEU A 267      -1.664  21.137 -10.691  1.00 10.00      A   
ATOM   2511  CD2 LEU A 267      -0.684  19.270  -9.336  1.00 10.00      A   
ATOM   2512  C   LEU A 267      -0.733  16.674 -12.654  1.00 10.00      A   
ATOM   2513  O   LEU A 267      -0.837  16.764 -13.879  1.00 10.00      A   
ATOM   2514  N   ARG A 268      -1.176  15.636 -11.961  1.00 10.00      A   
ATOM   2515  HN  ARG A 268      -1.024  15.618 -10.988  1.00 10.00      A   
ATOM   2516  CA  ARG A 268      -1.870  14.520 -12.593  1.00 10.00      A   
ATOM   2517  CB  ARG A 268      -1.005  13.255 -12.566  1.00 10.00      A   
ATOM   2518  CG  ARG A 268       0.317  13.365 -13.305  1.00 10.00      A   
ATOM   2519  CD  ARG A 268       0.118  13.596 -14.796  1.00 10.00      A   
ATOM   2520  NE  ARG A 268       1.397  13.675 -15.497  1.00 10.00      A   
ATOM   2521  HE  ARG A 268       1.809  12.824 -15.776  1.00 10.00      A   
ATOM   2522  CZ  ARG A 268       2.025  14.814 -15.782  1.00 10.00      A   
ATOM   2523  NH1 ARG A 268       1.496  15.983 -15.431  1.00 10.00      A   
ATOM   2524 HH11 ARG A 268       0.580  16.015 -14.929  1.00 10.00      A   
ATOM   2525 HH12 ARG A 268       1.998  16.878 -15.651  1.00 10.00      A   
ATOM   2526  NH2 ARG A 268       3.208  14.782 -16.382  1.00 10.00      A   
ATOM   2527 HH21 ARG A 268       3.708  15.668 -16.611  1.00 10.00      A   
ATOM   2528 HH22 ARG A 268       3.648  13.866 -16.623  1.00 10.00      A   
ATOM   2529  C   ARG A 268      -3.181  14.232 -11.871  1.00 10.00      A   
ATOM   2530  O   ARG A 268      -4.146  13.761 -12.476  1.00 10.00      A   
ATOM   2531  N   CYS A 269      -3.207  14.514 -10.575  1.00 10.00      A   
ATOM   2532  HN  CYS A 269      -2.409  14.897 -10.152  1.00 10.00      A   
ATOM   2533  CA  CYS A 269      -4.390  14.276  -9.762  1.00 10.00      A   
ATOM   2534  CB  CYS A 269      -4.083  13.234  -8.677  1.00 10.00      A   
ATOM   2535  SG  CYS A 269      -5.506  12.750  -7.668  1.00 10.00      A   
ATOM   2536  HG  CYS A 269      -5.115  11.799  -6.828  1.00 10.00      A   
ATOM   2537  C   CYS A 269      -4.898  15.571  -9.133  1.00 10.00      A   
ATOM   2538  O   CYS A 269      -4.128  16.330  -8.540  1.00 10.00      A   
ATOM   2539  N   LEU A 270      -6.194  15.817  -9.274  1.00 10.00      A   
ATOM   2540  HN  LEU A 270      -6.753  15.170  -9.761  1.00 10.00      A   
ATOM   2541  CA  LEU A 270      -6.817  17.006  -8.716  1.00 10.00      A   
ATOM   2542  CB  LEU A 270      -7.353  17.911  -9.825  1.00 10.00      A   
ATOM   2543  CG  LEU A 270      -6.606  19.229 -10.036  1.00 10.00      A   
ATOM   2544  CD1 LEU A 270      -7.203  19.997 -11.203  1.00 10.00      A   
ATOM   2545  CD2 LEU A 270      -6.646  20.070  -8.771  1.00 10.00      A   
ATOM   2546  C   LEU A 270      -7.940  16.614  -7.762  1.00 10.00      A   
ATOM   2547  O   LEU A 270      -8.861  15.886  -8.140  1.00 10.00      A   
ATOM   2548  N   SER A 271      -7.846  17.086  -6.525  1.00 10.00      A   
ATOM   2549  HN  SER A 271      -7.085  17.665  -6.288  1.00 10.00      A   
ATOM   2550  CA  SER A 271      -8.846  16.786  -5.508  1.00 10.00      A   
ATOM   2551  CB  SER A 271      -8.318  15.708  -4.556  1.00 10.00      A   
ATOM   2552  OG  SER A 271      -6.921  15.536  -4.717  1.00 10.00      A   
ATOM   2553  HG  SER A 271      -6.666  15.851  -5.588  1.00 10.00      A   
ATOM   2554  C   SER A 271      -9.230  18.043  -4.728  1.00 10.00      A   
ATOM   2555  O   SER A 271      -8.614  19.101  -4.891  1.00 10.00      A   
ATOM   2556  N   GLY A 272     -10.255  17.926  -3.894  1.00 10.00      A   
ATOM   2557  HN  GLY A 272     -10.726  17.069  -3.830  1.00 10.00      A   
ATOM   2558  CA  GLY A 272     -10.702  19.055  -3.099  1.00 10.00      A   
ATOM   2559  C   GLY A 272     -11.905  19.741  -3.709  1.00 10.00      A   
ATOM   2560  O   GLY A 272     -12.948  19.113  -3.895  1.00 10.00      A   
ATOM   2561  N   PHE A 273     -11.756  21.024  -4.032  1.00 10.00      A   
ATOM   2562  HN  PHE A 273     -10.885  21.458  -3.871  1.00 10.00      A   
ATOM   2563  CA  PHE A 273     -12.834  21.811  -4.632  1.00 10.00      A   
ATOM   2564  CB  PHE A 273     -13.252  21.239  -5.996  1.00 10.00      A   
ATOM   2565  CG  PHE A 273     -12.221  21.390  -7.082  1.00 10.00      A   
ATOM   2566  CD1 PHE A 273     -11.121  20.552  -7.134  1.00 10.00      A   
ATOM   2567  CD2 PHE A 273     -12.362  22.363  -8.058  1.00 10.00      A   
ATOM   2568  CE1 PHE A 273     -10.182  20.683  -8.140  1.00 10.00      A   
ATOM   2569  CE2 PHE A 273     -11.426  22.501  -9.066  1.00 10.00      A   
ATOM   2570  CZ  PHE A 273     -10.334  21.659  -9.107  1.00 10.00      A   
ATOM   2571  C   PHE A 273     -14.043  21.927  -3.705  1.00 10.00      A   
ATOM   2572  O   PHE A 273     -15.189  21.831  -4.144  1.00 10.00      A   
ATOM   2573  N   TRP A 274     -13.785  22.135  -2.420  1.00 10.00      A   
ATOM   2574  HN  TRP A 274     -12.851  22.205  -2.121  1.00 10.00      A   
ATOM   2575  CA  TRP A 274     -14.857  22.284  -1.445  1.00 10.00      A   
ATOM   2576  CB  TRP A 274     -14.299  22.267  -0.023  1.00 10.00      A   
ATOM   2577  CG  TRP A 274     -14.371  20.933   0.657  1.00 10.00      A   
ATOM   2578  CD1 TRP A 274     -15.478  20.357   1.212  1.00 10.00      A   
ATOM   2579  CD2 TRP A 274     -13.290  20.017   0.877  1.00 10.00      A   
ATOM   2580  NE1 TRP A 274     -15.157  19.141   1.761  1.00 10.00      A   
ATOM   2581  HE1 TRP A 274     -15.787  18.536   2.218  1.00 10.00      A   
ATOM   2582  CE2 TRP A 274     -13.818  18.907   1.568  1.00 10.00      A   
ATOM   2583  CE3 TRP A 274     -11.928  20.026   0.555  1.00 10.00      A   
ATOM   2584  CZ2 TRP A 274     -13.033  17.820   1.942  1.00 10.00      A   
ATOM   2585  CZ3 TRP A 274     -11.151  18.945   0.927  1.00 10.00      A   
ATOM   2586  CH2 TRP A 274     -11.705  17.858   1.613  1.00 10.00      A   
ATOM   2587  C   TRP A 274     -15.579  23.602  -1.687  1.00 10.00      A   
ATOM   2588  O   TRP A 274     -14.952  24.662  -1.653  1.00 10.00      A   
ATOM   2589  N   ASP A 275     -16.885  23.529  -1.949  1.00 10.00      A   
ATOM   2590  HN  ASP A 275     -17.314  22.649  -1.978  1.00 10.00      A   
ATOM   2591  CA  ASP A 275     -17.695  24.723  -2.207  1.00 10.00      A   
ATOM   2592  CB  ASP A 275     -17.675  25.683  -1.005  1.00 10.00      A   
ATOM   2593  CG  ASP A 275     -18.028  25.014   0.310  1.00 10.00      A   
ATOM   2594  OD1 ASP A 275     -19.219  24.713   0.539  1.00 10.00      A   
ATOM   2595  OD2 ASP A 275     -17.116  24.789   1.128  1.00 10.00      A   
ATOM   2596  C   ASP A 275     -17.179  25.431  -3.459  1.00 10.00      A   
ATOM   2597  O   ASP A 275     -17.158  26.661  -3.535  1.00 10.00      A   
ATOM   2598  N   ALA A 276     -16.768  24.628  -4.433  1.00 10.00      A   
ATOM   2599  HN  ALA A 276     -16.843  23.659  -4.305  1.00 10.00      A   
ATOM   2600  CA  ALA A 276     -16.216  25.125  -5.687  1.00 10.00      A   
ATOM   2601  CB  ALA A 276     -15.844  23.957  -6.591  1.00 10.00      A   
ATOM   2602  C   ALA A 276     -17.152  26.077  -6.420  1.00 10.00      A   
ATOM   2603  O   ALA A 276     -18.296  25.731  -6.718  1.00 10.00      A   
ATOM   2604  N   VAL A 277     -16.655  27.276  -6.695  1.00 10.00      A   
ATOM   2605  HN  VAL A 277     -15.747  27.494  -6.393  1.00 10.00      A   
ATOM   2606  CA  VAL A 277     -17.415  28.278  -7.425  1.00 10.00      A   
ATOM   2607  CB  VAL A 277     -16.986  29.711  -7.033  1.00 10.00      A   
ATOM   2608  CG1 VAL A 277     -17.817  30.760  -7.762  1.00 10.00      A   
ATOM   2609  CG2 VAL A 277     -17.087  29.904  -5.528  1.00 10.00      A   
ATOM   2610  C   VAL A 277     -17.179  28.070  -8.919  1.00 10.00      A   
ATOM   2611  O   VAL A 277     -16.034  28.067  -9.372  1.00 10.00      A   
ATOM   2612  N   PRO A 278     -18.256  27.877  -9.696  1.00 10.00      A   
ATOM   2613  CA  PRO A 278     -18.173  27.643 -11.148  1.00 10.00      A   
ATOM   2614  CB  PRO A 278     -19.628  27.737 -11.603  1.00 10.00      A   
ATOM   2615  CG  PRO A 278     -20.412  27.330 -10.405  1.00 10.00      A   
ATOM   2616  CD  PRO A 278     -19.653  27.860  -9.221  1.00 10.00      A   
ATOM   2617  C   PRO A 278     -17.318  28.672 -11.884  1.00 10.00      A   
ATOM   2618  O   PRO A 278     -16.637  28.340 -12.854  1.00 10.00      A   
ATOM   2619  N   ALA A 279     -17.345  29.912 -11.414  1.00 10.00      A   
ATOM   2620  HN  ALA A 279     -17.914  30.116 -10.640  1.00 10.00      A   
ATOM   2621  CA  ALA A 279     -16.577  30.989 -12.032  1.00 10.00      A   
ATOM   2622  CB  ALA A 279     -16.992  32.333 -11.457  1.00 10.00      A   
ATOM   2623  C   ALA A 279     -15.067  30.792 -11.886  1.00 10.00      A   
ATOM   2624  O   ALA A 279     -14.286  31.422 -12.596  1.00 10.00      A   
ATOM   2625  N   TYR A 280     -14.649  29.918 -10.978  1.00 10.00      A   
ATOM   2626  HN  TYR A 280     -15.308  29.419 -10.443  1.00 10.00      A   
ATOM   2627  CA  TYR A 280     -13.224  29.679 -10.769  1.00 10.00      A   
ATOM   2628  CB  TYR A 280     -12.841  29.860  -9.299  1.00 10.00      A   
ATOM   2629  CG  TYR A 280     -12.584  31.301  -8.928  1.00 10.00      A   
ATOM   2630  CD1 TYR A 280     -13.607  32.119  -8.467  1.00 10.00      A   
ATOM   2631  CD2 TYR A 280     -11.315  31.853  -9.059  1.00 10.00      A   
ATOM   2632  CE1 TYR A 280     -13.375  33.444  -8.148  1.00 10.00      A   
ATOM   2633  CE2 TYR A 280     -11.075  33.173  -8.736  1.00 10.00      A   
ATOM   2634  CZ  TYR A 280     -12.107  33.964  -8.284  1.00 10.00      A   
ATOM   2635  OH  TYR A 280     -11.873  35.283  -7.980  1.00 10.00      A   
ATOM   2636  HH  TYR A 280     -11.256  35.655  -8.620  1.00 10.00      A   
ATOM   2637  C   TYR A 280     -12.782  28.316 -11.293  1.00 10.00      A   
ATOM   2638  O   TYR A 280     -11.625  27.925 -11.143  1.00 10.00      A   
ATOM   2639  N   LEU A 281     -13.702  27.605 -11.924  1.00 10.00      A   
ATOM   2640  HN  LEU A 281     -14.604  27.973 -12.022  1.00 10.00      A   
ATOM   2641  CA  LEU A 281     -13.408  26.289 -12.484  1.00 10.00      A   
ATOM   2642  CB  LEU A 281     -14.692  25.533 -12.840  1.00 10.00      A   
ATOM   2643  CG  LEU A 281     -15.634  25.217 -11.680  1.00 10.00      A   
ATOM   2644  CD1 LEU A 281     -16.842  24.437 -12.175  1.00 10.00      A   
ATOM   2645  CD2 LEU A 281     -14.904  24.449 -10.591  1.00 10.00      A   
ATOM   2646  C   LEU A 281     -12.458  26.348 -13.696  1.00 10.00      A   
ATOM   2647  O   LEU A 281     -11.512  25.565 -13.768  1.00 10.00      A   
ATOM   2648  N   PRO A 282     -12.682  27.270 -14.671  1.00 10.00      A   
ATOM   2649  CA  PRO A 282     -11.825  27.392 -15.870  1.00 10.00      A   
ATOM   2650  CB  PRO A 282     -12.434  28.576 -16.629  1.00 10.00      A   
ATOM   2651  CG  PRO A 282     -13.842  28.630 -16.163  1.00 10.00      A   
ATOM   2652  CD  PRO A 282     -13.800  28.235 -14.719  1.00 10.00      A   
ATOM   2653  C   PRO A 282     -10.348  27.671 -15.565  1.00 10.00      A   
ATOM   2654  O   PRO A 282      -9.507  27.652 -16.465  1.00 10.00      A   
ATOM   2655  N   ALA A 283     -10.032  27.915 -14.303  1.00 10.00      A   
ATOM   2656  HN  ALA A 283     -10.738  27.901 -13.622  1.00 10.00      A   
ATOM   2657  CA  ALA A 283      -8.662  28.197 -13.901  1.00 10.00      A   
ATOM   2658  CB  ALA A 283      -8.626  28.743 -12.483  1.00 10.00      A   
ATOM   2659  C   ALA A 283      -7.771  26.963 -14.026  1.00 10.00      A   
ATOM   2660  O   ALA A 283      -6.581  27.075 -14.328  1.00 10.00      A   
ATOM   2661  N   VAL A 284      -8.357  25.787 -13.828  1.00 10.00      A   
ATOM   2662  HN  VAL A 284      -9.322  25.756 -13.637  1.00 10.00      A   
ATOM   2663  CA  VAL A 284      -7.604  24.537 -13.895  1.00 10.00      A   
ATOM   2664  CB  VAL A 284      -8.149  23.473 -12.914  1.00 10.00      A   
ATOM   2665  CG1 VAL A 284      -8.072  23.969 -11.480  1.00 10.00      A   
ATOM   2666  CG2 VAL A 284      -9.573  23.066 -13.271  1.00 10.00      A   
ATOM   2667  C   VAL A 284      -7.558  23.945 -15.304  1.00 10.00      A   
ATOM   2668  O   VAL A 284      -7.084  22.824 -15.491  1.00 10.00      A   
ATOM   2669  N   TYR A 285      -8.016  24.704 -16.298  1.00 10.00      A   
ATOM   2670  HN  TYR A 285      -8.348  25.609 -16.097  1.00 10.00      A   
ATOM   2671  CA  TYR A 285      -8.030  24.226 -17.686  1.00 10.00      A   
ATOM   2672  CB  TYR A 285      -8.644  25.269 -18.624  1.00 10.00      A   
ATOM   2673  CG  TYR A 285     -10.158  25.307 -18.614  1.00 10.00      A   
ATOM   2674  CD1 TYR A 285     -10.898  24.383 -17.884  1.00 10.00      A   
ATOM   2675  CD2 TYR A 285     -10.849  26.268 -19.340  1.00 10.00      A   
ATOM   2676  CE1 TYR A 285     -12.280  24.417 -17.876  1.00 10.00      A   
ATOM   2677  CE2 TYR A 285     -12.227  26.310 -19.338  1.00 10.00      A   
ATOM   2678  CZ  TYR A 285     -12.939  25.384 -18.606  1.00 10.00      A   
ATOM   2679  OH  TYR A 285     -14.315  25.428 -18.609  1.00 10.00      A   
ATOM   2680  HH  TYR A 285     -14.636  25.304 -19.511  1.00 10.00      A   
ATOM   2681  C   TYR A 285      -6.636  23.832 -18.177  1.00 10.00      A   
ATOM   2682  O   TYR A 285      -6.487  22.925 -18.997  1.00 10.00      A   
ATOM   2683  N   SER A 286      -5.621  24.516 -17.668  1.00 10.00      A   
ATOM   2684  HN  SER A 286      -5.802  25.233 -17.024  1.00 10.00      A   
ATOM   2685  CA  SER A 286      -4.243  24.238 -18.049  1.00 10.00      A   
ATOM   2686  CB  SER A 286      -3.338  25.387 -17.604  1.00 10.00      A   
ATOM   2687  OG  SER A 286      -3.983  26.639 -17.800  1.00 10.00      A   
ATOM   2688  HG  SER A 286      -3.316  27.327 -17.918  1.00 10.00      A   
ATOM   2689  C   SER A 286      -3.760  22.912 -17.455  1.00 10.00      A   
ATOM   2690  O   SER A 286      -2.751  22.355 -17.891  1.00 10.00      A   
ATOM   2691  N   VAL A 287      -4.494  22.405 -16.470  1.00 10.00      A   
ATOM   2692  HN  VAL A 287      -5.300  22.884 -16.179  1.00 10.00      A   
ATOM   2693  CA  VAL A 287      -4.147  21.152 -15.816  1.00 10.00      A   
ATOM   2694  CB  VAL A 287      -4.397  21.222 -14.295  1.00 10.00      A   
ATOM   2695  CG1 VAL A 287      -3.895  19.965 -13.604  1.00 10.00      A   
ATOM   2696  CG2 VAL A 287      -3.744  22.460 -13.697  1.00 10.00      A   
ATOM   2697  C   VAL A 287      -4.953  19.997 -16.406  1.00 10.00      A   
ATOM   2698  O   VAL A 287      -4.462  18.874 -16.493  1.00 10.00      A   
ATOM   2699  N   CYS A 288      -6.186  20.287 -16.819  1.00 10.00      A   
ATOM   2700  HN  CYS A 288      -6.521  21.205 -16.714  1.00 10.00      A   
ATOM   2701  CA  CYS A 288      -7.072  19.277 -17.401  1.00 10.00      A   
ATOM   2702  CB  CYS A 288      -8.354  19.933 -17.899  1.00 10.00      A   
ATOM   2703  SG  CYS A 288      -9.310  20.763 -16.616  1.00 10.00      A   
ATOM   2704  HG  CYS A 288     -10.000  19.836 -15.970  1.00 10.00      A   
ATOM   2705  C   CYS A 288      -6.414  18.511 -18.546  1.00 10.00      A   
ATOM   2706  O   CYS A 288      -6.686  17.327 -18.748  1.00 10.00      A   
ATOM   2707  N   SER A 289      -5.540  19.189 -19.283  1.00 10.00      A   
ATOM   2708  HN  SER A 289      -5.370  20.132 -19.073  1.00 10.00      A   
ATOM   2709  CA  SER A 289      -4.839  18.585 -20.409  1.00 10.00      A   
ATOM   2710  CB  SER A 289      -3.969  19.643 -21.084  1.00 10.00      A   
ATOM   2711  OG  SER A 289      -4.603  20.913 -21.037  1.00 10.00      A   
ATOM   2712  HG  SER A 289      -5.415  20.881 -21.559  1.00 10.00      A   
ATOM   2713  C   SER A 289      -3.976  17.394 -19.983  1.00 10.00      A   
ATOM   2714  O   SER A 289      -3.670  16.517 -20.789  1.00 10.00      A   
ATOM   2715  N   ARG A 290      -3.594  17.358 -18.714  1.00 10.00      A   
ATOM   2716  HN  ARG A 290      -3.896  18.064 -18.101  1.00 10.00      A   
ATOM   2717  CA  ARG A 290      -2.758  16.281 -18.201  1.00 10.00      A   
ATOM   2718  CB  ARG A 290      -1.351  16.800 -17.872  1.00 10.00      A   
ATOM   2719  CG  ARG A 290      -1.330  18.037 -16.985  1.00 10.00      A   
ATOM   2720  CD  ARG A 290       0.027  18.719 -17.016  1.00 10.00      A   
ATOM   2721  NE  ARG A 290       0.049  19.945 -16.216  1.00 10.00      A   
ATOM   2722  HE  ARG A 290      -0.110  19.856 -15.252  1.00 10.00      A   
ATOM   2723  CZ  ARG A 290       0.274  21.157 -16.726  1.00 10.00      A   
ATOM   2724  NH1 ARG A 290       0.494  21.300 -18.024  1.00 10.00      A   
ATOM   2725 HH11 ARG A 290       0.667  22.245 -18.431  1.00 10.00      A   
ATOM   2726 HH12 ARG A 290       0.495  20.463 -18.647  1.00 10.00      A   
ATOM   2727  NH2 ARG A 290       0.304  22.220 -15.937  1.00 10.00      A   
ATOM   2728 HH21 ARG A 290       0.476  23.164 -16.344  1.00 10.00      A   
ATOM   2729 HH22 ARG A 290       0.161  22.118 -14.907  1.00 10.00      A   
ATOM   2730  C   ARG A 290      -3.395  15.628 -16.977  1.00 10.00      A   
ATOM   2731  O   ARG A 290      -2.730  14.925 -16.215  1.00 10.00      A   
ATOM   2732  N   LEU A 291      -4.693  15.844 -16.807  1.00 10.00      A   
ATOM   2733  HN  LEU A 291      -5.180  16.383 -17.467  1.00 10.00      A   
ATOM   2734  CA  LEU A 291      -5.419  15.286 -15.673  1.00 10.00      A   
ATOM   2735  CB  LEU A 291      -6.706  16.069 -15.401  1.00 10.00      A   
ATOM   2736  CG  LEU A 291      -6.597  17.189 -14.363  1.00 10.00      A   
ATOM   2737  CD1 LEU A 291      -7.932  17.898 -14.193  1.00 10.00      A   
ATOM   2738  CD2 LEU A 291      -6.109  16.632 -13.032  1.00 10.00      A   
ATOM   2739  C   LEU A 291      -5.733  13.811 -15.877  1.00 10.00      A   
ATOM   2740  O   LEU A 291      -6.358  13.428 -16.864  1.00 10.00      A   
ATOM   2741  N   THR A 292      -5.280  12.995 -14.942  1.00 10.00      A   
ATOM   2742  HN  THR A 292      -4.757  13.368 -14.197  1.00 10.00      A   
ATOM   2743  CA  THR A 292      -5.515  11.563 -14.992  1.00 10.00      A   
ATOM   2744  CB  THR A 292      -4.208  10.798 -14.735  1.00 10.00      A   
ATOM   2745  OG1 THR A 292      -3.107  11.562 -15.252  1.00 10.00      A   
ATOM   2746  HG1 THR A 292      -3.447  12.323 -15.737  1.00 10.00      A   
ATOM   2747  CG2 THR A 292      -4.245   9.445 -15.423  1.00 10.00      A   
ATOM   2748  C   THR A 292      -6.557  11.167 -13.945  1.00 10.00      A   
ATOM   2749  O   THR A 292      -7.360  10.256 -14.152  1.00 10.00      A   
ATOM   2750  N   THR A 293      -6.542  11.864 -12.823  1.00 10.00      A   
ATOM   2751  HN  THR A 293      -5.876  12.575 -12.708  1.00 10.00      A   
ATOM   2752  CA  THR A 293      -7.482  11.606 -11.750  1.00 10.00      A   
ATOM   2753  CB  THR A 293      -6.770  11.002 -10.526  1.00 10.00      A   
ATOM   2754  OG1 THR A 293      -5.843   9.994 -10.958  1.00 10.00      A   
ATOM   2755  HG1 THR A 293      -6.167   9.585 -11.767  1.00 10.00      A   
ATOM   2756  CG2 THR A 293      -7.786  10.386  -9.574  1.00 10.00      A   
ATOM   2757  C   THR A 293      -8.173  12.903 -11.341  1.00 10.00      A   
ATOM   2758  O   THR A 293      -7.509  13.887 -11.018  1.00 10.00      A   
ATOM   2759  N   LEU A 294      -9.501  12.902 -11.351  1.00 10.00      A   
ATOM   2760  HN  LEU A 294      -9.982  12.078 -11.593  1.00 10.00      A   
ATOM   2761  CA  LEU A 294     -10.261  14.094 -10.993  1.00 10.00      A   
ATOM   2762  CB  LEU A 294     -10.892  14.723 -12.242  1.00 10.00      A   
ATOM   2763  CG  LEU A 294     -11.573  16.084 -12.060  1.00 10.00      A   
ATOM   2764  CD1 LEU A 294     -10.577  17.126 -11.569  1.00 10.00      A   
ATOM   2765  CD2 LEU A 294     -12.216  16.533 -13.365  1.00 10.00      A   
ATOM   2766  C   LEU A 294     -11.335  13.779  -9.953  1.00 10.00      A   
ATOM   2767  O   LEU A 294     -12.216  12.948 -10.185  1.00 10.00      A   
ATOM   2768  N   ASN A 295     -11.245  14.440  -8.808  1.00 10.00      A   
ATOM   2769  HN  ASN A 295     -10.503  15.075  -8.681  1.00 10.00      A   
ATOM   2770  CA  ASN A 295     -12.205  14.256  -7.726  1.00 10.00      A   
ATOM   2771  CB  ASN A 295     -11.476  13.876  -6.430  1.00 10.00      A   
ATOM   2772  CG  ASN A 295     -12.409  13.466  -5.296  1.00 10.00      A   
ATOM   2773  OD1 ASN A 295     -13.597  13.807  -5.279  1.00 10.00      A   
ATOM   2774  ND2 ASN A 295     -11.872  12.742  -4.331  1.00 10.00      A   
ATOM   2775 HD21 ASN A 295     -10.919  12.510  -4.399  1.00 10.00      A   
ATOM   2776 HD22 ASN A 295     -12.444  12.460  -3.585  1.00 10.00      A   
ATOM   2777  C   ASN A 295     -12.995  15.541  -7.517  1.00 10.00      A   
ATOM   2778  O   ASN A 295     -12.451  16.548  -7.065  1.00 10.00      A   
ATOM   2779  N   LEU A 296     -14.274  15.503  -7.852  1.00 10.00      A   
ATOM   2780  HN  LEU A 296     -14.657  14.659  -8.193  1.00 10.00      A   
ATOM   2781  CA  LEU A 296     -15.137  16.668  -7.709  1.00 10.00      A   
ATOM   2782  CB  LEU A 296     -15.549  17.213  -9.082  1.00 10.00      A   
ATOM   2783  CG  LEU A 296     -14.432  17.825  -9.932  1.00 10.00      A   
ATOM   2784  CD1 LEU A 296     -14.940  18.178 -11.320  1.00 10.00      A   
ATOM   2785  CD2 LEU A 296     -13.850  19.053  -9.250  1.00 10.00      A   
ATOM   2786  C   LEU A 296     -16.371  16.324  -6.887  1.00 10.00      A   
ATOM   2787  O   LEU A 296     -17.442  16.904  -7.075  1.00 10.00      A   
ATOM   2788  N   SER A 297     -16.210  15.396  -5.954  1.00 10.00      A   
ATOM   2789  HN  SER A 297     -15.328  14.976  -5.844  1.00 10.00      A   
ATOM   2790  CA  SER A 297     -17.311  14.963  -5.096  1.00 10.00      A   
ATOM   2791  CB  SER A 297     -16.912  13.694  -4.341  1.00 10.00      A   
ATOM   2792  OG  SER A 297     -16.208  12.805  -5.196  1.00 10.00      A   
ATOM   2793  HG  SER A 297     -15.262  12.987  -5.141  1.00 10.00      A   
ATOM   2794  C   SER A 297     -17.745  16.058  -4.115  1.00 10.00      A   
ATOM   2795  O   SER A 297     -18.749  15.916  -3.415  1.00 10.00      A   
ATOM   2796  N   TYR A 298     -16.984  17.145  -4.064  1.00 10.00      A   
ATOM   2797  HN  TYR A 298     -16.191  17.197  -4.636  1.00 10.00      A   
ATOM   2798  CA  TYR A 298     -17.295  18.256  -3.174  1.00 10.00      A   
ATOM   2799  CB  TYR A 298     -16.068  18.625  -2.341  1.00 10.00      A   
ATOM   2800  CG  TYR A 298     -15.362  17.447  -1.710  1.00 10.00      A   
ATOM   2801  CD1 TYR A 298     -14.133  17.013  -2.192  1.00 10.00      A   
ATOM   2802  CD2 TYR A 298     -15.911  16.777  -0.626  1.00 10.00      A   
ATOM   2803  CE1 TYR A 298     -13.471  15.952  -1.614  1.00 10.00      A   
ATOM   2804  CE2 TYR A 298     -15.255  15.709  -0.044  1.00 10.00      A   
ATOM   2805  CZ  TYR A 298     -14.037  15.303  -0.540  1.00 10.00      A   
ATOM   2806  OH  TYR A 298     -13.376  14.252   0.045  1.00 10.00      A   
ATOM   2807  HH  TYR A 298     -14.021  13.601   0.351  1.00 10.00      A   
ATOM   2808  C   TYR A 298     -17.754  19.472  -3.972  1.00 10.00      A   
ATOM   2809  O   TYR A 298     -17.975  20.549  -3.414  1.00 10.00      A   
ATOM   2810  N   ALA A 299     -17.903  19.290  -5.278  1.00 10.00      A   
ATOM   2811  HN  ALA A 299     -17.745  18.401  -5.656  1.00 10.00      A   
ATOM   2812  CA  ALA A 299     -18.319  20.369  -6.161  1.00 10.00      A   
ATOM   2813  CB  ALA A 299     -17.424  20.423  -7.389  1.00 10.00      A   
ATOM   2814  C   ALA A 299     -19.770  20.195  -6.574  1.00 10.00      A   
ATOM   2815  O   ALA A 299     -20.094  19.342  -7.404  1.00 10.00      A   
ATOM   2816  N   THR A 300     -20.633  21.015  -6.002  1.00 10.00      A   
ATOM   2817  HN  THR A 300     -20.302  21.680  -5.358  1.00 10.00      A   
ATOM   2818  CA  THR A 300     -22.060  20.967  -6.288  1.00 10.00      A   
ATOM   2819  CB  THR A 300     -22.868  21.445  -5.067  1.00 10.00      A   
ATOM   2820  OG1 THR A 300     -21.983  21.623  -3.951  1.00 10.00      A   
ATOM   2821  HG1 THR A 300     -22.135  22.496  -3.565  1.00 10.00      A   
ATOM   2822  CG2 THR A 300     -23.938  20.429  -4.701  1.00 10.00      A   
ATOM   2823  C   THR A 300     -22.412  21.833  -7.498  1.00 10.00      A   
ATOM   2824  O   THR A 300     -23.425  22.539  -7.500  1.00 10.00      A   
ATOM   2825  N   VAL A 301     -21.575  21.763  -8.527  1.00 10.00      A   
ATOM   2826  HN  VAL A 301     -20.803  21.164  -8.466  1.00 10.00      A   
ATOM   2827  CA  VAL A 301     -21.780  22.531  -9.747  1.00 10.00      A   
ATOM   2828  CB  VAL A 301     -20.471  22.669 -10.552  1.00 10.00      A   
ATOM   2829  CG1 VAL A 301     -19.463  23.504  -9.777  1.00 10.00      A   
ATOM   2830  CG2 VAL A 301     -19.889  21.301 -10.882  1.00 10.00      A   
ATOM   2831  C   VAL A 301     -22.855  21.886 -10.619  1.00 10.00      A   
ATOM   2832  O   VAL A 301     -23.315  20.779 -10.331  1.00 10.00      A   
ATOM   2833  N   GLN A 302     -23.260  22.580 -11.678  1.00 10.00      A   
ATOM   2834  HN  GLN A 302     -22.857  23.458 -11.866  1.00 10.00      A   
ATOM   2835  CA  GLN A 302     -24.287  22.059 -12.573  1.00 10.00      A   
ATOM   2836  CB  GLN A 302     -25.050  23.197 -13.251  1.00 10.00      A   
ATOM   2837  CG  GLN A 302     -25.828  24.086 -12.292  1.00 10.00      A   
ATOM   2838  CD  GLN A 302     -26.592  23.297 -11.242  1.00 10.00      A   
ATOM   2839  OE1 GLN A 302     -27.707  22.838 -11.482  1.00 10.00      A   
ATOM   2840  NE2 GLN A 302     -26.010  23.155 -10.062  1.00 10.00      A   
ATOM   2841 HE21 GLN A 302     -25.128  23.563  -9.926  1.00 10.00      A   
ATOM   2842 HE22 GLN A 302     -26.482  22.640  -9.374  1.00 10.00      A   
ATOM   2843  C   GLN A 302     -23.691  21.120 -13.618  1.00 10.00      A   
ATOM   2844  O   GLN A 302     -22.475  21.086 -13.817  1.00 10.00      A   
ATOM   2845  N   SER A 303     -24.556  20.359 -14.277  1.00 10.00      A   
ATOM   2846  HN  SER A 303     -25.509  20.426 -14.059  1.00 10.00      A   
ATOM   2847  CA  SER A 303     -24.138  19.414 -15.303  1.00 10.00      A   
ATOM   2848  CB  SER A 303     -25.366  18.732 -15.915  1.00 10.00      A   
ATOM   2849  OG  SER A 303     -25.004  17.795 -16.916  1.00 10.00      A   
ATOM   2850  HG  SER A 303     -24.969  16.909 -16.525  1.00 10.00      A   
ATOM   2851  C   SER A 303     -23.320  20.102 -16.391  1.00 10.00      A   
ATOM   2852  O   SER A 303     -22.278  19.597 -16.805  1.00 10.00      A   
ATOM   2853  N   TYR A 304     -23.780  21.269 -16.833  1.00 10.00      A   
ATOM   2854  HN  TYR A 304     -24.611  21.635 -16.451  1.00 10.00      A   
ATOM   2855  CA  TYR A 304     -23.084  22.013 -17.878  1.00 10.00      A   
ATOM   2856  CB  TYR A 304     -23.912  23.216 -18.342  1.00 10.00      A   
ATOM   2857  CG  TYR A 304     -23.636  23.626 -19.774  1.00 10.00      A   
ATOM   2858  CD1 TYR A 304     -23.510  22.672 -20.777  1.00 10.00      A   
ATOM   2859  CD2 TYR A 304     -23.498  24.963 -20.123  1.00 10.00      A   
ATOM   2860  CE1 TYR A 304     -23.255  23.038 -22.084  1.00 10.00      A   
ATOM   2861  CE2 TYR A 304     -23.244  25.340 -21.430  1.00 10.00      A   
ATOM   2862  CZ  TYR A 304     -23.123  24.371 -22.407  1.00 10.00      A   
ATOM   2863  OH  TYR A 304     -22.870  24.731 -23.712  1.00 10.00      A   
ATOM   2864  HH  TYR A 304     -22.464  25.606 -23.733  1.00 10.00      A   
ATOM   2865  C   TYR A 304     -21.688  22.452 -17.431  1.00 10.00      A   
ATOM   2866  O   TYR A 304     -20.774  22.583 -18.246  1.00 10.00      A   
ATOM   2867  N   ASP A 305     -21.522  22.669 -16.133  1.00 10.00      A   
ATOM   2868  HN  ASP A 305     -22.281  22.543 -15.523  1.00 10.00      A   
ATOM   2869  CA  ASP A 305     -20.228  23.081 -15.595  1.00 10.00      A   
ATOM   2870  CB  ASP A 305     -20.344  23.562 -14.147  1.00 10.00      A   
ATOM   2871  CG  ASP A 305     -20.935  24.950 -14.045  1.00 10.00      A   
ATOM   2872  OD1 ASP A 305     -20.324  25.905 -14.573  1.00 10.00      A   
ATOM   2873  OD2 ASP A 305     -22.026  25.089 -13.454  1.00 10.00      A   
ATOM   2874  C   ASP A 305     -19.238  21.934 -15.689  1.00 10.00      A   
ATOM   2875  O   ASP A 305     -18.088  22.111 -16.105  1.00 10.00      A   
ATOM   2876  N   LEU A 306     -19.702  20.752 -15.314  1.00 10.00      A   
ATOM   2877  HN  LEU A 306     -20.626  20.686 -14.988  1.00 10.00      A   
ATOM   2878  CA  LEU A 306     -18.881  19.555 -15.364  1.00 10.00      A   
ATOM   2879  CB  LEU A 306     -19.613  18.380 -14.712  1.00 10.00      A   
ATOM   2880  CG  LEU A 306     -19.800  18.464 -13.196  1.00 10.00      A   
ATOM   2881  CD1 LEU A 306     -20.849  17.469 -12.730  1.00 10.00      A   
ATOM   2882  CD2 LEU A 306     -18.480  18.226 -12.478  1.00 10.00      A   
ATOM   2883  C   LEU A 306     -18.517  19.226 -16.805  1.00 10.00      A   
ATOM   2884  O   LEU A 306     -17.413  18.766 -17.082  1.00 10.00      A   
ATOM   2885  N   VAL A 307     -19.452  19.487 -17.718  1.00 10.00      A   
ATOM   2886  HN  VAL A 307     -20.316  19.854 -17.425  1.00 10.00      A   
ATOM   2887  CA  VAL A 307     -19.242  19.237 -19.139  1.00 10.00      A   
ATOM   2888  CB  VAL A 307     -20.518  19.533 -19.963  1.00 10.00      A   
ATOM   2889  CG1 VAL A 307     -20.226  19.585 -21.456  1.00 10.00      A   
ATOM   2890  CG2 VAL A 307     -21.582  18.485 -19.678  1.00 10.00      A   
ATOM   2891  C   VAL A 307     -18.076  20.069 -19.664  1.00 10.00      A   
ATOM   2892  O   VAL A 307     -17.244  19.568 -20.424  1.00 10.00      A   
ATOM   2893  N   LYS A 308     -18.011  21.332 -19.236  1.00 10.00      A   
ATOM   2894  HN  LYS A 308     -18.698  21.664 -18.613  1.00 10.00      A   
ATOM   2895  CA  LYS A 308     -16.944  22.235 -19.656  1.00 10.00      A   
ATOM   2896  CB  LYS A 308     -17.155  23.633 -19.065  1.00 10.00      A   
ATOM   2897  CG  LYS A 308     -18.293  24.419 -19.701  1.00 10.00      A   
ATOM   2898  CD  LYS A 308     -18.525  25.741 -18.981  1.00 10.00      A   
ATOM   2899  CE  LYS A 308     -18.986  25.518 -17.547  1.00 10.00      A   
ATOM   2900  NZ  LYS A 308     -19.288  26.789 -16.837  1.00 10.00      A   
ATOM   2901  HZ1 LYS A 308     -19.622  26.585 -15.864  1.00 10.00      A   
ATOM   2902  HZ2 LYS A 308     -20.030  27.315 -17.338  1.00 10.00      A   
ATOM   2903  HZ3 LYS A 308     -18.436  27.383 -16.783  1.00 10.00      A   
ATOM   2904  C   LYS A 308     -15.582  21.692 -19.243  1.00 10.00      A   
ATOM   2905  O   LYS A 308     -14.611  21.782 -19.997  1.00 10.00      A   
ATOM   2906  N   LEU A 309     -15.523  21.112 -18.049  1.00 10.00      A   
ATOM   2907  HN  LEU A 309     -16.338  21.062 -17.501  1.00 10.00      A   
ATOM   2908  CA  LEU A 309     -14.283  20.550 -17.531  1.00 10.00      A   
ATOM   2909  CB  LEU A 309     -14.398  20.318 -16.023  1.00 10.00      A   
ATOM   2910  CG  LEU A 309     -14.714  21.549 -15.174  1.00 10.00      A   
ATOM   2911  CD1 LEU A 309     -15.203  21.141 -13.794  1.00 10.00      A   
ATOM   2912  CD2 LEU A 309     -13.496  22.454 -15.068  1.00 10.00      A   
ATOM   2913  C   LEU A 309     -13.952  19.235 -18.227  1.00 10.00      A   
ATOM   2914  O   LEU A 309     -12.800  18.976 -18.571  1.00 10.00      A   
ATOM   2915  N   LEU A 310     -14.978  18.412 -18.439  1.00 10.00      A   
ATOM   2916  HN  LEU A 310     -15.874  18.683 -18.138  1.00 10.00      A   
ATOM   2917  CA  LEU A 310     -14.811  17.112 -19.091  1.00 10.00      A   
ATOM   2918  CB  LEU A 310     -16.135  16.345 -19.130  1.00 10.00      A   
ATOM   2919  CG  LEU A 310     -16.629  15.759 -17.804  1.00 10.00      A   
ATOM   2920  CD1 LEU A 310     -17.965  15.055 -18.000  1.00 10.00      A   
ATOM   2921  CD2 LEU A 310     -15.599  14.803 -17.223  1.00 10.00      A   
ATOM   2922  C   LEU A 310     -14.259  17.258 -20.503  1.00 10.00      A   
ATOM   2923  O   LEU A 310     -13.414  16.472 -20.929  1.00 10.00      A   
ATOM   2924  N   CYS A 311     -14.719  18.284 -21.211  1.00 10.00      A   
ATOM   2925  HN  CYS A 311     -15.382  18.889 -20.804  1.00 10.00      A   
ATOM   2926  CA  CYS A 311     -14.274  18.533 -22.579  1.00 10.00      A   
ATOM   2927  CB  CYS A 311     -15.117  19.628 -23.232  1.00 10.00      A   
ATOM   2928  SG  CYS A 311     -16.884  19.265 -23.316  1.00 10.00      A   
ATOM   2929  HG  CYS A 311     -17.321  19.090 -22.073  1.00 10.00      A   
ATOM   2930  C   CYS A 311     -12.795  18.911 -22.644  1.00 10.00      A   
ATOM   2931  O   CYS A 311     -12.215  18.988 -23.726  1.00 10.00      A   
ATOM   2932  N   GLN A 312     -12.188  19.150 -21.490  1.00 10.00      A   
ATOM   2933  HN  GLN A 312     -12.697  19.074 -20.655  1.00 10.00      A   
ATOM   2934  CA  GLN A 312     -10.785  19.527 -21.437  1.00 10.00      A   
ATOM   2935  CB  GLN A 312     -10.610  20.823 -20.643  1.00 10.00      A   
ATOM   2936  CG  GLN A 312     -11.267  22.028 -21.294  1.00 10.00      A   
ATOM   2937  CD  GLN A 312     -10.270  23.056 -21.793  1.00 10.00      A   
ATOM   2938  OE1 GLN A 312     -10.589  24.240 -21.901  1.00 10.00      A   
ATOM   2939  NE2 GLN A 312      -9.060  22.619 -22.104  1.00 10.00      A   
ATOM   2940 HE21 GLN A 312      -8.868  21.665 -21.996  1.00 10.00      A   
ATOM   2941 HE22 GLN A 312      -8.406  23.267 -22.436  1.00 10.00      A   
ATOM   2942  C   GLN A 312      -9.913  18.417 -20.856  1.00 10.00      A   
ATOM   2943  O   GLN A 312      -8.692  18.557 -20.785  1.00 10.00      A   
ATOM   2944  N   CYS A 313     -10.537  17.311 -20.457  1.00 10.00      A   
ATOM   2945  HN  CYS A 313     -11.511  17.246 -20.554  1.00 10.00      A   
ATOM   2946  CA  CYS A 313      -9.805  16.185 -19.881  1.00 10.00      A   
ATOM   2947  CB  CYS A 313     -10.367  15.836 -18.501  1.00 10.00      A   
ATOM   2948  SG  CYS A 313     -10.535  17.249 -17.386  1.00 10.00      A   
ATOM   2949  HG  CYS A 313     -11.505  18.026 -17.859  1.00 10.00      A   
ATOM   2950  C   CYS A 313      -9.853  14.959 -20.799  1.00 10.00      A   
ATOM   2951  O   CYS A 313     -10.759  14.128 -20.698  1.00 10.00      A   
ATOM   2952  N   PRO A 314      -8.873  14.823 -21.707  1.00 10.00      A   
ATOM   2953  CA  PRO A 314      -8.812  13.709 -22.641  1.00 10.00      A   
ATOM   2954  CB  PRO A 314      -8.188  14.375 -23.868  1.00 10.00      A   
ATOM   2955  CG  PRO A 314      -7.273  15.425 -23.315  1.00 10.00      A   
ATOM   2956  CD  PRO A 314      -7.753  15.754 -21.920  1.00 10.00      A   
ATOM   2957  C   PRO A 314      -7.918  12.573 -22.147  1.00 10.00      A   
ATOM   2958  O   PRO A 314      -7.765  11.561 -22.825  1.00 10.00      A   
ATOM   2959  N   LYS A 315      -7.340  12.730 -20.960  1.00 10.00      A   
ATOM   2960  HN  LYS A 315      -7.508  13.549 -20.448  1.00 10.00      A   
ATOM   2961  CA  LYS A 315      -6.456  11.706 -20.404  1.00 10.00      A   
ATOM   2962  CB  LYS A 315      -5.041  12.265 -20.231  1.00 10.00      A   
ATOM   2963  CG  LYS A 315      -4.249  12.394 -21.522  1.00 10.00      A   
ATOM   2964  CD  LYS A 315      -2.949  13.150 -21.283  1.00 10.00      A   
ATOM   2965  CE  LYS A 315      -1.969  12.980 -22.433  1.00 10.00      A   
ATOM   2966  NZ  LYS A 315      -2.565  13.363 -23.741  1.00 10.00      A   
ATOM   2967  HZ1 LYS A 315      -1.813  13.572 -24.431  1.00 10.00      A   
ATOM   2968  HZ2 LYS A 315      -3.164  14.207 -23.633  1.00 10.00      A   
ATOM   2969  HZ3 LYS A 315      -3.149  12.584 -24.109  1.00 10.00      A   
ATOM   2970  C   LYS A 315      -6.968  11.192 -19.067  1.00 10.00      A   
ATOM   2971  O   LYS A 315      -6.246  10.510 -18.338  1.00 10.00      A   
ATOM   2972  N   LEU A 316      -8.223  11.490 -18.771  1.00 10.00      A   
ATOM   2973  HN  LEU A 316      -8.761  11.977 -19.423  1.00 10.00      A   
ATOM   2974  CA  LEU A 316      -8.833  11.093 -17.514  1.00 10.00      A   
ATOM   2975  CB  LEU A 316     -10.168  11.818 -17.336  1.00 10.00      A   
ATOM   2976  CG  LEU A 316     -10.694  11.921 -15.906  1.00 10.00      A   
ATOM   2977  CD1 LEU A 316      -9.724  12.708 -15.041  1.00 10.00      A   
ATOM   2978  CD2 LEU A 316     -12.073  12.559 -15.889  1.00 10.00      A   
ATOM   2979  C   LEU A 316      -9.033   9.580 -17.431  1.00 10.00      A   
ATOM   2980  O   LEU A 316      -9.679   8.979 -18.287  1.00 10.00      A   
ATOM   2981  N   GLN A 317      -8.463   8.973 -16.395  1.00 10.00      A   
ATOM   2982  HN  GLN A 317      -7.942   9.507 -15.757  1.00 10.00      A   
ATOM   2983  CA  GLN A 317      -8.587   7.533 -16.184  1.00 10.00      A   
ATOM   2984  CB  GLN A 317      -7.217   6.899 -15.934  1.00 10.00      A   
ATOM   2985  CG  GLN A 317      -6.288   6.915 -17.133  1.00 10.00      A   
ATOM   2986  CD  GLN A 317      -4.998   6.154 -16.883  1.00 10.00      A   
ATOM   2987  OE1 GLN A 317      -4.542   6.031 -15.749  1.00 10.00      A   
ATOM   2988  NE2 GLN A 317      -4.394   5.646 -17.939  1.00 10.00      A   
ATOM   2989 HE21 GLN A 317      -4.807   5.783 -18.826  1.00 10.00      A   
ATOM   2990 HE22 GLN A 317      -3.564   5.143 -17.800  1.00 10.00      A   
ATOM   2991  C   GLN A 317      -9.498   7.241 -14.995  1.00 10.00      A   
ATOM   2992  O   GLN A 317     -10.133   6.190 -14.922  1.00 10.00      A   
ATOM   2993  N   ARG A 318      -9.548   8.170 -14.060  1.00 10.00      A   
ATOM   2994  HN  ARG A 318      -9.015   8.984 -14.166  1.00 10.00      A   
ATOM   2995  CA  ARG A 318     -10.365   8.009 -12.867  1.00 10.00      A   
ATOM   2996  CB  ARG A 318      -9.467   7.689 -11.673  1.00 10.00      A   
ATOM   2997  CG  ARG A 318     -10.146   6.894 -10.577  1.00 10.00      A   
ATOM   2998  CD  ARG A 318      -9.135   6.358  -9.582  1.00 10.00      A   
ATOM   2999  NE  ARG A 318      -9.687   5.254  -8.807  1.00 10.00      A   
ATOM   3000  HE  ARG A 318     -10.677   5.123  -8.847  1.00 10.00      A   
ATOM   3001  CZ  ARG A 318      -8.967   4.421  -8.058  1.00 10.00      A   
ATOM   3002  NH1 ARG A 318      -7.643   4.560  -7.975  1.00 10.00      A   
ATOM   3003 HH11 ARG A 318      -7.083   3.904  -7.387  1.00 10.00      A   
ATOM   3004 HH12 ARG A 318      -7.163   5.321  -8.500  1.00 10.00      A   
ATOM   3005  NH2 ARG A 318      -9.579   3.425  -7.431  1.00 10.00      A   
ATOM   3006 HH21 ARG A 318     -10.615   3.300  -7.533  1.00 10.00      A   
ATOM   3007 HH22 ARG A 318      -9.042   2.759  -6.831  1.00 10.00      A   
ATOM   3008  C   ARG A 318     -11.171   9.273 -12.599  1.00 10.00      A   
ATOM   3009  O   ARG A 318     -10.605  10.360 -12.476  1.00 10.00      A   
ATOM   3010  N   LEU A 319     -12.486   9.127 -12.507  1.00 10.00      A   
ATOM   3011  HN  LEU A 319     -12.879   8.233 -12.595  1.00 10.00      A   
ATOM   3012  CA  LEU A 319     -13.357  10.265 -12.269  1.00 10.00      A   
ATOM   3013  CB  LEU A 319     -14.124  10.632 -13.543  1.00 10.00      A   
ATOM   3014  CG  LEU A 319     -15.101  11.803 -13.425  1.00 10.00      A   
ATOM   3015  CD1 LEU A 319     -14.358  13.105 -13.174  1.00 10.00      A   
ATOM   3016  CD2 LEU A 319     -15.972  11.904 -14.666  1.00 10.00      A   
ATOM   3017  C   LEU A 319     -14.335  10.021 -11.127  1.00 10.00      A   
ATOM   3018  O   LEU A 319     -15.127   9.076 -11.157  1.00 10.00      A   
ATOM   3019  N   TRP A 320     -14.265  10.883 -10.124  1.00 10.00      A   
ATOM   3020  HN  TRP A 320     -13.590  11.596 -10.158  1.00 10.00      A   
ATOM   3021  CA  TRP A 320     -15.151  10.817  -8.970  1.00 10.00      A   
ATOM   3022  CB  TRP A 320     -14.338  10.682  -7.676  1.00 10.00      A   
ATOM   3023  CG  TRP A 320     -13.613   9.377  -7.523  1.00 10.00      A   
ATOM   3024  CD1 TRP A 320     -13.640   8.307  -8.371  1.00 10.00      A   
ATOM   3025  CD2 TRP A 320     -12.748   9.007  -6.442  1.00 10.00      A   
ATOM   3026  NE1 TRP A 320     -12.844   7.300  -7.886  1.00 10.00      A   
ATOM   3027  HE1 TRP A 320     -12.697   6.420  -8.320  1.00 10.00      A   
ATOM   3028  CE2 TRP A 320     -12.288   7.704  -6.703  1.00 10.00      A   
ATOM   3029  CE3 TRP A 320     -12.318   9.652  -5.279  1.00 10.00      A   
ATOM   3030  CZ2 TRP A 320     -11.419   7.035  -5.846  1.00 10.00      A   
ATOM   3031  CZ3 TRP A 320     -11.457   8.988  -4.427  1.00 10.00      A   
ATOM   3032  CH2 TRP A 320     -11.016   7.692  -4.716  1.00 10.00      A   
ATOM   3033  C   TRP A 320     -15.958  12.107  -8.921  1.00 10.00      A   
ATOM   3034  O   TRP A 320     -15.422  13.161  -8.571  1.00 10.00      A   
ATOM   3035  N   VAL A 321     -17.227  12.037  -9.301  1.00 10.00      A   
ATOM   3036  HN  VAL A 321     -17.609  11.167  -9.561  1.00 10.00      A   
ATOM   3037  CA  VAL A 321     -18.077  13.222  -9.309  1.00 10.00      A   
ATOM   3038  CB  VAL A 321     -18.292  13.768 -10.737  1.00 10.00      A   
ATOM   3039  CG1 VAL A 321     -17.075  14.541 -11.212  1.00 10.00      A   
ATOM   3040  CG2 VAL A 321     -18.630  12.643 -11.702  1.00 10.00      A   
ATOM   3041  C   VAL A 321     -19.433  12.940  -8.682  1.00 10.00      A   
ATOM   3042  O   VAL A 321     -19.737  11.803  -8.316  1.00 10.00      A   
ATOM   3043  N   LEU A 322     -20.247  13.983  -8.575  1.00 10.00      A   
ATOM   3044  HN  LEU A 322     -19.947  14.863  -8.894  1.00 10.00      A   
ATOM   3045  CA  LEU A 322     -21.576  13.857  -8.006  1.00 10.00      A   
ATOM   3046  CB  LEU A 322     -22.005  15.162  -7.325  1.00 10.00      A   
ATOM   3047  CG  LEU A 322     -21.267  15.526  -6.034  1.00 10.00      A   
ATOM   3048  CD1 LEU A 322     -21.738  16.876  -5.515  1.00 10.00      A   
ATOM   3049  CD2 LEU A 322     -21.462  14.445  -4.979  1.00 10.00      A   
ATOM   3050  C   LEU A 322     -22.578  13.469  -9.083  1.00 10.00      A   
ATOM   3051  O   LEU A 322     -22.263  13.492 -10.274  1.00 10.00      A   
ATOM   3052  N   ASP A 323     -23.786  13.136  -8.655  1.00 10.00      A   
ATOM   3053  HN  ASP A 323     -23.965  13.146  -7.689  1.00 10.00      A   
ATOM   3054  CA  ASP A 323     -24.855  12.743  -9.565  1.00 10.00      A   
ATOM   3055  CB  ASP A 323     -25.985  11.996  -8.838  1.00 10.00      A   
ATOM   3056  CG  ASP A 323     -26.563  12.729  -7.634  1.00 10.00      A   
ATOM   3057  OD1 ASP A 323     -26.002  13.767  -7.225  1.00 10.00      A   
ATOM   3058  OD2 ASP A 323     -27.574  12.252  -7.073  1.00 10.00      A   
ATOM   3059  C   ASP A 323     -25.392  13.921 -10.368  1.00 10.00      A   
ATOM   3060  O   ASP A 323     -26.233  13.750 -11.252  1.00 10.00      A   
ATOM   3061  N   TYR A 324     -24.873  15.109 -10.082  1.00 10.00      A   
ATOM   3062  HN  TYR A 324     -24.201  15.172  -9.375  1.00 10.00      A   
ATOM   3063  CA  TYR A 324     -25.274  16.319 -10.785  1.00 10.00      A   
ATOM   3064  CB  TYR A 324     -24.716  17.558 -10.083  1.00 10.00      A   
ATOM   3065  CG  TYR A 324     -25.688  18.227  -9.137  1.00 10.00      A   
ATOM   3066  CD1 TYR A 324     -25.676  17.940  -7.779  1.00 10.00      A   
ATOM   3067  CD2 TYR A 324     -26.614  19.151  -9.604  1.00 10.00      A   
ATOM   3068  CE1 TYR A 324     -26.560  18.553  -6.915  1.00 10.00      A   
ATOM   3069  CE2 TYR A 324     -27.502  19.768  -8.745  1.00 10.00      A   
ATOM   3070  CZ  TYR A 324     -27.469  19.465  -7.403  1.00 10.00      A   
ATOM   3071  OH  TYR A 324     -28.350  20.075  -6.542  1.00 10.00      A   
ATOM   3072  HH  TYR A 324     -29.241  20.033  -6.914  1.00 10.00      A   
ATOM   3073  C   TYR A 324     -24.799  16.286 -12.234  1.00 10.00      A   
ATOM   3074  O   TYR A 324     -25.195  17.122 -13.043  1.00 10.00      A   
ATOM   3075  N   ILE A 325     -23.938  15.321 -12.544  1.00 10.00      A   
ATOM   3076  HN  ILE A 325     -23.642  14.706 -11.840  1.00 10.00      A   
ATOM   3077  CA  ILE A 325     -23.411  15.153 -13.893  1.00 10.00      A   
ATOM   3078  CB  ILE A 325     -22.345  14.028 -13.944  1.00 10.00      A   
ATOM   3079  CG1 ILE A 325     -21.718  13.916 -15.333  1.00 10.00      A   
ATOM   3080  CG2 ILE A 325     -22.922  12.691 -13.498  1.00 10.00      A   
ATOM   3081  CD1 ILE A 325     -20.828  15.083 -15.696  1.00 10.00      A   
ATOM   3082  C   ILE A 325     -24.549  14.862 -14.877  1.00 10.00      A   
ATOM   3083  O   ILE A 325     -24.514  15.296 -16.030  1.00 10.00      A   
ATOM   3084  N   GLU A 326     -25.559  14.143 -14.395  1.00 10.00      A   
ATOM   3085  HN  GLU A 326     -25.518  13.846 -13.462  1.00 10.00      A   
ATOM   3086  CA  GLU A 326     -26.729  13.783 -15.193  1.00 10.00      A   
ATOM   3087  CB  GLU A 326     -27.536  15.023 -15.583  1.00 10.00      A   
ATOM   3088  CG  GLU A 326     -28.018  15.846 -14.398  1.00 10.00      A   
ATOM   3089  CD  GLU A 326     -29.085  16.850 -14.774  1.00 10.00      A   
ATOM   3090  OE1 GLU A 326     -29.017  17.411 -15.886  1.00 10.00      A   
ATOM   3091  OE2 GLU A 326     -29.993  17.089 -13.951  1.00 10.00      A   
ATOM   3092  C   GLU A 326     -26.378  12.948 -16.422  1.00 10.00      A   
ATOM   3093  O   GLU A 326     -25.207  12.657 -16.691  1.00 10.00      A   
ATOM   3094  N   ASP A 327     -27.412  12.560 -17.162  1.00 10.00      A   
ATOM   3095  HN  ASP A 327     -28.320  12.825 -16.887  1.00 10.00      A   
ATOM   3096  CA  ASP A 327     -27.239  11.752 -18.368  1.00 10.00      A   
ATOM   3097  CB  ASP A 327     -28.600  11.340 -18.938  1.00 10.00      A   
ATOM   3098  CG  ASP A 327     -29.113  10.026 -18.382  1.00 10.00      A   
ATOM   3099  OD1 ASP A 327     -28.544   8.970 -18.714  1.00 10.00      A   
ATOM   3100  OD2 ASP A 327     -30.099  10.046 -17.618  1.00 10.00      A   
ATOM   3101  C   ASP A 327     -26.455  12.510 -19.429  1.00 10.00      A   
ATOM   3102  O   ASP A 327     -25.598  11.945 -20.111  1.00 10.00      A   
ATOM   3103  N   ALA A 328     -26.753  13.799 -19.552  1.00 10.00      A   
ATOM   3104  HN  ALA A 328     -27.438  14.186 -18.965  1.00 10.00      A   
ATOM   3105  CA  ALA A 328     -26.099  14.655 -20.536  1.00 10.00      A   
ATOM   3106  CB  ALA A 328     -26.710  16.047 -20.517  1.00 10.00      A   
ATOM   3107  C   ALA A 328     -24.589  14.729 -20.321  1.00 10.00      A   
ATOM   3108  O   ALA A 328     -23.817  14.652 -21.278  1.00 10.00      A   
ATOM   3109  N   GLY A 329     -24.177  14.869 -19.065  1.00 10.00      A   
ATOM   3110  HN  GLY A 329     -24.840  14.908 -18.343  1.00 10.00      A   
ATOM   3111  CA  GLY A 329     -22.763  14.958 -18.753  1.00 10.00      A   
ATOM   3112  C   GLY A 329     -22.021  13.671 -19.039  1.00 10.00      A   
ATOM   3113  O   GLY A 329     -20.913  13.692 -19.579  1.00 10.00      A   
ATOM   3114  N   LEU A 330     -22.637  12.547 -18.692  1.00 10.00      A   
ATOM   3115  HN  LEU A 330     -23.525  12.597 -18.281  1.00 10.00      A   
ATOM   3116  CA  LEU A 330     -22.025  11.241 -18.905  1.00 10.00      A   
ATOM   3117  CB  LEU A 330     -22.829  10.133 -18.218  1.00 10.00      A   
ATOM   3118  CG  LEU A 330     -22.735  10.087 -16.688  1.00 10.00      A   
ATOM   3119  CD1 LEU A 330     -23.452   8.865 -16.145  1.00 10.00      A   
ATOM   3120  CD2 LEU A 330     -21.283  10.095 -16.231  1.00 10.00      A   
ATOM   3121  C   LEU A 330     -21.815  10.949 -20.392  1.00 10.00      A   
ATOM   3122  O   LEU A 330     -20.830  10.315 -20.774  1.00 10.00      A   
ATOM   3123  N   GLU A 331     -22.732  11.425 -21.229  1.00 10.00      A   
ATOM   3124  HN  GLU A 331     -23.504  11.916 -20.870  1.00 10.00      A   
ATOM   3125  CA  GLU A 331     -22.617  11.225 -22.670  1.00 10.00      A   
ATOM   3126  CB  GLU A 331     -23.858  11.740 -23.399  1.00 10.00      A   
ATOM   3127  CG  GLU A 331     -24.927  10.686 -23.622  1.00 10.00      A   
ATOM   3128  CD  GLU A 331     -25.615  10.844 -24.961  1.00 10.00      A   
ATOM   3129  OE1 GLU A 331     -26.746  11.376 -24.996  1.00 10.00      A   
ATOM   3130  OE2 GLU A 331     -25.023  10.447 -25.989  1.00 10.00      A   
ATOM   3131  C   GLU A 331     -21.365  11.923 -23.200  1.00 10.00      A   
ATOM   3132  O   GLU A 331     -20.659  11.399 -24.069  1.00 10.00      A   
ATOM   3133  N   VAL A 332     -21.089  13.105 -22.656  1.00 10.00      A   
ATOM   3134  HN  VAL A 332     -21.688  13.463 -21.965  1.00 10.00      A   
ATOM   3135  CA  VAL A 332     -19.920  13.882 -23.056  1.00 10.00      A   
ATOM   3136  CB  VAL A 332     -19.972  15.319 -22.491  1.00 10.00      A   
ATOM   3137  CG1 VAL A 332     -18.755  16.126 -22.921  1.00 10.00      A   
ATOM   3138  CG2 VAL A 332     -21.254  16.016 -22.917  1.00 10.00      A   
ATOM   3139  C   VAL A 332     -18.643  13.196 -22.580  1.00 10.00      A   
ATOM   3140  O   VAL A 332     -17.637  13.162 -23.292  1.00 10.00      A   
ATOM   3141  N   LEU A 333     -18.705  12.638 -21.379  1.00 10.00      A   
ATOM   3142  HN  LEU A 333     -19.539  12.704 -20.867  1.00 10.00      A   
ATOM   3143  CA  LEU A 333     -17.571  11.938 -20.789  1.00 10.00      A   
ATOM   3144  CB  LEU A 333     -17.952  11.426 -19.398  1.00 10.00      A   
ATOM   3145  CG  LEU A 333     -16.973  10.461 -18.730  1.00 10.00      A   
ATOM   3146  CD1 LEU A 333     -15.694  11.179 -18.330  1.00 10.00      A   
ATOM   3147  CD2 LEU A 333     -17.622   9.805 -17.525  1.00 10.00      A   
ATOM   3148  C   LEU A 333     -17.134  10.775 -21.673  1.00 10.00      A   
ATOM   3149  O   LEU A 333     -15.956  10.649 -22.016  1.00 10.00      A   
ATOM   3150  N   ALA A 334     -18.102   9.951 -22.063  1.00 10.00      A   
ATOM   3151  HN  ALA A 334     -19.023  10.125 -21.765  1.00 10.00      A   
ATOM   3152  CA  ALA A 334     -17.841   8.787 -22.905  1.00 10.00      A   
ATOM   3153  CB  ALA A 334     -19.078   7.909 -22.991  1.00 10.00      A   
ATOM   3154  C   ALA A 334     -17.371   9.191 -24.299  1.00 10.00      A   
ATOM   3155  O   ALA A 334     -16.844   8.370 -25.050  1.00 10.00      A   
ATOM   3156  N   SER A 335     -17.562  10.456 -24.637  1.00 10.00      A   
ATOM   3157  HN  SER A 335     -17.994  11.062 -24.000  1.00 10.00      A   
ATOM   3158  CA  SER A 335     -17.154  10.964 -25.931  1.00 10.00      A   
ATOM   3159  CB  SER A 335     -18.262  11.842 -26.513  1.00 10.00      A   
ATOM   3160  OG  SER A 335     -19.490  11.137 -26.571  1.00 10.00      A   
ATOM   3161  HG  SER A 335     -19.817  10.989 -25.672  1.00 10.00      A   
ATOM   3162  C   SER A 335     -15.856  11.758 -25.824  1.00 10.00      A   
ATOM   3163  O   SER A 335     -15.435  12.408 -26.780  1.00 10.00      A   
ATOM   3164  N   THR A 336     -15.225  11.710 -24.659  1.00 10.00      A   
ATOM   3165  HN  THR A 336     -15.605  11.180 -23.926  1.00 10.00      A   
ATOM   3166  CA  THR A 336     -13.978  12.433 -24.450  1.00 10.00      A   
ATOM   3167  CB  THR A 336     -14.185  13.676 -23.561  1.00 10.00      A   
ATOM   3168  OG1 THR A 336     -15.292  14.441 -24.060  1.00 10.00      A   
ATOM   3169  HG1 THR A 336     -16.117  13.975 -23.857  1.00 10.00      A   
ATOM   3170  CG2 THR A 336     -12.934  14.544 -23.558  1.00 10.00      A   
ATOM   3171  C   THR A 336     -12.901  11.537 -23.842  1.00 10.00      A   
ATOM   3172  O   THR A 336     -11.800  11.415 -24.382  1.00 10.00      A   
ATOM   3173  N   CYS A 337     -13.223  10.904 -22.728  1.00 10.00      A   
ATOM   3174  HN  CYS A 337     -14.129  11.009 -22.356  1.00 10.00      A   
ATOM   3175  CA  CYS A 337     -12.273  10.038 -22.052  1.00 10.00      A   
ATOM   3176  CB  CYS A 337     -12.476  10.109 -20.540  1.00 10.00      A   
ATOM   3177  SG  CYS A 337     -12.644  11.793 -19.907  1.00 10.00      A   
ATOM   3178  HG  CYS A 337     -11.802  12.572 -20.577  1.00 10.00      A   
ATOM   3179  C   CYS A 337     -12.404   8.601 -22.546  1.00 10.00      A   
ATOM   3180  O   CYS A 337     -13.313   7.874 -22.146  1.00 10.00      A   
ATOM   3181  N   LYS A 338     -11.495   8.199 -23.426  1.00 10.00      A   
ATOM   3182  HN  LYS A 338     -10.797   8.829 -23.714  1.00 10.00      A   
ATOM   3183  CA  LYS A 338     -11.505   6.850 -23.977  1.00 10.00      A   
ATOM   3184  CB  LYS A 338     -11.126   6.866 -25.455  1.00 10.00      A   
ATOM   3185  CG  LYS A 338     -12.125   7.583 -26.343  1.00 10.00      A   
ATOM   3186  CD  LYS A 338     -13.493   6.929 -26.272  1.00 10.00      A   
ATOM   3187  CE  LYS A 338     -14.449   7.556 -27.270  1.00 10.00      A   
ATOM   3188  NZ  LYS A 338     -15.812   6.977 -27.177  1.00 10.00      A   
ATOM   3189  HZ1 LYS A 338     -16.317   7.099 -28.077  1.00 10.00      A   
ATOM   3190  HZ2 LYS A 338     -16.354   7.452 -26.422  1.00 10.00      A   
ATOM   3191  HZ3 LYS A 338     -15.754   5.960 -26.960  1.00 10.00      A   
ATOM   3192  C   LYS A 338     -10.551   5.946 -23.210  1.00 10.00      A   
ATOM   3193  O   LYS A 338     -10.345   4.787 -23.573  1.00 10.00      A   
ATOM   3194  N   ASP A 339      -9.962   6.488 -22.156  1.00 10.00      A   
ATOM   3195  HN  ASP A 339     -10.146   7.423 -21.936  1.00 10.00      A   
ATOM   3196  CA  ASP A 339      -9.031   5.733 -21.331  1.00 10.00      A   
ATOM   3197  CB  ASP A 339      -7.633   6.352 -21.399  1.00 10.00      A   
ATOM   3198  CG  ASP A 339      -6.543   5.394 -20.968  1.00 10.00      A   
ATOM   3199  OD1 ASP A 339      -6.668   4.176 -21.225  1.00 10.00      A   
ATOM   3200  OD2 ASP A 339      -5.544   5.854 -20.377  1.00 10.00      A   
ATOM   3201  C   ASP A 339      -9.520   5.671 -19.889  1.00 10.00      A   
ATOM   3202  O   ASP A 339      -8.783   5.273 -18.989  1.00 10.00      A   
ATOM   3203  N   LEU A 340     -10.773   6.065 -19.687  1.00 10.00      A   
ATOM   3204  HN  LEU A 340     -11.307   6.356 -20.453  1.00 10.00      A   
ATOM   3205  CA  LEU A 340     -11.384   6.054 -18.362  1.00 10.00      A   
ATOM   3206  CB  LEU A 340     -12.774   6.691 -18.423  1.00 10.00      A   
ATOM   3207  CG  LEU A 340     -13.493   6.866 -17.086  1.00 10.00      A   
ATOM   3208  CD1 LEU A 340     -12.870   8.000 -16.291  1.00 10.00      A   
ATOM   3209  CD2 LEU A 340     -14.976   7.110 -17.304  1.00 10.00      A   
ATOM   3210  C   LEU A 340     -11.493   4.618 -17.864  1.00 10.00      A   
ATOM   3211  O   LEU A 340     -12.135   3.787 -18.504  1.00 10.00      A   
ATOM   3212  N   ARG A 341     -10.860   4.335 -16.736  1.00 10.00      A   
ATOM   3213  HN  ARG A 341     -10.380   5.054 -16.266  1.00 10.00      A   
ATOM   3214  CA  ARG A 341     -10.863   2.995 -16.164  1.00 10.00      A   
ATOM   3215  CB  ARG A 341      -9.483   2.658 -15.583  1.00 10.00      A   
ATOM   3216  CG  ARG A 341      -8.308   3.133 -16.422  1.00 10.00      A   
ATOM   3217  CD  ARG A 341      -8.116   2.264 -17.653  1.00 10.00      A   
ATOM   3218  NE  ARG A 341      -7.117   2.826 -18.563  1.00 10.00      A   
ATOM   3219  HE  ARG A 341      -7.435   3.466 -19.243  1.00 10.00      A   
ATOM   3220  CZ  ARG A 341      -5.819   2.537 -18.518  1.00 10.00      A   
ATOM   3221  NH1 ARG A 341      -5.351   1.688 -17.609  1.00 10.00      A   
ATOM   3222 HH11 ARG A 341      -4.333   1.465 -17.577  1.00 10.00      A   
ATOM   3223 HH12 ARG A 341      -5.998   1.238 -16.920  1.00 10.00      A   
ATOM   3224  NH2 ARG A 341      -4.988   3.093 -19.392  1.00 10.00      A   
ATOM   3225 HH21 ARG A 341      -5.356   3.761 -20.118  1.00 10.00      A   
ATOM   3226 HH22 ARG A 341      -3.967   2.877 -19.363  1.00 10.00      A   
ATOM   3227  C   ARG A 341     -11.907   2.873 -15.067  1.00 10.00      A   
ATOM   3228  O   ARG A 341     -12.610   1.864 -14.970  1.00 10.00      A   
ATOM   3229  N   GLU A 342     -12.002   3.901 -14.237  1.00 10.00      A   
ATOM   3230  HN  GLU A 342     -11.427   4.687 -14.370  1.00 10.00      A   
ATOM   3231  CA  GLU A 342     -12.944   3.892 -13.133  1.00 10.00      A   
ATOM   3232  CB  GLU A 342     -12.196   3.745 -11.809  1.00 10.00      A   
ATOM   3233  CG  GLU A 342     -13.099   3.437 -10.629  1.00 10.00      A   
ATOM   3234  CD  GLU A 342     -12.452   3.761  -9.306  1.00 10.00      A   
ATOM   3235  OE1 GLU A 342     -12.052   2.829  -8.583  1.00 10.00      A   
ATOM   3236  OE2 GLU A 342     -12.350   4.954  -8.970  1.00 10.00      A   
ATOM   3237  C   GLU A 342     -13.804   5.146 -13.101  1.00 10.00      A   
ATOM   3238  O   GLU A 342     -13.305   6.263 -13.251  1.00 10.00      A   
ATOM   3239  N   LEU A 343     -15.098   4.948 -12.898  1.00 10.00      A   
ATOM   3240  HN  LEU A 343     -15.429   4.028 -12.791  1.00 10.00      A   
ATOM   3241  CA  LEU A 343     -16.048   6.043 -12.822  1.00 10.00      A   
ATOM   3242  CB  LEU A 343     -16.908   6.097 -14.088  1.00 10.00      A   
ATOM   3243  CG  LEU A 343     -18.116   7.040 -14.044  1.00 10.00      A   
ATOM   3244  CD1 LEU A 343     -17.669   8.494 -13.984  1.00 10.00      A   
ATOM   3245  CD2 LEU A 343     -19.039   6.802 -15.230  1.00 10.00      A   
ATOM   3246  C   LEU A 343     -16.941   5.848 -11.608  1.00 10.00      A   
ATOM   3247  O   LEU A 343     -17.645   4.844 -11.504  1.00 10.00      A   
ATOM   3248  N   ARG A 344     -16.910   6.796 -10.690  1.00 10.00      A   
ATOM   3249  HN  ARG A 344     -16.332   7.581 -10.824  1.00 10.00      A   
ATOM   3250  CA  ARG A 344     -17.724   6.709  -9.490  1.00 10.00      A   
ATOM   3251  CB  ARG A 344     -16.841   6.574  -8.245  1.00 10.00      A   
ATOM   3252  CG  ARG A 344     -15.974   5.324  -8.228  1.00 10.00      A   
ATOM   3253  CD  ARG A 344     -15.387   5.071  -6.846  1.00 10.00      A   
ATOM   3254  NE  ARG A 344     -14.317   4.076  -6.892  1.00 10.00      A   
ATOM   3255  HE  ARG A 344     -13.805   4.011  -7.732  1.00 10.00      A   
ATOM   3256  CZ  ARG A 344     -13.975   3.274  -5.880  1.00 10.00      A   
ATOM   3257  NH1 ARG A 344     -14.619   3.338  -4.719  1.00 10.00      A   
ATOM   3258 HH11 ARG A 344     -15.394   4.015  -4.583  1.00 10.00      A   
ATOM   3259 HH12 ARG A 344     -14.341   2.705  -3.930  1.00 10.00      A   
ATOM   3260  NH2 ARG A 344     -12.987   2.402  -6.043  1.00 10.00      A   
ATOM   3261 HH21 ARG A 344     -12.484   2.348  -6.962  1.00 10.00      A   
ATOM   3262 HH22 ARG A 344     -12.699   1.765  -5.260  1.00 10.00      A   
ATOM   3263  C   ARG A 344     -18.637   7.918  -9.364  1.00 10.00      A   
ATOM   3264  O   ARG A 344     -18.168   9.053  -9.302  1.00 10.00      A   
ATOM   3265  N   VAL A 345     -19.939   7.671  -9.345  1.00 10.00      A   
ATOM   3266  HN  VAL A 345     -20.254   6.740  -9.418  1.00 10.00      A   
ATOM   3267  CA  VAL A 345     -20.920   8.739  -9.222  1.00 10.00      A   
ATOM   3268  CB  VAL A 345     -22.059   8.584 -10.250  1.00 10.00      A   
ATOM   3269  CG1 VAL A 345     -22.922   9.833 -10.288  1.00 10.00      A   
ATOM   3270  CG2 VAL A 345     -21.507   8.270 -11.632  1.00 10.00      A   
ATOM   3271  C   VAL A 345     -21.515   8.743  -7.816  1.00 10.00      A   
ATOM   3272  O   VAL A 345     -22.195   7.796  -7.416  1.00 10.00      A   
ATOM   3273  N   PHE A 346     -21.251   9.808  -7.074  1.00 10.00      A   
ATOM   3274  HN  PHE A 346     -20.713  10.537  -7.459  1.00 10.00      A   
ATOM   3275  CA  PHE A 346     -21.746   9.936  -5.709  1.00 10.00      A   
ATOM   3276  CB  PHE A 346     -20.680  10.569  -4.810  1.00 10.00      A   
ATOM   3277  CG  PHE A 346     -19.412   9.772  -4.711  1.00 10.00      A   
ATOM   3278  CD1 PHE A 346     -18.371   9.986  -5.602  1.00 10.00      A   
ATOM   3279  CD2 PHE A 346     -19.260   8.806  -3.729  1.00 10.00      A   
ATOM   3280  CE1 PHE A 346     -17.203   9.257  -5.520  1.00 10.00      A   
ATOM   3281  CE2 PHE A 346     -18.093   8.073  -3.642  1.00 10.00      A   
ATOM   3282  CZ  PHE A 346     -17.063   8.297  -4.537  1.00 10.00      A   
ATOM   3283  C   PHE A 346     -23.024  10.768  -5.667  1.00 10.00      A   
ATOM   3284  O   PHE A 346     -23.118  11.802  -6.317  1.00 10.00      A   
ATOM   3285  N   PRO A 347     -24.025  10.330  -4.898  1.00 10.00      A   
ATOM   3286  CA  PRO A 347     -25.297  11.046  -4.785  1.00 10.00      A   
ATOM   3287  CB  PRO A 347     -26.209  10.016  -4.114  1.00 10.00      A   
ATOM   3288  CG  PRO A 347     -25.287   9.166  -3.308  1.00 10.00      A   
ATOM   3289  CD  PRO A 347     -23.998   9.105  -4.078  1.00 10.00      A   
ATOM   3290  C   PRO A 347     -25.176  12.298  -3.913  1.00 10.00      A   
ATOM   3291  O   PRO A 347     -24.698  12.236  -2.777  1.00 10.00      A   
ATOM   3292  N   SER A 348     -25.593  13.434  -4.460  1.00 10.00      A   
ATOM   3293  HN  SER A 348     -25.924  13.426  -5.388  1.00 10.00      A   
ATOM   3294  CA  SER A 348     -25.550  14.697  -3.738  1.00 10.00      A   
ATOM   3295  CB  SER A 348     -25.865  15.851  -4.690  1.00 10.00      A   
ATOM   3296  OG  SER A 348     -26.950  15.524  -5.550  1.00 10.00      A   
ATOM   3297  HG  SER A 348     -26.635  14.930  -6.257  1.00 10.00      A   
ATOM   3298  C   SER A 348     -26.538  14.685  -2.578  1.00 10.00      A   
ATOM   3299  O   SER A 348     -26.184  15.009  -1.443  1.00 10.00      A   
ATOM   3300  N   GLU A 349     -27.770  14.294  -2.869  1.00 10.00      A   
ATOM   3301  HN  GLU A 349     -27.987  14.044  -3.793  1.00 10.00      A   
ATOM   3302  CA  GLU A 349     -28.815  14.226  -1.866  1.00 10.00      A   
ATOM   3303  CB  GLU A 349     -29.929  15.218  -2.219  1.00 10.00      A   
ATOM   3304  CG  GLU A 349     -29.465  16.666  -2.322  1.00 10.00      A   
ATOM   3305  CD  GLU A 349     -28.937  17.206  -1.007  1.00 10.00      A   
ATOM   3306  OE1 GLU A 349     -29.299  16.656   0.055  1.00 10.00      A   
ATOM   3307  OE2 GLU A 349     -28.163  18.186  -1.023  1.00 10.00      A   
ATOM   3308  C   GLU A 349     -29.368  12.805  -1.795  1.00 10.00      A   
ATOM   3309  O   GLU A 349     -30.441  12.523  -2.322  1.00 10.00      A   
ATOM   3310  N   PRO A 350     -28.643  11.886  -1.129  1.00 10.00      A   
ATOM   3311  CA  PRO A 350     -29.058  10.486  -1.020  1.00 10.00      A   
ATOM   3312  CB  PRO A 350     -27.819   9.790  -0.452  1.00 10.00      A   
ATOM   3313  CG  PRO A 350     -27.115  10.852   0.315  1.00 10.00      A   
ATOM   3314  CD  PRO A 350     -27.366  12.136  -0.428  1.00 10.00      A   
ATOM   3315  C   PRO A 350     -30.250  10.285  -0.091  1.00 10.00      A   
ATOM   3316  O   PRO A 350     -30.881   9.232  -0.107  1.00 10.00      A   
ATOM   3317  N   PHE A 351     -30.572  11.297   0.700  1.00 10.00      A   
ATOM   3318  HN  PHE A 351     -30.054  12.131   0.653  1.00 10.00      A   
ATOM   3319  CA  PHE A 351     -31.687  11.196   1.636  1.00 10.00      A   
ATOM   3320  CB  PHE A 351     -31.384  11.959   2.926  1.00 10.00      A   
ATOM   3321  CG  PHE A 351     -30.143  11.477   3.626  1.00 10.00      A   
ATOM   3322  CD1 PHE A 351     -29.062  12.322   3.820  1.00 10.00      A   
ATOM   3323  CD2 PHE A 351     -30.058  10.172   4.087  1.00 10.00      A   
ATOM   3324  CE1 PHE A 351     -27.921  11.874   4.462  1.00 10.00      A   
ATOM   3325  CE2 PHE A 351     -28.922   9.716   4.727  1.00 10.00      A   
ATOM   3326  CZ  PHE A 351     -27.852  10.569   4.915  1.00 10.00      A   
ATOM   3327  C   PHE A 351     -32.998  11.666   1.009  1.00 10.00      A   
ATOM   3328  O   PHE A 351     -34.018  11.791   1.689  1.00 10.00      A   
ATOM   3329  N   VAL A 352     -32.959  11.928  -0.294  1.00 10.00      A   
ATOM   3330  HN  VAL A 352     -32.110  11.822  -0.776  1.00 10.00      A   
ATOM   3331  CA  VAL A 352     -34.140  12.366  -1.031  1.00 10.00      A   
ATOM   3332  CB  VAL A 352     -33.846  13.632  -1.868  1.00 10.00      A   
ATOM   3333  CG1 VAL A 352     -35.103  14.130  -2.565  1.00 10.00      A   
ATOM   3334  CG2 VAL A 352     -33.262  14.727  -0.989  1.00 10.00      A   
ATOM   3335  C   VAL A 352     -34.611  11.243  -1.950  1.00 10.00      A   
ATOM   3336  O   VAL A 352     -33.832  10.721  -2.754  1.00 10.00      A   
ATOM   3337  N   MET A 353     -35.872  10.856  -1.815  1.00 10.00      A   
ATOM   3338  HN  MET A 353     -36.443  11.304  -1.152  1.00 10.00      A   
ATOM   3339  CA  MET A 353     -36.432   9.782  -2.628  1.00 10.00      A   
ATOM   3340  CB  MET A 353     -37.762   9.296  -2.043  1.00 10.00      A   
ATOM   3341  CG  MET A 353     -38.316   8.054  -2.720  1.00 10.00      A   
ATOM   3342  SD  MET A 353     -39.682   7.313  -1.806  1.00 10.00      A   
ATOM   3343  CE  MET A 353     -40.009   5.859  -2.801  1.00 10.00      A   
ATOM   3344  C   MET A 353     -36.609  10.223  -4.080  1.00 10.00      A   
ATOM   3345  O   MET A 353     -36.306   9.472  -5.011  1.00 10.00      A   
ATOM   3346  N   GLU A 354     -37.092  11.443  -4.262  1.00 10.00      A   
ATOM   3347  HN  GLU A 354     -37.315  11.989  -3.481  1.00 10.00      A   
ATOM   3348  CA  GLU A 354     -37.302  11.994  -5.591  1.00 10.00      A   
ATOM   3349  CB  GLU A 354     -38.218  13.220  -5.523  1.00 10.00      A   
ATOM   3350  CG  GLU A 354     -39.679  12.891  -5.258  1.00 10.00      A   
ATOM   3351  CD  GLU A 354     -40.270  11.948  -6.287  1.00 10.00      A   
ATOM   3352  OE1 GLU A 354     -40.256  12.282  -7.494  1.00 10.00      A   
ATOM   3353  OE2 GLU A 354     -40.767  10.872  -5.894  1.00 10.00      A   
ATOM   3354  C   GLU A 354     -35.972  12.367  -6.236  1.00 10.00      A   
ATOM   3355  O   GLU A 354     -35.082  12.907  -5.578  1.00 10.00      A   
ATOM   3356  N   PRO A 355     -35.814  12.053  -7.529  1.00 10.00      A   
ATOM   3357  CA  PRO A 355     -34.593  12.362  -8.271  1.00 10.00      A   
ATOM   3358  CB  PRO A 355     -34.800  11.668  -9.628  1.00 10.00      A   
ATOM   3359  CG  PRO A 355     -35.959  10.749  -9.435  1.00 10.00      A   
ATOM   3360  CD  PRO A 355     -36.807  11.371  -8.368  1.00 10.00      A   
ATOM   3361  C   PRO A 355     -34.429  13.864  -8.475  1.00 10.00      A   
ATOM   3362  O   PRO A 355     -35.209  14.494  -9.191  1.00 10.00      A   
ATOM   3363  N   ASN A 356     -33.415  14.431  -7.834  1.00 10.00      A   
ATOM   3364  HN  ASN A 356     -32.836  13.876  -7.268  1.00 10.00      A   
ATOM   3365  CA  ASN A 356     -33.144  15.861  -7.943  1.00 10.00      A   
ATOM   3366  CB  ASN A 356     -32.414  16.390  -6.699  1.00 10.00      A   
ATOM   3367  CG  ASN A 356     -31.031  15.789  -6.494  1.00 10.00      A   
ATOM   3368  OD1 ASN A 356     -30.801  14.610  -6.767  1.00 10.00      A   
ATOM   3369  ND2 ASN A 356     -30.103  16.598  -5.998  1.00 10.00      A   
ATOM   3370 HD21 ASN A 356     -30.361  17.523  -5.790  1.00 10.00      A   
ATOM   3371 HD22 ASN A 356     -29.197  16.242  -5.859  1.00 10.00      A   
ATOM   3372  C   ASN A 356     -32.345  16.169  -9.201  1.00 10.00      A   
ATOM   3373  O   ASN A 356     -32.328  17.304  -9.683  1.00 10.00      A   
ATOM   3374  N   VAL A 357     -31.684  15.149  -9.723  1.00 10.00      A   
ATOM   3375  HN  VAL A 357     -31.731  14.276  -9.281  1.00 10.00      A   
ATOM   3376  CA  VAL A 357     -30.883  15.287 -10.927  1.00 10.00      A   
ATOM   3377  CB  VAL A 357     -29.403  14.953 -10.657  1.00 10.00      A   
ATOM   3378  CG1 VAL A 357     -28.773  16.012  -9.763  1.00 10.00      A   
ATOM   3379  CG2 VAL A 357     -29.265  13.572 -10.030  1.00 10.00      A   
ATOM   3380  C   VAL A 357     -31.419  14.382 -12.032  1.00 10.00      A   
ATOM   3381  O   VAL A 357     -31.979  13.318 -11.758  1.00 10.00      A   
ATOM   3382  N   ALA A 358     -31.257  14.805 -13.278  1.00 10.00      A   
ATOM   3383  HN  ALA A 358     -30.796  15.666 -13.442  1.00 10.00      A   
ATOM   3384  CA  ALA A 358     -31.728  14.025 -14.414  1.00 10.00      A   
ATOM   3385  CB  ALA A 358     -32.080  14.927 -15.588  1.00 10.00      A   
ATOM   3386  C   ALA A 358     -30.689  12.986 -14.817  1.00 10.00      A   
ATOM   3387  O   ALA A 358     -30.163  13.002 -15.930  1.00 10.00      A   
ATOM   3388  N   LEU A 359     -30.385  12.097 -13.888  1.00 10.00      A   
ATOM   3389  HN  LEU A 359     -30.834  12.150 -13.018  1.00 10.00      A   
ATOM   3390  CA  LEU A 359     -29.417  11.042 -14.124  1.00 10.00      A   
ATOM   3391  CB  LEU A 359     -28.222  11.168 -13.176  1.00 10.00      A   
ATOM   3392  CG  LEU A 359     -27.176  10.053 -13.253  1.00 10.00      A   
ATOM   3393  CD1 LEU A 359     -26.603   9.941 -14.657  1.00 10.00      A   
ATOM   3394  CD2 LEU A 359     -26.071  10.296 -12.243  1.00 10.00      A   
ATOM   3395  C   LEU A 359     -30.075   9.681 -13.976  1.00 10.00      A   
ATOM   3396  O   LEU A 359     -30.308   9.203 -12.861  1.00 10.00      A   
ATOM   3397  N   THR A 360     -30.393   9.076 -15.103  1.00 10.00      A   
ATOM   3398  HN  THR A 360     -30.188   9.521 -15.961  1.00 10.00      A   
ATOM   3399  CA  THR A 360     -31.022   7.772 -15.117  1.00 10.00      A   
ATOM   3400  CB  THR A 360     -32.007   7.641 -16.299  1.00 10.00      A   
ATOM   3401  OG1 THR A 360     -31.298   7.747 -17.544  1.00 10.00      A   
ATOM   3402  HG1 THR A 360     -30.739   8.548 -17.535  1.00 10.00      A   
ATOM   3403  CG2 THR A 360     -33.062   8.738 -16.232  1.00 10.00      A   
ATOM   3404  C   THR A 360     -29.962   6.678 -15.190  1.00 10.00      A   
ATOM   3405  O   THR A 360     -28.799   6.903 -14.848  1.00 10.00      A   
ATOM   3406  N   GLU A 361     -30.357   5.500 -15.642  1.00 10.00      A   
ATOM   3407  HN  GLU A 361     -31.295   5.380 -15.927  1.00 10.00      A   
ATOM   3408  CA  GLU A 361     -29.439   4.381 -15.754  1.00 10.00      A   
ATOM   3409  CB  GLU A 361     -30.173   3.060 -15.518  1.00 10.00      A   
ATOM   3410  CG  GLU A 361     -31.055   2.611 -16.671  1.00 10.00      A   
ATOM   3411  CD  GLU A 361     -32.413   3.273 -16.671  1.00 10.00      A   
ATOM   3412  OE1 GLU A 361     -33.412   2.568 -16.445  1.00 10.00      A   
ATOM   3413  OE2 GLU A 361     -32.491   4.497 -16.902  1.00 10.00      A   
ATOM   3414  C   GLU A 361     -28.786   4.372 -17.128  1.00 10.00      A   
ATOM   3415  O   GLU A 361     -27.830   3.632 -17.367  1.00 10.00      A   
ATOM   3416  N   GLN A 362     -29.311   5.207 -18.022  1.00 10.00      A   
ATOM   3417  HN  GLN A 362     -30.065   5.774 -17.755  1.00 10.00      A   
ATOM   3418  CA  GLN A 362     -28.796   5.305 -19.381  1.00 10.00      A   
ATOM   3419  CB  GLN A 362     -29.684   6.214 -20.243  1.00 10.00      A   
ATOM   3420  CG  GLN A 362     -29.175   6.429 -21.665  1.00 10.00      A   
ATOM   3421  CD  GLN A 362     -28.967   5.132 -22.432  1.00 10.00      A   
ATOM   3422  OE1 GLN A 362     -29.724   4.174 -22.279  1.00 10.00      A   
ATOM   3423  NE2 GLN A 362     -27.920   5.082 -23.241  1.00 10.00      A   
ATOM   3424 HE21 GLN A 362     -27.337   5.872 -23.297  1.00 10.00      A   
ATOM   3425 HE22 GLN A 362     -27.771   4.262 -23.755  1.00 10.00      A   
ATOM   3426  C   GLN A 362     -27.354   5.797 -19.380  1.00 10.00      A   
ATOM   3427  O   GLN A 362     -26.565   5.418 -20.245  1.00 10.00      A   
ATOM   3428  N   GLY A 363     -27.022   6.634 -18.400  1.00 10.00      A   
ATOM   3429  HN  GLY A 363     -27.707   6.910 -17.757  1.00 10.00      A   
ATOM   3430  CA  GLY A 363     -25.679   7.162 -18.284  1.00 10.00      A   
ATOM   3431  C   GLY A 363     -24.643   6.061 -18.248  1.00 10.00      A   
ATOM   3432  O   GLY A 363     -23.660   6.107 -18.983  1.00 10.00      A   
ATOM   3433  N   LEU A 364     -24.873   5.062 -17.406  1.00 10.00      A   
ATOM   3434  HN  LEU A 364     -25.674   5.093 -16.838  1.00 10.00      A   
ATOM   3435  CA  LEU A 364     -23.961   3.932 -17.290  1.00 10.00      A   
ATOM   3436  CB  LEU A 364     -24.470   2.944 -16.237  1.00 10.00      A   
ATOM   3437  CG  LEU A 364     -23.426   2.344 -15.284  1.00 10.00      A   
ATOM   3438  CD1 LEU A 364     -24.090   1.397 -14.297  1.00 10.00      A   
ATOM   3439  CD2 LEU A 364     -22.323   1.628 -16.047  1.00 10.00      A   
ATOM   3440  C   LEU A 364     -23.817   3.229 -18.637  1.00 10.00      A   
ATOM   3441  O   LEU A 364     -22.720   2.842 -19.025  1.00 10.00      A   
ATOM   3442  N   VAL A 365     -24.927   3.082 -19.350  1.00 10.00      A   
ATOM   3443  HN  VAL A 365     -25.775   3.424 -18.989  1.00 10.00      A   
ATOM   3444  CA  VAL A 365     -24.920   2.430 -20.655  1.00 10.00      A   
ATOM   3445  CB  VAL A 365     -26.355   2.221 -21.190  1.00 10.00      A   
ATOM   3446  CG1 VAL A 365     -26.354   1.331 -22.424  1.00 10.00      A   
ATOM   3447  CG2 VAL A 365     -27.255   1.639 -20.111  1.00 10.00      A   
ATOM   3448  C   VAL A 365     -24.121   3.257 -21.662  1.00 10.00      A   
ATOM   3449  O   VAL A 365     -23.300   2.728 -22.411  1.00 10.00      A   
ATOM   3450  N   SER A 366     -24.356   4.559 -21.658  1.00 10.00      A   
ATOM   3451  HN  SER A 366     -25.021   4.922 -21.030  1.00 10.00      A   
ATOM   3452  CA  SER A 366     -23.667   5.467 -22.566  1.00 10.00      A   
ATOM   3453  CB  SER A 366     -24.220   6.887 -22.407  1.00 10.00      A   
ATOM   3454  OG  SER A 366     -25.625   6.913 -22.621  1.00 10.00      A   
ATOM   3455  HG  SER A 366     -26.046   7.423 -21.913  1.00 10.00      A   
ATOM   3456  C   SER A 366     -22.158   5.456 -22.327  1.00 10.00      A   
ATOM   3457  O   SER A 366     -21.369   5.398 -23.274  1.00 10.00      A   
ATOM   3458  N   VAL A 367     -21.757   5.483 -21.060  1.00 10.00      A   
ATOM   3459  HN  VAL A 367     -22.430   5.497 -20.339  1.00 10.00      A   
ATOM   3460  CA  VAL A 367     -20.341   5.494 -20.714  1.00 10.00      A   
ATOM   3461  CB  VAL A 367     -20.090   5.978 -19.268  1.00 10.00      A   
ATOM   3462  CG1 VAL A 367     -18.602   6.178 -19.023  1.00 10.00      A   
ATOM   3463  CG2 VAL A 367     -20.836   7.275 -19.003  1.00 10.00      A   
ATOM   3464  C   VAL A 367     -19.683   4.131 -20.931  1.00 10.00      A   
ATOM   3465  O   VAL A 367     -18.540   4.057 -21.368  1.00 10.00      A   
ATOM   3466  N   SER A 368     -20.400   3.053 -20.644  1.00 10.00      A   
ATOM   3467  HN  SER A 368     -21.319   3.155 -20.314  1.00 10.00      A   
ATOM   3468  CA  SER A 368     -19.841   1.713 -20.811  1.00 10.00      A   
ATOM   3469  CB  SER A 368     -20.742   0.646 -20.182  1.00 10.00      A   
ATOM   3470  OG  SER A 368     -22.091   0.809 -20.579  1.00 10.00      A   
ATOM   3471  HG  SER A 368     -22.512   1.485 -20.027  1.00 10.00      A   
ATOM   3472  C   SER A 368     -19.548   1.391 -22.274  1.00 10.00      A   
ATOM   3473  O   SER A 368     -18.536   0.761 -22.591  1.00 10.00      A   
ATOM   3474  N   MET A 369     -20.424   1.830 -23.165  1.00 10.00      A   
ATOM   3475  HN  MET A 369     -21.215   2.327 -22.859  1.00 10.00      A   
ATOM   3476  CA  MET A 369     -20.244   1.572 -24.586  1.00 10.00      A   
ATOM   3477  CB  MET A 369     -21.581   1.636 -25.322  1.00 10.00      A   
ATOM   3478  CG  MET A 369     -21.645   0.762 -26.565  1.00 10.00      A   
ATOM   3479  SD  MET A 369     -23.182   0.965 -27.493  1.00 10.00      A   
ATOM   3480  CE  MET A 369     -22.794   2.416 -28.469  1.00 10.00      A   
ATOM   3481  C   MET A 369     -19.250   2.551 -25.205  1.00 10.00      A   
ATOM   3482  O   MET A 369     -18.556   2.221 -26.169  1.00 10.00      A   
ATOM   3483  N   GLY A 370     -19.168   3.746 -24.633  1.00 10.00      A   
ATOM   3484  HN  GLY A 370     -19.735   3.947 -23.859  1.00 10.00      A   
ATOM   3485  CA  GLY A 370     -18.263   4.753 -25.144  1.00 10.00      A   
ATOM   3486  C   GLY A 370     -16.855   4.614 -24.606  1.00 10.00      A   
ATOM   3487  O   GLY A 370     -15.892   4.952 -25.290  1.00 10.00      A   
ATOM   3488  N   CYS A 371     -16.733   4.133 -23.381  1.00 10.00      A   
ATOM   3489  HN  CYS A 371     -17.542   3.902 -22.870  1.00 10.00      A   
ATOM   3490  CA  CYS A 371     -15.432   3.952 -22.758  1.00 10.00      A   
ATOM   3491  CB  CYS A 371     -15.452   4.514 -21.339  1.00 10.00      A   
ATOM   3492  SG  CYS A 371     -15.776   6.290 -21.251  1.00 10.00      A   
ATOM   3493  HG  CYS A 371     -14.755   6.923 -21.813  1.00 10.00      A   
ATOM   3494  C   CYS A 371     -15.031   2.476 -22.753  1.00 10.00      A   
ATOM   3495  O   CYS A 371     -15.564   1.681 -21.981  1.00 10.00      A   
ATOM   3496  N   PRO A 372     -14.075   2.095 -23.615  1.00 10.00      A   
ATOM   3497  CA  PRO A 372     -13.614   0.707 -23.734  1.00 10.00      A   
ATOM   3498  CB  PRO A 372     -12.912   0.698 -25.095  1.00 10.00      A   
ATOM   3499  CG  PRO A 372     -12.388   2.084 -25.250  1.00 10.00      A   
ATOM   3500  CD  PRO A 372     -13.368   2.991 -24.551  1.00 10.00      A   
ATOM   3501  C   PRO A 372     -12.632   0.295 -22.637  1.00 10.00      A   
ATOM   3502  O   PRO A 372     -12.276  -0.879 -22.523  1.00 10.00      A   
ATOM   3503  N   LYS A 373     -12.190   1.255 -21.838  1.00 10.00      A   
ATOM   3504  HN  LYS A 373     -12.505   2.177 -21.971  1.00 10.00      A   
ATOM   3505  CA  LYS A 373     -11.244   0.968 -20.768  1.00 10.00      A   
ATOM   3506  CB  LYS A 373     -10.117   2.002 -20.738  1.00 10.00      A   
ATOM   3507  CG  LYS A 373      -9.131   1.888 -21.888  1.00 10.00      A   
ATOM   3508  CD  LYS A 373      -8.392   0.558 -21.860  1.00 10.00      A   
ATOM   3509  CE  LYS A 373      -7.094   0.629 -22.649  1.00 10.00      A   
ATOM   3510  NZ  LYS A 373      -6.089   1.503 -21.989  1.00 10.00      A   
ATOM   3511  HZ1 LYS A 373      -5.826   1.113 -21.063  1.00 10.00      A   
ATOM   3512  HZ2 LYS A 373      -6.476   2.461 -21.854  1.00 10.00      A   
ATOM   3513  HZ3 LYS A 373      -5.230   1.573 -22.576  1.00 10.00      A   
ATOM   3514  C   LYS A 373     -11.934   0.896 -19.414  1.00 10.00      A   
ATOM   3515  O   LYS A 373     -11.284   0.687 -18.389  1.00 10.00      A   
ATOM   3516  N   LEU A 374     -13.250   1.064 -19.412  1.00 10.00      A   
ATOM   3517  HN  LEU A 374     -13.715   1.211 -20.265  1.00 10.00      A   
ATOM   3518  CA  LEU A 374     -14.021   1.024 -18.174  1.00 10.00      A   
ATOM   3519  CB  LEU A 374     -15.453   1.497 -18.408  1.00 10.00      A   
ATOM   3520  CG  LEU A 374     -15.779   2.932 -17.998  1.00 10.00      A   
ATOM   3521  CD1 LEU A 374     -17.278   3.165 -18.076  1.00 10.00      A   
ATOM   3522  CD2 LEU A 374     -15.266   3.224 -16.596  1.00 10.00      A   
ATOM   3523  C   LEU A 374     -14.048  -0.380 -17.590  1.00 10.00      A   
ATOM   3524  O   LEU A 374     -14.510  -1.317 -18.238  1.00 10.00      A   
ATOM   3525  N   GLU A 375     -13.536  -0.527 -16.378  1.00 10.00      A   
ATOM   3526  HN  GLU A 375     -13.145   0.252 -15.921  1.00 10.00      A   
ATOM   3527  CA  GLU A 375     -13.525  -1.824 -15.719  1.00 10.00      A   
ATOM   3528  CB  GLU A 375     -12.126  -2.441 -15.738  1.00 10.00      A   
ATOM   3529  CG  GLU A 375     -11.070  -1.644 -14.997  1.00 10.00      A   
ATOM   3530  CD  GLU A 375      -9.818  -2.458 -14.761  1.00 10.00      A   
ATOM   3531  OE1 GLU A 375      -9.933  -3.590 -14.246  1.00 10.00      A   
ATOM   3532  OE2 GLU A 375      -8.714  -1.975 -15.084  1.00 10.00      A   
ATOM   3533  C   GLU A 375     -14.059  -1.722 -14.291  1.00 10.00      A   
ATOM   3534  O   GLU A 375     -14.342  -2.729 -13.645  1.00 10.00      A   
ATOM   3535  N   SER A 376     -14.187  -0.501 -13.796  1.00 10.00      A   
ATOM   3536  HN  SER A 376     -13.940   0.271 -14.347  1.00 10.00      A   
ATOM   3537  CA  SER A 376     -14.693  -0.275 -12.449  1.00 10.00      A   
ATOM   3538  CB  SER A 376     -13.532  -0.013 -11.492  1.00 10.00      A   
ATOM   3539  OG  SER A 376     -12.510  -0.976 -11.681  1.00 10.00      A   
ATOM   3540  HG  SER A 376     -12.328  -1.062 -12.619  1.00 10.00      A   
ATOM   3541  C   SER A 376     -15.679   0.891 -12.443  1.00 10.00      A   
ATOM   3542  O   SER A 376     -15.330   2.012 -12.812  1.00 10.00      A   
ATOM   3543  N   VAL A 377     -16.916   0.624 -12.040  1.00 10.00      A   
ATOM   3544  HN  VAL A 377     -17.141  -0.285 -11.740  1.00 10.00      A   
ATOM   3545  CA  VAL A 377     -17.944   1.658 -12.014  1.00 10.00      A   
ATOM   3546  CB  VAL A 377     -18.907   1.540 -13.226  1.00 10.00      A   
ATOM   3547  CG1 VAL A 377     -19.915   2.682 -13.238  1.00 10.00      A   
ATOM   3548  CG2 VAL A 377     -18.139   1.497 -14.540  1.00 10.00      A   
ATOM   3549  C   VAL A 377     -18.766   1.611 -10.728  1.00 10.00      A   
ATOM   3550  O   VAL A 377     -19.130   0.536 -10.244  1.00 10.00      A   
ATOM   3551  N   LEU A 378     -19.019   2.788 -10.171  1.00 10.00      A   
ATOM   3552  HN  LEU A 378     -18.634   3.595 -10.585  1.00 10.00      A   
ATOM   3553  CA  LEU A 378     -19.840   2.937  -8.972  1.00 10.00      A   
ATOM   3554  CB  LEU A 378     -19.039   3.584  -7.839  1.00 10.00      A   
ATOM   3555  CG  LEU A 378     -19.830   4.000  -6.594  1.00 10.00      A   
ATOM   3556  CD1 LEU A 378     -20.244   2.785  -5.779  1.00 10.00      A   
ATOM   3557  CD2 LEU A 378     -19.027   4.970  -5.741  1.00 10.00      A   
ATOM   3558  C   LEU A 378     -21.029   3.814  -9.340  1.00 10.00      A   
ATOM   3559  O   LEU A 378     -20.869   5.008  -9.599  1.00 10.00      A   
ATOM   3560  N   TYR A 379     -22.209   3.222  -9.382  1.00 10.00      A   
ATOM   3561  HN  TYR A 379     -22.278   2.272  -9.132  1.00 10.00      A   
ATOM   3562  CA  TYR A 379     -23.407   3.946  -9.767  1.00 10.00      A   
ATOM   3563  CB  TYR A 379     -24.076   3.231 -10.936  1.00 10.00      A   
ATOM   3564  CG  TYR A 379     -24.617   4.140 -12.012  1.00 10.00      A   
ATOM   3565  CD1 TYR A 379     -23.782   5.010 -12.701  1.00 10.00      A   
ATOM   3566  CD2 TYR A 379     -25.960   4.105 -12.360  1.00 10.00      A   
ATOM   3567  CE1 TYR A 379     -24.272   5.822 -13.710  1.00 10.00      A   
ATOM   3568  CE2 TYR A 379     -26.458   4.914 -13.361  1.00 10.00      A   
ATOM   3569  CZ  TYR A 379     -25.612   5.770 -14.035  1.00 10.00      A   
ATOM   3570  OH  TYR A 379     -26.105   6.569 -15.043  1.00 10.00      A   
ATOM   3571  HH  TYR A 379     -27.008   6.845 -14.822  1.00 10.00      A   
ATOM   3572  C   TYR A 379     -24.394   4.095  -8.612  1.00 10.00      A   
ATOM   3573  O   TYR A 379     -24.672   3.139  -7.886  1.00 10.00      A   
ATOM   3574  N   PHE A 380     -24.917   5.303  -8.463  1.00 10.00      A   
ATOM   3575  HN  PHE A 380     -24.647   6.015  -9.084  1.00 10.00      A   
ATOM   3576  CA  PHE A 380     -25.883   5.617  -7.421  1.00 10.00      A   
ATOM   3577  CB  PHE A 380     -25.224   6.469  -6.334  1.00 10.00      A   
ATOM   3578  CG  PHE A 380     -24.688   5.696  -5.164  1.00 10.00      A   
ATOM   3579  CD1 PHE A 380     -23.418   5.142  -5.202  1.00 10.00      A   
ATOM   3580  CD2 PHE A 380     -25.447   5.536  -4.019  1.00 10.00      A   
ATOM   3581  CE1 PHE A 380     -22.916   4.443  -4.120  1.00 10.00      A   
ATOM   3582  CE2 PHE A 380     -24.954   4.837  -2.933  1.00 10.00      A   
ATOM   3583  CZ  PHE A 380     -23.685   4.290  -2.984  1.00 10.00      A   
ATOM   3584  C   PHE A 380     -27.053   6.395  -8.021  1.00 10.00      A   
ATOM   3585  O   PHE A 380     -26.947   7.598  -8.278  1.00 10.00      A   
ATOM   3586  N   CYS A 381     -28.160   5.713  -8.260  1.00 10.00      A   
ATOM   3587  HN  CYS A 381     -28.196   4.755  -8.040  1.00 10.00      A   
ATOM   3588  CA  CYS A 381     -29.331   6.357  -8.839  1.00 10.00      A   
ATOM   3589  CB  CYS A 381     -29.353   6.164 -10.359  1.00 10.00      A   
ATOM   3590  SG  CYS A 381     -29.184   4.450 -10.906  1.00 10.00      A   
ATOM   3591  HG  CYS A 381     -29.948   4.296 -11.982  1.00 10.00      A   
ATOM   3592  C   CYS A 381     -30.620   5.850  -8.201  1.00 10.00      A   
ATOM   3593  O   CYS A 381     -30.582   5.081  -7.237  1.00 10.00      A   
ATOM   3594  N   ARG A 382     -31.757   6.287  -8.731  1.00 10.00      A   
ATOM   3595  HN  ARG A 382     -31.725   6.903  -9.494  1.00 10.00      A   
ATOM   3596  CA  ARG A 382     -33.052   5.880  -8.201  1.00 10.00      A   
ATOM   3597  CB  ARG A 382     -33.932   7.103  -7.942  1.00 10.00      A   
ATOM   3598  CG  ARG A 382     -33.575   7.867  -6.682  1.00 10.00      A   
ATOM   3599  CD  ARG A 382     -33.268   9.320  -6.992  1.00 10.00      A   
ATOM   3600  NE  ARG A 382     -33.046  10.102  -5.777  1.00 10.00      A   
ATOM   3601  HE  ARG A 382     -33.742  10.060  -5.080  1.00 10.00      A   
ATOM   3602  CZ  ARG A 382     -31.977  10.864  -5.566  1.00 10.00      A   
ATOM   3603  NH1 ARG A 382     -31.019  10.942  -6.481  1.00 10.00      A   
ATOM   3604 HH11 ARG A 382     -31.099  10.408  -7.376  1.00 10.00      A   
ATOM   3605 HH12 ARG A 382     -30.182  11.540  -6.315  1.00 10.00      A   
ATOM   3606  NH2 ARG A 382     -31.861  11.540  -4.431  1.00 10.00      A   
ATOM   3607 HH21 ARG A 382     -31.025  12.141  -4.255  1.00 10.00      A   
ATOM   3608 HH22 ARG A 382     -32.611  11.470  -3.702  1.00 10.00      A   
ATOM   3609  C   ARG A 382     -33.776   4.912  -9.130  1.00 10.00      A   
ATOM   3610  O   ARG A 382     -34.553   4.077  -8.678  1.00 10.00      A   
ATOM   3611  N   GLN A 383     -33.540   5.036 -10.428  1.00 10.00      A   
ATOM   3612  HN  GLN A 383     -32.919   5.729 -10.743  1.00 10.00      A   
ATOM   3613  CA  GLN A 383     -34.190   4.159 -11.396  1.00 10.00      A   
ATOM   3614  CB  GLN A 383     -35.034   4.969 -12.389  1.00 10.00      A   
ATOM   3615  CG  GLN A 383     -34.260   6.005 -13.190  1.00 10.00      A   
ATOM   3616  CD  GLN A 383     -35.167   6.905 -14.004  1.00 10.00      A   
ATOM   3617  OE1 GLN A 383     -35.637   7.932 -13.517  1.00 10.00      A   
ATOM   3618  NE2 GLN A 383     -35.417   6.533 -15.249  1.00 10.00      A   
ATOM   3619 HE21 GLN A 383     -35.012   5.698 -15.578  1.00 10.00      A   
ATOM   3620 HE22 GLN A 383     -35.990   7.108 -15.795  1.00 10.00      A   
ATOM   3621  C   GLN A 383     -33.183   3.271 -12.121  1.00 10.00      A   
ATOM   3622  O   GLN A 383     -32.053   3.689 -12.388  1.00 10.00      A   
ATOM   3623  N   MET A 384     -33.593   2.040 -12.410  1.00 10.00      A   
ATOM   3624  HN  MET A 384     -34.501   1.764 -12.155  1.00 10.00      A   
ATOM   3625  CA  MET A 384     -32.737   1.081 -13.099  1.00 10.00      A   
ATOM   3626  CB  MET A 384     -31.844   0.350 -12.087  1.00 10.00      A   
ATOM   3627  CG  MET A 384     -30.878  -0.653 -12.701  1.00 10.00      A   
ATOM   3628  SD  MET A 384     -29.704   0.115 -13.836  1.00 10.00      A   
ATOM   3629  CE  MET A 384     -28.855   1.240 -12.728  1.00 10.00      A   
ATOM   3630  C   MET A 384     -33.591   0.068 -13.855  1.00 10.00      A   
ATOM   3631  O   MET A 384     -34.642  -0.348 -13.360  1.00 10.00      A   
ATOM   3632  N   THR A 385     -33.154  -0.309 -15.049  1.00 10.00      A   
ATOM   3633  HN  THR A 385     -32.322   0.071 -15.400  1.00 10.00      A   
ATOM   3634  CA  THR A 385     -33.877  -1.279 -15.855  1.00 10.00      A   
ATOM   3635  CB  THR A 385     -34.316  -0.681 -17.203  1.00 10.00      A   
ATOM   3636  OG1 THR A 385     -33.331   0.254 -17.662  1.00 10.00      A   
ATOM   3637  HG1 THR A 385     -33.416   1.082 -17.158  1.00 10.00      A   
ATOM   3638  CG2 THR A 385     -35.649   0.027 -17.057  1.00 10.00      A   
ATOM   3639  C   THR A 385     -33.031  -2.523 -16.109  1.00 10.00      A   
ATOM   3640  O   THR A 385     -31.798  -2.460 -16.103  1.00 10.00      A   
ATOM   3641  N   ASN A 386     -33.697  -3.642 -16.346  1.00 10.00      A   
ATOM   3642  HN  ASN A 386     -34.688  -3.615 -16.352  1.00 10.00      A   
ATOM   3643  CA  ASN A 386     -33.023  -4.908 -16.604  1.00 10.00      A   
ATOM   3644  CB  ASN A 386     -34.041  -6.050 -16.641  1.00 10.00      A   
ATOM   3645  CG  ASN A 386     -34.256  -6.710 -15.294  1.00 10.00      A   
ATOM   3646  OD1 ASN A 386     -33.310  -7.156 -14.646  1.00 10.00      A   
ATOM   3647  ND2 ASN A 386     -35.508  -6.783 -14.865  1.00 10.00      A   
ATOM   3648 HD21 ASN A 386     -36.216  -6.409 -15.432  1.00 10.00      A   
ATOM   3649 HD22 ASN A 386     -35.676  -7.214 -13.997  1.00 10.00      A   
ATOM   3650  C   ASN A 386     -32.261  -4.861 -17.922  1.00 10.00      A   
ATOM   3651  O   ASN A 386     -31.115  -5.300 -18.004  1.00 10.00      A   
ATOM   3652  N   ALA A 387     -32.906  -4.318 -18.947  1.00 10.00      A   
ATOM   3653  HN  ALA A 387     -33.816  -3.983 -18.808  1.00 10.00      A   
ATOM   3654  CA  ALA A 387     -32.304  -4.212 -20.272  1.00 10.00      A   
ATOM   3655  CB  ALA A 387     -33.282  -3.591 -21.252  1.00 10.00      A   
ATOM   3656  C   ALA A 387     -31.004  -3.418 -20.238  1.00 10.00      A   
ATOM   3657  O   ALA A 387     -30.038  -3.760 -20.929  1.00 10.00      A   
ATOM   3658  N   ALA A 388     -30.977  -2.366 -19.425  1.00 10.00      A   
ATOM   3659  HN  ALA A 388     -31.770  -2.152 -18.890  1.00 10.00      A   
ATOM   3660  CA  ALA A 388     -29.796  -1.530 -19.302  1.00 10.00      A   
ATOM   3661  CB  ALA A 388     -30.077  -0.352 -18.385  1.00 10.00      A   
ATOM   3662  C   ALA A 388     -28.621  -2.347 -18.781  1.00 10.00      A   
ATOM   3663  O   ALA A 388     -27.554  -2.380 -19.396  1.00 10.00      A   
ATOM   3664  N   LEU A 389     -28.839  -3.028 -17.660  1.00 10.00      A   
ATOM   3665  HN  LEU A 389     -29.723  -2.972 -17.237  1.00 10.00      A   
ATOM   3666  CA  LEU A 389     -27.806  -3.854 -17.039  1.00 10.00      A   
ATOM   3667  CB  LEU A 389     -28.345  -4.522 -15.773  1.00 10.00      A   
ATOM   3668  CG  LEU A 389     -28.713  -3.585 -14.623  1.00 10.00      A   
ATOM   3669  CD1 LEU A 389     -29.413  -4.353 -13.509  1.00 10.00      A   
ATOM   3670  CD2 LEU A 389     -27.474  -2.876 -14.096  1.00 10.00      A   
ATOM   3671  C   LEU A 389     -27.280  -4.906 -18.005  1.00 10.00      A   
ATOM   3672  O   LEU A 389     -26.069  -5.087 -18.140  1.00 10.00      A   
ATOM   3673  N   ILE A 390     -28.197  -5.582 -18.692  1.00 10.00      A   
ATOM   3674  HN  ILE A 390     -29.148  -5.381 -18.548  1.00 10.00      A   
ATOM   3675  CA  ILE A 390     -27.825  -6.612 -19.653  1.00 10.00      A   
ATOM   3676  CB  ILE A 390     -29.067  -7.299 -20.268  1.00 10.00      A   
ATOM   3677  CG1 ILE A 390     -29.885  -7.991 -19.171  1.00 10.00      A   
ATOM   3678  CG2 ILE A 390     -28.660  -8.300 -21.343  1.00 10.00      A   
ATOM   3679  CD1 ILE A 390     -31.212  -8.541 -19.641  1.00 10.00      A   
ATOM   3680  C   ILE A 390     -26.951  -6.024 -20.758  1.00 10.00      A   
ATOM   3681  O   ILE A 390     -25.940  -6.612 -21.138  1.00 10.00      A   
ATOM   3682  N   THR A 391     -27.328  -4.850 -21.249  1.00 10.00      A   
ATOM   3683  HN  THR A 391     -28.136  -4.416 -20.895  1.00 10.00      A   
ATOM   3684  CA  THR A 391     -26.571  -4.187 -22.302  1.00 10.00      A   
ATOM   3685  CB  THR A 391     -27.294  -2.916 -22.796  1.00 10.00      A   
ATOM   3686  OG1 THR A 391     -28.644  -3.242 -23.150  1.00 10.00      A   
ATOM   3687  HG1 THR A 391     -29.176  -3.323 -22.348  1.00 10.00      A   
ATOM   3688  CG2 THR A 391     -26.595  -2.337 -24.016  1.00 10.00      A   
ATOM   3689  C   THR A 391     -25.157  -3.832 -21.827  1.00 10.00      A   
ATOM   3690  O   THR A 391     -24.177  -4.079 -22.532  1.00 10.00      A   
ATOM   3691  N   ILE A 392     -25.061  -3.278 -20.617  1.00 10.00      A   
ATOM   3692  HN  ILE A 392     -25.883  -3.120 -20.100  1.00 10.00      A   
ATOM   3693  CA  ILE A 392     -23.774  -2.891 -20.037  1.00 10.00      A   
ATOM   3694  CB  ILE A 392     -23.948  -2.252 -18.641  1.00 10.00      A   
ATOM   3695  CG1 ILE A 392     -24.801  -0.990 -18.739  1.00 10.00      A   
ATOM   3696  CG2 ILE A 392     -22.598  -1.926 -18.021  1.00 10.00      A   
ATOM   3697  CD1 ILE A 392     -25.329  -0.513 -17.408  1.00 10.00      A   
ATOM   3698  C   ILE A 392     -22.829  -4.086 -19.937  1.00 10.00      A   
ATOM   3699  O   ILE A 392     -21.634  -3.972 -20.219  1.00 10.00      A   
ATOM   3700  N   ALA A 393     -23.374  -5.233 -19.540  1.00 10.00      A   
ATOM   3701  HN  ALA A 393     -24.332  -5.255 -19.322  1.00 10.00      A   
ATOM   3702  CA  ALA A 393     -22.589  -6.455 -19.408  1.00 10.00      A   
ATOM   3703  CB  ALA A 393     -23.443  -7.567 -18.821  1.00 10.00      A   
ATOM   3704  C   ALA A 393     -22.014  -6.892 -20.752  1.00 10.00      A   
ATOM   3705  O   ALA A 393     -20.904  -7.422 -20.828  1.00 10.00      A   
ATOM   3706  N   ARG A 394     -22.781  -6.674 -21.812  1.00 10.00      A   
ATOM   3707  HN  ARG A 394     -23.659  -6.260 -21.688  1.00 10.00      A   
ATOM   3708  CA  ARG A 394     -22.351  -7.037 -23.155  1.00 10.00      A   
ATOM   3709  CB  ARG A 394     -23.558  -7.150 -24.087  1.00 10.00      A   
ATOM   3710  CG  ARG A 394     -24.626  -8.101 -23.577  1.00 10.00      A   
ATOM   3711  CD  ARG A 394     -25.851  -8.107 -24.471  1.00 10.00      A   
ATOM   3712  NE  ARG A 394     -25.655  -8.913 -25.675  1.00 10.00      A   
ATOM   3713  HE  ARG A 394     -25.378  -8.438 -26.493  1.00 10.00      A   
ATOM   3714  CZ  ARG A 394     -25.839 -10.231 -25.724  1.00 10.00      A   
ATOM   3715  NH1 ARG A 394     -26.220 -10.899 -24.639  1.00 10.00      A   
ATOM   3716 HH11 ARG A 394     -26.373 -10.400 -23.738  1.00 10.00      A   
ATOM   3717 HH12 ARG A 394     -26.369 -11.933 -24.685  1.00 10.00      A   
ATOM   3718  NH2 ARG A 394     -25.649 -10.882 -26.863  1.00 10.00      A   
ATOM   3719 HH21 ARG A 394     -25.797 -11.915 -26.907  1.00 10.00      A   
ATOM   3720 HH22 ARG A 394     -25.354 -10.367 -27.720  1.00 10.00      A   
ATOM   3721  C   ARG A 394     -21.357  -6.020 -23.697  1.00 10.00      A   
ATOM   3722  O   ARG A 394     -20.424  -6.372 -24.422  1.00 10.00      A   
ATOM   3723  N   ASN A 395     -21.566  -4.760 -23.342  1.00 10.00      A   
ATOM   3724  HN  ASN A 395     -22.335  -4.548 -22.765  1.00 10.00      A   
ATOM   3725  CA  ASN A 395     -20.697  -3.682 -23.789  1.00 10.00      A   
ATOM   3726  CB  ASN A 395     -21.345  -2.314 -23.544  1.00 10.00      A   
ATOM   3727  CG  ASN A 395     -22.548  -2.040 -24.429  1.00 10.00      A   
ATOM   3728  OD1 ASN A 395     -23.477  -1.341 -24.030  1.00 10.00      A   
ATOM   3729  ND2 ASN A 395     -22.544  -2.585 -25.633  1.00 10.00      A   
ATOM   3730 HD21 ASN A 395     -21.776  -3.137 -25.894  1.00 10.00      A   
ATOM   3731 HD22 ASN A 395     -23.312  -2.412 -26.223  1.00 10.00      A   
ATOM   3732  C   ASN A 395     -19.354  -3.746 -23.082  1.00 10.00      A   
ATOM   3733  O   ASN A 395     -18.305  -3.679 -23.721  1.00 10.00      A   
ATOM   3734  N   ARG A 396     -19.390  -3.895 -21.760  1.00 10.00      A   
ATOM   3735  HN  ARG A 396     -20.263  -3.971 -21.307  1.00 10.00      A   
ATOM   3736  CA  ARG A 396     -18.173  -3.964 -20.957  1.00 10.00      A   
ATOM   3737  CB  ARG A 396     -18.167  -2.870 -19.885  1.00 10.00      A   
ATOM   3738  CG  ARG A 396     -18.118  -1.458 -20.428  1.00 10.00      A   
ATOM   3739  CD  ARG A 396     -16.693  -0.942 -20.530  1.00 10.00      A   
ATOM   3740  NE  ARG A 396     -15.820  -1.847 -21.273  1.00 10.00      A   
ATOM   3741  HE  ARG A 396     -15.240  -2.445 -20.745  1.00 10.00      A   
ATOM   3742  CZ  ARG A 396     -15.758  -1.904 -22.604  1.00 10.00      A   
ATOM   3743  NH1 ARG A 396     -16.521  -1.105 -23.346  1.00 10.00      A   
ATOM   3744 HH11 ARG A 396     -17.175  -0.429 -22.889  1.00 10.00      A   
ATOM   3745 HH12 ARG A 396     -16.476  -1.149 -24.387  1.00 10.00      A   
ATOM   3746  NH2 ARG A 396     -14.934  -2.759 -23.187  1.00 10.00      A   
ATOM   3747 HH21 ARG A 396     -14.336  -3.388 -22.606  1.00 10.00      A   
ATOM   3748 HH22 ARG A 396     -14.877  -2.809 -24.227  1.00 10.00      A   
ATOM   3749  C   ARG A 396     -18.028  -5.320 -20.279  1.00 10.00      A   
ATOM   3750  O   ARG A 396     -18.448  -5.492 -19.138  1.00 10.00      A   
ATOM   3751  N   PRO A 397     -17.426  -6.303 -20.964  1.00 10.00      A   
ATOM   3752  CA  PRO A 397     -17.226  -7.643 -20.407  1.00 10.00      A   
ATOM   3753  CB  PRO A 397     -17.062  -8.493 -21.665  1.00 10.00      A   
ATOM   3754  CG  PRO A 397     -16.404  -7.582 -22.646  1.00 10.00      A   
ATOM   3755  CD  PRO A 397     -16.904  -6.195 -22.341  1.00 10.00      A   
ATOM   3756  C   PRO A 397     -15.954  -7.715 -19.569  1.00 10.00      A   
ATOM   3757  O   PRO A 397     -15.635  -8.746 -18.979  1.00 10.00      A   
ATOM   3758  N   ASN A 398     -15.233  -6.605 -19.524  1.00 10.00      A   
ATOM   3759  HN  ASN A 398     -15.554  -5.815 -20.008  1.00 10.00      A   
ATOM   3760  CA  ASN A 398     -13.983  -6.520 -18.782  1.00 10.00      A   
ATOM   3761  CB  ASN A 398     -12.929  -5.758 -19.600  1.00 10.00      A   
ATOM   3762  CG  ASN A 398     -13.270  -4.290 -19.801  1.00 10.00      A   
ATOM   3763  OD1 ASN A 398     -14.053  -3.936 -20.687  1.00 10.00      A   
ATOM   3764  ND2 ASN A 398     -12.675  -3.429 -18.990  1.00 10.00      A   
ATOM   3765 HD21 ASN A 398     -12.054  -3.782 -18.319  1.00 10.00      A   
ATOM   3766 HD22 ASN A 398     -12.893  -2.476 -19.081  1.00 10.00      A   
ATOM   3767  C   ASN A 398     -14.195  -5.851 -17.428  1.00 10.00      A   
ATOM   3768  O   ASN A 398     -13.244  -5.420 -16.777  1.00 10.00      A   
ATOM   3769  N   MET A 399     -15.448  -5.773 -17.008  1.00 10.00      A   
ATOM   3770  HN  MET A 399     -16.161  -6.144 -17.567  1.00 10.00      A   
ATOM   3771  CA  MET A 399     -15.791  -5.160 -15.733  1.00 10.00      A   
ATOM   3772  CB  MET A 399     -17.305  -4.995 -15.610  1.00 10.00      A   
ATOM   3773  CG  MET A 399     -17.744  -4.055 -14.501  1.00 10.00      A   
ATOM   3774  SD  MET A 399     -17.420  -2.324 -14.892  1.00 10.00      A   
ATOM   3775  CE  MET A 399     -18.526  -2.082 -16.282  1.00 10.00      A   
ATOM   3776  C   MET A 399     -15.262  -6.002 -14.577  1.00 10.00      A   
ATOM   3777  O   MET A 399     -15.629  -7.165 -14.422  1.00 10.00      A   
ATOM   3778  N   THR A 400     -14.393  -5.409 -13.776  1.00 10.00      A   
ATOM   3779  HN  THR A 400     -14.135  -4.477 -13.957  1.00 10.00      A   
ATOM   3780  CA  THR A 400     -13.800  -6.098 -12.642  1.00 10.00      A   
ATOM   3781  CB  THR A 400     -12.288  -5.824 -12.560  1.00 10.00      A   
ATOM   3782  OG1 THR A 400     -12.036  -4.435 -12.825  1.00 10.00      A   
ATOM   3783  HG1 THR A 400     -11.398  -4.355 -13.556  1.00 10.00      A   
ATOM   3784  CG2 THR A 400     -11.539  -6.665 -13.577  1.00 10.00      A   
ATOM   3785  C   THR A 400     -14.463  -5.682 -11.330  1.00 10.00      A   
ATOM   3786  O   THR A 400     -14.568  -6.480 -10.394  1.00 10.00      A   
ATOM   3787  N   ARG A 401     -14.913  -4.437 -11.269  1.00 10.00      A   
ATOM   3788  HN  ARG A 401     -14.809  -3.850 -12.054  1.00 10.00      A   
ATOM   3789  CA  ARG A 401     -15.565  -3.915 -10.076  1.00 10.00      A   
ATOM   3790  CB  ARG A 401     -14.618  -3.008  -9.299  1.00 10.00      A   
ATOM   3791  CG  ARG A 401     -13.580  -3.759  -8.484  1.00 10.00      A   
ATOM   3792  CD  ARG A 401     -12.213  -3.106  -8.583  1.00 10.00      A   
ATOM   3793  NE  ARG A 401     -11.626  -3.267  -9.913  1.00 10.00      A   
ATOM   3794  HE  ARG A 401     -12.238  -3.451 -10.654  1.00 10.00      A   
ATOM   3795  CZ  ARG A 401     -10.328  -3.160 -10.167  1.00 10.00      A   
ATOM   3796  NH1 ARG A 401      -9.475  -2.877  -9.194  1.00 10.00      A   
ATOM   3797 HH11 ARG A 401      -8.459  -2.788  -9.393  1.00 10.00      A   
ATOM   3798 HH12 ARG A 401      -9.822  -2.733  -8.208  1.00 10.00      A   
ATOM   3799  NH2 ARG A 401      -9.879  -3.327 -11.408  1.00 10.00      A   
ATOM   3800 HH21 ARG A 401      -8.859  -3.242 -11.614  1.00 10.00      A   
ATOM   3801 HH22 ARG A 401     -10.546  -3.546 -12.185  1.00 10.00      A   
ATOM   3802  C   ARG A 401     -16.834  -3.163 -10.439  1.00 10.00      A   
ATOM   3803  O   ARG A 401     -16.779  -2.054 -10.969  1.00 10.00      A   
ATOM   3804  N   PHE A 402     -17.973  -3.779 -10.161  1.00 10.00      A   
ATOM   3805  HN  PHE A 402     -17.946  -4.665  -9.733  1.00 10.00      A   
ATOM   3806  CA  PHE A 402     -19.263  -3.176 -10.459  1.00 10.00      A   
ATOM   3807  CB  PHE A 402     -20.065  -4.064 -11.416  1.00 10.00      A   
ATOM   3808  CG  PHE A 402     -21.259  -3.387 -12.032  1.00 10.00      A   
ATOM   3809  CD1 PHE A 402     -21.097  -2.418 -13.008  1.00 10.00      A   
ATOM   3810  CD2 PHE A 402     -22.545  -3.721 -11.634  1.00 10.00      A   
ATOM   3811  CE1 PHE A 402     -22.193  -1.795 -13.574  1.00 10.00      A   
ATOM   3812  CE2 PHE A 402     -23.646  -3.102 -12.196  1.00 10.00      A   
ATOM   3813  CZ  PHE A 402     -23.470  -2.138 -13.168  1.00 10.00      A   
ATOM   3814  C   PHE A 402     -20.047  -2.916  -9.175  1.00 10.00      A   
ATOM   3815  O   PHE A 402     -20.686  -3.813  -8.622  1.00 10.00      A   
ATOM   3816  N   ARG A 403     -19.988  -1.683  -8.704  1.00 10.00      A   
ATOM   3817  HN  ARG A 403     -19.481  -1.002  -9.203  1.00 10.00      A   
ATOM   3818  CA  ARG A 403     -20.680  -1.295  -7.489  1.00 10.00      A   
ATOM   3819  CB  ARG A 403     -19.747  -0.479  -6.583  1.00 10.00      A   
ATOM   3820  CG  ARG A 403     -18.429  -1.175  -6.260  1.00 10.00      A   
ATOM   3821  CD  ARG A 403     -17.415  -0.220  -5.638  1.00 10.00      A   
ATOM   3822  NE  ARG A 403     -17.616  -0.063  -4.199  1.00 10.00      A   
ATOM   3823  HE  ARG A 403     -18.548  -0.021  -3.876  1.00 10.00      A   
ATOM   3824  CZ  ARG A 403     -16.629   0.008  -3.299  1.00 10.00      A   
ATOM   3825  NH1 ARG A 403     -15.353  -0.058  -3.678  1.00 10.00      A   
ATOM   3826 HH11 ARG A 403     -15.104  -0.161  -4.685  1.00 10.00      A   
ATOM   3827 HH12 ARG A 403     -14.588  -0.021  -2.958  1.00 10.00      A   
ATOM   3828  NH2 ARG A 403     -16.924   0.163  -2.018  1.00 10.00      A   
ATOM   3829 HH21 ARG A 403     -16.163   0.217  -1.308  1.00 10.00      A   
ATOM   3830 HH22 ARG A 403     -17.924   0.228  -1.714  1.00 10.00      A   
ATOM   3831  C   ARG A 403     -21.941  -0.505  -7.839  1.00 10.00      A   
ATOM   3832  O   ARG A 403     -21.889   0.704  -8.075  1.00 10.00      A   
ATOM   3833  N   LEU A 404     -23.068  -1.201  -7.905  1.00 10.00      A   
ATOM   3834  HN  LEU A 404     -23.052  -2.164  -7.709  1.00 10.00      A   
ATOM   3835  CA  LEU A 404     -24.337  -0.571  -8.243  1.00 10.00      A   
ATOM   3836  CB  LEU A 404     -25.070  -1.410  -9.294  1.00 10.00      A   
ATOM   3837  CG  LEU A 404     -26.360  -0.810  -9.848  1.00 10.00      A   
ATOM   3838  CD1 LEU A 404     -26.046   0.316 -10.817  1.00 10.00      A   
ATOM   3839  CD2 LEU A 404     -27.202  -1.880 -10.520  1.00 10.00      A   
ATOM   3840  C   LEU A 404     -25.211  -0.434  -7.007  1.00 10.00      A   
ATOM   3841  O   LEU A 404     -25.392  -1.399  -6.265  1.00 10.00      A   
ATOM   3842  N   CYS A 405     -25.742   0.759  -6.777  1.00 10.00      A   
ATOM   3843  HN  CYS A 405     -25.542   1.505  -7.387  1.00 10.00      A   
ATOM   3844  CA  CYS A 405     -26.602   0.990  -5.632  1.00 10.00      A   
ATOM   3845  CB  CYS A 405     -25.837   1.683  -4.505  1.00 10.00      A   
ATOM   3846  SG  CYS A 405     -26.640   1.569  -2.888  1.00 10.00      A   
ATOM   3847  HG  CYS A 405     -27.107   0.335  -2.749  1.00 10.00      A   
ATOM   3848  C   CYS A 405     -27.836   1.799  -6.008  1.00 10.00      A   
ATOM   3849  O   CYS A 405     -27.751   2.787  -6.741  1.00 10.00      A   
ATOM   3850  N   ILE A 406     -28.982   1.359  -5.513  1.00 10.00      A   
ATOM   3851  HN  ILE A 406     -28.980   0.563  -4.947  1.00 10.00      A   
ATOM   3852  CA  ILE A 406     -30.241   2.030  -5.765  1.00 10.00      A   
ATOM   3853  CB  ILE A 406     -31.319   1.050  -6.292  1.00 10.00      A   
ATOM   3854  CG1 ILE A 406     -30.816   0.322  -7.549  1.00 10.00      A   
ATOM   3855  CG2 ILE A 406     -32.612   1.798  -6.593  1.00 10.00      A   
ATOM   3856  CD1 ILE A 406     -31.813  -0.650  -8.148  1.00 10.00      A   
ATOM   3857  C   ILE A 406     -30.713   2.663  -4.461  1.00 10.00      A   
ATOM   3858  O   ILE A 406     -30.726   2.008  -3.419  1.00 10.00      A   
ATOM   3859  N   ILE A 407     -31.073   3.938  -4.517  1.00 10.00      A   
ATOM   3860  HN  ILE A 407     -31.029   4.404  -5.383  1.00 10.00      A   
ATOM   3861  CA  ILE A 407     -31.527   4.671  -3.333  1.00 10.00      A   
ATOM   3862  CB  ILE A 407     -31.901   6.128  -3.688  1.00 10.00      A   
ATOM   3863  CG1 ILE A 407     -30.717   6.841  -4.357  1.00 10.00      A   
ATOM   3864  CG2 ILE A 407     -32.358   6.895  -2.455  1.00 10.00      A   
ATOM   3865  CD1 ILE A 407     -29.461   6.881  -3.507  1.00 10.00      A   
ATOM   3866  C   ILE A 407     -32.712   3.982  -2.649  1.00 10.00      A   
ATOM   3867  O   ILE A 407     -32.797   3.948  -1.417  1.00 10.00      A   
ATOM   3868  N   GLU A 408     -33.604   3.412  -3.450  1.00 10.00      A   
ATOM   3869  HN  GLU A 408     -33.458   3.438  -4.416  1.00 10.00      A   
ATOM   3870  CA  GLU A 408     -34.779   2.726  -2.927  1.00 10.00      A   
ATOM   3871  CB  GLU A 408     -36.009   3.036  -3.786  1.00 10.00      A   
ATOM   3872  CG  GLU A 408     -37.323   2.511  -3.222  1.00 10.00      A   
ATOM   3873  CD  GLU A 408     -37.591   2.979  -1.804  1.00 10.00      A   
ATOM   3874  OE1 GLU A 408     -37.317   4.157  -1.496  1.00 10.00      A   
ATOM   3875  OE2 GLU A 408     -38.079   2.165  -0.989  1.00 10.00      A   
ATOM   3876  C   GLU A 408     -34.548   1.217  -2.857  1.00 10.00      A   
ATOM   3877  O   GLU A 408     -34.302   0.568  -3.877  1.00 10.00      A   
ATOM   3878  N   PRO A 409     -34.598   0.643  -1.646  1.00 10.00      A   
ATOM   3879  CA  PRO A 409     -34.417  -0.795  -1.453  1.00 10.00      A   
ATOM   3880  CB  PRO A 409     -34.401  -0.970   0.072  1.00 10.00      A   
ATOM   3881  CG  PRO A 409     -34.219   0.402   0.629  1.00 10.00      A   
ATOM   3882  CD  PRO A 409     -34.815   1.345  -0.373  1.00 10.00      A   
ATOM   3883  C   PRO A 409     -35.586  -1.571  -2.050  1.00 10.00      A   
ATOM   3884  O   PRO A 409     -36.735  -1.135  -1.953  1.00 10.00      A   
ATOM   3885  N   LYS A 410     -35.282  -2.706  -2.674  1.00 10.00      A   
ATOM   3886  HN  LYS A 410     -34.338  -2.980  -2.718  1.00 10.00      A   
ATOM   3887  CA  LYS A 410     -36.298  -3.562  -3.296  1.00 10.00      A   
ATOM   3888  CB  LYS A 410     -37.380  -4.000  -2.295  1.00 10.00      A   
ATOM   3889  CG  LYS A 410     -37.196  -5.404  -1.736  1.00 10.00      A   
ATOM   3890  CD  LYS A 410     -38.392  -5.813  -0.887  1.00 10.00      A   
ATOM   3891  CE  LYS A 410     -38.192  -7.178  -0.244  1.00 10.00      A   
ATOM   3892  NZ  LYS A 410     -39.249  -7.474   0.760  1.00 10.00      A   
ATOM   3893  HZ1 LYS A 410     -40.188  -7.309   0.347  1.00 10.00      A   
ATOM   3894  HZ2 LYS A 410     -39.138  -6.860   1.589  1.00 10.00      A   
ATOM   3895  HZ3 LYS A 410     -39.188  -8.466   1.067  1.00 10.00      A   
ATOM   3896  C   LYS A 410     -36.931  -2.924  -4.533  1.00 10.00      A   
ATOM   3897  O   LYS A 410     -38.024  -3.310  -4.944  1.00 10.00      A   
ATOM   3898  N   ALA A 411     -36.240  -1.953  -5.127  1.00 10.00      A   
ATOM   3899  HN  ALA A 411     -35.379  -1.673  -4.748  1.00 10.00      A   
ATOM   3900  CA  ALA A 411     -36.741  -1.287  -6.326  1.00 10.00      A   
ATOM   3901  CB  ALA A 411     -36.074   0.065  -6.510  1.00 10.00      A   
ATOM   3902  C   ALA A 411     -36.518  -2.167  -7.559  1.00 10.00      A   
ATOM   3903  O   ALA A 411     -35.379  -2.489  -7.905  1.00 10.00      A   
ATOM   3904  N   PRO A 412     -37.602  -2.587  -8.222  1.00 10.00      A   
ATOM   3905  CA  PRO A 412     -37.523  -3.430  -9.413  1.00 10.00      A   
ATOM   3906  CB  PRO A 412     -38.858  -4.172  -9.350  1.00 10.00      A   
ATOM   3907  CG  PRO A 412     -39.807  -3.168  -8.776  1.00 10.00      A   
ATOM   3908  CD  PRO A 412     -39.000  -2.281  -7.859  1.00 10.00      A   
ATOM   3909  C   PRO A 412     -37.458  -2.596 -10.688  1.00 10.00      A   
ATOM   3910  O   PRO A 412     -37.321  -1.368 -10.632  1.00 10.00      A   
ATOM   3911  N   ASP A 413     -37.547  -3.266 -11.828  1.00 10.00      A   
ATOM   3912  HN  ASP A 413     -37.639  -4.247 -11.800  1.00 10.00      A   
ATOM   3913  CA  ASP A 413     -37.529  -2.595 -13.119  1.00 10.00      A   
ATOM   3914  CB  ASP A 413     -37.500  -3.651 -14.228  1.00 10.00      A   
ATOM   3915  CG  ASP A 413     -37.381  -3.070 -15.620  1.00 10.00      A   
ATOM   3916  OD1 ASP A 413     -38.367  -2.490 -16.110  1.00 10.00      A   
ATOM   3917  OD2 ASP A 413     -36.312  -3.218 -16.237  1.00 10.00      A   
ATOM   3918  C   ASP A 413     -38.792  -1.748 -13.225  1.00 10.00      A   
ATOM   3919  O   ASP A 413     -39.894  -2.267 -13.094  1.00 10.00      A   
ATOM   3920  N   TYR A 414     -38.640  -0.453 -13.445  1.00 10.00      A   
ATOM   3921  HN  TYR A 414     -37.739  -0.086 -13.570  1.00 10.00      A   
ATOM   3922  CA  TYR A 414     -39.795   0.439 -13.510  1.00 10.00      A   
ATOM   3923  CB  TYR A 414     -39.403   1.885 -13.204  1.00 10.00      A   
ATOM   3924  CG  TYR A 414     -38.373   2.457 -14.148  1.00 10.00      A   
ATOM   3925  CD1 TYR A 414     -38.755   3.194 -15.262  1.00 10.00      A   
ATOM   3926  CD2 TYR A 414     -37.020   2.258 -13.926  1.00 10.00      A   
ATOM   3927  CE1 TYR A 414     -37.816   3.716 -16.129  1.00 10.00      A   
ATOM   3928  CE2 TYR A 414     -36.077   2.778 -14.786  1.00 10.00      A   
ATOM   3929  CZ  TYR A 414     -36.478   3.505 -15.884  1.00 10.00      A   
ATOM   3930  OH  TYR A 414     -35.532   4.023 -16.735  1.00 10.00      A   
ATOM   3931  HH  TYR A 414     -34.723   3.472 -16.687  1.00 10.00      A   
ATOM   3932  C   TYR A 414     -40.560   0.355 -14.828  1.00 10.00      A   
ATOM   3933  O   TYR A 414     -41.567   1.040 -15.005  1.00 10.00      A   
ATOM   3934  N   LEU A 415     -40.095  -0.469 -15.753  1.00 10.00      A   
ATOM   3935  HN  LEU A 415     -39.286  -1.003 -15.570  1.00 10.00      A   
ATOM   3936  CA  LEU A 415     -40.768  -0.614 -17.035  1.00 10.00      A   
ATOM   3937  CB  LEU A 415     -39.768  -0.570 -18.195  1.00 10.00      A   
ATOM   3938  CG  LEU A 415     -39.068   0.767 -18.452  1.00 10.00      A   
ATOM   3939  CD1 LEU A 415     -38.140   0.662 -19.655  1.00 10.00      A   
ATOM   3940  CD2 LEU A 415     -40.086   1.877 -18.659  1.00 10.00      A   
ATOM   3941  C   LEU A 415     -41.566  -1.914 -17.085  1.00 10.00      A   
ATOM   3942  O   LEU A 415     -42.770  -1.908 -17.351  1.00 10.00      A   
ATOM   3943  N   THR A 416     -40.894  -3.024 -16.810  1.00 10.00      A   
ATOM   3944  HN  THR A 416     -39.935  -2.960 -16.582  1.00 10.00      A   
ATOM   3945  CA  THR A 416     -41.527  -4.335 -16.837  1.00 10.00      A   
ATOM   3946  CB  THR A 416     -40.547  -5.404 -17.363  1.00 10.00      A   
ATOM   3947  OG1 THR A 416     -39.289  -5.273 -16.686  1.00 10.00      A   
ATOM   3948  HG1 THR A 416     -38.808  -4.516 -17.045  1.00 10.00      A   
ATOM   3949  CG2 THR A 416     -40.327  -5.235 -18.858  1.00 10.00      A   
ATOM   3950  C   THR A 416     -42.030  -4.749 -15.455  1.00 10.00      A   
ATOM   3951  O   THR A 416     -42.791  -5.712 -15.323  1.00 10.00      A   
ATOM   3952  N   LEU A 417     -41.598  -4.011 -14.431  1.00 10.00      A   
ATOM   3953  HN  LEU A 417     -40.996  -3.256 -14.612  1.00 10.00      A   
ATOM   3954  CA  LEU A 417     -41.980  -4.280 -13.045  1.00 10.00      A   
ATOM   3955  CB  LEU A 417     -43.492  -4.152 -12.830  1.00 10.00      A   
ATOM   3956  CG  LEU A 417     -44.056  -2.728 -12.889  1.00 10.00      A   
ATOM   3957  CD1 LEU A 417     -45.564  -2.736 -12.692  1.00 10.00      A   
ATOM   3958  CD2 LEU A 417     -43.381  -1.834 -11.858  1.00 10.00      A   
ATOM   3959  C   LEU A 417     -41.459  -5.631 -12.572  1.00 10.00      A   
ATOM   3960  O   LEU A 417     -41.995  -6.227 -11.639  1.00 10.00      A   
ATOM   3961  N   GLU A 418     -40.404  -6.098 -13.218  1.00 10.00      A   
ATOM   3962  HN  GLU A 418     -40.022  -5.565 -13.946  1.00 10.00      A   
ATOM   3963  CA  GLU A 418     -39.790  -7.371 -12.880  1.00 10.00      A   
ATOM   3964  CB  GLU A 418     -39.412  -8.117 -14.162  1.00 10.00      A   
ATOM   3965  CG  GLU A 418     -40.590  -8.520 -15.027  1.00 10.00      A   
ATOM   3966  CD  GLU A 418     -40.253  -9.679 -15.938  1.00 10.00      A   
ATOM   3967  OE1 GLU A 418     -40.281  -9.507 -17.174  1.00 10.00      A   
ATOM   3968  OE2 GLU A 418     -39.956 -10.771 -15.420  1.00 10.00      A   
ATOM   3969  C   GLU A 418     -38.536  -7.153 -12.038  1.00 10.00      A   
ATOM   3970  O   GLU A 418     -37.961  -6.062 -12.048  1.00 10.00      A   
ATOM   3971  N   PRO A 419     -38.111  -8.181 -11.279  1.00 10.00      A   
ATOM   3972  CA  PRO A 419     -36.901  -8.109 -10.451  1.00 10.00      A   
ATOM   3973  CB  PRO A 419     -36.864  -9.468  -9.739  1.00 10.00      A   
ATOM   3974  CG  PRO A 419     -38.250  -9.997  -9.844  1.00 10.00      A   
ATOM   3975  CD  PRO A 419     -38.781  -9.483 -11.148  1.00 10.00      A   
ATOM   3976  C   PRO A 419     -35.658  -7.943 -11.325  1.00 10.00      A   
ATOM   3977  O   PRO A 419     -35.685  -8.255 -12.517  1.00 10.00      A   
ATOM   3978  N   LEU A 420     -34.566  -7.476 -10.732  1.00 10.00      A   
ATOM   3979  HN  LEU A 420     -34.583  -7.300  -9.764  1.00 10.00      A   
ATOM   3980  CA  LEU A 420     -33.330  -7.248 -11.479  1.00 10.00      A   
ATOM   3981  CB  LEU A 420     -32.573  -6.036 -10.923  1.00 10.00      A   
ATOM   3982  CG  LEU A 420     -33.339  -4.710 -10.887  1.00 10.00      A   
ATOM   3983  CD1 LEU A 420     -32.502  -3.627 -10.224  1.00 10.00      A   
ATOM   3984  CD2 LEU A 420     -33.760  -4.290 -12.288  1.00 10.00      A   
ATOM   3985  C   LEU A 420     -32.434  -8.485 -11.464  1.00 10.00      A   
ATOM   3986  O   LEU A 420     -31.244  -8.406 -11.778  1.00 10.00      A   
ATOM   3987  N   ASP A 421     -33.020  -9.616 -11.094  1.00 10.00      A   
ATOM   3988  HN  ASP A 421     -33.963  -9.593 -10.832  1.00 10.00      A   
ATOM   3989  CA  ASP A 421     -32.307 -10.889 -11.026  1.00 10.00      A   
ATOM   3990  CB  ASP A 421     -33.273 -12.026 -10.665  1.00 10.00      A   
ATOM   3991  CG  ASP A 421     -33.741 -11.968  -9.222  1.00 10.00      A   
ATOM   3992  OD1 ASP A 421     -33.530 -12.948  -8.477  1.00 10.00      A   
ATOM   3993  OD2 ASP A 421     -34.330 -10.948  -8.825  1.00 10.00      A   
ATOM   3994  C   ASP A 421     -31.582 -11.203 -12.330  1.00 10.00      A   
ATOM   3995  O   ASP A 421     -30.391 -11.527 -12.325  1.00 10.00      A   
ATOM   3996  N   ILE A 422     -32.295 -11.096 -13.446  1.00 10.00      A   
ATOM   3997  HN  ILE A 422     -33.241 -10.841 -13.387  1.00 10.00      A   
ATOM   3998  CA  ILE A 422     -31.705 -11.367 -14.756  1.00 10.00      A   
ATOM   3999  CB  ILE A 422     -32.760 -11.527 -15.874  1.00 10.00      A   
ATOM   4000  CG1 ILE A 422     -33.642 -10.281 -15.980  1.00 10.00      A   
ATOM   4001  CG2 ILE A 422     -33.605 -12.772 -15.641  1.00 10.00      A   
ATOM   4002  CD1 ILE A 422     -34.510 -10.245 -17.219  1.00 10.00      A   
ATOM   4003  C   ILE A 422     -30.693 -10.294 -15.150  1.00 10.00      A   
ATOM   4004  O   ILE A 422     -29.742 -10.570 -15.882  1.00 10.00      A   
ATOM   4005  N   GLY A 423     -30.896  -9.077 -14.651  1.00 10.00      A   
ATOM   4006  HN  GLY A 423     -31.667  -8.918 -14.065  1.00 10.00      A   
ATOM   4007  CA  GLY A 423     -29.994  -7.986 -14.958  1.00 10.00      A   
ATOM   4008  C   GLY A 423     -28.603  -8.248 -14.422  1.00 10.00      A   
ATOM   4009  O   GLY A 423     -27.620  -8.187 -15.162  1.00 10.00      A   
ATOM   4010  N   PHE A 424     -28.522  -8.560 -13.135  1.00 10.00      A   
ATOM   4011  HN  PHE A 424     -29.344  -8.594 -12.598  1.00 10.00      A   
ATOM   4012  CA  PHE A 424     -27.246  -8.850 -12.502  1.00 10.00      A   
ATOM   4013  CB  PHE A 424     -27.384  -8.915 -10.980  1.00 10.00      A   
ATOM   4014  CG  PHE A 424     -27.437  -7.570 -10.311  1.00 10.00      A   
ATOM   4015  CD1 PHE A 424     -28.651  -6.957 -10.052  1.00 10.00      A   
ATOM   4016  CD2 PHE A 424     -26.269  -6.921  -9.936  1.00 10.00      A   
ATOM   4017  CE1 PHE A 424     -28.703  -5.722  -9.430  1.00 10.00      A   
ATOM   4018  CE2 PHE A 424     -26.312  -5.687  -9.314  1.00 10.00      A   
ATOM   4019  CZ  PHE A 424     -27.532  -5.089  -9.060  1.00 10.00      A   
ATOM   4020  C   PHE A 424     -26.675 -10.156 -13.039  1.00 10.00      A   
ATOM   4021  O   PHE A 424     -25.459 -10.307 -13.176  1.00 10.00      A   
ATOM   4022  N   GLY A 425     -27.566 -11.090 -13.356  1.00 10.00      A   
ATOM   4023  HN  GLY A 425     -28.522 -10.905 -13.217  1.00 10.00      A   
ATOM   4024  CA  GLY A 425     -27.150 -12.375 -13.889  1.00 10.00      A   
ATOM   4025  C   GLY A 425     -26.381 -12.232 -15.186  1.00 10.00      A   
ATOM   4026  O   GLY A 425     -25.436 -12.979 -15.440  1.00 10.00      A   
ATOM   4027  N   ALA A 426     -26.773 -11.258 -15.996  1.00 10.00      A   
ATOM   4028  HN  ALA A 426     -27.528 -10.692 -15.730  1.00 10.00      A   
ATOM   4029  CA  ALA A 426     -26.118 -11.014 -17.268  1.00 10.00      A   
ATOM   4030  CB  ALA A 426     -26.965 -10.097 -18.139  1.00 10.00      A   
ATOM   4031  C   ALA A 426     -24.734 -10.419 -17.058  1.00 10.00      A   
ATOM   4032  O   ALA A 426     -23.814 -10.683 -17.833  1.00 10.00      A   
ATOM   4033  N   ILE A 427     -24.590  -9.622 -16.004  1.00 10.00      A   
ATOM   4034  HN  ILE A 427     -25.364  -9.454 -15.424  1.00 10.00      A   
ATOM   4035  CA  ILE A 427     -23.314  -8.988 -15.689  1.00 10.00      A   
ATOM   4036  CB  ILE A 427     -23.414  -8.086 -14.437  1.00 10.00      A   
ATOM   4037  CG1 ILE A 427     -24.488  -7.004 -14.613  1.00 10.00      A   
ATOM   4038  CG2 ILE A 427     -22.065  -7.460 -14.098  1.00 10.00      A   
ATOM   4039  CD1 ILE A 427     -24.138  -5.929 -15.621  1.00 10.00      A   
ATOM   4040  C   ILE A 427     -22.236 -10.046 -15.465  1.00 10.00      A   
ATOM   4041  O   ILE A 427     -21.204 -10.036 -16.134  1.00 10.00      A   
ATOM   4042  N   VAL A 428     -22.499 -10.976 -14.549  1.00 10.00      A   
ATOM   4043  HN  VAL A 428     -23.358 -10.951 -14.072  1.00 10.00      A   
ATOM   4044  CA  VAL A 428     -21.546 -12.037 -14.236  1.00 10.00      A   
ATOM   4045  CB  VAL A 428     -21.863 -12.738 -12.899  1.00 10.00      A   
ATOM   4046  CG1 VAL A 428     -21.502 -11.834 -11.730  1.00 10.00      A   
ATOM   4047  CG2 VAL A 428     -23.329 -13.139 -12.828  1.00 10.00      A   
ATOM   4048  C   VAL A 428     -21.442 -13.069 -15.359  1.00 10.00      A   
ATOM   4049  O   VAL A 428     -20.452 -13.794 -15.457  1.00 10.00      A   
ATOM   4050  N   GLU A 429     -22.458 -13.124 -16.217  1.00 10.00      A   
ATOM   4051  HN  GLU A 429     -23.222 -12.519 -16.095  1.00 10.00      A   
ATOM   4052  CA  GLU A 429     -22.462 -14.068 -17.331  1.00 10.00      A   
ATOM   4053  CB  GLU A 429     -23.861 -14.192 -17.947  1.00 10.00      A   
ATOM   4054  CG  GLU A 429     -24.007 -15.363 -18.906  1.00 10.00      A   
ATOM   4055  CD  GLU A 429     -25.409 -15.502 -19.466  1.00 10.00      A   
ATOM   4056  OE1 GLU A 429     -25.780 -14.713 -20.363  1.00 10.00      A   
ATOM   4057  OE2 GLU A 429     -26.140 -16.418 -19.029  1.00 10.00      A   
ATOM   4058  C   GLU A 429     -21.449 -13.656 -18.396  1.00 10.00      A   
ATOM   4059  O   GLU A 429     -20.934 -14.492 -19.140  1.00 10.00      A   
ATOM   4060  N   HIS A 430     -21.162 -12.367 -18.463  1.00 10.00      A   
ATOM   4061  HN  HIS A 430     -21.605 -11.745 -17.847  1.00 10.00      A   
ATOM   4062  CA  HIS A 430     -20.215 -11.852 -19.442  1.00 10.00      A   
ATOM   4063  CB  HIS A 430     -20.815 -10.684 -20.228  1.00 10.00      A   
ATOM   4064  CG  HIS A 430     -21.914 -11.087 -21.168  1.00 10.00      A   
ATOM   4065  ND1 HIS A 430     -21.681 -11.246 -22.516  1.00 10.00      A   
ATOM   4066  CD2 HIS A 430     -23.219 -11.349 -20.906  1.00 10.00      A   
ATOM   4067  CE1 HIS A 430     -22.842 -11.602 -23.043  1.00 10.00      A   
ATOM   4068  NE2 HIS A 430     -23.796 -11.675 -22.104  1.00 10.00      A   
ATOM   4069  HE2 HIS A 430     -24.736 -11.929 -22.248  1.00 10.00      A   
ATOM   4070  C   HIS A 430     -18.895 -11.446 -18.792  1.00 10.00      A   
ATOM   4071  O   HIS A 430     -17.821 -11.693 -19.343  1.00 10.00      A   
ATOM   4072  N   CYS A 431     -18.974 -10.837 -17.616  1.00 10.00      A   
ATOM   4073  HN  CYS A 431     -19.855 -10.674 -17.215  1.00 10.00      A   
ATOM   4074  CA  CYS A 431     -17.781 -10.398 -16.907  1.00 10.00      A   
ATOM   4075  CB  CYS A 431     -18.073  -9.150 -16.075  1.00 10.00      A   
ATOM   4076  SG  CYS A 431     -19.055  -7.902 -16.936  1.00 10.00      A   
ATOM   4077  HG  CYS A 431     -20.335  -8.189 -16.735  1.00 10.00      A   
ATOM   4078  C   CYS A 431     -17.218 -11.507 -16.023  1.00 10.00      A   
ATOM   4079  O   CYS A 431     -17.658 -11.704 -14.892  1.00 10.00      A   
ATOM   4080  N   LYS A 432     -16.240 -12.229 -16.547  1.00 10.00      A   
ATOM   4081  HN  LYS A 432     -15.924 -12.017 -17.451  1.00 10.00      A   
ATOM   4082  CA  LYS A 432     -15.615 -13.323 -15.813  1.00 10.00      A   
ATOM   4083  CB  LYS A 432     -15.011 -14.335 -16.789  1.00 10.00      A   
ATOM   4084  CG  LYS A 432     -15.958 -14.800 -17.882  1.00 10.00      A   
ATOM   4085  CD  LYS A 432     -17.074 -15.661 -17.319  1.00 10.00      A   
ATOM   4086  CE  LYS A 432     -18.255 -15.721 -18.273  1.00 10.00      A   
ATOM   4087  NZ  LYS A 432     -17.877 -16.237 -19.616  1.00 10.00      A   
ATOM   4088  HZ1 LYS A 432     -17.561 -17.227 -19.551  1.00 10.00      A   
ATOM   4089  HZ2 LYS A 432     -17.105 -15.667 -20.014  1.00 10.00      A   
ATOM   4090  HZ3 LYS A 432     -18.694 -16.188 -20.259  1.00 10.00      A   
ATOM   4091  C   LYS A 432     -14.524 -12.792 -14.890  1.00 10.00      A   
ATOM   4092  O   LYS A 432     -14.141 -13.442 -13.917  1.00 10.00      A   
ATOM   4093  N   ASP A 433     -14.039 -11.597 -15.202  1.00 10.00      A   
ATOM   4094  HN  ASP A 433     -14.396 -11.132 -15.986  1.00 10.00      A   
ATOM   4095  CA  ASP A 433     -12.981 -10.961 -14.421  1.00 10.00      A   
ATOM   4096  CB  ASP A 433     -12.126 -10.054 -15.314  1.00 10.00      A   
ATOM   4097  CG  ASP A 433     -11.249 -10.824 -16.281  1.00 10.00      A   
ATOM   4098  OD1 ASP A 433     -11.568 -10.847 -17.492  1.00 10.00      A   
ATOM   4099  OD2 ASP A 433     -10.229 -11.396 -15.839  1.00 10.00      A   
ATOM   4100  C   ASP A 433     -13.551 -10.157 -13.259  1.00 10.00      A   
ATOM   4101  O   ASP A 433     -12.805  -9.516 -12.516  1.00 10.00      A   
ATOM   4102  N   LEU A 434     -14.872 -10.194 -13.112  1.00 10.00      A   
ATOM   4103  HN  LEU A 434     -15.407 -10.724 -13.739  1.00 10.00      A   
ATOM   4104  CA  LEU A 434     -15.546  -9.472 -12.040  1.00 10.00      A   
ATOM   4105  CB  LEU A 434     -17.065  -9.567 -12.188  1.00 10.00      A   
ATOM   4106  CG  LEU A 434     -17.889  -8.729 -11.204  1.00 10.00      A   
ATOM   4107  CD1 LEU A 434     -18.836  -7.801 -11.951  1.00 10.00      A   
ATOM   4108  CD2 LEU A 434     -18.662  -9.629 -10.251  1.00 10.00      A   
ATOM   4109  C   LEU A 434     -15.114  -9.995 -10.675  1.00 10.00      A   
ATOM   4110  O   LEU A 434     -15.330 -11.163 -10.343  1.00 10.00      A   
ATOM   4111  N   ARG A 435     -14.501  -9.120  -9.893  1.00 10.00      A   
ATOM   4112  HN  ARG A 435     -14.368  -8.205 -10.219  1.00 10.00      A   
ATOM   4113  CA  ARG A 435     -14.027  -9.473  -8.567  1.00 10.00      A   
ATOM   4114  CB  ARG A 435     -12.622  -8.916  -8.323  1.00 10.00      A   
ATOM   4115  CG  ARG A 435     -11.566  -9.403  -9.300  1.00 10.00      A   
ATOM   4116  CD  ARG A 435     -10.161  -9.241  -8.732  1.00 10.00      A   
ATOM   4117  NE  ARG A 435      -9.908  -7.894  -8.211  1.00 10.00      A   
ATOM   4118  HE  ARG A 435     -10.357  -7.643  -7.372  1.00 10.00      A   
ATOM   4119  CZ  ARG A 435      -9.108  -7.007  -8.799  1.00 10.00      A   
ATOM   4120  NH1 ARG A 435      -8.492  -7.318  -9.941  1.00 10.00      A   
ATOM   4121 HH11 ARG A 435      -8.630  -8.259 -10.375  1.00 10.00      A   
ATOM   4122 HH12 ARG A 435      -7.866  -6.624 -10.404  1.00 10.00      A   
ATOM   4123  NH2 ARG A 435      -8.914  -5.811  -8.252  1.00 10.00      A   
ATOM   4124 HH21 ARG A 435      -8.288  -5.123  -8.716  1.00 10.00      A   
ATOM   4125 HH22 ARG A 435      -9.388  -5.552  -7.348  1.00 10.00      A   
ATOM   4126  C   ARG A 435     -14.965  -8.954  -7.485  1.00 10.00      A   
ATOM   4127  O   ARG A 435     -15.326  -9.678  -6.562  1.00 10.00      A   
ATOM   4128  N   ARG A 436     -15.362  -7.700  -7.598  1.00 10.00      A   
ATOM   4129  HN  ARG A 436     -15.070  -7.169  -8.370  1.00 10.00      A   
ATOM   4130  CA  ARG A 436     -16.241  -7.100  -6.603  1.00 10.00      A   
ATOM   4131  CB  ARG A 436     -15.546  -5.921  -5.924  1.00 10.00      A   
ATOM   4132  CG  ARG A 436     -16.278  -5.382  -4.709  1.00 10.00      A   
ATOM   4133  CD  ARG A 436     -15.743  -4.021  -4.319  1.00 10.00      A   
ATOM   4134  NE  ARG A 436     -16.196  -3.597  -3.000  1.00 10.00      A   
ATOM   4135  HE  ARG A 436     -17.132  -3.794  -2.750  1.00 10.00      A   
ATOM   4136  CZ  ARG A 436     -15.423  -2.952  -2.134  1.00 10.00      A   
ATOM   4137  NH1 ARG A 436     -14.165  -2.654  -2.450  1.00 10.00      A   
ATOM   4138 HH11 ARG A 436     -13.562  -2.127  -1.777  1.00 10.00      A   
ATOM   4139 HH12 ARG A 436     -13.771  -2.937  -3.376  1.00 10.00      A   
ATOM   4140  NH2 ARG A 436     -15.915  -2.582  -0.958  1.00 10.00      A   
ATOM   4141 HH21 ARG A 436     -16.906  -2.794  -0.714  1.00 10.00      A   
ATOM   4142 HH22 ARG A 436     -15.304  -2.081  -0.271  1.00 10.00      A   
ATOM   4143  C   ARG A 436     -17.550  -6.646  -7.228  1.00 10.00      A   
ATOM   4144  O   ARG A 436     -17.558  -6.037  -8.301  1.00 10.00      A   
ATOM   4145  N   LEU A 437     -18.651  -6.961  -6.563  1.00 10.00      A   
ATOM   4146  HN  LEU A 437     -18.576  -7.460  -5.720  1.00 10.00      A   
ATOM   4147  CA  LEU A 437     -19.969  -6.580  -7.038  1.00 10.00      A   
ATOM   4148  CB  LEU A 437     -20.617  -7.710  -7.840  1.00 10.00      A   
ATOM   4149  CG  LEU A 437     -21.979  -7.381  -8.454  1.00 10.00      A   
ATOM   4150  CD1 LEU A 437     -21.825  -6.864  -9.873  1.00 10.00      A   
ATOM   4151  CD2 LEU A 437     -22.904  -8.582  -8.403  1.00 10.00      A   
ATOM   4152  C   LEU A 437     -20.867  -6.202  -5.871  1.00 10.00      A   
ATOM   4153  O   LEU A 437     -20.747  -6.751  -4.774  1.00 10.00      A   
ATOM   4154  N   SER A 438     -21.754  -5.256  -6.111  1.00 10.00      A   
ATOM   4155  HN  SER A 438     -21.779  -4.840  -6.999  1.00 10.00      A   
ATOM   4156  CA  SER A 438     -22.686  -4.801  -5.099  1.00 10.00      A   
ATOM   4157  CB  SER A 438     -22.400  -3.343  -4.749  1.00 10.00      A   
ATOM   4158  OG  SER A 438     -21.005  -3.096  -4.717  1.00 10.00      A   
ATOM   4159  HG  SER A 438     -20.811  -2.419  -4.052  1.00 10.00      A   
ATOM   4160  C   SER A 438     -24.113  -4.956  -5.614  1.00 10.00      A   
ATOM   4161  O   SER A 438     -24.443  -4.467  -6.696  1.00 10.00      A   
ATOM   4162  N   LEU A 439     -24.946  -5.637  -4.835  1.00 10.00      A   
ATOM   4163  HN  LEU A 439     -24.623  -5.973  -3.971  1.00 10.00      A   
ATOM   4164  CA  LEU A 439     -26.330  -5.883  -5.212  1.00 10.00      A   
ATOM   4165  CB  LEU A 439     -26.818  -7.206  -4.611  1.00 10.00      A   
ATOM   4166  CG  LEU A 439     -26.075  -8.474  -5.047  1.00 10.00      A   
ATOM   4167  CD1 LEU A 439     -26.597  -9.685  -4.290  1.00 10.00      A   
ATOM   4168  CD2 LEU A 439     -26.203  -8.685  -6.549  1.00 10.00      A   
ATOM   4169  C   LEU A 439     -27.241  -4.743  -4.768  1.00 10.00      A   
ATOM   4170  O   LEU A 439     -26.960  -4.056  -3.780  1.00 10.00      A   
ATOM   4171  N   SER A 440     -28.332  -4.553  -5.502  1.00 10.00      A   
ATOM   4172  HN  SER A 440     -28.493  -5.134  -6.276  1.00 10.00      A   
ATOM   4173  CA  SER A 440     -29.298  -3.506  -5.205  1.00 10.00      A   
ATOM   4174  CB  SER A 440     -28.724  -2.137  -5.592  1.00 10.00      A   
ATOM   4175  OG  SER A 440     -27.945  -2.225  -6.776  1.00 10.00      A   
ATOM   4176  HG  SER A 440     -27.005  -2.217  -6.545  1.00 10.00      A   
ATOM   4177  C   SER A 440     -30.610  -3.748  -5.953  1.00 10.00      A   
ATOM   4178  O   SER A 440     -30.639  -4.466  -6.955  1.00 10.00      A   
ATOM   4179  N   GLY A 441     -31.692  -3.167  -5.446  1.00 10.00      A   
ATOM   4180  HN  GLY A 441     -31.619  -2.662  -4.613  1.00 10.00      A   
ATOM   4181  CA  GLY A 441     -32.982  -3.309  -6.087  1.00 10.00      A   
ATOM   4182  C   GLY A 441     -33.714  -4.558  -5.643  1.00 10.00      A   
ATOM   4183  O   GLY A 441     -33.335  -5.191  -4.655  1.00 10.00      A   
ATOM   4184  N   LEU A 442     -34.778  -4.899  -6.362  1.00 10.00      A   
ATOM   4185  HN  LEU A 442     -35.038  -4.339  -7.123  1.00 10.00      A   
ATOM   4186  CA  LEU A 442     -35.563  -6.084  -6.054  1.00 10.00      A   
ATOM   4187  CB  LEU A 442     -36.989  -5.959  -6.594  1.00 10.00      A   
ATOM   4188  CG  LEU A 442     -37.922  -7.141  -6.310  1.00 10.00      A   
ATOM   4189  CD1 LEU A 442     -38.094  -7.347  -4.813  1.00 10.00      A   
ATOM   4190  CD2 LEU A 442     -39.270  -6.942  -6.984  1.00 10.00      A   
ATOM   4191  C   LEU A 442     -34.893  -7.314  -6.635  1.00 10.00      A   
ATOM   4192  O   LEU A 442     -34.842  -7.487  -7.854  1.00 10.00      A   
ATOM   4193  N   LEU A 443     -34.372  -8.149  -5.756  1.00 10.00      A   
ATOM   4194  HN  LEU A 443     -34.443  -7.940  -4.804  1.00 10.00      A   
ATOM   4195  CA  LEU A 443     -33.691  -9.364  -6.158  1.00 10.00      A   
ATOM   4196  CB  LEU A 443     -32.183  -9.213  -5.929  1.00 10.00      A   
ATOM   4197  CG  LEU A 443     -31.498  -8.033  -6.623  1.00 10.00      A   
ATOM   4198  CD1 LEU A 443     -30.084  -7.858  -6.094  1.00 10.00      A   
ATOM   4199  CD2 LEU A 443     -31.476  -8.234  -8.128  1.00 10.00      A   
ATOM   4200  C   LEU A 443     -34.200 -10.552  -5.357  1.00 10.00      A   
ATOM   4201  O   LEU A 443     -34.309 -10.483  -4.131  1.00 10.00      A   
ATOM   4202  N   THR A 444     -34.514 -11.635  -6.049  1.00 10.00      A   
ATOM   4203  HN  THR A 444     -34.404 -11.630  -7.033  1.00 10.00      A   
ATOM   4204  CA  THR A 444     -34.994 -12.837  -5.395  1.00 10.00      A   
ATOM   4205  CB  THR A 444     -36.193 -13.466  -6.143  1.00 10.00      A   
ATOM   4206  OG1 THR A 444     -35.913 -13.580  -7.546  1.00 10.00      A   
ATOM   4207  HG1 THR A 444     -35.063 -13.151  -7.744  1.00 10.00      A   
ATOM   4208  CG2 THR A 444     -37.447 -12.626  -5.948  1.00 10.00      A   
ATOM   4209  C   THR A 444     -33.851 -13.842  -5.263  1.00 10.00      A   
ATOM   4210  O   THR A 444     -32.680 -13.461  -5.294  1.00 10.00      A   
ATOM   4211  N   ASP A 445     -34.178 -15.117  -5.125  1.00 10.00      A   
ATOM   4212  HN  ASP A 445     -35.126 -15.378  -5.124  1.00 10.00      A   
ATOM   4213  CA  ASP A 445     -33.155 -16.148  -4.986  1.00 10.00      A   
ATOM   4214  CB  ASP A 445     -33.692 -17.339  -4.190  1.00 10.00      A   
ATOM   4215  CG  ASP A 445     -33.511 -17.182  -2.694  1.00 10.00      A   
ATOM   4216  OD1 ASP A 445     -33.562 -18.200  -1.973  1.00 10.00      A   
ATOM   4217  OD2 ASP A 445     -33.325 -16.043  -2.226  1.00 10.00      A   
ATOM   4218  C   ASP A 445     -32.660 -16.605  -6.353  1.00 10.00      A   
ATOM   4219  O   ASP A 445     -31.754 -17.437  -6.461  1.00 10.00      A   
ATOM   4220  N   LYS A 446     -33.254 -16.046  -7.401  1.00 10.00      A   
ATOM   4221  HN  LYS A 446     -33.959 -15.379  -7.252  1.00 10.00      A   
ATOM   4222  CA  LYS A 446     -32.880 -16.386  -8.765  1.00 10.00      A   
ATOM   4223  CB  LYS A 446     -33.989 -15.979  -9.738  1.00 10.00      A   
ATOM   4224  CG  LYS A 446     -33.856 -16.577 -11.130  1.00 10.00      A   
ATOM   4225  CD  LYS A 446     -33.877 -18.097 -11.093  1.00 10.00      A   
ATOM   4226  CE  LYS A 446     -33.751 -18.679 -12.489  1.00 10.00      A   
ATOM   4227  NZ  LYS A 446     -33.666 -20.164 -12.472  1.00 10.00      A   
ATOM   4228  HZ1 LYS A 446     -34.514 -20.568 -12.023  1.00 10.00      A   
ATOM   4229  HZ2 LYS A 446     -32.820 -20.474 -11.936  1.00 10.00      A   
ATOM   4230  HZ3 LYS A 446     -33.594 -20.528 -13.443  1.00 10.00      A   
ATOM   4231  C   LYS A 446     -31.555 -15.720  -9.141  1.00 10.00      A   
ATOM   4232  O   LYS A 446     -30.714 -16.323  -9.811  1.00 10.00      A   
ATOM   4233  N   VAL A 447     -31.372 -14.473  -8.713  1.00 10.00      A   
ATOM   4234  HN  VAL A 447     -32.102 -14.020  -8.226  1.00 10.00      A   
ATOM   4235  CA  VAL A 447     -30.136 -13.743  -8.989  1.00 10.00      A   
ATOM   4236  CB  VAL A 447     -30.217 -12.247  -8.597  1.00 10.00      A   
ATOM   4237  CG1 VAL A 447     -30.409 -12.064  -7.100  1.00 10.00      A   
ATOM   4238  CG2 VAL A 447     -28.987 -11.498  -9.081  1.00 10.00      A   
ATOM   4239  C   VAL A 447     -28.954 -14.413  -8.295  1.00 10.00      A   
ATOM   4240  O   VAL A 447     -27.864 -14.517  -8.855  1.00 10.00      A   
ATOM   4241  N   PHE A 448     -29.193 -14.899  -7.083  1.00 10.00      A   
ATOM   4242  HN  PHE A 448     -30.089 -14.794  -6.700  1.00 10.00      A   
ATOM   4243  CA  PHE A 448     -28.161 -15.577  -6.311  1.00 10.00      A   
ATOM   4244  CB  PHE A 448     -28.639 -15.835  -4.886  1.00 10.00      A   
ATOM   4245  CG  PHE A 448     -28.755 -14.593  -4.056  1.00 10.00      A   
ATOM   4246  CD1 PHE A 448     -29.985 -13.998  -3.847  1.00 10.00      A   
ATOM   4247  CD2 PHE A 448     -27.633 -14.019  -3.487  1.00 10.00      A   
ATOM   4248  CE1 PHE A 448     -30.093 -12.851  -3.084  1.00 10.00      A   
ATOM   4249  CE2 PHE A 448     -27.730 -12.873  -2.722  1.00 10.00      A   
ATOM   4250  CZ  PHE A 448     -28.964 -12.289  -2.521  1.00 10.00      A   
ATOM   4251  C   PHE A 448     -27.794 -16.887  -6.988  1.00 10.00      A   
ATOM   4252  O   PHE A 448     -26.652 -17.345  -6.916  1.00 10.00      A   
ATOM   4253  N   GLU A 449     -28.782 -17.477  -7.646  1.00 10.00      A   
ATOM   4254  HN  GLU A 449     -29.672 -17.068  -7.627  1.00 10.00      A   
ATOM   4255  CA  GLU A 449     -28.595 -18.717  -8.377  1.00 10.00      A   
ATOM   4256  CB  GLU A 449     -29.935 -19.181  -8.941  1.00 10.00      A   
ATOM   4257  CG  GLU A 449     -29.928 -20.573  -9.540  1.00 10.00      A   
ATOM   4258  CD  GLU A 449     -31.286 -20.959 -10.072  1.00 10.00      A   
ATOM   4259  OE1 GLU A 449     -32.188 -21.234  -9.259  1.00 10.00      A   
ATOM   4260  OE2 GLU A 449     -31.459 -20.985 -11.304  1.00 10.00      A   
ATOM   4261  C   GLU A 449     -27.601 -18.483  -9.507  1.00 10.00      A   
ATOM   4262  O   GLU A 449     -26.758 -19.333  -9.797  1.00 10.00      A   
ATOM   4263  N   TYR A 450     -27.696 -17.309 -10.127  1.00 10.00      A   
ATOM   4264  HN  TYR A 450     -28.397 -16.681  -9.851  1.00 10.00      A   
ATOM   4265  CA  TYR A 450     -26.795 -16.931 -11.207  1.00 10.00      A   
ATOM   4266  CB  TYR A 450     -27.341 -15.716 -11.964  1.00 10.00      A   
ATOM   4267  CG  TYR A 450     -28.513 -16.020 -12.869  1.00 10.00      A   
ATOM   4268  CD1 TYR A 450     -29.518 -15.084 -13.075  1.00 10.00      A   
ATOM   4269  CD2 TYR A 450     -28.610 -17.240 -13.523  1.00 10.00      A   
ATOM   4270  CE1 TYR A 450     -30.587 -15.357 -13.909  1.00 10.00      A   
ATOM   4271  CE2 TYR A 450     -29.673 -17.522 -14.356  1.00 10.00      A   
ATOM   4272  CZ  TYR A 450     -30.658 -16.579 -14.548  1.00 10.00      A   
ATOM   4273  OH  TYR A 450     -31.716 -16.860 -15.386  1.00 10.00      A   
ATOM   4274  HH  TYR A 450     -31.764 -16.187 -16.079  1.00 10.00      A   
ATOM   4275  C   TYR A 450     -25.418 -16.607 -10.640  1.00 10.00      A   
ATOM   4276  O   TYR A 450     -24.391 -16.955 -11.233  1.00 10.00      A   
ATOM   4277  N   ILE A 451     -25.412 -15.942  -9.483  1.00 10.00      A   
ATOM   4278  HN  ILE A 451     -26.273 -15.700  -9.074  1.00 10.00      A   
ATOM   4279  CA  ILE A 451     -24.175 -15.565  -8.802  1.00 10.00      A   
ATOM   4280  CB  ILE A 451     -24.464 -14.810  -7.483  1.00 10.00      A   
ATOM   4281  CG1 ILE A 451     -25.187 -13.492  -7.769  1.00 10.00      A   
ATOM   4282  CG2 ILE A 451     -23.179 -14.564  -6.697  1.00 10.00      A   
ATOM   4283  CD1 ILE A 451     -25.649 -12.758  -6.527  1.00 10.00      A   
ATOM   4284  C   ILE A 451     -23.351 -16.811  -8.497  1.00 10.00      A   
ATOM   4285  O   ILE A 451     -22.180 -16.901  -8.866  1.00 10.00      A   
ATOM   4286  N   GLY A 452     -23.990 -17.790  -7.870  1.00 10.00      A   
ATOM   4287  HN  GLY A 452     -24.939 -17.671  -7.634  1.00 10.00      A   
ATOM   4288  CA  GLY A 452     -23.313 -19.026  -7.526  1.00 10.00      A   
ATOM   4289  C   GLY A 452     -23.207 -19.988  -8.692  1.00 10.00      A   
ATOM   4290  O   GLY A 452     -23.323 -21.202  -8.519  1.00 10.00      A   
ATOM   4291  N   THR A 453     -22.992 -19.438  -9.874  1.00 10.00      A   
ATOM   4292  HN  THR A 453     -22.928 -18.462  -9.932  1.00 10.00      A   
ATOM   4293  CA  THR A 453     -22.852 -20.223 -11.086  1.00 10.00      A   
ATOM   4294  CB  THR A 453     -24.212 -20.406 -11.794  1.00 10.00      A   
ATOM   4295  OG1 THR A 453     -25.121 -21.101 -10.930  1.00 10.00      A   
ATOM   4296  HG1 THR A 453     -25.671 -20.456 -10.462  1.00 10.00      A   
ATOM   4297  CG2 THR A 453     -24.059 -21.191 -13.087  1.00 10.00      A   
ATOM   4298  C   THR A 453     -21.872 -19.540 -12.038  1.00 10.00      A   
ATOM   4299  O   THR A 453     -20.937 -20.165 -12.538  1.00 10.00      A   
ATOM   4300  N   TYR A 454     -22.081 -18.249 -12.270  1.00 10.00      A   
ATOM   4301  HN  TYR A 454     -22.842 -17.800 -11.840  1.00 10.00      A   
ATOM   4302  CA  TYR A 454     -21.217 -17.492 -13.164  1.00 10.00      A   
ATOM   4303  CB  TYR A 454     -22.013 -16.420 -13.907  1.00 10.00      A   
ATOM   4304  CG  TYR A 454     -23.119 -16.958 -14.783  1.00 10.00      A   
ATOM   4305  CD1 TYR A 454     -24.376 -16.371 -14.778  1.00 10.00      A   
ATOM   4306  CD2 TYR A 454     -22.906 -18.044 -15.624  1.00 10.00      A   
ATOM   4307  CE1 TYR A 454     -25.388 -16.845 -15.584  1.00 10.00      A   
ATOM   4308  CE2 TYR A 454     -23.915 -18.528 -16.432  1.00 10.00      A   
ATOM   4309  CZ  TYR A 454     -25.154 -17.923 -16.409  1.00 10.00      A   
ATOM   4310  OH  TYR A 454     -26.160 -18.387 -17.223  1.00 10.00      A   
ATOM   4311  HH  TYR A 454     -26.338 -17.719 -17.909  1.00 10.00      A   
ATOM   4312  C   TYR A 454     -20.055 -16.847 -12.419  1.00 10.00      A   
ATOM   4313  O   TYR A 454     -18.905 -16.944 -12.849  1.00 10.00      A   
ATOM   4314  N   ALA A 455     -20.360 -16.196 -11.304  1.00 10.00      A   
ATOM   4315  HN  ALA A 455     -21.291 -16.176 -11.000  1.00 10.00      A   
ATOM   4316  CA  ALA A 455     -19.344 -15.520 -10.509  1.00 10.00      A   
ATOM   4317  CB  ALA A 455     -19.992 -14.570  -9.513  1.00 10.00      A   
ATOM   4318  C   ALA A 455     -18.438 -16.518  -9.800  1.00 10.00      A   
ATOM   4319  O   ALA A 455     -18.809 -17.093  -8.776  1.00 10.00      A   
ATOM   4320  N   LYS A 456     -17.260 -16.727 -10.361  1.00 10.00      A   
ATOM   4321  HN  LYS A 456     -17.032 -16.248 -11.190  1.00 10.00      A   
ATOM   4322  CA  LYS A 456     -16.296 -17.651  -9.792  1.00 10.00      A   
ATOM   4323  CB  LYS A 456     -15.827 -18.647 -10.854  1.00 10.00      A   
ATOM   4324  CG  LYS A 456     -16.762 -19.825 -11.051  1.00 10.00      A   
ATOM   4325  CD  LYS A 456     -16.893 -20.623  -9.765  1.00 10.00      A   
ATOM   4326  CE  LYS A 456     -17.621 -21.935  -9.996  1.00 10.00      A   
ATOM   4327  NZ  LYS A 456     -17.676 -22.759  -8.759  1.00 10.00      A   
ATOM   4328  HZ1 LYS A 456     -18.039 -23.709  -8.973  1.00 10.00      A   
ATOM   4329  HZ2 LYS A 456     -18.309 -22.312  -8.060  1.00 10.00      A   
ATOM   4330  HZ3 LYS A 456     -16.722 -22.848  -8.340  1.00 10.00      A   
ATOM   4331  C   LYS A 456     -15.108 -16.904  -9.211  1.00 10.00      A   
ATOM   4332  O   LYS A 456     -14.571 -17.287  -8.171  1.00 10.00      A   
ATOM   4333  N   LYS A 457     -14.719 -15.825  -9.880  1.00 10.00      A   
ATOM   4334  HN  LYS A 457     -15.206 -15.566 -10.690  1.00 10.00      A   
ATOM   4335  CA  LYS A 457     -13.591 -15.013  -9.450  1.00 10.00      A   
ATOM   4336  CB  LYS A 457     -12.778 -14.541 -10.657  1.00 10.00      A   
ATOM   4337  CG  LYS A 457     -11.894 -15.613 -11.276  1.00 10.00      A   
ATOM   4338  CD  LYS A 457     -11.110 -15.058 -12.455  1.00 10.00      A   
ATOM   4339  CE  LYS A 457     -10.026 -16.019 -12.917  1.00 10.00      A   
ATOM   4340  NZ  LYS A 457      -8.877 -16.069 -11.970  1.00 10.00      A   
ATOM   4341  HZ1 LYS A 457      -8.496 -15.112 -11.817  1.00 10.00      A   
ATOM   4342  HZ2 LYS A 457      -8.122 -16.672 -12.356  1.00 10.00      A   
ATOM   4343  HZ3 LYS A 457      -9.182 -16.461 -11.054  1.00 10.00      A   
ATOM   4344  C   LYS A 457     -14.047 -13.818  -8.621  1.00 10.00      A   
ATOM   4345  O   LYS A 457     -13.293 -12.863  -8.429  1.00 10.00      A   
ATOM   4346  N   MET A 458     -15.279 -13.876  -8.139  1.00 10.00      A   
ATOM   4347  HN  MET A 458     -15.831 -14.658  -8.340  1.00 10.00      A   
ATOM   4348  CA  MET A 458     -15.830 -12.805  -7.318  1.00 10.00      A   
ATOM   4349  CB  MET A 458     -17.357 -12.844  -7.326  1.00 10.00      A   
ATOM   4350  CG  MET A 458     -18.007 -11.598  -6.747  1.00 10.00      A   
ATOM   4351  SD  MET A 458     -19.797 -11.746  -6.626  1.00 10.00      A   
ATOM   4352  CE  MET A 458     -19.929 -13.089  -5.449  1.00 10.00      A   
ATOM   4353  C   MET A 458     -15.301 -12.907  -5.889  1.00 10.00      A   
ATOM   4354  O   MET A 458     -15.675 -13.806  -5.139  1.00 10.00      A   
ATOM   4355  N   GLU A 459     -14.438 -11.970  -5.533  1.00 10.00      A   
ATOM   4356  HN  GLU A 459     -14.221 -11.267  -6.177  1.00 10.00      A   
ATOM   4357  CA  GLU A 459     -13.809 -11.933  -4.222  1.00 10.00      A   
ATOM   4358  CB  GLU A 459     -12.528 -11.093  -4.301  1.00 10.00      A   
ATOM   4359  CG  GLU A 459     -11.763 -11.230  -5.609  1.00 10.00      A   
ATOM   4360  CD  GLU A 459     -10.500 -12.053  -5.468  1.00 10.00      A   
ATOM   4361  OE1 GLU A 459      -9.411 -11.459  -5.331  1.00 10.00      A   
ATOM   4362  OE2 GLU A 459     -10.589 -13.296  -5.503  1.00 10.00      A   
ATOM   4363  C   GLU A 459     -14.726 -11.330  -3.161  1.00 10.00      A   
ATOM   4364  O   GLU A 459     -14.759 -11.795  -2.016  1.00 10.00      A   
ATOM   4365  N   MET A 460     -15.474 -10.303  -3.539  1.00 10.00      A   
ATOM   4366  HN  MET A 460     -15.444 -10.002  -4.475  1.00 10.00      A   
ATOM   4367  CA  MET A 460     -16.347  -9.621  -2.592  1.00 10.00      A   
ATOM   4368  CB  MET A 460     -15.682  -8.323  -2.125  1.00 10.00      A   
ATOM   4369  CG  MET A 460     -16.415  -7.584  -1.017  1.00 10.00      A   
ATOM   4370  SD  MET A 460     -15.412  -6.265  -0.307  1.00 10.00      A   
ATOM   4371  CE  MET A 460     -16.538  -5.586   0.904  1.00 10.00      A   
ATOM   4372  C   MET A 460     -17.719  -9.318  -3.176  1.00 10.00      A   
ATOM   4373  O   MET A 460     -17.841  -8.941  -4.342  1.00 10.00      A   
ATOM   4374  N   LEU A 461     -18.743  -9.481  -2.347  1.00 10.00      A   
ATOM   4375  HN  LEU A 461     -18.566  -9.791  -1.429  1.00 10.00      A   
ATOM   4376  CA  LEU A 461     -20.119  -9.220  -2.754  1.00 10.00      A   
ATOM   4377  CB  LEU A 461     -20.818 -10.527  -3.149  1.00 10.00      A   
ATOM   4378  CG  LEU A 461     -22.295 -10.417  -3.548  1.00 10.00      A   
ATOM   4379  CD1 LEU A 461     -22.448  -9.673  -4.866  1.00 10.00      A   
ATOM   4380  CD2 LEU A 461     -22.937 -11.795  -3.628  1.00 10.00      A   
ATOM   4381  C   LEU A 461     -20.903  -8.535  -1.637  1.00 10.00      A   
ATOM   4382  O   LEU A 461     -21.008  -9.060  -0.527  1.00 10.00      A   
ATOM   4383  N   SER A 462     -21.448  -7.365  -1.938  1.00 10.00      A   
ATOM   4384  HN  SER A 462     -21.316  -6.990  -2.839  1.00 10.00      A   
ATOM   4385  CA  SER A 462     -22.232  -6.615  -0.970  1.00 10.00      A   
ATOM   4386  CB  SER A 462     -21.926  -5.123  -1.109  1.00 10.00      A   
ATOM   4387  OG  SER A 462     -20.528  -4.891  -1.084  1.00 10.00      A   
ATOM   4388  HG  SER A 462     -20.218  -4.878  -0.157  1.00 10.00      A   
ATOM   4389  C   SER A 462     -23.724  -6.879  -1.186  1.00 10.00      A   
ATOM   4390  O   SER A 462     -24.295  -6.464  -2.199  1.00 10.00      A   
ATOM   4391  N   VAL A 463     -24.342  -7.592  -0.249  1.00 10.00      A   
ATOM   4392  HN  VAL A 463     -23.832  -7.905   0.532  1.00 10.00      A   
ATOM   4393  CA  VAL A 463     -25.758  -7.917  -0.338  1.00 10.00      A   
ATOM   4394  CB  VAL A 463     -26.015  -9.408  -0.032  1.00 10.00      A   
ATOM   4395  CG1 VAL A 463     -27.458  -9.782  -0.333  1.00 10.00      A   
ATOM   4396  CG2 VAL A 463     -25.055 -10.292  -0.812  1.00 10.00      A   
ATOM   4397  C   VAL A 463     -26.556  -7.073   0.646  1.00 10.00      A   
ATOM   4398  O   VAL A 463     -26.372  -7.184   1.860  1.00 10.00      A   
ATOM   4399  N   ALA A 464     -27.441  -6.237   0.123  1.00 10.00      A   
ATOM   4400  HN  ALA A 464     -27.555  -6.204  -0.848  1.00 10.00      A   
ATOM   4401  CA  ALA A 464     -28.256  -5.373   0.958  1.00 10.00      A   
ATOM   4402  CB  ALA A 464     -27.668  -3.971   0.971  1.00 10.00      A   
ATOM   4403  C   ALA A 464     -29.702  -5.341   0.478  1.00 10.00      A   
ATOM   4404  O   ALA A 464     -29.990  -4.840  -0.615  1.00 10.00      A   
ATOM   4405  N   PHE A 465     -30.597  -5.888   1.297  1.00 10.00      A   
ATOM   4406  HN  PHE A 465     -30.282  -6.290   2.138  1.00 10.00      A   
ATOM   4407  CA  PHE A 465     -32.028  -5.926   0.991  1.00 10.00      A   
ATOM   4408  CB  PHE A 465     -32.615  -4.509   0.906  1.00 10.00      A   
ATOM   4409  CG  PHE A 465     -33.883  -4.330   1.689  1.00 10.00      A   
ATOM   4410  CD1 PHE A 465     -33.840  -4.020   3.038  1.00 10.00      A   
ATOM   4411  CD2 PHE A 465     -35.116  -4.465   1.076  1.00 10.00      A   
ATOM   4412  CE1 PHE A 465     -35.000  -3.848   3.763  1.00 10.00      A   
ATOM   4413  CE2 PHE A 465     -36.283  -4.296   1.795  1.00 10.00      A   
ATOM   4414  CZ  PHE A 465     -36.227  -3.986   3.141  1.00 10.00      A   
ATOM   4415  C   PHE A 465     -32.312  -6.706  -0.289  1.00 10.00      A   
ATOM   4416  O   PHE A 465     -32.692  -6.130  -1.310  1.00 10.00      A   
ATOM   4417  N   ALA A 466     -32.113  -8.016  -0.226  1.00 10.00      A   
ATOM   4418  HN  ALA A 466     -31.812  -8.410   0.620  1.00 10.00      A   
ATOM   4419  CA  ALA A 466     -32.337  -8.890  -1.371  1.00 10.00      A   
ATOM   4420  CB  ALA A 466     -31.199  -8.744  -2.369  1.00 10.00      A   
ATOM   4421  C   ALA A 466     -32.440 -10.341  -0.915  1.00 10.00      A   
ATOM   4422  O   ALA A 466     -31.997 -10.685   0.182  1.00 10.00      A   
ATOM   4423  N   GLY A 467     -33.014 -11.189  -1.759  1.00 10.00      A   
ATOM   4424  HN  GLY A 467     -33.351 -10.858  -2.622  1.00 10.00      A   
ATOM   4425  CA  GLY A 467     -33.157 -12.590  -1.423  1.00 10.00      A   
ATOM   4426  C   GLY A 467     -34.585 -12.956  -1.086  1.00 10.00      A   
ATOM   4427  O   GLY A 467     -35.377 -12.099  -0.681  1.00 10.00      A   
ATOM   4428  N   ASP A 468     -34.917 -14.223  -1.261  1.00 10.00      A   
ATOM   4429  HN  ASP A 468     -34.231 -14.856  -1.599  1.00 10.00      A   
ATOM   4430  CA  ASP A 468     -36.258 -14.719  -0.974  1.00 10.00      A   
ATOM   4431  CB  ASP A 468     -36.912 -15.303  -2.230  1.00 10.00      A   
ATOM   4432  CG  ASP A 468     -38.395 -15.560  -2.035  1.00 10.00      A   
ATOM   4433  OD1 ASP A 468     -39.172 -14.581  -1.983  1.00 10.00      A   
ATOM   4434  OD2 ASP A 468     -38.799 -16.737  -1.943  1.00 10.00      A   
ATOM   4435  C   ASP A 468     -36.226 -15.768   0.131  1.00 10.00      A   
ATOM   4436  O   ASP A 468     -37.076 -15.771   1.025  1.00 10.00      A   
ATOM   4437  N   SER A 469     -35.228 -16.643   0.083  1.00 10.00      A   
ATOM   4438  HN  SER A 469     -34.560 -16.580  -0.639  1.00 10.00      A   
ATOM   4439  CA  SER A 469     -35.087 -17.692   1.079  1.00 10.00      A   
ATOM   4440  CB  SER A 469     -35.791 -18.969   0.616  1.00 10.00      A   
ATOM   4441  OG  SER A 469     -35.615 -19.178  -0.777  1.00 10.00      A   
ATOM   4442  HG  SER A 469     -34.789 -18.747  -1.072  1.00 10.00      A   
ATOM   4443  C   SER A 469     -33.612 -17.966   1.387  1.00 10.00      A   
ATOM   4444  O   SER A 469     -32.737 -17.188   1.009  1.00 10.00      A   
ATOM   4445  N   ASP A 470     -33.341 -19.078   2.070  1.00 10.00      A   
ATOM   4446  HN  ASP A 470     -34.080 -19.663   2.338  1.00 10.00      A   
ATOM   4447  CA  ASP A 470     -31.974 -19.450   2.437  1.00 10.00      A   
ATOM   4448  CB  ASP A 470     -31.989 -20.547   3.505  1.00 10.00      A   
ATOM   4449  CG  ASP A 470     -31.771 -20.018   4.901  1.00 10.00      A   
ATOM   4450  OD1 ASP A 470     -30.604 -19.917   5.323  1.00 10.00      A   
ATOM   4451  OD2 ASP A 470     -32.772 -19.719   5.591  1.00 10.00      A   
ATOM   4452  C   ASP A 470     -31.185 -19.944   1.234  1.00 10.00      A   
ATOM   4453  O   ASP A 470     -29.953 -19.948   1.245  1.00 10.00      A   
ATOM   4454  N   LEU A 471     -31.901 -20.360   0.199  1.00 10.00      A   
ATOM   4455  HN  LEU A 471     -32.876 -20.314   0.251  1.00 10.00      A   
ATOM   4456  CA  LEU A 471     -31.282 -20.877  -1.016  1.00 10.00      A   
ATOM   4457  CB  LEU A 471     -32.345 -21.270  -2.047  1.00 10.00      A   
ATOM   4458  CG  LEU A 471     -33.377 -22.309  -1.602  1.00 10.00      A   
ATOM   4459  CD1 LEU A 471     -34.361 -22.598  -2.724  1.00 10.00      A   
ATOM   4460  CD2 LEU A 471     -32.701 -23.589  -1.137  1.00 10.00      A   
ATOM   4461  C   LEU A 471     -30.302 -19.877  -1.623  1.00 10.00      A   
ATOM   4462  O   LEU A 471     -29.212 -20.253  -2.058  1.00 10.00      A   
ATOM   4463  N   GLY A 472     -30.696 -18.606  -1.642  1.00 10.00      A   
ATOM   4464  HN  GLY A 472     -31.589 -18.374  -1.292  1.00 10.00      A   
ATOM   4465  CA  GLY A 472     -29.851 -17.562  -2.193  1.00 10.00      A   
ATOM   4466  C   GLY A 472     -28.454 -17.530  -1.593  1.00 10.00      A   
ATOM   4467  O   GLY A 472     -27.464 -17.418  -2.317  1.00 10.00      A   
ATOM   4468  N   MET A 473     -28.363 -17.643  -0.272  1.00 10.00      A   
ATOM   4469  HN  MET A 473     -29.180 -17.754   0.259  1.00 10.00      A   
ATOM   4470  CA  MET A 473     -27.072 -17.622   0.402  1.00 10.00      A   
ATOM   4471  CB  MET A 473     -27.249 -17.470   1.912  1.00 10.00      A   
ATOM   4472  CG  MET A 473     -25.942 -17.315   2.672  1.00 10.00      A   
ATOM   4473  SD  MET A 473     -26.184 -16.718   4.356  1.00 10.00      A   
ATOM   4474  CE  MET A 473     -27.205 -18.023   5.034  1.00 10.00      A   
ATOM   4475  C   MET A 473     -26.277 -18.882   0.087  1.00 10.00      A   
ATOM   4476  O   MET A 473     -25.064 -18.826  -0.117  1.00 10.00      A   
ATOM   4477  N   HIS A 474     -26.973 -20.015   0.036  1.00 10.00      A   
ATOM   4478  HN  HIS A 474     -27.942 -19.989   0.199  1.00 10.00      A   
ATOM   4479  CA  HIS A 474     -26.336 -21.293  -0.263  1.00 10.00      A   
ATOM   4480  CB  HIS A 474     -27.335 -22.450  -0.127  1.00 10.00      A   
ATOM   4481  CG  HIS A 474     -26.742 -23.805  -0.392  1.00 10.00      A   
ATOM   4482  ND1 HIS A 474     -26.134 -24.528   0.607  1.00 10.00      A   
ATOM   4483  CD2 HIS A 474     -26.683 -24.511  -1.551  1.00 10.00      A   
ATOM   4484  CE1 HIS A 474     -25.722 -25.650   0.043  1.00 10.00      A   
ATOM   4485  NE2 HIS A 474     -26.032 -25.682  -1.259  1.00 10.00      A   
ATOM   4486  HE2 HIS A 474     -25.824 -26.404  -1.893  1.00 10.00      A   
ATOM   4487  C   HIS A 474     -25.738 -21.273  -1.663  1.00 10.00      A   
ATOM   4488  O   HIS A 474     -24.633 -21.766  -1.876  1.00 10.00      A   
ATOM   4489  N   HIS A 475     -26.475 -20.687  -2.603  1.00 10.00      A   
ATOM   4490  HN  HIS A 475     -27.352 -20.314  -2.360  1.00 10.00      A   
ATOM   4491  CA  HIS A 475     -26.028 -20.593  -3.987  1.00 10.00      A   
ATOM   4492  CB  HIS A 475     -27.074 -19.889  -4.856  1.00 10.00      A   
ATOM   4493  CG  HIS A 475     -28.170 -20.784  -5.342  1.00 10.00      A   
ATOM   4494  ND1 HIS A 475     -27.970 -21.877  -6.157  1.00 10.00      A   
ATOM   4495  HD1 HIS A 475     -27.103 -22.194  -6.497  1.00 10.00      A   
ATOM   4496  CD2 HIS A 475     -29.506 -20.730  -5.115  1.00 10.00      A   
ATOM   4497  CE1 HIS A 475     -29.162 -22.438  -6.395  1.00 10.00      A   
ATOM   4498  NE2 HIS A 475     -30.129 -21.779  -5.784  1.00 10.00      A   
ATOM   4499  C   HIS A 475     -24.696 -19.863  -4.087  1.00 10.00      A   
ATOM   4500  O   HIS A 475     -23.825 -20.255  -4.853  1.00 10.00      A   
ATOM   4501  N   VAL A 476     -24.539 -18.806  -3.304  1.00 10.00      A   
ATOM   4502  HN  VAL A 476     -25.266 -18.541  -2.701  1.00 10.00      A   
ATOM   4503  CA  VAL A 476     -23.305 -18.034  -3.317  1.00 10.00      A   
ATOM   4504  CB  VAL A 476     -23.481 -16.679  -2.594  1.00 10.00      A   
ATOM   4505  CG1 VAL A 476     -22.190 -15.872  -2.637  1.00 10.00      A   
ATOM   4506  CG2 VAL A 476     -24.624 -15.887  -3.211  1.00 10.00      A   
ATOM   4507  C   VAL A 476     -22.166 -18.814  -2.656  1.00 10.00      A   
ATOM   4508  O   VAL A 476     -21.086 -18.971  -3.229  1.00 10.00      A   
ATOM   4509  N   LEU A 477     -22.427 -19.321  -1.462  1.00 10.00      A   
ATOM   4510  HN  LEU A 477     -23.321 -19.192  -1.075  1.00 10.00      A   
ATOM   4511  CA  LEU A 477     -21.430 -20.068  -0.703  1.00 10.00      A   
ATOM   4512  CB  LEU A 477     -21.957 -20.399   0.698  1.00 10.00      A   
ATOM   4513  CG  LEU A 477     -22.228 -19.200   1.616  1.00 10.00      A   
ATOM   4514  CD1 LEU A 477     -22.955 -19.640   2.880  1.00 10.00      A   
ATOM   4515  CD2 LEU A 477     -20.933 -18.479   1.962  1.00 10.00      A   
ATOM   4516  C   LEU A 477     -20.963 -21.332  -1.426  1.00 10.00      A   
ATOM   4517  O   LEU A 477     -19.770 -21.619  -1.479  1.00 10.00      A   
ATOM   4518  N   SER A 478     -21.900 -22.076  -1.993  1.00 10.00      A   
ATOM   4519  HN  SER A 478     -22.845 -21.797  -1.929  1.00 10.00      A   
ATOM   4520  CA  SER A 478     -21.567 -23.304  -2.706  1.00 10.00      A   
ATOM   4521  CB  SER A 478     -22.615 -24.386  -2.432  1.00 10.00      A   
ATOM   4522  OG  SER A 478     -22.153 -25.311  -1.461  1.00 10.00      A   
ATOM   4523  HG  SER A 478     -21.701 -26.033  -1.909  1.00 10.00      A   
ATOM   4524  C   SER A 478     -21.421 -23.061  -4.205  1.00 10.00      A   
ATOM   4525  O   SER A 478     -21.385 -24.006  -4.994  1.00 10.00      A   
ATOM   4526  N   GLY A 479     -21.317 -21.797  -4.586  1.00 10.00      A   
ATOM   4527  HN  GLY A 479     -21.343 -21.086  -3.910  1.00 10.00      A   
ATOM   4528  CA  GLY A 479     -21.179 -21.457  -5.988  1.00 10.00      A   
ATOM   4529  C   GLY A 479     -19.881 -20.732  -6.290  1.00 10.00      A   
ATOM   4530  O   GLY A 479     -19.099 -21.173  -7.131  1.00 10.00      A   
ATOM   4531  N   CYS A 480     -19.649 -19.619  -5.603  1.00 10.00      A   
ATOM   4532  HN  CYS A 480     -20.309 -19.316  -4.942  1.00 10.00      A   
ATOM   4533  CA  CYS A 480     -18.442 -18.834  -5.806  1.00 10.00      A   
ATOM   4534  CB  CYS A 480     -18.594 -17.439  -5.197  1.00 10.00      A   
ATOM   4535  SG  CYS A 480     -19.936 -16.474  -5.927  1.00 10.00      A   
ATOM   4536  HG  CYS A 480     -19.857 -16.604  -7.247  1.00 10.00      A   
ATOM   4537  C   CYS A 480     -17.215 -19.553  -5.254  1.00 10.00      A   
ATOM   4538  O   CYS A 480     -17.263 -20.172  -4.187  1.00 10.00      A   
ATOM   4539  N   ASP A 481     -16.118 -19.468  -5.989  1.00 10.00      A   
ATOM   4540  HN  ASP A 481     -16.135 -18.941  -6.816  1.00 10.00      A   
ATOM   4541  CA  ASP A 481     -14.885 -20.127  -5.597  1.00 10.00      A   
ATOM   4542  CB  ASP A 481     -14.161 -20.686  -6.822  1.00 10.00      A   
ATOM   4543  CG  ASP A 481     -14.313 -22.188  -6.956  1.00 10.00      A   
ATOM   4544  OD1 ASP A 481     -15.211 -22.633  -7.700  1.00 10.00      A   
ATOM   4545  OD2 ASP A 481     -13.537 -22.932  -6.317  1.00 10.00      A   
ATOM   4546  C   ASP A 481     -13.973 -19.195  -4.812  1.00 10.00      A   
ATOM   4547  O   ASP A 481     -13.698 -19.436  -3.638  1.00 10.00      A   
ATOM   4548  N   SER A 482     -13.536 -18.116  -5.446  1.00 10.00      A   
ATOM   4549  HN  SER A 482     -13.819 -17.952  -6.373  1.00 10.00      A   
ATOM   4550  CA  SER A 482     -12.639 -17.159  -4.809  1.00 10.00      A   
ATOM   4551  CB  SER A 482     -11.882 -16.372  -5.880  1.00 10.00      A   
ATOM   4552  OG  SER A 482     -11.364 -17.248  -6.874  1.00 10.00      A   
ATOM   4553  HG  SER A 482     -11.009 -16.724  -7.600  1.00 10.00      A   
ATOM   4554  C   SER A 482     -13.377 -16.217  -3.850  1.00 10.00      A   
ATOM   4555  O   SER A 482     -13.212 -14.999  -3.899  1.00 10.00      A   
ATOM   4556  N   LEU A 483     -14.176 -16.798  -2.966  1.00 10.00      A   
ATOM   4557  HN  LEU A 483     -14.241 -17.776  -2.960  1.00 10.00      A   
ATOM   4558  CA  LEU A 483     -14.934 -16.027  -1.994  1.00 10.00      A   
ATOM   4559  CB  LEU A 483     -16.096 -16.848  -1.434  1.00 10.00      A   
ATOM   4560  CG  LEU A 483     -17.478 -16.567  -2.027  1.00 10.00      A   
ATOM   4561  CD1 LEU A 483     -18.519 -17.489  -1.412  1.00 10.00      A   
ATOM   4562  CD2 LEU A 483     -17.867 -15.110  -1.825  1.00 10.00      A   
ATOM   4563  C   LEU A 483     -14.030 -15.572  -0.858  1.00 10.00      A   
ATOM   4564  O   LEU A 483     -13.429 -16.396  -0.166  1.00 10.00      A   
ATOM   4565  N   ARG A 484     -13.918 -14.261  -0.683  1.00 10.00      A   
ATOM   4566  HN  ARG A 484     -14.401 -13.653  -1.285  1.00 10.00      A   
ATOM   4567  CA  ARG A 484     -13.083 -13.704   0.368  1.00 10.00      A   
ATOM   4568  CB  ARG A 484     -11.967 -12.838  -0.230  1.00 10.00      A   
ATOM   4569  CG  ARG A 484     -10.989 -13.612  -1.103  1.00 10.00      A   
ATOM   4570  CD  ARG A 484     -10.369 -12.725  -2.168  1.00 10.00      A   
ATOM   4571  NE  ARG A 484      -9.124 -12.090  -1.728  1.00 10.00      A   
ATOM   4572  HE  ARG A 484      -8.324 -12.660  -1.678  1.00 10.00      A   
ATOM   4573  CZ  ARG A 484      -9.017 -10.805  -1.390  1.00 10.00      A   
ATOM   4574  NH1 ARG A 484     -10.076 -10.003  -1.436  1.00 10.00      A   
ATOM   4575 HH11 ARG A 484      -9.987  -8.988  -1.162  1.00 10.00      A   
ATOM   4576 HH12 ARG A 484     -10.996 -10.372  -1.738  1.00 10.00      A   
ATOM   4577  NH2 ARG A 484      -7.841 -10.312  -1.032  1.00 10.00      A   
ATOM   4578 HH21 ARG A 484      -7.752  -9.294  -0.773  1.00 10.00      A   
ATOM   4579 HH22 ARG A 484      -7.003 -10.924  -1.006  1.00 10.00      A   
ATOM   4580  C   ARG A 484     -13.906 -12.898   1.363  1.00 10.00      A   
ATOM   4581  O   ARG A 484     -13.802 -13.101   2.577  1.00 10.00      A   
ATOM   4582  N   LYS A 485     -14.732 -11.993   0.850  1.00 10.00      A   
ATOM   4583  HN  LYS A 485     -14.796 -11.894  -0.129  1.00 10.00      A   
ATOM   4584  CA  LYS A 485     -15.556 -11.152   1.706  1.00 10.00      A   
ATOM   4585  CB  LYS A 485     -14.985  -9.735   1.781  1.00 10.00      A   
ATOM   4586  CG  LYS A 485     -13.807  -9.588   2.733  1.00 10.00      A   
ATOM   4587  CD  LYS A 485     -13.262  -8.170   2.726  1.00 10.00      A   
ATOM   4588  CE  LYS A 485     -12.660  -7.826   1.377  1.00 10.00      A   
ATOM   4589  NZ  LYS A 485     -12.094  -6.454   1.345  1.00 10.00      A   
ATOM   4590  HZ1 LYS A 485     -12.843  -5.745   1.494  1.00 10.00      A   
ATOM   4591  HZ2 LYS A 485     -11.644  -6.282   0.424  1.00 10.00      A   
ATOM   4592  HZ3 LYS A 485     -11.372  -6.344   2.089  1.00 10.00      A   
ATOM   4593  C   LYS A 485     -17.009 -11.106   1.247  1.00 10.00      A   
ATOM   4594  O   LYS A 485     -17.308 -10.715   0.118  1.00 10.00      A   
ATOM   4595  N   LEU A 486     -17.902 -11.523   2.127  1.00 10.00      A   
ATOM   4596  HN  LEU A 486     -17.593 -11.867   2.991  1.00 10.00      A   
ATOM   4597  CA  LEU A 486     -19.325 -11.509   1.851  1.00 10.00      A   
ATOM   4598  CB  LEU A 486     -19.853 -12.936   1.697  1.00 10.00      A   
ATOM   4599  CG  LEU A 486     -21.348 -13.081   1.404  1.00 10.00      A   
ATOM   4600  CD1 LEU A 486     -21.701 -12.446   0.066  1.00 10.00      A   
ATOM   4601  CD2 LEU A 486     -21.748 -14.548   1.423  1.00 10.00      A   
ATOM   4602  C   LEU A 486     -20.055 -10.784   2.975  1.00 10.00      A   
ATOM   4603  O   LEU A 486     -20.002 -11.197   4.135  1.00 10.00      A   
ATOM   4604  N   GLU A 487     -20.699  -9.682   2.632  1.00 10.00      A   
ATOM   4605  HN  GLU A 487     -20.687  -9.393   1.692  1.00 10.00      A   
ATOM   4606  CA  GLU A 487     -21.436  -8.888   3.602  1.00 10.00      A   
ATOM   4607  CB  GLU A 487     -20.897  -7.458   3.652  1.00 10.00      A   
ATOM   4608  CG  GLU A 487     -20.407  -6.926   2.314  1.00 10.00      A   
ATOM   4609  CD  GLU A 487     -19.710  -5.589   2.436  1.00 10.00      A   
ATOM   4610  OE1 GLU A 487     -19.793  -4.786   1.484  1.00 10.00      A   
ATOM   4611  OE2 GLU A 487     -19.076  -5.340   3.482  1.00 10.00      A   
ATOM   4612  C   GLU A 487     -22.920  -8.899   3.270  1.00 10.00      A   
ATOM   4613  O   GLU A 487     -23.327  -8.518   2.172  1.00 10.00      A   
ATOM   4614  N   ILE A 488     -23.719  -9.360   4.217  1.00 10.00      A   
ATOM   4615  HN  ILE A 488     -23.328  -9.652   5.074  1.00 10.00      A   
ATOM   4616  CA  ILE A 488     -25.156  -9.451   4.028  1.00 10.00      A   
ATOM   4617  CB  ILE A 488     -25.623 -10.918   4.102  1.00 10.00      A   
ATOM   4618  CG1 ILE A 488     -24.828 -11.784   3.123  1.00 10.00      A   
ATOM   4619  CG2 ILE A 488     -27.105 -11.011   3.801  1.00 10.00      A   
ATOM   4620  CD1 ILE A 488     -24.960 -13.265   3.379  1.00 10.00      A   
ATOM   4621  C   ILE A 488     -25.909  -8.644   5.083  1.00 10.00      A   
ATOM   4622  O   ILE A 488     -25.682  -8.810   6.283  1.00 10.00      A   
ATOM   4623  N   ARG A 489     -26.798  -7.769   4.632  1.00 10.00      A   
ATOM   4624  HN  ARG A 489     -26.918  -7.662   3.660  1.00 10.00      A   
ATOM   4625  CA  ARG A 489     -27.598  -6.961   5.538  1.00 10.00      A   
ATOM   4626  CB  ARG A 489     -27.028  -5.548   5.685  1.00 10.00      A   
ATOM   4627  CG  ARG A 489     -27.164  -4.675   4.448  1.00 10.00      A   
ATOM   4628  CD  ARG A 489     -27.368  -3.219   4.826  1.00 10.00      A   
ATOM   4629  NE  ARG A 489     -28.533  -3.044   5.692  1.00 10.00      A   
ATOM   4630  HE  ARG A 489     -29.181  -3.782   5.735  1.00 10.00      A   
ATOM   4631  CZ  ARG A 489     -28.764  -1.955   6.416  1.00 10.00      A   
ATOM   4632  NH1 ARG A 489     -27.916  -0.935   6.384  1.00 10.00      A   
ATOM   4633 HH11 ARG A 489     -27.059  -0.981   5.795  1.00 10.00      A   
ATOM   4634 HH12 ARG A 489     -28.109  -0.081   6.953  1.00 10.00      A   
ATOM   4635  NH2 ARG A 489     -29.843  -1.891   7.184  1.00 10.00      A   
ATOM   4636 HH21 ARG A 489     -30.029  -1.043   7.759  1.00 10.00      A   
ATOM   4637 HH22 ARG A 489     -30.520  -2.701   7.213  1.00 10.00      A   
ATOM   4638  C   ARG A 489     -29.058  -6.914   5.084  1.00 10.00      A   
ATOM   4639  O   ARG A 489     -29.344  -6.682   3.905  1.00 10.00      A   
ATOM   4640  N   ASP A 490     -29.970  -7.142   6.033  1.00 10.00      A   
ATOM   4641  HN  ASP A 490     -29.662  -7.324   6.948  1.00 10.00      A   
ATOM   4642  CA  ASP A 490     -31.412  -7.139   5.768  1.00 10.00      A   
ATOM   4643  CB  ASP A 490     -31.915  -5.757   5.344  1.00 10.00      A   
ATOM   4644  CG  ASP A 490     -32.230  -4.855   6.516  1.00 10.00      A   
ATOM   4645  OD1 ASP A 490     -33.305  -5.021   7.128  1.00 10.00      A   
ATOM   4646  OD2 ASP A 490     -31.406  -3.969   6.823  1.00 10.00      A   
ATOM   4647  C   ASP A 490     -31.791  -8.178   4.724  1.00 10.00      A   
ATOM   4648  O   ASP A 490     -32.236  -7.837   3.630  1.00 10.00      A   
ATOM   4649  N   CYS A 491     -31.607  -9.443   5.062  1.00 10.00      A   
ATOM   4650  HN  CYS A 491     -31.254  -9.656   5.950  1.00 10.00      A   
ATOM   4651  CA  CYS A 491     -31.923 -10.530   4.146  1.00 10.00      A   
ATOM   4652  CB  CYS A 491     -30.652 -11.004   3.434  1.00 10.00      A   
ATOM   4653  SG  CYS A 491     -30.017  -9.854   2.190  1.00 10.00      A   
ATOM   4654  HG  CYS A 491     -30.616 -10.142   1.039  1.00 10.00      A   
ATOM   4655  C   CYS A 491     -32.596 -11.689   4.883  1.00 10.00      A   
ATOM   4656  O   CYS A 491     -32.394 -11.866   6.086  1.00 10.00      A   
ATOM   4657  N   PRO A 492     -33.401 -12.493   4.167  1.00 10.00      A   
ATOM   4658  CA  PRO A 492     -34.117 -13.636   4.744  1.00 10.00      A   
ATOM   4659  CB  PRO A 492     -35.220 -13.930   3.709  1.00 10.00      A   
ATOM   4660  CG  PRO A 492     -35.103 -12.865   2.663  1.00 10.00      A   
ATOM   4661  CD  PRO A 492     -33.703 -12.344   2.740  1.00 10.00      A   
ATOM   4662  C   PRO A 492     -33.228 -14.867   4.916  1.00 10.00      A   
ATOM   4663  O   PRO A 492     -33.729 -15.982   5.066  1.00 10.00      A   
ATOM   4664  N   PHE A 493     -31.918 -14.661   4.891  1.00 10.00      A   
ATOM   4665  HN  PHE A 493     -31.584 -13.749   4.778  1.00 10.00      A   
ATOM   4666  CA  PHE A 493     -30.966 -15.754   5.050  1.00 10.00      A   
ATOM   4667  CB  PHE A 493     -29.590 -15.336   4.531  1.00 10.00      A   
ATOM   4668  CG  PHE A 493     -29.584 -14.915   3.089  1.00 10.00      A   
ATOM   4669  CD1 PHE A 493     -28.743 -13.906   2.656  1.00 10.00      A   
ATOM   4670  CD2 PHE A 493     -30.419 -15.526   2.167  1.00 10.00      A   
ATOM   4671  CE1 PHE A 493     -28.733 -13.510   1.332  1.00 10.00      A   
ATOM   4672  CE2 PHE A 493     -30.415 -15.135   0.841  1.00 10.00      A   
ATOM   4673  CZ  PHE A 493     -29.571 -14.125   0.423  1.00 10.00      A   
ATOM   4674  C   PHE A 493     -30.874 -16.136   6.521  1.00 10.00      A   
ATOM   4675  O   PHE A 493     -30.843 -15.260   7.387  1.00 10.00      A   
ATOM   4676  N   GLY A 494     -30.832 -17.429   6.810  1.00 10.00      A   
ATOM   4677  HN  GLY A 494     -30.824 -18.097   6.086  1.00 10.00      A   
ATOM   4678  CA  GLY A 494     -30.772 -17.857   8.184  1.00 10.00      A   
ATOM   4679  C   GLY A 494     -29.652 -18.832   8.466  1.00 10.00      A   
ATOM   4680  O   GLY A 494     -28.585 -18.774   7.855  1.00 10.00      A   
ATOM   4681  N   ASP A 495     -29.912 -19.740   9.392  1.00 10.00      A   
ATOM   4682  HN  ASP A 495     -30.800 -19.748   9.812  1.00 10.00      A   
ATOM   4683  CA  ASP A 495     -28.932 -20.733   9.805  1.00 10.00      A   
ATOM   4684  CB  ASP A 495     -29.193 -21.174  11.248  1.00 10.00      A   
ATOM   4685  CG  ASP A 495     -30.494 -21.937  11.426  1.00 10.00      A   
ATOM   4686  OD1 ASP A 495     -31.575 -21.322  11.283  1.00 10.00      A   
ATOM   4687  OD2 ASP A 495     -30.442 -23.147  11.729  1.00 10.00      A   
ATOM   4688  C   ASP A 495     -28.918 -21.945   8.887  1.00 10.00      A   
ATOM   4689  O   ASP A 495     -27.981 -22.742   8.926  1.00 10.00      A   
ATOM   4690  N   LYS A 496     -29.941 -22.071   8.051  1.00 10.00      A   
ATOM   4691  HN  LYS A 496     -30.643 -21.388   8.047  1.00 10.00      A   
ATOM   4692  CA  LYS A 496     -30.041 -23.203   7.135  1.00 10.00      A   
ATOM   4693  CB  LYS A 496     -31.333 -23.141   6.314  1.00 10.00      A   
ATOM   4694  CG  LYS A 496     -32.585 -22.851   7.123  1.00 10.00      A   
ATOM   4695  CD  LYS A 496     -33.838 -23.054   6.287  1.00 10.00      A   
ATOM   4696  CE  LYS A 496     -35.017 -22.296   6.869  1.00 10.00      A   
ATOM   4697  NZ  LYS A 496     -34.978 -20.854   6.514  1.00 10.00      A   
ATOM   4698  HZ1 LYS A 496     -35.566 -20.675   5.676  1.00 10.00      A   
ATOM   4699  HZ2 LYS A 496     -33.997 -20.561   6.299  1.00 10.00      A   
ATOM   4700  HZ3 LYS A 496     -35.332 -20.278   7.305  1.00 10.00      A   
ATOM   4701  C   LYS A 496     -28.839 -23.272   6.199  1.00 10.00      A   
ATOM   4702  O   LYS A 496     -28.035 -24.204   6.273  1.00 10.00      A   
ATOM   4703  N   ALA A 497     -28.709 -22.272   5.339  1.00 10.00      A   
ATOM   4704  HN  ALA A 497     -29.369 -21.534   5.352  1.00 10.00      A   
ATOM   4705  CA  ALA A 497     -27.611 -22.229   4.380  1.00 10.00      A   
ATOM   4706  CB  ALA A 497     -27.895 -21.197   3.302  1.00 10.00      A   
ATOM   4707  C   ALA A 497     -26.285 -21.928   5.068  1.00 10.00      A   
ATOM   4708  O   ALA A 497     -25.222 -22.346   4.605  1.00 10.00      A   
ATOM   4709  N   LEU A 498     -26.363 -21.214   6.182  1.00 10.00      A   
ATOM   4710  HN  LEU A 498     -27.245 -20.928   6.503  1.00 10.00      A   
ATOM   4711  CA  LEU A 498     -25.183 -20.837   6.944  1.00 10.00      A   
ATOM   4712  CB  LEU A 498     -25.569 -19.916   8.103  1.00 10.00      A   
ATOM   4713  CG  LEU A 498     -24.416 -19.402   8.969  1.00 10.00      A   
ATOM   4714  CD1 LEU A 498     -23.477 -18.527   8.153  1.00 10.00      A   
ATOM   4715  CD2 LEU A 498     -24.944 -18.655  10.183  1.00 10.00      A   
ATOM   4716  C   LEU A 498     -24.443 -22.057   7.474  1.00 10.00      A   
ATOM   4717  O   LEU A 498     -23.251 -22.234   7.215  1.00 10.00      A   
ATOM   4718  N   LEU A 499     -25.155 -22.905   8.203  1.00 10.00      A   
ATOM   4719  HN  LEU A 499     -26.110 -22.720   8.353  1.00 10.00      A   
ATOM   4720  CA  LEU A 499     -24.561 -24.106   8.786  1.00 10.00      A   
ATOM   4721  CB  LEU A 499     -25.475 -24.693   9.863  1.00 10.00      A   
ATOM   4722  CG  LEU A 499     -25.735 -23.805  11.082  1.00 10.00      A   
ATOM   4723  CD1 LEU A 499     -26.861 -24.373  11.929  1.00 10.00      A   
ATOM   4724  CD2 LEU A 499     -24.469 -23.638  11.910  1.00 10.00      A   
ATOM   4725  C   LEU A 499     -24.242 -25.153   7.724  1.00 10.00      A   
ATOM   4726  O   LEU A 499     -23.373 -26.007   7.914  1.00 10.00      A   
ATOM   4727  N   ALA A 500     -24.941 -25.077   6.601  1.00 10.00      A   
ATOM   4728  HN  ALA A 500     -25.620 -24.376   6.509  1.00 10.00      A   
ATOM   4729  CA  ALA A 500     -24.738 -26.015   5.505  1.00 10.00      A   
ATOM   4730  CB  ALA A 500     -25.928 -25.982   4.560  1.00 10.00      A   
ATOM   4731  C   ALA A 500     -23.447 -25.710   4.748  1.00 10.00      A   
ATOM   4732  O   ALA A 500     -22.991 -26.506   3.927  1.00 10.00      A   
ATOM   4733  N   ASN A 501     -22.857 -24.555   5.035  1.00 10.00      A   
ATOM   4734  HN  ASN A 501     -23.262 -23.965   5.704  1.00 10.00      A   
ATOM   4735  CA  ASN A 501     -21.624 -24.146   4.380  1.00 10.00      A   
ATOM   4736  CB  ASN A 501     -21.893 -23.031   3.364  1.00 10.00      A   
ATOM   4737  CG  ASN A 501     -22.736 -23.497   2.189  1.00 10.00      A   
ATOM   4738  OD1 ASN A 501     -22.219 -24.028   1.208  1.00 10.00      A   
ATOM   4739  ND2 ASN A 501     -24.045 -23.304   2.283  1.00 10.00      A   
ATOM   4740 HD21 ASN A 501     -24.395 -22.875   3.099  1.00 10.00      A   
ATOM   4741 HD22 ASN A 501     -24.614 -23.597   1.534  1.00 10.00      A   
ATOM   4742  C   ASN A 501     -20.591 -23.701   5.407  1.00 10.00      A   
ATOM   4743  O   ASN A 501     -19.867 -22.724   5.207  1.00 10.00      A   
ATOM   4744  N   ALA A 502     -20.517 -24.443   6.505  1.00 10.00      A   
ATOM   4745  HN  ALA A 502     -21.109 -25.220   6.594  1.00 10.00      A   
ATOM   4746  CA  ALA A 502     -19.580 -24.140   7.578  1.00 10.00      A   
ATOM   4747  CB  ALA A 502     -19.832 -25.049   8.770  1.00 10.00      A   
ATOM   4748  C   ALA A 502     -18.138 -24.276   7.098  1.00 10.00      A   
ATOM   4749  O   ALA A 502     -17.276 -23.461   7.434  1.00 10.00      A   
ATOM   4750  N   SER A 503     -17.889 -25.291   6.286  1.00 10.00      A   
ATOM   4751  HN  SER A 503     -18.621 -25.892   6.030  1.00 10.00      A   
ATOM   4752  CA  SER A 503     -16.556 -25.545   5.761  1.00 10.00      A   
ATOM   4753  CB  SER A 503     -16.516 -26.941   5.144  1.00 10.00      A   
ATOM   4754  OG  SER A 503     -17.808 -27.536   5.183  1.00 10.00      A   
ATOM   4755  HG  SER A 503     -17.839 -28.188   5.899  1.00 10.00      A   
ATOM   4756  C   SER A 503     -16.140 -24.487   4.733  1.00 10.00      A   
ATOM   4757  O   SER A 503     -14.950 -24.306   4.459  1.00 10.00      A   
ATOM   4758  N   LYS A 504     -17.123 -23.784   4.176  1.00 10.00      A   
ATOM   4759  HN  LYS A 504     -18.050 -23.966   4.441  1.00 10.00      A   
ATOM   4760  CA  LYS A 504     -16.860 -22.751   3.181  1.00 10.00      A   
ATOM   4761  CB  LYS A 504     -18.126 -22.442   2.368  1.00 10.00      A   
ATOM   4762  CG  LYS A 504     -17.901 -21.501   1.191  1.00 10.00      A   
ATOM   4763  CD  LYS A 504     -16.908 -22.089   0.203  1.00 10.00      A   
ATOM   4764  CE  LYS A 504     -16.620 -21.133  -0.945  1.00 10.00      A   
ATOM   4765  NZ  LYS A 504     -15.853 -21.796  -2.038  1.00 10.00      A   
ATOM   4766  HZ1 LYS A 504     -14.925 -22.122  -1.687  1.00 10.00      A   
ATOM   4767  HZ2 LYS A 504     -15.696 -21.132  -2.823  1.00 10.00      A   
ATOM   4768  HZ3 LYS A 504     -16.382 -22.616  -2.398  1.00 10.00      A   
ATOM   4769  C   LYS A 504     -16.332 -21.485   3.843  1.00 10.00      A   
ATOM   4770  O   LYS A 504     -15.499 -20.776   3.272  1.00 10.00      A   
ATOM   4771  N   LEU A 505     -16.798 -21.222   5.060  1.00 10.00      A   
ATOM   4772  HN  LEU A 505     -17.437 -21.844   5.471  1.00 10.00      A   
ATOM   4773  CA  LEU A 505     -16.383 -20.036   5.803  1.00 10.00      A   
ATOM   4774  CB  LEU A 505     -17.228 -19.867   7.069  1.00 10.00      A   
ATOM   4775  CG  LEU A 505     -18.745 -19.842   6.863  1.00 10.00      A   
ATOM   4776  CD1 LEU A 505     -19.468 -19.702   8.193  1.00 10.00      A   
ATOM   4777  CD2 LEU A 505     -19.154 -18.737   5.898  1.00 10.00      A   
ATOM   4778  C   LEU A 505     -14.900 -20.094   6.155  1.00 10.00      A   
ATOM   4779  O   LEU A 505     -14.274 -19.072   6.416  1.00 10.00      A   
ATOM   4780  N   GLU A 506     -14.339 -21.298   6.132  1.00 10.00      A   
ATOM   4781  HN  GLU A 506     -14.887 -22.072   5.890  1.00 10.00      A   
ATOM   4782  CA  GLU A 506     -12.930 -21.502   6.446  1.00 10.00      A   
ATOM   4783  CB  GLU A 506     -12.654 -23.003   6.550  1.00 10.00      A   
ATOM   4784  CG  GLU A 506     -11.276 -23.358   7.071  1.00 10.00      A   
ATOM   4785  CD  GLU A 506     -10.977 -24.835   6.946  1.00 10.00      A   
ATOM   4786  OE1 GLU A 506     -10.082 -25.198   6.154  1.00 10.00      A   
ATOM   4787  OE2 GLU A 506     -11.644 -25.643   7.622  1.00 10.00      A   
ATOM   4788  C   GLU A 506     -12.040 -20.874   5.369  1.00 10.00      A   
ATOM   4789  O   GLU A 506     -10.948 -20.365   5.649  1.00 10.00      A   
ATOM   4790  N   THR A 507     -12.525 -20.900   4.137  1.00 10.00      A   
ATOM   4791  HN  THR A 507     -13.400 -21.309   3.978  1.00 10.00      A   
ATOM   4792  CA  THR A 507     -11.787 -20.347   3.009  1.00 10.00      A   
ATOM   4793  CB  THR A 507     -12.167 -21.068   1.702  1.00 10.00      A   
ATOM   4794  OG1 THR A 507     -13.398 -21.787   1.896  1.00 10.00      A   
ATOM   4795  HG1 THR A 507     -14.078 -21.177   2.209  1.00 10.00      A   
ATOM   4796  CG2 THR A 507     -11.069 -22.040   1.288  1.00 10.00      A   
ATOM   4797  C   THR A 507     -12.038 -18.848   2.851  1.00 10.00      A   
ATOM   4798  O   THR A 507     -11.413 -18.188   2.023  1.00 10.00      A   
ATOM   4799  N   MET A 508     -12.945 -18.316   3.653  1.00 10.00      A   
ATOM   4800  HN  MET A 508     -13.387 -18.884   4.321  1.00 10.00      A   
ATOM   4801  CA  MET A 508     -13.281 -16.901   3.587  1.00 10.00      A   
ATOM   4802  CB  MET A 508     -14.796 -16.707   3.642  1.00 10.00      A   
ATOM   4803  CG  MET A 508     -15.534 -17.406   2.508  1.00 10.00      A   
ATOM   4804  SD  MET A 508     -17.298 -17.594   2.821  1.00 10.00      A   
ATOM   4805  CE  MET A 508     -17.864 -15.912   2.580  1.00 10.00      A   
ATOM   4806  C   MET A 508     -12.588 -16.137   4.708  1.00 10.00      A   
ATOM   4807  O   MET A 508     -12.279 -16.710   5.749  1.00 10.00      A   
ATOM   4808  N   ARG A 509     -12.336 -14.852   4.487  1.00 10.00      A   
ATOM   4809  HN  ARG A 509     -12.612 -14.449   3.634  1.00 10.00      A   
ATOM   4810  CA  ARG A 509     -11.659 -14.028   5.481  1.00 10.00      A   
ATOM   4811  CB  ARG A 509     -11.087 -12.758   4.844  1.00 10.00      A   
ATOM   4812  CG  ARG A 509     -10.078 -12.024   5.718  1.00 10.00      A   
ATOM   4813  CD  ARG A 509      -9.748 -10.647   5.158  1.00 10.00      A   
ATOM   4814  NE  ARG A 509      -9.102 -10.714   3.839  1.00 10.00      A   
ATOM   4815  HE  ARG A 509      -8.773 -11.596   3.540  1.00 10.00      A   
ATOM   4816  CZ  ARG A 509      -8.944  -9.662   3.026  1.00 10.00      A   
ATOM   4817  NH1 ARG A 509      -9.384  -8.463   3.385  1.00 10.00      A   
ATOM   4818 HH11 ARG A 509      -9.861  -8.319   4.302  1.00 10.00      A   
ATOM   4819 HH12 ARG A 509      -9.262  -7.645   2.742  1.00 10.00      A   
ATOM   4820  NH2 ARG A 509      -8.342  -9.815   1.851  1.00 10.00      A   
ATOM   4821 HH21 ARG A 509      -8.215  -8.988   1.207  1.00 10.00      A   
ATOM   4822 HH22 ARG A 509      -7.993 -10.751   1.557  1.00 10.00      A   
ATOM   4823  C   ARG A 509     -12.584 -13.667   6.638  1.00 10.00      A   
ATOM   4824  O   ARG A 509     -12.394 -14.133   7.764  1.00 10.00      A   
ATOM   4825  N   SER A 510     -13.582 -12.840   6.361  1.00 10.00      A   
ATOM   4826  HN  SER A 510     -13.687 -12.501   5.448  1.00 10.00      A   
ATOM   4827  CA  SER A 510     -14.517 -12.416   7.394  1.00 10.00      A   
ATOM   4828  CB  SER A 510     -14.042 -11.102   8.024  1.00 10.00      A   
ATOM   4829  OG  SER A 510     -12.890 -10.597   7.360  1.00 10.00      A   
ATOM   4830  HG  SER A 510     -12.855  -9.638   7.458  1.00 10.00      A   
ATOM   4831  C   SER A 510     -15.932 -12.267   6.839  1.00 10.00      A   
ATOM   4832  O   SER A 510     -16.170 -11.479   5.923  1.00 10.00      A   
ATOM   4833  N   LEU A 511     -16.863 -13.041   7.377  1.00 10.00      A   
ATOM   4834  HN  LEU A 511     -16.616 -13.665   8.102  1.00 10.00      A   
ATOM   4835  CA  LEU A 511     -18.250 -12.990   6.942  1.00 10.00      A   
ATOM   4836  CB  LEU A 511     -18.863 -14.393   6.973  1.00 10.00      A   
ATOM   4837  CG  LEU A 511     -20.339 -14.493   6.583  1.00 10.00      A   
ATOM   4838  CD1 LEU A 511     -20.505 -14.418   5.073  1.00 10.00      A   
ATOM   4839  CD2 LEU A 511     -20.952 -15.770   7.135  1.00 10.00      A   
ATOM   4840  C   LEU A 511     -19.042 -12.059   7.852  1.00 10.00      A   
ATOM   4841  O   LEU A 511     -18.871 -12.086   9.076  1.00 10.00      A   
ATOM   4842  N   TRP A 512     -19.889 -11.230   7.260  1.00 10.00      A   
ATOM   4843  HN  TRP A 512     -19.969 -11.242   6.280  1.00 10.00      A   
ATOM   4844  CA  TRP A 512     -20.695 -10.290   8.025  1.00 10.00      A   
ATOM   4845  CB  TRP A 512     -20.221  -8.859   7.755  1.00 10.00      A   
ATOM   4846  CG  TRP A 512     -21.133  -7.793   8.283  1.00 10.00      A   
ATOM   4847  CD1 TRP A 512     -22.019  -7.045   7.564  1.00 10.00      A   
ATOM   4848  CD2 TRP A 512     -21.243  -7.354   9.641  1.00 10.00      A   
ATOM   4849  NE1 TRP A 512     -22.667  -6.160   8.386  1.00 10.00      A   
ATOM   4850  HE1 TRP A 512     -23.348  -5.511   8.103  1.00 10.00      A   
ATOM   4851  CE2 TRP A 512     -22.212  -6.331   9.667  1.00 10.00      A   
ATOM   4852  CE3 TRP A 512     -20.619  -7.723  10.835  1.00 10.00      A   
ATOM   4853  CZ2 TRP A 512     -22.566  -5.673  10.839  1.00 10.00      A   
ATOM   4854  CZ3 TRP A 512     -20.975  -7.067  11.996  1.00 10.00      A   
ATOM   4855  CH2 TRP A 512     -21.940  -6.055  11.990  1.00 10.00      A   
ATOM   4856  C   TRP A 512     -22.178 -10.434   7.688  1.00 10.00      A   
ATOM   4857  O   TRP A 512     -22.581 -10.296   6.533  1.00 10.00      A   
ATOM   4858  N   MET A 513     -22.982 -10.718   8.699  1.00 10.00      A   
ATOM   4859  HN  MET A 513     -22.598 -10.835   9.596  1.00 10.00      A   
ATOM   4860  CA  MET A 513     -24.420 -10.866   8.522  1.00 10.00      A   
ATOM   4861  CB  MET A 513     -24.835 -12.331   8.698  1.00 10.00      A   
ATOM   4862  CG  MET A 513     -24.201 -13.291   7.704  1.00 10.00      A   
ATOM   4863  SD  MET A 513     -24.837 -14.971   7.861  1.00 10.00      A   
ATOM   4864  CE  MET A 513     -26.496 -14.769   7.214  1.00 10.00      A   
ATOM   4865  C   MET A 513     -25.155 -10.007   9.539  1.00 10.00      A   
ATOM   4866  O   MET A 513     -24.924 -10.132  10.740  1.00 10.00      A   
ATOM   4867  N   SER A 514     -26.016  -9.122   9.064  1.00 10.00      A   
ATOM   4868  HN  SER A 514     -26.146  -9.049   8.093  1.00 10.00      A   
ATOM   4869  CA  SER A 514     -26.775  -8.256   9.947  1.00 10.00      A   
ATOM   4870  CB  SER A 514     -26.124  -6.879  10.027  1.00 10.00      A   
ATOM   4871  OG  SER A 514     -25.562  -6.512   8.776  1.00 10.00      A   
ATOM   4872  HG  SER A 514     -25.023  -7.238   8.440  1.00 10.00      A   
ATOM   4873  C   SER A 514     -28.223  -8.146   9.482  1.00 10.00      A   
ATOM   4874  O   SER A 514     -28.501  -8.198   8.281  1.00 10.00      A   
ATOM   4875  N   SER A 515     -29.141  -8.021  10.437  1.00 10.00      A   
ATOM   4876  HN  SER A 515     -28.849  -8.008  11.378  1.00 10.00      A   
ATOM   4877  CA  SER A 515     -30.568  -7.905  10.138  1.00 10.00      A   
ATOM   4878  CB  SER A 515     -30.865  -6.593   9.401  1.00 10.00      A   
ATOM   4879  OG  SER A 515     -30.318  -5.482  10.092  1.00 10.00      A   
ATOM   4880  HG  SER A 515     -30.510  -4.678   9.596  1.00 10.00      A   
ATOM   4881  C   SER A 515     -31.063  -9.105   9.329  1.00 10.00      A   
ATOM   4882  O   SER A 515     -31.901  -8.972   8.434  1.00 10.00      A   
ATOM   4883  N   CYS A 516     -30.540 -10.274   9.653  1.00 10.00      A   
ATOM   4884  HN  CYS A 516     -29.888 -10.319  10.385  1.00 10.00      A   
ATOM   4885  CA  CYS A 516     -30.917 -11.497   8.964  1.00 10.00      A   
ATOM   4886  CB  CYS A 516     -29.674 -12.193   8.400  1.00 10.00      A   
ATOM   4887  SG  CYS A 516     -28.674 -11.166   7.292  1.00 10.00      A   
ATOM   4888  HG  CYS A 516     -28.702  -9.920   7.748  1.00 10.00      A   
ATOM   4889  C   CYS A 516     -31.675 -12.423   9.908  1.00 10.00      A   
ATOM   4890  O   CYS A 516     -32.130 -11.999  10.970  1.00 10.00      A   
ATOM   4891  N   SER A 517     -31.813 -13.678   9.526  1.00 10.00      A   
ATOM   4892  HN  SER A 517     -31.435 -13.970   8.664  1.00 10.00      A   
ATOM   4893  CA  SER A 517     -32.520 -14.643  10.346  1.00 10.00      A   
ATOM   4894  CB  SER A 517     -33.493 -15.446   9.476  1.00 10.00      A   
ATOM   4895  OG  SER A 517     -34.156 -14.605   8.541  1.00 10.00      A   
ATOM   4896  HG  SER A 517     -34.669 -15.154   7.933  1.00 10.00      A   
ATOM   4897  C   SER A 517     -31.539 -15.576  11.055  1.00 10.00      A   
ATOM   4898  O   SER A 517     -31.790 -16.773  11.192  1.00 10.00      A   
ATOM   4899  N   VAL A 518     -30.425 -15.014  11.509  1.00 10.00      A   
ATOM   4900  HN  VAL A 518     -30.291 -14.053  11.381  1.00 10.00      A   
ATOM   4901  CA  VAL A 518     -29.403 -15.786  12.204  1.00 10.00      A   
ATOM   4902  CB  VAL A 518     -28.011 -15.136  12.100  1.00 10.00      A   
ATOM   4903  CG1 VAL A 518     -26.951 -16.054  12.688  1.00 10.00      A   
ATOM   4904  CG2 VAL A 518     -27.685 -14.807  10.654  1.00 10.00      A   
ATOM   4905  C   VAL A 518     -29.768 -15.965  13.670  1.00 10.00      A   
ATOM   4906  O   VAL A 518     -29.527 -15.082  14.494  1.00 10.00      A   
ATOM   4907  N   SER A 519     -30.364 -17.104  13.974  1.00 10.00      A   
ATOM   4908  HN  SER A 519     -30.553 -17.749  13.257  1.00 10.00      A   
ATOM   4909  CA  SER A 519     -30.773 -17.432  15.327  1.00 10.00      A   
ATOM   4910  CB  SER A 519     -31.634 -18.695  15.286  1.00 10.00      A   
ATOM   4911  OG  SER A 519     -32.041 -18.979  13.954  1.00 10.00      A   
ATOM   4912  HG  SER A 519     -32.236 -19.921  13.873  1.00 10.00      A   
ATOM   4913  C   SER A 519     -29.559 -17.641  16.235  1.00 10.00      A   
ATOM   4914  O   SER A 519     -28.485 -18.050  15.778  1.00 10.00      A   
ATOM   4915  N   PHE A 520     -29.744 -17.367  17.526  1.00 10.00      A   
ATOM   4916  HN  PHE A 520     -30.625 -17.049  17.823  1.00 10.00      A   
ATOM   4917  CA  PHE A 520     -28.679 -17.513  18.515  1.00 10.00      A   
ATOM   4918  CB  PHE A 520     -29.187 -17.097  19.898  1.00 10.00      A   
ATOM   4919  CG  PHE A 520     -28.188 -17.269  21.010  1.00 10.00      A   
ATOM   4920  CD1 PHE A 520     -26.902 -16.765  20.892  1.00 10.00      A   
ATOM   4921  CD2 PHE A 520     -28.540 -17.935  22.172  1.00 10.00      A   
ATOM   4922  CE1 PHE A 520     -25.988 -16.925  21.914  1.00 10.00      A   
ATOM   4923  CE2 PHE A 520     -27.629 -18.098  23.198  1.00 10.00      A   
ATOM   4924  CZ  PHE A 520     -26.350 -17.592  23.071  1.00 10.00      A   
ATOM   4925  C   PHE A 520     -28.141 -18.944  18.555  1.00 10.00      A   
ATOM   4926  O   PHE A 520     -26.947 -19.166  18.793  1.00 10.00      A   
ATOM   4927  N   GLY A 521     -29.020 -19.910  18.306  1.00 10.00      A   
ATOM   4928  HN  GLY A 521     -29.952 -19.672  18.110  1.00 10.00      A   
ATOM   4929  CA  GLY A 521     -28.620 -21.305  18.317  1.00 10.00      A   
ATOM   4930  C   GLY A 521     -27.551 -21.610  17.285  1.00 10.00      A   
ATOM   4931  O   GLY A 521     -26.653 -22.416  17.535  1.00 10.00      A   
ATOM   4932  N   ALA A 522     -27.636 -20.946  16.139  1.00 10.00      A   
ATOM   4933  HN  ALA A 522     -28.363 -20.302  16.015  1.00 10.00      A   
ATOM   4934  CA  ALA A 522     -26.675 -21.143  15.064  1.00 10.00      A   
ATOM   4935  CB  ALA A 522     -27.137 -20.426  13.810  1.00 10.00      A   
ATOM   4936  C   ALA A 522     -25.289 -20.654  15.472  1.00 10.00      A   
ATOM   4937  O   ALA A 522     -24.287 -21.329  15.228  1.00 10.00      A   
ATOM   4938  N   CYS A 523     -25.243 -19.486  16.101  1.00 10.00      A   
ATOM   4939  HN  CYS A 523     -26.078 -18.999  16.265  1.00 10.00      A   
ATOM   4940  CA  CYS A 523     -23.984 -18.904  16.546  1.00 10.00      A   
ATOM   4941  CB  CYS A 523     -24.239 -17.552  17.217  1.00 10.00      A   
ATOM   4942  SG  CYS A 523     -25.108 -16.357  16.175  1.00 10.00      A   
ATOM   4943  HG  CYS A 523     -24.628 -16.474  14.943  1.00 10.00      A   
ATOM   4944  C   CYS A 523     -23.255 -19.843  17.503  1.00 10.00      A   
ATOM   4945  O   CYS A 523     -22.034 -20.000  17.431  1.00 10.00      A   
ATOM   4946  N   LYS A 524     -24.010 -20.483  18.385  1.00 10.00      A   
ATOM   4947  HN  LYS A 524     -24.977 -20.330  18.389  1.00 10.00      A   
ATOM   4948  CA  LYS A 524     -23.429 -21.407  19.348  1.00 10.00      A   
ATOM   4949  CB  LYS A 524     -24.421 -21.728  20.467  1.00 10.00      A   
ATOM   4950  CG  LYS A 524     -24.749 -20.561  21.381  1.00 10.00      A   
ATOM   4951  CD  LYS A 524     -25.244 -21.050  22.731  1.00 10.00      A   
ATOM   4952  CE  LYS A 524     -26.523 -21.859  22.592  1.00 10.00      A   
ATOM   4953  NZ  LYS A 524     -26.892 -22.538  23.858  1.00 10.00      A   
ATOM   4954  HZ1 LYS A 524     -26.334 -23.406  23.976  1.00 10.00      A   
ATOM   4955  HZ2 LYS A 524     -27.906 -22.790  23.847  1.00 10.00      A   
ATOM   4956  HZ3 LYS A 524     -26.710 -21.911  24.669  1.00 10.00      A   
ATOM   4957  C   LYS A 524     -22.985 -22.696  18.670  1.00 10.00      A   
ATOM   4958  O   LYS A 524     -21.849 -23.142  18.848  1.00 10.00      A   
ATOM   4959  N   LEU A 525     -23.880 -23.278  17.877  1.00 10.00      A   
ATOM   4960  HN  LEU A 525     -24.762 -22.862  17.765  1.00 10.00      A   
ATOM   4961  CA  LEU A 525     -23.592 -24.525  17.175  1.00 10.00      A   
ATOM   4962  CB  LEU A 525     -24.797 -24.971  16.343  1.00 10.00      A   
ATOM   4963  CG  LEU A 525     -24.715 -26.378  15.747  1.00 10.00      A   
ATOM   4964  CD1 LEU A 525     -24.804 -27.433  16.841  1.00 10.00      A   
ATOM   4965  CD2 LEU A 525     -25.802 -26.585  14.704  1.00 10.00      A   
ATOM   4966  C   LEU A 525     -22.359 -24.393  16.290  1.00 10.00      A   
ATOM   4967  O   LEU A 525     -21.503 -25.275  16.275  1.00 10.00      A   
ATOM   4968  N   LEU A 526     -22.267 -23.277  15.573  1.00 10.00      A   
ATOM   4969  HN  LEU A 526     -22.985 -22.604  15.640  1.00 10.00      A   
ATOM   4970  CA  LEU A 526     -21.135 -23.026  14.688  1.00 10.00      A   
ATOM   4971  CB  LEU A 526     -21.387 -21.796  13.810  1.00 10.00      A   
ATOM   4972  CG  LEU A 526     -20.234 -21.368  12.898  1.00 10.00      A   
ATOM   4973  CD1 LEU A 526     -19.844 -22.494  11.948  1.00 10.00      A   
ATOM   4974  CD2 LEU A 526     -20.600 -20.113  12.125  1.00 10.00      A   
ATOM   4975  C   LEU A 526     -19.844 -22.857  15.485  1.00 10.00      A   
ATOM   4976  O   LEU A 526     -18.796 -23.372  15.100  1.00 10.00      A   
ATOM   4977  N   GLY A 527     -19.929 -22.145  16.602  1.00 10.00      A   
ATOM   4978  HN  GLY A 527     -20.796 -21.763  16.861  1.00 10.00      A   
ATOM   4979  CA  GLY A 527     -18.763 -21.925  17.438  1.00 10.00      A   
ATOM   4980  C   GLY A 527     -18.175 -23.225  17.955  1.00 10.00      A   
ATOM   4981  O   GLY A 527     -16.956 -23.406  17.981  1.00 10.00      A   
ATOM   4982  N   GLN A 528     -19.044 -24.141  18.353  1.00 10.00      A   
ATOM   4983  HN  GLN A 528     -20.004 -23.938  18.308  1.00 10.00      A   
ATOM   4984  CA  GLN A 528     -18.611 -25.435  18.869  1.00 10.00      A   
ATOM   4985  CB  GLN A 528     -19.708 -26.054  19.738  1.00 10.00      A   
ATOM   4986  CG  GLN A 528     -20.195 -25.154  20.867  1.00 10.00      A   
ATOM   4987  CD  GLN A 528     -19.094 -24.779  21.840  1.00 10.00      A   
ATOM   4988  OE1 GLN A 528     -18.162 -25.548  22.075  1.00 10.00      A   
ATOM   4989  NE2 GLN A 528     -19.190 -23.588  22.412  1.00 10.00      A   
ATOM   4990 HE21 GLN A 528     -19.960 -23.018  22.177  1.00 10.00      A   
ATOM   4991 HE22 GLN A 528     -18.491 -23.320  23.048  1.00 10.00      A   
ATOM   4992  C   GLN A 528     -18.250 -26.382  17.727  1.00 10.00      A   
ATOM   4993  O   GLN A 528     -17.622 -27.421  17.939  1.00 10.00      A   
ATOM   4994  N   LYS A 529     -18.652 -26.014  16.520  1.00 10.00      A   
ATOM   4995  HN  LYS A 529     -19.144 -25.172  16.422  1.00 10.00      A   
ATOM   4996  CA  LYS A 529     -18.382 -26.817  15.337  1.00 10.00      A   
ATOM   4997  CB  LYS A 529     -19.495 -26.623  14.299  1.00 10.00      A   
ATOM   4998  CG  LYS A 529     -19.349 -27.480  13.052  1.00 10.00      A   
ATOM   4999  CD  LYS A 529     -20.647 -27.533  12.264  1.00 10.00      A   
ATOM   5000  CE  LYS A 529     -20.587 -28.588  11.168  1.00 10.00      A   
ATOM   5001  NZ  LYS A 529     -20.333 -29.947  11.720  1.00 10.00      A   
ATOM   5002  HZ1 LYS A 529     -21.009 -30.161  12.480  1.00 10.00      A   
ATOM   5003  HZ2 LYS A 529     -19.370 -30.001  12.107  1.00 10.00      A   
ATOM   5004  HZ3 LYS A 529     -20.432 -30.663  10.971  1.00 10.00      A   
ATOM   5005  C   LYS A 529     -17.032 -26.445  14.731  1.00 10.00      A   
ATOM   5006  O   LYS A 529     -16.204 -27.314  14.452  1.00 10.00      A   
ATOM   5007  N   MET A 530     -16.817 -25.151  14.537  1.00 10.00      A   
ATOM   5008  HN  MET A 530     -17.513 -24.502  14.796  1.00 10.00      A   
ATOM   5009  CA  MET A 530     -15.577 -24.658  13.960  1.00 10.00      A   
ATOM   5010  CB  MET A 530     -15.862 -23.881  12.669  1.00 10.00      A   
ATOM   5011  CG  MET A 530     -16.400 -24.732  11.529  1.00 10.00      A   
ATOM   5012  SD  MET A 530     -15.193 -25.929  10.921  1.00 10.00      A   
ATOM   5013  CE  MET A 530     -13.992 -24.836  10.165  1.00 10.00      A   
ATOM   5014  C   MET A 530     -14.836 -23.766  14.951  1.00 10.00      A   
ATOM   5015  O   MET A 530     -15.095 -22.566  15.034  1.00 10.00      A   
ATOM   5016  N   PRO A 531     -13.902 -24.340  15.724  1.00 10.00      A   
ATOM   5017  CA  PRO A 531     -13.121 -23.593  16.715  1.00 10.00      A   
ATOM   5018  CB  PRO A 531     -12.420 -24.689  17.533  1.00 10.00      A   
ATOM   5019  CG  PRO A 531     -13.058 -25.975  17.120  1.00 10.00      A   
ATOM   5020  CD  PRO A 531     -13.545 -25.764  15.720  1.00 10.00      A   
ATOM   5021  C   PRO A 531     -12.079 -22.681  16.063  1.00 10.00      A   
ATOM   5022  O   PRO A 531     -11.507 -21.804  16.713  1.00 10.00      A   
ATOM   5023  N   LYS A 532     -11.848 -22.883  14.771  1.00 10.00      A   
ATOM   5024  HN  LYS A 532     -12.344 -23.586  14.306  1.00 10.00      A   
ATOM   5025  CA  LYS A 532     -10.874 -22.091  14.028  1.00 10.00      A   
ATOM   5026  CB  LYS A 532     -10.378 -22.868  12.811  1.00 10.00      A   
ATOM   5027  CG  LYS A 532      -9.557 -24.091  13.174  1.00 10.00      A   
ATOM   5028  CD  LYS A 532      -8.754 -24.600  11.991  1.00 10.00      A   
ATOM   5029  CE  LYS A 532      -7.808 -25.719  12.400  1.00 10.00      A   
ATOM   5030  NZ  LYS A 532      -8.528 -26.964  12.780  1.00 10.00      A   
ATOM   5031  HZ1 LYS A 532      -7.844 -27.733  12.937  1.00 10.00      A   
ATOM   5032  HZ2 LYS A 532      -9.180 -27.247  12.022  1.00 10.00      A   
ATOM   5033  HZ3 LYS A 532      -9.074 -26.814  13.652  1.00 10.00      A   
ATOM   5034  C   LYS A 532     -11.433 -20.733  13.609  1.00 10.00      A   
ATOM   5035  O   LYS A 532     -10.708 -19.878  13.089  1.00 10.00      A   
ATOM   5036  N   LEU A 533     -12.718 -20.534  13.843  1.00 10.00      A   
ATOM   5037  HN  LEU A 533     -13.242 -21.241  14.275  1.00 10.00      A   
ATOM   5038  CA  LEU A 533     -13.369 -19.283  13.494  1.00 10.00      A   
ATOM   5039  CB  LEU A 533     -14.419 -19.493  12.394  1.00 10.00      A   
ATOM   5040  CG  LEU A 533     -13.888 -19.617  10.960  1.00 10.00      A   
ATOM   5041  CD1 LEU A 533     -13.529 -21.059  10.626  1.00 10.00      A   
ATOM   5042  CD2 LEU A 533     -14.885 -19.055   9.958  1.00 10.00      A   
ATOM   5043  C   LEU A 533     -14.007 -18.654  14.722  1.00 10.00      A   
ATOM   5044  O   LEU A 533     -14.444 -19.358  15.632  1.00 10.00      A   
ATOM   5045  N   ASN A 534     -14.048 -17.334  14.751  1.00 10.00      A   
ATOM   5046  HN  ASN A 534     -13.682 -16.825  13.993  1.00 10.00      A   
ATOM   5047  CA  ASN A 534     -14.638 -16.621  15.870  1.00 10.00      A   
ATOM   5048  CB  ASN A 534     -13.752 -15.457  16.332  1.00 10.00      A   
ATOM   5049  CG  ASN A 534     -12.517 -15.897  17.101  1.00 10.00      A   
ATOM   5050  OD1 ASN A 534     -12.410 -17.041  17.547  1.00 10.00      A   
ATOM   5051  ND2 ASN A 534     -11.581 -14.976  17.276  1.00 10.00      A   
ATOM   5052 HD21 ASN A 534     -11.737 -14.075  16.906  1.00 10.00      A   
ATOM   5053 HD22 ASN A 534     -10.762 -15.232  17.751  1.00 10.00      A   
ATOM   5054  C   ASN A 534     -16.015 -16.097  15.501  1.00 10.00      A   
ATOM   5055  O   ASN A 534     -16.152 -15.257  14.610  1.00 10.00      A   
ATOM   5056  N   VAL A 535     -17.030 -16.608  16.170  1.00 10.00      A   
ATOM   5057  HN  VAL A 535     -16.860 -17.291  16.854  1.00 10.00      A   
ATOM   5058  CA  VAL A 535     -18.391 -16.169  15.927  1.00 10.00      A   
ATOM   5059  CB  VAL A 535     -19.409 -17.312  16.125  1.00 10.00      A   
ATOM   5060  CG1 VAL A 535     -20.803 -16.867  15.705  1.00 10.00      A   
ATOM   5061  CG2 VAL A 535     -18.980 -18.549  15.348  1.00 10.00      A   
ATOM   5062  C   VAL A 535     -18.709 -15.033  16.889  1.00 10.00      A   
ATOM   5063  O   VAL A 535     -19.156 -15.266  18.014  1.00 10.00      A   
ATOM   5064  N   GLU A 536     -18.446 -13.813  16.452  1.00 10.00      A   
ATOM   5065  HN  GLU A 536     -18.097 -13.698  15.536  1.00 10.00      A   
ATOM   5066  CA  GLU A 536     -18.677 -12.638  17.275  1.00 10.00      A   
ATOM   5067  CB  GLU A 536     -17.717 -11.513  16.892  1.00 10.00      A   
ATOM   5068  CG  GLU A 536     -16.258 -11.836  17.159  1.00 10.00      A   
ATOM   5069  CD  GLU A 536     -15.385 -10.596  17.253  1.00 10.00      A   
ATOM   5070  OE1 GLU A 536     -15.897  -9.475  17.037  1.00 10.00      A   
ATOM   5071  OE2 GLU A 536     -14.178 -10.739  17.548  1.00 10.00      A   
ATOM   5072  C   GLU A 536     -20.115 -12.158  17.163  1.00 10.00      A   
ATOM   5073  O   GLU A 536     -20.530 -11.627  16.129  1.00 10.00      A   
ATOM   5074  N   VAL A 537     -20.873 -12.362  18.225  1.00 10.00      A   
ATOM   5075  HN  VAL A 537     -20.484 -12.808  19.011  1.00 10.00      A   
ATOM   5076  CA  VAL A 537     -22.259 -11.943  18.265  1.00 10.00      A   
ATOM   5077  CB  VAL A 537     -23.077 -12.810  19.247  1.00 10.00      A   
ATOM   5078  CG1 VAL A 537     -24.536 -12.379  19.264  1.00 10.00      A   
ATOM   5079  CG2 VAL A 537     -22.957 -14.285  18.886  1.00 10.00      A   
ATOM   5080  C   VAL A 537     -22.330 -10.484  18.706  1.00 10.00      A   
ATOM   5081  O   VAL A 537     -22.021 -10.159  19.851  1.00 10.00      A   
ATOM   5082  N   ILE A 538     -22.707  -9.611  17.785  1.00 10.00      A   
ATOM   5083  HN  ILE A 538     -22.927  -9.932  16.882  1.00 10.00      A   
ATOM   5084  CA  ILE A 538     -22.823  -8.187  18.082  1.00 10.00      A   
ATOM   5085  CB  ILE A 538     -22.155  -7.310  17.002  1.00 10.00      A   
ATOM   5086  CG1 ILE A 538     -20.781  -7.879  16.630  1.00 10.00      A   
ATOM   5087  CG2 ILE A 538     -22.026  -5.871  17.487  1.00 10.00      A   
ATOM   5088  CD1 ILE A 538     -20.122  -7.183  15.462  1.00 10.00      A   
ATOM   5089  C   ILE A 538     -24.294  -7.813  18.208  1.00 10.00      A   
ATOM   5090  O   ILE A 538     -24.964  -7.510  17.214  1.00 10.00      A   
ATOM   5091  N   ASP A 539     -24.785  -7.840  19.431  1.00 10.00      A   
ATOM   5092  HN  ASP A 539     -24.181  -8.045  20.180  1.00 10.00      A   
ATOM   5093  CA  ASP A 539     -26.183  -7.543  19.711  1.00 10.00      A   
ATOM   5094  CB  ASP A 539     -26.921  -8.854  19.991  1.00 10.00      A   
ATOM   5095  CG  ASP A 539     -28.425  -8.709  20.030  1.00 10.00      A   
ATOM   5096  OD1 ASP A 539     -29.093  -9.129  19.060  1.00 10.00      A   
ATOM   5097  OD2 ASP A 539     -28.948  -8.216  21.046  1.00 10.00      A   
ATOM   5098  C   ASP A 539     -26.292  -6.600  20.908  1.00 10.00      A   
ATOM   5099  O   ASP A 539     -25.625  -6.796  21.922  1.00 10.00      A   
ATOM   5100  N   GLU A 540     -27.127  -5.574  20.786  1.00 10.00      A   
ATOM   5101  HN  GLU A 540     -27.643  -5.466  19.949  1.00 10.00      A   
ATOM   5102  CA  GLU A 540     -27.291  -4.592  21.854  1.00 10.00      A   
ATOM   5103  CB  GLU A 540     -27.245  -3.174  21.283  1.00 10.00      A   
ATOM   5104  CG  GLU A 540     -26.002  -2.865  20.468  1.00 10.00      A   
ATOM   5105  CD  GLU A 540     -26.168  -1.621  19.620  1.00 10.00      A   
ATOM   5106  OE1 GLU A 540     -26.827  -1.701  18.563  1.00 10.00      A   
ATOM   5107  OE2 GLU A 540     -25.643  -0.559  20.005  1.00 10.00      A   
ATOM   5108  C   GLU A 540     -28.587  -4.786  22.638  1.00 10.00      A   
ATOM   5109  O   GLU A 540     -29.026  -3.884  23.351  1.00 10.00      A   
ATOM   5110  N   ARG A 541     -29.197  -5.956  22.532  1.00 10.00      A   
ATOM   5111  HN  ARG A 541     -28.806  -6.667  21.967  1.00 10.00      A   
ATOM   5112  CA  ARG A 541     -30.441  -6.212  23.246  1.00 10.00      A   
ATOM   5113  CB  ARG A 541     -31.470  -6.892  22.344  1.00 10.00      A   
ATOM   5114  CG  ARG A 541     -31.705  -6.177  21.026  1.00 10.00      A   
ATOM   5115  CD  ARG A 541     -31.751  -7.160  19.870  1.00 10.00      A   
ATOM   5116  NE  ARG A 541     -32.967  -7.968  19.876  1.00 10.00      A   
ATOM   5117  HE  ARG A 541     -33.740  -7.611  20.373  1.00 10.00      A   
ATOM   5118  CZ  ARG A 541     -33.086  -9.142  19.256  1.00 10.00      A   
ATOM   5119  NH1 ARG A 541     -32.064  -9.646  18.574  1.00 10.00      A   
ATOM   5120 HH11 ARG A 541     -31.159  -9.125  18.527  1.00 10.00      A   
ATOM   5121 HH12 ARG A 541     -32.156 -10.570  18.088  1.00 10.00      A   
ATOM   5122  NH2 ARG A 541     -34.236  -9.802  19.300  1.00 10.00      A   
ATOM   5123 HH21 ARG A 541     -34.337 -10.719  18.812  1.00 10.00      A   
ATOM   5124 HH22 ARG A 541     -35.048  -9.406  19.824  1.00 10.00      A   
ATOM   5125  C   ARG A 541     -30.203  -7.035  24.507  1.00 10.00      A   
ATOM   5126  O   ARG A 541     -31.065  -7.814  24.923  1.00 10.00      A   
ATOM   5127  N   GLY A 542     -29.034  -6.858  25.113  1.00 10.00      A   
ATOM   5128  HN  GLY A 542     -28.381  -6.238  24.726  1.00 10.00      A   
ATOM   5129  CA  GLY A 542     -28.706  -7.580  26.330  1.00 10.00      A   
ATOM   5130  C   GLY A 542     -28.077  -8.930  26.054  1.00 10.00      A   
ATOM   5131  O   GLY A 542     -27.865  -9.296  24.897  1.00 10.00      A   
ATOM   5132  N   ALA A 543     -27.776  -9.668  27.118  1.00 10.00      A   
ATOM   5133  HN  ALA A 543     -27.968  -9.317  28.011  1.00 10.00      A   
ATOM   5134  CA  ALA A 543     -27.171 -10.985  26.995  1.00 10.00      A   
ATOM   5135  CB  ALA A 543     -26.803 -11.526  28.367  1.00 10.00      A   
ATOM   5136  C   ALA A 543     -28.109 -11.951  26.280  1.00 10.00      A   
ATOM   5137  O   ALA A 543     -29.292 -12.049  26.619  1.00 10.00      A   
ATOM   5138  N   PRO A 544     -27.589 -12.689  25.288  1.00 10.00      A   
ATOM   5139  CA  PRO A 544     -28.382 -13.648  24.510  1.00 10.00      A   
ATOM   5140  CB  PRO A 544     -27.399 -14.169  23.456  1.00 10.00      A   
ATOM   5141  CG  PRO A 544     -26.258 -13.209  23.458  1.00 10.00      A   
ATOM   5142  CD  PRO A 544     -26.186 -12.650  24.846  1.00 10.00      A   
ATOM   5143  C   PRO A 544     -28.883 -14.799  25.375  1.00 10.00      A   
ATOM   5144  O   PRO A 544     -29.803 -15.521  24.996  1.00 10.00      A   
ATOM   5145  N   ASP A 545     -28.274 -14.949  26.547  1.00 10.00      A   
ATOM   5146  HN  ASP A 545     -27.545 -14.335  26.779  1.00 10.00      A   
ATOM   5147  CA  ASP A 545     -28.648 -15.998  27.492  1.00 10.00      A   
ATOM   5148  CB  ASP A 545     -27.695 -16.008  28.691  1.00 10.00      A   
ATOM   5149  CG  ASP A 545     -26.283 -16.430  28.337  1.00 10.00      A   
ATOM   5150  OD1 ASP A 545     -26.029 -17.650  28.226  1.00 10.00      A   
ATOM   5151  OD2 ASP A 545     -25.416 -15.544  28.177  1.00 10.00      A   
ATOM   5152  C   ASP A 545     -30.076 -15.800  27.995  1.00 10.00      A   
ATOM   5153  O   ASP A 545     -30.717 -16.745  28.452  1.00 10.00      A   
ATOM   5154  N   SER A 546     -30.568 -14.571  27.910  1.00 10.00      A   
ATOM   5155  HN  SER A 546     -30.008 -13.852  27.537  1.00 10.00      A   
ATOM   5156  CA  SER A 546     -31.916 -14.255  28.363  1.00 10.00      A   
ATOM   5157  CB  SER A 546     -31.932 -12.874  29.016  1.00 10.00      A   
ATOM   5158  OG  SER A 546     -30.830 -12.729  29.897  1.00 10.00      A   
ATOM   5159  HG  SER A 546     -30.877 -13.417  30.576  1.00 10.00      A   
ATOM   5160  C   SER A 546     -32.921 -14.309  27.211  1.00 10.00      A   
ATOM   5161  O   SER A 546     -34.084 -13.941  27.369  1.00 10.00      A   
ATOM   5162  N   ARG A 547     -32.467 -14.767  26.053  1.00 10.00      A   
ATOM   5163  HN  ARG A 547     -31.533 -15.059  25.985  1.00 10.00      A   
ATOM   5164  CA  ARG A 547     -33.322 -14.864  24.882  1.00 10.00      A   
ATOM   5165  CB  ARG A 547     -32.865 -13.882  23.800  1.00 10.00      A   
ATOM   5166  CG  ARG A 547     -32.836 -12.427  24.229  1.00 10.00      A   
ATOM   5167  CD  ARG A 547     -32.831 -11.502  23.024  1.00 10.00      A
[truncated: 216,683 more chars]
