# Supplementary material for: Flexibility of intrinsically disordered degrons in AUX/IAA proteins reinforces auxin co-receptor assemblies
Source: Nat Commun. 2020 May 8;11:2277. doi: 10.1038/s41467-020-16147-2 (PMC7210949; doi:10.1038/s41467-020-16147-2)
Supplement: Supplementary file 9 — Supplementary Data 6 [file 41467_2020_16147_MOESM9_ESM.gz › haddock_files/IAA12/No_disorder_restraint/cluster7_1.pdb]

REMARK FILENAME="complex_215w.pdb0"
REMARK ===============================================================
REMARK HADDOCK run for complex
REMARK initial structure: complex_215.pdb
REMARK final NOE weights: unambig 50 amb: 50
REMARK ===============================================================
REMARK            total,bonds,angles,improper,dihe,vdw,elec,air,cdih,coup,rdcs,vean,dani,xpcs,rg
REMARK energies: -277.772, 0, 0, 0, 0, -25.0824, -254.522, 1.83268, 0, 0, 0, 0, 0, 0, 0
REMARK ===============================================================
REMARK            bonds,angles,impropers,dihe,air,cdih,coup,rdcs,vean,dani,xpcs
REMARK rms-dev.: 0,0,0,0,4.081752E-02,0,0, 0, 0, 0, 0
REMARK ===============================================================
REMARK               air,cdih,coup,rdcs,vean,dani,xpcs
REMARK               >0.3,>5,>1,>0,>5,>0.2,>0.2
REMARK violations.: 0, 0, 0, 0, 0, 0, 0
REMARK ===============================================================
REMARK                        CVpartition#,violations,rms
REMARK AIRs cross-validation: 2, 0, NaN
REMARK ===============================================================
REMARK NCS energy: 0
REMARK ===============================================================
REMARK Symmetry energy: 0
REMARK ===============================================================
REMARK Desolvation energy: 30.2514
REMARK Internal energy free molecules: -22155.4
REMARK Internal energy complex: -33120.5
REMARK Binding energy: -11214.4
REMARK ===============================================================
REMARK buried surface area: 1107.02
REMARK ===============================================================
REMARK water - chain1: 0 0 0
REMARK water - chain2: 0 0 0
REMARK water - chain3: 0 0 0
REMARK water - chain4: 0 0 0
REMARK water - chain5: 0 0 0
REMARK water - chain6: 0 0 0
REMARK ===============================================================
REMARK water - water: 0 0 0
REMARK ===============================================================
REMARK DATE:14-Feb-2019  04:50:10       created by user: enmr022
REMARK VERSION:1.3U
ATOM      1  N   PHE A   9      24.806  21.563   5.212  1.00 10.00      A   
ATOM      2  HN  PHE A   9      25.103  21.834   4.313  1.00 10.00      A   
ATOM      3  CA  PHE A   9      24.892  20.157   5.585  1.00 10.00      A   
ATOM      4  CB  PHE A   9      23.566  19.677   6.179  1.00 10.00      A   
ATOM      5  CG  PHE A   9      23.309  20.186   7.561  1.00 10.00      A   
ATOM      6  CD1 PHE A   9      22.319  21.120   7.800  1.00 10.00      A   
ATOM      7  CD2 PHE A   9      24.062  19.723   8.626  1.00 10.00      A   
ATOM      8  CE1 PHE A   9      22.085  21.584   9.077  1.00 10.00      A   
ATOM      9  CE2 PHE A   9      23.836  20.182   9.903  1.00 10.00      A   
ATOM     10  CZ  PHE A   9      22.845  21.113  10.129  1.00 10.00      A   
ATOM     11  C   PHE A   9      25.250  19.291   4.386  1.00 10.00      A   
ATOM     12  O   PHE A   9      24.676  19.449   3.312  1.00 10.00      A   
ATOM     13  N   PRO A  10      26.217  18.376   4.558  1.00 10.00      A   
ATOM     14  CA  PRO A  10      26.644  17.464   3.493  1.00 10.00      A   
ATOM     15  CB  PRO A  10      27.728  16.610   4.165  1.00 10.00      A   
ATOM     16  CG  PRO A  10      28.190  17.423   5.322  1.00 10.00      A   
ATOM     17  CD  PRO A  10      26.983  18.174   5.796  1.00 10.00      A   
ATOM     18  C   PRO A  10      25.496  16.570   3.026  1.00 10.00      A   
ATOM     19  O   PRO A  10      24.528  16.342   3.761  1.00 10.00      A   
ATOM     20  N   GLU A  11      25.629  16.051   1.814  1.00 10.00      A   
ATOM     21  HN  GLU A  11      26.438  16.255   1.299  1.00 10.00      A   
ATOM     22  CA  GLU A  11      24.615  15.187   1.219  1.00 10.00      A   
ATOM     23  CB  GLU A  11      25.080  14.704  -0.156  1.00 10.00      A   
ATOM     24  CG  GLU A  11      25.775  15.771  -0.986  1.00 10.00      A   
ATOM     25  CD  GLU A  11      24.816  16.563  -1.847  1.00 10.00      A   
ATOM     26  OE1 GLU A  11      24.581  16.158  -3.005  1.00 10.00      A   
ATOM     27  OE2 GLU A  11      24.309  17.602  -1.382  1.00 10.00      A   
ATOM     28  C   GLU A  11      24.317  13.984   2.109  1.00 10.00      A   
ATOM     29  O   GLU A  11      23.162  13.584   2.256  1.00 10.00      A   
ATOM     30  N   GLU A  12      25.367  13.422   2.706  1.00 10.00      A   
ATOM     31  HN  GLU A  12      26.260  13.791   2.539  1.00 10.00      A   
ATOM     32  CA  GLU A  12      25.233  12.261   3.585  1.00 10.00      A   
ATOM     33  CB  GLU A  12      26.612  11.777   4.043  1.00 10.00      A   
ATOM     34  CG  GLU A  12      27.432  12.835   4.765  1.00 10.00      A   
ATOM     35  CD  GLU A  12      28.913  12.724   4.484  1.00 10.00      A   
ATOM     36  OE1 GLU A  12      29.371  13.260   3.452  1.00 10.00      A   
ATOM     37  OE2 GLU A  12      29.632  12.113   5.296  1.00 10.00      A   
ATOM     38  C   GLU A  12      24.341  12.558   4.792  1.00 10.00      A   
ATOM     39  O   GLU A  12      23.575  11.700   5.237  1.00 10.00      A   
ATOM     40  N   VAL A  13      24.431  13.781   5.300  1.00 10.00      A   
ATOM     41  HN  VAL A  13      25.034  14.427   4.881  1.00 10.00      A   
ATOM     42  CA  VAL A  13      23.643  14.191   6.449  1.00 10.00      A   
ATOM     43  CB  VAL A  13      24.182  15.508   7.048  1.00 10.00      A   
ATOM     44  CG1 VAL A  13      23.260  16.028   8.136  1.00 10.00      A   
ATOM     45  CG2 VAL A  13      25.587  15.302   7.599  1.00 10.00      A   
ATOM     46  C   VAL A  13      22.179  14.355   6.055  1.00 10.00      A   
ATOM     47  O   VAL A  13      21.284  13.863   6.736  1.00 10.00      A   
ATOM     48  N   LEU A  14      21.946  15.027   4.937  1.00 10.00      A   
ATOM     49  HN  LEU A  14      22.707  15.384   4.426  1.00 10.00      A   
ATOM     50  CA  LEU A  14      20.588  15.246   4.451  1.00 10.00      A   
ATOM     51  CB  LEU A  14      20.601  16.146   3.212  1.00 10.00      A   
ATOM     52  CG  LEU A  14      21.179  17.552   3.413  1.00 10.00      A   
ATOM     53  CD1 LEU A  14      21.230  18.315   2.098  1.00 10.00      A   
ATOM     54  CD2 LEU A  14      20.376  18.320   4.449  1.00 10.00      A   
ATOM     55  C   LEU A  14      19.901  13.913   4.156  1.00 10.00      A   
ATOM     56  O   LEU A  14      18.733  13.718   4.488  1.00 10.00      A   
ATOM     57  N   GLU A  15      20.647  12.991   3.553  1.00 10.00      A   
ATOM     58  HN  GLU A  15      21.575  13.210   3.315  1.00 10.00      A   
ATOM     59  CA  GLU A  15      20.129  11.665   3.230  1.00 10.00      A   
ATOM     60  CB  GLU A  15      21.183  10.868   2.452  1.00 10.00      A   
ATOM     61  CG  GLU A  15      20.750   9.466   2.051  1.00 10.00      A   
ATOM     62  CD  GLU A  15      21.856   8.682   1.370  1.00 10.00      A   
ATOM     63  OE1 GLU A  15      22.836   8.307   2.049  1.00 10.00      A   
ATOM     64  OE2 GLU A  15      21.747   8.422   0.155  1.00 10.00      A   
ATOM     65  C   GLU A  15      19.750  10.930   4.514  1.00 10.00      A   
ATOM     66  O   GLU A  15      18.737  10.229   4.568  1.00 10.00      A   
ATOM     67  N   HIS A  16      20.564  11.111   5.548  1.00 10.00      A   
ATOM     68  HN  HIS A  16      21.352  11.686   5.439  1.00 10.00      A   
ATOM     69  CA  HIS A  16      20.323  10.477   6.840  1.00 10.00      A   
ATOM     70  CB  HIS A  16      21.528  10.678   7.768  1.00 10.00      A   
ATOM     71  CG  HIS A  16      21.700   9.603   8.802  1.00 10.00      A   
ATOM     72  ND1 HIS A  16      22.678   8.643   8.675  1.00 10.00      A   
ATOM     73  CD2 HIS A  16      21.013   9.389   9.957  1.00 10.00      A   
ATOM     74  CE1 HIS A  16      22.572   7.874   9.743  1.00 10.00      A   
ATOM     75  NE2 HIS A  16      21.581   8.286  10.546  1.00 10.00      A   
ATOM     76  HE2 HIS A  16      21.314   7.879  11.407  1.00 10.00      A   
ATOM     77  C   HIS A  16      19.057  11.042   7.479  1.00 10.00      A   
ATOM     78  O   HIS A  16      18.248  10.301   8.031  1.00 10.00      A   
ATOM     79  N   VAL A  17      18.883  12.356   7.384  1.00 10.00      A   
ATOM     80  HN  VAL A  17      19.570  12.895   6.929  1.00 10.00      A   
ATOM     81  CA  VAL A  17      17.709  13.022   7.943  1.00 10.00      A   
ATOM     82  CB  VAL A  17      17.822  14.560   7.822  1.00 10.00      A   
ATOM     83  CG1 VAL A  17      16.554  15.247   8.312  1.00 10.00      A   
ATOM     84  CG2 VAL A  17      19.033  15.069   8.587  1.00 10.00      A   
ATOM     85  C   VAL A  17      16.435  12.555   7.243  1.00 10.00      A   
ATOM     86  O   VAL A  17      15.434  12.243   7.891  1.00 10.00      A   
ATOM     87  N   PHE A  18      16.497  12.466   5.918  1.00 10.00      A   
ATOM     88  HN  PHE A  18      17.343  12.685   5.465  1.00 10.00      A   
ATOM     89  CA  PHE A  18      15.349  12.063   5.108  1.00 10.00      A   
ATOM     90  CB  PHE A  18      15.650  12.234   3.615  1.00 10.00      A   
ATOM     91  CG  PHE A  18      15.884  13.655   3.175  1.00 10.00      A   
ATOM     92  CD1 PHE A  18      16.431  13.923   1.930  1.00 10.00      A   
ATOM     93  CD2 PHE A  18      15.562  14.721   4.003  1.00 10.00      A   
ATOM     94  CE1 PHE A  18      16.652  15.223   1.519  1.00 10.00      A   
ATOM     95  CE2 PHE A  18      15.780  16.022   3.598  1.00 10.00      A   
ATOM     96  CZ  PHE A  18      16.328  16.274   2.355  1.00 10.00      A   
ATOM     97  C   PHE A  18      14.899  10.629   5.385  1.00 10.00      A   
ATOM     98  O   PHE A  18      13.789  10.237   5.018  1.00 10.00      A   
ATOM     99  N   SER A  19      15.753   9.842   6.027  1.00 10.00      A   
ATOM    100  HN  SER A  19      16.623  10.202   6.302  1.00 10.00      A   
ATOM    101  CA  SER A  19      15.420   8.456   6.327  1.00 10.00      A   
ATOM    102  CB  SER A  19      16.663   7.668   6.754  1.00 10.00      A   
ATOM    103  OG  SER A  19      17.043   7.978   8.085  1.00 10.00      A   
ATOM    104  HG  SER A  19      17.561   8.797   8.092  1.00 10.00      A   
ATOM    105  C   SER A  19      14.329   8.363   7.394  1.00 10.00      A   
ATOM    106  O   SER A  19      13.576   7.389   7.442  1.00 10.00      A   
ATOM    107  N   PHE A  20      14.222   9.399   8.219  1.00 10.00      A   
ATOM    108  HN  PHE A  20      14.823  10.168   8.100  1.00 10.00      A   
ATOM    109  CA  PHE A  20      13.234   9.426   9.293  1.00 10.00      A   
ATOM    110  CB  PHE A  20      13.764  10.212  10.499  1.00 10.00      A   
ATOM    111  CG  PHE A  20      15.026   9.648  11.092  1.00 10.00      A   
ATOM    112  CD1 PHE A  20      16.265  10.158  10.734  1.00 10.00      A   
ATOM    113  CD2 PHE A  20      14.976   8.603  12.001  1.00 10.00      A   
ATOM    114  CE1 PHE A  20      17.427   9.640  11.268  1.00 10.00      A   
ATOM    115  CE2 PHE A  20      16.136   8.082  12.539  1.00 10.00      A   
ATOM    116  CZ  PHE A  20      17.361   8.601  12.171  1.00 10.00      A   
ATOM    117  C   PHE A  20      11.902  10.013   8.828  1.00 10.00      A   
ATOM    118  O   PHE A  20      10.951  10.112   9.608  1.00 10.00      A   
ATOM    119  N   ILE A  21      11.840  10.406   7.567  1.00 10.00      A   
ATOM    120  HN  ILE A  21      12.630  10.300   6.995  1.00 10.00      A   
ATOM    121  CA  ILE A  21      10.629  10.985   7.001  1.00 10.00      A   
ATOM    122  CB  ILE A  21      10.853  12.443   6.537  1.00 10.00      A   
ATOM    123  CG1 ILE A  21      12.189  12.991   7.063  1.00 10.00      A   
ATOM    124  CG2 ILE A  21       9.698  13.326   6.983  1.00 10.00      A   
ATOM    125  CD1 ILE A  21      12.519  14.386   6.580  1.00 10.00      A   
ATOM    126  C   ILE A  21      10.150  10.140   5.820  1.00 10.00      A   
ATOM    127  O   ILE A  21      10.544  10.371   4.674  1.00 10.00      A   
ATOM    128  N   GLN A  22       9.290   9.167   6.102  1.00 10.00      A   
ATOM    129  HN  GLN A  22       8.979   9.060   7.028  1.00 10.00      A   
ATOM    130  CA  GLN A  22       8.788   8.261   5.073  1.00 10.00      A   
ATOM    131  CB  GLN A  22       8.872   6.805   5.548  1.00 10.00      A   
ATOM    132  CG  GLN A  22      10.288   6.324   5.839  1.00 10.00      A   
ATOM    133  CD  GLN A  22      11.206   6.409   4.633  1.00 10.00      A   
ATOM    134  OE1 GLN A  22      10.776   6.256   3.490  1.00 10.00      A   
ATOM    135  NE2 GLN A  22      12.482   6.661   4.883  1.00 10.00      A   
ATOM    136 HE21 GLN A  22      12.753   6.784   5.823  1.00 10.00      A   
ATOM    137 HE22 GLN A  22      13.099   6.710   4.129  1.00 10.00      A   
ATOM    138  C   GLN A  22       7.363   8.588   4.619  1.00 10.00      A   
ATOM    139  O   GLN A  22       6.843   7.951   3.700  1.00 10.00      A   
ATOM    140  N   LEU A  23       6.721   9.558   5.257  1.00 10.00      A   
ATOM    141  HN  LEU A  23       7.166  10.038   5.991  1.00 10.00      A   
ATOM    142  CA  LEU A  23       5.362   9.926   4.872  1.00 10.00      A   
ATOM    143  CB  LEU A  23       4.751  10.916   5.862  1.00 10.00      A   
ATOM    144  CG  LEU A  23       3.256  11.191   5.686  1.00 10.00      A   
ATOM    145  CD1 LEU A  23       2.429   9.998   6.144  1.00 10.00      A   
ATOM    146  CD2 LEU A  23       2.845  12.449   6.427  1.00 10.00      A   
ATOM    147  C   LEU A  23       5.359  10.510   3.463  1.00 10.00      A   
ATOM    148  O   LEU A  23       6.183  11.367   3.144  1.00 10.00      A   
ATOM    149  N   ASP A  24       4.427  10.054   2.633  1.00 10.00      A   
ATOM    150  HN  ASP A  24       3.769   9.405   2.963  1.00 10.00      A   
ATOM    151  CA  ASP A  24       4.344  10.506   1.246  1.00 10.00      A   
ATOM    152  CB  ASP A  24       3.289   9.722   0.463  1.00 10.00      A   
ATOM    153  CG  ASP A  24       3.769   8.337   0.080  1.00 10.00      A   
ATOM    154  OD1 ASP A  24       4.698   8.233  -0.745  1.00 10.00      A   
ATOM    155  OD2 ASP A  24       3.239   7.344   0.623  1.00 10.00      A   
ATOM    156  C   ASP A  24       4.120  12.009   1.127  1.00 10.00      A   
ATOM    157  O   ASP A  24       4.791  12.677   0.344  1.00 10.00      A   
ATOM    158  N   LYS A  25       3.186  12.541   1.909  1.00 10.00      A   
ATOM    159  HN  LYS A  25       2.668  11.956   2.505  1.00 10.00      A   
ATOM    160  CA  LYS A  25       2.899  13.975   1.883  1.00 10.00      A   
ATOM    161  CB  LYS A  25       1.670  14.312   2.730  1.00 10.00      A   
ATOM    162  CG  LYS A  25       0.350  14.073   2.013  1.00 10.00      A   
ATOM    163  CD  LYS A  25      -0.838  14.401   2.904  1.00 10.00      A   
ATOM    164  CE  LYS A  25      -2.160  14.164   2.186  1.00 10.00      A   
ATOM    165  NZ  LYS A  25      -2.464  15.239   1.200  1.00 10.00      A   
ATOM    166  HZ1 LYS A  25      -3.443  15.145   0.858  1.00 10.00      A   
ATOM    167  HZ2 LYS A  25      -1.819  15.173   0.381  1.00 10.00      A   
ATOM    168  HZ3 LYS A  25      -2.351  16.175   1.642  1.00 10.00      A   
ATOM    169  C   LYS A  25       4.116  14.782   2.329  1.00 10.00      A   
ATOM    170  O   LYS A  25       4.425  15.833   1.757  1.00 10.00      A   
ATOM    171  N   ASP A  26       4.813  14.277   3.343  1.00 10.00      A   
ATOM    172  HN  ASP A  26       4.514  13.443   3.760  1.00 10.00      A   
ATOM    173  CA  ASP A  26       6.016  14.937   3.843  1.00 10.00      A   
ATOM    174  CB  ASP A  26       6.562  14.230   5.091  1.00 10.00      A   
ATOM    175  CG  ASP A  26       5.873  14.628   6.383  1.00 10.00      A   
ATOM    176  OD1 ASP A  26       5.267  15.724   6.440  1.00 10.00      A   
ATOM    177  OD2 ASP A  26       5.935  13.841   7.349  1.00 10.00      A   
ATOM    178  C   ASP A  26       7.077  14.895   2.758  1.00 10.00      A   
ATOM    179  O   ASP A  26       7.759  15.882   2.494  1.00 10.00      A   
ATOM    180  N   ARG A  27       7.193  13.731   2.128  1.00 10.00      A   
ATOM    181  HN  ARG A  27       6.616  12.985   2.407  1.00 10.00      A   
ATOM    182  CA  ARG A  27       8.150  13.508   1.053  1.00 10.00      A   
ATOM    183  CB  ARG A  27       8.050  12.058   0.563  1.00 10.00      A   
ATOM    184  CG  ARG A  27       9.009  11.105   1.256  1.00 10.00      A   
ATOM    185  CD  ARG A  27      10.438  11.433   0.869  1.00 10.00      A   
ATOM    186  NE  ARG A  27      11.430  10.824   1.754  1.00 10.00      A   
ATOM    187  HE  ARG A  27      11.166  10.654   2.687  1.00 10.00      A   
ATOM    188  CZ  ARG A  27      12.658  10.499   1.360  1.00 10.00      A   
ATOM    189  NH1 ARG A  27      13.033  10.713   0.104  1.00 10.00      A   
ATOM    190 HH11 ARG A  27      13.998  10.467  -0.204  1.00 10.00      A   
ATOM    191 HH12 ARG A  27      12.360  11.130  -0.586  1.00 10.00      A   
ATOM    192  NH2 ARG A  27      13.517   9.984   2.229  1.00 10.00      A   
ATOM    193 HH21 ARG A  27      13.232   9.838   3.222  1.00 10.00      A   
ATOM    194 HH22 ARG A  27      14.478   9.729   1.924  1.00 10.00      A   
ATOM    195  C   ARG A  27       7.917  14.474  -0.102  1.00 10.00      A   
ATOM    196  O   ARG A  27       8.860  15.044  -0.648  1.00 10.00      A   
ATOM    197  N   ASN A  28       6.653  14.664  -0.456  1.00 10.00      A   
ATOM    198  HN  ASN A  28       5.944  14.178   0.024  1.00 10.00      A   
ATOM    199  CA  ASN A  28       6.285  15.560  -1.545  1.00 10.00      A   
ATOM    200  CB  ASN A  28       4.802  15.424  -1.897  1.00 10.00      A   
ATOM    201  CG  ASN A  28       4.479  14.101  -2.559  1.00 10.00      A   
ATOM    202  OD1 ASN A  28       5.359  13.442  -3.125  1.00 10.00      A   
ATOM    203  ND2 ASN A  28       3.218  13.704  -2.506  1.00 10.00      A   
ATOM    204 HD21 ASN A  28       2.561  14.283  -2.049  1.00 10.00      A   
ATOM    205 HD22 ASN A  28       2.986  12.849  -2.931  1.00 10.00      A   
ATOM    206  C   ASN A  28       6.617  17.008  -1.219  1.00 10.00      A   
ATOM    207  O   ASN A  28       6.793  17.828  -2.115  1.00 10.00      A   
ATOM    208  N   SER A  29       6.702  17.320   0.065  1.00 10.00      A   
ATOM    209  HN  SER A  29       6.550  16.627   0.740  1.00 10.00      A   
ATOM    210  CA  SER A  29       7.020  18.670   0.495  1.00 10.00      A   
ATOM    211  CB  SER A  29       6.461  18.923   1.897  1.00 10.00      A   
ATOM    212  OG  SER A  29       5.061  18.688   1.928  1.00 10.00      A   
ATOM    213  HG  SER A  29       4.896  17.737   1.903  1.00 10.00      A   
ATOM    214  C   SER A  29       8.528  18.909   0.449  1.00 10.00      A   
ATOM    215  O   SER A  29       8.985  20.028   0.204  1.00 10.00      A   
ATOM    216  N   VAL A  30       9.294  17.842   0.655  1.00 10.00      A   
ATOM    217  HN  VAL A  30       8.868  16.973   0.822  1.00 10.00      A   
ATOM    218  CA  VAL A  30      10.751  17.926   0.645  1.00 10.00      A   
ATOM    219  CB  VAL A  30      11.403  16.634   1.185  1.00 10.00      A   
ATOM    220  CG1 VAL A  30      12.922  16.729   1.139  1.00 10.00      A   
ATOM    221  CG2 VAL A  30      10.934  16.354   2.604  1.00 10.00      A   
ATOM    222  C   VAL A  30      11.283  18.228  -0.758  1.00 10.00      A   
ATOM    223  O   VAL A  30      12.242  18.980  -0.920  1.00 10.00      A   
ATOM    224  N   SER A  31      10.644  17.660  -1.771  1.00 10.00      A   
ATOM    225  HN  SER A  31       9.877  17.074  -1.592  1.00 10.00      A   
ATOM    226  CA  SER A  31      11.066  17.874  -3.150  1.00 10.00      A   
ATOM    227  CB  SER A  31      10.502  16.771  -4.047  1.00 10.00      A   
ATOM    228  OG  SER A  31       9.517  16.017  -3.360  1.00 10.00      A   
ATOM    229  HG  SER A  31       9.917  15.188  -3.038  1.00 10.00      A   
ATOM    230  C   SER A  31      10.651  19.252  -3.677  1.00 10.00      A   
ATOM    231  O   SER A  31      10.955  19.605  -4.816  1.00 10.00      A   
ATOM    232  N   LEU A  32       9.973  20.033  -2.844  1.00 10.00      A   
ATOM    233  HN  LEU A  32       9.767  19.709  -1.941  1.00 10.00      A   
ATOM    234  CA  LEU A  32       9.514  21.358  -3.251  1.00 10.00      A   
ATOM    235  CB  LEU A  32       8.001  21.480  -3.056  1.00 10.00      A   
ATOM    236  CG  LEU A  32       7.120  20.727  -4.053  1.00 10.00      A   
ATOM    237  CD1 LEU A  32       5.687  20.681  -3.552  1.00 10.00      A   
ATOM    238  CD2 LEU A  32       7.179  21.394  -5.416  1.00 10.00      A   
ATOM    239  C   LEU A  32      10.229  22.489  -2.506  1.00 10.00      A   
ATOM    240  O   LEU A  32       9.962  23.667  -2.754  1.00 10.00      A   
ATOM    241  N   VAL A  33      11.137  22.145  -1.593  1.00 10.00      A   
ATOM    242  HN  VAL A  33      11.325  21.196  -1.427  1.00 10.00      A   
ATOM    243  CA  VAL A  33      11.854  23.169  -0.837  1.00 10.00      A   
ATOM    244  CB  VAL A  33      12.386  22.672   0.524  1.00 10.00      A   
ATOM    245  CG1 VAL A  33      11.228  22.264   1.419  1.00 10.00      A   
ATOM    246  CG2 VAL A  33      13.361  21.520   0.357  1.00 10.00      A   
ATOM    247  C   VAL A  33      12.959  23.828  -1.659  1.00 10.00      A   
ATOM    248  O   VAL A  33      13.044  25.055  -1.715  1.00 10.00      A   
ATOM    249  N   CYS A  34      13.781  23.012  -2.311  1.00 10.00      A   
ATOM    250  HN  CYS A  34      13.653  22.046  -2.231  1.00 10.00      A   
ATOM    251  CA  CYS A  34      14.878  23.504  -3.139  1.00 10.00      A   
ATOM    252  CB  CYS A  34      16.036  24.006  -2.270  1.00 10.00      A   
ATOM    253  SG  CYS A  34      16.476  22.903  -0.907  1.00 10.00      A   
ATOM    254  HG  CYS A  34      17.778  23.021  -0.683  1.00 10.00      A   
ATOM    255  C   CYS A  34      15.354  22.402  -4.078  1.00 10.00      A   
ATOM    256  O   CYS A  34      15.132  21.220  -3.813  1.00 10.00      A   
ATOM    257  N   LYS A  35      16.005  22.786  -5.167  1.00 10.00      A   
ATOM    258  HN  LYS A  35      16.168  23.751  -5.315  1.00 10.00      A   
ATOM    259  CA  LYS A  35      16.491  21.820  -6.153  1.00 10.00      A   
ATOM    260  CB  LYS A  35      17.016  22.543  -7.397  1.00 10.00      A   
ATOM    261  CG  LYS A  35      16.836  21.783  -8.703  1.00 10.00      A   
ATOM    262  CD  LYS A  35      17.339  22.608  -9.877  1.00 10.00      A   
ATOM    263  CE  LYS A  35      17.057  21.929 -11.207  1.00 10.00      A   
ATOM    264  NZ  LYS A  35      15.610  21.925 -11.557  1.00 10.00      A   
ATOM    265  HZ1 LYS A  35      15.466  21.430 -12.460  1.00 10.00      A   
ATOM    266  HZ2 LYS A  35      15.251  22.906 -11.653  1.00 10.00      A   
ATOM    267  HZ3 LYS A  35      15.062  21.438 -10.821  1.00 10.00      A   
ATOM    268  C   LYS A  35      17.568  20.911  -5.565  1.00 10.00      A   
ATOM    269  O   LYS A  35      17.732  19.769  -5.996  1.00 10.00      A   
ATOM    270  N   SER A  36      18.294  21.428  -4.583  1.00 10.00      A   
ATOM    271  HN  SER A  36      18.118  22.348  -4.294  1.00 10.00      A   
ATOM    272  CA  SER A  36      19.351  20.686  -3.918  1.00 10.00      A   
ATOM    273  CB  SER A  36      20.078  21.626  -2.962  1.00 10.00      A   
ATOM    274  OG  SER A  36      19.263  22.751  -2.668  1.00 10.00      A   
ATOM    275  HG  SER A  36      19.775  23.392  -2.159  1.00 10.00      A   
ATOM    276  C   SER A  36      18.779  19.486  -3.167  1.00 10.00      A   
ATOM    277  O   SER A  36      19.266  18.360  -3.306  1.00 10.00      A   
ATOM    278  N   TRP A  37      17.721  19.724  -2.398  1.00 10.00      A   
ATOM    279  HN  TRP A  37      17.361  20.633  -2.342  1.00 10.00      A   
ATOM    280  CA  TRP A  37      17.084  18.660  -1.638  1.00 10.00      A   
ATOM    281  CB  TRP A  37      16.209  19.230  -0.516  1.00 10.00      A   
ATOM    282  CG  TRP A  37      16.980  19.841   0.623  1.00 10.00      A   
ATOM    283  CD1 TRP A  37      18.243  20.361   0.580  1.00 10.00      A   
ATOM    284  CD2 TRP A  37      16.530  20.004   1.975  1.00 10.00      A   
ATOM    285  NE1 TRP A  37      18.606  20.834   1.815  1.00 10.00      A   
ATOM    286  HE1 TRP A  37      19.469  21.253   2.037  1.00 10.00      A   
ATOM    287  CE2 TRP A  37      17.574  20.625   2.691  1.00 10.00      A   
ATOM    288  CE3 TRP A  37      15.348  19.683   2.648  1.00 10.00      A   
ATOM    289  CZ2 TRP A  37      17.469  20.932   4.046  1.00 10.00      A   
ATOM    290  CZ3 TRP A  37      15.246  19.987   3.992  1.00 10.00      A   
ATOM    291  CH2 TRP A  37      16.299  20.606   4.676  1.00 10.00      A   
ATOM    292  C   TRP A  37      16.267  17.774  -2.568  1.00 10.00      A   
ATOM    293  O   TRP A  37      16.135  16.576  -2.335  1.00 10.00      A   
ATOM    294  N   TYR A  38      15.748  18.376  -3.634  1.00 10.00      A   
ATOM    295  HN  TYR A  38      15.904  19.341  -3.757  1.00 10.00      A   
ATOM    296  CA  TYR A  38      14.951  17.657  -4.626  1.00 10.00      A   
ATOM    297  CB  TYR A  38      14.494  18.625  -5.730  1.00 10.00      A   
ATOM    298  CG  TYR A  38      13.885  17.977  -6.960  1.00 10.00      A   
ATOM    299  CD1 TYR A  38      14.643  17.768  -8.107  1.00 10.00      A   
ATOM    300  CD2 TYR A  38      12.551  17.591  -6.982  1.00 10.00      A   
ATOM    301  CE1 TYR A  38      14.092  17.191  -9.235  1.00 10.00      A   
ATOM    302  CE2 TYR A  38      11.992  17.009  -8.105  1.00 10.00      A   
ATOM    303  CZ  TYR A  38      12.766  16.813  -9.230  1.00 10.00      A   
ATOM    304  OH  TYR A  38      12.214  16.237 -10.356  1.00 10.00      A   
ATOM    305  HH  TYR A  38      11.406  16.711 -10.598  1.00 10.00      A   
ATOM    306  C   TYR A  38      15.754  16.510  -5.228  1.00 10.00      A   
ATOM    307  O   TYR A  38      15.246  15.397  -5.385  1.00 10.00      A   
ATOM    308  N   GLU A  39      17.015  16.787  -5.548  1.00 10.00      A   
ATOM    309  HN  GLU A  39      17.360  17.697  -5.392  1.00 10.00      A   
ATOM    310  CA  GLU A  39      17.895  15.783  -6.137  1.00 10.00      A   
ATOM    311  CB  GLU A  39      19.172  16.429  -6.676  1.00 10.00      A   
ATOM    312  CG  GLU A  39      18.995  17.096  -8.027  1.00 10.00      A   
ATOM    313  CD  GLU A  39      18.677  16.106  -9.131  1.00 10.00      A   
ATOM    314  OE1 GLU A  39      17.490  15.962  -9.490  1.00 10.00      A   
ATOM    315  OE2 GLU A  39      19.615  15.467  -9.650  1.00 10.00      A   
ATOM    316  C   GLU A  39      18.232  14.669  -5.147  1.00 10.00      A   
ATOM    317  O   GLU A  39      18.528  13.546  -5.547  1.00 10.00      A   
ATOM    318  N   ILE A  40      18.185  14.976  -3.859  1.00 10.00      A   
ATOM    319  HN  ILE A  40      17.948  15.890  -3.590  1.00 10.00      A   
ATOM    320  CA  ILE A  40      18.479  13.981  -2.833  1.00 10.00      A   
ATOM    321  CB  ILE A  40      19.052  14.622  -1.549  1.00 10.00      A   
ATOM    322  CG1 ILE A  40      20.339  15.385  -1.872  1.00 10.00      A   
ATOM    323  CG2 ILE A  40      19.317  13.564  -0.484  1.00 10.00      A   
ATOM    324  CD1 ILE A  40      20.949  16.092  -0.684  1.00 10.00      A   
ATOM    325  C   ILE A  40      17.230  13.170  -2.500  1.00 10.00      A   
ATOM    326  O   ILE A  40      17.302  11.958  -2.294  1.00 10.00      A   
ATOM    327  N   GLU A  41      16.085  13.847  -2.462  1.00 10.00      A   
ATOM    328  HN  GLU A  41      16.100  14.820  -2.632  1.00 10.00      A   
ATOM    329  CA  GLU A  41      14.808  13.202  -2.165  1.00 10.00      A   
ATOM    330  CB  GLU A  41      13.680  14.243  -2.203  1.00 10.00      A   
ATOM    331  CG  GLU A  41      12.440  13.880  -1.395  1.00 10.00      A   
ATOM    332  CD  GLU A  41      11.439  13.052  -2.179  1.00 10.00      A   
ATOM    333  OE1 GLU A  41      10.645  13.638  -2.947  1.00 10.00      A   
ATOM    334  OE2 GLU A  41      11.430  11.813  -2.021  1.00 10.00      A   
ATOM    335  C   GLU A  41      14.535  12.092  -3.178  1.00 10.00      A   
ATOM    336  O   GLU A  41      14.184  10.969  -2.812  1.00 10.00      A   
ATOM    337  N   ARG A  42      14.756  12.411  -4.451  1.00 10.00      A   
ATOM    338  HN  ARG A  42      15.074  13.317  -4.663  1.00 10.00      A   
ATOM    339  CA  ARG A  42      14.537  11.467  -5.544  1.00 10.00      A   
ATOM    340  CB  ARG A  42      14.536  12.197  -6.891  1.00 10.00      A   
ATOM    341  CG  ARG A  42      15.849  12.883  -7.231  1.00 10.00      A   
ATOM    342  CD  ARG A  42      15.827  13.460  -8.637  1.00 10.00      A   
ATOM    343  NE  ARG A  42      15.965  12.423  -9.658  1.00 10.00      A   
ATOM    344  HE  ARG A  42      15.494  11.573  -9.505  1.00 10.00      A   
ATOM    345  CZ  ARG A  42      16.694  12.560 -10.764  1.00 10.00      A   
ATOM    346  NH1 ARG A  42      17.355  13.687 -11.001  1.00 10.00      A   
ATOM    347 HH11 ARG A  42      17.312  14.483 -10.315  1.00 10.00      A   
ATOM    348 HH12 ARG A  42      17.921  13.784 -11.869  1.00 10.00      A   
ATOM    349  NH2 ARG A  42      16.757  11.568 -11.643  1.00 10.00      A   
ATOM    350 HH21 ARG A  42      17.327  11.674 -12.508  1.00 10.00      A   
ATOM    351 HH22 ARG A  42      16.237  10.675 -11.475  1.00 10.00      A   
ATOM    352  C   ARG A  42      15.565  10.332  -5.548  1.00 10.00      A   
ATOM    353  O   ARG A  42      15.545   9.463  -6.420  1.00 10.00      A   
ATOM    354  N   TRP A  43      16.460  10.337  -4.573  1.00 10.00      A   
ATOM    355  HN  TRP A  43      16.441  11.056  -3.902  1.00 10.00      A   
ATOM    356  CA  TRP A  43      17.477   9.305  -4.474  1.00 10.00      A   
ATOM    357  CB  TRP A  43      18.876   9.911  -4.611  1.00 10.00      A   
ATOM    358  CG  TRP A  43      19.397   9.925  -6.017  1.00 10.00      A   
ATOM    359  CD1 TRP A  43      19.676  11.024  -6.776  1.00 10.00      A   
ATOM    360  CD2 TRP A  43      19.703   8.786  -6.833  1.00 10.00      A   
ATOM    361  NE1 TRP A  43      20.141  10.643  -8.010  1.00 10.00      A   
ATOM    362  HE1 TRP A  43      20.413  11.253  -8.731  1.00 10.00      A   
ATOM    363  CE2 TRP A  43      20.168   9.274  -8.070  1.00 10.00      A   
ATOM    364  CE3 TRP A  43      19.637   7.401  -6.637  1.00 10.00      A   
ATOM    365  CZ2 TRP A  43      20.559   8.430  -9.108  1.00 10.00      A   
ATOM    366  CZ3 TRP A  43      20.025   6.566  -7.669  1.00 10.00      A   
ATOM    367  CH2 TRP A  43      20.481   7.083  -8.887  1.00 10.00      A   
ATOM    368  C   TRP A  43      17.370   8.540  -3.160  1.00 10.00      A   
ATOM    369  O   TRP A  43      18.212   7.694  -2.862  1.00 10.00      A   
ATOM    370  N   CYS A  44      16.346   8.836  -2.365  1.00 10.00      A   
ATOM    371  HN  CYS A  44      15.707   9.533  -2.630  1.00 10.00      A   
ATOM    372  CA  CYS A  44      16.177   8.147  -1.089  1.00 10.00      A   
ATOM    373  CB  CYS A  44      16.739   8.978   0.066  1.00 10.00      A   
ATOM    374  SG  CYS A  44      16.147  10.683   0.113  1.00 10.00      A   
ATOM    375  HG  CYS A  44      16.829  11.370  -0.798  1.00 10.00      A   
ATOM    376  C   CYS A  44      14.731   7.729  -0.819  1.00 10.00      A   
ATOM    377  O   CYS A  44      14.436   7.146   0.225  1.00 10.00      A   
ATOM    378  N   ARG A  45      13.826   8.023  -1.748  1.00 10.00      A   
ATOM    379  HN  ARG A  45      14.098   8.493  -2.561  1.00 10.00      A   
ATOM    380  CA  ARG A  45      12.429   7.632  -1.573  1.00 10.00      A   
ATOM    381  CB  ARG A  45      11.492   8.444  -2.475  1.00 10.00      A   
ATOM    382  CG  ARG A  45      10.025   8.362  -2.070  1.00 10.00      A   
ATOM    383  CD  ARG A  45       9.114   9.055  -3.072  1.00 10.00      A   
ATOM    384  NE  ARG A  45       9.143  10.514  -2.940  1.00 10.00      A   
ATOM    385  HE  ARG A  45      10.029  10.943  -2.800  1.00 10.00      A   
ATOM    386  CZ  ARG A  45       8.055  11.287  -2.986  1.00 10.00      A   
ATOM    387  NH1 ARG A  45       6.846  10.755  -3.152  1.00 10.00      A   
ATOM    388 HH11 ARG A  45       6.732   9.722  -3.251  1.00 10.00      A   
ATOM    389 HH12 ARG A  45       6.001  11.369  -3.183  1.00 10.00      A   
ATOM    390  NH2 ARG A  45       8.175  12.605  -2.899  1.00 10.00      A   
ATOM    391 HH21 ARG A  45       9.129  13.044  -2.798  1.00 10.00      A   
ATOM    392 HH22 ARG A  45       7.325  13.213  -2.932  1.00 10.00      A   
ATOM    393  C   ARG A  45      12.294   6.138  -1.856  1.00 10.00      A   
ATOM    394  O   ARG A  45      12.440   5.695  -2.996  1.00 10.00      A   
ATOM    395  N   ARG A  46      12.032   5.369  -0.812  1.00 10.00      A   
ATOM    396  HN  ARG A  46      11.915   5.786   0.067  1.00 10.00      A   
ATOM    397  CA  ARG A  46      11.922   3.920  -0.928  1.00 10.00      A   
ATOM    398  CB  ARG A  46      12.431   3.252   0.349  1.00 10.00      A   
ATOM    399  CG  ARG A  46      13.849   3.640   0.743  1.00 10.00      A   
ATOM    400  CD  ARG A  46      14.189   3.131   2.133  1.00 10.00      A   
ATOM    401  NE  ARG A  46      15.531   3.525   2.561  1.00 10.00      A   
ATOM    402  HE  ARG A  46      16.204   3.684   1.858  1.00 10.00      A   
ATOM    403  CZ  ARG A  46      15.879   3.688   3.835  1.00 10.00      A   
ATOM    404  NH1 ARG A  46      14.985   3.500   4.799  1.00 10.00      A   
ATOM    405 HH11 ARG A  46      15.257   3.630   5.798  1.00 10.00      A   
ATOM    406 HH12 ARG A  46      14.005   3.220   4.562  1.00 10.00      A   
ATOM    407  NH2 ARG A  46      17.124   4.031   4.149  1.00 10.00      A   
ATOM    408 HH21 ARG A  46      17.837   4.174   3.399  1.00 10.00      A   
ATOM    409 HH22 ARG A  46      17.396   4.155   5.152  1.00 10.00      A   
ATOM    410  C   ARG A  46      10.502   3.450  -1.223  1.00 10.00      A   
ATOM    411  O   ARG A  46      10.306   2.341  -1.722  1.00 10.00      A   
ATOM    412  N   LYS A  47       9.515   4.279  -0.921  1.00 10.00      A   
ATOM    413  HN  LYS A  47       9.724   5.164  -0.550  1.00 10.00      A   
ATOM    414  CA  LYS A  47       8.124   3.905  -1.149  1.00 10.00      A   
ATOM    415  CB  LYS A  47       7.404   3.640   0.180  1.00 10.00      A   
ATOM    416  CG  LYS A  47       7.741   4.624   1.292  1.00 10.00      A   
ATOM    417  CD  LYS A  47       6.869   4.402   2.519  1.00 10.00      A   
ATOM    418  CE  LYS A  47       5.433   4.833   2.265  1.00 10.00      A   
ATOM    419  NZ  LYS A  47       5.336   6.288   1.973  1.00 10.00      A   
ATOM    420  HZ1 LYS A  47       5.415   6.838   2.854  1.00 10.00      A   
ATOM    421  HZ2 LYS A  47       4.422   6.503   1.519  1.00 10.00      A   
ATOM    422  HZ3 LYS A  47       6.099   6.579   1.328  1.00 10.00      A   
ATOM    423  C   LYS A  47       7.377   4.960  -1.956  1.00 10.00      A   
ATOM    424  O   LYS A  47       7.557   6.161  -1.744  1.00 10.00      A   
ATOM    425  N   VAL A  48       6.552   4.503  -2.889  1.00 10.00      A   
ATOM    426  HN  VAL A  48       6.470   3.528  -3.020  1.00 10.00      A   
ATOM    427  CA  VAL A  48       5.758   5.394  -3.726  1.00 10.00      A   
ATOM    428  CB  VAL A  48       6.306   5.489  -5.169  1.00 10.00      A   
ATOM    429  CG1 VAL A  48       7.593   6.296  -5.206  1.00 10.00      A   
ATOM    430  CG2 VAL A  48       6.519   4.106  -5.770  1.00 10.00      A   
ATOM    431  C   VAL A  48       4.303   4.940  -3.765  1.00 10.00      A   
ATOM    432  O   VAL A  48       4.015   3.753  -3.945  1.00 10.00      A   
ATOM    433  N   PHE A  49       3.392   5.882  -3.588  1.00 10.00      A   
ATOM    434  HN  PHE A  49       3.680   6.812  -3.455  1.00 10.00      A   
ATOM    435  CA  PHE A  49       1.970   5.572  -3.598  1.00 10.00      A   
ATOM    436  CB  PHE A  49       1.323   5.982  -2.272  1.00 10.00      A   
ATOM    437  CG  PHE A  49      -0.169   5.797  -2.242  1.00 10.00      A   
ATOM    438  CD1 PHE A  49      -0.726   4.530  -2.269  1.00 10.00      A   
ATOM    439  CD2 PHE A  49      -1.014   6.894  -2.187  1.00 10.00      A   
ATOM    440  CE1 PHE A  49      -2.096   4.355  -2.242  1.00 10.00      A   
ATOM    441  CE2 PHE A  49      -2.385   6.726  -2.160  1.00 10.00      A   
ATOM    442  CZ  PHE A  49      -2.926   5.456  -2.186  1.00 10.00      A   
ATOM    443  C   PHE A  49       1.281   6.270  -4.761  1.00 10.00      A   
ATOM    444  O   PHE A  49       1.156   7.493  -4.773  1.00 10.00      A   
ATOM    445  N   ILE A  50       0.847   5.490  -5.737  1.00 10.00      A   
ATOM    446  HN  ILE A  50       0.984   4.516  -5.672  1.00 10.00      A   
ATOM    447  CA  ILE A  50       0.169   6.031  -6.905  1.00 10.00      A   
ATOM    448  CB  ILE A  50       0.756   5.464  -8.217  1.00 10.00      A   
ATOM    449  CG1 ILE A  50       2.290   5.540  -8.211  1.00 10.00      A   
ATOM    450  CG2 ILE A  50       0.188   6.199  -9.421  1.00 10.00      A   
ATOM    451  CD1 ILE A  50       2.843   6.949  -8.168  1.00 10.00      A   
ATOM    452  C   ILE A  50      -1.325   5.713  -6.835  1.00 10.00      A   
ATOM    453  O   ILE A  50      -1.729   4.558  -6.975  1.00 10.00      A   
ATOM    454  N   GLY A  51      -2.134   6.745  -6.599  1.00 10.00      A   
ATOM    455  HN  GLY A  51      -1.744   7.641  -6.493  1.00 10.00      A   
ATOM    456  CA  GLY A  51      -3.579   6.569  -6.495  1.00 10.00      A   
ATOM    457  C   GLY A  51      -4.211   6.080  -7.784  1.00 10.00      A   
ATOM    458  O   GLY A  51      -5.179   5.318  -7.764  1.00 10.00      A   
ATOM    459  N   ASN A  52      -3.674   6.533  -8.905  1.00 10.00      A   
ATOM    460  HN  ASN A  52      -2.921   7.160  -8.851  1.00 10.00      A   
ATOM    461  CA  ASN A  52      -4.165   6.129 -10.215  1.00 10.00      A   
ATOM    462  CB  ASN A  52      -5.049   7.222 -10.832  1.00 10.00      A   
ATOM    463  CG  ASN A  52      -5.856   6.729 -12.020  1.00 10.00      A   
ATOM    464  OD1 ASN A  52      -5.392   5.906 -12.811  1.00 10.00      A   
ATOM    465  ND2 ASN A  52      -7.080   7.227 -12.148  1.00 10.00      A   
ATOM    466 HD21 ASN A  52      -7.391   7.873 -11.478  1.00 10.00      A   
ATOM    467 HD22 ASN A  52      -7.624   6.925 -12.904  1.00 10.00      A   
ATOM    468  C   ASN A  52      -2.979   5.819 -11.116  1.00 10.00      A   
ATOM    469  O   ASN A  52      -2.234   6.717 -11.512  1.00 10.00      A   
ATOM    470  N   CYS A  53      -2.805   4.540 -11.428  1.00 10.00      A   
ATOM    471  HN  CYS A  53      -3.449   3.877 -11.090  1.00 10.00      A   
ATOM    472  CA  CYS A  53      -1.692   4.088 -12.259  1.00 10.00      A   
ATOM    473  CB  CYS A  53      -1.707   2.562 -12.387  1.00 10.00      A   
ATOM    474  SG  CYS A  53      -3.286   1.876 -12.943  1.00 10.00      A   
ATOM    475  HG  CYS A  53      -3.992   1.554 -11.864  1.00 10.00      A   
ATOM    476  C   CYS A  53      -1.686   4.731 -13.644  1.00 10.00      A   
ATOM    477  O   CYS A  53      -0.630   5.060 -14.177  1.00 10.00      A   
ATOM    478  N   TYR A  54      -2.866   4.942 -14.210  1.00 10.00      A   
ATOM    479  HN  TYR A  54      -3.684   4.707 -13.718  1.00 10.00      A   
ATOM    480  CA  TYR A  54      -2.973   5.524 -15.544  1.00 10.00      A   
ATOM    481  CB  TYR A  54      -4.273   5.102 -16.230  1.00 10.00      A   
ATOM    482  CG  TYR A  54      -4.261   3.661 -16.683  1.00 10.00      A   
ATOM    483  CD1 TYR A  54      -5.374   2.846 -16.514  1.00 10.00      A   
ATOM    484  CD2 TYR A  54      -3.132   3.110 -17.275  1.00 10.00      A   
ATOM    485  CE1 TYR A  54      -5.360   1.526 -16.920  1.00 10.00      A   
ATOM    486  CE2 TYR A  54      -3.109   1.793 -17.686  1.00 10.00      A   
ATOM    487  CZ  TYR A  54      -4.224   1.004 -17.509  1.00 10.00      A   
ATOM    488  OH  TYR A  54      -4.198  -0.314 -17.904  1.00 10.00      A   
ATOM    489  HH  TYR A  54      -4.502  -0.386 -18.827  1.00 10.00      A   
ATOM    490  C   TYR A  54      -2.802   7.040 -15.552  1.00 10.00      A   
ATOM    491  O   TYR A  54      -2.820   7.670 -16.612  1.00 10.00      A   
ATOM    492  N   ALA A  55      -2.614   7.624 -14.378  1.00 10.00      A   
ATOM    493  HN  ALA A  55      -2.594   7.075 -13.565  1.00 10.00      A   
ATOM    494  CA  ALA A  55      -2.433   9.062 -14.268  1.00 10.00      A   
ATOM    495  CB  ALA A  55      -2.870   9.552 -12.896  1.00 10.00      A   
ATOM    496  C   ALA A  55      -0.982   9.452 -14.538  1.00 10.00      A   
ATOM    497  O   ALA A  55      -0.682  10.617 -14.802  1.00 10.00      A   
ATOM    498  N   VAL A  56      -0.089   8.470 -14.488  1.00 10.00      A   
ATOM    499  HN  VAL A  56      -0.392   7.550 -14.311  1.00 10.00      A   
ATOM    500  CA  VAL A  56       1.330   8.715 -14.709  1.00 10.00      A   
ATOM    501  CB  VAL A  56       2.084   8.874 -13.363  1.00 10.00      A   
ATOM    502  CG1 VAL A  56       2.078   7.577 -12.560  1.00 10.00      A   
ATOM    503  CG2 VAL A  56       3.503   9.388 -13.570  1.00 10.00      A   
ATOM    504  C   VAL A  56       1.955   7.580 -15.518  1.00 10.00      A   
ATOM    505  O   VAL A  56       1.428   6.469 -15.547  1.00 10.00      A   
ATOM    506  N   SER A  57       3.068   7.866 -16.181  1.00 10.00      A   
ATOM    507  HN  SER A  57       3.435   8.769 -16.132  1.00 10.00      A   
ATOM    508  CA  SER A  57       3.762   6.862 -16.966  1.00 10.00      A   
ATOM    509  CB  SER A  57       4.431   7.510 -18.177  1.00 10.00      A   
ATOM    510  OG  SER A  57       3.571   8.459 -18.781  1.00 10.00      A   
ATOM    511  HG  SER A  57       3.872   9.346 -18.557  1.00 10.00      A   
ATOM    512  C   SER A  57       4.811   6.169 -16.103  1.00 10.00      A   
ATOM    513  O   SER A  57       5.491   6.818 -15.306  1.00 10.00      A   
ATOM    514  N   PRO A  58       4.945   4.839 -16.242  1.00 10.00      A   
ATOM    515  CA  PRO A  58       5.916   4.041 -15.476  1.00 10.00      A   
ATOM    516  CB  PRO A  58       5.871   2.674 -16.161  1.00 10.00      A   
ATOM    517  CG  PRO A  58       4.513   2.600 -16.767  1.00 10.00      A   
ATOM    518  CD  PRO A  58       4.142   4.004 -17.153  1.00 10.00      A   
ATOM    519  C   PRO A  58       7.330   4.607 -15.560  1.00 10.00      A   
ATOM    520  O   PRO A  58       8.020   4.720 -14.547  1.00 10.00      A   
ATOM    521  N   ALA A  59       7.747   4.968 -16.770  1.00 10.00      A   
ATOM    522  HN  ALA A  59       7.138   4.863 -17.536  1.00 10.00      A   
ATOM    523  CA  ALA A  59       9.081   5.514 -16.998  1.00 10.00      A   
ATOM    524  CB  ALA A  59       9.295   5.767 -18.481  1.00 10.00      A   
ATOM    525  C   ALA A  59       9.314   6.795 -16.202  1.00 10.00      A   
ATOM    526  O   ALA A  59      10.417   7.034 -15.713  1.00 10.00      A   
ATOM    527  N   THR A  60       8.265   7.604 -16.063  1.00 10.00      A   
ATOM    528  HN  THR A  60       7.407   7.349 -16.464  1.00 10.00      A   
ATOM    529  CA  THR A  60       8.353   8.862 -15.333  1.00 10.00      A   
ATOM    530  CB  THR A  60       7.015   9.630 -15.389  1.00 10.00      A   
ATOM    531  OG1 THR A  60       6.460   9.529 -16.710  1.00 10.00      A   
ATOM    532  HG1 THR A  60       6.099  10.388 -16.966  1.00 10.00      A   
ATOM    533  CG2 THR A  60       7.219  11.097 -15.040  1.00 10.00      A   
ATOM    534  C   THR A  60       8.738   8.630 -13.870  1.00 10.00      A   
ATOM    535  O   THR A  60       9.559   9.356 -13.310  1.00 10.00      A   
ATOM    536  N   VAL A  61       8.160   7.602 -13.260  1.00 10.00      A   
ATOM    537  HN  VAL A  61       7.527   7.038 -13.760  1.00 10.00      A   
ATOM    538  CA  VAL A  61       8.449   7.290 -11.864  1.00 10.00      A   
ATOM    539  CB  VAL A  61       7.433   6.286 -11.282  1.00 10.00      A   
ATOM    540  CG1 VAL A  61       7.597   6.172  -9.771  1.00 10.00      A   
ATOM    541  CG2 VAL A  61       6.009   6.692 -11.639  1.00 10.00      A   
ATOM    542  C   VAL A  61       9.864   6.730 -11.711  1.00 10.00      A   
ATOM    543  O   VAL A  61      10.619   7.143 -10.829  1.00 10.00      A   
ATOM    544  N   ILE A  62      10.219   5.805 -12.592  1.00 10.00      A   
ATOM    545  HN  ILE A  62       9.573   5.529 -13.276  1.00 10.00      A   
ATOM    546  CA  ILE A  62      11.539   5.175 -12.573  1.00 10.00      A   
ATOM    547  CB  ILE A  62      11.642   4.095 -13.670  1.00 10.00      A   
ATOM    548  CG1 ILE A  62      10.559   3.032 -13.471  1.00 10.00      A   
ATOM    549  CG2 ILE A  62      13.024   3.453 -13.670  1.00 10.00      A   
ATOM    550  CD1 ILE A  62      10.409   2.080 -14.639  1.00 10.00      A   
ATOM    551  C   ILE A  62      12.651   6.207 -12.770  1.00 10.00      A   
ATOM    552  O   ILE A  62      13.728   6.106 -12.176  1.00 10.00      A   
ATOM    553  N   ARG A  63      12.378   7.199 -13.597  1.00 10.00      A   
ATOM    554  HN  ARG A  63      11.499   7.224 -14.037  1.00 10.00      A   
ATOM    555  CA  ARG A  63      13.343   8.247 -13.883  1.00 10.00      A   
ATOM    556  CB  ARG A  63      12.833   9.114 -15.030  1.00 10.00      A   
ATOM    557  CG  ARG A  63      13.877  10.020 -15.659  1.00 10.00      A   
ATOM    558  CD  ARG A  63      13.843   9.911 -17.175  1.00 10.00      A   
ATOM    559  NE  ARG A  63      12.474   9.861 -17.699  1.00 10.00      A   
ATOM    560  HE  ARG A  63      11.863  10.594 -17.442  1.00 10.00      A   
ATOM    561  CZ  ARG A  63      12.019   8.896 -18.509  1.00 10.00      A   
ATOM    562  NH1 ARG A  63      12.824   7.909 -18.896  1.00 10.00      A   
ATOM    563 HH11 ARG A  63      12.468   7.161 -19.530  1.00 10.00      A   
ATOM    564 HH12 ARG A  63      13.816   7.880 -18.574  1.00 10.00      A   
ATOM    565  NH2 ARG A  63      10.757   8.917 -18.921  1.00 10.00      A   
ATOM    566 HH21 ARG A  63      10.115   9.684 -18.617  1.00 10.00      A   
ATOM    567 HH22 ARG A  63      10.395   8.168 -19.553  1.00 10.00      A   
ATOM    568  C   ARG A  63      13.611   9.108 -12.652  1.00 10.00      A   
ATOM    569  O   ARG A  63      14.758   9.456 -12.368  1.00 10.00      A   
ATOM    570  N   ARG A  64      12.556   9.427 -11.912  1.00 10.00      A   
ATOM    571  HN  ARG A  64      11.671   9.082 -12.160  1.00 10.00      A   
ATOM    572  CA  ARG A  64      12.695  10.258 -10.730  1.00 10.00      A   
ATOM    573  CB  ARG A  64      11.404  11.015 -10.412  1.00 10.00      A   
ATOM    574  CG  ARG A  64      11.538  12.524 -10.552  1.00 10.00      A   
ATOM    575  CD  ARG A  64      10.287  13.248 -10.082  1.00 10.00      A   
ATOM    576  NE  ARG A  64      10.225  13.388  -8.624  1.00 10.00      A   
ATOM    577  HE  ARG A  64      10.932  12.951  -8.101  1.00 10.00      A   
ATOM    578  CZ  ARG A  64       9.272  14.074  -7.983  1.00 10.00      A   
ATOM    579  NH1 ARG A  64       8.311  14.681  -8.670  1.00 10.00      A   
ATOM    580 HH11 ARG A  64       8.291  14.626  -9.723  1.00 10.00      A   
ATOM    581 HH12 ARG A  64       7.568  15.219  -8.168  1.00 10.00      A   
ATOM    582  NH2 ARG A  64       9.275  14.159  -6.654  1.00 10.00      A   
ATOM    583 HH21 ARG A  64       8.521  14.693  -6.165  1.00 10.00      A   
ATOM    584 HH22 ARG A  64      10.021  13.692  -6.094  1.00 10.00      A   
ATOM    585  C   ARG A  64      13.185   9.474  -9.519  1.00 10.00      A   
ATOM    586  O   ARG A  64      14.121   9.902  -8.852  1.00 10.00      A   
ATOM    587  N   PHE A  65      12.562   8.336  -9.236  1.00 10.00      A   
ATOM    588  HN  PHE A  65      11.831   8.029  -9.820  1.00 10.00      A   
ATOM    589  CA  PHE A  65      12.950   7.521  -8.085  1.00 10.00      A   
ATOM    590  CB  PHE A  65      11.804   7.420  -7.071  1.00 10.00      A   
ATOM    591  CG  PHE A  65      11.055   8.695  -6.819  1.00 10.00      A   
ATOM    592  CD1 PHE A  65       9.755   8.847  -7.271  1.00 10.00      A   
ATOM    593  CD2 PHE A  65      11.643   9.733  -6.122  1.00 10.00      A   
ATOM    594  CE1 PHE A  65       9.057  10.012  -7.031  1.00 10.00      A   
ATOM    595  CE2 PHE A  65      10.952  10.901  -5.882  1.00 10.00      A   
ATOM    596  CZ  PHE A  65       9.657  11.040  -6.337  1.00 10.00      A   
ATOM    597  C   PHE A  65      13.363   6.114  -8.508  1.00 10.00      A   
ATOM    598  O   PHE A  65      12.513   5.254  -8.729  1.00 10.00      A   
ATOM    599  N   PRO A  66      14.673   5.857  -8.619  1.00 10.00      A   
ATOM    600  CA  PRO A  66      15.206   4.556  -9.002  1.00 10.00      A   
ATOM    601  CB  PRO A  66      16.469   4.935  -9.785  1.00 10.00      A   
ATOM    602  CG  PRO A  66      16.812   6.342  -9.380  1.00 10.00      A   
ATOM    603  CD  PRO A  66      15.752   6.825  -8.419  1.00 10.00      A   
ATOM    604  C   PRO A  66      15.581   3.684  -7.794  1.00 10.00      A   
ATOM    605  O   PRO A  66      15.996   2.536  -7.954  1.00 10.00      A   
ATOM    606  N   LYS A  67      15.423   4.218  -6.587  1.00 10.00      A   
ATOM    607  HN  LYS A  67      15.068   5.127  -6.512  1.00 10.00      A   
ATOM    608  CA  LYS A  67      15.762   3.477  -5.370  1.00 10.00      A   
ATOM    609  CB  LYS A  67      16.688   4.299  -4.468  1.00 10.00      A   
ATOM    610  CG  LYS A  67      18.153   4.245  -4.873  1.00 10.00      A   
ATOM    611  CD  LYS A  67      19.056   4.684  -3.731  1.00 10.00      A   
ATOM    612  CE  LYS A  67      20.521   4.662  -4.139  1.00 10.00      A   
ATOM    613  NZ  LYS A  67      21.417   5.014  -3.007  1.00 10.00      A   
ATOM    614  HZ1 LYS A  67      21.113   5.905  -2.573  1.00 10.00      A   
ATOM    615  HZ2 LYS A  67      22.394   5.124  -3.340  1.00 10.00      A   
ATOM    616  HZ3 LYS A  67      21.394   4.264  -2.279  1.00 10.00      A   
ATOM    617  C   LYS A  67      14.518   3.045  -4.599  1.00 10.00      A   
ATOM    618  O   LYS A  67      14.569   2.814  -3.390  1.00 10.00      A   
ATOM    619  N   VAL A  68      13.407   2.932  -5.304  1.00 10.00      A   
ATOM    620  HN  VAL A  68      13.430   3.119  -6.263  1.00 10.00      A   
ATOM    621  CA  VAL A  68      12.152   2.526  -4.691  1.00 10.00      A   
ATOM    622  CB  VAL A  68      10.950   2.948  -5.561  1.00 10.00      A   
ATOM    623  CG1 VAL A  68       9.641   2.454  -4.967  1.00 10.00      A   
ATOM    624  CG2 VAL A  68      10.923   4.456  -5.730  1.00 10.00      A   
ATOM    625  C   VAL A  68      12.122   1.015  -4.483  1.00 10.00      A   
ATOM    626  O   VAL A  68      12.555   0.253  -5.346  1.00 10.00      A   
ATOM    627  N   ARG A  69      11.621   0.588  -3.332  1.00 10.00      A   
ATOM    628  HN  ARG A  69      11.301   1.249  -2.678  1.00 10.00      A   
ATOM    629  CA  ARG A  69      11.530  -0.831  -3.015  1.00 10.00      A   
ATOM    630  CB  ARG A  69      12.415  -1.186  -1.818  1.00 10.00      A   
ATOM    631  CG  ARG A  69      13.907  -1.048  -2.093  1.00 10.00      A   
ATOM    632  CD  ARG A  69      14.735  -1.737  -1.021  1.00 10.00      A   
ATOM    633  NE  ARG A  69      16.174  -1.579  -1.241  1.00 10.00      A   
ATOM    634  HE  ARG A  69      16.452  -0.989  -1.978  1.00 10.00      A   
ATOM    635  CZ  ARG A  69      17.117  -2.190  -0.514  1.00 10.00      A   
ATOM    636  NH1 ARG A  69      16.779  -3.009   0.473  1.00 10.00      A   
ATOM    637 HH11 ARG A  69      15.769  -3.189   0.680  1.00 10.00      A   
ATOM    638 HH12 ARG A  69      17.517  -3.478   1.046  1.00 10.00      A   
ATOM    639  NH2 ARG A  69      18.398  -1.979  -0.788  1.00 10.00      A   
ATOM    640 HH21 ARG A  69      19.144  -2.451  -0.226  1.00 10.00      A   
ATOM    641 HH22 ARG A  69      18.665  -1.344  -1.567  1.00 10.00      A   
ATOM    642  C   ARG A  69      10.080  -1.248  -2.765  1.00 10.00      A   
ATOM    643  O   ARG A  69       9.761  -2.437  -2.742  1.00 10.00      A   
ATOM    644  N   SER A  70       9.208  -0.264  -2.585  1.00 10.00      A   
ATOM    645  HN  SER A  70       9.524   0.663  -2.614  1.00 10.00      A   
ATOM    646  CA  SER A  70       7.795  -0.519  -2.342  1.00 10.00      A   
ATOM    647  CB  SER A  70       7.436  -0.177  -0.894  1.00 10.00      A   
ATOM    648  OG  SER A  70       6.061  -0.402  -0.630  1.00 10.00      A   
ATOM    649  HG  SER A  70       5.554   0.386  -0.878  1.00 10.00      A   
ATOM    650  C   SER A  70       6.937   0.295  -3.306  1.00 10.00      A   
ATOM    651  O   SER A  70       6.978   1.527  -3.297  1.00 10.00      A   
ATOM    652  N   VAL A  71       6.166  -0.397  -4.133  1.00 10.00      A   
ATOM    653  HN  VAL A  71       6.162  -1.378  -4.076  1.00 10.00      A   
ATOM    654  CA  VAL A  71       5.312   0.264  -5.117  1.00 10.00      A   
ATOM    655  CB  VAL A  71       5.697  -0.128  -6.563  1.00 10.00      A   
ATOM    656  CG1 VAL A  71       4.825   0.602  -7.573  1.00 10.00      A   
ATOM    657  CG2 VAL A  71       7.170   0.151  -6.827  1.00 10.00      A   
ATOM    658  C   VAL A  71       3.834  -0.058  -4.890  1.00 10.00      A   
ATOM    659  O   VAL A  71       3.435  -1.225  -4.885  1.00 10.00      A   
ATOM    660  N   GLU A  72       3.031   0.978  -4.679  1.00 10.00      A   
ATOM    661  HN  GLU A  72       3.417   1.884  -4.653  1.00 10.00      A   
ATOM    662  CA  GLU A  72       1.594   0.820  -4.486  1.00 10.00      A   
ATOM    663  CB  GLU A  72       1.135   1.547  -3.217  1.00 10.00      A   
ATOM    664  CG  GLU A  72       1.774   1.045  -1.931  1.00 10.00      A   
ATOM    665  CD  GLU A  72       1.296   1.805  -0.705  1.00 10.00      A   
ATOM    666  OE1 GLU A  72       1.969   2.779  -0.301  1.00 10.00      A   
ATOM    667  OE2 GLU A  72       0.249   1.430  -0.138  1.00 10.00      A   
ATOM    668  C   GLU A  72       0.861   1.386  -5.705  1.00 10.00      A   
ATOM    669  O   GLU A  72       0.935   2.586  -5.978  1.00 10.00      A   
ATOM    670  N   LEU A  73       0.165   0.523  -6.441  1.00 10.00      A   
ATOM    671  HN  LEU A  73       0.135  -0.422  -6.171  1.00 10.00      A   
ATOM    672  CA  LEU A  73      -0.550   0.947  -7.641  1.00 10.00      A   
ATOM    673  CB  LEU A  73       0.119   0.362  -8.890  1.00 10.00      A   
ATOM    674  CG  LEU A  73       1.555   0.805  -9.177  1.00 10.00      A   
ATOM    675  CD1 LEU A  73       2.206  -0.123 -10.192  1.00 10.00      A   
ATOM    676  CD2 LEU A  73       1.584   2.242  -9.673  1.00 10.00      A   
ATOM    677  C   LEU A  73      -2.019   0.532  -7.626  1.00 10.00      A   
ATOM    678  O   LEU A  73      -2.347  -0.635  -7.407  1.00 10.00      A   
ATOM    679  N   LYS A  74      -2.894   1.496  -7.872  1.00 10.00      A   
ATOM    680  HN  LYS A  74      -2.568   2.408  -8.033  1.00 10.00      A   
ATOM    681  CA  LYS A  74      -4.327   1.241  -7.926  1.00 10.00      A   
ATOM    682  CB  LYS A  74      -5.087   2.220  -7.030  1.00 10.00      A   
ATOM    683  CG  LYS A  74      -4.802   2.075  -5.544  1.00 10.00      A   
ATOM    684  CD  LYS A  74      -5.615   3.072  -4.731  1.00 10.00      A   
ATOM    685  CE  LYS A  74      -5.437   2.837  -3.242  1.00 10.00      A   
ATOM    686  NZ  LYS A  74      -6.295   3.735  -2.435  1.00 10.00      A   
ATOM    687  HZ1 LYS A  74      -7.270   3.730  -2.803  1.00 10.00      A   
ATOM    688  HZ2 LYS A  74      -5.934   4.711  -2.468  1.00 10.00      A   
ATOM    689  HZ3 LYS A  74      -6.309   3.419  -1.442  1.00 10.00      A   
ATOM    690  C   LYS A  74      -4.809   1.384  -9.368  1.00 10.00      A   
ATOM    691  O   LYS A  74      -4.241   2.167 -10.135  1.00 10.00      A   
ATOM    692  N   GLY A  75      -5.842   0.639  -9.743  1.00 10.00      A   
ATOM    693  HN  GLY A  75      -6.268   0.034  -9.096  1.00 10.00      A   
ATOM    694  CA  GLY A  75      -6.336   0.716 -11.108  1.00 10.00      A   
ATOM    695  C   GLY A  75      -7.834   0.952 -11.225  1.00 10.00      A   
ATOM    696  O   GLY A  75      -8.285   2.100 -11.270  1.00 10.00      A   
ATOM    697  N   LYS A  76      -8.597  -0.136 -11.291  1.00 10.00      A   
ATOM    698  HN  LYS A  76      -8.171  -1.021 -11.237  1.00 10.00      A   
ATOM    699  CA  LYS A  76     -10.048  -0.060 -11.425  1.00 10.00      A   
ATOM    700  CB  LYS A  76     -10.670  -1.460 -11.469  1.00 10.00      A   
ATOM    701  CG  LYS A  76     -10.492  -2.217 -12.775  1.00 10.00      A   
ATOM    702  CD  LYS A  76     -11.208  -3.557 -12.708  1.00 10.00      A   
ATOM    703  CE  LYS A  76     -11.133  -4.306 -14.026  1.00 10.00      A   
ATOM    704  NZ  LYS A  76     -11.973  -5.535 -14.014  1.00 10.00      A   
ATOM    705  HZ1 LYS A  76     -12.958  -5.297 -13.779  1.00 10.00      A   
ATOM    706  HZ2 LYS A  76     -11.614  -6.216 -13.307  1.00 10.00      A   
ATOM    707  HZ3 LYS A  76     -11.954  -5.990 -14.948  1.00 10.00      A   
ATOM    708  C   LYS A  76     -10.683   0.732 -10.288  1.00 10.00      A   
ATOM    709  O   LYS A  76     -10.315   0.560  -9.121  1.00 10.00      A   
ATOM    710  N   PRO A  77     -11.644   1.610 -10.626  1.00 10.00      A   
ATOM    711  CA  PRO A  77     -12.363   2.422  -9.638  1.00 10.00      A   
ATOM    712  CB  PRO A  77     -13.218   3.362 -10.498  1.00 10.00      A   
ATOM    713  CG  PRO A  77     -13.352   2.672 -11.812  1.00 10.00      A   
ATOM    714  CD  PRO A  77     -12.087   1.890 -12.005  1.00 10.00      A   
ATOM    715  C   PRO A  77     -13.256   1.555  -8.746  1.00 10.00      A   
ATOM    716  O   PRO A  77     -13.460   0.370  -9.019  1.00 10.00      A   
ATOM    717  N   HIS A  78     -13.790   2.156  -7.692  1.00 10.00      A   
ATOM    718  HN  HIS A  78     -13.602   3.111  -7.544  1.00 10.00      A   
ATOM    719  CA  HIS A  78     -14.653   1.454  -6.742  1.00 10.00      A   
ATOM    720  CB  HIS A  78     -15.049   2.397  -5.596  1.00 10.00      A   
ATOM    721  CG  HIS A  78     -16.104   1.869  -4.670  1.00 10.00      A   
ATOM    722  ND1 HIS A  78     -17.281   2.531  -4.405  1.00 10.00      A   
ATOM    723  HD1 HIS A  78     -17.559   3.397  -4.797  1.00 10.00      A   
ATOM    724  CD2 HIS A  78     -16.142   0.730  -3.936  1.00 10.00      A   
ATOM    725  CE1 HIS A  78     -17.983   1.794  -3.539  1.00 10.00      A   
ATOM    726  NE2 HIS A  78     -17.338   0.685  -3.222  1.00 10.00      A   
ATOM    727  C   HIS A  78     -15.884   0.856  -7.426  1.00 10.00      A   
ATOM    728  O   HIS A  78     -16.183  -0.329  -7.255  1.00 10.00      A   
ATOM    729  N   PHE A  79     -16.586   1.667  -8.211  1.00 10.00      A   
ATOM    730  HN  PHE A  79     -16.317   2.617  -8.287  1.00 10.00      A   
ATOM    731  CA  PHE A  79     -17.782   1.204  -8.920  1.00 10.00      A   
ATOM    732  CB  PHE A  79     -18.534   2.366  -9.567  1.00 10.00      A   
ATOM    733  CG  PHE A  79     -19.590   2.974  -8.683  1.00 10.00      A   
ATOM    734  CD1 PHE A  79     -19.749   2.548  -7.372  1.00 10.00      A   
ATOM    735  CD2 PHE A  79     -20.423   3.968  -9.164  1.00 10.00      A   
ATOM    736  CE1 PHE A  79     -20.719   3.103  -6.562  1.00 10.00      A   
ATOM    737  CE2 PHE A  79     -21.395   4.529  -8.358  1.00 10.00      A   
ATOM    738  CZ  PHE A  79     -21.544   4.095  -7.055  1.00 10.00      A   
ATOM    739  C   PHE A  79     -17.486   0.102  -9.940  1.00 10.00      A   
ATOM    740  O   PHE A  79     -18.403  -0.536 -10.464  1.00 10.00      A   
ATOM    741  N   ALA A  80     -16.208  -0.143 -10.205  1.00 10.00      A   
ATOM    742  HN  ALA A  80     -15.516   0.379  -9.742  1.00 10.00      A   
ATOM    743  CA  ALA A  80     -15.806  -1.180 -11.151  1.00 10.00      A   
ATOM    744  CB  ALA A  80     -14.443  -0.870 -11.750  1.00 10.00      A   
ATOM    745  C   ALA A  80     -15.793  -2.550 -10.481  1.00 10.00      A   
ATOM    746  O   ALA A  80     -15.412  -3.547 -11.092  1.00 10.00      A   
ATOM    747  N   ASP A  81     -16.204  -2.589  -9.219  1.00 10.00      A   
ATOM    748  HN  ASP A  81     -16.470  -1.753  -8.777  1.00 10.00      A   
ATOM    749  CA  ASP A  81     -16.253  -3.834  -8.463  1.00 10.00      A   
ATOM    750  CB  ASP A  81     -15.758  -3.596  -7.033  1.00 10.00      A   
ATOM    751  CG  ASP A  81     -15.189  -4.838  -6.379  1.00 10.00      A   
ATOM    752  OD1 ASP A  81     -15.173  -5.910  -7.020  1.00 10.00      A   
ATOM    753  OD2 ASP A  81     -14.735  -4.742  -5.218  1.00 10.00      A   
ATOM    754  C   ASP A  81     -17.682  -4.370  -8.434  1.00 10.00      A   
ATOM    755  O   ASP A  81     -17.940  -5.475  -7.959  1.00 10.00      A   
ATOM    756  N   PHE A  82     -18.611  -3.579  -8.957  1.00 10.00      A   
ATOM    757  HN  PHE A  82     -18.344  -2.716  -9.338  1.00 10.00      A   
ATOM    758  CA  PHE A  82     -20.018  -3.967  -8.982  1.00 10.00      A   
ATOM    759  CB  PHE A  82     -20.896  -2.832  -8.445  1.00 10.00      A   
ATOM    760  CG  PHE A  82     -20.507  -2.376  -7.065  1.00 10.00      A   
ATOM    761  CD1 PHE A  82     -20.321  -3.297  -6.044  1.00 10.00      A   
ATOM    762  CD2 PHE A  82     -20.322  -1.030  -6.788  1.00 10.00      A   
ATOM    763  CE1 PHE A  82     -19.958  -2.883  -4.777  1.00 10.00      A   
ATOM    764  CE2 PHE A  82     -19.959  -0.611  -5.524  1.00 10.00      A   
ATOM    765  CZ  PHE A  82     -19.777  -1.539  -4.517  1.00 10.00      A   
ATOM    766  C   PHE A  82     -20.455  -4.372 -10.386  1.00 10.00      A   
ATOM    767  O   PHE A  82     -21.643  -4.348 -10.709  1.00 10.00      A   
ATOM    768  N   ASN A  83     -19.480  -4.759 -11.209  1.00 10.00      A   
ATOM    769  HN  ASN A  83     -18.557  -4.782 -10.872  1.00 10.00      A   
ATOM    770  CA  ASN A  83     -19.730  -5.180 -12.591  1.00 10.00      A   
ATOM    771  CB  ASN A  83     -20.575  -6.460 -12.652  1.00 10.00      A   
ATOM    772  CG  ASN A  83     -19.757  -7.711 -12.396  1.00 10.00      A   
ATOM    773  OD1 ASN A  83     -18.837  -8.031 -13.149  1.00 10.00      A   
ATOM    774  ND2 ASN A  83     -20.089  -8.434 -11.333  1.00 10.00      A   
ATOM    775 HD21 ASN A  83     -20.834  -8.125 -10.775  1.00 10.00      A   
ATOM    776 HD22 ASN A  83     -19.573  -9.246 -11.149  1.00 10.00      A   
ATOM    777  C   ASN A  83     -20.355  -4.069 -13.425  1.00 10.00      A   
ATOM    778  O   ASN A  83     -21.059  -4.329 -14.402  1.00 10.00      A   
ATOM    779  N   LEU A  84     -20.076  -2.828 -13.050  1.00 10.00      A   
ATOM    780  HN  LEU A  84     -19.492  -2.681 -12.276  1.00 10.00      A   
ATOM    781  CA  LEU A  84     -20.613  -1.681 -13.764  1.00 10.00      A   
ATOM    782  CB  LEU A  84     -20.773  -0.491 -12.816  1.00 10.00      A   
ATOM    783  CG  LEU A  84     -21.722  -0.699 -11.634  1.00 10.00      A   
ATOM    784  CD1 LEU A  84     -21.767   0.548 -10.764  1.00 10.00      A   
ATOM    785  CD2 LEU A  84     -23.118  -1.074 -12.121  1.00 10.00      A   
ATOM    786  C   LEU A  84     -19.721  -1.310 -14.939  1.00 10.00      A   
ATOM    787  O   LEU A  84     -20.077  -0.466 -15.764  1.00 10.00      A   
ATOM    788  N   VAL A  85     -18.561  -1.947 -15.001  1.00 10.00      A   
ATOM    789  HN  VAL A  85     -18.345  -2.613 -14.311  1.00 10.00      A   
ATOM    790  CA  VAL A  85     -17.603  -1.705 -16.067  1.00 10.00      A   
ATOM    791  CB  VAL A  85     -16.276  -1.145 -15.508  1.00 10.00      A   
ATOM    792  CG1 VAL A  85     -15.318  -0.787 -16.633  1.00 10.00      A   
ATOM    793  CG2 VAL A  85     -16.538   0.068 -14.628  1.00 10.00      A   
ATOM    794  C   VAL A  85     -17.333  -3.002 -16.825  1.00 10.00      A   
ATOM    795  O   VAL A  85     -16.925  -4.002 -16.230  1.00 10.00      A   
ATOM    796  N   PRO A  86     -17.578  -3.006 -18.144  1.00 10.00      A   
ATOM    797  CA  PRO A  86     -17.363  -4.186 -18.986  1.00 10.00      A   
ATOM    798  CB  PRO A  86     -17.577  -3.659 -20.406  1.00 10.00      A   
ATOM    799  CG  PRO A  86     -18.462  -2.477 -20.236  1.00 10.00      A   
ATOM    800  CD  PRO A  86     -18.087  -1.863 -18.917  1.00 10.00      A   
ATOM    801  C   PRO A  86     -15.957  -4.764 -18.832  1.00 10.00      A   
ATOM    802  O   PRO A  86     -14.982  -4.028 -18.641  1.00 10.00      A   
ATOM    803  N   ASP A  87     -15.865  -6.084 -18.895  1.00 10.00      A   
ATOM    804  HN  ASP A  87     -16.681  -6.609 -19.043  1.00 10.00      A   
ATOM    805  CA  ASP A  87     -14.590  -6.778 -18.758  1.00 10.00      A   
ATOM    806  CB  ASP A  87     -14.806  -8.289 -18.629  1.00 10.00      A   
ATOM    807  CG  ASP A  87     -14.979  -8.738 -17.193  1.00 10.00      A   
ATOM    808  OD1 ASP A  87     -16.137  -8.953 -16.764  1.00 10.00      A   
ATOM    809  OD2 ASP A  87     -13.962  -8.876 -16.489  1.00 10.00      A   
ATOM    810  C   ASP A  87     -13.674  -6.483 -19.938  1.00 10.00      A   
ATOM    811  O   ASP A  87     -14.005  -6.780 -21.089  1.00 10.00      A   
ATOM    812  N   GLY A  88     -12.515  -5.907 -19.646  1.00 10.00      A   
ATOM    813  HN  GLY A  88     -12.294  -5.721 -18.708  1.00 10.00      A   
ATOM    814  CA  GLY A  88     -11.569  -5.577 -20.692  1.00 10.00      A   
ATOM    815  C   GLY A  88     -11.328  -4.085 -20.829  1.00 10.00      A   
ATOM    816  O   GLY A  88     -10.738  -3.638 -21.809  1.00 10.00      A   
ATOM    817  N   TRP A  89     -11.786  -3.310 -19.855  1.00 10.00      A   
ATOM    818  HN  TRP A  89     -12.262  -3.718 -19.105  1.00 10.00      A   
ATOM    819  CA  TRP A  89     -11.605  -1.864 -19.876  1.00 10.00      A   
ATOM    820  CB  TRP A  89     -12.384  -1.220 -18.724  1.00 10.00      A   
ATOM    821  CG  TRP A  89     -11.993   0.200 -18.432  1.00 10.00      A   
ATOM    822  CD1 TRP A  89     -12.289   1.307 -19.177  1.00 10.00      A   
ATOM    823  CD2 TRP A  89     -11.233   0.665 -17.309  1.00 10.00      A   
ATOM    824  NE1 TRP A  89     -11.754   2.430 -18.590  1.00 10.00      A   
ATOM    825  HE1 TRP A  89     -11.824   3.351 -18.940  1.00 10.00      A   
ATOM    826  CE2 TRP A  89     -11.105   2.063 -17.438  1.00 10.00      A   
ATOM    827  CE3 TRP A  89     -10.651   0.034 -16.206  1.00 10.00      A   
ATOM    828  CZ2 TRP A  89     -10.413   2.838 -16.507  1.00 10.00      A   
ATOM    829  CZ3 TRP A  89      -9.966   0.803 -15.284  1.00 10.00      A   
ATOM    830  CH2 TRP A  89      -9.857   2.191 -15.437  1.00 10.00      A   
ATOM    831  C   TRP A  89     -10.124  -1.501 -19.789  1.00 10.00      A   
ATOM    832  O   TRP A  89      -9.642  -0.623 -20.508  1.00 10.00      A   
ATOM    833  N   GLY A  90      -9.410  -2.191 -18.916  1.00 10.00      A   
ATOM    834  HN  GLY A  90      -9.849  -2.888 -18.382  1.00 10.00      A   
ATOM    835  CA  GLY A  90      -7.996  -1.937 -18.738  1.00 10.00      A   
ATOM    836  C   GLY A  90      -7.552  -2.237 -17.322  1.00 10.00      A   
ATOM    837  O   GLY A  90      -8.246  -2.940 -16.582  1.00 10.00      A   
ATOM    838  N   GLY A  91      -6.408  -1.694 -16.941  1.00 10.00      A   
ATOM    839  HN  GLY A  91      -5.908  -1.132 -17.574  1.00 10.00      A   
ATOM    840  CA  GLY A  91      -5.881  -1.915 -15.611  1.00 10.00      A   
ATOM    841  C   GLY A  91      -4.830  -3.003 -15.603  1.00 10.00      A   
ATOM    842  O   GLY A  91      -4.699  -3.742 -14.631  1.00 10.00      A   
ATOM    843  N   TYR A  92      -4.075  -3.100 -16.688  1.00 10.00      A   
ATOM    844  HN  TYR A  92      -4.204  -2.459 -17.421  1.00 10.00      A   
ATOM    845  CA  TYR A  92      -3.041  -4.115 -16.806  1.00 10.00      A   
ATOM    846  CB  TYR A  92      -2.789  -4.458 -18.276  1.00 10.00      A   
ATOM    847  CG  TYR A  92      -3.955  -5.137 -18.957  1.00 10.00      A   
ATOM    848  CD1 TYR A  92      -4.993  -4.398 -19.506  1.00 10.00      A   
ATOM    849  CD2 TYR A  92      -4.018  -6.521 -19.047  1.00 10.00      A   
ATOM    850  CE1 TYR A  92      -6.060  -5.014 -20.126  1.00 10.00      A   
ATOM    851  CE2 TYR A  92      -5.083  -7.149 -19.665  1.00 10.00      A   
ATOM    852  CZ  TYR A  92      -6.101  -6.390 -20.203  1.00 10.00      A   
ATOM    853  OH  TYR A  92      -7.165  -7.008 -20.822  1.00 10.00      A   
ATOM    854  HH  TYR A  92      -7.284  -6.625 -21.701  1.00 10.00      A   
ATOM    855  C   TYR A  92      -1.755  -3.658 -16.130  1.00 10.00      A   
ATOM    856  O   TYR A  92      -1.325  -2.519 -16.296  1.00 10.00      A   
ATOM    857  N   VAL A  93      -1.146  -4.548 -15.363  1.00 10.00      A   
ATOM    858  HN  VAL A  93      -1.539  -5.443 -15.262  1.00 10.00      A   
ATOM    859  CA  VAL A  93       0.088  -4.230 -14.659  1.00 10.00      A   
ATOM    860  CB  VAL A  93       0.067  -4.784 -13.218  1.00 10.00      A   
ATOM    861  CG1 VAL A  93       0.274  -6.294 -13.200  1.00 10.00      A   
ATOM    862  CG2 VAL A  93       1.087  -4.071 -12.338  1.00 10.00      A   
ATOM    863  C   VAL A  93       1.303  -4.775 -15.413  1.00 10.00      A   
ATOM    864  O   VAL A  93       2.450  -4.542 -15.021  1.00 10.00      A   
ATOM    865  N   TYR A  94       1.039  -5.488 -16.505  1.00 10.00      A   
ATOM    866  HN  TYR A  94       0.103  -5.639 -16.762  1.00 10.00      A   
ATOM    867  CA  TYR A  94       2.100  -6.071 -17.323  1.00 10.00      A   
ATOM    868  CB  TYR A  94       1.547  -6.816 -18.544  1.00 10.00      A   
ATOM    869  CG  TYR A  94       2.615  -7.505 -19.363  1.00 10.00      A   
ATOM    870  CD1 TYR A  94       3.172  -8.707 -18.946  1.00 10.00      A   
ATOM    871  CD2 TYR A  94       3.077  -6.944 -20.545  1.00 10.00      A   
ATOM    872  CE1 TYR A  94       4.160  -9.328 -19.684  1.00 10.00      A   
ATOM    873  CE2 TYR A  94       4.059  -7.560 -21.290  1.00 10.00      A   
ATOM    874  CZ  TYR A  94       4.600  -8.749 -20.854  1.00 10.00      A   
ATOM    875  OH  TYR A  94       5.593  -9.352 -21.589  1.00 10.00      A   
ATOM    876  HH  TYR A  94       6.293  -8.702 -21.760  1.00 10.00      A   
ATOM    877  C   TYR A  94       3.176  -5.054 -17.725  1.00 10.00      A   
ATOM    878  O   TYR A  94       4.356  -5.281 -17.463  1.00 10.00      A   
ATOM    879  N   PRO A  95       2.801  -3.919 -18.361  1.00 10.00      A   
ATOM    880  CA  PRO A  95       3.775  -2.895 -18.769  1.00 10.00      A   
ATOM    881  CB  PRO A  95       2.899  -1.746 -19.274  1.00 10.00      A   
ATOM    882  CG  PRO A  95       1.635  -2.405 -19.703  1.00 10.00      A   
ATOM    883  CD  PRO A  95       1.425  -3.545 -18.749  1.00 10.00      A   
ATOM    884  C   PRO A  95       4.632  -2.422 -17.596  1.00 10.00      A   
ATOM    885  O   PRO A  95       5.837  -2.209 -17.738  1.00 10.00      A   
ATOM    886  N   TRP A  96       4.003  -2.285 -16.436  1.00 10.00      A   
ATOM    887  HN  TRP A  96       3.046  -2.493 -16.391  1.00 10.00      A   
ATOM    888  CA  TRP A  96       4.691  -1.842 -15.230  1.00 10.00      A   
ATOM    889  CB  TRP A  96       3.689  -1.598 -14.100  1.00 10.00      A   
ATOM    890  CG  TRP A  96       2.754  -0.460 -14.360  1.00 10.00      A   
ATOM    891  CD1 TRP A  96       1.588  -0.500 -15.068  1.00 10.00      A   
ATOM    892  CD2 TRP A  96       2.901   0.890 -13.910  1.00 10.00      A   
ATOM    893  NE1 TRP A  96       1.008   0.743 -15.097  1.00 10.00      A   
ATOM    894  HE1 TRP A  96       0.167   0.970 -15.550  1.00 10.00      A   
ATOM    895  CE2 TRP A  96       1.793   1.614 -14.388  1.00 10.00      A   
ATOM    896  CE3 TRP A  96       3.864   1.556 -13.149  1.00 10.00      A   
ATOM    897  CZ2 TRP A  96       1.624   2.971 -14.133  1.00 10.00      A   
ATOM    898  CZ3 TRP A  96       3.693   2.902 -12.896  1.00 10.00      A   
ATOM    899  CH2 TRP A  96       2.581   3.596 -13.385  1.00 10.00      A   
ATOM    900  C   TRP A  96       5.738  -2.861 -14.789  1.00 10.00      A   
ATOM    901  O   TRP A  96       6.901  -2.520 -14.581  1.00 10.00      A   
ATOM    902  N   ILE A  97       5.326  -4.115 -14.666  1.00 10.00      A   
ATOM    903  HN  ILE A  97       4.392  -4.333 -14.872  1.00 10.00      A   
ATOM    904  CA  ILE A  97       6.230  -5.180 -14.244  1.00 10.00      A   
ATOM    905  CB  ILE A  97       5.472  -6.510 -14.042  1.00 10.00      A   
ATOM    906  CG1 ILE A  97       4.343  -6.343 -13.017  1.00 10.00      A   
ATOM    907  CG2 ILE A  97       6.423  -7.625 -13.624  1.00 10.00      A   
ATOM    908  CD1 ILE A  97       4.799  -5.861 -11.654  1.00 10.00      A   
ATOM    909  C   ILE A  97       7.348  -5.380 -15.267  1.00 10.00      A   
ATOM    910  O   ILE A  97       8.504  -5.615 -14.910  1.00 10.00      A   
ATOM    911  N   GLU A  98       6.997  -5.254 -16.539  1.00 10.00      A   
ATOM    912  HN  GLU A  98       6.059  -5.048 -16.754  1.00 10.00      A   
ATOM    913  CA  GLU A  98       7.949  -5.425 -17.629  1.00 10.00      A   
ATOM    914  CB  GLU A  98       7.213  -5.457 -18.969  1.00 10.00      A   
ATOM    915  CG  GLU A  98       8.027  -6.019 -20.121  1.00 10.00      A   
ATOM    916  CD  GLU A  98       7.282  -5.964 -21.435  1.00 10.00      A   
ATOM    917  OE1 GLU A  98       7.108  -7.026 -22.071  1.00 10.00      A   
ATOM    918  OE2 GLU A  98       6.868  -4.858 -21.842  1.00 10.00      A   
ATOM    919  C   GLU A  98       9.010  -4.325 -17.633  1.00 10.00      A   
ATOM    920  O   GLU A  98      10.128  -4.529 -18.106  1.00 10.00      A   
ATOM    921  N   ALA A  99       8.661  -3.164 -17.105  1.00 10.00      A   
ATOM    922  HN  ALA A  99       7.756  -3.054 -16.742  1.00 10.00      A   
ATOM    923  CA  ALA A  99       9.591  -2.045 -17.057  1.00 10.00      A   
ATOM    924  CB  ALA A  99       8.852  -0.730 -17.251  1.00 10.00      A   
ATOM    925  C   ALA A  99      10.372  -2.033 -15.745  1.00 10.00      A   
ATOM    926  O   ALA A  99      11.579  -1.788 -15.727  1.00 10.00      A   
ATOM    927  N   MET A 100       9.683  -2.318 -14.649  1.00 10.00      A   
ATOM    928  HN  MET A 100       8.723  -2.519 -14.727  1.00 10.00      A   
ATOM    929  CA  MET A 100      10.304  -2.325 -13.328  1.00 10.00      A   
ATOM    930  CB  MET A 100       9.250  -2.397 -12.219  1.00 10.00      A   
ATOM    931  CG  MET A 100       8.429  -1.126 -12.039  1.00 10.00      A   
ATOM    932  SD  MET A 100       7.477  -1.115 -10.504  1.00 10.00      A   
ATOM    933  CE  MET A 100       6.286  -2.417 -10.819  1.00 10.00      A   
ATOM    934  C   MET A 100      11.320  -3.453 -13.163  1.00 10.00      A   
ATOM    935  O   MET A 100      12.255  -3.335 -12.374  1.00 10.00      A   
ATOM    936  N   SER A 101      11.149  -4.530 -13.919  1.00 10.00      A   
ATOM    937  HN  SER A 101      10.396  -4.559 -14.549  1.00 10.00      A   
ATOM    938  CA  SER A 101      12.045  -5.682 -13.839  1.00 10.00      A   
ATOM    939  CB  SER A 101      11.524  -6.807 -14.731  1.00 10.00      A   
ATOM    940  OG  SER A 101      10.964  -6.282 -15.924  1.00 10.00      A   
ATOM    941  HG  SER A 101      10.000  -6.283 -15.852  1.00 10.00      A   
ATOM    942  C   SER A 101      13.490  -5.330 -14.202  1.00 10.00      A   
ATOM    943  O   SER A 101      14.437  -5.933 -13.694  1.00 10.00      A   
ATOM    944  N   SER A 102      13.657  -4.354 -15.082  1.00 10.00      A   
ATOM    945  HN  SER A 102      12.869  -3.910 -15.457  1.00 10.00      A   
ATOM    946  CA  SER A 102      14.982  -3.929 -15.505  1.00 10.00      A   
ATOM    947  CB  SER A 102      15.056  -3.889 -17.036  1.00 10.00      A   
ATOM    948  OG  SER A 102      13.787  -4.157 -17.615  1.00 10.00      A   
ATOM    949  HG  SER A 102      13.512  -5.049 -17.375  1.00 10.00      A   
ATOM    950  C   SER A 102      15.324  -2.563 -14.915  1.00 10.00      A   
ATOM    951  O   SER A 102      16.210  -1.862 -15.409  1.00 10.00      A   
ATOM    952  N   SER A 103      14.638  -2.204 -13.837  1.00 10.00      A   
ATOM    953  HN  SER A 103      13.974  -2.823 -13.464  1.00 10.00      A   
ATOM    954  CA  SER A 103      14.855  -0.919 -13.192  1.00 10.00      A   
ATOM    955  CB  SER A 103      13.698   0.025 -13.527  1.00 10.00      A   
ATOM    956  OG  SER A 103      13.430   0.019 -14.920  1.00 10.00      A   
ATOM    957  HG  SER A 103      12.778  -0.668 -15.121  1.00 10.00      A   
ATOM    958  C   SER A 103      15.001  -1.058 -11.680  1.00 10.00      A   
ATOM    959  O   SER A 103      15.883  -0.448 -11.077  1.00 10.00      A   
ATOM    960  N   TYR A 104      14.138  -1.856 -11.071  1.00 10.00      A   
ATOM    961  HN  TYR A 104      13.459  -2.331 -11.602  1.00 10.00      A   
ATOM    962  CA  TYR A 104      14.173  -2.052  -9.627  1.00 10.00      A   
ATOM    963  CB  TYR A 104      12.807  -1.760  -8.997  1.00 10.00      A   
ATOM    964  CG  TYR A 104      12.291  -0.361  -9.235  1.00 10.00      A   
ATOM    965  CD1 TYR A 104      11.344  -0.112 -10.216  1.00 10.00      A   
ATOM    966  CD2 TYR A 104      12.743   0.708  -8.474  1.00 10.00      A   
ATOM    967  CE1 TYR A 104      10.863   1.159 -10.435  1.00 10.00      A   
ATOM    968  CE2 TYR A 104      12.267   1.987  -8.688  1.00 10.00      A   
ATOM    969  CZ  TYR A 104      11.327   2.204  -9.671  1.00 10.00      A   
ATOM    970  OH  TYR A 104      10.841   3.469  -9.890  1.00 10.00      A   
ATOM    971  HH  TYR A 104      11.459   4.120  -9.527  1.00 10.00      A   
ATOM    972  C   TYR A 104      14.612  -3.467  -9.284  1.00 10.00      A   
ATOM    973  O   TYR A 104      13.793  -4.312  -8.928  1.00 10.00      A   
ATOM    974  N   THR A 105      15.907  -3.717  -9.375  1.00 10.00      A   
ATOM    975  HN  THR A 105      16.516  -2.996  -9.645  1.00 10.00      A   
ATOM    976  CA  THR A 105      16.453  -5.033  -9.078  1.00 10.00      A   
ATOM    977  CB  THR A 105      17.887  -5.161  -9.627  1.00 10.00      A   
ATOM    978  OG1 THR A 105      18.125  -4.102 -10.569  1.00 10.00      A   
ATOM    979  HG1 THR A 105      18.489  -3.336 -10.104  1.00 10.00      A   
ATOM    980  CG2 THR A 105      18.069  -6.498 -10.330  1.00 10.00      A   
ATOM    981  C   THR A 105      16.451  -5.298  -7.571  1.00 10.00      A   
ATOM    982  O   THR A 105      16.738  -6.408  -7.118  1.00 10.00      A   
ATOM    983  N   TRP A 106      16.120  -4.265  -6.804  1.00 10.00      A   
ATOM    984  HN  TRP A 106      15.904  -3.409  -7.226  1.00 10.00      A   
ATOM    985  CA  TRP A 106      16.072  -4.365  -5.355  1.00 10.00      A   
ATOM    986  CB  TRP A 106      16.994  -3.319  -4.717  1.00 10.00      A   
ATOM    987  CG  TRP A 106      18.449  -3.666  -4.795  1.00 10.00      A   
ATOM    988  CD1 TRP A 106      19.305  -3.387  -5.821  1.00 10.00      A   
ATOM    989  CD2 TRP A 106      19.221  -4.357  -3.806  1.00 10.00      A   
ATOM    990  NE1 TRP A 106      20.557  -3.868  -5.537  1.00 10.00      A   
ATOM    991  HE1 TRP A 106      21.343  -3.791  -6.120  1.00 10.00      A   
ATOM    992  CE2 TRP A 106      20.533  -4.465  -4.301  1.00 10.00      A   
ATOM    993  CE3 TRP A 106      18.931  -4.893  -2.547  1.00 10.00      A   
ATOM    994  CZ2 TRP A 106      21.551  -5.089  -3.587  1.00 10.00      A   
ATOM    995  CZ3 TRP A 106      19.944  -5.510  -1.839  1.00 10.00      A   
ATOM    996  CH2 TRP A 106      21.237  -5.604  -2.361  1.00 10.00      A   
ATOM    997  C   TRP A 106      14.648  -4.177  -4.843  1.00 10.00      A   
ATOM    998  O   TRP A 106      14.444  -3.830  -3.681  1.00 10.00      A   
ATOM    999  N   LEU A 107      13.664  -4.391  -5.712  1.00 10.00      A   
ATOM   1000  HN  LEU A 107      13.881  -4.651  -6.632  1.00 10.00      A   
ATOM   1001  CA  LEU A 107      12.268  -4.249  -5.322  1.00 10.00      A   
ATOM   1002  CB  LEU A 107      11.351  -4.396  -6.537  1.00 10.00      A   
ATOM   1003  CG  LEU A 107       9.981  -3.720  -6.443  1.00 10.00      A   
ATOM   1004  CD1 LEU A 107      10.134  -2.219  -6.251  1.00 10.00      A   
ATOM   1005  CD2 LEU A 107       9.166  -4.011  -7.692  1.00 10.00      A   
ATOM   1006  C   LEU A 107      11.915  -5.284  -4.260  1.00 10.00      A   
ATOM   1007  O   LEU A 107      12.281  -6.456  -4.378  1.00 10.00      A   
ATOM   1008  N   GLU A 108      11.207  -4.849  -3.230  1.00 10.00      A   
ATOM   1009  HN  GLU A 108      10.921  -3.911  -3.205  1.00 10.00      A   
ATOM   1010  CA  GLU A 108      10.840  -5.732  -2.134  1.00 10.00      A   
ATOM   1011  CB  GLU A 108      11.376  -5.185  -0.809  1.00 10.00      A   
ATOM   1012  CG  GLU A 108      12.849  -5.453  -0.566  1.00 10.00      A   
ATOM   1013  CD  GLU A 108      13.335  -4.894   0.756  1.00 10.00      A   
ATOM   1014  OE1 GLU A 108      12.682  -5.141   1.792  1.00 10.00      A   
ATOM   1015  OE2 GLU A 108      14.383  -4.214   0.771  1.00 10.00      A   
ATOM   1016  C   GLU A 108       9.337  -5.939  -2.013  1.00 10.00      A   
ATOM   1017  O   GLU A 108       8.881  -7.059  -1.779  1.00 10.00      A   
ATOM   1018  N   GLU A 109       8.560  -4.878  -2.173  1.00 10.00      A   
ATOM   1019  HN  GLU A 109       8.958  -4.010  -2.420  1.00 10.00      A   
ATOM   1020  CA  GLU A 109       7.115  -4.990  -2.015  1.00 10.00      A   
ATOM   1021  CB  GLU A 109       6.680  -4.294  -0.726  1.00 10.00      A   
ATOM   1022  CG  GLU A 109       7.353  -4.835   0.523  1.00 10.00      A   
ATOM   1023  CD  GLU A 109       7.436  -3.805   1.628  1.00 10.00      A   
ATOM   1024  OE1 GLU A 109       6.390  -3.222   1.982  1.00 10.00      A   
ATOM   1025  OE2 GLU A 109       8.549  -3.571   2.149  1.00 10.00      A   
ATOM   1026  C   GLU A 109       6.326  -4.432  -3.193  1.00 10.00      A   
ATOM   1027  O   GLU A 109       6.608  -3.338  -3.687  1.00 10.00      A   
ATOM   1028  N   ILE A 110       5.332  -5.201  -3.631  1.00 10.00      A   
ATOM   1029  HN  ILE A 110       5.185  -6.079  -3.208  1.00 10.00      A   
ATOM   1030  CA  ILE A 110       4.451  -4.798  -4.720  1.00 10.00      A   
ATOM   1031  CB  ILE A 110       4.638  -5.673  -5.984  1.00 10.00      A   
ATOM   1032  CG1 ILE A 110       6.019  -5.447  -6.605  1.00 10.00      A   
ATOM   1033  CG2 ILE A 110       3.540  -5.402  -7.012  1.00 10.00      A   
ATOM   1034  CD1 ILE A 110       6.314  -6.347  -7.787  1.00 10.00      A   
ATOM   1035  C   ILE A 110       3.008  -4.910  -4.233  1.00 10.00      A   
ATOM   1036  O   ILE A 110       2.543  -5.998  -3.886  1.00 10.00      A   
ATOM   1037  N   ARG A 111       2.315  -3.782  -4.176  1.00 10.00      A   
ATOM   1038  HN  ARG A 111       2.739  -2.943  -4.457  1.00 10.00      A   
ATOM   1039  CA  ARG A 111       0.937  -3.754  -3.718  1.00 10.00      A   
ATOM   1040  CB  ARG A 111       0.834  -2.951  -2.416  1.00 10.00      A   
ATOM   1041  CG  ARG A 111       1.745  -3.494  -1.319  1.00 10.00      A   
ATOM   1042  CD  ARG A 111       1.909  -2.526  -0.159  1.00 10.00      A   
ATOM   1043  NE  ARG A 111       3.012  -2.924   0.717  1.00 10.00      A   
ATOM   1044  HE  ARG A 111       3.911  -2.591   0.486  1.00 10.00      A   
ATOM   1045  CZ  ARG A 111       2.870  -3.704   1.796  1.00 10.00      A   
ATOM   1046  NH1 ARG A 111       1.676  -4.173   2.146  1.00 10.00      A   
ATOM   1047 HH11 ARG A 111       1.579  -4.778   2.992  1.00 10.00      A   
ATOM   1048 HH12 ARG A 111       0.828  -3.940   1.579  1.00 10.00      A   
ATOM   1049  NH2 ARG A 111       3.933  -4.029   2.528  1.00 10.00      A   
ATOM   1050 HH21 ARG A 111       3.823  -4.638   3.372  1.00 10.00      A   
ATOM   1051 HH22 ARG A 111       4.889  -3.675   2.263  1.00 10.00      A   
ATOM   1052  C   ARG A 111       0.023  -3.193  -4.806  1.00 10.00      A   
ATOM   1053  O   ARG A 111       0.165  -2.041  -5.226  1.00 10.00      A   
ATOM   1054  N   LEU A 112      -0.899  -4.025  -5.273  1.00 10.00      A   
ATOM   1055  HN  LEU A 112      -0.970  -4.927  -4.884  1.00 10.00      A   
ATOM   1056  CA  LEU A 112      -1.828  -3.640  -6.324  1.00 10.00      A   
ATOM   1057  CB  LEU A 112      -1.558  -4.456  -7.594  1.00 10.00      A   
ATOM   1058  CG  LEU A 112      -0.099  -4.541  -8.048  1.00 10.00      A   
ATOM   1059  CD1 LEU A 112       0.086  -5.655  -9.066  1.00 10.00      A   
ATOM   1060  CD2 LEU A 112       0.363  -3.211  -8.620  1.00 10.00      A   
ATOM   1061  C   LEU A 112      -3.265  -3.868  -5.878  1.00 10.00      A   
ATOM   1062  O   LEU A 112      -3.543  -4.763  -5.071  1.00 10.00      A   
ATOM   1063  N   LYS A 113      -4.172  -3.050  -6.391  1.00 10.00      A   
ATOM   1064  HN  LYS A 113      -3.888  -2.336  -7.002  1.00 10.00      A   
ATOM   1065  CA  LYS A 113      -5.576  -3.177  -6.058  1.00 10.00      A   
ATOM   1066  CB  LYS A 113      -5.966  -2.205  -4.951  1.00 10.00      A   
ATOM   1067  CG  LYS A 113      -7.355  -2.458  -4.402  1.00 10.00      A   
ATOM   1068  CD  LYS A 113      -7.915  -1.223  -3.735  1.00 10.00      A   
ATOM   1069  CE  LYS A 113      -9.339  -1.455  -3.270  1.00 10.00      A   
ATOM   1070  NZ  LYS A 113      -9.970  -0.199  -2.804  1.00 10.00      A   
ATOM   1071  HZ1 LYS A 113     -10.869  -0.405  -2.331  1.00 10.00      A   
ATOM   1072  HZ2 LYS A 113     -10.154   0.429  -3.611  1.00 10.00      A   
ATOM   1073  HZ3 LYS A 113      -9.342   0.295  -2.137  1.00 10.00      A   
ATOM   1074  C   LYS A 113      -6.450  -2.951  -7.285  1.00 10.00      A   
ATOM   1075  O   LYS A 113      -6.291  -1.954  -7.996  1.00 10.00      A   
ATOM   1076  N   ARG A 114      -7.372  -3.888  -7.511  1.00 10.00      A   
ATOM   1077  HN  ARG A 114      -7.436  -4.645  -6.884  1.00 10.00      A   
ATOM   1078  CA  ARG A 114      -8.294  -3.833  -8.642  1.00 10.00      A   
ATOM   1079  CB  ARG A 114      -9.350  -2.739  -8.443  1.00 10.00      A   
ATOM   1080  CG  ARG A 114     -10.440  -3.134  -7.456  1.00 10.00      A   
ATOM   1081  CD  ARG A 114     -11.421  -2.004  -7.177  1.00 10.00      A   
ATOM   1082  NE  ARG A 114     -12.512  -2.447  -6.298  1.00 10.00      A   
ATOM   1083  HE  ARG A 114     -12.980  -3.278  -6.550  1.00 10.00      A   
ATOM   1084  CZ  ARG A 114     -12.904  -1.800  -5.194  1.00 10.00      A   
ATOM   1085  NH1 ARG A 114     -12.303  -0.669  -4.824  1.00 10.00      A   
ATOM   1086 HH11 ARG A 114     -12.610  -0.168  -3.950  1.00 10.00      A   
ATOM   1087 HH12 ARG A 114     -11.521  -0.277  -5.398  1.00 10.00      A   
ATOM   1088  NH2 ARG A 114     -13.887  -2.299  -4.449  1.00 10.00      A   
ATOM   1089 HH21 ARG A 114     -14.355  -3.201  -4.724  1.00 10.00      A   
ATOM   1090 HH22 ARG A 114     -14.196  -1.799  -3.585  1.00 10.00      A   
ATOM   1091  C   ARG A 114      -7.541  -3.678  -9.960  1.00 10.00      A   
ATOM   1092  O   ARG A 114      -7.829  -2.792 -10.766  1.00 10.00      A   
ATOM   1093  N   MET A 115      -6.567  -4.553 -10.162  1.00 10.00      A   
ATOM   1094  HN  MET A 115      -6.402  -5.245  -9.486  1.00 10.00      A   
ATOM   1095  CA  MET A 115      -5.745  -4.532 -11.362  1.00 10.00      A   
ATOM   1096  CB  MET A 115      -4.307  -4.115 -11.022  1.00 10.00      A   
ATOM   1097  CG  MET A 115      -4.143  -2.651 -10.643  1.00 10.00      A   
ATOM   1098  SD  MET A 115      -4.092  -1.553 -12.072  1.00 10.00      A   
ATOM   1099  CE  MET A 115      -2.467  -1.921 -12.725  1.00 10.00      A   
ATOM   1100  C   MET A 115      -5.737  -5.902 -12.023  1.00 10.00      A   
ATOM   1101  O   MET A 115      -6.008  -6.913 -11.374  1.00 10.00      A   
ATOM   1102  N   VAL A 116      -5.429  -5.927 -13.310  1.00 10.00      A   
ATOM   1103  HN  VAL A 116      -5.217  -5.081 -13.769  1.00 10.00      A   
ATOM   1104  CA  VAL A 116      -5.376  -7.167 -14.066  1.00 10.00      A   
ATOM   1105  CB  VAL A 116      -5.849  -6.974 -15.522  1.00 10.00      A   
ATOM   1106  CG1 VAL A 116      -6.048  -8.319 -16.207  1.00 10.00      A   
ATOM   1107  CG2 VAL A 116      -7.123  -6.147 -15.570  1.00 10.00      A   
ATOM   1108  C   VAL A 116      -3.952  -7.698 -14.076  1.00 10.00      A   
ATOM   1109  O   VAL A 116      -3.093  -7.197 -14.807  1.00 10.00      A   
ATOM   1110  N   VAL A 117      -3.701  -8.692 -13.255  1.00 10.00      A   
ATOM   1111  HN  VAL A 117      -4.432  -9.048 -12.698  1.00 10.00      A   
ATOM   1112  CA  VAL A 117      -2.381  -9.293 -13.157  1.00 10.00      A   
ATOM   1113  CB  VAL A 117      -1.910  -9.361 -11.690  1.00 10.00      A   
ATOM   1114  CG1 VAL A 117      -0.445  -9.762 -11.615  1.00 10.00      A   
ATOM   1115  CG2 VAL A 117      -2.154  -8.039 -10.973  1.00 10.00      A   
ATOM   1116  C   VAL A 117      -2.410 -10.702 -13.738  1.00 10.00      A   
ATOM   1117  O   VAL A 117      -3.135 -11.561 -13.254  1.00 10.00      A   
ATOM   1118  N   THR A 118      -1.631 -10.933 -14.780  1.00 10.00      A   
ATOM   1119  HN  THR A 118      -1.064 -10.216 -15.127  1.00 10.00      A   
ATOM   1120  CA  THR A 118      -1.589 -12.240 -15.413  1.00 10.00      A   
ATOM   1121  CB  THR A 118      -1.362 -12.110 -16.930  1.00 10.00      A   
ATOM   1122  OG1 THR A 118      -0.383 -11.090 -17.181  1.00 10.00      A   
ATOM   1123  HG1 THR A 118      -0.216 -11.037 -18.131  1.00 10.00      A   
ATOM   1124  CG2 THR A 118      -2.660 -11.734 -17.628  1.00 10.00      A   
ATOM   1125  C   THR A 118      -0.499 -13.105 -14.790  1.00 10.00      A   
ATOM   1126  O   THR A 118       0.403 -12.587 -14.127  1.00 10.00      A   
ATOM   1127  N   ASP A 119      -0.583 -14.414 -15.010  1.00 10.00      A   
ATOM   1128  HN  ASP A 119      -1.320 -14.758 -15.559  1.00 10.00      A   
ATOM   1129  CA  ASP A 119       0.392 -15.359 -14.463  1.00 10.00      A   
ATOM   1130  CB  ASP A 119      -0.002 -16.809 -14.783  1.00 10.00      A   
ATOM   1131  CG  ASP A 119      -1.360 -17.204 -14.225  1.00 10.00      A   
ATOM   1132  OD1 ASP A 119      -1.477 -17.416 -13.002  1.00 10.00      A   
ATOM   1133  OD2 ASP A 119      -2.320 -17.322 -15.017  1.00 10.00      A   
ATOM   1134  C   ASP A 119       1.789 -15.059 -14.997  1.00 10.00      A   
ATOM   1135  O   ASP A 119       2.791 -15.286 -14.318  1.00 10.00      A   
ATOM   1136  N   ASP A 120       1.839 -14.531 -16.219  1.00 10.00      A   
ATOM   1137  HN  ASP A 120       1.000 -14.389 -16.706  1.00 10.00      A   
ATOM   1138  CA  ASP A 120       3.102 -14.176 -16.863  1.00 10.00      A   
ATOM   1139  CB  ASP A 120       2.861 -13.707 -18.300  1.00 10.00      A   
ATOM   1140  CG  ASP A 120       3.754 -14.400 -19.306  1.00 10.00      A   
ATOM   1141  OD1 ASP A 120       4.990 -14.282 -19.196  1.00 10.00      A   
ATOM   1142  OD2 ASP A 120       3.219 -15.052 -20.228  1.00 10.00      A   
ATOM   1143  C   ASP A 120       3.816 -13.080 -16.079  1.00 10.00      A   
ATOM   1144  O   ASP A 120       5.032 -13.128 -15.888  1.00 10.00      A   
ATOM   1145  N   CYS A 121       3.048 -12.100 -15.605  1.00 10.00      A   
ATOM   1146  HN  CYS A 121       2.084 -12.122 -15.775  1.00 10.00      A   
ATOM   1147  CA  CYS A 121       3.611 -11.002 -14.829  1.00 10.00      A   
ATOM   1148  CB  CYS A 121       2.530  -9.969 -14.492  1.00 10.00      A   
ATOM   1149  SG  CYS A 121       1.613  -9.344 -15.917  1.00 10.00      A   
ATOM   1150  HG  CYS A 121       0.902 -10.346 -16.423  1.00 10.00      A   
ATOM   1151  C   CYS A 121       4.225 -11.538 -13.542  1.00 10.00      A   
ATOM   1152  O   CYS A 121       5.277 -11.082 -13.105  1.00 10.00      A   
ATOM   1153  N   LEU A 122       3.562 -12.527 -12.957  1.00 10.00      A   
ATOM   1154  HN  LEU A 122       2.737 -12.854 -13.369  1.00 10.00      A   
ATOM   1155  CA  LEU A 122       4.025 -13.142 -11.724  1.00 10.00      A   
ATOM   1156  CB  LEU A 122       2.990 -14.152 -11.217  1.00 10.00      A   
ATOM   1157  CG  LEU A 122       1.597 -13.590 -10.915  1.00 10.00      A   
ATOM   1158  CD1 LEU A 122       0.626 -14.708 -10.574  1.00 10.00      A   
ATOM   1159  CD2 LEU A 122       1.664 -12.573  -9.785  1.00 10.00      A   
ATOM   1160  C   LEU A 122       5.379 -13.817 -11.930  1.00 10.00      A   
ATOM   1161  O   LEU A 122       6.272 -13.707 -11.088  1.00 10.00      A   
ATOM   1162  N   GLU A 123       5.530 -14.505 -13.059  1.00 10.00      A   
ATOM   1163  HN  GLU A 123       4.780 -14.562 -13.691  1.00 10.00      A   
ATOM   1164  CA  GLU A 123       6.783 -15.181 -13.374  1.00 10.00      A   
ATOM   1165  CB  GLU A 123       6.671 -15.993 -14.667  1.00 10.00      A   
ATOM   1166  CG  GLU A 123       6.020 -17.358 -14.493  1.00 10.00      A   
ATOM   1167  CD  GLU A 123       6.352 -18.312 -15.624  1.00 10.00      A   
ATOM   1168  OE1 GLU A 123       7.520 -18.338 -16.069  1.00 10.00      A   
ATOM   1169  OE2 GLU A 123       5.447 -19.049 -16.072  1.00 10.00      A   
ATOM   1170  C   GLU A 123       7.922 -14.171 -13.480  1.00 10.00      A   
ATOM   1171  O   GLU A 123       9.038 -14.431 -13.027  1.00 10.00      A   
ATOM   1172  N   LEU A 124       7.625 -13.017 -14.072  1.00 10.00      A   
ATOM   1173  HN  LEU A 124       6.716 -12.884 -14.420  1.00 10.00      A   
ATOM   1174  CA  LEU A 124       8.612 -11.952 -14.227  1.00 10.00      A   
ATOM   1175  CB  LEU A 124       8.049 -10.810 -15.078  1.00 10.00      A   
ATOM   1176  CG  LEU A 124       7.600 -11.173 -16.495  1.00 10.00      A   
ATOM   1177  CD1 LEU A 124       7.034  -9.951 -17.204  1.00 10.00      A   
ATOM   1178  CD2 LEU A 124       8.750 -11.774 -17.291  1.00 10.00      A   
ATOM   1179  C   LEU A 124       9.030 -11.422 -12.861  1.00 10.00      A   
ATOM   1180  O   LEU A 124      10.213 -11.198 -12.604  1.00 10.00      A   
ATOM   1181  N   ILE A 125       8.049 -11.248 -11.983  1.00 10.00      A   
ATOM   1182  HN  ILE A 125       7.125 -11.459 -12.250  1.00 10.00      A   
ATOM   1183  CA  ILE A 125       8.297 -10.755 -10.636  1.00 10.00      A   
ATOM   1184  CB  ILE A 125       6.973 -10.589  -9.851  1.00 10.00      A   
ATOM   1185  CG1 ILE A 125       6.094  -9.511 -10.491  1.00 10.00      A   
ATOM   1186  CG2 ILE A 125       7.231 -10.259  -8.387  1.00 10.00      A   
ATOM   1187  CD1 ILE A 125       4.677  -9.480  -9.957  1.00 10.00      A   
ATOM   1188  C   ILE A 125       9.219 -11.704  -9.874  1.00 10.00      A   
ATOM   1189  O   ILE A 125      10.196 -11.277  -9.262  1.00 10.00      A   
ATOM   1190  N   ALA A 126       8.916 -12.991  -9.952  1.00 10.00      A   
ATOM   1191  HN  ALA A 126       8.138 -13.262 -10.489  1.00 10.00      A   
ATOM   1192  CA  ALA A 126       9.685 -14.018  -9.253  1.00 10.00      A   
ATOM   1193  CB  ALA A 126       8.919 -15.337  -9.251  1.00 10.00      A   
ATOM   1194  C   ALA A 126      11.095 -14.218  -9.813  1.00 10.00      A   
ATOM   1195  O   ALA A 126      12.012 -14.587  -9.076  1.00 10.00      A   
ATOM   1196  N   LYS A 127      11.275 -13.975 -11.104  1.00 10.00      A   
ATOM   1197  HN  LYS A 127      10.518 -13.663 -11.645  1.00 10.00      A   
ATOM   1198  CA  LYS A 127      12.578 -14.172 -11.730  1.00 10.00      A   
ATOM   1199  CB  LYS A 127      12.437 -14.705 -13.161  1.00 10.00      A   
ATOM   1200  CG  LYS A 127      12.088 -13.657 -14.208  1.00 10.00      A   
ATOM   1201  CD  LYS A 127      11.663 -14.305 -15.517  1.00 10.00      A   
ATOM   1202  CE  LYS A 127      12.812 -15.048 -16.180  1.00 10.00      A   
ATOM   1203  NZ  LYS A 127      13.607 -14.161 -17.069  1.00 10.00      A   
ATOM   1204  HZ1 LYS A 127      13.044 -13.332 -17.347  1.00 10.00      A   
ATOM   1205  HZ2 LYS A 127      13.884 -14.675 -17.927  1.00 10.00      A   
ATOM   1206  HZ3 LYS A 127      14.473 -13.833 -16.581  1.00 10.00      A   
ATOM   1207  C   LYS A 127      13.470 -12.932 -11.678  1.00 10.00      A   
ATOM   1208  O   LYS A 127      14.689 -13.048 -11.559  1.00 10.00      A   
ATOM   1209  N   SER A 128      12.871 -11.751 -11.767  1.00 10.00      A   
ATOM   1210  HN  SER A 128      11.895 -11.710 -11.868  1.00 10.00      A   
ATOM   1211  CA  SER A 128      13.638 -10.513 -11.738  1.00 10.00      A   
ATOM   1212  CB  SER A 128      12.966  -9.437 -12.595  1.00 10.00      A   
ATOM   1213  OG  SER A 128      12.869  -9.861 -13.945  1.00 10.00      A   
ATOM   1214  HG  SER A 128      13.468 -10.605 -14.086  1.00 10.00      A   
ATOM   1215  C   SER A 128      13.871 -10.010 -10.316  1.00 10.00      A   
ATOM   1216  O   SER A 128      14.999  -9.680  -9.941  1.00 10.00      A   
ATOM   1217  N   PHE A 129      12.813  -9.967  -9.521  1.00 10.00      A   
ATOM   1218  HN  PHE A 129      11.943 -10.278  -9.856  1.00 10.00      A   
ATOM   1219  CA  PHE A 129      12.915  -9.486  -8.151  1.00 10.00      A   
ATOM   1220  CB  PHE A 129      11.630  -8.766  -7.723  1.00 10.00      A   
ATOM   1221  CG  PHE A 129      11.098  -7.806  -8.755  1.00 10.00      A   
ATOM   1222  CD1 PHE A 129       9.796  -7.914  -9.218  1.00 10.00      A   
ATOM   1223  CD2 PHE A 129      11.903  -6.800  -9.267  1.00 10.00      A   
ATOM   1224  CE1 PHE A 129       9.309  -7.038 -10.171  1.00 10.00      A   
ATOM   1225  CE2 PHE A 129      11.422  -5.920 -10.219  1.00 10.00      A   
ATOM   1226  CZ  PHE A 129      10.124  -6.040 -10.671  1.00 10.00      A   
ATOM   1227  C   PHE A 129      13.249 -10.627  -7.195  1.00 10.00      A   
ATOM   1228  O   PHE A 129      12.362 -11.257  -6.621  1.00 10.00      A   
ATOM   1229  N   LYS A 130      14.541 -10.898  -7.038  1.00 10.00      A   
ATOM   1230  HN  LYS A 130      15.201 -10.377  -7.541  1.00 10.00      A   
ATOM   1231  CA  LYS A 130      14.999 -11.963  -6.153  1.00 10.00      A   
ATOM   1232  CB  LYS A 130      16.483 -12.260  -6.383  1.00 10.00      A   
ATOM   1233  CG  LYS A 130      16.758 -13.432  -7.313  1.00 10.00      A   
ATOM   1234  CD  LYS A 130      16.656 -13.022  -8.771  1.00 10.00      A   
ATOM   1235  CE  LYS A 130      17.202 -14.105  -9.687  1.00 10.00      A   
ATOM   1236  NZ  LYS A 130      17.369 -13.613 -11.076  1.00 10.00      A   
ATOM   1237  HZ1 LYS A 130      17.725 -14.373 -11.688  1.00 10.00      A   
ATOM   1238  HZ2 LYS A 130      18.047 -12.827 -11.099  1.00 10.00      A   
ATOM   1239  HZ3 LYS A 130      16.453 -13.283 -11.448  1.00 10.00      A   
ATOM   1240  C   LYS A 130      14.774 -11.603  -4.690  1.00 10.00      A   
ATOM   1241  O   LYS A 130      14.548 -12.477  -3.847  1.00 10.00      A   
ATOM   1242  N   ASN A 131      14.822 -10.314  -4.391  1.00 10.00      A   
ATOM   1243  HN  ASN A 131      14.976  -9.664  -5.106  1.00 10.00      A   
ATOM   1244  CA  ASN A 131      14.640  -9.840  -3.025  1.00 10.00      A   
ATOM   1245  CB  ASN A 131      15.557  -8.650  -2.723  1.00 10.00      A   
ATOM   1246  CG  ASN A 131      16.515  -8.924  -1.576  1.00 10.00      A   
ATOM   1247  OD1 ASN A 131      16.905 -10.069  -1.335  1.00 10.00      A   
ATOM   1248  ND2 ASN A 131      16.904  -7.877  -0.863  1.00 10.00      A   
ATOM   1249 HD21 ASN A 131      16.560  -6.989  -1.116  1.00 10.00      A   
ATOM   1250 HD22 ASN A 131      17.523  -8.024  -0.114  1.00 10.00      A   
ATOM   1251  C   ASN A 131      13.184  -9.489  -2.742  1.00 10.00      A   
ATOM   1252  O   ASN A 131      12.885  -8.755  -1.801  1.00 10.00      A   
ATOM   1253  N   PHE A 132      12.284 -10.017  -3.569  1.00 10.00      A   
ATOM   1254  HN  PHE A 132      12.592 -10.580  -4.313  1.00 10.00      A   
ATOM   1255  CA  PHE A 132      10.855  -9.778  -3.404  1.00 10.00      A   
ATOM   1256  CB  PHE A 132      10.092 -10.390  -4.580  1.00 10.00      A   
ATOM   1257  CG  PHE A 132       8.654  -9.986  -4.656  1.00 10.00      A   
ATOM   1258  CD1 PHE A 132       8.300  -8.649  -4.715  1.00 10.00      A   
ATOM   1259  CD2 PHE A 132       7.655 -10.943  -4.670  1.00 10.00      A   
ATOM   1260  CE1 PHE A 132       6.974  -8.276  -4.789  1.00 10.00      A   
ATOM   1261  CE2 PHE A 132       6.328 -10.578  -4.745  1.00 10.00      A   
ATOM   1262  CZ  PHE A 132       5.987  -9.241  -4.805  1.00 10.00      A   
ATOM   1263  C   PHE A 132      10.377 -10.388  -2.088  1.00 10.00      A   
ATOM   1264  O   PHE A 132      10.689 -11.540  -1.781  1.00 10.00      A   
ATOM   1265  N   LYS A 133       9.618  -9.626  -1.314  1.00 10.00      A   
ATOM   1266  HN  LYS A 133       9.374  -8.718  -1.615  1.00 10.00      A   
ATOM   1267  CA  LYS A 133       9.149 -10.106  -0.024  1.00 10.00      A   
ATOM   1268  CB  LYS A 133       9.816  -9.324   1.108  1.00 10.00      A   
ATOM   1269  CG  LYS A 133      11.335  -9.397   1.120  1.00 10.00      A   
ATOM   1270  CD  LYS A 133      11.908  -8.443   2.148  1.00 10.00      A   
ATOM   1271  CE  LYS A 133      13.422  -8.363   2.059  1.00 10.00      A   
ATOM   1272  NZ  LYS A 133      13.959  -7.292   2.937  1.00 10.00      A   
ATOM   1273  HZ1 LYS A 133      13.805  -7.537   3.936  1.00 10.00      A   
ATOM   1274  HZ2 LYS A 133      13.478  -6.386   2.732  1.00 10.00      A   
ATOM   1275  HZ3 LYS A 133      14.979  -7.174   2.773  1.00 10.00      A   
ATOM   1276  C   LYS A 133       7.631 -10.041   0.140  1.00 10.00      A   
ATOM   1277  O   LYS A 133       7.008 -11.021   0.543  1.00 10.00      A   
ATOM   1278  N   VAL A 134       7.026  -8.898  -0.151  1.00 10.00      A   
ATOM   1279  HN  VAL A 134       7.547  -8.143  -0.504  1.00 10.00      A   
ATOM   1280  CA  VAL A 134       5.584  -8.757   0.041  1.00 10.00      A   
ATOM   1281  CB  VAL A 134       5.249  -7.647   1.066  1.00 10.00      A   
ATOM   1282  CG1 VAL A 134       3.751  -7.566   1.313  1.00 10.00      A   
ATOM   1283  CG2 VAL A 134       5.987  -7.881   2.377  1.00 10.00      A   
ATOM   1284  C   VAL A 134       4.814  -8.514  -1.255  1.00 10.00      A   
ATOM   1285  O   VAL A 134       5.142  -7.619  -2.034  1.00 10.00      A   
ATOM   1286  N   LEU A 135       3.786  -9.327  -1.470  1.00 10.00      A   
ATOM   1287  HN  LEU A 135       3.599 -10.043  -0.820  1.00 10.00      A   
ATOM   1288  CA  LEU A 135       2.927  -9.199  -2.635  1.00 10.00      A   
ATOM   1289  CB  LEU A 135       3.079 -10.405  -3.562  1.00 10.00      A   
ATOM   1290  CG  LEU A 135       2.199 -10.407  -4.816  1.00 10.00      A   
ATOM   1291  CD1 LEU A 135       2.467  -9.176  -5.669  1.00 10.00      A   
ATOM   1292  CD2 LEU A 135       2.430 -11.675  -5.621  1.00 10.00      A   
ATOM   1293  C   LEU A 135       1.479  -9.072  -2.183  1.00 10.00      A   
ATOM   1294  O   LEU A 135       0.908 -10.013  -1.623  1.00 10.00      A   
ATOM   1295  N   VAL A 136       0.895  -7.904  -2.403  1.00 10.00      A   
ATOM   1296  HN  VAL A 136       1.401  -7.186  -2.852  1.00 10.00      A   
ATOM   1297  CA  VAL A 136      -0.484  -7.662  -2.015  1.00 10.00      A   
ATOM   1298  CB  VAL A 136      -0.625  -6.448  -1.070  1.00 10.00      A   
ATOM   1299  CG1 VAL A 136      -2.085  -6.211  -0.714  1.00 10.00      A   
ATOM   1300  CG2 VAL A 136       0.196  -6.655   0.192  1.00 10.00      A   
ATOM   1301  C   VAL A 136      -1.350  -7.449  -3.244  1.00 10.00      A   
ATOM   1302  O   VAL A 136      -1.177  -6.471  -3.976  1.00 10.00      A   
ATOM   1303  N   LEU A 137      -2.262  -8.378  -3.468  1.00 10.00      A   
ATOM   1304  HN  LEU A 137      -2.337  -9.133  -2.836  1.00 10.00      A   
ATOM   1305  CA  LEU A 137      -3.171  -8.318  -4.593  1.00 10.00      A   
ATOM   1306  CB  LEU A 137      -3.005  -9.553  -5.482  1.00 10.00      A   
ATOM   1307  CG  LEU A 137      -1.653  -9.690  -6.187  1.00 10.00      A   
ATOM   1308  CD1 LEU A 137      -1.501 -11.072  -6.802  1.00 10.00      A   
ATOM   1309  CD2 LEU A 137      -1.492  -8.614  -7.248  1.00 10.00      A   
ATOM   1310  C   LEU A 137      -4.598  -8.222  -4.075  1.00 10.00      A   
ATOM   1311  O   LEU A 137      -5.228  -9.233  -3.763  1.00 10.00      A   
ATOM   1312  N   SER A 138      -5.086  -7.002  -3.951  1.00 10.00      A   
ATOM   1313  HN  SER A 138      -4.526  -6.230  -4.199  1.00 10.00      A   
ATOM   1314  CA  SER A 138      -6.430  -6.775  -3.460  1.00 10.00      A   
ATOM   1315  CB  SER A 138      -6.461  -5.557  -2.530  1.00 10.00      A   
ATOM   1316  OG  SER A 138      -7.702  -5.454  -1.851  1.00 10.00      A   
ATOM   1317  HG  SER A 138      -8.427  -5.569  -2.477  1.00 10.00      A   
ATOM   1318  C   SER A 138      -7.403  -6.589  -4.610  1.00 10.00      A   
ATOM   1319  O   SER A 138      -7.190  -5.742  -5.479  1.00 10.00      A   
ATOM   1320  N   SER A 139      -8.449  -7.404  -4.618  1.00 10.00      A   
ATOM   1321  HN  SER A 139      -8.529  -8.078  -3.904  1.00 10.00      A   
ATOM   1322  CA  SER A 139      -9.497  -7.339  -5.638  1.00 10.00      A   
ATOM   1323  CB  SER A 139     -10.360  -6.093  -5.414  1.00 10.00      A   
ATOM   1324  OG  SER A 139     -10.315  -5.688  -4.051  1.00 10.00      A   
ATOM   1325  HG  SER A 139     -11.211  -5.674  -3.688  1.00 10.00      A   
ATOM   1326  C   SER A 139      -8.931  -7.362  -7.062  1.00 10.00      A   
ATOM   1327  O   SER A 139      -9.416  -6.657  -7.951  1.00 10.00      A   
ATOM   1328  N   CYS A 140      -7.911  -8.176  -7.281  1.00 10.00      A   
ATOM   1329  HN  CYS A 140      -7.573  -8.738  -6.544  1.00 10.00      A   
ATOM   1330  CA  CYS A 140      -7.292  -8.274  -8.594  1.00 10.00      A   
ATOM   1331  CB  CYS A 140      -5.775  -8.352  -8.465  1.00 10.00      A   
ATOM   1332  SG  CYS A 140      -5.044  -6.946  -7.596  1.00 10.00      A   
ATOM   1333  HG  CYS A 140      -5.872  -6.599  -6.618  1.00 10.00      A   
ATOM   1334  C   CYS A 140      -7.847  -9.457  -9.379  1.00 10.00      A   
ATOM   1335  O   CYS A 140      -8.573 -10.287  -8.833  1.00 10.00      A   
ATOM   1336  N   GLU A 141      -7.499  -9.541 -10.655  1.00 10.00      A   
ATOM   1337  HN  GLU A 141      -6.893  -8.865 -11.034  1.00 10.00      A   
ATOM   1338  CA  GLU A 141      -7.992 -10.611 -11.515  1.00 10.00      A   
ATOM   1339  CB  GLU A 141      -9.309 -10.151 -12.147  1.00 10.00      A   
ATOM   1340  CG  GLU A 141      -9.186  -8.810 -12.858  1.00 10.00      A   
ATOM   1341  CD  GLU A 141     -10.517  -8.178 -13.185  1.00 10.00      A   
ATOM   1342  OE1 GLU A 141     -10.985  -8.327 -14.331  1.00 10.00      A   
ATOM   1343  OE2 GLU A 141     -11.096  -7.508 -12.304  1.00 10.00      A   
ATOM   1344  C   GLU A 141      -6.992 -10.909 -12.625  1.00 10.00      A   
ATOM   1345  O   GLU A 141      -6.011 -10.185 -12.785  1.00 10.00      A   
ATOM   1346  N   GLY A 142      -7.248 -11.972 -13.388  1.00 10.00      A   
ATOM   1347  HN  GLY A 142      -8.041 -12.520 -13.202  1.00 10.00      A   
ATOM   1348  CA  GLY A 142      -6.380 -12.320 -14.496  1.00 10.00      A   
ATOM   1349  C   GLY A 142      -5.388 -13.426 -14.196  1.00 10.00      A   
ATOM   1350  O   GLY A 142      -4.750 -13.953 -15.110  1.00 10.00      A   
ATOM   1351  N   PHE A 143      -5.249 -13.790 -12.932  1.00 10.00      A   
ATOM   1352  HN  PHE A 143      -5.795 -13.359 -12.242  1.00 10.00      A   
ATOM   1353  CA  PHE A 143      -4.297 -14.824 -12.553  1.00 10.00      A   
ATOM   1354  CB  PHE A 143      -3.365 -14.338 -11.438  1.00 10.00      A   
ATOM   1355  CG  PHE A 143      -4.014 -13.437 -10.425  1.00 10.00      A   
ATOM   1356  CD1 PHE A 143      -5.091 -13.872  -9.671  1.00 10.00      A   
ATOM   1357  CD2 PHE A 143      -3.540 -12.154 -10.220  1.00 10.00      A   
ATOM   1358  CE1 PHE A 143      -5.681 -13.047  -8.734  1.00 10.00      A   
ATOM   1359  CE2 PHE A 143      -4.125 -11.322  -9.287  1.00 10.00      A   
ATOM   1360  CZ  PHE A 143      -5.197 -11.770  -8.543  1.00 10.00      A   
ATOM   1361  C   PHE A 143      -4.972 -16.135 -12.165  1.00 10.00      A   
ATOM   1362  O   PHE A 143      -6.175 -16.181 -11.889  1.00 10.00      A   
ATOM   1363  N   SER A 144      -4.186 -17.200 -12.161  1.00 10.00      A   
ATOM   1364  HN  SER A 144      -3.236 -17.097 -12.410  1.00 10.00      A   
ATOM   1365  CA  SER A 144      -4.677 -18.517 -11.803  1.00 10.00      A   
ATOM   1366  CB  SER A 144      -4.734 -19.413 -13.046  1.00 10.00      A   
ATOM   1367  OG  SER A 144      -3.464 -19.505 -13.674  1.00 10.00      A   
ATOM   1368  HG  SER A 144      -3.123 -18.610 -13.855  1.00 10.00      A   
ATOM   1369  C   SER A 144      -3.773 -19.132 -10.739  1.00 10.00      A   
ATOM   1370  O   SER A 144      -2.850 -18.479 -10.247  1.00 10.00      A   
ATOM   1371  N   THR A 145      -4.019 -20.387 -10.394  1.00 10.00      A   
ATOM   1372  HN  THR A 145      -4.764 -20.869 -10.815  1.00 10.00      A   
ATOM   1373  CA  THR A 145      -3.213 -21.063  -9.391  1.00 10.00      A   
ATOM   1374  CB  THR A 145      -3.947 -22.286  -8.803  1.00 10.00      A   
ATOM   1375  OG1 THR A 145      -4.527 -23.053  -9.863  1.00 10.00      A   
ATOM   1376  HG1 THR A 145      -3.820 -23.478 -10.367  1.00 10.00      A   
ATOM   1377  CG2 THR A 145      -5.044 -21.843  -7.850  1.00 10.00      A   
ATOM   1378  C   THR A 145      -1.855 -21.495  -9.949  1.00 10.00      A   
ATOM   1379  O   THR A 145      -1.007 -22.005  -9.216  1.00 10.00      A   
ATOM   1380  N   ASP A 146      -1.645 -21.288 -11.246  1.00 10.00      A   
ATOM   1381  HN  ASP A 146      -2.345 -20.862 -11.785  1.00 10.00      A   
ATOM   1382  CA  ASP A 146      -0.385 -21.670 -11.879  1.00 10.00      A   
ATOM   1383  CB  ASP A 146      -0.549 -21.879 -13.384  1.00 10.00      A   
ATOM   1384  CG  ASP A 146       0.271 -23.050 -13.894  1.00 10.00      A   
ATOM   1385  OD1 ASP A 146       1.491 -23.096 -13.627  1.00 10.00      A   
ATOM   1386  OD2 ASP A 146      -0.308 -23.942 -14.553  1.00 10.00      A   
ATOM   1387  C   ASP A 146       0.698 -20.636 -11.600  1.00 10.00      A   
ATOM   1388  O   ASP A 146       1.813 -20.982 -11.204  1.00 10.00      A   
ATOM   1389  N   GLY A 147       0.363 -19.363 -11.785  1.00 10.00      A   
ATOM   1390  HN  GLY A 147      -0.544 -19.137 -12.104  1.00 10.00      A   
ATOM   1391  CA  GLY A 147       1.320 -18.298 -11.535  1.00 10.00      A   
ATOM   1392  C   GLY A 147       1.718 -18.244 -10.076  1.00 10.00      A   
ATOM   1393  O   GLY A 147       2.863 -17.927  -9.744  1.00 10.00      A   
ATOM   1394  N   LEU A 148       0.769 -18.580  -9.208  1.00 10.00      A   
ATOM   1395  HN  LEU A 148      -0.122 -18.818  -9.545  1.00 10.00      A   
ATOM   1396  CA  LEU A 148       1.011 -18.593  -7.774  1.00 10.00      A   
ATOM   1397  CB  LEU A 148      -0.277 -18.922  -7.010  1.00 10.00      A   
ATOM   1398  CG  LEU A 148      -1.514 -18.083  -7.350  1.00 10.00      A   
ATOM   1399  CD1 LEU A 148      -2.694 -18.483  -6.477  1.00 10.00      A   
ATOM   1400  CD2 LEU A 148      -1.223 -16.595  -7.219  1.00 10.00      A   
ATOM   1401  C   LEU A 148       2.094 -19.615  -7.431  1.00 10.00      A   
ATOM   1402  O   LEU A 148       2.882 -19.413  -6.507  1.00 10.00      A   
ATOM   1403  N   ALA A 149       2.129 -20.709  -8.192  1.00 10.00      A   
ATOM   1404  HN  ALA A 149       1.479 -20.803  -8.920  1.00 10.00      A   
ATOM   1405  CA  ALA A 149       3.114 -21.764  -7.983  1.00 10.00      A   
ATOM   1406  CB  ALA A 149       2.784 -22.982  -8.833  1.00 10.00      A   
ATOM   1407  C   ALA A 149       4.500 -21.252  -8.321  1.00 10.00      A   
ATOM   1408  O   ALA A 149       5.461 -21.508  -7.599  1.00 10.00      A   
ATOM   1409  N   ALA A 150       4.589 -20.513  -9.418  1.00 10.00      A   
ATOM   1410  HN  ALA A 150       3.779 -20.347  -9.950  1.00 10.00      A   
ATOM   1411  CA  ALA A 150       5.857 -19.948  -9.853  1.00 10.00      A   
ATOM   1412  CB  ALA A 150       5.692 -19.225 -11.180  1.00 10.00      A   
ATOM   1413  C   ALA A 150       6.410 -19.010  -8.782  1.00 10.00      A   
ATOM   1414  O   ALA A 150       7.601 -19.033  -8.475  1.00 10.00      A   
ATOM   1415  N   ILE A 151       5.530 -18.202  -8.202  1.00 10.00      A   
ATOM   1416  HN  ILE A 151       4.590 -18.229  -8.492  1.00 10.00      A   
ATOM   1417  CA  ILE A 151       5.919 -17.272  -7.151  1.00 10.00      A   
ATOM   1418  CB  ILE A 151       4.731 -16.366  -6.745  1.00 10.00      A   
ATOM   1419  CG1 ILE A 151       4.372 -15.395  -7.878  1.00 10.00      A   
ATOM   1420  CG2 ILE A 151       5.023 -15.611  -5.452  1.00 10.00      A   
ATOM   1421  CD1 ILE A 151       5.385 -14.288  -8.091  1.00 10.00      A   
ATOM   1422  C   ILE A 151       6.403 -18.044  -5.926  1.00 10.00      A   
ATOM   1423  O   ILE A 151       7.464 -17.760  -5.378  1.00 10.00      A   
ATOM   1424  N   ALA A 152       5.630 -19.048  -5.536  1.00 10.00      A   
ATOM   1425  HN  ALA A 152       4.816 -19.246  -6.048  1.00 10.00      A   
ATOM   1426  CA  ALA A 152       5.946 -19.867  -4.372  1.00 10.00      A   
ATOM   1427  CB  ALA A 152       4.802 -20.830  -4.093  1.00 10.00      A   
ATOM   1428  C   ALA A 152       7.247 -20.648  -4.543  1.00 10.00      A   
ATOM   1429  O   ALA A 152       7.972 -20.878  -3.576  1.00 10.00      A   
ATOM   1430  N   ALA A 153       7.539 -21.055  -5.769  1.00 10.00      A   
ATOM   1431  HN  ALA A 153       6.925 -20.848  -6.505  1.00 10.00      A   
ATOM   1432  CA  ALA A 153       8.740 -21.832  -6.046  1.00 10.00      A   
ATOM   1433  CB  ALA A 153       8.509 -22.761  -7.228  1.00 10.00      A   
ATOM   1434  C   ALA A 153       9.983 -20.968  -6.273  1.00 10.00      A   
ATOM   1435  O   ALA A 153      11.104 -21.415  -6.032  1.00 10.00      A   
ATOM   1436  N   THR A 154       9.799 -19.733  -6.718  1.00 10.00      A   
ATOM   1437  HN  THR A 154       8.888 -19.402  -6.863  1.00 10.00      A   
ATOM   1438  CA  THR A 154      10.940 -18.865  -6.992  1.00 10.00      A   
ATOM   1439  CB  THR A 154      10.816 -18.158  -8.356  1.00 10.00      A   
ATOM   1440  OG1 THR A 154      10.131 -19.019  -9.279  1.00 10.00      A   
ATOM   1441  HG1 THR A 154       9.220 -19.153  -8.979  1.00 10.00      A   
ATOM   1442  CG2 THR A 154      12.197 -17.839  -8.911  1.00 10.00      A   
ATOM   1443  C   THR A 154      11.211 -17.840  -5.883  1.00 10.00      A   
ATOM   1444  O   THR A 154      12.370 -17.562  -5.560  1.00 10.00      A   
ATOM   1445  N   CYS A 155      10.161 -17.282  -5.299  1.00 10.00      A   
ATOM   1446  HN  CYS A 155       9.250 -17.548  -5.572  1.00 10.00      A   
ATOM   1447  CA  CYS A 155      10.328 -16.291  -4.242  1.00 10.00      A   
ATOM   1448  CB  CYS A 155       9.121 -15.348  -4.175  1.00 10.00      A   
ATOM   1449  SG  CYS A 155       8.832 -14.410  -5.696  1.00 10.00      A   
ATOM   1450  HG  CYS A 155       9.627 -13.349  -5.683  1.00 10.00      A   
ATOM   1451  C   CYS A 155      10.586 -16.961  -2.894  1.00 10.00      A   
ATOM   1452  O   CYS A 155       9.657 -17.333  -2.178  1.00 10.00      A   
ATOM   1453  N   ARG A 156      11.861 -17.136  -2.560  1.00 10.00      A   
ATOM   1454  HN  ARG A 156      12.563 -16.835  -3.178  1.00 10.00      A   
ATOM   1455  CA  ARG A 156      12.239 -17.762  -1.299  1.00 10.00      A   
ATOM   1456  CB  ARG A 156      13.549 -18.547  -1.436  1.00 10.00      A   
ATOM   1457  CG  ARG A 156      14.727 -17.725  -1.938  1.00 10.00      A   
ATOM   1458  CD  ARG A 156      16.056 -18.342  -1.526  1.00 10.00      A   
ATOM   1459  NE  ARG A 156      16.271 -18.270  -0.081  1.00 10.00      A   
ATOM   1460  HE  ARG A 156      15.548 -18.607   0.501  1.00 10.00      A   
ATOM   1461  CZ  ARG A 156      17.376 -17.793   0.485  1.00 10.00      A   
ATOM   1462  NH1 ARG A 156      18.377 -17.344  -0.266  1.00 10.00      A   
ATOM   1463 HH11 ARG A 156      19.241 -16.967   0.184  1.00 10.00      A   
ATOM   1464 HH12 ARG A 156      18.309 -17.359  -1.306  1.00 10.00      A   
ATOM   1465  NH2 ARG A 156      17.476 -17.760   1.808  1.00 10.00      A   
ATOM   1466 HH21 ARG A 156      16.689 -18.105   2.404  1.00 10.00      A   
ATOM   1467 HH22 ARG A 156      18.340 -17.387   2.257  1.00 10.00      A   
ATOM   1468  C   ARG A 156      12.353 -16.726  -0.187  1.00 10.00      A   
ATOM   1469  O   ARG A 156      12.440 -17.069   0.990  1.00 10.00      A   
ATOM   1470  N   ASN A 157      12.340 -15.456  -0.570  1.00 10.00      A   
ATOM   1471  HN  ASN A 157      12.254 -15.247  -1.526  1.00 10.00      A   
ATOM   1472  CA  ASN A 157      12.442 -14.361   0.389  1.00 10.00      A   
ATOM   1473  CB  ASN A 157      13.404 -13.284  -0.121  1.00 10.00      A   
ATOM   1474  CG  ASN A 157      14.838 -13.772  -0.212  1.00 10.00      A   
ATOM   1475  OD1 ASN A 157      15.298 -14.557   0.620  1.00 10.00      A   
ATOM   1476  ND2 ASN A 157      15.553 -13.322  -1.233  1.00 10.00      A   
ATOM   1477 HD21 ASN A 157      15.122 -12.710  -1.867  1.00 10.00      A   
ATOM   1478 HD22 ASN A 157      16.486 -13.618  -1.316  1.00 10.00      A   
ATOM   1479  C   ASN A 157      11.071 -13.759   0.667  1.00 10.00      A   
ATOM   1480  O   ASN A 157      10.953 -12.732   1.340  1.00 10.00      A   
ATOM   1481  N   LEU A 158      10.038 -14.413   0.149  1.00 10.00      A   
ATOM   1482  HN  LEU A 158      10.205 -15.226  -0.372  1.00 10.00      A   
ATOM   1483  CA  LEU A 158       8.667 -13.965   0.331  1.00 10.00      A   
ATOM   1484  CB  LEU A 158       7.712 -14.863  -0.470  1.00 10.00      A   
ATOM   1485  CG  LEU A 158       6.287 -14.340  -0.678  1.00 10.00      A   
ATOM   1486  CD1 LEU A 158       6.265 -13.229  -1.716  1.00 10.00      A   
ATOM   1487  CD2 LEU A 158       5.349 -15.469  -1.075  1.00 10.00      A   
ATOM   1488  C   LEU A 158       8.298 -13.987   1.813  1.00 10.00      A   
ATOM   1489  O   LEU A 158       8.680 -14.904   2.540  1.00 10.00      A   
ATOM   1490  N   LYS A 159       7.565 -12.975   2.249  1.00 10.00      A   
ATOM   1491  HN  LYS A 159       7.293 -12.278   1.609  1.00 10.00      A   
ATOM   1492  CA  LYS A 159       7.146 -12.862   3.640  1.00 10.00      A   
ATOM   1493  CB  LYS A 159       7.742 -11.601   4.279  1.00 10.00      A   
ATOM   1494  CG  LYS A 159       9.254 -11.614   4.415  1.00 10.00      A   
ATOM   1495  CD  LYS A 159       9.762 -10.328   5.054  1.00 10.00      A   
ATOM   1496  CE  LYS A 159       9.293 -10.207   6.496  1.00 10.00      A   
ATOM   1497  NZ  LYS A 159       9.701  -8.916   7.112  1.00 10.00      A   
ATOM   1498  HZ1 LYS A 159       9.179  -8.129   6.676  1.00 10.00      A   
ATOM   1499  HZ2 LYS A 159      10.719  -8.759   6.976  1.00 10.00      A   
ATOM   1500  HZ3 LYS A 159       9.498  -8.927   8.133  1.00 10.00      A   
ATOM   1501  C   LYS A 159       5.625 -12.814   3.758  1.00 10.00      A   
ATOM   1502  O   LYS A 159       5.025 -13.562   4.529  1.00 10.00      A   
ATOM   1503  N   GLU A 160       4.997 -11.937   2.990  1.00 10.00      A   
ATOM   1504  HN  GLU A 160       5.509 -11.388   2.362  1.00 10.00      A   
ATOM   1505  CA  GLU A 160       3.550 -11.791   3.056  1.00 10.00      A   
ATOM   1506  CB  GLU A 160       3.173 -10.456   3.702  1.00 10.00      A   
ATOM   1507  CG  GLU A 160       3.788 -10.229   5.074  1.00 10.00      A   
ATOM   1508  CD  GLU A 160       3.260  -8.985   5.754  1.00 10.00      A   
ATOM   1509  OE1 GLU A 160       3.944  -7.942   5.708  1.00 10.00      A   
ATOM   1510  OE2 GLU A 160       2.160  -9.042   6.343  1.00 10.00      A   
ATOM   1511  C   GLU A 160       2.887 -11.922   1.692  1.00 10.00      A   
ATOM   1512  O   GLU A 160       3.336 -11.334   0.704  1.00 10.00      A   
ATOM   1513  N   LEU A 161       1.811 -12.696   1.655  1.00 10.00      A   
ATOM   1514  HN  LEU A 161       1.513 -13.141   2.483  1.00 10.00      A   
ATOM   1515  CA  LEU A 161       1.054 -12.915   0.437  1.00 10.00      A   
ATOM   1516  CB  LEU A 161       1.320 -14.324  -0.102  1.00 10.00      A   
ATOM   1517  CG  LEU A 161       0.816 -14.618  -1.517  1.00 10.00      A   
ATOM   1518  CD1 LEU A 161       1.545 -13.763  -2.537  1.00 10.00      A   
ATOM   1519  CD2 LEU A 161       0.965 -16.095  -1.845  1.00 10.00      A   
ATOM   1520  C   LEU A 161      -0.438 -12.723   0.715  1.00 10.00      A   
ATOM   1521  O   LEU A 161      -1.090 -13.593   1.295  1.00 10.00      A   
ATOM   1522  N   ASP A 162      -0.969 -11.573   0.315  1.00 10.00      A   
ATOM   1523  HN  ASP A 162      -0.399 -10.918  -0.148  1.00 10.00      A   
ATOM   1524  CA  ASP A 162      -2.381 -11.259   0.531  1.00 10.00      A   
ATOM   1525  CB  ASP A 162      -2.516  -9.957   1.331  1.00 10.00      A   
ATOM   1526  CG  ASP A 162      -3.959  -9.588   1.642  1.00 10.00      A   
ATOM   1527  OD1 ASP A 162      -4.781 -10.503   1.858  1.00 10.00      A   
ATOM   1528  OD2 ASP A 162      -4.276  -8.377   1.687  1.00 10.00      A   
ATOM   1529  C   ASP A 162      -3.109 -11.127  -0.801  1.00 10.00      A   
ATOM   1530  O   ASP A 162      -2.730 -10.311  -1.641  1.00 10.00      A   
ATOM   1531  N   LEU A 163      -4.139 -11.940  -0.999  1.00 10.00      A   
ATOM   1532  HN  LEU A 163      -4.383 -12.584  -0.299  1.00 10.00      A   
ATOM   1533  CA  LEU A 163      -4.914 -11.913  -2.233  1.00 10.00      A   
ATOM   1534  CB  LEU A 163      -4.716 -13.213  -3.014  1.00 10.00      A   
ATOM   1535  CG  LEU A 163      -3.285 -13.549  -3.423  1.00 10.00      A   
ATOM   1536  CD1 LEU A 163      -2.729 -14.661  -2.549  1.00 10.00      A   
ATOM   1537  CD2 LEU A 163      -3.234 -13.938  -4.891  1.00 10.00      A   
ATOM   1538  C   LEU A 163      -6.396 -11.723  -1.936  1.00 10.00      A   
ATOM   1539  O   LEU A 163      -7.254 -12.267  -2.631  1.00 10.00      A   
ATOM   1540  N   ARG A 164      -6.689 -10.951  -0.905  1.00 10.00      A   
ATOM   1541  HN  ARG A 164      -5.956 -10.536  -0.402  1.00 10.00      A   
ATOM   1542  CA  ARG A 164      -8.065 -10.696  -0.491  1.00 10.00      A   
ATOM   1543  CB  ARG A 164      -8.096  -9.817   0.763  1.00 10.00      A   
ATOM   1544  CG  ARG A 164      -7.671  -8.373   0.544  1.00 10.00      A   
ATOM   1545  CD  ARG A 164      -7.406  -7.670   1.865  1.00 10.00      A   
ATOM   1546  NE  ARG A 164      -7.544  -6.219   1.750  1.00 10.00      A   
ATOM   1547  HE  ARG A 164      -8.459  -5.854   1.801  1.00 10.00      A   
ATOM   1548  CZ  ARG A 164      -6.528  -5.373   1.573  1.00 10.00      A   
ATOM   1549  NH1 ARG A 164      -5.276  -5.827   1.481  1.00 10.00      A   
ATOM   1550 HH11 ARG A 164      -5.072  -6.859   1.550  1.00 10.00      A   
ATOM   1551 HH12 ARG A 164      -4.492  -5.156   1.340  1.00 10.00      A   
ATOM   1552  NH2 ARG A 164      -6.758  -4.068   1.494  1.00 10.00      A   
ATOM   1553 HH21 ARG A 164      -5.968  -3.402   1.354  1.00 10.00      A   
ATOM   1554 HH22 ARG A 164      -7.730  -3.702   1.572  1.00 10.00      A   
ATOM   1555  C   ARG A 164      -8.914 -10.073  -1.600  1.00 10.00      A   
ATOM   1556  O   ARG A 164      -8.449  -9.208  -2.351  1.00 10.00      A   
ATOM   1557  N   GLU A 165     -10.156 -10.552  -1.704  1.00 10.00      A   
ATOM   1558  HN  GLU A 165     -10.438 -11.262  -1.089  1.00 10.00      A   
ATOM   1559  CA  GLU A 165     -11.124 -10.057  -2.685  1.00 10.00      A   
ATOM   1560  CB  GLU A 165     -11.499  -8.594  -2.413  1.00 10.00      A   
ATOM   1561  CG  GLU A 165     -12.528  -8.396  -1.307  1.00 10.00      A   
ATOM   1562  CD  GLU A 165     -11.959  -8.606   0.082  1.00 10.00      A   
ATOM   1563  OE1 GLU A 165     -11.258  -7.709   0.584  1.00 10.00      A   
ATOM   1564  OE2 GLU A 165     -12.227  -9.667   0.684  1.00 10.00      A   
ATOM   1565  C   GLU A 165     -10.692 -10.247  -4.144  1.00 10.00      A   
ATOM   1566  O   GLU A 165     -11.330  -9.720  -5.051  1.00 10.00      A   
ATOM   1567  N   SER A 166      -9.634 -11.011  -4.377  1.00 10.00      A   
ATOM   1568  HN  SER A 166      -9.165 -11.427  -3.624  1.00 10.00      A   
ATOM   1569  CA  SER A 166      -9.151 -11.237  -5.734  1.00 10.00      A   
ATOM   1570  CB  SER A 166      -7.632 -11.412  -5.750  1.00 10.00      A   
ATOM   1571  OG  SER A 166      -6.979 -10.172  -5.530  1.00 10.00      A   
ATOM   1572  HG  SER A 166      -6.493 -10.206  -4.693  1.00 10.00      A   
ATOM   1573  C   SER A 166      -9.841 -12.415  -6.420  1.00 10.00      A   
ATOM   1574  O   SER A 166     -10.244 -13.382  -5.773  1.00 10.00      A   
ATOM   1575  N   ASP A 167      -9.987 -12.312  -7.732  1.00 10.00      A   
ATOM   1576  HN  ASP A 167      -9.658 -11.499  -8.186  1.00 10.00      A   
ATOM   1577  CA  ASP A 167     -10.612 -13.359  -8.527  1.00 10.00      A   
ATOM   1578  CB  ASP A 167     -11.501 -12.747  -9.611  1.00 10.00      A   
ATOM   1579  CG  ASP A 167     -12.595 -13.691 -10.074  1.00 10.00      A   
ATOM   1580  OD1 ASP A 167     -13.718 -13.620  -9.525  1.00 10.00      A   
ATOM   1581  OD2 ASP A 167     -12.346 -14.505 -10.990  1.00 10.00      A   
ATOM   1582  C   ASP A 167      -9.542 -14.237  -9.162  1.00 10.00      A   
ATOM   1583  O   ASP A 167      -9.056 -13.953 -10.255  1.00 10.00      A   
ATOM   1584  N   VAL A 168      -9.163 -15.290  -8.459  1.00 10.00      A   
ATOM   1585  HN  VAL A 168      -9.589 -15.466  -7.595  1.00 10.00      A   
ATOM   1586  CA  VAL A 168      -8.144 -16.204  -8.944  1.00 10.00      A   
ATOM   1587  CB  VAL A 168      -7.218 -16.677  -7.802  1.00 10.00      A   
ATOM   1588  CG1 VAL A 168      -5.903 -17.208  -8.354  1.00 10.00      A   
ATOM   1589  CG2 VAL A 168      -6.979 -15.572  -6.784  1.00 10.00      A   
ATOM   1590  C   VAL A 168      -8.800 -17.427  -9.555  1.00 10.00      A   
ATOM   1591  O   VAL A 168      -9.745 -17.972  -8.983  1.00 10.00      A   
ATOM   1592  N   ASP A 169      -8.323 -17.838 -10.720  1.00 10.00      A   
ATOM   1593  HN  ASP A 169      -7.601 -17.331 -11.153  1.00 10.00      A   
ATOM   1594  CA  ASP A 169      -8.868 -19.015 -11.378  1.00 10.00      A   
ATOM   1595  CB  ASP A 169      -8.471 -19.071 -12.853  1.00 10.00      A   
ATOM   1596  CG  ASP A 169      -9.359 -20.010 -13.641  1.00 10.00      A   
ATOM   1597  OD1 ASP A 169      -9.285 -21.236 -13.425  1.00 10.00      A   
ATOM   1598  OD2 ASP A 169     -10.149 -19.520 -14.475  1.00 10.00      A   
ATOM   1599  C   ASP A 169      -8.414 -20.281 -10.664  1.00 10.00      A   
ATOM   1600  O   ASP A 169      -7.230 -20.638 -10.691  1.00 10.00      A   
ATOM   1601  N   ASP A 170      -9.359 -20.940 -10.012  1.00 10.00      A   
ATOM   1602  HN  ASP A 170     -10.271 -20.588 -10.023  1.00 10.00      A   
ATOM   1603  CA  ASP A 170      -9.085 -22.164  -9.277  1.00 10.00      A   
ATOM   1604  CB  ASP A 170     -10.285 -22.538  -8.392  1.00 10.00      A   
ATOM   1605  CG  ASP A 170     -10.631 -21.482  -7.355  1.00 10.00      A   
ATOM   1606  OD1 ASP A 170      -9.979 -21.452  -6.291  1.00 10.00      A   
ATOM   1607  OD2 ASP A 170     -11.573 -20.691  -7.593  1.00 10.00      A   
ATOM   1608  C   ASP A 170      -8.794 -23.311 -10.238  1.00 10.00      A   
ATOM   1609  O   ASP A 170      -9.714 -23.957 -10.740  1.00 10.00      A   
ATOM   1610  N   VAL A 171      -7.521 -23.544 -10.520  1.00 10.00      A   
ATOM   1611  HN  VAL A 171      -6.826 -22.971 -10.126  1.00 10.00      A   
ATOM   1612  CA  VAL A 171      -7.133 -24.625 -11.415  1.00 10.00      A   
ATOM   1613  CB  VAL A 171      -5.937 -24.233 -12.317  1.00 10.00      A   
ATOM   1614  CG1 VAL A 171      -5.640 -25.323 -13.335  1.00 10.00      A   
ATOM   1615  CG2 VAL A 171      -6.190 -22.905 -13.017  1.00 10.00      A   
ATOM   1616  C   VAL A 171      -6.781 -25.863 -10.598  1.00 10.00      A   
ATOM   1617  O   VAL A 171      -7.428 -26.907 -10.717  1.00 10.00      A   
ATOM   1618  N   SER A 172      -5.770 -25.729  -9.748  1.00 10.00      A   
ATOM   1619  HN  SER A 172      -5.311 -24.861  -9.680  1.00 10.00      A   
ATOM   1620  CA  SER A 172      -5.324 -26.821  -8.901  1.00 10.00      A   
ATOM   1621  CB  SER A 172      -4.442 -27.800  -9.691  1.00 10.00      A   
ATOM   1622  OG  SER A 172      -3.795 -27.159 -10.783  1.00 10.00      A   
ATOM   1623  HG  SER A 172      -4.168 -27.491 -11.611  1.00 10.00      A   
ATOM   1624  C   SER A 172      -4.569 -26.282  -7.693  1.00 10.00      A   
ATOM   1625  O   SER A 172      -3.641 -25.485  -7.838  1.00 10.00      A   
ATOM   1626  N   GLY A 173      -4.958 -26.729  -6.507  1.00 10.00      A   
ATOM   1627  HN  GLY A 173      -5.698 -27.373  -6.455  1.00 10.00      A   
ATOM   1628  CA  GLY A 173      -4.311 -26.278  -5.285  1.00 10.00      A   
ATOM   1629  C   GLY A 173      -3.000 -26.998  -5.015  1.00 10.00      A   
ATOM   1630  O   GLY A 173      -2.716 -27.393  -3.883  1.00 10.00      A   
ATOM   1631  N   HIS A 174      -2.202 -27.172  -6.061  1.00 10.00      A   
ATOM   1632  HN  HIS A 174      -2.494 -26.839  -6.939  1.00 10.00      A   
ATOM   1633  CA  HIS A 174      -0.914 -27.840  -5.954  1.00 10.00      A   
ATOM   1634  CB  HIS A 174      -0.688 -28.742  -7.174  1.00 10.00      A   
ATOM   1635  CG  HIS A 174       0.339 -29.817  -6.976  1.00 10.00      A   
ATOM   1636  ND1 HIS A 174      -0.008 -31.057  -6.493  1.00 10.00      A   
ATOM   1637  CD2 HIS A 174       1.675 -29.790  -7.223  1.00 10.00      A   
ATOM   1638  CE1 HIS A 174       1.116 -31.753  -6.453  1.00 10.00      A   
ATOM   1639  NE2 HIS A 174       2.156 -31.030  -6.883  1.00 10.00      A   
ATOM   1640  HE2 HIS A 174       3.091 -31.327  -6.946  1.00 10.00      A   
ATOM   1641  C   HIS A 174       0.203 -26.806  -5.860  1.00 10.00      A   
ATOM   1642  O   HIS A 174       1.359 -27.142  -5.613  1.00 10.00      A   
ATOM   1643  N   TRP A 175      -0.154 -25.544  -6.050  1.00 10.00      A   
ATOM   1644  HN  TRP A 175      -1.094 -25.339  -6.247  1.00 10.00      A   
ATOM   1645  CA  TRP A 175       0.815 -24.454  -5.998  1.00 10.00      A   
ATOM   1646  CB  TRP A 175       0.167 -23.128  -6.416  1.00 10.00      A   
ATOM   1647  CG  TRP A 175      -0.862 -22.611  -5.457  1.00 10.00      A   
ATOM   1648  CD1 TRP A 175      -2.182 -22.946  -5.413  1.00 10.00      A   
ATOM   1649  CD2 TRP A 175      -0.654 -21.655  -4.408  1.00 10.00      A   
ATOM   1650  NE1 TRP A 175      -2.809 -22.266  -4.400  1.00 10.00      A   
ATOM   1651  HE1 TRP A 175      -3.765 -22.338  -4.166  1.00 10.00      A   
ATOM   1652  CE2 TRP A 175      -1.892 -21.467  -3.767  1.00 10.00      A   
ATOM   1653  CE3 TRP A 175       0.462 -20.950  -3.944  1.00 10.00      A   
ATOM   1654  CZ2 TRP A 175      -2.048 -20.596  -2.691  1.00 10.00      A   
ATOM   1655  CZ3 TRP A 175       0.304 -20.086  -2.878  1.00 10.00      A   
ATOM   1656  CH2 TRP A 175      -0.940 -19.918  -2.261  1.00 10.00      A   
ATOM   1657  C   TRP A 175       1.464 -24.327  -4.621  1.00 10.00      A   
ATOM   1658  O   TRP A 175       2.626 -23.938  -4.504  1.00 10.00      A   
ATOM   1659  N   LEU A 176       0.710 -24.669  -3.586  1.00 10.00      A   
ATOM   1660  HN  LEU A 176      -0.202 -24.980  -3.745  1.00 10.00      A   
ATOM   1661  CA  LEU A 176       1.202 -24.588  -2.217  1.00 10.00      A   
ATOM   1662  CB  LEU A 176       0.034 -24.726  -1.234  1.00 10.00      A   
ATOM   1663  CG  LEU A 176       0.303 -24.299   0.212  1.00 10.00      A   
ATOM   1664  CD1 LEU A 176       0.373 -22.782   0.319  1.00 10.00      A   
ATOM   1665  CD2 LEU A 176      -0.757 -24.863   1.146  1.00 10.00      A   
ATOM   1666  C   LEU A 176       2.243 -25.674  -1.954  1.00 10.00      A   
ATOM   1667  O   LEU A 176       3.085 -25.546  -1.064  1.00 10.00      A   
ATOM   1668  N   SER A 177       2.199 -26.728  -2.755  1.00 10.00      A   
ATOM   1669  HN  SER A 177       1.532 -26.759  -3.476  1.00 10.00      A   
ATOM   1670  CA  SER A 177       3.123 -27.839  -2.604  1.00 10.00      A   
ATOM   1671  CB  SER A 177       2.510 -29.104  -3.207  1.00 10.00      A   
ATOM   1672  OG  SER A 177       1.105 -29.133  -2.997  1.00 10.00      A   
ATOM   1673  HG  SER A 177       0.767 -30.011  -3.219  1.00 10.00      A   
ATOM   1674  C   SER A 177       4.471 -27.535  -3.252  1.00 10.00      A   
ATOM   1675  O   SER A 177       5.448 -28.253  -3.038  1.00 10.00      A   
ATOM   1676  N   HIS A 178       4.523 -26.462  -4.038  1.00 10.00      A   
ATOM   1677  HN  HIS A 178       3.714 -25.923  -4.174  1.00 10.00      A   
ATOM   1678  CA  HIS A 178       5.758 -26.073  -4.709  1.00 10.00      A   
ATOM   1679  CB  HIS A 178       5.477 -25.263  -5.977  1.00 10.00      A   
ATOM   1680  CG  HIS A 178       5.070 -26.103  -7.146  1.00 10.00      A   
ATOM   1681  ND1 HIS A 178       6.005 -26.698  -7.965  1.00 10.00      A   
ATOM   1682  CD2 HIS A 178       3.827 -26.424  -7.575  1.00 10.00      A   
ATOM   1683  CE1 HIS A 178       5.313 -27.367  -8.868  1.00 10.00      A   
ATOM   1684  NE2 HIS A 178       3.996 -27.229  -8.671  1.00 10.00      A   
ATOM   1685  HE2 HIS A 178       3.281 -27.633  -9.207  1.00 10.00      A   
ATOM   1686  C   HIS A 178       6.683 -25.307  -3.768  1.00 10.00      A   
ATOM   1687  O   HIS A 178       7.854 -25.088  -4.081  1.00 10.00      A   
ATOM   1688  N   PHE A 179       6.148 -24.908  -2.617  1.00 10.00      A   
ATOM   1689  HN  PHE A 179       5.210 -25.114  -2.432  1.00 10.00      A   
ATOM   1690  CA  PHE A 179       6.922 -24.182  -1.619  1.00 10.00      A   
ATOM   1691  CB  PHE A 179       6.033 -23.775  -0.441  1.00 10.00      A   
ATOM   1692  CG  PHE A 179       5.479 -22.379  -0.525  1.00 10.00      A   
ATOM   1693  CD1 PHE A 179       4.111 -22.169  -0.601  1.00 10.00      A   
ATOM   1694  CD2 PHE A 179       6.321 -21.277  -0.506  1.00 10.00      A   
ATOM   1695  CE1 PHE A 179       3.594 -20.892  -0.655  1.00 10.00      A   
ATOM   1696  CE2 PHE A 179       5.809 -19.996  -0.563  1.00 10.00      A   
ATOM   1697  CZ  PHE A 179       4.443 -19.802  -0.636  1.00 10.00      A   
ATOM   1698  C   PHE A 179       8.082 -25.043  -1.120  1.00 10.00      A   
ATOM   1699  O   PHE A 179       7.867 -26.126  -0.565  1.00 10.00      A   
ATOM   1700  N   PRO A 180       9.322 -24.578  -1.316  1.00 10.00      A   
ATOM   1701  CA  PRO A 180      10.517 -25.308  -0.890  1.00 10.00      A   
ATOM   1702  CB  PRO A 180      11.671 -24.450  -1.414  1.00 10.00      A   
ATOM   1703  CG  PRO A 180      11.088 -23.091  -1.584  1.00 10.00      A   
ATOM   1704  CD  PRO A 180       9.655 -23.303  -1.971  1.00 10.00      A   
ATOM   1705  C   PRO A 180      10.600 -25.428   0.624  1.00 10.00      A   
ATOM   1706  O   PRO A 180      10.136 -24.549   1.357  1.00 10.00      A   
ATOM   1707  N   ASP A 181      11.190 -26.519   1.088  1.00 10.00      A   
ATOM   1708  HN  ASP A 181      11.515 -27.192   0.451  1.00 10.00      A   
ATOM   1709  CA  ASP A 181      11.349 -26.759   2.519  1.00 10.00      A   
ATOM   1710  CB  ASP A 181      11.913 -28.156   2.772  1.00 10.00      A   
ATOM   1711  CG  ASP A 181      10.840 -29.223   2.826  1.00 10.00      A   
ATOM   1712  OD1 ASP A 181      10.803 -29.976   3.818  1.00 10.00      A   
ATOM   1713  OD2 ASP A 181      10.032 -29.324   1.873  1.00 10.00      A   
ATOM   1714  C   ASP A 181      12.248 -25.701   3.146  1.00 10.00      A   
ATOM   1715  O   ASP A 181      12.197 -25.453   4.352  1.00 10.00      A   
ATOM   1716  N   THR A 182      13.064 -25.074   2.307  1.00 10.00      A   
ATOM   1717  HN  THR A 182      13.063 -25.333   1.361  1.00 10.00      A   
ATOM   1718  CA  THR A 182      13.978 -24.031   2.740  1.00 10.00      A   
ATOM   1719  CB  THR A 182      14.973 -23.721   1.608  1.00 10.00      A   
ATOM   1720  OG1 THR A 182      14.947 -24.796   0.654  1.00 10.00      A   
ATOM   1721  HG1 THR A 182      15.848 -25.108   0.496  1.00 10.00      A   
ATOM   1722  CG2 THR A 182      16.384 -23.553   2.150  1.00 10.00      A   
ATOM   1723  C   THR A 182      13.213 -22.755   3.079  1.00 10.00      A   
ATOM   1724  O   THR A 182      13.697 -21.907   3.829  1.00 10.00      A   
ATOM   1725  N   TYR A 183      12.009 -22.631   2.529  1.00 10.00      A   
ATOM   1726  HN  TYR A 183      11.663 -23.358   1.968  1.00 10.00      A   
ATOM   1727  CA  TYR A 183      11.176 -21.463   2.760  1.00 10.00      A   
ATOM   1728  CB  TYR A 183      10.046 -21.403   1.730  1.00 10.00      A   
ATOM   1729  CG  TYR A 183       9.150 -20.198   1.883  1.00 10.00      A   
ATOM   1730  CD1 TYR A 183       9.501 -18.981   1.326  1.00 10.00      A   
ATOM   1731  CD2 TYR A 183       7.958 -20.281   2.589  1.00 10.00      A   
ATOM   1732  CE1 TYR A 183       8.691 -17.874   1.473  1.00 10.00      A   
ATOM   1733  CE2 TYR A 183       7.140 -19.180   2.739  1.00 10.00      A   
ATOM   1734  CZ  TYR A 183       7.512 -17.978   2.179  1.00 10.00      A   
ATOM   1735  OH  TYR A 183       6.706 -16.873   2.328  1.00 10.00      A   
ATOM   1736  HH  TYR A 183       7.259 -16.096   2.481  1.00 10.00      A   
ATOM   1737  C   TYR A 183      10.606 -21.489   4.174  1.00 10.00      A   
ATOM   1738  O   TYR A 183       9.815 -22.374   4.522  1.00 10.00      A   
ATOM   1739  N   THR A 184      11.026 -20.531   4.987  1.00 10.00      A   
ATOM   1740  HN  THR A 184      11.676 -19.874   4.655  1.00 10.00      A   
ATOM   1741  CA  THR A 184      10.570 -20.437   6.365  1.00 10.00      A   
ATOM   1742  CB  THR A 184      11.647 -21.001   7.309  1.00 10.00      A   
ATOM   1743  OG1 THR A 184      12.935 -20.546   6.869  1.00 10.00      A   
ATOM   1744  HG1 THR A 184      13.202 -21.048   6.088  1.00 10.00      A   
ATOM   1745  CG2 THR A 184      11.628 -22.521   7.298  1.00 10.00      A   
ATOM   1746  C   THR A 184      10.307 -18.978   6.750  1.00 10.00      A   
ATOM   1747  O   THR A 184      10.283 -18.633   7.932  1.00 10.00      A   
ATOM   1748  N   SER A 185      10.095 -18.129   5.754  1.00 10.00      A   
ATOM   1749  HN  SER A 185      10.105 -18.460   4.831  1.00 10.00      A   
ATOM   1750  CA  SER A 185       9.867 -16.709   5.996  1.00 10.00      A   
ATOM   1751  CB  SER A 185      10.728 -15.890   5.038  1.00 10.00      A   
ATOM   1752  OG  SER A 185      10.776 -16.505   3.762  1.00 10.00      A   
ATOM   1753  HG  SER A 185      10.214 -16.007   3.156  1.00 10.00      A   
ATOM   1754  C   SER A 185       8.398 -16.302   5.860  1.00 10.00      A   
ATOM   1755  O   SER A 185       8.092 -15.116   5.729  1.00 10.00      A   
ATOM   1756  N   LEU A 186       7.492 -17.274   5.908  1.00 10.00      A   
ATOM   1757  HN  LEU A 186       7.784 -18.202   6.037  1.00 10.00      A   
ATOM   1758  CA  LEU A 186       6.066 -16.982   5.777  1.00 10.00      A   
ATOM   1759  CB  LEU A 186       5.261 -18.251   5.484  1.00 10.00      A   
ATOM   1760  CG  LEU A 186       3.802 -18.048   5.062  1.00 10.00      A   
ATOM   1761  CD1 LEU A 186       3.701 -16.997   3.964  1.00 10.00      A   
ATOM   1762  CD2 LEU A 186       3.205 -19.362   4.590  1.00 10.00      A   
ATOM   1763  C   LEU A 186       5.522 -16.261   7.007  1.00 10.00      A   
ATOM   1764  O   LEU A 186       5.493 -16.811   8.109  1.00 10.00      A   
ATOM   1765  N   VAL A 187       5.111 -15.017   6.801  1.00 10.00      A   
ATOM   1766  HN  VAL A 187       5.189 -14.637   5.897  1.00 10.00      A   
ATOM   1767  CA  VAL A 187       4.566 -14.188   7.863  1.00 10.00      A   
ATOM   1768  CB  VAL A 187       5.158 -12.757   7.814  1.00 10.00      A   
ATOM   1769  CG1 VAL A 187       4.569 -11.873   8.906  1.00 10.00      A   
ATOM   1770  CG2 VAL A 187       6.678 -12.794   7.916  1.00 10.00      A   
ATOM   1771  C   VAL A 187       3.044 -14.102   7.751  1.00 10.00      A   
ATOM   1772  O   VAL A 187       2.320 -14.366   8.715  1.00 10.00      A   
ATOM   1773  N   SER A 188       2.564 -13.738   6.572  1.00 10.00      A   
ATOM   1774  HN  SER A 188       3.187 -13.556   5.836  1.00 10.00      A   
ATOM   1775  CA  SER A 188       1.135 -13.608   6.340  1.00 10.00      A   
ATOM   1776  CB  SER A 188       0.754 -12.129   6.253  1.00 10.00      A   
ATOM   1777  OG  SER A 188       1.327 -11.391   7.319  1.00 10.00      A   
ATOM   1778  HG  SER A 188       1.681 -10.556   6.973  1.00 10.00      A   
ATOM   1779  C   SER A 188       0.713 -14.322   5.060  1.00 10.00      A   
ATOM   1780  O   SER A 188       1.259 -14.068   3.988  1.00 10.00      A   
ATOM   1781  N   LEU A 189      -0.252 -15.215   5.186  1.00 10.00      A   
ATOM   1782  HN  LEU A 189      -0.630 -15.382   6.077  1.00 10.00      A   
ATOM   1783  CA  LEU A 189      -0.772 -15.962   4.050  1.00 10.00      A   
ATOM   1784  CB  LEU A 189      -0.301 -17.420   4.094  1.00 10.00      A   
ATOM   1785  CG  LEU A 189      -0.641 -18.280   2.873  1.00 10.00      A   
ATOM   1786  CD1 LEU A 189       0.141 -17.825   1.648  1.00 10.00      A   
ATOM   1787  CD2 LEU A 189      -0.386 -19.750   3.160  1.00 10.00      A   
ATOM   1788  C   LEU A 189      -2.298 -15.898   4.034  1.00 10.00      A   
ATOM   1789  O   LEU A 189      -2.961 -16.450   4.914  1.00 10.00      A   
ATOM   1790  N   ASN A 190      -2.846 -15.211   3.043  1.00 10.00      A   
ATOM   1791  HN  ASN A 190      -2.261 -14.777   2.376  1.00 10.00      A   
ATOM   1792  CA  ASN A 190      -4.291 -15.076   2.916  1.00 10.00      A   
ATOM   1793  CB  ASN A 190      -4.718 -13.615   3.062  1.00 10.00      A   
ATOM   1794  CG  ASN A 190      -6.220 -13.436   2.943  1.00 10.00      A   
ATOM   1795  OD1 ASN A 190      -6.994 -14.327   3.294  1.00 10.00      A   
ATOM   1796  ND2 ASN A 190      -6.642 -12.287   2.449  1.00 10.00      A   
ATOM   1797 HD21 ASN A 190      -5.961 -11.616   2.179  1.00 10.00      A   
ATOM   1798 HD22 ASN A 190      -7.610 -12.138   2.380  1.00 10.00      A   
ATOM   1799  C   ASN A 190      -4.771 -15.627   1.582  1.00 10.00      A   
ATOM   1800  O   ASN A 190      -4.519 -15.042   0.529  1.00 10.00      A   
ATOM   1801  N   ILE A 191      -5.459 -16.758   1.636  1.00 10.00      A   
ATOM   1802  HN  ILE A 191      -5.629 -17.172   2.513  1.00 10.00      A   
ATOM   1803  CA  ILE A 191      -5.974 -17.402   0.434  1.00 10.00      A   
ATOM   1804  CB  ILE A 191      -5.178 -18.683   0.098  1.00 10.00      A   
ATOM   1805  CG1 ILE A 191      -5.115 -19.611   1.319  1.00 10.00      A   
ATOM   1806  CG2 ILE A 191      -3.773 -18.326  -0.376  1.00 10.00      A   
ATOM   1807  CD1 ILE A 191      -4.557 -20.984   1.018  1.00 10.00      A   
ATOM   1808  C   ILE A 191      -7.453 -17.746   0.601  1.00 10.00      A   
ATOM   1809  O   ILE A 191      -7.947 -18.720   0.038  1.00 10.00      A   
ATOM   1810  N   SER A 192      -8.159 -16.911   1.352  1.00 10.00      A   
ATOM   1811  HN  SER A 192      -7.710 -16.129   1.741  1.00 10.00      A   
ATOM   1812  CA  SER A 192      -9.581 -17.116   1.625  1.00 10.00      A   
ATOM   1813  CB  SER A 192     -10.034 -16.141   2.711  1.00 10.00      A   
ATOM   1814  OG  SER A 192      -9.452 -14.862   2.517  1.00 10.00      A   
ATOM   1815  HG  SER A 192      -8.688 -14.763   3.102  1.00 10.00      A   
ATOM   1816  C   SER A 192     -10.454 -16.953   0.378  1.00 10.00      A   
ATOM   1817  O   SER A 192     -11.570 -17.473   0.320  1.00 10.00      A   
ATOM   1818  N   CYS A 193      -9.931 -16.244  -0.616  1.00 10.00      A   
ATOM   1819  HN  CYS A 193      -9.029 -15.880  -0.513  1.00 10.00      A   
ATOM   1820  CA  CYS A 193     -10.657 -15.989  -1.853  1.00 10.00      A   
ATOM   1821  CB  CYS A 193      -9.964 -14.863  -2.621  1.00 10.00      A   
ATOM   1822  SG  CYS A 193      -8.164 -15.039  -2.705  1.00 10.00      A   
ATOM   1823  HG  CYS A 193      -7.635 -13.823  -2.804  1.00 10.00      A   
ATOM   1824  C   CYS A 193     -10.732 -17.237  -2.728  1.00 10.00      A   
ATOM   1825  O   CYS A 193     -11.696 -17.428  -3.474  1.00 10.00      A   
ATOM   1826  N   LEU A 194      -9.719 -18.086  -2.616  1.00 10.00      A   
ATOM   1827  HN  LEU A 194      -9.008 -17.894  -1.971  1.00 10.00      A   
ATOM   1828  CA  LEU A 194      -9.647 -19.304  -3.406  1.00 10.00      A   
ATOM   1829  CB  LEU A 194      -8.235 -19.896  -3.356  1.00 10.00      A   
ATOM   1830  CG  LEU A 194      -7.167 -19.175  -4.181  1.00 10.00      A   
ATOM   1831  CD1 LEU A 194      -5.777 -19.554  -3.696  1.00 10.00      A   
ATOM   1832  CD2 LEU A 194      -7.322 -19.509  -5.655  1.00 10.00      A   
ATOM   1833  C   LEU A 194     -10.666 -20.336  -2.937  1.00 10.00      A   
ATOM   1834  O   LEU A 194     -10.896 -20.501  -1.738  1.00 10.00      A   
ATOM   1835  N   ALA A 195     -11.277 -21.026  -3.889  1.00 10.00      A   
ATOM   1836  HN  ALA A 195     -11.049 -20.851  -4.832  1.00 10.00      A   
ATOM   1837  CA  ALA A 195     -12.267 -22.046  -3.582  1.00 10.00      A   
ATOM   1838  CB  ALA A 195     -13.493 -21.881  -4.467  1.00 10.00      A   
ATOM   1839  C   ALA A 195     -11.655 -23.426  -3.764  1.00 10.00      A   
ATOM   1840  O   ALA A 195     -12.282 -24.444  -3.463  1.00 10.00      A   
ATOM   1841  N   SER A 196     -10.421 -23.438  -4.249  1.00 10.00      A   
ATOM   1842  HN  SER A 196      -9.987 -22.587  -4.458  1.00 10.00      A   
ATOM   1843  CA  SER A 196      -9.690 -24.662  -4.492  1.00 10.00      A   
ATOM   1844  CB  SER A 196      -8.504 -24.373  -5.422  1.00 10.00      A   
ATOM   1845  OG  SER A 196      -8.097 -23.008  -5.330  1.00 10.00      A   
ATOM   1846  HG  SER A 196      -8.747 -22.438  -5.784  1.00 10.00      A   
ATOM   1847  C   SER A 196      -9.218 -25.304  -3.188  1.00 10.00      A   
ATOM   1848  O   SER A 196      -9.078 -24.633  -2.157  1.00 10.00      A   
ATOM   1849  N   GLU A 197      -8.979 -26.606  -3.245  1.00 10.00      A   
ATOM   1850  HN  GLU A 197      -9.105 -27.072  -4.101  1.00 10.00      A   
ATOM   1851  CA  GLU A 197      -8.532 -27.366  -2.089  1.00 10.00      A   
ATOM   1852  CB  GLU A 197      -9.186 -28.752  -2.099  1.00 10.00      A   
ATOM   1853  CG  GLU A 197      -8.882 -29.612  -0.883  1.00 10.00      A   
ATOM   1854  CD  GLU A 197      -9.605 -30.942  -0.921  1.00 10.00      A   
ATOM   1855  OE1 GLU A 197      -9.094 -31.880  -1.566  1.00 10.00      A   
ATOM   1856  OE2 GLU A 197     -10.687 -31.054  -0.304  1.00 10.00      A   
ATOM   1857  C   GLU A 197      -7.014 -27.507  -2.094  1.00 10.00      A   
ATOM   1858  O   GLU A 197      -6.423 -27.887  -3.102  1.00 10.00      A   
ATOM   1859  N   VAL A 198      -6.389 -27.185  -0.970  1.00 10.00      A   
ATOM   1860  HN  VAL A 198      -6.915 -26.869  -0.211  1.00 10.00      A   
ATOM   1861  CA  VAL A 198      -4.940 -27.289  -0.838  1.00 10.00      A   
ATOM   1862  CB  VAL A 198      -4.312 -26.019  -0.228  1.00 10.00      A   
ATOM   1863  CG1 VAL A 198      -4.315 -24.893  -1.248  1.00 10.00      A   
ATOM   1864  CG2 VAL A 198      -5.039 -25.602   1.046  1.00 10.00      A   
ATOM   1865  C   VAL A 198      -4.543 -28.501  -0.006  1.00 10.00      A   
ATOM   1866  O   VAL A 198      -5.368 -29.078   0.707  1.00 10.00      A   
ATOM   1867  N   SER A 199      -3.281 -28.879  -0.096  1.00 10.00      A   
ATOM   1868  HN  SER A 199      -2.665 -28.368  -0.668  1.00 10.00      A   
ATOM   1869  CA  SER A 199      -2.774 -30.024   0.639  1.00 10.00      A   
ATOM   1870  CB  SER A 199      -1.456 -30.501   0.021  1.00 10.00      A   
ATOM   1871  OG  SER A 199      -0.828 -31.495   0.817  1.00 10.00      A   
ATOM   1872  HG  SER A 199      -1.420 -32.254   0.905  1.00 10.00      A   
ATOM   1873  C   SER A 199      -2.587 -29.689   2.116  1.00 10.00      A   
ATOM   1874  O   SER A 199      -1.805 -28.801   2.466  1.00 10.00      A   
ATOM   1875  N   PHE A 200      -3.314 -30.395   2.979  1.00 10.00      A   
ATOM   1876  HN  PHE A 200      -3.944 -31.067   2.636  1.00 10.00      A   
ATOM   1877  CA  PHE A 200      -3.216 -30.183   4.418  1.00 10.00      A   
ATOM   1878  CB  PHE A 200      -4.180 -31.113   5.163  1.00 10.00      A   
ATOM   1879  CG  PHE A 200      -4.012 -31.102   6.656  1.00 10.00      A   
ATOM   1880  CD1 PHE A 200      -4.251 -29.947   7.387  1.00 10.00      A   
ATOM   1881  CD2 PHE A 200      -3.621 -32.245   7.330  1.00 10.00      A   
ATOM   1882  CE1 PHE A 200      -4.099 -29.935   8.761  1.00 10.00      A   
ATOM   1883  CE2 PHE A 200      -3.466 -32.242   8.702  1.00 10.00      A   
ATOM   1884  CZ  PHE A 200      -3.704 -31.084   9.419  1.00 10.00      A   
ATOM   1885  C   PHE A 200      -1.786 -30.403   4.904  1.00 10.00      A   
ATOM   1886  O   PHE A 200      -1.270 -29.634   5.714  1.00 10.00      A   
ATOM   1887  N   SER A 201      -1.148 -31.443   4.383  1.00 10.00      A   
ATOM   1888  HN  SER A 201      -1.608 -32.005   3.723  1.00 10.00      A   
ATOM   1889  CA  SER A 201       0.218 -31.769   4.757  1.00 10.00      A   
ATOM   1890  CB  SER A 201       0.643 -33.096   4.130  1.00 10.00      A   
ATOM   1891  OG  SER A 201      -0.281 -34.125   4.463  1.00 10.00      A   
ATOM   1892  HG  SER A 201      -0.616 -33.975   5.360  1.00 10.00      A   
ATOM   1893  C   SER A 201       1.181 -30.648   4.378  1.00 10.00      A   
ATOM   1894  O   SER A 201       2.007 -30.234   5.192  1.00 10.00      A   
ATOM   1895  N   ALA A 202       1.053 -30.140   3.154  1.00 10.00      A   
ATOM   1896  HN  ALA A 202       0.361 -30.497   2.555  1.00 10.00      A   
ATOM   1897  CA  ALA A 202       1.909 -29.061   2.682  1.00 10.00      A   
ATOM   1898  CB  ALA A 202       1.615 -28.750   1.222  1.00 10.00      A   
ATOM   1899  C   ALA A 202       1.708 -27.822   3.545  1.00 10.00      A   
ATOM   1900  O   ALA A 202       2.670 -27.161   3.939  1.00 10.00      A   
ATOM   1901  N   LEU A 203       0.450 -27.537   3.854  1.00 10.00      A   
ATOM   1902  HN  LEU A 203      -0.264 -28.121   3.517  1.00 10.00      A   
ATOM   1903  CA  LEU A 203       0.090 -26.394   4.675  1.00 10.00      A   
ATOM   1904  CB  LEU A 203      -1.434 -26.239   4.705  1.00 10.00      A   
ATOM   1905  CG  LEU A 203      -1.983 -25.015   5.444  1.00 10.00      A   
ATOM   1906  CD1 LEU A 203      -1.533 -23.728   4.769  1.00 10.00      A   
ATOM   1907  CD2 LEU A 203      -3.499 -25.081   5.533  1.00 10.00      A   
ATOM   1908  C   LEU A 203       0.627 -26.563   6.093  1.00 10.00      A   
ATOM   1909  O   LEU A 203       1.250 -25.655   6.641  1.00 10.00      A   
ATOM   1910  N   GLU A 204       0.391 -27.732   6.680  1.00 10.00      A   
ATOM   1911  HN  GLU A 204      -0.126 -28.416   6.197  1.00 10.00      A   
ATOM   1912  CA  GLU A 204       0.857 -28.016   8.033  1.00 10.00      A   
ATOM   1913  CB  GLU A 204       0.468 -29.430   8.483  1.00 10.00      A   
ATOM   1914  CG  GLU A 204       0.954 -29.783   9.887  1.00 10.00      A   
ATOM   1915  CD  GLU A 204       0.725 -31.235  10.258  1.00 10.00      A   
ATOM   1916  OE1 GLU A 204       0.951 -32.120   9.403  1.00 10.00      A   
ATOM   1917  OE2 GLU A 204       0.337 -31.501  11.417  1.00 10.00      A   
ATOM   1918  C   GLU A 204       2.362 -27.829   8.148  1.00 10.00      A   
ATOM   1919  O   GLU A 204       2.840 -27.157   9.063  1.00 10.00      A   
ATOM   1920  N   ARG A 205       3.105 -28.415   7.213  1.00 10.00      A   
ATOM   1921  HN  ARG A 205       2.664 -28.930   6.500  1.00 10.00      A   
ATOM   1922  CA  ARG A 205       4.557 -28.309   7.221  1.00 10.00      A   
ATOM   1923  CB  ARG A 205       5.181 -29.149   6.106  1.00 10.00      A   
ATOM   1924  CG  ARG A 205       4.862 -30.637   6.188  1.00 10.00      A   
ATOM   1925  CD  ARG A 205       5.850 -31.467   5.385  1.00 10.00      A   
ATOM   1926  NE  ARG A 205       6.082 -30.914   4.050  1.00 10.00      A   
ATOM   1927  HE  ARG A 205       5.299 -30.808   3.462  1.00 10.00      A   
ATOM   1928  CZ  ARG A 205       7.287 -30.563   3.604  1.00 10.00      A   
ATOM   1929  NH1 ARG A 205       8.345 -30.718   4.385  1.00 10.00      A   
ATOM   1930 HH11 ARG A 205       8.238 -31.115   5.343  1.00 10.00      A   
ATOM   1931 HH12 ARG A 205       9.299 -30.441   4.048  1.00 10.00      A   
ATOM   1932  NH2 ARG A 205       7.442 -30.045   2.389  1.00 10.00      A   
ATOM   1933 HH21 ARG A 205       8.405 -29.776   2.055  1.00 10.00      A   
ATOM   1934 HH22 ARG A 205       6.619 -29.903   1.762  1.00 10.00      A   
ATOM   1935  C   ARG A 205       4.998 -26.854   7.109  1.00 10.00      A   
ATOM   1936  O   ARG A 205       5.943 -26.430   7.776  1.00 10.00      A   
ATOM   1937  N   LEU A 206       4.296 -26.088   6.280  1.00 10.00      A   
ATOM   1938  HN  LEU A 206       3.545 -26.481   5.778  1.00 10.00      A   
ATOM   1939  CA  LEU A 206       4.609 -24.679   6.092  1.00 10.00      A   
ATOM   1940  CB  LEU A 206       3.768 -24.091   4.961  1.00 10.00      A   
ATOM   1941  CG  LEU A 206       4.359 -24.203   3.559  1.00 10.00      A   
ATOM   1942  CD1 LEU A 206       3.273 -24.032   2.507  1.00 10.00      A   
ATOM   1943  CD2 LEU A 206       5.455 -23.167   3.370  1.00 10.00      A   
ATOM   1944  C   LEU A 206       4.377 -23.888   7.372  1.00 10.00      A   
ATOM   1945  O   LEU A 206       5.236 -23.116   7.798  1.00 10.00      A   
ATOM   1946  N   VAL A 207       3.218 -24.096   7.986  1.00 10.00      A   
ATOM   1947  HN  VAL A 207       2.577 -24.726   7.589  1.00 10.00      A   
ATOM   1948  CA  VAL A 207       2.861 -23.405   9.222  1.00 10.00      A   
ATOM   1949  CB  VAL A 207       1.422 -23.756   9.675  1.00 10.00      A   
ATOM   1950  CG1 VAL A 207       1.100 -23.128  11.026  1.00 10.00      A   
ATOM   1951  CG2 VAL A 207       0.407 -23.316   8.634  1.00 10.00      A   
ATOM   1952  C   VAL A 207       3.834 -23.749  10.347  1.00 10.00      A   
ATOM   1953  O   VAL A 207       4.331 -22.865  11.045  1.00 10.00      A   
ATOM   1954  N   THR A 208       4.128 -25.030  10.491  1.00 10.00      A   
ATOM   1955  HN  THR A 208       3.732 -25.683   9.872  1.00 10.00      A   
ATOM   1956  CA  THR A 208       5.014 -25.505  11.544  1.00 10.00      A   
ATOM   1957  CB  THR A 208       5.019 -27.044  11.612  1.00 10.00      A   
ATOM   1958  OG1 THR A 208       3.674 -27.524  11.498  1.00 10.00      A   
ATOM   1959  HG1 THR A 208       3.394 -27.490  10.574  1.00 10.00      A   
ATOM   1960  CG2 THR A 208       5.598 -27.519  12.936  1.00 10.00      A   
ATOM   1961  C   THR A 208       6.453 -24.994  11.419  1.00 10.00      A   
ATOM   1962  O   THR A 208       7.104 -24.729  12.429  1.00 10.00      A   
ATOM   1963  N   ARG A 209       6.956 -24.855  10.200  1.00 10.00      A   
ATOM   1964  HN  ARG A 209       6.403 -25.067   9.414  1.00 10.00      A   
ATOM   1965  CA  ARG A 209       8.333 -24.399  10.020  1.00 10.00      A   
ATOM   1966  CB  ARG A 209       9.029 -25.124   8.864  1.00 10.00      A   
ATOM   1967  CG  ARG A 209       8.595 -24.689   7.475  1.00 10.00      A   
ATOM   1968  CD  ARG A 209       9.371 -25.454   6.417  1.00 10.00      A   
ATOM   1969  NE  ARG A 209       8.971 -25.096   5.059  1.00 10.00      A   
ATOM   1970  HE  ARG A 209       9.307 -24.238   4.704  1.00 10.00      A   
ATOM   1971  CZ  ARG A 209       8.193 -25.854   4.295  1.00 10.00      A   
ATOM   1972  NH1 ARG A 209       7.723 -27.005   4.755  1.00 10.00      A   
ATOM   1973 HH11 ARG A 209       7.963 -27.325   5.722  1.00 10.00      A   
ATOM   1974 HH12 ARG A 209       7.110 -27.597   4.153  1.00 10.00      A   
ATOM   1975  NH2 ARG A 209       7.901 -25.475   3.058  1.00 10.00      A   
ATOM   1976 HH21 ARG A 209       8.283 -24.584   2.678  1.00 10.00      A   
ATOM   1977 HH22 ARG A 209       7.286 -26.070   2.460  1.00 10.00      A   
ATOM   1978  C   ARG A 209       8.463 -22.881   9.893  1.00 10.00      A   
ATOM   1979  O   ARG A 209       9.567 -22.361   9.726  1.00 10.00      A   
ATOM   1980  N   CYS A 210       7.353 -22.169   9.984  1.00 10.00      A   
ATOM   1981  HN  CYS A 210       6.495 -22.623  10.133  1.00 10.00      A   
ATOM   1982  CA  CYS A 210       7.387 -20.717   9.877  1.00 10.00      A   
ATOM   1983  CB  CYS A 210       6.526 -20.225   8.713  1.00 10.00      A   
ATOM   1984  SG  CYS A 210       7.029 -20.865   7.099  1.00 10.00      A   
ATOM   1985  HG  CYS A 210       6.426 -22.033   6.927  1.00 10.00      A   
ATOM   1986  C   CYS A 210       6.968 -20.049  11.185  1.00 10.00      A   
ATOM   1987  O   CYS A 210       5.784 -19.807  11.415  1.00 10.00      A   
ATOM   1988  N   PRO A 211       7.941 -19.725  12.055  1.00 10.00      A   
ATOM   1989  CA  PRO A 211       7.668 -19.078  13.340  1.00 10.00      A   
ATOM   1990  CB  PRO A 211       8.967 -19.300  14.114  1.00 10.00      A   
ATOM   1991  CG  PRO A 211      10.021 -19.337  13.064  1.00 10.00      A   
ATOM   1992  CD  PRO A 211       9.387 -19.965  11.854  1.00 10.00      A   
ATOM   1993  C   PRO A 211       7.402 -17.583  13.167  1.00 10.00      A   
ATOM   1994  O   PRO A 211       7.264 -16.840  14.140  1.00 10.00      A   
ATOM   1995  N   ASN A 212       7.333 -17.151  11.915  1.00 10.00      A   
ATOM   1996  HN  ASN A 212       7.453 -17.792  11.185  1.00 10.00      A   
ATOM   1997  CA  ASN A 212       7.079 -15.756  11.593  1.00 10.00      A   
ATOM   1998  CB  ASN A 212       7.984 -15.301  10.445  1.00 10.00      A   
ATOM   1999  CG  ASN A 212       9.144 -14.440  10.908  1.00 10.00      A   
ATOM   2000  OD1 ASN A 212       9.660 -14.615  12.014  1.00 10.00      A   
ATOM   2001  ND2 ASN A 212       9.568 -13.511  10.066  1.00 10.00      A   
ATOM   2002 HD21 ASN A 212       9.115 -13.421   9.201  1.00 10.00      A   
ATOM   2003 HD22 ASN A 212      10.324 -12.943  10.337  1.00 10.00      A   
ATOM   2004  C   ASN A 212       5.625 -15.559  11.197  1.00 10.00      A   
ATOM   2005  O   ASN A 212       5.196 -14.440  10.912  1.00 10.00      A   
ATOM   2006  N   LEU A 213       4.873 -16.654  11.181  1.00 10.00      A   
ATOM   2007  HN  LEU A 213       5.273 -17.512  11.441  1.00 10.00      A   
ATOM   2008  CA  LEU A 213       3.470 -16.616  10.801  1.00 10.00      A   
ATOM   2009  CB  LEU A 213       2.931 -18.034  10.607  1.00 10.00      A   
ATOM   2010  CG  LEU A 213       1.516 -18.138  10.040  1.00 10.00      A   
ATOM   2011  CD1 LEU A 213       1.483 -17.706   8.583  1.00 10.00      A   
ATOM   2012  CD2 LEU A 213       0.978 -19.548  10.200  1.00 10.00      A   
ATOM   2013  C   LEU A 213       2.637 -15.861  11.830  1.00 10.00      A   
ATOM   2014  O   LEU A 213       2.439 -16.329  12.953  1.00 10.00      A   
ATOM   2015  N   LYS A 214       2.168 -14.684  11.443  1.00 10.00      A   
ATOM   2016  HN  LYS A 214       2.378 -14.360  10.534  1.00 10.00      A   
ATOM   2017  CA  LYS A 214       1.353 -13.859  12.322  1.00 10.00      A   
ATOM   2018  CB  LYS A 214       2.014 -12.497  12.567  1.00 10.00      A   
ATOM   2019  CG  LYS A 214       3.426 -12.575  13.134  1.00 10.00      A   
ATOM   2020  CD  LYS A 214       3.475 -13.381  14.426  1.00 10.00      A   
ATOM   2021  CE  LYS A 214       3.141 -12.525  15.633  1.00 10.00      A   
ATOM   2022  NZ  LYS A 214       4.270 -11.638  16.001  1.00 10.00      A   
ATOM   2023  HZ1 LYS A 214       4.074 -11.166  16.906  1.00 10.00      A   
ATOM   2024  HZ2 LYS A 214       4.412 -10.914  15.272  1.00 10.00      A   
ATOM   2025  HZ3 LYS A 214       5.145 -12.196  16.098  1.00 10.00      A   
ATOM   2026  C   LYS A 214      -0.051 -13.682  11.748  1.00 10.00      A   
ATOM   2027  O   LYS A 214      -0.977 -13.283  12.453  1.00 10.00      A   
ATOM   2028  N   SER A 215      -0.205 -13.991  10.469  1.00 10.00      A   
ATOM   2029  HN  SER A 215       0.570 -14.304   9.955  1.00 10.00      A   
ATOM   2030  CA  SER A 215      -1.493 -13.871   9.806  1.00 10.00      A   
ATOM   2031  CB  SER A 215      -1.551 -12.572   8.995  1.00 10.00      A   
ATOM   2032  OG  SER A 215      -2.869 -12.295   8.544  1.00 10.00      A   
ATOM   2033  HG  SER A 215      -3.211 -11.512   9.005  1.00 10.00      A   
ATOM   2034  C   SER A 215      -1.744 -15.078   8.907  1.00 10.00      A   
ATOM   2035  O   SER A 215      -1.108 -15.231   7.864  1.00 10.00      A   
ATOM   2036  N   LEU A 216      -2.659 -15.944   9.324  1.00 10.00      A   
ATOM   2037  HN  LEU A 216      -3.139 -15.765  10.166  1.00 10.00      A   
ATOM   2038  CA  LEU A 216      -2.991 -17.137   8.560  1.00 10.00      A   
ATOM   2039  CB  LEU A 216      -2.568 -18.407   9.312  1.00 10.00      A   
ATOM   2040  CG  LEU A 216      -2.764 -19.731   8.569  1.00 10.00      A   
ATOM   2041  CD1 LEU A 216      -1.759 -19.867   7.435  1.00 10.00      A   
ATOM   2042  CD2 LEU A 216      -2.666 -20.907   9.528  1.00 10.00      A   
ATOM   2043  C   LEU A 216      -4.485 -17.173   8.261  1.00 10.00      A   
ATOM   2044  O   LEU A 216      -5.281 -17.680   9.054  1.00 10.00      A   
ATOM   2045  N   LYS A 217      -4.865 -16.608   7.130  1.00 10.00      A   
ATOM   2046  HN  LYS A 217      -4.189 -16.207   6.541  1.00 10.00      A   
ATOM   2047  CA  LYS A 217      -6.258 -16.578   6.723  1.00 10.00      A   
ATOM   2048  CB  LYS A 217      -6.650 -15.180   6.237  1.00 10.00      A   
ATOM   2049  CG  LYS A 217      -6.781 -14.165   7.366  1.00 10.00      A   
ATOM   2050  CD  LYS A 217      -6.626 -12.729   6.882  1.00 10.00      A   
ATOM   2051  CE  LYS A 217      -6.786 -11.749   8.039  1.00 10.00      A   
ATOM   2052  NZ  LYS A 217      -6.382 -10.363   7.678  1.00 10.00      A   
ATOM   2053  HZ1 LYS A 217      -5.502 -10.104   8.182  1.00 10.00      A   
ATOM   2054  HZ2 LYS A 217      -7.129  -9.692   7.947  1.00 10.00      A   
ATOM   2055  HZ3 LYS A 217      -6.218 -10.291   6.653  1.00 10.00      A   
ATOM   2056  C   LYS A 217      -6.520 -17.653   5.674  1.00 10.00      A   
ATOM   2057  O   LYS A 217      -6.115 -17.528   4.513  1.00 10.00      A   
ATOM   2058  N   LEU A 218      -7.176 -18.721   6.109  1.00 10.00      A   
ATOM   2059  HN  LEU A 218      -7.481 -18.744   7.042  1.00 10.00      A   
ATOM   2060  CA  LEU A 218      -7.477 -19.855   5.248  1.00 10.00      A   
ATOM   2061  CB  LEU A 218      -7.578 -21.125   6.089  1.00 10.00      A   
ATOM   2062  CG  LEU A 218      -6.423 -21.371   7.060  1.00 10.00      A   
ATOM   2063  CD1 LEU A 218      -6.848 -22.306   8.177  1.00 10.00      A   
ATOM   2064  CD2 LEU A 218      -5.213 -21.923   6.324  1.00 10.00      A   
ATOM   2065  C   LEU A 218      -8.763 -19.647   4.461  1.00 10.00      A   
ATOM   2066  O   LEU A 218      -9.424 -18.616   4.589  1.00 10.00      A   
ATOM   2067  N   ASN A 219      -9.110 -20.639   3.651  1.00 10.00      A   
ATOM   2068  HN  ASN A 219      -8.548 -21.440   3.609  1.00 10.00      A   
ATOM   2069  CA  ASN A 219     -10.306 -20.574   2.823  1.00 10.00      A   
ATOM   2070  CB  ASN A 219      -9.953 -20.785   1.345  1.00 10.00      A   
ATOM   2071  CG  ASN A 219      -9.569 -22.212   0.998  1.00 10.00      A   
ATOM   2072  OD1 ASN A 219      -9.028 -22.946   1.818  1.00 10.00      A   
ATOM   2073  ND2 ASN A 219      -9.842 -22.607  -0.234  1.00 10.00      A   
ATOM   2074 HD21 ASN A 219     -10.271 -21.962  -0.842  1.00 10.00      A   
ATOM   2075 HD22 ASN A 219      -9.612 -23.528  -0.490  1.00 10.00      A   
ATOM   2076  C   ASN A 219     -11.367 -21.572   3.280  1.00 10.00      A   
ATOM   2077  O   ASN A 219     -11.162 -22.320   4.236  1.00 10.00      A   
ATOM   2078  N   ARG A 220     -12.489 -21.589   2.564  1.00 10.00      A   
ATOM   2079  HN  ARG A 220     -12.563 -20.981   1.793  1.00 10.00      A   
ATOM   2080  CA  ARG A 220     -13.619 -22.467   2.876  1.00 10.00      A   
ATOM   2081  CB  ARG A 220     -14.828 -22.087   2.014  1.00 10.00      A   
ATOM   2082  CG  ARG A 220     -16.168 -22.586   2.538  1.00 10.00      A   
ATOM   2083  CD  ARG A 220     -17.286 -22.278   1.553  1.00 10.00      A   
ATOM   2084  NE  ARG A 220     -18.610 -22.317   2.176  1.00 10.00      A   
ATOM   2085  HE  ARG A 220     -18.661 -22.576   3.126  1.00 10.00      A   
ATOM   2086  CZ  ARG A 220     -19.741 -22.030   1.531  1.00 10.00      A   
ATOM   2087  NH1 ARG A 220     -19.717 -21.689   0.244  1.00 10.00      A   
ATOM   2088 HH11 ARG A 220     -20.606 -21.464  -0.255  1.00 10.00      A   
ATOM   2089 HH12 ARG A 220     -18.813 -21.652  -0.275  1.00 10.00      A   
ATOM   2090  NH2 ARG A 220     -20.896 -22.088   2.174  1.00 10.00      A   
ATOM   2091 HH21 ARG A 220     -21.786 -21.867   1.680  1.00 10.00      A   
ATOM   2092 HH22 ARG A 220     -20.920 -22.362   3.193  1.00 10.00      A   
ATOM   2093  C   ARG A 220     -13.287 -23.949   2.678  1.00 10.00      A   
ATOM   2094  O   ARG A 220     -14.032 -24.823   3.122  1.00 10.00      A   
ATOM   2095  N   ALA A 221     -12.177 -24.233   2.008  1.00 10.00      A   
ATOM   2096  HN  ALA A 221     -11.616 -23.503   1.677  1.00 10.00      A   
ATOM   2097  CA  ALA A 221     -11.777 -25.615   1.764  1.00 10.00      A   
ATOM   2098  CB  ALA A 221     -10.799 -25.708   0.603  1.00 10.00      A   
ATOM   2099  C   ALA A 221     -11.191 -26.257   3.017  1.00 10.00      A   
ATOM   2100  O   ALA A 221     -11.119 -27.479   3.119  1.00 10.00      A   
ATOM   2101  N   VAL A 222     -10.769 -25.428   3.963  1.00 10.00      A   
ATOM   2102  HN  VAL A 222     -10.853 -24.462   3.823  1.00 10.00      A   
ATOM   2103  CA  VAL A 222     -10.195 -25.919   5.208  1.00 10.00      A   
ATOM   2104  CB  VAL A 222      -9.307 -24.851   5.874  1.00 10.00      A   
ATOM   2105  CG1 VAL A 222      -8.767 -25.348   7.205  1.00 10.00      A   
ATOM   2106  CG2 VAL A 222      -8.167 -24.465   4.946  1.00 10.00      A   
ATOM   2107  C   VAL A 222     -11.300 -26.349   6.172  1.00 10.00      A   
ATOM   2108  O   VAL A 222     -12.144 -25.540   6.564  1.00 10.00      A   
ATOM   2109  N   PRO A 223     -11.308 -27.637   6.551  1.00 10.00      A   
ATOM   2110  CA  PRO A 223     -12.316 -28.204   7.455  1.00 10.00      A   
ATOM   2111  CB  PRO A 223     -12.081 -29.723   7.359  1.00 10.00      A   
ATOM   2112  CG  PRO A 223     -11.137 -29.914   6.217  1.00 10.00      A   
ATOM   2113  CD  PRO A 223     -10.338 -28.649   6.121  1.00 10.00      A   
ATOM   2114  C   PRO A 223     -12.152 -27.742   8.906  1.00 10.00      A   
ATOM   2115  O   PRO A 223     -11.048 -27.430   9.358  1.00 10.00      A   
ATOM   2116  N   LEU A 224     -13.263 -27.731   9.635  1.00 10.00      A   
ATOM   2117  HN  LEU A 224     -14.104 -28.004   9.215  1.00 10.00      A   
ATOM   2118  CA  LEU A 224     -13.283 -27.322  11.034  1.00 10.00      A   
ATOM   2119  CB  LEU A 224     -14.735 -27.275  11.521  1.00 10.00      A   
ATOM   2120  CG  LEU A 224     -14.961 -26.799  12.956  1.00 10.00      A   
ATOM   2121  CD1 LEU A 224     -14.675 -25.313  13.081  1.00 10.00      A   
ATOM   2122  CD2 LEU A 224     -16.376 -27.116  13.414  1.00 10.00      A   
ATOM   2123  C   LEU A 224     -12.489 -28.299  11.899  1.00 10.00      A   
ATOM   2124  O   LEU A 224     -11.889 -27.918  12.904  1.00 10.00      A   
ATOM   2125  N   GLU A 225     -12.488 -29.558  11.492  1.00 10.00      A   
ATOM   2126  HN  GLU A 225     -12.993 -29.793  10.679  1.00 10.00      A   
ATOM   2127  CA  GLU A 225     -11.789 -30.614  12.212  1.00 10.00      A   
ATOM   2128  CB  GLU A 225     -12.405 -31.979  11.879  1.00 10.00      A   
ATOM   2129  CG  GLU A 225     -13.917 -31.969  11.688  1.00 10.00      A   
ATOM   2130  CD  GLU A 225     -14.321 -31.692  10.252  1.00 10.00      A   
ATOM   2131  OE1 GLU A 225     -14.299 -30.516   9.838  1.00 10.00      A   
ATOM   2132  OE2 GLU A 225     -14.660 -32.648   9.529  1.00 10.00      A   
ATOM   2133  C   GLU A 225     -10.296 -30.633  11.877  1.00 10.00      A   
ATOM   2134  O   GLU A 225      -9.568 -31.532  12.297  1.00 10.00      A   
ATOM   2135  N   LYS A 226      -9.849 -29.648  11.110  1.00 10.00      A   
ATOM   2136  HN  LYS A 226     -10.478 -28.963  10.797  1.00 10.00      A   
ATOM   2137  CA  LYS A 226      -8.445 -29.558  10.721  1.00 10.00      A   
ATOM   2138  CB  LYS A 226      -8.280 -29.860   9.229  1.00 10.00      A   
ATOM   2139  CG  LYS A 226      -8.700 -31.261   8.820  1.00 10.00      A   
ATOM   2140  CD  LYS A 226      -7.754 -32.312   9.374  1.00 10.00      A   
ATOM   2141  CE  LYS A 226      -8.218 -33.710   9.009  1.00 10.00      A   
ATOM   2142  NZ  LYS A 226      -8.266 -33.914   7.535  1.00 10.00      A   
ATOM   2143  HZ1 LYS A 226      -8.980 -33.289   7.110  1.00 10.00      A   
ATOM   2144  HZ2 LYS A 226      -8.513 -34.902   7.317  1.00 10.00      A   
ATOM   2145  HZ3 LYS A 226      -7.339 -33.700   7.112  1.00 10.00      A   
ATOM   2146  C   LYS A 226      -7.879 -28.176  11.035  1.00 10.00      A   
ATOM   2147  O   LYS A 226      -6.864 -27.765  10.468  1.00 10.00      A   
ATOM   2148  N   LEU A 227      -8.537 -27.464  11.943  1.00 10.00      A   
ATOM   2149  HN  LEU A 227      -9.333 -27.851  12.369  1.00 10.00      A   
ATOM   2150  CA  LEU A 227      -8.104 -26.121  12.325  1.00 10.00      A   
ATOM   2151  CB  LEU A 227      -9.314 -25.215  12.555  1.00 10.00      A   
ATOM   2152  CG  LEU A 227     -10.140 -24.867  11.318  1.00 10.00      A   
ATOM   2153  CD1 LEU A 227     -11.488 -24.306  11.727  1.00 10.00      A   
ATOM   2154  CD2 LEU A 227      -9.395 -23.869  10.447  1.00 10.00      A   
ATOM   2155  C   LEU A 227      -7.225 -26.151  13.569  1.00 10.00      A   
ATOM   2156  O   LEU A 227      -6.246 -25.405  13.671  1.00 10.00      A   
ATOM   2157  N   ALA A 228      -7.572 -27.026  14.504  1.00 10.00      A   
ATOM   2158  HN  ALA A 228      -8.351 -27.602  14.350  1.00 10.00      A   
ATOM   2159  CA  ALA A 228      -6.833 -27.160  15.756  1.00 10.00      A   
ATOM   2160  CB  ALA A 228      -7.514 -28.168  16.672  1.00 10.00      A   
ATOM   2161  C   ALA A 228      -5.380 -27.558  15.516  1.00 10.00      A   
ATOM   2162  O   ALA A 228      -4.470 -27.062  16.183  1.00 10.00      A   
ATOM   2163  N   THR A 229      -5.167 -28.429  14.543  1.00 10.00      A   
ATOM   2164  HN  THR A 229      -5.928 -28.770  14.029  1.00 10.00      A   
ATOM   2165  CA  THR A 229      -3.835 -28.901  14.212  1.00 10.00      A   
ATOM   2166  CB  THR A 229      -3.898 -29.945  13.087  1.00 10.00      A   
ATOM   2167  OG1 THR A 229      -5.228 -29.963  12.539  1.00 10.00      A   
ATOM   2168  HG1 THR A 229      -5.176 -30.109  11.589  1.00 10.00      A   
ATOM   2169  CG2 THR A 229      -3.569 -31.322  13.638  1.00 10.00      A   
ATOM   2170  C   THR A 229      -2.915 -27.756  13.795  1.00 10.00      A   
ATOM   2171  O   THR A 229      -1.721 -27.778  14.078  1.00 10.00      A   
ATOM   2172  N   LEU A 230      -3.479 -26.749  13.142  1.00 10.00      A   
ATOM   2173  HN  LEU A 230      -4.442 -26.774  12.959  1.00 10.00      A   
ATOM   2174  CA  LEU A 230      -2.696 -25.604  12.699  1.00 10.00      A   
ATOM   2175  CB  LEU A 230      -3.397 -24.890  11.544  1.00 10.00      A   
ATOM   2176  CG  LEU A 230      -3.590 -25.713  10.268  1.00 10.00      A   
ATOM   2177  CD1 LEU A 230      -4.392 -24.927   9.246  1.00 10.00      A   
ATOM   2178  CD2 LEU A 230      -2.245 -26.132   9.689  1.00 10.00      A   
ATOM   2179  C   LEU A 230      -2.436 -24.635  13.848  1.00 10.00      A   
ATOM   2180  O   LEU A 230      -1.347 -24.067  13.963  1.00 10.00      A   
ATOM   2181  N   LEU A 231      -3.432 -24.477  14.711  1.00 10.00      A   
ATOM   2182  HN  LEU A 231      -4.263 -24.981  14.579  1.00 10.00      A   
ATOM   2183  CA  LEU A 231      -3.324 -23.576  15.853  1.00 10.00      A   
ATOM   2184  CB  LEU A 231      -4.680 -23.428  16.542  1.00 10.00      A   
ATOM   2185  CG  LEU A 231      -5.792 -22.807  15.697  1.00 10.00      A   
ATOM   2186  CD1 LEU A 231      -7.137 -22.962  16.390  1.00 10.00      A   
ATOM   2187  CD2 LEU A 231      -5.495 -21.342  15.420  1.00 10.00      A   
ATOM   2188  C   LEU A 231      -2.278 -24.071  16.841  1.00 10.00      A   
ATOM   2189  O   LEU A 231      -1.661 -23.285  17.557  1.00 10.00      A   
ATOM   2190  N   GLN A 232      -2.089 -25.382  16.877  1.00 10.00      A   
ATOM   2191  HN  GLN A 232      -2.645 -25.963  16.312  1.00 10.00      A   
ATOM   2192  CA  GLN A 232      -1.101 -25.985  17.762  1.00 10.00      A   
ATOM   2193  CB  GLN A 232      -1.362 -27.481  17.922  1.00 10.00      A   
ATOM   2194  CG  GLN A 232      -2.554 -27.806  18.804  1.00 10.00      A   
ATOM   2195  CD  GLN A 232      -2.371 -27.330  20.231  1.00 10.00      A   
ATOM   2196  OE1 GLN A 232      -1.252 -27.261  20.742  1.00 10.00      A   
ATOM   2197  NE2 GLN A 232      -3.471 -27.007  20.890  1.00 10.00      A   
ATOM   2198 HE21 GLN A 232      -4.330 -27.096  20.423  1.00 10.00      A   
ATOM   2199 HE22 GLN A 232      -3.383 -26.694  21.811  1.00 10.00      A   
ATOM   2200  C   GLN A 232       0.310 -25.750  17.238  1.00 10.00      A   
ATOM   2201  O   GLN A 232       1.288 -25.821  17.988  1.00 10.00      A   
ATOM   2202  N   ARG A 233       0.410 -25.469  15.947  1.00 10.00      A   
ATOM   2203  HN  ARG A 233      -0.406 -25.416  15.403  1.00 10.00      A   
ATOM   2204  CA  ARG A 233       1.699 -25.221  15.322  1.00 10.00      A   
ATOM   2205  CB  ARG A 233       1.674 -25.599  13.838  1.00 10.00      A   
ATOM   2206  CG  ARG A 233       1.172 -27.005  13.541  1.00 10.00      A   
ATOM   2207  CD  ARG A 233       2.006 -28.072  14.234  1.00 10.00      A   
ATOM   2208  NE  ARG A 233       1.771 -29.394  13.654  1.00 10.00      A   
ATOM   2209  HE  ARG A 233       0.995 -29.492  13.053  1.00 10.00      A   
ATOM   2210  CZ  ARG A 233       2.539 -30.456  13.884  1.00 10.00      A   
ATOM   2211  NH1 ARG A 233       3.588 -30.361  14.691  1.00 10.00      A   
ATOM   2212 HH11 ARG A 233       4.188 -31.196  14.868  1.00 10.00      A   
ATOM   2213 HH12 ARG A 233       3.820 -29.454  15.151  1.00 10.00      A   
ATOM   2214  NH2 ARG A 233       2.267 -31.612  13.292  1.00 10.00      A   
ATOM   2215 HH21 ARG A 233       1.445 -31.687  12.634  1.00 10.00      A   
ATOM   2216 HH22 ARG A 233       2.865 -32.447  13.466  1.00 10.00      A   
ATOM   2217  C   ARG A 233       2.103 -23.760  15.482  1.00 10.00      A   
ATOM   2218  O   ARG A 233       3.253 -23.458  15.793  1.00 10.00      A   
ATOM   2219  N   ALA A 234       1.152 -22.858  15.278  1.00 10.00      A   
ATOM   2220  HN  ALA A 234       0.243 -23.159  15.051  1.00 10.00      A   
ATOM   2221  CA  ALA A 234       1.424 -21.431  15.395  1.00 10.00      A   
ATOM   2222  CB  ALA A 234       1.323 -20.749  14.040  1.00 10.00      A   
ATOM   2223  C   ALA A 234       0.496 -20.766  16.409  1.00 10.00      A   
ATOM   2224  O   ALA A 234      -0.526 -20.190  16.041  1.00 10.00      A   
ATOM   2225  N   PRO A 235       0.847 -20.833  17.705  1.00 10.00      A   
ATOM   2226  CA  PRO A 235       0.041 -20.230  18.773  1.00 10.00      A   
ATOM   2227  CB  PRO A 235       0.558 -20.928  20.030  1.00 10.00      A   
ATOM   2228  CG  PRO A 235       1.981 -21.240  19.715  1.00 10.00      A   
ATOM   2229  CD  PRO A 235       2.043 -21.517  18.235  1.00 10.00      A   
ATOM   2230  C   PRO A 235       0.257 -18.718  18.879  1.00 10.00      A   
ATOM   2231  O   PRO A 235      -0.447 -18.027  19.618  1.00 10.00      A   
ATOM   2232  N   GLN A 236       1.231 -18.206  18.133  1.00 10.00      A   
ATOM   2233  HN  GLN A 236       1.759 -18.803  17.560  1.00 10.00      A   
ATOM   2234  CA  GLN A 236       1.532 -16.776  18.147  1.00 10.00      A   
ATOM   2235  CB  GLN A 236       3.042 -16.522  18.049  1.00 10.00      A   
ATOM   2236  CG  GLN A 236       3.658 -16.816  16.686  1.00 10.00      A   
ATOM   2237  CD  GLN A 236       3.937 -18.287  16.464  1.00 10.00      A   
ATOM   2238  OE1 GLN A 236       4.169 -19.039  17.411  1.00 10.00      A   
ATOM   2239  NE2 GLN A 236       3.908 -18.709  15.212  1.00 10.00      A   
ATOM   2240 HE21 GLN A 236       3.708 -18.055  14.507  1.00 10.00      A   
ATOM   2241 HE22 GLN A 236       4.109 -19.652  15.037  1.00 10.00      A   
ATOM   2242  C   GLN A 236       0.797 -16.054  17.023  1.00 10.00      A   
ATOM   2243  O   GLN A 236       1.114 -14.910  16.692  1.00 10.00      A   
ATOM   2244  N   LEU A 237      -0.180 -16.740  16.445  1.00 10.00      A   
ATOM   2245  HN  LEU A 237      -0.382 -17.643  16.771  1.00 10.00      A   
ATOM   2246  CA  LEU A 237      -0.972 -16.196  15.356  1.00 10.00      A   
ATOM   2247  CB  LEU A 237      -1.893 -17.283  14.801  1.00 10.00      A   
ATOM   2248  CG  LEU A 237      -2.451 -17.039  13.404  1.00 10.00      A   
ATOM   2249  CD1 LEU A 237      -1.320 -16.935  12.398  1.00 10.00      A   
ATOM   2250  CD2 LEU A 237      -3.406 -18.152  13.019  1.00 10.00      A   
ATOM   2251  C   LEU A 237      -1.801 -15.007  15.830  1.00 10.00      A   
ATOM   2252  O   LEU A 237      -2.539 -15.114  16.807  1.00 10.00      A   
ATOM   2253  N   GLU A 238      -1.670 -13.881  15.139  1.00 10.00      A   
ATOM   2254  HN  GLU A 238      -1.061 -13.859  14.368  1.00 10.00      A   
ATOM   2255  CA  GLU A 238      -2.408 -12.676  15.495  1.00 10.00      A   
ATOM   2256  CB  GLU A 238      -1.572 -11.423  15.216  1.00 10.00      A   
ATOM   2257  CG  GLU A 238      -0.259 -11.361  15.982  1.00 10.00      A   
ATOM   2258  CD  GLU A 238       0.307  -9.957  16.051  1.00 10.00      A   
ATOM   2259  OE1 GLU A 238       1.299  -9.669  15.348  1.00 10.00      A   
ATOM   2260  OE2 GLU A 238      -0.232  -9.135  16.818  1.00 10.00      A   
ATOM   2261  C   GLU A 238      -3.719 -12.602  14.725  1.00 10.00      A   
ATOM   2262  O   GLU A 238      -4.762 -12.242  15.275  1.00 10.00      A   
ATOM   2263  N   GLU A 239      -3.660 -12.942  13.448  1.00 10.00      A   
ATOM   2264  HN  GLU A 239      -2.798 -13.220  13.066  1.00 10.00      A   
ATOM   2265  CA  GLU A 239      -4.839 -12.923  12.599  1.00 10.00      A   
ATOM   2266  CB  GLU A 239      -4.650 -11.975  11.413  1.00 10.00      A   
ATOM   2267  CG  GLU A 239      -4.380 -10.528  11.790  1.00 10.00      A   
ATOM   2268  CD  GLU A 239      -4.388  -9.597  10.593  1.00 10.00      A   
ATOM   2269  OE1 GLU A 239      -4.251 -10.085   9.446  1.00 10.00      A   
ATOM   2270  OE2 GLU A 239      -4.531  -8.372  10.791  1.00 10.00      A   
ATOM   2271  C   GLU A 239      -5.139 -14.322  12.089  1.00 10.00      A   
ATOM   2272  O   GLU A 239      -4.319 -14.929  11.397  1.00 10.00      A   
ATOM   2273  N   LEU A 240      -6.307 -14.837  12.438  1.00 10.00      A   
ATOM   2274  HN  LEU A 240      -6.922 -14.304  12.993  1.00 10.00      A   
ATOM   2275  CA  LEU A 240      -6.704 -16.170  12.011  1.00 10.00      A   
ATOM   2276  CB  LEU A 240      -7.020 -17.059  13.219  1.00 10.00      A   
ATOM   2277  CG  LEU A 240      -7.689 -18.406  12.914  1.00 10.00      A   
ATOM   2278  CD1 LEU A 240      -6.742 -19.328  12.163  1.00 10.00      A   
ATOM   2279  CD2 LEU A 240      -8.183 -19.064  14.192  1.00 10.00      A   
ATOM   2280  C   LEU A 240      -7.903 -16.121  11.072  1.00 10.00      A   
ATOM   2281  O   LEU A 240      -8.901 -15.456  11.354  1.00 10.00      A   
ATOM   2282  N   GLY A 241      -7.786 -16.813   9.945  1.00 10.00      A   
ATOM   2283  HN  GLY A 241      -6.947 -17.299   9.763  1.00 10.00      A   
ATOM   2284  CA  GLY A 241      -8.868 -16.870   8.987  1.00 10.00      A   
ATOM   2285  C   GLY A 241      -9.511 -18.238   8.998  1.00 10.00      A   
ATOM   2286  O   GLY A 241      -9.087 -19.136   8.272  1.00 10.00      A   
ATOM   2287  N   THR A 242     -10.505 -18.400   9.855  1.00 10.00      A   
ATOM   2288  HN  THR A 242     -10.772 -17.643  10.420  1.00 10.00      A   
ATOM   2289  CA  THR A 242     -11.222 -19.657   9.992  1.00 10.00      A   
ATOM   2290  CB  THR A 242     -12.188 -19.583  11.187  1.00 10.00      A   
ATOM   2291  OG1 THR A 242     -12.036 -18.310  11.835  1.00 10.00      A   
ATOM   2292  HG1 THR A 242     -12.444 -17.620  11.297  1.00 10.00      A   
ATOM   2293  CG2 THR A 242     -11.877 -20.685  12.183  1.00 10.00      A   
ATOM   2294  C   THR A 242     -12.010 -19.978   8.725  1.00 10.00      A   
ATOM   2295  O   THR A 242     -12.838 -19.179   8.283  1.00 10.00      A   
ATOM   2296  N   GLY A 243     -11.738 -21.139   8.146  1.00 10.00      A   
ATOM   2297  HN  GLY A 243     -11.069 -21.730   8.548  1.00 10.00      A   
ATOM   2298  CA  GLY A 243     -12.415 -21.544   6.932  1.00 10.00      A   
ATOM   2299  C   GLY A 243     -13.796 -22.118   7.186  1.00 10.00      A   
ATOM   2300  O   GLY A 243     -14.715 -21.398   7.587  1.00 10.00      A   
ATOM   2301  N   GLY A 244     -13.944 -23.418   6.952  1.00 10.00      A   
ATOM   2302  HN  GLY A 244     -13.169 -23.944   6.652  1.00 10.00      A   
ATOM   2303  CA  GLY A 244     -15.219 -24.074   7.155  1.00 10.00      A   
ATOM   2304  C   GLY A 244     -15.539 -24.251   8.623  1.00 10.00      A   
ATOM   2305  O   GLY A 244     -14.939 -25.083   9.300  1.00 10.00      A   
ATOM   2306  N   TYR A 245     -16.494 -23.479   9.111  1.00 10.00      A   
ATOM   2307  HN  TYR A 245     -16.958 -22.852   8.507  1.00 10.00      A   
ATOM   2308  CA  TYR A 245     -16.890 -23.537  10.509  1.00 10.00      A   
ATOM   2309  CB  TYR A 245     -17.157 -22.123  11.027  1.00 10.00      A   
ATOM   2310  CG  TYR A 245     -16.739 -21.902  12.465  1.00 10.00      A   
ATOM   2311  CD1 TYR A 245     -15.401 -21.738  12.804  1.00 10.00      A   
ATOM   2312  CD2 TYR A 245     -17.682 -21.851  13.484  1.00 10.00      A   
ATOM   2313  CE1 TYR A 245     -15.018 -21.533  14.115  1.00 10.00      A   
ATOM   2314  CE2 TYR A 245     -17.306 -21.644  14.797  1.00 10.00      A   
ATOM   2315  CZ  TYR A 245     -15.973 -21.487  15.107  1.00 10.00      A   
ATOM   2316  OH  TYR A 245     -15.593 -21.281  16.411  1.00 10.00      A   
ATOM   2317  HH  TYR A 245     -16.145 -21.817  16.997  1.00 10.00      A   
ATOM   2318  C   TYR A 245     -18.130 -24.415  10.675  1.00 10.00      A   
ATOM   2319  O   TYR A 245     -18.954 -24.198  11.569  1.00 10.00      A   
ATOM   2320  N   THR A 246     -18.242 -25.419   9.813  1.00 10.00      A   
ATOM   2321  HN  THR A 246     -17.542 -25.553   9.144  1.00 10.00      A   
ATOM   2322  CA  THR A 246     -19.371 -26.331   9.837  1.00 10.00      A   
ATOM   2323  CB  THR A 246     -20.288 -26.133   8.608  1.00 10.00      A   
ATOM   2324  OG1 THR A 246     -21.351 -27.094   8.621  1.00 10.00      A   
ATOM   2325  HG1 THR A 246     -22.182 -26.649   8.836  1.00 10.00      A   
ATOM   2326  CG2 THR A 246     -19.506 -26.242   7.302  1.00 10.00      A   
ATOM   2327  C   THR A 246     -18.909 -27.782   9.921  1.00 10.00      A   
ATOM   2328  O   THR A 246     -18.017 -28.203   9.180  1.00 10.00      A   
ATOM   2329  N   ALA A 247     -19.512 -28.531  10.842  1.00 10.00      A   
ATOM   2330  HN  ALA A 247     -20.202 -28.120  11.407  1.00 10.00      A   
ATOM   2331  CA  ALA A 247     -19.189 -29.941  11.042  1.00 10.00      A   
ATOM   2332  CB  ALA A 247     -17.759 -30.101  11.540  1.00 10.00      A   
ATOM   2333  C   ALA A 247     -20.157 -30.568  12.036  1.00 10.00      A   
ATOM   2334  O   ALA A 247     -21.071 -29.898  12.528  1.00 10.00      A   
ATOM   2335  N   GLU A 248     -19.964 -31.850  12.311  1.00 10.00      A   
ATOM   2336  HN  GLU A 248     -19.238 -32.332  11.856  1.00 10.00      A   
ATOM   2337  CA  GLU A 248     -20.805 -32.569  13.257  1.00 10.00      A   
ATOM   2338  CB  GLU A 248     -20.522 -34.069  13.150  1.00 10.00      A   
ATOM   2339  CG  GLU A 248     -21.443 -34.939  13.984  1.00 10.00      A   
ATOM   2340  CD  GLU A 248     -21.203 -36.415  13.761  1.00 10.00      A   
ATOM   2341  OE1 GLU A 248     -21.638 -36.943  12.715  1.00 10.00      A   
ATOM   2342  OE2 GLU A 248     -20.589 -37.061  14.635  1.00 10.00      A   
ATOM   2343  C   GLU A 248     -20.523 -32.080  14.675  1.00 10.00      A   
ATOM   2344  O   GLU A 248     -19.362 -32.008  15.085  1.00 10.00      A   
ATOM   2345  N   VAL A 249     -21.579 -31.751  15.414  1.00 10.00      A   
ATOM   2346  HN  VAL A 249     -22.480 -31.856  15.038  1.00 10.00      A   
ATOM   2347  CA  VAL A 249     -21.437 -31.255  16.779  1.00 10.00      A   
ATOM   2348  CB  VAL A 249     -22.757 -30.652  17.306  1.00 10.00      A   
ATOM   2349  CG1 VAL A 249     -22.551 -29.992  18.663  1.00 10.00      A   
ATOM   2350  CG2 VAL A 249     -23.322 -29.655  16.306  1.00 10.00      A   
ATOM   2351  C   VAL A 249     -20.974 -32.364  17.715  1.00 10.00      A   
ATOM   2352  O   VAL A 249     -21.774 -33.184  18.171  1.00 10.00      A   
ATOM   2353  N   ARG A 250     -19.675 -32.391  17.977  1.00 10.00      A   
ATOM   2354  HN  ARG A 250     -19.092 -31.717  17.558  1.00 10.00      A   
ATOM   2355  CA  ARG A 250     -19.082 -33.392  18.850  1.00 10.00      A   
ATOM   2356  CB  ARG A 250     -18.198 -34.338  18.032  1.00 10.00      A   
ATOM   2357  CG  ARG A 250     -18.889 -34.973  16.838  1.00 10.00      A   
ATOM   2358  CD  ARG A 250     -17.902 -35.743  15.976  1.00 10.00      A   
ATOM   2359  NE  ARG A 250     -17.209 -36.780  16.735  1.00 10.00      A   
ATOM   2360  HE  ARG A 250     -16.412 -36.502  17.255  1.00 10.00      A   
ATOM   2361  CZ  ARG A 250     -17.590 -38.055  16.770  1.00 10.00      A   
ATOM   2362  NH1 ARG A 250     -18.661 -38.456  16.090  1.00 10.00      A   
ATOM   2363 HH11 ARG A 250     -18.960 -39.454  16.120  1.00 10.00      A   
ATOM   2364 HH12 ARG A 250     -19.215 -37.770  15.516  1.00 10.00      A   
ATOM   2365  NH2 ARG A 250     -16.900 -38.931  17.493  1.00 10.00      A   
ATOM   2366 HH21 ARG A 250     -16.061 -38.619  18.032  1.00 10.00      A   
ATOM   2367 HH22 ARG A 250     -17.194 -39.931  17.526  1.00 10.00      A   
ATOM   2368  C   ARG A 250     -18.239 -32.731  19.937  1.00 10.00      A   
ATOM   2369  O   ARG A 250     -17.538 -31.748  19.677  1.00 10.00      A   
ATOM   2370  N   PRO A 251     -18.286 -33.273  21.163  1.00 10.00      A   
ATOM   2371  CA  PRO A 251     -17.523 -32.743  22.302  1.00 10.00      A   
ATOM   2372  CB  PRO A 251     -17.939 -33.650  23.470  1.00 10.00      A   
ATOM   2373  CG  PRO A 251     -19.204 -34.299  23.027  1.00 10.00      A   
ATOM   2374  CD  PRO A 251     -19.092 -34.444  21.541  1.00 10.00      A   
ATOM   2375  C   PRO A 251     -16.018 -32.847  22.061  1.00 10.00      A   
ATOM   2376  O   PRO A 251     -15.247 -31.974  22.465  1.00 10.00      A   
ATOM   2377  N   ASP A 252     -15.614 -33.923  21.395  1.00 10.00      A   
ATOM   2378  HN  ASP A 252     -16.284 -34.583  21.108  1.00 10.00      A   
ATOM   2379  CA  ASP A 252     -14.211 -34.162  21.076  1.00 10.00      A   
ATOM   2380  CB  ASP A 252     -14.031 -35.524  20.389  1.00 10.00      A   
ATOM   2381  CG  ASP A 252     -15.234 -35.934  19.557  1.00 10.00      A   
ATOM   2382  OD1 ASP A 252     -16.229 -36.407  20.147  1.00 10.00      A   
ATOM   2383  OD2 ASP A 252     -15.200 -35.770  18.318  1.00 10.00      A   
ATOM   2384  C   ASP A 252     -13.659 -33.044  20.202  1.00 10.00      A   
ATOM   2385  O   ASP A 252     -12.634 -32.440  20.519  1.00 10.00      A   
ATOM   2386  N   VAL A 253     -14.360 -32.753  19.112  1.00 10.00      A   
ATOM   2387  HN  VAL A 253     -15.170 -33.270  18.912  1.00 10.00      A   
ATOM   2388  CA  VAL A 253     -13.947 -31.695  18.198  1.00 10.00      A   
ATOM   2389  CB  VAL A 253     -14.822 -31.672  16.926  1.00 10.00      A   
ATOM   2390  CG1 VAL A 253     -14.318 -30.633  15.935  1.00 10.00      A   
ATOM   2391  CG2 VAL A 253     -14.862 -33.049  16.280  1.00 10.00      A   
ATOM   2392  C   VAL A 253     -14.006 -30.333  18.892  1.00 10.00      A   
ATOM   2393  O   VAL A 253     -13.129 -29.489  18.700  1.00 10.00      A   
ATOM   2394  N   TYR A 254     -15.032 -30.136  19.718  1.00 10.00      A   
ATOM   2395  HN  TYR A 254     -15.692 -30.853  19.844  1.00 10.00      A   
ATOM   2396  CA  TYR A 254     -15.200 -28.881  20.443  1.00 10.00      A   
ATOM   2397  CB  TYR A 254     -16.517 -28.867  21.228  1.00 10.00      A   
ATOM   2398  CG  TYR A 254     -16.755 -27.587  22.002  1.00 10.00      A   
ATOM   2399  CD1 TYR A 254     -17.287 -26.463  21.380  1.00 10.00      A   
ATOM   2400  CD2 TYR A 254     -16.444 -27.499  23.355  1.00 10.00      A   
ATOM   2401  CE1 TYR A 254     -17.501 -25.290  22.082  1.00 10.00      A   
ATOM   2402  CE2 TYR A 254     -16.655 -26.331  24.064  1.00 10.00      A   
ATOM   2403  CZ  TYR A 254     -17.184 -25.230  23.423  1.00 10.00      A   
ATOM   2404  OH  TYR A 254     -17.394 -24.063  24.124  1.00 10.00      A   
ATOM   2405  HH  TYR A 254     -18.344 -23.929  24.245  1.00 10.00      A   
ATOM   2406  C   TYR A 254     -14.023 -28.639  21.378  1.00 10.00      A   
ATOM   2407  O   TYR A 254     -13.463 -27.542  21.410  1.00 10.00      A   
ATOM   2408  N   SER A 255     -13.650 -29.668  22.133  1.00 10.00      A   
ATOM   2409  HN  SER A 255     -14.143 -30.517  22.065  1.00 10.00      A   
ATOM   2410  CA  SER A 255     -12.537 -29.571  23.061  1.00 10.00      A   
ATOM   2411  CB  SER A 255     -12.411 -30.859  23.879  1.00 10.00      A   
ATOM   2412  OG  SER A 255     -11.786 -30.615  25.128  1.00 10.00      A   
ATOM   2413  HG  SER A 255     -10.991 -31.163  25.198  1.00 10.00      A   
ATOM   2414  C   SER A 255     -11.243 -29.284  22.309  1.00 10.00      A   
ATOM   2415  O   SER A 255     -10.453 -28.430  22.718  1.00 10.00      A   
ATOM   2416  N   GLY A 256     -11.044 -29.985  21.195  1.00 10.00      A   
ATOM   2417  HN  GLY A 256     -11.713 -30.649  20.918  1.00 10.00      A   
ATOM   2418  CA  GLY A 256      -9.851 -29.790  20.395  1.00 10.00      A   
ATOM   2419  C   GLY A 256      -9.691 -28.352  19.948  1.00 10.00      A   
ATOM   2420  O   GLY A 256      -8.608 -27.778  20.059  1.00 10.00      A   
ATOM   2421  N   LEU A 257     -10.771 -27.765  19.456  1.00 10.00      A   
ATOM   2422  HN  LEU A 257     -11.608 -28.276  19.395  1.00 10.00      A   
ATOM   2423  CA  LEU A 257     -10.748 -26.385  18.999  1.00 10.00      A   
ATOM   2424  CB  LEU A 257     -12.050 -26.046  18.269  1.00 10.00      A   
ATOM   2425  CG  LEU A 257     -12.212 -26.646  16.872  1.00 10.00      A   
ATOM   2426  CD1 LEU A 257     -13.665 -26.583  16.433  1.00 10.00      A   
ATOM   2427  CD2 LEU A 257     -11.321 -25.921  15.872  1.00 10.00      A   
ATOM   2428  C   LEU A 257     -10.542 -25.429  20.169  1.00 10.00      A   
ATOM   2429  O   LEU A 257      -9.756 -24.486  20.079  1.00 10.00      A   
ATOM   2430  N   SER A 258     -11.239 -25.691  21.267  1.00 10.00      A   
ATOM   2431  HN  SER A 258     -11.833 -26.473  21.282  1.00 10.00      A   
ATOM   2432  CA  SER A 258     -11.151 -24.852  22.455  1.00 10.00      A   
ATOM   2433  CB  SER A 258     -12.124 -25.339  23.535  1.00 10.00      A   
ATOM   2434  OG  SER A 258     -12.498 -24.287  24.412  1.00 10.00      A   
ATOM   2435  HG  SER A 258     -13.447 -24.120  24.331  1.00 10.00      A   
ATOM   2436  C   SER A 258      -9.724 -24.794  23.001  1.00 10.00      A   
ATOM   2437  O   SER A 258      -9.204 -23.712  23.271  1.00 10.00      A   
ATOM   2438  N   VAL A 259      -9.084 -25.958  23.141  1.00 10.00      A   
ATOM   2439  HN  VAL A 259      -9.543 -26.792  22.890  1.00 10.00      A   
ATOM   2440  CA  VAL A 259      -7.718 -26.028  23.663  1.00 10.00      A   
ATOM   2441  CB  VAL A 259      -7.271 -27.491  23.899  1.00 10.00      A   
ATOM   2442  CG1 VAL A 259      -5.826 -27.555  24.374  1.00 10.00      A   
ATOM   2443  CG2 VAL A 259      -8.186 -28.170  24.911  1.00 10.00      A   
ATOM   2444  C   VAL A 259      -6.725 -25.323  22.734  1.00 10.00      A   
ATOM   2445  O   VAL A 259      -5.768 -24.693  23.187  1.00 10.00      A   
ATOM   2446  N   ALA A 260      -6.970 -25.413  21.436  1.00 10.00      A   
ATOM   2447  HN  ALA A 260      -7.753 -25.916  21.133  1.00 10.00      A   
ATOM   2448  CA  ALA A 260      -6.098 -24.791  20.450  1.00 10.00      A   
ATOM   2449  CB  ALA A 260      -6.360 -25.374  19.071  1.00 10.00      A   
ATOM   2450  C   ALA A 260      -6.254 -23.269  20.439  1.00 10.00      A   
ATOM   2451  O   ALA A 260      -5.266 -22.533  20.416  1.00 10.00      A   
ATOM   2452  N   LEU A 261      -7.495 -22.805  20.472  1.00 10.00      A   
ATOM   2453  HN  LEU A 261      -8.244 -23.439  20.500  1.00 10.00      A   
ATOM   2454  CA  LEU A 261      -7.778 -21.374  20.456  1.00 10.00      A   
ATOM   2455  CB  LEU A 261      -9.259 -21.117  20.175  1.00 10.00      A   
ATOM   2456  CG  LEU A 261      -9.711 -21.380  18.738  1.00 10.00      A   
ATOM   2457  CD1 LEU A 261     -11.207 -21.635  18.681  1.00 10.00      A   
ATOM   2458  CD2 LEU A 261      -9.332 -20.213  17.838  1.00 10.00      A   
ATOM   2459  C   LEU A 261      -7.337 -20.682  21.744  1.00 10.00      A   
ATOM   2460  O   LEU A 261      -6.879 -19.539  21.719  1.00 10.00      A   
ATOM   2461  N   SER A 262      -7.462 -21.374  22.864  1.00 10.00      A   
ATOM   2462  HN  SER A 262      -7.832 -22.284  22.831  1.00 10.00      A   
ATOM   2463  CA  SER A 262      -7.065 -20.809  24.146  1.00 10.00      A   
ATOM   2464  CB  SER A 262      -7.596 -21.665  25.294  1.00 10.00      A   
ATOM   2465  OG  SER A 262      -7.379 -23.042  25.039  1.00 10.00      A   
ATOM   2466  HG  SER A 262      -8.166 -23.418  24.618  1.00 10.00      A   
ATOM   2467  C   SER A 262      -5.548 -20.669  24.238  1.00 10.00      A   
ATOM   2468  O   SER A 262      -5.036 -19.846  25.000  1.00 10.00      A   
ATOM   2469  N   GLY A 263      -4.837 -21.480  23.455  1.00 10.00      A   
ATOM   2470  HN  GLY A 263      -5.302 -22.122  22.879  1.00 10.00      A   
ATOM   2471  CA  GLY A 263      -3.391 -21.437  23.453  1.00 10.00      A   
ATOM   2472  C   GLY A 263      -2.863 -20.229  22.710  1.00 10.00      A   
ATOM   2473  O   GLY A 263      -1.786 -19.714  23.021  1.00 10.00      A   
ATOM   2474  N   CYS A 264      -3.625 -19.765  21.728  1.00 10.00      A   
ATOM   2475  HN  CYS A 264      -4.473 -20.209  21.532  1.00 10.00      A   
ATOM   2476  CA  CYS A 264      -3.232 -18.607  20.936  1.00 10.00      A   
ATOM   2477  CB  CYS A 264      -3.975 -18.595  19.602  1.00 10.00      A   
ATOM   2478  SG  CYS A 264      -3.914 -20.165  18.705  1.00 10.00      A   
ATOM   2479  HG  CYS A 264      -4.318 -21.129  19.529  1.00 10.00      A   
ATOM   2480  C   CYS A 264      -3.486 -17.315  21.709  1.00 10.00      A   
ATOM   2481  O   CYS A 264      -4.544 -16.689  21.583  1.00 10.00      A   
ATOM   2482  N   LYS A 265      -2.516 -16.929  22.527  1.00 10.00      A   
ATOM   2483  HN  LYS A 265      -1.704 -17.478  22.588  1.00 10.00      A   
ATOM   2484  CA  LYS A 265      -2.623 -15.726  23.345  1.00 10.00      A   
ATOM   2485  CB  LYS A 265      -1.661 -15.797  24.534  1.00 10.00      A   
ATOM   2486  CG  LYS A 265      -2.339 -16.014  25.880  1.00 10.00      A   
ATOM   2487  CD  LYS A 265      -2.933 -17.408  25.988  1.00 10.00      A   
ATOM   2488  CE  LYS A 265      -3.588 -17.622  27.341  1.00 10.00      A   
ATOM   2489  NZ  LYS A 265      -4.033 -19.023  27.525  1.00 10.00      A   
ATOM   2490  HZ1 LYS A 265      -3.210 -19.637  27.690  1.00 10.00      A   
ATOM   2491  HZ2 LYS A 265      -4.532 -19.355  26.673  1.00 10.00      A   
ATOM   2492  HZ3 LYS A 265      -4.674 -19.092  28.340  1.00 10.00      A   
ATOM   2493  C   LYS A 265      -2.362 -14.457  22.540  1.00 10.00      A   
ATOM   2494  O   LYS A 265      -2.777 -13.367  22.933  1.00 10.00      A   
ATOM   2495  N   GLU A 266      -1.687 -14.596  21.406  1.00 10.00      A   
ATOM   2496  HN  GLU A 266      -1.382 -15.487  21.130  1.00 10.00      A   
ATOM   2497  CA  GLU A 266      -1.374 -13.443  20.572  1.00 10.00      A   
ATOM   2498  CB  GLU A 266       0.031 -13.538  19.987  1.00 10.00      A   
ATOM   2499  CG  GLU A 266       1.125 -13.289  21.013  1.00 10.00      A   
ATOM   2500  CD  GLU A 266       0.951 -11.964  21.732  1.00 10.00      A   
ATOM   2501  OE1 GLU A 266       0.260 -11.929  22.774  1.00 10.00      A   
ATOM   2502  OE2 GLU A 266       1.500 -10.949  21.255  1.00 10.00      A   
ATOM   2503  C   GLU A 266      -2.424 -13.171  19.498  1.00 10.00      A   
ATOM   2504  O   GLU A 266      -2.227 -12.324  18.633  1.00 10.00      A   
ATOM   2505  N   LEU A 267      -3.547 -13.867  19.574  1.00 10.00      A   
ATOM   2506  HN  LEU A 267      -3.652 -14.527  20.285  1.00 10.00      A   
ATOM   2507  CA  LEU A 267      -4.628 -13.670  18.613  1.00 10.00      A   
ATOM   2508  CB  LEU A 267      -5.653 -14.801  18.719  1.00 10.00      A   
ATOM   2509  CG  LEU A 267      -5.644 -15.830  17.585  1.00 10.00      A   
ATOM   2510  CD1 LEU A 267      -6.626 -16.956  17.870  1.00 10.00      A   
ATOM   2511  CD2 LEU A 267      -5.969 -15.165  16.257  1.00 10.00      A   
ATOM   2512  C   LEU A 267      -5.305 -12.323  18.859  1.00 10.00      A   
ATOM   2513  O   LEU A 267      -5.598 -11.971  20.005  1.00 10.00      A   
ATOM   2514  N   ARG A 268      -5.526 -11.562  17.794  1.00 10.00      A   
ATOM   2515  HN  ARG A 268      -5.244 -11.885  16.907  1.00 10.00      A   
ATOM   2516  CA  ARG A 268      -6.160 -10.253  17.910  1.00 10.00      A   
ATOM   2517  CB  ARG A 268      -5.144  -9.136  17.646  1.00 10.00      A   
ATOM   2518  CG  ARG A 268      -3.906  -9.167  18.522  1.00 10.00      A   
ATOM   2519  CD  ARG A 268      -4.237  -8.911  19.982  1.00 10.00      A   
ATOM   2520  NE  ARG A 268      -3.029  -8.905  20.801  1.00 10.00      A   
ATOM   2521  HE  ARG A 268      -2.477  -8.089  20.783  1.00 10.00      A   
ATOM   2522  CZ  ARG A 268      -2.633  -9.929  21.551  1.00 10.00      A   
ATOM   2523  NH1 ARG A 268      -3.362 -11.035  21.606  1.00 10.00      A   
ATOM   2524 HH11 ARG A 268      -4.248 -11.107  21.056  1.00 10.00      A   
ATOM   2525 HH12 ARG A 268      -3.050 -11.843  22.195  1.00 10.00      A   
ATOM   2526  NH2 ARG A 268      -1.493  -9.854  22.224  1.00 10.00      A   
ATOM   2527 HH21 ARG A 268      -1.167 -10.659  22.814  1.00 10.00      A   
ATOM   2528 HH22 ARG A 268      -0.904  -8.995  22.161  1.00 10.00      A   
ATOM   2529  C   ARG A 268      -7.308 -10.099  16.924  1.00 10.00      A   
ATOM   2530  O   ARG A 268      -8.230  -9.313  17.149  1.00 10.00      A   
ATOM   2531  N   CYS A 269      -7.254 -10.845  15.831  1.00 10.00      A   
ATOM   2532  HN  CYS A 269      -6.509 -11.472  15.707  1.00 10.00      A   
ATOM   2533  CA  CYS A 269      -8.284 -10.755  14.809  1.00 10.00      A   
ATOM   2534  CB  CYS A 269      -7.783  -9.927  13.622  1.00 10.00      A   
ATOM   2535  SG  CYS A 269      -8.987  -9.718  12.284  1.00 10.00      A   
ATOM   2536  HG  CYS A 269      -8.580 -10.438  11.246  1.00 10.00      A   
ATOM   2537  C   CYS A 269      -8.736 -12.127  14.332  1.00 10.00      A   
ATOM   2538  O   CYS A 269      -7.920 -13.021  14.099  1.00 10.00      A   
ATOM   2539  N   LEU A 270     -10.045 -12.277  14.194  1.00 10.00      A   
ATOM   2540  HN  LEU A 270     -10.630 -11.520  14.412  1.00 10.00      A   
ATOM   2541  CA  LEU A 270     -10.649 -13.515  13.721  1.00 10.00      A   
ATOM   2542  CB  LEU A 270     -11.459 -14.184  14.834  1.00 10.00      A   
ATOM   2543  CG  LEU A 270     -10.656 -14.796  15.980  1.00 10.00      A   
ATOM   2544  CD1 LEU A 270     -11.592 -15.368  17.029  1.00 10.00      A   
ATOM   2545  CD2 LEU A 270      -9.722 -15.873  15.454  1.00 10.00      A   
ATOM   2546  C   LEU A 270     -11.549 -13.217  12.528  1.00 10.00      A   
ATOM   2547  O   LEU A 270     -12.424 -12.349  12.599  1.00 10.00      A   
ATOM   2548  N   SER A 271     -11.324 -13.922  11.432  1.00 10.00      A   
ATOM   2549  HN  SER A 271     -10.611 -14.597  11.431  1.00 10.00      A   
ATOM   2550  CA  SER A 271     -12.108 -13.722  10.228  1.00 10.00      A   
ATOM   2551  CB  SER A 271     -11.276 -12.963   9.189  1.00 10.00      A   
ATOM   2552  OG  SER A 271     -10.680 -11.805   9.758  1.00 10.00      A   
ATOM   2553  HG  SER A 271     -11.354 -11.297  10.219  1.00 10.00      A   
ATOM   2554  C   SER A 271     -12.585 -15.057   9.659  1.00 10.00      A   
ATOM   2555  O   SER A 271     -12.261 -16.122  10.194  1.00 10.00      A   
ATOM   2556  N   GLY A 272     -13.354 -14.997   8.577  1.00 10.00      A   
ATOM   2557  HN  GLY A 272     -13.583 -14.121   8.194  1.00 10.00      A   
ATOM   2558  CA  GLY A 272     -13.862 -16.206   7.961  1.00 10.00      A   
ATOM   2559  C   GLY A 272     -15.181 -16.637   8.571  1.00 10.00      A   
ATOM   2560  O   GLY A 272     -16.178 -15.916   8.477  1.00 10.00      A   
ATOM   2561  N   PHE A 273     -15.179 -17.819   9.187  1.00 10.00      A   
ATOM   2562  HN  PHE A 273     -14.353 -18.350   9.179  1.00 10.00      A   
ATOM   2563  CA  PHE A 273     -16.370 -18.366   9.839  1.00 10.00      A   
ATOM   2564  CB  PHE A 273     -16.937 -17.405  10.899  1.00 10.00      A   
ATOM   2565  CG  PHE A 273     -16.058 -17.239  12.111  1.00 10.00      A   
ATOM   2566  CD1 PHE A 273     -15.103 -16.234  12.159  1.00 10.00      A   
ATOM   2567  CD2 PHE A 273     -16.185 -18.082  13.198  1.00 10.00      A   
ATOM   2568  CE1 PHE A 273     -14.294 -16.076  13.269  1.00 10.00      A   
ATOM   2569  CE2 PHE A 273     -15.378 -17.930  14.312  1.00 10.00      A   
ATOM   2570  CZ  PHE A 273     -14.431 -16.926  14.346  1.00 10.00      A   
ATOM   2571  C   PHE A 273     -17.442 -18.760   8.825  1.00 10.00      A   
ATOM   2572  O   PHE A 273     -18.624 -18.474   9.011  1.00 10.00      A   
ATOM   2573  N   TRP A 274     -17.018 -19.427   7.757  1.00 10.00      A   
ATOM   2574  HN  TRP A 274     -16.062 -19.632   7.669  1.00 10.00      A   
ATOM   2575  CA  TRP A 274     -17.936 -19.875   6.717  1.00 10.00      A   
ATOM   2576  CB  TRP A 274     -17.165 -20.430   5.518  1.00 10.00      A   
ATOM   2577  CG  TRP A 274     -16.707 -19.384   4.550  1.00 10.00      A   
ATOM   2578  CD1 TRP A 274     -17.459 -18.773   3.593  1.00 10.00      A   
ATOM   2579  CD2 TRP A 274     -15.389 -18.838   4.435  1.00 10.00      A   
ATOM   2580  NE1 TRP A 274     -16.694 -17.878   2.889  1.00 10.00      A   
ATOM   2581  HE1 TRP A 274     -17.009 -17.315   2.149  1.00 10.00      A   
ATOM   2582  CE2 TRP A 274     -15.419 -17.898   3.389  1.00 10.00      A   
ATOM   2583  CE3 TRP A 274     -14.191 -19.052   5.117  1.00 10.00      A   
ATOM   2584  CZ2 TRP A 274     -14.294 -17.171   3.007  1.00 10.00      A   
ATOM   2585  CZ3 TRP A 274     -13.076 -18.331   4.738  1.00 10.00      A   
ATOM   2586  CH2 TRP A 274     -13.135 -17.402   3.695  1.00 10.00      A   
ATOM   2587  C   TRP A 274     -18.865 -20.951   7.260  1.00 10.00      A   
ATOM   2588  O   TRP A 274     -18.406 -21.997   7.723  1.00 10.00      A   
ATOM   2589  N   ASP A 275     -20.168 -20.675   7.210  1.00 10.00      A   
ATOM   2590  HN  ASP A 275     -20.454 -19.811   6.843  1.00 10.00      A   
ATOM   2591  CA  ASP A 275     -21.188 -21.607   7.696  1.00 10.00      A   
ATOM   2592  CB  ASP A 275     -21.150 -22.942   6.936  1.00 10.00      A   
ATOM   2593  CG  ASP A 275     -21.517 -22.818   5.472  1.00 10.00      A   
ATOM   2594  OD1 ASP A 275     -22.697 -22.534   5.165  1.00 10.00      A   
ATOM   2595  OD2 ASP A 275     -20.633 -23.026   4.613  1.00 10.00      A   
ATOM   2596  C   ASP A 275     -21.014 -21.851   9.185  1.00 10.00      A   
ATOM   2597  O   ASP A 275     -21.260 -22.951   9.680  1.00 10.00      A   
ATOM   2598  N   ALA A 276     -20.597 -20.800   9.885  1.00 10.00      A   
ATOM   2599  HN  ALA A 276     -20.443 -19.953   9.413  1.00 10.00      A   
ATOM   2600  CA  ALA A 276     -20.361 -20.853  11.321  1.00 10.00      A   
ATOM   2601  CB  ALA A 276     -20.054 -19.463  11.857  1.00 10.00      A   
ATOM   2602  C   ALA A 276     -21.528 -21.469  12.085  1.00 10.00      A   
ATOM   2603  O   ALA A 276     -22.619 -20.895  12.142  1.00 10.00      A   
ATOM   2604  N   VAL A 277     -21.295 -22.651  12.639  1.00 10.00      A   
ATOM   2605  HN  VAL A 277     -20.422 -23.075  12.504  1.00 10.00      A   
ATOM   2606  CA  VAL A 277     -22.302 -23.339  13.424  1.00 10.00      A   
ATOM   2607  CB  VAL A 277     -22.029 -24.858  13.503  1.00 10.00      A   
ATOM   2608  CG1 VAL A 277     -23.073 -25.556  14.363  1.00 10.00      A   
ATOM   2609  CG2 VAL A 277     -22.000 -25.465  12.111  1.00 10.00      A   
ATOM   2610  C   VAL A 277     -22.334 -22.748  14.828  1.00 10.00      A   
ATOM   2611  O   VAL A 277     -21.313 -22.724  15.521  1.00 10.00      A   
ATOM   2612  N   PRO A 278     -23.508 -22.253  15.256  1.00 10.00      A   
ATOM   2613  CA  PRO A 278     -23.694 -21.631  16.576  1.00 10.00      A   
ATOM   2614  CB  PRO A 278     -25.211 -21.502  16.692  1.00 10.00      A   
ATOM   2615  CG  PRO A 278     -25.686 -21.400  15.285  1.00 10.00      A   
ATOM   2616  CD  PRO A 278     -24.757 -22.254  14.470  1.00 10.00      A   
ATOM   2617  C   PRO A 278     -23.151 -22.472  17.730  1.00 10.00      A   
ATOM   2618  O   PRO A 278     -22.613 -21.936  18.696  1.00 10.00      A   
ATOM   2619  N   ALA A 279     -23.274 -23.789  17.614  1.00 10.00      A   
ATOM   2620  HN  ALA A 279     -23.691 -24.156  16.807  1.00 10.00      A   
ATOM   2621  CA  ALA A 279     -22.812 -24.702  18.657  1.00 10.00      A   
ATOM   2622  CB  ALA A 279     -23.384 -26.093  18.435  1.00 10.00      A   
ATOM   2623  C   ALA A 279     -21.287 -24.760  18.766  1.00 10.00      A   
ATOM   2624  O   ALA A 279     -20.751 -25.316  19.725  1.00 10.00      A   
ATOM   2625  N   TYR A 280     -20.586 -24.196  17.789  1.00 10.00      A   
ATOM   2626  HN  TYR A 280     -21.056 -23.765  17.042  1.00 10.00      A   
ATOM   2627  CA  TYR A 280     -19.127 -24.203  17.804  1.00 10.00      A   
ATOM   2628  CB  TYR A 280     -18.557 -24.865  16.550  1.00 10.00      A   
ATOM   2629  CG  TYR A 280     -18.371 -26.352  16.706  1.00 10.00      A   
ATOM   2630  CD1 TYR A 280     -19.334 -27.247  16.261  1.00 10.00      A   
ATOM   2631  CD2 TYR A 280     -17.232 -26.862  17.313  1.00 10.00      A   
ATOM   2632  CE1 TYR A 280     -19.166 -28.609  16.416  1.00 10.00      A   
ATOM   2633  CE2 TYR A 280     -17.054 -28.219  17.469  1.00 10.00      A   
ATOM   2634  CZ  TYR A 280     -18.022 -29.088  17.022  1.00 10.00      A   
ATOM   2635  OH  TYR A 280     -17.849 -30.443  17.182  1.00 10.00      A   
ATOM   2636  HH  TYR A 280     -17.588 -30.626  18.094  1.00 10.00      A   
ATOM   2637  C   TYR A 280     -18.555 -22.806  18.000  1.00 10.00      A   
ATOM   2638  O   TYR A 280     -17.339 -22.620  18.026  1.00 10.00      A   
ATOM   2639  N   LEU A 281     -19.439 -21.832  18.153  1.00 10.00      A   
ATOM   2640  HN  LEU A 281     -20.392 -22.048  18.129  1.00 10.00      A   
ATOM   2641  CA  LEU A 281     -19.034 -20.445  18.358  1.00 10.00      A   
ATOM   2642  CB  LEU A 281     -20.218 -19.489  18.177  1.00 10.00      A   
ATOM   2643  CG  LEU A 281     -20.806 -19.396  16.767  1.00 10.00      A   
ATOM   2644  CD1 LEU A 281     -21.965 -18.407  16.735  1.00 10.00      A   
ATOM   2645  CD2 LEU A 281     -19.735 -19.014  15.758  1.00 10.00      A   
ATOM   2646  C   LEU A 281     -18.339 -20.204  19.712  1.00 10.00      A   
ATOM   2647  O   LEU A 281     -17.319 -19.519  19.760  1.00 10.00      A   
ATOM   2648  N   PRO A 282     -18.864 -20.757  20.838  1.00 10.00      A   
ATOM   2649  CA  PRO A 282     -18.267 -20.569  22.179  1.00 10.00      A   
ATOM   2650  CB  PRO A 282     -19.158 -21.416  23.094  1.00 10.00      A   
ATOM   2651  CG  PRO A 282     -20.456 -21.495  22.374  1.00 10.00      A   
ATOM   2652  CD  PRO A 282     -20.100 -21.570  20.921  1.00 10.00      A   
ATOM   2653  C   PRO A 282     -16.809 -21.026  22.299  1.00 10.00      A   
ATOM   2654  O   PRO A 282     -16.175 -20.810  23.330  1.00 10.00      A   
ATOM   2655  N   ALA A 283     -16.276 -21.642  21.253  1.00 10.00      A   
ATOM   2656  HN  ALA A 283     -16.822 -21.776  20.449  1.00 10.00      A   
ATOM   2657  CA  ALA A 283     -14.897 -22.110  21.269  1.00 10.00      A   
ATOM   2658  CB  ALA A 283     -14.652 -23.095  20.135  1.00 10.00      A   
ATOM   2659  C   ALA A 283     -13.922 -20.936  21.189  1.00 10.00      A   
ATOM   2660  O   ALA A 283     -12.829 -20.981  21.754  1.00 10.00      A   
ATOM   2661  N   VAL A 284     -14.331 -19.872  20.509  1.00 10.00      A   
ATOM   2662  HN  VAL A 284     -15.224 -19.879  20.094  1.00 10.00      A   
ATOM   2663  CA  VAL A 284     -13.481 -18.695  20.360  1.00 10.00      A   
ATOM   2664  CB  VAL A 284     -13.719 -17.958  19.023  1.00 10.00      A   
ATOM   2665  CG1 VAL A 284     -13.417 -18.864  17.839  1.00 10.00      A   
ATOM   2666  CG2 VAL A 284     -15.142 -17.429  18.946  1.00 10.00      A   
ATOM   2667  C   VAL A 284     -13.668 -17.711  21.514  1.00 10.00      A   
ATOM   2668  O   VAL A 284     -13.058 -16.640  21.530  1.00 10.00      A   
ATOM   2669  N   TYR A 285     -14.484 -18.095  22.491  1.00 10.00      A   
ATOM   2670  HN  TYR A 285     -14.910 -18.978  22.433  1.00 10.00      A   
ATOM   2671  CA  TYR A 285     -14.763 -17.250  23.651  1.00 10.00      A   
ATOM   2672  CB  TYR A 285     -15.734 -17.952  24.604  1.00 10.00      A   
ATOM   2673  CG  TYR A 285     -17.201 -17.773  24.278  1.00 10.00      A   
ATOM   2674  CD1 TYR A 285     -17.615 -17.048  23.169  1.00 10.00      A   
ATOM   2675  CD2 TYR A 285     -18.176 -18.334  25.094  1.00 10.00      A   
ATOM   2676  CE1 TYR A 285     -18.957 -16.890  22.881  1.00 10.00      A   
ATOM   2677  CE2 TYR A 285     -19.517 -18.180  24.814  1.00 10.00      A   
ATOM   2678  CZ  TYR A 285     -19.902 -17.459  23.706  1.00 10.00      A   
ATOM   2679  OH  TYR A 285     -21.239 -17.305  23.423  1.00 10.00      A   
ATOM   2680  HH  TYR A 285     -21.677 -16.900  24.179  1.00 10.00      A   
ATOM   2681  C   TYR A 285     -13.490 -16.889  24.409  1.00 10.00      A   
ATOM   2682  O   TYR A 285     -13.401 -15.819  25.012  1.00 10.00      A   
ATOM   2683  N   SER A 286     -12.507 -17.779  24.371  1.00 10.00      A   
ATOM   2684  HN  SER A 286     -12.638 -18.612  23.871  1.00 10.00      A   
ATOM   2685  CA  SER A 286     -11.242 -17.563  25.064  1.00 10.00      A   
ATOM   2686  CB  SER A 286     -10.545 -18.907  25.281  1.00 10.00      A   
ATOM   2687  OG  SER A 286     -11.494 -19.889  25.674  1.00 10.00      A   
ATOM   2688  HG  SER A 286     -11.133 -20.774  25.515  1.00 10.00      A   
ATOM   2689  C   SER A 286     -10.330 -16.589  24.314  1.00 10.00      A   
ATOM   2690  O   SER A 286      -9.241 -16.252  24.783  1.00 10.00      A   
ATOM   2691  N   VAL A 287     -10.776 -16.149  23.146  1.00 10.00      A   
ATOM   2692  HN  VAL A 287     -11.641 -16.470  22.813  1.00 10.00      A   
ATOM   2693  CA  VAL A 287     -10.012 -15.210  22.335  1.00 10.00      A   
ATOM   2694  CB  VAL A 287      -9.871 -15.716  20.882  1.00 10.00      A   
ATOM   2695  CG1 VAL A 287      -8.905 -14.844  20.093  1.00 10.00      A   
ATOM   2696  CG2 VAL A 287      -9.415 -17.165  20.867  1.00 10.00      A   
ATOM   2697  C   VAL A 287     -10.673 -13.831  22.335  1.00 10.00      A   
ATOM   2698  O   VAL A 287     -10.010 -12.809  22.146  1.00 10.00      A   
ATOM   2699  N   CYS A 288     -11.983 -13.813  22.580  1.00 10.00      A   
ATOM   2700  HN  CYS A 288     -12.449 -14.663  22.735  1.00 10.00      A   
ATOM   2701  CA  CYS A 288     -12.758 -12.571  22.608  1.00 10.00      A   
ATOM   2702  CB  CYS A 288     -14.225 -12.872  22.926  1.00 10.00      A   
ATOM   2703  SG  CYS A 288     -14.977 -14.123  21.857  1.00 10.00      A   
ATOM   2704  HG  CYS A 288     -15.974 -13.546  21.197  1.00 10.00      A   
ATOM   2705  C   CYS A 288     -12.203 -11.574  23.626  1.00 10.00      A   
ATOM   2706  O   CYS A 288     -12.371 -10.361  23.486  1.00 10.00      A   
ATOM   2707  N   SER A 289     -11.517 -12.101  24.626  1.00 10.00      A   
ATOM   2708  HN  SER A 289     -11.406 -13.076  24.663  1.00 10.00      A   
ATOM   2709  CA  SER A 289     -10.928 -11.300  25.687  1.00 10.00      A   
ATOM   2710  CB  SER A 289     -10.277 -12.243  26.691  1.00 10.00      A   
ATOM   2711  OG  SER A 289     -10.781 -13.562  26.531  1.00 10.00      A   
ATOM   2712  HG  SER A 289     -10.498 -14.103  27.276  1.00 10.00      A   
ATOM   2713  C   SER A 289      -9.888 -10.302  25.170  1.00 10.00      A   
ATOM   2714  O   SER A 289      -9.522  -9.363  25.879  1.00 10.00      A   
ATOM   2715  N   ARG A 290      -9.412 -10.504  23.947  1.00 10.00      A   
ATOM   2716  HN  ARG A 290      -9.744 -11.266  23.423  1.00 10.00      A   
ATOM   2717  CA  ARG A 290      -8.410  -9.619  23.366  1.00 10.00      A   
ATOM   2718  CB  ARG A 290      -7.018 -10.217  23.559  1.00 10.00      A   
ATOM   2719  CG  ARG A 290      -6.874 -11.613  22.984  1.00 10.00      A   
ATOM   2720  CD  ARG A 290      -5.811 -12.403  23.720  1.00 10.00      A   
ATOM   2721  NE  ARG A 290      -5.821 -13.810  23.331  1.00 10.00      A   
ATOM   2722  HE  ARG A 290      -5.519 -14.027  22.423  1.00 10.00      A   
ATOM   2723  CZ  ARG A 290      -6.222 -14.795  24.127  1.00 10.00      A   
ATOM   2724  NH1 ARG A 290      -6.650 -14.527  25.356  1.00 10.00      A   
ATOM   2725 HH11 ARG A 290      -6.966 -15.298  25.979  1.00 10.00      A   
ATOM   2726 HH12 ARG A 290      -6.671 -13.541  25.701  1.00 10.00      A   
ATOM   2727  NH2 ARG A 290      -6.184 -16.053  23.699  1.00 10.00      A   
ATOM   2728 HH21 ARG A 290      -6.500 -16.829  24.322  1.00 10.00      A   
ATOM   2729 HH22 ARG A 290      -5.833 -16.272  22.736  1.00 10.00      A   
ATOM   2730  C   ARG A 290      -8.678  -9.366  21.885  1.00 10.00      A   
ATOM   2731  O   ARG A 290      -7.787  -8.949  21.142  1.00 10.00      A   
ATOM   2732  N   LEU A 291      -9.910  -9.605  21.465  1.00 10.00      A   
ATOM   2733  HN  LEU A 291     -10.585  -9.905  22.108  1.00 10.00      A   
ATOM   2734  CA  LEU A 291     -10.291  -9.414  20.073  1.00 10.00      A   
ATOM   2735  CB  LEU A 291     -11.558 -10.202  19.731  1.00 10.00      A   
ATOM   2736  CG  LEU A 291     -11.358 -11.673  19.365  1.00 10.00      A   
ATOM   2737  CD1 LEU A 291     -12.691 -12.325  19.038  1.00 10.00      A   
ATOM   2738  CD2 LEU A 291     -10.392 -11.813  18.201  1.00 10.00      A   
ATOM   2739  C   LEU A 291     -10.492  -7.944  19.746  1.00 10.00      A   
ATOM   2740  O   LEU A 291     -11.379  -7.293  20.296  1.00 10.00      A   
ATOM   2741  N   THR A 292      -9.667  -7.434  18.847  1.00 10.00      A   
ATOM   2742  HN  THR A 292      -8.974  -8.008  18.453  1.00 10.00      A   
ATOM   2743  CA  THR A 292      -9.751  -6.045  18.432  1.00 10.00      A   
ATOM   2744  CB  THR A 292      -8.347  -5.446  18.250  1.00 10.00      A   
ATOM   2745  OG1 THR A 292      -7.364  -6.494  18.287  1.00 10.00      A   
ATOM   2746  HG1 THR A 292      -6.833  -6.461  17.485  1.00 10.00      A   
ATOM   2747  CG2 THR A 292      -8.052  -4.436  19.343  1.00 10.00      A   
ATOM   2748  C   THR A 292     -10.500  -5.943  17.108  1.00 10.00      A   
ATOM   2749  O   THR A 292     -11.204  -4.966  16.850  1.00 10.00      A   
ATOM   2750  N   THR A 293     -10.347  -6.970  16.279  1.00 10.00      A   
ATOM   2751  HN  THR A 293      -9.788  -7.727  16.555  1.00 10.00      A   
ATOM   2752  CA  THR A 293     -10.988  -7.014  14.975  1.00 10.00      A   
ATOM   2753  CB  THR A 293      -9.936  -6.870  13.856  1.00 10.00      A   
ATOM   2754  OG1 THR A 293      -8.931  -5.920  14.258  1.00 10.00      A   
ATOM   2755  HG1 THR A 293      -8.506  -5.549  13.472  1.00 10.00      A   
ATOM   2756  CG2 THR A 293     -10.588  -6.396  12.565  1.00 10.00      A   
ATOM   2757  C   THR A 293     -11.734  -8.339  14.796  1.00 10.00      A   
ATOM   2758  O   THR A 293     -11.161  -9.415  14.981  1.00 10.00      A   
ATOM   2759  N   LEU A 294     -13.010  -8.261  14.445  1.00 10.00      A   
ATOM   2760  HN  LEU A 294     -13.423  -7.377  14.319  1.00 10.00      A   
ATOM   2761  CA  LEU A 294     -13.816  -9.457  14.253  1.00 10.00      A   
ATOM   2762  CB  LEU A 294     -14.722  -9.692  15.463  1.00 10.00      A   
ATOM   2763  CG  LEU A 294     -15.543 -10.983  15.465  1.00 10.00      A   
ATOM   2764  CD1 LEU A 294     -14.643 -12.195  15.278  1.00 10.00      A   
ATOM   2765  CD2 LEU A 294     -16.346 -11.103  16.752  1.00 10.00      A   
ATOM   2766  C   LEU A 294     -14.644  -9.382  12.973  1.00 10.00      A   
ATOM   2767  O   LEU A 294     -15.420  -8.442  12.764  1.00 10.00      A   
ATOM   2768  N   ASN A 295     -14.464 -10.377  12.118  1.00 10.00      A   
ATOM   2769  HN  ASN A 295     -13.818 -11.088  12.336  1.00 10.00      A   
ATOM   2770  CA  ASN A 295     -15.197 -10.455  10.866  1.00 10.00      A   
ATOM   2771  CB  ASN A 295     -14.237 -10.555   9.673  1.00 10.00      A   
ATOM   2772  CG  ASN A 295     -14.930 -10.477   8.319  1.00 10.00      A   
ATOM   2773  OD1 ASN A 295     -16.042 -10.975   8.133  1.00 10.00      A   
ATOM   2774  ND2 ASN A 295     -14.276  -9.843   7.363  1.00 10.00      A   
ATOM   2775 HD21 ASN A 295     -13.400  -9.458   7.578  1.00 10.00      A   
ATOM   2776 HD22 ASN A 295     -14.684  -9.797   6.470  1.00 10.00      A   
ATOM   2777  C   ASN A 295     -16.135 -11.654  10.896  1.00 10.00      A   
ATOM   2778  O   ASN A 295     -15.696 -12.796  11.018  1.00 10.00      A   
ATOM   2779  N   LEU A 296     -17.425 -11.381  10.800  1.00 10.00      A   
ATOM   2780  HN  LEU A 296     -17.709 -10.442  10.716  1.00 10.00      A   
ATOM   2781  CA  LEU A 296     -18.438 -12.418  10.813  1.00 10.00      A   
ATOM   2782  CB  LEU A 296     -19.216 -12.372  12.129  1.00 10.00      A   
ATOM   2783  CG  LEU A 296     -18.427 -12.716  13.391  1.00 10.00      A   
ATOM   2784  CD1 LEU A 296     -19.235 -12.356  14.624  1.00 10.00      A   
ATOM   2785  CD2 LEU A 296     -18.064 -14.192  13.401  1.00 10.00      A   
ATOM   2786  C   LEU A 296     -19.391 -12.229   9.643  1.00 10.00      A   
ATOM   2787  O   LEU A 296     -20.574 -12.560   9.726  1.00 10.00      A   
ATOM   2788  N   SER A 297     -18.866 -11.715   8.540  1.00 10.00      A   
ATOM   2789  HN  SER A 297     -17.906 -11.492   8.523  1.00 10.00      A   
ATOM   2790  CA  SER A 297     -19.672 -11.474   7.352  1.00 10.00      A   
ATOM   2791  CB  SER A 297     -18.912 -10.584   6.368  1.00 10.00      A   
ATOM   2792  OG  SER A 297     -18.431  -9.419   7.015  1.00 10.00      A   
ATOM   2793  HG  SER A 297     -18.511  -9.526   7.966  1.00 10.00      A   
ATOM   2794  C   SER A 297     -20.110 -12.779   6.683  1.00 10.00      A   
ATOM   2795  O   SER A 297     -21.021 -12.788   5.859  1.00 10.00      A   
ATOM   2796  N   TYR A 298     -19.460 -13.879   7.041  1.00 10.00      A   
ATOM   2797  HN  TYR A 298     -18.734 -13.816   7.694  1.00 10.00      A   
ATOM   2798  CA  TYR A 298     -19.792 -15.181   6.473  1.00 10.00      A   
ATOM   2799  CB  TYR A 298     -18.519 -15.890   6.009  1.00 10.00      A   
ATOM   2800  CG  TYR A 298     -17.623 -15.033   5.142  1.00 10.00      A   
ATOM   2801  CD1 TYR A 298     -16.465 -14.468   5.657  1.00 10.00      A   
ATOM   2802  CD2 TYR A 298     -17.934 -14.789   3.809  1.00 10.00      A   
ATOM   2803  CE1 TYR A 298     -15.641 -13.688   4.874  1.00 10.00      A   
ATOM   2804  CE2 TYR A 298     -17.114 -14.009   3.017  1.00 10.00      A   
ATOM   2805  CZ  TYR A 298     -15.969 -13.461   3.556  1.00 10.00      A   
ATOM   2806  OH  TYR A 298     -15.148 -12.688   2.772  1.00 10.00      A   
ATOM   2807  HH  TYR A 298     -15.688 -12.120   2.205  1.00 10.00      A   
ATOM   2808  C   TYR A 298     -20.528 -16.044   7.496  1.00 10.00      A   
ATOM   2809  O   TYR A 298     -20.885 -17.192   7.223  1.00 10.00      A   
ATOM   2810  N   ALA A 299     -20.766 -15.475   8.671  1.00 10.00      A   
ATOM   2811  HN  ALA A 299     -20.500 -14.545   8.815  1.00 10.00      A   
ATOM   2812  CA  ALA A 299     -21.444 -16.188   9.741  1.00 10.00      A   
ATOM   2813  CB  ALA A 299     -20.900 -15.755  11.092  1.00 10.00      A   
ATOM   2814  C   ALA A 299     -22.944 -15.946   9.678  1.00 10.00      A   
ATOM   2815  O   ALA A 299     -23.428 -14.882  10.063  1.00 10.00      A   
ATOM   2816  N   THR A 300     -23.675 -16.935   9.194  1.00 10.00      A   
ATOM   2817  HN  THR A 300     -23.235 -17.771   8.923  1.00 10.00      A   
ATOM   2818  CA  THR A 300     -25.117 -16.829   9.077  1.00 10.00      A   
ATOM   2819  CB  THR A 300     -25.610 -17.589   7.838  1.00 10.00      A   
ATOM   2820  OG1 THR A 300     -24.609 -17.500   6.814  1.00 10.00      A   
ATOM   2821  HG1 THR A 300     -23.889 -16.941   7.125  1.00 10.00      A   
ATOM   2822  CG2 THR A 300     -26.908 -16.985   7.325  1.00 10.00      A   
ATOM   2823  C   THR A 300     -25.800 -17.373  10.328  1.00 10.00      A   
ATOM   2824  O   THR A 300     -26.406 -18.445  10.307  1.00 10.00      A   
ATOM   2825  N   VAL A 301     -25.678 -16.634  11.419  1.00 10.00      A   
ATOM   2826  HN  VAL A 301     -25.174 -15.792  11.372  1.00 10.00      A   
ATOM   2827  CA  VAL A 301     -26.278 -17.026  12.685  1.00 10.00      A   
ATOM   2828  CB  VAL A 301     -25.224 -17.119  13.810  1.00 10.00      A   
ATOM   2829  CG1 VAL A 301     -24.285 -18.289  13.564  1.00 10.00      A   
ATOM   2830  CG2 VAL A 301     -24.441 -15.819  13.916  1.00 10.00      A   
ATOM   2831  C   VAL A 301     -27.363 -16.034  13.083  1.00 10.00      A   
ATOM   2832  O   VAL A 301     -27.576 -15.032  12.401  1.00 10.00      A   
ATOM   2833  N   GLN A 302     -28.034 -16.305  14.191  1.00 10.00      A   
ATOM   2834  HN  GLN A 302     -27.798 -17.102  14.710  1.00 10.00      A   
ATOM   2835  CA  GLN A 302     -29.098 -15.436  14.668  1.00 10.00      A   
ATOM   2836  CB  GLN A 302     -30.232 -16.252  15.290  1.00 10.00      A   
ATOM   2837  CG  GLN A 302     -31.304 -16.676  14.297  1.00 10.00      A   
ATOM   2838  CD  GLN A 302     -32.012 -15.490  13.671  1.00 10.00      A   
ATOM   2839  OE1 GLN A 302     -32.151 -14.434  14.295  1.00 10.00      A   
ATOM   2840  NE2 GLN A 302     -32.450 -15.646  12.431  1.00 10.00      A   
ATOM   2841 HE21 GLN A 302     -32.296 -16.512  11.988  1.00 10.00      A   
ATOM   2842 HE22 GLN A 302     -32.914 -14.900  12.004  1.00 10.00      A   
ATOM   2843  C   GLN A 302     -28.571 -14.408  15.662  1.00 10.00      A   
ATOM   2844  O   GLN A 302     -27.474 -14.564  16.202  1.00 10.00      A   
ATOM   2845  N   SER A 303     -29.378 -13.381  15.909  1.00 10.00      A   
ATOM   2846  HN  SER A 303     -30.247 -13.348  15.455  1.00 10.00      A   
ATOM   2847  CA  SER A 303     -29.028 -12.297  16.820  1.00 10.00      A   
ATOM   2848  CB  SER A 303     -30.220 -11.341  16.971  1.00 10.00      A   
ATOM   2849  OG  SER A 303     -30.040 -10.448  18.056  1.00 10.00      A   
ATOM   2850  HG  SER A 303     -30.525 -10.777  18.822  1.00 10.00      A   
ATOM   2851  C   SER A 303     -28.574 -12.801  18.191  1.00 10.00      A   
ATOM   2852  O   SER A 303     -27.599 -12.298  18.753  1.00 10.00      A   
ATOM   2853  N   TYR A 304     -29.269 -13.803  18.716  1.00 10.00      A   
ATOM   2854  HN  TYR A 304     -30.024 -14.173  18.214  1.00 10.00      A   
ATOM   2855  CA  TYR A 304     -28.942 -14.353  20.029  1.00 10.00      A   
ATOM   2856  CB  TYR A 304     -29.922 -15.454  20.442  1.00 10.00      A   
ATOM   2857  CG  TYR A 304     -29.857 -15.784  21.919  1.00 10.00      A   
ATOM   2858  CD1 TYR A 304     -29.880 -14.774  22.874  1.00 10.00      A   
ATOM   2859  CD2 TYR A 304     -29.774 -17.098  22.363  1.00 10.00      A   
ATOM   2860  CE1 TYR A 304     -29.818 -15.059  24.223  1.00 10.00      A   
ATOM   2861  CE2 TYR A 304     -29.711 -17.390  23.712  1.00 10.00      A   
ATOM   2862  CZ  TYR A 304     -29.733 -16.366  24.638  1.00 10.00      A   
ATOM   2863  OH  TYR A 304     -29.672 -16.653  25.981  1.00 10.00      A   
ATOM   2864  HH  TYR A 304     -30.095 -15.936  26.476  1.00 10.00      A   
ATOM   2865  C   TYR A 304     -27.502 -14.856  20.107  1.00 10.00      A   
ATOM   2866  O   TYR A 304     -26.784 -14.548  21.061  1.00 10.00      A   
ATOM   2867  N   ASP A 305     -27.080 -15.612  19.099  1.00 10.00      A   
ATOM   2868  HN  ASP A 305     -27.687 -15.800  18.354  1.00 10.00      A   
ATOM   2869  CA  ASP A 305     -25.724 -16.158  19.069  1.00 10.00      A   
ATOM   2870  CB  ASP A 305     -25.555 -17.174  17.938  1.00 10.00      A   
ATOM   2871  CG  ASP A 305     -26.284 -18.471  18.212  1.00 10.00      A   
ATOM   2872  OD1 ASP A 305     -25.874 -19.210  19.136  1.00 10.00      A   
ATOM   2873  OD2 ASP A 305     -27.279 -18.754  17.514  1.00 10.00      A   
ATOM   2874  C   ASP A 305     -24.689 -15.045  18.961  1.00 10.00      A   
ATOM   2875  O   ASP A 305     -23.618 -15.117  19.564  1.00 10.00      A   
ATOM   2876  N   LEU A 306     -25.031 -14.004  18.211  1.00 10.00      A   
ATOM   2877  HN  LEU A 306     -25.906 -14.003  17.762  1.00 10.00      A   
ATOM   2878  CA  LEU A 306     -24.139 -12.865  18.035  1.00 10.00      A   
ATOM   2879  CB  LEU A 306     -24.662 -11.936  16.940  1.00 10.00      A   
ATOM   2880  CG  LEU A 306     -24.640 -12.502  15.519  1.00 10.00      A   
ATOM   2881  CD1 LEU A 306     -25.669 -11.802  14.646  1.00 10.00      A   
ATOM   2882  CD2 LEU A 306     -23.249 -12.379  14.915  1.00 10.00      A   
ATOM   2883  C   LEU A 306     -23.973 -12.102  19.343  1.00 10.00      A   
ATOM   2884  O   LEU A 306     -22.853 -11.784  19.739  1.00 10.00      A   
ATOM   2885  N   VAL A 307     -25.093 -11.839  20.015  1.00 10.00      A   
ATOM   2886  HN  VAL A 307     -25.952 -12.134  19.637  1.00 10.00      A   
ATOM   2887  CA  VAL A 307     -25.089 -11.122  21.288  1.00 10.00      A   
ATOM   2888  CB  VAL A 307     -26.526 -10.946  21.842  1.00 10.00      A   
ATOM   2889  CG1 VAL A 307     -26.512 -10.503  23.297  1.00 10.00      A   
ATOM   2890  CG2 VAL A 307     -27.302  -9.950  20.997  1.00 10.00      A   
ATOM   2891  C   VAL A 307     -24.220 -11.838  22.323  1.00 10.00      A   
ATOM   2892  O   VAL A 307     -23.402 -11.209  22.998  1.00 10.00      A   
ATOM   2893  N   LYS A 308     -24.389 -13.151  22.424  1.00 10.00      A   
ATOM   2894  HN  LYS A 308     -25.048 -13.589  21.843  1.00 10.00      A   
ATOM   2895  CA  LYS A 308     -23.634 -13.964  23.382  1.00 10.00      A   
ATOM   2896  CB  LYS A 308     -24.003 -15.443  23.245  1.00 10.00      A   
ATOM   2897  CG  LYS A 308     -25.378 -15.806  23.782  1.00 10.00      A   
ATOM   2898  CD  LYS A 308     -25.661 -17.291  23.604  1.00 10.00      A   
ATOM   2899  CE  LYS A 308     -25.800 -17.657  22.134  1.00 10.00      A   
ATOM   2900  NZ  LYS A 308     -25.890 -19.128  21.922  1.00 10.00      A   
ATOM   2901  HZ1 LYS A 308     -25.038 -19.593  22.294  1.00 10.00      A   
ATOM   2902  HZ2 LYS A 308     -25.967 -19.339  20.902  1.00 10.00      A   
ATOM   2903  HZ3 LYS A 308     -26.724 -19.514  22.410  1.00 10.00      A   
ATOM   2904  C   LYS A 308     -22.124 -13.792  23.227  1.00 10.00      A   
ATOM   2905  O   LYS A 308     -21.396 -13.686  24.215  1.00 10.00      A   
ATOM   2906  N   LEU A 309     -21.664 -13.744  21.986  1.00 10.00      A   
ATOM   2907  HN  LEU A 309     -22.294 -13.808  21.239  1.00 10.00      A   
ATOM   2908  CA  LEU A 309     -20.244 -13.602  21.703  1.00 10.00      A   
ATOM   2909  CB  LEU A 309     -19.933 -14.138  20.305  1.00 10.00      A   
ATOM   2910  CG  LEU A 309     -18.529 -14.703  20.094  1.00 10.00      A   
ATOM   2911  CD1 LEU A 309     -18.593 -15.991  19.290  1.00 10.00      A   
ATOM   2912  CD2 LEU A 309     -17.637 -13.682  19.403  1.00 10.00      A   
ATOM   2913  C   LEU A 309     -19.785 -12.151  21.834  1.00 10.00      A   
ATOM   2914  O   LEU A 309     -18.684 -11.876  22.314  1.00 10.00      A   
ATOM   2915  N   LEU A 310     -20.636 -11.222  21.420  1.00 10.00      A   
ATOM   2916  HN  LEU A 310     -21.505 -11.498  21.049  1.00 10.00      A   
ATOM   2917  CA  LEU A 310     -20.310  -9.799  21.484  1.00 10.00      A   
ATOM   2918  CB  LEU A 310     -21.396  -8.962  20.805  1.00 10.00      A   
ATOM   2919  CG  LEU A 310     -21.492  -9.082  19.285  1.00 10.00      A   
ATOM   2920  CD1 LEU A 310     -22.593  -8.180  18.753  1.00 10.00      A   
ATOM   2921  CD2 LEU A 310     -20.159  -8.749  18.633  1.00 10.00      A   
ATOM   2922  C   LEU A 310     -20.107  -9.316  22.920  1.00 10.00      A   
ATOM   2923  O   LEU A 310     -19.299  -8.419  23.176  1.00 10.00      A   
ATOM   2924  N   CYS A 311     -20.833  -9.916  23.852  1.00 10.00      A   
ATOM   2925  HN  CYS A 311     -21.449 -10.631  23.589  1.00 10.00      A   
ATOM   2926  CA  CYS A 311     -20.744  -9.536  25.257  1.00 10.00      A   
ATOM   2927  CB  CYS A 311     -21.847 -10.210  26.076  1.00 10.00      A   
ATOM   2928  SG  CYS A 311     -23.521  -9.765  25.570  1.00 10.00      A   
ATOM   2929  HG  CYS A 311     -23.733 -10.283  24.368  1.00 10.00      A   
ATOM   2930  C   CYS A 311     -19.374  -9.856  25.848  1.00 10.00      A   
ATOM   2931  O   CYS A 311     -19.016  -9.351  26.910  1.00 10.00      A   
ATOM   2932  N   GLN A 312     -18.606 -10.690  25.155  1.00 10.00      A   
ATOM   2933  HN  GLN A 312     -18.934 -11.053  24.303  1.00 10.00      A   
ATOM   2934  CA  GLN A 312     -17.283 -11.068  25.632  1.00 10.00      A   
ATOM   2935  CB  GLN A 312     -17.075 -12.578  25.525  1.00 10.00      A   
ATOM   2936  CG  GLN A 312     -18.027 -13.386  26.389  1.00 10.00      A   
ATOM   2937  CD  GLN A 312     -17.499 -14.769  26.706  1.00 10.00      A   
ATOM   2938  OE1 GLN A 312     -18.267 -15.718  26.850  1.00 10.00      A   
ATOM   2939  NE2 GLN A 312     -16.186 -14.895  26.830  1.00 10.00      A   
ATOM   2940 HE21 GLN A 312     -15.629 -14.097  26.712  1.00 10.00      A   
ATOM   2941 HE22 GLN A 312     -15.822 -15.779  27.038  1.00 10.00      A   
ATOM   2942  C   GLN A 312     -16.182 -10.324  24.889  1.00 10.00      A   
ATOM   2943  O   GLN A 312     -14.998 -10.586  25.098  1.00 10.00      A   
ATOM   2944  N   CYS A 313     -16.572  -9.393  24.025  1.00 10.00      A   
ATOM   2945  HN  CYS A 313     -17.530  -9.227  23.897  1.00 10.00      A   
ATOM   2946  CA  CYS A 313     -15.606  -8.615  23.258  1.00 10.00      A   
ATOM   2947  CB  CYS A 313     -15.865  -8.790  21.760  1.00 10.00      A   
ATOM   2948  SG  CYS A 313     -16.093 -10.504  21.242  1.00 10.00      A   
ATOM   2949  HG  CYS A 313     -17.205 -10.960  21.808  1.00 10.00      A   
ATOM   2950  C   CYS A 313     -15.669  -7.131  23.634  1.00 10.00      A   
ATOM   2951  O   CYS A 313     -16.278  -6.330  22.925  1.00 10.00      A   
ATOM   2952  N   PRO A 314     -15.039  -6.740  24.753  1.00 10.00      A   
ATOM   2953  CA  PRO A 314     -15.038  -5.354  25.206  1.00 10.00      A   
ATOM   2954  CB  PRO A 314     -14.882  -5.513  26.717  1.00 10.00      A   
ATOM   2955  CG  PRO A 314     -14.050  -6.743  26.887  1.00 10.00      A   
ATOM   2956  CD  PRO A 314     -14.283  -7.610  25.673  1.00 10.00      A   
ATOM   2957  C   PRO A 314     -13.866  -4.560  24.630  1.00 10.00      A   
ATOM   2958  O   PRO A 314     -13.693  -3.380  24.931  1.00 10.00      A   
ATOM   2959  N   LYS A 315     -13.060  -5.213  23.803  1.00 10.00      A   
ATOM   2960  HN  LYS A 315     -13.246  -6.152  23.600  1.00 10.00      A   
ATOM   2961  CA  LYS A 315     -11.904  -4.568  23.189  1.00 10.00      A   
ATOM   2962  CB  LYS A 315     -10.622  -5.329  23.546  1.00 10.00      A   
ATOM   2963  CG  LYS A 315     -10.100  -5.073  24.952  1.00 10.00      A   
ATOM   2964  CD  LYS A 315      -8.954  -6.017  25.293  1.00 10.00      A   
ATOM   2965  CE  LYS A 315      -8.171  -5.539  26.505  1.00 10.00      A   
ATOM   2966  NZ  LYS A 315      -9.045  -5.299  27.683  1.00 10.00      A   
ATOM   2967  HZ1 LYS A 315      -9.653  -6.122  27.855  1.00 10.00      A   
ATOM   2968  HZ2 LYS A 315      -9.650  -4.467  27.522  1.00 10.00      A   
ATOM   2969  HZ3 LYS A 315      -8.464  -5.127  28.528  1.00 10.00      A   
ATOM   2970  C   LYS A 315     -12.058  -4.498  21.675  1.00 10.00      A   
ATOM   2971  O   LYS A 315     -11.117  -4.143  20.962  1.00 10.00      A   
ATOM   2972  N   LEU A 316     -13.251  -4.832  21.198  1.00 10.00      A   
ATOM   2973  HN  LEU A 316     -13.959  -5.080  21.824  1.00 10.00      A   
ATOM   2974  CA  LEU A 316     -13.543  -4.832  19.771  1.00 10.00      A   
ATOM   2975  CB  LEU A 316     -14.867  -5.556  19.517  1.00 10.00      A   
ATOM   2976  CG  LEU A 316     -14.987  -6.327  18.200  1.00 10.00      A   
ATOM   2977  CD1 LEU A 316     -13.798  -7.255  18.011  1.00 10.00      A   
ATOM   2978  CD2 LEU A 316     -16.286  -7.117  18.166  1.00 10.00      A   
ATOM   2979  C   LEU A 316     -13.587  -3.413  19.210  1.00 10.00      A   
ATOM   2980  O   LEU A 316     -14.409  -2.593  19.620  1.00 10.00      A   
ATOM   2981  N   GLN A 317     -12.686  -3.135  18.276  1.00 10.00      A   
ATOM   2982  HN  GLN A 317     -12.054  -3.836  18.002  1.00 10.00      A   
ATOM   2983  CA  GLN A 317     -12.603  -1.823  17.645  1.00 10.00      A   
ATOM   2984  CB  GLN A 317     -11.155  -1.328  17.625  1.00 10.00      A   
ATOM   2985  CG  GLN A 317     -10.611  -0.916  18.982  1.00 10.00      A   
ATOM   2986  CD  GLN A 317      -9.201  -0.362  18.895  1.00 10.00      A   
ATOM   2987  OE1 GLN A 317      -8.407  -0.777  18.044  1.00 10.00      A   
ATOM   2988  NE2 GLN A 317      -8.885   0.590  19.758  1.00 10.00      A   
ATOM   2989 HE21 GLN A 317      -9.577   0.890  20.399  1.00 10.00      A   
ATOM   2990 HE22 GLN A 317      -7.972   0.959  19.733  1.00 10.00      A   
ATOM   2991  C   GLN A 317     -13.153  -1.860  16.221  1.00 10.00      A   
ATOM   2992  O   GLN A 317     -13.621  -0.847  15.700  1.00 10.00      A   
ATOM   2993  N   ARG A 318     -13.081  -3.025  15.593  1.00 10.00      A   
ATOM   2994  HN  ARG A 318     -12.700  -3.803  16.061  1.00 10.00      A   
ATOM   2995  CA  ARG A 318     -13.570  -3.192  14.233  1.00 10.00      A   
ATOM   2996  CB  ARG A 318     -12.399  -3.338  13.260  1.00 10.00      A   
ATOM   2997  CG  ARG A 318     -12.007  -2.047  12.561  1.00 10.00      A   
ATOM   2998  CD  ARG A 318     -12.141  -2.174  11.053  1.00 10.00      A   
ATOM   2999  NE  ARG A 318     -10.872  -2.484  10.398  1.00 10.00      A   
ATOM   3000  HE  ARG A 318     -10.164  -2.885  10.952  1.00 10.00      A   
ATOM   3001  CZ  ARG A 318     -10.622  -2.252   9.105  1.00 10.00      A   
ATOM   3002  NH1 ARG A 318     -11.550  -1.704   8.322  1.00 10.00      A   
ATOM   3003 HH11 ARG A 318     -11.348  -1.522   7.312  1.00 10.00      A   
ATOM   3004 HH12 ARG A 318     -12.490  -1.446   8.715  1.00 10.00      A   
ATOM   3005  NH2 ARG A 318      -9.434  -2.560   8.598  1.00 10.00      A   
ATOM   3006 HH21 ARG A 318      -8.700  -2.977   9.208  1.00 10.00      A   
ATOM   3007 HH22 ARG A 318      -9.230  -2.385   7.589  1.00 10.00      A   
ATOM   3008  C   ARG A 318     -14.476  -4.412  14.143  1.00 10.00      A   
ATOM   3009  O   ARG A 318     -14.045  -5.532  14.423  1.00 10.00      A   
ATOM   3010  N   LEU A 319     -15.722  -4.198  13.748  1.00 10.00      A   
ATOM   3011  HN  LEU A 319     -16.012  -3.284  13.525  1.00 10.00      A   
ATOM   3012  CA  LEU A 319     -16.670  -5.294  13.635  1.00 10.00      A   
ATOM   3013  CB  LEU A 319     -17.704  -5.239  14.762  1.00 10.00      A   
ATOM   3014  CG  LEU A 319     -18.708  -6.394  14.801  1.00 10.00      A   
ATOM   3015  CD1 LEU A 319     -17.999  -7.720  15.044  1.00 10.00      A   
ATOM   3016  CD2 LEU A 319     -19.764  -6.145  15.861  1.00 10.00      A   
ATOM   3017  C   LEU A 319     -17.364  -5.310  12.277  1.00 10.00      A   
ATOM   3018  O   LEU A 319     -18.000  -4.329  11.877  1.00 10.00      A   
ATOM   3019  N   TRP A 320     -17.218  -6.424  11.572  1.00 10.00      A   
ATOM   3020  HN  TRP A 320     -16.673  -7.154  11.948  1.00 10.00      A   
ATOM   3021  CA  TRP A 320     -17.835  -6.610  10.262  1.00 10.00      A   
ATOM   3022  CB  TRP A 320     -16.772  -6.932   9.203  1.00 10.00      A   
ATOM   3023  CG  TRP A 320     -15.918  -5.772   8.776  1.00 10.00      A   
ATOM   3024  CD1 TRP A 320     -15.690  -4.610   9.459  1.00 10.00      A   
ATOM   3025  CD2 TRP A 320     -15.168  -5.669   7.557  1.00 10.00      A   
ATOM   3026  NE1 TRP A 320     -14.844  -3.798   8.742  1.00 10.00      A   
ATOM   3027  HE1 TRP A 320     -14.529  -2.906   9.023  1.00 10.00      A   
ATOM   3028  CE2 TRP A 320     -14.510  -4.425   7.573  1.00 10.00      A   
ATOM   3029  CE3 TRP A 320     -14.989  -6.513   6.454  1.00 10.00      A   
ATOM   3030  CZ2 TRP A 320     -13.691  -4.000   6.530  1.00 10.00      A   
ATOM   3031  CZ3 TRP A 320     -14.175  -6.090   5.421  1.00 10.00      A   
ATOM   3032  CH2 TRP A 320     -13.533  -4.846   5.468  1.00 10.00      A   
ATOM   3033  C   TRP A 320     -18.827  -7.769  10.346  1.00 10.00      A   
ATOM   3034  O   TRP A 320     -18.439  -8.933  10.251  1.00 10.00      A   
ATOM   3035  N   VAL A 321     -20.104  -7.456  10.521  1.00 10.00      A   
ATOM   3036  HN  VAL A 321     -20.372  -6.510  10.536  1.00 10.00      A   
ATOM   3037  CA  VAL A 321     -21.123  -8.494  10.654  1.00 10.00      A   
ATOM   3038  CB  VAL A 321     -21.718  -8.533  12.078  1.00 10.00      A   
ATOM   3039  CG1 VAL A 321     -20.718  -9.116  13.063  1.00 10.00      A   
ATOM   3040  CG2 VAL A 321     -22.161  -7.143  12.515  1.00 10.00      A   
ATOM   3041  C   VAL A 321     -22.262  -8.324   9.659  1.00 10.00      A   
ATOM   3042  O   VAL A 321     -22.269  -7.399   8.850  1.00 10.00      A   
ATOM   3043  N   LEU A 322     -23.226  -9.232   9.727  1.00 10.00      A   
ATOM   3044  HN  LEU A 322     -23.163  -9.949  10.395  1.00 10.00      A   
ATOM   3045  CA  LEU A 322     -24.380  -9.188   8.843  1.00 10.00      A   
ATOM   3046  CB  LEU A 322     -24.821 -10.606   8.454  1.00 10.00      A   
ATOM   3047  CG  LEU A 322     -23.856 -11.417   7.583  1.00 10.00      A   
ATOM   3048  CD1 LEU A 322     -24.362 -12.840   7.408  1.00 10.00      A   
ATOM   3049  CD2 LEU A 322     -23.666 -10.749   6.229  1.00 10.00      A   
ATOM   3050  C   LEU A 322     -25.539  -8.448   9.501  1.00 10.00      A   
ATOM   3051  O   LEU A 322     -25.467  -8.065  10.671  1.00 10.00      A   
ATOM   3052  N   ASP A 323     -26.612  -8.260   8.742  1.00 10.00      A   
ATOM   3053  HN  ASP A 323     -26.597  -8.580   7.816  1.00 10.00      A   
ATOM   3054  CA  ASP A 323     -27.809  -7.574   9.230  1.00 10.00      A   
ATOM   3055  CB  ASP A 323     -28.706  -7.092   8.077  1.00 10.00      A   
ATOM   3056  CG  ASP A 323     -29.347  -8.206   7.271  1.00 10.00      A   
ATOM   3057  OD1 ASP A 323     -28.756  -9.301   7.186  1.00 10.00      A   
ATOM   3058  OD2 ASP A 323     -30.435  -7.979   6.694  1.00 10.00      A   
ATOM   3059  C   ASP A 323     -28.580  -8.446  10.218  1.00 10.00      A   
ATOM   3060  O   ASP A 323     -29.529  -7.992  10.858  1.00 10.00      A   
ATOM   3061  N   TYR A 324     -28.142  -9.693  10.349  1.00 10.00      A   
ATOM   3062  HN  TYR A 324     -27.387  -9.982   9.801  1.00 10.00      A   
ATOM   3063  CA  TYR A 324     -28.753 -10.650  11.269  1.00 10.00      A   
ATOM   3064  CB  TYR A 324     -28.140 -12.040  11.064  1.00 10.00      A   
ATOM   3065  CG  TYR A 324     -28.968 -12.966  10.196  1.00 10.00      A   
ATOM   3066  CD1 TYR A 324     -28.572 -13.279   8.902  1.00 10.00      A   
ATOM   3067  CD2 TYR A 324     -30.146 -13.528  10.673  1.00 10.00      A   
ATOM   3068  CE1 TYR A 324     -29.328 -14.121   8.107  1.00 10.00      A   
ATOM   3069  CE2 TYR A 324     -30.905 -14.374   9.884  1.00 10.00      A   
ATOM   3070  CZ  TYR A 324     -30.493 -14.665   8.603  1.00 10.00      A   
ATOM   3071  OH  TYR A 324     -31.251 -15.499   7.810  1.00 10.00      A   
ATOM   3072  HH  TYR A 324     -30.699 -16.213   7.471  1.00 10.00      A   
ATOM   3073  C   TYR A 324     -28.546 -10.213  12.715  1.00 10.00      A   
ATOM   3074  O   TYR A 324     -29.133 -10.779  13.635  1.00 10.00      A   
ATOM   3075  N   ILE A 325     -27.692  -9.209  12.901  1.00 10.00      A   
ATOM   3076  HN  ILE A 325     -27.243  -8.819  12.123  1.00 10.00      A   
ATOM   3077  CA  ILE A 325     -27.397  -8.671  14.218  1.00 10.00      A   
ATOM   3078  CB  ILE A 325     -26.241  -7.640  14.156  1.00 10.00      A   
ATOM   3079  CG1 ILE A 325     -25.761  -7.265  15.557  1.00 10.00      A   
ATOM   3080  CG2 ILE A 325     -26.628  -6.398  13.363  1.00 10.00      A   
ATOM   3081  CD1 ILE A 325     -24.779  -8.252  16.137  1.00 10.00      A   
ATOM   3082  C   ILE A 325     -28.645  -8.037  14.829  1.00 10.00      A   
ATOM   3083  O   ILE A 325     -28.845  -8.078  16.043  1.00 10.00      A   
ATOM   3084  N   GLU A 326     -29.488  -7.468  13.965  1.00 10.00      A   
ATOM   3085  HN  GLU A 326     -29.267  -7.487  13.009  1.00 10.00      A   
ATOM   3086  CA  GLU A 326     -30.731  -6.824  14.381  1.00 10.00      A   
ATOM   3087  CB  GLU A 326     -31.691  -7.832  15.022  1.00 10.00      A   
ATOM   3088  CG  GLU A 326     -32.103  -8.976  14.108  1.00 10.00      A   
ATOM   3089  CD  GLU A 326     -33.437  -9.582  14.498  1.00 10.00      A   
ATOM   3090  OE1 GLU A 326     -33.807  -9.508  15.691  1.00 10.00      A   
ATOM   3091  OE2 GLU A 326     -34.128 -10.136  13.616  1.00 10.00      A   
ATOM   3092  C   GLU A 326     -30.501  -5.619  15.295  1.00 10.00      A   
ATOM   3093  O   GLU A 326     -29.387  -5.374  15.767  1.00 10.00      A   
ATOM   3094  N   ASP A 327     -31.567  -4.861  15.537  1.00 10.00      A   
ATOM   3095  HN  ASP A 327     -32.427  -5.098  15.121  1.00 10.00      A   
ATOM   3096  CA  ASP A 327     -31.490  -3.679  16.399  1.00 10.00      A   
ATOM   3097  CB  ASP A 327     -32.831  -2.933  16.435  1.00 10.00      A   
ATOM   3098  CG  ASP A 327     -33.267  -2.363  15.099  1.00 10.00      A   
ATOM   3099  OD1 ASP A 327     -32.704  -1.342  14.663  1.00 10.00      A   
ATOM   3100  OD2 ASP A 327     -34.200  -2.921  14.487  1.00 10.00      A   
ATOM   3101  C   ASP A 327     -31.117  -4.083  17.821  1.00 10.00      A   
ATOM   3102  O   ASP A 327     -30.304  -3.425  18.477  1.00 10.00      A   
ATOM   3103  N   ALA A 328     -31.720  -5.176  18.283  1.00 10.00      A   
ATOM   3104  HN  ALA A 328     -32.351  -5.650  17.700  1.00 10.00      A   
ATOM   3105  CA  ALA A 328     -31.479  -5.690  19.626  1.00 10.00      A   
ATOM   3106  CB  ALA A 328     -32.337  -6.917  19.886  1.00 10.00      A   
ATOM   3107  C   ALA A 328     -30.003  -6.014  19.845  1.00 10.00      A   
ATOM   3108  O   ALA A 328     -29.436  -5.693  20.892  1.00 10.00      A   
ATOM   3109  N   GLY A 329     -29.383  -6.639  18.849  1.00 10.00      A   
ATOM   3110  HN  GLY A 329     -29.884  -6.860  18.035  1.00 10.00      A   
ATOM   3111  CA  GLY A 329     -27.981  -6.991  18.951  1.00 10.00      A   
ATOM   3112  C   GLY A 329     -27.087  -5.769  18.989  1.00 10.00      A   
ATOM   3113  O   GLY A 329     -26.138  -5.706  19.773  1.00 10.00      A   
ATOM   3114  N   LEU A 330     -27.406  -4.785  18.152  1.00 10.00      A   
ATOM   3115  HN  LEU A 330     -28.186  -4.894  17.563  1.00 10.00      A   
ATOM   3116  CA  LEU A 330     -26.632  -3.552  18.084  1.00 10.00      A   
ATOM   3117  CB  LEU A 330     -27.100  -2.680  16.916  1.00 10.00      A   
ATOM   3118  CG  LEU A 330     -26.657  -3.142  15.525  1.00 10.00      A   
ATOM   3119  CD1 LEU A 330     -27.291  -2.284  14.444  1.00 10.00      A   
ATOM   3120  CD2 LEU A 330     -25.143  -3.105  15.410  1.00 10.00      A   
ATOM   3121  C   LEU A 330     -26.692  -2.785  19.399  1.00 10.00      A   
ATOM   3122  O   LEU A 330     -25.714  -2.157  19.807  1.00 10.00      A   
ATOM   3123  N   GLU A 331     -27.844  -2.843  20.061  1.00 10.00      A   
ATOM   3124  HN  GLU A 331     -28.596  -3.346  19.672  1.00 10.00      A   
ATOM   3125  CA  GLU A 331     -28.027  -2.167  21.341  1.00 10.00      A   
ATOM   3126  CB  GLU A 331     -29.479  -2.284  21.804  1.00 10.00      A   
ATOM   3127  CG  GLU A 331     -29.826  -1.389  22.982  1.00 10.00      A   
ATOM   3128  CD  GLU A 331     -31.192  -1.683  23.565  1.00 10.00      A   
ATOM   3129  OE1 GLU A 331     -31.321  -1.694  24.808  1.00 10.00      A   
ATOM   3130  OE2 GLU A 331     -32.145  -1.899  22.787  1.00 10.00      A   
ATOM   3131  C   GLU A 331     -27.088  -2.762  22.389  1.00 10.00      A   
ATOM   3132  O   GLU A 331     -26.398  -2.036  23.115  1.00 10.00      A   
ATOM   3133  N   VAL A 332     -27.049  -4.091  22.448  1.00 10.00      A   
ATOM   3134  HN  VAL A 332     -27.617  -4.615  21.839  1.00 10.00      A   
ATOM   3135  CA  VAL A 332     -26.187  -4.794  23.389  1.00 10.00      A   
ATOM   3136  CB  VAL A 332     -26.468  -6.313  23.385  1.00 10.00      A   
ATOM   3137  CG1 VAL A 332     -25.569  -7.034  24.384  1.00 10.00      A   
ATOM   3138  CG2 VAL A 332     -27.934  -6.583  23.689  1.00 10.00      A   
ATOM   3139  C   VAL A 332     -24.726  -4.544  23.033  1.00 10.00      A   
ATOM   3140  O   VAL A 332     -23.874  -4.392  23.909  1.00 10.00      A   
ATOM   3141  N   LEU A 333     -24.457  -4.482  21.735  1.00 10.00      A   
ATOM   3142  HN  LEU A 333     -25.189  -4.615  21.093  1.00 10.00      A   
ATOM   3143  CA  LEU A 333     -23.113  -4.237  21.230  1.00 10.00      A   
ATOM   3144  CB  LEU A 333     -23.112  -4.261  19.697  1.00 10.00      A   
ATOM   3145  CG  LEU A 333     -21.798  -3.860  19.024  1.00 10.00      A   
ATOM   3146  CD1 LEU A 333     -20.796  -4.995  19.103  1.00 10.00      A   
ATOM   3147  CD2 LEU A 333     -22.029  -3.444  17.583  1.00 10.00      A   
ATOM   3148  C   LEU A 333     -22.592  -2.891  21.715  1.00 10.00      A   
ATOM   3149  O   LEU A 333     -21.478  -2.792  22.229  1.00 10.00      A   
ATOM   3150  N   ALA A 334     -23.419  -1.865  21.569  1.00 10.00      A   
ATOM   3151  HN  ALA A 334     -24.301  -2.021  21.165  1.00 10.00      A   
ATOM   3152  CA  ALA A 334     -23.059  -0.512  21.974  1.00 10.00      A   
ATOM   3153  CB  ALA A 334     -24.103   0.474  21.478  1.00 10.00      A   
ATOM   3154  C   ALA A 334     -22.904  -0.397  23.487  1.00 10.00      A   
ATOM   3155  O   ALA A 334     -22.357   0.585  23.996  1.00 10.00      A   
ATOM   3156  N   SER A 335     -23.390  -1.396  24.203  1.00 10.00      A   
ATOM   3157  HN  SER A 335     -23.805  -2.158  23.745  1.00 10.00      A   
ATOM   3158  CA  SER A 335     -23.304  -1.396  25.649  1.00 10.00      A   
ATOM   3159  CB  SER A 335     -24.497  -2.141  26.255  1.00 10.00      A   
ATOM   3160  OG  SER A 335     -25.726  -1.662  25.724  1.00 10.00      A   
ATOM   3161  HG  SER A 335     -25.669  -1.624  24.759  1.00 10.00      A   
ATOM   3162  C   SER A 335     -21.991  -2.023  26.110  1.00 10.00      A   
ATOM   3163  O   SER A 335     -21.344  -1.527  27.030  1.00 10.00      A   
ATOM   3164  N   THR A 336     -21.584  -3.094  25.446  1.00 10.00      A   
ATOM   3165  HN  THR A 336     -22.120  -3.431  24.697  1.00 10.00      A   
ATOM   3166  CA  THR A 336     -20.360  -3.786  25.807  1.00 10.00      A   
ATOM   3167  CB  THR A 336     -20.438  -5.275  25.435  1.00 10.00      A   
ATOM   3168  OG1 THR A 336     -21.775  -5.751  25.655  1.00 10.00      A   
ATOM   3169  HG1 THR A 336     -22.195  -5.918  24.806  1.00 10.00      A   
ATOM   3170  CG2 THR A 336     -19.467  -6.086  26.279  1.00 10.00      A   
ATOM   3171  C   THR A 336     -19.127  -3.157  25.148  1.00 10.00      A   
ATOM   3172  O   THR A 336     -18.099  -2.952  25.800  1.00 10.00      A   
ATOM   3173  N   CYS A 337     -19.230  -2.846  23.863  1.00 10.00      A   
ATOM   3174  HN  CYS A 337     -20.083  -2.995  23.396  1.00 10.00      A   
ATOM   3175  CA  CYS A 337     -18.114  -2.262  23.131  1.00 10.00      A   
ATOM   3176  CB  CYS A 337     -18.091  -2.771  21.688  1.00 10.00      A   
ATOM   3177  SG  CYS A 337     -18.230  -4.568  21.534  1.00 10.00      A   
ATOM   3178  HG  CYS A 337     -17.230  -5.121  22.215  1.00 10.00      A   
ATOM   3179  C   CYS A 337     -18.178  -0.739  23.148  1.00 10.00      A   
ATOM   3180  O   CYS A 337     -19.096  -0.144  22.589  1.00 10.00      A   
ATOM   3181  N   LYS A 338     -17.201  -0.112  23.791  1.00 10.00      A   
ATOM   3182  HN  LYS A 338     -16.494  -0.640  24.226  1.00 10.00      A   
ATOM   3183  CA  LYS A 338     -17.156   1.344  23.880  1.00 10.00      A   
ATOM   3184  CB  LYS A 338     -16.917   1.777  25.329  1.00 10.00      A   
ATOM   3185  CG  LYS A 338     -17.902   1.200  26.335  1.00 10.00      A   
ATOM   3186  CD  LYS A 338     -19.292   1.793  26.162  1.00 10.00      A   
ATOM   3187  CE  LYS A 338     -20.218   1.373  27.294  1.00 10.00      A   
ATOM   3188  NZ  LYS A 338     -21.557   2.011  27.183  1.00 10.00      A   
ATOM   3189  HZ1 LYS A 338     -22.186   1.662  27.937  1.00 10.00      A   
ATOM   3190  HZ2 LYS A 338     -21.985   1.790  26.263  1.00 10.00      A   
ATOM   3191  HZ3 LYS A 338     -21.472   3.043  27.273  1.00 10.00      A   
ATOM   3192  C   LYS A 338     -16.054   1.920  22.991  1.00 10.00      A   
ATOM   3193  O   LYS A 338     -16.081   3.101  22.639  1.00 10.00      A   
ATOM   3194  N   ASP A 339     -15.089   1.084  22.626  1.00 10.00      A   
ATOM   3195  HN  ASP A 339     -15.125   0.153  22.928  1.00 10.00      A   
ATOM   3196  CA  ASP A 339     -13.970   1.524  21.796  1.00 10.00      A   
ATOM   3197  CB  ASP A 339     -12.638   0.968  22.315  1.00 10.00      A   
ATOM   3198  CG  ASP A 339     -11.522   1.994  22.254  1.00 10.00      A   
ATOM   3199  OD1 ASP A 339     -11.453   2.855  23.159  1.00 10.00      A   
ATOM   3200  OD2 ASP A 339     -10.709   1.946  21.310  1.00 10.00      A   
ATOM   3201  C   ASP A 339     -14.162   1.176  20.325  1.00 10.00      A   
ATOM   3202  O   ASP A 339     -13.212   1.212  19.543  1.00 10.00      A   
ATOM   3203  N   LEU A 340     -15.394   0.850  19.951  1.00 10.00      A   
ATOM   3204  HN  LEU A 340     -16.107   0.834  20.619  1.00 10.00      A   
ATOM   3205  CA  LEU A 340     -15.709   0.513  18.570  1.00 10.00      A   
ATOM   3206  CB  LEU A 340     -17.164   0.044  18.451  1.00 10.00      A   
ATOM   3207  CG  LEU A 340     -17.626  -0.403  17.060  1.00 10.00      A   
ATOM   3208  CD1 LEU A 340     -16.809  -1.591  16.575  1.00 10.00      A   
ATOM   3209  CD2 LEU A 340     -19.106  -0.750  17.081  1.00 10.00      A   
ATOM   3210  C   LEU A 340     -15.459   1.717  17.668  1.00 10.00      A   
ATOM   3211  O   LEU A 340     -16.104   2.753  17.815  1.00 10.00      A   
ATOM   3212  N   ARG A 341     -14.508   1.579  16.751  1.00 10.00      A   
ATOM   3213  HN  ARG A 341     -14.030   0.722  16.686  1.00 10.00      A   
ATOM   3214  CA  ARG A 341     -14.156   2.657  15.835  1.00 10.00      A   
ATOM   3215  CB  ARG A 341     -12.649   2.638  15.550  1.00 10.00      A   
ATOM   3216  CG  ARG A 341     -11.776   2.422  16.774  1.00 10.00      A   
ATOM   3217  CD  ARG A 341     -11.696   3.673  17.630  1.00 10.00      A   
ATOM   3218  NE  ARG A 341     -10.907   3.448  18.840  1.00 10.00      A   
ATOM   3219  HE  ARG A 341     -11.266   2.802  19.496  1.00 10.00      A   
ATOM   3220  CZ  ARG A 341      -9.747   4.049  19.100  1.00 10.00      A   
ATOM   3221  NH1 ARG A 341      -9.231   4.917  18.241  1.00 10.00      A   
ATOM   3222 HH11 ARG A 341      -8.317   5.384  18.449  1.00 10.00      A   
ATOM   3223 HH12 ARG A 341      -9.734   5.140  17.352  1.00 10.00      A   
ATOM   3224  NH2 ARG A 341      -9.104   3.770  20.228  1.00 10.00      A   
ATOM   3225 HH21 ARG A 341      -9.508   3.075  20.909  1.00 10.00      A   
ATOM   3226 HH22 ARG A 341      -8.193   4.239  20.443  1.00 10.00      A   
ATOM   3227  C   ARG A 341     -14.904   2.528  14.514  1.00 10.00      A   
ATOM   3228  O   ARG A 341     -15.415   3.514  13.973  1.00 10.00      A   
ATOM   3229  N   GLU A 342     -14.960   1.309  13.996  1.00 10.00      A   
ATOM   3230  HN  GLU A 342     -14.556   0.559  14.483  1.00 10.00      A   
ATOM   3231  CA  GLU A 342     -15.618   1.059  12.725  1.00 10.00      A   
ATOM   3232  CB  GLU A 342     -14.585   0.751  11.645  1.00 10.00      A   
ATOM   3233  CG  GLU A 342     -15.170   0.627  10.253  1.00 10.00      A   
ATOM   3234  CD  GLU A 342     -14.169   0.106   9.254  1.00 10.00      A   
ATOM   3235  OE1 GLU A 342     -13.452   0.919   8.642  1.00 10.00      A   
ATOM   3236  OE2 GLU A 342     -14.103  -1.125   9.063  1.00 10.00      A   
ATOM   3237  C   GLU A 342     -16.623  -0.080  12.816  1.00 10.00      A   
ATOM   3238  O   GLU A 342     -16.315  -1.164  13.320  1.00 10.00      A   
ATOM   3239  N   LEU A 343     -17.815   0.170  12.304  1.00 10.00      A   
ATOM   3240  HN  LEU A 343     -17.984   1.053  11.898  1.00 10.00      A   
ATOM   3241  CA  LEU A 343     -18.880  -0.820  12.310  1.00 10.00      A   
ATOM   3242  CB  LEU A 343     -19.972  -0.411  13.306  1.00 10.00      A   
ATOM   3243  CG  LEU A 343     -21.200  -1.324  13.394  1.00 10.00      A   
ATOM   3244  CD1 LEU A 343     -20.819  -2.702  13.917  1.00 10.00      A   
ATOM   3245  CD2 LEU A 343     -22.265  -0.694  14.274  1.00 10.00      A   
ATOM   3246  C   LEU A 343     -19.461  -0.972  10.904  1.00 10.00      A   
ATOM   3247  O   LEU A 343     -19.929  -0.002  10.305  1.00 10.00      A   
ATOM   3248  N   ARG A 344     -19.398  -2.180  10.366  1.00 10.00      A   
ATOM   3249  HN  ARG A 344     -18.991  -2.915  10.878  1.00 10.00      A   
ATOM   3250  CA  ARG A 344     -19.926  -2.446   9.031  1.00 10.00      A   
ATOM   3251  CB  ARG A 344     -18.800  -2.791   8.048  1.00 10.00      A   
ATOM   3252  CG  ARG A 344     -17.793  -1.672   7.853  1.00 10.00      A   
ATOM   3253  CD  ARG A 344     -16.890  -1.921   6.654  1.00 10.00      A   
ATOM   3254  NE  ARG A 344     -15.627  -1.198   6.798  1.00 10.00      A   
ATOM   3255  HE  ARG A 344     -15.314  -1.028   7.720  1.00 10.00      A   
ATOM   3256  CZ  ARG A 344     -14.856  -0.783   5.793  1.00 10.00      A   
ATOM   3257  NH1 ARG A 344     -15.184  -1.012   4.532  1.00 10.00      A   
ATOM   3258 HH11 ARG A 344     -16.057  -1.525   4.294  1.00 10.00      A   
ATOM   3259 HH12 ARG A 344     -14.559  -0.676   3.764  1.00 10.00      A   
ATOM   3260  NH2 ARG A 344     -13.757  -0.095   6.069  1.00 10.00      A   
ATOM   3261 HH21 ARG A 344     -13.511   0.120   7.065  1.00 10.00      A   
ATOM   3262 HH22 ARG A 344     -13.129   0.237   5.299  1.00 10.00      A   
ATOM   3263  C   ARG A 344     -20.965  -3.559   9.069  1.00 10.00      A   
ATOM   3264  O   ARG A 344     -20.661  -4.695   9.429  1.00 10.00      A   
ATOM   3265  N   VAL A 345     -22.192  -3.221   8.707  1.00 10.00      A   
ATOM   3266  HN  VAL A 345     -22.369  -2.295   8.427  1.00 10.00      A   
ATOM   3267  CA  VAL A 345     -23.284  -4.182   8.698  1.00 10.00      A   
ATOM   3268  CB  VAL A 345     -24.508  -3.631   9.459  1.00 10.00      A   
ATOM   3269  CG1 VAL A 345     -25.626  -4.660   9.506  1.00 10.00      A   
ATOM   3270  CG2 VAL A 345     -24.115  -3.199  10.866  1.00 10.00      A   
ATOM   3271  C   VAL A 345     -23.680  -4.529   7.262  1.00 10.00      A   
ATOM   3272  O   VAL A 345     -24.182  -3.680   6.522  1.00 10.00      A   
ATOM   3273  N   PHE A 346     -23.436  -5.776   6.878  1.00 10.00      A   
ATOM   3274  HN  PHE A 346     -23.035  -6.403   7.522  1.00 10.00      A   
ATOM   3275  CA  PHE A 346     -23.755  -6.252   5.535  1.00 10.00      A   
ATOM   3276  CB  PHE A 346     -22.629  -7.156   5.012  1.00 10.00      A   
ATOM   3277  CG  PHE A 346     -21.254  -6.553   5.119  1.00 10.00      A   
ATOM   3278  CD1 PHE A 346     -20.458  -6.805   6.227  1.00 10.00      A   
ATOM   3279  CD2 PHE A 346     -20.757  -5.739   4.116  1.00 10.00      A   
ATOM   3280  CE1 PHE A 346     -19.196  -6.256   6.335  1.00 10.00      A   
ATOM   3281  CE2 PHE A 346     -19.494  -5.187   4.218  1.00 10.00      A   
ATOM   3282  CZ  PHE A 346     -18.712  -5.445   5.329  1.00 10.00      A   
ATOM   3283  C   PHE A 346     -25.076  -7.019   5.551  1.00 10.00      A   
ATOM   3284  O   PHE A 346     -25.295  -7.853   6.417  1.00 10.00      A   
ATOM   3285  N   PRO A 347     -25.971  -6.751   4.591  1.00 10.00      A   
ATOM   3286  CA  PRO A 347     -27.275  -7.418   4.525  1.00 10.00      A   
ATOM   3287  CB  PRO A 347     -28.054  -6.548   3.535  1.00 10.00      A   
ATOM   3288  CG  PRO A 347     -27.008  -5.968   2.643  1.00 10.00      A   
ATOM   3289  CD  PRO A 347     -25.779  -5.793   3.490  1.00 10.00      A   
ATOM   3290  C   PRO A 347     -27.166  -8.849   4.009  1.00 10.00      A   
ATOM   3291  O   PRO A 347     -26.518  -9.103   2.992  1.00 10.00      A   
ATOM   3292  N   SER A 348     -27.788  -9.779   4.724  1.00 10.00      A   
ATOM   3293  HN  SER A 348     -28.264  -9.513   5.547  1.00 10.00      A   
ATOM   3294  CA  SER A 348     -27.773 -11.181   4.338  1.00 10.00      A   
ATOM   3295  CB  SER A 348     -28.383 -12.043   5.446  1.00 10.00      A   
ATOM   3296  OG  SER A 348     -29.550 -11.436   5.991  1.00 10.00      A   
ATOM   3297  HG  SER A 348     -29.290 -10.668   6.536  1.00 10.00      A   
ATOM   3298  C   SER A 348     -28.531 -11.383   3.035  1.00 10.00      A   
ATOM   3299  O   SER A 348     -28.055 -12.060   2.120  1.00 10.00      A   
ATOM   3300  N   GLU A 349     -29.719 -10.800   2.963  1.00 10.00      A   
ATOM   3301  HN  GLU A 349     -30.057 -10.308   3.740  1.00 10.00      A   
ATOM   3302  CA  GLU A 349     -30.542 -10.887   1.769  1.00 10.00      A   
ATOM   3303  CB  GLU A 349     -31.895 -11.521   2.101  1.00 10.00      A   
ATOM   3304  CG  GLU A 349     -31.809 -12.929   2.664  1.00 10.00      A   
ATOM   3305  CD  GLU A 349     -31.203 -13.916   1.686  1.00 10.00      A   
ATOM   3306  OE1 GLU A 349     -31.467 -13.798   0.469  1.00 10.00      A   
ATOM   3307  OE2 GLU A 349     -30.467 -14.823   2.133  1.00 10.00      A   
ATOM   3308  C   GLU A 349     -30.747  -9.490   1.186  1.00 10.00      A   
ATOM   3309  O   GLU A 349     -31.751  -8.837   1.458  1.00 10.00      A   
ATOM   3310  N   PRO A 350     -29.790  -9.012   0.378  1.00 10.00      A   
ATOM   3311  CA  PRO A 350     -29.858  -7.678  -0.224  1.00 10.00      A   
ATOM   3312  CB  PRO A 350     -28.427  -7.452  -0.716  1.00 10.00      A   
ATOM   3313  CG  PRO A 350     -27.908  -8.818  -1.006  1.00 10.00      A   
ATOM   3314  CD  PRO A 350     -28.567  -9.737  -0.015  1.00 10.00      A   
ATOM   3315  C   PRO A 350     -30.836  -7.614  -1.392  1.00 10.00      A   
ATOM   3316  O   PRO A 350     -31.262  -6.537  -1.798  1.00 10.00      A   
ATOM   3317  N   PHE A 351     -31.199  -8.769  -1.921  1.00 10.00      A   
ATOM   3318  HN  PHE A 351     -30.845  -9.603  -1.543  1.00 10.00      A   
ATOM   3319  CA  PHE A 351     -32.115  -8.832  -3.048  1.00 10.00      A   
ATOM   3320  CB  PHE A 351     -31.641  -9.872  -4.066  1.00 10.00      A   
ATOM   3321  CG  PHE A 351     -30.249  -9.617  -4.581  1.00 10.00      A   
ATOM   3322  CD1 PHE A 351     -29.193 -10.430  -4.200  1.00 10.00      A   
ATOM   3323  CD2 PHE A 351     -29.997  -8.562  -5.444  1.00 10.00      A   
ATOM   3324  CE1 PHE A 351     -27.913 -10.194  -4.667  1.00 10.00      A   
ATOM   3325  CE2 PHE A 351     -28.720  -8.320  -5.916  1.00 10.00      A   
ATOM   3326  CZ  PHE A 351     -27.679  -9.137  -5.525  1.00 10.00      A   
ATOM   3327  C   PHE A 351     -33.542  -9.121  -2.585  1.00 10.00      A   
ATOM   3328  O   PHE A 351     -34.357  -9.665  -3.332  1.00 10.00      A   
ATOM   3329  N   VAL A 352     -33.833  -8.754  -1.344  1.00 10.00      A   
ATOM   3330  HN  VAL A 352     -33.139  -8.329  -0.801  1.00 10.00      A   
ATOM   3331  CA  VAL A 352     -35.156  -8.955  -0.771  1.00 10.00      A   
ATOM   3332  CB  VAL A 352     -35.165 -10.075   0.295  1.00 10.00      A   
ATOM   3333  CG1 VAL A 352     -36.580 -10.322   0.795  1.00 10.00      A   
ATOM   3334  CG2 VAL A 352     -34.572 -11.361  -0.265  1.00 10.00      A   
ATOM   3335  C   VAL A 352     -35.659  -7.656  -0.149  1.00 10.00      A   
ATOM   3336  O   VAL A 352     -35.093  -7.173   0.840  1.00 10.00      A   
ATOM   3337  N   MET A 353     -36.707  -7.091  -0.744  1.00 10.00      A   
ATOM   3338  HN  MET A 353     -37.091  -7.525  -1.536  1.00 10.00      A   
ATOM   3339  CA  MET A 353     -37.299  -5.849  -0.262  1.00 10.00      A   
ATOM   3340  CB  MET A 353     -38.443  -5.408  -1.184  1.00 10.00      A   
ATOM   3341  CG  MET A 353     -39.149  -4.138  -0.733  1.00 10.00      A   
ATOM   3342  SD  MET A 353     -40.605  -3.750  -1.723  1.00 10.00      A   
ATOM   3343  CE  MET A 353     -41.160  -2.241  -0.931  1.00 10.00      A   
ATOM   3344  C   MET A 353     -37.802  -5.993   1.173  1.00 10.00      A   
ATOM   3345  O   MET A 353     -37.558  -5.131   2.020  1.00 10.00      A   
ATOM   3346  N   GLU A 354     -38.502  -7.090   1.439  1.00 10.00      A   
ATOM   3347  HN  GLU A 354     -38.657  -7.741   0.724  1.00 10.00      A   
ATOM   3348  CA  GLU A 354     -39.036  -7.355   2.768  1.00 10.00      A   
ATOM   3349  CB  GLU A 354     -40.035  -8.516   2.721  1.00 10.00      A   
ATOM   3350  CG  GLU A 354     -41.430  -8.122   2.259  1.00 10.00      A   
ATOM   3351  CD  GLU A 354     -42.205  -7.379   3.331  1.00 10.00      A   
ATOM   3352  OE1 GLU A 354     -42.597  -8.013   4.334  1.00 10.00      A   
ATOM   3353  OE2 GLU A 354     -42.434  -6.161   3.178  1.00 10.00      A   
ATOM   3354  C   GLU A 354     -37.906  -7.667   3.741  1.00 10.00      A   
ATOM   3355  O   GLU A 354     -37.089  -8.555   3.489  1.00 10.00      A   
ATOM   3356  N   PRO A 355     -37.826  -6.919   4.848  1.00 10.00      A   
ATOM   3357  CA  PRO A 355     -36.793  -7.121   5.863  1.00 10.00      A   
ATOM   3358  CB  PRO A 355     -37.140  -6.093   6.947  1.00 10.00      A   
ATOM   3359  CG  PRO A 355     -37.965  -5.069   6.246  1.00 10.00      A   
ATOM   3360  CD  PRO A 355     -38.730  -5.811   5.189  1.00 10.00      A   
ATOM   3361  C   PRO A 355     -36.838  -8.537   6.430  1.00 10.00      A   
ATOM   3362  O   PRO A 355     -37.773  -8.902   7.145  1.00 10.00      A   
ATOM   3363  N   ASN A 356     -35.831  -9.336   6.087  1.00 10.00      A   
ATOM   3364  HN  ASN A 356     -35.128  -8.988   5.499  1.00 10.00      A   
ATOM   3365  CA  ASN A 356     -35.746 -10.717   6.555  1.00 10.00      A   
ATOM   3366  CB  ASN A 356     -34.756 -11.539   5.718  1.00 10.00      A   
ATOM   3367  CG  ASN A 356     -33.345 -10.976   5.711  1.00 10.00      A   
ATOM   3368  OD1 ASN A 356     -33.055 -10.022   4.992  1.00 10.00      A   
ATOM   3369  ND2 ASN A 356     -32.453 -11.575   6.486  1.00 10.00      A   
ATOM   3370 HD21 ASN A 356     -32.744 -12.341   7.023  1.00 10.00      A   
ATOM   3371 HD22 ASN A 356     -31.526 -11.236   6.480  1.00 10.00      A   
ATOM   3372  C   ASN A 356     -35.381 -10.776   8.031  1.00 10.00      A   
ATOM   3373  O   ASN A 356     -35.540 -11.808   8.676  1.00 10.00      A   
ATOM   3374  N   VAL A 357     -34.883  -9.664   8.555  1.00 10.00      A   
ATOM   3375  HN  VAL A 357     -34.763  -8.880   7.983  1.00 10.00      A   
ATOM   3376  CA  VAL A 357     -34.508  -9.569   9.959  1.00 10.00      A   
ATOM   3377  CB  VAL A 357     -32.979  -9.626  10.153  1.00 10.00      A   
ATOM   3378  CG1 VAL A 357     -32.464 -11.042   9.953  1.00 10.00      A   
ATOM   3379  CG2 VAL A 357     -32.283  -8.662   9.207  1.00 10.00      A   
ATOM   3380  C   VAL A 357     -35.021  -8.257  10.535  1.00 10.00      A   
ATOM   3381  O   VAL A 357     -35.369  -7.337   9.789  1.00 10.00      A   
ATOM   3382  N   ALA A 358     -35.066  -8.167  11.853  1.00 10.00      A   
ATOM   3383  HN  ALA A 358     -34.772  -8.933  12.403  1.00 10.00      A   
ATOM   3384  CA  ALA A 358     -35.534  -6.963  12.512  1.00 10.00      A   
ATOM   3385  CB  ALA A 358     -36.201  -7.302  13.834  1.00 10.00      A   
ATOM   3386  C   ALA A 358     -34.386  -5.980  12.715  1.00 10.00      A   
ATOM   3387  O   ALA A 358     -33.881  -5.813  13.830  1.00 10.00      A   
ATOM   3388  N   LEU A 359     -33.961  -5.357  11.623  1.00 10.00      A   
ATOM   3389  HN  LEU A 359     -34.386  -5.562  10.762  1.00 10.00      A   
ATOM   3390  CA  LEU A 359     -32.881  -4.381  11.660  1.00 10.00      A   
ATOM   3391  CB  LEU A 359     -31.660  -4.893  10.889  1.00 10.00      A   
ATOM   3392  CG  LEU A 359     -30.431  -3.982  10.905  1.00 10.00      A   
ATOM   3393  CD1 LEU A 359     -29.544  -4.294  12.097  1.00 10.00      A   
ATOM   3394  CD2 LEU A 359     -29.654  -4.094   9.604  1.00 10.00      A   
ATOM   3395  C   LEU A 359     -33.352  -3.067  11.054  1.00 10.00      A   
ATOM   3396  O   LEU A 359     -33.390  -2.914   9.833  1.00 10.00      A   
ATOM   3397  N   THR A 360     -33.733  -2.136  11.906  1.00 10.00      A   
ATOM   3398  HN  THR A 360     -33.700  -2.331  12.871  1.00 10.00      A   
ATOM   3399  CA  THR A 360     -34.200  -0.836  11.465  1.00 10.00      A   
ATOM   3400  CB  THR A 360     -35.417  -0.383  12.298  1.00 10.00      A   
ATOM   3401  OG1 THR A 360     -35.064  -0.300  13.688  1.00 10.00      A   
ATOM   3402  HG1 THR A 360     -34.322  -0.902  13.874  1.00 10.00      A   
ATOM   3403  CG2 THR A 360     -36.568  -1.367  12.136  1.00 10.00      A   
ATOM   3404  C   THR A 360     -33.077   0.193  11.580  1.00 10.00      A   
ATOM   3405  O   THR A 360     -31.898  -0.163  11.562  1.00 10.00      A   
ATOM   3406  N   GLU A 361     -33.437   1.464  11.701  1.00 10.00      A   
ATOM   3407  HN  GLU A 361     -34.396   1.702  11.715  1.00 10.00      A   
ATOM   3408  CA  GLU A 361     -32.451   2.526  11.817  1.00 10.00      A   
ATOM   3409  CB  GLU A 361     -32.986   3.819  11.197  1.00 10.00      A   
ATOM   3410  CG  GLU A 361     -34.035   4.534  12.035  1.00 10.00      A   
ATOM   3411  CD  GLU A 361     -35.448   4.146  11.662  1.00 10.00      A   
ATOM   3412  OE1 GLU A 361     -36.273   5.057  11.444  1.00 10.00      A   
ATOM   3413  OE2 GLU A 361     -35.740   2.932  11.583  1.00 10.00      A   
ATOM   3414  C   GLU A 361     -32.088   2.762  13.280  1.00 10.00      A   
ATOM   3415  O   GLU A 361     -31.108   3.445  13.589  1.00 10.00      A   
ATOM   3416  N   GLN A 362     -32.889   2.186  14.174  1.00 10.00      A   
ATOM   3417  HN  GLN A 362     -33.643   1.647  13.856  1.00 10.00      A   
ATOM   3418  CA  GLN A 362     -32.678   2.329  15.609  1.00 10.00      A   
ATOM   3419  CB  GLN A 362     -33.819   1.667  16.393  1.00 10.00      A   
ATOM   3420  CG  GLN A 362     -33.645   1.696  17.907  1.00 10.00      A   
ATOM   3421  CD  GLN A 362     -33.413   3.094  18.456  1.00 10.00      A   
ATOM   3422  OE1 GLN A 362     -33.968   4.077  17.961  1.00 10.00      A   
ATOM   3423  NE2 GLN A 362     -32.578   3.193  19.478  1.00 10.00      A   
ATOM   3424 HE21 GLN A 362     -32.161   2.368  19.819  1.00 10.00      A   
ATOM   3425 HE22 GLN A 362     -32.401   4.082  19.854  1.00 10.00      A   
ATOM   3426  C   GLN A 362     -31.323   1.766  16.033  1.00 10.00      A   
ATOM   3427  O   GLN A 362     -30.647   2.331  16.899  1.00 10.00      A   
ATOM   3428  N   GLY A 363     -30.931   0.658  15.416  1.00 10.00      A   
ATOM   3429  HN  GLY A 363     -31.529   0.236  14.755  1.00 10.00      A   
ATOM   3430  CA  GLY A 363     -29.657   0.042  15.727  1.00 10.00      A   
ATOM   3431  C   GLY A 363     -28.490   1.004  15.578  1.00 10.00      A   
ATOM   3432  O   GLY A 363     -27.632   1.082  16.453  1.00 10.00      A   
ATOM   3433  N   LEU A 364     -28.476   1.755  14.486  1.00 10.00      A   
ATOM   3434  HN  LEU A 364     -29.209   1.673  13.840  1.00 10.00      A   
ATOM   3435  CA  LEU A 364     -27.402   2.711  14.230  1.00 10.00      A   
ATOM   3436  CB  LEU A 364     -27.597   3.383  12.865  1.00 10.00      A   
ATOM   3437  CG  LEU A 364     -26.332   3.659  12.039  1.00 10.00      A   
ATOM   3438  CD1 LEU A 364     -26.700   4.257  10.690  1.00 10.00      A   
ATOM   3439  CD2 LEU A 364     -25.369   4.573  12.784  1.00 10.00      A   
ATOM   3440  C   LEU A 364     -27.352   3.767  15.332  1.00 10.00      A   
ATOM   3441  O   LEU A 364     -26.299   4.009  15.922  1.00 10.00      A   
ATOM   3442  N   VAL A 365     -28.508   4.357  15.625  1.00 10.00      A   
ATOM   3443  HN  VAL A 365     -29.315   4.084  15.141  1.00 10.00      A   
ATOM   3444  CA  VAL A 365     -28.614   5.396  16.648  1.00 10.00      A   
ATOM   3445  CB  VAL A 365     -30.060   5.925  16.766  1.00 10.00      A   
ATOM   3446  CG1 VAL A 365     -30.120   7.138  17.683  1.00 10.00      A   
ATOM   3447  CG2 VAL A 365     -30.623   6.265  15.397  1.00 10.00      A   
ATOM   3448  C   VAL A 365     -28.150   4.889  18.015  1.00 10.00      A   
ATOM   3449  O   VAL A 365     -27.580   5.638  18.814  1.00 10.00      A   
ATOM   3450  N   SER A 366     -28.398   3.614  18.279  1.00 10.00      A   
ATOM   3451  HN  SER A 366     -28.860   3.070  17.606  1.00 10.00      A   
ATOM   3452  CA  SER A 366     -28.010   3.006  19.542  1.00 10.00      A   
ATOM   3453  CB  SER A 366     -28.663   1.629  19.693  1.00 10.00      A   
ATOM   3454  OG  SER A 366     -30.063   1.704  19.478  1.00 10.00      A   
ATOM   3455  HG  SER A 366     -30.231   1.949  18.560  1.00 10.00      A   
ATOM   3456  C   SER A 366     -26.492   2.893  19.665  1.00 10.00      A   
ATOM   3457  O   SER A 366     -25.929   3.100  20.741  1.00 10.00      A   
ATOM   3458  N   VAL A 367     -25.830   2.590  18.554  1.00 10.00      A   
ATOM   3459  HN  VAL A 367     -26.324   2.467  17.715  1.00 10.00      A   
ATOM   3460  CA  VAL A 367     -24.383   2.438  18.554  1.00 10.00      A   
ATOM   3461  CB  VAL A 367     -23.884   1.582  17.371  1.00 10.00      A   
ATOM   3462  CG1 VAL A 367     -22.427   1.195  17.574  1.00 10.00      A   
ATOM   3463  CG2 VAL A 367     -24.739   0.336  17.215  1.00 10.00      A   
ATOM   3464  C   VAL A 367     -23.672   3.789  18.561  1.00 10.00      A   
ATOM   3465  O   VAL A 367     -22.693   3.970  19.283  1.00 10.00      A   
ATOM   3466  N   SER A 368     -24.173   4.741  17.777  1.00 10.00      A   
ATOM   3467  HN  SER A 368     -24.969   4.551  17.228  1.00 10.00      A   
ATOM   3468  CA  SER A 368     -23.562   6.067  17.701  1.00 10.00      A   
ATOM   3469  CB  SER A 368     -24.251   6.910  16.627  1.00 10.00      A   
ATOM   3470  OG  SER A 368     -25.663   6.841  16.755  1.00 10.00      A   
ATOM   3471  HG  SER A 368     -25.981   7.592  17.270  1.00 10.00      A   
ATOM   3472  C   SER A 368     -23.605   6.789  19.048  1.00 10.00      A   
ATOM   3473  O   SER A 368     -22.697   7.556  19.391  1.00 10.00      A   
ATOM   3474  N   MET A 369     -24.666   6.540  19.804  1.00 10.00      A   
ATOM   3475  HN  MET A 369     -25.352   5.928  19.468  1.00 10.00      A   
ATOM   3476  CA  MET A 369     -24.849   7.160  21.108  1.00 10.00      A   
ATOM   3477  CB  MET A 369     -26.340   7.227  21.447  1.00 10.00      A   
ATOM   3478  CG  MET A 369     -26.698   8.217  22.541  1.00 10.00      A   
ATOM   3479  SD  MET A 369     -28.481   8.421  22.724  1.00 10.00      A   
ATOM   3480  CE  MET A 369     -28.540   9.796  23.869  1.00 10.00      A   
ATOM   3481  C   MET A 369     -24.094   6.395  22.195  1.00 10.00      A   
ATOM   3482  O   MET A 369     -23.713   6.970  23.219  1.00 10.00      A   
ATOM   3483  N   GLY A 370     -23.862   5.105  21.958  1.00 10.00      A   
ATOM   3484  HN  GLY A 370     -24.163   4.707  21.112  1.00 10.00      A   
ATOM   3485  CA  GLY A 370     -23.168   4.285  22.930  1.00 10.00      A   
ATOM   3486  C   GLY A 370     -21.660   4.329  22.794  1.00 10.00      A   
ATOM   3487  O   GLY A 370     -20.954   4.552  23.777  1.00 10.00      A   
ATOM   3488  N   CYS A 371     -21.161   4.128  21.579  1.00 10.00      A   
ATOM   3489  HN  CYS A 371     -21.775   3.983  20.822  1.00 10.00      A   
ATOM   3490  CA  CYS A 371     -19.723   4.128  21.336  1.00 10.00      A   
ATOM   3491  CB  CYS A 371     -19.378   3.130  20.233  1.00 10.00      A   
ATOM   3492  SG  CYS A 371     -20.228   1.542  20.377  1.00 10.00      A   
ATOM   3493  HG  CYS A 371     -19.770   0.927  21.462  1.00 10.00      A   
ATOM   3494  C   CYS A 371     -19.219   5.521  20.967  1.00 10.00      A   
ATOM   3495  O   CYS A 371     -19.556   6.052  19.907  1.00 10.00      A   
ATOM   3496  N   PRO A 372     -18.400   6.134  21.843  1.00 10.00      A   
ATOM   3497  CA  PRO A 372     -17.848   7.468  21.615  1.00 10.00      A   
ATOM   3498  CB  PRO A 372     -17.542   7.940  23.034  1.00 10.00      A   
ATOM   3499  CG  PRO A 372     -17.163   6.695  23.761  1.00 10.00      A   
ATOM   3500  CD  PRO A 372     -17.961   5.577  23.140  1.00 10.00      A   
ATOM   3501  C   PRO A 372     -16.564   7.424  20.789  1.00 10.00      A   
ATOM   3502  O   PRO A 372     -15.894   8.439  20.613  1.00 10.00      A   
ATOM   3503  N   LYS A 373     -16.230   6.247  20.277  1.00 10.00      A   
ATOM   3504  HN  LYS A 373     -16.814   5.474  20.434  1.00 10.00      A   
ATOM   3505  CA  LYS A 373     -15.023   6.075  19.482  1.00 10.00      A   
ATOM   3506  CB  LYS A 373     -14.175   4.930  20.049  1.00 10.00      A   
ATOM   3507  CG  LYS A 373     -13.475   5.246  21.360  1.00 10.00      A   
ATOM   3508  CD  LYS A 373     -12.361   6.261  21.160  1.00 10.00      A   
ATOM   3509  CE  LYS A 373     -11.531   6.439  22.422  1.00 10.00      A   
ATOM   3510  NZ  LYS A 373     -10.556   5.331  22.620  1.00 10.00      A   
ATOM   3511  HZ1 LYS A 373      -9.888   5.292  21.821  1.00 10.00      A   
ATOM   3512  HZ2 LYS A 373     -11.053   4.416  22.689  1.00 10.00      A   
ATOM   3513  HZ3 LYS A 373     -10.016   5.481  23.497  1.00 10.00      A   
ATOM   3514  C   LYS A 373     -15.368   5.784  18.027  1.00 10.00      A   
ATOM   3515  O   LYS A 373     -14.482   5.539  17.211  1.00 10.00      A   
ATOM   3516  N   LEU A 374     -16.654   5.825  17.705  1.00 10.00      A   
ATOM   3517  HN  LEU A 374     -17.312   6.060  18.391  1.00 10.00      A   
ATOM   3518  CA  LEU A 374     -17.111   5.549  16.349  1.00 10.00      A   
ATOM   3519  CB  LEU A 374     -18.629   5.356  16.325  1.00 10.00      A   
ATOM   3520  CG  LEU A 374     -19.143   3.920  16.419  1.00 10.00      A   
ATOM   3521  CD1 LEU A 374     -20.658   3.905  16.342  1.00 10.00      A   
ATOM   3522  CD2 LEU A 374     -18.550   3.059  15.317  1.00 10.00      A   
ATOM   3523  C   LEU A 374     -16.736   6.675  15.394  1.00 10.00      A   
ATOM   3524  O   LEU A 374     -16.898   7.858  15.711  1.00 10.00      A   
ATOM   3525  N   GLU A 375     -16.223   6.303  14.229  1.00 10.00      A   
ATOM   3526  HN  GLU A 375     -16.082   5.347  14.050  1.00 10.00      A   
ATOM   3527  CA  GLU A 375     -15.851   7.282  13.217  1.00 10.00      A   
ATOM   3528  CB  GLU A 375     -14.382   7.711  13.341  1.00 10.00      A   
ATOM   3529  CG  GLU A 375     -13.364   6.611  13.088  1.00 10.00      A   
ATOM   3530  CD  GLU A 375     -12.026   7.161  12.636  1.00 10.00      A   
ATOM   3531  OE1 GLU A 375     -11.984   7.851  11.597  1.00 10.00      A   
ATOM   3532  OE2 GLU A 375     -11.009   6.907  13.309  1.00 10.00      A   
ATOM   3533  C   GLU A 375     -16.168   6.776  11.809  1.00 10.00      A   
ATOM   3534  O   GLU A 375     -16.396   7.568  10.892  1.00 10.00      A   
ATOM   3535  N   SER A 376     -16.193   5.458  11.644  1.00 10.00      A   
ATOM   3536  HN  SER A 376     -15.996   4.873  12.405  1.00 10.00      A   
ATOM   3537  CA  SER A 376     -16.486   4.854  10.351  1.00 10.00      A   
ATOM   3538  CB  SER A 376     -15.239   4.142   9.825  1.00 10.00      A   
ATOM   3539  OG  SER A 376     -14.060   4.781  10.289  1.00 10.00      A   
ATOM   3540  HG  SER A 376     -13.350   4.129  10.358  1.00 10.00      A   
ATOM   3541  C   SER A 376     -17.644   3.866  10.480  1.00 10.00      A   
ATOM   3542  O   SER A 376     -17.550   2.870  11.200  1.00 10.00      A   
ATOM   3543  N   VAL A 377     -18.743   4.138   9.791  1.00 10.00      A   
ATOM   3544  HN  VAL A 377     -18.769   4.937   9.215  1.00 10.00      A   
ATOM   3545  CA  VAL A 377     -19.911   3.271   9.863  1.00 10.00      A   
ATOM   3546  CB  VAL A 377     -21.030   3.900  10.731  1.00 10.00      A   
ATOM   3547  CG1 VAL A 377     -22.225   2.963  10.850  1.00 10.00      A   
ATOM   3548  CG2 VAL A 377     -20.510   4.281  12.110  1.00 10.00      A   
ATOM   3549  C   VAL A 377     -20.476   2.964   8.480  1.00 10.00      A   
ATOM   3550  O   VAL A 377     -20.659   3.862   7.660  1.00 10.00      A   
ATOM   3551  N   LEU A 378     -20.722   1.686   8.233  1.00 10.00      A   
ATOM   3552  HN  LEU A 378     -20.510   1.025   8.929  1.00 10.00      A   
ATOM   3553  CA  LEU A 378     -21.309   1.218   6.982  1.00 10.00      A   
ATOM   3554  CB  LEU A 378     -20.366   0.250   6.254  1.00 10.00      A   
ATOM   3555  CG  LEU A 378     -20.954  -0.477   5.037  1.00 10.00      A   
ATOM   3556  CD1 LEU A 378     -21.238   0.495   3.905  1.00 10.00      A   
ATOM   3557  CD2 LEU A 378     -20.038  -1.598   4.571  1.00 10.00      A   
ATOM   3558  C   LEU A 378     -22.618   0.518   7.331  1.00 10.00      A   
ATOM   3559  O   LEU A 378     -22.612  -0.525   7.991  1.00 10.00      A   
ATOM   3560  N   TYR A 379     -23.732   1.092   6.909  1.00 10.00      A   
ATOM   3561  HN  TYR A 379     -23.675   1.902   6.350  1.00 10.00      A   
ATOM   3562  CA  TYR A 379     -25.035   0.540   7.242  1.00 10.00      A   
ATOM   3563  CB  TYR A 379     -25.763   1.487   8.199  1.00 10.00      A   
ATOM   3564  CG  TYR A 379     -26.730   0.813   9.148  1.00 10.00      A   
ATOM   3565  CD1 TYR A 379     -26.330  -0.254   9.941  1.00 10.00      A   
ATOM   3566  CD2 TYR A 379     -28.042   1.263   9.271  1.00 10.00      A   
ATOM   3567  CE1 TYR A 379     -27.204  -0.851  10.829  1.00 10.00      A   
ATOM   3568  CE2 TYR A 379     -28.924   0.666  10.153  1.00 10.00      A   
ATOM   3569  CZ  TYR A 379     -28.498  -0.390  10.931  1.00 10.00      A   
ATOM   3570  OH  TYR A 379     -29.359  -0.975  11.826  1.00 10.00      A   
ATOM   3571  HH  TYR A 379     -30.273  -0.822  11.546  1.00 10.00      A   
ATOM   3572  C   TYR A 379     -25.908   0.287   6.023  1.00 10.00      A   
ATOM   3573  O   TYR A 379     -26.117   1.175   5.192  1.00 10.00      A   
ATOM   3574  N   PHE A 380     -26.416  -0.934   5.935  1.00 10.00      A   
ATOM   3575  HN  PHE A 380     -26.173  -1.596   6.618  1.00 10.00      A   
ATOM   3576  CA  PHE A 380     -27.309  -1.335   4.863  1.00 10.00      A   
ATOM   3577  CB  PHE A 380     -26.742  -2.545   4.120  1.00 10.00      A   
ATOM   3578  CG  PHE A 380     -25.883  -2.218   2.931  1.00 10.00      A   
ATOM   3579  CD1 PHE A 380     -24.555  -1.858   3.092  1.00 10.00      A   
ATOM   3580  CD2 PHE A 380     -26.400  -2.292   1.647  1.00 10.00      A   
ATOM   3581  CE1 PHE A 380     -23.758  -1.578   1.998  1.00 10.00      A   
ATOM   3582  CE2 PHE A 380     -25.611  -2.009   0.548  1.00 10.00      A   
ATOM   3583  CZ  PHE A 380     -24.287  -1.653   0.724  1.00 10.00      A   
ATOM   3584  C   PHE A 380     -28.653  -1.713   5.473  1.00 10.00      A   
ATOM   3585  O   PHE A 380     -28.762  -2.726   6.160  1.00 10.00      A   
ATOM   3586  N   CYS A 381     -29.671  -0.909   5.226  1.00 10.00      A   
ATOM   3587  HN  CYS A 381     -29.541  -0.136   4.642  1.00 10.00      A   
ATOM   3588  CA  CYS A 381     -30.987  -1.168   5.788  1.00 10.00      A   
ATOM   3589  CB  CYS A 381     -31.235  -0.275   7.005  1.00 10.00      A   
ATOM   3590  SG  CYS A 381     -30.949   1.485   6.707  1.00 10.00      A   
ATOM   3591  HG  CYS A 381     -32.098   2.124   6.904  1.00 10.00      A   
ATOM   3592  C   CYS A 381     -32.086  -0.978   4.755  1.00 10.00      A   
ATOM   3593  O   CYS A 381     -31.831  -0.540   3.633  1.00 10.00      A   
ATOM   3594  N   ARG A 382     -33.310  -1.312   5.141  1.00 10.00      A   
ATOM   3595  HN  ARG A 382     -33.449  -1.641   6.053  1.00 10.00      A   
ATOM   3596  CA  ARG A 382     -34.458  -1.188   4.257  1.00 10.00      A   
ATOM   3597  CB  ARG A 382     -35.407  -2.373   4.445  1.00 10.00      A   
ATOM   3598  CG  ARG A 382     -35.139  -3.545   3.518  1.00 10.00      A   
ATOM   3599  CD  ARG A 382     -34.230  -4.577   4.160  1.00 10.00      A   
ATOM   3600  NE  ARG A 382     -34.327  -5.864   3.475  1.00 10.00      A   
ATOM   3601  HE  ARG A 382     -34.897  -5.903   2.668  1.00 10.00      A   
ATOM   3602  CZ  ARG A 382     -33.692  -6.967   3.864  1.00 10.00      A   
ATOM   3603  NH1 ARG A 382     -32.903  -6.952   4.930  1.00 10.00      A   
ATOM   3604 HH11 ARG A 382     -32.770  -6.072   5.474  1.00 10.00      A   
ATOM   3605 HH12 ARG A 382     -32.404  -7.822   5.233  1.00 10.00      A   
ATOM   3606  NH2 ARG A 382     -33.858  -8.092   3.188  1.00 10.00      A   
ATOM   3607 HH21 ARG A 382     -33.361  -8.961   3.485  1.00 10.00      A   
ATOM   3608 HH22 ARG A 382     -34.482  -8.114   2.348  1.00 10.00      A   
ATOM   3609  C   ARG A 382     -35.213   0.119   4.501  1.00 10.00      A   
ATOM   3610  O   ARG A 382     -35.861   0.648   3.597  1.00 10.00      A   
ATOM   3611  N   GLN A 383     -35.126   0.636   5.718  1.00 10.00      A   
ATOM   3612  HN  GLN A 383     -34.590   0.176   6.397  1.00 10.00      A   
ATOM   3613  CA  GLN A 383     -35.814   1.876   6.069  1.00 10.00      A   
ATOM   3614  CB  GLN A 383     -36.979   1.585   7.018  1.00 10.00      A   
ATOM   3615  CG  GLN A 383     -36.566   1.292   8.453  1.00 10.00      A   
ATOM   3616  CD  GLN A 383     -37.733   0.876   9.324  1.00 10.00      A   
ATOM   3617  OE1 GLN A 383     -38.652   0.198   8.866  1.00 10.00      A   
ATOM   3618  NE2 GLN A 383     -37.713   1.292  10.575  1.00 10.00      A   
ATOM   3619 HE21 GLN A 383     -36.951   1.847  10.877  1.00 10.00      A   
ATOM   3620 HE22 GLN A 383     -38.459   1.043  11.158  1.00 10.00      A   
ATOM   3621  C   GLN A 383     -34.859   2.884   6.703  1.00 10.00      A   
ATOM   3622  O   GLN A 383     -33.758   2.522   7.130  1.00 10.00      A   
ATOM   3623  N   MET A 384     -35.290   4.144   6.759  1.00 10.00      A   
ATOM   3624  HN  MET A 384     -36.174   4.365   6.386  1.00 10.00      A   
ATOM   3625  CA  MET A 384     -34.491   5.215   7.345  1.00 10.00      A   
ATOM   3626  CB  MET A 384     -33.268   5.514   6.468  1.00 10.00      A   
ATOM   3627  CG  MET A 384     -32.332   6.576   7.028  1.00 10.00      A   
ATOM   3628  SD  MET A 384     -31.787   6.213   8.709  1.00 10.00      A   
ATOM   3629  CE  MET A 384     -30.792   4.748   8.432  1.00 10.00      A   
ATOM   3630  C   MET A 384     -35.339   6.472   7.502  1.00 10.00      A   
ATOM   3631  O   MET A 384     -36.191   6.760   6.659  1.00 10.00      A   
ATOM   3632  N   THR A 385     -35.123   7.207   8.586  1.00 10.00      A   
ATOM   3633  HN  THR A 385     -34.446   6.919   9.241  1.00 10.00      A   
ATOM   3634  CA  THR A 385     -35.864   8.431   8.833  1.00 10.00      A   
ATOM   3635  CB  THR A 385     -36.723   8.336  10.107  1.00 10.00      A   
ATOM   3636  OG1 THR A 385     -36.008   7.659  11.150  1.00 10.00      A   
ATOM   3637  HG1 THR A 385     -36.182   6.701  11.101  1.00 10.00      A   
ATOM   3638  CG2 THR A 385     -38.029   7.619   9.828  1.00 10.00      A   
ATOM   3639  C   THR A 385     -34.925   9.630   8.943  1.00 10.00      A   
ATOM   3640  O   THR A 385     -33.731   9.473   9.218  1.00 10.00      A   
ATOM   3641  N   ASN A 386     -35.475  10.824   8.735  1.00 10.00      A   
ATOM   3642  HN  ASN A 386     -36.442  10.874   8.525  1.00 10.00      A   
ATOM   3643  CA  ASN A 386     -34.692  12.058   8.803  1.00 10.00      A   
ATOM   3644  CB  ASN A 386     -35.502  13.255   8.292  1.00 10.00      A   
ATOM   3645  CG  ASN A 386     -35.385  13.451   6.793  1.00 10.00      A   
ATOM   3646  OD1 ASN A 386     -34.420  14.038   6.310  1.00 10.00      A   
ATOM   3647  ND2 ASN A 386     -36.366  12.968   6.045  1.00 10.00      A   
ATOM   3648 HD21 ASN A 386     -37.109  12.505   6.488  1.00 10.00      A   
ATOM   3649 HD22 ASN A 386     -36.312  13.103   5.069  1.00 10.00      A   
ATOM   3650  C   ASN A 386     -34.204  12.343  10.216  1.00 10.00      A   
ATOM   3651  O   ASN A 386     -33.029  12.651  10.426  1.00 10.00      A   
ATOM   3652  N   ALA A 387     -35.111  12.228  11.181  1.00 10.00      A   
ATOM   3653  HN  ALA A 387     -36.024  11.956  10.946  1.00 10.00      A   
ATOM   3654  CA  ALA A 387     -34.792  12.491  12.578  1.00 10.00      A   
ATOM   3655  CB  ALA A 387     -36.037  12.361  13.441  1.00 10.00      A   
ATOM   3656  C   ALA A 387     -33.676  11.582  13.079  1.00 10.00      A   
ATOM   3657  O   ALA A 387     -32.837  12.001  13.878  1.00 10.00      A   
ATOM   3658  N   ALA A 388     -33.658  10.343  12.594  1.00 10.00      A   
ATOM   3659  HN  ALA A 388     -34.354  10.068  11.956  1.00 10.00      A   
ATOM   3660  CA  ALA A 388     -32.632   9.385  12.986  1.00 10.00      A   
ATOM   3661  CB  ALA A 388     -32.908   8.027  12.362  1.00 10.00      A   
ATOM   3662  C   ALA A 388     -31.256   9.889  12.574  1.00 10.00      A   
ATOM   3663  O   ALA A 388     -30.334   9.928  13.384  1.00 10.00      A   
ATOM   3664  N   LEU A 389     -31.145  10.311  11.318  1.00 10.00      A   
ATOM   3665  HN  LEU A 389     -31.936  10.284  10.735  1.00 10.00      A   
ATOM   3666  CA  LEU A 389     -29.886  10.818  10.781  1.00 10.00      A   
ATOM   3667  CB  LEU A 389     -30.029  11.171   9.300  1.00 10.00      A   
ATOM   3668  CG  LEU A 389     -30.263   9.998   8.348  1.00 10.00      A   
ATOM   3669  CD1 LEU A 389     -30.468  10.496   6.927  1.00 10.00      A   
ATOM   3670  CD2 LEU A 389     -29.107   9.010   8.409  1.00 10.00      A   
ATOM   3671  C   LEU A 389     -29.404  12.031  11.563  1.00 10.00      A   
ATOM   3672  O   LEU A 389     -28.219  12.141  11.889  1.00 10.00      A   
ATOM   3673  N   ILE A 390     -30.328  12.937  11.873  1.00 10.00      A   
ATOM   3674  HN  ILE A 390     -31.255  12.795  11.582  1.00 10.00      A   
ATOM   3675  CA  ILE A 390     -29.995  14.138  12.627  1.00 10.00      A   
ATOM   3676  CB  ILE A 390     -31.215  15.068  12.780  1.00 10.00      A   
ATOM   3677  CG1 ILE A 390     -31.733  15.475  11.395  1.00 10.00      A   
ATOM   3678  CG2 ILE A 390     -30.855  16.306  13.595  1.00 10.00      A   
ATOM   3679  CD1 ILE A 390     -33.061  16.204  11.420  1.00 10.00      A   
ATOM   3680  C   ILE A 390     -29.447  13.765  14.002  1.00 10.00      A   
ATOM   3681  O   ILE A 390     -28.490  14.366  14.485  1.00 10.00      A   
ATOM   3682  N   THR A 391     -30.044  12.753  14.616  1.00 10.00      A   
ATOM   3683  HN  THR A 391     -30.808  12.315  14.182  1.00 10.00      A   
ATOM   3684  CA  THR A 391     -29.601  12.288  15.923  1.00 10.00      A   
ATOM   3685  CB  THR A 391     -30.582  11.257  16.514  1.00 10.00      A   
ATOM   3686  OG1 THR A 391     -31.922  11.770  16.415  1.00 10.00      A   
ATOM   3687  HG1 THR A 391     -32.231  11.699  15.504  1.00 10.00      A   
ATOM   3688  CG2 THR A 391     -30.258  10.991  17.976  1.00 10.00      A   
ATOM   3689  C   THR A 391     -28.196  11.694  15.835  1.00 10.00      A   
ATOM   3690  O   THR A 391     -27.341  11.988  16.662  1.00 10.00      A   
ATOM   3691  N   ILE A 392     -27.957  10.892  14.800  1.00 10.00      A   
ATOM   3692  HN  ILE A 392     -28.680  10.712  14.158  1.00 10.00      A   
ATOM   3693  CA  ILE A 392     -26.653  10.266  14.593  1.00 10.00      A   
ATOM   3694  CB  ILE A 392     -26.672   9.333  13.363  1.00 10.00      A   
ATOM   3695  CG1 ILE A 392     -27.744   8.259  13.520  1.00 10.00      A   
ATOM   3696  CG2 ILE A 392     -25.311   8.692  13.135  1.00 10.00      A   
ATOM   3697  CD1 ILE A 392     -28.003   7.479  12.251  1.00 10.00      A   
ATOM   3698  C   ILE A 392     -25.573  11.325  14.393  1.00 10.00      A   
ATOM   3699  O   ILE A 392     -24.455  11.193  14.904  1.00 10.00      A   
ATOM   3700  N   ALA A 393     -25.917  12.378  13.658  1.00 10.00      A   
ATOM   3701  HN  ALA A 393     -26.827  12.426  13.286  1.00 10.00      A   
ATOM   3702  CA  ALA A 393     -24.982  13.463  13.385  1.00 10.00      A   
ATOM   3703  CB  ALA A 393     -25.588  14.445  12.399  1.00 10.00      A   
ATOM   3704  C   ALA A 393     -24.588  14.184  14.665  1.00 10.00      A   
ATOM   3705  O   ALA A 393     -23.422  14.513  14.871  1.00 10.00      A   
ATOM   3706  N   ARG A 394     -25.565  14.416  15.526  1.00 10.00      A   
ATOM   3707  HN  ARG A 394     -26.475  14.116  15.311  1.00 10.00      A   
ATOM   3708  CA  ARG A 394     -25.322  15.099  16.787  1.00 10.00      A   
ATOM   3709  CB  ARG A 394     -26.624  15.670  17.353  1.00 10.00      A   
ATOM   3710  CG  ARG A 394     -27.275  16.716  16.460  1.00 10.00      A   
ATOM   3711  CD  ARG A 394     -28.396  17.448  17.178  1.00 10.00      A   
ATOM   3712  NE  ARG A 394     -27.901  18.319  18.249  1.00 10.00      A   
ATOM   3713  HE  ARG A 394     -27.657  17.888  19.103  1.00 10.00      A   
ATOM   3714  CZ  ARG A 394     -27.760  19.644  18.126  1.00 10.00      A   
ATOM   3715  NH1 ARG A 394     -28.074  20.253  16.989  1.00 10.00      A   
ATOM   3716 HH11 ARG A 394     -28.430  19.702  16.176  1.00 10.00      A   
ATOM   3717 HH12 ARG A 394     -27.963  21.291  16.901  1.00 10.00      A   
ATOM   3718  NH2 ARG A 394     -27.312  20.359  19.151  1.00 10.00      A   
ATOM   3719 HH21 ARG A 394     -27.197  21.393  19.054  1.00 10.00      A   
ATOM   3720 HH22 ARG A 394     -27.073  19.899  20.054  1.00 10.00      A   
ATOM   3721  C   ARG A 394     -24.652  14.170  17.796  1.00 10.00      A   
ATOM   3722  O   ARG A 394     -24.063  14.621  18.774  1.00 10.00      A   
ATOM   3723  N   ASN A 395     -24.747  12.868  17.549  1.00 10.00      A   
ATOM   3724  HN  ASN A 395     -25.241  12.569  16.758  1.00 10.00      A   
ATOM   3725  CA  ASN A 395     -24.138  11.875  18.427  1.00 10.00      A   
ATOM   3726  CB  ASN A 395     -24.658  10.467  18.117  1.00 10.00      A   
ATOM   3727  CG  ASN A 395     -25.972  10.128  18.796  1.00 10.00      A   
ATOM   3728  OD1 ASN A 395     -26.735   9.292  18.305  1.00 10.00      A   
ATOM   3729  ND2 ASN A 395     -26.247  10.757  19.932  1.00 10.00      A   
ATOM   3730 HD21 ASN A 395     -25.596  11.409  20.274  1.00 10.00      A   
ATOM   3731 HD22 ASN A 395     -27.088  10.546  20.383  1.00 10.00      A   
ATOM   3732  C   ASN A 395     -22.626  11.887  18.276  1.00 10.00      A   
ATOM   3733  O   ASN A 395     -21.895  12.155  19.232  1.00 10.00      A   
ATOM   3734  N   ARG A 396     -22.163  11.611  17.061  1.00 10.00      A   
ATOM   3735  HN  ARG A 396     -22.801  11.442  16.333  1.00 10.00      A   
ATOM   3736  CA  ARG A 396     -20.735  11.571  16.778  1.00 10.00      A   
ATOM   3737  CB  ARG A 396     -20.314  10.171  16.319  1.00 10.00      A   
ATOM   3738  CG  ARG A 396     -20.642   9.055  17.296  1.00 10.00      A   
ATOM   3739  CD  ARG A 396     -19.438   8.688  18.151  1.00 10.00      A   
ATOM   3740  NE  ARG A 396     -19.039   9.760  19.066  1.00 10.00      A   
ATOM   3741  HE  ARG A 396     -18.241  10.286  18.818  1.00 10.00      A   
ATOM   3742  CZ  ARG A 396     -19.679  10.056  20.204  1.00 10.00      A   
ATOM   3743  NH1 ARG A 396     -20.757   9.361  20.567  1.00 10.00      A   
ATOM   3744 HH11 ARG A 396     -21.110   8.581  19.969  1.00 10.00      A   
ATOM   3745 HH12 ARG A 396     -21.261   9.598  21.451  1.00 10.00      A   
ATOM   3746  NH2 ARG A 396     -19.231  11.034  20.978  1.00 10.00      A   
ATOM   3747 HH21 ARG A 396     -18.380  11.573  20.706  1.00 10.00      A   
ATOM   3748 HH22 ARG A 396     -19.728  11.267  21.867  1.00 10.00      A   
ATOM   3749  C   ARG A 396     -20.350  12.589  15.709  1.00 10.00      A   
ATOM   3750  O   ARG A 396     -20.462  12.319  14.512  1.00 10.00      A   
ATOM   3751  N   PRO A 397     -19.891  13.777  16.121  1.00 10.00      A   
ATOM   3752  CA  PRO A 397     -19.464  14.830  15.193  1.00 10.00      A   
ATOM   3753  CB  PRO A 397     -19.439  16.097  16.064  1.00 10.00      A   
ATOM   3754  CG  PRO A 397     -19.991  15.690  17.396  1.00 10.00      A   
ATOM   3755  CD  PRO A 397     -19.774  14.211  17.515  1.00 10.00      A   
ATOM   3756  C   PRO A 397     -18.061  14.539  14.658  1.00 10.00      A   
ATOM   3757  O   PRO A 397     -17.556  15.234  13.776  1.00 10.00      A   
ATOM   3758  N   ASN A 398     -17.455  13.487  15.199  1.00 10.00      A   
ATOM   3759  HN  ASN A 398     -17.937  12.965  15.876  1.00 10.00      A   
ATOM   3760  CA  ASN A 398     -16.106  13.072  14.826  1.00 10.00      A   
ATOM   3761  CB  ASN A 398     -15.374  12.526  16.058  1.00 10.00      A   
ATOM   3762  CG  ASN A 398     -15.967  11.220  16.558  1.00 10.00      A   
ATOM   3763  OD1 ASN A 398     -17.080  11.193  17.083  1.00 10.00      A   
ATOM   3764  ND2 ASN A 398     -15.226  10.137  16.414  1.00 10.00      A   
ATOM   3765 HD21 ASN A 398     -14.338  10.231  16.002  1.00 10.00      A   
ATOM   3766 HD22 ASN A 398     -15.597   9.279  16.714  1.00 10.00      A   
ATOM   3767  C   ASN A 398     -16.139  12.006  13.732  1.00 10.00      A   
ATOM   3768  O   ASN A 398     -15.100  11.450  13.364  1.00 10.00      A   
ATOM   3769  N   MET A 399     -17.340  11.727  13.223  1.00 10.00      A   
ATOM   3770  HN  MET A 399     -18.122  12.212  13.560  1.00 10.00      A   
ATOM   3771  CA  MET A 399     -17.528  10.732  12.172  1.00 10.00      A   
ATOM   3772  CB  MET A 399     -19.022  10.536  11.890  1.00 10.00      A   
ATOM   3773  CG  MET A 399     -19.350   9.377  10.960  1.00 10.00      A   
ATOM   3774  SD  MET A 399     -21.080   8.876  11.069  1.00 10.00      A   
ATOM   3775  CE  MET A 399     -21.908  10.399  10.612  1.00 10.00      A   
ATOM   3776  C   MET A 399     -16.788  11.149  10.903  1.00 10.00      A   
ATOM   3777  O   MET A 399     -16.997  12.245  10.383  1.00 10.00      A   
ATOM   3778  N   THR A 400     -15.921  10.273  10.418  1.00 10.00      A   
ATOM   3779  HN  THR A 400     -15.807   9.411  10.872  1.00 10.00      A   
ATOM   3780  CA  THR A 400     -15.132  10.552   9.231  1.00 10.00      A   
ATOM   3781  CB  THR A 400     -13.659  10.142   9.449  1.00 10.00      A   
ATOM   3782  OG1 THR A 400     -13.606   8.754   9.816  1.00 10.00      A   
ATOM   3783  HG1 THR A 400     -12.960   8.625  10.533  1.00 10.00      A   
ATOM   3784  CG2 THR A 400     -13.026  10.977  10.552  1.00 10.00      A   
ATOM   3785  C   THR A 400     -15.676   9.802   8.016  1.00 10.00      A   
ATOM   3786  O   THR A 400     -15.549  10.256   6.878  1.00 10.00      A   
ATOM   3787  N   ARG A 401     -16.285   8.651   8.254  1.00 10.00      A   
ATOM   3788  HN  ARG A 401     -16.374   8.332   9.181  1.00 10.00      A   
ATOM   3789  CA  ARG A 401     -16.816   7.845   7.170  1.00 10.00      A   
ATOM   3790  CB  ARG A 401     -15.919   6.632   6.928  1.00 10.00      A   
ATOM   3791  CG  ARG A 401     -14.566   6.990   6.337  1.00 10.00      A   
ATOM   3792  CD  ARG A 401     -13.505   5.976   6.712  1.00 10.00      A   
ATOM   3793  NE  ARG A 401     -12.920   6.243   8.027  1.00 10.00      A   
ATOM   3794  HE  ARG A 401     -13.496   6.659   8.706  1.00 10.00      A   
ATOM   3795  CZ  ARG A 401     -11.668   5.944   8.348  1.00 10.00      A   
ATOM   3796  NH1 ARG A 401     -10.872   5.376   7.456  1.00 10.00      A   
ATOM   3797 HH11 ARG A 401      -9.891   5.136   7.696  1.00 10.00      A   
ATOM   3798 HH12 ARG A 401     -11.226   5.165   6.490  1.00 10.00      A   
ATOM   3799  NH2 ARG A 401     -11.209   6.232   9.556  1.00 10.00      A   
ATOM   3800 HH21 ARG A 401     -10.228   5.994   9.814  1.00 10.00      A   
ATOM   3801 HH22 ARG A 401     -11.829   6.702  10.261  1.00 10.00      A   
ATOM   3802  C   ARG A 401     -18.249   7.411   7.431  1.00 10.00      A   
ATOM   3803  O   ARG A 401     -18.510   6.547   8.268  1.00 10.00      A   
ATOM   3804  N   PHE A 402     -19.175   8.022   6.711  1.00 10.00      A   
ATOM   3805  HN  PHE A 402     -18.902   8.700   6.054  1.00 10.00      A   
ATOM   3806  CA  PHE A 402     -20.586   7.697   6.842  1.00 10.00      A   
ATOM   3807  CB  PHE A 402     -21.417   8.949   7.132  1.00 10.00      A   
ATOM   3808  CG  PHE A 402     -22.868   8.668   7.421  1.00 10.00      A   
ATOM   3809  CD1 PHE A 402     -23.233   7.705   8.350  1.00 10.00      A   
ATOM   3810  CD2 PHE A 402     -23.868   9.371   6.770  1.00 10.00      A   
ATOM   3811  CE1 PHE A 402     -24.565   7.452   8.622  1.00 10.00      A   
ATOM   3812  CE2 PHE A 402     -25.202   9.121   7.036  1.00 10.00      A   
ATOM   3813  CZ  PHE A 402     -25.550   8.160   7.964  1.00 10.00      A   
ATOM   3814  C   PHE A 402     -21.067   7.018   5.572  1.00 10.00      A   
ATOM   3815  O   PHE A 402     -21.352   7.671   4.568  1.00 10.00      A   
ATOM   3816  N   ARG A 403     -21.141   5.705   5.619  1.00 10.00      A   
ATOM   3817  HN  ARG A 403     -20.919   5.237   6.459  1.00 10.00      A   
ATOM   3818  CA  ARG A 403     -21.560   4.928   4.470  1.00 10.00      A   
ATOM   3819  CB  ARG A 403     -20.522   3.839   4.173  1.00 10.00      A   
ATOM   3820  CG  ARG A 403     -19.078   4.327   4.216  1.00 10.00      A   
ATOM   3821  CD  ARG A 403     -18.089   3.172   4.257  1.00 10.00      A   
ATOM   3822  NE  ARG A 403     -17.856   2.596   2.935  1.00 10.00      A   
ATOM   3823  HE  ARG A 403     -18.596   2.664   2.276  1.00 10.00      A   
ATOM   3824  CZ  ARG A 403     -16.715   2.007   2.563  1.00 10.00      A   
ATOM   3825  NH1 ARG A 403     -15.689   1.916   3.410  1.00 10.00      A   
ATOM   3826 HH11 ARG A 403     -15.767   2.308   4.375  1.00 10.00      A   
ATOM   3827 HH12 ARG A 403     -14.799   1.455   3.112  1.00 10.00      A   
ATOM   3828  NH2 ARG A 403     -16.598   1.517   1.336  1.00 10.00      A   
ATOM   3829 HH21 ARG A 403     -15.710   1.056   1.027  1.00 10.00      A   
ATOM   3830 HH22 ARG A 403     -17.396   1.603   0.665  1.00 10.00      A   
ATOM   3831  C   ARG A 403     -22.935   4.313   4.706  1.00 10.00      A   
ATOM   3832  O   ARG A 403     -23.059   3.252   5.321  1.00 10.00      A   
ATOM   3833  N   LEU A 404     -23.968   4.993   4.232  1.00 10.00      A   
ATOM   3834  HN  LEU A 404     -23.809   5.835   3.756  1.00 10.00      A   
ATOM   3835  CA  LEU A 404     -25.333   4.515   4.389  1.00 10.00      A   
ATOM   3836  CB  LEU A 404     -26.215   5.611   4.993  1.00 10.00      A   
ATOM   3837  CG  LEU A 404     -27.661   5.221   5.304  1.00 10.00      A   
ATOM   3838  CD1 LEU A 404     -27.713   4.208   6.440  1.00 10.00      A   
ATOM   3839  CD2 LEU A 404     -28.481   6.454   5.646  1.00 10.00      A   
ATOM   3840  C   LEU A 404     -25.894   4.070   3.044  1.00 10.00      A   
ATOM   3841  O   LEU A 404     -25.689   4.739   2.028  1.00 10.00      A   
ATOM   3842  N   CYS A 405     -26.583   2.936   3.033  1.00 10.00      A   
ATOM   3843  HN  CYS A 405     -26.689   2.424   3.868  1.00 10.00      A   
ATOM   3844  CA  CYS A 405     -27.165   2.424   1.808  1.00 10.00      A   
ATOM   3845  CB  CYS A 405     -26.204   1.458   1.122  1.00 10.00      A   
ATOM   3846  SG  CYS A 405     -26.442   1.324  -0.664  1.00 10.00      A   
ATOM   3847  HG  CYS A 405     -27.313   0.346  -0.886  1.00 10.00      A   
ATOM   3848  C   CYS A 405     -28.505   1.744   2.053  1.00 10.00      A   
ATOM   3849  O   CYS A 405     -28.572   0.670   2.649  1.00 10.00      A   
ATOM   3850  N   ILE A 406     -29.571   2.391   1.611  1.00 10.00      A   
ATOM   3851  HN  ILE A 406     -29.456   3.263   1.182  1.00 10.00      A   
ATOM   3852  CA  ILE A 406     -30.909   1.843   1.748  1.00 10.00      A   
ATOM   3853  CB  ILE A 406     -31.976   2.958   1.760  1.00 10.00      A   
ATOM   3854  CG1 ILE A 406     -31.644   4.004   2.829  1.00 10.00      A   
ATOM   3855  CG2 ILE A 406     -33.364   2.374   1.992  1.00 10.00      A   
ATOM   3856  CD1 ILE A 406     -32.529   5.232   2.783  1.00 10.00      A   
ATOM   3857  C   ILE A 406     -31.166   0.895   0.580  1.00 10.00      A   
ATOM   3858  O   ILE A 406     -30.820   1.208  -0.563  1.00 10.00      A   
ATOM   3859  N   ILE A 407     -31.742  -0.267   0.873  1.00 10.00      A   
ATOM   3860  HN  ILE A 407     -31.974  -0.457   1.810  1.00 10.00      A   
ATOM   3861  CA  ILE A 407     -32.028  -1.274  -0.145  1.00 10.00      A   
ATOM   3862  CB  ILE A 407     -32.670  -2.544   0.458  1.00 10.00      A   
ATOM   3863  CG1 ILE A 407     -31.796  -3.104   1.587  1.00 10.00      A   
ATOM   3864  CG2 ILE A 407     -32.889  -3.598  -0.620  1.00 10.00      A   
ATOM   3865  CD1 ILE A 407     -30.392  -3.484   1.159  1.00 10.00      A   
ATOM   3866  C   ILE A 407     -32.915  -0.724  -1.260  1.00 10.00      A   
ATOM   3867  O   ILE A 407     -32.559  -0.799  -2.436  1.00 10.00      A   
ATOM   3868  N   GLU A 408     -34.055  -0.160  -0.890  1.00 10.00      A   
ATOM   3869  HN  GLU A 408     -34.280  -0.115   0.062  1.00 10.00      A   
ATOM   3870  CA  GLU A 408     -34.986   0.395  -1.871  1.00 10.00      A   
ATOM   3871  CB  GLU A 408     -36.367   0.605  -1.241  1.00 10.00      A   
ATOM   3872  CG  GLU A 408     -37.474   0.932  -2.233  1.00 10.00      A   
ATOM   3873  CD  GLU A 408     -37.660  -0.149  -3.278  1.00 10.00      A   
ATOM   3874  OE1 GLU A 408     -37.466  -1.337  -2.952  1.00 10.00      A   
ATOM   3875  OE2 GLU A 408     -38.005   0.185  -4.433  1.00 10.00      A   
ATOM   3876  C   GLU A 408     -34.459   1.710  -2.447  1.00 10.00      A   
ATOM   3877  O   GLU A 408     -34.241   2.675  -1.713  1.00 10.00      A   
ATOM   3878  N   PRO A 409     -34.222   1.753  -3.768  1.00 10.00      A   
ATOM   3879  CA  PRO A 409     -33.726   2.953  -4.450  1.00 10.00      A   
ATOM   3880  CB  PRO A 409     -33.557   2.504  -5.909  1.00 10.00      A   
ATOM   3881  CG  PRO A 409     -33.535   1.016  -5.857  1.00 10.00      A   
ATOM   3882  CD  PRO A 409     -34.408   0.632  -4.698  1.00 10.00      A   
ATOM   3883  C   PRO A 409     -34.727   4.103  -4.376  1.00 10.00      A   
ATOM   3884  O   PRO A 409     -35.910   3.930  -4.687  1.00 10.00      A   
ATOM   3885  N   LYS A 410     -34.238   5.275  -3.965  1.00 10.00      A   
ATOM   3886  HN  LYS A 410     -33.281   5.338  -3.747  1.00 10.00      A   
ATOM   3887  CA  LYS A 410     -35.067   6.476  -3.839  1.00 10.00      A   
ATOM   3888  CB  LYS A 410     -35.664   6.913  -5.180  1.00 10.00      A   
ATOM   3889  CG  LYS A 410     -34.624   7.242  -6.237  1.00 10.00      A   
ATOM   3890  CD  LYS A 410     -35.216   8.052  -7.376  1.00 10.00      A   
ATOM   3891  CE  LYS A 410     -34.155   8.383  -8.412  1.00 10.00      A   
ATOM   3892  NZ  LYS A 410     -34.605   9.427  -9.364  1.00 10.00      A   
ATOM   3893  HZ1 LYS A 410     -34.921  10.267  -8.847  1.00 10.00      A   
ATOM   3894  HZ2 LYS A 410     -35.392   9.074  -9.941  1.00 10.00      A   
ATOM   3895  HZ3 LYS A 410     -33.820   9.698  -9.990  1.00 10.00      A   
ATOM   3896  C   LYS A 410     -36.147   6.324  -2.768  1.00 10.00      A   
ATOM   3897  O   LYS A 410     -37.261   6.831  -2.914  1.00 10.00      A   
ATOM   3898  N   ALA A 411     -35.815   5.614  -1.699  1.00 10.00      A   
ATOM   3899  HN  ALA A 411     -34.927   5.198  -1.658  1.00 10.00      A   
ATOM   3900  CA  ALA A 411     -36.752   5.415  -0.594  1.00 10.00      A   
ATOM   3901  CB  ALA A 411     -36.470   4.107   0.126  1.00 10.00      A   
ATOM   3902  C   ALA A 411     -36.673   6.587   0.382  1.00 10.00      A   
ATOM   3903  O   ALA A 411     -35.606   6.884   0.917  1.00 10.00      A   
ATOM   3904  N   PRO A 412     -37.793   7.286   0.598  1.00 10.00      A   
ATOM   3905  CA  PRO A 412     -37.846   8.428   1.499  1.00 10.00      A   
ATOM   3906  CB  PRO A 412     -38.986   9.253   0.900  1.00 10.00      A   
ATOM   3907  CG  PRO A 412     -39.920   8.246   0.317  1.00 10.00      A   
ATOM   3908  CD  PRO A 412     -39.097   7.031  -0.042  1.00 10.00      A   
ATOM   3909  C   PRO A 412     -38.177   8.037   2.937  1.00 10.00      A   
ATOM   3910  O   PRO A 412     -38.260   6.850   3.273  1.00 10.00      A   
ATOM   3911  N   ASP A 413     -38.346   9.053   3.780  1.00 10.00      A   
ATOM   3912  HN  ASP A 413     -38.226   9.972   3.439  1.00 10.00      A   
ATOM   3913  CA  ASP A 413     -38.697   8.867   5.188  1.00 10.00      A   
ATOM   3914  CB  ASP A 413     -38.872  10.250   5.834  1.00 10.00      A   
ATOM   3915  CG  ASP A 413     -39.097  10.208   7.328  1.00 10.00      A   
ATOM   3916  OD1 ASP A 413     -40.212   9.844   7.742  1.00 10.00      A   
ATOM   3917  OD2 ASP A 413     -38.168  10.562   8.094  1.00 10.00      A   
ATOM   3918  C   ASP A 413     -40.003   8.069   5.270  1.00 10.00      A   
ATOM   3919  O   ASP A 413     -40.965   8.384   4.577  1.00 10.00      A   
ATOM   3920  N   TYR A 414     -40.038   7.025   6.090  1.00 10.00      A   
ATOM   3921  HN  TYR A 414     -39.250   6.810   6.635  1.00 10.00      A   
ATOM   3922  CA  TYR A 414     -41.236   6.187   6.187  1.00 10.00      A   
ATOM   3923  CB  TYR A 414     -40.893   4.733   6.552  1.00 10.00      A   
ATOM   3924  CG  TYR A 414     -40.308   4.546   7.934  1.00 10.00      A   
ATOM   3925  CD1 TYR A 414     -41.130   4.393   9.044  1.00 10.00      A   
ATOM   3926  CD2 TYR A 414     -38.937   4.527   8.128  1.00 10.00      A   
ATOM   3927  CE1 TYR A 414     -40.602   4.233  10.310  1.00 10.00      A   
ATOM   3928  CE2 TYR A 414     -38.401   4.363   9.389  1.00 10.00      A   
ATOM   3929  CZ  TYR A 414     -39.236   4.220  10.477  1.00 10.00      A   
ATOM   3930  OH  TYR A 414     -38.699   4.067  11.738  1.00 10.00      A   
ATOM   3931  HH  TYR A 414     -37.778   4.396  11.736  1.00 10.00      A   
ATOM   3932  C   TYR A 414     -42.312   6.757   7.109  1.00 10.00      A   
ATOM   3933  O   TYR A 414     -43.388   6.175   7.244  1.00 10.00      A   
ATOM   3934  N   LEU A 415     -42.029   7.888   7.737  1.00 10.00      A   
ATOM   3935  HN  LEU A 415     -41.153   8.321   7.596  1.00 10.00      A   
ATOM   3936  CA  LEU A 415     -42.990   8.510   8.637  1.00 10.00      A   
ATOM   3937  CB  LEU A 415     -42.305   9.015   9.910  1.00 10.00      A   
ATOM   3938  CG  LEU A 415     -41.708   7.950  10.828  1.00 10.00      A   
ATOM   3939  CD1 LEU A 415     -40.887   8.605  11.923  1.00 10.00      A   
ATOM   3940  CD2 LEU A 415     -42.804   7.086  11.429  1.00 10.00      A   
ATOM   3941  C   LEU A 415     -43.749   9.645   7.952  1.00 10.00      A   
ATOM   3942  O   LEU A 415     -44.973   9.744   8.070  1.00 10.00      A   
ATOM   3943  N   THR A 416     -43.026  10.503   7.241  1.00 10.00      A   
ATOM   3944  HN  THR A 416     -42.045  10.395   7.205  1.00 10.00      A   
ATOM   3945  CA  THR A 416     -43.653  11.625   6.546  1.00 10.00      A   
ATOM   3946  CB  THR A 416     -43.089  12.970   7.028  1.00 10.00      A   
ATOM   3947  OG1 THR A 416     -41.656  12.938   6.981  1.00 10.00      A   
ATOM   3948  HG1 THR A 416     -41.328  13.839   6.826  1.00 10.00      A   
ATOM   3949  CG2 THR A 416     -43.540  13.248   8.449  1.00 10.00      A   
ATOM   3950  C   THR A 416     -43.520  11.531   5.026  1.00 10.00      A   
ATOM   3951  O   THR A 416     -44.071  12.357   4.296  1.00 10.00      A   
ATOM   3952  N   LEU A 417     -42.792  10.522   4.554  1.00 10.00      A   
ATOM   3953  HN  LEU A 417     -42.388   9.892   5.188  1.00 10.00      A   
ATOM   3954  CA  LEU A 417     -42.578  10.311   3.117  1.00 10.00      A   
ATOM   3955  CB  LEU A 417     -43.895  10.055   2.373  1.00 10.00      A   
ATOM   3956  CG  LEU A 417     -44.588   8.721   2.667  1.00 10.00      A   
ATOM   3957  CD1 LEU A 417     -45.802   8.543   1.772  1.00 10.00      A   
ATOM   3958  CD2 LEU A 417     -43.618   7.564   2.485  1.00 10.00      A   
ATOM   3959  C   LEU A 417     -41.793  11.453   2.476  1.00 10.00      A   
ATOM   3960  O   LEU A 417     -41.967  11.757   1.294  1.00 10.00      A   
ATOM   3961  N   GLU A 418     -40.921  12.072   3.259  1.00 10.00      A   
ATOM   3962  HN  GLU A 418     -40.821  11.777   4.188  1.00 10.00      A   
ATOM   3963  CA  GLU A 418     -40.100  13.173   2.775  1.00 10.00      A   
ATOM   3964  CB  GLU A 418     -40.056  14.292   3.816  1.00 10.00      A   
ATOM   3965  CG  GLU A 418     -41.398  14.954   4.078  1.00 10.00      A   
ATOM   3966  CD  GLU A 418     -41.330  15.946   5.217  1.00 10.00      A   
ATOM   3967  OE1 GLU A 418     -41.377  17.167   4.956  1.00 10.00      A   
ATOM   3968  OE2 GLU A 418     -41.211  15.511   6.380  1.00 10.00      A   
ATOM   3969  C   GLU A 418     -38.683  12.681   2.488  1.00 10.00      A   
ATOM   3970  O   GLU A 418     -38.254  11.668   3.043  1.00 10.00      A   
ATOM   3971  N   PRO A 419     -37.944  13.379   1.613  1.00 10.00      A   
ATOM   3972  CA  PRO A 419     -36.566  13.004   1.269  1.00 10.00      A   
ATOM   3973  CB  PRO A 419     -36.185  13.992   0.158  1.00 10.00      A   
ATOM   3974  CG  PRO A 419     -37.475  14.583  -0.306  1.00 10.00      A   
ATOM   3975  CD  PRO A 419     -38.385  14.576   0.883  1.00 10.00      A   
ATOM   3976  C   PRO A 419     -35.624  13.167   2.462  1.00 10.00      A   
ATOM   3977  O   PRO A 419     -35.964  13.818   3.451  1.00 10.00      A   
ATOM   3978  N   LEU A 420     -34.432  12.595   2.356  1.00 10.00      A   
ATOM   3979  HN  LEU A 420     -34.203  12.113   1.530  1.00 10.00      A   
ATOM   3980  CA  LEU A 420     -33.447  12.675   3.429  1.00 10.00      A   
ATOM   3981  CB  LEU A 420     -32.662  11.363   3.552  1.00 10.00      A   
ATOM   3982  CG  LEU A 420     -33.470  10.126   3.951  1.00 10.00      A   
ATOM   3983  CD1 LEU A 420     -32.608   8.877   3.888  1.00 10.00      A   
ATOM   3984  CD2 LEU A 420     -34.071  10.295   5.334  1.00 10.00      A   
ATOM   3985  C   LEU A 420     -32.490  13.837   3.199  1.00 10.00      A   
ATOM   3986  O   LEU A 420     -31.363  13.828   3.696  1.00 10.00      A   
ATOM   3987  N   ASP A 421     -32.957  14.840   2.456  1.00 10.00      A   
ATOM   3988  HN  ASP A 421     -33.876  14.789   2.113  1.00 10.00      A   
ATOM   3989  CA  ASP A 421     -32.148  16.017   2.141  1.00 10.00      A   
ATOM   3990  CB  ASP A 421     -32.960  17.045   1.346  1.00 10.00      A   
ATOM   3991  CG  ASP A 421     -33.218  16.643  -0.094  1.00 10.00      A   
ATOM   3992  OD1 ASP A 421     -32.252  16.497  -0.865  1.00 10.00      A   
ATOM   3993  OD2 ASP A 421     -34.398  16.499  -0.472  1.00 10.00      A   
ATOM   3994  C   ASP A 421     -31.606  16.671   3.410  1.00 10.00      A   
ATOM   3995  O   ASP A 421     -30.402  16.895   3.542  1.00 10.00      A   
ATOM   3996  N   ILE A 422     -32.503  16.959   4.351  1.00 10.00      A   
ATOM   3997  HN  ILE A 422     -33.446  16.745   4.193  1.00 10.00      A   
ATOM   3998  CA  ILE A 422     -32.114  17.592   5.610  1.00 10.00      A   
ATOM   3999  CB  ILE A 422     -33.313  18.226   6.349  1.00 10.00      A   
ATOM   4000  CG1 ILE A 422     -34.415  17.194   6.608  1.00 10.00      A   
ATOM   4001  CG2 ILE A 422     -33.857  19.398   5.545  1.00 10.00      A   
ATOM   4002  CD1 ILE A 422     -35.506  17.682   7.539  1.00 10.00      A   
ATOM   4003  C   ILE A 422     -31.389  16.615   6.526  1.00 10.00      A   
ATOM   4004  O   ILE A 422     -30.559  17.019   7.342  1.00 10.00      A   
ATOM   4005  N   GLY A 423     -31.690  15.329   6.369  1.00 10.00      A   
ATOM   4006  HN  GLY A 423     -32.356  15.070   5.694  1.00 10.00      A   
ATOM   4007  CA  GLY A 423     -31.051  14.311   7.181  1.00 10.00      A   
ATOM   4008  C   GLY A 423     -29.557  14.258   6.934  1.00 10.00      A   
ATOM   4009  O   GLY A 423     -28.755  14.372   7.865  1.00 10.00      A   
ATOM   4010  N   PHE A 424     -29.178  14.109   5.670  1.00 10.00      A   
ATOM   4011  HN  PHE A 424     -29.862  14.029   4.967  1.00 10.00      A   
ATOM   4012  CA  PHE A 424     -27.771  14.061   5.301  1.00 10.00      A   
ATOM   4013  CB  PHE A 424     -27.600  13.561   3.864  1.00 10.00      A   
ATOM   4014  CG  PHE A 424     -27.691  12.067   3.717  1.00 10.00      A   
ATOM   4015  CD1 PHE A 424     -28.875  11.466   3.318  1.00 10.00      A   
ATOM   4016  CD2 PHE A 424     -26.591  11.263   3.969  1.00 10.00      A   
ATOM   4017  CE1 PHE A 424     -28.961  10.095   3.175  1.00 10.00      A   
ATOM   4018  CE2 PHE A 424     -26.670   9.890   3.829  1.00 10.00      A   
ATOM   4019  CZ  PHE A 424     -27.858   9.305   3.431  1.00 10.00      A   
ATOM   4020  C   PHE A 424     -27.139  15.441   5.470  1.00 10.00      A   
ATOM   4021  O   PHE A 424     -25.927  15.568   5.655  1.00 10.00      A   
ATOM   4022  N   GLY A 425     -27.978  16.470   5.413  1.00 10.00      A   
ATOM   4023  HN  GLY A 425     -28.929  16.301   5.249  1.00 10.00      A   
ATOM   4024  CA  GLY A 425     -27.513  17.834   5.574  1.00 10.00      A   
ATOM   4025  C   GLY A 425     -27.033  18.107   6.984  1.00 10.00      A   
ATOM   4026  O   GLY A 425     -26.163  18.952   7.201  1.00 10.00      A   
ATOM   4027  N   ALA A 426     -27.603  17.391   7.946  1.00 10.00      A   
ATOM   4028  HN  ALA A 426     -28.307  16.747   7.714  1.00 10.00      A   
ATOM   4029  CA  ALA A 426     -27.215  17.546   9.339  1.00 10.00      A   
ATOM   4030  CB  ALA A 426     -28.296  16.989  10.258  1.00 10.00      A   
ATOM   4031  C   ALA A 426     -25.884  16.843   9.585  1.00 10.00      A   
ATOM   4032  O   ALA A 426     -25.050  17.317  10.358  1.00 10.00      A   
ATOM   4033  N   ILE A 427     -25.694  15.715   8.896  1.00 10.00      A   
ATOM   4034  HN  ILE A 427     -26.400  15.404   8.292  1.00 10.00      A   
ATOM   4035  CA  ILE A 427     -24.474  14.923   9.017  1.00 10.00      A   
ATOM   4036  CB  ILE A 427     -24.528  13.661   8.120  1.00 10.00      A   
ATOM   4037  CG1 ILE A 427     -25.726  12.767   8.485  1.00 10.00      A   
ATOM   4038  CG2 ILE A 427     -23.220  12.881   8.186  1.00 10.00      A   
ATOM   4039  CD1 ILE A 427     -25.573  12.003   9.787  1.00 10.00      A   
ATOM   4040  C   ILE A 427     -23.256  15.752   8.622  1.00 10.00      A   
ATOM   4041  O   ILE A 427     -22.298  15.863   9.379  1.00 10.00      A   
ATOM   4042  N   VAL A 428     -23.318  16.355   7.444  1.00 10.00      A   
ATOM   4043  HN  VAL A 428     -24.126  16.253   6.900  1.00 10.00      A   
ATOM   4044  CA  VAL A 428     -22.212  17.163   6.937  1.00 10.00      A   
ATOM   4045  CB  VAL A 428     -22.382  17.518   5.441  1.00 10.00      A   
ATOM   4046  CG1 VAL A 428     -22.228  16.279   4.577  1.00 10.00      A   
ATOM   4047  CG2 VAL A 428     -23.725  18.186   5.181  1.00 10.00      A   
ATOM   4048  C   VAL A 428     -21.992  18.439   7.756  1.00 10.00      A   
ATOM   4049  O   VAL A 428     -20.913  19.034   7.712  1.00 10.00      A   
ATOM   4050  N   GLU A 429     -23.011  18.856   8.495  1.00 10.00      A   
ATOM   4051  HN  GLU A 429     -23.844  18.345   8.489  1.00 10.00      A   
ATOM   4052  CA  GLU A 429     -22.922  20.056   9.315  1.00 10.00      A   
ATOM   4053  CB  GLU A 429     -24.320  20.587   9.641  1.00 10.00      A   
ATOM   4054  CG  GLU A 429     -24.326  21.901  10.406  1.00 10.00      A   
ATOM   4055  CD  GLU A 429     -25.721  22.369  10.752  1.00 10.00      A   
ATOM   4056  OE1 GLU A 429     -26.377  22.986   9.889  1.00 10.00      A   
ATOM   4057  OE2 GLU A 429     -26.173  22.124  11.890  1.00 10.00      A   
ATOM   4058  C   GLU A 429     -22.156  19.782  10.603  1.00 10.00      A   
ATOM   4059  O   GLU A 429     -21.231  20.516  10.957  1.00 10.00      A   
ATOM   4060  N   HIS A 430     -22.537  18.714  11.291  1.00 10.00      A   
ATOM   4061  HN  HIS A 430     -23.266  18.156  10.941  1.00 10.00      A   
ATOM   4062  CA  HIS A 430     -21.898  18.348  12.549  1.00 10.00      A   
ATOM   4063  CB  HIS A 430     -22.849  17.530  13.432  1.00 10.00      A   
ATOM   4064  CG  HIS A 430     -23.926  18.349  14.078  1.00 10.00      A   
ATOM   4065  ND1 HIS A 430     -23.812  18.802  15.374  1.00 10.00      A   
ATOM   4066  CD2 HIS A 430     -25.104  18.777  13.559  1.00 10.00      A   
ATOM   4067  CE1 HIS A 430     -24.913  19.491  15.612  1.00 10.00      A   
ATOM   4068  NE2 HIS A 430     -25.721  19.502  14.546  1.00 10.00      A   
ATOM   4069  HE2 HIS A 430     -26.588  19.958  14.475  1.00 10.00      A   
ATOM   4070  C   HIS A 430     -20.588  17.601  12.326  1.00 10.00      A   
ATOM   4071  O   HIS A 430     -19.554  17.952  12.896  1.00 10.00      A   
ATOM   4072  N   CYS A 431     -20.622  16.582  11.491  1.00 10.00      A   
ATOM   4073  HN  CYS A 431     -21.463  16.354  11.038  1.00 10.00      A   
ATOM   4074  CA  CYS A 431     -19.434  15.802  11.206  1.00 10.00      A   
ATOM   4075  CB  CYS A 431     -19.814  14.386  10.774  1.00 10.00      A   
ATOM   4076  SG  CYS A 431     -21.191  13.670  11.708  1.00 10.00      A   
ATOM   4077  HG  CYS A 431     -20.741  13.302  12.904  1.00 10.00      A   
ATOM   4078  C   CYS A 431     -18.598  16.494  10.134  1.00 10.00      A   
ATOM   4079  O   CYS A 431     -18.712  16.194   8.944  1.00 10.00      A   
ATOM   4080  N   LYS A 432     -17.762  17.435  10.564  1.00 10.00      A   
ATOM   4081  HN  LYS A 432     -17.723  17.635  11.524  1.00 10.00      A   
ATOM   4082  CA  LYS A 432     -16.914  18.185   9.643  1.00 10.00      A   
ATOM   4083  CB  LYS A 432     -16.478  19.519  10.255  1.00 10.00      A   
ATOM   4084  CG  LYS A 432     -17.633  20.377  10.746  1.00 10.00      A   
ATOM   4085  CD  LYS A 432     -17.242  21.844  10.810  1.00 10.00      A   
ATOM   4086  CE  LYS A 432     -18.338  22.681  11.449  1.00 10.00      A   
ATOM   4087  NZ  LYS A 432     -18.411  22.474  12.918  1.00 10.00      A   
ATOM   4088  HZ1 LYS A 432     -17.481  22.651  13.347  1.00 10.00      A   
ATOM   4089  HZ2 LYS A 432     -18.700  21.500  13.130  1.00 10.00      A   
ATOM   4090  HZ3 LYS A 432     -19.107  23.125  13.339  1.00 10.00      A   
ATOM   4091  C   LYS A 432     -15.700  17.373   9.217  1.00 10.00      A   
ATOM   4092  O   LYS A 432     -15.044  17.695   8.227  1.00 10.00      A   
ATOM   4093  N   ASP A 433     -15.418  16.311   9.956  1.00 10.00      A   
ATOM   4094  HN  ASP A 433     -15.990  16.096  10.722  1.00 10.00      A   
ATOM   4095  CA  ASP A 433     -14.278  15.451   9.654  1.00 10.00      A   
ATOM   4096  CB  ASP A 433     -13.739  14.798  10.928  1.00 10.00      A   
ATOM   4097  CG  ASP A 433     -12.689  15.641  11.623  1.00 10.00      A   
ATOM   4098  OD1 ASP A 433     -12.916  16.044  12.786  1.00 10.00      A   
ATOM   4099  OD2 ASP A 433     -11.631  15.900  11.015  1.00 10.00      A   
ATOM   4100  C   ASP A 433     -14.661  14.383   8.635  1.00 10.00      A   
ATOM   4101  O   ASP A 433     -13.908  13.437   8.397  1.00 10.00      A   
ATOM   4102  N   LEU A 434     -15.832  14.550   8.041  1.00 10.00      A   
ATOM   4103  HN  LEU A 434     -16.372  15.333   8.274  1.00 10.00      A   
ATOM   4104  CA  LEU A 434     -16.339  13.614   7.053  1.00 10.00      A   
ATOM   4105  CB  LEU A 434     -17.784  13.970   6.693  1.00 10.00      A   
ATOM   4106  CG  LEU A 434     -18.587  12.894   5.961  1.00 10.00      A   
ATOM   4107  CD1 LEU A 434     -18.745  11.658   6.833  1.00 10.00      A   
ATOM   4108  CD2 LEU A 434     -19.945  13.438   5.553  1.00 10.00      A   
ATOM   4109  C   LEU A 434     -15.464  13.599   5.801  1.00 10.00      A   
ATOM   4110  O   LEU A 434     -15.290  14.621   5.140  1.00 10.00      A   
ATOM   4111  N   ARG A 435     -14.899  12.435   5.500  1.00 10.00      A   
ATOM   4112  HN  ARG A 435     -15.062  11.661   6.085  1.00 10.00      A   
ATOM   4113  CA  ARG A 435     -14.045  12.270   4.335  1.00 10.00      A   
ATOM   4114  CB  ARG A 435     -12.709  11.632   4.727  1.00 10.00      A   
ATOM   4115  CG  ARG A 435     -11.905  12.444   5.729  1.00 10.00      A   
ATOM   4116  CD  ARG A 435     -10.495  11.897   5.896  1.00 10.00      A   
ATOM   4117  NE  ARG A 435     -10.481  10.496   6.322  1.00 10.00      A   
ATOM   4118  HE  ARG A 435     -10.646   9.810   5.632  1.00 10.00      A   
ATOM   4119  CZ  ARG A 435     -10.246  10.102   7.577  1.00 10.00      A   
ATOM   4120  NH1 ARG A 435     -10.005  10.997   8.523  1.00 10.00      A   
ATOM   4121 HH11 ARG A 435     -10.001  12.017   8.297  1.00 10.00      A   
ATOM   4122 HH12 ARG A 435      -9.824  10.687   9.505  1.00 10.00      A   
ATOM   4123  NH2 ARG A 435     -10.242   8.809   7.872  1.00 10.00      A   
ATOM   4124 HH21 ARG A 435     -10.055   8.498   8.853  1.00 10.00      A   
ATOM   4125 HH22 ARG A 435     -10.426   8.096   7.128  1.00 10.00      A   
ATOM   4126  C   ARG A 435     -14.745  11.424   3.274  1.00 10.00      A   
ATOM   4127  O   ARG A 435     -14.746  11.772   2.096  1.00 10.00      A   
ATOM   4128  N   ARG A 436     -15.345  10.318   3.699  1.00 10.00      A   
ATOM   4129  HN  ARG A 436     -15.322  10.098   4.656  1.00 10.00      A   
ATOM   4130  CA  ARG A 436     -16.055   9.432   2.781  1.00 10.00      A   
ATOM   4131  CB  ARG A 436     -15.462   8.018   2.807  1.00 10.00      A   
ATOM   4132  CG  ARG A 436     -16.049   7.066   1.771  1.00 10.00      A   
ATOM   4133  CD  ARG A 436     -15.311   5.733   1.757  1.00 10.00      A   
ATOM   4134  NE  ARG A 436     -15.886   4.782   0.799  1.00 10.00      A   
ATOM   4135  HE  ARG A 436     -16.868   4.692   0.779  1.00 10.00      A   
ATOM   4136  CZ  ARG A 436     -15.161   4.028  -0.029  1.00 10.00      A   
ATOM   4137  NH1 ARG A 436     -13.838   4.114  -0.020  1.00 10.00      A   
ATOM   4138 HH11 ARG A 436     -13.270   3.524  -0.672  1.00 10.00      A   
ATOM   4139 HH12 ARG A 436     -13.360   4.762   0.639  1.00 10.00      A   
ATOM   4140  NH2 ARG A 436     -15.757   3.182  -0.862  1.00 10.00      A   
ATOM   4141 HH21 ARG A 436     -16.803   3.100  -0.869  1.00 10.00      A   
ATOM   4142 HH22 ARG A 436     -15.185   2.584  -1.504  1.00 10.00      A   
ATOM   4143  C   ARG A 436     -17.535   9.402   3.132  1.00 10.00      A   
ATOM   4144  O   ARG A 436     -17.902   9.123   4.276  1.00 10.00      A   
ATOM   4145  N   LEU A 437     -18.372   9.717   2.159  1.00 10.00      A   
ATOM   4146  HN  LEU A 437     -18.014   9.949   1.272  1.00 10.00      A   
ATOM   4147  CA  LEU A 437     -19.810   9.738   2.368  1.00 10.00      A   
ATOM   4148  CB  LEU A 437     -20.303  11.183   2.490  1.00 10.00      A   
ATOM   4149  CG  LEU A 437     -21.818  11.386   2.579  1.00 10.00      A   
ATOM   4150  CD1 LEU A 437     -22.370  10.819   3.877  1.00 10.00      A   
ATOM   4151  CD2 LEU A 437     -22.171  12.859   2.437  1.00 10.00      A   
ATOM   4152  C   LEU A 437     -20.552   9.022   1.247  1.00 10.00      A   
ATOM   4153  O   LEU A 437     -20.327   9.284   0.063  1.00 10.00      A   
ATOM   4154  N   SER A 438     -21.445   8.130   1.638  1.00 10.00      A   
ATOM   4155  HN  SER A 438     -21.579   7.980   2.599  1.00 10.00      A   
ATOM   4156  CA  SER A 438     -22.243   7.372   0.694  1.00 10.00      A   
ATOM   4157  CB  SER A 438     -22.068   5.873   0.958  1.00 10.00      A   
ATOM   4158  OG  SER A 438     -20.725   5.584   1.330  1.00 10.00      A   
ATOM   4159  HG  SER A 438     -20.540   4.643   1.177  1.00 10.00      A   
ATOM   4160  C   SER A 438     -23.709   7.787   0.828  1.00 10.00      A   
ATOM   4161  O   SER A 438     -24.273   7.762   1.924  1.00 10.00      A   
ATOM   4162  N   LEU A 439     -24.316   8.180  -0.280  1.00 10.00      A   
ATOM   4163  HN  LEU A 439     -23.823   8.165  -1.130  1.00 10.00      A   
ATOM   4164  CA  LEU A 439     -25.704   8.624  -0.272  1.00 10.00      A   
ATOM   4165  CB  LEU A 439     -25.876   9.844  -1.180  1.00 10.00      A   
ATOM   4166  CG  LEU A 439     -25.029  11.074  -0.849  1.00 10.00      A   
ATOM   4167  CD1 LEU A 439     -25.274  12.175  -1.869  1.00 10.00      A   
ATOM   4168  CD2 LEU A 439     -25.323  11.567   0.556  1.00 10.00      A   
ATOM   4169  C   LEU A 439     -26.651   7.523  -0.731  1.00 10.00      A   
ATOM   4170  O   LEU A 439     -26.262   6.630  -1.485  1.00 10.00      A   
ATOM   4171  N   SER A 440     -27.896   7.599  -0.273  1.00 10.00      A   
ATOM   4172  HN  SER A 440     -28.134   8.325   0.337  1.00 10.00      A   
ATOM   4173  CA  SER A 440     -28.922   6.634  -0.635  1.00 10.00      A   
ATOM   4174  CB  SER A 440     -28.676   5.300   0.073  1.00 10.00      A   
ATOM   4175  OG  SER A 440     -28.277   5.504   1.417  1.00 10.00      A   
ATOM   4176  HG  SER A 440     -27.311   5.528   1.463  1.00 10.00      A   
ATOM   4177  C   SER A 440     -30.302   7.182  -0.278  1.00 10.00      A   
ATOM   4178  O   SER A 440     -30.414   8.178   0.441  1.00 10.00      A   
ATOM   4179  N   GLY A 441     -31.345   6.528  -0.778  1.00 10.00      A   
ATOM   4180  HN  GLY A 441     -31.194   5.736  -1.340  1.00 10.00      A   
ATOM   4181  CA  GLY A 441     -32.695   6.972  -0.509  1.00 10.00      A   
ATOM   4182  C   GLY A 441     -33.104   8.107  -1.422  1.00 10.00      A   
ATOM   4183  O   GLY A 441     -32.398   8.419  -2.381  1.00 10.00      A   
ATOM   4184  N   LEU A 442     -34.246   8.714  -1.140  1.00 10.00      A   
ATOM   4185  HN  LEU A 442     -34.773   8.416  -0.367  1.00 10.00      A   
ATOM   4186  CA  LEU A 442     -34.730   9.818  -1.948  1.00 10.00      A   
ATOM   4187  CB  LEU A 442     -36.237   9.998  -1.781  1.00 10.00      A   
ATOM   4188  CG  LEU A 442     -36.863  11.128  -2.595  1.00 10.00      A   
ATOM   4189  CD1 LEU A 442     -36.837  10.795  -4.078  1.00 10.00      A   
ATOM   4190  CD2 LEU A 442     -38.282  11.399  -2.125  1.00 10.00      A   
ATOM   4191  C   LEU A 442     -34.015  11.101  -1.563  1.00 10.00      A   
ATOM   4192  O   LEU A 442     -34.072  11.534  -0.410  1.00 10.00      A   
ATOM   4193  N   LEU A 443     -33.335  11.691  -2.526  1.00 10.00      A   
ATOM   4194  HN  LEU A 443     -33.321  11.283  -3.417  1.00 10.00      A   
ATOM   4195  CA  LEU A 443     -32.605  12.928  -2.306  1.00 10.00      A   
ATOM   4196  CB  LEU A 443     -31.115  12.628  -2.132  1.00 10.00      A   
ATOM   4197  CG  LEU A 443     -30.728  11.767  -0.927  1.00 10.00      A   
ATOM   4198  CD1 LEU A 443     -29.284  11.309  -1.031  1.00 10.00      A   
ATOM   4199  CD2 LEU A 443     -30.954  12.529   0.367  1.00 10.00      A   
ATOM   4200  C   LEU A 443     -32.803  13.850  -3.499  1.00 10.00      A   
ATOM   4201  O   LEU A 443     -32.749  13.398  -4.645  1.00 10.00      A   
ATOM   4202  N   THR A 444     -33.033  15.127  -3.237  1.00 10.00      A   
ATOM   4203  HN  THR A 444     -33.044  15.436  -2.300  1.00 10.00      A   
ATOM   4204  CA  THR A 444     -33.236  16.094  -4.305  1.00 10.00      A   
ATOM   4205  CB  THR A 444     -34.434  17.019  -4.002  1.00 10.00      A   
ATOM   4206  OG1 THR A 444     -34.161  17.795  -2.827  1.00 10.00      A   
ATOM   4207  HG1 THR A 444     -34.186  17.217  -2.041  1.00 10.00      A   
ATOM   4208  CG2 THR A 444     -35.701  16.202  -3.789  1.00 10.00      A   
ATOM   4209  C   THR A 444     -31.979  16.934  -4.479  1.00 10.00      A   
ATOM   4210  O   THR A 444     -30.898  16.528  -4.054  1.00 10.00      A   
ATOM   4211  N   ASP A 445     -32.115  18.103  -5.085  1.00 10.00      A   
ATOM   4212  HN  ASP A 445     -32.998  18.379  -5.405  1.00 10.00      A   
ATOM   4213  CA  ASP A 445     -30.970  18.985  -5.286  1.00 10.00      A   
ATOM   4214  CB  ASP A 445     -31.265  20.031  -6.371  1.00 10.00      A   
ATOM   4215  CG  ASP A 445     -31.284  19.478  -7.779  1.00 10.00      A   
ATOM   4216  OD1 ASP A 445     -31.989  20.060  -8.630  1.00 10.00      A   
ATOM   4217  OD2 ASP A 445     -30.608  18.463  -8.040  1.00 10.00      A   
ATOM   4218  C   ASP A 445     -30.632  19.710  -3.987  1.00 10.00      A   
ATOM   4219  O   ASP A 445     -29.611  20.391  -3.890  1.00 10.00      A   
ATOM   4220  N   LYS A 446     -31.503  19.562  -2.991  1.00 10.00      A   
ATOM   4221  HN  LYS A 446     -32.288  18.987  -3.126  1.00 10.00      A   
ATOM   4222  CA  LYS A 446     -31.324  20.219  -1.704  1.00 10.00      A   
ATOM   4223  CB  LYS A 446     -32.619  20.162  -0.887  1.00 10.00      A   
ATOM   4224  CG  LYS A 446     -32.736  21.244   0.177  1.00 10.00      A   
ATOM   4225  CD  LYS A 446     -32.615  22.632  -0.427  1.00 10.00      A   
ATOM   4226  CE  LYS A 446     -32.730  23.707   0.640  1.00 10.00      A   
ATOM   4227  NZ  LYS A 446     -32.442  25.066   0.105  1.00 10.00      A   
ATOM   4228  HZ1 LYS A 446     -33.119  25.309  -0.644  1.00 10.00      A   
ATOM   4229  HZ2 LYS A 446     -31.474  25.098  -0.293  1.00 10.00      A   
ATOM   4230  HZ3 LYS A 446     -32.513  25.776   0.865  1.00 10.00      A   
ATOM   4231  C   LYS A 446     -30.160  19.626  -0.913  1.00 10.00      A   
ATOM   4232  O   LYS A 446     -29.316  20.361  -0.406  1.00 10.00      A   
ATOM   4233  N   VAL A 447     -30.116  18.299  -0.812  1.00 10.00      A   
ATOM   4234  HN  VAL A 447     -30.830  17.756  -1.226  1.00 10.00      A   
ATOM   4235  CA  VAL A 447     -29.047  17.621  -0.078  1.00 10.00      A   
ATOM   4236  CB  VAL A 447     -29.234  16.083  -0.033  1.00 10.00      A   
ATOM   4237  CG1 VAL A 447     -29.075  15.452  -1.411  1.00 10.00      A   
ATOM   4238  CG2 VAL A 447     -28.283  15.452   0.973  1.00 10.00      A   
ATOM   4239  C   VAL A 447     -27.665  17.980  -0.628  1.00 10.00      A   
ATOM   4240  O   VAL A 447     -26.712  18.163   0.133  1.00 10.00      A   
ATOM   4241  N   PHE A 448     -27.574  18.117  -1.945  1.00 10.00      A   
ATOM   4242  HN  PHE A 448     -28.374  17.986  -2.495  1.00 10.00      A   
ATOM   4243  CA  PHE A 448     -26.317  18.453  -2.595  1.00 10.00      A   
ATOM   4244  CB  PHE A 448     -26.443  18.327  -4.111  1.00 10.00      A   
ATOM   4245  CG  PHE A 448     -26.641  16.916  -4.579  1.00 10.00      A   
ATOM   4246  CD1 PHE A 448     -27.913  16.392  -4.715  1.00 10.00      A   
ATOM   4247  CD2 PHE A 448     -25.556  16.110  -4.870  1.00 10.00      A   
ATOM   4248  CE1 PHE A 448     -28.101  15.090  -5.134  1.00 10.00      A   
ATOM   4249  CE2 PHE A 448     -25.733  14.806  -5.292  1.00 10.00      A   
ATOM   4250  CZ  PHE A 448     -27.009  14.295  -5.423  1.00 10.00      A   
ATOM   4251  C   PHE A 448     -25.872  19.851  -2.203  1.00 10.00      A   
ATOM   4252  O   PHE A 448     -24.679  20.120  -2.073  1.00 10.00      A   
ATOM   4253  N   GLU A 449     -26.842  20.734  -2.005  1.00 10.00      A   
ATOM   4254  HN  GLU A 449     -27.773  20.456  -2.129  1.00 10.00      A   
ATOM   4255  CA  GLU A 449     -26.557  22.102  -1.605  1.00 10.00      A   
ATOM   4256  CB  GLU A 449     -27.830  22.951  -1.669  1.00 10.00      A   
ATOM   4257  CG  GLU A 449     -27.685  24.348  -1.082  1.00 10.00      A   
ATOM   4258  CD  GLU A 449     -28.925  25.193  -1.276  1.00 10.00      A   
ATOM   4259  OE1 GLU A 449     -29.994  24.805  -0.773  1.00 10.00      A   
ATOM   4260  OE2 GLU A 449     -28.835  26.254  -1.931  1.00 10.00      A   
ATOM   4261  C   GLU A 449     -25.979  22.109  -0.195  1.00 10.00      A   
ATOM   4262  O   GLU A 449     -25.014  22.822   0.093  1.00 10.00      A   
ATOM   4263  N   TYR A 450     -26.565  21.286   0.670  1.00 10.00      A   
ATOM   4264  HN  TYR A 450     -27.324  20.741   0.365  1.00 10.00      A   
ATOM   4265  CA  TYR A 450     -26.113  21.172   2.054  1.00 10.00      A   
ATOM   4266  CB  TYR A 450     -27.055  20.271   2.863  1.00 10.00      A   
ATOM   4267  CG  TYR A 450     -28.397  20.892   3.187  1.00 10.00      A   
ATOM   4268  CD1 TYR A 450     -29.581  20.240   2.867  1.00 10.00      A   
ATOM   4269  CD2 TYR A 450     -28.481  22.130   3.814  1.00 10.00      A   
ATOM   4270  CE1 TYR A 450     -30.808  20.804   3.162  1.00 10.00      A   
ATOM   4271  CE2 TYR A 450     -29.705  22.701   4.113  1.00 10.00      A   
ATOM   4272  CZ  TYR A 450     -30.865  22.033   3.785  1.00 10.00      A   
ATOM   4273  OH  TYR A 450     -32.089  22.592   4.083  1.00 10.00      A   
ATOM   4274  HH  TYR A 450     -32.072  23.538   3.880  1.00 10.00      A   
ATOM   4275  C   TYR A 450     -24.703  20.605   2.108  1.00 10.00      A   
ATOM   4276  O   TYR A 450     -23.819  21.163   2.759  1.00 10.00      A   
ATOM   4277  N   ILE A 451     -24.496  19.505   1.400  1.00 10.00      A   
ATOM   4278  HN  ILE A 451     -25.238  19.124   0.878  1.00 10.00      A   
ATOM   4279  CA  ILE A 451     -23.197  18.850   1.368  1.00 10.00      A   
ATOM   4280  CB  ILE A 451     -23.241  17.512   0.596  1.00 10.00      A   
ATOM   4281  CG1 ILE A 451     -24.180  16.525   1.300  1.00 10.00      A   
ATOM   4282  CG2 ILE A 451     -21.846  16.917   0.465  1.00 10.00      A   
ATOM   4283  CD1 ILE A 451     -24.412  15.237   0.537  1.00 10.00      A   
ATOM   4284  C   ILE A 451     -22.119  19.767   0.792  1.00 10.00      A   
ATOM   4285  O   ILE A 451     -21.025  19.862   1.339  1.00 10.00      A   
ATOM   4286  N   GLY A 452     -22.444  20.460  -0.292  1.00 10.00      A   
ATOM   4287  HN  GLY A 452     -23.340  20.352  -0.683  1.00 10.00      A   
ATOM   4288  CA  GLY A 452     -21.487  21.356  -0.920  1.00 10.00      A   
ATOM   4289  C   GLY A 452     -21.079  22.515  -0.024  1.00 10.00      A   
ATOM   4290  O   GLY A 452     -19.937  22.973  -0.073  1.00 10.00      A   
ATOM   4291  N   THR A 453     -21.998  22.981   0.808  1.00 10.00      A   
ATOM   4292  HN  THR A 453     -22.889  22.566   0.824  1.00 10.00      A   
ATOM   4293  CA  THR A 453     -21.717  24.098   1.694  1.00 10.00      A   
ATOM   4294  CB  THR A 453     -23.001  24.893   2.007  1.00 10.00      A   
ATOM   4295  OG1 THR A 453     -23.772  25.038   0.806  1.00 10.00      A   
ATOM   4296  HG1 THR A 453     -24.386  24.292   0.730  1.00 10.00      A   
ATOM   4297  CG2 THR A 453     -22.658  26.272   2.543  1.00 10.00      A   
ATOM   4298  C   THR A 453     -21.063  23.653   3.007  1.00 10.00      A   
ATOM   4299  O   THR A 453     -20.192  24.341   3.541  1.00 10.00      A   
ATOM   4300  N   TYR A 454     -21.464  22.498   3.520  1.00 10.00      A   
ATOM   4301  HN  TYR A 454     -22.136  21.963   3.043  1.00 10.00      A   
ATOM   4302  CA  TYR A 454     -20.930  22.015   4.786  1.00 10.00      A   
ATOM   4303  CB  TYR A 454     -22.024  21.370   5.637  1.00 10.00      A   
ATOM   4304  CG  TYR A 454     -23.167  22.306   5.971  1.00 10.00      A   
ATOM   4305  CD1 TYR A 454     -24.484  21.944   5.724  1.00 10.00      A   
ATOM   4306  CD2 TYR A 454     -22.927  23.556   6.528  1.00 10.00      A   
ATOM   4307  CE1 TYR A 454     -25.529  22.801   6.019  1.00 10.00      A   
ATOM   4308  CE2 TYR A 454     -23.965  24.418   6.828  1.00 10.00      A   
ATOM   4309  CZ  TYR A 454     -25.263  24.037   6.572  1.00 10.00      A   
ATOM   4310  OH  TYR A 454     -26.296  24.899   6.868  1.00 10.00      A   
ATOM   4311  HH  TYR A 454     -25.971  25.809   6.822  1.00 10.00      A   
ATOM   4312  C   TYR A 454     -19.721  21.091   4.639  1.00 10.00      A   
ATOM   4313  O   TYR A 454     -18.705  21.288   5.310  1.00 10.00      A   
ATOM   4314  N   ALA A 455     -19.816  20.100   3.767  1.00 10.00      A   
ATOM   4315  HN  ALA A 455     -20.625  20.011   3.219  1.00 10.00      A   
ATOM   4316  CA  ALA A 455     -18.725  19.156   3.578  1.00 10.00      A   
ATOM   4317  CB  ALA A 455     -19.241  17.822   3.064  1.00 10.00      A   
ATOM   4318  C   ALA A 455     -17.648  19.721   2.663  1.00 10.00      A   
ATOM   4319  O   ALA A 455     -17.764  19.680   1.438  1.00 10.00      A   
ATOM   4320  N   LYS A 456     -16.600  20.257   3.267  1.00 10.00      A   
ATOM   4321  HN  LYS A 456     -16.566  20.267   4.249  1.00 10.00      A   
ATOM   4322  CA  LYS A 456     -15.495  20.827   2.510  1.00 10.00      A   
ATOM   4323  CB  LYS A 456     -15.056  22.164   3.121  1.00 10.00      A   
ATOM   4324  CG  LYS A 456     -16.136  23.236   3.152  1.00 10.00      A   
ATOM   4325  CD  LYS A 456     -16.613  23.590   1.751  1.00 10.00      A   
ATOM   4326  CE  LYS A 456     -17.536  24.798   1.770  1.00 10.00      A   
ATOM   4327  NZ  LYS A 456     -18.183  25.023   0.450  1.00 10.00      A   
ATOM   4328  HZ1 LYS A 456     -18.669  25.943   0.442  1.00 10.00      A   
ATOM   4329  HZ2 LYS A 456     -18.885  24.277   0.259  1.00 10.00      A   
ATOM   4330  HZ3 LYS A 456     -17.468  25.014  -0.309  1.00 10.00      A   
ATOM   4331  C   LYS A 456     -14.316  19.858   2.474  1.00 10.00      A   
ATOM   4332  O   LYS A 456     -13.515  19.875   1.538  1.00 10.00      A   
ATOM   4333  N   LYS A 457     -14.236  18.997   3.488  1.00 10.00      A   
ATOM   4334  HN  LYS A 457     -14.930  19.008   4.181  1.00 10.00      A   
ATOM   4335  CA  LYS A 457     -13.152  18.028   3.596  1.00 10.00      A   
ATOM   4336  CB  LYS A 457     -12.679  17.922   5.048  1.00 10.00      A   
ATOM   4337  CG  LYS A 457     -11.548  18.872   5.406  1.00 10.00      A   
ATOM   4338  CD  LYS A 457     -11.148  18.747   6.871  1.00 10.00      A   
ATOM   4339  CE  LYS A 457     -12.228  19.297   7.793  1.00 10.00      A   
ATOM   4340  NZ  LYS A 457     -12.409  20.764   7.631  1.00 10.00      A   
ATOM   4341  HZ1 LYS A 457     -13.134  21.114   8.288  1.00 10.00      A   
ATOM   4342  HZ2 LYS A 457     -12.705  20.988   6.661  1.00 10.00      A   
ATOM   4343  HZ3 LYS A 457     -11.517  21.255   7.830  1.00 10.00      A   
ATOM   4344  C   LYS A 457     -13.557  16.652   3.078  1.00 10.00      A   
ATOM   4345  O   LYS A 457     -12.803  15.684   3.217  1.00 10.00      A   
ATOM   4346  N   MET A 458     -14.746  16.564   2.491  1.00 10.00      A   
ATOM   4347  HN  MET A 458     -15.301  17.364   2.408  1.00 10.00      A   
ATOM   4348  CA  MET A 458     -15.237  15.302   1.954  1.00 10.00      A   
ATOM   4349  CB  MET A 458     -16.726  15.397   1.631  1.00 10.00      A   
ATOM   4350  CG  MET A 458     -17.377  14.064   1.305  1.00 10.00      A   
ATOM   4351  SD  MET A 458     -19.070  14.254   0.725  1.00 10.00      A   
ATOM   4352  CE  MET A 458     -18.807  15.296  -0.709  1.00 10.00      A   
ATOM   4353  C   MET A 458     -14.445  14.937   0.708  1.00 10.00      A   
ATOM   4354  O   MET A 458     -14.661  15.498  -0.367  1.00 10.00      A   
ATOM   4355  N   GLU A 459     -13.524  13.998   0.868  1.00 10.00      A   
ATOM   4356  HN  GLU A 459     -13.421  13.584   1.750  1.00 10.00      A   
ATOM   4357  CA  GLU A 459     -12.661  13.563  -0.218  1.00 10.00      A   
ATOM   4358  CB  GLU A 459     -11.357  12.992   0.343  1.00 10.00      A   
ATOM   4359  CG  GLU A 459     -10.534  14.022   1.107  1.00 10.00      A   
ATOM   4360  CD  GLU A 459      -9.300  13.450   1.771  1.00 10.00      A   
ATOM   4361  OE1 GLU A 459      -8.318  13.159   1.060  1.00 10.00      A   
ATOM   4362  OE2 GLU A 459      -9.300  13.306   3.012  1.00 10.00      A   
ATOM   4363  C   GLU A 459     -13.341  12.575  -1.165  1.00 10.00      A   
ATOM   4364  O   GLU A 459     -12.996  12.508  -2.348  1.00 10.00      A   
ATOM   4365  N   MET A 460     -14.304  11.814  -0.668  1.00 10.00      A   
ATOM   4366  HN  MET A 460     -14.557  11.907   0.279  1.00 10.00      A   
ATOM   4367  CA  MET A 460     -14.996  10.842  -1.512  1.00 10.00      A   
ATOM   4368  CB  MET A 460     -14.431   9.430  -1.325  1.00 10.00      A   
ATOM   4369  CG  MET A 460     -15.133   8.371  -2.164  1.00 10.00      A   
ATOM   4370  SD  MET A 460     -14.284   6.783  -2.155  1.00 10.00      A   
ATOM   4371  CE  MET A 460     -15.351   5.838  -3.242  1.00 10.00      A   
ATOM   4372  C   MET A 460     -16.502  10.851  -1.287  1.00 10.00      A   
ATOM   4373  O   MET A 460     -16.972  10.792  -0.150  1.00 10.00      A   
ATOM   4374  N   LEU A 461     -17.247  10.919  -2.384  1.00 10.00      A   
ATOM   4375  HN  LEU A 461     -16.803  10.959  -3.259  1.00 10.00      A   
ATOM   4376  CA  LEU A 461     -18.699  10.932  -2.332  1.00 10.00      A   
ATOM   4377  CB  LEU A 461     -19.225  12.345  -2.590  1.00 10.00      A   
ATOM   4378  CG  LEU A 461     -20.747  12.493  -2.691  1.00 10.00      A   
ATOM   4379  CD1 LEU A 461     -21.406  12.253  -1.341  1.00 10.00      A   
ATOM   4380  CD2 LEU A 461     -21.118  13.862  -3.238  1.00 10.00      A   
ATOM   4381  C   LEU A 461     -19.279   9.968  -3.360  1.00 10.00      A   
ATOM   4382  O   LEU A 461     -18.906   9.995  -4.534  1.00 10.00      A   
ATOM   4383  N   SER A 462     -20.179   9.110  -2.911  1.00 10.00      A   
ATOM   4384  HN  SER A 462     -20.419   9.125  -1.957  1.00 10.00      A   
ATOM   4385  CA  SER A 462     -20.821   8.141  -3.789  1.00 10.00      A   
ATOM   4386  CB  SER A 462     -20.593   6.720  -3.269  1.00 10.00      A   
ATOM   4387  OG  SER A 462     -19.212   6.479  -3.057  1.00 10.00      A   
ATOM   4388  HG  SER A 462     -18.862   5.951  -3.785  1.00 10.00      A   
ATOM   4389  C   SER A 462     -22.315   8.450  -3.915  1.00 10.00      A   
ATOM   4390  O   SER A 462     -23.062   8.375  -2.935  1.00 10.00      A   
ATOM   4391  N   VAL A 463     -22.736   8.825  -5.121  1.00 10.00      A   
ATOM   4392  HN  VAL A 463     -22.088   8.864  -5.866  1.00 10.00      A   
ATOM   4393  CA  VAL A 463     -24.129   9.170  -5.380  1.00 10.00      A   
ATOM   4394  CB  VAL A 463     -24.251  10.559  -6.047  1.00 10.00      A   
ATOM   4395  CG1 VAL A 463     -25.705  10.987  -6.134  1.00 10.00      A   
ATOM   4396  CG2 VAL A 463     -23.431  11.598  -5.299  1.00 10.00      A   
ATOM   4397  C   VAL A 463     -24.800   8.131  -6.274  1.00 10.00      A   
ATOM   4398  O   VAL A 463     -24.272   7.770  -7.327  1.00 10.00      A   
ATOM   4399  N   ALA A 464     -25.965   7.656  -5.848  1.00 10.00      A   
ATOM   4400  HN  ALA A 464     -26.329   7.972  -4.993  1.00 10.00      A   
ATOM   4401  CA  ALA A 464     -26.717   6.674  -6.609  1.00 10.00      A   
ATOM   4402  CB  ALA A 464     -26.361   5.267  -6.151  1.00 10.00      A   
ATOM   4403  C   ALA A 464     -28.212   6.922  -6.458  1.00 10.00      A   
ATOM   4404  O   ALA A 464     -28.734   6.914  -5.341  1.00 10.00      A   
ATOM   4405  N   PHE A 465     -28.889   7.155  -7.586  1.00 10.00      A   
ATOM   4406  HN  PHE A 465     -28.399   7.158  -8.439  1.00 10.00      A   
ATOM   4407  CA  PHE A 465     -30.334   7.405  -7.600  1.00 10.00      A   
ATOM   4408  CB  PHE A 465     -31.108   6.172  -7.112  1.00 10.00      A   
ATOM   4409  CG  PHE A 465     -31.082   5.003  -8.051  1.00 10.00      A   
ATOM   4410  CD1 PHE A 465     -30.182   3.962  -7.865  1.00 10.00      A   
ATOM   4411  CD2 PHE A 465     -31.965   4.936  -9.116  1.00 10.00      A   
ATOM   4412  CE1 PHE A 465     -30.164   2.879  -8.723  1.00 10.00      A   
ATOM   4413  CE2 PHE A 465     -31.951   3.859  -9.979  1.00 10.00      A   
ATOM   4414  CZ  PHE A 465     -31.050   2.828  -9.783  1.00 10.00      A   
ATOM   4415  C   PHE A 465     -30.698   8.622  -6.750  1.00 10.00      A   
ATOM   4416  O   PHE A 465     -31.720   8.628  -6.063  1.00 10.00      A   
ATOM   4417  N   ALA A 466     -29.867   9.653  -6.803  1.00 10.00      A   
ATOM   4418  HN  ALA A 466     -29.079   9.606  -7.387  1.00 10.00      A   
ATOM   4419  CA  ALA A 466     -30.105  10.861  -6.026  1.00 10.00      A   
ATOM   4420  CB  ALA A 466     -29.216  10.876  -4.793  1.00 10.00      A   
ATOM   4421  C   ALA A 466     -29.863  12.110  -6.866  1.00 10.00      A   
ATOM   4422  O   ALA A 466     -28.992  12.125  -7.739  1.00 10.00      A   
ATOM   4423  N   GLY A 467     -30.636  13.153  -6.602  1.00 10.00      A   
ATOM   4424  HN  GLY A 467     -31.325  13.078  -5.906  1.00 10.00      A   
ATOM   4425  CA  GLY A 467     -30.494  14.392  -7.337  1.00 10.00      A   
ATOM   4426  C   GLY A 467     -31.704  14.682  -8.192  1.00 10.00      A   
ATOM   4427  O   GLY A 467     -32.476  13.774  -8.505  1.00 10.00      A   
ATOM   4428  N   ASP A 468     -31.884  15.938  -8.567  1.00 10.00      A   
ATOM   4429  HN  ASP A 468     -31.242  16.628  -8.282  1.00 10.00      A   
ATOM   4430  CA  ASP A 468     -33.018  16.319  -9.390  1.00 10.00      A   
ATOM   4431  CB  ASP A 468     -33.949  17.269  -8.634  1.00 10.00      A   
ATOM   4432  CG  ASP A 468     -35.231  17.562  -9.387  1.00 10.00      A   
ATOM   4433  OD1 ASP A 468     -35.617  18.746  -9.470  1.00 10.00      A   
ATOM   4434  OD2 ASP A 468     -35.866  16.610  -9.883  1.00 10.00      A   
ATOM   4435  C   ASP A 468     -32.557  16.937 -10.704  1.00 10.00      A   
ATOM   4436  O   ASP A 468     -33.099  16.633 -11.765  1.00 10.00      A   
ATOM   4437  N   SER A 469     -31.541  17.787 -10.638  1.00 10.00      A   
ATOM   4438  HN  SER A 469     -31.137  17.992  -9.761  1.00 10.00      A   
ATOM   4439  CA  SER A 469     -31.021  18.432 -11.833  1.00 10.00      A   
ATOM   4440  CB  SER A 469     -31.779  19.738 -12.101  1.00 10.00      A   
ATOM   4441  OG  SER A 469     -31.512  20.712 -11.103  1.00 10.00      A   
ATOM   4442  HG  SER A 469     -31.721  20.343 -10.224  1.00 10.00      A   
ATOM   4443  C   SER A 469     -29.523  18.694 -11.715  1.00 10.00      A   
ATOM   4444  O   SER A 469     -28.874  18.226 -10.778  1.00 10.00      A   
ATOM   4445  N   ASP A 470     -28.983  19.459 -12.665  1.00 10.00      A   
ATOM   4446  HN  ASP A 470     -29.557  19.797 -13.384  1.00 10.00      A   
ATOM   4447  CA  ASP A 470     -27.561  19.797 -12.684  1.00 10.00      A   
ATOM   4448  CB  ASP A 470     -27.207  20.538 -13.975  1.00 10.00      A   
ATOM   4449  CG  ASP A 470     -26.871  19.601 -15.112  1.00 10.00      A   
ATOM   4450  OD1 ASP A 470     -25.680  19.504 -15.477  1.00 10.00      A   
ATOM   4451  OD2 ASP A 470     -27.803  18.958 -15.641  1.00 10.00      A   
ATOM   4452  C   ASP A 470     -27.165  20.648 -11.485  1.00 10.00      A   
ATOM   4453  O   ASP A 470     -25.987  20.725 -11.130  1.00 10.00      A   
ATOM   4454  N   LEU A 471     -28.151  21.286 -10.867  1.00 10.00      A   
ATOM   4455  HN  LEU A 471     -29.068  21.176 -11.198  1.00 10.00      A   
ATOM   4456  CA  LEU A 471     -27.906  22.135  -9.707  1.00 10.00      A   
ATOM   4457  CB  LEU A 471     -29.213  22.739  -9.193  1.00 10.00      A   
ATOM   4458  CG  LEU A 471     -29.830  23.842 -10.054  1.00 10.00      A   
ATOM   4459  CD1 LEU A 471     -31.156  24.291  -9.463  1.00 10.00      A   
ATOM   4460  CD2 LEU A 471     -28.875  25.019 -10.189  1.00 10.00      A   
ATOM   4461  C   LEU A 471     -27.214  21.355  -8.599  1.00 10.00      A   
ATOM   4462  O   LEU A 471     -26.270  21.847  -7.979  1.00 10.00      A   
ATOM   4463  N   GLY A 472     -27.674  20.133  -8.371  1.00 10.00      A   
ATOM   4464  HN  GLY A 472     -28.426  19.792  -8.902  1.00 10.00      A   
ATOM   4465  CA  GLY A 472     -27.087  19.302  -7.343  1.00 10.00      A   
ATOM   4466  C   GLY A 472     -25.622  19.011  -7.606  1.00 10.00      A   
ATOM   4467  O   GLY A 472     -24.777  19.186  -6.728  1.00 10.00      A   
ATOM   4468  N   MET A 473     -25.321  18.591  -8.828  1.00 10.00      A   
ATOM   4469  HN  MET A 473     -26.039  18.495  -9.486  1.00 10.00      A   
ATOM   4470  CA  MET A 473     -23.950  18.271  -9.217  1.00 10.00      A   
ATOM   4471  CB  MET A 473     -23.920  17.659 -10.623  1.00 10.00      A   
ATOM   4472  CG  MET A 473     -22.519  17.421 -11.170  1.00 10.00      A   
ATOM   4473  SD  MET A 473     -22.492  16.362 -12.632  1.00 10.00      A   
ATOM   4474  CE  MET A 473     -23.477  17.323 -13.777  1.00 10.00      A   
ATOM   4475  C   MET A 473     -23.053  19.506  -9.153  1.00 10.00      A   
ATOM   4476  O   MET A 473     -21.898  19.434  -8.725  1.00 10.00      A   
ATOM   4477  N   HIS A 474     -23.603  20.641  -9.562  1.00 10.00      A   
ATOM   4478  HN  HIS A 474     -24.533  20.632  -9.874  1.00 10.00      A   
ATOM   4479  CA  HIS A 474     -22.864  21.898  -9.562  1.00 10.00      A   
ATOM   4480  CB  HIS A 474     -23.676  23.011 -10.244  1.00 10.00      A   
ATOM   4481  CG  HIS A 474     -22.986  24.342 -10.287  1.00 10.00      A   
ATOM   4482  ND1 HIS A 474     -22.063  24.649 -11.262  1.00 10.00      A   
ATOM   4483  CD2 HIS A 474     -23.108  25.394  -9.445  1.00 10.00      A   
ATOM   4484  CE1 HIS A 474     -21.646  25.875 -10.986  1.00 10.00      A   
ATOM   4485  NE2 HIS A 474     -22.252  26.358  -9.899  1.00 10.00      A   
ATOM   4486  HE2 HIS A 474     -22.102  27.236  -9.484  1.00 10.00      A   
ATOM   4487  C   HIS A 474     -22.468  22.308  -8.148  1.00 10.00      A   
ATOM   4488  O   HIS A 474     -21.326  22.703  -7.908  1.00 10.00      A   
ATOM   4489  N   HIS A 475     -23.411  22.184  -7.217  1.00 10.00      A   
ATOM   4490  HN  HIS A 475     -24.294  21.835  -7.476  1.00 10.00      A   
ATOM   4491  CA  HIS A 475     -23.177  22.552  -5.824  1.00 10.00      A   
ATOM   4492  CB  HIS A 475     -24.460  22.455  -5.000  1.00 10.00      A   
ATOM   4493  CG  HIS A 475     -25.178  23.761  -4.878  1.00 10.00      A   
ATOM   4494  ND1 HIS A 475     -25.019  24.629  -3.819  1.00 10.00      A   
ATOM   4495  HD1 HIS A 475     -24.434  24.493  -3.042  1.00 10.00      A   
ATOM   4496  CD2 HIS A 475     -26.073  24.349  -5.712  1.00 10.00      A   
ATOM   4497  CE1 HIS A 475     -25.804  25.690  -4.035  1.00 10.00      A   
ATOM   4498  NE2 HIS A 475     -26.465  25.572  -5.173  1.00 10.00      A   
ATOM   4499  C   HIS A 475     -22.062  21.732  -5.187  1.00 10.00      A   
ATOM   4500  O   HIS A 475     -21.370  22.208  -4.290  1.00 10.00      A   
ATOM   4501  N   VAL A 476     -21.884  20.507  -5.653  1.00 10.00      A   
ATOM   4502  HN  VAL A 476     -22.461  20.180  -6.376  1.00 10.00      A   
ATOM   4503  CA  VAL A 476     -20.843  19.639  -5.122  1.00 10.00      A   
ATOM   4504  CB  VAL A 476     -21.079  18.166  -5.522  1.00 10.00      A   
ATOM   4505  CG1 VAL A 476     -20.004  17.260  -4.933  1.00 10.00      A   
ATOM   4506  CG2 VAL A 476     -22.465  17.711  -5.093  1.00 10.00      A   
ATOM   4507  C   VAL A 476     -19.481  20.075  -5.648  1.00 10.00      A   
ATOM   4508  O   VAL A 476     -18.548  20.317  -4.874  1.00 10.00      A   
ATOM   4509  N   LEU A 477     -19.382  20.192  -6.969  1.00 10.00      A   
ATOM   4510  HN  LEU A 477     -20.170  20.004  -7.527  1.00 10.00      A   
ATOM   4511  CA  LEU A 477     -18.134  20.578  -7.619  1.00 10.00      A   
ATOM   4512  CB  LEU A 477     -18.261  20.443  -9.138  1.00 10.00      A   
ATOM   4513  CG  LEU A 477     -18.577  19.042  -9.672  1.00 10.00      A   
ATOM   4514  CD1 LEU A 477     -18.812  19.084 -11.175  1.00 10.00      A   
ATOM   4515  CD2 LEU A 477     -17.455  18.071  -9.332  1.00 10.00      A   
ATOM   4516  C   LEU A 477     -17.695  21.991  -7.238  1.00 10.00      A   
ATOM   4517  O   LEU A 477     -16.506  22.282  -7.166  1.00 10.00      A   
ATOM   4518  N   SER A 478     -18.656  22.863  -6.988  1.00 10.00      A   
ATOM   4519  HN  SER A 478     -19.594  22.579  -7.069  1.00 10.00      A   
ATOM   4520  CA  SER A 478     -18.354  24.239  -6.613  1.00 10.00      A   
ATOM   4521  CB  SER A 478     -19.319  25.200  -7.313  1.00 10.00      A   
ATOM   4522  OG  SER A 478     -19.630  24.746  -8.623  1.00 10.00      A   
ATOM   4523  HG  SER A 478     -20.365  24.119  -8.574  1.00 10.00      A   
ATOM   4524  C   SER A 478     -18.426  24.430  -5.096  1.00 10.00      A   
ATOM   4525  O   SER A 478     -18.331  25.552  -4.595  1.00 10.00      A   
ATOM   4526  N   GLY A 479     -18.568  23.330  -4.367  1.00 10.00      A   
ATOM   4527  HN  GLY A 479     -18.600  22.457  -4.809  1.00 10.00      A   
ATOM   4528  CA  GLY A 479     -18.670  23.410  -2.925  1.00 10.00      A   
ATOM   4529  C   GLY A 479     -17.518  22.746  -2.202  1.00 10.00      A   
ATOM   4530  O   GLY A 479     -16.804  23.399  -1.438  1.00 10.00      A   
ATOM   4531  N   CYS A 480     -17.328  21.455  -2.448  1.00 10.00      A   
ATOM   4532  HN  CYS A 480     -17.912  21.000  -3.098  1.00 10.00      A   
ATOM   4533  CA  CYS A 480     -16.266  20.693  -1.797  1.00 10.00      A   
ATOM   4534  CB  CYS A 480     -16.408  19.210  -2.117  1.00 10.00      A   
ATOM   4535  SG  CYS A 480     -18.037  18.548  -1.721  1.00 10.00      A   
ATOM   4536  HG  CYS A 480     -18.318  18.888  -0.470  1.00 10.00      A   
ATOM   4537  C   CYS A 480     -14.882  21.196  -2.186  1.00 10.00      A   
ATOM   4538  O   CYS A 480     -14.620  21.494  -3.351  1.00 10.00      A   
ATOM   4539  N   ASP A 481     -13.993  21.269  -1.202  1.00 10.00      A   
ATOM   4540  HN  ASP A 481     -14.252  20.975  -0.301  1.00 10.00      A   
ATOM   4541  CA  ASP A 481     -12.634  21.751  -1.427  1.00 10.00      A   
ATOM   4542  CB  ASP A 481     -12.184  22.635  -0.260  1.00 10.00      A   
ATOM   4543  CG  ASP A 481     -11.293  23.782  -0.690  1.00 10.00      A   
ATOM   4544  OD1 ASP A 481     -11.797  24.711  -1.358  1.00 10.00      A   
ATOM   4545  OD2 ASP A 481     -10.092  23.776  -0.342  1.00 10.00      A   
ATOM   4546  C   ASP A 481     -11.665  20.589  -1.620  1.00 10.00      A   
ATOM   4547  O   ASP A 481     -10.918  20.546  -2.599  1.00 10.00      A   
ATOM   4548  N   SER A 482     -11.699  19.635  -0.698  1.00 10.00      A   
ATOM   4549  HN  SER A 482     -12.324  19.718   0.054  1.00 10.00      A   
ATOM   4550  CA  SER A 482     -10.825  18.468  -0.759  1.00 10.00      A   
ATOM   4551  CB  SER A 482     -10.445  18.012   0.654  1.00 10.00      A   
ATOM   4552  OG  SER A 482      -9.956  19.094   1.428  1.00 10.00      A   
ATOM   4553  HG  SER A 482      -9.342  18.758   2.090  1.00 10.00      A   
ATOM   4554  C   SER A 482     -11.479  17.315  -1.520  1.00 10.00      A   
ATOM   4555  O   SER A 482     -11.596  16.214  -1.000  1.00 10.00      A   
ATOM   4556  N   LEU A 483     -11.895  17.566  -2.757  1.00 10.00      A   
ATOM   4557  HN  LEU A 483     -11.766  18.458  -3.135  1.00 10.00      A   
ATOM   4558  CA  LEU A 483     -12.530  16.535  -3.566  1.00 10.00      A   
ATOM   4559  CB  LEU A 483     -13.430  17.164  -4.632  1.00 10.00      A   
ATOM   4560  CG  LEU A 483     -14.936  16.975  -4.445  1.00 10.00      A   
ATOM   4561  CD1 LEU A 483     -15.691  17.650  -5.575  1.00 10.00      A   
ATOM   4562  CD2 LEU A 483     -15.288  15.496  -4.375  1.00 10.00      A   
ATOM   4563  C   LEU A 483     -11.483  15.635  -4.215  1.00 10.00      A   
ATOM   4564  O   LEU A 483     -10.509  16.116  -4.792  1.00 10.00      A   
ATOM   4565  N   ARG A 484     -11.689  14.331  -4.108  1.00 10.00      A   
ATOM   4566  HN  ARG A 484     -12.485  14.014  -3.633  1.00 10.00      A   
ATOM   4567  CA  ARG A 484     -10.769  13.355  -4.672  1.00 10.00      A   
ATOM   4568  CB  ARG A 484     -10.046  12.597  -3.558  1.00 10.00      A   
ATOM   4569  CG  ARG A 484      -8.733  13.218  -3.110  1.00 10.00      A   
ATOM   4570  CD  ARG A 484      -8.154  12.470  -1.920  1.00 10.00      A   
ATOM   4571  NE  ARG A 484      -8.337  11.021  -2.030  1.00 10.00      A   
ATOM   4572  HE  ARG A 484      -8.374  10.639  -2.929  1.00 10.00      A   
ATOM   4573  CZ  ARG A 484      -8.455  10.206  -0.985  1.00 10.00      A   
ATOM   4574  NH1 ARG A 484      -8.415  10.679   0.255  1.00 10.00      A   
ATOM   4575 HH11 ARG A 484      -8.497  10.027   1.065  1.00 10.00      A   
ATOM   4576 HH12 ARG A 484      -8.307  11.712   0.431  1.00 10.00      A   
ATOM   4577  NH2 ARG A 484      -8.650   8.912  -1.169  1.00 10.00      A   
ATOM   4578 HH21 ARG A 484      -8.736   8.272  -0.348  1.00 10.00      A   
ATOM   4579 HH22 ARG A 484      -8.718   8.507  -2.127  1.00 10.00      A   
ATOM   4580  C   ARG A 484     -11.497  12.364  -5.579  1.00 10.00      A   
ATOM   4581  O   ARG A 484     -11.274  12.343  -6.789  1.00 10.00      A   
ATOM   4582  N   LYS A 485     -12.372  11.552  -4.988  1.00 10.00      A   
ATOM   4583  HN  LYS A 485     -12.538  11.646  -4.023  1.00 10.00      A   
ATOM   4584  CA  LYS A 485     -13.117  10.548  -5.741  1.00 10.00      A   
ATOM   4585  CB  LYS A 485     -12.848   9.134  -5.198  1.00 10.00      A   
ATOM   4586  CG  LYS A 485     -11.409   8.657  -5.356  1.00 10.00      A   
ATOM   4587  CD  LYS A 485     -11.261   7.175  -5.030  1.00 10.00      A   
ATOM   4588  CE  LYS A 485     -11.218   6.924  -3.531  1.00 10.00      A   
ATOM   4589  NZ  LYS A 485     -10.671   5.579  -3.210  1.00 10.00      A   
ATOM   4590  HZ1 LYS A 485     -11.424   4.952  -2.863  1.00 10.00      A   
ATOM   4591  HZ2 LYS A 485      -9.932   5.660  -2.481  1.00 10.00      A   
ATOM   4592  HZ3 LYS A 485     -10.243   5.151  -4.054  1.00 10.00      A   
ATOM   4593  C   LYS A 485     -14.612  10.846  -5.722  1.00 10.00      A   
ATOM   4594  O   LYS A 485     -15.199  11.068  -4.663  1.00 10.00      A   
ATOM   4595  N   LEU A 486     -15.220  10.851  -6.896  1.00 10.00      A   
ATOM   4596  HN  LEU A 486     -14.703  10.656  -7.710  1.00 10.00      A   
ATOM   4597  CA  LEU A 486     -16.640  11.124  -7.013  1.00 10.00      A   
ATOM   4598  CB  LEU A 486     -16.860  12.559  -7.493  1.00 10.00      A   
ATOM   4599  CG  LEU A 486     -18.311  13.008  -7.657  1.00 10.00      A   
ATOM   4600  CD1 LEU A 486     -19.070  12.867  -6.349  1.00 10.00      A   
ATOM   4601  CD2 LEU A 486     -18.359  14.443  -8.147  1.00 10.00      A   
ATOM   4602  C   LEU A 486     -17.295  10.129  -7.960  1.00 10.00      A   
ATOM   4603  O   LEU A 486     -16.959  10.068  -9.148  1.00 10.00      A   
ATOM   4604  N   GLU A 487     -18.217   9.341  -7.424  1.00 10.00      A   
ATOM   4605  HN  GLU A 487     -18.440   9.445  -6.469  1.00 10.00      A   
ATOM   4606  CA  GLU A 487     -18.919   8.335  -8.208  1.00 10.00      A   
ATOM   4607  CB  GLU A 487     -18.730   6.946  -7.591  1.00 10.00      A   
ATOM   4608  CG  GLU A 487     -17.289   6.606  -7.252  1.00 10.00      A   
ATOM   4609  CD  GLU A 487     -17.118   5.154  -6.871  1.00 10.00      A   
ATOM   4610  OE1 GLU A 487     -17.616   4.760  -5.793  1.00 10.00      A   
ATOM   4611  OE2 GLU A 487     -16.488   4.405  -7.653  1.00 10.00      A   
ATOM   4612  C   GLU A 487     -20.402   8.662  -8.285  1.00 10.00      A   
ATOM   4613  O   GLU A 487     -21.062   8.831  -7.261  1.00 10.00      A   
ATOM   4614  N   ILE A 488     -20.920   8.755  -9.498  1.00 10.00      A   
ATOM   4615  HN  ILE A 488     -20.340   8.613 -10.277  1.00 10.00      A   
ATOM   4616  CA  ILE A 488     -22.325   9.069  -9.712  1.00 10.00      A   
ATOM   4617  CB  ILE A 488     -22.493  10.493 -10.284  1.00 10.00      A   
ATOM   4618  CG1 ILE A 488     -21.896  11.527  -9.327  1.00 10.00      A   
ATOM   4619  CG2 ILE A 488     -23.959  10.802 -10.545  1.00 10.00      A   
ATOM   4620  CD1 ILE A 488     -21.812  12.921  -9.905  1.00 10.00      A   
ATOM   4621  C   ILE A 488     -22.955   8.065 -10.674  1.00 10.00      A   
ATOM   4622  O   ILE A 488     -22.516   7.931 -11.818  1.00 10.00      A   
ATOM   4623  N   ARG A 489     -23.969   7.351 -10.201  1.00 10.00      A   
ATOM   4624  HN  ARG A 489     -24.262   7.487  -9.271  1.00 10.00      A   
ATOM   4625  CA  ARG A 489     -24.661   6.373 -11.026  1.00 10.00      A   
ATOM   4626  CB  ARG A 489     -24.281   4.933 -10.648  1.00 10.00      A   
ATOM   4627  CG  ARG A 489     -24.957   4.398  -9.393  1.00 10.00      A   
ATOM   4628  CD  ARG A 489     -25.162   2.894  -9.463  1.00 10.00      A   
ATOM   4629  NE  ARG A 489     -26.119   2.514 -10.503  1.00 10.00      A   
ATOM   4630  HE  ARG A 489     -26.635   3.238 -10.931  1.00 10.00      A   
ATOM   4631  CZ  ARG A 489     -26.330   1.261 -10.904  1.00 10.00      A   
ATOM   4632  NH1 ARG A 489     -25.658   0.261 -10.351  1.00 10.00      A   
ATOM   4633 HH11 ARG A 489     -24.958   0.452  -9.600  1.00 10.00      A   
ATOM   4634 HH12 ARG A 489     -25.827  -0.725 -10.666  1.00 10.00      A   
ATOM   4635  NH2 ARG A 489     -27.214   1.013 -11.858  1.00 10.00      A   
ATOM   4636 HH21 ARG A 489     -27.379   0.038 -12.182  1.00 10.00      A   
ATOM   4637 HH22 ARG A 489     -27.752   1.807 -12.295  1.00 10.00      A   
ATOM   4638  C   ARG A 489     -26.172   6.568 -10.949  1.00 10.00      A   
ATOM   4639  O   ARG A 489     -26.731   6.757  -9.863  1.00 10.00      A   
ATOM   4640  N   ASP A 490     -26.816   6.537 -12.113  1.00 10.00      A   
ATOM   4641  HN  ASP A 490     -26.294   6.411 -12.937  1.00 10.00      A   
ATOM   4642  CA  ASP A 490     -28.267   6.696 -12.215  1.00 10.00      A   
ATOM   4643  CB  ASP A 490     -29.017   5.520 -11.579  1.00 10.00      A   
ATOM   4644  CG  ASP A 490     -29.049   4.285 -12.459  1.00 10.00      A   
ATOM   4645  OD1 ASP A 490     -30.039   4.100 -13.200  1.00 10.00      A   
ATOM   4646  OD2 ASP A 490     -28.090   3.489 -12.408  1.00 10.00      A   
ATOM   4647  C   ASP A 490     -28.727   8.016 -11.614  1.00 10.00      A   
ATOM   4648  O   ASP A 490     -29.404   8.048 -10.585  1.00 10.00      A   
ATOM   4649  N   CYS A 491     -28.346   9.102 -12.261  1.00 10.00      A   
ATOM   4650  HN  CYS A 491     -27.806   9.010 -13.073  1.00 10.00      A   
ATOM   4651  CA  CYS A 491     -28.705  10.429 -11.806  1.00 10.00      A   
ATOM   4652  CB  CYS A 491     -27.542  11.049 -11.029  1.00 10.00      A   
ATOM   4653  SG  CYS A 491     -27.301  10.371  -9.371  1.00 10.00      A   
ATOM   4654  HG  CYS A 491     -27.857  11.215  -8.511  1.00 10.00      A   
ATOM   4655  C   CYS A 491     -29.068  11.308 -12.997  1.00 10.00      A   
ATOM   4656  O   CYS A 491     -28.487  11.168 -14.075  1.00 10.00      A   
ATOM   4657  N   PRO A 492     -30.030  12.229 -12.821  1.00 10.00      A   
ATOM   4658  CA  PRO A 492     -30.469  13.136 -13.890  1.00 10.00      A   
ATOM   4659  CB  PRO A 492     -31.811  13.650 -13.372  1.00 10.00      A   
ATOM   4660  CG  PRO A 492     -31.661  13.631 -11.889  1.00 10.00      A   
ATOM   4661  CD  PRO A 492     -30.776  12.455 -11.567  1.00 10.00      A   
ATOM   4662  C   PRO A 492     -29.504  14.303 -14.082  1.00 10.00      A   
ATOM   4663  O   PRO A 492     -29.908  15.406 -14.459  1.00 10.00      A   
ATOM   4664  N   PHE A 493     -28.231  14.052 -13.819  1.00 10.00      A   
ATOM   4665  HN  PHE A 493     -27.975  13.148 -13.538  1.00 10.00      A   
ATOM   4666  CA  PHE A 493     -27.200  15.066 -13.967  1.00 10.00      A   
ATOM   4667  CB  PHE A 493     -26.002  14.754 -13.064  1.00 10.00      A   
ATOM   4668  CG  PHE A 493     -26.291  14.786 -11.587  1.00 10.00      A   
ATOM   4669  CD1 PHE A 493     -25.394  14.232 -10.690  1.00 10.00      A   
ATOM   4670  CD2 PHE A 493     -27.452  15.364 -11.093  1.00 10.00      A   
ATOM   4671  CE1 PHE A 493     -25.645  14.251  -9.333  1.00 10.00      A   
ATOM   4672  CE2 PHE A 493     -27.710  15.387  -9.735  1.00 10.00      A   
ATOM   4673  CZ  PHE A 493     -26.805  14.829  -8.853  1.00 10.00      A   
ATOM   4674  C   PHE A 493     -26.750  15.110 -15.417  1.00 10.00      A   
ATOM   4675  O   PHE A 493     -26.374  14.080 -15.986  1.00 10.00      A   
ATOM   4676  N   GLY A 494     -26.813  16.288 -16.019  1.00 10.00      A   
ATOM   4677  HN  GLY A 494     -27.132  17.075 -15.522  1.00 10.00      A   
ATOM   4678  CA  GLY A 494     -26.415  16.430 -17.398  1.00 10.00      A   
ATOM   4679  C   GLY A 494     -24.951  16.767 -17.544  1.00 10.00      A   
ATOM   4680  O   GLY A 494     -24.120  16.356 -16.731  1.00 10.00      A   
ATOM   4681  N   ASP A 495     -24.636  17.522 -18.577  1.00 10.00      A   
ATOM   4682  HN  ASP A 495     -25.349  17.819 -19.185  1.00 10.00      A   
ATOM   4683  CA  ASP A 495     -23.265  17.922 -18.845  1.00 10.00      A   
ATOM   4684  CB  ASP A 495     -22.871  17.553 -20.281  1.00 10.00      A   
ATOM   4685  CG  ASP A 495     -23.983  17.796 -21.289  1.00 10.00      A   
ATOM   4686  OD1 ASP A 495     -24.443  16.819 -21.916  1.00 10.00      A   
ATOM   4687  OD2 ASP A 495     -24.408  18.958 -21.458  1.00 10.00      A   
ATOM   4688  C   ASP A 495     -23.075  19.413 -18.606  1.00 10.00      A   
ATOM   4689  O   ASP A 495     -21.977  19.950 -18.779  1.00 10.00      A   
ATOM   4690  N   LYS A 496     -24.139  20.066 -18.159  1.00 10.00      A   
ATOM   4691  HN  LYS A 496     -24.961  19.563 -17.970  1.00 10.00      A   
ATOM   4692  CA  LYS A 496     -24.112  21.501 -17.912  1.00 10.00      A   
ATOM   4693  CB  LYS A 496     -25.530  22.042 -17.717  1.00 10.00      A   
ATOM   4694  CG  LYS A 496     -26.469  21.733 -18.871  1.00 10.00      A   
ATOM   4695  CD  LYS A 496     -27.896  22.133 -18.548  1.00 10.00      A   
ATOM   4696  CE  LYS A 496     -28.842  21.733 -19.667  1.00 10.00      A   
ATOM   4697  NZ  LYS A 496     -30.257  22.046 -19.343  1.00 10.00      A   
ATOM   4698  HZ1 LYS A 496     -30.889  21.564 -20.015  1.00 10.00      A   
ATOM   4699  HZ2 LYS A 496     -30.427  23.074 -19.398  1.00 10.00      A   
ATOM   4700  HZ3 LYS A 496     -30.484  21.722 -18.383  1.00 10.00      A   
ATOM   4701  C   LYS A 496     -23.230  21.842 -16.716  1.00 10.00      A   
ATOM   4702  O   LYS A 496     -22.301  22.647 -16.829  1.00 10.00      A   
ATOM   4703  N   ALA A 497     -23.501  21.212 -15.578  1.00 10.00      A   
ATOM   4704  HN  ALA A 497     -24.245  20.559 -15.551  1.00 10.00      A   
ATOM   4705  CA  ALA A 497     -22.723  21.460 -14.369  1.00 10.00      A   
ATOM   4706  CB  ALA A 497     -23.420  20.874 -13.155  1.00 10.00      A   
ATOM   4707  C   ALA A 497     -21.317  20.885 -14.505  1.00 10.00      A   
ATOM   4708  O   ALA A 497     -20.374  21.345 -13.857  1.00 10.00      A   
ATOM   4709  N   LEU A 498     -21.189  19.882 -15.362  1.00 10.00      A   
ATOM   4710  HN  LEU A 498     -21.980  19.568 -15.849  1.00 10.00      A   
ATOM   4711  CA  LEU A 498     -19.913  19.237 -15.603  1.00 10.00      A   
ATOM   4712  CB  LEU A 498     -20.118  17.977 -16.444  1.00 10.00      A   
ATOM   4713  CG  LEU A 498     -18.860  17.361 -17.054  1.00 10.00      A   
ATOM   4714  CD1 LEU A 498     -18.154  16.464 -16.049  1.00 10.00      A   
ATOM   4715  CD2 LEU A 498     -19.205  16.602 -18.325  1.00 10.00      A   
ATOM   4716  C   LEU A 498     -18.950  20.183 -16.310  1.00 10.00      A   
ATOM   4717  O   LEU A 498     -17.845  20.426 -15.830  1.00 10.00      A   
ATOM   4718  N   LEU A 499     -19.384  20.723 -17.447  1.00 10.00      A   
ATOM   4719  HN  LEU A 499     -20.284  20.498 -17.774  1.00 10.00      A   
ATOM   4720  CA  LEU A 499     -18.558  21.639 -18.226  1.00 10.00      A   
ATOM   4721  CB  LEU A 499     -19.242  21.988 -19.552  1.00 10.00      A   
ATOM   4722  CG  LEU A 499     -19.480  20.827 -20.523  1.00 10.00      A   
ATOM   4723  CD1 LEU A 499     -20.284  21.289 -21.726  1.00 10.00      A   
ATOM   4724  CD2 LEU A 499     -18.162  20.209 -20.966  1.00 10.00      A   
ATOM   4725  C   LEU A 499     -18.265  22.915 -17.443  1.00 10.00      A   
ATOM   4726  O   LEU A 499     -17.198  23.513 -17.587  1.00 10.00      A   
ATOM   4727  N   ALA A 500     -19.215  23.320 -16.609  1.00 10.00      A   
ATOM   4728  HN  ALA A 500     -20.046  22.798 -16.540  1.00 10.00      A   
ATOM   4729  CA  ALA A 500     -19.069  24.523 -15.802  1.00 10.00      A   
ATOM   4730  CB  ALA A 500     -20.374  24.837 -15.084  1.00 10.00      A   
ATOM   4731  C   ALA A 500     -17.929  24.401 -14.795  1.00 10.00      A   
ATOM   4732  O   ALA A 500     -17.278  25.390 -14.460  1.00 10.00      A   
ATOM   4733  N   ASN A 501     -17.676  23.188 -14.332  1.00 10.00      A   
ATOM   4734  HN  ASN A 501     -18.200  22.428 -14.663  1.00 10.00      A   
ATOM   4735  CA  ASN A 501     -16.623  22.961 -13.354  1.00 10.00      A   
ATOM   4736  CB  ASN A 501     -17.183  22.303 -12.092  1.00 10.00      A   
ATOM   4737  CG  ASN A 501     -17.940  23.278 -11.216  1.00 10.00      A   
ATOM   4738  OD1 ASN A 501     -17.351  23.969 -10.385  1.00 10.00      A   
ATOM   4739  ND2 ASN A 501     -19.253  23.324 -11.382  1.00 10.00      A   
ATOM   4740 HD21 ASN A 501     -19.657  22.734 -12.055  1.00 10.00      A   
ATOM   4741 HD22 ASN A 501     -19.768  23.947 -10.825  1.00 10.00      A   
ATOM   4742  C   ASN A 501     -15.494  22.122 -13.931  1.00 10.00      A   
ATOM   4743  O   ASN A 501     -14.917  21.286 -13.243  1.00 10.00      A   
ATOM   4744  N   ALA A 502     -15.172  22.367 -15.194  1.00 10.00      A   
ATOM   4745  HN  ALA A 502     -15.674  23.047 -15.689  1.00 10.00      A   
ATOM   4746  CA  ALA A 502     -14.103  21.639 -15.872  1.00 10.00      A   
ATOM   4747  CB  ALA A 502     -14.013  22.061 -17.330  1.00 10.00      A   
ATOM   4748  C   ALA A 502     -12.753  21.828 -15.172  1.00 10.00      A   
ATOM   4749  O   ALA A 502     -11.916  20.925 -15.156  1.00 10.00      A   
ATOM   4750  N   SER A 503     -12.554  23.000 -14.583  1.00 10.00      A   
ATOM   4751  HN  SER A 503     -13.252  23.682 -14.629  1.00 10.00      A   
ATOM   4752  CA  SER A 503     -11.311  23.310 -13.885  1.00 10.00      A   
ATOM   4753  CB  SER A 503     -11.253  24.806 -13.593  1.00 10.00      A   
ATOM   4754  OG  SER A 503     -11.819  25.542 -14.664  1.00 10.00      A   
ATOM   4755  HG  SER A 503     -11.871  26.475 -14.418  1.00 10.00      A   
ATOM   4756  C   SER A 503     -11.168  22.515 -12.585  1.00 10.00      A   
ATOM   4757  O   SER A 503     -10.056  22.211 -12.151  1.00 10.00      A   
ATOM   4758  N   LYS A 504     -12.295  22.155 -11.985  1.00 10.00      A   
ATOM   4759  HN  LYS A 504     -13.153  22.387 -12.400  1.00 10.00      A   
ATOM   4760  CA  LYS A 504     -12.292  21.410 -10.732  1.00 10.00      A   
ATOM   4761  CB  LYS A 504     -13.688  21.434 -10.107  1.00 10.00      A   
ATOM   4762  CG  LYS A 504     -13.749  20.931  -8.673  1.00 10.00      A   
ATOM   4763  CD  LYS A 504     -13.042  21.882  -7.722  1.00 10.00      A   
ATOM   4764  CE  LYS A 504     -13.504  21.674  -6.291  1.00 10.00      A   
ATOM   4765  NZ  LYS A 504     -13.222  22.858  -5.438  1.00 10.00      A   
ATOM   4766  HZ1 LYS A 504     -12.196  22.982  -5.332  1.00 10.00      A   
ATOM   4767  HZ2 LYS A 504     -13.644  22.731  -4.494  1.00 10.00      A   
ATOM   4768  HZ3 LYS A 504     -13.617  23.717  -5.872  1.00 10.00      A   
ATOM   4769  C   LYS A 504     -11.847  19.968 -10.952  1.00 10.00      A   
ATOM   4770  O   LYS A 504     -11.359  19.309 -10.036  1.00 10.00      A   
ATOM   4771  N   LEU A 505     -12.004  19.491 -12.179  1.00 10.00      A   
ATOM   4772  HN  LEU A 505     -12.391  20.070 -12.869  1.00 10.00      A   
ATOM   4773  CA  LEU A 505     -11.628  18.124 -12.524  1.00 10.00      A   
ATOM   4774  CB  LEU A 505     -12.126  17.767 -13.928  1.00 10.00      A   
ATOM   4775  CG  LEU A 505     -13.624  17.968 -14.177  1.00 10.00      A   
ATOM   4776  CD1 LEU A 505     -13.997  17.588 -15.603  1.00 10.00      A   
ATOM   4777  CD2 LEU A 505     -14.449  17.178 -13.172  1.00 10.00      A   
ATOM   4778  C   LEU A 505     -10.120  17.905 -12.415  1.00 10.00      A   
ATOM   4779  O   LEU A 505      -9.660  16.773 -12.261  1.00 10.00      A   
ATOM   4780  N   GLU A 506      -9.357  18.991 -12.494  1.00 10.00      A   
ATOM   4781  HN  GLU A 506      -9.783  19.862 -12.615  1.00 10.00      A   
ATOM   4782  CA  GLU A 506      -7.903  18.917 -12.404  1.00 10.00      A   
ATOM   4783  CB  GLU A 506      -7.265  20.222 -12.895  1.00 10.00      A   
ATOM   4784  CG  GLU A 506      -7.036  20.294 -14.396  1.00 10.00      A   
ATOM   4785  CD  GLU A 506      -6.219  21.511 -14.794  1.00 10.00      A   
ATOM   4786  OE1 GLU A 506      -6.789  22.621 -14.861  1.00 10.00      A   
ATOM   4787  OE2 GLU A 506      -5.005  21.363 -15.042  1.00 10.00      A   
ATOM   4788  C   GLU A 506      -7.469  18.640 -10.971  1.00 10.00      A   
ATOM   4789  O   GLU A 506      -6.414  18.053 -10.731  1.00 10.00      A   
ATOM   4790  N   THR A 507      -8.295  19.048 -10.022  1.00 10.00      A   
ATOM   4791  HN  THR A 507      -9.136  19.491 -10.272  1.00 10.00      A   
ATOM   4792  CA  THR A 507      -7.989  18.863  -8.614  1.00 10.00      A   
ATOM   4793  CB  THR A 507      -8.583  20.003  -7.774  1.00 10.00      A   
ATOM   4794  OG1 THR A 507      -8.946  21.084  -8.643  1.00 10.00      A   
ATOM   4795  HG1 THR A 507      -9.053  21.893  -8.123  1.00 10.00      A   
ATOM   4796  CG2 THR A 507      -7.561  20.500  -6.762  1.00 10.00      A   
ATOM   4797  C   THR A 507      -8.515  17.534  -8.091  1.00 10.00      A   
ATOM   4798  O   THR A 507      -8.179  17.120  -6.980  1.00 10.00      A   
ATOM   4799  N   MET A 508      -9.338  16.868  -8.886  1.00 10.00      A   
ATOM   4800  HN  MET A 508      -9.559  17.242  -9.766  1.00 10.00      A   
ATOM   4801  CA  MET A 508      -9.906  15.582  -8.491  1.00 10.00      A   
ATOM   4802  CB  MET A 508     -11.346  15.450  -8.989  1.00 10.00      A   
ATOM   4803  CG  MET A 508     -12.361  16.240  -8.184  1.00 10.00      A   
ATOM   4804  SD  MET A 508     -14.028  16.109  -8.859  1.00 10.00      A   
ATOM   4805  CE  MET A 508     -14.183  14.333  -9.027  1.00 10.00      A   
ATOM   4806  C   MET A 508      -9.061  14.430  -9.023  1.00 10.00      A   
ATOM   4807  O   MET A 508      -8.293  14.605  -9.963  1.00 10.00      A   
ATOM   4808  N   ARG A 509      -9.211  13.253  -8.427  1.00 10.00      A   
ATOM   4809  HN  ARG A 509      -9.857  13.167  -7.696  1.00 10.00      A   
ATOM   4810  CA  ARG A 509      -8.454  12.079  -8.849  1.00 10.00      A   
ATOM   4811  CB  ARG A 509      -8.221  11.121  -7.671  1.00 10.00      A   
ATOM   4812  CG  ARG A 509      -7.326   9.935  -8.009  1.00 10.00      A   
ATOM   4813  CD  ARG A 509      -7.588   8.746  -7.093  1.00 10.00      A   
ATOM   4814  NE  ARG A 509      -7.088   8.965  -5.735  1.00 10.00      A   
ATOM   4815  HE  ARG A 509      -6.540   9.770  -5.583  1.00 10.00      A   
ATOM   4816  CZ  ARG A 509      -7.316   8.136  -4.708  1.00 10.00      A   
ATOM   4817  NH1 ARG A 509      -8.030   7.033  -4.875  1.00 10.00      A   
ATOM   4818 HH11 ARG A 509      -8.420   6.789  -5.810  1.00 10.00      A   
ATOM   4819 HH12 ARG A 509      -8.207   6.398  -4.054  1.00 10.00      A   
ATOM   4820  NH2 ARG A 509      -6.817   8.402  -3.506  1.00 10.00      A   
ATOM   4821 HH21 ARG A 509      -7.003   7.742  -2.705  1.00 10.00      A   
ATOM   4822 HH22 ARG A 509      -6.238   9.257  -3.348  1.00 10.00      A   
ATOM   4823  C   ARG A 509      -9.173  11.346  -9.975  1.00 10.00      A   
ATOM   4824  O   ARG A 509      -8.645  11.214 -11.078  1.00 10.00      A   
ATOM   4825  N   SER A 510     -10.379  10.878  -9.690  1.00 10.00      A   
ATOM   4826  HN  SER A 510     -10.759  11.034  -8.802  1.00 10.00      A   
ATOM   4827  CA  SER A 510     -11.160  10.147 -10.670  1.00 10.00      A   
ATOM   4828  CB  SER A 510     -10.994   8.633 -10.457  1.00 10.00      A   
ATOM   4829  OG  SER A 510      -9.649   8.284 -10.154  1.00 10.00      A   
ATOM   4830  HG  SER A 510      -9.588   7.328 -10.027  1.00 10.00      A   
ATOM   4831  C   SER A 510     -12.638  10.513 -10.580  1.00 10.00      A   
ATOM   4832  O   SER A 510     -13.218  10.551  -9.488  1.00 10.00      A   
ATOM   4833  N   LEU A 511     -13.236  10.806 -11.723  1.00 10.00      A   
ATOM   4834  HN  LEU A 511     -12.709  10.804 -12.558  1.00 10.00      A   
ATOM   4835  CA  LEU A 511     -14.651  11.134 -11.783  1.00 10.00      A   
ATOM   4836  CB  LEU A 511     -14.881  12.511 -12.412  1.00 10.00      A   
ATOM   4837  CG  LEU A 511     -16.344  12.884 -12.679  1.00 10.00      A   
ATOM   4838  CD1 LEU A 511     -17.112  13.044 -11.377  1.00 10.00      A   
ATOM   4839  CD2 LEU A 511     -16.440  14.147 -13.515  1.00 10.00      A   
ATOM   4840  C   LEU A 511     -15.383  10.065 -12.582  1.00 10.00      A   
ATOM   4841  O   LEU A 511     -15.094   9.853 -13.759  1.00 10.00      A   
ATOM   4842  N   TRP A 512     -16.316   9.382 -11.936  1.00 10.00      A   
ATOM   4843  HN  TRP A 512     -16.505   9.597 -10.995  1.00 10.00      A   
ATOM   4844  CA  TRP A 512     -17.071   8.327 -12.591  1.00 10.00      A   
ATOM   4845  CB  TRP A 512     -16.894   7.000 -11.843  1.00 10.00      A   
ATOM   4846  CG  TRP A 512     -17.772   5.899 -12.348  1.00 10.00      A   
ATOM   4847  CD1 TRP A 512     -18.909   5.428 -11.762  1.00 10.00      A   
ATOM   4848  CD2 TRP A 512     -17.590   5.131 -13.542  1.00 10.00      A   
ATOM   4849  NE1 TRP A 512     -19.450   4.419 -12.519  1.00 10.00      A   
ATOM   4850  HE1 TRP A 512     -20.271   3.924 -12.307  1.00 10.00      A   
ATOM   4851  CE2 TRP A 512     -18.658   4.215 -13.616  1.00 10.00      A   
ATOM   4852  CE3 TRP A 512     -16.627   5.130 -14.556  1.00 10.00      A   
ATOM   4853  CZ2 TRP A 512     -18.791   3.307 -14.662  1.00 10.00      A   
ATOM   4854  CZ3 TRP A 512     -16.761   4.229 -15.591  1.00 10.00      A   
ATOM   4855  CH2 TRP A 512     -17.835   3.330 -15.638  1.00 10.00      A   
ATOM   4856  C   TRP A 512     -18.547   8.689 -12.701  1.00 10.00      A   
ATOM   4857  O   TRP A 512     -19.221   8.910 -11.695  1.00 10.00      A   
ATOM   4858  N   MET A 513     -19.043   8.759 -13.928  1.00 10.00      A   
ATOM   4859  HN  MET A 513     -18.452   8.584 -14.696  1.00 10.00      A   
ATOM   4860  CA  MET A 513     -20.439   9.083 -14.169  1.00 10.00      A   
ATOM   4861  CB  MET A 513     -20.579  10.464 -14.821  1.00 10.00      A   
ATOM   4862  CG  MET A 513     -20.008  11.609 -13.999  1.00 10.00      A   
ATOM   4863  SD  MET A 513     -20.300  13.223 -14.749  1.00 10.00      A   
ATOM   4864  CE  MET A 513     -22.068  13.390 -14.520  1.00 10.00      A   
ATOM   4865  C   MET A 513     -21.076   8.021 -15.056  1.00 10.00      A   
ATOM   4866  O   MET A 513     -20.548   7.686 -16.115  1.00 10.00      A   
ATOM   4867  N   SER A 514     -22.191   7.475 -14.611  1.00 10.00      A   
ATOM   4868  HN  SER A 514     -22.558   7.767 -13.745  1.00 10.00      A   
ATOM   4869  CA  SER A 514     -22.892   6.450 -15.371  1.00 10.00      A   
ATOM   4870  CB  SER A 514     -22.506   5.058 -14.864  1.00 10.00      A   
ATOM   4871  OG  SER A 514     -22.150   5.099 -13.491  1.00 10.00      A   
ATOM   4872  HG  SER A 514     -21.745   5.950 -13.294  1.00 10.00      A   
ATOM   4873  C   SER A 514     -24.403   6.656 -15.296  1.00 10.00      A   
ATOM   4874  O   SER A 514     -24.928   7.099 -14.266  1.00 10.00      A   
ATOM   4875  N   SER A 515     -25.087   6.340 -16.395  1.00 10.00      A   
ATOM   4876  HN  SER A 515     -24.595   5.992 -17.172  1.00 10.00      A   
ATOM   4877  CA  SER A 515     -26.540   6.485 -16.488  1.00 10.00      A   
ATOM   4878  CB  SER A 515     -27.253   5.483 -15.575  1.00 10.00      A   
ATOM   4879  OG  SER A 515     -26.943   4.149 -15.942  1.00 10.00      A   
ATOM   4880  HG  SER A 515     -27.762   3.677 -16.129  1.00 10.00      A   
ATOM   4881  C   SER A 515     -26.979   7.913 -16.178  1.00 10.00      A   
ATOM   4882  O   SER A 515     -27.949   8.143 -15.453  1.00 10.00      A   
ATOM   4883  N   CYS A 516     -26.246   8.867 -16.722  1.00 10.00      A   
ATOM   4884  HN  CYS A 516     -25.479   8.623 -17.283  1.00 10.00      A   
ATOM   4885  CA  CYS A 516     -26.551  10.270 -16.516  1.00 10.00      A   
ATOM   4886  CB  CYS A 516     -25.323  10.999 -15.968  1.00 10.00      A   
ATOM   4887  SG  CYS A 516     -24.634  10.262 -14.466  1.00 10.00      A   
ATOM   4888  HG  CYS A 516     -25.014   8.991 -14.427  1.00 10.00      A   
ATOM   4889  C   CYS A 516     -27.032  10.902 -17.819  1.00 10.00      A   
ATOM   4890  O   CYS A 516     -27.249  10.205 -18.807  1.00 10.00      A   
ATOM   4891  N   SER A 517     -27.195  12.211 -17.829  1.00 10.00      A   
ATOM   4892  HN  SER A 517     -26.988  12.734 -17.020  1.00 10.00      A   
ATOM   4893  CA  SER A 517     -27.668  12.902 -19.017  1.00 10.00      A   
ATOM   4894  CB  SER A 517     -28.792  13.864 -18.647  1.00 10.00      A   
ATOM   4895  OG  SER A 517     -29.855  13.174 -18.011  1.00 10.00      A   
ATOM   4896  HG  SER A 517     -30.689  13.475 -18.384  1.00 10.00      A   
ATOM   4897  C   SER A 517     -26.533  13.630 -19.729  1.00 10.00      A   
ATOM   4898  O   SER A 517     -26.732  14.686 -20.333  1.00 10.00      A   
ATOM   4899  N   VAL A 518     -25.342  13.056 -19.656  1.00 10.00      A   
ATOM   4900  HN  VAL A 518     -25.248  12.215 -19.168  1.00 10.00      A   
ATOM   4901  CA  VAL A 518     -24.175  13.637 -20.299  1.00 10.00      A   
ATOM   4902  CB  VAL A 518     -22.862  13.165 -19.632  1.00 10.00      A   
ATOM   4903  CG1 VAL A 518     -21.661  13.891 -20.229  1.00 10.00      A   
ATOM   4904  CG2 VAL A 518     -22.921  13.374 -18.126  1.00 10.00      A   
ATOM   4905  C   VAL A 518     -24.153  13.239 -21.771  1.00 10.00      A   
ATOM   4906  O   VAL A 518     -23.980  12.063 -22.102  1.00 10.00      A   
ATOM   4907  N   SER A 519     -24.345  14.214 -22.645  1.00 10.00      A   
ATOM   4908  HN  SER A 519     -24.479  15.132 -22.317  1.00 10.00      A   
ATOM   4909  CA  SER A 519     -24.354  13.966 -24.076  1.00 10.00      A   
ATOM   4910  CB  SER A 519     -25.081  15.093 -24.816  1.00 10.00      A   
ATOM   4911  OG  SER A 519     -24.594  16.376 -24.447  1.00 10.00      A   
ATOM   4912  HG  SER A 519     -24.573  16.454 -23.474  1.00 10.00      A   
ATOM   4913  C   SER A 519     -22.939  13.768 -24.611  1.00 10.00      A   
ATOM   4914  O   SER A 519     -21.988  14.381 -24.114  1.00 10.00      A   
ATOM   4915  N   PHE A 520     -22.808  12.908 -25.619  1.00 10.00      A   
ATOM   4916  HN  PHE A 520     -23.612  12.459 -25.969  1.00 10.00      A   
ATOM   4917  CA  PHE A 520     -21.511  12.609 -26.223  1.00 10.00      A   
ATOM   4918  CB  PHE A 520     -21.663  11.569 -27.339  1.00 10.00      A   
ATOM   4919  CG  PHE A 520     -20.356  11.038 -27.860  1.00 10.00      A   
ATOM   4920  CD1 PHE A 520     -19.455  10.417 -27.012  1.00 10.00      A   
ATOM   4921  CD2 PHE A 520     -20.034  11.159 -29.201  1.00 10.00      A   
ATOM   4922  CE1 PHE A 520     -18.255   9.928 -27.489  1.00 10.00      A   
ATOM   4923  CE2 PHE A 520     -18.835  10.673 -29.686  1.00 10.00      A   
ATOM   4924  CZ  PHE A 520     -17.945  10.058 -28.828  1.00 10.00      A   
ATOM   4925  C   PHE A 520     -20.828  13.867 -26.757  1.00 10.00      A   
ATOM   4926  O   PHE A 520     -19.598  13.971 -26.740  1.00 10.00      A   
ATOM   4927  N   GLY A 521     -21.627  14.824 -27.225  1.00 10.00      A   
ATOM   4928  HN  GLY A 521     -22.603  14.691 -27.211  1.00 10.00      A   
ATOM   4929  CA  GLY A 521     -21.073  16.060 -27.747  1.00 10.00      A   
ATOM   4930  C   GLY A 521     -20.293  16.815 -26.691  1.00 10.00      A   
ATOM   4931  O   GLY A 521     -19.224  17.358 -26.967  1.00 10.00      A   
ATOM   4932  N   ALA A 522     -20.820  16.828 -25.477  1.00 10.00      A   
ATOM   4933  HN  ALA A 522     -21.669  16.360 -25.319  1.00 10.00      A   
ATOM   4934  CA  ALA A 522     -20.172  17.510 -24.368  1.00 10.00      A   
ATOM   4935  CB  ALA A 522     -21.111  17.620 -23.184  1.00 10.00      A   
ATOM   4936  C   ALA A 522     -18.893  16.785 -23.973  1.00 10.00      A   
ATOM   4937  O   ALA A 522     -17.915  17.415 -23.570  1.00 10.00      A   
ATOM   4938  N   CYS A 523     -18.914  15.457 -24.084  1.00 10.00      A   
ATOM   4939  HN  CYS A 523     -19.740  15.011 -24.370  1.00 10.00      A   
ATOM   4940  CA  CYS A 523     -17.746  14.646 -23.770  1.00 10.00      A   
ATOM   4941  CB  CYS A 523     -18.057  13.158 -23.956  1.00 10.00      A   
ATOM   4942  SG  CYS A 523     -19.427  12.558 -22.943  1.00 10.00      A   
ATOM   4943  HG  CYS A 523     -19.386  13.207 -21.788  1.00 10.00      A   
ATOM   4944  C   CYS A 523     -16.592  15.059 -24.674  1.00 10.00      A   
ATOM   4945  O   CYS A 523     -15.440  15.138 -24.240  1.00 10.00      A   
ATOM   4946  N   LYS A 524     -16.919  15.337 -25.936  1.00 10.00      A   
ATOM   4947  HN  LYS A 524     -17.855  15.243 -26.217  1.00 10.00      A   
ATOM   4948  CA  LYS A 524     -15.928  15.772 -26.909  1.00 10.00      A   
ATOM   4949  CB  LYS A 524     -16.566  15.930 -28.291  1.00 10.00      A   
ATOM   4950  CG  LYS A 524     -17.065  14.647 -28.933  1.00 10.00      A   
ATOM   4951  CD  LYS A 524     -17.596  14.924 -30.334  1.00 10.00      A   
ATOM   4952  CE  LYS A 524     -18.109  13.666 -31.014  1.00 10.00      A   
ATOM   4953  NZ  LYS A 524     -18.661  13.957 -32.364  1.00 10.00      A   
ATOM   4954  HZ1 LYS A 524     -19.264  13.170 -32.684  1.00 10.00      A   
ATOM   4955  HZ2 LYS A 524     -17.889  14.086 -33.051  1.00 10.00      A   
ATOM   4956  HZ3 LYS A 524     -19.231  14.829 -32.341  1.00 10.00      A   
ATOM   4957  C   LYS A 524     -15.355  17.117 -26.482  1.00 10.00      A   
ATOM   4958  O   LYS A 524     -14.139  17.293 -26.398  1.00 10.00      A   
ATOM   4959  N   LEU A 525     -16.254  18.055 -26.198  1.00 10.00      A   
ATOM   4960  HN  LEU A 525     -17.208  17.833 -26.273  1.00 10.00      A   
ATOM   4961  CA  LEU A 525     -15.868  19.403 -25.781  1.00 10.00      A   
ATOM   4962  CB  LEU A 525     -17.105  20.265 -25.506  1.00 10.00      A   
ATOM   4963  CG  LEU A 525     -17.566  21.192 -26.636  1.00 10.00      A   
ATOM   4964  CD1 LEU A 525     -18.194  20.399 -27.770  1.00 10.00      A   
ATOM   4965  CD2 LEU A 525     -18.542  22.230 -26.105  1.00 10.00      A   
ATOM   4966  C   LEU A 525     -14.982  19.371 -24.540  1.00 10.00      A   
ATOM   4967  O   LEU A 525     -13.947  20.033 -24.489  1.00 10.00      A   
ATOM   4968  N   LEU A 526     -15.390  18.590 -23.551  1.00 10.00      A   
ATOM   4969  HN  LEU A 526     -16.222  18.076 -23.660  1.00 10.00      A   
ATOM   4970  CA  LEU A 526     -14.641  18.473 -22.306  1.00 10.00      A   
ATOM   4971  CB  LEU A 526     -15.372  17.553 -21.325  1.00 10.00      A   
ATOM   4972  CG  LEU A 526     -14.810  17.498 -19.902  1.00 10.00      A   
ATOM   4973  CD1 LEU A 526     -15.013  18.824 -19.186  1.00 10.00      A   
ATOM   4974  CD2 LEU A 526     -15.435  16.360 -19.119  1.00 10.00      A   
ATOM   4975  C   LEU A 526     -13.227  17.957 -22.560  1.00 10.00      A   
ATOM   4976  O   LEU A 526     -12.258  18.490 -22.018  1.00 10.00      A   
ATOM   4977  N   GLY A 527     -13.118  16.931 -23.395  1.00 10.00      A   
ATOM   4978  HN  GLY A 527     -13.930  16.558 -23.807  1.00 10.00      A   
ATOM   4979  CA  GLY A 527     -11.821  16.354 -23.707  1.00 10.00      A   
ATOM   4980  C   GLY A 527     -10.928  17.313 -24.462  1.00 10.00      A   
ATOM   4981  O   GLY A 527      -9.717  17.339 -24.256  1.00 10.00      A   
ATOM   4982  N   GLN A 528     -11.529  18.105 -25.336  1.00 10.00      A   
ATOM   4983  HN  GLN A 528     -12.501  18.032 -25.456  1.00 10.00      A   
ATOM   4984  CA  GLN A 528     -10.784  19.074 -26.123  1.00 10.00      A   
ATOM   4985  CB  GLN A 528     -11.615  19.557 -27.317  1.00 10.00      A   
ATOM   4986  CG  GLN A 528     -11.752  18.539 -28.438  1.00 10.00      A   
ATOM   4987  CD  GLN A 528     -10.416  18.128 -29.034  1.00 10.00      A   
ATOM   4988  OE1 GLN A 528      -9.457  18.903 -29.040  1.00 10.00      A   
ATOM   4989  NE2 GLN A 528     -10.349  16.909 -29.543  1.00 10.00      A   
ATOM   4990 HE21 GLN A 528     -11.152  16.346 -29.507  1.00 10.00      A   
ATOM   4991 HE22 GLN A 528      -9.501  16.613 -29.939  1.00 10.00      A   
ATOM   4992  C   GLN A 528     -10.352  20.260 -25.269  1.00 10.00      A   
ATOM   4993  O   GLN A 528      -9.283  20.835 -25.483  1.00 10.00      A   
ATOM   4994  N   LYS A 529     -11.186  20.617 -24.301  1.00 10.00      A   
ATOM   4995  HN  LYS A 529     -12.018  20.111 -24.173  1.00 10.00      A   
ATOM   4996  CA  LYS A 529     -10.900  21.743 -23.423  1.00 10.00      A   
ATOM   4997  CB  LYS A 529     -12.178  22.248 -22.749  1.00 10.00      A   
ATOM   4998  CG  LYS A 529     -11.957  23.442 -21.835  1.00 10.00      A   
ATOM   4999  CD  LYS A 529     -13.254  24.170 -21.545  1.00 10.00      A   
ATOM   5000  CE  LYS A 529     -12.998  25.447 -20.761  1.00 10.00      A   
ATOM   5001  NZ  LYS A 529     -12.054  26.355 -21.470  1.00 10.00      A   
ATOM   5002  HZ1 LYS A 529     -11.959  27.249 -20.949  1.00 10.00      A   
ATOM   5003  HZ2 LYS A 529     -12.402  26.558 -22.431  1.00 10.00      A   
ATOM   5004  HZ3 LYS A 529     -11.117  25.911 -21.546  1.00 10.00      A   
ATOM   5005  C   LYS A 529      -9.849  21.398 -22.375  1.00 10.00      A   
ATOM   5006  O   LYS A 529      -8.986  22.218 -22.056  1.00 10.00      A   
ATOM   5007  N   MET A 530      -9.916  20.189 -21.839  1.00 10.00      A   
ATOM   5008  HN  MET A 530     -10.612  19.563 -22.138  1.00 10.00      A   
ATOM   5009  CA  MET A 530      -8.965  19.766 -20.820  1.00 10.00      A   
ATOM   5010  CB  MET A 530      -9.689  19.318 -19.547  1.00 10.00      A   
ATOM   5011  CG  MET A 530     -10.739  20.295 -19.035  1.00 10.00      A   
ATOM   5012  SD  MET A 530     -10.073  21.938 -18.688  1.00 10.00      A   
ATOM   5013  CE  MET A 530      -9.191  21.634 -17.157  1.00 10.00      A   
ATOM   5014  C   MET A 530      -8.062  18.655 -21.353  1.00 10.00      A   
ATOM   5015  O   MET A 530      -8.411  17.477 -21.289  1.00 10.00      A   
ATOM   5016  N   PRO A 531      -6.882  19.018 -21.886  1.00 10.00      A   
ATOM   5017  CA  PRO A 531      -5.935  18.049 -22.456  1.00 10.00      A   
ATOM   5018  CB  PRO A 531      -4.930  18.932 -23.192  1.00 10.00      A   
ATOM   5019  CG  PRO A 531      -4.963  20.227 -22.458  1.00 10.00      A   
ATOM   5020  CD  PRO A 531      -6.378  20.403 -21.985  1.00 10.00      A   
ATOM   5021  C   PRO A 531      -5.216  17.209 -21.403  1.00 10.00      A   
ATOM   5022  O   PRO A 531      -4.666  16.149 -21.711  1.00 10.00      A   
ATOM   5023  N   LYS A 532      -5.214  17.679 -20.163  1.00 10.00      A   
ATOM   5024  HN  LYS A 532      -5.669  18.527 -19.970  1.00 10.00      A   
ATOM   5025  CA  LYS A 532      -4.551  16.961 -19.080  1.00 10.00      A   
ATOM   5026  CB  LYS A 532      -4.027  17.927 -18.014  1.00 10.00      A   
ATOM   5027  CG  LYS A 532      -2.785  18.702 -18.422  1.00 10.00      A   
ATOM   5028  CD  LYS A 532      -2.146  19.375 -17.218  1.00 10.00      A   
ATOM   5029  CE  LYS A 532      -0.966  20.242 -17.622  1.00 10.00      A   
ATOM   5030  NZ  LYS A 532      -1.383  21.388 -18.467  1.00 10.00      A   
ATOM   5031  HZ1 LYS A 532      -2.138  21.921 -17.993  1.00 10.00      A   
ATOM   5032  HZ2 LYS A 532      -1.736  21.054 -19.386  1.00 10.00      A   
ATOM   5033  HZ3 LYS A 532      -0.578  22.023 -18.625  1.00 10.00      A   
ATOM   5034  C   LYS A 532      -5.478  15.932 -18.448  1.00 10.00      A   
ATOM   5035  O   LYS A 532      -5.129  15.294 -17.455  1.00 10.00      A   
ATOM   5036  N   LEU A 533      -6.662  15.781 -19.017  1.00 10.00      A   
ATOM   5037  HN  LEU A 533      -6.888  16.321 -19.804  1.00 10.00      A   
ATOM   5038  CA  LEU A 533      -7.633  14.828 -18.507  1.00 10.00      A   
ATOM   5039  CB  LEU A 533      -8.817  15.544 -17.864  1.00 10.00      A   
ATOM   5040  CG  LEU A 533      -8.563  16.131 -16.477  1.00 10.00      A   
ATOM   5041  CD1 LEU A 533      -8.354  17.632 -16.560  1.00 10.00      A   
ATOM   5042  CD2 LEU A 533      -9.705  15.793 -15.535  1.00 10.00      A   
ATOM   5043  C   LEU A 533      -8.120  13.902 -19.605  1.00 10.00      A   
ATOM   5044  O   LEU A 533      -8.342  14.327 -20.736  1.00 10.00      A   
ATOM   5045  N   ASN A 534      -8.269  12.633 -19.273  1.00 10.00      A   
ATOM   5046  HN  ASN A 534      -8.078  12.352 -18.351  1.00 10.00      A   
ATOM   5047  CA  ASN A 534      -8.734  11.649 -20.232  1.00 10.00      A   
ATOM   5048  CB  ASN A 534      -7.973  10.326 -20.098  1.00 10.00      A   
ATOM   5049  CG  ASN A 534      -6.663  10.298 -20.860  1.00 10.00      A   
ATOM   5050  OD1 ASN A 534      -6.430  11.103 -21.767  1.00 10.00      A   
ATOM   5051  ND2 ASN A 534      -5.795   9.357 -20.508  1.00 10.00      A   
ATOM   5052 HD21 ASN A 534      -6.052   8.729 -19.793  1.00 10.00      A   
ATOM   5053 HD22 ASN A 534      -4.927   9.332 -20.969  1.00 10.00      A   
ATOM   5054  C   ASN A 534     -10.216  11.400 -20.046  1.00 10.00      A   
ATOM   5055  O   ASN A 534     -10.660  11.022 -18.959  1.00 10.00      A   
ATOM   5056  N   VAL A 535     -10.981  11.633 -21.098  1.00 10.00      A   
ATOM   5057  HN  VAL A 535     -10.566  11.940 -21.933  1.00 10.00      A   
ATOM   5058  CA  VAL A 535     -12.414  11.417 -21.056  1.00 10.00      A   
ATOM   5059  CB  VAL A 535     -13.187  12.569 -21.731  1.00 10.00      A   
ATOM   5060  CG1 VAL A 535     -14.687  12.402 -21.536  1.00 10.00      A   
ATOM   5061  CG2 VAL A 535     -12.725  13.914 -21.191  1.00 10.00      A   
ATOM   5062  C   VAL A 535     -12.726  10.102 -21.754  1.00 10.00      A   
ATOM   5063  O   VAL A 535     -13.022  10.069 -22.952  1.00 10.00      A   
ATOM   5064  N   GLU A 536     -12.627   9.022 -21.000  1.00 10.00      A   
ATOM   5065  HN  GLU A 536     -12.393   9.122 -20.053  1.00 10.00      A   
ATOM   5066  CA  GLU A 536     -12.869   7.693 -21.521  1.00 10.00      A   
ATOM   5067  CB  GLU A 536     -12.085   6.653 -20.722  1.00 10.00      A   
ATOM   5068  CG  GLU A 536     -10.579   6.844 -20.774  1.00 10.00      A   
ATOM   5069  CD  GLU A 536      -9.810   5.628 -20.301  1.00 10.00      A   
ATOM   5070  OE1 GLU A 536     -10.430   4.559 -20.107  1.00 10.00      A   
ATOM   5071  OE2 GLU A 536      -8.575   5.733 -20.136  1.00 10.00      A   
ATOM   5072  C   GLU A 536     -14.352   7.354 -21.531  1.00 10.00      A   
ATOM   5073  O   GLU A 536     -14.961   7.124 -20.485  1.00 10.00      A   
ATOM   5074  N   VAL A 537     -14.929   7.343 -22.720  1.00 10.00      A   
ATOM   5075  HN  VAL A 537     -14.388   7.558 -23.516  1.00 10.00      A   
ATOM   5076  CA  VAL A 537     -16.335   7.018 -22.884  1.00 10.00      A   
ATOM   5077  CB  VAL A 537     -16.928   7.701 -24.134  1.00 10.00      A   
ATOM   5078  CG1 VAL A 537     -18.388   7.317 -24.321  1.00 10.00      A   
ATOM   5079  CG2 VAL A 537     -16.781   9.212 -24.032  1.00 10.00      A   
ATOM   5080  C   VAL A 537     -16.498   5.508 -23.003  1.00 10.00      A   
ATOM   5081  O   VAL A 537     -16.027   4.899 -23.963  1.00 10.00      A   
ATOM   5082  N   ILE A 538     -17.138   4.914 -22.010  1.00 10.00      A   
ATOM   5083  HN  ILE A 538     -17.477   5.461 -21.265  1.00 10.00      A   
ATOM   5084  CA  ILE A 538     -17.372   3.479 -21.997  1.00 10.00      A   
ATOM   5085  CB  ILE A 538     -17.115   2.880 -20.598  1.00 10.00      A   
ATOM   5086  CG1 ILE A 538     -15.773   3.370 -20.043  1.00 10.00      A   
ATOM   5087  CG2 ILE A 538     -17.148   1.358 -20.659  1.00 10.00      A   
ATOM   5088  CD1 ILE A 538     -15.505   2.948 -18.614  1.00 10.00      A   
ATOM   5089  C   ILE A 538     -18.811   3.201 -22.410  1.00 10.00      A   
ATOM   5090  O   ILE A 538     -19.723   3.216 -21.580  1.00 10.00      A   
ATOM   5091  N   ASP A 539     -19.009   2.950 -23.691  1.00 10.00      A   
ATOM   5092  HN  ASP A 539     -18.237   2.903 -24.298  1.00 10.00      A   
ATOM   5093  CA  ASP A 539     -20.338   2.708 -24.224  1.00 10.00      A   
ATOM   5094  CB  ASP A 539     -20.753   3.899 -25.089  1.00 10.00      A   
ATOM   5095  CG  ASP A 539     -22.230   3.915 -25.400  1.00 10.00      A   
ATOM   5096  OD1 ASP A 539     -22.986   4.604 -24.679  1.00 10.00      A   
ATOM   5097  OD2 ASP A 539     -22.637   3.260 -26.380  1.00 10.00      A   
ATOM   5098  C   ASP A 539     -20.356   1.418 -25.036  1.00 10.00      A   
ATOM   5099  O   ASP A 539     -19.438   1.155 -25.818  1.00 10.00      A   
ATOM   5100  N   GLU A 540     -21.400   0.616 -24.852  1.00 10.00      A   
ATOM   5101  HN  GLU A 540     -22.113   0.889 -24.227  1.00 10.00      A   
ATOM   5102  CA  GLU A 540     -21.520  -0.658 -25.547  1.00 10.00      A   
ATOM   5103  CB  GLU A 540     -21.900  -1.774 -24.571  1.00 10.00      A   
ATOM   5104  CG  GLU A 540     -20.881  -2.022 -23.470  1.00 10.00      A   
ATOM   5105  CD  GLU A 540     -21.434  -2.896 -22.366  1.00 10.00      A   
ATOM   5106  OE1 GLU A 540     -22.423  -2.490 -21.724  1.00 10.00      A   
ATOM   5107  OE2 GLU A 540     -20.887  -3.994 -22.132  1.00 10.00      A   
ATOM   5108  C   GLU A 540     -22.526  -0.615 -26.697  1.00 10.00      A   
ATOM   5109  O   GLU A 540     -22.863  -1.653 -27.267  1.00 10.00      A   
ATOM   5110  N   ARG A 541     -23.009   0.567 -27.047  1.00 10.00      A   
ATOM   5111  HN  ARG A 541     -22.720   1.377 -26.564  1.00 10.00      A   
ATOM   5112  CA  ARG A 541     -23.960   0.687 -28.148  1.00 10.00      A   
ATOM   5113  CB  ARG A 541     -24.937   1.848 -27.921  1.00 10.00      A   
ATOM   5114  CG  ARG A 541     -25.803   1.704 -26.681  1.00 10.00      A   
ATOM   5115  CD  ARG A 541     -25.617   2.879 -25.737  1.00 10.00      A   
ATOM   5116  NE  ARG A 541     -26.669   3.882 -25.890  1.00 10.00      A   
ATOM   5117  HE  ARG A 541     -27.484   3.610 -26.364  1.00 10.00      A   
ATOM   5118  CZ  ARG A 541     -26.576   5.129 -25.445  1.00 10.00      A   
ATOM   5119  NH1 ARG A 541     -25.476   5.541 -24.832  1.00 10.00      A   
ATOM   5120 HH11 ARG A 541     -24.660   4.883 -24.697  1.00 10.00      A   
ATOM   5121 HH12 ARG A 541     -25.413   6.521 -24.480  1.00 10.00      A   
ATOM   5122  NH2 ARG A 541     -27.586   5.971 -25.600  1.00 10.00      A   
ATOM   5123 HH21 ARG A 541     -27.510   6.952 -25.250  1.00 10.00      A   
ATOM   5124 HH22 ARG A 541     -28.468   5.662 -26.074  1.00 10.00      A   
ATOM   5125  C   ARG A 541     -23.208   0.875 -29.461  1.00 10.00      A   
ATOM   5126  O   ARG A 541     -23.804   1.105 -30.515  1.00 10.00      A   
ATOM   5127  N   GLY A 542     -21.892   0.777 -29.380  1.00 10.00      A   
ATOM   5128  HN  GLY A 542     -21.480   0.609 -28.509  1.00 10.00      A   
ATOM   5129  CA  GLY A 542     -21.056   0.940 -30.547  1.00 10.00      A   
ATOM   5130  C   GLY A 542     -20.578   2.366 -30.665  1.00 10.00      A   
ATOM   5131  O   GLY A 542     -20.917   3.198 -29.817  1.00 10.00      A   
ATOM   5132  N   ALA A 543     -19.800   2.653 -31.708  1.00 10.00      A   
ATOM   5133  HN  ALA A 543     -19.576   1.940 -32.345  1.00 10.00      A   
ATOM   5134  CA  ALA A 543     -19.270   3.992 -31.931  1.00 10.00      A   
ATOM   5135  CB  ALA A 543     -18.512   4.059 -33.246  1.00 10.00      A   
ATOM   5136  C   ALA A 543     -20.382   5.027 -31.906  1.00 10.00      A   
ATOM   5137  O   ALA A 543     -21.327   4.952 -32.692  1.00 10.00      A   
ATOM   5138  N   PRO A 544     -20.287   6.006 -30.994  1.00 10.00      A   
ATOM   5139  CA  PRO A 544     -21.290   7.062 -30.841  1.00 10.00      A   
ATOM   5140  CB  PRO A 544     -20.886   7.773 -29.542  1.00 10.00      A   
ATOM   5141  CG  PRO A 544     -19.886   6.873 -28.896  1.00 10.00      A   
ATOM   5142  CD  PRO A 544     -19.199   6.152 -30.019  1.00 10.00      A   
ATOM   5143  C   PRO A 544     -21.305   8.040 -32.012  1.00 10.00      A   
ATOM   5144  O   PRO A 544     -22.056   9.012 -32.010  1.00 10.00      A   
ATOM   5145  N   ASP A 545     -20.476   7.777 -33.014  1.00 10.00      A   
ATOM   5146  HN  ASP A 545     -19.888   6.996 -32.953  1.00 10.00      A   
ATOM   5147  CA  ASP A 545     -20.414   8.624 -34.195  1.00 10.00      A   
ATOM   5148  CB  ASP A 545     -19.164   8.318 -35.026  1.00 10.00      A   
ATOM   5149  CG  ASP A 545     -17.899   8.912 -34.443  1.00 10.00      A   
ATOM   5150  OD1 ASP A 545     -16.990   8.138 -34.068  1.00 10.00      A   
ATOM   5151  OD2 ASP A 545     -17.803  10.155 -34.359  1.00 10.00      A   
ATOM   5152  C   ASP A 545     -21.657   8.419 -35.047  1.00 10.00      A   
ATOM   5153  O   ASP A 545     -22.050   9.294 -35.819  1.00 10.00      A   
ATOM   5154  N   SER A 546     -22.278   7.254 -34.899  1.00 10.00      A   
ATOM   5155  HN  SER A 546     -21.913   6.595 -34.272  1.00 10.00      A   
ATOM   5156  CA  SER A 546     -23.486   6.926 -35.646  1.00 10.00      A   
ATOM   5157  CB  SER A 546     -23.540   5.415 -35.897  1.00 10.00      A   
ATOM   5158  OG  SER A 546     -22.268   4.914 -36.288  1.00 10.00      A   
ATOM   5159  HG  SER A 546     -21.769   5.617 -36.731  1.00 10.00      A   
ATOM   5160  C   SER A 546     -24.727   7.371 -34.870  1.00 10.00      A   
ATOM   5161  O   SER A 546     -25.854   6.977 -35.183  1.00 10.00      A   
ATOM   5162  N   ARG A 547     -24.509   8.185 -33.846  1.00 10.00      A   
ATOM   5163  HN  ARG A 547     -23.592   8.468 -33.653  1.00 10.00      A   
ATOM   5164  CA  ARG A 547     -25.586   8.688 -33.013  1.00 10.00      A   
ATOM   5165  CB  ARG A 547     -25.600   7.950 -31.666  1.00 10.00      A   
ATOM   5166  CG  ARG A 547     -25.360   6.447 -31.779  1.00 10.00      A   
ATOM   5167  CD  ARG A 547     -25.905   5.683 -30.584  1.00 10.00      A
[truncated: 216,683 more chars]
