# Supplementary material for: Flexibility of intrinsically disordered degrons in AUX/IAA proteins reinforces auxin co-receptor assemblies
Source: Nat Commun. 2020 May 8;11:2277. doi: 10.1038/s41467-020-16147-2 (PMC7210949; doi:10.1038/s41467-020-16147-2)
Supplement: Supplementary file 9 — Supplementary Data 6 [file 41467_2020_16147_MOESM9_ESM.gz › haddock_files/IAA12/No_disorder_restraint/cluster7_2.pdb]

REMARK FILENAME="complex_172w.pdb0"
REMARK ===============================================================
REMARK HADDOCK run for complex
REMARK initial structure: complex_172.pdb
REMARK final NOE weights: unambig 50 amb: 50
REMARK ===============================================================
REMARK            total,bonds,angles,improper,dihe,vdw,elec,air,cdih,coup,rdcs,vean,dani,xpcs,rg
REMARK energies: -310.351, 0, 0, 0, 0, -28.2139, -283.204, 1.06763, 0, 0, 0, 0, 0, 0, 0
REMARK ===============================================================
REMARK            bonds,angles,impropers,dihe,air,cdih,coup,rdcs,vean,dani,xpcs
REMARK rms-dev.: 0,0,0,0,3.115407E-02,0,0, 0, 0, 0, 0
REMARK ===============================================================
REMARK               air,cdih,coup,rdcs,vean,dani,xpcs
REMARK               >0.3,>5,>1,>0,>5,>0.2,>0.2
REMARK violations.: 0, 0, 0, 0, 0, 0, 0
REMARK ===============================================================
REMARK                        CVpartition#,violations,rms
REMARK AIRs cross-validation: 2, 0, NaN
REMARK ===============================================================
REMARK NCS energy: 0
REMARK ===============================================================
REMARK Symmetry energy: 0
REMARK ===============================================================
REMARK Desolvation energy: 41.5559
REMARK Internal energy free molecules: -22259.9
REMARK Internal energy complex: -33312.9
REMARK Binding energy: -11322.9
REMARK ===============================================================
REMARK buried surface area: 1187.39
REMARK ===============================================================
REMARK water - chain1: 0 0 0
REMARK water - chain2: 0 0 0
REMARK water - chain3: 0 0 0
REMARK water - chain4: 0 0 0
REMARK water - chain5: 0 0 0
REMARK water - chain6: 0 0 0
REMARK ===============================================================
REMARK water - water: 0 0 0
REMARK ===============================================================
REMARK DATE:14-Feb-2019  07:26:37       created by user: enmr049
REMARK VERSION:1.3U
ATOM      1  N   PHE A   9      25.499  21.783   4.221  1.00 10.00      A   
ATOM      2  HN  PHE A   9      25.840  21.861   3.305  1.00 10.00      A   
ATOM      3  CA  PHE A   9      25.206  20.457   4.754  1.00 10.00      A   
ATOM      4  CB  PHE A   9      23.728  20.351   5.141  1.00 10.00      A   
ATOM      5  CG  PHE A   9      23.277  21.399   6.121  1.00 10.00      A   
ATOM      6  CD1 PHE A   9      22.637  22.548   5.686  1.00 10.00      A   
ATOM      7  CD2 PHE A   9      23.498  21.236   7.478  1.00 10.00      A   
ATOM      8  CE1 PHE A   9      22.228  23.514   6.586  1.00 10.00      A   
ATOM      9  CE2 PHE A   9      23.090  22.198   8.382  1.00 10.00      A   
ATOM     10  CZ  PHE A   9      22.456  23.338   7.935  1.00 10.00      A   
ATOM     11  C   PHE A   9      25.555  19.379   3.731  1.00 10.00      A   
ATOM     12  O   PHE A   9      25.063  19.410   2.603  1.00 10.00      A   
ATOM     13  N   PRO A  10      26.426  18.434   4.109  1.00 10.00      A   
ATOM     14  CA  PRO A  10      26.845  17.333   3.229  1.00 10.00      A   
ATOM     15  CB  PRO A  10      27.751  16.485   4.129  1.00 10.00      A   
ATOM     16  CG  PRO A  10      28.223  17.423   5.182  1.00 10.00      A   
ATOM     17  CD  PRO A  10      27.085  18.369   5.424  1.00 10.00      A   
ATOM     18  C   PRO A  10      25.661  16.493   2.756  1.00 10.00      A   
ATOM     19  O   PRO A  10      24.661  16.357   3.467  1.00 10.00      A   
ATOM     20  N   GLU A  11      25.796  15.917   1.567  1.00 10.00      A   
ATOM     21  HN  GLU A  11      26.631  16.053   1.069  1.00 10.00      A   
ATOM     22  CA  GLU A  11      24.748  15.087   0.974  1.00 10.00      A   
ATOM     23  CB  GLU A  11      25.202  14.546  -0.389  1.00 10.00      A   
ATOM     24  CG  GLU A  11      25.839  15.581  -1.309  1.00 10.00      A   
ATOM     25  CD  GLU A  11      24.861  16.631  -1.802  1.00 10.00      A   
ATOM     26  OE1 GLU A  11      23.885  16.265  -2.494  1.00 10.00      A   
ATOM     27  OE2 GLU A  11      25.075  17.832  -1.517  1.00 10.00      A   
ATOM     28  C   GLU A  11      24.368  13.923   1.896  1.00 10.00      A   
ATOM     29  O   GLU A  11      23.192  13.579   2.031  1.00 10.00      A   
ATOM     30  N   GLU A  12      25.376  13.336   2.532  1.00 10.00      A   
ATOM     31  HN  GLU A  12      26.287  13.664   2.376  1.00 10.00      A   
ATOM     32  CA  GLU A  12      25.178  12.210   3.442  1.00 10.00      A   
ATOM     33  CB  GLU A  12      26.535  11.658   3.908  1.00 10.00      A   
ATOM     34  CG  GLU A  12      27.413  12.683   4.609  1.00 10.00      A   
ATOM     35  CD  GLU A  12      28.830  12.205   4.851  1.00 10.00      A   
ATOM     36  OE1 GLU A  12      29.100  10.993   4.694  1.00 10.00      A   
ATOM     37  OE2 GLU A  12      29.686  13.044   5.198  1.00 10.00      A   
ATOM     38  C   GLU A  12      24.316  12.609   4.640  1.00 10.00      A   
ATOM     39  O   GLU A  12      23.538  11.807   5.155  1.00 10.00      A   
ATOM     40  N   VAL A  13      24.457  13.858   5.074  1.00 10.00      A   
ATOM     41  HN  VAL A  13      25.084  14.454   4.613  1.00 10.00      A   
ATOM     42  CA  VAL A  13      23.696  14.371   6.204  1.00 10.00      A   
ATOM     43  CB  VAL A  13      24.218  15.759   6.638  1.00 10.00      A   
ATOM     44  CG1 VAL A  13      23.233  16.448   7.570  1.00 10.00      A   
ATOM     45  CG2 VAL A  13      25.575  15.630   7.308  1.00 10.00      A   
ATOM     46  C   VAL A  13      22.227  14.489   5.821  1.00 10.00      A   
ATOM     47  O   VAL A  13      21.347  13.986   6.517  1.00 10.00      A   
ATOM     48  N   LEU A  14      21.980  15.127   4.682  1.00 10.00      A   
ATOM     49  HN  LEU A  14      22.732  15.475   4.155  1.00 10.00      A   
ATOM     50  CA  LEU A  14      20.627  15.325   4.191  1.00 10.00      A   
ATOM     51  CB  LEU A  14      20.639  16.166   2.914  1.00 10.00      A   
ATOM     52  CG  LEU A  14      21.307  17.541   3.030  1.00 10.00      A   
ATOM     53  CD1 LEU A  14      21.394  18.209   1.669  1.00 10.00      A   
ATOM     54  CD2 LEU A  14      20.560  18.427   4.015  1.00 10.00      A   
ATOM     55  C   LEU A  14      19.914  13.996   3.976  1.00 10.00      A   
ATOM     56  O   LEU A  14      18.737  13.861   4.300  1.00 10.00      A   
ATOM     57  N   GLU A  15      20.638  13.007   3.465  1.00 10.00      A   
ATOM     58  HN  GLU A  15      21.581  13.168   3.246  1.00 10.00      A   
ATOM     59  CA  GLU A  15      20.066  11.689   3.225  1.00 10.00      A   
ATOM     60  CB  GLU A  15      21.058  10.789   2.492  1.00 10.00      A   
ATOM     61  CG  GLU A  15      20.511   9.410   2.157  1.00 10.00      A   
ATOM     62  CD  GLU A  15      21.519   8.551   1.427  1.00 10.00      A   
ATOM     63  OE1 GLU A  15      22.139   7.669   2.060  1.00 10.00      A   
ATOM     64  OE2 GLU A  15      21.698   8.752   0.212  1.00 10.00      A   
ATOM     65  C   GLU A  15      19.636  11.039   4.537  1.00 10.00      A   
ATOM     66  O   GLU A  15      18.561  10.439   4.621  1.00 10.00      A   
ATOM     67  N   HIS A  16      20.467  11.179   5.565  1.00 10.00      A   
ATOM     68  HN  HIS A  16      21.306  11.674   5.442  1.00 10.00      A   
ATOM     69  CA  HIS A  16      20.160  10.605   6.868  1.00 10.00      A   
ATOM     70  CB  HIS A  16      21.332  10.792   7.834  1.00 10.00      A   
ATOM     71  CG  HIS A  16      21.421   9.735   8.893  1.00 10.00      A   
ATOM     72  ND1 HIS A  16      22.172   8.598   8.706  1.00 10.00      A   
ATOM     73  CD2 HIS A  16      20.845   9.689  10.123  1.00 10.00      A   
ATOM     74  CE1 HIS A  16      22.038   7.891   9.814  1.00 10.00      A   
ATOM     75  NE2 HIS A  16      21.249   8.509  10.696  1.00 10.00      A   
ATOM     76  HE2 HIS A  16      21.002   8.177  11.598  1.00 10.00      A   
ATOM     77  C   HIS A  16      18.894  11.231   7.442  1.00 10.00      A   
ATOM     78  O   HIS A  16      18.049  10.544   8.013  1.00 10.00      A   
ATOM     79  N   VAL A  17      18.761  12.538   7.268  1.00 10.00      A   
ATOM     80  HN  VAL A  17      19.472  13.031   6.805  1.00 10.00      A   
ATOM     81  CA  VAL A  17      17.595  13.261   7.756  1.00 10.00      A   
ATOM     82  CB  VAL A  17      17.786  14.790   7.623  1.00 10.00      A   
ATOM     83  CG1 VAL A  17      16.558  15.536   8.122  1.00 10.00      A   
ATOM     84  CG2 VAL A  17      19.026  15.248   8.374  1.00 10.00      A   
ATOM     85  C   VAL A  17      16.339  12.842   6.991  1.00 10.00      A   
ATOM     86  O   VAL A  17      15.279  12.626   7.580  1.00 10.00      A   
ATOM     87  N   PHE A  18      16.473  12.698   5.678  1.00 10.00      A   
ATOM     88  HN  PHE A  18      17.351  12.864   5.266  1.00 10.00      A   
ATOM     89  CA  PHE A  18      15.347  12.314   4.829  1.00 10.00      A   
ATOM     90  CB  PHE A  18      15.707  12.432   3.343  1.00 10.00      A   
ATOM     91  CG  PHE A  18      15.998  13.834   2.875  1.00 10.00      A   
ATOM     92  CD1 PHE A  18      16.642  14.044   1.667  1.00 10.00      A   
ATOM     93  CD2 PHE A  18      15.633  14.934   3.637  1.00 10.00      A   
ATOM     94  CE1 PHE A  18      16.916  15.323   1.226  1.00 10.00      A   
ATOM     95  CE2 PHE A  18      15.906  16.216   3.202  1.00 10.00      A   
ATOM     96  CZ  PHE A  18      16.550  16.409   1.994  1.00 10.00      A   
ATOM     97  C   PHE A  18      14.846  10.903   5.133  1.00 10.00      A   
ATOM     98  O   PHE A  18      13.700  10.573   4.836  1.00 10.00      A   
ATOM     99  N   SER A  19      15.696  10.071   5.725  1.00 10.00      A   
ATOM    100  HN  SER A  19      16.602  10.384   5.945  1.00 10.00      A   
ATOM    101  CA  SER A  19      15.317   8.701   6.048  1.00 10.00      A   
ATOM    102  CB  SER A  19      16.543   7.887   6.472  1.00 10.00      A   
ATOM    103  OG  SER A  19      16.912   8.164   7.814  1.00 10.00      A   
ATOM    104  HG  SER A  19      17.403   8.999   7.849  1.00 10.00      A   
ATOM    105  C   SER A  19      14.242   8.665   7.134  1.00 10.00      A   
ATOM    106  O   SER A  19      13.548   7.659   7.308  1.00 10.00      A   
ATOM    107  N   PHE A  20      14.105   9.771   7.860  1.00 10.00      A   
ATOM    108  HN  PHE A  20      14.685  10.541   7.672  1.00 10.00      A   
ATOM    109  CA  PHE A  20      13.114   9.868   8.922  1.00 10.00      A   
ATOM    110  CB  PHE A  20      13.617  10.753  10.069  1.00 10.00      A   
ATOM    111  CG  PHE A  20      14.799  10.187  10.803  1.00 10.00      A   
ATOM    112  CD1 PHE A  20      16.077  10.649  10.545  1.00 10.00      A   
ATOM    113  CD2 PHE A  20      14.631   9.187  11.749  1.00 10.00      A   
ATOM    114  CE1 PHE A  20      17.168  10.125  11.212  1.00 10.00      A   
ATOM    115  CE2 PHE A  20      15.717   8.658  12.421  1.00 10.00      A   
ATOM    116  CZ  PHE A  20      16.989   9.127  12.151  1.00 10.00      A   
ATOM    117  C   PHE A  20      11.789  10.397   8.379  1.00 10.00      A   
ATOM    118  O   PHE A  20      10.797  10.482   9.105  1.00 10.00      A   
ATOM    119  N   ILE A  21      11.779  10.748   7.098  1.00 10.00      A   
ATOM    120  HN  ILE A  21      12.601  10.655   6.572  1.00 10.00      A   
ATOM    121  CA  ILE A  21      10.584  11.260   6.445  1.00 10.00      A   
ATOM    122  CB  ILE A  21      10.849  12.627   5.779  1.00 10.00      A   
ATOM    123  CG1 ILE A  21      11.503  13.596   6.773  1.00 10.00      A   
ATOM    124  CG2 ILE A  21       9.548  13.212   5.243  1.00 10.00      A   
ATOM    125  CD1 ILE A  21      12.060  14.851   6.135  1.00 10.00      A   
ATOM    126  C   ILE A  21      10.135  10.264   5.381  1.00 10.00      A   
ATOM    127  O   ILE A  21      10.794  10.109   4.350  1.00 10.00      A   
ATOM    128  N   GLN A  22       9.020   9.585   5.633  1.00 10.00      A   
ATOM    129  HN  GLN A  22       8.523   9.769   6.459  1.00 10.00      A   
ATOM    130  CA  GLN A  22       8.516   8.580   4.697  1.00 10.00      A   
ATOM    131  CB  GLN A  22       8.508   7.192   5.343  1.00 10.00      A   
ATOM    132  CG  GLN A  22       9.878   6.711   5.790  1.00 10.00      A   
ATOM    133  CD  GLN A  22      10.881   6.622   4.652  1.00 10.00      A   
ATOM    134  OE1 GLN A  22      10.523   6.369   3.503  1.00 10.00      A   
ATOM    135  NE2 GLN A  22      12.150   6.830   4.963  1.00 10.00      A   
ATOM    136 HE21 GLN A  22      12.374   7.025   5.900  1.00 10.00      A   
ATOM    137 HE22 GLN A  22      12.817   6.777   4.244  1.00 10.00      A   
ATOM    138  C   GLN A  22       7.128   8.914   4.155  1.00 10.00      A   
ATOM    139  O   GLN A  22       6.677   8.304   3.185  1.00 10.00      A   
ATOM    140  N   LEU A  23       6.460   9.884   4.768  1.00 10.00      A   
ATOM    141  HN  LEU A  23       6.879  10.354   5.520  1.00 10.00      A   
ATOM    142  CA  LEU A  23       5.116  10.279   4.336  1.00 10.00      A   
ATOM    143  CB  LEU A  23       4.472  11.238   5.341  1.00 10.00      A   
ATOM    144  CG  LEU A  23       3.353  10.650   6.211  1.00 10.00      A   
ATOM    145  CD1 LEU A  23       3.858   9.463   7.021  1.00 10.00      A   
ATOM    146  CD2 LEU A  23       2.771  11.711   7.127  1.00 10.00      A   
ATOM    147  C   LEU A  23       5.136  10.887   2.936  1.00 10.00      A   
ATOM    148  O   LEU A  23       5.968  11.744   2.636  1.00 10.00      A   
ATOM    149  N   ASP A  24       4.206  10.445   2.096  1.00 10.00      A   
ATOM    150  HN  ASP A  24       3.555   9.785   2.418  1.00 10.00      A   
ATOM    151  CA  ASP A  24       4.114  10.913   0.712  1.00 10.00      A   
ATOM    152  CB  ASP A  24       2.931  10.268  -0.021  1.00 10.00      A   
ATOM    153  CG  ASP A  24       3.033   8.763  -0.146  1.00 10.00      A   
ATOM    154  OD1 ASP A  24       3.956   8.271  -0.821  1.00 10.00      A   
ATOM    155  OD2 ASP A  24       2.174   8.062   0.428  1.00 10.00      A   
ATOM    156  C   ASP A  24       3.981  12.427   0.629  1.00 10.00      A   
ATOM    157  O   ASP A  24       4.784  13.090  -0.027  1.00 10.00      A   
ATOM    158  N   LYS A  25       2.976  12.968   1.308  1.00 10.00      A   
ATOM    159  HN  LYS A  25       2.389  12.383   1.836  1.00 10.00      A   
ATOM    160  CA  LYS A  25       2.717  14.405   1.295  1.00 10.00      A   
ATOM    161  CB  LYS A  25       1.453  14.743   2.092  1.00 10.00      A   
ATOM    162  CG  LYS A  25       0.194  14.099   1.527  1.00 10.00      A   
ATOM    163  CD  LYS A  25      -1.064  14.572   2.237  1.00 10.00      A   
ATOM    164  CE  LYS A  25      -2.314  13.986   1.591  1.00 10.00      A   
ATOM    165  NZ  LYS A  25      -2.763  14.770   0.409  1.00 10.00      A   
ATOM    166  HZ1 LYS A  25      -3.580  14.307  -0.041  1.00 10.00      A   
ATOM    167  HZ2 LYS A  25      -1.990  14.849  -0.294  1.00 10.00      A   
ATOM    168  HZ3 LYS A  25      -3.042  15.722   0.701  1.00 10.00      A   
ATOM    169  C   LYS A  25       3.913  15.209   1.790  1.00 10.00      A   
ATOM    170  O   LYS A  25       4.251  16.254   1.229  1.00 10.00      A   
ATOM    171  N   ASP A  26       4.562  14.714   2.833  1.00 10.00      A   
ATOM    172  HN  ASP A  26       4.250  13.879   3.240  1.00 10.00      A   
ATOM    173  CA  ASP A  26       5.731  15.397   3.383  1.00 10.00      A   
ATOM    174  CB  ASP A  26       6.116  14.852   4.761  1.00 10.00      A   
ATOM    175  CG  ASP A  26       5.381  15.540   5.894  1.00 10.00      A   
ATOM    176  OD1 ASP A  26       5.350  16.789   5.925  1.00 10.00      A   
ATOM    177  OD2 ASP A  26       4.826  14.834   6.758  1.00 10.00      A   
ATOM    178  C   ASP A  26       6.907  15.296   2.421  1.00 10.00      A   
ATOM    179  O   ASP A  26       7.621  16.267   2.189  1.00 10.00      A   
ATOM    180  N   ARG A  27       7.091  14.113   1.850  1.00 10.00      A   
ATOM    181  HN  ARG A  27       6.486  13.370   2.084  1.00 10.00      A   
ATOM    182  CA  ARG A  27       8.164  13.876   0.894  1.00 10.00      A   
ATOM    183  CB  ARG A  27       8.193  12.403   0.482  1.00 10.00      A   
ATOM    184  CG  ARG A  27       9.111  11.540   1.329  1.00 10.00      A   
ATOM    185  CD  ARG A  27      10.566  11.919   1.101  1.00 10.00      A   
ATOM    186  NE  ARG A  27      11.502  11.081   1.850  1.00 10.00      A   
ATOM    187  HE  ARG A  27      11.306  10.928   2.806  1.00 10.00      A   
ATOM    188  CZ  ARG A  27      12.585  10.522   1.320  1.00 10.00      A   
ATOM    189  NH1 ARG A  27      12.865  10.707   0.033  1.00 10.00      A   
ATOM    190 HH11 ARG A  27      13.713  10.279  -0.391  1.00 10.00      A   
ATOM    191 HH12 ARG A  27      12.227  11.290  -0.570  1.00 10.00      A   
ATOM    192  NH2 ARG A  27      13.399   9.803   2.082  1.00 10.00      A   
ATOM    193 HH21 ARG A  27      13.190   9.684   3.101  1.00 10.00      A   
ATOM    194 HH22 ARG A  27      14.247   9.356   1.672  1.00 10.00      A   
ATOM    195  C   ARG A  27       7.984  14.762  -0.332  1.00 10.00      A   
ATOM    196  O   ARG A  27       8.942  15.338  -0.838  1.00 10.00      A   
ATOM    197  N   ASN A  28       6.738  14.884  -0.784  1.00 10.00      A   
ATOM    198  HN  ASN A  28       6.012  14.394  -0.328  1.00 10.00      A   
ATOM    199  CA  ASN A  28       6.412  15.703  -1.945  1.00 10.00      A   
ATOM    200  CB  ASN A  28       4.941  15.529  -2.349  1.00 10.00      A   
ATOM    201  CG  ASN A  28       4.659  14.201  -3.025  1.00 10.00      A   
ATOM    202  OD1 ASN A  28       5.561  13.563  -3.578  1.00 10.00      A   
ATOM    203  ND2 ASN A  28       3.406  13.779  -2.997  1.00 10.00      A   
ATOM    204 HD21 ASN A  28       2.728  14.344  -2.545  1.00 10.00      A   
ATOM    205 HD22 ASN A  28       3.190  12.926  -3.434  1.00 10.00      A   
ATOM    206  C   ASN A  28       6.706  17.176  -1.681  1.00 10.00      A   
ATOM    207  O   ASN A  28       6.981  17.936  -2.605  1.00 10.00      A   
ATOM    208  N   SER A  29       6.640  17.572  -0.419  1.00 10.00      A   
ATOM    209  HN  SER A  29       6.404  16.920   0.272  1.00 10.00      A   
ATOM    210  CA  SER A  29       6.904  18.950  -0.032  1.00 10.00      A   
ATOM    211  CB  SER A  29       6.273  19.243   1.333  1.00 10.00      A   
ATOM    212  OG  SER A  29       4.881  18.952   1.322  1.00 10.00      A   
ATOM    213  HG  SER A  29       4.751  17.997   1.421  1.00 10.00      A   
ATOM    214  C   SER A  29       8.406  19.222   0.005  1.00 10.00      A   
ATOM    215  O   SER A  29       8.861  20.327  -0.302  1.00 10.00      A   
ATOM    216  N   VAL A  30       9.173  18.201   0.368  1.00 10.00      A   
ATOM    217  HN  VAL A  30       8.750  17.342   0.586  1.00 10.00      A   
ATOM    218  CA  VAL A  30      10.627  18.321   0.452  1.00 10.00      A   
ATOM    219  CB  VAL A  30      11.263  17.084   1.129  1.00 10.00      A   
ATOM    220  CG1 VAL A  30      12.787  17.170   1.123  1.00 10.00      A   
ATOM    221  CG2 VAL A  30      10.747  16.942   2.552  1.00 10.00      A   
ATOM    222  C   VAL A  30      11.243  18.529  -0.933  1.00 10.00      A   
ATOM    223  O   VAL A  30      12.159  19.336  -1.105  1.00 10.00      A   
ATOM    224  N   SER A  31      10.718  17.825  -1.926  1.00 10.00      A   
ATOM    225  HN  SER A  31       9.978  17.204  -1.740  1.00 10.00      A   
ATOM    226  CA  SER A  31      11.222  17.939  -3.295  1.00 10.00      A   
ATOM    227  CB  SER A  31      10.749  16.750  -4.140  1.00 10.00      A   
ATOM    228  OG  SER A  31       9.667  16.076  -3.516  1.00 10.00      A   
ATOM    229  HG  SER A  31       9.982  15.223  -3.167  1.00 10.00      A   
ATOM    230  C   SER A  31      10.818  19.264  -3.956  1.00 10.00      A   
ATOM    231  O   SER A  31      11.122  19.508  -5.125  1.00 10.00      A   
ATOM    232  N   LEU A  32      10.156  20.129  -3.201  1.00 10.00      A   
ATOM    233  HN  LEU A  32       9.966  19.903  -2.266  1.00 10.00      A   
ATOM    234  CA  LEU A  32       9.712  21.408  -3.733  1.00 10.00      A   
ATOM    235  CB  LEU A  32       8.199  21.545  -3.592  1.00 10.00      A   
ATOM    236  CG  LEU A  32       7.365  20.908  -4.700  1.00 10.00      A   
ATOM    237  CD1 LEU A  32       5.905  20.848  -4.287  1.00 10.00      A   
ATOM    238  CD2 LEU A  32       7.522  21.696  -5.992  1.00 10.00      A   
ATOM    239  C   LEU A  32      10.413  22.582  -3.065  1.00 10.00      A   
ATOM    240  O   LEU A  32      10.121  23.740  -3.365  1.00 10.00      A   
ATOM    241  N   VAL A  33      11.339  22.290  -2.159  1.00 10.00      A   
ATOM    242  HN  VAL A  33      11.539  21.350  -1.961  1.00 10.00      A   
ATOM    243  CA  VAL A  33      12.063  23.349  -1.466  1.00 10.00      A   
ATOM    244  CB  VAL A  33      12.503  22.973  -0.031  1.00 10.00      A   
ATOM    245  CG1 VAL A  33      11.309  22.539   0.803  1.00 10.00      A   
ATOM    246  CG2 VAL A  33      13.582  21.904  -0.032  1.00 10.00      A   
ATOM    247  C   VAL A  33      13.250  23.855  -2.286  1.00 10.00      A   
ATOM    248  O   VAL A  33      13.491  25.064  -2.349  1.00 10.00      A   
ATOM    249  N   CYS A  34      13.977  22.935  -2.917  1.00 10.00      A   
ATOM    250  HN  CYS A  34      13.738  21.988  -2.826  1.00 10.00      A   
ATOM    251  CA  CYS A  34      15.132  23.289  -3.737  1.00 10.00      A   
ATOM    252  CB  CYS A  34      16.303  23.740  -2.861  1.00 10.00      A   
ATOM    253  SG  CYS A  34      16.892  22.493  -1.695  1.00 10.00      A   
ATOM    254  HG  CYS A  34      17.747  23.080  -0.867  1.00 10.00      A   
ATOM    255  C   CYS A  34      15.552  22.104  -4.595  1.00 10.00      A   
ATOM    256  O   CYS A  34      15.174  20.964  -4.313  1.00 10.00      A   
ATOM    257  N   LYS A  35      16.331  22.370  -5.634  1.00 10.00      A   
ATOM    258  HN  LYS A  35      16.608  23.299  -5.802  1.00 10.00      A   
ATOM    259  CA  LYS A  35      16.791  21.315  -6.527  1.00 10.00      A   
ATOM    260  CB  LYS A  35      17.413  21.902  -7.798  1.00 10.00      A   
ATOM    261  CG  LYS A  35      17.565  20.908  -8.944  1.00 10.00      A   
ATOM    262  CD  LYS A  35      18.083  21.600 -10.199  1.00 10.00      A   
ATOM    263  CE  LYS A  35      18.178  20.651 -11.386  1.00 10.00      A   
ATOM    264  NZ  LYS A  35      16.844  20.267 -11.925  1.00 10.00      A   
ATOM    265  HZ1 LYS A  35      16.309  19.725 -11.217  1.00 10.00      A   
ATOM    266  HZ2 LYS A  35      16.960  19.680 -12.776  1.00 10.00      A   
ATOM    267  HZ3 LYS A  35      16.300  21.115 -12.184  1.00 10.00      A   
ATOM    268  C   LYS A  35      17.783  20.399  -5.824  1.00 10.00      A   
ATOM    269  O   LYS A  35      17.815  19.196  -6.079  1.00 10.00      A   
ATOM    270  N   SER A  36      18.586  20.971  -4.934  1.00 10.00      A   
ATOM    271  HN  SER A  36      18.518  21.941  -4.780  1.00 10.00      A   
ATOM    272  CA  SER A  36      19.573  20.201  -4.189  1.00 10.00      A   
ATOM    273  CB  SER A  36      20.367  21.119  -3.261  1.00 10.00      A   
ATOM    274  OG  SER A  36      20.867  22.239  -3.971  1.00 10.00      A   
ATOM    275  HG  SER A  36      20.662  22.140  -4.913  1.00 10.00      A   
ATOM    276  C   SER A  36      18.905  19.089  -3.383  1.00 10.00      A   
ATOM    277  O   SER A  36      19.324  17.933  -3.439  1.00 10.00      A   
ATOM    278  N   TRP A  37      17.863  19.448  -2.643  1.00 10.00      A   
ATOM    279  HN  TRP A  37      17.579  20.389  -2.634  1.00 10.00      A   
ATOM    280  CA  TRP A  37      17.138  18.481  -1.832  1.00 10.00      A   
ATOM    281  CB  TRP A  37      16.256  19.179  -0.793  1.00 10.00      A   
ATOM    282  CG  TRP A  37      17.022  19.709   0.389  1.00 10.00      A   
ATOM    283  CD1 TRP A  37      18.351  20.017   0.430  1.00 10.00      A   
ATOM    284  CD2 TRP A  37      16.504  19.997   1.697  1.00 10.00      A   
ATOM    285  NE1 TRP A  37      18.695  20.473   1.678  1.00 10.00      A   
ATOM    286  HE1 TRP A  37      19.593  20.753   1.955  1.00 10.00      A   
ATOM    287  CE2 TRP A  37      17.580  20.471   2.474  1.00 10.00      A   
ATOM    288  CE3 TRP A  37      15.239  19.899   2.288  1.00 10.00      A   
ATOM    289  CZ2 TRP A  37      17.430  20.847   3.808  1.00 10.00      A   
ATOM    290  CZ3 TRP A  37      15.094  20.273   3.611  1.00 10.00      A   
ATOM    291  CH2 TRP A  37      16.182  20.740   4.357  1.00 10.00      A   
ATOM    292  C   TRP A  37      16.321  17.540  -2.705  1.00 10.00      A   
ATOM    293  O   TRP A  37      16.160  16.369  -2.374  1.00 10.00      A   
ATOM    294  N   TYR A  38      15.821  18.053  -3.829  1.00 10.00      A   
ATOM    295  HN  TYR A  38      15.985  18.999  -4.039  1.00 10.00      A   
ATOM    296  CA  TYR A  38      15.034  17.246  -4.754  1.00 10.00      A   
ATOM    297  CB  TYR A  38      14.484  18.101  -5.904  1.00 10.00      A   
ATOM    298  CG  TYR A  38      14.078  17.302  -7.123  1.00 10.00      A   
ATOM    299  CD1 TYR A  38      14.775  17.424  -8.319  1.00 10.00      A   
ATOM    300  CD2 TYR A  38      13.008  16.418  -7.074  1.00 10.00      A   
ATOM    301  CE1 TYR A  38      14.413  16.686  -9.430  1.00 10.00      A   
ATOM    302  CE2 TYR A  38      12.641  15.679  -8.181  1.00 10.00      A   
ATOM    303  CZ  TYR A  38      13.346  15.816  -9.355  1.00 10.00      A   
ATOM    304  OH  TYR A  38      12.987  15.077 -10.458  1.00 10.00      A   
ATOM    305  HH  TYR A  38      13.683  15.137 -11.125  1.00 10.00      A   
ATOM    306  C   TYR A  38      15.870  16.091  -5.297  1.00 10.00      A   
ATOM    307  O   TYR A  38      15.403  14.954  -5.357  1.00 10.00      A   
ATOM    308  N   GLU A  39      17.108  16.390  -5.680  1.00 10.00      A   
ATOM    309  HN  GLU A  39      17.418  17.321  -5.610  1.00 10.00      A   
ATOM    310  CA  GLU A  39      18.016  15.378  -6.212  1.00 10.00      A   
ATOM    311  CB  GLU A  39      19.363  15.996  -6.586  1.00 10.00      A   
ATOM    312  CG  GLU A  39      19.449  16.457  -8.029  1.00 10.00      A   
ATOM    313  CD  GLU A  39      19.331  15.310  -9.010  1.00 10.00      A   
ATOM    314  OE1 GLU A  39      18.228  15.107  -9.561  1.00 10.00      A   
ATOM    315  OE2 GLU A  39      20.343  14.612  -9.240  1.00 10.00      A   
ATOM    316  C   GLU A  39      18.220  14.240  -5.219  1.00 10.00      A   
ATOM    317  O   GLU A  39      18.240  13.069  -5.592  1.00 10.00      A   
ATOM    318  N   ILE A  40      18.363  14.589  -3.951  1.00 10.00      A   
ATOM    319  HN  ILE A  40      18.331  15.539  -3.708  1.00 10.00      A   
ATOM    320  CA  ILE A  40      18.562  13.589  -2.915  1.00 10.00      A   
ATOM    321  CB  ILE A  40      19.142  14.209  -1.627  1.00 10.00      A   
ATOM    322  CG1 ILE A  40      20.432  14.976  -1.944  1.00 10.00      A   
ATOM    323  CG2 ILE A  40      19.402  13.134  -0.577  1.00 10.00      A   
ATOM    324  CD1 ILE A  40      21.090  15.602  -0.735  1.00 10.00      A   
ATOM    325  C   ILE A  40      17.250  12.873  -2.608  1.00 10.00      A   
ATOM    326  O   ILE A  40      17.226  11.657  -2.430  1.00 10.00      A   
ATOM    327  N   GLU A  41      16.161  13.634  -2.564  1.00 10.00      A   
ATOM    328  HN  GLU A  41      16.248  14.601  -2.716  1.00 10.00      A   
ATOM    329  CA  GLU A  41      14.840  13.081  -2.284  1.00 10.00      A   
ATOM    330  CB  GLU A  41      13.780  14.194  -2.307  1.00 10.00      A   
ATOM    331  CG  GLU A  41      12.564  13.938  -1.425  1.00 10.00      A   
ATOM    332  CD  GLU A  41      11.488  13.125  -2.114  1.00 10.00      A   
ATOM    333  OE1 GLU A  41      10.712  13.703  -2.899  1.00 10.00      A   
ATOM    334  OE2 GLU A  41      11.406  11.906  -1.861  1.00 10.00      A   
ATOM    335  C   GLU A  41      14.486  11.987  -3.292  1.00 10.00      A   
ATOM    336  O   GLU A  41      14.115  10.873  -2.912  1.00 10.00      A   
ATOM    337  N   ARG A  42      14.639  12.303  -4.578  1.00 10.00      A   
ATOM    338  HN  ARG A  42      14.963  13.201  -4.813  1.00 10.00      A   
ATOM    339  CA  ARG A  42      14.329  11.359  -5.649  1.00 10.00      A   
ATOM    340  CB  ARG A  42      14.435  12.035  -7.022  1.00 10.00      A   
ATOM    341  CG  ARG A  42      15.849  12.425  -7.428  1.00 10.00      A   
ATOM    342  CD  ARG A  42      15.886  13.069  -8.804  1.00 10.00      A   
ATOM    343  NE  ARG A  42      15.833  12.082  -9.882  1.00 10.00      A   
ATOM    344  HE  ARG A  42      15.193  11.336  -9.782  1.00 10.00      A   
ATOM    345  CZ  ARG A  42      16.601  12.132 -10.978  1.00 10.00      A   
ATOM    346  NH1 ARG A  42      17.481  13.110 -11.132  1.00 10.00      A   
ATOM    347 HH11 ARG A  42      17.587  13.854 -10.399  1.00 10.00      A   
ATOM    348 HH12 ARG A  42      18.074  13.146 -11.990  1.00 10.00      A   
ATOM    349  NH2 ARG A  42      16.480  11.220 -11.929  1.00 10.00      A   
ATOM    350 HH21 ARG A  42      17.086  11.268 -12.781  1.00 10.00      A   
ATOM    351 HH22 ARG A  42      15.778  10.448 -11.843  1.00 10.00      A   
ATOM    352  C   ARG A  42      15.219  10.120  -5.599  1.00 10.00      A   
ATOM    353  O   ARG A  42      14.840   9.049  -6.073  1.00 10.00      A   
ATOM    354  N   TRP A  43      16.396  10.262  -5.011  1.00 10.00      A   
ATOM    355  HN  TRP A  43      16.640  11.131  -4.624  1.00 10.00      A   
ATOM    356  CA  TRP A  43      17.329   9.153  -4.921  1.00 10.00      A   
ATOM    357  CB  TRP A  43      18.742   9.603  -5.302  1.00 10.00      A   
ATOM    358  CG  TRP A  43      19.035   9.503  -6.770  1.00 10.00      A   
ATOM    359  CD1 TRP A  43      18.715  10.414  -7.735  1.00 10.00      A   
ATOM    360  CD2 TRP A  43      19.709   8.431  -7.442  1.00 10.00      A   
ATOM    361  NE1 TRP A  43      19.151   9.980  -8.962  1.00 10.00      A   
ATOM    362  HE1 TRP A  43      19.041  10.463  -9.811  1.00 10.00      A   
ATOM    363  CE2 TRP A  43      19.762   8.764  -8.808  1.00 10.00      A   
ATOM    364  CE3 TRP A  43      20.273   7.222  -7.022  1.00 10.00      A   
ATOM    365  CZ2 TRP A  43      20.355   7.933  -9.753  1.00 10.00      A   
ATOM    366  CZ3 TRP A  43      20.861   6.400  -7.963  1.00 10.00      A   
ATOM    367  CH2 TRP A  43      20.899   6.759  -9.313  1.00 10.00      A   
ATOM    368  C   TRP A  43      17.328   8.502  -3.538  1.00 10.00      A   
ATOM    369  O   TRP A  43      18.234   7.735  -3.213  1.00 10.00      A   
ATOM    370  N   CYS A  44      16.321   8.801  -2.719  1.00 10.00      A   
ATOM    371  HN  CYS A  44      15.626   9.433  -3.009  1.00 10.00      A   
ATOM    372  CA  CYS A  44      16.250   8.211  -1.388  1.00 10.00      A   
ATOM    373  CB  CYS A  44      16.988   9.067  -0.355  1.00 10.00      A   
ATOM    374  SG  CYS A  44      16.169  10.625   0.061  1.00 10.00      A   
ATOM    375  HG  CYS A  44      16.486  11.511  -0.879  1.00 10.00      A   
ATOM    376  C   CYS A  44      14.818   7.928  -0.934  1.00 10.00      A   
ATOM    377  O   CYS A  44      14.570   7.708   0.252  1.00 10.00      A   
ATOM    378  N   ARG A  45      13.867   7.939  -1.858  1.00 10.00      A   
ATOM    379  HN  ARG A  45      14.094   8.130  -2.788  1.00 10.00      A   
ATOM    380  CA  ARG A  45      12.485   7.655  -1.496  1.00 10.00      A   
ATOM    381  CB  ARG A  45      11.490   8.300  -2.466  1.00 10.00      A   
ATOM    382  CG  ARG A  45      10.072   8.364  -1.914  1.00 10.00      A   
ATOM    383  CD  ARG A  45       9.102   9.009  -2.891  1.00 10.00      A   
ATOM    384  NE  ARG A  45       9.193  10.468  -2.884  1.00 10.00      A   
ATOM    385  HE  ARG A  45      10.089  10.868  -2.744  1.00 10.00      A   
ATOM    386  CZ  ARG A  45       8.148  11.283  -3.037  1.00 10.00      A   
ATOM    387  NH1 ARG A  45       6.927  10.786  -3.196  1.00 10.00      A   
ATOM    388 HH11 ARG A  45       6.773   9.755  -3.202  1.00 10.00      A   
ATOM    389 HH12 ARG A  45       6.116  11.430  -3.316  1.00 10.00      A   
ATOM    390  NH2 ARG A  45       8.325  12.594  -3.047  1.00 10.00      A   
ATOM    391 HH21 ARG A  45       9.292  12.998  -2.935  1.00 10.00      A   
ATOM    392 HH22 ARG A  45       7.509  13.233  -3.168  1.00 10.00      A   
ATOM    393  C   ARG A  45      12.283   6.145  -1.409  1.00 10.00      A   
ATOM    394  O   ARG A  45      12.526   5.424  -2.378  1.00 10.00      A   
ATOM    395  N   ARG A  46      11.839   5.676  -0.249  1.00 10.00      A   
ATOM    396  HN  ARG A  46      11.608   6.307   0.464  1.00 10.00      A   
ATOM    397  CA  ARG A  46      11.652   4.250  -0.015  1.00 10.00      A   
ATOM    398  CB  ARG A  46      11.571   3.935   1.480  1.00 10.00      A   
ATOM    399  CG  ARG A  46      12.894   4.056   2.224  1.00 10.00      A   
ATOM    400  CD  ARG A  46      12.752   3.585   3.662  1.00 10.00      A   
ATOM    401  NE  ARG A  46      13.976   3.756   4.445  1.00 10.00      A   
ATOM    402  HE  ARG A  46      14.801   3.986   3.955  1.00 10.00      A   
ATOM    403  CZ  ARG A  46      14.038   3.598   5.769  1.00 10.00      A   
ATOM    404  NH1 ARG A  46      12.948   3.266   6.452  1.00 10.00      A   
ATOM    405 HH11 ARG A  46      12.996   3.147   7.489  1.00 10.00      A   
ATOM    406 HH12 ARG A  46      12.043   3.117   5.957  1.00 10.00      A   
ATOM    407  NH2 ARG A  46      15.187   3.766   6.409  1.00 10.00      A   
ATOM    408 HH21 ARG A  46      16.054   4.015   5.884  1.00 10.00      A   
ATOM    409 HH22 ARG A  46      15.229   3.648   7.446  1.00 10.00      A   
ATOM    410  C   ARG A  46      10.445   3.674  -0.750  1.00 10.00      A   
ATOM    411  O   ARG A  46      10.505   2.551  -1.257  1.00 10.00      A   
ATOM    412  N   LYS A  47       9.352   4.420  -0.811  1.00 10.00      A   
ATOM    413  HN  LYS A  47       9.346   5.317  -0.405  1.00 10.00      A   
ATOM    414  CA  LYS A  47       8.164   3.930  -1.485  1.00 10.00      A   
ATOM    415  CB  LYS A  47       7.222   3.244  -0.490  1.00 10.00      A   
ATOM    416  CG  LYS A  47       6.581   4.168   0.538  1.00 10.00      A   
ATOM    417  CD  LYS A  47       5.146   4.505   0.158  1.00 10.00      A   
ATOM    418  CE  LYS A  47       4.437   5.275   1.263  1.00 10.00      A   
ATOM    419  NZ  LYS A  47       3.027   5.593   0.903  1.00 10.00      A   
ATOM    420  HZ1 LYS A  47       2.630   4.839   0.309  1.00 10.00      A   
ATOM    421  HZ2 LYS A  47       2.979   6.497   0.378  1.00 10.00      A   
ATOM    422  HZ3 LYS A  47       2.450   5.679   1.763  1.00 10.00      A   
ATOM    423  C   LYS A  47       7.438   5.033  -2.235  1.00 10.00      A   
ATOM    424  O   LYS A  47       7.588   6.212  -1.925  1.00 10.00      A   
ATOM    425  N   VAL A  48       6.658   4.636  -3.228  1.00 10.00      A   
ATOM    426  HN  VAL A  48       6.599   3.676  -3.433  1.00 10.00      A   
ATOM    427  CA  VAL A  48       5.881   5.576  -4.022  1.00 10.00      A   
ATOM    428  CB  VAL A  48       6.463   5.776  -5.440  1.00 10.00      A   
ATOM    429  CG1 VAL A  48       7.647   6.732  -5.403  1.00 10.00      A   
ATOM    430  CG2 VAL A  48       6.869   4.447  -6.057  1.00 10.00      A   
ATOM    431  C   VAL A  48       4.433   5.109  -4.126  1.00 10.00      A   
ATOM    432  O   VAL A  48       4.163   3.967  -4.507  1.00 10.00      A   
ATOM    433  N   PHE A  49       3.510   5.984  -3.768  1.00 10.00      A   
ATOM    434  HN  PHE A  49       3.787   6.877  -3.463  1.00 10.00      A   
ATOM    435  CA  PHE A  49       2.095   5.660  -3.819  1.00 10.00      A   
ATOM    436  CB  PHE A  49       1.385   6.115  -2.541  1.00 10.00      A   
ATOM    437  CG  PHE A  49      -0.116   6.044  -2.623  1.00 10.00      A   
ATOM    438  CD1 PHE A  49      -0.765   4.821  -2.629  1.00 10.00      A   
ATOM    439  CD2 PHE A  49      -0.877   7.200  -2.708  1.00 10.00      A   
ATOM    440  CE1 PHE A  49      -2.143   4.750  -2.719  1.00 10.00      A   
ATOM    441  CE2 PHE A  49      -2.257   7.137  -2.796  1.00 10.00      A   
ATOM    442  CZ  PHE A  49      -2.890   5.910  -2.803  1.00 10.00      A   
ATOM    443  C   PHE A  49       1.438   6.274  -5.047  1.00 10.00      A   
ATOM    444  O   PHE A  49       1.395   7.496  -5.198  1.00 10.00      A   
ATOM    445  N   ILE A  50       0.935   5.422  -5.927  1.00 10.00      A   
ATOM    446  HN  ILE A  50       1.004   4.456  -5.757  1.00 10.00      A   
ATOM    447  CA  ILE A  50       0.272   5.881  -7.133  1.00 10.00      A   
ATOM    448  CB  ILE A  50       0.926   5.294  -8.402  1.00 10.00      A   
ATOM    449  CG1 ILE A  50       2.440   5.541  -8.401  1.00 10.00      A   
ATOM    450  CG2 ILE A  50       0.295   5.880  -9.657  1.00 10.00      A   
ATOM    451  CD1 ILE A  50       2.836   7.004  -8.413  1.00 10.00      A   
ATOM    452  C   ILE A  50      -1.202   5.494  -7.082  1.00 10.00      A   
ATOM    453  O   ILE A  50      -1.547   4.320  -7.195  1.00 10.00      A   
ATOM    454  N   GLY A  51      -2.057   6.490  -6.888  1.00 10.00      A   
ATOM    455  HN  GLY A  51      -1.706   7.400  -6.783  1.00 10.00      A   
ATOM    456  CA  GLY A  51      -3.493   6.254  -6.809  1.00 10.00      A   
ATOM    457  C   GLY A  51      -4.088   5.669  -8.078  1.00 10.00      A   
ATOM    458  O   GLY A  51      -5.029   4.886  -8.019  1.00 10.00      A   
ATOM    459  N   ASN A  52      -3.554   6.056  -9.229  1.00 10.00      A   
ATOM    460  HN  ASN A  52      -2.812   6.690  -9.224  1.00 10.00      A   
ATOM    461  CA  ASN A  52      -4.047   5.551 -10.505  1.00 10.00      A   
ATOM    462  CB  ASN A  52      -4.925   6.597 -11.204  1.00 10.00      A   
ATOM    463  CG  ASN A  52      -5.733   6.020 -12.354  1.00 10.00      A   
ATOM    464  OD1 ASN A  52      -5.210   5.302 -13.204  1.00 10.00      A   
ATOM    465  ND2 ASN A  52      -7.022   6.324 -12.383  1.00 10.00      A   
ATOM    466 HD21 ASN A  52      -7.384   6.900 -11.674  1.00 10.00      A   
ATOM    467 HD22 ASN A  52      -7.568   5.943 -13.105  1.00 10.00      A   
ATOM    468  C   ASN A  52      -2.880   5.139 -11.393  1.00 10.00      A   
ATOM    469  O   ASN A  52      -2.026   5.960 -11.730  1.00 10.00      A   
ATOM    470  N   CYS A  53      -2.864   3.871 -11.787  1.00 10.00      A   
ATOM    471  HN  CYS A  53      -3.605   3.278 -11.516  1.00 10.00      A   
ATOM    472  CA  CYS A  53      -1.793   3.317 -12.614  1.00 10.00      A   
ATOM    473  CB  CYS A  53      -1.958   1.802 -12.743  1.00 10.00      A   
ATOM    474  SG  CYS A  53      -3.594   1.286 -13.315  1.00 10.00      A   
ATOM    475  HG  CYS A  53      -4.056   0.376 -12.464  1.00 10.00      A   
ATOM    476  C   CYS A  53      -1.696   3.967 -13.996  1.00 10.00      A   
ATOM    477  O   CYS A  53      -0.742   3.724 -14.733  1.00 10.00      A   
ATOM    478  N   TYR A  54      -2.680   4.785 -14.355  1.00 10.00      A   
ATOM    479  HN  TYR A  54      -3.439   4.930 -13.743  1.00 10.00      A   
ATOM    480  CA  TYR A  54      -2.671   5.456 -15.649  1.00 10.00      A   
ATOM    481  CB  TYR A  54      -3.941   5.140 -16.438  1.00 10.00      A   
ATOM    482  CG  TYR A  54      -4.029   3.688 -16.845  1.00 10.00      A   
ATOM    483  CD1 TYR A  54      -5.076   2.881 -16.420  1.00 10.00      A   
ATOM    484  CD2 TYR A  54      -3.044   3.120 -17.641  1.00 10.00      A   
ATOM    485  CE1 TYR A  54      -5.134   1.544 -16.776  1.00 10.00      A   
ATOM    486  CE2 TYR A  54      -3.098   1.790 -18.007  1.00 10.00      A   
ATOM    487  CZ  TYR A  54      -4.142   1.007 -17.572  1.00 10.00      A   
ATOM    488  OH  TYR A  54      -4.186  -0.327 -17.916  1.00 10.00      A   
ATOM    489  HH  TYR A  54      -4.436  -0.418 -18.853  1.00 10.00      A   
ATOM    490  C   TYR A  54      -2.474   6.961 -15.506  1.00 10.00      A   
ATOM    491  O   TYR A  54      -2.581   7.707 -16.478  1.00 10.00      A   
ATOM    492  N   ALA A  55      -2.177   7.400 -14.292  1.00 10.00      A   
ATOM    493  HN  ALA A  55      -2.110   6.759 -13.556  1.00 10.00      A   
ATOM    494  CA  ALA A  55      -1.952   8.813 -14.025  1.00 10.00      A   
ATOM    495  CB  ALA A  55      -2.223   9.131 -12.564  1.00 10.00      A   
ATOM    496  C   ALA A  55      -0.529   9.210 -14.407  1.00 10.00      A   
ATOM    497  O   ALA A  55      -0.280  10.347 -14.811  1.00 10.00      A   
ATOM    498  N   VAL A  56       0.397   8.267 -14.278  1.00 10.00      A   
ATOM    499  HN  VAL A  56       0.137   7.385 -13.942  1.00 10.00      A   
ATOM    500  CA  VAL A  56       1.793   8.504 -14.616  1.00 10.00      A   
ATOM    501  CB  VAL A  56       2.603   8.916 -13.363  1.00 10.00      A   
ATOM    502  CG1 VAL A  56       2.599   7.814 -12.313  1.00 10.00      A   
ATOM    503  CG2 VAL A  56       4.020   9.330 -13.724  1.00 10.00      A   
ATOM    504  C   VAL A  56       2.397   7.254 -15.259  1.00 10.00      A   
ATOM    505  O   VAL A  56       2.042   6.134 -14.892  1.00 10.00      A   
ATOM    506  N   SER A  57       3.272   7.445 -16.238  1.00 10.00      A   
ATOM    507  HN  SER A  57       3.495   8.361 -16.510  1.00 10.00      A   
ATOM    508  CA  SER A  57       3.912   6.330 -16.925  1.00 10.00      A   
ATOM    509  CB  SER A  57       4.575   6.825 -18.213  1.00 10.00      A   
ATOM    510  OG  SER A  57       3.665   7.583 -18.992  1.00 10.00      A   
ATOM    511  HG  SER A  57       2.876   7.051 -19.165  1.00 10.00      A   
ATOM    512  C   SER A  57       4.945   5.651 -16.025  1.00 10.00      A   
ATOM    513  O   SER A  57       5.570   6.304 -15.187  1.00 10.00      A   
ATOM    514  N   PRO A  58       5.131   4.327 -16.190  1.00 10.00      A   
ATOM    515  CA  PRO A  58       6.093   3.551 -15.394  1.00 10.00      A   
ATOM    516  CB  PRO A  58       6.067   2.167 -16.052  1.00 10.00      A   
ATOM    517  CG  PRO A  58       4.738   2.084 -16.715  1.00 10.00      A   
ATOM    518  CD  PRO A  58       4.411   3.480 -17.159  1.00 10.00      A   
ATOM    519  C   PRO A  58       7.501   4.135 -15.473  1.00 10.00      A   
ATOM    520  O   PRO A  58       8.161   4.332 -14.451  1.00 10.00      A   
ATOM    521  N   ALA A  59       7.942   4.424 -16.692  1.00 10.00      A   
ATOM    522  HN  ALA A  59       7.359   4.251 -17.461  1.00 10.00      A   
ATOM    523  CA  ALA A  59       9.271   4.979 -16.923  1.00 10.00      A   
ATOM    524  CB  ALA A  59       9.507   5.185 -18.411  1.00 10.00      A   
ATOM    525  C   ALA A  59       9.477   6.287 -16.167  1.00 10.00      A   
ATOM    526  O   ALA A  59      10.555   6.537 -15.628  1.00 10.00      A   
ATOM    527  N   THR A  60       8.434   7.106 -16.114  1.00 10.00      A   
ATOM    528  HN  THR A  60       7.595   6.845 -16.550  1.00 10.00      A   
ATOM    529  CA  THR A  60       8.499   8.388 -15.428  1.00 10.00      A   
ATOM    530  CB  THR A  60       7.196   9.181 -15.631  1.00 10.00      A   
ATOM    531  OG1 THR A  60       6.691   8.930 -16.952  1.00 10.00      A   
ATOM    532  HG1 THR A  60       5.966   9.539 -17.135  1.00 10.00      A   
ATOM    533  CG2 THR A  60       7.444  10.674 -15.471  1.00 10.00      A   
ATOM    534  C   THR A  60       8.766   8.204 -13.933  1.00 10.00      A   
ATOM    535  O   THR A  60       9.476   8.999 -13.320  1.00 10.00      A   
ATOM    536  N   VAL A  61       8.214   7.141 -13.359  1.00 10.00      A   
ATOM    537  HN  VAL A  61       7.673   6.529 -13.903  1.00 10.00      A   
ATOM    538  CA  VAL A  61       8.404   6.857 -11.941  1.00 10.00      A   
ATOM    539  CB  VAL A  61       7.415   5.786 -11.432  1.00 10.00      A   
ATOM    540  CG1 VAL A  61       7.564   5.584  -9.928  1.00 10.00      A   
ATOM    541  CG2 VAL A  61       5.981   6.155 -11.787  1.00 10.00      A   
ATOM    542  C   VAL A  61       9.826   6.367 -11.687  1.00 10.00      A   
ATOM    543  O   VAL A  61      10.526   6.886 -10.816  1.00 10.00      A   
ATOM    544  N   ILE A  62      10.246   5.376 -12.467  1.00 10.00      A   
ATOM    545  HN  ILE A  62       9.638   5.019 -13.150  1.00 10.00      A   
ATOM    546  CA  ILE A  62      11.577   4.791 -12.338  1.00 10.00      A   
ATOM    547  CB  ILE A  62      11.777   3.639 -13.344  1.00 10.00      A   
ATOM    548  CG1 ILE A  62      10.609   2.651 -13.275  1.00 10.00      A   
ATOM    549  CG2 ILE A  62      13.092   2.925 -13.071  1.00 10.00      A   
ATOM    550  CD1 ILE A  62      10.625   1.603 -14.369  1.00 10.00      A   
ATOM    551  C   ILE A  62      12.673   5.827 -12.565  1.00 10.00      A   
ATOM    552  O   ILE A  62      13.674   5.857 -11.851  1.00 10.00      A   
ATOM    553  N   ARG A  63      12.480   6.667 -13.573  1.00 10.00      A   
ATOM    554  HN  ARG A  63      11.663   6.580 -14.114  1.00 10.00      A   
ATOM    555  CA  ARG A  63      13.450   7.703 -13.910  1.00 10.00      A   
ATOM    556  CB  ARG A  63      13.043   8.399 -15.210  1.00 10.00      A   
ATOM    557  CG  ARG A  63      14.166   9.139 -15.915  1.00 10.00      A   
ATOM    558  CD  ARG A  63      14.056   8.986 -17.426  1.00 10.00      A   
ATOM    559  NE  ARG A  63      12.732   9.350 -17.932  1.00 10.00      A   
ATOM    560  HE  ARG A  63      12.395  10.247 -17.706  1.00 10.00      A   
ATOM    561  CZ  ARG A  63      11.966   8.552 -18.682  1.00 10.00      A   
ATOM    562  NH1 ARG A  63      12.391   7.330 -19.012  1.00 10.00      A   
ATOM    563 HH11 ARG A  63      11.794   6.706 -19.603  1.00 10.00      A   
ATOM    564 HH12 ARG A  63      13.320   6.988 -18.685  1.00 10.00      A   
ATOM    565  NH2 ARG A  63      10.772   8.970 -19.085  1.00 10.00      A   
ATOM    566 HH21 ARG A  63      10.431   9.922 -18.817  1.00 10.00      A   
ATOM    567 HH22 ARG A  63      10.166   8.354 -19.673  1.00 10.00      A   
ATOM    568  C   ARG A  63      13.584   8.724 -12.782  1.00 10.00      A   
ATOM    569  O   ARG A  63      14.659   9.278 -12.551  1.00 10.00      A   
ATOM    570  N   ARG A  64      12.491   8.964 -12.077  1.00 10.00      A   
ATOM    571  HN  ARG A  64      11.662   8.483 -12.295  1.00 10.00      A   
ATOM    572  CA  ARG A  64      12.497   9.916 -10.980  1.00 10.00      A   
ATOM    573  CB  ARG A  64      11.098  10.485 -10.742  1.00 10.00      A   
ATOM    574  CG  ARG A  64      10.690  11.559 -11.740  1.00 10.00      A   
ATOM    575  CD  ARG A  64       9.391  12.233 -11.332  1.00 10.00      A   
ATOM    576  NE  ARG A  64       9.448  12.720  -9.954  1.00 10.00      A   
ATOM    577  HE  ARG A  64      10.188  12.396  -9.398  1.00 10.00      A   
ATOM    578  CZ  ARG A  64       8.570  13.567  -9.423  1.00 10.00      A   
ATOM    579  NH1 ARG A  64       7.558  14.031 -10.144  1.00 10.00      A   
ATOM    580 HH11 ARG A  64       7.437  13.728 -11.151  1.00 10.00      A   
ATOM    581 HH12 ARG A  64       6.878  14.694  -9.724  1.00 10.00      A   
ATOM    582  NH2 ARG A  64       8.699  13.942  -8.152  1.00 10.00      A   
ATOM    583 HH21 ARG A  64       8.008  14.609  -7.728  1.00 10.00      A   
ATOM    584 HH22 ARG A  64       9.480  13.573  -7.569  1.00 10.00      A   
ATOM    585  C   ARG A  64      13.052   9.293  -9.702  1.00 10.00      A   
ATOM    586  O   ARG A  64      13.991   9.822  -9.109  1.00 10.00      A   
ATOM    587  N   PHE A  65      12.481   8.161  -9.297  1.00 10.00      A   
ATOM    588  HN  PHE A  65      11.761   7.767  -9.839  1.00 10.00      A   
ATOM    589  CA  PHE A  65      12.904   7.469  -8.083  1.00 10.00      A   
ATOM    590  CB  PHE A  65      11.745   7.397  -7.085  1.00 10.00      A   
ATOM    591  CG  PHE A  65      11.039   8.705  -6.858  1.00 10.00      A   
ATOM    592  CD1 PHE A  65       9.858   9.000  -7.522  1.00 10.00      A   
ATOM    593  CD2 PHE A  65      11.553   9.640  -5.977  1.00 10.00      A   
ATOM    594  CE1 PHE A  65       9.206  10.201  -7.309  1.00 10.00      A   
ATOM    595  CE2 PHE A  65      10.909  10.842  -5.761  1.00 10.00      A   
ATOM    596  CZ  PHE A  65       9.733  11.123  -6.428  1.00 10.00      A   
ATOM    597  C   PHE A  65      13.390   6.055  -8.406  1.00 10.00      A   
ATOM    598  O   PHE A  65      12.590   5.125  -8.531  1.00 10.00      A   
ATOM    599  N   PRO A  66      14.711   5.875  -8.542  1.00 10.00      A   
ATOM    600  CA  PRO A  66      15.307   4.582  -8.865  1.00 10.00      A   
ATOM    601  CB  PRO A  66      16.564   4.996  -9.625  1.00 10.00      A   
ATOM    602  CG  PRO A  66      16.974   6.293  -9.003  1.00 10.00      A   
ATOM    603  CD  PRO A  66      15.732   6.930  -8.428  1.00 10.00      A   
ATOM    604  C   PRO A  66      15.684   3.759  -7.627  1.00 10.00      A   
ATOM    605  O   PRO A  66      16.253   2.672  -7.749  1.00 10.00      A   
ATOM    606  N   LYS A  67      15.366   4.264  -6.442  1.00 10.00      A   
ATOM    607  HN  LYS A  67      14.897   5.124  -6.395  1.00 10.00      A   
ATOM    608  CA  LYS A  67      15.700   3.552  -5.209  1.00 10.00      A   
ATOM    609  CB  LYS A  67      16.681   4.354  -4.344  1.00 10.00      A   
ATOM    610  CG  LYS A  67      18.078   4.447  -4.937  1.00 10.00      A   
ATOM    611  CD  LYS A  67      19.141   4.636  -3.867  1.00 10.00      A   
ATOM    612  CE  LYS A  67      20.531   4.564  -4.474  1.00 10.00      A   
ATOM    613  NZ  LYS A  67      21.603   4.828  -3.475  1.00 10.00      A   
ATOM    614  HZ1 LYS A  67      21.455   5.753  -3.020  1.00 10.00      A   
ATOM    615  HZ2 LYS A  67      22.530   4.834  -3.946  1.00 10.00      A   
ATOM    616  HZ3 LYS A  67      21.605   4.086  -2.740  1.00 10.00      A   
ATOM    617  C   LYS A  67      14.459   3.153  -4.415  1.00 10.00      A   
ATOM    618  O   LYS A  67      14.511   2.989  -3.194  1.00 10.00      A   
ATOM    619  N   VAL A  68      13.349   2.974  -5.121  1.00 10.00      A   
ATOM    620  HN  VAL A  68      13.375   3.103  -6.092  1.00 10.00      A   
ATOM    621  CA  VAL A  68      12.094   2.584  -4.490  1.00 10.00      A   
ATOM    622  CB  VAL A  68      10.891   2.891  -5.407  1.00 10.00      A   
ATOM    623  CG1 VAL A  68       9.592   2.391  -4.794  1.00 10.00      A   
ATOM    624  CG2 VAL A  68      10.806   4.383  -5.675  1.00 10.00      A   
ATOM    625  C   VAL A  68      12.109   1.096  -4.139  1.00 10.00      A   
ATOM    626  O   VAL A  68      12.590   0.273  -4.916  1.00 10.00      A   
ATOM    627  N   ARG A  69      11.607   0.761  -2.957  1.00 10.00      A   
ATOM    628  HN  ARG A  69      11.269   1.474  -2.363  1.00 10.00      A   
ATOM    629  CA  ARG A  69      11.560  -0.626  -2.503  1.00 10.00      A   
ATOM    630  CB  ARG A  69      12.216  -0.758  -1.127  1.00 10.00      A   
ATOM    631  CG  ARG A  69      13.669  -0.322  -1.087  1.00 10.00      A   
ATOM    632  CD  ARG A  69      14.567  -1.299  -1.828  1.00 10.00      A   
ATOM    633  NE  ARG A  69      15.964  -0.868  -1.818  1.00 10.00      A   
ATOM    634  HE  ARG A  69      16.247  -0.236  -2.518  1.00 10.00      A   
ATOM    635  CZ  ARG A  69      16.865  -1.274  -0.923  1.00 10.00      A   
ATOM    636  NH1 ARG A  69      16.521  -2.125   0.043  1.00 10.00      A   
ATOM    637 HH11 ARG A  69      15.531  -2.484   0.109  1.00 10.00      A   
ATOM    638 HH12 ARG A  69      17.226  -2.437   0.738  1.00 10.00      A   
ATOM    639  NH2 ARG A  69      18.112  -0.831  -0.991  1.00 10.00      A   
ATOM    640 HH21 ARG A  69      18.820  -1.145  -0.294  1.00 10.00      A   
ATOM    641 HH22 ARG A  69      18.387  -0.161  -1.741  1.00 10.00      A   
ATOM    642  C   ARG A  69      10.123  -1.148  -2.441  1.00 10.00      A   
ATOM    643  O   ARG A  69       9.885  -2.353  -2.549  1.00 10.00      A   
ATOM    644  N   SER A  70       9.170  -0.242  -2.267  1.00 10.00      A   
ATOM    645  HN  SER A  70       9.414   0.704  -2.198  1.00 10.00      A   
ATOM    646  CA  SER A  70       7.765  -0.618  -2.179  1.00 10.00      A   
ATOM    647  CB  SER A  70       7.242  -0.361  -0.760  1.00 10.00      A   
ATOM    648  OG  SER A  70       8.148  -0.861   0.216  1.00 10.00      A   
ATOM    649  HG  SER A  70       8.239  -1.813   0.110  1.00 10.00      A   
ATOM    650  C   SER A  70       6.930   0.143  -3.204  1.00 10.00      A   
ATOM    651  O   SER A  70       6.969   1.374  -3.262  1.00 10.00      A   
ATOM    652  N   VAL A  71       6.192  -0.596  -4.019  1.00 10.00      A   
ATOM    653  HN  VAL A  71       6.212  -1.574  -3.928  1.00 10.00      A   
ATOM    654  CA  VAL A  71       5.354   0.001  -5.049  1.00 10.00      A   
ATOM    655  CB  VAL A  71       5.726  -0.538  -6.448  1.00 10.00      A   
ATOM    656  CG1 VAL A  71       4.881   0.117  -7.532  1.00 10.00      A   
ATOM    657  CG2 VAL A  71       7.208  -0.336  -6.730  1.00 10.00      A   
ATOM    658  C   VAL A  71       3.876  -0.286  -4.781  1.00 10.00      A   
ATOM    659  O   VAL A  71       3.492  -1.430  -4.540  1.00 10.00      A   
ATOM    660  N   GLU A  72       3.063   0.763  -4.811  1.00 10.00      A   
ATOM    661  HN  GLU A  72       3.438   1.649  -4.986  1.00 10.00      A   
ATOM    662  CA  GLU A  72       1.624   0.643  -4.598  1.00 10.00      A   
ATOM    663  CB  GLU A  72       1.216   1.372  -3.314  1.00 10.00      A   
ATOM    664  CG  GLU A  72      -0.247   1.207  -2.933  1.00 10.00      A   
ATOM    665  CD  GLU A  72      -0.424   0.557  -1.576  1.00 10.00      A   
ATOM    666  OE1 GLU A  72       0.153   1.062  -0.590  1.00 10.00      A   
ATOM    667  OE2 GLU A  72      -1.148  -0.460  -1.488  1.00 10.00      A   
ATOM    668  C   GLU A  72       0.889   1.237  -5.801  1.00 10.00      A   
ATOM    669  O   GLU A  72       1.070   2.415  -6.123  1.00 10.00      A   
ATOM    670  N   LEU A  73       0.073   0.421  -6.468  1.00 10.00      A   
ATOM    671  HN  LEU A  73      -0.046  -0.502  -6.150  1.00 10.00      A   
ATOM    672  CA  LEU A  73      -0.664   0.865  -7.647  1.00 10.00      A   
ATOM    673  CB  LEU A  73      -0.003   0.331  -8.925  1.00 10.00      A   
ATOM    674  CG  LEU A  73       1.473   0.663  -9.131  1.00 10.00      A   
ATOM    675  CD1 LEU A  73       2.092  -0.285 -10.141  1.00 10.00      A   
ATOM    676  CD2 LEU A  73       1.638   2.101  -9.586  1.00 10.00      A   
ATOM    677  C   LEU A  73      -2.114   0.397  -7.620  1.00 10.00      A   
ATOM    678  O   LEU A  73      -2.402  -0.762  -7.308  1.00 10.00      A   
ATOM    679  N   LYS A  74      -3.019   1.304  -7.958  1.00 10.00      A   
ATOM    680  HN  LYS A  74      -2.723   2.212  -8.182  1.00 10.00      A   
ATOM    681  CA  LYS A  74      -4.440   0.995  -8.010  1.00 10.00      A   
ATOM    682  CB  LYS A  74      -5.220   1.899  -7.053  1.00 10.00      A   
ATOM    683  CG  LYS A  74      -4.744   1.822  -5.610  1.00 10.00      A   
ATOM    684  CD  LYS A  74      -5.621   2.653  -4.685  1.00 10.00      A   
ATOM    685  CE  LYS A  74      -5.096   2.638  -3.257  1.00 10.00      A   
ATOM    686  NZ  LYS A  74      -6.081   3.189  -2.287  1.00 10.00      A   
ATOM    687  HZ1 LYS A  74      -6.947   2.613  -2.288  1.00 10.00      A   
ATOM    688  HZ2 LYS A  74      -6.339   4.165  -2.549  1.00 10.00      A   
ATOM    689  HZ3 LYS A  74      -5.682   3.195  -1.325  1.00 10.00      A   
ATOM    690  C   LYS A  74      -4.924   1.167  -9.449  1.00 10.00      A   
ATOM    691  O   LYS A  74      -4.304   1.902 -10.226  1.00 10.00      A   
ATOM    692  N   GLY A  75      -6.014   0.496  -9.812  1.00 10.00      A   
ATOM    693  HN  GLY A  75      -6.486  -0.064  -9.152  1.00 10.00      A   
ATOM    694  CA  GLY A  75      -6.505   0.598 -11.177  1.00 10.00      A   
ATOM    695  C   GLY A  75      -7.999   0.829 -11.302  1.00 10.00      A   
ATOM    696  O   GLY A  75      -8.449   1.967 -11.449  1.00 10.00      A   
ATOM    697  N   LYS A  76      -8.765  -0.255 -11.272  1.00 10.00      A   
ATOM    698  HN  LYS A  76      -8.340  -1.135 -11.150  1.00 10.00      A   
ATOM    699  CA  LYS A  76     -10.218  -0.179 -11.399  1.00 10.00      A   
ATOM    700  CB  LYS A  76     -10.836  -1.577 -11.339  1.00 10.00      A   
ATOM    701  CG  LYS A  76     -10.926  -2.301 -12.671  1.00 10.00      A   
ATOM    702  CD  LYS A  76     -11.602  -3.659 -12.506  1.00 10.00      A   
ATOM    703  CE  LYS A  76     -11.649  -4.431 -13.817  1.00 10.00      A   
ATOM    704  NZ  LYS A  76     -12.339  -5.742 -13.673  1.00 10.00      A   
ATOM    705  HZ1 LYS A  76     -13.285  -5.605 -13.269  1.00 10.00      A   
ATOM    706  HZ2 LYS A  76     -11.796  -6.374 -13.044  1.00 10.00      A   
ATOM    707  HZ3 LYS A  76     -12.434  -6.200 -14.602  1.00 10.00      A   
ATOM    708  C   LYS A  76     -10.833   0.681 -10.300  1.00 10.00      A   
ATOM    709  O   LYS A  76     -10.392   0.640  -9.152  1.00 10.00      A   
ATOM    710  N   PRO A  77     -11.859   1.477 -10.642  1.00 10.00      A   
ATOM    711  CA  PRO A  77     -12.547   2.335  -9.671  1.00 10.00      A   
ATOM    712  CB  PRO A  77     -13.449   3.211 -10.548  1.00 10.00      A   
ATOM    713  CG  PRO A  77     -13.683   2.396 -11.773  1.00 10.00      A   
ATOM    714  CD  PRO A  77     -12.416   1.621 -12.001  1.00 10.00      A   
ATOM    715  C   PRO A  77     -13.397   1.514  -8.700  1.00 10.00      A   
ATOM    716  O   PRO A  77     -13.630   0.321  -8.916  1.00 10.00      A   
ATOM    717  N   HIS A  78     -13.875   2.164  -7.651  1.00 10.00      A   
ATOM    718  HN  HIS A  78     -13.676   3.122  -7.552  1.00 10.00      A   
ATOM    719  CA  HIS A  78     -14.693   1.506  -6.638  1.00 10.00      A   
ATOM    720  CB  HIS A  78     -15.072   2.508  -5.538  1.00 10.00      A   
ATOM    721  CG  HIS A  78     -16.054   2.007  -4.524  1.00 10.00      A   
ATOM    722  ND1 HIS A  78     -17.252   2.629  -4.255  1.00 10.00      A   
ATOM    723  HD1 HIS A  78     -17.582   3.469  -4.672  1.00 10.00      A   
ATOM    724  CD2 HIS A  78     -16.004   0.922  -3.710  1.00 10.00      A   
ATOM    725  CE1 HIS A  78     -17.877   1.925  -3.308  1.00 10.00      A   
ATOM    726  NE2 HIS A  78     -17.163   0.876  -2.939  1.00 10.00      A   
ATOM    727  C   HIS A  78     -15.938   0.865  -7.257  1.00 10.00      A   
ATOM    728  O   HIS A  78     -16.263  -0.288  -6.968  1.00 10.00      A   
ATOM    729  N   PHE A  79     -16.601   1.598  -8.147  1.00 10.00      A   
ATOM    730  HN  PHE A  79     -16.278   2.503  -8.352  1.00 10.00      A   
ATOM    731  CA  PHE A  79     -17.816   1.103  -8.804  1.00 10.00      A   
ATOM    732  CB  PHE A  79     -18.574   2.240  -9.491  1.00 10.00      A   
ATOM    733  CG  PHE A  79     -19.566   2.936  -8.600  1.00 10.00      A   
ATOM    734  CD1 PHE A  79     -19.741   2.541  -7.284  1.00 10.00      A   
ATOM    735  CD2 PHE A  79     -20.329   3.982  -9.086  1.00 10.00      A   
ATOM    736  CE1 PHE A  79     -20.655   3.178  -6.469  1.00 10.00      A   
ATOM    737  CE2 PHE A  79     -21.246   4.624  -8.277  1.00 10.00      A   
ATOM    738  CZ  PHE A  79     -21.410   4.221  -6.967  1.00 10.00      A   
ATOM    739  C   PHE A  79     -17.556  -0.043  -9.789  1.00 10.00      A   
ATOM    740  O   PHE A  79     -18.491  -0.604 -10.363  1.00 10.00      A   
ATOM    741  N   ALA A  80     -16.297  -0.409  -9.969  1.00 10.00      A   
ATOM    742  HN  ALA A  80     -15.589   0.046  -9.464  1.00 10.00      A   
ATOM    743  CA  ALA A  80     -15.942  -1.489 -10.884  1.00 10.00      A   
ATOM    744  CB  ALA A  80     -14.486  -1.384 -11.300  1.00 10.00      A   
ATOM    745  C   ALA A  80     -16.212  -2.850 -10.252  1.00 10.00      A   
ATOM    746  O   ALA A  80     -16.347  -3.853 -10.951  1.00 10.00      A   
ATOM    747  N   ASP A  81     -16.303  -2.873  -8.929  1.00 10.00      A   
ATOM    748  HN  ASP A  81     -16.196  -2.033  -8.431  1.00 10.00      A   
ATOM    749  CA  ASP A  81     -16.555  -4.113  -8.189  1.00 10.00      A   
ATOM    750  CB  ASP A  81     -16.004  -4.016  -6.761  1.00 10.00      A   
ATOM    751  CG  ASP A  81     -14.620  -4.609  -6.607  1.00 10.00      A   
ATOM    752  OD1 ASP A  81     -14.456  -5.827  -6.840  1.00 10.00      A   
ATOM    753  OD2 ASP A  81     -13.689  -3.863  -6.239  1.00 10.00      A   
ATOM    754  C   ASP A  81     -18.047  -4.431  -8.130  1.00 10.00      A   
ATOM    755  O   ASP A  81     -18.462  -5.387  -7.475  1.00 10.00      A   
ATOM    756  N   PHE A  82     -18.850  -3.633  -8.825  1.00 10.00      A   
ATOM    757  HN  PHE A  82     -18.457  -2.909  -9.350  1.00 10.00      A   
ATOM    758  CA  PHE A  82     -20.301  -3.819  -8.831  1.00 10.00      A   
ATOM    759  CB  PHE A  82     -21.022  -2.582  -8.273  1.00 10.00      A   
ATOM    760  CG  PHE A  82     -20.536  -2.174  -6.910  1.00 10.00      A   
ATOM    761  CD1 PHE A  82     -20.617  -3.053  -5.840  1.00 10.00      A   
ATOM    762  CD2 PHE A  82     -19.981  -0.923  -6.700  1.00 10.00      A   
ATOM    763  CE1 PHE A  82     -20.155  -2.695  -4.588  1.00 10.00      A   
ATOM    764  CE2 PHE A  82     -19.521  -0.556  -5.449  1.00 10.00      A   
ATOM    765  CZ  PHE A  82     -19.606  -1.444  -4.391  1.00 10.00      A   
ATOM    766  C   PHE A  82     -20.835  -4.197 -10.213  1.00 10.00      A   
ATOM    767  O   PHE A  82     -21.991  -3.921 -10.533  1.00 10.00      A   
ATOM    768  N   ASN A  83     -19.979  -4.819 -11.023  1.00 10.00      A   
ATOM    769  HN  ASN A  83     -19.065  -4.973 -10.707  1.00 10.00      A   
ATOM    770  CA  ASN A  83     -20.347  -5.282 -12.369  1.00 10.00      A   
ATOM    771  CB  ASN A  83     -21.444  -6.353 -12.305  1.00 10.00      A   
ATOM    772  CG  ASN A  83     -21.295  -7.429 -13.366  1.00 10.00      A   
ATOM    773  OD1 ASN A  83     -20.739  -7.198 -14.445  1.00 10.00      A   
ATOM    774  ND2 ASN A  83     -21.791  -8.615 -13.066  1.00 10.00      A   
ATOM    775 HD21 ASN A  83     -22.217  -8.731 -12.185  1.00 10.00      A   
ATOM    776 HD22 ASN A  83     -21.721  -9.331 -13.732  1.00 10.00      A   
ATOM    777  C   ASN A  83     -20.773  -4.147 -13.295  1.00 10.00      A   
ATOM    778  O   ASN A  83     -21.688  -4.304 -14.108  1.00 10.00      A   
ATOM    779  N   LEU A  84     -20.102  -3.009 -13.187  1.00 10.00      A   
ATOM    780  HN  LEU A  84     -19.389  -2.933 -12.525  1.00 10.00      A   
ATOM    781  CA  LEU A  84     -20.422  -1.865 -14.028  1.00 10.00      A   
ATOM    782  CB  LEU A  84     -20.562  -0.596 -13.185  1.00 10.00      A   
ATOM    783  CG  LEU A  84     -21.737  -0.558 -12.202  1.00 10.00      A   
ATOM    784  CD1 LEU A  84     -21.767   0.766 -11.452  1.00 10.00      A   
ATOM    785  CD2 LEU A  84     -23.054  -0.793 -12.926  1.00 10.00      A   
ATOM    786  C   LEU A  84     -19.364  -1.669 -15.106  1.00 10.00      A   
ATOM    787  O   LEU A  84     -19.574  -0.918 -16.063  1.00 10.00      A   
ATOM    788  N   VAL A  85     -18.230  -2.349 -14.953  1.00 10.00      A   
ATOM    789  HN  VAL A  85     -18.127  -2.946 -14.183  1.00 10.00      A   
ATOM    790  CA  VAL A  85     -17.139  -2.232 -15.911  1.00 10.00      A   
ATOM    791  CB  VAL A  85     -15.810  -1.875 -15.211  1.00 10.00      A   
ATOM    792  CG1 VAL A  85     -14.666  -1.786 -16.214  1.00 10.00      A   
ATOM    793  CG2 VAL A  85     -15.946  -0.570 -14.449  1.00 10.00      A   
ATOM    794  C   VAL A  85     -16.962  -3.523 -16.706  1.00 10.00      A   
ATOM    795  O   VAL A  85     -16.667  -4.579 -16.138  1.00 10.00      A   
ATOM    796  N   PRO A  86     -17.154  -3.455 -18.032  1.00 10.00      A   
ATOM    797  CA  PRO A  86     -17.000  -4.618 -18.914  1.00 10.00      A   
ATOM    798  CB  PRO A  86     -17.365  -4.075 -20.305  1.00 10.00      A   
ATOM    799  CG  PRO A  86     -18.110  -2.805 -20.048  1.00 10.00      A   
ATOM    800  CD  PRO A  86     -17.543  -2.246 -18.776  1.00 10.00      A   
ATOM    801  C   PRO A  86     -15.566  -5.148 -18.891  1.00 10.00      A   
ATOM    802  O   PRO A  86     -14.625  -4.425 -18.541  1.00 10.00      A   
ATOM    803  N   ASP A  87     -15.406  -6.411 -19.243  1.00 10.00      A   
ATOM    804  HN  ASP A  87     -16.187  -6.933 -19.527  1.00 10.00      A   
ATOM    805  CA  ASP A  87     -14.093  -7.039 -19.241  1.00 10.00      A   
ATOM    806  CB  ASP A  87     -14.210  -8.561 -19.169  1.00 10.00      A   
ATOM    807  CG  ASP A  87     -14.529  -9.043 -17.771  1.00 10.00      A   
ATOM    808  OD1 ASP A  87     -15.728  -9.148 -17.431  1.00 10.00      A   
ATOM    809  OD2 ASP A  87     -13.582  -9.305 -17.000  1.00 10.00      A   
ATOM    810  C   ASP A  87     -13.274  -6.618 -20.446  1.00 10.00      A   
ATOM    811  O   ASP A  87     -13.799  -6.490 -21.549  1.00 10.00      A   
ATOM    812  N   GLY A  88     -11.985  -6.399 -20.224  1.00 10.00      A   
ATOM    813  HN  GLY A  88     -11.626  -6.522 -19.320  1.00 10.00      A   
ATOM    814  CA  GLY A  88     -11.103  -5.992 -21.299  1.00 10.00      A   
ATOM    815  C   GLY A  88     -10.885  -4.493 -21.338  1.00 10.00      A   
ATOM    816  O   GLY A  88     -10.320  -3.971 -22.296  1.00 10.00      A   
ATOM    817  N   TRP A  89     -11.320  -3.801 -20.289  1.00 10.00      A   
ATOM    818  HN  TRP A  89     -11.738  -4.278 -19.540  1.00 10.00      A   
ATOM    819  CA  TRP A  89     -11.171  -2.354 -20.217  1.00 10.00      A   
ATOM    820  CB  TRP A  89     -12.012  -1.773 -19.074  1.00 10.00      A   
ATOM    821  CG  TRP A  89     -11.666  -0.349 -18.745  1.00 10.00      A   
ATOM    822  CD1 TRP A  89     -11.895   0.751 -19.518  1.00 10.00      A   
ATOM    823  CD2 TRP A  89     -11.019   0.125 -17.555  1.00 10.00      A   
ATOM    824  NE1 TRP A  89     -11.419   1.878 -18.896  1.00 10.00      A   
ATOM    825  HE1 TRP A  89     -11.455   2.797 -19.263  1.00 10.00      A   
ATOM    826  CE2 TRP A  89     -10.879   1.522 -17.688  1.00 10.00      A   
ATOM    827  CE3 TRP A  89     -10.540  -0.494 -16.396  1.00 10.00      A   
ATOM    828  CZ2 TRP A  89     -10.282   2.306 -16.704  1.00 10.00      A   
ATOM    829  CZ3 TRP A  89      -9.949   0.287 -15.422  1.00 10.00      A   
ATOM    830  CH2 TRP A  89      -9.826   1.672 -15.581  1.00 10.00      A   
ATOM    831  C   TRP A  89      -9.705  -1.963 -20.056  1.00 10.00      A   
ATOM    832  O   TRP A  89      -9.173  -1.181 -20.847  1.00 10.00      A   
ATOM    833  N   GLY A  90      -9.065  -2.507 -19.033  1.00 10.00      A   
ATOM    834  HN  GLY A  90      -9.544  -3.123 -18.438  1.00 10.00      A   
ATOM    835  CA  GLY A  90      -7.674  -2.204 -18.778  1.00 10.00      A   
ATOM    836  C   GLY A  90      -7.295  -2.502 -17.346  1.00 10.00      A   
ATOM    837  O   GLY A  90      -7.967  -3.291 -16.682  1.00 10.00      A   
ATOM    838  N   GLY A  91      -6.229  -1.872 -16.869  1.00 10.00      A   
ATOM    839  HN  GLY A  91      -5.738  -1.247 -17.448  1.00 10.00      A   
ATOM    840  CA  GLY A  91      -5.780  -2.090 -15.506  1.00 10.00      A   
ATOM    841  C   GLY A  91      -4.741  -3.188 -15.412  1.00 10.00      A   
ATOM    842  O   GLY A  91      -4.520  -3.762 -14.345  1.00 10.00      A   
ATOM    843  N   TYR A  92      -4.103  -3.486 -16.534  1.00 10.00      A   
ATOM    844  HN  TYR A  92      -4.319  -2.992 -17.348  1.00 10.00      A   
ATOM    845  CA  TYR A  92      -3.085  -4.522 -16.577  1.00 10.00      A   
ATOM    846  CB  TYR A  92      -2.859  -4.989 -18.016  1.00 10.00      A   
ATOM    847  CG  TYR A  92      -4.108  -5.498 -18.702  1.00 10.00      A   
ATOM    848  CD1 TYR A  92      -4.837  -4.685 -19.563  1.00 10.00      A   
ATOM    849  CD2 TYR A  92      -4.555  -6.791 -18.488  1.00 10.00      A   
ATOM    850  CE1 TYR A  92      -5.979  -5.151 -20.188  1.00 10.00      A   
ATOM    851  CE2 TYR A  92      -5.694  -7.265 -19.108  1.00 10.00      A   
ATOM    852  CZ  TYR A  92      -6.400  -6.441 -19.956  1.00 10.00      A   
ATOM    853  OH  TYR A  92      -7.532  -6.916 -20.576  1.00 10.00      A   
ATOM    854  HH  TYR A  92      -8.188  -7.155 -19.907  1.00 10.00      A   
ATOM    855  C   TYR A  92      -1.779  -4.018 -15.972  1.00 10.00      A   
ATOM    856  O   TYR A  92      -1.339  -2.906 -16.264  1.00 10.00      A   
ATOM    857  N   VAL A  93      -1.162  -4.837 -15.133  1.00 10.00      A   
ATOM    858  HN  VAL A  93      -1.562  -5.713 -14.933  1.00 10.00      A   
ATOM    859  CA  VAL A  93       0.092  -4.466 -14.486  1.00 10.00      A   
ATOM    860  CB  VAL A  93       0.150  -5.003 -13.037  1.00 10.00      A   
ATOM    861  CG1 VAL A  93       0.430  -6.500 -13.010  1.00 10.00      A   
ATOM    862  CG2 VAL A  93       1.169  -4.234 -12.205  1.00 10.00      A   
ATOM    863  C   VAL A  93       1.301  -4.965 -15.288  1.00 10.00      A   
ATOM    864  O   VAL A  93       2.451  -4.714 -14.927  1.00 10.00      A   
ATOM    865  N   TYR A  94       1.027  -5.648 -16.396  1.00 10.00      A   
ATOM    866  HN  TYR A  94       0.090  -5.795 -16.639  1.00 10.00      A   
ATOM    867  CA  TYR A  94       2.081  -6.190 -17.260  1.00 10.00      A   
ATOM    868  CB  TYR A  94       1.503  -6.899 -18.495  1.00 10.00      A   
ATOM    869  CG  TYR A  94       2.515  -7.126 -19.599  1.00 10.00      A   
ATOM    870  CD1 TYR A  94       3.497  -8.101 -19.481  1.00 10.00      A   
ATOM    871  CD2 TYR A  94       2.499  -6.349 -20.751  1.00 10.00      A   
ATOM    872  CE1 TYR A  94       4.436  -8.291 -20.475  1.00 10.00      A   
ATOM    873  CE2 TYR A  94       3.430  -6.536 -21.751  1.00 10.00      A   
ATOM    874  CZ  TYR A  94       4.397  -7.507 -21.608  1.00 10.00      A   
ATOM    875  OH  TYR A  94       5.341  -7.682 -22.592  1.00 10.00      A   
ATOM    876  HH  TYR A  94       6.016  -6.986 -22.510  1.00 10.00      A   
ATOM    877  C   TYR A  94       3.148  -5.153 -17.652  1.00 10.00      A   
ATOM    878  O   TYR A  94       4.333  -5.376 -17.399  1.00 10.00      A   
ATOM    879  N   PRO A  95       2.764  -4.004 -18.261  1.00 10.00      A   
ATOM    880  CA  PRO A  95       3.731  -2.974 -18.675  1.00 10.00      A   
ATOM    881  CB  PRO A  95       2.852  -1.857 -19.247  1.00 10.00      A   
ATOM    882  CG  PRO A  95       1.575  -2.525 -19.613  1.00 10.00      A   
ATOM    883  CD  PRO A  95       1.379  -3.619 -18.606  1.00 10.00      A   
ATOM    884  C   PRO A  95       4.555  -2.446 -17.504  1.00 10.00      A   
ATOM    885  O   PRO A  95       5.746  -2.150 -17.648  1.00 10.00      A   
ATOM    886  N   TRP A  96       3.915  -2.340 -16.347  1.00 10.00      A   
ATOM    887  HN  TRP A  96       2.972  -2.601 -16.300  1.00 10.00      A   
ATOM    888  CA  TRP A  96       4.580  -1.857 -15.147  1.00 10.00      A   
ATOM    889  CB  TRP A  96       3.568  -1.613 -14.024  1.00 10.00      A   
ATOM    890  CG  TRP A  96       2.798  -0.338 -14.181  1.00 10.00      A   
ATOM    891  CD1 TRP A  96       1.671  -0.144 -14.928  1.00 10.00      A   
ATOM    892  CD2 TRP A  96       3.098   0.929 -13.574  1.00 10.00      A   
ATOM    893  NE1 TRP A  96       1.254   1.162 -14.828  1.00 10.00      A   
ATOM    894  HE1 TRP A  96       0.465   1.548 -15.276  1.00 10.00      A   
ATOM    895  CE2 TRP A  96       2.113   1.841 -14.000  1.00 10.00      A   
ATOM    896  CE3 TRP A  96       4.104   1.380 -12.713  1.00 10.00      A   
ATOM    897  CZ2 TRP A  96       2.107   3.175 -13.594  1.00 10.00      A   
ATOM    898  CZ3 TRP A  96       4.094   2.703 -12.312  1.00 10.00      A   
ATOM    899  CH2 TRP A  96       3.102   3.585 -12.752  1.00 10.00      A   
ATOM    900  C   TRP A  96       5.648  -2.843 -14.691  1.00 10.00      A   
ATOM    901  O   TRP A  96       6.793  -2.466 -14.470  1.00 10.00      A   
ATOM    902  N   ILE A  97       5.268  -4.112 -14.576  1.00 10.00      A   
ATOM    903  HN  ILE A  97       4.333  -4.348 -14.777  1.00 10.00      A   
ATOM    904  CA  ILE A  97       6.194  -5.159 -14.148  1.00 10.00      A   
ATOM    905  CB  ILE A  97       5.477  -6.519 -13.988  1.00 10.00      A   
ATOM    906  CG1 ILE A  97       4.406  -6.440 -12.892  1.00 10.00      A   
ATOM    907  CG2 ILE A  97       6.469  -7.639 -13.698  1.00 10.00      A   
ATOM    908  CD1 ILE A  97       4.944  -6.067 -11.525  1.00 10.00      A   
ATOM    909  C   ILE A  97       7.354  -5.302 -15.133  1.00 10.00      A   
ATOM    910  O   ILE A  97       8.501  -5.509 -14.735  1.00 10.00      A   
ATOM    911  N   GLU A  98       7.045  -5.176 -16.416  1.00 10.00      A   
ATOM    912  HN  GLU A  98       6.108  -5.020 -16.666  1.00 10.00      A   
ATOM    913  CA  GLU A  98       8.046  -5.284 -17.470  1.00 10.00      A   
ATOM    914  CB  GLU A  98       7.387  -5.095 -18.834  1.00 10.00      A   
ATOM    915  CG  GLU A  98       8.276  -5.435 -20.016  1.00 10.00      A   
ATOM    916  CD  GLU A  98       7.656  -5.025 -21.331  1.00 10.00      A   
ATOM    917  OE1 GLU A  98       7.289  -5.917 -22.126  1.00 10.00      A   
ATOM    918  OE2 GLU A  98       7.524  -3.804 -21.574  1.00 10.00      A   
ATOM    919  C   GLU A  98       9.162  -4.256 -17.281  1.00 10.00      A   
ATOM    920  O   GLU A  98      10.348  -4.595 -17.301  1.00 10.00      A   
ATOM    921  N   ALA A  99       8.779  -3.009 -17.074  1.00 10.00      A   
ATOM    922  HN  ALA A  99       7.820  -2.797 -17.061  1.00 10.00      A   
ATOM    923  CA  ALA A  99       9.749  -1.941 -16.874  1.00 10.00      A   
ATOM    924  CB  ALA A  99       9.089  -0.586 -17.076  1.00 10.00      A   
ATOM    925  C   ALA A  99      10.381  -2.031 -15.488  1.00 10.00      A   
ATOM    926  O   ALA A  99      11.587  -1.840 -15.329  1.00 10.00      A   
ATOM    927  N   MET A 100       9.556  -2.359 -14.499  1.00 10.00      A   
ATOM    928  HN  MET A 100       8.607  -2.517 -14.708  1.00 10.00      A   
ATOM    929  CA  MET A 100       9.993  -2.477 -13.112  1.00 10.00      A   
ATOM    930  CB  MET A 100       8.806  -2.892 -12.241  1.00 10.00      A   
ATOM    931  CG  MET A 100       8.974  -2.625 -10.756  1.00 10.00      A   
ATOM    932  SD  MET A 100       7.422  -2.809  -9.858  1.00 10.00      A   
ATOM    933  CE  MET A 100       6.441  -1.525 -10.631  1.00 10.00      A   
ATOM    934  C   MET A 100      11.126  -3.490 -12.954  1.00 10.00      A   
ATOM    935  O   MET A 100      12.134  -3.203 -12.309  1.00 10.00      A   
ATOM    936  N   SER A 101      10.962  -4.660 -13.564  1.00 10.00      A   
ATOM    937  HN  SER A 101      10.146  -4.812 -14.091  1.00 10.00      A   
ATOM    938  CA  SER A 101      11.951  -5.729 -13.473  1.00 10.00      A   
ATOM    939  CB  SER A 101      11.364  -7.025 -14.033  1.00 10.00      A   
ATOM    940  OG  SER A 101      10.744  -6.801 -15.288  1.00 10.00      A   
ATOM    941  HG  SER A 101       9.859  -6.443 -15.146  1.00 10.00      A   
ATOM    942  C   SER A 101      13.263  -5.393 -14.184  1.00 10.00      A   
ATOM    943  O   SER A 101      14.295  -6.013 -13.926  1.00 10.00      A   
ATOM    944  N   SER A 102      13.232  -4.404 -15.062  1.00 10.00      A   
ATOM    945  HN  SER A 102      12.397  -3.919 -15.208  1.00 10.00      A   
ATOM    946  CA  SER A 102      14.416  -4.019 -15.811  1.00 10.00      A   
ATOM    947  CB  SER A 102      14.009  -3.510 -17.197  1.00 10.00      A   
ATOM    948  OG  SER A 102      13.157  -4.448 -17.838  1.00 10.00      A   
ATOM    949  HG  SER A 102      12.243  -4.274 -17.584  1.00 10.00      A   
ATOM    950  C   SER A 102      15.263  -2.980 -15.068  1.00 10.00      A   
ATOM    951  O   SER A 102      16.415  -2.725 -15.430  1.00 10.00      A   
ATOM    952  N   SER A 103      14.707  -2.394 -14.020  1.00 10.00      A   
ATOM    953  HN  SER A 103      13.799  -2.641 -13.756  1.00 10.00      A   
ATOM    954  CA  SER A 103      15.426  -1.384 -13.260  1.00 10.00      A   
ATOM    955  CB  SER A 103      14.822  -0.003 -13.514  1.00 10.00      A   
ATOM    956  OG  SER A 103      14.715   0.258 -14.908  1.00 10.00      A   
ATOM    957  HG  SER A 103      15.474   0.787 -15.196  1.00 10.00      A   
ATOM    958  C   SER A 103      15.471  -1.705 -11.765  1.00 10.00      A   
ATOM    959  O   SER A 103      16.539  -1.699 -11.151  1.00 10.00      A   
ATOM    960  N   TYR A 104      14.317  -2.009 -11.185  1.00 10.00      A   
ATOM    961  HN  TYR A 104      13.500  -2.042 -11.729  1.00 10.00      A   
ATOM    962  CA  TYR A 104      14.237  -2.323  -9.763  1.00 10.00      A   
ATOM    963  CB  TYR A 104      12.817  -2.115  -9.232  1.00 10.00      A   
ATOM    964  CG  TYR A 104      12.319  -0.687  -9.281  1.00 10.00      A   
ATOM    965  CD1 TYR A 104      11.397  -0.288 -10.238  1.00 10.00      A   
ATOM    966  CD2 TYR A 104      12.755   0.258  -8.360  1.00 10.00      A   
ATOM    967  CE1 TYR A 104      10.923   1.006 -10.279  1.00 10.00      A   
ATOM    968  CE2 TYR A 104      12.288   1.559  -8.395  1.00 10.00      A   
ATOM    969  CZ  TYR A 104      11.371   1.927  -9.357  1.00 10.00      A   
ATOM    970  OH  TYR A 104      10.895   3.217  -9.395  1.00 10.00      A   
ATOM    971  HH  TYR A 104      11.598   3.834  -9.136  1.00 10.00      A   
ATOM    972  C   TYR A 104      14.678  -3.756  -9.494  1.00 10.00      A   
ATOM    973  O   TYR A 104      13.898  -4.691  -9.634  1.00 10.00      A   
ATOM    974  N   THR A 105      15.935  -3.924  -9.123  1.00 10.00      A   
ATOM    975  HN  THR A 105      16.528  -3.142  -9.062  1.00 10.00      A   
ATOM    976  CA  THR A 105      16.469  -5.243  -8.827  1.00 10.00      A   
ATOM    977  CB  THR A 105      17.906  -5.388  -9.356  1.00 10.00      A   
ATOM    978  OG1 THR A 105      18.234  -4.235 -10.141  1.00 10.00      A   
ATOM    979  HG1 THR A 105      18.087  -4.434 -11.071  1.00 10.00      A   
ATOM    980  CG2 THR A 105      18.023  -6.627 -10.232  1.00 10.00      A   
ATOM    981  C   THR A 105      16.453  -5.508  -7.323  1.00 10.00      A   
ATOM    982  O   THR A 105      16.608  -6.645  -6.880  1.00 10.00      A   
ATOM    983  N   TRP A 106      16.255  -4.454  -6.543  1.00 10.00      A   
ATOM    984  HN  TRP A 106      16.127  -3.572  -6.954  1.00 10.00      A   
ATOM    985  CA  TRP A 106      16.225  -4.569  -5.091  1.00 10.00      A   
ATOM    986  CB  TRP A 106      17.188  -3.561  -4.449  1.00 10.00      A   
ATOM    987  CG  TRP A 106      18.544  -4.122  -4.143  1.00 10.00      A   
ATOM    988  CD1 TRP A 106      19.575  -4.302  -5.017  1.00 10.00      A   
ATOM    989  CD2 TRP A 106      19.017  -4.570  -2.866  1.00 10.00      A   
ATOM    990  NE1 TRP A 106      20.659  -4.842  -4.366  1.00 10.00      A   
ATOM    991  HE1 TRP A 106      21.525  -5.063  -4.778  1.00 10.00      A   
ATOM    992  CE2 TRP A 106      20.342  -5.012  -3.044  1.00 10.00      A   
ATOM    993  CE3 TRP A 106      18.448  -4.639  -1.591  1.00 10.00      A   
ATOM    994  CZ2 TRP A 106      21.107  -5.517  -1.995  1.00 10.00      A   
ATOM    995  CZ3 TRP A 106      19.208  -5.139  -0.552  1.00 10.00      A   
ATOM    996  CH2 TRP A 106      20.524  -5.571  -0.759  1.00 10.00      A   
ATOM    997  C   TRP A 106      14.815  -4.366  -4.547  1.00 10.00      A   
ATOM    998  O   TRP A 106      14.636  -4.104  -3.359  1.00 10.00      A   
ATOM    999  N   LEU A 107      13.823  -4.492  -5.424  1.00 10.00      A   
ATOM   1000  HN  LEU A 107      14.039  -4.712  -6.353  1.00 10.00      A   
ATOM   1001  CA  LEU A 107      12.422  -4.320  -5.034  1.00 10.00      A   
ATOM   1002  CB  LEU A 107      11.496  -4.463  -6.241  1.00 10.00      A   
ATOM   1003  CG  LEU A 107      10.119  -3.809  -6.101  1.00 10.00      A   
ATOM   1004  CD1 LEU A 107      10.254  -2.298  -6.015  1.00 10.00      A   
ATOM   1005  CD2 LEU A 107       9.217  -4.204  -7.255  1.00 10.00      A   
ATOM   1006  C   LEU A 107      12.044  -5.328  -3.958  1.00 10.00      A   
ATOM   1007  O   LEU A 107      12.494  -6.476  -3.992  1.00 10.00      A   
ATOM   1008  N   GLU A 108      11.218  -4.897  -3.012  1.00 10.00      A   
ATOM   1009  HN  GLU A 108      10.876  -3.978  -3.055  1.00 10.00      A   
ATOM   1010  CA  GLU A 108      10.815  -5.754  -1.910  1.00 10.00      A   
ATOM   1011  CB  GLU A 108      11.366  -5.193  -0.597  1.00 10.00      A   
ATOM   1012  CG  GLU A 108      12.869  -4.971  -0.601  1.00 10.00      A   
ATOM   1013  CD  GLU A 108      13.382  -4.361   0.685  1.00 10.00      A   
ATOM   1014  OE1 GLU A 108      13.066  -4.899   1.768  1.00 10.00      A   
ATOM   1015  OE2 GLU A 108      14.123  -3.355   0.619  1.00 10.00      A   
ATOM   1016  C   GLU A 108       9.301  -5.923  -1.795  1.00 10.00      A   
ATOM   1017  O   GLU A 108       8.815  -7.025  -1.542  1.00 10.00      A   
ATOM   1018  N   GLU A 109       8.551  -4.844  -1.978  1.00 10.00      A   
ATOM   1019  HN  GLU A 109       8.977  -3.991  -2.214  1.00 10.00      A   
ATOM   1020  CA  GLU A 109       7.097  -4.915  -1.835  1.00 10.00      A   
ATOM   1021  CB  GLU A 109       6.636  -4.077  -0.644  1.00 10.00      A   
ATOM   1022  CG  GLU A 109       7.209  -4.502   0.698  1.00 10.00      A   
ATOM   1023  CD  GLU A 109       6.542  -3.785   1.858  1.00 10.00      A   
ATOM   1024  OE1 GLU A 109       5.298  -3.743   1.901  1.00 10.00      A   
ATOM   1025  OE2 GLU A 109       7.260  -3.262   2.733  1.00 10.00      A   
ATOM   1026  C   GLU A 109       6.331  -4.471  -3.079  1.00 10.00      A   
ATOM   1027  O   GLU A 109       6.626  -3.431  -3.672  1.00 10.00      A   
ATOM   1028  N   ILE A 110       5.334  -5.266  -3.446  1.00 10.00      A   
ATOM   1029  HN  ILE A 110       5.166  -6.086  -2.926  1.00 10.00      A   
ATOM   1030  CA  ILE A 110       4.474  -4.978  -4.586  1.00 10.00      A   
ATOM   1031  CB  ILE A 110       4.704  -5.967  -5.756  1.00 10.00      A   
ATOM   1032  CG1 ILE A 110       6.052  -5.695  -6.431  1.00 10.00      A   
ATOM   1033  CG2 ILE A 110       3.572  -5.880  -6.773  1.00 10.00      A   
ATOM   1034  CD1 ILE A 110       6.354  -6.608  -7.598  1.00 10.00      A   
ATOM   1035  C   ILE A 110       3.020  -5.053  -4.127  1.00 10.00      A   
ATOM   1036  O   ILE A 110       2.538  -6.118  -3.733  1.00 10.00      A   
ATOM   1037  N   ARG A 111       2.341  -3.918  -4.134  1.00 10.00      A   
ATOM   1038  HN  ARG A 111       2.789  -3.089  -4.426  1.00 10.00      A   
ATOM   1039  CA  ARG A 111       0.952  -3.857  -3.712  1.00 10.00      A   
ATOM   1040  CB  ARG A 111       0.824  -3.018  -2.438  1.00 10.00      A   
ATOM   1041  CG  ARG A 111       1.730  -3.499  -1.314  1.00 10.00      A   
ATOM   1042  CD  ARG A 111       1.671  -2.598  -0.094  1.00 10.00      A   
ATOM   1043  NE  ARG A 111       2.526  -3.101   0.980  1.00 10.00      A   
ATOM   1044  HE  ARG A 111       3.501  -3.075   0.832  1.00 10.00      A   
ATOM   1045  CZ  ARG A 111       2.075  -3.580   2.141  1.00 10.00      A   
ATOM   1046  NH1 ARG A 111       0.772  -3.630   2.391  1.00 10.00      A   
ATOM   1047 HH11 ARG A 111       0.427  -4.010   3.301  1.00 10.00      A   
ATOM   1048 HH12 ARG A 111       0.087  -3.286   1.680  1.00 10.00      A   
ATOM   1049  NH2 ARG A 111       2.936  -4.026   3.046  1.00 10.00      A   
ATOM   1050 HH21 ARG A 111       2.595  -4.403   3.957  1.00 10.00      A   
ATOM   1051 HH22 ARG A 111       3.973  -4.002   2.842  1.00 10.00      A   
ATOM   1052  C   ARG A 111       0.074  -3.307  -4.826  1.00 10.00      A   
ATOM   1053  O   ARG A 111       0.373  -2.261  -5.408  1.00 10.00      A   
ATOM   1054  N   LEU A 112      -0.995  -4.028  -5.136  1.00 10.00      A   
ATOM   1055  HN  LEU A 112      -1.175  -4.856  -4.634  1.00 10.00      A   
ATOM   1056  CA  LEU A 112      -1.914  -3.631  -6.189  1.00 10.00      A   
ATOM   1057  CB  LEU A 112      -1.672  -4.484  -7.439  1.00 10.00      A   
ATOM   1058  CG  LEU A 112      -0.278  -4.408  -8.058  1.00 10.00      A   
ATOM   1059  CD1 LEU A 112      -0.017  -5.622  -8.932  1.00 10.00      A   
ATOM   1060  CD2 LEU A 112      -0.127  -3.132  -8.866  1.00 10.00      A   
ATOM   1061  C   LEU A 112      -3.359  -3.820  -5.745  1.00 10.00      A   
ATOM   1062  O   LEU A 112      -3.689  -4.811  -5.089  1.00 10.00      A   
ATOM   1063  N   LYS A 113      -4.213  -2.873  -6.106  1.00 10.00      A   
ATOM   1064  HN  LYS A 113      -3.881  -2.099  -6.610  1.00 10.00      A   
ATOM   1065  CA  LYS A 113      -5.628  -2.948  -5.775  1.00 10.00      A   
ATOM   1066  CB  LYS A 113      -6.026  -1.901  -4.732  1.00 10.00      A   
ATOM   1067  CG  LYS A 113      -7.452  -2.069  -4.233  1.00 10.00      A   
ATOM   1068  CD  LYS A 113      -7.923  -0.881  -3.413  1.00 10.00      A   
ATOM   1069  CE  LYS A 113      -9.390  -1.036  -3.047  1.00 10.00      A   
ATOM   1070  NZ  LYS A 113      -9.939   0.148  -2.338  1.00 10.00      A   
ATOM   1071  HZ1 LYS A 113      -9.399   0.333  -1.474  1.00 10.00      A   
ATOM   1072  HZ2 LYS A 113     -10.935  -0.020  -2.081  1.00 10.00      A   
ATOM   1073  HZ3 LYS A 113      -9.898   0.994  -2.950  1.00 10.00      A   
ATOM   1074  C   LYS A 113      -6.465  -2.779  -7.035  1.00 10.00      A   
ATOM   1075  O   LYS A 113      -6.249  -1.845  -7.804  1.00 10.00      A   
ATOM   1076  N   ARG A 114      -7.385  -3.711  -7.248  1.00 10.00      A   
ATOM   1077  HN  ARG A 114      -7.461  -4.450  -6.604  1.00 10.00      A   
ATOM   1078  CA  ARG A 114      -8.273  -3.695  -8.409  1.00 10.00      A   
ATOM   1079  CB  ARG A 114      -9.302  -2.561  -8.317  1.00 10.00      A   
ATOM   1080  CG  ARG A 114     -10.302  -2.710  -7.179  1.00 10.00      A   
ATOM   1081  CD  ARG A 114     -11.216  -1.497  -7.075  1.00 10.00      A   
ATOM   1082  NE  ARG A 114     -12.181  -1.637  -5.990  1.00 10.00      A   
ATOM   1083  HE  ARG A 114     -12.755  -2.451  -5.995  1.00 10.00      A   
ATOM   1084  CZ  ARG A 114     -12.347  -0.742  -5.014  1.00 10.00      A   
ATOM   1085  NH1 ARG A 114     -11.621   0.370  -4.993  1.00 10.00      A   
ATOM   1086 HH11 ARG A 114     -11.757   1.072  -4.222  1.00 10.00      A   
ATOM   1087 HH12 ARG A 114     -10.914   0.557  -5.735  1.00 10.00      A   
ATOM   1088  NH2 ARG A 114     -13.216  -0.968  -4.041  1.00 10.00      A   
ATOM   1089 HH21 ARG A 114     -13.776  -1.843  -4.020  1.00 10.00      A   
ATOM   1090 HH22 ARG A 114     -13.335  -0.267  -3.271  1.00 10.00      A   
ATOM   1091  C   ARG A 114      -7.474  -3.609  -9.706  1.00 10.00      A   
ATOM   1092  O   ARG A 114      -7.735  -2.766 -10.562  1.00 10.00      A   
ATOM   1093  N   MET A 115      -6.486  -4.481  -9.834  1.00 10.00      A   
ATOM   1094  HN  MET A 115      -6.324  -5.125  -9.113  1.00 10.00      A   
ATOM   1095  CA  MET A 115      -5.636  -4.508 -11.017  1.00 10.00      A   
ATOM   1096  CB  MET A 115      -4.198  -4.139 -10.644  1.00 10.00      A   
ATOM   1097  CG  MET A 115      -4.008  -2.686 -10.240  1.00 10.00      A   
ATOM   1098  SD  MET A 115      -3.714  -1.598 -11.647  1.00 10.00      A   
ATOM   1099  CE  MET A 115      -2.066  -2.107 -12.130  1.00 10.00      A   
ATOM   1100  C   MET A 115      -5.650  -5.886 -11.657  1.00 10.00      A   
ATOM   1101  O   MET A 115      -5.944  -6.888 -11.000  1.00 10.00      A   
ATOM   1102  N   VAL A 116      -5.364  -5.937 -12.947  1.00 10.00      A   
ATOM   1103  HN  VAL A 116      -5.186  -5.101 -13.440  1.00 10.00      A   
ATOM   1104  CA  VAL A 116      -5.317  -7.202 -13.659  1.00 10.00      A   
ATOM   1105  CB  VAL A 116      -5.842  -7.081 -15.102  1.00 10.00      A   
ATOM   1106  CG1 VAL A 116      -6.014  -8.462 -15.721  1.00 10.00      A   
ATOM   1107  CG2 VAL A 116      -7.151  -6.311 -15.138  1.00 10.00      A   
ATOM   1108  C   VAL A 116      -3.889  -7.724 -13.676  1.00 10.00      A   
ATOM   1109  O   VAL A 116      -3.000  -7.129 -14.295  1.00 10.00      A   
ATOM   1110  N   VAL A 117      -3.672  -8.819 -12.973  1.00 10.00      A   
ATOM   1111  HN  VAL A 117      -4.425  -9.246 -12.508  1.00 10.00      A   
ATOM   1112  CA  VAL A 117      -2.358  -9.425 -12.889  1.00 10.00      A   
ATOM   1113  CB  VAL A 117      -1.903  -9.553 -11.416  1.00 10.00      A   
ATOM   1114  CG1 VAL A 117      -0.450  -9.996 -11.333  1.00 10.00      A   
ATOM   1115  CG2 VAL A 117      -2.113  -8.246 -10.664  1.00 10.00      A   
ATOM   1116  C   VAL A 117      -2.404 -10.812 -13.504  1.00 10.00      A   
ATOM   1117  O   VAL A 117      -3.085 -11.691 -12.991  1.00 10.00      A   
ATOM   1118  N   THR A 118      -1.708 -10.998 -14.612  1.00 10.00      A   
ATOM   1119  HN  THR A 118      -1.202 -10.252 -14.999  1.00 10.00      A   
ATOM   1120  CA  THR A 118      -1.676 -12.285 -15.274  1.00 10.00      A   
ATOM   1121  CB  THR A 118      -1.426 -12.112 -16.784  1.00 10.00      A   
ATOM   1122  OG1 THR A 118      -0.719 -10.884 -17.019  1.00 10.00      A   
ATOM   1123  HG1 THR A 118      -0.538 -10.795 -17.964  1.00 10.00      A   
ATOM   1124  CG2 THR A 118      -2.743 -12.089 -17.547  1.00 10.00      A   
ATOM   1125  C   THR A 118      -0.583 -13.162 -14.663  1.00 10.00      A   
ATOM   1126  O   THR A 118       0.291 -12.665 -13.941  1.00 10.00      A   
ATOM   1127  N   ASP A 119      -0.633 -14.464 -14.943  1.00 10.00      A   
ATOM   1128  HN  ASP A 119      -1.358 -14.804 -15.512  1.00 10.00      A   
ATOM   1129  CA  ASP A 119       0.363 -15.401 -14.425  1.00 10.00      A   
ATOM   1130  CB  ASP A 119       0.025 -16.844 -14.813  1.00 10.00      A   
ATOM   1131  CG  ASP A 119      -1.377 -17.262 -14.417  1.00 10.00      A   
ATOM   1132  OD1 ASP A 119      -1.620 -17.515 -13.219  1.00 10.00      A   
ATOM   1133  OD2 ASP A 119      -2.246 -17.354 -15.310  1.00 10.00      A   
ATOM   1134  C   ASP A 119       1.746 -15.029 -14.951  1.00 10.00      A   
ATOM   1135  O   ASP A 119       2.760 -15.248 -14.285  1.00 10.00      A   
ATOM   1136  N   ASP A 120       1.763 -14.441 -16.149  1.00 10.00      A   
ATOM   1137  HN  ASP A 120       0.912 -14.308 -16.616  1.00 10.00      A   
ATOM   1138  CA  ASP A 120       2.996 -13.997 -16.794  1.00 10.00      A   
ATOM   1139  CB  ASP A 120       2.660 -13.315 -18.127  1.00 10.00      A   
ATOM   1140  CG  ASP A 120       3.739 -13.471 -19.183  1.00 10.00      A   
ATOM   1141  OD1 ASP A 120       4.920 -13.183 -18.894  1.00 10.00      A   
ATOM   1142  OD2 ASP A 120       3.404 -13.868 -20.320  1.00 10.00      A   
ATOM   1143  C   ASP A 120       3.727 -13.011 -15.891  1.00 10.00      A   
ATOM   1144  O   ASP A 120       4.943 -13.105 -15.704  1.00 10.00      A   
ATOM   1145  N   CYS A 121       2.967 -12.085 -15.308  1.00 10.00      A   
ATOM   1146  HN  CYS A 121       2.000 -12.082 -15.479  1.00 10.00      A   
ATOM   1147  CA  CYS A 121       3.526 -11.080 -14.414  1.00 10.00      A   
ATOM   1148  CB  CYS A 121       2.448 -10.079 -13.997  1.00 10.00      A   
ATOM   1149  SG  CYS A 121       1.605  -9.282 -15.380  1.00 10.00      A   
ATOM   1150  HG  CYS A 121       2.527  -8.953 -16.275  1.00 10.00      A   
ATOM   1151  C   CYS A 121       4.128 -11.738 -13.182  1.00 10.00      A   
ATOM   1152  O   CYS A 121       5.240 -11.402 -12.769  1.00 10.00      A   
ATOM   1153  N   LEU A 122       3.398 -12.698 -12.626  1.00 10.00      A   
ATOM   1154  HN  LEU A 122       2.541 -12.939 -13.037  1.00 10.00      A   
ATOM   1155  CA  LEU A 122       3.835 -13.421 -11.437  1.00 10.00      A   
ATOM   1156  CB  LEU A 122       2.787 -14.464 -11.034  1.00 10.00      A   
ATOM   1157  CG  LEU A 122       1.412 -13.923 -10.627  1.00 10.00      A   
ATOM   1158  CD1 LEU A 122       0.429 -15.068 -10.418  1.00 10.00      A   
ATOM   1159  CD2 LEU A 122       1.522 -13.073  -9.369  1.00 10.00      A   
ATOM   1160  C   LEU A 122       5.182 -14.093 -11.681  1.00 10.00      A   
ATOM   1161  O   LEU A 122       6.100 -13.981 -10.868  1.00 10.00      A   
ATOM   1162  N   GLU A 123       5.295 -14.782 -12.809  1.00 10.00      A   
ATOM   1163  HN  GLU A 123       4.518 -14.849 -13.407  1.00 10.00      A   
ATOM   1164  CA  GLU A 123       6.531 -15.463 -13.174  1.00 10.00      A   
ATOM   1165  CB  GLU A 123       6.352 -16.243 -14.478  1.00 10.00      A   
ATOM   1166  CG  GLU A 123       5.350 -17.384 -14.382  1.00 10.00      A   
ATOM   1167  CD  GLU A 123       5.259 -18.203 -15.654  1.00 10.00      A   
ATOM   1168  OE1 GLU A 123       6.260 -18.276 -16.396  1.00 10.00      A   
ATOM   1169  OE2 GLU A 123       4.192 -18.798 -15.905  1.00 10.00      A   
ATOM   1170  C   GLU A 123       7.687 -14.472 -13.300  1.00 10.00      A   
ATOM   1171  O   GLU A 123       8.795 -14.726 -12.827  1.00 10.00      A   
ATOM   1172  N   LEU A 124       7.410 -13.332 -13.923  1.00 10.00      A   
ATOM   1173  HN  LEU A 124       6.499 -13.182 -14.262  1.00 10.00      A   
ATOM   1174  CA  LEU A 124       8.418 -12.300 -14.117  1.00 10.00      A   
ATOM   1175  CB  LEU A 124       7.885 -11.191 -15.029  1.00 10.00      A   
ATOM   1176  CG  LEU A 124       8.427 -11.172 -16.460  1.00 10.00      A   
ATOM   1177  CD1 LEU A 124       7.704 -10.119 -17.288  1.00 10.00      A   
ATOM   1178  CD2 LEU A 124       9.925 -10.913 -16.457  1.00 10.00      A   
ATOM   1179  C   LEU A 124       8.874 -11.714 -12.783  1.00 10.00      A   
ATOM   1180  O   LEU A 124      10.059 -11.446 -12.585  1.00 10.00      A   
ATOM   1181  N   ILE A 125       7.929 -11.527 -11.874  1.00 10.00      A   
ATOM   1182  HN  ILE A 125       7.001 -11.762 -12.095  1.00 10.00      A   
ATOM   1183  CA  ILE A 125       8.226 -10.978 -10.554  1.00 10.00      A   
ATOM   1184  CB  ILE A 125       6.929 -10.801  -9.722  1.00 10.00      A   
ATOM   1185  CG1 ILE A 125       6.072  -9.664 -10.289  1.00 10.00      A   
ATOM   1186  CG2 ILE A 125       7.239 -10.557  -8.248  1.00 10.00      A   
ATOM   1187  CD1 ILE A 125       4.676  -9.595  -9.704  1.00 10.00      A   
ATOM   1188  C   ILE A 125       9.191 -11.881  -9.792  1.00 10.00      A   
ATOM   1189  O   ILE A 125      10.206 -11.422  -9.261  1.00 10.00      A   
ATOM   1190  N   ALA A 126       8.883 -13.168  -9.777  1.00 10.00      A   
ATOM   1191  HN  ALA A 126       8.082 -13.471 -10.261  1.00 10.00      A   
ATOM   1192  CA  ALA A 126       9.686 -14.150  -9.065  1.00 10.00      A   
ATOM   1193  CB  ALA A 126       9.005 -15.508  -9.120  1.00 10.00      A   
ATOM   1194  C   ALA A 126      11.124 -14.253  -9.585  1.00 10.00      A   
ATOM   1195  O   ALA A 126      12.067 -14.337  -8.798  1.00 10.00      A   
ATOM   1196  N   LYS A 127      11.293 -14.238 -10.900  1.00 10.00      A   
ATOM   1197  HN  LYS A 127      10.510 -14.140 -11.484  1.00 10.00      A   
ATOM   1198  CA  LYS A 127      12.621 -14.374 -11.494  1.00 10.00      A   
ATOM   1199  CB  LYS A 127      12.543 -14.998 -12.892  1.00 10.00      A   
ATOM   1200  CG  LYS A 127      11.740 -14.198 -13.906  1.00 10.00      A   
ATOM   1201  CD  LYS A 127      11.231 -15.089 -15.029  1.00 10.00      A   
ATOM   1202  CE  LYS A 127      12.362 -15.568 -15.929  1.00 10.00      A   
ATOM   1203  NZ  LYS A 127      12.753 -14.542 -16.930  1.00 10.00      A   
ATOM   1204  HZ1 LYS A 127      13.733 -14.214 -16.744  1.00 10.00      A   
ATOM   1205  HZ2 LYS A 127      12.110 -13.726 -16.876  1.00 10.00      A   
ATOM   1206  HZ3 LYS A 127      12.708 -14.940 -17.887  1.00 10.00      A   
ATOM   1207  C   LYS A 127      13.433 -13.079 -11.507  1.00 10.00      A   
ATOM   1208  O   LYS A 127      14.665 -13.117 -11.528  1.00 10.00      A   
ATOM   1209  N   SER A 128      12.763 -11.940 -11.470  1.00 10.00      A   
ATOM   1210  HN  SER A 128      11.782 -11.954 -11.422  1.00 10.00      A   
ATOM   1211  CA  SER A 128      13.465 -10.662 -11.510  1.00 10.00      A   
ATOM   1212  CB  SER A 128      12.681  -9.653 -12.348  1.00 10.00      A   
ATOM   1213  OG  SER A 128      12.274 -10.231 -13.576  1.00 10.00      A   
ATOM   1214  HG  SER A 128      11.442 -10.703 -13.444  1.00 10.00      A   
ATOM   1215  C   SER A 128      13.773 -10.098 -10.122  1.00 10.00      A   
ATOM   1216  O   SER A 128      14.858  -9.559  -9.889  1.00 10.00      A   
ATOM   1217  N   PHE A 129      12.837 -10.232  -9.198  1.00 10.00      A   
ATOM   1218  HN  PHE A 129      12.003 -10.702  -9.416  1.00 10.00      A   
ATOM   1219  CA  PHE A 129      13.030  -9.710  -7.857  1.00 10.00      A   
ATOM   1220  CB  PHE A 129      11.750  -9.046  -7.332  1.00 10.00      A   
ATOM   1221  CG  PHE A 129      11.108  -8.097  -8.311  1.00 10.00      A   
ATOM   1222  CD1 PHE A 129       9.786  -8.266  -8.690  1.00 10.00      A   
ATOM   1223  CD2 PHE A 129      11.825  -7.044  -8.855  1.00 10.00      A   
ATOM   1224  CE1 PHE A 129       9.190  -7.408  -9.592  1.00 10.00      A   
ATOM   1225  CE2 PHE A 129      11.232  -6.180  -9.758  1.00 10.00      A   
ATOM   1226  CZ  PHE A 129       9.914  -6.363 -10.127  1.00 10.00      A   
ATOM   1227  C   PHE A 129      13.516 -10.793  -6.904  1.00 10.00      A   
ATOM   1228  O   PHE A 129      12.731 -11.594  -6.392  1.00 10.00      A   
ATOM   1229  N   LYS A 130      14.821 -10.816  -6.673  1.00 10.00      A   
ATOM   1230  HN  LYS A 130      15.399 -10.159  -7.116  1.00 10.00      A   
ATOM   1231  CA  LYS A 130      15.424 -11.794  -5.779  1.00 10.00      A   
ATOM   1232  CB  LYS A 130      16.867 -12.105  -6.202  1.00 10.00      A   
ATOM   1233  CG  LYS A 130      16.989 -13.092  -7.359  1.00 10.00      A   
ATOM   1234  CD  LYS A 130      17.382 -12.409  -8.668  1.00 10.00      A   
ATOM   1235  CE  LYS A 130      17.610 -13.435  -9.777  1.00 10.00      A   
ATOM   1236  NZ  LYS A 130      17.886 -12.807 -11.097  1.00 10.00      A   
ATOM   1237  HZ1 LYS A 130      17.682 -13.482 -11.861  1.00 10.00      A   
ATOM   1238  HZ2 LYS A 130      18.889 -12.529 -11.165  1.00 10.00      A   
ATOM   1239  HZ3 LYS A 130      17.292 -11.965 -11.227  1.00 10.00      A   
ATOM   1240  C   LYS A 130      15.371 -11.306  -4.331  1.00 10.00      A   
ATOM   1241  O   LYS A 130      15.877 -11.962  -3.419  1.00 10.00      A   
ATOM   1242  N   ASN A 131      14.750 -10.145  -4.129  1.00 10.00      A   
ATOM   1243  HN  ASN A 131      14.382  -9.664  -4.900  1.00 10.00      A   
ATOM   1244  CA  ASN A 131      14.607  -9.559  -2.794  1.00 10.00      A   
ATOM   1245  CB  ASN A 131      15.381  -8.238  -2.704  1.00 10.00      A   
ATOM   1246  CG  ASN A 131      15.798  -7.878  -1.283  1.00 10.00      A   
ATOM   1247  OD1 ASN A 131      16.144  -8.744  -0.475  1.00 10.00      A   
ATOM   1248  ND2 ASN A 131      15.774  -6.590  -0.968  1.00 10.00      A   
ATOM   1249 HD21 ASN A 131      15.490  -5.952  -1.656  1.00 10.00      A   
ATOM   1250 HD22 ASN A 131      16.044  -6.329  -0.065  1.00 10.00      A   
ATOM   1251  C   ASN A 131      13.130  -9.315  -2.482  1.00 10.00      A   
ATOM   1252  O   ASN A 131      12.786  -8.578  -1.555  1.00 10.00      A   
ATOM   1253  N   PHE A 132      12.265  -9.937  -3.277  1.00 10.00      A   
ATOM   1254  HN  PHE A 132      12.610 -10.503  -3.992  1.00 10.00      A   
ATOM   1255  CA  PHE A 132      10.818  -9.808  -3.116  1.00 10.00      A   
ATOM   1256  CB  PHE A 132      10.107 -10.525  -4.263  1.00 10.00      A   
ATOM   1257  CG  PHE A 132       8.644 -10.213  -4.355  1.00 10.00      A   
ATOM   1258  CD1 PHE A 132       8.210  -8.908  -4.539  1.00 10.00      A   
ATOM   1259  CD2 PHE A 132       7.704 -11.224  -4.268  1.00 10.00      A   
ATOM   1260  CE1 PHE A 132       6.864  -8.620  -4.633  1.00 10.00      A   
ATOM   1261  CE2 PHE A 132       6.356 -10.943  -4.359  1.00 10.00      A   
ATOM   1262  CZ  PHE A 132       5.936  -9.638  -4.543  1.00 10.00      A   
ATOM   1263  C   PHE A 132      10.375 -10.387  -1.776  1.00 10.00      A   
ATOM   1264  O   PHE A 132      10.769 -11.498  -1.419  1.00 10.00      A   
ATOM   1265  N   LYS A 133       9.564  -9.634  -1.035  1.00 10.00      A   
ATOM   1266  HN  LYS A 133       9.282  -8.750  -1.370  1.00 10.00      A   
ATOM   1267  CA  LYS A 133       9.109 -10.081   0.277  1.00 10.00      A   
ATOM   1268  CB  LYS A 133       9.869  -9.330   1.378  1.00 10.00      A   
ATOM   1269  CG  LYS A 133      11.380  -9.467   1.295  1.00 10.00      A   
ATOM   1270  CD  LYS A 133      12.068  -8.433   2.164  1.00 10.00      A   
ATOM   1271  CE  LYS A 133      13.537  -8.307   1.805  1.00 10.00      A   
ATOM   1272  NZ  LYS A 133      14.190  -7.173   2.513  1.00 10.00      A   
ATOM   1273  HZ1 LYS A 133      14.020  -7.238   3.535  1.00 10.00      A   
ATOM   1274  HZ2 LYS A 133      13.809  -6.261   2.169  1.00 10.00      A   
ATOM   1275  HZ3 LYS A 133      15.215  -7.190   2.345  1.00 10.00      A   
ATOM   1276  C   LYS A 133       7.604  -9.918   0.492  1.00 10.00      A   
ATOM   1277  O   LYS A 133       6.976 -10.766   1.120  1.00 10.00      A   
ATOM   1278  N   VAL A 134       7.016  -8.842  -0.011  1.00 10.00      A   
ATOM   1279  HN  VAL A 134       7.539  -8.194  -0.531  1.00 10.00      A   
ATOM   1280  CA  VAL A 134       5.589  -8.615   0.201  1.00 10.00      A   
ATOM   1281  CB  VAL A 134       5.326  -7.381   1.097  1.00 10.00      A   
ATOM   1282  CG1 VAL A 134       3.834  -7.125   1.267  1.00 10.00      A   
ATOM   1283  CG2 VAL A 134       5.995  -7.550   2.454  1.00 10.00      A   
ATOM   1284  C   VAL A 134       4.798  -8.494  -1.097  1.00 10.00      A   
ATOM   1285  O   VAL A 134       5.092  -7.649  -1.947  1.00 10.00      A   
ATOM   1286  N   LEU A 135       3.795  -9.354  -1.229  1.00 10.00      A   
ATOM   1287  HN  LEU A 135       3.639 -10.011  -0.513  1.00 10.00      A   
ATOM   1288  CA  LEU A 135       2.917  -9.369  -2.390  1.00 10.00      A   
ATOM   1289  CB  LEU A 135       3.040 -10.708  -3.123  1.00 10.00      A   
ATOM   1290  CG  LEU A 135       2.232 -10.864  -4.418  1.00 10.00      A   
ATOM   1291  CD1 LEU A 135       2.472  -9.686  -5.353  1.00 10.00      A   
ATOM   1292  CD2 LEU A 135       2.589 -12.170  -5.110  1.00 10.00      A   
ATOM   1293  C   LEU A 135       1.477  -9.154  -1.935  1.00 10.00      A   
ATOM   1294  O   LEU A 135       0.901 -10.003  -1.255  1.00 10.00      A   
ATOM   1295  N   VAL A 136       0.908  -8.012  -2.290  1.00 10.00      A   
ATOM   1296  HN  VAL A 136       1.416  -7.370  -2.837  1.00 10.00      A   
ATOM   1297  CA  VAL A 136      -0.456  -7.686  -1.900  1.00 10.00      A   
ATOM   1298  CB  VAL A 136      -0.498  -6.448  -0.975  1.00 10.00      A   
ATOM   1299  CG1 VAL A 136      -1.926  -6.078  -0.604  1.00 10.00      A   
ATOM   1300  CG2 VAL A 136       0.326  -6.695   0.278  1.00 10.00      A   
ATOM   1301  C   VAL A 136      -1.328  -7.441  -3.123  1.00 10.00      A   
ATOM   1302  O   VAL A 136      -1.149  -6.460  -3.841  1.00 10.00      A   
ATOM   1303  N   LEU A 137      -2.250  -8.355  -3.369  1.00 10.00      A   
ATOM   1304  HN  LEU A 137      -2.316  -9.139  -2.776  1.00 10.00      A   
ATOM   1305  CA  LEU A 137      -3.171  -8.231  -4.485  1.00 10.00      A   
ATOM   1306  CB  LEU A 137      -3.038  -9.427  -5.436  1.00 10.00      A   
ATOM   1307  CG  LEU A 137      -1.654  -9.650  -6.061  1.00 10.00      A   
ATOM   1308  CD1 LEU A 137      -1.671 -10.851  -6.995  1.00 10.00      A   
ATOM   1309  CD2 LEU A 137      -1.185  -8.405  -6.801  1.00 10.00      A   
ATOM   1310  C   LEU A 137      -4.597  -8.129  -3.953  1.00 10.00      A   
ATOM   1311  O   LEU A 137      -5.201  -9.137  -3.578  1.00 10.00      A   
ATOM   1312  N   SER A 138      -5.116  -6.914  -3.884  1.00 10.00      A   
ATOM   1313  HN  SER A 138      -4.579  -6.142  -4.177  1.00 10.00      A   
ATOM   1314  CA  SER A 138      -6.464  -6.688  -3.386  1.00 10.00      A   
ATOM   1315  CB  SER A 138      -6.479  -5.460  -2.475  1.00 10.00      A   
ATOM   1316  OG  SER A 138      -5.270  -5.367  -1.739  1.00 10.00      A   
ATOM   1317  HG  SER A 138      -4.933  -6.257  -1.572  1.00 10.00      A   
ATOM   1318  C   SER A 138      -7.442  -6.495  -4.540  1.00 10.00      A   
ATOM   1319  O   SER A 138      -7.263  -5.604  -5.370  1.00 10.00      A   
ATOM   1320  N   SER A 139      -8.468  -7.339  -4.590  1.00 10.00      A   
ATOM   1321  HN  SER A 139      -8.547  -8.033  -3.897  1.00 10.00      A   
ATOM   1322  CA  SER A 139      -9.483  -7.266  -5.637  1.00 10.00      A   
ATOM   1323  CB  SER A 139     -10.278  -5.962  -5.510  1.00 10.00      A   
ATOM   1324  OG  SER A 139     -10.599  -5.693  -4.152  1.00 10.00      A   
ATOM   1325  HG  SER A 139      -9.990  -6.171  -3.576  1.00 10.00      A   
ATOM   1326  C   SER A 139      -8.878  -7.395  -7.041  1.00 10.00      A   
ATOM   1327  O   SER A 139      -9.327  -6.747  -7.991  1.00 10.00      A   
ATOM   1328  N   CYS A 140      -7.870  -8.245  -7.174  1.00 10.00      A   
ATOM   1329  HN  CYS A 140      -7.561  -8.754  -6.392  1.00 10.00      A   
ATOM   1330  CA  CYS A 140      -7.216  -8.453  -8.454  1.00 10.00      A   
ATOM   1331  CB  CYS A 140      -5.712  -8.657  -8.268  1.00 10.00      A   
ATOM   1332  SG  CYS A 140      -4.840  -7.197  -7.651  1.00 10.00      A   
ATOM   1333  HG  CYS A 140      -3.561  -7.517  -7.496  1.00 10.00      A   
ATOM   1334  C   CYS A 140      -7.835  -9.632  -9.199  1.00 10.00      A   
ATOM   1335  O   CYS A 140      -8.578 -10.425  -8.620  1.00 10.00      A   
ATOM   1336  N   GLU A 141      -7.531  -9.731 -10.482  1.00 10.00      A   
ATOM   1337  HN  GLU A 141      -6.935  -9.062 -10.881  1.00 10.00      A   
ATOM   1338  CA  GLU A 141      -8.043 -10.801 -11.324  1.00 10.00      A   
ATOM   1339  CB  GLU A 141      -9.409 -10.410 -11.904  1.00 10.00      A   
ATOM   1340  CG  GLU A 141      -9.386  -9.121 -12.714  1.00 10.00      A   
ATOM   1341  CD  GLU A 141     -10.764  -8.620 -13.082  1.00 10.00      A   
ATOM   1342  OE1 GLU A 141     -11.271  -8.996 -14.158  1.00 10.00      A   
ATOM   1343  OE2 GLU A 141     -11.340  -7.829 -12.306  1.00 10.00      A   
ATOM   1344  C   GLU A 141      -7.066 -11.075 -12.462  1.00 10.00      A   
ATOM   1345  O   GLU A 141      -6.141 -10.291 -12.689  1.00 10.00      A   
ATOM   1346  N   GLY A 142      -7.269 -12.185 -13.160  1.00 10.00      A   
ATOM   1347  HN  GLY A 142      -8.017 -12.772 -12.920  1.00 10.00      A   
ATOM   1348  CA  GLY A 142      -6.411 -12.533 -14.279  1.00 10.00      A   
ATOM   1349  C   GLY A 142      -5.433 -13.657 -13.984  1.00 10.00      A   
ATOM   1350  O   GLY A 142      -5.046 -14.395 -14.888  1.00 10.00      A   
ATOM   1351  N   PHE A 143      -5.033 -13.791 -12.731  1.00 10.00      A   
ATOM   1352  HN  PHE A 143      -5.387 -13.189 -12.052  1.00 10.00      A   
ATOM   1353  CA  PHE A 143      -4.076 -14.819 -12.341  1.00 10.00      A   
ATOM   1354  CB  PHE A 143      -3.078 -14.296 -11.293  1.00 10.00      A   
ATOM   1355  CG  PHE A 143      -3.688 -13.842  -9.992  1.00 10.00      A   
ATOM   1356  CD1 PHE A 143      -3.518 -14.588  -8.835  1.00 10.00      A   
ATOM   1357  CD2 PHE A 143      -4.429 -12.672  -9.922  1.00 10.00      A   
ATOM   1358  CE1 PHE A 143      -4.076 -14.178  -7.639  1.00 10.00      A   
ATOM   1359  CE2 PHE A 143      -4.990 -12.256  -8.730  1.00 10.00      A   
ATOM   1360  CZ  PHE A 143      -4.813 -13.009  -7.586  1.00 10.00      A   
ATOM   1361  C   PHE A 143      -4.756 -16.098 -11.861  1.00 10.00      A   
ATOM   1362  O   PHE A 143      -5.862 -16.068 -11.310  1.00 10.00      A   
ATOM   1363  N   SER A 144      -4.086 -17.217 -12.080  1.00 10.00      A   
ATOM   1364  HN  SER A 144      -3.207 -17.170 -12.522  1.00 10.00      A   
ATOM   1365  CA  SER A 144      -4.599 -18.510 -11.682  1.00 10.00      A   
ATOM   1366  CB  SER A 144      -4.602 -19.460 -12.884  1.00 10.00      A   
ATOM   1367  OG  SER A 144      -3.299 -19.611 -13.427  1.00 10.00      A   
ATOM   1368  HG  SER A 144      -2.850 -18.745 -13.447  1.00 10.00      A   
ATOM   1369  C   SER A 144      -3.745 -19.082 -10.561  1.00 10.00      A   
ATOM   1370  O   SER A 144      -2.738 -18.490 -10.174  1.00 10.00      A   
ATOM   1371  N   THR A 145      -4.140 -20.237 -10.046  1.00 10.00      A   
ATOM   1372  HN  THR A 145      -4.956 -20.662 -10.387  1.00 10.00      A   
ATOM   1373  CA  THR A 145      -3.397 -20.886  -8.977  1.00 10.00      A   
ATOM   1374  CB  THR A 145      -4.193 -22.056  -8.372  1.00 10.00      A   
ATOM   1375  OG1 THR A 145      -4.707 -22.882  -9.426  1.00 10.00      A   
ATOM   1376  HG1 THR A 145      -3.976 -23.374  -9.830  1.00 10.00      A   
ATOM   1377  CG2 THR A 145      -5.348 -21.536  -7.530  1.00 10.00      A   
ATOM   1378  C   THR A 145      -2.049 -21.392  -9.482  1.00 10.00      A   
ATOM   1379  O   THR A 145      -1.120 -21.611  -8.705  1.00 10.00      A   
ATOM   1380  N   ASP A 146      -1.950 -21.561 -10.797  1.00 10.00      A   
ATOM   1381  HN  ASP A 146      -2.721 -21.358 -11.361  1.00 10.00      A   
ATOM   1382  CA  ASP A 146      -0.722 -22.038 -11.420  1.00 10.00      A   
ATOM   1383  CB  ASP A 146      -0.951 -22.371 -12.895  1.00 10.00      A   
ATOM   1384  CG  ASP A 146       0.171 -23.209 -13.483  1.00 10.00      A   
ATOM   1385  OD1 ASP A 146       0.324 -24.378 -13.068  1.00 10.00      A   
ATOM   1386  OD2 ASP A 146       0.892 -22.713 -14.373  1.00 10.00      A   
ATOM   1387  C   ASP A 146       0.391 -21.010 -11.282  1.00 10.00      A   
ATOM   1388  O   ASP A 146       1.537 -21.357 -10.994  1.00 10.00      A   
ATOM   1389  N   GLY A 147       0.045 -19.740 -11.471  1.00 10.00      A   
ATOM   1390  HN  GLY A 147      -0.886 -19.521 -11.696  1.00 10.00      A   
ATOM   1391  CA  GLY A 147       1.025 -18.675 -11.357  1.00 10.00      A   
ATOM   1392  C   GLY A 147       1.498 -18.493  -9.928  1.00 10.00      A   
ATOM   1393  O   GLY A 147       2.628 -18.060  -9.685  1.00 10.00      A   
ATOM   1394  N   LEU A 148       0.636 -18.843  -8.979  1.00 10.00      A   
ATOM   1395  HN  LEU A 148      -0.240 -19.194  -9.242  1.00 10.00      A   
ATOM   1396  CA  LEU A 148       0.955 -18.725  -7.564  1.00 10.00      A   
ATOM   1397  CB  LEU A 148      -0.274 -19.057  -6.715  1.00 10.00      A   
ATOM   1398  CG  LEU A 148      -1.532 -18.231  -6.985  1.00 10.00      A   
ATOM   1399  CD1 LEU A 148      -2.653 -18.649  -6.050  1.00 10.00      A   
ATOM   1400  CD2 LEU A 148      -1.241 -16.748  -6.838  1.00 10.00      A   
ATOM   1401  C   LEU A 148       2.102 -19.662  -7.194  1.00 10.00      A   
ATOM   1402  O   LEU A 148       2.889 -19.369  -6.291  1.00 10.00      A   
ATOM   1403  N   ALA A 149       2.188 -20.788  -7.899  1.00 10.00      A   
ATOM   1404  HN  ALA A 149       1.521 -20.963  -8.597  1.00 10.00      A   
ATOM   1405  CA  ALA A 149       3.237 -21.773  -7.659  1.00 10.00      A   
ATOM   1406  CB  ALA A 149       2.944 -23.057  -8.423  1.00 10.00      A   
ATOM   1407  C   ALA A 149       4.606 -21.223  -8.047  1.00 10.00      A   
ATOM   1408  O   ALA A 149       5.610 -21.536  -7.413  1.00 10.00      A   
ATOM   1409  N   ALA A 150       4.634 -20.384  -9.079  1.00 10.00      A   
ATOM   1410  HN  ALA A 150       3.795 -20.155  -9.532  1.00 10.00      A   
ATOM   1411  CA  ALA A 150       5.882 -19.790  -9.552  1.00 10.00      A   
ATOM   1412  CB  ALA A 150       5.644 -19.004 -10.833  1.00 10.00      A   
ATOM   1413  C   ALA A 150       6.492 -18.899  -8.476  1.00 10.00      A   
ATOM   1414  O   ALA A 150       7.701 -18.932  -8.234  1.00 10.00      A   
ATOM   1415  N   ILE A 151       5.644 -18.114  -7.827  1.00 10.00      A   
ATOM   1416  HN  ILE A 151       4.691 -18.136  -8.070  1.00 10.00      A   
ATOM   1417  CA  ILE A 151       6.089 -17.219  -6.766  1.00 10.00      A   
ATOM   1418  CB  ILE A 151       4.945 -16.283  -6.306  1.00 10.00      A   
ATOM   1419  CG1 ILE A 151       4.544 -15.297  -7.417  1.00 10.00      A   
ATOM   1420  CG2 ILE A 151       5.317 -15.546  -5.023  1.00 10.00      A   
ATOM   1421  CD1 ILE A 151       5.578 -14.228  -7.719  1.00 10.00      A   
ATOM   1422  C   ILE A 151       6.569 -18.036  -5.569  1.00 10.00      A   
ATOM   1423  O   ILE A 151       7.635 -17.778  -5.010  1.00 10.00      A   
ATOM   1424  N   ALA A 152       5.782 -19.043  -5.213  1.00 10.00      A   
ATOM   1425  HN  ALA A 152       4.965 -19.208  -5.730  1.00 10.00      A   
ATOM   1426  CA  ALA A 152       6.087 -19.913  -4.079  1.00 10.00      A   
ATOM   1427  CB  ALA A 152       4.925 -20.861  -3.826  1.00 10.00      A   
ATOM   1428  C   ALA A 152       7.375 -20.712  -4.281  1.00 10.00      A   
ATOM   1429  O   ALA A 152       8.088 -21.005  -3.320  1.00 10.00      A   
ATOM   1430  N   ALA A 153       7.673 -21.052  -5.528  1.00 10.00      A   
ATOM   1431  HN  ALA A 153       7.069 -20.785  -6.252  1.00 10.00      A   
ATOM   1432  CA  ALA A 153       8.858 -21.838  -5.851  1.00 10.00      A   
ATOM   1433  CB  ALA A 153       8.602 -22.650  -7.108  1.00 10.00      A   
ATOM   1434  C   ALA A 153      10.108 -20.982  -6.036  1.00 10.00      A   
ATOM   1435  O   ALA A 153      11.222 -21.505  -6.060  1.00 10.00      A   
ATOM   1436  N   THR A 154       9.941 -19.677  -6.157  1.00 10.00      A   
ATOM   1437  HN  THR A 154       9.040 -19.294  -6.103  1.00 10.00      A   
ATOM   1438  CA  THR A 154      11.089 -18.809  -6.369  1.00 10.00      A   
ATOM   1439  CB  THR A 154      10.977 -18.024  -7.689  1.00 10.00      A   
ATOM   1440  OG1 THR A 154      10.417 -18.873  -8.705  1.00 10.00      A   
ATOM   1441  HG1 THR A 154       9.486 -19.043  -8.501  1.00 10.00      A   
ATOM   1442  CG2 THR A 154      12.354 -17.559  -8.133  1.00 10.00      A   
ATOM   1443  C   THR A 154      11.345 -17.844  -5.213  1.00 10.00      A   
ATOM   1444  O   THR A 154      12.429 -17.849  -4.628  1.00 10.00      A   
ATOM   1445  N   CYS A 155      10.347 -17.040  -4.869  1.00 10.00      A   
ATOM   1446  HN  CYS A 155       9.481 -17.124  -5.327  1.00 10.00      A   
ATOM   1447  CA  CYS A 155      10.491 -16.050  -3.806  1.00 10.00      A   
ATOM   1448  CB  CYS A 155       9.292 -15.099  -3.798  1.00 10.00      A   
ATOM   1449  SG  CYS A 155       8.944 -14.343  -5.404  1.00 10.00      A   
ATOM   1450  HG  CYS A 155       9.559 -13.169  -5.444  1.00 10.00      A   
ATOM   1451  C   CYS A 155      10.693 -16.689  -2.431  1.00 10.00      A   
ATOM   1452  O   CYS A 155       9.735 -17.054  -1.754  1.00 10.00      A   
ATOM   1453  N   ARG A 156      11.956 -16.827  -2.030  1.00 10.00      A   
ATOM   1454  HN  ARG A 156      12.676 -16.547  -2.632  1.00 10.00      A   
ATOM   1455  CA  ARG A 156      12.299 -17.413  -0.736  1.00 10.00      A   
ATOM   1456  CB  ARG A 156      13.709 -18.008  -0.777  1.00 10.00      A   
ATOM   1457  CG  ARG A 156      14.787 -17.021  -1.197  1.00 10.00      A   
ATOM   1458  CD  ARG A 156      16.077 -17.245  -0.428  1.00 10.00      A   
ATOM   1459  NE  ARG A 156      16.461 -16.059   0.336  1.00 10.00      A   
ATOM   1460  HE  ARG A 156      15.829 -15.735   1.016  1.00 10.00      A   
ATOM   1461  CZ  ARG A 156      17.601 -15.396   0.167  1.00 10.00      A   
ATOM   1462  NH1 ARG A 156      18.485 -15.801  -0.741  1.00 10.00      A   
ATOM   1463 HH11 ARG A 156      19.374 -15.279  -0.870  1.00 10.00      A   
ATOM   1464 HH12 ARG A 156      18.293 -16.647  -1.325  1.00 10.00      A   
ATOM   1465  NH2 ARG A 156      17.855 -14.314   0.898  1.00 10.00      A   
ATOM   1466 HH21 ARG A 156      17.161 -13.979   1.609  1.00 10.00      A   
ATOM   1467 HH22 ARG A 156      18.746 -13.789   0.770  1.00 10.00      A   
ATOM   1468  C   ARG A 156      12.229 -16.366   0.367  1.00 10.00      A   
ATOM   1469  O   ARG A 156      12.108 -16.696   1.544  1.00 10.00      A   
ATOM   1470  N   ASN A 157      12.299 -15.103  -0.025  1.00 10.00      A   
ATOM   1471  HN  ASN A 157      12.371 -14.906  -0.981  1.00 10.00      A   
ATOM   1472  CA  ASN A 157      12.266 -14.001   0.930  1.00 10.00      A   
ATOM   1473  CB  ASN A 157      13.136 -12.839   0.436  1.00 10.00      A   
ATOM   1474  CG  ASN A 157      14.622 -13.133   0.534  1.00 10.00      A   
ATOM   1475  OD1 ASN A 157      15.076 -13.802   1.465  1.00 10.00      A   
ATOM   1476  ND2 ASN A 157      15.387 -12.646  -0.433  1.00 10.00      A   
ATOM   1477 HD21 ASN A 157      14.959 -12.135  -1.153  1.00 10.00      A   
ATOM   1478 HD22 ASN A 157      16.354 -12.812  -0.393  1.00 10.00      A   
ATOM   1479  C   ASN A 157      10.842 -13.526   1.180  1.00 10.00      A   
ATOM   1480  O   ASN A 157      10.622 -12.556   1.907  1.00 10.00      A   
ATOM   1481  N   LEU A 158       9.883 -14.224   0.576  1.00 10.00      A   
ATOM   1482  HN  LEU A 158      10.134 -14.992   0.020  1.00 10.00      A   
ATOM   1483  CA  LEU A 158       8.472 -13.887   0.714  1.00 10.00      A   
ATOM   1484  CB  LEU A 158       7.616 -14.807  -0.161  1.00 10.00      A   
ATOM   1485  CG  LEU A 158       6.131 -14.449  -0.276  1.00 10.00      A   
ATOM   1486  CD1 LEU A 158       5.947 -13.161  -1.068  1.00 10.00      A   
ATOM   1487  CD2 LEU A 158       5.361 -15.591  -0.919  1.00 10.00      A   
ATOM   1488  C   LEU A 158       8.024 -13.955   2.172  1.00 10.00      A   
ATOM   1489  O   LEU A 158       8.249 -14.952   2.860  1.00 10.00      A   
ATOM   1490  N   LYS A 159       7.405 -12.879   2.633  1.00 10.00      A   
ATOM   1491  HN  LYS A 159       7.260 -12.118   2.023  1.00 10.00      A   
ATOM   1492  CA  LYS A 159       6.926 -12.782   4.004  1.00 10.00      A   
ATOM   1493  CB  LYS A 159       7.578 -11.584   4.697  1.00 10.00      A   
ATOM   1494  CG  LYS A 159       9.084 -11.684   4.879  1.00 10.00      A   
ATOM   1495  CD  LYS A 159       9.661 -10.353   5.340  1.00 10.00      A   
ATOM   1496  CE  LYS A 159       9.094  -9.932   6.691  1.00 10.00      A   
ATOM   1497  NZ  LYS A 159       9.473  -8.541   7.059  1.00 10.00      A   
ATOM   1498  HZ1 LYS A 159       9.132  -7.873   6.342  1.00 10.00      A   
ATOM   1499  HZ2 LYS A 159      10.509  -8.457   7.126  1.00 10.00      A   
ATOM   1500  HZ3 LYS A 159       9.055  -8.287   7.980  1.00 10.00      A   
ATOM   1501  C   LYS A 159       5.414 -12.602   4.037  1.00 10.00      A   
ATOM   1502  O   LYS A 159       4.718 -13.226   4.838  1.00 10.00      A   
ATOM   1503  N   GLU A 160       4.909 -11.756   3.153  1.00 10.00      A   
ATOM   1504  HN  GLU A 160       5.505 -11.326   2.503  1.00 10.00      A   
ATOM   1505  CA  GLU A 160       3.482 -11.474   3.101  1.00 10.00      A   
ATOM   1506  CB  GLU A 160       3.204 -10.009   3.443  1.00 10.00      A   
ATOM   1507  CG  GLU A 160       3.461  -9.639   4.896  1.00 10.00      A   
ATOM   1508  CD  GLU A 160       3.031  -8.220   5.227  1.00 10.00      A   
ATOM   1509  OE1 GLU A 160       3.768  -7.529   5.967  1.00 10.00      A   
ATOM   1510  OE2 GLU A 160       1.956  -7.789   4.756  1.00 10.00      A   
ATOM   1511  C   GLU A 160       2.876 -11.807   1.743  1.00 10.00      A   
ATOM   1512  O   GLU A 160       3.334 -11.324   0.703  1.00 10.00      A   
ATOM   1513  N   LEU A 161       1.845 -12.632   1.774  1.00 10.00      A   
ATOM   1514  HN  LEU A 161       1.559 -12.998   2.644  1.00 10.00      A   
ATOM   1515  CA  LEU A 161       1.122 -13.029   0.576  1.00 10.00      A   
ATOM   1516  CB  LEU A 161       1.417 -14.489   0.216  1.00 10.00      A   
ATOM   1517  CG  LEU A 161       0.712 -15.030  -1.030  1.00 10.00      A   
ATOM   1518  CD1 LEU A 161       1.108 -14.232  -2.264  1.00 10.00      A   
ATOM   1519  CD2 LEU A 161       1.038 -16.500  -1.222  1.00 10.00      A   
ATOM   1520  C   LEU A 161      -0.375 -12.824   0.813  1.00 10.00      A   
ATOM   1521  O   LEU A 161      -1.052 -13.688   1.374  1.00 10.00      A   
ATOM   1522  N   ASP A 162      -0.882 -11.671   0.400  1.00 10.00      A   
ATOM   1523  HN  ASP A 162      -0.299 -11.031  -0.072  1.00 10.00      A   
ATOM   1524  CA  ASP A 162      -2.288 -11.342   0.601  1.00 10.00      A   
ATOM   1525  CB  ASP A 162      -2.421 -10.039   1.396  1.00 10.00      A   
ATOM   1526  CG  ASP A 162      -3.815  -9.832   1.959  1.00 10.00      A   
ATOM   1527  OD1 ASP A 162      -4.779  -9.770   1.172  1.00 10.00      A   
ATOM   1528  OD2 ASP A 162      -3.951  -9.725   3.194  1.00 10.00      A   
ATOM   1529  C   ASP A 162      -3.030 -11.230  -0.724  1.00 10.00      A   
ATOM   1530  O   ASP A 162      -2.617 -10.491  -1.620  1.00 10.00      A   
ATOM   1531  N   LEU A 163      -4.123 -11.966  -0.841  1.00 10.00      A   
ATOM   1532  HN  LEU A 163      -4.393 -12.541  -0.095  1.00 10.00      A   
ATOM   1533  CA  LEU A 163      -4.928 -11.957  -2.052  1.00 10.00      A   
ATOM   1534  CB  LEU A 163      -4.844 -13.325  -2.739  1.00 10.00      A   
ATOM   1535  CG  LEU A 163      -3.442 -13.872  -3.022  1.00 10.00      A   
ATOM   1536  CD1 LEU A 163      -3.526 -15.318  -3.487  1.00 10.00      A   
ATOM   1537  CD2 LEU A 163      -2.726 -13.017  -4.055  1.00 10.00      A   
ATOM   1538  C   LEU A 163      -6.386 -11.643  -1.726  1.00 10.00      A   
ATOM   1539  O   LEU A 163      -7.295 -12.182  -2.355  1.00 10.00      A   
ATOM   1540  N   ARG A 164      -6.600 -10.766  -0.746  1.00 10.00      A   
ATOM   1541  HN  ARG A 164      -5.828 -10.361  -0.286  1.00 10.00      A   
ATOM   1542  CA  ARG A 164      -7.952 -10.396  -0.320  1.00 10.00      A   
ATOM   1543  CB  ARG A 164      -7.929  -9.408   0.854  1.00 10.00      A   
ATOM   1544  CG  ARG A 164      -7.383  -8.029   0.511  1.00 10.00      A   
ATOM   1545  CD  ARG A 164      -7.312  -7.148   1.747  1.00 10.00      A   
ATOM   1546  NE  ARG A 164      -6.690  -5.850   1.479  1.00 10.00      A   
ATOM   1547  HE  ARG A 164      -7.228  -5.184   0.991  1.00 10.00      A   
ATOM   1548  CZ  ARG A 164      -5.455  -5.522   1.865  1.00 10.00      A   
ATOM   1549  NH1 ARG A 164      -4.703  -6.391   2.530  1.00 10.00      A   
ATOM   1550 HH11 ARG A 164      -5.073  -7.339   2.761  1.00 10.00      A   
ATOM   1551 HH12 ARG A 164      -3.738  -6.128   2.825  1.00 10.00      A   
ATOM   1552  NH2 ARG A 164      -4.975  -4.315   1.595  1.00 10.00      A   
ATOM   1553 HH21 ARG A 164      -4.014  -4.054   1.897  1.00 10.00      A   
ATOM   1554 HH22 ARG A 164      -5.560  -3.617   1.080  1.00 10.00      A   
ATOM   1555  C   ARG A 164      -8.832  -9.869  -1.456  1.00 10.00      A   
ATOM   1556  O   ARG A 164      -8.415  -9.024  -2.255  1.00 10.00      A   
ATOM   1557  N   GLU A 165     -10.048 -10.406  -1.521  1.00 10.00      A   
ATOM   1558  HN  GLU A 165     -10.291 -11.090  -0.863  1.00 10.00      A   
ATOM   1559  CA  GLU A 165     -11.046 -10.012  -2.515  1.00 10.00      A   
ATOM   1560  CB  GLU A 165     -11.490  -8.559  -2.307  1.00 10.00      A   
ATOM   1561  CG  GLU A 165     -12.303  -8.322  -1.039  1.00 10.00      A   
ATOM   1562  CD  GLU A 165     -11.447  -8.257   0.213  1.00 10.00      A   
ATOM   1563  OE1 GLU A 165     -10.767  -7.229   0.419  1.00 10.00      A   
ATOM   1564  OE2 GLU A 165     -11.453  -9.233   0.996  1.00 10.00      A   
ATOM   1565  C   GLU A 165     -10.593 -10.245  -3.962  1.00 10.00      A   
ATOM   1566  O   GLU A 165     -11.170  -9.687  -4.893  1.00 10.00      A   
ATOM   1567  N   SER A 166      -9.591 -11.085  -4.161  1.00 10.00      A   
ATOM   1568  HN  SER A 166      -9.175 -11.537  -3.394  1.00 10.00      A   
ATOM   1569  CA  SER A 166      -9.102 -11.352  -5.504  1.00 10.00      A   
ATOM   1570  CB  SER A 166      -7.574 -11.411  -5.528  1.00 10.00      A   
ATOM   1571  OG  SER A 166      -7.019 -10.124  -5.309  1.00 10.00      A   
ATOM   1572  HG  SER A 166      -6.492 -10.133  -4.497  1.00 10.00      A   
ATOM   1573  C   SER A 166      -9.710 -12.620  -6.093  1.00 10.00      A   
ATOM   1574  O   SER A 166      -9.756 -13.664  -5.441  1.00 10.00      A   
ATOM   1575  N   ASP A 167     -10.181 -12.516  -7.328  1.00 10.00      A   
ATOM   1576  HN  ASP A 167     -10.116 -11.652  -7.795  1.00 10.00      A   
ATOM   1577  CA  ASP A 167     -10.776 -13.654  -8.014  1.00 10.00      A   
ATOM   1578  CB  ASP A 167     -11.811 -13.200  -9.046  1.00 10.00      A   
ATOM   1579  CG  ASP A 167     -12.568 -14.361  -9.665  1.00 10.00      A   
ATOM   1580  OD1 ASP A 167     -13.333 -15.032  -8.934  1.00 10.00      A   
ATOM   1581  OD2 ASP A 167     -12.415 -14.605 -10.881  1.00 10.00      A   
ATOM   1582  C   ASP A 167      -9.694 -14.480  -8.688  1.00 10.00      A   
ATOM   1583  O   ASP A 167      -9.367 -14.269  -9.857  1.00 10.00      A   
ATOM   1584  N   VAL A 168      -9.117 -15.395  -7.935  1.00 10.00      A   
ATOM   1585  HN  VAL A 168      -9.411 -15.502  -7.005  1.00 10.00      A   
ATOM   1586  CA  VAL A 168      -8.067 -16.256  -8.450  1.00 10.00      A   
ATOM   1587  CB  VAL A 168      -7.214 -16.842  -7.301  1.00 10.00      A   
ATOM   1588  CG1 VAL A 168      -5.943 -17.489  -7.835  1.00 10.00      A   
ATOM   1589  CG2 VAL A 168      -6.887 -15.778  -6.261  1.00 10.00      A   
ATOM   1590  C   VAL A 168      -8.682 -17.406  -9.233  1.00 10.00      A   
ATOM   1591  O   VAL A 168      -9.637 -18.037  -8.770  1.00 10.00      A   
ATOM   1592  N   ASP A 169      -8.156 -17.663 -10.423  1.00 10.00      A   
ATOM   1593  HN  ASP A 169      -7.417 -17.104 -10.757  1.00 10.00      A   
ATOM   1594  CA  ASP A 169      -8.653 -18.757 -11.241  1.00 10.00      A   
ATOM   1595  CB  ASP A 169      -8.152 -18.653 -12.682  1.00 10.00      A   
ATOM   1596  CG  ASP A 169      -9.208 -18.103 -13.622  1.00 10.00      A   
ATOM   1597  OD1 ASP A 169      -9.735 -16.997 -13.361  1.00 10.00      A   
ATOM   1598  OD2 ASP A 169      -9.514 -18.770 -14.630  1.00 10.00      A   
ATOM   1599  C   ASP A 169      -8.250 -20.080 -10.605  1.00 10.00      A   
ATOM   1600  O   ASP A 169      -7.087 -20.491 -10.669  1.00 10.00      A   
ATOM   1601  N   ASP A 170      -9.217 -20.718  -9.962  1.00 10.00      A   
ATOM   1602  HN  ASP A 170     -10.117 -20.326  -9.956  1.00 10.00      A   
ATOM   1603  CA  ASP A 170      -8.995 -21.976  -9.263  1.00 10.00      A   
ATOM   1604  CB  ASP A 170     -10.206 -22.303  -8.387  1.00 10.00      A   
ATOM   1605  CG  ASP A 170      -9.905 -23.324  -7.313  1.00 10.00      A   
ATOM   1606  OD1 ASP A 170     -10.299 -24.498  -7.476  1.00 10.00      A   
ATOM   1607  OD2 ASP A 170      -9.286 -22.952  -6.293  1.00 10.00      A   
ATOM   1608  C   ASP A 170      -8.709 -23.131 -10.215  1.00 10.00      A   
ATOM   1609  O   ASP A 170      -9.605 -23.628 -10.900  1.00 10.00      A   
ATOM   1610  N   VAL A 171      -7.450 -23.547 -10.262  1.00 10.00      A   
ATOM   1611  HN  VAL A 171      -6.773 -23.085  -9.722  1.00 10.00      A   
ATOM   1612  CA  VAL A 171      -7.043 -24.658 -11.110  1.00 10.00      A   
ATOM   1613  CB  VAL A 171      -5.858 -24.280 -12.021  1.00 10.00      A   
ATOM   1614  CG1 VAL A 171      -5.472 -25.440 -12.928  1.00 10.00      A   
ATOM   1615  CG2 VAL A 171      -6.188 -23.047 -12.841  1.00 10.00      A   
ATOM   1616  C   VAL A 171      -6.660 -25.869 -10.261  1.00 10.00      A   
ATOM   1617  O   VAL A 171      -7.212 -26.959 -10.432  1.00 10.00      A   
ATOM   1618  N   SER A 172      -5.730 -25.669  -9.335  1.00 10.00      A   
ATOM   1619  HN  SER A 172      -5.345 -24.773  -9.227  1.00 10.00      A   
ATOM   1620  CA  SER A 172      -5.274 -26.741  -8.466  1.00 10.00      A   
ATOM   1621  CB  SER A 172      -4.294 -27.656  -9.214  1.00 10.00      A   
ATOM   1622  OG  SER A 172      -3.743 -28.646  -8.357  1.00 10.00      A   
ATOM   1623  HG  SER A 172      -4.369 -29.382  -8.265  1.00 10.00      A   
ATOM   1624  C   SER A 172      -4.610 -26.167  -7.227  1.00 10.00      A   
ATOM   1625  O   SER A 172      -3.848 -25.205  -7.311  1.00 10.00      A   
ATOM   1626  N   GLY A 173      -4.895 -26.770  -6.082  1.00 10.00      A   
ATOM   1627  HN  GLY A 173      -5.509 -27.537  -6.083  1.00 10.00      A   
ATOM   1628  CA  GLY A 173      -4.317 -26.320  -4.837  1.00 10.00      A   
ATOM   1629  C   GLY A 173      -2.938 -26.908  -4.616  1.00 10.00      A   
ATOM   1630  O   GLY A 173      -2.342 -26.740  -3.550  1.00 10.00      A   
ATOM   1631  N   HIS A 174      -2.428 -27.590  -5.640  1.00 10.00      A   
ATOM   1632  HN  HIS A 174      -2.962 -27.684  -6.460  1.00 10.00      A   
ATOM   1633  CA  HIS A 174      -1.111 -28.217  -5.585  1.00 10.00      A   
ATOM   1634  CB  HIS A 174      -0.982 -29.245  -6.714  1.00 10.00      A   
ATOM   1635  CG  HIS A 174       0.265 -30.081  -6.674  1.00 10.00      A   
ATOM   1636  ND1 HIS A 174       0.450 -31.057  -5.725  1.00 10.00      A   
ATOM   1637  CD2 HIS A 174       1.340 -30.053  -7.502  1.00 10.00      A   
ATOM   1638  CE1 HIS A 174       1.625 -31.601  -5.994  1.00 10.00      A   
ATOM   1639  NE2 HIS A 174       2.197 -31.024  -7.057  1.00 10.00      A   
ATOM   1640  HE2 HIS A 174       3.067 -31.253  -7.449  1.00 10.00      A   
ATOM   1641  C   HIS A 174       0.003 -27.170  -5.674  1.00 10.00      A   
ATOM   1642  O   HIS A 174       1.187 -27.487  -5.552  1.00 10.00      A   
ATOM   1643  N   TRP A 175      -0.381 -25.917  -5.879  1.00 10.00      A   
ATOM   1644  HN  TRP A 175      -1.336 -25.722  -5.970  1.00 10.00      A   
ATOM   1645  CA  TRP A 175       0.583 -24.827  -5.970  1.00 10.00      A   
ATOM   1646  CB  TRP A 175      -0.110 -23.522  -6.390  1.00 10.00      A   
ATOM   1647  CG  TRP A 175      -1.051 -22.963  -5.361  1.00 10.00      A   
ATOM   1648  CD1 TRP A 175      -2.376 -23.255  -5.216  1.00 10.00      A   
ATOM   1649  CD2 TRP A 175      -0.739 -22.010  -4.337  1.00 10.00      A   
ATOM   1650  NE1 TRP A 175      -2.906 -22.552  -4.165  1.00 10.00      A   
ATOM   1651  HE1 TRP A 175      -3.843 -22.595  -3.863  1.00 10.00      A   
ATOM   1652  CE2 TRP A 175      -1.920 -21.778  -3.609  1.00 10.00      A   
ATOM   1653  CE3 TRP A 175       0.426 -21.333  -3.965  1.00 10.00      A   
ATOM   1654  CZ2 TRP A 175      -1.969 -20.899  -2.531  1.00 10.00      A   
ATOM   1655  CZ3 TRP A 175       0.375 -20.461  -2.895  1.00 10.00      A   
ATOM   1656  CH2 TRP A 175      -0.813 -20.251  -2.191  1.00 10.00      A   
ATOM   1657  C   TRP A 175       1.318 -24.643  -4.640  1.00 10.00      A   
ATOM   1658  O   TRP A 175       2.447 -24.156  -4.600  1.00 10.00      A   
ATOM   1659  N   LEU A 176       0.666 -25.048  -3.553  1.00 10.00      A   
ATOM   1660  HN  LEU A 176      -0.230 -25.437  -3.653  1.00 10.00      A   
ATOM   1661  CA  LEU A 176       1.242 -24.932  -2.218  1.00 10.00      A   
ATOM   1662  CB  LEU A 176       0.155 -25.173  -1.164  1.00 10.00      A   
ATOM   1663  CG  LEU A 176       0.564 -24.959   0.295  1.00 10.00      A   
ATOM   1664  CD1 LEU A 176       0.492 -23.487   0.668  1.00 10.00      A   
ATOM   1665  CD2 LEU A 176      -0.294 -25.799   1.230  1.00 10.00      A   
ATOM   1666  C   LEU A 176       2.374 -25.936  -2.022  1.00 10.00      A   
ATOM   1667  O   LEU A 176       3.238 -25.759  -1.166  1.00 10.00      A   
ATOM   1668  N   SER A 177       2.380 -26.979  -2.838  1.00 10.00      A   
ATOM   1669  HN  SER A 177       1.690 -27.051  -3.528  1.00 10.00      A   
ATOM   1670  CA  SER A 177       3.387 -28.023  -2.742  1.00 10.00      A   
ATOM   1671  CB  SER A 177       2.868 -29.299  -3.403  1.00 10.00      A   
ATOM   1672  OG  SER A 177       1.451 -29.356  -3.346  1.00 10.00      A   
ATOM   1673  HG  SER A 177       1.127 -29.847  -4.112  1.00 10.00      A   
ATOM   1674  C   SER A 177       4.719 -27.604  -3.371  1.00 10.00      A   
ATOM   1675  O   SER A 177       5.678 -28.378  -3.379  1.00 10.00      A   
ATOM   1676  N   HIS A 178       4.781 -26.378  -3.881  1.00 10.00      A   
ATOM   1677  HN  HIS A 178       3.992 -25.798  -3.832  1.00 10.00      A   
ATOM   1678  CA  HIS A 178       5.998 -25.873  -4.513  1.00 10.00      A   
ATOM   1679  CB  HIS A 178       5.672 -24.995  -5.727  1.00 10.00      A   
ATOM   1680  CG  HIS A 178       5.252 -25.762  -6.948  1.00 10.00      A   
ATOM   1681  ND1 HIS A 178       6.087 -25.902  -8.035  1.00 10.00      A   
ATOM   1682  CD2 HIS A 178       4.082 -26.400  -7.202  1.00 10.00      A   
ATOM   1683  CE1 HIS A 178       5.411 -26.618  -8.919  1.00 10.00      A   
ATOM   1684  NE2 HIS A 178       4.198 -26.940  -8.458  1.00 10.00      A   
ATOM   1685  HE2 HIS A 178       3.522 -27.476  -8.924  1.00 10.00      A   
ATOM   1686  C   HIS A 178       6.886 -25.118  -3.528  1.00 10.00      A   
ATOM   1687  O   HIS A 178       7.946 -24.613  -3.899  1.00 10.00      A   
ATOM   1688  N   PHE A 179       6.453 -25.044  -2.275  1.00 10.00      A   
ATOM   1689  HN  PHE A 179       5.596 -25.458  -2.040  1.00 10.00      A   
ATOM   1690  CA  PHE A 179       7.222 -24.359  -1.241  1.00 10.00      A   
ATOM   1691  CB  PHE A 179       6.325 -23.994  -0.056  1.00 10.00      A   
ATOM   1692  CG  PHE A 179       5.605 -22.681  -0.200  1.00 10.00      A   
ATOM   1693  CD1 PHE A 179       4.226 -22.639  -0.342  1.00 10.00      A   
ATOM   1694  CD2 PHE A 179       6.306 -21.486  -0.184  1.00 10.00      A   
ATOM   1695  CE1 PHE A 179       3.563 -21.434  -0.466  1.00 10.00      A   
ATOM   1696  CE2 PHE A 179       5.650 -20.278  -0.307  1.00 10.00      A   
ATOM   1697  CZ  PHE A 179       4.275 -20.251  -0.448  1.00 10.00      A   
ATOM   1698  C   PHE A 179       8.395 -25.222  -0.769  1.00 10.00      A   
ATOM   1699  O   PHE A 179       8.192 -26.310  -0.220  1.00 10.00      A   
ATOM   1700  N   PRO A 180       9.633 -24.749  -0.983  1.00 10.00      A   
ATOM   1701  CA  PRO A 180      10.845 -25.476  -0.587  1.00 10.00      A   
ATOM   1702  CB  PRO A 180      11.977 -24.662  -1.222  1.00 10.00      A   
ATOM   1703  CG  PRO A 180      11.417 -23.291  -1.372  1.00 10.00      A   
ATOM   1704  CD  PRO A 180       9.949 -23.467  -1.639  1.00 10.00      A   
ATOM   1705  C   PRO A 180      11.019 -25.527   0.928  1.00 10.00      A   
ATOM   1706  O   PRO A 180      10.459 -24.702   1.656  1.00 10.00      A   
ATOM   1707  N   ASP A 181      11.797 -26.497   1.394  1.00 10.00      A   
ATOM   1708  HN  ASP A 181      12.201 -27.130   0.756  1.00 10.00      A   
ATOM   1709  CA  ASP A 181      12.057 -26.670   2.824  1.00 10.00      A   
ATOM   1710  CB  ASP A 181      12.869 -27.944   3.073  1.00 10.00      A   
ATOM   1711  CG  ASP A 181      12.003 -29.155   3.356  1.00 10.00      A   
ATOM   1712  OD1 ASP A 181      11.851 -29.522   4.537  1.00 10.00      A   
ATOM   1713  OD2 ASP A 181      11.472 -29.750   2.397  1.00 10.00      A   
ATOM   1714  C   ASP A 181      12.801 -25.471   3.398  1.00 10.00      A   
ATOM   1715  O   ASP A 181      12.696 -25.167   4.588  1.00 10.00      A   
ATOM   1716  N   THR A 182      13.538 -24.783   2.534  1.00 10.00      A   
ATOM   1717  HN  THR A 182      13.575 -25.075   1.599  1.00 10.00      A   
ATOM   1718  CA  THR A 182      14.309 -23.617   2.930  1.00 10.00      A   
ATOM   1719  CB  THR A 182      15.363 -23.290   1.861  1.00 10.00      A   
ATOM   1720  OG1 THR A 182      15.033 -23.985   0.646  1.00 10.00      A   
ATOM   1721  HG1 THR A 182      15.303 -23.449  -0.108  1.00 10.00      A   
ATOM   1722  CG2 THR A 182      16.749 -23.717   2.323  1.00 10.00      A   
ATOM   1723  C   THR A 182      13.416 -22.394   3.154  1.00 10.00      A   
ATOM   1724  O   THR A 182      13.885 -21.351   3.612  1.00 10.00      A   
ATOM   1725  N   TYR A 183      12.131 -22.520   2.838  1.00 10.00      A   
ATOM   1726  HN  TYR A 183      11.800 -23.381   2.496  1.00 10.00      A   
ATOM   1727  CA  TYR A 183      11.197 -21.415   3.013  1.00 10.00      A   
ATOM   1728  CB  TYR A 183      10.109 -21.442   1.934  1.00 10.00      A   
ATOM   1729  CG  TYR A 183       9.167 -20.261   1.992  1.00 10.00      A   
ATOM   1730  CD1 TYR A 183       9.446 -19.093   1.294  1.00 10.00      A   
ATOM   1731  CD2 TYR A 183       8.006 -20.309   2.751  1.00 10.00      A   
ATOM   1732  CE1 TYR A 183       8.595 -18.009   1.353  1.00 10.00      A   
ATOM   1733  CE2 TYR A 183       7.149 -19.231   2.815  1.00 10.00      A   
ATOM   1734  CZ  TYR A 183       7.448 -18.084   2.116  1.00 10.00      A   
ATOM   1735  OH  TYR A 183       6.600 -17.005   2.182  1.00 10.00      A   
ATOM   1736  HH  TYR A 183       7.043 -16.278   2.640  1.00 10.00      A   
ATOM   1737  C   TYR A 183      10.564 -21.461   4.398  1.00 10.00      A   
ATOM   1738  O   TYR A 183       9.753 -22.346   4.694  1.00 10.00      A   
ATOM   1739  N   THR A 184      10.943 -20.510   5.243  1.00 10.00      A   
ATOM   1740  HN  THR A 184      11.614 -19.856   4.954  1.00 10.00      A   
ATOM   1741  CA  THR A 184      10.419 -20.423   6.601  1.00 10.00      A   
ATOM   1742  CB  THR A 184      11.421 -21.053   7.598  1.00 10.00      A   
ATOM   1743  OG1 THR A 184      12.735 -20.528   7.352  1.00 10.00      A   
ATOM   1744  HG1 THR A 184      12.996 -19.967   8.092  1.00 10.00      A   
ATOM   1745  CG2 THR A 184      11.464 -22.567   7.450  1.00 10.00      A   
ATOM   1746  C   THR A 184      10.201 -18.956   6.986  1.00 10.00      A   
ATOM   1747  O   THR A 184      10.052 -18.621   8.164  1.00 10.00      A   
ATOM   1748  N   SER A 185      10.159 -18.091   5.981  1.00 10.00      A   
ATOM   1749  HN  SER A 185      10.244 -18.421   5.064  1.00 10.00      A   
ATOM   1750  CA  SER A 185      10.010 -16.659   6.198  1.00 10.00      A   
ATOM   1751  CB  SER A 185      10.913 -15.930   5.205  1.00 10.00      A   
ATOM   1752  OG  SER A 185      11.334 -16.819   4.177  1.00 10.00      A   
ATOM   1753  HG  SER A 185      11.238 -16.386   3.319  1.00 10.00      A   
ATOM   1754  C   SER A 185       8.570 -16.161   6.064  1.00 10.00      A   
ATOM   1755  O   SER A 185       8.335 -14.957   5.996  1.00 10.00      A   
ATOM   1756  N   LEU A 186       7.610 -17.073   6.043  1.00 10.00      A   
ATOM   1757  HN  LEU A 186       7.844 -18.018   6.125  1.00 10.00      A   
ATOM   1758  CA  LEU A 186       6.204 -16.686   5.912  1.00 10.00      A   
ATOM   1759  CB  LEU A 186       5.324 -17.898   5.597  1.00 10.00      A   
ATOM   1760  CG  LEU A 186       3.855 -17.602   5.274  1.00 10.00      A   
ATOM   1761  CD1 LEU A 186       3.738 -16.686   4.065  1.00 10.00      A   
ATOM   1762  CD2 LEU A 186       3.081 -18.889   5.047  1.00 10.00      A   
ATOM   1763  C   LEU A 186       5.710 -15.984   7.173  1.00 10.00      A   
ATOM   1764  O   LEU A 186       5.842 -16.511   8.276  1.00 10.00      A   
ATOM   1765  N   VAL A 187       5.155 -14.790   6.996  1.00 10.00      A   
ATOM   1766  HN  VAL A 187       5.101 -14.420   6.087  1.00 10.00      A   
ATOM   1767  CA  VAL A 187       4.641 -14.000   8.104  1.00 10.00      A   
ATOM   1768  CB  VAL A 187       5.300 -12.603   8.138  1.00 10.00      A   
ATOM   1769  CG1 VAL A 187       4.753 -11.770   9.288  1.00 10.00      A   
ATOM   1770  CG2 VAL A 187       6.814 -12.716   8.229  1.00 10.00      A   
ATOM   1771  C   VAL A 187       3.130 -13.828   7.991  1.00 10.00      A   
ATOM   1772  O   VAL A 187       2.395 -14.053   8.949  1.00 10.00      A   
ATOM   1773  N   SER A 188       2.667 -13.437   6.819  1.00 10.00      A   
ATOM   1774  HN  SER A 188       3.292 -13.288   6.076  1.00 10.00      A   
ATOM   1775  CA  SER A 188       1.245 -13.228   6.605  1.00 10.00      A   
ATOM   1776  CB  SER A 188       0.950 -11.727   6.493  1.00 10.00      A   
ATOM   1777  OG  SER A 188      -0.443 -11.462   6.469  1.00 10.00      A   
ATOM   1778  HG  SER A 188      -0.590 -10.528   6.670  1.00 10.00      A   
ATOM   1779  C   SER A 188       0.774 -13.962   5.357  1.00 10.00      A   
ATOM   1780  O   SER A 188       1.302 -13.749   4.265  1.00 10.00      A   
ATOM   1781  N   LEU A 189      -0.205 -14.842   5.529  1.00 10.00      A   
ATOM   1782  HN  LEU A 189      -0.570 -14.983   6.433  1.00 10.00      A   
ATOM   1783  CA  LEU A 189      -0.752 -15.606   4.419  1.00 10.00      A   
ATOM   1784  CB  LEU A 189      -0.361 -17.086   4.534  1.00 10.00      A   
ATOM   1785  CG  LEU A 189      -0.787 -17.998   3.376  1.00 10.00      A   
ATOM   1786  CD1 LEU A 189       0.066 -17.744   2.144  1.00 10.00      A   
ATOM   1787  CD2 LEU A 189      -0.718 -19.462   3.788  1.00 10.00      A   
ATOM   1788  C   LEU A 189      -2.269 -15.467   4.371  1.00 10.00      A   
ATOM   1789  O   LEU A 189      -2.971 -15.904   5.284  1.00 10.00      A   
ATOM   1790  N   ASN A 190      -2.768 -14.837   3.318  1.00 10.00      A   
ATOM   1791  HN  ASN A 190      -2.154 -14.485   2.635  1.00 10.00      A   
ATOM   1792  CA  ASN A 190      -4.203 -14.648   3.146  1.00 10.00      A   
ATOM   1793  CB  ASN A 190      -4.573 -13.165   3.209  1.00 10.00      A   
ATOM   1794  CG  ASN A 190      -6.062 -12.930   3.035  1.00 10.00      A   
ATOM   1795  OD1 ASN A 190      -6.883 -13.789   3.359  1.00 10.00      A   
ATOM   1796  ND2 ASN A 190      -6.421 -11.758   2.533  1.00 10.00      A   
ATOM   1797 HD21 ASN A 190      -5.712 -11.111   2.298  1.00 10.00      A   
ATOM   1798 HD22 ASN A 190      -7.378 -11.581   2.410  1.00 10.00      A   
ATOM   1799  C   ASN A 190      -4.658 -15.251   1.827  1.00 10.00      A   
ATOM   1800  O   ASN A 190      -4.499 -14.646   0.767  1.00 10.00      A   
ATOM   1801  N   ILE A 191      -5.215 -16.449   1.901  1.00 10.00      A   
ATOM   1802  HN  ILE A 191      -5.329 -16.868   2.783  1.00 10.00      A   
ATOM   1803  CA  ILE A 191      -5.683 -17.159   0.721  1.00 10.00      A   
ATOM   1804  CB  ILE A 191      -4.771 -18.367   0.395  1.00 10.00      A   
ATOM   1805  CG1 ILE A 191      -4.511 -19.208   1.652  1.00 10.00      A   
ATOM   1806  CG2 ILE A 191      -3.462 -17.903  -0.225  1.00 10.00      A   
ATOM   1807  CD1 ILE A 191      -3.801 -20.517   1.383  1.00 10.00      A   
ATOM   1808  C   ILE A 191      -7.116 -17.646   0.928  1.00 10.00      A   
ATOM   1809  O   ILE A 191      -7.481 -18.750   0.526  1.00 10.00      A   
ATOM   1810  N   SER A 192      -7.931 -16.806   1.545  1.00 10.00      A   
ATOM   1811  HN  SER A 192      -7.594 -15.930   1.833  1.00 10.00      A   
ATOM   1812  CA  SER A 192      -9.318 -17.148   1.818  1.00 10.00      A   
ATOM   1813  CB  SER A 192      -9.865 -16.210   2.888  1.00 10.00      A   
ATOM   1814  OG  SER A 192      -9.305 -14.916   2.749  1.00 10.00      A   
ATOM   1815  HG  SER A 192      -8.688 -14.754   3.473  1.00 10.00      A   
ATOM   1816  C   SER A 192     -10.188 -17.085   0.564  1.00 10.00      A   
ATOM   1817  O   SER A 192     -11.328 -17.544   0.571  1.00 10.00      A   
ATOM   1818  N   CYS A 193      -9.637 -16.535  -0.510  1.00 10.00      A   
ATOM   1819  HN  CYS A 193      -8.715 -16.204  -0.459  1.00 10.00      A   
ATOM   1820  CA  CYS A 193     -10.356 -16.395  -1.768  1.00 10.00      A   
ATOM   1821  CB  CYS A 193      -9.807 -15.182  -2.512  1.00 10.00      A   
ATOM   1822  SG  CYS A 193      -8.006 -15.041  -2.416  1.00 10.00      A   
ATOM   1823  HG  CYS A 193      -7.705 -13.755  -2.267  1.00 10.00      A   
ATOM   1824  C   CYS A 193     -10.211 -17.636  -2.643  1.00 10.00      A   
ATOM   1825  O   CYS A 193     -10.786 -17.716  -3.726  1.00 10.00      A   
ATOM   1826  N   LEU A 194      -9.437 -18.605  -2.179  1.00 10.00      A   
ATOM   1827  HN  LEU A 194      -9.004 -18.500  -1.306  1.00 10.00      A   
ATOM   1828  CA  LEU A 194      -9.228 -19.827  -2.944  1.00 10.00      A   
ATOM   1829  CB  LEU A 194      -7.911 -20.500  -2.565  1.00 10.00      A   
ATOM   1830  CG  LEU A 194      -6.644 -19.696  -2.856  1.00 10.00      A   
ATOM   1831  CD1 LEU A 194      -5.419 -20.468  -2.404  1.00 10.00      A   
ATOM   1832  CD2 LEU A 194      -6.548 -19.355  -4.337  1.00 10.00      A   
ATOM   1833  C   LEU A 194     -10.394 -20.795  -2.778  1.00 10.00      A   
ATOM   1834  O   LEU A 194     -11.052 -20.816  -1.733  1.00 10.00      A   
ATOM   1835  N   ALA A 195     -10.651 -21.600  -3.804  1.00 10.00      A   
ATOM   1836  HN  ALA A 195     -10.096 -21.543  -4.614  1.00 10.00      A   
ATOM   1837  CA  ALA A 195     -11.741 -22.564  -3.757  1.00 10.00      A   
ATOM   1838  CB  ALA A 195     -12.548 -22.530  -5.045  1.00 10.00      A   
ATOM   1839  C   ALA A 195     -11.225 -23.968  -3.482  1.00 10.00      A   
ATOM   1840  O   ALA A 195     -11.810 -24.710  -2.692  1.00 10.00      A   
ATOM   1841  N   SER A 196     -10.134 -24.326  -4.135  1.00 10.00      A   
ATOM   1842  HN  SER A 196      -9.722 -23.691  -4.766  1.00 10.00      A   
ATOM   1843  CA  SER A 196      -9.538 -25.640  -3.965  1.00 10.00      A   
ATOM   1844  CB  SER A 196      -8.490 -25.901  -5.047  1.00 10.00      A   
ATOM   1845  OG  SER A 196      -7.691 -24.750  -5.265  1.00 10.00      A   
ATOM   1846  HG  SER A 196      -8.207 -24.095  -5.768  1.00 10.00      A   
ATOM   1847  C   SER A 196      -8.927 -25.810  -2.579  1.00 10.00      A   
ATOM   1848  O   SER A 196      -8.622 -24.833  -1.886  1.00 10.00      A   
ATOM   1849  N   GLU A 197      -8.745 -27.058  -2.187  1.00 10.00      A   
ATOM   1850  HN  GLU A 197      -8.980 -27.791  -2.798  1.00 10.00      A   
ATOM   1851  CA  GLU A 197      -8.177 -27.376  -0.893  1.00 10.00      A   
ATOM   1852  CB  GLU A 197      -8.885 -28.589  -0.285  1.00 10.00      A   
ATOM   1853  CG  GLU A 197      -8.400 -28.978   1.104  1.00 10.00      A   
ATOM   1854  CD  GLU A 197      -9.114 -30.201   1.646  1.00 10.00      A   
ATOM   1855  OE1 GLU A 197      -9.711 -30.953   0.844  1.00 10.00      A   
ATOM   1856  OE2 GLU A 197      -9.072 -30.425   2.873  1.00 10.00      A   
ATOM   1857  C   GLU A 197      -6.687 -27.643  -1.034  1.00 10.00      A   
ATOM   1858  O   GLU A 197      -6.277 -28.568  -1.737  1.00 10.00      A   
ATOM   1859  N   VAL A 198      -5.880 -26.820  -0.386  1.00 10.00      A   
ATOM   1860  HN  VAL A 198      -6.269 -26.092   0.146  1.00 10.00      A   
ATOM   1861  CA  VAL A 198      -4.432 -26.977  -0.435  1.00 10.00      A   
ATOM   1862  CB  VAL A 198      -3.692 -25.706   0.031  1.00 10.00      A   
ATOM   1863  CG1 VAL A 198      -3.883 -24.581  -0.976  1.00 10.00      A   
ATOM   1864  CG2 VAL A 198      -4.165 -25.277   1.412  1.00 10.00      A   
ATOM   1865  C   VAL A 198      -4.003 -28.166   0.417  1.00 10.00      A   
ATOM   1866  O   VAL A 198      -4.720 -28.565   1.335  1.00 10.00      A   
ATOM   1867  N   SER A 199      -2.851 -28.742   0.101  1.00 10.00      A   
ATOM   1868  HN  SER A 199      -2.330 -28.393  -0.656  1.00 10.00      A   
ATOM   1869  CA  SER A 199      -2.345 -29.888   0.847  1.00 10.00      A   
ATOM   1870  CB  SER A 199      -1.041 -30.396   0.226  1.00 10.00      A   
ATOM   1871  OG  SER A 199      -0.454 -31.431   1.000  1.00 10.00      A   
ATOM   1872  HG  SER A 199      -1.132 -32.077   1.245  1.00 10.00      A   
ATOM   1873  C   SER A 199      -2.135 -29.537   2.321  1.00 10.00      A   
ATOM   1874  O   SER A 199      -1.241 -28.758   2.665  1.00 10.00      A   
ATOM   1875  N   PHE A 200      -2.961 -30.117   3.187  1.00 10.00      A   
ATOM   1876  HN  PHE A 200      -3.656 -30.727   2.851  1.00 10.00      A   
ATOM   1877  CA  PHE A 200      -2.861 -29.879   4.616  1.00 10.00      A   
ATOM   1878  CB  PHE A 200      -4.060 -30.495   5.342  1.00 10.00      A   
ATOM   1879  CG  PHE A 200      -4.225 -30.015   6.755  1.00 10.00      A   
ATOM   1880  CD1 PHE A 200      -4.768 -28.769   7.012  1.00 10.00      A   
ATOM   1881  CD2 PHE A 200      -3.835 -30.804   7.826  1.00 10.00      A   
ATOM   1882  CE1 PHE A 200      -4.919 -28.318   8.307  1.00 10.00      A   
ATOM   1883  CE2 PHE A 200      -3.984 -30.359   9.126  1.00 10.00      A   
ATOM   1884  CZ  PHE A 200      -4.527 -29.114   9.366  1.00 10.00      A   
ATOM   1885  C   PHE A 200      -1.554 -30.462   5.142  1.00 10.00      A   
ATOM   1886  O   PHE A 200      -0.988 -29.975   6.121  1.00 10.00      A   
ATOM   1887  N   SER A 201      -1.072 -31.499   4.467  1.00 10.00      A   
ATOM   1888  HN  SER A 201      -1.573 -31.840   3.697  1.00 10.00      A   
ATOM   1889  CA  SER A 201       0.173 -32.153   4.833  1.00 10.00      A   
ATOM   1890  CB  SER A 201       0.356 -33.396   3.962  1.00 10.00      A   
ATOM   1891  OG  SER A 201      -0.653 -33.450   2.963  1.00 10.00      A   
ATOM   1892  HG  SER A 201      -1.270 -34.164   3.171  1.00 10.00      A   
ATOM   1893  C   SER A 201       1.347 -31.195   4.644  1.00 10.00      A   
ATOM   1894  O   SER A 201       2.339 -31.248   5.371  1.00 10.00      A   
ATOM   1895  N   ALA A 202       1.227 -30.314   3.658  1.00 10.00      A   
ATOM   1896  HN  ALA A 202       0.419 -30.326   3.099  1.00 10.00      A   
ATOM   1897  CA  ALA A 202       2.263 -29.334   3.383  1.00 10.00      A   
ATOM   1898  CB  ALA A 202       2.290 -28.994   1.900  1.00 10.00      A   
ATOM   1899  C   ALA A 202       2.017 -28.085   4.219  1.00 10.00      A   
ATOM   1900  O   ALA A 202       2.950 -27.495   4.764  1.00 10.00      A   
ATOM   1901  N   LEU A 203       0.742 -27.712   4.335  1.00 10.00      A   
ATOM   1902  HN  LEU A 203       0.048 -28.243   3.879  1.00 10.00      A   
ATOM   1903  CA  LEU A 203       0.337 -26.536   5.102  1.00 10.00      A   
ATOM   1904  CB  LEU A 203      -1.184 -26.352   5.025  1.00 10.00      A   
ATOM   1905  CG  LEU A 203      -1.779 -25.190   5.827  1.00 10.00      A   
ATOM   1906  CD1 LEU A 203      -1.369 -23.849   5.233  1.00 10.00      A   
ATOM   1907  CD2 LEU A 203      -3.294 -25.311   5.901  1.00 10.00      A   
ATOM   1908  C   LEU A 203       0.789 -26.631   6.559  1.00 10.00      A   
ATOM   1909  O   LEU A 203       1.438 -25.719   7.075  1.00 10.00      A   
ATOM   1910  N   GLU A 204       0.463 -27.748   7.204  1.00 10.00      A   
ATOM   1911  HN  GLU A 204      -0.044 -28.444   6.729  1.00 10.00      A   
ATOM   1912  CA  GLU A 204       0.823 -27.965   8.602  1.00 10.00      A   
ATOM   1913  CB  GLU A 204       0.297 -29.316   9.095  1.00 10.00      A   
ATOM   1914  CG  GLU A 204       0.110 -29.398  10.603  1.00 10.00      A   
ATOM   1915  CD  GLU A 204      -0.298 -30.781  11.083  1.00 10.00      A   
ATOM   1916  OE1 GLU A 204      -1.149 -31.417  10.433  1.00 10.00      A   
ATOM   1917  OE2 GLU A 204       0.227 -31.232  12.123  1.00 10.00      A   
ATOM   1918  C   GLU A 204       2.330 -27.876   8.807  1.00 10.00      A   
ATOM   1919  O   GLU A 204       2.801 -27.200   9.721  1.00 10.00      A   
ATOM   1920  N   ARG A 205       3.080 -28.540   7.939  1.00 10.00      A   
ATOM   1921  HN  ARG A 205       2.646 -29.037   7.219  1.00 10.00      A   
ATOM   1922  CA  ARG A 205       4.533 -28.535   8.029  1.00 10.00      A   
ATOM   1923  CB  ARG A 205       5.153 -29.528   7.047  1.00 10.00      A   
ATOM   1924  CG  ARG A 205       5.058 -30.975   7.502  1.00 10.00      A   
ATOM   1925  CD  ARG A 205       5.823 -31.903   6.576  1.00 10.00      A   
ATOM   1926  NE  ARG A 205       5.200 -32.008   5.261  1.00 10.00      A   
ATOM   1927  HE  ARG A 205       4.213 -32.077   5.237  1.00 10.00      A   
ATOM   1928  CZ  ARG A 205       5.878 -32.027   4.116  1.00 10.00      A   
ATOM   1929  NH1 ARG A 205       7.204 -31.953   4.117  1.00 10.00      A   
ATOM   1930 HH11 ARG A 205       7.726 -31.883   5.023  1.00 10.00      A   
ATOM   1931 HH12 ARG A 205       7.736 -31.965   3.217  1.00 10.00      A   
ATOM   1932  NH2 ARG A 205       5.227 -32.139   2.966  1.00 10.00      A   
ATOM   1933 HH21 ARG A 205       5.753 -32.153   2.062  1.00 10.00      A   
ATOM   1934 HH22 ARG A 205       4.191 -32.216   2.955  1.00 10.00      A   
ATOM   1935  C   ARG A 205       5.102 -27.136   7.818  1.00 10.00      A   
ATOM   1936  O   ARG A 205       6.033 -26.724   8.512  1.00 10.00      A   
ATOM   1937  N   LEU A 206       4.524 -26.403   6.873  1.00 10.00      A   
ATOM   1938  HN  LEU A 206       3.777 -26.784   6.363  1.00 10.00      A   
ATOM   1939  CA  LEU A 206       4.965 -25.048   6.575  1.00 10.00      A   
ATOM   1940  CB  LEU A 206       4.239 -24.499   5.347  1.00 10.00      A   
ATOM   1941  CG  LEU A 206       4.905 -24.759   3.996  1.00 10.00      A   
ATOM   1942  CD1 LEU A 206       3.903 -24.558   2.871  1.00 10.00      A   
ATOM   1943  CD2 LEU A 206       6.100 -23.834   3.809  1.00 10.00      A   
ATOM   1944  C   LEU A 206       4.740 -24.132   7.768  1.00 10.00      A   
ATOM   1945  O   LEU A 206       5.623 -23.362   8.142  1.00 10.00      A   
ATOM   1946  N   VAL A 207       3.568 -24.242   8.382  1.00 10.00      A   
ATOM   1947  HN  VAL A 207       2.910 -24.895   8.050  1.00 10.00      A   
ATOM   1948  CA  VAL A 207       3.226 -23.418   9.534  1.00 10.00      A   
ATOM   1949  CB  VAL A 207       1.759 -23.633   9.972  1.00 10.00      A   
ATOM   1950  CG1 VAL A 207       1.448 -22.851  11.239  1.00 10.00      A   
ATOM   1951  CG2 VAL A 207       0.804 -23.227   8.860  1.00 10.00      A   
ATOM   1952  C   VAL A 207       4.150 -23.699  10.716  1.00 10.00      A   
ATOM   1953  O   VAL A 207       4.653 -22.770  11.356  1.00 10.00      A   
ATOM   1954  N   THR A 208       4.390 -24.978  10.986  1.00 10.00      A   
ATOM   1955  HN  THR A 208       3.981 -25.672  10.420  1.00 10.00      A   
ATOM   1956  CA  THR A 208       5.237 -25.386  12.105  1.00 10.00      A   
ATOM   1957  CB  THR A 208       5.199 -26.915  12.312  1.00 10.00      A   
ATOM   1958  OG1 THR A 208       3.862 -27.393  12.110  1.00 10.00      A   
ATOM   1959  HG1 THR A 208       3.640 -27.362  11.170  1.00 10.00      A   
ATOM   1960  CG2 THR A 208       5.625 -27.267  13.727  1.00 10.00      A   
ATOM   1961  C   THR A 208       6.693 -24.919  11.959  1.00 10.00      A   
ATOM   1962  O   THR A 208       7.409 -24.762  12.953  1.00 10.00      A   
ATOM   1963  N   ARG A 209       7.138 -24.695  10.729  1.00 10.00      A   
ATOM   1964  HN  ARG A 209       6.536 -24.826   9.964  1.00 10.00      A   
ATOM   1965  CA  ARG A 209       8.511 -24.264  10.502  1.00 10.00      A   
ATOM   1966  CB  ARG A 209       9.200 -25.050   9.375  1.00 10.00      A   
ATOM   1967  CG  ARG A 209       8.647 -24.845   7.972  1.00 10.00      A   
ATOM   1968  CD  ARG A 209       9.252 -25.866   7.018  1.00 10.00      A   
ATOM   1969  NE  ARG A 209       9.003 -25.565   5.607  1.00 10.00      A   
ATOM   1970  HE  ARG A 209       8.958 -24.617   5.346  1.00 10.00      A   
ATOM   1971  CZ  ARG A 209       8.861 -26.502   4.670  1.00 10.00      A   
ATOM   1972  NH1 ARG A 209       8.939 -27.786   4.992  1.00 10.00      A   
ATOM   1973 HH11 ARG A 209       9.116 -28.073   5.981  1.00 10.00      A   
ATOM   1974 HH12 ARG A 209       8.823 -28.516   4.256  1.00 10.00      A   
ATOM   1975  NH2 ARG A 209       8.662 -26.161   3.404  1.00 10.00      A   
ATOM   1976 HH21 ARG A 209       8.615 -25.158   3.130  1.00 10.00      A   
ATOM   1977 HH22 ARG A 209       8.561 -26.900   2.675  1.00 10.00      A   
ATOM   1978  C   ARG A 209       8.639 -22.756  10.304  1.00 10.00      A   
ATOM   1979  O   ARG A 209       9.748 -22.242  10.165  1.00 10.00      A   
ATOM   1980  N   CYS A 210       7.517 -22.045  10.314  1.00 10.00      A   
ATOM   1981  HN  CYS A 210       6.656 -22.500  10.452  1.00 10.00      A   
ATOM   1982  CA  CYS A 210       7.535 -20.599  10.139  1.00 10.00      A   
ATOM   1983  CB  CYS A 210       6.670 -20.184   8.947  1.00 10.00      A   
ATOM   1984  SG  CYS A 210       7.130 -20.956   7.381  1.00 10.00      A   
ATOM   1985  HG  CYS A 210       6.556 -22.155   7.340  1.00 10.00      A   
ATOM   1986  C   CYS A 210       7.059 -19.881  11.398  1.00 10.00      A   
ATOM   1987  O   CYS A 210       5.862 -19.653  11.575  1.00 10.00      A   
ATOM   1988  N   PRO A 211       7.990 -19.510  12.292  1.00 10.00      A   
ATOM   1989  CA  PRO A 211       7.652 -18.806  13.533  1.00 10.00      A   
ATOM   1990  CB  PRO A 211       8.934 -18.920  14.359  1.00 10.00      A   
ATOM   1991  CG  PRO A 211      10.024 -19.030  13.349  1.00 10.00      A   
ATOM   1992  CD  PRO A 211       9.440 -19.756  12.170  1.00 10.00      A   
ATOM   1993  C   PRO A 211       7.320 -17.341  13.266  1.00 10.00      A   
ATOM   1994  O   PRO A 211       6.725 -16.656  14.099  1.00 10.00      A   
ATOM   1995  N   ASN A 212       7.700 -16.872  12.084  1.00 10.00      A   
ATOM   1996  HN  ASN A 212       8.166 -17.469  11.464  1.00 10.00      A   
ATOM   1997  CA  ASN A 212       7.454 -15.495  11.689  1.00 10.00      A   
ATOM   1998  CB  ASN A 212       8.284 -15.135  10.452  1.00 10.00      A   
ATOM   1999  CG  ASN A 212       9.773 -15.341  10.656  1.00 10.00      A   
ATOM   2000  OD1 ASN A 212      10.427 -14.567  11.351  1.00 10.00      A   
ATOM   2001  ND2 ASN A 212      10.325 -16.372  10.030  1.00 10.00      A   
ATOM   2002 HD21 ASN A 212       9.754 -16.939   9.471  1.00 10.00      A   
ATOM   2003 HD22 ASN A 212      11.289 -16.529  10.156  1.00 10.00      A   
ATOM   2004  C   ASN A 212       5.976 -15.264  11.405  1.00 10.00      A   
ATOM   2005  O   ASN A 212       5.508 -14.130  11.416  1.00 10.00      A   
ATOM   2006  N   LEU A 213       5.248 -16.354  11.175  1.00 10.00      A   
ATOM   2007  HN  LEU A 213       5.684 -17.230  11.215  1.00 10.00      A   
ATOM   2008  CA  LEU A 213       3.822 -16.292  10.872  1.00 10.00      A   
ATOM   2009  CB  LEU A 213       3.253 -17.701  10.685  1.00 10.00      A   
ATOM   2010  CG  LEU A 213       1.854 -17.796  10.077  1.00 10.00      A   
ATOM   2011  CD1 LEU A 213       1.874 -17.373   8.616  1.00 10.00      A   
ATOM   2012  CD2 LEU A 213       1.302 -19.205  10.227  1.00 10.00      A   
ATOM   2013  C   LEU A 213       3.055 -15.554  11.964  1.00 10.00      A   
ATOM   2014  O   LEU A 213       3.086 -15.947  13.132  1.00 10.00      A   
ATOM   2015  N   LYS A 214       2.394 -14.475  11.578  1.00 10.00      A   
ATOM   2016  HN  LYS A 214       2.435 -14.208  10.631  1.00 10.00      A   
ATOM   2017  CA  LYS A 214       1.614 -13.671  12.506  1.00 10.00      A   
ATOM   2018  CB  LYS A 214       2.235 -12.281  12.677  1.00 10.00      A   
ATOM   2019  CG  LYS A 214       3.573 -12.277  13.401  1.00 10.00      A   
ATOM   2020  CD  LYS A 214       3.452 -12.863  14.798  1.00 10.00      A   
ATOM   2021  CE  LYS A 214       4.816 -13.047  15.441  1.00 10.00      A   
ATOM   2022  NZ  LYS A 214       5.685 -13.946  14.637  1.00 10.00      A   
ATOM   2023  HZ1 LYS A 214       6.563 -14.147  15.153  1.00 10.00      A   
ATOM   2024  HZ2 LYS A 214       5.930 -13.495  13.729  1.00 10.00      A   
ATOM   2025  HZ3 LYS A 214       5.195 -14.843  14.448  1.00 10.00      A   
ATOM   2026  C   LYS A 214       0.174 -13.544  12.027  1.00 10.00      A   
ATOM   2027  O   LYS A 214      -0.722 -13.214  12.800  1.00 10.00      A   
ATOM   2028  N   SER A 215      -0.044 -13.817  10.753  1.00 10.00      A   
ATOM   2029  HN  SER A 215       0.706 -14.086  10.185  1.00 10.00      A   
ATOM   2030  CA  SER A 215      -1.373 -13.737  10.178  1.00 10.00      A   
ATOM   2031  CB  SER A 215      -1.574 -12.397   9.458  1.00 10.00      A   
ATOM   2032  OG  SER A 215      -2.952 -12.115   9.270  1.00 10.00      A   
ATOM   2033  HG  SER A 215      -3.142 -11.205   9.556  1.00 10.00      A   
ATOM   2034  C   SER A 215      -1.608 -14.909   9.229  1.00 10.00      A   
ATOM   2035  O   SER A 215      -0.852 -15.111   8.275  1.00 10.00      A   
ATOM   2036  N   LEU A 216      -2.646 -15.685   9.504  1.00 10.00      A   
ATOM   2037  HN  LEU A 216      -3.219 -15.461  10.273  1.00 10.00      A   
ATOM   2038  CA  LEU A 216      -2.980 -16.843   8.689  1.00 10.00      A   
ATOM   2039  CB  LEU A 216      -2.545 -18.135   9.389  1.00 10.00      A   
ATOM   2040  CG  LEU A 216      -2.643 -19.425   8.569  1.00 10.00      A   
ATOM   2041  CD1 LEU A 216      -1.659 -19.402   7.410  1.00 10.00      A   
ATOM   2042  CD2 LEU A 216      -2.403 -20.640   9.450  1.00 10.00      A   
ATOM   2043  C   LEU A 216      -4.475 -16.883   8.403  1.00 10.00      A   
ATOM   2044  O   LEU A 216      -5.273 -17.269   9.259  1.00 10.00      A   
ATOM   2045  N   LYS A 217      -4.844 -16.469   7.204  1.00 10.00      A   
ATOM   2046  HN  LYS A 217      -4.153 -16.177   6.565  1.00 10.00      A   
ATOM   2047  CA  LYS A 217      -6.237 -16.449   6.792  1.00 10.00      A   
ATOM   2048  CB  LYS A 217      -6.620 -15.057   6.275  1.00 10.00      A   
ATOM   2049  CG  LYS A 217      -6.443 -13.959   7.319  1.00 10.00      A   
ATOM   2050  CD  LYS A 217      -6.419 -12.568   6.698  1.00 10.00      A   
ATOM   2051  CE  LYS A 217      -6.064 -11.512   7.738  1.00 10.00      A   
ATOM   2052  NZ  LYS A 217      -5.934 -10.155   7.142  1.00 10.00      A   
ATOM   2053  HZ1 LYS A 217      -5.666  -9.466   7.872  1.00 10.00      A   
ATOM   2054  HZ2 LYS A 217      -6.841  -9.861   6.721  1.00 10.00      A   
ATOM   2055  HZ3 LYS A 217      -5.205 -10.156   6.403  1.00 10.00      A   
ATOM   2056  C   LYS A 217      -6.492 -17.537   5.753  1.00 10.00      A   
ATOM   2057  O   LYS A 217      -6.077 -17.429   4.593  1.00 10.00      A   
ATOM   2058  N   LEU A 218      -7.176 -18.584   6.187  1.00 10.00      A   
ATOM   2059  HN  LEU A 218      -7.519 -18.580   7.110  1.00 10.00      A   
ATOM   2060  CA  LEU A 218      -7.459 -19.730   5.338  1.00 10.00      A   
ATOM   2061  CB  LEU A 218      -7.465 -21.003   6.187  1.00 10.00      A   
ATOM   2062  CG  LEU A 218      -6.258 -21.198   7.112  1.00 10.00      A   
ATOM   2063  CD1 LEU A 218      -6.627 -22.068   8.304  1.00 10.00      A   
ATOM   2064  CD2 LEU A 218      -5.086 -21.797   6.351  1.00 10.00      A   
ATOM   2065  C   LEU A 218      -8.790 -19.585   4.609  1.00 10.00      A   
ATOM   2066  O   LEU A 218      -9.560 -18.659   4.871  1.00 10.00      A   
ATOM   2067  N   ASN A 219      -9.056 -20.519   3.704  1.00 10.00      A   
ATOM   2068  HN  ASN A 219      -8.411 -21.249   3.568  1.00 10.00      A   
ATOM   2069  CA  ASN A 219     -10.282 -20.503   2.917  1.00 10.00      A   
ATOM   2070  CB  ASN A 219      -9.994 -20.783   1.435  1.00 10.00      A   
ATOM   2071  CG  ASN A 219      -9.435 -22.172   1.164  1.00 10.00      A   
ATOM   2072  OD1 ASN A 219      -8.836 -22.806   2.035  1.00 10.00      A   
ATOM   2073  ND2 ASN A 219      -9.632 -22.654  -0.052  1.00 10.00      A   
ATOM   2074 HD21 ASN A 219     -10.119 -22.095  -0.697  1.00 10.00      A   
ATOM   2075 HD22 ASN A 219      -9.275 -23.545  -0.266  1.00 10.00      A   
ATOM   2076  C   ASN A 219     -11.330 -21.468   3.469  1.00 10.00      A   
ATOM   2077  O   ASN A 219     -11.074 -22.184   4.438  1.00 10.00      A   
ATOM   2078  N   ARG A 220     -12.498 -21.490   2.830  1.00 10.00      A   
ATOM   2079  HN  ARG A 220     -12.615 -20.918   2.039  1.00 10.00      A   
ATOM   2080  CA  ARG A 220     -13.614 -22.343   3.245  1.00 10.00      A   
ATOM   2081  CB  ARG A 220     -14.856 -21.991   2.415  1.00 10.00      A   
ATOM   2082  CG  ARG A 220     -16.177 -22.516   2.958  1.00 10.00      A   
ATOM   2083  CD  ARG A 220     -17.311 -22.179   2.001  1.00 10.00      A   
ATOM   2084  NE  ARG A 220     -18.625 -22.468   2.566  1.00 10.00      A   
ATOM   2085  HE  ARG A 220     -18.697 -22.518   3.552  1.00 10.00      A   
ATOM   2086  CZ  ARG A 220     -19.724 -22.666   1.836  1.00 10.00      A   
ATOM   2087  NH1 ARG A 220     -19.669 -22.607   0.512  1.00 10.00      A   
ATOM   2088 HH11 ARG A 220     -20.530 -22.769  -0.056  1.00 10.00      A   
ATOM   2089 HH12 ARG A 220     -18.769 -22.399   0.031  1.00 10.00      A   
ATOM   2090  NH2 ARG A 220     -20.882 -22.900   2.435  1.00 10.00      A   
ATOM   2091 HH21 ARG A 220     -21.745 -23.058   1.871  1.00 10.00      A   
ATOM   2092 HH22 ARG A 220     -20.935 -22.924   3.485  1.00 10.00      A   
ATOM   2093  C   ARG A 220     -13.279 -23.831   3.097  1.00 10.00      A   
ATOM   2094  O   ARG A 220     -13.939 -24.686   3.685  1.00 10.00      A   
ATOM   2095  N   ALA A 221     -12.247 -24.132   2.316  1.00 10.00      A   
ATOM   2096  HN  ALA A 221     -11.764 -23.408   1.867  1.00 10.00      A   
ATOM   2097  CA  ALA A 221     -11.828 -25.514   2.093  1.00 10.00      A   
ATOM   2098  CB  ALA A 221     -10.883 -25.612   0.905  1.00 10.00      A   
ATOM   2099  C   ALA A 221     -11.203 -26.133   3.344  1.00 10.00      A   
ATOM   2100  O   ALA A 221     -11.060 -27.350   3.434  1.00 10.00      A   
ATOM   2101  N   VAL A 222     -10.824 -25.293   4.303  1.00 10.00      A   
ATOM   2102  HN  VAL A 222     -10.950 -24.329   4.176  1.00 10.00      A   
ATOM   2103  CA  VAL A 222     -10.231 -25.776   5.547  1.00 10.00      A   
ATOM   2104  CB  VAL A 222      -9.165 -24.800   6.091  1.00 10.00      A   
ATOM   2105  CG1 VAL A 222      -8.531 -25.345   7.365  1.00 10.00      A   
ATOM   2106  CG2 VAL A 222      -8.098 -24.530   5.040  1.00 10.00      A   
ATOM   2107  C   VAL A 222     -11.326 -25.977   6.594  1.00 10.00      A   
ATOM   2108  O   VAL A 222     -11.929 -25.011   7.065  1.00 10.00      A   
ATOM   2109  N   PRO A 223     -11.603 -27.233   6.965  1.00 10.00      A   
ATOM   2110  CA  PRO A 223     -12.645 -27.561   7.942  1.00 10.00      A   
ATOM   2111  CB  PRO A 223     -12.833 -29.062   7.756  1.00 10.00      A   
ATOM   2112  CG  PRO A 223     -11.506 -29.546   7.292  1.00 10.00      A   
ATOM   2113  CD  PRO A 223     -10.918 -28.440   6.462  1.00 10.00      A   
ATOM   2114  C   PRO A 223     -12.257 -27.246   9.390  1.00 10.00      A   
ATOM   2115  O   PRO A 223     -11.078 -27.066   9.714  1.00 10.00      A   
ATOM   2116  N   LEU A 224     -13.267 -27.220  10.257  1.00 10.00      A   
ATOM   2117  HN  LEU A 224     -14.170 -27.413   9.930  1.00 10.00      A   
ATOM   2118  CA  LEU A 224     -13.086 -26.919  11.674  1.00 10.00      A   
ATOM   2119  CB  LEU A 224     -14.456 -26.820  12.358  1.00 10.00      A   
ATOM   2120  CG  LEU A 224     -14.460 -26.389  13.823  1.00 10.00      A   
ATOM   2121  CD1 LEU A 224     -13.957 -24.963  13.962  1.00 10.00      A   
ATOM   2122  CD2 LEU A 224     -15.853 -26.520  14.410  1.00 10.00      A   
ATOM   2123  C   LEU A 224     -12.222 -27.968  12.374  1.00 10.00      A   
ATOM   2124  O   LEU A 224     -11.414 -27.643  13.245  1.00 10.00      A   
ATOM   2125  N   GLU A 225     -12.381 -29.221  11.973  1.00 10.00      A   
ATOM   2126  HN  GLU A 225     -13.037 -29.416  11.262  1.00 10.00      A   
ATOM   2127  CA  GLU A 225     -11.627 -30.323  12.565  1.00 10.00      A   
ATOM   2128  CB  GLU A 225     -12.141 -31.674  12.052  1.00 10.00      A   
ATOM   2129  CG  GLU A 225     -13.656 -31.801  12.013  1.00 10.00      A   
ATOM   2130  CD  GLU A 225     -14.233 -31.443  10.658  1.00 10.00      A   
ATOM   2131  OE1 GLU A 225     -14.283 -30.241  10.325  1.00 10.00      A   
ATOM   2132  OE2 GLU A 225     -14.637 -32.366   9.917  1.00 10.00      A   
ATOM   2133  C   GLU A 225     -10.125 -30.198  12.302  1.00 10.00      A   
ATOM   2134  O   GLU A 225      -9.312 -30.769  13.024  1.00 10.00      A   
ATOM   2135  N   LYS A 226      -9.762 -29.455  11.265  1.00 10.00      A   
ATOM   2136  HN  LYS A 226     -10.455 -29.019  10.723  1.00 10.00      A   
ATOM   2137  CA  LYS A 226      -8.360 -29.267  10.916  1.00 10.00      A   
ATOM   2138  CB  LYS A 226      -8.197 -29.226   9.395  1.00 10.00      A   
ATOM   2139  CG  LYS A 226      -8.553 -30.524   8.689  1.00 10.00      A   
ATOM   2140  CD  LYS A 226      -7.414 -31.528   8.755  1.00 10.00      A   
ATOM   2141  CE  LYS A 226      -7.704 -32.746   7.893  1.00 10.00      A   
ATOM   2142  NZ  LYS A 226      -8.104 -32.367   6.511  1.00 10.00      A   
ATOM   2143  HZ1 LYS A 226      -9.114 -32.125   6.482  1.00 10.00      A   
ATOM   2144  HZ2 LYS A 226      -7.930 -33.155   5.854  1.00 10.00      A   
ATOM   2145  HZ3 LYS A 226      -7.555 -31.545   6.194  1.00 10.00      A   
ATOM   2146  C   LYS A 226      -7.816 -27.983  11.535  1.00 10.00      A   
ATOM   2147  O   LYS A 226      -6.606 -27.818  11.683  1.00 10.00      A   
ATOM   2148  N   LEU A 227      -8.722 -27.084  11.908  1.00 10.00      A   
ATOM   2149  HN  LEU A 227      -9.675 -27.280  11.772  1.00 10.00      A   
ATOM   2150  CA  LEU A 227      -8.340 -25.806  12.502  1.00 10.00      A   
ATOM   2151  CB  LEU A 227      -9.549 -24.882  12.624  1.00 10.00      A   
ATOM   2152  CG  LEU A 227     -10.012 -24.224  11.325  1.00 10.00      A   
ATOM   2153  CD1 LEU A 227     -11.476 -23.830  11.409  1.00 10.00      A   
ATOM   2154  CD2 LEU A 227      -9.151 -23.013  11.005  1.00 10.00      A   
ATOM   2155  C   LEU A 227      -7.641 -25.972  13.849  1.00 10.00      A   
ATOM   2156  O   LEU A 227      -6.737 -25.204  14.181  1.00 10.00      A   
ATOM   2157  N   ALA A 228      -8.048 -26.977  14.613  1.00 10.00      A   
ATOM   2158  HN  ALA A 228      -8.772 -27.556  14.294  1.00 10.00      A   
ATOM   2159  CA  ALA A 228      -7.446 -27.234  15.917  1.00 10.00      A   
ATOM   2160  CB  ALA A 228      -8.152 -28.389  16.611  1.00 10.00      A   
ATOM   2161  C   ALA A 228      -5.958 -27.530  15.767  1.00 10.00      A   
ATOM   2162  O   ALA A 228      -5.129 -27.023  16.527  1.00 10.00      A   
ATOM   2163  N   THR A 229      -5.630 -28.332  14.762  1.00 10.00      A   
ATOM   2164  HN  THR A 229      -6.341 -28.699  14.187  1.00 10.00      A   
ATOM   2165  CA  THR A 229      -4.255 -28.698  14.481  1.00 10.00      A   
ATOM   2166  CB  THR A 229      -4.219 -29.716  13.328  1.00 10.00      A   
ATOM   2167  OG1 THR A 229      -5.501 -30.358  13.239  1.00 10.00      A   
ATOM   2168  HG1 THR A 229      -5.446 -31.107  12.636  1.00 10.00      A   
ATOM   2169  CG2 THR A 229      -3.154 -30.772  13.573  1.00 10.00      A   
ATOM   2170  C   THR A 229      -3.446 -27.462  14.088  1.00 10.00      A   
ATOM   2171  O   THR A 229      -2.298 -27.304  14.501  1.00 10.00      A   
ATOM   2172  N   LEU A 230      -4.074 -26.577  13.316  1.00 10.00      A   
ATOM   2173  HN  LEU A 230      -5.002 -26.758  13.050  1.00 10.00      A   
ATOM   2174  CA  LEU A 230      -3.435 -25.346  12.855  1.00 10.00      A   
ATOM   2175  CB  LEU A 230      -4.359 -24.596  11.889  1.00 10.00      A   
ATOM   2176  CG  LEU A 230      -4.367 -25.079  10.438  1.00 10.00      A   
ATOM   2177  CD1 LEU A 230      -5.787 -25.167   9.912  1.00 10.00      A   
ATOM   2178  CD2 LEU A 230      -3.541 -24.145   9.567  1.00 10.00      A   
ATOM   2179  C   LEU A 230      -3.068 -24.432  14.018  1.00 10.00      A   
ATOM   2180  O   LEU A 230      -1.954 -23.909  14.080  1.00 10.00      A   
ATOM   2181  N   LEU A 231      -4.008 -24.258  14.942  1.00 10.00      A   
ATOM   2182  HN  LEU A 231      -4.868 -24.721  14.840  1.00 10.00      A   
ATOM   2183  CA  LEU A 231      -3.800 -23.399  16.104  1.00 10.00      A   
ATOM   2184  CB  LEU A 231      -5.069 -23.345  16.957  1.00 10.00      A   
ATOM   2185  CG  LEU A 231      -6.328 -22.837  16.252  1.00 10.00      A   
ATOM   2186  CD1 LEU A 231      -7.578 -23.247  17.010  1.00 10.00      A   
ATOM   2187  CD2 LEU A 231      -6.275 -21.329  16.075  1.00 10.00      A   
ATOM   2188  C   LEU A 231      -2.619 -23.876  16.948  1.00 10.00      A   
ATOM   2189  O   LEU A 231      -1.861 -23.072  17.488  1.00 10.00      A   
ATOM   2190  N   GLN A 232      -2.464 -25.189  17.055  1.00 10.00      A   
ATOM   2191  HN  GLN A 232      -3.101 -25.782  16.605  1.00 10.00      A   
ATOM   2192  CA  GLN A 232      -1.379 -25.767  17.834  1.00 10.00      A   
ATOM   2193  CB  GLN A 232      -1.616 -27.262  18.076  1.00 10.00      A   
ATOM   2194  CG  GLN A 232      -2.727 -27.585  19.067  1.00 10.00      A   
ATOM   2195  CD  GLN A 232      -2.536 -26.905  20.410  1.00 10.00      A   
ATOM   2196  OE1 GLN A 232      -1.422 -26.527  20.776  1.00 10.00      A   
ATOM   2197  NE2 GLN A 232      -3.616 -26.767  21.165  1.00 10.00      A   
ATOM   2198 HE21 GLN A 232      -4.470 -27.106  20.818  1.00 10.00      A   
ATOM   2199 HE22 GLN A 232      -3.522 -26.326  22.040  1.00 10.00      A   
ATOM   2200  C   GLN A 232      -0.030 -25.556  17.151  1.00 10.00      A   
ATOM   2201  O   GLN A 232       1.012 -25.520  17.808  1.00 10.00      A   
ATOM   2202  N   ARG A 233      -0.055 -25.390  15.832  1.00 10.00      A   
ATOM   2203  HN  ARG A 233      -0.919 -25.395  15.363  1.00 10.00      A   
ATOM   2204  CA  ARG A 233       1.169 -25.193  15.067  1.00 10.00      A   
ATOM   2205  CB  ARG A 233       0.990 -25.680  13.625  1.00 10.00      A   
ATOM   2206  CG  ARG A 233       0.652 -27.156  13.482  1.00 10.00      A   
ATOM   2207  CD  ARG A 233       1.653 -28.035  14.214  1.00 10.00      A   
ATOM   2208  NE  ARG A 233       1.692 -29.388  13.661  1.00 10.00      A   
ATOM   2209  HE  ARG A 233       0.969 -29.643  13.040  1.00 10.00      A   
ATOM   2210  CZ  ARG A 233       2.633 -30.286  13.941  1.00 10.00      A   
ATOM   2211  NH1 ARG A 233       3.623 -29.985  14.777  1.00 10.00      A   
ATOM   2212 HH11 ARG A 233       4.363 -30.689  15.000  1.00 10.00      A   
ATOM   2213 HH12 ARG A 233       3.663 -29.038  15.217  1.00 10.00      A   
ATOM   2214  NH2 ARG A 233       2.580 -31.477  13.371  1.00 10.00      A   
ATOM   2215 HH21 ARG A 233       1.794 -31.700  12.711  1.00 10.00      A   
ATOM   2216 HH22 ARG A 233       3.309 -32.195  13.569  1.00 10.00      A   
ATOM   2217  C   ARG A 233       1.620 -23.736  15.075  1.00 10.00      A   
ATOM   2218  O   ARG A 233       2.775 -23.441  14.775  1.00 10.00      A   
ATOM   2219  N   ALA A 234       0.712 -22.832  15.418  1.00 10.00      A   
ATOM   2220  HN  ALA A 234      -0.191 -23.126  15.656  1.00 10.00      A   
ATOM   2221  CA  ALA A 234       1.028 -21.414  15.460  1.00 10.00      A   
ATOM   2222  CB  ALA A 234       0.653 -20.742  14.147  1.00 10.00      A   
ATOM   2223  C   ALA A 234       0.349 -20.722  16.638  1.00 10.00      A   
ATOM   2224  O   ALA A 234      -0.705 -20.106  16.486  1.00 10.00      A   
ATOM   2225  N   PRO A 235       0.943 -20.813  17.837  1.00 10.00      A   
ATOM   2226  CA  PRO A 235       0.396 -20.180  19.037  1.00 10.00      A   
ATOM   2227  CB  PRO A 235       1.077 -20.952  20.165  1.00 10.00      A   
ATOM   2228  CG  PRO A 235       2.397 -21.350  19.600  1.00 10.00      A   
ATOM   2229  CD  PRO A 235       2.184 -21.562  18.124  1.00 10.00      A   
ATOM   2230  C   PRO A 235       0.762 -18.698  19.115  1.00 10.00      A   
ATOM   2231  O   PRO A 235       0.367 -17.996  20.049  1.00 10.00      A   
ATOM   2232  N   GLN A 236       1.512 -18.228  18.120  1.00 10.00      A   
ATOM   2233  HN  GLN A 236       1.786 -18.843  17.405  1.00 10.00      A   
ATOM   2234  CA  GLN A 236       1.948 -16.837  18.064  1.00 10.00      A   
ATOM   2235  CB  GLN A 236       3.470 -16.750  17.838  1.00 10.00      A   
ATOM   2236  CG  GLN A 236       3.935 -16.892  16.389  1.00 10.00      A   
ATOM   2237  CD  GLN A 236       3.740 -18.286  15.825  1.00 10.00      A   
ATOM   2238  OE1 GLN A 236       3.780 -19.275  16.552  1.00 10.00      A   
ATOM   2239  NE2 GLN A 236       3.520 -18.375  14.524  1.00 10.00      A   
ATOM   2240 HE21 GLN A 236       3.496 -17.542  13.997  1.00 10.00      A   
ATOM   2241 HE22 GLN A 236       3.385 -19.266  14.139  1.00 10.00      A   
ATOM   2242  C   GLN A 236       1.187 -16.058  16.990  1.00 10.00      A   
ATOM   2243  O   GLN A 236       1.587 -14.962  16.598  1.00 10.00      A   
ATOM   2244  N   LEU A 237       0.084 -16.625  16.528  1.00 10.00      A   
ATOM   2245  HN  LEU A 237      -0.199 -17.487  16.895  1.00 10.00      A   
ATOM   2246  CA  LEU A 237      -0.725 -15.989  15.498  1.00 10.00      A   
ATOM   2247  CB  LEU A 237      -1.677 -17.005  14.865  1.00 10.00      A   
ATOM   2248  CG  LEU A 237      -2.046 -16.762  13.401  1.00 10.00      A   
ATOM   2249  CD1 LEU A 237      -0.833 -16.968  12.508  1.00 10.00      A   
ATOM   2250  CD2 LEU A 237      -3.190 -17.670  12.976  1.00 10.00      A   
ATOM   2251  C   LEU A 237      -1.521 -14.820  16.073  1.00 10.00      A   
ATOM   2252  O   LEU A 237      -2.130 -14.939  17.134  1.00 10.00      A   
ATOM   2253  N   GLU A 238      -1.507 -13.697  15.367  1.00 10.00      A   
ATOM   2254  HN  GLU A 238      -0.996 -13.664  14.527  1.00 10.00      A   
ATOM   2255  CA  GLU A 238      -2.230 -12.508  15.800  1.00 10.00      A   
ATOM   2256  CB  GLU A 238      -1.429 -11.235  15.483  1.00 10.00      A   
ATOM   2257  CG  GLU A 238       0.007 -11.237  15.988  1.00 10.00      A   
ATOM   2258  CD  GLU A 238       0.764  -9.987  15.579  1.00 10.00      A   
ATOM   2259  OE1 GLU A 238       1.065  -9.835  14.375  1.00 10.00      A   
ATOM   2260  OE2 GLU A 238       1.062  -9.151  16.458  1.00 10.00      A   
ATOM   2261  C   GLU A 238      -3.592 -12.437  15.111  1.00 10.00      A   
ATOM   2262  O   GLU A 238      -4.605 -12.114  15.729  1.00 10.00      A   
ATOM   2263  N   GLU A 239      -3.607 -12.731  13.820  1.00 10.00      A   
ATOM   2264  HN  GLU A 239      -2.770 -12.984  13.377  1.00 10.00      A   
ATOM   2265  CA  GLU A 239      -4.836 -12.694  13.045  1.00 10.00      A   
ATOM   2266  CB  GLU A 239      -4.727 -11.648  11.938  1.00 10.00      A   
ATOM   2267  CG  GLU A 239      -4.204 -10.302  12.414  1.00 10.00      A   
ATOM   2268  CD  GLU A 239      -4.088  -9.290  11.300  1.00 10.00      A   
ATOM   2269  OE1 GLU A 239      -3.643  -9.662  10.194  1.00 10.00      A   
ATOM   2270  OE2 GLU A 239      -4.439  -8.114  11.522  1.00 10.00      A   
ATOM   2271  C   GLU A 239      -5.121 -14.062  12.445  1.00 10.00      A   
ATOM   2272  O   GLU A 239      -4.300 -14.605  11.699  1.00 10.00      A   
ATOM   2273  N   LEU A 240      -6.276 -14.617  12.778  1.00 10.00      A   
ATOM   2274  HN  LEU A 240      -6.893 -14.128  13.369  1.00 10.00      A   
ATOM   2275  CA  LEU A 240      -6.658 -15.930  12.280  1.00 10.00      A   
ATOM   2276  CB  LEU A 240      -6.972 -16.880  13.438  1.00 10.00      A   
ATOM   2277  CG  LEU A 240      -7.589 -18.230  13.061  1.00 10.00      A   
ATOM   2278  CD1 LEU A 240      -6.555 -19.147  12.429  1.00 10.00      A   
ATOM   2279  CD2 LEU A 240      -8.224 -18.890  14.274  1.00 10.00      A   
ATOM   2280  C   LEU A 240      -7.849 -15.854  11.342  1.00 10.00      A   
ATOM   2281  O   LEU A 240      -8.893 -15.296  11.682  1.00 10.00      A   
ATOM   2282  N   GLY A 241      -7.674 -16.407  10.156  1.00 10.00      A   
ATOM   2283  HN  GLY A 241      -6.800 -16.805   9.934  1.00 10.00      A   
ATOM   2284  CA  GLY A 241      -8.737 -16.438   9.184  1.00 10.00      A   
ATOM   2285  C   GLY A 241      -9.394 -17.798   9.183  1.00 10.00      A   
ATOM   2286  O   GLY A 241      -9.004 -18.686   8.425  1.00 10.00      A   
ATOM   2287  N   THR A 242     -10.374 -17.962  10.051  1.00 10.00      A   
ATOM   2288  HN  THR A 242     -10.636 -17.206  10.621  1.00 10.00      A   
ATOM   2289  CA  THR A 242     -11.098 -19.214  10.186  1.00 10.00      A   
ATOM   2290  CB  THR A 242     -12.094 -19.114  11.353  1.00 10.00      A   
ATOM   2291  OG1 THR A 242     -11.604 -18.151  12.297  1.00 10.00      A   
ATOM   2292  HG1 THR A 242     -11.217 -18.606  13.049  1.00 10.00      A   
ATOM   2293  CG2 THR A 242     -12.241 -20.455  12.048  1.00 10.00      A   
ATOM   2294  C   THR A 242     -11.858 -19.553   8.907  1.00 10.00      A   
ATOM   2295  O   THR A 242     -12.609 -18.724   8.385  1.00 10.00      A   
ATOM   2296  N   GLY A 243     -11.645 -20.761   8.397  1.00 10.00      A   
ATOM   2297  HN  GLY A 243     -11.015 -21.369   8.838  1.00 10.00      A   
ATOM   2298  CA  GLY A 243     -12.319 -21.184   7.190  1.00 10.00      A   
ATOM   2299  C   GLY A 243     -13.691 -21.759   7.470  1.00 10.00      A   
ATOM   2300  O   GLY A 243     -14.632 -21.021   7.764  1.00 10.00      A   
ATOM   2301  N   GLY A 244     -13.805 -23.078   7.393  1.00 10.00      A   
ATOM   2302  HN  GLY A 244     -13.012 -23.623   7.179  1.00 10.00      A   
ATOM   2303  CA  GLY A 244     -15.075 -23.726   7.639  1.00 10.00      A   
ATOM   2304  C   GLY A 244     -15.356 -23.873   9.118  1.00 10.00      A   
ATOM   2305  O   GLY A 244     -14.646 -24.583   9.826  1.00 10.00      A   
ATOM   2306  N   TYR A 245     -16.397 -23.205   9.582  1.00 10.00      A   
ATOM   2307  HN  TYR A 245     -16.936 -22.668   8.959  1.00 10.00      A   
ATOM   2308  CA  TYR A 245     -16.779 -23.251  10.984  1.00 10.00      A   
ATOM   2309  CB  TYR A 245     -17.143 -21.846  11.468  1.00 10.00      A   
ATOM   2310  CG  TYR A 245     -16.782 -21.573  12.911  1.00 10.00      A   
ATOM   2311  CD1 TYR A 245     -15.458 -21.575  13.330  1.00 10.00      A   
ATOM   2312  CD2 TYR A 245     -17.764 -21.296  13.854  1.00 10.00      A   
ATOM   2313  CE1 TYR A 245     -15.122 -21.310  14.645  1.00 10.00      A   
ATOM   2314  CE2 TYR A 245     -17.438 -21.029  15.169  1.00 10.00      A   
ATOM   2315  CZ  TYR A 245     -16.117 -21.037  15.561  1.00 10.00      A   
ATOM   2316  OH  TYR A 245     -15.792 -20.764  16.870  1.00 10.00      A   
ATOM   2317  HH  TYR A 245     -16.313 -21.338  17.452  1.00 10.00      A   
ATOM   2318  C   TYR A 245     -17.962 -24.195  11.167  1.00 10.00      A   
ATOM   2319  O   TYR A 245     -18.749 -24.059  12.101  1.00 10.00      A   
ATOM   2320  N   THR A 246     -18.077 -25.151  10.256  1.00 10.00      A   
ATOM   2321  HN  THR A 246     -17.408 -25.212   9.545  1.00 10.00      A   
ATOM   2322  CA  THR A 246     -19.156 -26.122  10.292  1.00 10.00      A   
ATOM   2323  CB  THR A 246     -19.992 -26.077   8.987  1.00 10.00      A   
ATOM   2324  OG1 THR A 246     -21.066 -27.024   9.049  1.00 10.00      A   
ATOM   2325  HG1 THR A 246     -21.665 -26.872   8.305  1.00 10.00      A   
ATOM   2326  CG2 THR A 246     -19.129 -26.370   7.766  1.00 10.00      A   
ATOM   2327  C   THR A 246     -18.594 -27.526  10.513  1.00 10.00      A   
ATOM   2328  O   THR A 246     -17.565 -27.891   9.935  1.00 10.00      A   
ATOM   2329  N   ALA A 247     -19.258 -28.294  11.370  1.00 10.00      A   
ATOM   2330  HN  ALA A 247     -20.056 -27.939  11.809  1.00 10.00      A   
ATOM   2331  CA  ALA A 247     -18.839 -29.654  11.681  1.00 10.00      A   
ATOM   2332  CB  ALA A 247     -17.507 -29.643  12.418  1.00 10.00      A   
ATOM   2333  C   ALA A 247     -19.893 -30.344  12.534  1.00 10.00      A   
ATOM   2334  O   ALA A 247     -20.865 -29.709  12.957  1.00 10.00      A   
ATOM   2335  N   GLU A 248     -19.708 -31.640  12.771  1.00 10.00      A   
ATOM   2336  HN  GLU A 248     -18.927 -32.090  12.384  1.00 10.00      A   
ATOM   2337  CA  GLU A 248     -20.630 -32.411  13.595  1.00 10.00      A   
ATOM   2338  CB  GLU A 248     -20.338 -33.911  13.462  1.00 10.00      A   
ATOM   2339  CG  GLU A 248     -21.199 -34.804  14.347  1.00 10.00      A   
ATOM   2340  CD  GLU A 248     -20.849 -36.276  14.226  1.00 10.00      A   
ATOM   2341  OE1 GLU A 248     -21.207 -36.898  13.205  1.00 10.00      A   
ATOM   2342  OE2 GLU A 248     -20.229 -36.828  15.155  1.00 10.00      A   
ATOM   2343  C   GLU A 248     -20.489 -31.978  15.049  1.00 10.00      A   
ATOM   2344  O   GLU A 248     -19.377 -31.708  15.509  1.00 10.00      A   
ATOM   2345  N   VAL A 249     -21.607 -31.900  15.761  1.00 10.00      A   
ATOM   2346  HN  VAL A 249     -22.465 -32.122  15.335  1.00 10.00      A   
ATOM   2347  CA  VAL A 249     -21.596 -31.496  17.161  1.00 10.00      A   
ATOM   2348  CB  VAL A 249     -23.012 -31.176  17.683  1.00 10.00      A   
ATOM   2349  CG1 VAL A 249     -22.942 -30.536  19.061  1.00 10.00      A   
ATOM   2350  CG2 VAL A 249     -23.740 -30.261  16.712  1.00 10.00      A   
ATOM   2351  C   VAL A 249     -20.960 -32.577  18.035  1.00 10.00      A   
ATOM   2352  O   VAL A 249     -21.610 -33.550  18.422  1.00 10.00      A   
ATOM   2353  N   ARG A 250     -19.676 -32.410  18.316  1.00 10.00      A   
ATOM   2354  HN  ARG A 250     -19.204 -31.631  17.945  1.00 10.00      A   
ATOM   2355  CA  ARG A 250     -18.941 -33.355  19.139  1.00 10.00      A   
ATOM   2356  CB  ARG A 250     -17.952 -34.149  18.290  1.00 10.00      A   
ATOM   2357  CG  ARG A 250     -18.611 -34.993  17.216  1.00 10.00      A   
ATOM   2358  CD  ARG A 250     -17.584 -35.683  16.339  1.00 10.00      A   
ATOM   2359  NE  ARG A 250     -16.871 -36.736  17.053  1.00 10.00      A   
ATOM   2360  HE  ARG A 250     -16.055 -36.478  17.544  1.00 10.00      A   
ATOM   2361  CZ  ARG A 250     -17.256 -38.013  17.073  1.00 10.00      A   
ATOM   2362  NH1 ARG A 250     -18.354 -38.391  16.419  1.00 10.00      A   
ATOM   2363 HH11 ARG A 250     -18.653 -39.392  16.433  1.00 10.00      A   
ATOM   2364 HH12 ARG A 250     -18.925 -37.687  15.885  1.00 10.00      A   
ATOM   2365  NH2 ARG A 250     -16.543 -38.909  17.746  1.00 10.00      A   
ATOM   2366 HH21 ARG A 250     -15.681 -38.618  18.260  1.00 10.00      A   
ATOM   2367 HH22 ARG A 250     -16.838 -39.910  17.769  1.00 10.00      A   
ATOM   2368  C   ARG A 250     -18.201 -32.638  20.261  1.00 10.00      A   
ATOM   2369  O   ARG A 250     -17.557 -31.608  20.033  1.00 10.00      A   
ATOM   2370  N   PRO A 251     -18.279 -33.178  21.483  1.00 10.00      A   
ATOM   2371  CA  PRO A 251     -17.618 -32.592  22.654  1.00 10.00      A   
ATOM   2372  CB  PRO A 251     -18.064 -33.488  23.815  1.00 10.00      A   
ATOM   2373  CG  PRO A 251     -19.265 -34.210  23.305  1.00 10.00      A   
ATOM   2374  CD  PRO A 251     -19.035 -34.390  21.836  1.00 10.00      A   
ATOM   2375  C   PRO A 251     -16.096 -32.609  22.522  1.00 10.00      A   
ATOM   2376  O   PRO A 251     -15.423 -31.670  22.938  1.00 10.00      A   
ATOM   2377  N   ASP A 252     -15.562 -33.669  21.916  1.00 10.00      A   
ATOM   2378  HN  ASP A 252     -16.151 -34.371  21.576  1.00 10.00      A   
ATOM   2379  CA  ASP A 252     -14.115 -33.796  21.740  1.00 10.00      A   
ATOM   2380  CB  ASP A 252     -13.714 -35.206  21.282  1.00 10.00      A   
ATOM   2381  CG  ASP A 252     -13.703 -35.392  19.781  1.00 10.00      A   
ATOM   2382  OD1 ASP A 252     -12.612 -35.595  19.215  1.00 10.00      A   
ATOM   2383  OD2 ASP A 252     -14.788 -35.363  19.162  1.00 10.00      A   
ATOM   2384  C   ASP A 252     -13.574 -32.716  20.806  1.00 10.00      A   
ATOM   2385  O   ASP A 252     -12.520 -32.131  21.060  1.00 10.00      A   
ATOM   2386  N   VAL A 253     -14.304 -32.448  19.730  1.00 10.00      A   
ATOM   2387  HN  VAL A 253     -15.112 -32.976  19.556  1.00 10.00      A   
ATOM   2388  CA  VAL A 253     -13.914 -31.411  18.781  1.00 10.00      A   
ATOM   2389  CB  VAL A 253     -14.790 -31.449  17.510  1.00 10.00      A   
ATOM   2390  CG1 VAL A 253     -14.323 -30.417  16.491  1.00 10.00      A   
ATOM   2391  CG2 VAL A 253     -14.771 -32.839  16.900  1.00 10.00      A   
ATOM   2392  C   VAL A 253     -14.052 -30.051  19.450  1.00 10.00      A   
ATOM   2393  O   VAL A 253     -13.238 -29.151  19.236  1.00 10.00      A   
ATOM   2394  N   TYR A 254     -15.080 -29.926  20.279  1.00 10.00      A   
ATOM   2395  HN  TYR A 254     -15.691 -30.688  20.399  1.00 10.00      A   
ATOM   2396  CA  TYR A 254     -15.339 -28.697  21.009  1.00 10.00      A   
ATOM   2397  CB  TYR A 254     -16.612 -28.851  21.850  1.00 10.00      A   
ATOM   2398  CG  TYR A 254     -17.221 -27.549  22.315  1.00 10.00      A   
ATOM   2399  CD1 TYR A 254     -18.395 -27.075  21.749  1.00 10.00      A   
ATOM   2400  CD2 TYR A 254     -16.625 -26.797  23.316  1.00 10.00      A   
ATOM   2401  CE1 TYR A 254     -18.960 -25.890  22.170  1.00 10.00      A   
ATOM   2402  CE2 TYR A 254     -17.184 -25.610  23.741  1.00 10.00      A   
ATOM   2403  CZ  TYR A 254     -18.351 -25.163  23.166  1.00 10.00      A   
ATOM   2404  OH  TYR A 254     -18.908 -23.982  23.589  1.00 10.00      A   
ATOM   2405  HH  TYR A 254     -19.791 -24.151  23.937  1.00 10.00      A   
ATOM   2406  C   TYR A 254     -14.155 -28.365  21.911  1.00 10.00      A   
ATOM   2407  O   TYR A 254     -13.564 -27.289  21.803  1.00 10.00      A   
ATOM   2408  N   SER A 255     -13.807 -29.302  22.786  1.00 10.00      A   
ATOM   2409  HN  SER A 255     -14.324 -30.142  22.823  1.00 10.00      A   
ATOM   2410  CA  SER A 255     -12.696 -29.118  23.708  1.00 10.00      A   
ATOM   2411  CB  SER A 255     -12.583 -30.322  24.642  1.00 10.00      A   
ATOM   2412  OG  SER A 255     -13.851 -30.650  25.190  1.00 10.00      A   
ATOM   2413  HG  SER A 255     -13.932 -31.611  25.266  1.00 10.00      A   
ATOM   2414  C   SER A 255     -11.385 -28.892  22.961  1.00 10.00      A   
ATOM   2415  O   SER A 255     -10.580 -28.054  23.360  1.00 10.00      A   
ATOM   2416  N   GLY A 256     -11.184 -29.628  21.869  1.00 10.00      A   
ATOM   2417  HN  GLY A 256     -11.867 -30.275  21.593  1.00 10.00      A   
ATOM   2418  CA  GLY A 256      -9.971 -29.485  21.087  1.00 10.00      A   
ATOM   2419  C   GLY A 256      -9.784 -28.072  20.576  1.00 10.00      A   
ATOM   2420  O   GLY A 256      -8.714 -27.481  20.739  1.00 10.00      A   
ATOM   2421  N   LEU A 257     -10.837 -27.518  19.984  1.00 10.00      A   
ATOM   2422  HN  LEU A 257     -11.670 -28.036  19.903  1.00 10.00      A   
ATOM   2423  CA  LEU A 257     -10.790 -26.163  19.450  1.00 10.00      A   
ATOM   2424  CB  LEU A 257     -12.059 -25.854  18.645  1.00 10.00      A   
ATOM   2425  CG  LEU A 257     -11.965 -26.026  17.124  1.00 10.00      A   
ATOM   2426  CD1 LEU A 257     -10.841 -25.176  16.551  1.00 10.00      A   
ATOM   2427  CD2 LEU A 257     -11.787 -27.488  16.742  1.00 10.00      A   
ATOM   2428  C   LEU A 257     -10.601 -25.134  20.563  1.00 10.00      A   
ATOM   2429  O   LEU A 257      -9.751 -24.249  20.462  1.00 10.00      A   
ATOM   2430  N   SER A 258     -11.374 -25.273  21.635  1.00 10.00      A   
ATOM   2431  HN  SER A 258     -12.012 -26.019  21.671  1.00 10.00      A   
ATOM   2432  CA  SER A 258     -11.302 -24.349  22.763  1.00 10.00      A   
ATOM   2433  CB  SER A 258     -12.383 -24.677  23.794  1.00 10.00      A   
ATOM   2434  OG  SER A 258     -13.671 -24.698  23.198  1.00 10.00      A   
ATOM   2435  HG  SER A 258     -13.645 -24.228  22.359  1.00 10.00      A   
ATOM   2436  C   SER A 258      -9.919 -24.332  23.423  1.00 10.00      A   
ATOM   2437  O   SER A 258      -9.411 -23.270  23.786  1.00 10.00      A   
ATOM   2438  N   VAL A 259      -9.312 -25.504  23.579  1.00 10.00      A   
ATOM   2439  HN  VAL A 259      -9.765 -26.324  23.273  1.00 10.00      A   
ATOM   2440  CA  VAL A 259      -7.989 -25.604  24.197  1.00 10.00      A   
ATOM   2441  CB  VAL A 259      -7.642 -27.063  24.586  1.00 10.00      A   
ATOM   2442  CG1 VAL A 259      -6.187 -27.186  25.021  1.00 10.00      A   
ATOM   2443  CG2 VAL A 259      -8.563 -27.545  25.696  1.00 10.00      A   
ATOM   2444  C   VAL A 259      -6.915 -25.029  23.274  1.00 10.00      A   
ATOM   2445  O   VAL A 259      -5.983 -24.370  23.727  1.00 10.00      A   
ATOM   2446  N   ALA A 260      -7.063 -25.266  21.980  1.00 10.00      A   
ATOM   2447  HN  ALA A 260      -7.829 -25.798  21.673  1.00 10.00      A   
ATOM   2448  CA  ALA A 260      -6.108 -24.767  21.001  1.00 10.00      A   
ATOM   2449  CB  ALA A 260      -6.351 -25.420  19.649  1.00 10.00      A   
ATOM   2450  C   ALA A 260      -6.174 -23.248  20.886  1.00 10.00      A   
ATOM   2451  O   ALA A 260      -5.145 -22.576  20.846  1.00 10.00      A   
ATOM   2452  N   LEU A 261      -7.393 -22.717  20.857  1.00 10.00      A   
ATOM   2453  HN  LEU A 261      -8.174 -23.311  20.912  1.00 10.00      A   
ATOM   2454  CA  LEU A 261      -7.607 -21.277  20.736  1.00 10.00      A   
ATOM   2455  CB  LEU A 261      -9.085 -20.968  20.480  1.00 10.00      A   
ATOM   2456  CG  LEU A 261      -9.569 -21.138  19.039  1.00 10.00      A   
ATOM   2457  CD1 LEU A 261     -11.071 -21.363  19.000  1.00 10.00      A   
ATOM   2458  CD2 LEU A 261      -9.185 -19.928  18.202  1.00 10.00      A   
ATOM   2459  C   LEU A 261      -7.110 -20.514  21.960  1.00 10.00      A   
ATOM   2460  O   LEU A 261      -6.651 -19.376  21.847  1.00 10.00      A   
ATOM   2461  N   SER A 262      -7.189 -21.140  23.130  1.00 10.00      A   
ATOM   2462  HN  SER A 262      -7.548 -22.051  23.166  1.00 10.00      A   
ATOM   2463  CA  SER A 262      -6.747 -20.495  24.361  1.00 10.00      A   
ATOM   2464  CB  SER A 262      -7.331 -21.197  25.590  1.00 10.00      A   
ATOM   2465  OG  SER A 262      -7.405 -22.598  25.395  1.00 10.00      A   
ATOM   2466  HG  SER A 262      -8.206 -22.810  24.896  1.00 10.00      A   
ATOM   2467  C   SER A 262      -5.222 -20.421  24.446  1.00 10.00      A   
ATOM   2468  O   SER A 262      -4.674 -19.646  25.230  1.00 10.00      A   
ATOM   2469  N   GLY A 263      -4.546 -21.211  23.619  1.00 10.00      A   
ATOM   2470  HN  GLY A 263      -5.038 -21.788  22.999  1.00 10.00      A   
ATOM   2471  CA  GLY A 263      -3.095 -21.221  23.617  1.00 10.00      A   
ATOM   2472  C   GLY A 263      -2.520 -20.042  22.860  1.00 10.00      A   
ATOM   2473  O   GLY A 263      -1.400 -19.606  23.127  1.00 10.00      A   
ATOM   2474  N   CYS A 264      -3.288 -19.518  21.917  1.00 10.00      A   
ATOM   2475  HN  CYS A 264      -4.174 -19.904  21.748  1.00 10.00      A   
ATOM   2476  CA  CYS A 264      -2.850 -18.384  21.124  1.00 10.00      A   
ATOM   2477  CB  CYS A 264      -3.452 -18.456  19.719  1.00 10.00      A   
ATOM   2478  SG  CYS A 264      -3.371 -20.096  18.955  1.00 10.00      A   
ATOM   2479  HG  CYS A 264      -2.433 -20.071  18.017  1.00 10.00      A   
ATOM   2480  C   CYS A 264      -3.221 -17.070  21.811  1.00 10.00      A   
ATOM   2481  O   CYS A 264      -4.330 -16.553  21.648  1.00 10.00      A   
ATOM   2482  N   LYS A 265      -2.294 -16.543  22.600  1.00 10.00      A   
ATOM   2483  HN  LYS A 265      -1.434 -17.009  22.704  1.00 10.00      A   
ATOM   2484  CA  LYS A 265      -2.519 -15.297  23.325  1.00 10.00      A   
ATOM   2485  CB  LYS A 265      -1.680 -15.249  24.603  1.00 10.00      A   
ATOM   2486  CG  LYS A 265      -2.484 -15.434  25.877  1.00 10.00      A   
ATOM   2487  CD  LYS A 265      -2.961 -16.868  26.030  1.00 10.00      A   
ATOM   2488  CE  LYS A 265      -3.809 -17.022  27.280  1.00 10.00      A   
ATOM   2489  NZ  LYS A 265      -4.091 -18.444  27.591  1.00 10.00      A   
ATOM   2490  HZ1 LYS A 265      -3.221 -18.925  27.886  1.00 10.00      A   
ATOM   2491  HZ2 LYS A 265      -4.471 -18.927  26.748  1.00 10.00      A   
ATOM   2492  HZ3 LYS A 265      -4.788 -18.512  28.357  1.00 10.00      A   
ATOM   2493  C   LYS A 265      -2.212 -14.082  22.461  1.00 10.00      A   
ATOM   2494  O   LYS A 265      -2.507 -12.953  22.842  1.00 10.00      A   
ATOM   2495  N   GLU A 266      -1.616 -14.314  21.300  1.00 10.00      A   
ATOM   2496  HN  GLU A 266      -1.387 -15.234  21.057  1.00 10.00      A   
ATOM   2497  CA  GLU A 266      -1.272 -13.224  20.391  1.00 10.00      A   
ATOM   2498  CB  GLU A 266      -0.095 -13.616  19.492  1.00 10.00      A   
ATOM   2499  CG  GLU A 266       1.111 -14.171  20.232  1.00 10.00      A   
ATOM   2500  CD  GLU A 266       1.500 -13.335  21.431  1.00 10.00      A   
ATOM   2501  OE1 GLU A 266       1.725 -13.920  22.510  1.00 10.00      A   
ATOM   2502  OE2 GLU A 266       1.573 -12.090  21.305  1.00 10.00      A   
ATOM   2503  C   GLU A 266      -2.462 -12.818  19.525  1.00 10.00      A   
ATOM   2504  O   GLU A 266      -2.437 -11.775  18.874  1.00 10.00      A   
ATOM   2505  N   LEU A 267      -3.506 -13.641  19.530  1.00 10.00      A   
ATOM   2506  HN  LEU A 267      -3.474 -14.448  20.078  1.00 10.00      A   
ATOM   2507  CA  LEU A 267      -4.697 -13.378  18.732  1.00 10.00      A   
ATOM   2508  CB  LEU A 267      -5.719 -14.504  18.889  1.00 10.00      A   
ATOM   2509  CG  LEU A 267      -5.449 -15.775  18.077  1.00 10.00      A   
ATOM   2510  CD1 LEU A 267      -6.473 -16.851  18.402  1.00 10.00      A   
ATOM   2511  CD2 LEU A 267      -5.443 -15.468  16.587  1.00 10.00      A   
ATOM   2512  C   LEU A 267      -5.329 -12.027  19.055  1.00 10.00      A   
ATOM   2513  O   LEU A 267      -5.580 -11.707  20.216  1.00 10.00      A   
ATOM   2514  N   ARG A 268      -5.555 -11.234  18.020  1.00 10.00      A   
ATOM   2515  HN  ARG A 268      -5.288 -11.544  17.123  1.00 10.00      A   
ATOM   2516  CA  ARG A 268      -6.165  -9.917  18.159  1.00 10.00      A   
ATOM   2517  CB  ARG A 268      -5.117  -8.815  17.948  1.00 10.00      A   
ATOM   2518  CG  ARG A 268      -3.972  -8.804  18.949  1.00 10.00      A   
ATOM   2519  CD  ARG A 268      -4.448  -8.463  20.354  1.00 10.00      A   
ATOM   2520  NE  ARG A 268      -3.330  -8.378  21.293  1.00 10.00      A   
ATOM   2521  HE  ARG A 268      -2.933  -7.489  21.436  1.00 10.00      A   
ATOM   2522  CZ  ARG A 268      -2.833  -9.419  21.963  1.00 10.00      A   
ATOM   2523  NH1 ARG A 268      -3.363 -10.626  21.808  1.00 10.00      A   
ATOM   2524 HH11 ARG A 268      -4.169 -10.764  21.158  1.00 10.00      A   
ATOM   2525 HH12 ARG A 268      -2.973 -11.443  22.331  1.00 10.00      A   
ATOM   2526  NH2 ARG A 268      -1.799  -9.252  22.781  1.00 10.00      A   
ATOM   2527 HH21 ARG A 268      -1.407 -10.066  23.299  1.00 10.00      A   
ATOM   2528 HH22 ARG A 268      -1.374  -8.302  22.910  1.00 10.00      A   
ATOM   2529  C   ARG A 268      -7.274  -9.738  17.123  1.00 10.00      A   
ATOM   2530  O   ARG A 268      -8.217  -8.974  17.333  1.00 10.00      A   
ATOM   2531  N   CYS A 269      -7.162 -10.451  16.009  1.00 10.00      A   
ATOM   2532  HN  CYS A 269      -6.409 -11.069  15.908  1.00 10.00      A   
ATOM   2533  CA  CYS A 269      -8.139 -10.344  14.931  1.00 10.00      A   
ATOM   2534  CB  CYS A 269      -7.536  -9.576  13.749  1.00 10.00      A   
ATOM   2535  SG  CYS A 269      -8.593  -9.465  12.285  1.00 10.00      A   
ATOM   2536  HG  CYS A 269      -7.870  -8.935  11.310  1.00 10.00      A   
ATOM   2537  C   CYS A 269      -8.640 -11.710  14.470  1.00 10.00      A   
ATOM   2538  O   CYS A 269      -7.864 -12.660  14.342  1.00 10.00      A   
ATOM   2539  N   LEU A 270      -9.942 -11.797  14.234  1.00 10.00      A   
ATOM   2540  HN  LEU A 270     -10.505 -11.000  14.371  1.00 10.00      A   
ATOM   2541  CA  LEU A 270     -10.571 -13.026  13.770  1.00 10.00      A   
ATOM   2542  CB  LEU A 270     -11.380 -13.680  14.892  1.00 10.00      A   
ATOM   2543  CG  LEU A 270     -10.586 -14.396  15.987  1.00 10.00      A   
ATOM   2544  CD1 LEU A 270     -11.520 -14.879  17.086  1.00 10.00      A   
ATOM   2545  CD2 LEU A 270      -9.802 -15.563  15.408  1.00 10.00      A   
ATOM   2546  C   LEU A 270     -11.474 -12.720  12.582  1.00 10.00      A   
ATOM   2547  O   LEU A 270     -12.242 -11.756  12.612  1.00 10.00      A   
ATOM   2548  N   SER A 271     -11.366 -13.520  11.528  1.00 10.00      A   
ATOM   2549  HN  SER A 271     -10.729 -14.271  11.555  1.00 10.00      A   
ATOM   2550  CA  SER A 271     -12.172 -13.312  10.326  1.00 10.00      A   
ATOM   2551  CB  SER A 271     -11.397 -12.452   9.324  1.00 10.00      A   
ATOM   2552  OG  SER A 271     -11.028 -11.209   9.898  1.00 10.00      A   
ATOM   2553  HG  SER A 271     -11.259 -11.213  10.835  1.00 10.00      A   
ATOM   2554  C   SER A 271     -12.563 -14.637   9.674  1.00 10.00      A   
ATOM   2555  O   SER A 271     -11.953 -15.672   9.937  1.00 10.00      A   
ATOM   2556  N   GLY A 272     -13.585 -14.595   8.823  1.00 10.00      A   
ATOM   2557  HN  GLY A 272     -14.052 -13.746   8.676  1.00 10.00      A   
ATOM   2558  CA  GLY A 272     -14.036 -15.791   8.137  1.00 10.00      A   
ATOM   2559  C   GLY A 272     -15.270 -16.384   8.781  1.00 10.00      A   
ATOM   2560  O   GLY A 272     -16.339 -15.774   8.750  1.00 10.00      A   
ATOM   2561  N   PHE A 273     -15.115 -17.575   9.356  1.00 10.00      A   
ATOM   2562  HN  PHE A 273     -14.236 -18.005   9.309  1.00 10.00      A   
ATOM   2563  CA  PHE A 273     -16.206 -18.274  10.037  1.00 10.00      A   
ATOM   2564  CB  PHE A 273     -16.756 -17.459  11.219  1.00 10.00      A   
ATOM   2565  CG  PHE A 273     -15.729 -17.089  12.255  1.00 10.00      A   
ATOM   2566  CD1 PHE A 273     -15.073 -15.871  12.195  1.00 10.00      A   
ATOM   2567  CD2 PHE A 273     -15.421 -17.957  13.289  1.00 10.00      A   
ATOM   2568  CE1 PHE A 273     -14.132 -15.527  13.143  1.00 10.00      A   
ATOM   2569  CE2 PHE A 273     -14.480 -17.619  14.241  1.00 10.00      A   
ATOM   2570  CZ  PHE A 273     -13.834 -16.402  14.166  1.00 10.00      A   
ATOM   2571  C   PHE A 273     -17.328 -18.658   9.074  1.00 10.00      A   
ATOM   2572  O   PHE A 273     -18.503 -18.387   9.328  1.00 10.00      A   
ATOM   2573  N   TRP A 274     -16.962 -19.294   7.968  1.00 10.00      A   
ATOM   2574  HN  TRP A 274     -16.014 -19.496   7.822  1.00 10.00      A   
ATOM   2575  CA  TRP A 274     -17.944 -19.721   6.978  1.00 10.00      A   
ATOM   2576  CB  TRP A 274     -17.266 -20.156   5.676  1.00 10.00      A   
ATOM   2577  CG  TRP A 274     -16.783 -19.023   4.826  1.00 10.00      A   
ATOM   2578  CD1 TRP A 274     -17.543 -18.201   4.049  1.00 10.00      A   
ATOM   2579  CD2 TRP A 274     -15.428 -18.594   4.656  1.00 10.00      A   
ATOM   2580  NE1 TRP A 274     -16.745 -17.281   3.414  1.00 10.00      A   
ATOM   2581  HE1 TRP A 274     -17.057 -16.582   2.802  1.00 10.00      A   
ATOM   2582  CE2 TRP A 274     -15.444 -17.502   3.769  1.00 10.00      A   
ATOM   2583  CE3 TRP A 274     -14.204 -19.026   5.172  1.00 10.00      A   
ATOM   2584  CZ2 TRP A 274     -14.285 -16.837   3.384  1.00 10.00      A   
ATOM   2585  CZ3 TRP A 274     -13.055 -18.368   4.787  1.00 10.00      A   
ATOM   2586  CH2 TRP A 274     -13.102 -17.285   3.903  1.00 10.00      A   
ATOM   2587  C   TRP A 274     -18.769 -20.874   7.530  1.00 10.00      A   
ATOM   2588  O   TRP A 274     -18.209 -21.836   8.065  1.00 10.00      A   
ATOM   2589  N   ASP A 275     -20.091 -20.765   7.406  1.00 10.00      A   
ATOM   2590  HN  ASP A 275     -20.461 -19.962   6.981  1.00 10.00      A   
ATOM   2591  CA  ASP A 275     -21.013 -21.797   7.886  1.00 10.00      A   
ATOM   2592  CB  ASP A 275     -20.784 -23.141   7.176  1.00 10.00      A   
ATOM   2593  CG  ASP A 275     -20.788 -23.040   5.664  1.00 10.00      A   
ATOM   2594  OD1 ASP A 275     -21.881 -23.044   5.062  1.00 10.00      A   
ATOM   2595  OD2 ASP A 275     -19.695 -22.974   5.062  1.00 10.00      A   
ATOM   2596  C   ASP A 275     -20.879 -21.969   9.394  1.00 10.00      A   
ATOM   2597  O   ASP A 275     -21.033 -23.069   9.924  1.00 10.00      A   
ATOM   2598  N   ALA A 276     -20.602 -20.857  10.071  1.00 10.00      A   
ATOM   2599  HN  ALA A 276     -20.496 -20.019   9.573  1.00 10.00      A   
ATOM   2600  CA  ALA A 276     -20.431 -20.837  11.520  1.00 10.00      A   
ATOM   2601  CB  ALA A 276     -20.213 -19.416  12.007  1.00 10.00      A   
ATOM   2602  C   ALA A 276     -21.607 -21.467  12.257  1.00 10.00      A   
ATOM   2603  O   ALA A 276     -22.732 -20.956  12.214  1.00 10.00      A   
ATOM   2604  N   VAL A 277     -21.343 -22.588  12.910  1.00 10.00      A   
ATOM   2605  HN  VAL A 277     -20.437 -22.965  12.864  1.00 10.00      A   
ATOM   2606  CA  VAL A 277     -22.359 -23.285  13.680  1.00 10.00      A   
ATOM   2607  CB  VAL A 277     -22.052 -24.796  13.791  1.00 10.00      A   
ATOM   2608  CG1 VAL A 277     -23.148 -25.519  14.561  1.00 10.00      A   
ATOM   2609  CG2 VAL A 277     -21.881 -25.410  12.411  1.00 10.00      A   
ATOM   2610  C   VAL A 277     -22.441 -22.676  15.078  1.00 10.00      A   
ATOM   2611  O   VAL A 277     -21.430 -22.592  15.781  1.00 10.00      A   
ATOM   2612  N   PRO A 278     -23.642 -22.240  15.496  1.00 10.00      A   
ATOM   2613  CA  PRO A 278     -23.855 -21.622  16.813  1.00 10.00      A   
ATOM   2614  CB  PRO A 278     -25.375 -21.458  16.890  1.00 10.00      A   
ATOM   2615  CG  PRO A 278     -25.806 -21.379  15.469  1.00 10.00      A   
ATOM   2616  CD  PRO A 278     -24.891 -22.298  14.714  1.00 10.00      A   
ATOM   2617  C   PRO A 278     -23.359 -22.491  17.967  1.00 10.00      A   
ATOM   2618  O   PRO A 278     -22.955 -21.976  19.011  1.00 10.00      A   
ATOM   2619  N   ALA A 279     -23.373 -23.803  17.765  1.00 10.00      A   
ATOM   2620  HN  ALA A 279     -23.697 -24.147  16.905  1.00 10.00      A   
ATOM   2621  CA  ALA A 279     -22.931 -24.745  18.789  1.00 10.00      A   
ATOM   2622  CB  ALA A 279     -23.443 -26.147  18.484  1.00 10.00      A   
ATOM   2623  C   ALA A 279     -21.410 -24.750  18.965  1.00 10.00      A   
ATOM   2624  O   ALA A 279     -20.893 -25.386  19.876  1.00 10.00      A   
ATOM   2625  N   TYR A 280     -20.694 -24.048  18.095  1.00 10.00      A   
ATOM   2626  HN  TYR A 280     -21.150 -23.565  17.370  1.00 10.00      A   
ATOM   2627  CA  TYR A 280     -19.238 -23.988  18.186  1.00 10.00      A   
ATOM   2628  CB  TYR A 280     -18.594 -24.679  16.981  1.00 10.00      A   
ATOM   2629  CG  TYR A 280     -18.432 -26.171  17.159  1.00 10.00      A   
ATOM   2630  CD1 TYR A 280     -19.285 -27.064  16.528  1.00 10.00      A   
ATOM   2631  CD2 TYR A 280     -17.423 -26.685  17.963  1.00 10.00      A   
ATOM   2632  CE1 TYR A 280     -19.142 -28.430  16.694  1.00 10.00      A   
ATOM   2633  CE2 TYR A 280     -17.270 -28.047  18.133  1.00 10.00      A   
ATOM   2634  CZ  TYR A 280     -18.132 -28.915  17.497  1.00 10.00      A   
ATOM   2635  OH  TYR A 280     -17.983 -30.275  17.666  1.00 10.00      A   
ATOM   2636  HH  TYR A 280     -17.742 -30.464  18.583  1.00 10.00      A   
ATOM   2637  C   TYR A 280     -18.745 -22.549  18.308  1.00 10.00      A   
ATOM   2638  O   TYR A 280     -17.546 -22.276  18.221  1.00 10.00      A   
ATOM   2639  N   LEU A 281     -19.678 -21.637  18.540  1.00 10.00      A   
ATOM   2640  HN  LEU A 281     -20.609 -21.927  18.640  1.00 10.00      A   
ATOM   2641  CA  LEU A 281     -19.358 -20.215  18.669  1.00 10.00      A   
ATOM   2642  CB  LEU A 281     -20.617 -19.346  18.579  1.00 10.00      A   
ATOM   2643  CG  LEU A 281     -21.333 -19.319  17.226  1.00 10.00      A   
ATOM   2644  CD1 LEU A 281     -22.490 -18.330  17.253  1.00 10.00      A   
ATOM   2645  CD2 LEU A 281     -20.360 -18.983  16.106  1.00 10.00      A   
ATOM   2646  C   LEU A 281     -18.547 -19.871  19.931  1.00 10.00      A   
ATOM   2647  O   LEU A 281     -17.558 -19.139  19.836  1.00 10.00      A   
ATOM   2648  N   PRO A 282     -18.934 -20.385  21.128  1.00 10.00      A   
ATOM   2649  CA  PRO A 282     -18.226 -20.089  22.392  1.00 10.00      A   
ATOM   2650  CB  PRO A 282     -19.077 -20.776  23.469  1.00 10.00      A   
ATOM   2651  CG  PRO A 282     -20.395 -21.018  22.819  1.00 10.00      A   
ATOM   2652  CD  PRO A 282     -20.093 -21.264  21.373  1.00 10.00      A   
ATOM   2653  C   PRO A 282     -16.780 -20.593  22.452  1.00 10.00      A   
ATOM   2654  O   PRO A 282     -16.116 -20.469  23.481  1.00 10.00      A   
ATOM   2655  N   ALA A 283     -16.289 -21.145  21.351  1.00 10.00      A   
ATOM   2656  HN  ALA A 283     -16.859 -21.218  20.559  1.00 10.00      A   
ATOM   2657  CA  ALA A 283     -14.924 -21.647  21.295  1.00 10.00      A   
ATOM   2658  CB  ALA A 283     -14.705 -22.437  20.015  1.00 10.00      A   
ATOM   2659  C   ALA A 283     -13.924 -20.499  21.382  1.00 10.00      A   
ATOM   2660  O   ALA A 283     -12.793 -20.685  21.824  1.00 10.00      A   
ATOM   2661  N   VAL A 284     -14.361 -19.313  20.972  1.00 10.00      A   
ATOM   2662  HN  VAL A 284     -15.282 -19.235  20.640  1.00 10.00      A   
ATOM   2663  CA  VAL A 284     -13.507 -18.126  20.987  1.00 10.00      A   
ATOM   2664  CB  VAL A 284     -13.731 -17.247  19.737  1.00 10.00      A   
ATOM   2665  CG1 VAL A 284     -13.381 -18.018  18.474  1.00 10.00      A   
ATOM   2666  CG2 VAL A 284     -15.167 -16.740  19.679  1.00 10.00      A   
ATOM   2667  C   VAL A 284     -13.713 -17.278  22.243  1.00 10.00      A   
ATOM   2668  O   VAL A 284     -13.267 -16.131  22.306  1.00 10.00      A   
ATOM   2669  N   TYR A 285     -14.366 -17.846  23.253  1.00 10.00      A   
ATOM   2670  HN  TYR A 285     -14.677 -18.772  23.161  1.00 10.00      A   
ATOM   2671  CA  TYR A 285     -14.621 -17.127  24.502  1.00 10.00      A   
ATOM   2672  CB  TYR A 285     -15.533 -17.937  25.427  1.00 10.00      A   
ATOM   2673  CG  TYR A 285     -17.011 -17.658  25.250  1.00 10.00      A   
ATOM   2674  CD1 TYR A 285     -17.467 -16.777  24.276  1.00 10.00      A   
ATOM   2675  CD2 TYR A 285     -17.952 -18.272  26.066  1.00 10.00      A   
ATOM   2676  CE1 TYR A 285     -18.816 -16.516  24.123  1.00 10.00      A   
ATOM   2677  CE2 TYR A 285     -19.301 -18.020  25.918  1.00 10.00      A   
ATOM   2678  CZ  TYR A 285     -19.730 -17.143  24.946  1.00 10.00      A   
ATOM   2679  OH  TYR A 285     -21.074 -16.882  24.806  1.00 10.00      A   
ATOM   2680  HH  TYR A 285     -21.378 -16.369  25.564  1.00 10.00      A   
ATOM   2681  C   TYR A 285     -13.317 -16.776  25.215  1.00 10.00      A   
ATOM   2682  O   TYR A 285     -13.242 -15.798  25.954  1.00 10.00      A   
ATOM   2683  N   SER A 286     -12.291 -17.575  24.985  1.00 10.00      A   
ATOM   2684  HN  SER A 286     -12.416 -18.357  24.407  1.00 10.00      A   
ATOM   2685  CA  SER A 286     -10.992 -17.340  25.589  1.00 10.00      A   
ATOM   2686  CB  SER A 286     -10.323 -18.674  25.912  1.00 10.00      A   
ATOM   2687  OG  SER A 286     -11.234 -19.550  26.553  1.00 10.00      A   
ATOM   2688  HG  SER A 286     -12.135 -19.311  26.303  1.00 10.00      A   
ATOM   2689  C   SER A 286     -10.107 -16.511  24.662  1.00 10.00      A   
ATOM   2690  O   SER A 286      -8.896 -16.413  24.863  1.00 10.00      A   
ATOM   2691  N   VAL A 287     -10.722 -15.924  23.638  1.00 10.00      A   
ATOM   2692  HN  VAL A 287     -11.689 -16.052  23.527  1.00 10.00      A   
ATOM   2693  CA  VAL A 287      -9.994 -15.114  22.670  1.00 10.00      A   
ATOM   2694  CB  VAL A 287     -10.017 -15.761  21.269  1.00 10.00      A   
ATOM   2695  CG1 VAL A 287      -9.180 -14.956  20.291  1.00 10.00      A   
ATOM   2696  CG2 VAL A 287      -9.535 -17.203  21.326  1.00 10.00      A   
ATOM   2697  C   VAL A 287     -10.582 -13.703  22.574  1.00 10.00      A   
ATOM   2698  O   VAL A 287      -9.853 -12.729  22.383  1.00 10.00      A   
ATOM   2699  N   CYS A 288     -11.899 -13.597  22.731  1.00 10.00      A   
ATOM   2700  HN  CYS A 288     -12.427 -14.407  22.895  1.00 10.00      A   
ATOM   2701  CA  CYS A 288     -12.592 -12.315  22.652  1.00 10.00      A   
ATOM   2702  CB  CYS A 288     -14.101 -12.526  22.755  1.00 10.00      A   
ATOM   2703  SG  CYS A 288     -14.598 -13.683  24.050  1.00 10.00      A   
ATOM   2704  HG  CYS A 288     -14.533 -13.035  25.205  1.00 10.00      A   
ATOM   2705  C   CYS A 288     -12.105 -11.313  23.703  1.00 10.00      A   
ATOM   2706  O   CYS A 288     -12.340 -10.110  23.581  1.00 10.00      A   
ATOM   2707  N   SER A 289     -11.409 -11.810  24.720  1.00 10.00      A   
ATOM   2708  HN  SER A 289     -11.243 -12.779  24.761  1.00 10.00      A   
ATOM   2709  CA  SER A 289     -10.881 -10.971  25.785  1.00 10.00      A   
ATOM   2710  CB  SER A 289     -10.306 -11.877  26.866  1.00 10.00      A   
ATOM   2711  OG  SER A 289     -10.277 -13.223  26.405  1.00 10.00      A   
ATOM   2712  HG  SER A 289     -10.422 -13.817  27.152  1.00 10.00      A   
ATOM   2713  C   SER A 289      -9.797 -10.022  25.263  1.00 10.00      A   
ATOM   2714  O   SER A 289      -9.452  -9.030  25.913  1.00 10.00      A   
ATOM   2715  N   ARG A 290      -9.261 -10.334  24.092  1.00 10.00      A   
ATOM   2716  HN  ARG A 290      -9.571 -11.141  23.622  1.00 10.00      A   
ATOM   2717  CA  ARG A 290      -8.225  -9.516  23.487  1.00 10.00      A   
ATOM   2718  CB  ARG A 290      -6.869 -10.213  23.603  1.00 10.00      A   
ATOM   2719  CG  ARG A 290      -6.865 -11.643  23.095  1.00 10.00      A   
ATOM   2720  CD  ARG A 290      -5.664 -12.412  23.619  1.00 10.00      A   
ATOM   2721  NE  ARG A 290      -5.718 -13.821  23.243  1.00 10.00      A   
ATOM   2722  HE  ARG A 290      -5.259 -14.082  22.414  1.00 10.00      A   
ATOM   2723  CZ  ARG A 290      -6.351 -14.757  23.952  1.00 10.00      A   
ATOM   2724  NH1 ARG A 290      -6.977 -14.434  25.080  1.00 10.00      A   
ATOM   2725 HH11 ARG A 290      -7.479 -15.165  25.631  1.00 10.00      A   
ATOM   2726 HH12 ARG A 290      -6.968 -13.448  25.421  1.00 10.00      A   
ATOM   2727  NH2 ARG A 290      -6.354 -16.017  23.531  1.00 10.00      A   
ATOM   2728 HH21 ARG A 290      -6.854 -16.754  24.080  1.00 10.00      A   
ATOM   2729 HH22 ARG A 290      -5.856 -16.282  22.647  1.00 10.00      A   
ATOM   2730  C   ARG A 290      -8.556  -9.229  22.027  1.00 10.00      A   
ATOM   2731  O   ARG A 290      -7.701  -8.795  21.254  1.00 10.00      A   
ATOM   2732  N   LEU A 291      -9.811  -9.452  21.663  1.00 10.00      A   
ATOM   2733  HN  LEU A 291     -10.457  -9.760  22.334  1.00 10.00      A   
ATOM   2734  CA  LEU A 291     -10.257  -9.222  20.297  1.00 10.00      A   
ATOM   2735  CB  LEU A 291     -11.608  -9.892  20.032  1.00 10.00      A   
ATOM   2736  CG  LEU A 291     -11.561 -11.304  19.438  1.00 10.00      A   
ATOM   2737  CD1 LEU A 291     -12.966 -11.791  19.121  1.00 10.00      A   
ATOM   2738  CD2 LEU A 291     -10.691 -11.336  18.190  1.00 10.00      A   
ATOM   2739  C   LEU A 291     -10.338  -7.735  19.990  1.00 10.00      A   
ATOM   2740  O   LEU A 291     -10.870  -6.958  20.780  1.00 10.00      A   
ATOM   2741  N   THR A 292      -9.784  -7.350  18.850  1.00 10.00      A   
ATOM   2742  HN  THR A 292      -9.348  -8.024  18.279  1.00 10.00      A   
ATOM   2743  CA  THR A 292      -9.789  -5.963  18.417  1.00 10.00      A   
ATOM   2744  CB  THR A 292      -8.347  -5.466  18.218  1.00 10.00      A   
ATOM   2745  OG1 THR A 292      -7.515  -6.039  19.240  1.00 10.00      A   
ATOM   2746  HG1 THR A 292      -7.898  -6.879  19.522  1.00 10.00      A   
ATOM   2747  CG2 THR A 292      -8.283  -3.950  18.311  1.00 10.00      A   
ATOM   2748  C   THR A 292     -10.555  -5.836  17.103  1.00 10.00      A   
ATOM   2749  O   THR A 292     -11.310  -4.883  16.893  1.00 10.00      A   
ATOM   2750  N   THR A 293     -10.359  -6.812  16.229  1.00 10.00      A   
ATOM   2751  HN  THR A 293      -9.740  -7.539  16.454  1.00 10.00      A   
ATOM   2752  CA  THR A 293     -11.022  -6.834  14.936  1.00 10.00      A   
ATOM   2753  CB  THR A 293      -9.997  -6.701  13.792  1.00 10.00      A   
ATOM   2754  OG1 THR A 293      -9.131  -5.587  14.060  1.00 10.00      A   
ATOM   2755  HG1 THR A 293      -8.254  -5.767  13.702  1.00 10.00      A   
ATOM   2756  CG2 THR A 293     -10.701  -6.484  12.460  1.00 10.00      A   
ATOM   2757  C   THR A 293     -11.798  -8.140  14.774  1.00 10.00      A   
ATOM   2758  O   THR A 293     -11.240  -9.227  14.942  1.00 10.00      A   
ATOM   2759  N   LEU A 294     -13.080  -8.035  14.461  1.00 10.00      A   
ATOM   2760  HN  LEU A 294     -13.476  -7.142  14.338  1.00 10.00      A   
ATOM   2761  CA  LEU A 294     -13.916  -9.212  14.296  1.00 10.00      A   
ATOM   2762  CB  LEU A 294     -14.864  -9.350  15.492  1.00 10.00      A   
ATOM   2763  CG  LEU A 294     -15.701 -10.629  15.562  1.00 10.00      A   
ATOM   2764  CD1 LEU A 294     -14.807 -11.858  15.601  1.00 10.00      A   
ATOM   2765  CD2 LEU A 294     -16.611 -10.593  16.778  1.00 10.00      A   
ATOM   2766  C   LEU A 294     -14.715  -9.151  12.994  1.00 10.00      A   
ATOM   2767  O   LEU A 294     -15.493  -8.221  12.769  1.00 10.00      A   
ATOM   2768  N   ASN A 295     -14.490 -10.130  12.129  1.00 10.00      A   
ATOM   2769  HN  ASN A 295     -13.826 -10.817  12.351  1.00 10.00      A   
ATOM   2770  CA  ASN A 295     -15.196 -10.221  10.854  1.00 10.00      A   
ATOM   2771  CB  ASN A 295     -14.208 -10.318   9.680  1.00 10.00      A   
ATOM   2772  CG  ASN A 295     -14.875 -10.385   8.307  1.00 10.00      A   
ATOM   2773  OD1 ASN A 295     -16.003 -10.858   8.158  1.00 10.00      A   
ATOM   2774  ND2 ASN A 295     -14.174  -9.918   7.286  1.00 10.00      A   
ATOM   2775 HD21 ASN A 295     -13.279  -9.554   7.460  1.00 10.00      A   
ATOM   2776 HD22 ASN A 295     -14.577  -9.958   6.390  1.00 10.00      A   
ATOM   2777  C   ASN A 295     -16.110 -11.438  10.872  1.00 10.00      A   
ATOM   2778  O   ASN A 295     -15.641 -12.576  10.885  1.00 10.00      A   
ATOM   2779  N   LEU A 296     -17.409 -11.190  10.882  1.00 10.00      A   
ATOM   2780  HN  LEU A 296     -17.716 -10.254  10.860  1.00 10.00      A   
ATOM   2781  CA  LEU A 296     -18.401 -12.253  10.910  1.00 10.00      A   
ATOM   2782  CB  LEU A 296     -19.100 -12.280  12.275  1.00 10.00      A   
ATOM   2783  CG  LEU A 296     -18.283 -12.833  13.446  1.00 10.00      A   
ATOM   2784  CD1 LEU A 296     -19.036 -12.648  14.753  1.00 10.00      A   
ATOM   2785  CD2 LEU A 296     -17.966 -14.303  13.223  1.00 10.00      A   
ATOM   2786  C   LEU A 296     -19.433 -12.045   9.809  1.00 10.00      A   
ATOM   2787  O   LEU A 296     -20.601 -12.400   9.961  1.00 10.00      A   
ATOM   2788  N   SER A 297     -18.992 -11.483   8.690  1.00 10.00      A   
ATOM   2789  HN  SER A 297     -18.043 -11.235   8.619  1.00 10.00      A   
ATOM   2790  CA  SER A 297     -19.881 -11.220   7.564  1.00 10.00      A   
ATOM   2791  CB  SER A 297     -19.231 -10.220   6.607  1.00 10.00      A   
ATOM   2792  OG  SER A 297     -18.427  -9.290   7.317  1.00 10.00      A   
ATOM   2793  HG  SER A 297     -18.702  -9.270   8.242  1.00 10.00      A   
ATOM   2794  C   SER A 297     -20.240 -12.507   6.821  1.00 10.00      A   
ATOM   2795  O   SER A 297     -21.055 -12.499   5.899  1.00 10.00      A   
ATOM   2796  N   TYR A 298     -19.629 -13.610   7.229  1.00 10.00      A   
ATOM   2797  HN  TYR A 298     -18.985 -13.557   7.966  1.00 10.00      A   
ATOM   2798  CA  TYR A 298     -19.890 -14.895   6.600  1.00 10.00      A   
ATOM   2799  CB  TYR A 298     -18.586 -15.502   6.082  1.00 10.00      A   
ATOM   2800  CG  TYR A 298     -17.696 -14.487   5.403  1.00 10.00      A   
ATOM   2801  CD1 TYR A 298     -16.498 -14.090   5.983  1.00 10.00      A   
ATOM   2802  CD2 TYR A 298     -18.059 -13.912   4.191  1.00 10.00      A   
ATOM   2803  CE1 TYR A 298     -15.688 -13.150   5.379  1.00 10.00      A   
ATOM   2804  CE2 TYR A 298     -17.253 -12.974   3.578  1.00 10.00      A   
ATOM   2805  CZ  TYR A 298     -16.070 -12.597   4.177  1.00 10.00      A   
ATOM   2806  OH  TYR A 298     -15.269 -11.657   3.576  1.00 10.00      A   
ATOM   2807  HH  TYR A 298     -15.601 -10.775   3.790  1.00 10.00      A   
ATOM   2808  C   TYR A 298     -20.579 -15.845   7.572  1.00 10.00      A   
ATOM   2809  O   TYR A 298     -20.932 -16.971   7.218  1.00 10.00      A   
ATOM   2810  N   ALA A 299     -20.796 -15.367   8.790  1.00 10.00      A   
ATOM   2811  HN  ALA A 299     -20.531 -14.445   8.995  1.00 10.00      A   
ATOM   2812  CA  ALA A 299     -21.443 -16.162   9.824  1.00 10.00      A   
ATOM   2813  CB  ALA A 299     -20.867 -15.825  11.189  1.00 10.00      A   
ATOM   2814  C   ALA A 299     -22.948 -15.924   9.806  1.00 10.00      A   
ATOM   2815  O   ALA A 299     -23.436 -14.918  10.330  1.00 10.00      A   
ATOM   2816  N   THR A 300     -23.678 -16.846   9.197  1.00 10.00      A   
ATOM   2817  HN  THR A 300     -23.234 -17.628   8.806  1.00 10.00      A   
ATOM   2818  CA  THR A 300     -25.125 -16.734   9.093  1.00 10.00      A   
ATOM   2819  CB  THR A 300     -25.647 -17.484   7.850  1.00 10.00      A   
ATOM   2820  OG1 THR A 300     -24.715 -17.314   6.770  1.00 10.00      A   
ATOM   2821  HG1 THR A 300     -24.298 -18.159   6.571  1.00 10.00      A   
ATOM   2822  CG2 THR A 300     -27.000 -16.932   7.428  1.00 10.00      A   
ATOM   2823  C   THR A 300     -25.816 -17.269  10.347  1.00 10.00      A   
ATOM   2824  O   THR A 300     -26.363 -18.374  10.354  1.00 10.00      A   
ATOM   2825  N   VAL A 301     -25.770 -16.482  11.411  1.00 10.00      A   
ATOM   2826  HN  VAL A 301     -25.311 -15.618  11.343  1.00 10.00      A   
ATOM   2827  CA  VAL A 301     -26.388 -16.857  12.678  1.00 10.00      A   
ATOM   2828  CB  VAL A 301     -25.352 -16.909  13.823  1.00 10.00      A   
ATOM   2829  CG1 VAL A 301     -24.449 -18.124  13.672  1.00 10.00      A   
ATOM   2830  CG2 VAL A 301     -24.527 -15.628  13.860  1.00 10.00      A   
ATOM   2831  C   VAL A 301     -27.493 -15.870  13.030  1.00 10.00      A   
ATOM   2832  O   VAL A 301     -27.920 -15.086  12.182  1.00 10.00      A   
ATOM   2833  N   GLN A 302     -27.962 -15.909  14.271  1.00 10.00      A   
ATOM   2834  HN  GLN A 302     -27.590 -16.557  14.905  1.00 10.00      A   
ATOM   2835  CA  GLN A 302     -29.013 -15.005  14.713  1.00 10.00      A   
ATOM   2836  CB  GLN A 302     -30.164 -15.777  15.362  1.00 10.00      A   
ATOM   2837  CG  GLN A 302     -30.933 -16.691  14.419  1.00 10.00      A   
ATOM   2838  CD  GLN A 302     -31.581 -15.950  13.264  1.00 10.00      A   
ATOM   2839  OE1 GLN A 302     -32.699 -15.453  13.380  1.00 10.00      A   
ATOM   2840  NE2 GLN A 302     -30.881 -15.878  12.138  1.00 10.00      A   
ATOM   2841 HE21 GLN A 302     -29.998 -16.302  12.117  1.00 10.00      A   
ATOM   2842 HE22 GLN A 302     -31.281 -15.413  11.374  1.00 10.00      A   
ATOM   2843  C   GLN A 302     -28.471 -13.952  15.676  1.00 10.00      A   
ATOM   2844  O   GLN A 302     -27.323 -14.037  16.127  1.00 10.00      A   
ATOM   2845  N   SER A 303     -29.316 -12.980  16.006  1.00 10.00      A   
ATOM   2846  HN  SER A 303     -30.227 -12.998  15.634  1.00 10.00      A   
ATOM   2847  CA  SER A 303     -28.946 -11.889  16.902  1.00 10.00      A   
ATOM   2848  CB  SER A 303     -30.101 -10.885  17.017  1.00 10.00      A   
ATOM   2849  OG  SER A 303     -29.715  -9.726  17.740  1.00 10.00      A   
ATOM   2850  HG  SER A 303     -29.588  -8.992  17.118  1.00 10.00      A   
ATOM   2851  C   SER A 303     -28.553 -12.403  18.286  1.00 10.00      A   
ATOM   2852  O   SER A 303     -27.527 -11.994  18.837  1.00 10.00      A   
ATOM   2853  N   TYR A 304     -29.360 -13.309  18.829  1.00 10.00      A   
ATOM   2854  HN  TYR A 304     -30.150 -13.602  18.327  1.00 10.00      A   
ATOM   2855  CA  TYR A 304     -29.117 -13.882  20.152  1.00 10.00      A   
ATOM   2856  CB  TYR A 304     -30.193 -14.924  20.480  1.00 10.00      A   
ATOM   2857  CG  TYR A 304     -30.008 -15.639  21.801  1.00 10.00      A   
ATOM   2858  CD1 TYR A 304     -30.279 -15.000  23.005  1.00 10.00      A   
ATOM   2859  CD2 TYR A 304     -29.566 -16.954  21.843  1.00 10.00      A   
ATOM   2860  CE1 TYR A 304     -30.116 -15.652  24.214  1.00 10.00      A   
ATOM   2861  CE2 TYR A 304     -29.398 -17.613  23.045  1.00 10.00      A   
ATOM   2862  CZ  TYR A 304     -29.674 -16.959  24.227  1.00 10.00      A   
ATOM   2863  OH  TYR A 304     -29.509 -17.622  25.427  1.00 10.00      A   
ATOM   2864  HH  TYR A 304     -30.085 -17.232  26.096  1.00 10.00      A   
ATOM   2865  C   TYR A 304     -27.724 -14.498  20.252  1.00 10.00      A   
ATOM   2866  O   TYR A 304     -27.037 -14.345  21.262  1.00 10.00      A   
ATOM   2867  N   ASP A 305     -27.308 -15.180  19.192  1.00 10.00      A   
ATOM   2868  HN  ASP A 305     -27.896 -15.250  18.410  1.00 10.00      A   
ATOM   2869  CA  ASP A 305     -26.000 -15.821  19.158  1.00 10.00      A   
ATOM   2870  CB  ASP A 305     -25.862 -16.730  17.931  1.00 10.00      A   
ATOM   2871  CG  ASP A 305     -26.775 -17.935  17.981  1.00 10.00      A   
ATOM   2872  OD1 ASP A 305     -26.433 -18.921  18.667  1.00 10.00      A   
ATOM   2873  OD2 ASP A 305     -27.842 -17.903  17.332  1.00 10.00      A   
ATOM   2874  C   ASP A 305     -24.886 -14.783  19.161  1.00 10.00      A   
ATOM   2875  O   ASP A 305     -23.911 -14.910  19.900  1.00 10.00      A   
ATOM   2876  N   LEU A 306     -25.048 -13.748  18.342  1.00 10.00      A   
ATOM   2877  HN  LEU A 306     -25.858 -13.701  17.788  1.00 10.00      A   
ATOM   2878  CA  LEU A 306     -24.057 -12.682  18.238  1.00 10.00      A   
ATOM   2879  CB  LEU A 306     -24.412 -11.724  17.098  1.00 10.00      A   
ATOM   2880  CG  LEU A 306     -24.308 -12.295  15.682  1.00 10.00      A   
ATOM   2881  CD1 LEU A 306     -24.893 -11.319  14.672  1.00 10.00      A   
ATOM   2882  CD2 LEU A 306     -22.861 -12.616  15.338  1.00 10.00      A   
ATOM   2883  C   LEU A 306     -23.912 -11.917  19.551  1.00 10.00      A   
ATOM   2884  O   LEU A 306     -22.799 -11.593  19.969  1.00 10.00      A   
ATOM   2885  N   VAL A 307     -25.040 -11.655  20.210  1.00 10.00      A   
ATOM   2886  HN  VAL A 307     -25.895 -11.955  19.825  1.00 10.00      A   
ATOM   2887  CA  VAL A 307     -25.049 -10.928  21.480  1.00 10.00      A   
ATOM   2888  CB  VAL A 307     -26.485 -10.762  22.034  1.00 10.00      A   
ATOM   2889  CG1 VAL A 307     -26.467 -10.270  23.473  1.00 10.00      A   
ATOM   2890  CG2 VAL A 307     -27.281  -9.799  21.168  1.00 10.00      A   
ATOM   2891  C   VAL A 307     -24.156 -11.603  22.521  1.00 10.00      A   
ATOM   2892  O   VAL A 307     -23.401 -10.933  23.228  1.00 10.00      A   
ATOM   2893  N   LYS A 308     -24.222 -12.926  22.587  1.00 10.00      A   
ATOM   2894  HN  LYS A 308     -24.822 -13.405  21.972  1.00 10.00      A   
ATOM   2895  CA  LYS A 308     -23.425 -13.686  23.545  1.00 10.00      A   
ATOM   2896  CB  LYS A 308     -23.755 -15.178  23.472  1.00 10.00      A   
ATOM   2897  CG  LYS A 308     -25.168 -15.514  23.923  1.00 10.00      A   
ATOM   2898  CD  LYS A 308     -25.339 -17.006  24.158  1.00 10.00      A   
ATOM   2899  CE  LYS A 308     -25.372 -17.780  22.847  1.00 10.00      A   
ATOM   2900  NZ  LYS A 308     -25.319 -19.252  23.059  1.00 10.00      A   
ATOM   2901  HZ1 LYS A 308     -25.426 -19.747  22.151  1.00 10.00      A   
ATOM   2902  HZ2 LYS A 308     -26.084 -19.555  23.695  1.00 10.00      A   
ATOM   2903  HZ3 LYS A 308     -24.405 -19.519  23.481  1.00 10.00      A   
ATOM   2904  C   LYS A 308     -21.932 -13.455  23.335  1.00 10.00      A   
ATOM   2905  O   LYS A 308     -21.168 -13.337  24.294  1.00 10.00      A   
ATOM   2906  N   LEU A 309     -21.531 -13.367  22.075  1.00 10.00      A   
ATOM   2907  HN  LEU A 309     -22.198 -13.453  21.356  1.00 10.00      A   
ATOM   2908  CA  LEU A 309     -20.131 -13.147  21.727  1.00 10.00      A   
ATOM   2909  CB  LEU A 309     -19.890 -13.528  20.265  1.00 10.00      A   
ATOM   2910  CG  LEU A 309     -20.401 -14.904  19.834  1.00 10.00      A   
ATOM   2911  CD1 LEU A 309     -20.461 -14.997  18.320  1.00 10.00      A   
ATOM   2912  CD2 LEU A 309     -19.526 -16.010  20.404  1.00 10.00      A   
ATOM   2913  C   LEU A 309     -19.746 -11.686  21.951  1.00 10.00      A   
ATOM   2914  O   LEU A 309     -18.668 -11.385  22.471  1.00 10.00      A   
ATOM   2915  N   LEU A 310     -20.652 -10.785  21.582  1.00 10.00      A   
ATOM   2916  HN  LEU A 310     -21.499 -11.097  21.198  1.00 10.00      A   
ATOM   2917  CA  LEU A 310     -20.431  -9.350  21.719  1.00 10.00      A   
ATOM   2918  CB  LEU A 310     -21.597  -8.564  21.111  1.00 10.00      A   
ATOM   2919  CG  LEU A 310     -21.731  -8.625  19.590  1.00 10.00      A   
ATOM   2920  CD1 LEU A 310     -22.978  -7.884  19.132  1.00 10.00      A   
ATOM   2921  CD2 LEU A 310     -20.488  -8.053  18.927  1.00 10.00      A   
ATOM   2922  C   LEU A 310     -20.227  -8.931  23.169  1.00 10.00      A   
ATOM   2923  O   LEU A 310     -19.414  -8.050  23.455  1.00 10.00      A   
ATOM   2924  N   CYS A 311     -20.956  -9.566  24.080  1.00 10.00      A   
ATOM   2925  HN  CYS A 311     -21.584 -10.266  23.787  1.00 10.00      A   
ATOM   2926  CA  CYS A 311     -20.859  -9.239  25.504  1.00 10.00      A   
ATOM   2927  CB  CYS A 311     -21.916  -9.996  26.309  1.00 10.00      A   
ATOM   2928  SG  CYS A 311     -23.618  -9.597  25.851  1.00 10.00      A   
ATOM   2929  HG  CYS A 311     -23.824 -10.072  24.629  1.00 10.00      A   
ATOM   2930  C   CYS A 311     -19.465  -9.506  26.074  1.00 10.00      A   
ATOM   2931  O   CYS A 311     -19.094  -8.955  27.111  1.00 10.00      A   
ATOM   2932  N   GLN A 312     -18.690 -10.338  25.394  1.00 10.00      A   
ATOM   2933  HN  GLN A 312     -19.022 -10.736  24.559  1.00 10.00      A   
ATOM   2934  CA  GLN A 312     -17.352 -10.666  25.859  1.00 10.00      A   
ATOM   2935  CB  GLN A 312     -17.137 -12.177  25.895  1.00 10.00      A   
ATOM   2936  CG  GLN A 312     -18.095 -12.905  26.824  1.00 10.00      A   
ATOM   2937  CD  GLN A 312     -17.602 -14.279  27.236  1.00 10.00      A   
ATOM   2938  OE1 GLN A 312     -18.396 -15.193  27.456  1.00 10.00      A   
ATOM   2939  NE2 GLN A 312     -16.292 -14.432  27.356  1.00 10.00      A   
ATOM   2940 HE21 GLN A 312     -15.717 -13.659  27.172  1.00 10.00      A   
ATOM   2941 HE22 GLN A 312     -15.946 -15.310  27.633  1.00 10.00      A   
ATOM   2942  C   GLN A 312     -16.269  -9.972  25.034  1.00 10.00      A   
ATOM   2943  O   GLN A 312     -15.088 -10.300  25.143  1.00 10.00      A   
ATOM   2944  N   CYS A 313     -16.675  -8.999  24.230  1.00 10.00      A   
ATOM   2945  HN  CYS A 313     -17.629  -8.772  24.198  1.00 10.00      A   
ATOM   2946  CA  CYS A 313     -15.743  -8.247  23.399  1.00 10.00      A   
ATOM   2947  CB  CYS A 313     -16.096  -8.422  21.920  1.00 10.00      A   
ATOM   2948  SG  CYS A 313     -16.155 -10.140  21.366  1.00 10.00      A   
ATOM   2949  HG  CYS A 313     -17.250 -10.692  21.876  1.00 10.00      A   
ATOM   2950  C   CYS A 313     -15.795  -6.768  23.777  1.00 10.00      A   
ATOM   2951  O   CYS A 313     -16.501  -5.986  23.145  1.00 10.00      A   
ATOM   2952  N   PRO A 314     -15.066  -6.369  24.833  1.00 10.00      A   
ATOM   2953  CA  PRO A 314     -15.045  -4.989  25.305  1.00 10.00      A   
ATOM   2954  CB  PRO A 314     -14.884  -5.188  26.811  1.00 10.00      A   
ATOM   2955  CG  PRO A 314     -14.046  -6.423  26.944  1.00 10.00      A   
ATOM   2956  CD  PRO A 314     -14.223  -7.232  25.678  1.00 10.00      A   
ATOM   2957  C   PRO A 314     -13.867  -4.183  24.755  1.00 10.00      A   
ATOM   2958  O   PRO A 314     -13.645  -3.045  25.166  1.00 10.00      A   
ATOM   2959  N   LYS A 315     -13.114  -4.776  23.836  1.00 10.00      A   
ATOM   2960  HN  LYS A 315     -13.339  -5.686  23.550  1.00 10.00      A   
ATOM   2961  CA  LYS A 315     -11.953  -4.112  23.247  1.00 10.00      A   
ATOM   2962  CB  LYS A 315     -10.665  -4.787  23.717  1.00 10.00      A   
ATOM   2963  CG  LYS A 315      -9.841  -3.936  24.664  1.00 10.00      A   
ATOM   2964  CD  LYS A 315      -8.732  -4.740  25.321  1.00 10.00      A   
ATOM   2965  CE  LYS A 315      -7.865  -3.855  26.202  1.00 10.00      A   
ATOM   2966  NZ  LYS A 315      -8.672  -3.075  27.183  1.00 10.00      A   
ATOM   2967  HZ1 LYS A 315      -9.102  -3.711  27.890  1.00 10.00      A   
ATOM   2968  HZ2 LYS A 315      -9.433  -2.562  26.697  1.00 10.00      A   
ATOM   2969  HZ3 LYS A 315      -8.070  -2.386  27.674  1.00 10.00      A   
ATOM   2970  C   LYS A 315     -12.030  -4.122  21.726  1.00 10.00      A   
ATOM   2971  O   LYS A 315     -11.031  -3.913  21.034  1.00 10.00      A   
ATOM   2972  N   LEU A 316     -13.234  -4.356  21.222  1.00 10.00      A   
ATOM   2973  HN  LEU A 316     -13.983  -4.493  21.837  1.00 10.00      A   
ATOM   2974  CA  LEU A 316     -13.477  -4.405  19.789  1.00 10.00      A   
ATOM   2975  CB  LEU A 316     -14.812  -5.104  19.507  1.00 10.00      A   
ATOM   2976  CG  LEU A 316     -14.855  -6.006  18.274  1.00 10.00      A   
ATOM   2977  CD1 LEU A 316     -13.790  -7.086  18.370  1.00 10.00      A   
ATOM   2978  CD2 LEU A 316     -16.231  -6.630  18.126  1.00 10.00      A   
ATOM   2979  C   LEU A 316     -13.474  -3.003  19.185  1.00 10.00      A   
ATOM   2980  O   LEU A 316     -14.233  -2.131  19.611  1.00 10.00      A   
ATOM   2981  N   GLN A 317     -12.605  -2.793  18.207  1.00 10.00      A   
ATOM   2982  HN  GLN A 317     -12.020  -3.531  17.922  1.00 10.00      A   
ATOM   2983  CA  GLN A 317     -12.494  -1.504  17.545  1.00 10.00      A   
ATOM   2984  CB  GLN A 317     -11.038  -1.035  17.499  1.00 10.00      A   
ATOM   2985  CG  GLN A 317     -10.492  -0.568  18.840  1.00 10.00      A   
ATOM   2986  CD  GLN A 317      -9.112   0.047  18.726  1.00 10.00      A   
ATOM   2987  OE1 GLN A 317      -8.322  -0.322  17.856  1.00 10.00      A   
ATOM   2988  NE2 GLN A 317      -8.814   0.993  19.606  1.00 10.00      A   
ATOM   2989 HE21 GLN A 317      -9.499   1.240  20.274  1.00 10.00      A   
ATOM   2990 HE22 GLN A 317      -7.927   1.407  19.562  1.00 10.00      A   
ATOM   2991  C   GLN A 317     -13.074  -1.556  16.136  1.00 10.00      A   
ATOM   2992  O   GLN A 317     -13.539  -0.542  15.617  1.00 10.00      A   
ATOM   2993  N   ARG A 318     -13.053  -2.737  15.527  1.00 10.00      A   
ATOM   2994  HN  ARG A 318     -12.680  -3.513  15.999  1.00 10.00      A   
ATOM   2995  CA  ARG A 318     -13.582  -2.918  14.176  1.00 10.00      A   
ATOM   2996  CB  ARG A 318     -12.437  -3.023  13.157  1.00 10.00      A   
ATOM   2997  CG  ARG A 318     -12.898  -3.233  11.721  1.00 10.00      A   
ATOM   2998  CD  ARG A 318     -11.725  -3.416  10.765  1.00 10.00      A   
ATOM   2999  NE  ARG A 318     -11.043  -2.155  10.458  1.00 10.00      A   
ATOM   3000  HE  ARG A 318     -11.112  -1.433  11.122  1.00 10.00      A   
ATOM   3001  CZ  ARG A 318     -10.350  -1.934   9.339  1.00 10.00      A   
ATOM   3002  NH1 ARG A 318     -10.241  -2.886   8.416  1.00 10.00      A   
ATOM   3003 HH11 ARG A 318      -9.696  -2.707   7.542  1.00 10.00      A   
ATOM   3004 HH12 ARG A 318     -10.698  -3.816   8.555  1.00 10.00      A   
ATOM   3005  NH2 ARG A 318      -9.758  -0.761   9.141  1.00 10.00      A   
ATOM   3006 HH21 ARG A 318      -9.828  -0.008   9.859  1.00 10.00      A   
ATOM   3007 HH22 ARG A 318      -9.219  -0.587   8.263  1.00 10.00      A   
ATOM   3008  C   ARG A 318     -14.465  -4.163  14.116  1.00 10.00      A   
ATOM   3009  O   ARG A 318     -14.026  -5.261  14.466  1.00 10.00      A   
ATOM   3010  N   LEU A 319     -15.705  -3.993  13.674  1.00 10.00      A   
ATOM   3011  HN  LEU A 319     -15.998  -3.096  13.389  1.00 10.00      A   
ATOM   3012  CA  LEU A 319     -16.638  -5.107  13.588  1.00 10.00      A   
ATOM   3013  CB  LEU A 319     -17.694  -5.012  14.690  1.00 10.00      A   
ATOM   3014  CG  LEU A 319     -18.728  -6.140  14.735  1.00 10.00      A   
ATOM   3015  CD1 LEU A 319     -18.072  -7.460  15.106  1.00 10.00      A   
ATOM   3016  CD2 LEU A 319     -19.847  -5.803  15.703  1.00 10.00      A   
ATOM   3017  C   LEU A 319     -17.321  -5.176  12.225  1.00 10.00      A   
ATOM   3018  O   LEU A 319     -17.947  -4.211  11.783  1.00 10.00      A   
ATOM   3019  N   TRP A 320     -17.186  -6.320  11.568  1.00 10.00      A   
ATOM   3020  HN  TRP A 320     -16.651  -7.040  11.975  1.00 10.00      A   
ATOM   3021  CA  TRP A 320     -17.798  -6.553  10.264  1.00 10.00      A   
ATOM   3022  CB  TRP A 320     -16.734  -6.959   9.234  1.00 10.00      A   
ATOM   3023  CG  TRP A 320     -15.841  -5.847   8.766  1.00 10.00      A   
ATOM   3024  CD1 TRP A 320     -15.641  -4.638   9.364  1.00 10.00      A   
ATOM   3025  CD2 TRP A 320     -15.031  -5.844   7.583  1.00 10.00      A   
ATOM   3026  NE1 TRP A 320     -14.756  -3.885   8.631  1.00 10.00      A   
ATOM   3027  HE1 TRP A 320     -14.449  -2.969   8.860  1.00 10.00      A   
ATOM   3028  CE2 TRP A 320     -14.366  -4.604   7.534  1.00 10.00      A   
ATOM   3029  CE3 TRP A 320     -14.803  -6.771   6.561  1.00 10.00      A   
ATOM   3030  CZ2 TRP A 320     -13.490  -4.269   6.503  1.00 10.00      A   
ATOM   3031  CZ3 TRP A 320     -13.934  -6.437   5.541  1.00 10.00      A   
ATOM   3032  CH2 TRP A 320     -13.288  -5.197   5.519  1.00 10.00      A   
ATOM   3033  C   TRP A 320     -18.825  -7.677  10.388  1.00 10.00      A   
ATOM   3034  O   TRP A 320     -18.502  -8.847  10.178  1.00 10.00      A   
ATOM   3035  N   VAL A 321     -20.055  -7.329  10.733  1.00 10.00      A   
ATOM   3036  HN  VAL A 321     -20.270  -6.377  10.852  1.00 10.00      A   
ATOM   3037  CA  VAL A 321     -21.107  -8.328  10.905  1.00 10.00      A   
ATOM   3038  CB  VAL A 321     -21.749  -8.273  12.311  1.00 10.00      A   
ATOM   3039  CG1 VAL A 321     -20.868  -8.969  13.338  1.00 10.00      A   
ATOM   3040  CG2 VAL A 321     -22.030  -6.833  12.728  1.00 10.00      A   
ATOM   3041  C   VAL A 321     -22.203  -8.192   9.855  1.00 10.00      A   
ATOM   3042  O   VAL A 321     -22.167  -7.299   9.006  1.00 10.00      A   
ATOM   3043  N   LEU A 322     -23.165  -9.098   9.919  1.00 10.00      A   
ATOM   3044  HN  LEU A 322     -23.122  -9.789  10.613  1.00 10.00      A   
ATOM   3045  CA  LEU A 322     -24.286  -9.103   8.997  1.00 10.00      A   
ATOM   3046  CB  LEU A 322     -24.705 -10.545   8.691  1.00 10.00      A   
ATOM   3047  CG  LEU A 322     -23.777 -11.335   7.767  1.00 10.00      A   
ATOM   3048  CD1 LEU A 322     -24.205 -12.794   7.698  1.00 10.00      A   
ATOM   3049  CD2 LEU A 322     -23.752 -10.715   6.377  1.00 10.00      A   
ATOM   3050  C   LEU A 322     -25.464  -8.337   9.586  1.00 10.00      A   
ATOM   3051  O   LEU A 322     -25.434  -7.932  10.748  1.00 10.00      A   
ATOM   3052  N   ASP A 323     -26.511  -8.170   8.790  1.00 10.00      A   
ATOM   3053  HN  ASP A 323     -26.480  -8.534   7.877  1.00 10.00      A   
ATOM   3054  CA  ASP A 323     -27.706  -7.453   9.223  1.00 10.00      A   
ATOM   3055  CB  ASP A 323     -28.574  -7.056   8.023  1.00 10.00      A   
ATOM   3056  CG  ASP A 323     -29.295  -8.220   7.375  1.00 10.00      A   
ATOM   3057  OD1 ASP A 323     -28.617  -9.141   6.866  1.00 10.00      A   
ATOM   3058  OD2 ASP A 323     -30.541  -8.206   7.349  1.00 10.00      A   
ATOM   3059  C   ASP A 323     -28.507  -8.261  10.242  1.00 10.00      A   
ATOM   3060  O   ASP A 323     -29.439  -7.749  10.866  1.00 10.00      A   
ATOM   3061  N   TYR A 324     -28.107  -9.516  10.438  1.00 10.00      A   
ATOM   3062  HN  TYR A 324     -27.342  -9.853   9.930  1.00 10.00      A   
ATOM   3063  CA  TYR A 324     -28.772 -10.404  11.386  1.00 10.00      A   
ATOM   3064  CB  TYR A 324     -28.319 -11.852  11.180  1.00 10.00      A   
ATOM   3065  CG  TYR A 324     -28.976 -12.544  10.006  1.00 10.00      A   
ATOM   3066  CD1 TYR A 324     -28.250 -13.376   9.164  1.00 10.00      A   
ATOM   3067  CD2 TYR A 324     -30.327 -12.367   9.743  1.00 10.00      A   
ATOM   3068  CE1 TYR A 324     -28.853 -14.009   8.093  1.00 10.00      A   
ATOM   3069  CE2 TYR A 324     -30.938 -12.996   8.674  1.00 10.00      A   
ATOM   3070  CZ  TYR A 324     -30.197 -13.815   7.853  1.00 10.00      A   
ATOM   3071  OH  TYR A 324     -30.801 -14.444   6.788  1.00 10.00      A   
ATOM   3072  HH  TYR A 324     -30.575 -15.384   6.806  1.00 10.00      A   
ATOM   3073  C   TYR A 324     -28.527  -9.979  12.836  1.00 10.00      A   
ATOM   3074  O   TYR A 324     -29.057 -10.591  13.763  1.00 10.00      A   
ATOM   3075  N   ILE A 325     -27.713  -8.947  13.031  1.00 10.00      A   
ATOM   3076  HN  ILE A 325     -27.293  -8.518  12.256  1.00 10.00      A   
ATOM   3077  CA  ILE A 325     -27.424  -8.443  14.371  1.00 10.00      A   
ATOM   3078  CB  ILE A 325     -26.236  -7.449  14.374  1.00 10.00      A   
ATOM   3079  CG1 ILE A 325     -25.896  -7.006  15.802  1.00 10.00      A   
ATOM   3080  CG2 ILE A 325     -26.524  -6.249  13.483  1.00 10.00      A   
ATOM   3081  CD1 ILE A 325     -24.593  -6.243  15.923  1.00 10.00      A   
ATOM   3082  C   ILE A 325     -28.671  -7.798  14.982  1.00 10.00      A   
ATOM   3083  O   ILE A 325     -28.865  -7.827  16.199  1.00 10.00      A   
ATOM   3084  N   GLU A 326     -29.516  -7.238  14.116  1.00 10.00      A   
ATOM   3085  HN  GLU A 326     -29.292  -7.260  13.163  1.00 10.00      A   
ATOM   3086  CA  GLU A 326     -30.769  -6.599  14.522  1.00 10.00      A   
ATOM   3087  CB  GLU A 326     -31.749  -7.624  15.090  1.00 10.00      A   
ATOM   3088  CG  GLU A 326     -32.112  -8.723  14.107  1.00 10.00      A   
ATOM   3089  CD  GLU A 326     -33.264  -9.575  14.587  1.00 10.00      A   
ATOM   3090  OE1 GLU A 326     -33.029 -10.527  15.359  1.00 10.00      A   
ATOM   3091  OE2 GLU A 326     -34.415  -9.296  14.192  1.00 10.00      A   
ATOM   3092  C   GLU A 326     -30.571  -5.413  15.471  1.00 10.00      A   
ATOM   3093  O   GLU A 326     -29.465  -5.158  15.954  1.00 10.00      A   
ATOM   3094  N   ASP A 327     -31.655  -4.691  15.740  1.00 10.00      A   
ATOM   3095  HN  ASP A 327     -32.517  -4.951  15.332  1.00 10.00      A   
ATOM   3096  CA  ASP A 327     -31.601  -3.519  16.619  1.00 10.00      A   
ATOM   3097  CB  ASP A 327     -32.955  -2.803  16.685  1.00 10.00      A   
ATOM   3098  CG  ASP A 327     -33.434  -2.275  15.352  1.00 10.00      A   
ATOM   3099  OD1 ASP A 327     -32.717  -1.474  14.718  1.00 10.00      A   
ATOM   3100  OD2 ASP A 327     -34.551  -2.645  14.942  1.00 10.00      A   
ATOM   3101  C   ASP A 327     -31.181  -3.904  18.033  1.00 10.00      A   
ATOM   3102  O   ASP A 327     -30.405  -3.193  18.674  1.00 10.00      A   
ATOM   3103  N   ALA A 328     -31.703  -5.031  18.507  1.00 10.00      A   
ATOM   3104  HN  ALA A 328     -32.310  -5.549  17.934  1.00 10.00      A   
ATOM   3105  CA  ALA A 328     -31.409  -5.523  19.849  1.00 10.00      A   
ATOM   3106  CB  ALA A 328     -32.147  -6.829  20.114  1.00 10.00      A   
ATOM   3107  C   ALA A 328     -29.911  -5.694  20.078  1.00 10.00      A   
ATOM   3108  O   ALA A 328     -29.359  -5.161  21.046  1.00 10.00      A   
ATOM   3109  N   GLY A 329     -29.256  -6.411  19.169  1.00 10.00      A   
ATOM   3110  HN  GLY A 329     -29.747  -6.777  18.403  1.00 10.00      A   
ATOM   3111  CA  GLY A 329     -27.830  -6.650  19.286  1.00 10.00      A   
ATOM   3112  C   GLY A 329     -27.018  -5.372  19.248  1.00 10.00      A   
ATOM   3113  O   GLY A 329     -26.001  -5.257  19.930  1.00 10.00      A   
ATOM   3114  N   LEU A 330     -27.480  -4.406  18.461  1.00 10.00      A   
ATOM   3115  HN  LEU A 330     -28.302  -4.562  17.950  1.00 10.00      A   
ATOM   3116  CA  LEU A 330     -26.796  -3.127  18.323  1.00 10.00      A   
ATOM   3117  CB  LEU A 330     -27.426  -2.307  17.205  1.00 10.00      A   
ATOM   3118  CG  LEU A 330     -27.109  -2.777  15.788  1.00 10.00      A   
ATOM   3119  CD1 LEU A 330     -28.228  -2.397  14.838  1.00 10.00      A   
ATOM   3120  CD2 LEU A 330     -25.787  -2.193  15.319  1.00 10.00      A   
ATOM   3121  C   LEU A 330     -26.792  -2.344  19.629  1.00 10.00      A   
ATOM   3122  O   LEU A 330     -25.803  -1.689  19.965  1.00 10.00      A   
ATOM   3123  N   GLU A 331     -27.889  -2.424  20.372  1.00 10.00      A   
ATOM   3124  HN  GLU A 331     -28.650  -2.959  20.055  1.00 10.00      A   
ATOM   3125  CA  GLU A 331     -27.986  -1.733  21.649  1.00 10.00      A   
ATOM   3126  CB  GLU A 331     -29.411  -1.797  22.194  1.00 10.00      A   
ATOM   3127  CG  GLU A 331     -29.676  -0.826  23.333  1.00 10.00      A   
ATOM   3128  CD  GLU A 331     -31.134  -0.785  23.733  1.00 10.00      A   
ATOM   3129  OE1 GLU A 331     -31.635  -1.795  24.268  1.00 10.00      A   
ATOM   3130  OE2 GLU A 331     -31.789   0.258  23.509  1.00 10.00      A   
ATOM   3131  C   GLU A 331     -27.001  -2.345  22.648  1.00 10.00      A   
ATOM   3132  O   GLU A 331     -26.361  -1.637  23.432  1.00 10.00      A   
ATOM   3133  N   VAL A 332     -26.875  -3.666  22.598  1.00 10.00      A   
ATOM   3134  HN  VAL A 332     -27.416  -4.170  21.953  1.00 10.00      A   
ATOM   3135  CA  VAL A 332     -25.956  -4.387  23.473  1.00 10.00      A   
ATOM   3136  CB  VAL A 332     -26.169  -5.913  23.369  1.00 10.00      A   
ATOM   3137  CG1 VAL A 332     -25.233  -6.652  24.311  1.00 10.00      A   
ATOM   3138  CG2 VAL A 332     -27.618  -6.274  23.662  1.00 10.00      A   
ATOM   3139  C   VAL A 332     -24.521  -4.061  23.071  1.00 10.00      A   
ATOM   3140  O   VAL A 332     -23.640  -3.902  23.916  1.00 10.00      A   
ATOM   3141  N   LEU A 333     -24.311  -3.950  21.763  1.00 10.00      A   
ATOM   3142  HN  LEU A 333     -25.065  -4.102  21.151  1.00 10.00      A   
ATOM   3143  CA  LEU A 333     -23.005  -3.633  21.203  1.00 10.00      A   
ATOM   3144  CB  LEU A 333     -23.109  -3.562  19.677  1.00 10.00      A   
ATOM   3145  CG  LEU A 333     -21.822  -3.253  18.916  1.00 10.00      A   
ATOM   3146  CD1 LEU A 333     -20.860  -4.424  19.008  1.00 10.00      A   
ATOM   3147  CD2 LEU A 333     -22.137  -2.931  17.466  1.00 10.00      A   
ATOM   3148  C   LEU A 333     -22.493  -2.307  21.748  1.00 10.00      A   
ATOM   3149  O   LEU A 333     -21.370  -2.215  22.244  1.00 10.00      A   
ATOM   3150  N   ALA A 334     -23.343  -1.292  21.676  1.00 10.00      A   
ATOM   3151  HN  ALA A 334     -24.228  -1.443  21.276  1.00 10.00      A   
ATOM   3152  CA  ALA A 334     -22.999   0.044  22.155  1.00 10.00      A   
ATOM   3153  CB  ALA A 334     -24.088   1.030  21.776  1.00 10.00      A   
ATOM   3154  C   ALA A 334     -22.778   0.058  23.667  1.00 10.00      A   
ATOM   3155  O   ALA A 334     -22.110   0.945  24.203  1.00 10.00      A   
ATOM   3156  N   SER A 335     -23.338  -0.927  24.350  1.00 10.00      A   
ATOM   3157  HN  SER A 335     -23.862  -1.602  23.871  1.00 10.00      A   
ATOM   3158  CA  SER A 335     -23.199  -1.027  25.794  1.00 10.00      A   
ATOM   3159  CB  SER A 335     -24.430  -1.709  26.399  1.00 10.00      A   
ATOM   3160  OG  SER A 335     -25.625  -1.064  25.984  1.00 10.00      A   
ATOM   3161  HG  SER A 335     -25.801  -1.274  25.054  1.00 10.00      A   
ATOM   3162  C   SER A 335     -21.927  -1.776  26.187  1.00 10.00      A   
ATOM   3163  O   SER A 335     -21.537  -1.766  27.352  1.00 10.00      A   
ATOM   3164  N   THR A 336     -21.274  -2.411  25.222  1.00 10.00      A   
ATOM   3165  HN  THR A 336     -21.617  -2.379  24.302  1.00 10.00      A   
ATOM   3166  CA  THR A 336     -20.058  -3.164  25.503  1.00 10.00      A   
ATOM   3167  CB  THR A 336     -20.198  -4.630  25.053  1.00 10.00      A   
ATOM   3168  OG1 THR A 336     -21.489  -5.119  25.449  1.00 10.00      A   
ATOM   3169  HG1 THR A 336     -22.147  -4.838  24.802  1.00 10.00      A   
ATOM   3170  CG2 THR A 336     -19.119  -5.495  25.689  1.00 10.00      A   
ATOM   3171  C   THR A 336     -18.826  -2.534  24.852  1.00 10.00      A   
ATOM   3172  O   THR A 336     -17.821  -2.285  25.521  1.00 10.00      A   
ATOM   3173  N   CYS A 337     -18.906  -2.265  23.559  1.00 10.00      A   
ATOM   3174  HN  CYS A 337     -19.740  -2.460  23.075  1.00 10.00      A   
ATOM   3175  CA  CYS A 337     -17.791  -1.673  22.836  1.00 10.00      A   
ATOM   3176  CB  CYS A 337     -17.848  -2.075  21.363  1.00 10.00      A   
ATOM   3177  SG  CYS A 337     -18.032  -3.854  21.098  1.00 10.00      A   
ATOM   3178  HG  CYS A 337     -17.884  -4.091  19.799  1.00 10.00      A   
ATOM   3179  C   CYS A 337     -17.798  -0.157  22.978  1.00 10.00      A   
ATOM   3180  O   CYS A 337     -18.508   0.541  22.261  1.00 10.00      A   
ATOM   3181  N   LYS A 338     -17.006   0.347  23.912  1.00 10.00      A   
ATOM   3182  HN  LYS A 338     -16.450  -0.261  24.451  1.00 10.00      A   
ATOM   3183  CA  LYS A 338     -16.929   1.781  24.155  1.00 10.00      A   
ATOM   3184  CB  LYS A 338     -16.747   2.059  25.650  1.00 10.00      A   
ATOM   3185  CG  LYS A 338     -17.924   1.633  26.511  1.00 10.00      A   
ATOM   3186  CD  LYS A 338     -19.208   2.312  26.062  1.00 10.00      A   
ATOM   3187  CE  LYS A 338     -20.386   1.903  26.929  1.00 10.00      A   
ATOM   3188  NZ  LYS A 338     -21.662   2.497  26.445  1.00 10.00      A   
ATOM   3189  HZ1 LYS A 338     -22.411   2.345  27.145  1.00 10.00      A   
ATOM   3190  HZ2 LYS A 338     -21.952   2.055  25.545  1.00 10.00      A   
ATOM   3191  HZ3 LYS A 338     -21.548   3.519  26.295  1.00 10.00      A   
ATOM   3192  C   LYS A 338     -15.790   2.410  23.366  1.00 10.00      A   
ATOM   3193  O   LYS A 338     -15.700   3.634  23.247  1.00 10.00      A   
ATOM   3194  N   ASP A 339     -14.912   1.571  22.834  1.00 10.00      A   
ATOM   3195  HN  ASP A 339     -15.024   0.605  22.975  1.00 10.00      A   
ATOM   3196  CA  ASP A 339     -13.776   2.055  22.060  1.00 10.00      A   
ATOM   3197  CB  ASP A 339     -12.464   1.515  22.628  1.00 10.00      A   
ATOM   3198  CG  ASP A 339     -11.295   2.434  22.357  1.00 10.00      A   
ATOM   3199  OD1 ASP A 339     -11.304   3.577  22.859  1.00 10.00      A   
ATOM   3200  OD2 ASP A 339     -10.354   2.017  21.646  1.00 10.00      A   
ATOM   3201  C   ASP A 339     -13.927   1.696  20.585  1.00 10.00      A   
ATOM   3202  O   ASP A 339     -12.964   1.745  19.817  1.00 10.00      A   
ATOM   3203  N   LEU A 340     -15.151   1.355  20.200  1.00 10.00      A   
ATOM   3204  HN  LEU A 340     -15.871   1.350  20.863  1.00 10.00      A   
ATOM   3205  CA  LEU A 340     -15.457   0.995  18.820  1.00 10.00      A   
ATOM   3206  CB  LEU A 340     -16.927   0.590  18.700  1.00 10.00      A   
ATOM   3207  CG  LEU A 340     -17.379   0.051  17.341  1.00 10.00      A   
ATOM   3208  CD1 LEU A 340     -16.565  -1.171  16.947  1.00 10.00      A   
ATOM   3209  CD2 LEU A 340     -18.860  -0.290  17.379  1.00 10.00      A   
ATOM   3210  C   LEU A 340     -15.153   2.164  17.887  1.00 10.00      A   
ATOM   3211  O   LEU A 340     -15.613   3.284  18.117  1.00 10.00      A   
ATOM   3212  N   ARG A 341     -14.370   1.904  16.845  1.00 10.00      A   
ATOM   3213  HN  ARG A 341     -14.044   0.985  16.703  1.00 10.00      A   
ATOM   3214  CA  ARG A 341     -13.991   2.944  15.898  1.00 10.00      A   
ATOM   3215  CB  ARG A 341     -12.490   2.865  15.608  1.00 10.00      A   
ATOM   3216  CG  ARG A 341     -11.608   2.740  16.838  1.00 10.00      A   
ATOM   3217  CD  ARG A 341     -11.650   3.999  17.682  1.00 10.00      A   
ATOM   3218  NE  ARG A 341     -10.953   3.820  18.952  1.00 10.00      A   
ATOM   3219  HE  ARG A 341     -11.338   3.173  19.588  1.00 10.00      A   
ATOM   3220  CZ  ARG A 341      -9.843   4.473  19.286  1.00 10.00      A   
ATOM   3221  NH1 ARG A 341      -9.304   5.349  18.440  1.00 10.00      A   
ATOM   3222 HH11 ARG A 341      -8.433   5.862  18.696  1.00 10.00      A   
ATOM   3223 HH12 ARG A 341      -9.752   5.527  17.515  1.00 10.00      A   
ATOM   3224  NH2 ARG A 341      -9.264   4.241  20.458  1.00 10.00      A   
ATOM   3225 HH21 ARG A 341      -9.681   3.535  21.120  1.00 10.00      A   
ATOM   3226 HH22 ARG A 341      -8.399   4.755  20.732  1.00 10.00      A   
ATOM   3227  C   ARG A 341     -14.738   2.789  14.586  1.00 10.00      A   
ATOM   3228  O   ARG A 341     -15.228   3.767  14.012  1.00 10.00      A   
ATOM   3229  N   GLU A 342     -14.825   1.557  14.114  1.00 10.00      A   
ATOM   3230  HN  GLU A 342     -14.444   0.812  14.632  1.00 10.00      A   
ATOM   3231  CA  GLU A 342     -15.482   1.276  12.854  1.00 10.00      A   
ATOM   3232  CB  GLU A 342     -14.435   0.822  11.834  1.00 10.00      A   
ATOM   3233  CG  GLU A 342     -14.931   0.757  10.403  1.00 10.00      A   
ATOM   3234  CD  GLU A 342     -14.053  -0.105   9.530  1.00 10.00      A   
ATOM   3235  OE1 GLU A 342     -13.025   0.396   9.039  1.00 10.00      A   
ATOM   3236  OE2 GLU A 342     -14.395  -1.290   9.326  1.00 10.00      A   
ATOM   3237  C   GLU A 342     -16.547   0.199  13.015  1.00 10.00      A   
ATOM   3238  O   GLU A 342     -16.382  -0.745  13.792  1.00 10.00      A   
ATOM   3239  N   LEU A 343     -17.636   0.351  12.278  1.00 10.00      A   
ATOM   3240  HN  LEU A 343     -17.709   1.138  11.689  1.00 10.00      A   
ATOM   3241  CA  LEU A 343     -18.728  -0.608  12.312  1.00 10.00      A   
ATOM   3242  CB  LEU A 343     -19.806  -0.161  13.302  1.00 10.00      A   
ATOM   3243  CG  LEU A 343     -20.982  -1.124  13.511  1.00 10.00      A   
ATOM   3244  CD1 LEU A 343     -20.498  -2.460  14.053  1.00 10.00      A   
ATOM   3245  CD2 LEU A 343     -22.020  -0.515  14.441  1.00 10.00      A   
ATOM   3246  C   LEU A 343     -19.315  -0.778  10.914  1.00 10.00      A   
ATOM   3247  O   LEU A 343     -19.942   0.137  10.377  1.00 10.00      A   
ATOM   3248  N   ARG A 344     -19.095  -1.939  10.321  1.00 10.00      A   
ATOM   3249  HN  ARG A 344     -18.597  -2.638  10.803  1.00 10.00      A   
ATOM   3250  CA  ARG A 344     -19.597  -2.217   8.981  1.00 10.00      A   
ATOM   3251  CB  ARG A 344     -18.455  -2.583   8.025  1.00 10.00      A   
ATOM   3252  CG  ARG A 344     -17.524  -1.423   7.705  1.00 10.00      A   
ATOM   3253  CD  ARG A 344     -16.547  -1.757   6.586  1.00 10.00      A   
ATOM   3254  NE  ARG A 344     -15.237  -1.162   6.846  1.00 10.00      A   
ATOM   3255  HE  ARG A 344     -14.915  -1.178   7.784  1.00 10.00      A   
ATOM   3256  CZ  ARG A 344     -14.450  -0.609   5.920  1.00 10.00      A   
ATOM   3257  NH1 ARG A 344     -14.818  -0.571   4.645  1.00 10.00      A   
ATOM   3258 HH11 ARG A 344     -15.730  -0.972   4.338  1.00 10.00      A   
ATOM   3259 HH12 ARG A 344     -14.185  -0.123   3.939  1.00 10.00      A   
ATOM   3260  NH2 ARG A 344     -13.295  -0.064   6.279  1.00 10.00      A   
ATOM   3261 HH21 ARG A 344     -13.000  -0.058   7.283  1.00 10.00      A   
ATOM   3262 HH22 ARG A 344     -12.674   0.374   5.551  1.00 10.00      A   
ATOM   3263  C   ARG A 344     -20.641  -3.326   9.008  1.00 10.00      A   
ATOM   3264  O   ARG A 344     -20.346  -4.460   9.391  1.00 10.00      A   
ATOM   3265  N   VAL A 345     -21.860  -2.987   8.613  1.00 10.00      A   
ATOM   3266  HN  VAL A 345     -22.034  -2.058   8.339  1.00 10.00      A   
ATOM   3267  CA  VAL A 345     -22.954  -3.945   8.585  1.00 10.00      A   
ATOM   3268  CB  VAL A 345     -24.235  -3.343   9.198  1.00 10.00      A   
ATOM   3269  CG1 VAL A 345     -25.264  -4.430   9.474  1.00 10.00      A   
ATOM   3270  CG2 VAL A 345     -23.910  -2.570  10.466  1.00 10.00      A   
ATOM   3271  C   VAL A 345     -23.250  -4.377   7.154  1.00 10.00      A   
ATOM   3272  O   VAL A 345     -23.627  -3.558   6.313  1.00 10.00      A   
ATOM   3273  N   PHE A 346     -23.069  -5.659   6.880  1.00 10.00      A   
ATOM   3274  HN  PHE A 346     -22.767  -6.264   7.595  1.00 10.00      A   
ATOM   3275  CA  PHE A 346     -23.316  -6.199   5.552  1.00 10.00      A   
ATOM   3276  CB  PHE A 346     -22.183  -7.147   5.145  1.00 10.00      A   
ATOM   3277  CG  PHE A 346     -20.830  -6.494   5.078  1.00 10.00      A   
ATOM   3278  CD1 PHE A 346     -19.970  -6.536   6.162  1.00 10.00      A   
ATOM   3279  CD2 PHE A 346     -20.419  -5.844   3.927  1.00 10.00      A   
ATOM   3280  CE1 PHE A 346     -18.726  -5.942   6.099  1.00 10.00      A   
ATOM   3281  CE2 PHE A 346     -19.177  -5.247   3.857  1.00 10.00      A   
ATOM   3282  CZ  PHE A 346     -18.328  -5.296   4.945  1.00 10.00      A   
ATOM   3283  C   PHE A 346     -24.655  -6.928   5.513  1.00 10.00      A   
ATOM   3284  O   PHE A 346     -24.986  -7.676   6.430  1.00 10.00      A   
ATOM   3285  N   PRO A 347     -25.454  -6.713   4.464  1.00 10.00      A   
ATOM   3286  CA  PRO A 347     -26.757  -7.362   4.333  1.00 10.00      A   
ATOM   3287  CB  PRO A 347     -27.459  -6.524   3.266  1.00 10.00      A   
ATOM   3288  CG  PRO A 347     -26.355  -5.973   2.427  1.00 10.00      A   
ATOM   3289  CD  PRO A 347     -25.156  -5.825   3.326  1.00 10.00      A   
ATOM   3290  C   PRO A 347     -26.626  -8.813   3.874  1.00 10.00      A   
ATOM   3291  O   PRO A 347     -25.924  -9.111   2.904  1.00 10.00      A   
ATOM   3292  N   SER A 348     -27.284  -9.716   4.586  1.00 10.00      A   
ATOM   3293  HN  SER A 348     -27.793  -9.425   5.382  1.00 10.00      A   
ATOM   3294  CA  SER A 348     -27.250 -11.129   4.244  1.00 10.00      A   
ATOM   3295  CB  SER A 348     -27.747 -11.956   5.425  1.00 10.00      A   
ATOM   3296  OG  SER A 348     -27.315 -11.384   6.646  1.00 10.00      A   
ATOM   3297  HG  SER A 348     -27.831 -10.578   6.826  1.00 10.00      A   
ATOM   3298  C   SER A 348     -28.112 -11.402   3.017  1.00 10.00      A   
ATOM   3299  O   SER A 348     -27.705 -12.122   2.103  1.00 10.00      A   
ATOM   3300  N   GLU A 349     -29.300 -10.815   3.005  1.00 10.00      A   
ATOM   3301  HN  GLU A 349     -29.559 -10.254   3.766  1.00 10.00      A   
ATOM   3302  CA  GLU A 349     -30.232 -10.977   1.897  1.00 10.00      A   
ATOM   3303  CB  GLU A 349     -31.473 -11.736   2.367  1.00 10.00      A   
ATOM   3304  CG  GLU A 349     -31.199 -13.175   2.768  1.00 10.00      A   
ATOM   3305  CD  GLU A 349     -31.185 -14.112   1.579  1.00 10.00      A   
ATOM   3306  OE1 GLU A 349     -32.205 -14.179   0.863  1.00 10.00      A   
ATOM   3307  OE2 GLU A 349     -30.162 -14.790   1.357  1.00 10.00      A   
ATOM   3308  C   GLU A 349     -30.632  -9.612   1.352  1.00 10.00      A   
ATOM   3309  O   GLU A 349     -31.651  -9.052   1.752  1.00 10.00      A   
ATOM   3310  N   PRO A 350     -29.823  -9.055   0.434  1.00 10.00      A   
ATOM   3311  CA  PRO A 350     -30.073  -7.739  -0.149  1.00 10.00      A   
ATOM   3312  CB  PRO A 350     -28.659  -7.282  -0.502  1.00 10.00      A   
ATOM   3313  CG  PRO A 350     -27.948  -8.539  -0.882  1.00 10.00      A   
ATOM   3314  CD  PRO A 350     -28.589  -9.659  -0.099  1.00 10.00      A   
ATOM   3315  C   PRO A 350     -30.935  -7.783  -1.409  1.00 10.00      A   
ATOM   3316  O   PRO A 350     -31.257  -6.744  -1.978  1.00 10.00      A   
ATOM   3317  N   PHE A 351     -31.311  -8.978  -1.846  1.00 10.00      A   
ATOM   3318  HN  PHE A 351     -31.040  -9.784  -1.353  1.00 10.00      A   
ATOM   3319  CA  PHE A 351     -32.125  -9.112  -3.048  1.00 10.00      A   
ATOM   3320  CB  PHE A 351     -31.730 -10.353  -3.851  1.00 10.00      A   
ATOM   3321  CG  PHE A 351     -30.458 -10.177  -4.630  1.00 10.00      A   
ATOM   3322  CD1 PHE A 351     -29.235 -10.473  -4.062  1.00 10.00      A   
ATOM   3323  CD2 PHE A 351     -30.491  -9.703  -5.932  1.00 10.00      A   
ATOM   3324  CE1 PHE A 351     -28.065 -10.300  -4.776  1.00 10.00      A   
ATOM   3325  CE2 PHE A 351     -29.326  -9.531  -6.654  1.00 10.00      A   
ATOM   3326  CZ  PHE A 351     -28.110  -9.830  -6.074  1.00 10.00      A   
ATOM   3327  C   PHE A 351     -33.612  -9.122  -2.722  1.00 10.00      A   
ATOM   3328  O   PHE A 351     -34.455  -9.033  -3.614  1.00 10.00      A   
ATOM   3329  N   VAL A 352     -33.927  -9.226  -1.440  1.00 10.00      A   
ATOM   3330  HN  VAL A 352     -33.212  -9.296  -0.776  1.00 10.00      A   
ATOM   3331  CA  VAL A 352     -35.314  -9.240  -0.995  1.00 10.00      A   
ATOM   3332  CB  VAL A 352     -35.515 -10.208   0.196  1.00 10.00      A   
ATOM   3333  CG1 VAL A 352     -36.999 -10.407   0.487  1.00 10.00      A   
ATOM   3334  CG2 VAL A 352     -34.837 -11.542  -0.075  1.00 10.00      A   
ATOM   3335  C   VAL A 352     -35.746  -7.836  -0.578  1.00 10.00      A   
ATOM   3336  O   VAL A 352     -35.031  -7.156   0.162  1.00 10.00      A   
ATOM   3337  N   MET A 353     -36.904  -7.401  -1.054  1.00 10.00      A   
ATOM   3338  HN  MET A 353     -37.428  -7.983  -1.643  1.00 10.00      A   
ATOM   3339  CA  MET A 353     -37.413  -6.076  -0.723  1.00 10.00      A   
ATOM   3340  CB  MET A 353     -38.561  -5.689  -1.655  1.00 10.00      A   
ATOM   3341  CG  MET A 353     -39.158  -4.319  -1.369  1.00 10.00      A   
ATOM   3342  SD  MET A 353     -40.508  -3.905  -2.489  1.00 10.00      A   
ATOM   3343  CE  MET A 353     -41.054  -2.347  -1.790  1.00 10.00      A   
ATOM   3344  C   MET A 353     -37.862  -6.010   0.732  1.00 10.00      A   
ATOM   3345  O   MET A 353     -37.610  -5.025   1.430  1.00 10.00      A   
ATOM   3346  N   GLU A 354     -38.527  -7.065   1.185  1.00 10.00      A   
ATOM   3347  HN  GLU A 354     -38.697  -7.821   0.585  1.00 10.00      A   
ATOM   3348  CA  GLU A 354     -39.001  -7.129   2.557  1.00 10.00      A   
ATOM   3349  CB  GLU A 354     -40.052  -8.235   2.717  1.00 10.00      A   
ATOM   3350  CG  GLU A 354     -41.369  -7.965   2.003  1.00 10.00      A   
ATOM   3351  CD  GLU A 354     -41.939  -6.599   2.320  1.00 10.00      A   
ATOM   3352  OE1 GLU A 354     -42.280  -6.344   3.492  1.00 10.00      A   
ATOM   3353  OE2 GLU A 354     -42.056  -5.774   1.391  1.00 10.00      A   
ATOM   3354  C   GLU A 354     -37.837  -7.376   3.510  1.00 10.00      A   
ATOM   3355  O   GLU A 354     -36.922  -8.139   3.193  1.00 10.00      A   
ATOM   3356  N   PRO A 355     -37.839  -6.706   4.670  1.00 10.00      A   
ATOM   3357  CA  PRO A 355     -36.789  -6.869   5.679  1.00 10.00      A   
ATOM   3358  CB  PRO A 355     -37.170  -5.865   6.774  1.00 10.00      A   
ATOM   3359  CG  PRO A 355     -38.127  -4.926   6.126  1.00 10.00      A   
ATOM   3360  CD  PRO A 355     -38.853  -5.729   5.086  1.00 10.00      A   
ATOM   3361  C   PRO A 355     -36.793  -8.284   6.244  1.00 10.00      A   
ATOM   3362  O   PRO A 355     -37.829  -8.785   6.682  1.00 10.00      A   
ATOM   3363  N   ASN A 356     -35.634  -8.927   6.220  1.00 10.00      A   
ATOM   3364  HN  ASN A 356     -34.844  -8.475   5.858  1.00 10.00      A   
ATOM   3365  CA  ASN A 356     -35.509 -10.290   6.724  1.00 10.00      A   
ATOM   3366  CB  ASN A 356     -34.298 -11.012   6.116  1.00 10.00      A   
ATOM   3367  CG  ASN A 356     -33.052 -10.151   6.054  1.00 10.00      A   
ATOM   3368  OD1 ASN A 356     -32.847  -9.400   5.097  1.00 10.00      A   
ATOM   3369  ND2 ASN A 356     -32.210 -10.256   7.064  1.00 10.00      A   
ATOM   3370 HD21 ASN A 356     -32.429 -10.880   7.785  1.00 10.00      A   
ATOM   3371 HD22 ASN A 356     -31.397  -9.685   7.059  1.00 10.00      A   
ATOM   3372  C   ASN A 356     -35.474 -10.320   8.249  1.00 10.00      A   
ATOM   3373  O   ASN A 356     -35.937 -11.277   8.869  1.00 10.00      A   
ATOM   3374  N   VAL A 357     -34.931  -9.270   8.850  1.00 10.00      A   
ATOM   3375  HN  VAL A 357     -34.575  -8.534   8.305  1.00 10.00      A   
ATOM   3376  CA  VAL A 357     -34.857  -9.173  10.307  1.00 10.00      A   
ATOM   3377  CB  VAL A 357     -33.484  -9.587  10.874  1.00 10.00      A   
ATOM   3378  CG1 VAL A 357     -33.331 -11.099  10.877  1.00 10.00      A   
ATOM   3379  CG2 VAL A 357     -32.352  -8.924  10.108  1.00 10.00      A   
ATOM   3380  C   VAL A 357     -35.197  -7.766  10.777  1.00 10.00      A   
ATOM   3381  O   VAL A 357     -35.395  -6.861   9.964  1.00 10.00      A   
ATOM   3382  N   ALA A 358     -35.248  -7.587  12.087  1.00 10.00      A   
ATOM   3383  HN  ALA A 358     -35.036  -8.341  12.685  1.00 10.00      A   
ATOM   3384  CA  ALA A 358     -35.576  -6.297  12.672  1.00 10.00      A   
ATOM   3385  CB  ALA A 358     -36.231  -6.474  14.030  1.00 10.00      A   
ATOM   3386  C   ALA A 358     -34.343  -5.407  12.770  1.00 10.00      A   
ATOM   3387  O   ALA A 358     -33.698  -5.316  13.818  1.00 10.00      A   
ATOM   3388  N   LEU A 359     -34.004  -4.783  11.658  1.00 10.00      A   
ATOM   3389  HN  LEU A 359     -34.541  -4.930  10.849  1.00 10.00      A   
ATOM   3390  CA  LEU A 359     -32.860  -3.891  11.597  1.00 10.00      A   
ATOM   3391  CB  LEU A 359     -31.775  -4.458  10.677  1.00 10.00      A   
ATOM   3392  CG  LEU A 359     -30.449  -3.688  10.649  1.00 10.00      A   
ATOM   3393  CD1 LEU A 359     -29.599  -4.024  11.866  1.00 10.00      A   
ATOM   3394  CD2 LEU A 359     -29.685  -3.964   9.367  1.00 10.00      A   
ATOM   3395  C   LEU A 359     -33.297  -2.521  11.101  1.00 10.00      A   
ATOM   3396  O   LEU A 359     -33.545  -2.331   9.909  1.00 10.00      A   
ATOM   3397  N   THR A 360     -33.401  -1.575  12.016  1.00 10.00      A   
ATOM   3398  HN  THR A 360     -33.175  -1.785  12.955  1.00 10.00      A   
ATOM   3399  CA  THR A 360     -33.819  -0.226  11.671  1.00 10.00      A   
ATOM   3400  CB  THR A 360     -35.018   0.225  12.533  1.00 10.00      A   
ATOM   3401  OG1 THR A 360     -34.623   0.306  13.910  1.00 10.00      A   
ATOM   3402  HG1 THR A 360     -34.092  -0.477  14.140  1.00 10.00      A   
ATOM   3403  CG2 THR A 360     -36.179  -0.746  12.397  1.00 10.00      A   
ATOM   3404  C   THR A 360     -32.672   0.758  11.862  1.00 10.00      A   
ATOM   3405  O   THR A 360     -31.516   0.365  12.048  1.00 10.00      A   
ATOM   3406  N   GLU A 361     -32.996   2.037  11.803  1.00 10.00      A   
ATOM   3407  HN  GLU A 361     -33.933   2.288  11.613  1.00 10.00      A   
ATOM   3408  CA  GLU A 361     -32.016   3.089  11.988  1.00 10.00      A   
ATOM   3409  CB  GLU A 361     -32.543   4.397  11.397  1.00 10.00      A   
ATOM   3410  CG  GLU A 361     -33.865   4.862  11.989  1.00 10.00      A   
ATOM   3411  CD  GLU A 361     -35.057   4.381  11.195  1.00 10.00      A   
ATOM   3412  OE1 GLU A 361     -35.751   5.223  10.596  1.00 10.00      A   
ATOM   3413  OE2 GLU A 361     -35.307   3.161  11.169  1.00 10.00      A   
ATOM   3414  C   GLU A 361     -31.723   3.282  13.470  1.00 10.00      A   
ATOM   3415  O   GLU A 361     -30.711   3.878  13.843  1.00 10.00      A   
ATOM   3416  N   GLN A 362     -32.617   2.766  14.311  1.00 10.00      A   
ATOM   3417  HN  GLN A 362     -33.393   2.287  13.947  1.00 10.00      A   
ATOM   3418  CA  GLN A 362     -32.471   2.884  15.754  1.00 10.00      A   
ATOM   3419  CB  GLN A 362     -33.659   2.255  16.484  1.00 10.00      A   
ATOM   3420  CG  GLN A 362     -33.723   2.602  17.962  1.00 10.00      A   
ATOM   3421  CD  GLN A 362     -33.678   4.098  18.201  1.00 10.00      A   
ATOM   3422  OE1 GLN A 362     -34.154   4.884  17.382  1.00 10.00      A   
ATOM   3423  NE2 GLN A 362     -33.110   4.502  19.324  1.00 10.00      A   
ATOM   3424 HE21 GLN A 362     -32.752   3.820  19.935  1.00 10.00      A   
ATOM   3425 HE22 GLN A 362     -33.063   5.466  19.499  1.00 10.00      A   
ATOM   3426  C   GLN A 362     -31.165   2.261  16.218  1.00 10.00      A   
ATOM   3427  O   GLN A 362     -30.541   2.747  17.161  1.00 10.00      A   
ATOM   3428  N   GLY A 363     -30.758   1.184  15.556  1.00 10.00      A   
ATOM   3429  HN  GLY A 363     -31.309   0.827  14.827  1.00 10.00      A   
ATOM   3430  CA  GLY A 363     -29.516   0.533  15.905  1.00 10.00      A   
ATOM   3431  C   GLY A 363     -28.352   1.481  15.729  1.00 10.00      A   
ATOM   3432  O   GLY A 363     -27.547   1.661  16.643  1.00 10.00      A   
ATOM   3433  N   LEU A 364     -28.294   2.119  14.561  1.00 10.00      A   
ATOM   3434  HN  LEU A 364     -28.983   1.936  13.884  1.00 10.00      A   
ATOM   3435  CA  LEU A 364     -27.238   3.076  14.252  1.00 10.00      A   
ATOM   3436  CB  LEU A 364     -27.475   3.694  12.870  1.00 10.00      A   
ATOM   3437  CG  LEU A 364     -26.247   3.890  11.973  1.00 10.00      A   
ATOM   3438  CD1 LEU A 364     -26.658   4.484  10.639  1.00 10.00      A   
ATOM   3439  CD2 LEU A 364     -25.203   4.764  12.646  1.00 10.00      A   
ATOM   3440  C   LEU A 364     -27.211   4.178  15.305  1.00 10.00      A   
ATOM   3441  O   LEU A 364     -26.154   4.518  15.838  1.00 10.00      A   
ATOM   3442  N   VAL A 365     -28.391   4.715  15.611  1.00 10.00      A   
ATOM   3443  HN  VAL A 365     -29.193   4.378  15.156  1.00 10.00      A   
ATOM   3444  CA  VAL A 365     -28.527   5.782  16.599  1.00 10.00      A   
ATOM   3445  CB  VAL A 365     -30.000   6.233  16.758  1.00 10.00      A   
ATOM   3446  CG1 VAL A 365     -30.120   7.348  17.789  1.00 10.00      A   
ATOM   3447  CG2 VAL A 365     -30.583   6.676  15.425  1.00 10.00      A   
ATOM   3448  C   VAL A 365     -27.989   5.346  17.962  1.00 10.00      A   
ATOM   3449  O   VAL A 365     -27.176   6.044  18.575  1.00 10.00      A   
ATOM   3450  N   SER A 366     -28.431   4.182  18.415  1.00 10.00      A   
ATOM   3451  HN  SER A 366     -29.054   3.664  17.863  1.00 10.00      A   
ATOM   3452  CA  SER A 366     -28.015   3.645  19.706  1.00 10.00      A   
ATOM   3453  CB  SER A 366     -28.734   2.322  19.989  1.00 10.00      A   
ATOM   3454  OG  SER A 366     -30.139   2.456  19.823  1.00 10.00      A   
ATOM   3455  HG  SER A 366     -30.352   2.442  18.880  1.00 10.00      A   
ATOM   3456  C   SER A 366     -26.500   3.465  19.783  1.00 10.00      A   
ATOM   3457  O   SER A 366     -25.868   3.877  20.756  1.00 10.00      A   
ATOM   3458  N   VAL A 367     -25.911   2.874  18.749  1.00 10.00      A   
ATOM   3459  HN  VAL A 367     -26.457   2.578  17.984  1.00 10.00      A   
ATOM   3460  CA  VAL A 367     -24.468   2.650  18.724  1.00 10.00      A   
ATOM   3461  CB  VAL A 367     -24.039   1.732  17.561  1.00 10.00      A   
ATOM   3462  CG1 VAL A 367     -22.573   1.353  17.690  1.00 10.00      A   
ATOM   3463  CG2 VAL A 367     -24.891   0.477  17.546  1.00 10.00      A   
ATOM   3464  C   VAL A 367     -23.711   3.975  18.671  1.00 10.00      A   
ATOM   3465  O   VAL A 367     -22.642   4.117  19.264  1.00 10.00      A   
ATOM   3466  N   SER A 368     -24.286   4.956  17.982  1.00 10.00      A   
ATOM   3467  HN  SER A 368     -25.147   4.788  17.532  1.00 10.00      A   
ATOM   3468  CA  SER A 368     -23.667   6.272  17.874  1.00 10.00      A   
ATOM   3469  CB  SER A 368     -24.435   7.148  16.884  1.00 10.00      A   
ATOM   3470  OG  SER A 368     -24.452   6.553  15.597  1.00 10.00      A   
ATOM   3471  HG  SER A 368     -25.080   5.815  15.592  1.00 10.00      A   
ATOM   3472  C   SER A 368     -23.589   6.953  19.239  1.00 10.00      A   
ATOM   3473  O   SER A 368     -22.685   7.745  19.503  1.00 10.00      A   
ATOM   3474  N   MET A 369     -24.536   6.634  20.108  1.00 10.00      A   
ATOM   3475  HN  MET A 369     -25.233   5.999  19.841  1.00 10.00      A   
ATOM   3476  CA  MET A 369     -24.567   7.211  21.443  1.00 10.00      A   
ATOM   3477  CB  MET A 369     -25.998   7.258  21.981  1.00 10.00      A   
ATOM   3478  CG  MET A 369     -26.956   8.105  21.162  1.00 10.00      A   
ATOM   3479  SD  MET A 369     -28.576   8.270  21.941  1.00 10.00      A   
ATOM   3480  CE  MET A 369     -28.178   9.321  23.335  1.00 10.00      A   
ATOM   3481  C   MET A 369     -23.692   6.412  22.399  1.00 10.00      A   
ATOM   3482  O   MET A 369     -23.016   6.980  23.256  1.00 10.00      A   
ATOM   3483  N   GLY A 370     -23.703   5.096  22.235  1.00 10.00      A   
ATOM   3484  HN  GLY A 370     -24.257   4.711  21.523  1.00 10.00      A   
ATOM   3485  CA  GLY A 370     -22.925   4.222  23.092  1.00 10.00      A   
ATOM   3486  C   GLY A 370     -21.436   4.279  22.822  1.00 10.00      A   
ATOM   3487  O   GLY A 370     -20.636   4.273  23.755  1.00 10.00      A   
ATOM   3488  N   CYS A 371     -21.060   4.331  21.551  1.00 10.00      A   
ATOM   3489  HN  CYS A 371     -21.746   4.332  20.847  1.00 10.00      A   
ATOM   3490  CA  CYS A 371     -19.654   4.380  21.170  1.00 10.00      A   
ATOM   3491  CB  CYS A 371     -19.387   3.406  20.020  1.00 10.00      A   
ATOM   3492  SG  CYS A 371     -20.196   1.800  20.205  1.00 10.00      A   
ATOM   3493  HG  CYS A 371     -19.598   1.155  21.200  1.00 10.00      A   
ATOM   3494  C   CYS A 371     -19.230   5.796  20.773  1.00 10.00      A   
ATOM   3495  O   CYS A 371     -19.601   6.292  19.709  1.00 10.00      A   
ATOM   3496  N   PRO A 372     -18.437   6.462  21.630  1.00 10.00      A   
ATOM   3497  CA  PRO A 372     -17.959   7.828  21.380  1.00 10.00      A   
ATOM   3498  CB  PRO A 372     -17.640   8.326  22.789  1.00 10.00      A   
ATOM   3499  CG  PRO A 372     -17.216   7.101  23.532  1.00 10.00      A   
ATOM   3500  CD  PRO A 372     -17.961   5.942  22.924  1.00 10.00      A   
ATOM   3501  C   PRO A 372     -16.702   7.877  20.506  1.00 10.00      A   
ATOM   3502  O   PRO A 372     -16.141   8.946  20.262  1.00 10.00      A   
ATOM   3503  N   LYS A 373     -16.260   6.719  20.042  1.00 10.00      A   
ATOM   3504  HN  LYS A 373     -16.745   5.899  20.269  1.00 10.00      A   
ATOM   3505  CA  LYS A 373     -15.067   6.639  19.206  1.00 10.00      A   
ATOM   3506  CB  LYS A 373     -14.109   5.579  19.758  1.00 10.00      A   
ATOM   3507  CG  LYS A 373     -13.542   5.890  21.132  1.00 10.00      A   
ATOM   3508  CD  LYS A 373     -12.476   6.970  21.065  1.00 10.00      A   
ATOM   3509  CE  LYS A 373     -11.563   6.896  22.275  1.00 10.00      A   
ATOM   3510  NZ  LYS A 373     -10.610   8.033  22.332  1.00 10.00      A   
ATOM   3511  HZ1 LYS A 373     -11.127   8.934  22.361  1.00 10.00      A   
ATOM   3512  HZ2 LYS A 373      -9.994   8.029  21.495  1.00 10.00      A   
ATOM   3513  HZ3 LYS A 373     -10.019   7.958  23.184  1.00 10.00      A   
ATOM   3514  C   LYS A 373     -15.424   6.303  17.762  1.00 10.00      A   
ATOM   3515  O   LYS A 373     -14.558   6.300  16.886  1.00 10.00      A   
ATOM   3516  N   LEU A 374     -16.702   6.035  17.522  1.00 10.00      A   
ATOM   3517  HN  LEU A 374     -17.345   6.086  18.258  1.00 10.00      A   
ATOM   3518  CA  LEU A 374     -17.179   5.676  16.190  1.00 10.00      A   
ATOM   3519  CB  LEU A 374     -18.655   5.293  16.241  1.00 10.00      A   
ATOM   3520  CG  LEU A 374     -18.982   3.806  16.341  1.00 10.00      A   
ATOM   3521  CD1 LEU A 374     -20.484   3.607  16.274  1.00 10.00      A   
ATOM   3522  CD2 LEU A 374     -18.294   3.027  15.231  1.00 10.00      A   
ATOM   3523  C   LEU A 374     -16.989   6.809  15.188  1.00 10.00      A   
ATOM   3524  O   LEU A 374     -17.475   7.922  15.396  1.00 10.00      A   
ATOM   3525  N   GLU A 375     -16.273   6.530  14.108  1.00 10.00      A   
ATOM   3526  HN  GLU A 375     -15.872   5.637  14.014  1.00 10.00      A   
ATOM   3527  CA  GLU A 375     -16.051   7.531  13.070  1.00 10.00      A   
ATOM   3528  CB  GLU A 375     -14.690   8.219  13.215  1.00 10.00      A   
ATOM   3529  CG  GLU A 375     -13.489   7.289  13.139  1.00 10.00      A   
ATOM   3530  CD  GLU A 375     -12.193   8.056  12.972  1.00 10.00      A   
ATOM   3531  OE1 GLU A 375     -11.744   8.231  11.816  1.00 10.00      A   
ATOM   3532  OE2 GLU A 375     -11.629   8.508  13.992  1.00 10.00      A   
ATOM   3533  C   GLU A 375     -16.215   6.943  11.675  1.00 10.00      A   
ATOM   3534  O   GLU A 375     -16.417   7.674  10.707  1.00 10.00      A   
ATOM   3535  N   SER A 376     -16.124   5.629  11.575  1.00 10.00      A   
ATOM   3536  HN  SER A 376     -15.943   5.096  12.378  1.00 10.00      A   
ATOM   3537  CA  SER A 376     -16.279   4.950  10.298  1.00 10.00      A   
ATOM   3538  CB  SER A 376     -14.981   4.226   9.941  1.00 10.00      A   
ATOM   3539  OG  SER A 376     -13.852   5.033  10.234  1.00 10.00      A   
ATOM   3540  HG  SER A 376     -13.060   4.603   9.897  1.00 10.00      A   
ATOM   3541  C   SER A 376     -17.430   3.955  10.389  1.00 10.00      A   
ATOM   3542  O   SER A 376     -17.292   2.901  11.006  1.00 10.00      A   
ATOM   3543  N   VAL A 377     -18.566   4.281   9.782  1.00 10.00      A   
ATOM   3544  HN  VAL A 377     -18.621   5.117   9.266  1.00 10.00      A   
ATOM   3545  CA  VAL A 377     -19.731   3.405   9.853  1.00 10.00      A   
ATOM   3546  CB  VAL A 377     -20.852   4.027  10.726  1.00 10.00      A   
ATOM   3547  CG1 VAL A 377     -22.022   3.066  10.896  1.00 10.00      A   
ATOM   3548  CG2 VAL A 377     -20.315   4.456  12.084  1.00 10.00      A   
ATOM   3549  C   VAL A 377     -20.294   3.076   8.471  1.00 10.00      A   
ATOM   3550  O   VAL A 377     -20.364   3.937   7.591  1.00 10.00      A   
ATOM   3551  N   LEU A 378     -20.654   1.808   8.294  1.00 10.00      A   
ATOM   3552  HN  LEU A 378     -20.501   1.171   9.031  1.00 10.00      A   
ATOM   3553  CA  LEU A 378     -21.265   1.314   7.070  1.00 10.00      A   
ATOM   3554  CB  LEU A 378     -20.365   0.279   6.380  1.00 10.00      A   
ATOM   3555  CG  LEU A 378     -20.987  -0.496   5.208  1.00 10.00      A   
ATOM   3556  CD1 LEU A 378     -21.146   0.395   3.987  1.00 10.00      A   
ATOM   3557  CD2 LEU A 378     -20.162  -1.731   4.871  1.00 10.00      A   
ATOM   3558  C   LEU A 378     -22.592   0.673   7.452  1.00 10.00      A   
ATOM   3559  O   LEU A 378     -22.618  -0.296   8.212  1.00 10.00      A   
ATOM   3560  N   TYR A 379     -23.682   1.210   6.937  1.00 10.00      A   
ATOM   3561  HN  TYR A 379     -23.599   1.955   6.298  1.00 10.00      A   
ATOM   3562  CA  TYR A 379     -24.999   0.703   7.276  1.00 10.00      A   
ATOM   3563  CB  TYR A 379     -25.744   1.744   8.114  1.00 10.00      A   
ATOM   3564  CG  TYR A 379     -26.580   1.176   9.237  1.00 10.00      A   
ATOM   3565  CD1 TYR A 379     -25.983   0.578  10.339  1.00 10.00      A   
ATOM   3566  CD2 TYR A 379     -27.967   1.256   9.206  1.00 10.00      A   
ATOM   3567  CE1 TYR A 379     -26.740   0.075  11.378  1.00 10.00      A   
ATOM   3568  CE2 TYR A 379     -28.733   0.752  10.240  1.00 10.00      A   
ATOM   3569  CZ  TYR A 379     -28.115   0.163  11.325  1.00 10.00      A   
ATOM   3570  OH  TYR A 379     -28.867  -0.331  12.368  1.00 10.00      A   
ATOM   3571  HH  TYR A 379     -29.804  -0.335  12.121  1.00 10.00      A   
ATOM   3572  C   TYR A 379     -25.822   0.345   6.042  1.00 10.00      A   
ATOM   3573  O   TYR A 379     -25.852   1.084   5.055  1.00 10.00      A   
ATOM   3574  N   PHE A 380     -26.487  -0.795   6.120  1.00 10.00      A   
ATOM   3575  HN  PHE A 380     -26.398  -1.339   6.931  1.00 10.00      A   
ATOM   3576  CA  PHE A 380     -27.341  -1.280   5.045  1.00 10.00      A   
ATOM   3577  CB  PHE A 380     -26.700  -2.492   4.362  1.00 10.00      A   
ATOM   3578  CG  PHE A 380     -25.890  -2.166   3.136  1.00 10.00      A   
ATOM   3579  CD1 PHE A 380     -24.571  -1.755   3.242  1.00 10.00      A   
ATOM   3580  CD2 PHE A 380     -26.451  -2.281   1.872  1.00 10.00      A   
ATOM   3581  CE1 PHE A 380     -23.829  -1.462   2.111  1.00 10.00      A   
ATOM   3582  CE2 PHE A 380     -25.717  -1.991   0.737  1.00 10.00      A   
ATOM   3583  CZ  PHE A 380     -24.405  -1.581   0.857  1.00 10.00      A   
ATOM   3584  C   PHE A 380     -28.700  -1.671   5.616  1.00 10.00      A   
ATOM   3585  O   PHE A 380     -28.800  -2.607   6.406  1.00 10.00      A   
ATOM   3586  N   CYS A 381     -29.743  -0.950   5.226  1.00 10.00      A   
ATOM   3587  HN  CYS A 381     -29.608  -0.212   4.592  1.00 10.00      A   
ATOM   3588  CA  CYS A 381     -31.086  -1.236   5.720  1.00 10.00      A   
ATOM   3589  CB  CYS A 381     -31.355  -0.455   7.010  1.00 10.00      A   
ATOM   3590  SG  CYS A 381     -30.859   1.281   6.944  1.00 10.00      A   
ATOM   3591  HG  CYS A 381     -31.931   2.020   7.209  1.00 10.00      A   
ATOM   3592  C   CYS A 381     -32.149  -0.912   4.674  1.00 10.00      A   
ATOM   3593  O   CYS A 381     -31.832  -0.515   3.551  1.00 10.00      A   
ATOM   3594  N   ARG A 382     -33.413  -1.090   5.050  1.00 10.00      A   
ATOM   3595  HN  ARG A 382     -33.598  -1.422   5.953  1.00 10.00      A   
ATOM   3596  CA  ARG A 382     -34.532  -0.822   4.156  1.00 10.00      A   
ATOM   3597  CB  ARG A 382     -35.536  -1.978   4.194  1.00 10.00      A   
ATOM   3598  CG  ARG A 382     -35.226  -3.116   3.236  1.00 10.00      A   
ATOM   3599  CD  ARG A 382     -34.653  -4.318   3.965  1.00 10.00      A   
ATOM   3600  NE  ARG A 382     -34.557  -5.482   3.090  1.00 10.00      A   
ATOM   3601  HE  ARG A 382     -35.046  -5.439   2.233  1.00 10.00      A   
ATOM   3602  CZ  ARG A 382     -33.865  -6.586   3.378  1.00 10.00      A   
ATOM   3603  NH1 ARG A 382     -33.203  -6.689   4.528  1.00 10.00      A   
ATOM   3604 HH11 ARG A 382     -33.213  -5.909   5.216  1.00 10.00      A   
ATOM   3605 HH12 ARG A 382     -32.668  -7.561   4.748  1.00 10.00      A   
ATOM   3606  NH2 ARG A 382     -33.835  -7.583   2.512  1.00 10.00      A   
ATOM   3607 HH21 ARG A 382     -33.295  -8.451   2.725  1.00 10.00      A   
ATOM   3608 HH22 ARG A 382     -34.349  -7.505   1.604  1.00 10.00      A   
ATOM   3609  C   ARG A 382     -35.244   0.471   4.529  1.00 10.00      A   
ATOM   3610  O   ARG A 382     -36.127   0.929   3.801  1.00 10.00      A   
ATOM   3611  N   GLN A 383     -34.858   1.061   5.653  1.00 10.00      A   
ATOM   3612  HN  GLN A 383     -34.132   0.668   6.180  1.00 10.00      A   
ATOM   3613  CA  GLN A 383     -35.486   2.290   6.113  1.00 10.00      A   
ATOM   3614  CB  GLN A 383     -36.633   1.980   7.073  1.00 10.00      A   
ATOM   3615  CG  GLN A 383     -36.271   1.023   8.198  1.00 10.00      A   
ATOM   3616  CD  GLN A 383     -37.400   0.867   9.195  1.00 10.00      A   
ATOM   3617  OE1 GLN A 383     -38.321   0.080   8.986  1.00 10.00      A   
ATOM   3618  NE2 GLN A 383     -37.334   1.604  10.290  1.00 10.00      A   
ATOM   3619 HE21 GLN A 383     -36.557   2.209  10.406  1.00 10.00      A   
ATOM   3620 HE22 GLN A 383     -38.063   1.536  10.942  1.00 10.00      A   
ATOM   3621  C   GLN A 383     -34.487   3.227   6.774  1.00 10.00      A   
ATOM   3622  O   GLN A 383     -33.437   2.790   7.255  1.00 10.00      A   
ATOM   3623  N   MET A 384     -34.824   4.513   6.778  1.00 10.00      A   
ATOM   3624  HN  MET A 384     -35.670   4.783   6.355  1.00 10.00      A   
ATOM   3625  CA  MET A 384     -33.992   5.542   7.380  1.00 10.00      A   
ATOM   3626  CB  MET A 384     -32.719   5.752   6.553  1.00 10.00      A   
ATOM   3627  CG  MET A 384     -31.728   6.729   7.166  1.00 10.00      A   
ATOM   3628  SD  MET A 384     -31.147   6.209   8.793  1.00 10.00      A   
ATOM   3629  CE  MET A 384     -30.469   4.591   8.418  1.00 10.00      A   
ATOM   3630  C   MET A 384     -34.775   6.849   7.467  1.00 10.00      A   
ATOM   3631  O   MET A 384     -35.249   7.366   6.452  1.00 10.00      A   
ATOM   3632  N   THR A 385     -34.932   7.365   8.676  1.00 10.00      A   
ATOM   3633  HN  THR A 385     -34.561   6.896   9.452  1.00 10.00      A   
ATOM   3634  CA  THR A 385     -35.654   8.608   8.883  1.00 10.00      A   
ATOM   3635  CB  THR A 385     -36.522   8.561  10.152  1.00 10.00      A   
ATOM   3636  OG1 THR A 385     -35.891   7.746  11.149  1.00 10.00      A   
ATOM   3637  HG1 THR A 385     -35.952   6.808  10.888  1.00 10.00      A   
ATOM   3638  CG2 THR A 385     -37.895   7.999   9.833  1.00 10.00      A   
ATOM   3639  C   THR A 385     -34.701   9.795   8.968  1.00 10.00      A   
ATOM   3640  O   THR A 385     -33.530   9.647   9.333  1.00 10.00      A   
ATOM   3641  N   ASN A 386     -35.212  10.971   8.624  1.00 10.00      A   
ATOM   3642  HN  ASN A 386     -36.156  11.013   8.330  1.00 10.00      A   
ATOM   3643  CA  ASN A 386     -34.428  12.197   8.661  1.00 10.00      A   
ATOM   3644  CB  ASN A 386     -35.230  13.361   8.075  1.00 10.00      A   
ATOM   3645  CG  ASN A 386     -34.968  13.597   6.599  1.00 10.00      A   
ATOM   3646  OD1 ASN A 386     -33.822  13.628   6.153  1.00 10.00      A   
ATOM   3647  ND2 ASN A 386     -36.032  13.755   5.831  1.00 10.00      A   
ATOM   3648 HD21 ASN A 386     -36.917  13.713   6.254  1.00 10.00      A   
ATOM   3649 HD22 ASN A 386     -35.897  13.911   4.867  1.00 10.00      A   
ATOM   3650  C   ASN A 386     -34.025  12.526  10.088  1.00 10.00      A   
ATOM   3651  O   ASN A 386     -32.884  12.909  10.345  1.00 10.00      A   
ATOM   3652  N   ALA A 387     -34.965  12.356  11.016  1.00 10.00      A   
ATOM   3653  HN  ALA A 387     -35.854  12.034  10.741  1.00 10.00      A   
ATOM   3654  CA  ALA A 387     -34.715  12.636  12.427  1.00 10.00      A   
ATOM   3655  CB  ALA A 387     -35.974  12.419  13.251  1.00 10.00      A   
ATOM   3656  C   ALA A 387     -33.568  11.783  12.960  1.00 10.00      A   
ATOM   3657  O   ALA A 387     -32.741  12.257  13.740  1.00 10.00      A   
ATOM   3658  N   ALA A 388     -33.521  10.529  12.530  1.00 10.00      A   
ATOM   3659  HN  ALA A 388     -34.214  10.209  11.917  1.00 10.00      A   
ATOM   3660  CA  ALA A 388     -32.473   9.615  12.951  1.00 10.00      A   
ATOM   3661  CB  ALA A 388     -32.744   8.220  12.410  1.00 10.00      A   
ATOM   3662  C   ALA A 388     -31.112  10.125  12.484  1.00 10.00      A   
ATOM   3663  O   ALA A 388     -30.167  10.199  13.267  1.00 10.00      A   
ATOM   3664  N   LEU A 389     -31.032  10.498  11.210  1.00 10.00      A   
ATOM   3665  HN  LEU A 389     -31.830  10.420  10.644  1.00 10.00      A   
ATOM   3666  CA  LEU A 389     -29.795  11.016  10.627  1.00 10.00      A   
ATOM   3667  CB  LEU A 389     -30.001  11.349   9.149  1.00 10.00      A   
ATOM   3668  CG  LEU A 389     -29.802  10.199   8.163  1.00 10.00      A   
ATOM   3669  CD1 LEU A 389     -30.690  10.385   6.944  1.00 10.00      A   
ATOM   3670  CD2 LEU A 389     -28.343  10.110   7.746  1.00 10.00      A   
ATOM   3671  C   LEU A 389     -29.320  12.256  11.376  1.00 10.00      A   
ATOM   3672  O   LEU A 389     -28.140  12.375  11.718  1.00 10.00      A   
ATOM   3673  N   ILE A 390     -30.250  13.170  11.634  1.00 10.00      A   
ATOM   3674  HN  ILE A 390     -31.170  13.015  11.325  1.00 10.00      A   
ATOM   3675  CA  ILE A 390     -29.939  14.400  12.352  1.00 10.00      A   
ATOM   3676  CB  ILE A 390     -31.176  15.315  12.484  1.00 10.00      A   
ATOM   3677  CG1 ILE A 390     -31.659  15.745  11.095  1.00 10.00      A   
ATOM   3678  CG2 ILE A 390     -30.855  16.537  13.338  1.00 10.00      A   
ATOM   3679  CD1 ILE A 390     -32.976  16.493  11.104  1.00 10.00      A   
ATOM   3680  C   ILE A 390     -29.377  14.088  13.736  1.00 10.00      A   
ATOM   3681  O   ILE A 390     -28.374  14.669  14.150  1.00 10.00      A   
ATOM   3682  N   THR A 391     -30.012  13.151  14.434  1.00 10.00      A   
ATOM   3683  HN  THR A 391     -30.796  12.709  14.043  1.00 10.00      A   
ATOM   3684  CA  THR A 391     -29.568  12.766  15.764  1.00 10.00      A   
ATOM   3685  CB  THR A 391     -30.534  11.746  16.404  1.00 10.00      A   
ATOM   3686  OG1 THR A 391     -31.886  12.212  16.272  1.00 10.00      A   
ATOM   3687  HG1 THR A 391     -32.145  12.190  15.341  1.00 10.00      A   
ATOM   3688  CG2 THR A 391     -30.221  11.563  17.881  1.00 10.00      A   
ATOM   3689  C   THR A 391     -28.159  12.174  15.709  1.00 10.00      A   
ATOM   3690  O   THR A 391     -27.272  12.601  16.445  1.00 10.00      A   
ATOM   3691  N   ILE A 392     -27.955  11.221  14.802  1.00 10.00      A   
ATOM   3692  HN  ILE A 392     -28.702  10.952  14.222  1.00 10.00      A   
ATOM   3693  CA  ILE A 392     -26.659  10.562  14.640  1.00 10.00      A   
ATOM   3694  CB  ILE A 392     -26.690   9.516  13.504  1.00 10.00      A   
ATOM   3695  CG1 ILE A 392     -27.649   8.376  13.859  1.00 10.00      A   
ATOM   3696  CG2 ILE A 392     -25.296   8.966  13.233  1.00 10.00      A   
ATOM   3697  CD1 ILE A 392     -28.032   7.508  12.680  1.00 10.00      A   
ATOM   3698  C   ILE A 392     -25.544  11.577  14.381  1.00 10.00      A   
ATOM   3699  O   ILE A 392     -24.473  11.496  14.983  1.00 10.00      A   
ATOM   3700  N   ALA A 393     -25.811  12.538  13.506  1.00 10.00      A   
ATOM   3701  HN  ALA A 393     -26.690  12.552  13.067  1.00 10.00      A   
ATOM   3702  CA  ALA A 393     -24.835  13.569  13.167  1.00 10.00      A   
ATOM   3703  CB  ALA A 393     -25.403  14.489  12.102  1.00 10.00      A   
ATOM   3704  C   ALA A 393     -24.429  14.384  14.391  1.00 10.00      A   
ATOM   3705  O   ALA A 393     -23.265  14.749  14.552  1.00 10.00      A   
ATOM   3706  N   ARG A 394     -25.396  14.671  15.246  1.00 10.00      A   
ATOM   3707  HN  ARG A 394     -26.309  14.355  15.062  1.00 10.00      A   
ATOM   3708  CA  ARG A 394     -25.133  15.440  16.451  1.00 10.00      A   
ATOM   3709  CB  ARG A 394     -26.425  16.047  16.997  1.00 10.00      A   
ATOM   3710  CG  ARG A 394     -27.132  16.969  16.014  1.00 10.00      A   
ATOM   3711  CD  ARG A 394     -28.438  17.492  16.584  1.00 10.00      A   
ATOM   3712  NE  ARG A 394     -28.219  18.417  17.699  1.00 10.00      A   
ATOM   3713  HE  ARG A 394     -27.607  18.121  18.413  1.00 10.00      A   
ATOM   3714  CZ  ARG A 394     -28.785  19.621  17.791  1.00 10.00      A   
ATOM   3715  NH1 ARG A 394     -29.599  20.053  16.834  1.00 10.00      A   
ATOM   3716 HH11 ARG A 394     -29.800  19.456  16.002  1.00 10.00      A   
ATOM   3717 HH12 ARG A 394     -30.042  20.996  16.906  1.00 10.00      A   
ATOM   3718  NH2 ARG A 394     -28.541  20.392  18.845  1.00 10.00      A   
ATOM   3719 HH21 ARG A 394     -28.983  21.336  18.916  1.00 10.00      A   
ATOM   3720 HH22 ARG A 394     -27.910  20.058  19.605  1.00 10.00      A   
ATOM   3721  C   ARG A 394     -24.455  14.573  17.507  1.00 10.00      A   
ATOM   3722  O   ARG A 394     -23.628  15.051  18.286  1.00 10.00      A   
ATOM   3723  N   ASN A 395     -24.807  13.293  17.519  1.00 10.00      A   
ATOM   3724  HN  ASN A 395     -25.475  12.975  16.871  1.00 10.00      A   
ATOM   3725  CA  ASN A 395     -24.237  12.350  18.470  1.00 10.00      A   
ATOM   3726  CB  ASN A 395     -25.005  11.023  18.482  1.00 10.00      A   
ATOM   3727  CG  ASN A 395     -26.423  11.119  19.009  1.00 10.00      A   
ATOM   3728  OD1 ASN A 395     -27.277  10.316  18.641  1.00 10.00      A   
ATOM   3729  ND2 ASN A 395     -26.690  12.085  19.876  1.00 10.00      A   
ATOM   3730 HD21 ASN A 395     -25.965  12.692  20.140  1.00 10.00      A   
ATOM   3731 HD22 ASN A 395     -27.605  12.156  20.217  1.00 10.00      A   
ATOM   3732  C   ASN A 395     -22.777  12.074  18.145  1.00 10.00      A   
ATOM   3733  O   ASN A 395     -21.928  12.061  19.032  1.00 10.00      A   
ATOM   3734  N   ARG A 396     -22.490  11.862  16.870  1.00 10.00      A   
ATOM   3735  HN  ARG A 396     -23.212  11.903  16.197  1.00 10.00      A   
ATOM   3736  CA  ARG A 396     -21.129  11.575  16.438  1.00 10.00      A   
ATOM   3737  CB  ARG A 396     -21.049  10.182  15.806  1.00 10.00      A   
ATOM   3738  CG  ARG A 396     -21.346   9.043  16.767  1.00 10.00      A   
ATOM   3739  CD  ARG A 396     -20.085   8.539  17.455  1.00 10.00      A   
ATOM   3740  NE  ARG A 396     -19.363   9.601  18.161  1.00 10.00      A   
ATOM   3741  HE  ARG A 396     -18.655  10.076  17.660  1.00 10.00      A   
ATOM   3742  CZ  ARG A 396     -19.598   9.950  19.424  1.00 10.00      A   
ATOM   3743  NH1 ARG A 396     -20.540   9.332  20.133  1.00 10.00      A   
ATOM   3744 HH11 ARG A 396     -21.111   8.567  19.700  1.00 10.00      A   
ATOM   3745 HH12 ARG A 396     -20.718   9.602  21.126  1.00 10.00      A   
ATOM   3746  NH2 ARG A 396     -18.890  10.927  19.983  1.00 10.00      A   
ATOM   3747 HH21 ARG A 396     -18.156  11.424  19.435  1.00 10.00      A   
ATOM   3748 HH22 ARG A 396     -19.065  11.204  20.974  1.00 10.00      A   
ATOM   3749  C   ARG A 396     -20.614  12.623  15.454  1.00 10.00      A   
ATOM   3750  O   ARG A 396     -20.625  12.403  14.247  1.00 10.00      A   
ATOM   3751  N   PRO A 397     -20.133  13.771  15.956  1.00 10.00      A   
ATOM   3752  CA  PRO A 397     -19.610  14.835  15.095  1.00 10.00      A   
ATOM   3753  CB  PRO A 397     -19.647  16.057  16.011  1.00 10.00      A   
ATOM   3754  CG  PRO A 397     -19.428  15.501  17.377  1.00 10.00      A   
ATOM   3755  CD  PRO A 397     -20.051  14.129  17.386  1.00 10.00      A   
ATOM   3756  C   PRO A 397     -18.176  14.538  14.661  1.00 10.00      A   
ATOM   3757  O   PRO A 397     -17.587  15.268  13.863  1.00 10.00      A   
ATOM   3758  N   ASN A 398     -17.632  13.446  15.186  1.00 10.00      A   
ATOM   3759  HN  ASN A 398     -18.164  12.902  15.803  1.00 10.00      A   
ATOM   3760  CA  ASN A 398     -16.268  13.028  14.877  1.00 10.00      A   
ATOM   3761  CB  ASN A 398     -15.627  12.393  16.115  1.00 10.00      A   
ATOM   3762  CG  ASN A 398     -16.282  11.076  16.493  1.00 10.00      A   
ATOM   3763  OD1 ASN A 398     -17.379  11.059  17.055  1.00 10.00      A   
ATOM   3764  ND2 ASN A 398     -15.619   9.968  16.196  1.00 10.00      A   
ATOM   3765 HD21 ASN A 398     -14.745  10.050  15.758  1.00 10.00      A   
ATOM   3766 HD22 ASN A 398     -16.035   9.105  16.411  1.00 10.00      A   
ATOM   3767  C   ASN A 398     -16.253  12.025  13.726  1.00 10.00      A   
ATOM   3768  O   ASN A 398     -15.209  11.447  13.412  1.00 10.00      A   
ATOM   3769  N   MET A 399     -17.417  11.818  13.115  1.00 10.00      A   
ATOM   3770  HN  MET A 399     -18.206  12.318  13.413  1.00 10.00      A   
ATOM   3771  CA  MET A 399     -17.557  10.882  12.001  1.00 10.00      A   
ATOM   3772  CB  MET A 399     -19.026  10.773  11.585  1.00 10.00      A   
ATOM   3773  CG  MET A 399     -19.310   9.674  10.574  1.00 10.00      A   
ATOM   3774  SD  MET A 399     -20.420   8.407  11.215  1.00 10.00      A   
ATOM   3775  CE  MET A 399     -21.861   9.396  11.608  1.00 10.00      A   
ATOM   3776  C   MET A 399     -16.709  11.324  10.815  1.00 10.00      A   
ATOM   3777  O   MET A 399     -16.791  12.472  10.377  1.00 10.00      A   
ATOM   3778  N   THR A 400     -15.886  10.412  10.314  1.00 10.00      A   
ATOM   3779  HN  THR A 400     -15.855   9.520  10.722  1.00 10.00      A   
ATOM   3780  CA  THR A 400     -15.015  10.698   9.186  1.00 10.00      A   
ATOM   3781  CB  THR A 400     -13.558  10.287   9.500  1.00 10.00      A   
ATOM   3782  OG1 THR A 400     -13.519   8.928   9.964  1.00 10.00      A   
ATOM   3783  HG1 THR A 400     -12.914   8.862  10.725  1.00 10.00      A   
ATOM   3784  CG2 THR A 400     -12.957  11.195  10.560  1.00 10.00      A   
ATOM   3785  C   THR A 400     -15.481   9.956   7.940  1.00 10.00      A   
ATOM   3786  O   THR A 400     -15.244  10.398   6.811  1.00 10.00      A   
ATOM   3787  N   ARG A 401     -16.146   8.825   8.149  1.00 10.00      A   
ATOM   3788  HN  ARG A 401     -16.310   8.525   9.074  1.00 10.00      A   
ATOM   3789  CA  ARG A 401     -16.634   8.012   7.049  1.00 10.00      A   
ATOM   3790  CB  ARG A 401     -15.696   6.829   6.823  1.00 10.00      A   
ATOM   3791  CG  ARG A 401     -14.372   7.211   6.182  1.00 10.00      A   
ATOM   3792  CD  ARG A 401     -13.250   6.296   6.634  1.00 10.00      A   
ATOM   3793  NE  ARG A 401     -12.691   6.698   7.925  1.00 10.00      A   
ATOM   3794  HE  ARG A 401     -13.279   7.191   8.543  1.00 10.00      A   
ATOM   3795  CZ  ARG A 401     -11.445   6.418   8.299  1.00 10.00      A   
ATOM   3796  NH1 ARG A 401     -10.646   5.746   7.481  1.00 10.00      A   
ATOM   3797 HH11 ARG A 401      -9.671   5.519   7.763  1.00 10.00      A   
ATOM   3798 HH12 ARG A 401     -10.994   5.426   6.542  1.00 10.00      A   
ATOM   3799  NH2 ARG A 401     -10.995   6.808   9.485  1.00 10.00      A   
ATOM   3800 HH21 ARG A 401     -10.018   6.588   9.774  1.00 10.00      A   
ATOM   3801 HH22 ARG A 401     -11.618   7.335  10.141  1.00 10.00      A   
ATOM   3802  C   ARG A 401     -18.044   7.510   7.318  1.00 10.00      A   
ATOM   3803  O   ARG A 401     -18.257   6.656   8.177  1.00 10.00      A   
ATOM   3804  N   PHE A 402     -19.004   8.044   6.579  1.00 10.00      A   
ATOM   3805  HN  PHE A 402     -18.769   8.723   5.907  1.00 10.00      A   
ATOM   3806  CA  PHE A 402     -20.395   7.644   6.719  1.00 10.00      A   
ATOM   3807  CB  PHE A 402     -21.283   8.848   7.037  1.00 10.00      A   
ATOM   3808  CG  PHE A 402     -22.688   8.474   7.416  1.00 10.00      A   
ATOM   3809  CD1 PHE A 402     -22.929   7.671   8.521  1.00 10.00      A   
ATOM   3810  CD2 PHE A 402     -23.767   8.926   6.672  1.00 10.00      A   
ATOM   3811  CE1 PHE A 402     -24.219   7.325   8.877  1.00 10.00      A   
ATOM   3812  CE2 PHE A 402     -25.058   8.584   7.021  1.00 10.00      A   
ATOM   3813  CZ  PHE A 402     -25.285   7.782   8.126  1.00 10.00      A   
ATOM   3814  C   PHE A 402     -20.857   6.961   5.444  1.00 10.00      A   
ATOM   3815  O   PHE A 402     -21.123   7.615   4.433  1.00 10.00      A   
ATOM   3816  N   ARG A 403     -20.933   5.645   5.493  1.00 10.00      A   
ATOM   3817  HN  ARG A 403     -20.715   5.185   6.338  1.00 10.00      A   
ATOM   3818  CA  ARG A 403     -21.336   4.857   4.341  1.00 10.00      A   
ATOM   3819  CB  ARG A 403     -20.281   3.786   4.050  1.00 10.00      A   
ATOM   3820  CG  ARG A 403     -18.858   4.325   4.031  1.00 10.00      A   
ATOM   3821  CD  ARG A 403     -17.846   3.270   4.449  1.00 10.00      A   
ATOM   3822  NE  ARG A 403     -17.285   2.565   3.300  1.00 10.00      A   
ATOM   3823  HE  ARG A 403     -17.884   2.407   2.527  1.00 10.00      A   
ATOM   3824  CZ  ARG A 403     -16.020   2.151   3.215  1.00 10.00      A   
ATOM   3825  NH1 ARG A 403     -15.167   2.376   4.203  1.00 10.00      A   
ATOM   3826 HH11 ARG A 403     -15.471   2.883   5.060  1.00 10.00      A   
ATOM   3827 HH12 ARG A 403     -14.175   2.042   4.125  1.00 10.00      A   
ATOM   3828  NH2 ARG A 403     -15.620   1.498   2.138  1.00 10.00      A   
ATOM   3829 HH21 ARG A 403     -14.631   1.165   2.052  1.00 10.00      A   
ATOM   3830 HH22 ARG A 403     -16.297   1.311   1.365  1.00 10.00      A   
ATOM   3831  C   ARG A 403     -22.705   4.222   4.567  1.00 10.00      A   
ATOM   3832  O   ARG A 403     -22.814   3.112   5.082  1.00 10.00      A   
ATOM   3833  N   LEU A 404     -23.749   4.943   4.193  1.00 10.00      A   
ATOM   3834  HN  LEU A 404     -23.603   5.825   3.790  1.00 10.00      A   
ATOM   3835  CA  LEU A 404     -25.110   4.448   4.355  1.00 10.00      A   
ATOM   3836  CB  LEU A 404     -25.975   5.492   5.069  1.00 10.00      A   
ATOM   3837  CG  LEU A 404     -27.467   5.175   5.188  1.00 10.00      A   
ATOM   3838  CD1 LEU A 404     -27.695   3.963   6.078  1.00 10.00      A   
ATOM   3839  CD2 LEU A 404     -28.219   6.381   5.724  1.00 10.00      A   
ATOM   3840  C   LEU A 404     -25.716   4.098   3.004  1.00 10.00      A   
ATOM   3841  O   LEU A 404     -25.464   4.778   2.007  1.00 10.00      A   
ATOM   3842  N   CYS A 405     -26.494   3.027   2.960  1.00 10.00      A   
ATOM   3843  HN  CYS A 405     -26.635   2.491   3.777  1.00 10.00      A   
ATOM   3844  CA  CYS A 405     -27.131   2.614   1.723  1.00 10.00      A   
ATOM   3845  CB  CYS A 405     -26.192   1.723   0.907  1.00 10.00      A   
ATOM   3846  SG  CYS A 405     -26.361   1.905  -0.884  1.00 10.00      A   
ATOM   3847  HG  CYS A 405     -26.169   3.183  -1.190  1.00 10.00      A   
ATOM   3848  C   CYS A 405     -28.449   1.897   1.998  1.00 10.00      A   
ATOM   3849  O   CYS A 405     -28.524   1.011   2.855  1.00 10.00      A   
ATOM   3850  N   ILE A 406     -29.490   2.301   1.283  1.00 10.00      A   
ATOM   3851  HN  ILE A 406     -29.370   3.024   0.630  1.00 10.00      A   
ATOM   3852  CA  ILE A 406     -30.805   1.698   1.432  1.00 10.00      A   
ATOM   3853  CB  ILE A 406     -31.912   2.777   1.469  1.00 10.00      A   
ATOM   3854  CG1 ILE A 406     -31.613   3.805   2.562  1.00 10.00      A   
ATOM   3855  CG2 ILE A 406     -33.279   2.149   1.691  1.00 10.00      A   
ATOM   3856  CD1 ILE A 406     -32.584   4.964   2.600  1.00 10.00      A   
ATOM   3857  C   ILE A 406     -31.051   0.735   0.274  1.00 10.00      A   
ATOM   3858  O   ILE A 406     -30.638   1.002  -0.857  1.00 10.00      A   
ATOM   3859  N   ILE A 407     -31.701  -0.386   0.562  1.00 10.00      A   
ATOM   3860  HN  ILE A 407     -31.985  -0.549   1.489  1.00 10.00      A   
ATOM   3861  CA  ILE A 407     -31.987  -1.394  -0.456  1.00 10.00      A   
ATOM   3862  CB  ILE A 407     -32.665  -2.642   0.144  1.00 10.00      A   
ATOM   3863  CG1 ILE A 407     -31.845  -3.177   1.327  1.00 10.00      A   
ATOM   3864  CG2 ILE A 407     -32.833  -3.720  -0.917  1.00 10.00      A   
ATOM   3865  CD1 ILE A 407     -30.407  -3.519   0.987  1.00 10.00      A   
ATOM   3866  C   ILE A 407     -32.817  -0.838  -1.619  1.00 10.00      A   
ATOM   3867  O   ILE A 407     -32.364  -0.835  -2.761  1.00 10.00      A   
ATOM   3868  N   GLU A 408     -34.018  -0.363  -1.334  1.00 10.00      A   
ATOM   3869  HN  GLU A 408     -34.335  -0.373  -0.405  1.00 10.00      A   
ATOM   3870  CA  GLU A 408     -34.877   0.185  -2.382  1.00 10.00      A   
ATOM   3871  CB  GLU A 408     -36.342   0.186  -1.943  1.00 10.00      A   
ATOM   3872  CG  GLU A 408     -37.333   0.043  -3.085  1.00 10.00      A   
ATOM   3873  CD  GLU A 408     -37.075  -1.187  -3.931  1.00 10.00      A   
ATOM   3874  OE1 GLU A 408     -37.004  -2.300  -3.367  1.00 10.00      A   
ATOM   3875  OE2 GLU A 408     -36.938  -1.051  -5.163  1.00 10.00      A   
ATOM   3876  C   GLU A 408     -34.424   1.593  -2.759  1.00 10.00      A   
ATOM   3877  O   GLU A 408     -34.391   2.484  -1.913  1.00 10.00      A   
ATOM   3878  N   PRO A 409     -34.068   1.805  -4.035  1.00 10.00      A   
ATOM   3879  CA  PRO A 409     -33.591   3.103  -4.534  1.00 10.00      A   
ATOM   3880  CB  PRO A 409     -33.219   2.820  -5.997  1.00 10.00      A   
ATOM   3881  CG  PRO A 409     -33.133   1.336  -6.102  1.00 10.00      A   
ATOM   3882  CD  PRO A 409     -34.106   0.792  -5.099  1.00 10.00      A   
ATOM   3883  C   PRO A 409     -34.653   4.202  -4.469  1.00 10.00      A   
ATOM   3884  O   PRO A 409     -35.840   3.954  -4.709  1.00 10.00      A   
ATOM   3885  N   LYS A 410     -34.209   5.416  -4.136  1.00 10.00      A   
ATOM   3886  HN  LYS A 410     -33.251   5.533  -3.940  1.00 10.00      A   
ATOM   3887  CA  LYS A 410     -35.089   6.582  -4.046  1.00 10.00      A   
ATOM   3888  CB  LYS A 410     -35.738   6.893  -5.399  1.00 10.00      A   
ATOM   3889  CG  LYS A 410     -34.779   7.491  -6.416  1.00 10.00      A   
ATOM   3890  CD  LYS A 410     -35.477   7.809  -7.726  1.00 10.00      A   
ATOM   3891  CE  LYS A 410     -34.529   8.502  -8.696  1.00 10.00      A   
ATOM   3892  NZ  LYS A 410     -35.174   8.799 -10.006  1.00 10.00      A   
ATOM   3893  HZ1 LYS A 410     -35.974   9.451  -9.871  1.00 10.00      A   
ATOM   3894  HZ2 LYS A 410     -35.526   7.922 -10.444  1.00 10.00      A   
ATOM   3895  HZ3 LYS A 410     -34.489   9.244 -10.650  1.00 10.00      A   
ATOM   3896  C   LYS A 410     -36.138   6.446  -2.946  1.00 10.00      A   
ATOM   3897  O   LYS A 410     -37.234   6.997  -3.048  1.00 10.00      A   
ATOM   3898  N   ALA A 411     -35.794   5.717  -1.896  1.00 10.00      A   
ATOM   3899  HN  ALA A 411     -34.911   5.297  -1.878  1.00 10.00      A   
ATOM   3900  CA  ALA A 411     -36.703   5.522  -0.771  1.00 10.00      A   
ATOM   3901  CB  ALA A 411     -36.335   4.265   0.003  1.00 10.00      A   
ATOM   3902  C   ALA A 411     -36.682   6.740   0.149  1.00 10.00      A   
ATOM   3903  O   ALA A 411     -35.634   7.110   0.684  1.00 10.00      A   
ATOM   3904  N   PRO A 412     -37.839   7.388   0.334  1.00 10.00      A   
ATOM   3905  CA  PRO A 412     -37.964   8.571   1.176  1.00 10.00      A   
ATOM   3906  CB  PRO A 412     -39.200   9.289   0.604  1.00 10.00      A   
ATOM   3907  CG  PRO A 412     -39.777   8.376  -0.437  1.00 10.00      A   
ATOM   3908  CD  PRO A 412     -39.123   7.034  -0.268  1.00 10.00      A   
ATOM   3909  C   PRO A 412     -38.202   8.218   2.641  1.00 10.00      A   
ATOM   3910  O   PRO A 412     -38.269   7.041   3.009  1.00 10.00      A   
ATOM   3911  N   ASP A 413     -38.314   9.250   3.471  1.00 10.00      A   
ATOM   3912  HN  ASP A 413     -38.227  10.163   3.112  1.00 10.00      A   
ATOM   3913  CA  ASP A 413     -38.571   9.083   4.899  1.00 10.00      A   
ATOM   3914  CB  ASP A 413     -38.563  10.464   5.570  1.00 10.00      A   
ATOM   3915  CG  ASP A 413     -38.745  10.426   7.073  1.00 10.00      A   
ATOM   3916  OD1 ASP A 413     -39.848  10.082   7.526  1.00 10.00      A   
ATOM   3917  OD2 ASP A 413     -37.798  10.784   7.804  1.00 10.00      A   
ATOM   3918  C   ASP A 413     -39.935   8.415   5.067  1.00 10.00      A   
ATOM   3919  O   ASP A 413     -40.917   8.872   4.496  1.00 10.00      A   
ATOM   3920  N   TYR A 414     -39.999   7.338   5.840  1.00 10.00      A   
ATOM   3921  HN  TYR A 414     -39.191   7.029   6.304  1.00 10.00      A   
ATOM   3922  CA  TYR A 414     -41.254   6.607   6.018  1.00 10.00      A   
ATOM   3923  CB  TYR A 414     -41.002   5.138   6.374  1.00 10.00      A   
ATOM   3924  CG  TYR A 414     -40.263   4.923   7.675  1.00 10.00      A   
ATOM   3925  CD1 TYR A 414     -40.947   4.777   8.877  1.00 10.00      A   
ATOM   3926  CD2 TYR A 414     -38.879   4.859   7.697  1.00 10.00      A   
ATOM   3927  CE1 TYR A 414     -40.267   4.577  10.063  1.00 10.00      A   
ATOM   3928  CE2 TYR A 414     -38.195   4.658   8.873  1.00 10.00      A   
ATOM   3929  CZ  TYR A 414     -38.890   4.519  10.053  1.00 10.00      A   
ATOM   3930  OH  TYR A 414     -38.202   4.317  11.225  1.00 10.00      A   
ATOM   3931  HH  TYR A 414     -37.295   4.661  11.124  1.00 10.00      A   
ATOM   3932  C   TYR A 414     -42.207   7.247   7.022  1.00 10.00      A   
ATOM   3933  O   TYR A 414     -43.323   6.768   7.212  1.00 10.00      A   
ATOM   3934  N   LEU A 415     -41.779   8.320   7.665  1.00 10.00      A   
ATOM   3935  HN  LEU A 415     -40.880   8.680   7.474  1.00 10.00      A   
ATOM   3936  CA  LEU A 415     -42.619   8.987   8.639  1.00 10.00      A   
ATOM   3937  CB  LEU A 415     -41.843   9.301   9.919  1.00 10.00      A   
ATOM   3938  CG  LEU A 415     -41.524   8.102  10.816  1.00 10.00      A   
ATOM   3939  CD1 LEU A 415     -40.849   8.556  12.100  1.00 10.00      A   
ATOM   3940  CD2 LEU A 415     -42.789   7.311  11.116  1.00 10.00      A   
ATOM   3941  C   LEU A 415     -43.254  10.247   8.065  1.00 10.00      A   
ATOM   3942  O   LEU A 415     -44.458  10.464   8.214  1.00 10.00      A   
ATOM   3943  N   THR A 416     -42.449  11.081   7.417  1.00 10.00      A   
ATOM   3944  HN  THR A 416     -41.487  10.871   7.344  1.00 10.00      A   
ATOM   3945  CA  THR A 416     -42.962  12.316   6.838  1.00 10.00      A   
ATOM   3946  CB  THR A 416     -42.078  13.532   7.184  1.00 10.00      A   
ATOM   3947  OG1 THR A 416     -40.781  13.371   6.598  1.00 10.00      A   
ATOM   3948  HG1 THR A 416     -40.533  14.193   6.144  1.00 10.00      A   
ATOM   3949  CG2 THR A 416     -41.929  13.683   8.690  1.00 10.00      A   
ATOM   3950  C   THR A 416     -43.118  12.211   5.320  1.00 10.00      A   
ATOM   3951  O   THR A 416     -43.749  13.068   4.699  1.00 10.00      A   
ATOM   3952  N   LEU A 417     -42.540  11.156   4.736  1.00 10.00      A   
ATOM   3953  HN  LEU A 417     -42.053  10.511   5.295  1.00 10.00      A   
ATOM   3954  CA  LEU A 417     -42.607  10.922   3.288  1.00 10.00      A   
ATOM   3955  CB  LEU A 417     -44.054  10.747   2.810  1.00 10.00      A   
ATOM   3956  CG  LEU A 417     -44.742   9.446   3.235  1.00 10.00      A   
ATOM   3957  CD1 LEU A 417     -46.231   9.497   2.926  1.00 10.00      A   
ATOM   3958  CD2 LEU A 417     -44.092   8.251   2.553  1.00 10.00      A   
ATOM   3959  C   LEU A 417     -41.885  12.013   2.500  1.00 10.00      A   
ATOM   3960  O   LEU A 417     -42.350  12.457   1.449  1.00 10.00      A   
ATOM   3961  N   GLU A 418     -40.739  12.428   3.015  1.00 10.00      A   
ATOM   3962  HN  GLU A 418     -40.420  12.021   3.845  1.00 10.00      A   
ATOM   3963  CA  GLU A 418     -39.935  13.464   2.383  1.00 10.00      A   
ATOM   3964  CB  GLU A 418     -39.866  14.690   3.294  1.00 10.00      A   
ATOM   3965  CG  GLU A 418     -41.218  15.247   3.694  1.00 10.00      A   
ATOM   3966  CD  GLU A 418     -41.102  16.304   4.766  1.00 10.00      A   
ATOM   3967  OE1 GLU A 418     -41.679  17.396   4.594  1.00 10.00      A   
ATOM   3968  OE2 GLU A 418     -40.427  16.051   5.787  1.00 10.00      A   
ATOM   3969  C   GLU A 418     -38.524  12.945   2.121  1.00 10.00      A   
ATOM   3970  O   GLU A 418     -38.125  11.919   2.679  1.00 10.00      A   
ATOM   3971  N   PRO A 419     -37.757  13.633   1.255  1.00 10.00      A   
ATOM   3972  CA  PRO A 419     -36.377  13.244   0.941  1.00 10.00      A   
ATOM   3973  CB  PRO A 419     -35.965  14.224  -0.163  1.00 10.00      A   
ATOM   3974  CG  PRO A 419     -37.244  14.784  -0.682  1.00 10.00      A   
ATOM   3975  CD  PRO A 419     -38.173  14.821   0.493  1.00 10.00      A   
ATOM   3976  C   PRO A 419     -35.461  13.388   2.159  1.00 10.00      A   
ATOM   3977  O   PRO A 419     -35.781  14.105   3.109  1.00 10.00      A   
ATOM   3978  N   LEU A 420     -34.312  12.724   2.120  1.00 10.00      A   
ATOM   3979  HN  LEU A 420     -34.089  12.205   1.313  1.00 10.00      A   
ATOM   3980  CA  LEU A 420     -33.369  12.758   3.237  1.00 10.00      A   
ATOM   3981  CB  LEU A 420     -32.653  11.407   3.380  1.00 10.00      A   
ATOM   3982  CG  LEU A 420     -33.517  10.211   3.798  1.00 10.00      A   
ATOM   3983  CD1 LEU A 420     -32.726   8.916   3.697  1.00 10.00      A   
ATOM   3984  CD2 LEU A 420     -34.065  10.395   5.203  1.00 10.00      A   
ATOM   3985  C   LEU A 420     -32.340  13.880   3.100  1.00 10.00      A   
ATOM   3986  O   LEU A 420     -31.211  13.751   3.582  1.00 10.00      A   
ATOM   3987  N   ASP A 421     -32.728  14.979   2.465  1.00 10.00      A   
ATOM   3988  HN  ASP A 421     -33.644  15.036   2.121  1.00 10.00      A   
ATOM   3989  CA  ASP A 421     -31.818  16.106   2.267  1.00 10.00      A   
ATOM   3990  CB  ASP A 421     -32.453  17.225   1.435  1.00 10.00      A   
ATOM   3991  CG  ASP A 421     -33.444  16.729   0.413  1.00 10.00      A   
ATOM   3992  OD1 ASP A 421     -33.015  16.282  -0.673  1.00 10.00      A   
ATOM   3993  OD2 ASP A 421     -34.661  16.800   0.688  1.00 10.00      A   
ATOM   3994  C   ASP A 421     -31.339  16.671   3.595  1.00 10.00      A   
ATOM   3995  O   ASP A 421     -30.139  16.799   3.821  1.00 10.00      A   
ATOM   3996  N   ILE A 422     -32.272  16.997   4.482  1.00 10.00      A   
ATOM   3997  HN  ILE A 422     -33.218  16.861   4.258  1.00 10.00      A   
ATOM   3998  CA  ILE A 422     -31.919  17.557   5.784  1.00 10.00      A   
ATOM   3999  CB  ILE A 422     -33.144  18.092   6.561  1.00 10.00      A   
ATOM   4000  CG1 ILE A 422     -34.280  17.061   6.588  1.00 10.00      A   
ATOM   4001  CG2 ILE A 422     -33.620  19.411   5.968  1.00 10.00      A   
ATOM   4002  CD1 ILE A 422     -35.394  17.403   7.557  1.00 10.00      A   
ATOM   4003  C   ILE A 422     -31.143  16.559   6.644  1.00 10.00      A   
ATOM   4004  O   ILE A 422     -30.267  16.947   7.424  1.00 10.00      A   
ATOM   4005  N   GLY A 423     -31.462  15.278   6.496  1.00 10.00      A   
ATOM   4006  HN  GLY A 423     -32.171  15.025   5.866  1.00 10.00      A   
ATOM   4007  CA  GLY A 423     -30.780  14.253   7.255  1.00 10.00      A   
ATOM   4008  C   GLY A 423     -29.315  14.180   6.896  1.00 10.00      A   
ATOM   4009  O   GLY A 423     -28.446  14.304   7.759  1.00 10.00      A   
ATOM   4010  N   PHE A 424     -29.036  14.000   5.611  1.00 10.00      A   
ATOM   4011  HN  PHE A 424     -29.774  13.910   4.968  1.00 10.00      A   
ATOM   4012  CA  PHE A 424     -27.662  13.925   5.133  1.00 10.00      A   
ATOM   4013  CB  PHE A 424     -27.608  13.427   3.688  1.00 10.00      A   
ATOM   4014  CG  PHE A 424     -27.721  11.934   3.561  1.00 10.00      A   
ATOM   4015  CD1 PHE A 424     -28.959  11.329   3.424  1.00 10.00      A   
ATOM   4016  CD2 PHE A 424     -26.588  11.137   3.582  1.00 10.00      A   
ATOM   4017  CE1 PHE A 424     -29.062   9.955   3.310  1.00 10.00      A   
ATOM   4018  CE2 PHE A 424     -26.681   9.762   3.468  1.00 10.00      A   
ATOM   4019  CZ  PHE A 424     -27.922   9.172   3.332  1.00 10.00      A   
ATOM   4020  C   PHE A 424     -26.982  15.280   5.263  1.00 10.00      A   
ATOM   4021  O   PHE A 424     -25.764  15.367   5.439  1.00 10.00      A   
ATOM   4022  N   GLY A 425     -27.779  16.336   5.182  1.00 10.00      A   
ATOM   4023  HN  GLY A 425     -28.742  16.205   5.024  1.00 10.00      A   
ATOM   4024  CA  GLY A 425     -27.252  17.674   5.310  1.00 10.00      A   
ATOM   4025  C   GLY A 425     -26.725  17.928   6.705  1.00 10.00      A   
ATOM   4026  O   GLY A 425     -25.801  18.715   6.891  1.00 10.00      A   
ATOM   4027  N   ALA A 426     -27.321  17.264   7.692  1.00 10.00      A   
ATOM   4028  HN  ALA A 426     -28.075  16.670   7.486  1.00 10.00      A   
ATOM   4029  CA  ALA A 426     -26.894  17.410   9.075  1.00 10.00      A   
ATOM   4030  CB  ALA A 426     -27.947  16.861  10.027  1.00 10.00      A   
ATOM   4031  C   ALA A 426     -25.560  16.711   9.287  1.00 10.00      A   
ATOM   4032  O   ALA A 426     -24.703  17.195  10.028  1.00 10.00      A   
ATOM   4033  N   ILE A 427     -25.390  15.571   8.618  1.00 10.00      A   
ATOM   4034  HN  ILE A 427     -26.118  15.241   8.048  1.00 10.00      A   
ATOM   4035  CA  ILE A 427     -24.161  14.790   8.718  1.00 10.00      A   
ATOM   4036  CB  ILE A 427     -24.213  13.530   7.825  1.00 10.00      A   
ATOM   4037  CG1 ILE A 427     -25.399  12.631   8.208  1.00 10.00      A   
ATOM   4038  CG2 ILE A 427     -22.899  12.755   7.896  1.00 10.00      A   
ATOM   4039  CD1 ILE A 427     -25.251  11.932   9.548  1.00 10.00      A   
ATOM   4040  C   ILE A 427     -22.956  15.633   8.321  1.00 10.00      A   
ATOM   4041  O   ILE A 427     -22.013  15.787   9.088  1.00 10.00      A   
ATOM   4042  N   VAL A 428     -23.015  16.212   7.132  1.00 10.00      A   
ATOM   4043  HN  VAL A 428     -23.812  16.081   6.578  1.00 10.00      A   
ATOM   4044  CA  VAL A 428     -21.924  17.038   6.629  1.00 10.00      A   
ATOM   4045  CB  VAL A 428     -22.079  17.336   5.123  1.00 10.00      A   
ATOM   4046  CG1 VAL A 428     -22.009  16.050   4.314  1.00 10.00      A   
ATOM   4047  CG2 VAL A 428     -23.381  18.070   4.840  1.00 10.00      A   
ATOM   4048  C   VAL A 428     -21.808  18.354   7.400  1.00 10.00      A   
ATOM   4049  O   VAL A 428     -20.767  19.012   7.374  1.00 10.00      A   
ATOM   4050  N   GLU A 429     -22.875  18.722   8.094  1.00 10.00      A   
ATOM   4051  HN  GLU A 429     -23.663  18.144   8.091  1.00 10.00      A   
ATOM   4052  CA  GLU A 429     -22.908  19.958   8.861  1.00 10.00      A   
ATOM   4053  CB  GLU A 429     -24.355  20.403   9.084  1.00 10.00      A   
ATOM   4054  CG  GLU A 429     -24.505  21.774   9.713  1.00 10.00      A   
ATOM   4055  CD  GLU A 429     -25.913  22.023  10.210  1.00 10.00      A   
ATOM   4056  OE1 GLU A 429     -26.847  22.052   9.384  1.00 10.00      A   
ATOM   4057  OE2 GLU A 429     -26.092  22.200  11.433  1.00 10.00      A   
ATOM   4058  C   GLU A 429     -22.198  19.807  10.200  1.00 10.00      A   
ATOM   4059  O   GLU A 429     -21.437  20.682  10.606  1.00 10.00      A   
ATOM   4060  N   HIS A 430     -22.447  18.698  10.876  1.00 10.00      A   
ATOM   4061  HN  HIS A 430     -23.053  18.029  10.490  1.00 10.00      A   
ATOM   4062  CA  HIS A 430     -21.844  18.453  12.183  1.00 10.00      A   
ATOM   4063  CB  HIS A 430     -22.809  17.703  13.110  1.00 10.00      A   
ATOM   4064  CG  HIS A 430     -24.030  18.492  13.478  1.00 10.00      A   
ATOM   4065  ND1 HIS A 430     -24.080  19.249  14.626  1.00 10.00      A   
ATOM   4066  CD2 HIS A 430     -25.205  18.613  12.814  1.00 10.00      A   
ATOM   4067  CE1 HIS A 430     -25.276  19.815  14.633  1.00 10.00      A   
ATOM   4068  NE2 HIS A 430     -25.988  19.457  13.557  1.00 10.00      A   
ATOM   4069  HE2 HIS A 430     -26.896  19.755  13.329  1.00 10.00      A   
ATOM   4070  C   HIS A 430     -20.506  17.727  12.080  1.00 10.00      A   
ATOM   4071  O   HIS A 430     -19.576  18.012  12.839  1.00 10.00      A   
ATOM   4072  N   CYS A 431     -20.406  16.789  11.148  1.00 10.00      A   
ATOM   4073  HN  CYS A 431     -21.176  16.600  10.567  1.00 10.00      A   
ATOM   4074  CA  CYS A 431     -19.173  16.038  10.958  1.00 10.00      A   
ATOM   4075  CB  CYS A 431     -19.474  14.634  10.434  1.00 10.00      A   
ATOM   4076  SG  CYS A 431     -20.790  13.775  11.329  1.00 10.00      A   
ATOM   4077  HG  CYS A 431     -21.469  14.677  12.024  1.00 10.00      A   
ATOM   4078  C   CYS A 431     -18.250  16.780   9.999  1.00 10.00      A   
ATOM   4079  O   CYS A 431     -18.310  16.589   8.784  1.00 10.00      A   
ATOM   4080  N   LYS A 432     -17.410  17.644  10.553  1.00 10.00      A   
ATOM   4081  HN  LYS A 432     -17.419  17.756  11.529  1.00 10.00      A   
ATOM   4082  CA  LYS A 432     -16.481  18.437   9.753  1.00 10.00      A   
ATOM   4083  CB  LYS A 432     -15.925  19.603  10.580  1.00 10.00      A   
ATOM   4084  CG  LYS A 432     -16.971  20.373  11.372  1.00 10.00      A   
ATOM   4085  CD  LYS A 432     -17.842  21.230  10.470  1.00 10.00      A   
ATOM   4086  CE  LYS A 432     -18.862  22.017  11.281  1.00 10.00      A   
ATOM   4087  NZ  LYS A 432     -18.216  22.958  12.229  1.00 10.00      A   
ATOM   4088  HZ1 LYS A 432     -17.623  23.635  11.708  1.00 10.00      A   
ATOM   4089  HZ2 LYS A 432     -17.618  22.435  12.902  1.00 10.00      A   
ATOM   4090  HZ3 LYS A 432     -18.937  23.487  12.762  1.00 10.00      A   
ATOM   4091  C   LYS A 432     -15.332  17.588   9.219  1.00 10.00      A   
ATOM   4092  O   LYS A 432     -14.711  17.931   8.216  1.00 10.00      A   
ATOM   4093  N   ASP A 433     -15.065  16.470   9.889  1.00 10.00      A   
ATOM   4094  HN  ASP A 433     -15.616  16.237  10.666  1.00 10.00      A   
ATOM   4095  CA  ASP A 433     -13.973  15.578   9.497  1.00 10.00      A   
ATOM   4096  CB  ASP A 433     -13.340  14.931  10.730  1.00 10.00      A   
ATOM   4097  CG  ASP A 433     -12.440  15.868  11.506  1.00 10.00      A   
ATOM   4098  OD1 ASP A 433     -12.619  15.985  12.736  1.00 10.00      A   
ATOM   4099  OD2 ASP A 433     -11.534  16.472  10.893  1.00 10.00      A   
ATOM   4100  C   ASP A 433     -14.439  14.493   8.529  1.00 10.00      A   
ATOM   4101  O   ASP A 433     -13.744  13.498   8.320  1.00 10.00      A   
ATOM   4102  N   LEU A 434     -15.605  14.691   7.935  1.00 10.00      A   
ATOM   4103  HN  LEU A 434     -16.104  15.509   8.130  1.00 10.00      A   
ATOM   4104  CA  LEU A 434     -16.160  13.723   6.995  1.00 10.00      A   
ATOM   4105  CB  LEU A 434     -17.644  14.000   6.756  1.00 10.00      A   
ATOM   4106  CG  LEU A 434     -18.404  12.940   5.960  1.00 10.00      A   
ATOM   4107  CD1 LEU A 434     -18.585  11.677   6.785  1.00 10.00      A   
ATOM   4108  CD2 LEU A 434     -19.745  13.478   5.495  1.00 10.00      A   
ATOM   4109  C   LEU A 434     -15.400  13.742   5.672  1.00 10.00      A   
ATOM   4110  O   LEU A 434     -15.388  14.750   4.963  1.00 10.00      A   
ATOM   4111  N   ARG A 435     -14.755  12.628   5.356  1.00 10.00      A   
ATOM   4112  HN  ARG A 435     -14.795  11.862   5.972  1.00 10.00      A   
ATOM   4113  CA  ARG A 435     -13.990  12.507   4.120  1.00 10.00      A   
ATOM   4114  CB  ARG A 435     -12.602  11.917   4.383  1.00 10.00      A   
ATOM   4115  CG  ARG A 435     -11.799  12.614   5.468  1.00 10.00      A   
ATOM   4116  CD  ARG A 435     -10.388  12.047   5.559  1.00 10.00      A   
ATOM   4117  NE  ARG A 435     -10.353  10.600   5.322  1.00 10.00      A   
ATOM   4118  HE  ARG A 435     -10.513  10.291   4.402  1.00 10.00      A   
ATOM   4119  CZ  ARG A 435     -10.109   9.695   6.270  1.00 10.00      A   
ATOM   4120  NH1 ARG A 435      -9.876  10.085   7.518  1.00 10.00      A   
ATOM   4121 HH11 ARG A 435      -9.879  11.100   7.763  1.00 10.00      A   
ATOM   4122 HH12 ARG A 435      -9.683   9.377   8.263  1.00 10.00      A   
ATOM   4123  NH2 ARG A 435     -10.102   8.400   5.975  1.00 10.00      A   
ATOM   4124 HH21 ARG A 435      -9.908   7.694   6.715  1.00 10.00      A   
ATOM   4125 HH22 ARG A 435     -10.288   8.076   4.999  1.00 10.00      A   
ATOM   4126  C   ARG A 435     -14.720  11.628   3.112  1.00 10.00      A   
ATOM   4127  O   ARG A 435     -14.784  11.948   1.925  1.00 10.00      A   
ATOM   4128  N   ARG A 436     -15.253  10.510   3.584  1.00 10.00      A   
ATOM   4129  HN  ARG A 436     -15.181  10.309   4.543  1.00 10.00      A   
ATOM   4130  CA  ARG A 436     -15.963   9.584   2.715  1.00 10.00      A   
ATOM   4131  CB  ARG A 436     -15.369   8.176   2.811  1.00 10.00      A   
ATOM   4132  CG  ARG A 436     -16.006   7.163   1.873  1.00 10.00      A   
ATOM   4133  CD  ARG A 436     -15.447   5.774   2.119  1.00 10.00      A   
ATOM   4134  NE  ARG A 436     -15.975   4.779   1.183  1.00 10.00      A   
ATOM   4135  HE  ARG A 436     -16.939   4.582   1.221  1.00 10.00      A   
ATOM   4136  CZ  ARG A 436     -15.227   4.113   0.307  1.00 10.00      A   
ATOM   4137  NH1 ARG A 436     -13.918   4.325   0.237  1.00 10.00      A   
ATOM   4138 HH11 ARG A 436     -13.345   3.794  -0.464  1.00 10.00      A   
ATOM   4139 HH12 ARG A 436     -13.458   5.012   0.872  1.00 10.00      A   
ATOM   4140  NH2 ARG A 436     -15.783   3.202  -0.479  1.00 10.00      A   
ATOM   4141 HH21 ARG A 436     -16.808   3.003  -0.411  1.00 10.00      A   
ATOM   4142 HH22 ARG A 436     -15.193   2.672  -1.170  1.00 10.00      A   
ATOM   4143  C   ARG A 436     -17.439   9.557   3.067  1.00 10.00      A   
ATOM   4144  O   ARG A 436     -17.806   9.349   4.226  1.00 10.00      A   
ATOM   4145  N   LEU A 437     -18.275   9.767   2.069  1.00 10.00      A   
ATOM   4146  HN  LEU A 437     -17.916   9.931   1.166  1.00 10.00      A   
ATOM   4147  CA  LEU A 437     -19.711   9.772   2.269  1.00 10.00      A   
ATOM   4148  CB  LEU A 437     -20.224  11.213   2.322  1.00 10.00      A   
ATOM   4149  CG  LEU A 437     -21.739  11.397   2.434  1.00 10.00      A   
ATOM   4150  CD1 LEU A 437     -22.240  10.943   3.796  1.00 10.00      A   
ATOM   4151  CD2 LEU A 437     -22.127  12.842   2.160  1.00 10.00      A   
ATOM   4152  C   LEU A 437     -20.418   9.008   1.157  1.00 10.00      A   
ATOM   4153  O   LEU A 437     -19.974   9.003   0.008  1.00 10.00      A   
ATOM   4154  N   SER A 438     -21.508   8.352   1.514  1.00 10.00      A   
ATOM   4155  HN  SER A 438     -21.786   8.365   2.455  1.00 10.00      A   
ATOM   4156  CA  SER A 438     -22.300   7.597   0.564  1.00 10.00      A   
ATOM   4157  CB  SER A 438     -22.220   6.114   0.905  1.00 10.00      A   
ATOM   4158  OG  SER A 438     -20.874   5.726   1.118  1.00 10.00      A   
ATOM   4159  HG  SER A 438     -20.331   6.034   0.382  1.00 10.00      A   
ATOM   4160  C   SER A 438     -23.748   8.069   0.623  1.00 10.00      A   
ATOM   4161  O   SER A 438     -24.368   8.056   1.688  1.00 10.00      A   
ATOM   4162  N   LEU A 439     -24.278   8.499  -0.512  1.00 10.00      A   
ATOM   4163  HN  LEU A 439     -23.740   8.478  -1.338  1.00 10.00      A   
ATOM   4164  CA  LEU A 439     -25.644   8.987  -0.570  1.00 10.00      A   
ATOM   4165  CB  LEU A 439     -25.775  10.088  -1.621  1.00 10.00      A   
ATOM   4166  CG  LEU A 439     -25.103  11.422  -1.283  1.00 10.00      A   
ATOM   4167  CD1 LEU A 439     -25.353  12.440  -2.384  1.00 10.00      A   
ATOM   4168  CD2 LEU A 439     -25.587  11.950   0.062  1.00 10.00      A   
ATOM   4169  C   LEU A 439     -26.629   7.858  -0.846  1.00 10.00      A   
ATOM   4170  O   LEU A 439     -26.355   6.962  -1.646  1.00 10.00      A   
ATOM   4171  N   SER A 440     -27.763   7.897  -0.165  1.00 10.00      A   
ATOM   4172  HN  SER A 440     -27.914   8.622   0.475  1.00 10.00      A   
ATOM   4173  CA  SER A 440     -28.789   6.889  -0.335  1.00 10.00      A   
ATOM   4174  CB  SER A 440     -28.489   5.689   0.558  1.00 10.00      A   
ATOM   4175  OG  SER A 440     -27.963   6.098   1.808  1.00 10.00      A   
ATOM   4176  HG  SER A 440     -27.001   6.121   1.758  1.00 10.00      A   
ATOM   4177  C   SER A 440     -30.170   7.456  -0.024  1.00 10.00      A   
ATOM   4178  O   SER A 440     -30.299   8.427   0.721  1.00 10.00      A   
ATOM   4179  N   GLY A 441     -31.197   6.853  -0.612  1.00 10.00      A   
ATOM   4180  HN  GLY A 441     -31.030   6.099  -1.217  1.00 10.00      A   
ATOM   4181  CA  GLY A 441     -32.552   7.308  -0.383  1.00 10.00      A   
ATOM   4182  C   GLY A 441     -32.971   8.363  -1.377  1.00 10.00      A   
ATOM   4183  O   GLY A 441     -32.233   8.667  -2.314  1.00 10.00      A   
ATOM   4184  N   LEU A 442     -34.171   8.901  -1.201  1.00 10.00      A   
ATOM   4185  HN  LEU A 442     -34.733   8.598  -0.455  1.00 10.00      A   
ATOM   4186  CA  LEU A 442     -34.660   9.943  -2.081  1.00 10.00      A   
ATOM   4187  CB  LEU A 442     -36.174  10.107  -1.947  1.00 10.00      A   
ATOM   4188  CG  LEU A 442     -36.829  11.093  -2.920  1.00 10.00      A   
ATOM   4189  CD1 LEU A 442     -36.666  10.622  -4.360  1.00 10.00      A   
ATOM   4190  CD2 LEU A 442     -38.300  11.292  -2.580  1.00 10.00      A   
ATOM   4191  C   LEU A 442     -33.961  11.244  -1.728  1.00 10.00      A   
ATOM   4192  O   LEU A 442     -34.132  11.777  -0.631  1.00 10.00      A   
ATOM   4193  N   LEU A 443     -33.155  11.737  -2.645  1.00 10.00      A   
ATOM   4194  HN  LEU A 443     -33.050  11.265  -3.496  1.00 10.00      A   
ATOM   4195  CA  LEU A 443     -32.421  12.965  -2.420  1.00 10.00      A   
ATOM   4196  CB  LEU A 443     -30.934  12.659  -2.252  1.00 10.00      A   
ATOM   4197  CG  LEU A 443     -30.564  11.744  -1.082  1.00 10.00      A   
ATOM   4198  CD1 LEU A 443     -29.132  11.257  -1.218  1.00 10.00      A   
ATOM   4199  CD2 LEU A 443     -30.757  12.464   0.241  1.00 10.00      A   
ATOM   4200  C   LEU A 443     -32.640  13.936  -3.567  1.00 10.00      A   
ATOM   4201  O   LEU A 443     -32.618  13.549  -4.741  1.00 10.00      A   
ATOM   4202  N   THR A 444     -32.874  15.189  -3.227  1.00 10.00      A   
ATOM   4203  HN  THR A 444     -32.885  15.439  -2.271  1.00 10.00      A   
ATOM   4204  CA  THR A 444     -33.096  16.213  -4.225  1.00 10.00      A   
ATOM   4205  CB  THR A 444     -34.223  17.170  -3.788  1.00 10.00      A   
ATOM   4206  OG1 THR A 444     -33.824  17.882  -2.609  1.00 10.00      A   
ATOM   4207  HG1 THR A 444     -33.670  17.248  -1.881  1.00 10.00      A   
ATOM   4208  CG2 THR A 444     -35.498  16.398  -3.499  1.00 10.00      A   
ATOM   4209  C   THR A 444     -31.818  17.007  -4.431  1.00 10.00      A   
ATOM   4210  O   THR A 444     -30.793  16.707  -3.816  1.00 10.00      A   
ATOM   4211  N   ASP A 445     -31.877  18.020  -5.280  1.00 10.00      A   
ATOM   4212  HN  ASP A 445     -32.723  18.205  -5.750  1.00 10.00      A   
ATOM   4213  CA  ASP A 445     -30.711  18.863  -5.542  1.00 10.00      A   
ATOM   4214  CB  ASP A 445     -30.981  19.823  -6.705  1.00 10.00      A   
ATOM   4215  CG  ASP A 445     -30.591  19.258  -8.061  1.00 10.00      A   
ATOM   4216  OD1 ASP A 445     -30.680  19.998  -9.064  1.00 10.00      A   
ATOM   4217  OD2 ASP A 445     -30.217  18.069  -8.138  1.00 10.00      A   
ATOM   4218  C   ASP A 445     -30.341  19.658  -4.293  1.00 10.00      A   
ATOM   4219  O   ASP A 445     -29.242  20.207  -4.191  1.00 10.00      A   
ATOM   4220  N   LYS A 446     -31.266  19.701  -3.334  1.00 10.00      A   
ATOM   4221  HN  LYS A 446     -32.117  19.229  -3.469  1.00 10.00      A   
ATOM   4222  CA  LYS A 446     -31.054  20.427  -2.096  1.00 10.00      A   
ATOM   4223  CB  LYS A 446     -32.361  20.563  -1.321  1.00 10.00      A   
ATOM   4224  CG  LYS A 446     -32.451  21.829  -0.492  1.00 10.00      A   
ATOM   4225  CD  LYS A 446     -32.285  23.064  -1.360  1.00 10.00      A   
ATOM   4226  CE  LYS A 446     -32.229  24.323  -0.517  1.00 10.00      A   
ATOM   4227  NZ  LYS A 446     -31.917  25.515  -1.341  1.00 10.00      A   
ATOM   4228  HZ1 LYS A 446     -32.621  25.616  -2.096  1.00 10.00      A   
ATOM   4229  HZ2 LYS A 446     -30.968  25.421  -1.775  1.00 10.00      A   
ATOM   4230  HZ3 LYS A 446     -31.931  26.372  -0.751  1.00 10.00      A   
ATOM   4231  C   LYS A 446     -29.984  19.775  -1.226  1.00 10.00      A   
ATOM   4232  O   LYS A 446     -29.200  20.472  -0.579  1.00 10.00      A   
ATOM   4233  N   VAL A 447     -29.930  18.446  -1.221  1.00 10.00      A   
ATOM   4234  HN  VAL A 447     -30.561  17.933  -1.771  1.00 10.00      A   
ATOM   4235  CA  VAL A 447     -28.939  17.741  -0.412  1.00 10.00      A   
ATOM   4236  CB  VAL A 447     -29.181  16.214  -0.370  1.00 10.00      A   
ATOM   4237  CG1 VAL A 447     -28.813  15.546  -1.687  1.00 10.00      A   
ATOM   4238  CG2 VAL A 447     -28.433  15.579   0.792  1.00 10.00      A   
ATOM   4239  C   VAL A 447     -27.520  18.056  -0.890  1.00 10.00      A   
ATOM   4240  O   VAL A 447     -26.586  18.152  -0.090  1.00 10.00      A   
ATOM   4241  N   PHE A 448     -27.379  18.271  -2.193  1.00 10.00      A   
ATOM   4242  HN  PHE A 448     -28.169  18.226  -2.773  1.00 10.00      A   
ATOM   4243  CA  PHE A 448     -26.085  18.582  -2.779  1.00 10.00      A   
ATOM   4244  CB  PHE A 448     -26.133  18.449  -4.303  1.00 10.00      A   
ATOM   4245  CG  PHE A 448     -26.484  17.061  -4.770  1.00 10.00      A   
ATOM   4246  CD1 PHE A 448     -27.772  16.755  -5.175  1.00 10.00      A   
ATOM   4247  CD2 PHE A 448     -25.526  16.060  -4.790  1.00 10.00      A   
ATOM   4248  CE1 PHE A 448     -28.100  15.479  -5.588  1.00 10.00      A   
ATOM   4249  CE2 PHE A 448     -25.847  14.782  -5.204  1.00 10.00      A   
ATOM   4250  CZ  PHE A 448     -27.137  14.490  -5.603  1.00 10.00      A   
ATOM   4251  C   PHE A 448     -25.645  19.979  -2.368  1.00 10.00      A   
ATOM   4252  O   PHE A 448     -24.453  20.246  -2.211  1.00 10.00      A   
ATOM   4253  N   GLU A 449     -26.619  20.866  -2.181  1.00 10.00      A   
ATOM   4254  HN  GLU A 449     -27.549  20.595  -2.345  1.00 10.00      A   
ATOM   4255  CA  GLU A 449     -26.336  22.232  -1.759  1.00 10.00      A   
ATOM   4256  CB  GLU A 449     -27.610  23.082  -1.808  1.00 10.00      A   
ATOM   4257  CG  GLU A 449     -27.385  24.576  -1.605  1.00 10.00      A   
ATOM   4258  CD  GLU A 449     -28.681  25.358  -1.539  1.00 10.00      A   
ATOM   4259  OE1 GLU A 449     -29.511  25.223  -2.467  1.00 10.00      A   
ATOM   4260  OE2 GLU A 449     -28.882  26.109  -0.561  1.00 10.00      A   
ATOM   4261  C   GLU A 449     -25.772  22.216  -0.345  1.00 10.00      A   
ATOM   4262  O   GLU A 449     -24.849  22.965  -0.016  1.00 10.00      A   
ATOM   4263  N   TYR A 450     -26.326  21.337   0.482  1.00 10.00      A   
ATOM   4264  HN  TYR A 450     -27.060  20.775   0.157  1.00 10.00      A   
ATOM   4265  CA  TYR A 450     -25.876  21.195   1.858  1.00 10.00      A   
ATOM   4266  CB  TYR A 450     -26.772  20.212   2.619  1.00 10.00      A   
ATOM   4267  CG  TYR A 450     -28.214  20.636   2.788  1.00 10.00      A   
ATOM   4268  CD1 TYR A 450     -29.247  19.750   2.513  1.00 10.00      A   
ATOM   4269  CD2 TYR A 450     -28.549  21.911   3.230  1.00 10.00      A   
ATOM   4270  CE1 TYR A 450     -30.568  20.117   2.671  1.00 10.00      A   
ATOM   4271  CE2 TYR A 450     -29.870  22.288   3.390  1.00 10.00      A   
ATOM   4272  CZ  TYR A 450     -30.877  21.387   3.108  1.00 10.00      A   
ATOM   4273  OH  TYR A 450     -32.195  21.751   3.271  1.00 10.00      A   
ATOM   4274  HH  TYR A 450     -32.293  22.696   3.094  1.00 10.00      A   
ATOM   4275  C   TYR A 450     -24.444  20.678   1.895  1.00 10.00      A   
ATOM   4276  O   TYR A 450     -23.581  21.255   2.553  1.00 10.00      A   
ATOM   4277  N   ILE A 451     -24.202  19.588   1.172  1.00 10.00      A   
ATOM   4278  HN  ILE A 451     -24.936  19.185   0.661  1.00 10.00      A   
ATOM   4279  CA  ILE A 451     -22.883  18.969   1.116  1.00 10.00      A   
ATOM   4280  CB  ILE A 451     -22.909  17.660   0.295  1.00 10.00      A   
ATOM   4281  CG1 ILE A 451     -23.968  16.701   0.848  1.00 10.00      A   
ATOM   4282  CG2 ILE A 451     -21.541  16.998   0.302  1.00 10.00      A   
ATOM   4283  CD1 ILE A 451     -24.232  15.501  -0.036  1.00 10.00      A   
ATOM   4284  C   ILE A 451     -21.844  19.919   0.525  1.00 10.00      A   
ATOM   4285  O   ILE A 451     -20.740  20.041   1.049  1.00 10.00      A   
ATOM   4286  N   GLY A 452     -22.211  20.617  -0.542  1.00 10.00      A   
ATOM   4287  HN  GLY A 452     -23.122  20.511  -0.904  1.00 10.00      A   
ATOM   4288  CA  GLY A 452     -21.284  21.533  -1.186  1.00 10.00      A   
ATOM   4289  C   GLY A 452     -20.930  22.736  -0.331  1.00 10.00      A   
ATOM   4290  O   GLY A 452     -19.930  23.410  -0.575  1.00 10.00      A   
ATOM   4291  N   THR A 453     -21.734  23.011   0.679  1.00 10.00      A   
ATOM   4292  HN  THR A 453     -22.515  22.442   0.840  1.00 10.00      A   
ATOM   4293  CA  THR A 453     -21.481  24.152   1.546  1.00 10.00      A   
ATOM   4294  CB  THR A 453     -22.754  24.999   1.745  1.00 10.00      A   
ATOM   4295  OG1 THR A 453     -23.393  25.199   0.474  1.00 10.00      A   
ATOM   4296  HG1 THR A 453     -24.004  24.466   0.302  1.00 10.00      A   
ATOM   4297  CG2 THR A 453     -22.405  26.355   2.340  1.00 10.00      A   
ATOM   4298  C   THR A 453     -20.899  23.739   2.902  1.00 10.00      A   
ATOM   4299  O   THR A 453     -20.076  24.457   3.478  1.00 10.00      A   
ATOM   4300  N   TYR A 454     -21.307  22.581   3.406  1.00 10.00      A   
ATOM   4301  HN  TYR A 454     -21.943  22.031   2.899  1.00 10.00      A   
ATOM   4302  CA  TYR A 454     -20.833  22.110   4.704  1.00 10.00      A   
ATOM   4303  CB  TYR A 454     -21.974  21.485   5.512  1.00 10.00      A   
ATOM   4304  CG  TYR A 454     -23.057  22.465   5.904  1.00 10.00      A   
ATOM   4305  CD1 TYR A 454     -24.386  22.241   5.564  1.00 10.00      A   
ATOM   4306  CD2 TYR A 454     -22.750  23.617   6.617  1.00 10.00      A   
ATOM   4307  CE1 TYR A 454     -25.375  23.138   5.924  1.00 10.00      A   
ATOM   4308  CE2 TYR A 454     -23.732  24.518   6.982  1.00 10.00      A   
ATOM   4309  CZ  TYR A 454     -25.045  24.274   6.633  1.00 10.00      A   
ATOM   4310  OH  TYR A 454     -26.029  25.168   6.993  1.00 10.00      A   
ATOM   4311  HH  TYR A 454     -25.751  26.061   6.761  1.00 10.00      A   
ATOM   4312  C   TYR A 454     -19.654  21.143   4.595  1.00 10.00      A   
ATOM   4313  O   TYR A 454     -18.699  21.232   5.370  1.00 10.00      A   
ATOM   4314  N   ALA A 455     -19.714  20.229   3.638  1.00 10.00      A   
ATOM   4315  HN  ALA A 455     -20.480  20.218   3.028  1.00 10.00      A   
ATOM   4316  CA  ALA A 455     -18.651  19.249   3.459  1.00 10.00      A   
ATOM   4317  CB  ALA A 455     -19.202  17.929   2.950  1.00 10.00      A   
ATOM   4318  C   ALA A 455     -17.567  19.777   2.529  1.00 10.00      A   
ATOM   4319  O   ALA A 455     -17.716  19.776   1.306  1.00 10.00      A   
ATOM   4320  N   LYS A 456     -16.484  20.243   3.122  1.00 10.00      A   
ATOM   4321  HN  LYS A 456     -16.438  20.233   4.102  1.00 10.00      A   
ATOM   4322  CA  LYS A 456     -15.363  20.777   2.358  1.00 10.00      A   
ATOM   4323  CB  LYS A 456     -14.949  22.152   2.897  1.00 10.00      A   
ATOM   4324  CG  LYS A 456     -16.045  23.205   2.843  1.00 10.00      A   
ATOM   4325  CD  LYS A 456     -16.300  23.681   1.423  1.00 10.00      A   
ATOM   4326  CE  LYS A 456     -17.453  24.670   1.381  1.00 10.00      A   
ATOM   4327  NZ  LYS A 456     -17.633  25.250   0.027  1.00 10.00      A   
ATOM   4328  HZ1 LYS A 456     -18.588  25.644  -0.074  1.00 10.00      A   
ATOM   4329  HZ2 LYS A 456     -17.498  24.517  -0.700  1.00 10.00      A   
ATOM   4330  HZ3 LYS A 456     -16.940  26.010  -0.132  1.00 10.00      A   
ATOM   4331  C   LYS A 456     -14.174  19.822   2.398  1.00 10.00      A   
ATOM   4332  O   LYS A 456     -13.222  19.968   1.627  1.00 10.00      A   
ATOM   4333  N   LYS A 457     -14.244  18.842   3.293  1.00 10.00      A   
ATOM   4334  HN  LYS A 457     -15.041  18.773   3.859  1.00 10.00      A   
ATOM   4335  CA  LYS A 457     -13.177  17.863   3.462  1.00 10.00      A   
ATOM   4336  CB  LYS A 457     -12.867  17.682   4.951  1.00 10.00      A   
ATOM   4337  CG  LYS A 457     -12.389  18.941   5.659  1.00 10.00      A   
ATOM   4338  CD  LYS A 457     -11.033  19.387   5.139  1.00 10.00      A   
ATOM   4339  CE  LYS A 457     -10.140  19.866   6.273  1.00 10.00      A   
ATOM   4340  NZ  LYS A 457     -10.791  20.922   7.093  1.00 10.00      A   
ATOM   4341  HZ1 LYS A 457     -11.278  21.607   6.478  1.00 10.00      A   
ATOM   4342  HZ2 LYS A 457     -10.077  21.428   7.653  1.00 10.00      A   
ATOM   4343  HZ3 LYS A 457     -11.487  20.500   7.737  1.00 10.00      A   
ATOM   4344  C   LYS A 457     -13.559  16.515   2.855  1.00 10.00      A   
ATOM   4345  O   LYS A 457     -12.767  15.573   2.862  1.00 10.00      A   
ATOM   4346  N   MET A 458     -14.780  16.425   2.348  1.00 10.00      A   
ATOM   4347  HN  MET A 458     -15.369  17.203   2.389  1.00 10.00      A   
ATOM   4348  CA  MET A 458     -15.267  15.191   1.738  1.00 10.00      A   
ATOM   4349  CB  MET A 458     -16.778  15.262   1.511  1.00 10.00      A   
ATOM   4350  CG  MET A 458     -17.407  13.945   1.086  1.00 10.00      A   
ATOM   4351  SD  MET A 458     -19.046  14.165   0.375  1.00 10.00      A   
ATOM   4352  CE  MET A 458     -18.655  15.197  -1.040  1.00 10.00      A   
ATOM   4353  C   MET A 458     -14.542  14.921   0.426  1.00 10.00      A   
ATOM   4354  O   MET A 458     -14.901  15.460  -0.617  1.00 10.00      A   
ATOM   4355  N   GLU A 459     -13.526  14.081   0.496  1.00 10.00      A   
ATOM   4356  HN  GLU A 459     -13.311  13.672   1.359  1.00 10.00      A   
ATOM   4357  CA  GLU A 459     -12.716  13.749  -0.665  1.00 10.00      A   
ATOM   4358  CB  GLU A 459     -11.288  13.390  -0.237  1.00 10.00      A   
ATOM   4359  CG  GLU A 459     -10.529  14.543   0.408  1.00 10.00      A   
ATOM   4360  CD  GLU A 459      -9.178  14.135   0.963  1.00 10.00      A   
ATOM   4361  OE1 GLU A 459      -8.179  14.171   0.209  1.00 10.00      A   
ATOM   4362  OE2 GLU A 459      -9.105  13.778   2.155  1.00 10.00      A   
ATOM   4363  C   GLU A 459     -13.320  12.631  -1.512  1.00 10.00      A   
ATOM   4364  O   GLU A 459     -12.935  12.450  -2.668  1.00 10.00      A   
ATOM   4365  N   MET A 460     -14.265  11.890  -0.950  1.00 10.00      A   
ATOM   4366  HN  MET A 460     -14.556  12.090  -0.033  1.00 10.00      A   
ATOM   4367  CA  MET A 460     -14.893  10.792  -1.678  1.00 10.00      A   
ATOM   4368  CB  MET A 460     -14.237   9.453  -1.334  1.00 10.00      A   
ATOM   4369  CG  MET A 460     -14.739   8.287  -2.175  1.00 10.00      A   
ATOM   4370  SD  MET A 460     -13.716   6.809  -2.016  1.00 10.00      A   
ATOM   4371  CE  MET A 460     -14.615   5.665  -3.064  1.00 10.00      A   
ATOM   4372  C   MET A 460     -16.398  10.735  -1.435  1.00 10.00      A   
ATOM   4373  O   MET A 460     -16.853  10.742  -0.289  1.00 10.00      A   
ATOM   4374  N   LEU A 461     -17.162  10.674  -2.519  1.00 10.00      A   
ATOM   4375  HN  LEU A 461     -16.738  10.660  -3.408  1.00 10.00      A   
ATOM   4376  CA  LEU A 461     -18.614  10.621  -2.430  1.00 10.00      A   
ATOM   4377  CB  LEU A 461     -19.209  12.023  -2.578  1.00 10.00      A   
ATOM   4378  CG  LEU A 461     -20.734  12.111  -2.698  1.00 10.00      A   
ATOM   4379  CD1 LEU A 461     -21.407  11.715  -1.393  1.00 10.00      A   
ATOM   4380  CD2 LEU A 461     -21.156  13.510  -3.120  1.00 10.00      A   
ATOM   4381  C   LEU A 461     -19.200   9.696  -3.490  1.00 10.00      A   
ATOM   4382  O   LEU A 461     -18.805   9.742  -4.655  1.00 10.00      A   
ATOM   4383  N   SER A 462     -20.129   8.851  -3.069  1.00 10.00      A   
ATOM   4384  HN  SER A 462     -20.362   8.840  -2.116  1.00 10.00      A   
ATOM   4385  CA  SER A 462     -20.800   7.927  -3.970  1.00 10.00      A   
ATOM   4386  CB  SER A 462     -20.688   6.498  -3.433  1.00 10.00      A   
ATOM   4387  OG  SER A 462     -19.352   6.204  -3.049  1.00 10.00      A   
ATOM   4388  HG  SER A 462     -18.891   5.763  -3.789  1.00 10.00      A   
ATOM   4389  C   SER A 462     -22.270   8.328  -4.120  1.00 10.00      A   
ATOM   4390  O   SER A 462     -23.015   8.370  -3.135  1.00 10.00      A   
ATOM   4391  N   VAL A 463     -22.677   8.645  -5.347  1.00 10.00      A   
ATOM   4392  HN  VAL A 463     -22.033   8.598  -6.095  1.00 10.00      A   
ATOM   4393  CA  VAL A 463     -24.050   9.062  -5.618  1.00 10.00      A   
ATOM   4394  CB  VAL A 463     -24.095  10.447  -6.305  1.00 10.00      A   
ATOM   4395  CG1 VAL A 463     -25.523  10.967  -6.386  1.00 10.00      A   
ATOM   4396  CG2 VAL A 463     -23.203  11.443  -5.579  1.00 10.00      A   
ATOM   4397  C   VAL A 463     -24.776   8.048  -6.496  1.00 10.00      A   
ATOM   4398  O   VAL A 463     -24.259   7.628  -7.533  1.00 10.00      A   
ATOM   4399  N   ALA A 464     -25.974   7.663  -6.078  1.00 10.00      A   
ATOM   4400  HN  ALA A 464     -26.333   8.029  -5.242  1.00 10.00      A   
ATOM   4401  CA  ALA A 464     -26.772   6.708  -6.828  1.00 10.00      A   
ATOM   4402  CB  ALA A 464     -26.422   5.289  -6.411  1.00 10.00      A   
ATOM   4403  C   ALA A 464     -28.260   6.967  -6.630  1.00 10.00      A   
ATOM   4404  O   ALA A 464     -28.742   7.008  -5.496  1.00 10.00      A   
ATOM   4405  N   PHE A 465     -28.974   7.147  -7.744  1.00 10.00      A   
ATOM   4406  HN  PHE A 465     -28.511   7.119  -8.610  1.00 10.00      A   
ATOM   4407  CA  PHE A 465     -30.418   7.387  -7.727  1.00 10.00      A   
ATOM   4408  CB  PHE A 465     -31.177   6.149  -7.231  1.00 10.00      A   
ATOM   4409  CG  PHE A 465     -30.889   4.898  -8.008  1.00 10.00      A   
ATOM   4410  CD1 PHE A 465     -29.984   3.964  -7.531  1.00 10.00      A   
ATOM   4411  CD2 PHE A 465     -31.523   4.655  -9.215  1.00 10.00      A   
ATOM   4412  CE1 PHE A 465     -29.719   2.812  -8.245  1.00 10.00      A   
ATOM   4413  CE2 PHE A 465     -31.262   3.506  -9.935  1.00 10.00      A   
ATOM   4414  CZ  PHE A 465     -30.358   2.584  -9.449  1.00 10.00      A   
ATOM   4415  C   PHE A 465     -30.787   8.609  -6.887  1.00 10.00      A   
ATOM   4416  O   PHE A 465     -31.636   8.532  -6.000  1.00 10.00      A   
ATOM   4417  N   ALA A 466     -30.158   9.738  -7.179  1.00 10.00      A   
ATOM   4418  HN  ALA A 466     -29.510   9.752  -7.914  1.00 10.00      A   
ATOM   4419  CA  ALA A 466     -30.421  10.964  -6.443  1.00 10.00      A   
ATOM   4420  CB  ALA A 466     -29.571  11.013  -5.183  1.00 10.00      A   
ATOM   4421  C   ALA A 466     -30.142  12.179  -7.313  1.00 10.00      A   
ATOM   4422  O   ALA A 466     -29.329  12.113  -8.235  1.00 10.00      A   
ATOM   4423  N   GLY A 467     -30.814  13.280  -7.021  1.00 10.00      A   
ATOM   4424  HN  GLY A 467     -31.455  13.273  -6.277  1.00 10.00      A   
ATOM   4425  CA  GLY A 467     -30.616  14.492  -7.785  1.00 10.00      A   
ATOM   4426  C   GLY A 467     -31.859  14.900  -8.543  1.00 10.00      A   
ATOM   4427  O   GLY A 467     -32.749  14.077  -8.778  1.00 10.00      A   
ATOM   4428  N   ASP A 468     -31.927  16.169  -8.912  1.00 10.00      A   
ATOM   4429  HN  ASP A 468     -31.181  16.779  -8.674  1.00 10.00      A   
ATOM   4430  CA  ASP A 468     -33.069  16.698  -9.656  1.00 10.00      A   
ATOM   4431  CB  ASP A 468     -33.749  17.844  -8.898  1.00 10.00      A   
ATOM   4432  CG  ASP A 468     -34.547  17.405  -7.691  1.00 10.00      A   
ATOM   4433  OD1 ASP A 468     -35.338  16.444  -7.804  1.00 10.00      A   
ATOM   4434  OD2 ASP A 468     -34.408  18.044  -6.625  1.00 10.00      A   
ATOM   4435  C   ASP A 468     -32.617  17.217 -11.010  1.00 10.00      A   
ATOM   4436  O   ASP A 468     -33.173  16.857 -12.050  1.00 10.00      A   
ATOM   4437  N   SER A 469     -31.600  18.064 -10.990  1.00 10.00      A   
ATOM   4438  HN  SER A 469     -31.187  18.303 -10.127  1.00 10.00      A   
ATOM   4439  CA  SER A 469     -31.073  18.653 -12.205  1.00 10.00      A   
ATOM   4440  CB  SER A 469     -31.691  20.041 -12.408  1.00 10.00      A   
ATOM   4441  OG  SER A 469     -32.091  20.608 -11.168  1.00 10.00      A   
ATOM   4442  HG  SER A 469     -31.488  20.307 -10.463  1.00 10.00      A   
ATOM   4443  C   SER A 469     -29.551  18.745 -12.147  1.00 10.00      A   
ATOM   4444  O   SER A 469     -28.915  18.117 -11.301  1.00 10.00      A   
ATOM   4445  N   ASP A 470     -28.972  19.534 -13.043  1.00 10.00      A   
ATOM   4446  HN  ASP A 470     -29.530  20.022 -13.682  1.00 10.00      A   
ATOM   4447  CA  ASP A 470     -27.525  19.702 -13.100  1.00 10.00      A   
ATOM   4448  CB  ASP A 470     -27.110  20.413 -14.389  1.00 10.00      A   
ATOM   4449  CG  ASP A 470     -26.833  19.453 -15.528  1.00 10.00      A   
ATOM   4450  OD1 ASP A 470     -25.650  19.124 -15.759  1.00 10.00      A   
ATOM   4451  OD2 ASP A 470     -27.798  19.035 -16.208  1.00 10.00      A   
ATOM   4452  C   ASP A 470     -27.022  20.479 -11.893  1.00 10.00      A   
ATOM   4453  O   ASP A 470     -25.851  20.377 -11.522  1.00 10.00      A   
ATOM   4454  N   LEU A 471     -27.923  21.246 -11.281  1.00 10.00      A   
ATOM   4455  HN  LEU A 471     -28.836  21.278 -11.636  1.00 10.00      A   
ATOM   4456  CA  LEU A 471     -27.594  22.046 -10.106  1.00 10.00      A   
ATOM   4457  CB  LEU A 471     -28.843  22.739  -9.562  1.00 10.00      A   
ATOM   4458  CG  LEU A 471     -29.125  24.136 -10.112  1.00 10.00      A   
ATOM   4459  CD1 LEU A 471     -30.554  24.554  -9.807  1.00 10.00      A   
ATOM   4460  CD2 LEU A 471     -28.139  25.143  -9.539  1.00 10.00      A   
ATOM   4461  C   LEU A 471     -26.942  21.203  -9.018  1.00 10.00      A   
ATOM   4462  O   LEU A 471     -25.948  21.616  -8.422  1.00 10.00      A   
ATOM   4463  N   GLY A 472     -27.499  20.019  -8.778  1.00 10.00      A   
ATOM   4464  HN  GLY A 472     -28.298  19.749  -9.289  1.00 10.00      A   
ATOM   4465  CA  GLY A 472     -26.954  19.128  -7.772  1.00 10.00      A   
ATOM   4466  C   GLY A 472     -25.500  18.781  -8.039  1.00 10.00      A   
ATOM   4467  O   GLY A 472     -24.654  18.899  -7.156  1.00 10.00      A   
ATOM   4468  N   MET A 473     -25.207  18.388  -9.273  1.00 10.00      A   
ATOM   4469  HN  MET A 473     -25.921  18.357  -9.944  1.00 10.00      A   
ATOM   4470  CA  MET A 473     -23.849  18.025  -9.664  1.00 10.00      A   
ATOM   4471  CB  MET A 473     -23.838  17.461 -11.091  1.00 10.00      A   
ATOM   4472  CG  MET A 473     -22.452  17.151 -11.632  1.00 10.00      A   
ATOM   4473  SD  MET A 473     -22.485  16.104 -13.100  1.00 10.00      A   
ATOM   4474  CE  MET A 473     -23.384  17.142 -14.249  1.00 10.00      A   
ATOM   4475  C   MET A 473     -22.919  19.232  -9.556  1.00 10.00      A   
ATOM   4476  O   MET A 473     -21.757  19.103  -9.164  1.00 10.00      A   
ATOM   4477  N   HIS A 474     -23.447  20.406  -9.892  1.00 10.00      A   
ATOM   4478  HN  HIS A 474     -24.385  20.437 -10.191  1.00 10.00      A   
ATOM   4479  CA  HIS A 474     -22.683  21.645  -9.842  1.00 10.00      A   
ATOM   4480  CB  HIS A 474     -23.478  22.783 -10.493  1.00 10.00      A   
ATOM   4481  CG  HIS A 474     -22.711  24.061 -10.676  1.00 10.00      A   
ATOM   4482  ND1 HIS A 474     -22.076  24.349 -11.861  1.00 10.00      A   
ATOM   4483  CD2 HIS A 474     -22.526  25.089  -9.809  1.00 10.00      A   
ATOM   4484  CE1 HIS A 474     -21.528  25.539 -11.696  1.00 10.00      A   
ATOM   4485  NE2 HIS A 474     -21.770  26.022 -10.474  1.00 10.00      A   
ATOM   4486  HE2 HIS A 474     -21.469  26.886 -10.118  1.00 10.00      A   
ATOM   4487  C   HIS A 474     -22.319  22.009  -8.406  1.00 10.00      A   
ATOM   4488  O   HIS A 474     -21.175  22.351  -8.122  1.00 10.00      A   
ATOM   4489  N   HIS A 475     -23.291  21.912  -7.502  1.00 10.00      A   
ATOM   4490  HN  HIS A 475     -24.186  21.607  -7.791  1.00 10.00      A   
ATOM   4491  CA  HIS A 475     -23.074  22.251  -6.093  1.00 10.00      A   
ATOM   4492  CB  HIS A 475     -24.374  22.161  -5.292  1.00 10.00      A   
ATOM   4493  CG  HIS A 475     -25.191  23.414  -5.337  1.00 10.00      A   
ATOM   4494  ND1 HIS A 475     -24.968  24.506  -4.527  1.00 10.00      A   
ATOM   4495  HD1 HIS A 475     -24.266  24.585  -3.840  1.00 10.00      A   
ATOM   4496  CD2 HIS A 475     -26.244  23.746  -6.123  1.00 10.00      A   
ATOM   4497  CE1 HIS A 475     -25.868  25.446  -4.841  1.00 10.00      A   
ATOM   4498  NE2 HIS A 475     -26.668  25.032  -5.805  1.00 10.00      A   
ATOM   4499  C   HIS A 475     -21.985  21.403  -5.440  1.00 10.00      A   
ATOM   4500  O   HIS A 475     -21.367  21.824  -4.464  1.00 10.00      A   
ATOM   4501  N   VAL A 476     -21.757  20.211  -5.972  1.00 10.00      A   
ATOM   4502  HN  VAL A 476     -22.288  19.919  -6.746  1.00 10.00      A   
ATOM   4503  CA  VAL A 476     -20.730  19.332  -5.431  1.00 10.00      A   
ATOM   4504  CB  VAL A 476     -20.925  17.868  -5.880  1.00 10.00      A   
ATOM   4505  CG1 VAL A 476     -19.928  16.947  -5.187  1.00 10.00      A   
ATOM   4506  CG2 VAL A 476     -22.349  17.406  -5.626  1.00 10.00      A   
ATOM   4507  C   VAL A 476     -19.351  19.799  -5.883  1.00 10.00      A   
ATOM   4508  O   VAL A 476     -18.495  20.130  -5.062  1.00 10.00      A   
ATOM   4509  N   LEU A 477     -19.163  19.848  -7.199  1.00 10.00      A   
ATOM   4510  HN  LEU A 477     -19.904  19.602  -7.793  1.00 10.00      A   
ATOM   4511  CA  LEU A 477     -17.893  20.255  -7.791  1.00 10.00      A   
ATOM   4512  CB  LEU A 477     -17.929  20.071  -9.306  1.00 10.00      A   
ATOM   4513  CG  LEU A 477     -18.172  18.647  -9.806  1.00 10.00      A   
ATOM   4514  CD1 LEU A 477     -18.665  18.666 -11.244  1.00 10.00      A   
ATOM   4515  CD2 LEU A 477     -16.904  17.814  -9.688  1.00 10.00      A   
ATOM   4516  C   LEU A 477     -17.532  21.698  -7.439  1.00 10.00      A   
ATOM   4517  O   LEU A 477     -16.376  22.001  -7.142  1.00 10.00      A   
ATOM   4518  N   SER A 478     -18.519  22.580  -7.463  1.00 10.00      A   
ATOM   4519  HN  SER A 478     -19.429  22.282  -7.701  1.00 10.00      A   
ATOM   4520  CA  SER A 478     -18.295  23.984  -7.145  1.00 10.00      A   
ATOM   4521  CB  SER A 478     -19.198  24.865  -8.006  1.00 10.00      A   
ATOM   4522  OG  SER A 478     -19.092  24.504  -9.374  1.00 10.00      A   
ATOM   4523  HG  SER A 478     -18.434  23.800  -9.474  1.00 10.00      A   
ATOM   4524  C   SER A 478     -18.555  24.255  -5.665  1.00 10.00      A   
ATOM   4525  O   SER A 478     -18.763  25.399  -5.255  1.00 10.00      A   
ATOM   4526  N   GLY A 479     -18.533  23.201  -4.861  1.00 10.00      A   
ATOM   4527  HN  GLY A 479     -18.347  22.310  -5.231  1.00 10.00      A   
ATOM   4528  CA  GLY A 479     -18.775  23.361  -3.446  1.00 10.00      A   
ATOM   4529  C   GLY A 479     -17.690  22.728  -2.607  1.00 10.00      A   
ATOM   4530  O   GLY A 479     -16.991  23.415  -1.859  1.00 10.00      A   
ATOM   4531  N   CYS A 480     -17.535  21.422  -2.739  1.00 10.00      A   
ATOM   4532  HN  CYS A 480     -18.107  20.931  -3.371  1.00 10.00      A   
ATOM   4533  CA  CYS A 480     -16.534  20.693  -1.980  1.00 10.00      A   
ATOM   4534  CB  CYS A 480     -16.751  19.187  -2.120  1.00 10.00      A   
ATOM   4535  SG  CYS A 480     -18.402  18.647  -1.615  1.00 10.00      A   
ATOM   4536  HG  CYS A 480     -18.571  19.011  -0.348  1.00 10.00      A   
ATOM   4537  C   CYS A 480     -15.124  21.092  -2.400  1.00 10.00      A   
ATOM   4538  O   CYS A 480     -14.763  21.011  -3.576  1.00 10.00      A   
ATOM   4539  N   ASP A 481     -14.343  21.545  -1.431  1.00 10.00      A   
ATOM   4540  HN  ASP A 481     -14.699  21.595  -0.523  1.00 10.00      A   
ATOM   4541  CA  ASP A 481     -12.976  21.974  -1.678  1.00 10.00      A   
ATOM   4542  CB  ASP A 481     -12.442  22.765  -0.482  1.00 10.00      A   
ATOM   4543  CG  ASP A 481     -11.044  23.301  -0.709  1.00 10.00      A   
ATOM   4544  OD1 ASP A 481     -10.916  24.434  -1.219  1.00 10.00      A   
ATOM   4545  OD2 ASP A 481     -10.067  22.602  -0.369  1.00 10.00      A   
ATOM   4546  C   ASP A 481     -12.066  20.790  -1.979  1.00 10.00      A   
ATOM   4547  O   ASP A 481     -11.611  20.619  -3.111  1.00 10.00      A   
ATOM   4548  N   SER A 482     -11.819  19.969  -0.969  1.00 10.00      A   
ATOM   4549  HN  SER A 482     -12.239  20.138  -0.097  1.00 10.00      A   
ATOM   4550  CA  SER A 482     -10.959  18.811  -1.121  1.00 10.00      A   
ATOM   4551  CB  SER A 482     -10.369  18.416   0.237  1.00 10.00      A   
ATOM   4552  OG  SER A 482      -9.763  19.535   0.871  1.00 10.00      A   
ATOM   4553  HG  SER A 482     -10.220  20.341   0.601  1.00 10.00      A   
ATOM   4554  C   SER A 482     -11.721  17.639  -1.733  1.00 10.00      A   
ATOM   4555  O   SER A 482     -12.449  16.937  -1.042  1.00 10.00      A   
ATOM   4556  N   LEU A 483     -11.561  17.452  -3.035  1.00 10.00      A   
ATOM   4557  HN  LEU A 483     -10.977  18.061  -3.531  1.00 10.00      A   
ATOM   4558  CA  LEU A 483     -12.219  16.363  -3.745  1.00 10.00      A   
ATOM   4559  CB  LEU A 483     -13.175  16.906  -4.811  1.00 10.00      A   
ATOM   4560  CG  LEU A 483     -14.620  17.137  -4.369  1.00 10.00      A   
ATOM   4561  CD1 LEU A 483     -15.416  17.791  -5.486  1.00 10.00      A   
ATOM   4562  CD2 LEU A 483     -15.267  15.826  -3.949  1.00 10.00      A   
ATOM   4563  C   LEU A 483     -11.186  15.451  -4.385  1.00 10.00      A   
ATOM   4564  O   LEU A 483     -10.212  15.928  -4.970  1.00 10.00      A   
ATOM   4565  N   ARG A 484     -11.395  14.147  -4.273  1.00 10.00      A   
ATOM   4566  HN  ARG A 484     -12.195  13.825  -3.796  1.00 10.00      A   
ATOM   4567  CA  ARG A 484     -10.468  13.179  -4.835  1.00 10.00      A   
ATOM   4568  CB  ARG A 484      -9.722  12.454  -3.715  1.00 10.00      A   
ATOM   4569  CG  ARG A 484      -8.255  12.830  -3.606  1.00 10.00      A   
ATOM   4570  CD  ARG A 484      -7.679  12.419  -2.264  1.00 10.00      A   
ATOM   4571  NE  ARG A 484      -7.956  11.018  -1.947  1.00 10.00      A   
ATOM   4572  HE  ARG A 484      -8.042  10.393  -2.699  1.00 10.00      A   
ATOM   4573  CZ  ARG A 484      -8.097  10.548  -0.709  1.00 10.00      A   
ATOM   4574  NH1 ARG A 484      -7.999  11.361   0.336  1.00 10.00      A   
ATOM   4575 HH11 ARG A 484      -8.107  10.983   1.303  1.00 10.00      A   
ATOM   4576 HH12 ARG A 484      -7.813  12.383   0.197  1.00 10.00      A   
ATOM   4577  NH2 ARG A 484      -8.338   9.264  -0.511  1.00 10.00      A   
ATOM   4578 HH21 ARG A 484      -8.446   8.883   0.457  1.00 10.00      A   
ATOM   4579 HH22 ARG A 484      -8.410   8.606  -1.323  1.00 10.00      A   
ATOM   4580  C   ARG A 484     -11.184  12.170  -5.725  1.00 10.00      A   
ATOM   4581  O   ARG A 484     -10.812  11.978  -6.880  1.00 10.00      A   
ATOM   4582  N   LYS A 485     -12.209  11.525  -5.184  1.00 10.00      A   
ATOM   4583  HN  LYS A 485     -12.478  11.733  -4.261  1.00 10.00      A   
ATOM   4584  CA  LYS A 485     -12.961  10.525  -5.927  1.00 10.00      A   
ATOM   4585  CB  LYS A 485     -12.663   9.120  -5.393  1.00 10.00      A   
ATOM   4586  CG  LYS A 485     -11.313   8.563  -5.826  1.00 10.00      A   
ATOM   4587  CD  LYS A 485     -11.048   7.194  -5.223  1.00 10.00      A   
ATOM   4588  CE  LYS A 485     -10.619   7.299  -3.769  1.00 10.00      A   
ATOM   4589  NZ  LYS A 485     -10.108   6.007  -3.253  1.00 10.00      A   
ATOM   4590  HZ1 LYS A 485     -10.756   5.621  -2.541  1.00 10.00      A   
ATOM   4591  HZ2 LYS A 485      -9.168   6.136  -2.818  1.00 10.00      A   
ATOM   4592  HZ3 LYS A 485     -10.016   5.319  -4.030  1.00 10.00      A   
ATOM   4593  C   LYS A 485     -14.456  10.804  -5.872  1.00 10.00      A   
ATOM   4594  O   LYS A 485     -15.032  10.964  -4.794  1.00 10.00      A   
ATOM   4595  N   LEU A 486     -15.073  10.871  -7.039  1.00 10.00      A   
ATOM   4596  HN  LEU A 486     -14.552  10.734  -7.863  1.00 10.00      A   
ATOM   4597  CA  LEU A 486     -16.501  11.118  -7.141  1.00 10.00      A   
ATOM   4598  CB  LEU A 486     -16.776  12.571  -7.534  1.00 10.00      A   
ATOM   4599  CG  LEU A 486     -18.245  12.995  -7.610  1.00 10.00      A   
ATOM   4600  CD1 LEU A 486     -18.949  12.742  -6.286  1.00 10.00      A   
ATOM   4601  CD2 LEU A 486     -18.343  14.463  -7.989  1.00 10.00      A   
ATOM   4602  C   LEU A 486     -17.123  10.154  -8.144  1.00 10.00      A   
ATOM   4603  O   LEU A 486     -16.713  10.094  -9.308  1.00 10.00      A   
ATOM   4604  N   GLU A 487     -18.089   9.384  -7.678  1.00 10.00      A   
ATOM   4605  HN  GLU A 487     -18.364   9.476  -6.737  1.00 10.00      A   
ATOM   4606  CA  GLU A 487     -18.764   8.406  -8.520  1.00 10.00      A   
ATOM   4607  CB  GLU A 487     -18.432   6.989  -8.059  1.00 10.00      A   
ATOM   4608  CG  GLU A 487     -18.209   6.868  -6.563  1.00 10.00      A   
ATOM   4609  CD  GLU A 487     -17.696   5.507  -6.159  1.00 10.00      A   
ATOM   4610  OE1 GLU A 487     -18.152   4.987  -5.122  1.00 10.00      A   
ATOM   4611  OE2 GLU A 487     -16.832   4.955  -6.875  1.00 10.00      A   
ATOM   4612  C   GLU A 487     -20.269   8.629  -8.521  1.00 10.00      A   
ATOM   4613  O   GLU A 487     -20.909   8.633  -7.470  1.00 10.00      A   
ATOM   4614  N   ILE A 488     -20.822   8.821  -9.707  1.00 10.00      A   
ATOM   4615  HN  ILE A 488     -20.250   8.803 -10.508  1.00 10.00      A   
ATOM   4616  CA  ILE A 488     -22.251   9.055  -9.862  1.00 10.00      A   
ATOM   4617  CB  ILE A 488     -22.533  10.475 -10.400  1.00 10.00      A   
ATOM   4618  CG1 ILE A 488     -21.936  11.534  -9.470  1.00 10.00      A   
ATOM   4619  CG2 ILE A 488     -24.029  10.697 -10.563  1.00 10.00      A   
ATOM   4620  CD1 ILE A 488     -21.897  12.923 -10.073  1.00 10.00      A   
ATOM   4621  C   ILE A 488     -22.859   8.038 -10.820  1.00 10.00      A   
ATOM   4622  O   ILE A 488     -22.384   7.870 -11.945  1.00 10.00      A   
ATOM   4623  N   ARG A 489     -23.899   7.347 -10.376  1.00 10.00      A   
ATOM   4624  HN  ARG A 489     -24.232   7.503  -9.463  1.00 10.00      A   
ATOM   4625  CA  ARG A 489     -24.557   6.364 -11.215  1.00 10.00      A   
ATOM   4626  CB  ARG A 489     -24.135   4.937 -10.847  1.00 10.00      A   
ATOM   4627  CG  ARG A 489     -24.631   4.457  -9.492  1.00 10.00      A   
ATOM   4628  CD  ARG A 489     -24.814   2.948  -9.476  1.00 10.00      A   
ATOM   4629  NE  ARG A 489     -25.780   2.498 -10.483  1.00 10.00      A   
ATOM   4630  HE  ARG A 489     -26.301   3.192 -10.954  1.00 10.00      A   
ATOM   4631  CZ  ARG A 489     -26.001   1.222 -10.794  1.00 10.00      A   
ATOM   4632  NH1 ARG A 489     -25.338   0.246 -10.184  1.00 10.00      A   
ATOM   4633 HH11 ARG A 489     -24.629   0.467  -9.448  1.00 10.00      A   
ATOM   4634 HH12 ARG A 489     -25.528  -0.751 -10.437  1.00 10.00      A   
ATOM   4635  NH2 ARG A 489     -26.893   0.923 -11.726  1.00 10.00      A   
ATOM   4636 HH21 ARG A 489     -27.074  -0.072 -11.984  1.00 10.00      A   
ATOM   4637 HH22 ARG A 489     -27.425   1.694 -12.207  1.00 10.00      A   
ATOM   4638  C   ARG A 489     -26.072   6.505 -11.149  1.00 10.00      A   
ATOM   4639  O   ARG A 489     -26.647   6.654 -10.066  1.00 10.00      A   
ATOM   4640  N   ASP A 490     -26.703   6.468 -12.321  1.00 10.00      A   
ATOM   4641  HN  ASP A 490     -26.170   6.376 -13.144  1.00 10.00      A   
ATOM   4642  CA  ASP A 490     -28.158   6.572 -12.434  1.00 10.00      A   
ATOM   4643  CB  ASP A 490     -28.851   5.332 -11.858  1.00 10.00      A   
ATOM   4644  CG  ASP A 490     -28.655   4.102 -12.717  1.00 10.00      A   
ATOM   4645  OD1 ASP A 490     -29.475   3.879 -13.632  1.00 10.00      A   
ATOM   4646  OD2 ASP A 490     -27.675   3.357 -12.486  1.00 10.00      A   
ATOM   4647  C   ASP A 490     -28.692   7.842 -11.779  1.00 10.00      A   
ATOM   4648  O   ASP A 490     -29.408   7.790 -10.777  1.00 10.00      A   
ATOM   4649  N   CYS A 491     -28.339   8.981 -12.356  1.00 10.00      A   
ATOM   4650  HN  CYS A 491     -27.773   8.953 -13.156  1.00 10.00      A   
ATOM   4651  CA  CYS A 491     -28.770  10.276 -11.844  1.00 10.00      A   
ATOM   4652  CB  CYS A 491     -27.669  10.894 -10.980  1.00 10.00      A   
ATOM   4653  SG  CYS A 491     -27.448  10.122  -9.360  1.00 10.00      A   
ATOM   4654  HG  CYS A 491     -27.897  10.978  -8.448  1.00 10.00      A   
ATOM   4655  C   CYS A 491     -29.122  11.215 -12.996  1.00 10.00      A   
ATOM   4656  O   CYS A 491     -28.581  11.081 -14.097  1.00 10.00      A   
ATOM   4657  N   PRO A 492     -30.016  12.191 -12.753  1.00 10.00      A   
ATOM   4658  CA  PRO A 492     -30.453  13.155 -13.770  1.00 10.00      A   
ATOM   4659  CB  PRO A 492     -31.725  13.774 -13.161  1.00 10.00      A   
ATOM   4660  CG  PRO A 492     -31.999  13.008 -11.906  1.00 10.00      A   
ATOM   4661  CD  PRO A 492     -30.687  12.434 -11.470  1.00 10.00      A   
ATOM   4662  C   PRO A 492     -29.417  14.248 -14.033  1.00 10.00      A   
ATOM   4663  O   PRO A 492     -29.769  15.371 -14.400  1.00 10.00      A   
ATOM   4664  N   PHE A 493     -28.146  13.911 -13.854  1.00 10.00      A   
ATOM   4665  HN  PHE A 493     -27.935  12.992 -13.589  1.00 10.00      A   
ATOM   4666  CA  PHE A 493     -27.057  14.855 -14.071  1.00 10.00      A   
ATOM   4667  CB  PHE A 493     -25.870  14.532 -13.159  1.00 10.00      A   
ATOM   4668  CG  PHE A 493     -26.172  14.647 -11.693  1.00 10.00      A   
ATOM   4669  CD1 PHE A 493     -25.553  13.810 -10.783  1.00 10.00      A   
ATOM   4670  CD2 PHE A 493     -27.071  15.591 -11.226  1.00 10.00      A   
ATOM   4671  CE1 PHE A 493     -25.823  13.909  -9.433  1.00 10.00      A   
ATOM   4672  CE2 PHE A 493     -27.347  15.697  -9.877  1.00 10.00      A   
ATOM   4673  CZ  PHE A 493     -26.722  14.855  -8.981  1.00 10.00      A   
ATOM   4674  C   PHE A 493     -26.618  14.804 -15.526  1.00 10.00      A   
ATOM   4675  O   PHE A 493     -26.281  13.732 -16.042  1.00 10.00      A   
ATOM   4676  N   GLY A 494     -26.636  15.951 -16.190  1.00 10.00      A   
ATOM   4677  HN  GLY A 494     -26.911  16.778 -15.731  1.00 10.00      A   
ATOM   4678  CA  GLY A 494     -26.247  15.998 -17.582  1.00 10.00      A   
ATOM   4679  C   GLY A 494     -24.796  16.376 -17.775  1.00 10.00      A   
ATOM   4680  O   GLY A 494     -23.915  15.863 -17.091  1.00 10.00      A   
ATOM   4681  N   ASP A 495     -24.552  17.282 -18.706  1.00 10.00      A   
ATOM   4682  HN  ASP A 495     -25.302  17.661 -19.211  1.00 10.00      A   
ATOM   4683  CA  ASP A 495     -23.201  17.731 -19.006  1.00 10.00      A   
ATOM   4684  CB  ASP A 495     -22.793  17.338 -20.432  1.00 10.00      A   
ATOM   4685  CG  ASP A 495     -23.907  17.503 -21.451  1.00 10.00      A   
ATOM   4686  OD1 ASP A 495     -24.449  18.623 -21.581  1.00 10.00      A   
ATOM   4687  OD2 ASP A 495     -24.250  16.511 -22.128  1.00 10.00      A   
ATOM   4688  C   ASP A 495     -23.063  19.233 -18.810  1.00 10.00      A   
ATOM   4689  O   ASP A 495     -22.022  19.815 -19.113  1.00 10.00      A   
ATOM   4690  N   LYS A 496     -24.100  19.855 -18.256  1.00 10.00      A   
ATOM   4691  HN  LYS A 496     -24.878  19.329 -17.971  1.00 10.00      A   
ATOM   4692  CA  LYS A 496     -24.089  21.296 -18.028  1.00 10.00      A   
ATOM   4693  CB  LYS A 496     -25.497  21.815 -17.733  1.00 10.00      A   
ATOM   4694  CG  LYS A 496     -26.534  21.421 -18.772  1.00 10.00      A   
ATOM   4695  CD  LYS A 496     -27.939  21.776 -18.310  1.00 10.00      A   
ATOM   4696  CE  LYS A 496     -28.982  20.869 -18.943  1.00 10.00      A   
ATOM   4697  NZ  LYS A 496     -28.689  19.436 -18.694  1.00 10.00      A   
ATOM   4698  HZ1 LYS A 496     -27.925  19.111 -19.319  1.00 10.00      A   
ATOM   4699  HZ2 LYS A 496     -29.534  18.861 -18.879  1.00 10.00      A   
ATOM   4700  HZ3 LYS A 496     -28.395  19.295 -17.700  1.00 10.00      A   
ATOM   4701  C   LYS A 496     -23.153  21.643 -16.878  1.00 10.00      A   
ATOM   4702  O   LYS A 496     -22.243  22.462 -17.024  1.00 10.00      A   
ATOM   4703  N   ALA A 497     -23.363  20.989 -15.745  1.00 10.00      A   
ATOM   4704  HN  ALA A 497     -24.097  20.328 -15.698  1.00 10.00      A   
ATOM   4705  CA  ALA A 497     -22.539  21.224 -14.568  1.00 10.00      A   
ATOM   4706  CB  ALA A 497     -23.178  20.592 -13.346  1.00 10.00      A   
ATOM   4707  C   ALA A 497     -21.133  20.674 -14.781  1.00 10.00      A   
ATOM   4708  O   ALA A 497     -20.178  21.109 -14.138  1.00 10.00      A   
ATOM   4709  N   LEU A 498     -21.021  19.722 -15.701  1.00 10.00      A   
ATOM   4710  HN  LEU A 498     -21.825  19.435 -16.182  1.00 10.00      A   
ATOM   4711  CA  LEU A 498     -19.744  19.094 -16.024  1.00 10.00      A   
ATOM   4712  CB  LEU A 498     -19.984  17.870 -16.913  1.00 10.00      A   
ATOM   4713  CG  LEU A 498     -18.764  17.298 -17.635  1.00 10.00      A   
ATOM   4714  CD1 LEU A 498     -17.913  16.470 -16.688  1.00 10.00      A   
ATOM   4715  CD2 LEU A 498     -19.195  16.480 -18.841  1.00 10.00      A   
ATOM   4716  C   LEU A 498     -18.817  20.074 -16.736  1.00 10.00      A   
ATOM   4717  O   LEU A 498     -17.697  20.319 -16.291  1.00 10.00      A   
ATOM   4718  N   LEU A 499     -19.301  20.650 -17.830  1.00 10.00      A   
ATOM   4719  HN  LEU A 499     -20.215  20.436 -18.115  1.00 10.00      A   
ATOM   4720  CA  LEU A 499     -18.515  21.597 -18.614  1.00 10.00      A   
ATOM   4721  CB  LEU A 499     -19.255  21.976 -19.900  1.00 10.00      A   
ATOM   4722  CG  LEU A 499     -19.524  20.839 -20.890  1.00 10.00      A   
ATOM   4723  CD1 LEU A 499     -20.334  21.341 -22.073  1.00 10.00      A   
ATOM   4724  CD2 LEU A 499     -18.222  20.206 -21.361  1.00 10.00      A   
ATOM   4725  C   LEU A 499     -18.194  22.850 -17.805  1.00 10.00      A   
ATOM   4726  O   LEU A 499     -17.158  23.485 -18.003  1.00 10.00      A   
ATOM   4727  N   ALA A 500     -19.082  23.191 -16.877  1.00 10.00      A   
ATOM   4728  HN  ALA A 500     -19.883  22.639 -16.757  1.00 10.00      A   
ATOM   4729  CA  ALA A 500     -18.899  24.365 -16.036  1.00 10.00      A   
ATOM   4730  CB  ALA A 500     -20.237  24.827 -15.485  1.00 10.00      A   
ATOM   4731  C   ALA A 500     -17.923  24.086 -14.894  1.00 10.00      A   
ATOM   4732  O   ALA A 500     -17.591  24.982 -14.118  1.00 10.00      A   
ATOM   4733  N   ASN A 501     -17.461  22.844 -14.800  1.00 10.00      A   
ATOM   4734  HN  ASN A 501     -17.753  22.171 -15.455  1.00 10.00      A   
ATOM   4735  CA  ASN A 501     -16.527  22.449 -13.747  1.00 10.00      A   
ATOM   4736  CB  ASN A 501     -17.243  21.640 -12.666  1.00 10.00      A   
ATOM   4737  CG  ASN A 501     -17.958  22.516 -11.661  1.00 10.00      A   
ATOM   4738  OD1 ASN A 501     -17.377  22.932 -10.657  1.00 10.00      A   
ATOM   4739  ND2 ASN A 501     -19.229  22.795 -11.920  1.00 10.00      A   
ATOM   4740 HD21 ASN A 501     -19.626  22.417 -12.737  1.00 10.00      A   
ATOM   4741 HD22 ASN A 501     -19.715  23.373 -11.294  1.00 10.00      A   
ATOM   4742  C   ASN A 501     -15.379  21.635 -14.317  1.00 10.00      A   
ATOM   4743  O   ASN A 501     -14.784  20.806 -13.627  1.00 10.00      A   
ATOM   4744  N   ALA A 502     -15.048  21.898 -15.571  1.00 10.00      A   
ATOM   4745  HN  ALA A 502     -15.535  22.598 -16.055  1.00 10.00      A   
ATOM   4746  CA  ALA A 502     -13.971  21.181 -16.246  1.00 10.00      A   
ATOM   4747  CB  ALA A 502     -13.893  21.600 -17.703  1.00 10.00      A   
ATOM   4748  C   ALA A 502     -12.622  21.396 -15.554  1.00 10.00      A   
ATOM   4749  O   ALA A 502     -11.725  20.561 -15.654  1.00 10.00      A   
ATOM   4750  N   SER A 503     -12.491  22.508 -14.839  1.00 10.00      A   
ATOM   4751  HN  SER A 503     -13.250  23.126 -14.776  1.00 10.00      A   
ATOM   4752  CA  SER A 503     -11.251  22.834 -14.141  1.00 10.00      A   
ATOM   4753  CB  SER A 503     -11.116  24.350 -13.986  1.00 10.00      A   
ATOM   4754  OG  SER A 503     -11.495  25.019 -15.182  1.00 10.00      A   
ATOM   4755  HG  SER A 503     -12.459  25.074 -15.224  1.00 10.00      A   
ATOM   4756  C   SER A 503     -11.165  22.148 -12.776  1.00 10.00      A   
ATOM   4757  O   SER A 503     -10.082  22.018 -12.205  1.00 10.00      A   
ATOM   4758  N   LYS A 504     -12.302  21.702 -12.255  1.00 10.00      A   
ATOM   4759  HN  LYS A 504     -13.141  21.816 -12.756  1.00 10.00      A   
ATOM   4760  CA  LYS A 504     -12.326  21.038 -10.956  1.00 10.00      A   
ATOM   4761  CB  LYS A 504     -13.744  21.034 -10.374  1.00 10.00      A   
ATOM   4762  CG  LYS A 504     -13.838  20.462  -8.967  1.00 10.00      A   
ATOM   4763  CD  LYS A 504     -13.137  21.351  -7.953  1.00 10.00      A   
ATOM   4764  CE  LYS A 504     -13.069  20.682  -6.589  1.00 10.00      A   
ATOM   4765  NZ  LYS A 504     -12.519  21.593  -5.552  1.00 10.00      A   
ATOM   4766  HZ1 LYS A 504     -13.231  22.301  -5.281  1.00 10.00      A   
ATOM   4767  HZ2 LYS A 504     -11.684  22.090  -5.920  1.00 10.00      A   
ATOM   4768  HZ3 LYS A 504     -12.241  21.055  -4.706  1.00 10.00      A   
ATOM   4769  C   LYS A 504     -11.794  19.613 -11.081  1.00 10.00      A   
ATOM   4770  O   LYS A 504     -11.220  19.058 -10.137  1.00 10.00      A   
ATOM   4771  N   LEU A 505     -11.962  19.047 -12.270  1.00 10.00      A   
ATOM   4772  HN  LEU A 505     -12.404  19.558 -12.979  1.00 10.00      A   
ATOM   4773  CA  LEU A 505     -11.520  17.688 -12.555  1.00 10.00      A   
ATOM   4774  CB  LEU A 505     -12.056  17.227 -13.914  1.00 10.00      A   
ATOM   4775  CG  LEU A 505     -13.562  17.394 -14.140  1.00 10.00      A   
ATOM   4776  CD1 LEU A 505     -13.965  16.869 -15.511  1.00 10.00      A   
ATOM   4777  CD2 LEU A 505     -14.360  16.711 -13.038  1.00 10.00      A   
ATOM   4778  C   LEU A 505      -9.998  17.567 -12.511  1.00 10.00      A   
ATOM   4779  O   LEU A 505      -9.462  16.464 -12.404  1.00 10.00      A   
ATOM   4780  N   GLU A 506      -9.308  18.703 -12.578  1.00 10.00      A   
ATOM   4781  HN  GLU A 506      -9.791  19.554 -12.656  1.00 10.00      A   
ATOM   4782  CA  GLU A 506      -7.851  18.718 -12.541  1.00 10.00      A   
ATOM   4783  CB  GLU A 506      -7.323  20.085 -12.981  1.00 10.00      A   
ATOM   4784  CG  GLU A 506      -7.888  20.582 -14.299  1.00 10.00      A   
ATOM   4785  CD  GLU A 506      -7.096  21.739 -14.868  1.00 10.00      A   
ATOM   4786  OE1 GLU A 506      -7.307  22.886 -14.425  1.00 10.00      A   
ATOM   4787  OE2 GLU A 506      -6.259  21.506 -15.762  1.00 10.00      A   
ATOM   4788  C   GLU A 506      -7.338  18.414 -11.136  1.00 10.00      A   
ATOM   4789  O   GLU A 506      -6.197  17.992 -10.958  1.00 10.00      A   
ATOM   4790  N   THR A 507      -8.194  18.617 -10.140  1.00 10.00      A   
ATOM   4791  HN  THR A 507      -9.101  18.925 -10.343  1.00 10.00      A   
ATOM   4792  CA  THR A 507      -7.819  18.389  -8.750  1.00 10.00      A   
ATOM   4793  CB  THR A 507      -8.320  19.534  -7.849  1.00 10.00      A   
ATOM   4794  OG1 THR A 507      -9.263  20.341  -8.576  1.00 10.00      A   
ATOM   4795  HG1 THR A 507     -10.008  19.795  -8.859  1.00 10.00      A   
ATOM   4796  CG2 THR A 507      -7.153  20.404  -7.410  1.00 10.00      A   
ATOM   4797  C   THR A 507      -8.345  17.051  -8.227  1.00 10.00      A   
ATOM   4798  O   THR A 507      -8.122  16.693  -7.070  1.00 10.00      A   
ATOM   4799  N   MET A 508      -9.017  16.302  -9.081  1.00 10.00      A   
ATOM   4800  HN  MET A 508      -9.128  16.608 -10.007  1.00 10.00      A   
ATOM   4801  CA  MET A 508      -9.574  15.016  -8.679  1.00 10.00      A   
ATOM   4802  CB  MET A 508     -11.041  14.920  -9.097  1.00 10.00      A   
ATOM   4803  CG  MET A 508     -11.964  15.864  -8.347  1.00 10.00      A   
ATOM   4804  SD  MET A 508     -13.592  16.002  -9.107  1.00 10.00      A   
ATOM   4805  CE  MET A 508     -14.105  14.287  -9.117  1.00 10.00      A   
ATOM   4806  C   MET A 508      -8.783  13.859  -9.275  1.00 10.00      A   
ATOM   4807  O   MET A 508      -8.161  14.009 -10.325  1.00 10.00      A   
ATOM   4808  N   ARG A 509      -8.810  12.712  -8.603  1.00 10.00      A   
ATOM   4809  HN  ARG A 509      -9.328  12.658  -7.770  1.00 10.00      A   
ATOM   4810  CA  ARG A 509      -8.101  11.525  -9.071  1.00 10.00      A   
ATOM   4811  CB  ARG A 509      -8.057  10.452  -7.971  1.00 10.00      A   
ATOM   4812  CG  ARG A 509      -7.195   9.239  -8.307  1.00 10.00      A   
ATOM   4813  CD  ARG A 509      -7.342   8.134  -7.265  1.00 10.00      A   
ATOM   4814  NE  ARG A 509      -6.884   8.551  -5.937  1.00 10.00      A   
ATOM   4815  HE  ARG A 509      -6.507   9.456  -5.854  1.00 10.00      A   
ATOM   4816  CZ  ARG A 509      -6.956   7.783  -4.846  1.00 10.00      A   
ATOM   4817  NH1 ARG A 509      -7.467   6.557  -4.912  1.00 10.00      A   
ATOM   4818 HH11 ARG A 509      -7.818   6.175  -5.819  1.00 10.00      A   
ATOM   4819 HH12 ARG A 509      -7.524   5.955  -4.043  1.00 10.00      A   
ATOM   4820  NH2 ARG A 509      -6.511   8.237  -3.684  1.00 10.00      A   
ATOM   4821 HH21 ARG A 509      -6.577   7.627  -2.829  1.00 10.00      A   
ATOM   4822 HH22 ARG A 509      -6.099   9.188  -3.609  1.00 10.00      A   
ATOM   4823  C   ARG A 509      -8.795  10.961 -10.302  1.00 10.00      A   
ATOM   4824  O   ARG A 509      -8.164  10.742 -11.338  1.00 10.00      A   
ATOM   4825  N   SER A 510     -10.096  10.724 -10.174  1.00 10.00      A   
ATOM   4826  HN  SER A 510     -10.537  10.924  -9.321  1.00 10.00      A   
ATOM   4827  CA  SER A 510     -10.898  10.183 -11.260  1.00 10.00      A   
ATOM   4828  CB  SER A 510     -10.703   8.663 -11.351  1.00 10.00      A   
ATOM   4829  OG  SER A 510      -9.330   8.323 -11.498  1.00 10.00      A   
ATOM   4830  HG  SER A 510      -8.820   9.129 -11.655  1.00 10.00      A   
ATOM   4831  C   SER A 510     -12.377  10.513 -11.039  1.00 10.00      A   
ATOM   4832  O   SER A 510     -12.811  10.719  -9.902  1.00 10.00      A   
ATOM   4833  N   LEU A 511     -13.136  10.589 -12.125  1.00 10.00      A   
ATOM   4834  HN  LEU A 511     -12.722  10.447 -13.009  1.00 10.00      A   
ATOM   4835  CA  LEU A 511     -14.559  10.880 -12.056  1.00 10.00      A   
ATOM   4836  CB  LEU A 511     -14.862  12.245 -12.685  1.00 10.00      A   
ATOM   4837  CG  LEU A 511     -16.338  12.652 -12.739  1.00 10.00      A   
ATOM   4838  CD1 LEU A 511     -16.871  12.948 -11.346  1.00 10.00      A   
ATOM   4839  CD2 LEU A 511     -16.526  13.853 -13.648  1.00 10.00      A   
ATOM   4840  C   LEU A 511     -15.339   9.790 -12.775  1.00 10.00      A   
ATOM   4841  O   LEU A 511     -15.059   9.480 -13.934  1.00 10.00      A   
ATOM   4842  N   TRP A 512     -16.306   9.207 -12.085  1.00 10.00      A   
ATOM   4843  HN  TRP A 512     -16.484   9.499 -11.162  1.00 10.00      A   
ATOM   4844  CA  TRP A 512     -17.117   8.150 -12.663  1.00 10.00      A   
ATOM   4845  CB  TRP A 512     -17.036   6.883 -11.801  1.00 10.00      A   
ATOM   4846  CG  TRP A 512     -17.945   5.783 -12.261  1.00 10.00      A   
ATOM   4847  CD1 TRP A 512     -19.265   5.628 -11.952  1.00 10.00      A   
ATOM   4848  CD2 TRP A 512     -17.600   4.684 -13.109  1.00 10.00      A   
ATOM   4849  NE1 TRP A 512     -19.765   4.512 -12.568  1.00 10.00      A   
ATOM   4850  HE1 TRP A 512     -20.693   4.196 -12.505  1.00 10.00      A   
ATOM   4851  CE2 TRP A 512     -18.764   3.910 -13.279  1.00 10.00      A   
ATOM   4852  CE3 TRP A 512     -16.424   4.282 -13.744  1.00 10.00      A   
ATOM   4853  CZ2 TRP A 512     -18.785   2.755 -14.058  1.00 10.00      A   
ATOM   4854  CZ3 TRP A 512     -16.448   3.136 -14.516  1.00 10.00      A   
ATOM   4855  CH2 TRP A 512     -17.619   2.387 -14.666  1.00 10.00      A   
ATOM   4856  C   TRP A 512     -18.567   8.594 -12.807  1.00 10.00      A   
ATOM   4857  O   TRP A 512     -19.161   9.115 -11.863  1.00 10.00      A   
ATOM   4858  N   MET A 513     -19.129   8.385 -13.991  1.00 10.00      A   
ATOM   4859  HN  MET A 513     -18.594   7.980 -14.707  1.00 10.00      A   
ATOM   4860  CA  MET A 513     -20.520   8.736 -14.265  1.00 10.00      A   
ATOM   4861  CB  MET A 513     -20.642  10.148 -14.851  1.00 10.00      A   
ATOM   4862  CG  MET A 513     -20.479  11.266 -13.835  1.00 10.00      A   
ATOM   4863  SD  MET A 513     -20.719  12.903 -14.553  1.00 10.00      A   
ATOM   4864  CE  MET A 513     -22.499  12.938 -14.736  1.00 10.00      A   
ATOM   4865  C   MET A 513     -21.146   7.719 -15.212  1.00 10.00      A   
ATOM   4866  O   MET A 513     -20.801   7.659 -16.394  1.00 10.00      A   
ATOM   4867  N   SER A 514     -22.059   6.915 -14.692  1.00 10.00      A   
ATOM   4868  HN  SER A 514     -22.295   7.004 -13.740  1.00 10.00      A   
ATOM   4869  CA  SER A 514     -22.724   5.904 -15.503  1.00 10.00      A   
ATOM   4870  CB  SER A 514     -22.353   4.497 -15.028  1.00 10.00      A   
ATOM   4871  OG  SER A 514     -22.462   4.382 -13.618  1.00 10.00      A   
ATOM   4872  HG  SER A 514     -23.316   3.983 -13.398  1.00 10.00      A   
ATOM   4873  C   SER A 514     -24.241   6.099 -15.526  1.00 10.00      A   
ATOM   4874  O   SER A 514     -24.838   6.520 -14.528  1.00 10.00      A   
ATOM   4875  N   SER A 515     -24.848   5.813 -16.679  1.00 10.00      A   
ATOM   4876  HN  SER A 515     -24.303   5.501 -17.434  1.00 10.00      A   
ATOM   4877  CA  SER A 515     -26.292   5.944 -16.873  1.00 10.00      A   
ATOM   4878  CB  SER A 515     -27.051   4.891 -16.059  1.00 10.00      A   
ATOM   4879  OG  SER A 515     -26.492   3.599 -16.248  1.00 10.00      A   
ATOM   4880  HG  SER A 515     -27.180   2.999 -16.559  1.00 10.00      A   
ATOM   4881  C   SER A 515     -26.777   7.357 -16.544  1.00 10.00      A   
ATOM   4882  O   SER A 515     -27.855   7.551 -15.976  1.00 10.00      A   
ATOM   4883  N   CYS A 516     -25.978   8.342 -16.919  1.00 10.00      A   
ATOM   4884  HN  CYS A 516     -25.144   8.129 -17.392  1.00 10.00      A   
ATOM   4885  CA  CYS A 516     -26.311   9.732 -16.663  1.00 10.00      A   
ATOM   4886  CB  CYS A 516     -25.080  10.483 -16.162  1.00 10.00      A   
ATOM   4887  SG  CYS A 516     -24.314   9.740 -14.703  1.00 10.00      A   
ATOM   4888  HG  CYS A 516     -24.659   8.459 -14.665  1.00 10.00      A   
ATOM   4889  C   CYS A 516     -26.893  10.390 -17.910  1.00 10.00      A   
ATOM   4890  O   CYS A 516     -27.397   9.707 -18.804  1.00 10.00      A   
ATOM   4891  N   SER A 517     -26.827  11.711 -17.968  1.00 10.00      A   
ATOM   4892  HN  SER A 517     -26.405  12.207 -17.229  1.00 10.00      A   
ATOM   4893  CA  SER A 517     -27.360  12.448 -19.099  1.00 10.00      A   
ATOM   4894  CB  SER A 517     -28.413  13.438 -18.601  1.00 10.00      A   
ATOM   4895  OG  SER A 517     -29.160  12.875 -17.535  1.00 10.00      A   
ATOM   4896  HG  SER A 517     -28.785  12.015 -17.313  1.00 10.00      A   
ATOM   4897  C   SER A 517     -26.252  13.180 -19.854  1.00 10.00      A   
ATOM   4898  O   SER A 517     -26.477  14.251 -20.423  1.00 10.00      A   
ATOM   4899  N   VAL A 518     -25.066  12.587 -19.876  1.00 10.00      A   
ATOM   4900  HN  VAL A 518     -24.958  11.718 -19.436  1.00 10.00      A   
ATOM   4901  CA  VAL A 518     -23.921  13.181 -20.556  1.00 10.00      A   
ATOM   4902  CB  VAL A 518     -22.587  12.709 -19.940  1.00 10.00      A   
ATOM   4903  CG1 VAL A 518     -21.409  13.415 -20.592  1.00 10.00      A   
ATOM   4904  CG2 VAL A 518     -22.581  12.931 -18.436  1.00 10.00      A   
ATOM   4905  C   VAL A 518     -23.946  12.825 -22.037  1.00 10.00      A   
ATOM   4906  O   VAL A 518     -23.859  11.653 -22.405  1.00 10.00      A   
ATOM   4907  N   SER A 519     -24.078  13.839 -22.877  1.00 10.00      A   
ATOM   4908  HN  SER A 519     -24.138  14.758 -22.518  1.00 10.00      A   
ATOM   4909  CA  SER A 519     -24.126  13.634 -24.317  1.00 10.00      A   
ATOM   4910  CB  SER A 519     -24.799  14.825 -24.999  1.00 10.00      A   
ATOM   4911  OG  SER A 519     -24.123  16.041 -24.704  1.00 10.00      A   
ATOM   4912  HG  SER A 519     -24.201  16.236 -23.748  1.00 10.00      A   
ATOM   4913  C   SER A 519     -22.733  13.398 -24.898  1.00 10.00      A   
ATOM   4914  O   SER A 519     -21.726  13.849 -24.339  1.00 10.00      A   
ATOM   4915  N   PHE A 520     -22.682  12.698 -26.024  1.00 10.00      A   
ATOM   4916  HN  PHE A 520     -23.520  12.375 -26.424  1.00 10.00      A   
ATOM   4917  CA  PHE A 520     -21.416  12.401 -26.689  1.00 10.00      A   
ATOM   4918  CB  PHE A 520     -21.632  11.444 -27.866  1.00 10.00      A   
ATOM   4919  CG  PHE A 520     -20.395  11.166 -28.677  1.00 10.00      A   
ATOM   4920  CD1 PHE A 520     -19.251  10.659 -28.080  1.00 10.00      A   
ATOM   4921  CD2 PHE A 520     -20.383  11.410 -30.040  1.00 10.00      A   
ATOM   4922  CE1 PHE A 520     -18.118  10.399 -28.825  1.00 10.00      A   
ATOM   4923  CE2 PHE A 520     -19.255  11.153 -30.791  1.00 10.00      A   
ATOM   4924  CZ  PHE A 520     -18.120  10.647 -30.183  1.00 10.00      A   
ATOM   4925  C   PHE A 520     -20.731  13.681 -27.161  1.00 10.00      A   
ATOM   4926  O   PHE A 520     -19.501  13.766 -27.194  1.00 10.00      A   
ATOM   4927  N   GLY A 521     -21.534  14.673 -27.529  1.00 10.00      A   
ATOM   4928  HN  GLY A 521     -22.505  14.542 -27.498  1.00 10.00      A   
ATOM   4929  CA  GLY A 521     -20.987  15.938 -27.981  1.00 10.00      A   
ATOM   4930  C   GLY A 521     -20.182  16.622 -26.895  1.00 10.00      A   
ATOM   4931  O   GLY A 521     -19.103  17.160 -27.149  1.00 10.00      A   
ATOM   4932  N   ALA A 522     -20.699  16.579 -25.677  1.00 10.00      A   
ATOM   4933  HN  ALA A 522     -21.550  16.115 -25.537  1.00 10.00      A   
ATOM   4934  CA  ALA A 522     -20.034  17.193 -24.540  1.00 10.00      A   
ATOM   4935  CB  ALA A 522     -20.968  17.225 -23.344  1.00 10.00      A   
ATOM   4936  C   ALA A 522     -18.745  16.455 -24.207  1.00 10.00      A   
ATOM   4937  O   ALA A 522     -17.750  17.073 -23.835  1.00 10.00      A   
ATOM   4938  N   CYS A 523     -18.769  15.133 -24.363  1.00 10.00      A   
ATOM   4939  HN  CYS A 523     -19.598  14.705 -24.660  1.00 10.00      A   
ATOM   4940  CA  CYS A 523     -17.600  14.304 -24.093  1.00 10.00      A   
ATOM   4941  CB  CYS A 523     -17.921  12.829 -24.356  1.00 10.00      A   
ATOM   4942  SG  CYS A 523     -19.344  12.191 -23.436  1.00 10.00      A   
ATOM   4943  HG  CYS A 523     -20.349  13.047 -23.579  1.00 10.00      A   
ATOM   4944  C   CYS A 523     -16.425  14.746 -24.962  1.00 10.00      A   
ATOM   4945  O   CYS A 523     -15.294  14.870 -24.482  1.00 10.00      A   
ATOM   4946  N   LYS A 524     -16.707  14.995 -26.239  1.00 10.00      A   
ATOM   4947  HN  LYS A 524     -17.627  14.878 -26.558  1.00 10.00      A   
ATOM   4948  CA  LYS A 524     -15.684  15.435 -27.177  1.00 10.00      A   
ATOM   4949  CB  LYS A 524     -16.248  15.512 -28.599  1.00 10.00      A   
ATOM   4950  CG  LYS A 524     -16.551  14.170 -29.241  1.00 10.00      A   
ATOM   4951  CD  LYS A 524     -16.796  14.327 -30.734  1.00 10.00      A   
ATOM   4952  CE  LYS A 524     -18.064  15.119 -31.013  1.00 10.00      A   
ATOM   4953  NZ  LYS A 524     -18.252  15.374 -32.467  1.00 10.00      A   
ATOM   4954  HZ1 LYS A 524     -17.666  16.181 -32.766  1.00 10.00      A   
ATOM   4955  HZ2 LYS A 524     -19.255  15.592 -32.671  1.00 10.00      A   
ATOM   4956  HZ3 LYS A 524     -17.978  14.538 -33.018  1.00 10.00      A   
ATOM   4957  C   LYS A 524     -15.144  16.800 -26.774  1.00 10.00      A   
ATOM   4958  O   LYS A 524     -13.934  17.004 -26.705  1.00 10.00      A   
ATOM   4959  N   LEU A 525     -16.055  17.727 -26.484  1.00 10.00      A   
ATOM   4960  HN  LEU A 525     -17.008  17.493 -26.541  1.00 10.00      A   
ATOM   4961  CA  LEU A 525     -15.683  19.083 -26.090  1.00 10.00      A   
ATOM   4962  CB  LEU A 525     -16.932  19.944 -25.900  1.00 10.00      A   
ATOM   4963  CG  LEU A 525     -16.699  21.439 -25.683  1.00 10.00      A   
ATOM   4964  CD1 LEU A 525     -16.010  22.055 -26.891  1.00 10.00      A   
ATOM   4965  CD2 LEU A 525     -18.009  22.147 -25.392  1.00 10.00      A   
ATOM   4966  C   LEU A 525     -14.837  19.091 -24.819  1.00 10.00      A   
ATOM   4967  O   LEU A 525     -13.899  19.878 -24.693  1.00 10.00      A   
ATOM   4968  N   LEU A 526     -15.170  18.211 -23.884  1.00 10.00      A   
ATOM   4969  HN  LEU A 526     -15.932  17.611 -24.042  1.00 10.00      A   
ATOM   4970  CA  LEU A 526     -14.438  18.115 -22.630  1.00 10.00      A   
ATOM   4971  CB  LEU A 526     -15.136  17.140 -21.679  1.00 10.00      A   
ATOM   4972  CG  LEU A 526     -14.530  16.996 -20.282  1.00 10.00      A   
ATOM   4973  CD1 LEU A 526     -14.701  18.278 -19.483  1.00 10.00      A   
ATOM   4974  CD2 LEU A 526     -15.152  15.820 -19.552  1.00 10.00      A   
ATOM   4975  C   LEU A 526     -13.001  17.667 -22.884  1.00 10.00      A   
ATOM   4976  O   LEU A 526     -12.053  18.254 -22.362  1.00 10.00      A   
ATOM   4977  N   GLY A 527     -12.851  16.630 -23.705  1.00 10.00      A   
ATOM   4978  HN  GLY A 527     -13.646  16.210 -24.098  1.00 10.00      A   
ATOM   4979  CA  GLY A 527     -11.531  16.117 -24.023  1.00 10.00      A   
ATOM   4980  C   GLY A 527     -10.725  17.094 -24.851  1.00 10.00      A   
ATOM   4981  O   GLY A 527      -9.503  17.165 -24.730  1.00 10.00      A   
ATOM   4982  N   GLN A 528     -11.411  17.854 -25.690  1.00 10.00      A   
ATOM   4983  HN  GLN A 528     -12.386  17.745 -25.745  1.00 10.00      A   
ATOM   4984  CA  GLN A 528     -10.755  18.836 -26.540  1.00 10.00      A   
ATOM   4985  CB  GLN A 528     -11.684  19.300 -27.662  1.00 10.00      A   
ATOM   4986  CG  GLN A 528     -11.774  18.334 -28.832  1.00 10.00      A   
ATOM   4987  CD  GLN A 528     -10.423  18.049 -29.460  1.00 10.00      A   
ATOM   4988  OE1 GLN A 528      -9.513  18.880 -29.419  1.00 10.00      A   
ATOM   4989  NE2 GLN A 528     -10.279  16.876 -30.051  1.00 10.00      A   
ATOM   4990 HE21 GLN A 528     -11.048  16.264 -30.061  1.00 10.00      A   
ATOM   4991 HE22 GLN A 528      -9.415  16.664 -30.459  1.00 10.00      A   
ATOM   4992  C   GLN A 528     -10.269  20.031 -25.732  1.00 10.00      A   
ATOM   4993  O   GLN A 528      -9.193  20.571 -25.996  1.00 10.00      A   
ATOM   4994  N   LYS A 529     -11.063  20.443 -24.755  1.00 10.00      A   
ATOM   4995  HN  LYS A 529     -11.924  19.988 -24.609  1.00 10.00      A   
ATOM   4996  CA  LYS A 529     -10.708  21.574 -23.909  1.00 10.00      A   
ATOM   4997  CB  LYS A 529     -11.951  22.113 -23.195  1.00 10.00      A   
ATOM   4998  CG  LYS A 529     -11.670  23.232 -22.206  1.00 10.00      A   
ATOM   4999  CD  LYS A 529     -12.953  23.887 -21.722  1.00 10.00      A   
ATOM   5000  CE  LYS A 529     -12.690  24.826 -20.556  1.00 10.00      A   
ATOM   5001  NZ  LYS A 529     -11.672  25.862 -20.888  1.00 10.00      A   
ATOM   5002  HZ1 LYS A 529     -12.018  26.475 -21.652  1.00 10.00      A   
ATOM   5003  HZ2 LYS A 529     -10.787  25.413 -21.195  1.00 10.00      A   
ATOM   5004  HZ3 LYS A 529     -11.474  26.450 -20.052  1.00 10.00      A   
ATOM   5005  C   LYS A 529      -9.626  21.199 -22.897  1.00 10.00      A   
ATOM   5006  O   LYS A 529      -8.812  22.035 -22.504  1.00 10.00      A   
ATOM   5007  N   MET A 530      -9.612  19.942 -22.477  1.00 10.00      A   
ATOM   5008  HN  MET A 530     -10.277  19.309 -22.828  1.00 10.00      A   
ATOM   5009  CA  MET A 530      -8.631  19.480 -21.507  1.00 10.00      A   
ATOM   5010  CB  MET A 530      -9.327  18.973 -20.240  1.00 10.00      A   
ATOM   5011  CG  MET A 530     -10.019  20.059 -19.429  1.00 10.00      A   
ATOM   5012  SD  MET A 530      -8.860  21.278 -18.773  1.00 10.00      A   
ATOM   5013  CE  MET A 530      -9.974  22.407 -17.939  1.00 10.00      A   
ATOM   5014  C   MET A 530      -7.724  18.399 -22.094  1.00 10.00      A   
ATOM   5015  O   MET A 530      -8.071  17.218 -22.097  1.00 10.00      A   
ATOM   5016  N   PRO A 531      -6.542  18.793 -22.598  1.00 10.00      A   
ATOM   5017  CA  PRO A 531      -5.578  17.863 -23.197  1.00 10.00      A   
ATOM   5018  CB  PRO A 531      -4.547  18.782 -23.874  1.00 10.00      A   
ATOM   5019  CG  PRO A 531      -5.125  20.158 -23.817  1.00 10.00      A   
ATOM   5020  CD  PRO A 531      -6.053  20.177 -22.641  1.00 10.00      A   
ATOM   5021  C   PRO A 531      -4.886  16.976 -22.158  1.00 10.00      A   
ATOM   5022  O   PRO A 531      -4.349  15.917 -22.487  1.00 10.00      A   
ATOM   5023  N   LYS A 532      -4.908  17.405 -20.905  1.00 10.00      A   
ATOM   5024  HN  LYS A 532      -5.370  18.244 -20.697  1.00 10.00      A   
ATOM   5025  CA  LYS A 532      -4.277  16.659 -19.820  1.00 10.00      A   
ATOM   5026  CB  LYS A 532      -3.615  17.628 -18.834  1.00 10.00      A   
ATOM   5027  CG  LYS A 532      -2.754  18.698 -19.496  1.00 10.00      A   
ATOM   5028  CD  LYS A 532      -2.329  19.772 -18.509  1.00 10.00      A   
ATOM   5029  CE  LYS A 532      -1.808  21.007 -19.231  1.00 10.00      A   
ATOM   5030  NZ  LYS A 532      -1.365  22.066 -18.281  1.00 10.00      A   
ATOM   5031  HZ1 LYS A 532      -2.091  22.220 -17.551  1.00 10.00      A   
ATOM   5032  HZ2 LYS A 532      -1.208  22.960 -18.787  1.00 10.00      A   
ATOM   5033  HZ3 LYS A 532      -0.478  21.786 -17.816  1.00 10.00      A   
ATOM   5034  C   LYS A 532      -5.308  15.794 -19.097  1.00 10.00      A   
ATOM   5035  O   LYS A 532      -5.010  15.141 -18.094  1.00 10.00      A   
ATOM   5036  N   LEU A 533      -6.517  15.777 -19.635  1.00 10.00      A   
ATOM   5037  HN  LEU A 533      -6.675  16.273 -20.467  1.00 10.00      A   
ATOM   5038  CA  LEU A 533      -7.608  15.017 -19.051  1.00 10.00      A   
ATOM   5039  CB  LEU A 533      -8.777  15.957 -18.747  1.00 10.00      A   
ATOM   5040  CG  LEU A 533      -9.902  15.414 -17.864  1.00 10.00      A   
ATOM   5041  CD1 LEU A 533      -9.409  15.187 -16.443  1.00 10.00      A   
ATOM   5042  CD2 LEU A 533     -11.089  16.368 -17.874  1.00 10.00      A   
ATOM   5043  C   LEU A 533      -8.049  13.906 -20.000  1.00 10.00      A   
ATOM   5044  O   LEU A 533      -8.319  14.151 -21.175  1.00 10.00      A   
ATOM   5045  N   ASN A 534      -8.105  12.688 -19.492  1.00 10.00      A   
ATOM   5046  HN  ASN A 534      -7.875  12.551 -18.543  1.00 10.00      A   
ATOM   5047  CA  ASN A 534      -8.516  11.546 -20.295  1.00 10.00      A   
ATOM   5048  CB  ASN A 534      -7.707  10.299 -19.929  1.00 10.00      A   
ATOM   5049  CG  ASN A 534      -6.561  10.036 -20.887  1.00 10.00      A   
ATOM   5050  OD1 ASN A 534      -6.141  10.921 -21.634  1.00 10.00      A   
ATOM   5051  ND2 ASN A 534      -6.030   8.821 -20.857  1.00 10.00      A   
ATOM   5052 HD21 ASN A 534      -6.403   8.162 -20.226  1.00 10.00      A   
ATOM   5053 HD22 ASN A 534      -5.271   8.634 -21.451  1.00 10.00      A   
ATOM   5054  C   ASN A 534      -9.992  11.270 -20.093  1.00 10.00      A   
ATOM   5055  O   ASN A 534     -10.425  10.993 -18.976  1.00 10.00      A   
ATOM   5056  N   VAL A 535     -10.755  11.359 -21.172  1.00 10.00      A   
ATOM   5057  HN  VAL A 535     -10.339  11.582 -22.032  1.00 10.00      A   
ATOM   5058  CA  VAL A 535     -12.191  11.114 -21.123  1.00 10.00      A   
ATOM   5059  CB  VAL A 535     -12.980  12.275 -21.774  1.00 10.00      A   
ATOM   5060  CG1 VAL A 535     -14.465  12.162 -21.465  1.00 10.00      A   
ATOM   5061  CG2 VAL A 535     -12.438  13.619 -21.309  1.00 10.00      A   
ATOM   5062  C   VAL A 535     -12.505   9.811 -21.852  1.00 10.00      A   
ATOM   5063  O   VAL A 535     -12.712   9.807 -23.063  1.00 10.00      A   
ATOM   5064  N   GLU A 536     -12.520   8.710 -21.116  1.00 10.00      A   
ATOM   5065  HN  GLU A 536     -12.366   8.777 -20.147  1.00 10.00      A   
ATOM   5066  CA  GLU A 536     -12.780   7.405 -21.700  1.00 10.00      A   
ATOM   5067  CB  GLU A 536     -12.030   6.315 -20.937  1.00 10.00      A   
ATOM   5068  CG  GLU A 536     -10.538   6.294 -21.200  1.00 10.00      A   
ATOM   5069  CD  GLU A 536      -9.859   5.108 -20.554  1.00 10.00      A   
ATOM   5070  OE1 GLU A 536     -10.511   4.051 -20.402  1.00 10.00      A   
ATOM   5071  OE2 GLU A 536      -8.667   5.220 -20.210  1.00 10.00      A   
ATOM   5072  C   GLU A 536     -14.267   7.092 -21.736  1.00 10.00      A   
ATOM   5073  O   GLU A 536     -14.894   6.890 -20.696  1.00 10.00      A   
ATOM   5074  N   VAL A 537     -14.830   7.073 -22.934  1.00 10.00      A   
ATOM   5075  HN  VAL A 537     -14.281   7.264 -23.728  1.00 10.00      A   
ATOM   5076  CA  VAL A 537     -16.236   6.766 -23.102  1.00 10.00      A   
ATOM   5077  CB  VAL A 537     -16.807   7.402 -24.384  1.00 10.00      A   
ATOM   5078  CG1 VAL A 537     -18.246   6.961 -24.605  1.00 10.00      A   
ATOM   5079  CG2 VAL A 537     -16.727   8.917 -24.295  1.00 10.00      A   
ATOM   5080  C   VAL A 537     -16.417   5.255 -23.153  1.00 10.00      A   
ATOM   5081  O   VAL A 537     -15.922   4.591 -24.068  1.00 10.00      A   
ATOM   5082  N   ILE A 538     -17.101   4.718 -22.155  1.00 10.00      A   
ATOM   5083  HN  ILE A 538     -17.470   5.306 -21.458  1.00 10.00      A   
ATOM   5084  CA  ILE A 538     -17.349   3.288 -22.078  1.00 10.00      A   
ATOM   5085  CB  ILE A 538     -17.100   2.734 -20.660  1.00 10.00      A   
ATOM   5086  CG1 ILE A 538     -15.878   3.404 -20.028  1.00 10.00      A   
ATOM   5087  CG2 ILE A 538     -16.907   1.224 -20.709  1.00 10.00      A   
ATOM   5088  CD1 ILE A 538     -15.772   3.187 -18.534  1.00 10.00      A   
ATOM   5089  C   ILE A 538     -18.788   3.006 -22.479  1.00 10.00      A   
ATOM   5090  O   ILE A 538     -19.708   3.084 -21.658  1.00 10.00      A   
ATOM   5091  N   ASP A 539     -18.973   2.674 -23.741  1.00 10.00      A   
ATOM   5092  HN  ASP A 539     -18.189   2.578 -24.329  1.00 10.00      A   
ATOM   5093  CA  ASP A 539     -20.301   2.409 -24.283  1.00 10.00      A   
ATOM   5094  CB  ASP A 539     -20.736   3.584 -25.170  1.00 10.00      A   
ATOM   5095  CG  ASP A 539     -22.212   3.569 -25.503  1.00 10.00      A   
ATOM   5096  OD1 ASP A 539     -22.966   4.411 -24.958  1.00 10.00      A   
ATOM   5097  OD2 ASP A 539     -22.626   2.740 -26.330  1.00 10.00      A   
ATOM   5098  C   ASP A 539     -20.289   1.108 -25.081  1.00 10.00      A   
ATOM   5099  O   ASP A 539     -19.433   0.908 -25.941  1.00 10.00      A   
ATOM   5100  N   GLU A 540     -21.228   0.217 -24.789  1.00 10.00      A   
ATOM   5101  HN  GLU A 540     -21.897   0.427 -24.092  1.00 10.00      A   
ATOM   5102  CA  GLU A 540     -21.292  -1.073 -25.471  1.00 10.00      A   
ATOM   5103  CB  GLU A 540     -21.666  -2.188 -24.489  1.00 10.00      A   
ATOM   5104  CG  GLU A 540     -20.729  -2.326 -23.298  1.00 10.00      A   
ATOM   5105  CD  GLU A 540     -21.203  -3.377 -22.319  1.00 10.00      A   
ATOM   5106  OE1 GLU A 540     -22.173  -3.109 -21.582  1.00 10.00      A   
ATOM   5107  OE2 GLU A 540     -20.617  -4.481 -22.282  1.00 10.00      A   
ATOM   5108  C   GLU A 540     -22.267  -1.069 -26.648  1.00 10.00      A   
ATOM   5109  O   GLU A 540     -22.442  -2.091 -27.316  1.00 10.00      A   
ATOM   5110  N   ARG A 541     -22.891   0.071 -26.915  1.00 10.00      A   
ATOM   5111  HN  ARG A 541     -22.697   0.867 -26.369  1.00 10.00      A   
ATOM   5112  CA  ARG A 541     -23.848   0.173 -28.017  1.00 10.00      A   
ATOM   5113  CB  ARG A 541     -24.976   1.156 -27.682  1.00 10.00      A   
ATOM   5114  CG  ARG A 541     -25.623   0.927 -26.327  1.00 10.00      A   
ATOM   5115  CD  ARG A 541     -25.536   2.175 -25.461  1.00 10.00      A   
ATOM   5116  NE  ARG A 541     -26.776   2.951 -25.464  1.00 10.00      A   
ATOM   5117  HE  ARG A 541     -27.594   2.487 -25.754  1.00 10.00      A   
ATOM   5118  CZ  ARG A 541     -26.862   4.231 -25.093  1.00 10.00      A   
ATOM   5119  NH1 ARG A 541     -25.776   4.887 -24.691  1.00 10.00      A   
ATOM   5120 HH11 ARG A 541     -24.846   4.402 -24.668  1.00 10.00      A   
ATOM   5121 HH12 ARG A 541     -25.846   5.889 -24.397  1.00 10.00      A   
ATOM   5122  NH2 ARG A 541     -28.037   4.855 -25.117  1.00 10.00      A   
ATOM   5123 HH21 ARG A 541     -28.107   5.855 -24.828  1.00 10.00      A   
ATOM   5124 HH22 ARG A 541     -28.904   4.346 -25.423  1.00 10.00      A   
ATOM   5125  C   ARG A 541     -23.142   0.576 -29.313  1.00 10.00      A   
ATOM   5126  O   ARG A 541     -23.741   1.169 -30.213  1.00 10.00      A   
ATOM   5127  N   GLY A 542     -21.859   0.256 -29.387  1.00 10.00      A   
ATOM   5128  HN  GLY A 542     -21.441  -0.187 -28.622  1.00 10.00      A   
ATOM   5129  CA  GLY A 542     -21.066   0.565 -30.562  1.00 10.00      A   
ATOM   5130  C   GLY A 542     -20.508   1.973 -30.525  1.00 10.00      A   
ATOM   5131  O   GLY A 542     -20.796   2.733 -29.597  1.00 10.00      A   
ATOM   5132  N   ALA A 543     -19.706   2.314 -31.534  1.00 10.00      A   
ATOM   5133  HN  ALA A 543     -19.511   1.650 -32.227  1.00 10.00      A   
ATOM   5134  CA  ALA A 543     -19.102   3.640 -31.637  1.00 10.00      A   
ATOM   5135  CB  ALA A 543     -18.304   3.765 -32.928  1.00 10.00      A   
ATOM   5136  C   ALA A 543     -20.171   4.722 -31.567  1.00 10.00      A   
ATOM   5137  O   ALA A 543     -21.154   4.684 -32.313  1.00 10.00      A   
ATOM   5138  N   PRO A 544     -19.995   5.704 -30.677  1.00 10.00      A   
ATOM   5139  CA  PRO A 544     -20.955   6.794 -30.496  1.00 10.00      A   
ATOM   5140  CB  PRO A 544     -20.432   7.552 -29.270  1.00 10.00      A   
ATOM   5141  CG  PRO A 544     -19.424   6.648 -28.645  1.00 10.00      A   
ATOM   5142  CD  PRO A 544     -18.851   5.833 -29.766  1.00 10.00      A   
ATOM   5143  C   PRO A 544     -21.022   7.719 -31.708  1.00 10.00      A   
ATOM   5144  O   PRO A 544     -21.955   8.503 -31.840  1.00 10.00      A   
ATOM   5145  N   ASP A 545     -20.034   7.615 -32.593  1.00 10.00      A   
ATOM   5146  HN  ASP A 545     -19.317   6.969 -32.428  1.00 10.00      A   
ATOM   5147  CA  ASP A 545     -19.985   8.440 -33.798  1.00 10.00      A   
ATOM   5148  CB  ASP A 545     -18.650   8.261 -34.523  1.00 10.00      A   
ATOM   5149  CG  ASP A 545     -17.888   9.564 -34.689  1.00 10.00      A   
ATOM   5150  OD1 ASP A 545     -18.448  10.533 -35.254  1.00 10.00      A   
ATOM   5151  OD2 ASP A 545     -16.715   9.621 -34.259  1.00 10.00      A   
ATOM   5152  C   ASP A 545     -21.124   8.092 -34.746  1.00 10.00      A   
ATOM   5153  O   ASP A 545     -21.592   8.937 -35.506  1.00 10.00      A   
ATOM   5154  N   SER A 546     -21.568   6.841 -34.703  1.00 10.00      A   
ATOM   5155  HN  SER A 546     -21.150   6.202 -34.086  1.00 10.00      A   
ATOM   5156  CA  SER A 546     -22.655   6.385 -35.560  1.00 10.00      A   
ATOM   5157  CB  SER A 546     -22.518   4.881 -35.807  1.00 10.00      A   
ATOM   5158  OG  SER A 546     -21.228   4.418 -35.425  1.00 10.00      A   
ATOM   5159  HG  SER A 546     -21.254   3.456 -35.322  1.00 10.00      A   
ATOM   5160  C   SER A 546     -24.012   6.684 -34.923  1.00 10.00      A   
ATOM   5161  O   SER A 546     -25.055   6.261 -35.420  1.00 10.00      A   
ATOM   5162  N   ARG A 547     -23.987   7.413 -33.814  1.00 10.00      A   
ATOM   5163  HN  ARG A 547     -23.125   7.736 -33.475  1.00 10.00      A   
ATOM   5164  CA  ARG A 547     -25.201   7.768 -33.095  1.00 10.00      A   
ATOM   5165  CB  ARG A 547     -25.261   7.012 -31.759  1.00 10.00      A   
ATOM   5166  CG  ARG A 547     -24.647   5.618 -31.802  1.00 10.00      A   
ATOM   5167  CD  ARG A 547     -25.151   4.738 -30.670  1.00 10.00      A
[truncated: 216,683 more chars]
